# Supplementary material for: Metabolome of human gut microbiome is predictive of host dysbiosis
Source: Gigascience. 2015 Sep 14;4:42. doi: 10.1186/s13742-015-0084-3 (PMC4570295; doi:10.1186/s13742-015-0084-3)
Supplement: Additional file 1: — All normalized microbiome community structures for Donors A and B, presented at the taxonomic level of genera and comprising at least 99.5 % of the population observed OTU abundances. Last row in table is Fisher scores, used to identify most predictive features. (TXT 309 kb) [file 13742_2015_84_MOESM1_ESM.txt]

SAMPLE	State	Acidovorax	Acinetobacter	Actinobacillus	Actinomyces	Akkermansia	Alistipes	Anaerococcus	Anaerofustis	Anaerostipes	Anaerotruncus	Aquabacterium	Bacteroides	Bacteroides	Bifidobacterium	Bilophila	Blautia	Campylobacter	Clostridium	Clostridium	Clostridium	Clostridium	Collinsella	Coprobacillus	Coprococcus	Corynebacterium	Dialister	Eggerthella	Enterobacter	Enterococcus	Epulopiscium	Erwinia	Escherichia	Eubacterium	Eubacterium	Eubacterium	Ewingella	Faecalibacterium	Finegoldia	Fusobacterium	Gemella	Granulicatella	Haemophilus	Holdemania	Hylemonella	Ideonella	Klebsiella	Lachnobacterium	Lachnospira
A0	U	0	0.032500772	0.242130751	0.024375579	0	0.191754554	0.016250386	0.004875116	0.017875425	0	0	28.88506102	0	3.653086761	0.216130133	5.890764906	0.004875116	0.169004014	4.863740514	0.329882835	3.08757333	0.006500154	0.02275054	3.627086143	0.001625039	0.003250077	0.026000618	0.006500154	0	0	0.053626274	0.050376196	0.003250077	1.758291759	0.01137527	0	31.5663747	0	0	0.003250077	0.019500463	0.016250386	0.066626582	0.013000309	0.004875116	0.003250077	0.364008645	2.055673822
A1	U	0	0.005273594	0.280555204	0.029532127	0	0.131839851	0	0.002109438	0.007383032	0.001054719	0	24.73210142	0	9.120153567	0.047462347	7.524364005	0.002109438	0.069611442	2.857233262	0.223600388	4.871746192	0.04429819	0.013711345	6.014006666	0.002109438	0	0.031641564	0.001054719	0	0.001054719	0.004218875	0.021094376	0	2.686368814	0.013711345	0	27.57773278	0.003164156	0	0.00843775	0.021094376	0.014766063	0.011601907	0.020039657	0.023203814	0	0.500991436	1.814116357
A2	U	0	0.030201654	0.303178143	0.018585633	0	0.108028994	0.00580801	0	0.003484806	0	0	27.86799554	0	8.418130285	0.02787845	6.674565561	0.006969612	0.046464083	2.323204163	0.214896385	3.791469194	0.02207044	0.003484806	4.920546418	0.020908837	0.004646408	0.012777623	0	0.001161602	0.002323204	0.002323204	0.017424031	0	2.542746957	0.00580801	0	29.38040145	0.004646408	0	0.00580801	0.016262429	0.015100827	0.012777623	0	0	0	0.428631168	2.946984481
A4	U	0	0.001081713	0.020552539	0.022715964	0	0.041105078	0.006490275	0.001081713	0.014062263	0	0	27.33379486	0	9.818704974	0.021634251	7.07007334	0	0.088700431	2.809207537	0.115743245	0.544101421	0.029206239	0.00432685	3.397659174	0	0.00432685	0.007571988	0	0	0.101680981	0	0.016225689	0.00432685	1.704779006	0.00432685	0	34.60939359	0.003245138	0	0.001081713	0.008653701	0.002163425	0.018389114	0.007571988	0	0.001081713	0.47595353	2.875192004
A5	U	0	0.005668693	0.031177813	0.01913184	0	0.515142497	0.000708587	0.001417173	0.02338336	0.00637728	0	28.48234911	0.000708587	9.390190326	0.114082451	5.006164704	0.00212576	0.022674773	2.511231098	0.461289911	1.500786531	0.043223786	0.01488032	4.665334524	0	0.000708587	0.041806613	0.000708587	0.000708587	0.00212576	0.003542933	0.055978346	0.005668693	1.471025892	0.026926293	0	33.76911412	0.007794453	0	0.005668693	0.007085867	0	0.026926293	0.031886399	0	0	0.252256848	2.787579893
A6	U	0.033523912	0.013409565	1.691433726	0.004876205	0	1.332423108	0	0.000609526	0.006095257	0	0	51.98034889	0	2.394826346	0.148724263	2.334483305	0.007923834	0.012800039	1.145908254	0.408991723	2.374711999	0.007923834	0.004876205	2.447855079	0.035352489	0.001828577	0.012190513	0	0	0	0.001219051	0.00426668	0.000609526	0.32914386	0.012190513	0	20.71777743	0.000609526	0.000609526	0.000609526	0.00426668	0.096914581	0.053638259	0.056076361	0	0	0.198705367	4.667747559
A7	U	0	0.006417756	0.289786387	0.04146858	0	0.185621264	0.002468368	0.002468368	0.015797554	0.001481021	0	13.7976827	0	4.991039825	0.292254755	7.45792667	0.000493674	0.130823497	5.16036986	0.149583093	7.124203334	0.018265922	0.007405104	6.551048316	0.00691143	0.002962041	0.018759596	0.001481021	0.000987347	0	0.003949389	0.028139394	0.000987347	1.55852747	0.014316534	0	39.03328841	0.001481021	0	0.005924083	0.022708984	0.014810207	0.059240829	0.000493674	0	0	0.331748641	4.15031373
A8	U	0.000784566	0.130237959	0.19300324	0.022752415	0	0.352270142	0.000784566	0	0.006276528	0.00392283	0	20.9769416	0	11.87989863	0.139652751	4.914521532	0.002353698	0.041581999	3.301453801	0.113762073	6.43187221	0.029813509	0	8.153210052	0	0	0.003138264	0	0	0	0.000784566	0.076102904	0.001569132	1.663279957	0.01176849	0	29.01482045	0.003138264	0	0.00392283	0.001569132	0.066688111	0.027459811	0.244000031	0.020398716	0	0.37816082	3.303807499
A9	U	0	0.026383959	0.267837155	0.015190764	0	0.019188333	0.002398542	0.000799514	0.015190764	0	0	12.39566344	0	13.47340817	0.003198056	6.870222904	0.001599028	0.052767917	2.565640091	0.103936806	5.491860949	0.012792222	0	10.81022738	0.021586875	0.000799514	0.003198056	0	0	0	0.000799514	0.004797083	0	2.482490646	0.009594167	0	31.08430075	0.002398542	0	0.005596597	0.003198056	0.016789792	0.001599028	0.071156737	0	0	0.417346253	5.785282548
A10	U	0	0	0.073779599	0.022567877	0	0.276022498	0	0.002603986	0.006075967	0.000867995	0	30.37636275	0	10.65377404	0.089403514	2.942503993	0.001735991	0.012151934	1.109297965	0.405353795	4.388584126	0.027775849	0.000867995	6.86584265	0.000867995	0	0.039927783	0	0.001735991	0	0.000867995	0.001735991	0.002603986	0.662280397	0.01475592	0	33.09058399	0	0	0.003471981	0.012151934	0.001735991	0.06249566	0	0	0	0.29772238	0.921810985
A12	U	0.078777846	0.237330727	0.021938134	0.001994376	0	2.508924832	0	0.001994376	0.00498594	0.006980316	0	38.55627131	0	5.654055563	0.652160906	3.916954189	0	0.014957819	1.080951716	0.640194651	2.239684091	0.014957819	0.003988752	2.887856245	0	0	0.006980316	0	0	0	0	0.116670988	0.001994376	0.553439301	0.020940947	0	29.22059791	0	0	0.001994376	0.001994376	0.001994376	0.039887517	0.304142319	0	0	0.276221057	1.538660976
A13	U	0	0.001134687	0.003404062	0.025530466	0	1.619766254	0	0.003971406	0.027232497	0.003404062	0.000567344	22.33008056	0.000567344	6.887552479	0.214455917	7.123567457	0	0.122546239	3.481220924	0.725632588	4.973334846	0.023828435	0.009077499	9.196641325	0	0.000567344	0.039146715	0	0	0	0	0.01077953	0.000567344	1.768977647	0.038012028	0	30.27345966	0.002836718	0	0.003971406	0.00453875	0.000567344	0.086236242	0.05219562	0	0	0.380120277	2.654033814
A14	U	0.003008695	0.04914202	0.755182477	0.008023187	0	0.173501419	0	0.001002898	0.046133325	0.002005797	0	35.90175608	0.001002898	1.940608358	0.141408671	4.609320938	0.001002898	0.048139122	2.869292255	0.270782562	3.751842826	0.007020289	0.003008695	5.285274443	0.002005797	0.001002898	0.014040577	0	0	0	0.002005797	0.004011594	0	0.837420144	0.017049272	0	24.47974647	0.001002898	0.033095646	0.002005797	0.002005797	0.039113037	0.062179699	0.065188394	0	0	0.365055009	7.39336683
A15	U	0.02684845	0.028158131	8.759143207	0.005893562	0	0.192523034	0.003274201	0.00065484	0.02619361	0.00065484	0	21.83040947	0	7.762476344	0.073996948	4.575368839	0.029467811	0.231813449	2.909455238	0.190558513	3.04369749	0.018335527	0.003929042	6.287121257	0.001309681	0.001964521	0.003929042	0	0.001309681	0	0.001964521	0.001964521	0	0.80676319	0.012441965	0	27.68664584	0.008512923	0.006548403	0.006548403	0.006548403	0.463626898	0.017025847	0.030122652	0	0	0.244910254	4.889037319
A16	U	0.007199283	0.00130896	0.125660207	0.003272401	0	2.103499506	0.00065448	0	0.014398565	0.008508243	0	35.20252891	0	7.30792641	0.384179904	4.907947354	0.002617921	0.028142651	2.581924565	0.327240122	2.571452881	0.030760571	0.013744085	3.932771789	0.028797131	0.005235842	0.037305374	0	0.00065448	0	0.017670967	0.017016486	0	0.625683114	0.022906809	0	25.44815535	0.00130896	0.00065448	0.005235842	0.004581362	0.009162723	0.100135477	0.085082432	0	0.00065448	0.312187077	3.23836825
A17	U	0.00169775	0.008488748	0.064514486	0.035652742	0	0.208823205	0	0.00169775	0.048385865	0.005942124	0	28.80147365	0.000848875	8.928465319	0.268244442	8.443757799	0	0.089131856	2.640000679	0.429530657	7.526972997	0.029710619	0.005093249	3.891242159	0.222405202	0	0.034803867	0.016977496	0.004244374	0	1.139190004	0.00169775	0.002546624	1.157016375	0.017826371	0	22.9985654	0.00169775	0.000848875	0.017826371	0.010186498	0.004244374	0.019524121	0.335305552	0	0.015279747	0.453299152	1.189273618
A18	U	0	0.091246374	0.063700299	0.013773038	0	0.228115935	0	0.00172163	0.011190593	0.00172163	0	28.62984101	0	13.49499436	0.067143558	5.63661562	0.00172163	0.048205631	1.329098124	0.172162969	1.902400813	0.013773038	0.000860815	5.411942945	0	0.002582445	0.015494667	0.000860815	0.00172163	0	0.037015038	0.037875853	0	0.814330846	0.012912223	0	31.05217399	0.004304074	0	0	0.003443259	0.002582445	0.02668526	0.123096523	0	0.000860815	0.484638759	2.556620097
A19	U	0.010774121	3.700910413	0.150837688	0.393255401	0	0.016161181	0	0	0.032322362	0	1.066637936	8.199105748	0	15.62247482	0.010774121	8.323008134	0.010774121	0.026935301	1.664601627	0.107741206	1.589182783	0.00538706	0	14.94909228	0	0.00538706	0	0	0	0	0	0.00538706	0	1.928567581	0.032322362	0	24.10709476	0	0	0.00538706	0	0.010774121	0	1.206701503	0	0	0.619511932	4.444324732
A20	U	0.042265083	0	0.074776686	0.010566271	0	0.235709119	0	0.00243837	0.014630221	0.00081279	0	23.22710167	0	10.80848228	0.017068591	5.703347882	0.00162558	0.042265083	1.919810132	0.484422878	2.543220112	0.007315111	0.00406395	6.899774857	0	0.00243837	0.013817431	0	0.00081279	0	0.00081279	0.00081279	0.00243837	1.058252664	0.008127901	0	35.94807897	0.00081279	0	0.00081279	0.00081279	0.00325116	0.041452293	0.220266107	0.082904587	0	0.583583266	1.238692058
A21	U	0.006161936	0.119130756	0.252639362	0.018485807	0	0.030809678	0.008215914	0	0.073943228	0	0	35.49685741	0	3.719755166	0.004107957	10.1815717	0.004107957	0.388201947	1.770529516	0.197181941	5.8908105	0.020539786	0	3.460953868	0	0.006161936	0.004107957	0	0.004107957	0	0.002053979	0	0.002053979	1.587725424	0.022593764	0	20.6034589	0.010269893	0	0.012323871	0.012323871	0.008215914	0.006161936	0.267017212	0	0	0.669597009	5.225321448
A22	U	0	0.007275662	0.270522326	0.02447268	0	0.021826985	0.001984271	0	0.01058278	0.000661424	0	25.00314176	0	9.91738817	0.003307119	10.11449246	0.007275662	0.105827805	1.820238245	0.10318211	4.143158563	0.016535595	0	8.054157379	0.000661424	0.001322848	0.001322848	0	0.001322848	0	0.000661424	0.003968543	0.001322848	2.067610739	0.020504137	0	26.2697683	0.007937085	0.005952814	0.006614238	0.011244204	0.065480954	0.00529139	0.025134104	0	0.000661424	0.426618339	4.338940002
A23	U	0.003360086	0.114722937	1.721804078	0.04608118	0	0.106082716	0.042721094	0	0.018720479	0.001440037	0.02304059	24.18685918	0	3.837218233	0.038880995	6.304961407	0.004320111	0.073921892	2.147574978	0.242406206	10.50410891	0.026400676	0	3.523290196	0.051361315	0.005760147	0.020640528	0	0.003360086	0	0.003360086	0.005280135	0.004800123	1.609961215	0.017280442	0	30.32957644	0.002880074	0.001440037	0.018240467	0.023520602	0.089282286	0.015840406	0.174724473	0.034560885	0	0.417610691	4.278349526
A24	U	0.00041088	0.027528967	0.07888898	0.016024324	0	0.986112252	0.003697921	0.00041088	0.019311365	0.005752321	0.008217602	30.30281864	0	7.158353193	0.456898677	8.152683047	0.00041088	0.183252527	2.119730463	0.509902211	7.159996713	0.018078725	0.006163202	5.329936724	0.052181773	0.002876161	0.015202564	0.00041088	0.002054401	0	0.002876161	0.014380804	0.00082176	2.679760046	0.028761607	0	22.44596927	0.003697921	0	0.002876161	0.005341441	0.005341441	0.029994248	0.071082258	0	0	0.558386063	1.141014052
A25	U	0.001618084	0.045306344	0.001618084	0.028316465	0	0.13106478	0.072004725	0	0.013753711	0.004045209	0	27.95158694	0	7.930228231	0.361641708	7.795118241	0	0.181225375	2.671456194	0.542867083	7.910811226	0.059060055	0.017798921	2.482140401	0	0.000809042	0.041261134	0	0.000809042	0	0.004045209	0.093848855	0	1.673098549	0.010517544	0	30.34958698	0.005663293	0	0.012135628	0.006472335	0	0.117311069	0.457108646	0	0	0.303390694	0.724901499
A26	U	0.001127084	0.006198964	0.047901087	0.059735473	0	0.014088555	0.000563542	0	0.027613568	0	0	0.481828582	0	16.02826728	0.01014376	11.82536954	0.000563542	0.202875192	3.790948385	0.060299015	6.182057943	0.074951113	0	9.09500758	0.002254169	0.00507188	0.004508338	0	0.002817711	0	0.003381253	0.006198964	0	4.41704377	0.021414604	0	38.43076039	0.00507188	0	0.005635422	0.017469808	0.004508338	0	0.282334643	0.127360537	0	0.372501395	2.742759892
A27	U	0.08518861	0.04363319	0.53242881	0.035322106	0	0.034802664	0.002077771	0	0.016622168	0.001038885	0.050905389	29.13554339	0	9.665271097	0.088824709	10.31924951	0.019738824	0.092980251	5.256760547	0.451395743	2.801874149	0.063891457	0.002077771	3.225219984	0.04726929	0.004155542	0.025452694	0.001558328	0.001038885	0	0.012986069	0.023894366	0.000519443	2.035696105	0.009869412	0	25.51814413	0.004674985	0.006233313	0.007791641	0.017661053	0.035841549	0.032724893	0.280499081	0	0	0.223360379	0.711636556
A28	U	0.000458749	0.005046242	0.00596374	0.040828685	0	0.020184968	0.001834997	0	0.02523121	0	0	8.070775837	0.000458749	9.83145552	0.031653699	21.44423444	0	0.236714621	7.065197446	0.18120596	4.645753817	0.062848649	0.007798738	4.565472695	0.001376248	0.002752496	0.040369935	0.001834997	0.000917499	0	0.001376248	0.053214915	0.003211245	3.194271139	0.007339988	0	29.86962346	0.005046242	0	0.014679977	0.016056224	0	0.063307399	0.007798738	0	0	0.584446565	0.130284792
A29	U	0.001206963	0.003620888	0.033794956	0.021966722	0	0.236081909	0.022932292	0.00096557	0.253462173	0.004345066	0	23.36655699	0	4.511626672	0.094143093	7.127839078	0.000241393	0.151353126	4.522247944	0.225943422	21.58556279	0.033312171	0.002896711	5.283841424	0.016897478	0.002172533	0.011586842	0.002896711	0.000482785	0.000482785	0.002655318	0.406022261	0.00096557	2.088045517	0.007724561	0	13.71471746	0.003138103	0.000241393	0.016173301	0.008207347	0.003379496	0.014966338	0.017863048	0	0	0.400711625	1.42638855
A30	U	0.001131013	0.082186926	0.10292216	0.010179115	0	0.033176374	0.001885021	0.000377004	0.026390297	0.000377004	0	17.71203661	0	12.84604277	0.010179115	7.348189814	0.000377004	0.044109497	2.10556873	0.087464986	8.678637808	0.029406331	0	14.11013802	0	0.001131013	0.004147047	0.000754008	0.000377004	0	0.001508017	0.073515829	0.000377004	2.814713722	0.009048102	0	20.81553559	0.004147047	0.000377004	0.004147047	0.004901055	0.004901055	0.001508017	0.166258874	0	0	0.639399206	3.535545846
A32	U	0	0.006219471	0.004305787	0.041622612	0	0.010525258	0.003827367	0	0.009089996	0	0	23.78995412	0	4.976055038	0.0114821	10.45253826	0	0.26552356	2.401194138	0.428665062	11.3768473	0.0229642	0.000478421	4.236416437	0.001435262	0.004784208	0.024877883	0.000478421	0.000956842	0	0.003348946	0.019615254	0.003827367	2.167246353	0.003348946	0	32.09246918	0.004784208	0	0.022007358	0.015309467	0	0.032532616	0	0	0.000478421	0.486553983	0.73341913
A33	U	0	0.035752592	0.032662862	0.015007261	0	0.00176556	0.00220695	0	0.012358921	0	0	20.84596812	0	9.451926005	0.00706224	9.902585221	0.00044139	0.17920435	2.923326139	0.207453312	6.871559916	0.062235994	0.00044139	6.76562631	0.00088278	0.0044139	0.017655601	0	0	0	0.00264834	0.00264834	0.00220695	2.296552303	0.00794502	0	30.66380646	0.00750363	0	0.00794502	0.013241701	0.00132417	0.009269191	0.00485529	0	0	0.680623419	0.849675799
A34	U	0.000340653	0.009538279	0.023845698	0.008516321	0	0.123316323	0.003065875	0.002725223	0.012944807	0.001021958	0	30.48195562	0	10.94483468	0.16146944	11.77193975	0.001362611	0.092316916	2.937108675	0.844137705	3.596953201	0.042240951	0.011582196	4.252709893	0.014988724	0.003065875	0.019757864	0	0.001362611	0	0.001362611	0.018395253	0	1.797284316	0.018395253	0	25.34320772	0.008175668	0	0.01090089	0.005450445	0.001703264	0.086525818	0.005791098	0	0	0.284445111	0.247995258
A36	U	0.002400845	0.041614648	0.603412401	0.012804507	0	0.025609014	0	0.000800282	0.005601972	0	0	30.37629245	0	5.55315471	0.046416339	7.396203464	0.011203944	0.032011268	2.199974391	0.113640001	2.178366785	0.069624508	0.000800282	2.850603412	0.000800282	0.000800282	0.005601972	0	0.001600563	0	0	0.020007042	0.000800282	2.616120875	0.006402254	0	32.20893755	0.144850988	0.002400845	0.016805916	0.018406479	0.024008451	0.004001408	0.232881974	0	0	0.589007331	1.35167579
A37	U	0.001933862	0.073486753	0.910204345	0.020627861	0	0.457680655	0.001289241	0.000644621	0.010958551	0.001289241	0.001289241	29.88654677	0	8.911880358	0.257848256	5.879584864	0	0.03996648	1.775285245	0.289434668	6.352736415	0.026429446	0.007090827	4.914587765	0.105073164	0.003867724	0.022561722	0.000644621	0.001289241	0	0.041255721	0.068974409	0.002578483	1.705021595	0.001289241	0	25.065429	0.005156965	0	0.008380068	0.005156965	0.042544962	0.031586411	0.224972604	0	0.000644621	0.507961065	2.027331915
A38	U	0	0.028553313	0.037791149	0.016796066	0	0.051228002	0.000839803	0	0.011337345	0	0	22.37404	0	9.977703222	0.037371248	10.52651469	0	0.130169514	2.526128381	0.152844204	4.581547002	0.039890658	0.006718427	8.608823813	0	0.002099508	0.014276656	0	0.000419902	0	0.000839803	0.008398033	0.00251941	2.781428589	0.01007764	0	27.32342085	0.000839803	0	0.003359213	0.008398033	0.001259705	0.002099508	0.01763587	0	0	0.63027239	1.196719728
A39	U	0.000450692	0.006760381	0.082927335	0.007211073	0	0.059942041	0.046871972	0.000450692	0.02208391	0.000450692	0	38.49631109	0	8.21701723	0.09960294	9.972462717	0.001352076	0.049576124	3.232813986	0.158643597	1.965467976	0.012168685	0.002704152	5.741365867	0.001352076	0.001802768	0.006760381	0	0.000901384	0	0.003605536	0.129348615	0.000450692	2.068225761	0.019379758	0	18.48288046	0.009915225	0	0.002704152	0.001352076	0.003154844	0.021182526	0.0509282	0	0	0.534520757	2.407146173
A40	U	0	0.00339236	0.105163173	0.004523147	0	0.599317005	0	0	0.007915508	0.001130787	0	28.94814212	0	8.710450732	0.136825203	8.513693828	0	0.030531244	2.029762309	0.182056675	3.591378881	0.014700228	0.009046294	5.703688627	0.001130787	0.006784721	0.005653934	0	0.00339236	0	0.002261574	0.05653934	0	0.767804238	0.02487731	0.001130787	31.70500034	0.002261574	0	0.006784721	0.00339236	0.006784721	0.026008096	0	0	0	0.47719203	1.00413868
A41	U	0.004256134	0.010640335	0.065970079	0.021280671	0	0.410716946	0.002128067	0	0.006384201	0	0	17.94811772	0	19.27603158	0.13832436	9.865718967	0.004256134	0.012768402	1.911004235	0.093634951	1.242791173	0.031921006	0	4.96478049	0.044689409	0	0.010640335	0	0.002128067	0	0	0.03617714	0	0.849098764	0.008512268	0	32.06997085	0.008512268	0.002128067	0.008512268	0.008512268	0	0.010640335	0.370283671	0	0.002128067	0.217062842	1.474750484
A42	U	0.000963493	0.001926986	0.612781701	0.013488905	0	0.117546175	0.001926986	0	0.023123838	0	0	12.33367698	0	14.70772433	0.052992128	6.6143811	0	0.049138155	2.878917804	0.067444527	2.667912785	0.026977811	0.001926986	9.792945302	0.00289048	0.001926986	0.015415892	0.000963493	0.000963493	0	0.000963493	0.130071588	0	1.530027267	0.011561919	0	29.15434198	0.000963493	0.000963493	0.006744453	0.017342878	0.026977811	0.006744453	0.044320689	0	0	0.310244824	6.823459133
A43	U	0.001189711	0.051157589	0.302781545	0.007138268	0	1.001736979	0	0.002974278	0.012491969	0.003569134	0.026768506	23.89059414	0	12.73229115	0.204630357	3.030194875	0	0.010112547	1.801817879	0.254003379	6.368524996	0.036881053	0.00832798	4.109857948	0.000594856	0.002379423	0.046398744	0	0.001189711	0	0.002974278	0.058890713	0.000594856	0.699550289	0.026768506	0	36.44502344	0.001189711	0	0.005948557	0.008922835	0.013086825	0.079115807	0.015466248	0	0	0.345611155	2.015371071
A44	U	0.000575467	0.004028267	0.845936054	0.010933867	0	0.000575467	0.001150933	0	0.020716801	0	0	6.2461156	0	12.11645144	0	7.333172203	0.001150933	0.024745068	2.717929241	0.092650139	13.66100407	0.033952536	0	9.284579794	0.010358401	0.002301867	0	0.001150933	0.001150933	0	0.0051792	0.0034528	0	4.31542481	0.010933867	0	32.60249062	0.004028267	0.000575467	0.004028267	0.013811201	0.044310936	0	0.126027208	0	0	0.436779228	2.358262551
A45	U	0	0.002685032	0.693409588	0.009397613	0	0.058063823	0.000671258	0	0.033562904	0.000335629	0	19.56314525	0.000335629	5.704686724	0.005370065	10.00577282	0	0.062091372	2.233946863	0.067461436	8.211499993	0.019802113	0.000335629	5.414703237	0.022822774	0.001678145	0.002685032	0.000335629	0.000671258	0	0.000335629	0.023158403	0.000671258	2.12352491	0.029870984	0	34.23818921	0.001678145	0	0.00335629	0.005705694	0.03826171	0.005370065	0.140292937	0	0.000671258	0.489347134	3.66943225
A46	U	0	0.004649601	0.621496655	0.009299202	0	0.023248005	0.000516622	0	0.022731382	0.001033245	0	9.468653941	0	9.906749671	0.000516622	11.75935732	0.001033245	0.047529254	2.140882908	0.018598404	6.637563609	0.021181515	0	8.500503707	0	0.004132979	0.001033245	0.000516622	0.001033245	0	0.002583112	0.033580451	0	3.297600289	0.016531914	0	35.76214708	0.003099734	0.001033245	0.002066489	0.007232713	0.040296541	0.002066489	0	0	0	0.705706094	2.166197401
A47	U	0	0.008144509	0.605694298	0.01586036	0	0.018860969	0.000428658	0	0.00257195	0	0	5.495829154	0	13.18081668	0.000428658	10.57843162	0.002143292	0.032149379	2.003120633	0.021861578	17.51541027	0.034721329	0	8.814073712	0.000428658	0.001714634	0.004715242	0.002143292	0.001285975	0	0.006001217	0.228474919	0.001285975	4.199137539	0.004286584	0	27.73762678	0.000857317	0	0.004715242	0.012431093	0.033864012	0	0	0	0	0.52810713	0.09301887
A49	U	0.000641157	0.007693886	0.157083504	0.010899672	0	0.136566475	0.001282314	0.001923471	0.009617357	0.001282314	0	22.69439885	0	12.08517132	0.026928601	10.21491588	0	0.066039188	1.526595199	0.192347148	2.794804062	0.035904801	0.000641157	5.896081247	0.001282314	0.001923471	0.010258515	0	0.000641157	0	0.000641157	0.048086787	0	1.522107099	0.016670086	0	33.04908699	0.002564629	0	0	0.000641157	0.010258515	0.015387772	0	0	0	0.541136643	1.383617152
A50	U	0.001028225	0.022106833	0.73723716	0.008225798	0	0.069919284	0.00205645	0.001542337	0.005141124	0	0	23.87640738	0	14.96786798	0.007197573	7.944578685	0.006683461	0.095110791	2.143848645	0.194334482	1.200452419	0.022620945	0	7.518379518	0.007711686	0.00205645	0.01285281	0	0.00205645	0	0.008739911	0.002570562	0	2.480078145	0.013881034	0	26.51328981	0.001542337	0.000514112	0.004627011	0.002570562	0.049354789	0.034959642	0	0	0	0.413346358	1.507377513
A51	U	0	0.012951211	0.141229872	0.006167243	0	0.03268639	0.008017416	0.000616724	0.003083622	0	0	20.65903162	0	13.89356572	0.000616724	8.950520207	0	0.150480737	1.645420513	0.159114877	1.700308979	0.028369319	0.001233449	9.444516396	0.000616724	0.002466897	0.024668973	0.001233449	0.001850173	0	0.003083622	0.003700346	0	2.447162143	0.011101038	0	31.36906634	0.006167243	0	0.003700346	0.003083622	0.007400692	0.040703806	0.059205536	0	0	0.504480502	0.5754038
A52	U	0	0.007429973	0.447449456	0.007429973	0	0.032196548	0.001651105	0	0.007429973	0	0.014034393	16.15482412	0	13.78672677	0.001238329	11.63327307	0	0.086270236	1.678761011	0.165523276	3.979163055	0.058201451	0	5.554317227	0.000825553	0.002063881	0.020226036	0.003714986	0.001651105	0	0.261700143	0.025179351	0	3.481767673	0.007842749	0.000412776	34.17622244	0.003714986	0	0.002476658	0.004127763	0.027656009	0.010319406	0.008255525	0	0.001651105	0.502348697	0.918427157
A53	U	0.001491536	0.025356104	3.362915455	0.021378676	0	0.037785567	0.004971785	0.000497179	0.004971785	0.000994357	0	9.692992269	0	9.269396177	0.006463321	12.80632411	0	0.16357173	3.025331245	0.164068909	14.33813111	0.097446988	0.000497179	4.529793422	0.000994357	0.003977428	0.004971785	0.004971785	0	0	0.333606782	0.00348025	0	3.385785666	0.01988714	0.000497179	26.15954458	0.005468964	0.000497179	0.00994357	0.01342382	0.228702115	0.002983071	0	0	0.006960499	0.540433042	1.11914883
A54	D	0.002996569	0.056185667	0.021725125	0.003745711	0	0.219498674	0.002247427	0.000749142	0.009738849	0.007491422	0	30.10877545	0	10.59736602	0.014233702	8.495272913	0	0.059931379	2.048154863	0.215752963	2.086361117	0.034460543	0.005243996	4.909129047	0.000749142	0.003745711	0.019477698	0.002996569	0.001498284	0	0.310144884	0.002996569	0.000749142	1.430861663	0.011237133	0	31.81756888	0.032962258	0	0.003745711	0.002247427	0.002247427	0.040453681	0.290667186	0	0.002996569	0.32887344	0.238976372
A55	D	0.000377445	0.01472037	0.01547526	0.029063294	0	1.252363752	0.004151899	0.001132336	0.018494823	0.007548907	0.127576536	21.62875228	0	10.01173855	0.092474117	18.85868068	0	0.2978044	3.642347861	0.254398182	3.768037171	0.089077108	0.033215193	10.6975568	0.000754891	0.008303798	0.035479865	0.005284235	0.004529344	0	0.355553543	0.083037982	0.001132336	2.548511167	0.053219798	0	17.95696368	0.008681244	0	0.013588033	0.022269277	0.001132336	0.056239361	0.033215193	0	0.004151899	0.308750316	0.190987359
A56	D	0	0.007925792	0.408461349	0.017266904	0	0.197012543	0.002264512	0.001698384	0.012454816	0.000849192	0	14.02015982	0	14.10621127	0.039345896	13.97996473	0.000283064	0.119169943	4.131885178	0.248247126	7.337301891	0.050668456	0.008208856	10.04254452	0.000283064	0.00141532	0.027740272	0.000283064	0.002264512	0	0.021512864	0.00283064	0.000566128	5.75978623	0.01556852	0	17.10612352	0.00283064	0.000283064	0.011039496	0.024343504	0.026608016	0.043308792	0	0	0	0.641989147	0.394874277
A57	D	0	0.022707729	0.232288902	0.035364496	0	0.042809653	0.002978063	0.000372258	0.009678704	0.000372258	0	12.64485484	0	9.02688074	0.012656767	13.64101686	0	0.888207243	3.731885002	0.162304425	9.704762295	0.097531558	0.006328384	5.206398368	0.002978063	0.000744516	0.058444483	0.001489031	0.004094836	0	0.060305773	0	0.001489031	4.144718964	0.013029025	0	32.02981041	0.005956126	0.000372258	0.017123861	0.025313534	0.026430308	0.024569018	0.03648127	0	0.000372258	0.524511319	0.259835983
A58	D	0.001338307	0.018401726	0.006022383	0.013717651	0	0.115763588	0.010371882	0.000669154	0.004014922	0.000334577	0	28.27408535	0	13.43660605	0.162604346	9.567224852	0.001672884	0.052863141	1.794001037	0.404503404	5.861786306	0.086655403	0.018736303	4.876792077	0.000334577	0.005018653	0.023085802	0.001672884	0.007695267	0	0.075948944	0.016059689	0.001003731	2.469177108	0.008698998	0	24.10291584	0.012044766	0	0.003680345	0.008698998	0.001003731	0.036803453	0.031450223	0	0.000669154	0.324874115	0.0317848
A59	D	0	0.074663216	0.04870886	0.029154208	0	0.073952137	0.012443869	0.001422156	0.004622009	0	0	11.04482282	0	20.01258608	0.054753025	13.24312121	0	0.097773258	2.309937674	0.113061441	6.405392817	0.12941624	0.005688626	4.978258783	0.002133235	0.009244017	0.045153468	0.076440911	0.281586984	0	5.736979269	0.030931904	0.00391093	4.72440385	0.008532939	0	22.15399822	0.019554652	0	0.008888478	0.012443869	0.003199852	0.014221565	0.043375773	0	0.067196894	0.402114747	0.059375033
A60	D	0.001145839	0.009548654	0.165382691	0.024444555	0	0.295244388	0.012604224	0.001527785	0.004583354	0.002291677	0	23.99233052	0	12.26467342	0.115729689	8.711428211	0.002673623	0.04888911	2.394802477	0.337258467	3.78508653	0.051180787	0.010694493	2.844353117	0.002673623	0.006493085	0.025208447	0.043159917	0.121458882	0	1.986883969	0.063021118	0.001527785	3.285500941	0.012604224	0	30.13784437	0.025972339	0.000763892	0.009548654	0.016805631	0.011458385	0.027500124	0	0	0.024444555	0.325418136	0.184479999
A61	D	0	0.086623652	0.383437048	0.008280202	0	0.974516086	0	0.000636939	0.008280202	0.003821632	0	30.48897778	0	9.047713072	0.013375711	5.849007331	0.000636939	0.025477545	2.07450908	0.501270693	1.976420532	0.024840606	0.003821632	2.064318062	0.000636939	0.010827957	0.042037949	0	0.000636939	0	0.016560404	0.007006325	0.001273877	1.106999318	0.012738772	0	33.91124897	0.003184693	0	0.005095509	0.003821632	0.047770396	0.067515494	0.150317514	0	0.001273877	0.500633754	0.697447787
A64	D	0.058874776	0.056090158	0.974218417	0.038984649	0	0.527486166	0.000397803	0.001989013	0.007160446	0.000397803	0	25.10929625	0	3.801003258	0.471793811	10.91570166	0.000397803	0.374332189	2.53678679	0.240670536	10.34008139	0.077173693	0.003978025	3.507424984	0.00318242	0.002784618	0.037791241	0.003978025	0.003580223	0.000397803	0.090698979	0.031426401	0.00477363	2.627883571	0.020287929	0	27.52912909	0.005967038	0.000397803	0.018298917	0.046542897	0.054101145	0.075980285	0.058874776	0	0.00318242	0.528679574	0.348475024
A65	D	0	0.006254984	0.828003565	0.019546826	0	0.996888145	0.000781873	0.000781873	0.003127492	0.001563746	0	24.0785626	0	8.356659213	0.147774007	11.55530188	0.000781873	0.079751052	2.637257815	0.157938357	9.263631957	0.171230199	0.007036857	3.14782092	0.001563746	0.001563746	0.032838668	0.003127492	0.002345619	0	0.029711176	0.053167368	0.015637461	2.475410092	0.005473111	0	25.39758245	0.002345619	0.005473111	0.017201207	0.040657399	0.057076733	0.021110572	0	0	0	0.519945582	0.195468264
A66	D	0.000817708	0.013083333	0.159453117	0.071140621	0	0.45464581	0.00490625	0.00490625	0.014718749	0	0	11.62535877	0	10.07498385	0.133286451	22.39130613	0	0.543776013	4.561176846	0.399859354	10.1093276	0.136557285	0.052333331	5.355989304	0.001635417	0.003270833	0.072776038	0.002453125	0.003270833	0	0.016354166	0.00490625	0.003270833	4.638859133	0.017989582	0	15.61822835	0.001635417	0	0.034343748	0.035161457	0.011447916	0.111208328	0	0	0.000817708	0.44483331	0.354885398
A67	D	0	0.005668659	0.40976305	0.019435402	0	0.521516609	0.000809808	0.002429425	0.012147126	0.001619617	0	28.39755114	0	7.655928607	0.085029882	9.371912605	0	0.142526278	2.717716988	0.220267885	8.210647361	0.068833714	0.014576551	5.222454367	0.000809808	0	0.034011953	0	0.000809808	0	0.002429425	0.007288276	0.002429425	2.460197917	0.012147126	0	24.59226147	0.003239234	0	0.007288276	0.007288276	0.021055018	0.036441378	0	0	0	0.382229564	0.339309719
A68	D	0.00141996	0.050408594	0.599933262	0.015619564	0	1.74087143	0	0.00070998	0.018459485	0.002839921	0	36.26365824	0.00141996	2.563738472	0.088747524	5.059318845	0.00070998	0.097977266	2.867609994	0.521125461	4.016357944	0.021299406	0.046858693	2.254897088	0.00070998	0.00141996	0.026979247	0.006389822	0.00070998	0	0.252752948	0.009229742	0.005679842	1.126028584	0.043308792	0	26.97427742	0.003549901	0	0.006389822	0.008519762	0.03762895	0.060348316	0.1469659	0	0.004969861	0.439477739	1.880737527
A69	D	0	0.02285192	4.83698964	0	0	0.159963437	0.007617307	0	0.076173065	0	0	26.8662401	0	1.477757465	0.053321146	4.227605119	0.007617307	0.297074954	3.351614869	0.990249848	3.968616697	0.053321146	0.007617307	1.843388178	0	0.007617307	0	0.007617307	0	0	0.030469226	0.685557587	0.007617307	0.708409506	0.045703839	0	16.01919561	0.007617307	0	0	0.030469226	0.236136502	0.02285192	0	0	0	0.319926874	7.419256551
A70	D	0.002847461	0.010677981	0.022779692	0.009966115	0	0.480509126	0.044847518	0.002135596	0.014237307	0.013525442	0	40.17483414	0	6.771263419	1.32905265	4.700447051	0.012101711	0.033457672	2.780546143	0.819357043	6.073635354	0.024915288	0.03844073	5.114752698	0.000711865	0.042711922	0.032033942	0.001423731	0	0	0.010677981	0.177254478	0	1.291323785	0.026339019	0	21.2790797	0.099661152	0	0.000711865	0.001423731	0.001423731	0.049118711	0.117457786	0	0	0.205729093	1.047153962
A72	D	0	0.003059086	0.268179895	0.012236345	0	0.017334822	0.002549239	0	0.012746193	0.001529543	0	13.91272427	0	5.795438902	0	8.230981406	0.001019695	0.161111876	3.970184106	0.248805682	7.213835227	0.024982538	0.01121665	7.485584056	0.004078782	0.003059086	0.026512081	0.06220142	0.001529543	0	2.356516109	0.037218883	0	2.257095805	0.021923451	0.000509848	31.55294514	0.001019695	0.000509848	0.003568934	0.009177259	0.027021929	0.050984771	0	0	0.065770354	0.469059892	0.385444868
A73	D	0.000645615	0.02065969	0.100070372	0.013557921	0	0.75472429	0	0	0.003873692	0.008392999	0	44.99163928	0	1.15887947	0.171733671	3.275206435	0.008392999	0.150428366	1.854207152	0.852857816	2.637338515	0.01097546	0.013557921	1.699259479	0.001936846	0.003228077	0.014203537	0.44547456	0.015494767	0	3.781368834	1.940719603	0.001291231	0.589446772	0.015494767	0.001936846	25.25905314	0.001291231	0.023242151	0.00968423	0.015494767	0.012912306	0.144617828	0.008392999	0	0.096842296	0.147200289	1.102065323
A74	D	0	0.00364239	0.000910598	0	0	7.525178022	0	0	0.018211951	0.00728478	0	57.74007904	0.001821195	0	0	0.86415706	0	0.030049719	1.130962137	0.111092899	0.515398204	0	0.00728478	3.653317307	0	0	0	0	0	0	0.00364239	0.000910598	0.01092717	0.145695605	0.470778925	0	20.32908995	0	0	0.000910598	0.000910598	0	0.002731793	0	0	0	0.167549946	0.414321878
A77	D	0	0.005001792	0.83696658	0.035846178	0	0.001667264	0.005001792	0	0.033345282	0	0	14.58272548	0	0.796952241	0.030844386	6.76992589	0.001667264	0.531023617	3.692156356	0.253424144	7.714431004	0.033345282	0	3.435397684	0.010003585	0.005835424	0.003334528	0.149220137	0.080862309	0	0.150887401	9.650124628	0.006669056	2.324999792	0.030844386	0	36.27049693	0.006669056	0.006669056	0.022508065	0.041681603	0.066690564	0.005835424	0	0	0.006669056	0.622723142	0.714422668
A78	D	0	0.008954556	1.611820013	0	0	0.004477278	0	0	0.031340945	0	0	44.12805015	0	0.205954779	0.008954556	3.9758227	0.004477278	0.496977837	2.005820461	0.152227446	1.616297291	0	0	1.902843071	0	0	0.004477278	0.416386837	0.008954556	0.004477278	1.370047011	3.004253414	0	0.743228117	0.044772778	0	24.34295948	0	0	0.004477278	0	0.107454668	0.022386389	0.201477502	0	0.022386389	0.402955003	4.320573092
A79	D	0	0	0.052922053	0.03402132	0	0.015120587	0.003780147	0	0.064262493	0.015120587	0	11.44628412	0	0.49897936	0.086943373	20.4846148	0	0.302411734	6.569894912	0.14742572	6.282603765	0.015120587	0.007560293	5.621078098	0.003780147	0	0.015120587	1.908974068	0.037801467	0	3.269826869	9.919104861	0.007560293	2.366371815	0.02268088	0	15.91441748	0	0	0.015120587	0.01134044	0	0.018900733	0.09072352	0	0.07938308	0.831632267	0.400695547
A80	D	0.007078143	0.017695357	0.010617214	0.017695357	0	0.251274066	0.007078143	0	0.035390713	0.007078143	0.113250283	22.95441676	0	0.18403171	0.169875425	6.278312571	0.003539071	0.513165345	2.948046433	0.399915062	3.156851642	0.024773499	0	1.571347678	0.003539071	0.017695357	0.021234428	1.224518686	0.007078143	0	0.675962627	37.19917894	0.003539071	0.782134768	0.010617214	0	11.68247452	0	0.014156285	0.010617214	0.021234428	0.003539071	0.031851642	0.346828992	0	0.035390713	0.300821065	1.302378256
A81	U	0	0.07483732	0.010039153	0.052021064	0	0.021903606	0.006388552	0.00091265	0.043807212	0	0	3.222568015	0	0.541201595	0.045632512	12.75428717	0	0.103129478	4.175374871	0.869755684	13.92339214	0.071186719	0.003650601	7.349572423	0.012777103	0.002737951	0.061147566	0.565843152	0.002737951	0	0.527511842	32.67105347	0.00091265	2.692318223	0.051108414	0	6.562867912	0.003650601	0.010039153	0.015515054	0.008213852	0.0018253	0.206258955	0.010951803	0	0.028292158	0.405216709	0.286572177
A82	U	0	0.005168493	0.015505479	0.017720547	0	0.194926017	0	0	0.100416433	0.001476712	0	27.47792315	0	0.064975339	0.079004105	6.5529106	0.000738356	0.076789037	3.99450663	0.400189019	7.268377684	0.007383561	0.001476712	3.205203934	0.002953424	0.001476712	0.008860273	0.152839718	0.001476712	0	0.059806846	32.45222836	0.000738356	1.742520452	0.025104108	0	4.996455891	0	0.319708202	0.008121917	0.004430137	0.002215068	0.02658082	0.037656162	0.011075342	0.001476712	0.099678077	0.309371216
A84	U	0	0.009731413	0.06714675	0.021409109	0	0.153756325	0.0447645	0	0.01459712	0.000973141	0	31.54145582	0	0.005838848	0.514791748	4.834565979	0.000973141	0.018489685	3.152977812	0.273452705	5.183923706	0.013623978	0	0.638380693	0	0	0.005838848	0.174192293	0.010704554	0	0.078824445	40.70747373	0.000973141	0.61405216	0.003892565	0	3.541261191	0.004865707	1.411054885	0.036006228	0.020435967	0.005838848	0.090502141	0.106072402	0.019462826	0.000973141	0.102179837	0.228688206
A85	U	0	0.007486151	0.008983381	0.00598892	0	0.109297799	0.00149723	0	0.013475071	0.00449169	0	39.55232819	0	0.00449169	0.399760443	3.62030244	0	0.263512502	4.416828867	0.503069322	2.175475371	0.00299446	0	1.235214853	0	0	0.008983381	0.12576733	0.00149723	0	0.050905824	24.29555323	0	0.416229975	0.017966761	0	11.07051954	0.00149723	2.686030843	0.007486151	0.00598892	0	0.193142686	0	0	0.00299446	0.109297799	0.208114987
A87	U	0	0.004694395	1.115701186	0.00938879	0	0.065721528	0	0	0.06415673	0.034425563	0	40.41404563	0	0.00938879	0.070415923	1.546020718	0.007823991	0.031295966	5.642662661	0.697900041	0.492911464	0.053203142	0.003129597	5.849216036	0.003129597	0.001564798	0.00938879	0.186210997	0.006259193	0	0.090758301	23.55021438	0	0.106406284	0.061027134	0.001564798	1.940349889	0	3.794635871	0.006259193	0.014083185	0.106406284	0.198729384	0	0	0.003129597	0.006259193	0.001564798
A88	U	0.001039155	0.005195777	0.414622994	0.015587331	0	0.164186549	0	0	0.017665641	0.17977388	0	43.70064012	0	0.02701804	0.227575027	3.055116801	0.002078311	0.367861003	7.609734808	0.919652506	0.650511264	0.055075235	0.006234932	4.999376507	0.003117466	0.007274088	0.036370438	0.136129354	0.005195777	0	0.097680605	19.28984122	0.004156621	0.146520908	0.072740876	0	4.799858675	0	2.034666223	0.015587331	0.017665641	0.04052706	0.101837227	0	0	0.002078311	0.004156621	0.002078311
A90	U	0	0.00355224	0.508858399	0.063052262	0	0.197149327	0.00177612	0	0.049731362	0.018649261	0	14.56596066	0	2.332045646	0.096798544	18.56311887	0	0.313485192	1.88268727	0.315261312	11.27569824	0.037298521	0.00266418	9.027130234	0.00266418	0.00710448	0.0133209	1.257493007	0.01065672	0	5.257315395	5.588561787	0.0044403	1.89067981	0.111007504	0.128768705	13.75249767	0.00266418	0.135873185	0.063940322	0.063940322	0.033746281	0.115447804	0	0	0.136761245	0.039074641	0.694462946
A91	U	0.001773679	0.003547357	0.058531394	0.044341965	0	0.744058177	0.002660518	0.000886839	0.014189429	0.047002483	0	31.13072011	0.000886839	1.116530685	0.455835403	9.052855623	0	1.152891096	2.365200426	0.756473927	4.43863072	0.022170983	0.008868393	2.593118127	0.002660518	0.004434197	0.011528911	1.097907059	0.004434197	1.180383115	1.557289819	12.24902448	0.01241575	0.560482441	0.049663001	0.007094714	16.74086556	0.003547357	0.133025896	0.029265697	0.017736786	0.011528911	0.128591699	0	0	0.055870876	0.06385243	0.263391274
A96	U	0	0.007452776	0.529147131	0.004065151	0	0.693108214	0	0.010840402	0.02371338	0.004065151	0	32.38637903	0	0.198514865	0.012195452	3.115938101	0	2.417409686	1.857096398	0.294723434	3.204693894	0.006775251	0.00135505	1.540014635	0.004065151	0.011517927	0.000677525	1.619962601	0.003387626	0.00135505	6.053009567	7.286105315	0.004742676	0.710046343	0.018970704	0	21.31155316	0.000677525	0.02371338	0.006775251	0.004742676	0.041329033	0.089433318	0.029811106	0	0.121954525	0.157863357	0.201902491
A97	U	0	0.004040526	0.071719345	0.009091185	0	0.309100276	0.003030395	0	0.027273554	0.005050658	0	49.34593978	0.001010132	0.33637383	0.06868895	6.7214158	0	0.049496449	1.473782034	0.421224886	4.118306615	0.00606079	0.005050658	2.379870097	0.002020263	0.002020263	0.00606079	0.245461984	0.142428558	0	0.427285675	4.990050204	0.002020263	0.69194016	0.040405265	0	19.40967908	0.003030395	0.00606079	0.009091185	0.010101316	0.003030395	0.036364738	0.007070921	0	0.011111448	0.161621059	0.826287665
A98	U	0.001532438	0.010727065	0.241358966	0.019155473	0	0.47658818	0.000766219	0.001532438	0.018389255	0.011493284	0	39.22427995	0	0.49114634	0.275072599	8.941008804	0.001532438	0.04367448	1.716330424	0.312617327	2.769115247	0.009194627	0.004597314	1.988338148	0	0.005363533	0.003831095	0.060531296	0.013025722	0	0.095011148	6.871451449	0.003064876	0.829048892	0.012259503	0.000766219	26.42382634	0	0.007662189	0.009194627	0.009960846	0.013025722	0.037544728	0.129491001	0	0.003831095	0.08658274	0.605312962
A99	U	0.020048298	0.018225726	0.029161161	0.020959584	0	1.04615665	0	0.000911286	0.048298173	0.020048298	0	32.97853921	0	0.898528273	0.159475099	8.518704151	0	0.061967467	2.245409395	0.785528774	4.605640862	0.029161161	0	3.489315168	0.002733859	0.000911286	0.030072447	0.042830455	0.000911286	0	0.020048298	6.481979314	0.002733859	0.357224222	0.044653028	0	27.00870278	0.018225726	0.03918531	0.017314439	0.019137012	0.001822573	0.103886636	0.087483483	0	0	0.100241491	0.276119743
A100	U	0.001812295	0.004832786	0.885607964	0.014498357	0	2.555939494	0.001812295	0.005436884	0.028996714	0.047723758	0	43.47453122	0.000604098	0.923666151	0.396892519	4.396626716	0.003624589	0.020539339	2.192876474	0.765392422	2.521505896	0.010269669	0.009061473	1.81108641	0.000604098	0.005436884	0.010873768	0.029600812	0.001812295	0	0.020539339	4.594770926	0.001812295	0.181833559	0.015102455	0	22.75335879	0.004228687	0.118403248	0.011477866	0.012686062	0.068867195	0.11417456	0.04711966	0	0.001208196	0.039870481	1.392446356
A101	U	0	0.011215037	0.140748716	0.016261804	0	4.571249131	0.000560752	0.010093533	0.028598345	0.066729471	0	32.66884238	0.003925263	2.387681403	0.321871565	7.228091425	0	0.128972927	5.201534217	1.609918579	2.482448467	0.017383308	0.010093533	1.072157549	0.001121504	0.006729022	0.00897203	0.444676222	0.005046767	0	0.776080569	10.54213489	0.010654285	0.225422246	0.028037593	0	14.72646524	0.004486015	0.03925263	0.027476841	0.017944059	0.018504811	0.158692775	0	0	0.02411233	0.009532782	0.521499226
A102	U	0.00081592	0.009791043	0.039164171	0.054666656	0	0.695164041	0.004079601	0.006527362	0.0685373	0.016318405	0	18.96932956	0	5.260237759	0.13789052	11.354346	0	0.302706407	2.956079014	0.38021883	8.714028117	0.087303465	0.008159202	2.429810462	0.004079601	0.008159202	0.062825858	0.359004904	0.008159202	0.00163184	0.491999902	13.50674358	0.008975123	1.62857679	0.051402975	0	16.9107628	0.006527362	0.019582086	0.057930337	0.057114416	0.002447761	0.159920366	0	0	0.006527362	0.129731317	0.039164171
A103	U	0.000853825	0.008538251	0.131489071	0.015368852	0	0.350922131	0.005976776	0.002561475	0.057206284	0.005122951	0	44.08896858	0	1.826331967	0.765027322	5.204064208	0.115266393	0.075136612	1.676058743	0.421789617	2.931181694	0.014515027	0.003415301	2.326673497	0.000853825	0.015368852	0.002561475	0.224556011	0.041837432	0	0.262978142	10.66512978	0.002561475	0.71806694	0.011953552	0	15.03415301	0.010245902	0.003415301	0.014515027	0.008538251	0.011099727	0.019637978	0.014515027	0	0.005122951	0.130635246	1.62739071
A105	U	0.007840473	0.176410632	15.67833155	0.030055145	0	0.037895617	0.003920236	0	0.009147218	0.002613491	0	13.77571022	0	0.026134908	0.060110289	0.215612994	8.723832423	2.488043279	1.676554374	0.040509108	0.330606591	0	0	0.112380106	0.006533727	0.01698769	0	0.168570159	0.006533727	0	0.081018216	20.42051068	0.005226982	0.091472179	0	0	5.752293338	0.001306745	0.181637613	0.061417035	0.096699161	1.100279644	0.001306745	0.212999503	0	0	0.074484489	0.32537961
A106	U	0	0.031030342	1.5123919	0.029681197	0	0.018888034	0.004047436	0	0.012816881	0.001349145	0	33.75831411	0.000674573	0.08364701	0.031704915	1.053682492	10.45115419	5.852592383	2.772493625	0.114677352	3.152952605	0.003372863	0	0.585529067	0.002698291	0.025633761	0	0.495810904	0.016189744	0	0.638145735	18.32206797	0	0.221934405	0.002023718	0	11.89878712	0.004722009	0.035077778	0.034403206	0.034403206	0.109280771	0.02293547	0.053965813	0	0.020911752	0.029006624	0.109955343
A107	U	0.002812089	0.122325879	0.030932981	0.094204987	0	0.007733245	0	0	0	0.007733245	0	10.21631996	0	0.018981602	0.016169513	0.013357424	2.367779082	14.34657593	0.105453344	0.069599207	0.066787118	0.000703022	0	0.028823914	0.016872535	0.108265433	0	0.41408013	3.673994502	0.002109067	0.921662226	40.25575951	0.003515111	0.002812089	0	0.021090669	0.7789487	0	0.022496713	0.042181338	0.02460578	0.003515111	0.001406045	0	0	0.014763468	0	0
A108	U	0.028043722	0.108913991	0.191088618	0.06195706	0	0.037174236	0	0.00065218	0.001956539	0.005217437	0	32.38397725	0	0.402394803	0.151305664	1.496099966	0.729788955	4.003078288	1.475230219	0.096522578	1.560665745	0.002608718	0	0.318915817	0.004565257	0.023478465	0.002608718	1.233923773	0.472178019	0	3.133070722	12.37249889	0.004565257	0.025435004	0.001956539	0.008478335	14.34273342	0	6.724623692	0.064565779	0.043043853	0.019565388	0.009130514	0.039782955	0	0.073044113	0.004565257	0.00065218
A112	U	0	0.005046518	0.468965716	0.008290708	0	0.017662813	0.000360466	0	0.032081436	0.006127915	0	24.66882225	0	0.351814403	0.175186271	0.804919634	1.551443845	0.117151313	2.799015208	0.080744289	1.864688432	0.003965121	0	0.750489332	0.000360466	0.010813967	0.002162793	0.030279108	0.037127954	0	0.048302387	3.020341073	0.000720931	0.100209431	0	0.005406984	29.50086332	0	1.289024905	0.010813967	0.009372105	0.028116315	0.00648838	0	0	0.001802328	0.001081397	0.000360466
A113	U	0.001915094	0.008139151	1.567025906	0.005745283	0	0.011969339	0.000478774	0	0.011011792	0.010054245	0	25.80972581	0	0.2264599	0.117778299	0.063198112	10.73075211	0.177624996	1.176825444	0.056974055	1.045641485	0.003830189	0	0.340886784	0.000478774	0.002393868	0.000478774	0.158474053	0.276252352	0	0.449089612	8.054886602	0.000478774	0.009575471	0	0.043089622	9.429924306	0.000478774	5.252146103	0.008139151	0.016757075	0.48499763	0.001915094	0.023459905	0	0.009096698	0.000478774	0
A114	U	0.016131634	0.003226327	0.064526537	0.016131634	0	0.129053073	0	0	0.029036941	0.00967898	0	50.19196645	0	0.487175351	0.371027585	1.761574447	1.119535409	1.713179545	2.619777383	0.109695112	0.951766414	0	0	0.745281497	0	0	0	0.012905307	0.206484917	0	0.080658171	2.355218584	0.003226327	0.074205517	0	0.00967898	14.12163252	0	3.381190515	0.022584288	0.00967898	0.00967898	0.012905307	0.416196161	0	0.003226327	0	0
A115	U	0.024639645	0.825428114	0.447620221	0.04927929	0	0.028746253	0.004106608	0	0.036959468	0.008213215	0.114985011	25.23920989	0	3.511149439	0.04927929	2.99371689	0.127304833	1.753521416	2.213461459	0.03285286	1.256621905	0.008213215	0	1.170383146	0.566711839	0	0	0.041066075	0.143731264	0	0.020533038	7.034618701	0	0.110878403	0	0.008213215	27.69085459	0	0.377807893	0.020533038	0.03285286	0.065705721	0.004106608	1.010225453	0	0	0	0
A116	U	0.0025744	0.04805547	0.353550956	0.014588268	0	0.078090138	0	0.0025744	0.060069337	0.010297601	0	21.68588885	0	3.619606632	0.157896543	4.137061065	0.182782412	0.109841074	3.74317784	0.060069337	2.587272166	0.012872001	0	2.903065252	0.001716267	0.000858133	0.012013867	0.09868534	0.114989874	0	0.090962139	7.721484228	0.001716267	0.223972814	0.003432534	0.000858133	37.47897573	0.000858133	0.265163217	0.012013867	0.012872001	0.090962139	0.032609069	0.032609069	0	0.000858133	0.003432534	0.000858133
A117	U	0.002529234	0.00421539	3.05615742	0.006744623	0	0.09695396	0	0	0.027821571	0.006744623	0	40.66417678	0	0.679520795	0.396246617	2.299916535	0.660973081	1.406253952	3.250908416	0.075877012	2.629559998	0.005058467	0	1.716506622	0.000843078	0.008430779	0.002529234	0.01601848	0.000843078	0.003372312	0.05648622	0.676991561	0.000843078	0.397089695	0	0	31.17027645	0.000843078	0.418166643	0.014332324	0.017704636	0.338074241	0.022763104	0.032880038	0	0.000843078	0.005058467	0
A118	U	0.012999071	0.004952027	0.05632931	0.015475085	0	0.272361498	0.001238007	0.00371402	0.006809037	0.007428041	0	22.36025998	0	1.966573816	0.080470443	6.432064376	0.011761065	0.11451563	3.381615599	0.105230579	4.409780254	0.023522129	0.001238007	0.49458372	0	0.006190034	0.021046116	0.041473228	0.004333024	0	0.107706592	1.35995048	0.00185701	0.32002476	0.008047044	0	49.47570412	0	0.045806252	0.011761065	0.022284123	0.00371402	0.17270195	0.047663262	0	0.004333024	0.067471371	0
A119	U	0.001109404	0.013867548	0.068228338	0.018305164	0	0.429893996	0.004992317	0.001109404	0.053806087	0.014976952	0	32.26534722	0	0.671744038	0.37054089	4.883041098	2.261519772	0.359446851	4.730498067	0.165301175	5.949178209	0.013312846	0.000554702	1.188726238	0.001664106	0.003328212	0.004992317	0.196919185	0.008320529	0	0.219661965	8.731008393	0.001664106	0.859233291	0.003328212	0	18.37117325	0.002218808	0.026625693	0.011094039	0.003882914	0.005547019	0.044376154	0.037719731	0	0.008875231	0.0288445	0
A120	U	0	0.018616301	0.217049147	0.044002166	0	0.128621717	0.005077173	0.001692391	0.021154888	0.018616301	0	21.50140468	0	2.302921067	0.181932034	13.69313566	0.014385324	0.247512185	3.308201327	0.096466288	9.357652992	0.03003994	0.000423098	2.196723531	0.002961684	0.012269835	0.008461955	0.099004874	0.005923369	0	0.17516247	6.132801923	0.002538587	1.45714866	0.003384782	0	26.09413079	0.011423639	0.030886136	0.021577985	0.022847279	0.019885594	0.063041565	0	0	0.005923369	0.0753114	0
A122	U	0	0.011834226	0.024457401	0.011834226	0	0.30295619	0.003944742	0.002366845	0.008678433	0.010256329	0	34.08414924	0	0.331358332	0.237473472	6.401527404	0.001577897	0.28796617	3.236266381	0.35265994	2.995637115	0.014201071	0.003944742	1.026421882	0.002366845	0.016567917	0.032346885	1.078492477	0.018934762	0	1.712807	13.88943677	0.002366845	0.467846408	0.009467381	0.001577897	22.52289923	0.003155794	0.047336905	0.012623175	0.014201071	0	0.127020694	0	0	0.050492698	0.141221766	0
A123	U	0	0.008351346	0.217626253	0.036844174	0	0.292788367	0.006877579	0.000982511	0.012772647	0.004912556	0	28.37787385	0	2.64344665	0.088426017	11.12841423	0.001965023	0.722145805	2.515228925	0.074179603	5.052073099	0.009333857	0.00343879	2.027412065	0.002947534	0.009825113	0.00786009	0.802711731	0.008842602	0	1.825505993	7.07997642	0.006386323	2.862055414	0.006386323	0.000491256	24.50776184	0.014246414	0.00343879	0.008351346	0.015228925	0.033405384	0.029966595	0	0	0.040774219	0.315386127	0.000982511
A125	U	0.007020796	0.061783001	0.856537063	0.013339512	0	0.085653706	0.002106239	0	0.009127034	0.001404159	0	42.97077945	0	2.83780558	0.06318716	5.259277981	0.001404159	0.089164104	2.272631535	0.04703933	3.799654577	0.022466546	0.00070208	2.106940759	0.016849909	0.011935353	0.007020796	0.014743671	0.002106239	0	0.009829114	1.863319151	0.003510398	1.169664546	0.003510398	0	26.50982209	0.001404159	0.00070208	0.004212477	0.013339512	0.23870705	0.003510398	0.182540686	0.002808318	0.00070208	0.274513108	0
A126	U	0.000500789	0.108671157	2.398778075	0.038059944	0	0.619976463	0.003505521	0.002503944	0.014022085	0.003004732	0	18.79059519	0	1.826877332	0.066104114	4.441495355	0.002503944	0.473245361	2.086786689	0.135713749	5.397000275	0.023036282	0.003004732	1.384180084	0.001502366	0.010516564	0.011017352	0.023537071	0.003004732	0	0.024538648	2.530986303	0.003505521	1.450784986	0.006510254	0	46.87332549	0.005007887	0.008513409	0.017026817	0.016526028	0.323509528	0.060094649	0.058592283	0	0.001502366	0.3780955	0
A127	U	0.00043053	0.007749535	0.993662602	0.008180065	0	0.106340842	0	0	0.003874768	0.00043053	0	21.88081215	0	11.26179651	0.040469794	6.81184129	0.001291589	0.034011848	1.274367982	0.017651719	3.333161121	0.068884756	0	3.808896466	0.00043053	0.014638011	0.005166357	0.006027416	0	0	0.006888476	1.134876352	0.00043053	3.736567473	0.001291589	0	40.54771991	0.001722119	0.002583178	0.002583178	0.005596886	0.160157057	0.000861059	0	0	0.00043053	0.330216298	0.000861059
A128	U	0	0.00349972	0.491960643	0.00649948	0	0.01849852	0.00049996	0	0.02099832	0	0	21.61077114	0	13.55741541	0.01949844	4.970602352	0.00399968	0.024998	1.929845612	0.02699784	1.52487801	0.04849612	0	3.969682425	0.00099992	0.00899928	0.00849932	0.00649948	0	0	0.00399968	0.703443725	0	3.783197344	0.00199984	0	38.35943125	0.00049996	0.0024998	0.00399968	0.0099992	0.04299656	0.00299976	0	0	0	0.466462683	0.0024998
A129	U	0.000489141	0.004891411	0.397671689	0.004891411	0	0.0547838	0.001467423	0.000978282	0.011250245	0	0	30.36000783	0	6.755038153	0.021522207	3.755625122	0.000489141	0.033750734	1.084914889	0.019076502	1.33682254	0.017609078	0	4.488358443	0.000489141	0.007337116	0.002934846	0.004891411	0.001467423	0	0.021033066	0.652514185	0.000489141	1.604871845	0.003423987	0	40.18489532	0.003423987	0.002445705	0.001467423	0.002445705	0.057229505	0.006847975	0	0	0.000489141	0.439248679	0.006847975
A134	U	0	0.003027826	0.068126079	0.001513913	0	1.424592	0.001513913	0.009083477	0.009083477	0.012111303	0	44.50449632	0	1.781875435	1.20204681	5.931510582	0	0.124140854	3.102007448	0.463257335	3.24582917	0.01059739	0.016653041	1.401883308	0	0.01059739	0.012111303	0.249795622	0	0	1.38220244	1.009779877	0.001513913	0.77815121	0.013625216	0	18.52272383	0	0.001513913	0.006055651	0.004541739	0.01059739	0.099918249	0	0	0.051473037	0.348199958	0.410270385
A135	U	0.001028838	0.002057677	0.56380341	0.010288383	0	0.762369209	0	0.004115353	0.046297725	0.004115353	0	41.70396206	0	0.987684805	0.355978065	4.897270492	0.001028838	0.050413079	3.082399663	0.225315596	2.587528422	0.056586109	0	1.683179522	0	0.002057677	0.039095857	0.04938424	0.002057677	0.003086515	0.137864337	1.079251417	0	0.906406576	0.019547928	0	26.49258722	0	0	0.002057677	0.009259545	0.021605605	0.046297725	0	0	0.00617303	0.227373273	0.774715269
A136	U	0	0.009894133	0.218770269	0.009894133	0	0.024185658	0.002198696	0	0.035179139	0.001099348	0	20.45337115	0	6.168442114	0.010993481	11.23533744	0	0.060464145	2.067873751	0.056066752	5.799061157	0.027483702	0	10.33717006	0.001099348	0	0.010993481	0.042874575	0.002198696	0	1.181799193	0.142915251	0.001099348	2.726383255	0.013192177	0	28.90845728	0.002198696	0	0.006596089	0.016490221	0.013192177	0.002198696	0	0	0.020887614	0.545276651	1.420357728
A138	U	0.000911868	0.00455934	0.156841289	0.003647472	0	0.247116218	0	0.007294944	0.015501755	0.000911868	0	37.14950075	0	8.062736516	0	8.484931382	0.000911868	0.050152738	1.2437879	0.189668536	2.115533671	0.052888342	0.006383076	3.724980623	0	0.001823736	0.013678019	0.000911868	0.000911868	0	0.015501755	0.204258423	0	1.209136917	0.018237359	0	30.21109743	0	0	0.000911868	0.002735604	0.008206812	0.075685041	0	0	0	0.204258423	0.359275977
A139	U	0	0.008384087	0.974949546	0.028146578	0	0.844996197	0.001197727	0.002994317	0.005988634	0.00359318	0.006587497	23.28380733	0	8.746998197	0.114382901	8.564943737	0	0.058688609	1.50733907	0.110789721	3.825539127	0.028146578	0.002994317	5.22628052	0	0.004790907	0.016768174	0.001197727	0.000598863	0	0.00359318	0.053298839	0.00359318	2.506842014	0.01077954	0	37.27325536	0.000598863	0	0.007785224	0.013773857	0.098213591	0.013174994	0.07485792	0	0	0.240144206	0.097614727
A140	U	0	0.002955148	0.149973773	0.022163612	0	0.866597221	0.000738787	0.004432722	0.031767844	0.007387871	0	16.85394919	0	7.356102751	0.005910296	16.76972746	0	0.333192964	2.474197862	0.251926387	5.105757368	0.062058113	0.003693935	3.990927695	0.000738787	0.005171509	0.042849649	0.001477574	0	0	0.008865445	0.030290269	0.000738787	1.609817002	0.047282372	0	35.89027535	0.004432722	0.000738787	0.011820593	0.024379973	0.01255938	0.112295633	0.000738787	0	0	0.299947546	0.056147817
A141	U	0	0.004785212	0.064258566	0.01162123	0	1.566815236	0.003418009	0.004785212	0.017773646	0.001367204	0	31.46345465	0	7.332312488	0.068360176	10.3244374	0.000683602	0.10869268	1.732246862	0.102540264	5.199474994	0.036914495	0.004101611	5.155724481	0	0.002050805	0.013672035	0	0.001367204	0	0.000683602	0.004785212	0.003418009	1.219545542	0.018457248	0	29.08930573	0.002734407	0.000683602	0.005468814	0.007519619	0.009570425	0.007519619	0.000683602	0	0	0.303519182	0.170216838
A142	U	0.018143332	0.003455873	0.016415396	0.010799603	0	2.03939695	0.001727936	0.006911746	0.012527539	0.003023889	0	37.73121949	0	5.281869627	0.612121474	6.306103935	0	0.298501015	2.592336602	0.311460538	1.564646421	0.011231587	0.006047777	3.44593719	0.000863968	0.008207698	0.012095555	0	0.503693464	0	0.000431984	0.010799603	0.002591905	0.84020908	0.018143332	0	30.353363	0.002591905	0	0.005615793	0.010367618	0.004319841	0.070413409	0.019439285	0	0	0.333491728	0.17581753
A143	U	0	0.007350644	0.007350644	0.058805153	0	1.062168072	0	0.023889593	0.040428543	0.001837661	0	15.0173659	0	10.27620045	0.841648749	15.36652149	0	0.330778985	2.879614826	0.485142511	6.964735285	0.069831119	0.012863627	4.761379716	0.001837661	0	0.066155797	0	0.049616848	0.023889593	0	0.029402576	0.005512983	1.878089568	0.062480475	0	27.93428524	0	0	0.022051932	0.034915559	0	0.095558373	0	0	0	0.48330485	0.167227153
A144	U	0.001356871	0.006784353	0.446410399	0.021709928	0	0.717784502	0	0.002713741	0.031208022	0.005427482	0	30.77110951	0	5.858966879	0.253734786	7.857637146	0.004070612	0.086839713	2.259189406	0.233381728	6.44377807	0.017639317	0.009498094	9.445175647	0	0.001356871	0.017639317	0	0	0	0.004070612	0.024423669	0.005427482	1.071927706	0.028494281	0	25.1577362	0.001356871	0	0.004070612	0.004070612	0.099051548	0.063772914	0.008141223	0	0	0.298511513	0.652654717
A146	U	0	0.008427237	0.103534624	0.034912838	0	0.013242801	0.018058365	0.002407782	0.033708947	0	0	22.79086006	0	6.350524896	0.002407782	12.47110662	0	0.170952519	2.926658962	0.101126842	7.55200809	0.032505056	0	7.08249061	0.003611673	0.010835019	0.013242801	0.001203891	0.002407782	0	0.001203891	0.077049022	0.001203891	2.400558605	0.015650583	0	29.08480208	0.031301165	0	0.001203891	0.016854474	0.007223346	0.020466147	0	0	0	0.388856785	0.423769623
A147	U	0	0.016801075	0.248655914	0.02688172	0	0.174731183	0.003360215	0.023521505	0.033602151	0	0	26.30712366	0	7.483198925	0.110887097	12.97043011	0	0.275537634	2.721774194	0.201612903	4.284274194	0.02016129	0.010080645	6.011424731	0	0.01344086	0.016801075	0.003360215	0.003360215	0	0	0.067204301	0.003360215	1.740591398	0.023521505	0	27.6108871	0.01344086	0	0	0.01344086	0.010080645	0.023521505	0	0	0	0.369623656	0.272177419
A149	U	0	0.009824659	0.386629217	0.011558422	0	1.683484171	0.001155842	0.002311684	0.039876556	0.012136343	0	39.46218662	0.001155842	1.726828253	0.650739161	2.257359825	0.002889606	0.254285285	2.340580464	0.436330432	3.29299444	0.018493475	0.015025949	1.59910769	0.001155842	0.002311684	0.037564872	0.004045448	0.001733763	0	0.004045448	0.338083845	0.001155842	0.533999098	0.014448028	0	30.99911	0.002311684	0.000577921	0.008668817	0.006357132	0.037564872	0.127720564	0	0	0	0.098824508	5.079926488
A150	U	0.002595201	0.005190401	0.04152321	0.007785602	0	2.127199433	0.002595201	0.006055468	0.021626672	0.012976003	0	48.81312825	0.000865067	2.316649077	0.286337134	2.9844807	0.000865067	0.053634146	1.673904393	0.358137684	2.166992509	0.029412274	0.019031471	1.597778508	0.000865067	0.003460267	0.039793076	0.001730134	0.002595201	0	0.006920535	0.075260818	0.001730134	0.461080642	0.009515736	0	26.73662174	0.005190401	0	0.003460267	0.007785602	0.003460267	0.101212824	0.051038945	0	0	0.159172304	2.256959463
A151	U	0.001843828	0.048400479	0.094496174	0.008758182	0	0.235088043	0.000460957	0.001382871	0.013828708	0.000460957	0	35.80483083	0	5.619526136	0.14197474	4.456070803	0.001382871	0.035954642	1.874250945	0.185304693	2.574905504	0.062690145	0	2.791094312	0	0.003687656	0.040564211	0.000921914	0.006914354	0	0.003687656	0.009680096	0.000921914	0.92698442	0.002304785	0	36.13441505	0.000921914	0	0.006914354	0.020743063	0.009219139	0.032266986	0.131833687	0	0	0.24154144	0.889646907
A152	U	0.000998024	0.013473323	0.036677379	0.011477275	0	0.233038584	0.000499012	0.006736661	0.018213936	0.001996048	0	33.80007585	0	12.42664524	0.084832033	10.3173217	0.000748518	0.051398232	2.958392383	0.719325735	3.398520929	0.108285595	0.00499012	3.343879119	0.001497036	0.000998024	0.045410088	0.000998024	0.00249506	0	0.004740614	0.199355277	0.000499012	1.433910857	0.009231721	0	21.97174594	0.000998024	0.000249506	0.002245554	0.003992096	0.001497036	0.152198647	0	0	0	0.167169005	0.281941755
A153	U	0.035762361	0.020091214	0.199706668	0.030136821	0	1.85040082	0.006027364	0.018885741	0.055451751	0.014867498	0	18.76358668	0	6.221847186	0.02250216	12.22349467	0.000803649	0.109296205	3.108110823	0.726498302	3.733349406	0.047013441	0.004821891	6.835031041	0.002009121	0.017680268	0.033351415	0.093625058	0.002410946	0	0.233459908	1.63180841	0.003616419	1.17855062	0.053040805	0	31.19040444	0.003616419	0.000401824	0.010045607	0.013260201	0.014465674	0.11170715	0.103670665	0	0.006831013	0.254354771	0.112108975
A154	U	0.000335345	0.012072435	0.092219987	0.021462106	0	0.558350101	0.004694836	0.022132797	0.049295775	0.001006036	0	20.01073105	0	7.693829645	0.008718981	15.3286385	0.000335345	0.03722334	6.806170355	0.640509725	11.83936955	0.071763917	0.007712944	6.739771965	0.004024145	0.014755198	0.073105298	0.018443997	0.003688799	0	0.02045607	1.685446009	0.002347418	2.537558685	0.054325956	0	12.75720993	0.004694836	0	0.017102616	0.015425889	0.004024145	0.207578806	0.000335345	0	0.001006036	0.473507713	0.125754527
A155	U	0.015639784	0.010947849	0.729595946	0.018376747	0	0.709264226	0.002345968	0.003518952	0.029324596	0.006646908	0	37.33333855	0.000390995	1.475222671	0.358933054	3.920502975	0.001563978	0.034407526	2.540682989	0.249063568	3.189734045	0.021895698	0.004300941	2.242745095	0.001172984	0.003127957	0.00508293	0	0.000781989	0	0.004300941	0.069597041	0.000390995	1.085401043	0.008601881	0	32.30983977	0.003909946	0.000390995	0.002736962	0.00508293	0.052393278	0.163435748	0.005473925	0	0	0.120426341	4.264578234
A156	U	0.001026931	0.005648122	0.625401145	0.006931786	0	1.55503068	0	0.001540397	0.049549434	0.005648122	0	41.62665914	0.000770198	1.257220611	0.330928603	3.887961798	0.002053863	0.008985649	2.833046648	0.262894406	2.759621062	0.012579908	0.079587174	1.961695464	0.000256733	0.000770198	0.020281893	0.000513466	0.001026931	0	0.003080794	0.033118534	0.000770198	0.582526764	0.029524274	0	32.74344689	0.005648122	0.003080794	0.008472183	0.005904855	0.032861801	0.099098868	0.066237067	0	0.000513466	0.148391569	1.986341814
A158	U	0	0.009153811	0.716151092	0.03042296	0	0.228576044	0	0.002692297	0.016153784	0.001884608	0.003499987	42.37622163	0	2.712758797	0.063538217	4.181406995	0.000807689	0.032576798	1.782300837	0.20272999	2.826104515	0.035807555	0.001346149	2.438144469	0.007269203	0.005115365	0.015346095	0.000538459	0.001615378	0	0.012115338	0.036884474	0.000807689	0.777535471	0.012384568	0	29.91169265	0.001346149	0.000538459	0.007269203	0.008615351	0.044961366	0.049807501	0.00969227	0	0.000807689	0.261691301	1.34480252
A159	U	0.011711345	0.011711345	0.012306837	0.026797146	0	0.657621803	0.000198497	0.007741398	0.035928025	0.009924869	0.016872277	37.97711325	0.000396995	2.660063321	0.061931181	6.157587066	0.000198497	0.064114652	2.268824995	0.774933752	4.001707077	0.065504134	0.026201653	2.663636273	0.000396995	0.002183471	0.030171601	0.000992487	0.000595492	0	0.004763937	0.08694185	0.001786476	0.48314261	0.031164088	0	30.71250633	0	0	0.003969947	0.003374455	0.000198497	0.243159284	0.03096559	0	0	0.288019691	1.164981093
A160	U	0	0.009074026	1.623645702	0.026617143	0	0.516009606	0.000604935	0.004234545	0.021777662	0.004234545	0	29.80938496	0	5.12742957	0.163937401	7.965784873	0.00241974	0.019357922	1.789397908	0.179060778	3.753622049	0.017543117	0.012703636	5.573871645	0.00241974	0.00241974	0.007864156	0.000604935	0	0	0.00120987	0.019962857	0.00241974	1.3544496	0.027222078	0	28.42408367	0.004234545	0	0.008469091	0.011493766	0.1052587	0.107073506	0.065332987	0	0	0.268591167	3.552783609
A161	U	0.017631271	0.007836121	0.118847829	0.024161372	0	0.484533457	0	0.00195903	0.011101171	0.00130602	0	51.00596198	0	2.378262601	0.282753352	5.10784461	0	0.138438131	2.004087843	0.357849507	2.343000059	0.021549332	0.020243312	2.765497561	0.00326505	0.00326505	0.021549332	0.00261204	0.00130602	0	0.00522408	0.068566055	0.00391806	0.678477442	0.013060201	0	20.94007327	0.00326505	0	0.008489131	0.009142141	0.00391806	0.097298497	0.018284281	0	0.00065301	0.357849507	0.619706537
A162	U	0	0.00382528	0.231907619	0.011954001	0	0.216606498	0.00143448	0.00047816	0.010041361	0.00430344	0	41.98053889	0	4.17099003	0.034427523	4.984340259	0.007172401	0.022951682	1.820355273	0.163052574	2.550027494	0.011475841	0.00286896	3.828627442	0.00047816	0.0023908	0.006694241	0.00047816	0	0	0.00191264	0.051163124	0.00047816	1.145193296	0.040643603	0	24.73713152	0.00143448	0	0.00334712	0.00525976	0.020082722	0.033949363	0	0	0	0.350969469	2.894302723
A163	U	0.002454635	0.023319035	1.333480611	0.012886835	0	0.061365882	0.001840976	0	0.023932694	0.000613659	0	20.47349914	0	11.11642949	0.002454635	6.259319943	0.004909271	0.019637082	1.545806562	0.123959081	3.295961511	0.018409765	0	8.348828218	0.000613659	0.003681953	0.004295612	0	0.000613659	0	0.002454635	0.017796106	0.000613659	1.781451549	0.017796106	0	31.32850998	0.003068294	0.001840976	0.009818541	0.012273176	0.095730776	0.002454635	0.014114153	0	0	0.355922114	7.867106046
A164	U	0.000859095	0.042525225	0.143468942	0.015034171	0	0.225512558	0.001288643	0.001288643	0.02835015	0.004295477	0.000429548	39.79544937	0	6.667010305	0.039947939	5.73532128	0.002147739	0.0378002	1.749547901	0.428688634	5.145552248	0.020618291	0.003006834	2.925649584	0.001288643	0.003006834	0.026631959	0.000859095	0.000859095	0.000429548	0.015463718	0.131871153	0.000859095	1.192424496	0.011597789	0	24.30381052	0.000429548	0.000429548	0.015034171	0.009879598	0.012886432	0.029209246	0.011597789	0	0.000429548	0.292522004	1.764582072
A165	U	0.004593829	0.137814869	0.001531276	0.010718934	0	0.152361994	0.000765638	0.001531276	0.013015849	0.003062553	0	35.33343542	0	2.225710129	0.61557308	4.690299365	0.001531276	0.473930021	2.490620933	0.810045173	3.30679121	0.010718934	0.009187658	0.949391318	0	0.006125105	0.019906592	0.03751627	0.000765638	0.002296914	0.042110099	2.570247301	0.001531276	0.629354567	0.007656382	0.000765638	32.59398208	0.003062553	0	0.005359467	0.006125105	0	0.090345303	0.356021744	0	0.003828191	0.378990889	0.098001684
A166	U	0.001018534	0.008148271	0.024784325	0.007129737	0	1.311871692	0	0.000339511	0.02071019	0.009506317	0	38.09452674	0.000339511	3.21992524	0.490593839	4.290404392	0.000339511	0.018673122	1.436472342	0.418956953	2.604051728	0.028858461	0.024444814	2.924550402	0.000679023	0.001018534	0.012561918	0.003734624	0.001018534	0	0.025123837	0.300467507	0.001358045	0.557477567	0.013919964	0	34.68040103	0.000679023	0.013580452	0.005432181	0.004413647	0.000679023	0.117810424	0.009166805	0	0.000679023	0.097100234	1.689747777
A167	U	0.001618813	0.006475251	0.118712936	0.004856438	0	0.621624101	0.000539604	0.002698021	0.016188128	0.002158417	0	37.40266888	0	2.801625288	0.321604136	4.401012298	0.001618813	0.074465387	1.678169231	0.26764371	2.597115276	0.019965357	0.002158417	1.760728682	0	0.003237626	0.014029711	0	0.001079209	0	0.000539604	0.0760842	0.001079209	1.002584704	0.020504962	0	35.27015287	0.002158417	0	0.003237626	0.003237626	0.00755446	0.061514885	0	0	0	0.149470378	2.341882463
A168	U	0.000677791	0.026433868	0.755059713	0.015589204	0	0.396508018	0	0.004066749	0.0318562	0.002033374	0	42.09152896	0	2.016429666	0.601201047	6.453252721	0.002033374	0.411419431	2.074719733	0.258238555	2.833168404	0.012878038	0.006100123	1.923572232	0.002711166	0.004066749	0.007455706	0.000677791	0	0	0.002711166	0.110480012	0	1.516897342	0.006100123	0	23.68474562	0.001355583	0	0.012878038	0.011522455	0.052867736	0.052867736	0.012200247	0	0	0.285350215	3.659396223
A169	U	0.000361902	0.010495154	0.098437308	0.018456995	0	3.313573491	0.000723804	0.003980921	0.039085402	0.011942762	0	31.81117408	0.001085706	3.12321311	0.676756491	5.913838404	0.000361902	0.03691399	2.667578659	0.649975753	6.431358073	0.022076014	0.037275892	2.400856984	0.001809509	0.003257117	0.020266505	0.014114173	0.001809509	0	0.006514234	2.225334578	0.001447607	0.641290108	0.032209266	0	25.29078815	0.002533313	0.000723804	0.014114173	0.025695033	0.005428528	0.099523013	0	0	0	0.055009084	0.634775874
A170	U	0.000787309	0.015746172	1.226626776	0.0275558	0	0.376333504	0.006298469	0.001574617	0.054324292	0.000787309	0	23.02405228	0	4.744321537	0.140928237	7.78726922	0.004723852	0.084242019	2.574499075	0.175569815	8.4273511	0.024406566	0	5.237176711	0.001574617	0.003149234	0.004723852	0.02204464	0.000787309	0	0.023619258	2.605991418	0.000787309	2.334369956	0.020470023	0	32.32216667	0.009447703	0.000787309	0.011809629	0.015746172	0.086603944	0.018895406	0.000787309	0	0	0.210211392	1.373066173
A171	U	0	0.018513633	0.401282995	0.0226792	0	0.201798599	0.007405453	0.001388522	0.027307609	0.001851363	0	29.35753065	0	10.3634689	0.143480656	6.121995584	0.002314204	0.037952948	1.606520502	0.173102468	3.953123481	0.043969878	0	3.684212962	0.000925682	0.007868294	0.008793976	0.001388522	0.003239886	0	0.008331135	0.51653036	0.000462841	1.764812063	0.006942612	0	34.01972628	0.005091249	0.003239886	0.012033861	0.01666227	0.037490107	0.006479772	0.009256816	0	0	0.205964167	1.270960904
A172	U	0	0.022928794	0.255638943	0.022244353	0	0.802850015	0.000684442	0.002053325	0.013004391	0.001711104	0	32.60063858	0	10.53800533	0.23715902	8.416236324	0.001026662	0.061599745	1.223097167	0.227919058	3.733286791	0.066390837	0.000342221	4.670629584	0	0.005133312	0.020191028	0	0	0	0.002737766	0.044488705	0.001368883	0.856920903	0.006159975	0	28.74689007	0.003079987	0	0.004448871	0.007528858	0.017795482	0.040382055	0.040724276	0	0	0.30526096	0.314500922
A173	U	0.000511572	0.030182733	0.25680902	0.023020729	0	1.833984735	0.000511572	0.006650433	0.014835581	0.003581002	0	22.29122757	0	8.350385725	0.250670159	5.174548282	0.001023144	0.164214533	3.188626737	0.785774213	5.160735845	0.105383781	0.000511572	2.978370746	0.000511572	0.002046287	0.091059772	0.001534715	0.001534715	0.007162005	0.007162005	0.031717449	0.002557859	1.375616444	0.002046287	0	36.75643046	0	0	0.010743007	0.025578588	0.014835581	0.152959954	0.032740592	0.007673576	0.000511572	0.444555853	0.435347562
A174	U	0	0.002461521	0.118153015	0.002813167	0	3.767885588	0	0.001406584	0.010901022	0.00597798	0	66.40340112	0.000351646	0.41212897	0.444128745	1.058102449	0.000351646	0.01019773	3.007275553	0.308745081	0.629797768	0.013362543	0	0.464524206	0.000703292	0.000351646	0.009494439	0	0	0	0.02391192	0.011252668	0	0.18004269	0.003164813	0	8.632554672	0	0.001406584	0.001758229	0.001406584	0.009494439	0.072439051	0.039032693	0	0	0.109010222	0.670237044
A175	U	0.038940364	0.083607252	0.564635278	0.016034268	0	0.688328199	0.00229061	0.00229061	0.018324877	0.005153872	0	46.12829705	0	1.354322953	0.263420109	6.409698441	0.00229061	0.062419113	2.210438308	0.243949927	4.514791612	0.037222407	0.015461615	1.299348322	0.000572652	0.006299177	0.024624054	0	0.000572652	0	0.00229061	0.017179572	0	1.280450792	0.009162439	0	24.18540194	0.006871829	0	0.008017134	0.015461615	0.034359145	0.036649754	0.075590118	0	0	0.268001329	1.628050806
A176	U	0.004937979	0.156040136	0.001975192	0.021727108	0	0.110610729	0.002962787	0.012838745	0.016789129	0.004937979	0	5.785336178	0	15.40254405	0.012838745	12.07829659	0	0.061230939	3.261041321	0.219246267	3.688670301	0.129375049	0.000987596	3.071422928	0.002962787	0	0.051354981	0	0	0	0.000987596	0.066168918	0	1.20289168	0.023702299	0	42.32638066	0.002962787	0	0.007900766	0.006913171	0	0.019751916	0.225171842	0	0	0.59453267	0.15505254
A177	U	0	0.001983246	0.274084534	0.037285016	0	0.532303103	0	0.007139684	0.041251507	0.00872628	0	39.15680333	0.001189947	4.743130037	0.309782954	6.669258108	0.000793298	0.041648156	2.425905947	0.226486641	5.497556641	0.07575998	0.041648156	3.511931205	0.003569842	0.000793298	0.043631402	0.000793298	0.001189947	0	0.006743035	0.011106175	0.001586596	1.053103383	0.024592245	0	22.18617123	0.000793298	0	0.008329631	0.011899473	0.011899473	0.064257156	0	0	0	0.247905693	2.78923653
A178	U	0.021716104	0.039886722	0.674528783	0.015068317	0	0.689153914	0.001772743	0.004431858	0.011522831	0.001329557	0	19.5613347	0	10.51059436	0.146694499	9.632643293	0.000443186	0.131626182	2.106905278	0.093955389	10.19194377	0.082432558	0.007977344	9.205412185	0.000886372	0.000443186	0.022602476	0	0.000443186	0	0.002215929	0.019943361	0.001772743	1.886641937	0.01373876	0	26.77506991	0.001329557	0	0.002215929	0.013295574	0.031023006	0.029250263	0.067364241	0	0	0.376707927	0.385128457
A179	U	0.001313629	0.083415435	0.046633826	0.009852217	0	0.217405583	0	0.002627258	0.022331691	0.000656814	0	19.60328407	0	16.9589491	0.07816092	11.50344828	0	0.124137931	1.656486043	0.11954023	4.976026273	0.05320197	0	9.418062397	0.000656814	0.000656814	0.019704433	0.001313629	0.001313629	0	0.01182266	0.003940887	0	1.89228243	0.007224959	0	25.57635468	0.000656814	0	0.004597701	0.003940887	0.003284072	0.007881773	0	0	0	0.491954023	0.512972085
A180	U	0.001774098	0.000591366	0.050857481	0.013601419	0	0.36132466	0.001774098	0.005913661	0.015966884	0.004139562	0	35.04553519	0.000591366	6.411590775	0.063867534	6.200473093	0.001182732	0.057953873	1.817859255	0.826729746	7.057953873	0.038438794	0.053814311	2.455351863	0.000591366	0.001774098	0.031933767	0	0	0	0	0.008279125	0	1.366055588	0.014784151	0	27.34299231	0.000591366	0	0.005322295	0.006505027	0.004730928	0.055588409	0.041395624	0	0	0.625665287	0.431697221
A181	U	0	0.100674876	0.389040098	0.008600366	0	0.229174466	0.000505904	0.002529519	0.070826546	0.000505904	0.014165309	28.0685601	0	5.861402568	0.037436888	4.466119616	0.028330618	0.075379681	2.385842785	0.210456022	12.06783159	0.063237987	0.003035423	4.865277792	0.026307003	0.002023616	0.025801099	0	0.000505904	0	0.001011808	0.010623982	0.000505904	0.825129258	0.015177117	0	26.4987403	0.000505904	0	0.002529519	0.007588558	0.020236156	0.051602198	0.094098125	0	0	0.182125403	4.93509253
A182	U	0.022982468	0.005472016	0.320295343	0.040492919	0	0.118195548	0.000729602	0.002553608	0.021888064	0.000729602	0	23.41475693	0	5.569053195	0.077702629	8.133604745	0.001094403	0.057273769	2.983707984	0.172186107	11.09469506	0.097766688	0.002918409	3.751614245	0.005472016	0.004377613	0.033561699	0.001094403	0.002553608	0	0.001824005	0.013862441	0.001459204	2.650279802	0.010944032	0	33.19069611	0.003648011	0	0.01349764	0.021523263	0.022617667	0.026995279	0.039763317	0	0	0.303149692	0.118560349
A183	U	0	0.015328724	0.314238852	0.043686865	0	0.030657449	0.002299309	0	0.016095161	0	0	16.43392553	0	8.653064978	0.008430798	11.68355381	0.000766436	0.207704217	2.759936846	0.092738783	13.25934669	0.070512133	0.001532872	4.450695158	0.005365054	0.000766436	0.011496543	0	0.000766436	0	0.006897926	0.009197235	0.001532872	4.786394224	0.00613149	0	28.61259715	0.003832181	0.000766436	0.021460214	0.020693778	0.018394469	0.002299309	0	0	0.000766436	0.515045143	0.796327238
A184	U	0.005747325	0.089658264	0.008046254	0.055174316	0	0.031035553	0.00229893	0.005747325	0.021839834	0.003448395	0.057473246	14.48095911	0	7.700265526	0.121843282	16.04078302	0	0.127590607	3.979447567	0.355184662	3.712771705	0.054024851	0.001149465	2.433417244	0.001149465	0.003448395	0.039081807	0	0.00229893	0	0	0.022989298	0.001149465	2.539168017	0.00689679	0	37.87716818	0.00459786	0	0.016092509	0.026437693	0	0.014943044	0.189661712	0	0	0.635654103	0.029886088
A185	U	0	0.013966336	0.011379977	0.061038061	0	0.037760834	0.001551815	0.001034543	0.0274154	0.002069087	0	28.47270357	0.000517272	4.691654338	0.101902525	11.76068942	0.001034543	0.548825276	3.242259029	0.317087553	11.04375084	0.113282503	0.000517272	3.828327867	0.003620902	0.001034543	0.042933551	0	0.003620902	0	0.009828162	0.269498557	0.00620726	2.113572175	0.011379977	0	23.42206267	0.001551815	0	0.032588117	0.02120814	0.001034543	0.009828162	0	0	0	0.360538376	0.383815603
A186	U	0.002427314	0.027185918	0.039807951	0.03446786	0	0.234964003	0.003883703	0.000485463	0.010680182	0.007281942	0.021845827	29.47050571	0	8.712115695	0.128162183	9.929170975	0	0.193699664	2.468578419	0.205836234	11.75548209	0.175252077	0.001456388	2.262256722	0.004854628	0.000970926	0.036409711	0.001941851	0.000970926	0	0.011165645	0.1344732	0.002912777	1.626300434	0.00339824	0	24.75763269	0.010194719	0.000485463	0.023302215	0.014563884	0.001941851	0.047575356	0.030098695	0	0	0.264577235	0.030098695
A187	U	0.00659424	0.00329712	0.00164856	0.04615968	0	0.898465191	0	0.01153992	0.0247284	0.02307984	0.00329712	24.41517335	0	7.586673041	0.243986877	9.515488221	0	0.051105359	2.823983251	0.491270875	3.8642246	0.051105359	0.03626832	2.220610297	0.128587679	0	0.0329712	0	0.00164856	0	0	0.567104634	0.00989136	1.571077664	0.04615968	0	34.56535716	0	0.00164856	0.01978272	0.01153992	0.00164856	0.070888079	0.313226397	0	0	0.440165515	0.041214
A189	U	0.000501293	0.01203104	0.100258667	0.02406208	0	1.136431995	0.00300776	0.014537507	0.01203104	0.002005173	0	21.86842052	0.000501293	11.24601472	0.699805498	9.765194201	0.000501293	0.129834974	2.648332698	0.296765655	7.276272784	0.093240561	0.005514227	4.779330673	0.001002587	0.002005173	0.056646147	0.003509053	0.017043973	0	0.093741854	0.127829801	0.00601552	1.784102986	0.019049147	0	27.52351066	0.005514227	0	0.011529747	0.019049147	0.012532333	0.088728921	0.01353492	0	0.00451164	0.354915682	0.576988631
A190	U	0.000515778	0.007736665	0.019083773	0.011862886	0	1.708771315	0.007736665	0.001547333	0.007220887	0.007220887	0	25.35253402	0	10.40787696	0.261499262	8.294220196	0.004126221	1.22290878	2.224033175	0.282130368	10.8658875	0.090261087	0.005157776	6.441031143	0.000515778	0.008252442	0.043325322	0.013410219	0.063956427	0	0.117081524	0.376517676	0.001031555	2.408165792	0.006705109	0	20.9704872	0.012378663	0	0.006189332	0.006705109	0	0.049514653	0.022694216	0	0.002578888	0.349697239	0.097481974
A191	U	0	0.003118121	0	0.030557582	0	0.27190012	0.002494497	0.001870872	0.00748349	0	0	11.63869712	0	18.18051424	0.094167244	9.397392004	0	0.087931002	2.53565571	0.153411536	11.03440534	0.173991132	0.011225234	5.959352179	0.000623624	0.002494497	0.050513554	0.001247248	0.001870872	0	0.003741745	0.14343355	0.003741745	2.892368712	0.006859865	0	28.72412739	0.001870872	0	0.015590603	0.020579596	0	0.070469527	0	0	0	0.681621173	0.009977986
A192	U	0	0.008028969	0.237657468	0.047370914	0	0.008831865	0.005620278	0	0.022481112	0	0	3.779235482	0	21.89017977	0.006423175	5.212406362	0	0.03051008	2.745104336	0.07386651	14.205654	0.126054806	0	8.201591342	0.005620278	0.004014484	0.008831865	0.008028969	0.002408691	0	0.003211587	0.643120378	0.010437659	4.881612859	0.004014484	0	28.01387406	0.011240556	0.000802897	0.02810139	0.018466628	0.006423175	0	0	0	0.000802897	0.631879822	1.600976323
A193	U	0	0.029771873	0.023259276	0.011164452	0	0	0	0.000930371	0.010234081	0	0.011164452	20.97614529	0	19.1451751	0	8.705481746	0	0.06326523	1.632801161	0.057683004	1.998436977	0.060474117	0	8.650589855	0.002791113	0.001860742	0.031632615	0.001860742	0	0	0	0.08094228	0.000930371	1.693275278	0.010234081	0	29.71512039	0.005582226	0	0.001860742	0.002791113	0.000930371	0.004651855	0.007442968	0	0.000930371	0.523798891	0.02698076
A194	U	0.009254897	0.038702295	0.031971461	0.047115838	0	0	0.000841354	0	0.017668439	0	0	11.59133742	0	22.94961971	0.000841354	12.43942249	0.000841354	0.132933971	2.400383658	0.286901797	9.412229925	0.08329407	0	4.216026116	0.00588948	0.002524063	0.045433129	0.002524063	0.001682708	0	0.003365417	0.789190281	0.003365417	1.797974019	0.004206771	0	22.25550246	0.003365417	0	0.013461668	0.032812816	0.005048125	0.02187521	0.026923336	0	0.000841354	0.733660901	0.031971461
A195	U	0.001583669	0.018212196	0.030881549	0.015836692	0	0.007126511	0.001583669	0.005542842	0.041175399	0	0	16.66970203	0	14.08673756	0.004751008	14.17304753	0	0.130652709	3.826144795	0.213795342	11.8015029	0.06017943	0	3.603639272	0.002375504	0	0.068097776	0	0	0	0.007918346	0.454513061	0.001583669	1.494191893	0.003959173	0	23.10098267	0	0	0.000791835	0.002375504	0.000791835	0.091060979	0.113232348	0	0	0.519443499	0.005542842
A196	U	0	0.008039835	0.091654116	0.018759614	0	0	0.002679945	0	0.014471702	0	0	21.00969604	0	9.723376087	0.003215934	8.61334291	0	0.175804385	3.308123985	0.159188727	5.923214219	0.078254391	0	3.531095401	0.002143956	0.002679945	0.060030766	0.000535989	0.001607967	0	0.000535989	0.093798072	0.001071978	2.305824592	0.004287912	0	34.54073784	0.002679945	0	0.008039835	0.017151647	0.005895879	0.002143956	0.007503846	0.000535989	0	0.526877167	0.079862358
A197	U	0.001496435	0.074821737	0.687611765	0.023942956	0	0.000748217	0.003741087	0	0.002244652	0	0	0.142909518	0	26.52879515	0	9.529296451	0.002244652	0.025439391	2.112965859	0.08529678	10.25955661	0.196781169	0	9.958773223	0.002244652	0.001496435	0.002244652	0.004489304	0	0	0.006733956	0.136175562	0	3.925896551	0.005985739	0	26.40758393	0.006733956	0	0.01421613	0.004489304	0.039655521	0.000748217	0	0	0	0.727267286	0.258134993
A198	U	0.027262613	0.012526065	0.281468055	0.024315303	0	0.015473375	0	0	0.010315583	0	0.019894339	16.64714074	0	16.1748344	0.001473655	6.619657081	0.002210482	0.036841368	2.539107113	0.294730947	8.129416359	0.050104261	0	7.276170266	0.002947309	0.000736827	0	0	0	0	0.005157792	0.033894059	0.000736827	3.504350966	0.002210482	0	26.63262524	0.001473655	0	0.004420964	0.010315583	0.013262893	0.000736827	0.078103701	0	0.000736827	0.470095861	4.636854631
A199	U	0	0	0.548772813	0.037759597	0	0.010069226	0.007551919	0	0.025173065	0	0	10.96035242	0	28.76777848	0	8.297042165	0.002517306	0.161107615	2.990560101	0.070484581	4.040276904	0.307111391	0	11.08621775	0	0.002517306	0.002517306	0	0	0	0	0.040276904	0	3.259911894	0.007551919	0	18.03146633	0.012586532	0	0.002517306	0.015103839	0.073001888	0	0	0	0	0.805538074	3.26998112
A200	U	0.057931834	0	0.004827653	0.019310611	0	0.024138264	0	0	0.043448875	0	0	21.61340156	0	23.99826204	0.004827653	4.620063725	0	0.067587139	2.650381385	0.043448875	2.558655981	0.308969779	0	9.249782756	0	0	0.03379357	0	0	0	0	0.014482958	0.004827653	1.79588684	0	0	21.28512117	0	0	0	0.004827653	0	0	0.555180071	0	0	0.757941489	2.53934537
A201	U	0	0.003242017	0.016210083	0.103744529	0	0.022694116	0	0.006484033	0.058356298	0.006484033	0.061598314	17.74679851	0	18.16501864	0.025936132	8.883125304	0	0.155616794	3.232290485	0.132922678	6.568325498	0.350137786	0.003242017	5.323391149	0	0	0.064840331	0	0	0	0	0.029178149	0.003242017	2.395850219	0.016210083	0	25.36553736	0	0	0.003242017	0.006484033	0	0.019452099	0.113470579	0	0	0.706759604	1.789593127
A202	U	0	0.013397044	0.078149422	0.044656812	0	0	0	0	0.002232841	0	0	4.378600455	0	5.249408297	0.004465681	13.92845979	0	0.410842674	5.733934712	0.089313625	5.003795829	0.200955656	0	2.009556558	0	0.004465681	0.017862725	0	0	0	0.008931362	0.125039075	0	3.373822177	0.002232841	0	45.76653418	0.002232841	0	0.015629884	0.046889653	0.002232841	0.004465681	0	0	0	0.689947752	0.330460412
A203	U	0	0.004182001	0.033456005	0.004182001	0	0.006273001	0.002091	0	0.014637002	0.002091	0	23.86667782	0	7.941619271	0.161007026	11.63014386	0	0.207009033	3.767982603	0.175644028	4.102542656	0.242556039	0.010455002	3.178320509	0	0.012546002	0.031365005	0	0.004182001	0	0.002091	0.18609903	0.004182001	3.213867514	0.010455002	0	27.4882904	0	0	0.006273001	0.008364001	0.002091	0.029274005	0	0	0	0.727668116	0.221646035
A204	U	0	0.230858022	0.107733744	0	0	0.269334359	0	0	0.011542901	0.005771451	0	66.70257791	0	3.266641016	0.128895729	1.048480185	0	0.017314352	0.83108888	0.436706426	0.571373605	0.055790689	0	0.984994229	0	0	0.021161985	0	0	0	0.001923817	0.026933436	0.003847634	0.340515583	0.005771451	0	13.99191997	0	0	0	0.001923817	0.028857253	0.026933436	0.190457868	0	0	0.392458638	1.68718738
A205	U	0	0	0.425425905	0.003832666	0	0.272119273	0	0	0.007665332	0	0	61.98378782	0	7.086599084	0.162888297	2.600463753	0	0.019163329	1.303106376	0.262537608	1.111473085	0.049824656	0	1.389341356	0	0	0.024912328	0	0.003832666	0	0.003832666	0.01341433	0	0.586397869	0	0	12.5500642	0	0	0	0.005748999	0.065155319	0.019163329	0.143724968	0	0	0.377517582	1.320353372
A206	U	0.001062925	0.003188776	0.389030612	0.003188776	0	1.37542517	0	0	0.003188776	0.006377551	0	75.84715136	0	2.28422619	0.317814626	0.881164966	0.009566327	0.009566327	0.71747449	0.328443878	0.524022109	0.03082483	0	0.629251701	0	0.001062925	0.024447279	0	0.006377551	0	0.001062925	0.00212585	0	0.266794218	0.00212585	0	6.303146259	0	0.001062925	0.00212585	0.004251701	0.041454082	0.020195578	0	0	0	0.37627551	0.949192177
A207	U	0	0.022482014	0.040467626	0.033723022	0	0.011241007	0.006744604	0	0.008992806	0	0	26.61645683	0	10.13489209	0.017985612	7.713579137	0.002248201	0.134892086	2.457284173	0.287769784	2.87544964	0.092176259	0	5.125899281	0	0	0.011241007	0.002248201	0.103417266	0	0.029226619	0.029226619	0.002248201	1.25	0.008992806	0	30.24730216	0	0.002248201	0.006744604	0.01573741	0.004496403	0.020233813	0	0	0	0.564298561	0.240557554
A209	U	0	0.040956031	0.046806892	0.023403446	0	0.023403446	0.002925431	0	0.023403446	0.002925431	0	26.56291139	0	6.427171401	0.002925431	7.758242401	0	0.143346108	2.161893339	0.134569815	5.666559401	0.213556446	0	4.297457801	0.002925431	0	0.014627154	0	0.002925431	0	0.008776292	0.005850862	0.002925431	0.795717169	0.005850862	0	34.4264693	0.005850862	0	0.002925431	0.017552585	0.002925431	0.023403446	0.052657754	0	0	0.468068923	0.108240938
A210	U	0	0.03714776	0.07606446	0.010613646	0	0.083140224	0	0	0.014151527	0	0	37.04339212	0	6.433638181	0.008844705	5.741982275	0	0.099060692	2.281933806	0.168049389	4.689462419	0.141515275	0	2.968282889	0	0.001768941	0.026534114	0	0.005306823	0	0	0.067219756	0	0.732341547	0.001768941	0	23.59767207	0.003537882	0	0.001768941	0.021227291	0.01945835	0.008844705	0.031840937	0	0	0.666890733	0.465231466
A211	U	0	0.081487359	0.038599275	0.010722021	0	0.113653421	0	0	0.030021658	0	0	16.05086527	0	11.97435293	0.11794223	15.43971008	0	0.180129951	3.366714558	0.265906118	5.035061008	0.199429588	0	3.776295756	0.004288808	0.004288808	0.027877254	0.002144404	0.002144404	0	0.002144404	0.032166063	0	0.973559496	0.002144404	0	25.91512448	0.004288808	0	0.004288808	0.015010829	0.002144404	0.02573285	0.042888084	0	0	1.13438981	0.265906118
A212	U	0	0.003347504	0.051886319	0.006695009	0	0.217587788	0.001673752	0.001673752	0.011716266	0.003347504	0	30.53760921	0	6.343520905	0.36989924	11.65433669	0	0.153985204	2.246175476	0.32470793	2.552472132	0.160680213	0.005021257	4.492350952	0	0	0.04519131	0	0	0	0	0.008368761	0	0.779968533	0.018411274	0	27.03946708	0	0	0.005021257	0.005021257	0.001673752	0.071971345	0	0	0	0.542295719	0.386636762
A213	U	0.199798184	0.00605449	0.028254289	0.014127144	0	0.141271443	0	0.002018163	0.038345106	0.002018163	0	24.93037336	0	7.241170535	0.19778002	10.89001009	0	0.123107972	1.747729566	0.143289606	2.347124117	0.066599395	0	7.784056509	0	0	0.014127144	0	0	0	0.002018163	0.020181635	0	0.853683148	0.014127144	0	32.2926337	0	0	0	0.00605449	0.00605449	0.012108981	0.339051463	0	0	0.557013118	1.285570131
A214	U	0	0.008178621	0.051116382	0.012267932	0	0.153349145	0	0	0.020446553	0	0	27.3452196	0	11.61159728	0.026580519	8.881982498	0.002044655	0.061339658	1.116381778	0.110411385	1.844279055	0.065428969	0	6.375235135	0.004089311	0.006133966	0.002044655	0	0.004089311	0	0	0.002044655	0	1.05913143	0.008178621	0	33.61413266	0.004089311	0	0.006133966	0.002044655	0.008178621	0.028625174	0	0	0	0.451868815	0.300564325
A215	U	0	0.05360088	0.078339747	0.064595932	0	0.023364486	0	0.001374382	0.028862012	0	0	35.99780099	0	7.75151182	0.039857064	7.10417812	0	0.060472787	1.675371083	0.196536559	1.755085212	0.086586036	0	1.680868609	0	0.004123145	0.034359538	0.004123145	0.001374382	0	0.038482683	0.016492578	0	1.326278175	0.002748763	0	34.04617922	0.001374382	0	0.004123145	0.009620671	0.016492578	0.028862012	0.064595932	0	0.001374382	0.240516767	1.67262232
A217	U	0	0.009244066	2.283284417	0.018488133	0	0.002311017	0.004622033	0	0.018488133	0	0	9.941993483	0	15.71722401	0	13.17972776	0	0.288877077	3.320930877	0.145594047	2.91650297	0.177948279	0	5.074992489	0.002311017	0.02079915	0.0138661	0.002311017	0.002311017	0	0.025421183	0.046220332	0	3.540477456	0.004622033	0	29.71042962	0.004622033	0	0.00693305	0.0138661	0.316609276	0.002311017	0.025421183	0	0.002311017	0.681749902	1.481361651
A218	U	0	0.001854256	0	0.024105322	0	0.007417022	0	0	0.024105322	0	0.0166883	13.58613017	0	21.12367884	0.011125533	13.7975153	0	0.21509364	3.174485444	0.025959577	5.931763397	0.228073429	0	6.549230484	0	0.001854256	0.0166883	0	0	0	0	0.011125533	0.003708511	1.965510847	0.005562767	0	24.25737067	0	0	0.005562767	0.018542555	0	0.003708511	0.040793621	0	0	0.623029854	0.62859262
A219	U	0.006900478	0.036227509	0	0.037952628	0	0.094881571	0.001725119	0	0.03105215	0	0	13.45593182	0	16.6974313	0.16043611	15.59507996	0	0.260493039	3.759035313	0.125933721	2.503148343	0.317421981	0.012075836	3.910845826	0.001725119	0	0.075905256	0	0	0.005175358	0	0.013800956	0.003450239	1.856228544	0.013800956	0	31.06595132	0	0	0.005175358	0.006900478	0	0.024151673	0.06382942	0	0.001725119	0.710749219	0.22426553
A220	U	0.002092926	0	0.025115111	0.023022185	0	0.198827961	0	0.002092926	0.048137296	0	0	14.45165341	0	10.28045207	0.144411888	11.29342821	0	0.131854332	3.576810381	0.171619925	4.947676852	0.234407702	0.004185852	2.768940979	0.004185852	0	0.050230222	0	0	0	0	0.016743407	0	1.498534952	0.008371704	0	33.46379238	0.004185852	0	0.01046463	0.01046463	0.002092926	0.020929259	0.175805776	0	0	0.799497698	2.180828799
A221	U	0.001282726	0.006413628	0.242435126	0.026937236	0	0.082094434	0.002565451	0	0.024371785	0	0	14.63461563	0	13.17872215	0.026937236	11.06479047	0	0.432278505	2.163957978	0.092356239	2.94770328	0.189843379	0.003848177	5.686322298	0.001282726	0	0.024371785	0	0	0	0.005130902	0.003848177	0	2.661655486	0.005130902	0	32.95193627	0.001282726	0	0.005130902	0.012827255	0.033350864	0.01154453	0.028219962	0	0	0.402775818	5.976218269
A222	U	0	0.003087214	0.050424492	0.088500129	0	0.007203499	0.001029071	0	0.030872138	0.001029071	0	10.11165423	0	19.98456393	0.00823257	15.86004631	0	1.032158477	5.896578338	0.112168768	6.898893748	0.657576537	0.001029071	7.137638281	0.004116285	0.002058143	0.006174428	0.001029071	0.003087214	0	0.002058143	0.040133779	0.013377926	4.525855415	0.009261641	0	10.90506818	0.005145356	0	0.030872138	0.03293028	0.005145356	0	0	0	0	1.055827116	2.100334448
A223	U	0	0.093244045	0.138453279	0.018366251	0	0.398406375	0.001412789	0.014127886	0.024017406	0.005651154	0.031081348	29.35774632	0	7.71241276	0.279732135	12.38026617	0	0.168121839	3.199966093	0.218982227	5.073323726	0.16670905	0.035319714	5.447712695	0.001412789	0.002825577	0.028255771	0	0	0	0.001412789	0.062162697	0.001412789	1.751857817	0.014127886	0	19.47529033	0.002825577	0.001412789	0.012715097	0.008476731	0.025430194	0.056511542	0.103133565	0	0	0.569353791	1.176852872
A224	U	0	0.006064576	0.078839483	0.059432841	0	0.120078597	0.003638745	0.007277491	0.013342066	0.001212915	0	5.24221915	0	16.55265265	0.015767897	22.85859836	0	0.547024719	2.407636514	0.090968634	6.741382238	0.382068263	0.00485166	6.631006962	0	0.013342066	0.013342066	0.00242583	0.001212915	0	0.001212915	0.089755719	0.00242583	2.42340441	0.007277491	0	25.65800645	0.009703321	0	0.009703321	0.009703321	0.020619557	0.013342066	0	0	0	0.714407006	0.571283022
A225	U	0	0.001741538	0.545101488	0.055729226	0	0.013932306	0.002612307	0.002612307	0.022639998	0	0	12.57738961	0	13.63014951	0.001741538	14.77695248	0.007836922	0.177636907	4.131799619	0.057470764	4.740467255	0.157609216	0	6.672703999	0.001741538	0.005224615	0.018286152	0.003483077	0.006095384	0	0.02089846	0.110587682	0.002612307	2.140350572	0.006966153	0	24.14555777	0.006095384	0.000870769	0.01044923	0.007836922	0.087076915	0.005224615	0.101009221	0	0	0.854224537	0.936076837
A226	U	0	0.054700671	0.016141182	0.04663008	0	0.006277126	0.004483662	0	0.04663008	0	0	19.67968722	0	16.2622404	0.041249686	12.43050325	0	1.24735464	3.530435095	0.146167366	1.801535206	0.355105994	0	6.457369346	0.003586929	0.001793465	0.044836615	0.076222246	0.001793465	0.017934646	0.739804154	0.056494135	0.000896732	1.786290756	0.009864055	0	23.0182216	0.002690197	0	0.008967323	0.015244449	0.004483662	0.008070591	0.057390868	0	0.012554252	0.476164855	4.428064134
A227	U	0	0.015247389	0.001270616	0.029224162	0	0.039389088	0	0.007623694	0.019059236	0	0	26.34240553	0	21.11636299	0.658178954	12.5447892	0	0.226169602	3.94653249	0.23252268	1.478996722	0.167721278	0.011435542	4.790221341	0.002541231	0.003811847	0.024141699	0.048283398	0.016518005	0	1.219791111	0.115626032	0	1.512032731	0.001270616	0	15.33887322	0	0	0.006353079	0.015247389	0	0.020329852	0	0	0.021600468	0.561612157	0.23252268
A228	U	0	0.005655789	0.01018042	0.016967366	0	0.022623155	0.003393473	0.001131158	0.019229682	0.001131158	0	39.08489339	0	15.79209321	0.93094282	11.56382558	0	0.133476613	2.761156043	0.240936599	0.971664499	0.249985861	0.005655789	2.86296024	0	0.006786946	0.047508625	0.011311577	0.002262315	0	0.312199536	0.032803574	0.001131158	0.830269781	0.007918104	0	13.54900741	0.005655789	0	0.01018042	0.012442735	0	0.039590521	0	0	0.006786946	0.533906453	0.746564108
A232	U	0	0.008970073	0.165538612	0.029356601	0	0.008154611	0.004077306	0.000815461	0.024463834	0	0	15.20345756	0	11.28842861	0.004077306	12.30938596	0	0.159830384	2.407241295	0.117426405	3.87996412	0.149229389	0	11.15061567	0.000815461	0.004077306	0.004077306	0	0.087254342	0	0.014678301	0.065236891	0	3.437168719	0.00733915	0.838294055	21.80135367	0.004892767	0	0.005708228	0.022017451	0.02120199	0.001630922	0.012231917	0	0	0.790997309	1.150615673
A233	U	0.004580372	0.011123762	0.087681415	0.014395456	0	0.069359926	0.001308678	0.003271695	0.035334302	0.001963017	0	19.30038083	0	6.513943962	0.026827896	8.725609517	0	0.04253203	4.278722207	0.266315941	5.989818486	0.098150838	0.003926034	5.484668839	0.001963017	0.003926034	0.056273147	0.011778101	0.013741117	0	0.041877691	3.53081282	0.001963017	2.000968422	0.017667151	0.739402981	28.76277597	0.002617356	0	0.004580372	0.003926034	0.017012812	0.138719851	0.047112402	0	0.001308678	0.449530839	0.195647337
A234	U	0.053920384	0.006507633	0.003718647	0.046483089	0	0.056709369	0.000929662	0.009296618	0.033467824	0	0	18.86748601	0	6.886934533	0.000929662	14.50737222	0	0.1143484	7.513526579	0.663778517	4.194633992	0.229626462	0.01580425	3.952921927	0.000929662	0.002788985	0.118996709	0.540133499	0.013015265	0	1.570198762	9.030734619	0.002788985	1.207630664	0.017663574	1.972742316	9.549485897	0.000929662	0	0.011155941	0.011155941	0	0.198017961	0.076232267	0	0.033467824	0.574530986	0.095755164
A235	U	0	0.013010669	0.034695117	0.039032006	0	0.008673779	0	0.008673779	0.043368896	0	0	0.858704137	0	3.092202273	0.00433689	17.74221528	0	1.938589644	4.302194466	0.251539596	10.84656085	0.4163414	0.00433689	5.325700408	0	0.013010669	0.00433689	0.017347558	0.091074681	0	0.060716454	0.455373406	0	2.198803018	0.017347558	0.030358227	36.35614537	0.00433689	0	0.013010669	0.026021337	0	0.229855148	0	0	0	0.711249892	0.490068523
A236	U	0.001957982	0.041117616	1.820922993	0.054823488	0	0.005873945	0.001957982	0.003915963	0.017621835	0	0	1.321637656	0	4.123509486	0.025453762	10.55743739	0.001957982	0.967242966	3.878761772	0.234957805	11.67936091	0.172302391	0	3.40688818	0.001957982	0.015663854	0.017621835	0.005873945	0.01174789	0	0.082235232	0.084193214	0	1.877704462	0.009789909	0	38.57223974	0	0	0.013705872	0.025453762	0.321109001	0.046991561	0.001957982	0	0.001957982	0.489495428	0.258453586
A237	U	0.006081122	0.018243367	0.129730606	0.012162244	0	0.002027041	0.002027041	0	0.008108163	0	0	24.34881317	0	2.286501936	0	8.929114386	0	0.117568362	2.282447854	0.239190805	6.966938966	0.066892344	0	3.709484524	0.048648977	0.008108163	0.024324489	0.002027041	0.008108163	0	0.018243367	0.070946425	0	0.379056615	0.008108163	0	39.61040277	0.002027041	0	0.002027041	0.004054081	0.026351529	0.097297955	0	0	0	0.539192832	0.210812235
A238	U	0	0	0.217665254	0.022912132	0	0.137472792	0.002864016	0	0.011456066	0	0	30.23828617	0	6.673158437	0.042960247	12.3954634	0	0.131744759	3.187650361	0.231985336	4.530874098	0.166112957	0.011456066	6.054530874	0.002864016	0.002864016	0.034368198	0	0.002864016	0	0	0.10596861	0.002864016	1.222935044	0.011456066	0.002864016	21.73788521	0	0	0.005728033	0.020048115	0.020048115	0.025776148	0.020048115	0	0	0.761828388	0.764692405
A239	U	0	0.217387462	0.521376434	0.049486577	0	0.095438398	0.001767378	0	0.031812799	0.008836889	0	29.96412223	0	5.662678284	0.053021332	15.39916226	0	0.385288348	2.87198883	0.323430127	11.83789611	0.247432884	0.005302133	2.834873898	0	0.001767378	0.118414309	0	0.001767378	0	0.003534755	0.088368887	0.003534755	1.019776957	0.010604266	0.003534755	13.63531928	0	0	0.017673777	0.088368887	0.091903643	0.079531998	0.047719199	0	0	0.64155812	0.940244959
A240	U	0	0.132523278	0.115312462	0.013768652	0	0.626473676	0	0.003442163	0.030979467	0.001721082	0	27.43748171	0	8.414367589	0.077448669	11.07515963	0	0.211693028	1.886305354	0.149734093	8.806774177	0.163502745	0.003442163	7.669139287	0	0	0.027537304	0	0	0	0.003442163	0.017210815	0	1.251226271	0.018931897	0.001721082	19.8543965	0.001721082	0	0.006884326	0.015489734	0.017210815	0.032700549	0.144570848	0	0	0.629915839	0.595494209
A241	U	0	0.005906116	0.040161591	0.012993456	0	1.532046587	0	0.009449786	0.044886484	0.009449786	0	49.43065038	0.002362447	1.888776016	0.868199107	4.976493657	0	0.025986912	2.656571145	0.576436958	2.69437029	0.047248931	0.018899572	2.262042571	0	0.002362447	0.012993456	0.001181223	0.001181223	0	0.009449786	0.082685629	0.002362447	0.327198847	0.010631009	0	19.72997236	0.002362447	0	0.00708734	0.00354367	0.004724893	0.044886484	0	0	0.001181223	0.40397836	1.325332514
A242	U	0	0.007407956	4.463293577	0.027162506	0	0.033335803	0.004938637	0.001234659	0.061732968	0	0	27.9452799	0	6.306639998	0.048151715	4.737387955	0.002469319	0.17285231	2.992814283	0.217300047	8.270983036	0.119761958	0	3.512605872	0	0.001234659	0.006173297	0.001234659	0.008642616	0	0.011111934	0.196310838	0	1.069215004	0.009877275	0	18.93350125	0.003703978	0.002469319	0.01851989	0.027162506	0.753142208	0.008642616	0	0	0	0.338296664	3.568165543
A243	U	0	0.01971123	0.029566846	0.034494653	0	0.078844922	0	0	0.039422461	0.004927808	0	36.45592076	0	9.032671365	0.147834229	6.213965407	0	0.049278076	3.562804908	0.468141724	5.326960035	0.211895728	0	2.981323609	0	0.009855615	0.01971123	0	0.004927808	0	0.009855615	0.581481299	0	0.970778101	0.009855615	0	22.52993643	0	0	0.004927808	0.014783423	0.009855615	0.01971123	0	0	0	0.275957227	0.862366333
A244	U	0	0	0.062761506	0.013947001	0	0.320781032	0	0.006973501	0.020920502	0	0	26.91073919	0	16.35983264	0	6.617852162	0	0.041841004	3.054393305	0.327754533	1.966527197	0.132496513	0.062761506	4.470013947	0	0	0.027894003	0	0.006973501	0	0.006973501	0.118549512	0.006973501	0.578800558	0.034867503	0	28.9818689	0.006973501	0	0.041841004	0.006973501	0	0.146443515	0.048814505	0	0	0.348675035	0.467224547
A246	U	0	0.008294625	0.145155939	0.004147313	0	0.120272064	0	0.004147313	0.04976775	0	0.041473125	52.7786994	0	3.048274718	0.265428003	3.633045786	0.004147313	0.082946251	1.77919708	0.286164565	4.611811546	0.091240876	0.008294625	2.102687459	0	0	0.04976775	0.01658925	0.004147313	0	0.041473125	0.78384207	0.004147313	0.605507631	0.004147313	0	15.06718646	0.004147313	0	0.004147313	0.008294625	0.0331785	0.091240876	0.0331785	0	0.004147313	0.373258129	3.782349038
A247	U	0.026766595	0	0.017844397	0.017844397	0	0.446109921	0	0	0.035688794	0	0	18.63847252	0	8.743754461	0.267665953	15.70306924	0	0.142755175	2.44468237	0.205210564	8.333333333	0.160599572	0.035688794	5.380085653	0	0	0.098144183	0	0	0	0	0.071377587	0	2.132405425	0.026766595	0	22.706995	0	0	0.008922198	0	0	0.080299786	0.026766595	0	0	0.91006424	0.231977159
A248	U	0	0.013904338	0.055617353	0.004634779	0	0.653503893	0	0	0.013904338	0.004634779	0	46.53318502	0	3.819058213	0.458843159	6.090100111	0	0.07415647	3.513162773	0.356878013	2.720615499	0	0	3.392658509	0	0.004634779	0.060252132	0	0	0	0	0.055617353	0	0.709121246	0.004634779	0	13.60771227	0	0	0	0.013904338	0.004634779	0.018539118	0	0	0	0.936225436	0.723025584
A250	U	0	0.007316895	0.021950684	0.029267579	0	0.56705934	0	0.003658447	0.051218263	0.021950684	0	52.09629033	0	2.685300359	0.26340821	5.184019902	0	0.259749762	1.946293993	0.541450209	4.41208751	0.087802737	0	2.312138728	0	0	0.014633789	0	0	0	0	0.160971684	0	0.801199971	0.010975342	0	14.99597571	0	0	0.003658447	0.010975342	0.003658447	0.032926026	0	0	0	0.563400893	0.581693129
A251	U	0	0.117723311	0.104495972	0.041004749	0	0.005290935	0.002645468	0.002645468	0.07936403	0	0	2.239388368	0	9.047499372	0.009259137	21.55130223	0	0.566130078	4.386185368	0.097882303	20.34629172	0.412692954	0	5.02638854	0.002645468	0.002645468	0.042327482	0.001322734	0.003968201	0	0.009259137	0.63623497	0.001322734	2.064787503	0.007936403	0	14.60827238	0.005290935	0	0.015872806	0.021163741	0.015872806	0.013227338	0.055554821	0	0.001322734	0.949722887	0.374333673
A252	U	0	0.004714891	0.01980254	0.025460409	0	0.071666337	0.001885956	0.003771912	0.044319971	0.000942978	0	8.137901119	0	9.923901666	0.538440503	22.09303422	0	0.48469075	5.544711307	0.160306279	12.55198167	1.11460013	0.002828934	7.400492235	0.001885956	0.002828934	0.049034862	0.000942978	0.000942978	0.005657869	0.002828934	0.347015946	0.003771912	3.142003074	0.017916584	0	9.549539355	0.007543825	0	0.011315737	0.032061256	0.009429781	0.036776146	0	0	0	1.041047837	0.862824974
A253	U	0	0.016781487	0.081257728	0.028263558	0	0.020314432	0.001766472	0	0.044161809	0	0	29.11499735	0	2.781310722	0.046811517	4.913442855	0.001766472	0.113937467	2.655891185	0.099805688	5.248189366	0.18018018	0.000883236	1.130542307	0	0.006182653	0.014131779	0.001766472	0.002649709	0.000883236	0.005299417	0.257021728	0.000883236	0.392156863	0.003532945	0	38.87740682	0.000883236	0	0.01148207	0.032679739	0.015898251	0.010598834	0.019431196	0	0	0.392156863	2.46776188
A254	U	0.052621885	0.011839924	0.021048754	0.035519773	0	0.002631094	0	0.001315547	0.028942037	0.001315547	0	6.298839687	0	9.312758176	0.072355092	15.37085274	0	0.143394638	3.375693951	0.124976978	9.466677191	0.374930934	0	2.517957218	0	0.005262189	0.056568527	0.002631094	0.001315547	0	0.007893283	0.27100271	0.007893283	1.187939064	0.013155471	0	38.29689268	0	0	0.013155471	0.026310943	0	0.019733207	0.149972374	0	0	0.582787381	0.493330176
A255	U	0.001073491	0.004293965	0	0.019322842	0	1.072417717	0.004293965	0.004293965	0.016102368	0.007514438	0	37.4605492	0	7.98784808	0.942525281	3.817334736	0	0.037572192	2.504454989	0.722459583	4.608497756	0.404706185	0.022543315	0.915688001	0	0.001073491	0.095540718	0	0.002146982	0	0.002146982	0.093393735	0.002146982	0.415441098	0.02683728	0	25.91193078	0.001073491	0.001073491	0.004293965	0.016102368	0	0.104128647	0.147068296	0	0	0.250123451	0.205036821
A256	U	0	0.00608143	0.012162861	0.063855019	0	2.055523459	0	0.003040715	0.060814304	0.012162861	0.001520358	19.9166844	0	5.00501718	0.609663393	12.41219935	0	0.291908657	5.149451151	1.190439991	8.386292456	0.811870952	0.054732873	1.973424149	0.030407152	0	0.223492565	0	0.010642503	0	0.003040715	0.045610728	0.013683218	0.676559127	0.089701098	0	21.04631009	0.003040715	0	0.025846079	0.03800894	0.004561073	0.193085414	0.095782528	0	0	0.288867942	0.256940432
A257	U	0	0.003835925	0.012786416	0.034523322	0	0.33372545	0	0.008950491	0.060096154	0	0	3.555902209	0	13.2198752	0.210975859	12.83884002	0	0.131700082	2.958776596	0.198189444	10.89530483	0.294087561	0.043473813	6.853518822	0	0.001278642	0.058817512	0	0.015343699	0	0	0.071603928	0.002557283	0.823445172	0.04091653	0	35.70606588	0.002557283	0	0.005114566	0.014065057	0.001278642	0.049867021	0.125306874	0	0	0.671286825	0.315824468
A271	U	0	0.063778764	2.890453595	0.028062656	0	0.09184142	0.010204602	0.002551151	0.056125313	0.002551151	0	13.54660952	0	3.829277004	0.022960355	9.959691821	0.005102301	0.369916832	2.882800143	0.076534517	11.49803561	0.084187969	0.007653452	4.53084341	0	0.002551151	0.020409205	0.051023011	0.020409205	0	0.193887443	2.673605796	0.002551151	1.530690341	0.007653452	0	26.29215776	0.002551151	0.007653452	0.002551151	0.015306903	0.426042145	0.030613807	0.038267259	0	0	0.642889943	3.007806521
A272	U	0	0.060551979	0.073299764	0.086047549	0	0.022308624	0.009560839	0.003186946	0.035056409	0	0	0.210338454	0	7.457454267	0.006373893	16.88762827	0	0.608706737	2.830008286	0.073299764	22.35961502	0.321881573	0.019121678	9.468417362	0.003186946	0.003186946	0.02549557	0.003186946	0.006373893	0	0.009560839	0.149786475	0.003186946	2.833195232	0.006373893	0	21.03065842	0.009560839	0	0.006373893	0.028682516	0.012747785	0.022308624	0.019121678	0	0	1.067627	0.127477851
A273	U	0.006418897	0.436485012	0.224661403	0.019256692	0	0.032094486	0	0	0.019256692	0	0	2.753706913	0	18.21041145	0.019256692	15.02663842	0	0.134796842	3.023300597	0.032094486	3.260799795	0.064188972	0	6.187816933	0.141215739	0.006418897	0.032094486	0	0.012837794	0	0	0.012837794	0	0.892226715	0	0	19.77662238	0	0	0.006418897	0.019256692	0.032094486	0.019256692	0.571281854	0	0	1.919250273	1.617562103
A274	U	0	0.005877513	1.063829787	0.029387563	0	0.058775126	0	0	0.03232632	0	0	30.21041495	0	7.802398025	0.017632538	5.974491595	0	0.05583637	1.880804044	0.076407664	6.338897379	0.155754085	0.002938756	5.615963324	0.002938756	0	0.002938756	0	0	0	0	0.179264135	0.005877513	0.952157047	0.005877513	0	26.09027859	0.002938756	0.005877513	0.011755025	0.005877513	0.123427765	0.005877513	0.044081345	0	0	0.517221112	3.165040555
A275	U	0	0.160868691	3.773711375	0.016757155	0	0.09384007	0.003351431	0	0.033514311	0	0	41.33655071	0	4.83276359	0	2.413030364	0.006702862	0.067028621	2.687847711	0.043568604	2.84201354	0.033514311	0	2.268918828	0	0	0.013405724	0	0	0	0.003351431	0.318385951	0	0.898183524	0.003351431	0	19.37127153	0	0	0.003351431	0.020108586	0.56974328	0.010054293	0.070380052	0.080434345	0	0.492660366	6.035927341
A276	U	0	0.027236082	0.364963504	0.013618041	0	0.035406907	0	0	0.024512474	0	0	29.81533936	0	7.947488833	0.008170825	4.6628173	0.002723608	0.068090206	1.699531539	0.049024948	2.617387515	0.054472165	0	3.445364419	0	0.008170825	0.008170825	0.002723608	0	0	0	0.814358863	0	0.768057523	0.008170825	0	32.88484584	0	0.005447216	0.008170825	0.002723608	0.057195773	0.029959691	0.04630134	0	0	0.642771544	3.742237717
A277	U	0	0.005075026	0.312959924	0.011841727	0	0.348485105	0.003383351	0	0.03214183	0.006766701	0	34.41205826	0	4.978600308	0.099808841	6.873276606	0.001691675	0.059208634	2.195794495	0.155634124	5.218818196	0.054133609	0.005075026	4.151371103	0	0.001691675	0.027066804	0.005075026	0.001691675	0	0.018608428	1.852384416	0	1.097897248	0.023683454	0	23.26899328	0	0.010150052	0.006766701	0.006766701	0.059208634	0.055825284	0	0	0	0.526111008	1.020080185
A279	U	0	0.035314475	0.180103825	0.010594343	0	2.092382668	0	0	0.005297171	0.010594343	0	46.78991419	0	4.091181975	0.20129251	3.56852774	0	0.056503161	1.488505138	0.427305152	1.216583678	0.060034608	0.021188685	1.41434474	0	0	0.019422961	0.001765724	0	0	0.007062895	2.145354381	0	0.420242257	0.008828619	0	23.80901932	0	0.084754741	0.001765724	0.008828619	0.030017304	0.070628951	0.169509482	0	0	0.457322456	0.948193665
A280	U	0.072846226	0.116828853	0.182802793	0.057727198	0	0.020616856	0	0	0.023365771	0.001374457	0	20.3268459	0	13.16729892	0.016493485	7.706580901	0	0.100335368	3.082907252	0.136071252	9.453515861	0.221287591	0.008246743	4.233327836	0	0.001374457	0.03298697	0.002748914	0.002748914	0	0.004123371	3.071911595	0	0.993732476	0.004123371	0	23.69426577	0	0.001374457	0.004123371	0.010995657	0.034361427	0.019242399	0.344988729	0	0	0.545659465	0.508549123
A281	U	0	0.006862382	7.729786854	0.021959622	0	0.076858676	0	0	0.038429338	0	0	35.86966964	0	5.720481465	0.028822004	5.310111033	0.002744953	0.034311909	1.719712878	0.067251342	2.764167387	0.115288014	0	3.131991051	0.002744953	0.001372476	0.004117429	0	0	0	0.001372476	0.308807181	0	0.747999616	0.009607335	0	24.77594323	0.001372476	0	0.009607335	0.039801814	1.038964604	0.032939433	0	0	0	0.275867748	3.27198364
A282	U	0	0.056664633	0.087176358	0.01961468	0	0.01961468	0	0	0.037049952	0	0	8.355853892	0	21.0770639	0.008717636	11.77316712	0	0.146020399	2.042106181	0.08281754	2.647981867	0.228837939	0	4.881876035	0.002179409	0	0.032691134	0.002179409	0	0	0	0.047946997	0.002179409	1.743527155	0.006538227	0	33.21855113	0.002179409	0	0.006538227	0.010897045	0.015255863	0.004358818	0.658181501	0	0	0.978554616	1.972365095
A283	U	0	0.394435391	0.009447554	0.075580434	0	0.018895109	0	0.002361889	0.018895109	0.002361889	0	22.74734878	0.002361889	22.59382602	0.044875883	10.64266988	0	0.136989537	1.502161128	0.054323437	0.566853256	0.073218546	0.004723777	4.350598739	0.002361889	0	0.021256997	0	0	0	0	0.070856657	0	1.421856917	0.004723777	0	22.6599589	0.002361889	0	0.13226576	0.004723777	0	0.007085666	1.223458277	0	0	0.994355086	1.117173292
A284	U	0.03153874	0.084103307	0.018689624	0.018689624	0	0.001168101	0	0	0.036211146	0	0	20.34599166	0	22.28153582	0.038547349	8.131154435	0	0.35393475	2.451845016	0.077094698	3.972713149	0.602740366	0.010512913	4.893177119	0.001168101	0.001168101	0.065413683	0	0.001168101	0	0.001168101	0.03971545	0.002336203	2.190190284	0.001168101	0	23.80824446	0.002336203	0	0.007008609	0.007008609	0.002336203	0.001168101	0.009344812	0	0	0.769778878	1.198472123
A285	U	0	0	0.047954402	0.006850629	0	0.065766037	0	0	0.010961006	0.002740252	0	29.3343929	0	20.98347628	0.112350314	5.043432987	0.001370126	0.027402516	1.689365084	0.197298112	2.067519798	0.286356288	0.016441509	2.357986463	0.004110377	0.001370126	0.03562327	0	0.001370126	0	0	0.012331132	0.001370126	0.605595594	0	0	27.24084071	0	0	0.002740252	0.004110377	0.010961006	0.020551887	0	0	0	0.779601567	0.426109117
A286	U	0	0.075450892	0.137842975	0.014509787	0	0.023215659	0.002901957	0.004352936	0.026117616	0.005803915	0	11.01583018	0	17.95586123	0.161058634	9.471988856	0	0.071097956	3.562152672	0.226352675	3.882818961	0.425136755	0.014509787	3.610034969	0.002901957	0.001450979	0.329372162	0	0	0	0.001450979	0.018862723	0.001450979	0.928626358	0.002901957	0	31.76192342	0	0	0.015960766	0.013058808	0.020313702	0.039176424	0.059490126	0	0	0.953292996	1.62219417
A287	U	0	0.034846675	0.041069295	0.007467145	0	0.083383114	0.002489048	0.001244524	0.02737953	0.001244524	0	32.24561928	0	9.112405416	0.04853644	5.157307845	0	0.036091199	3.047839506	0.175477897	8.139187575	0.13067503	0.002489048	4.002389486	0.001244524	0.001244524	0.047291916	0	0	0	0.002489048	0.007467145	0	0.813918757	0.016178813	0	23.12574671	0.002489048	0	0.002489048	0.007467145	0.004978096	0.011200717	0.07591597	0	0	0.726802071	1.611658702
A288	U	0.039627264	0.02521735	0.004803305	0.020414045	0	0.042028916	0.332628849	0	0.049233873	0	0	28.80541813	0	15.58192036	0.063643787	7.491954465	0	0.111676834	3.865459436	0.110476007	2.829146453	0.057639656	0.008405783	2.890388587	0.001200826	0	0.032422307	0	0.002401652	0	0.001200826	0.013209088	0.004803305	1.08434603	0.012008262	0	26.04591959	0.006004131	0	0.003602479	0.008405783	0.002401652	0.006004131	0.022815697	0	0	0.708487439	1.139584034
A289	U	0.033100757	0.002613218	0.595813625	0.023518959	0	0.006097508	0	0	0.053135426	0	0	33.74447958	0	3.45815803	0.016550378	9.286504473	0.004355363	0.266548201	3.303107116	0.094946908	4.034808059	0.113239432	0.001742145	2.856246897	0.000871073	0	0.019163596	0	0.000871073	0	0.001742145	0.004355363	0	0.912884034	0.00348429	0	26.42137264	0	0.000871073	0.011323943	0.019163596	0.07839653	0.009581798	0.070556877	0	0	0.689018388	4.92939957
A290	U	0.001773757	0.080705955	0.068289655	0.033701388	0	0.042570174	0.007981908	0.001773757	0.029266995	0.007981908	0	28.78808035	0.000886879	9.640370715	0.179149483	10.79774733	0.001773757	0.146334974	3.271695269	0.329918851	7.757527382	0.244778502	0.013303179	2.30588444	0.002660636	0.001773757	0.074497805	0	0.001773757	0	0.002660636	0.114407343	0	1.182209215	0.015963815	0	23.21493504	0.014190058	0	0.015076937	0.022171966	0.012416301	0.021285087	0.269611104	0	0	0.509068334	0.718371691
A291	U	0.001704608	0.024716822	0.613659027	0.015341476	0	0.184097708	0.003409217	0.000852304	0.030682951	0.005113825	0	32.60319273	0	7.491753957	0.189211533	8.650035371	0.000852304	0.092901158	2.654075293	0.239497481	4.835121752	0.135516369	0.013636867	4.697048471	0.000852304	0.001704608	0.057956686	0	0.001704608	0	0.005113825	0.003409217	0.000852304	1.113961595	0.017046084	0	25.16172472	0	0.000852304	0.003409217	0.003409217	0.074150466	0.023864518	0.043467514	0	0	0.599169856	1.107143162
A292	U	0	0.002144531	0.169417921	0.02412597	0	0.14100289	0.005897459	0	0.159767533	0.002680663	0	27.64192772	0	6.378370264	0.075594705	6.519373154	0	0.132424767	2.83506951	0.167809523	11.14727028	0.091142552	0.004289061	5.754311847	0.003752929	0.005897459	0.015547847	0	0.000536133	0	0.002144531	0.165128859	0.002680663	0.865854247	0.002680663	0	26.45600227	0.002680663	0	0.006969725	0.014475582	0.03431249	0.027342766	0	0	0	0.304523351	2.56914771
A296	U	0	0.007742035	0.096775442	0.007742035	0	0.20129292	0.003871018	0	0.023226106	0	0	18.61959509	0	12.96016723	0.027097124	12.52274223	0	0.565168583	3.391011497	0.061936283	9.15108582	0.569039601	0	4.683931406	0	0.003871018	0.023226106	0.007742035	0	0	0.030968142	0.089033407	0.007742035	1.981961058	0.007742035	0	18.6660473	0	0	0.003871018	0.019355088	0.019355088	0.007742035	0.046452212	0	0	1.029690706	0.123872566
A297	U	0	0.003157861	0.937884864	0.012631446	0	0.293681119	0.003157861	0	0.037894338	0	0	34.71752929	0	6.577825497	0.21157672	6.865190893	0	0.101051568	2.810496732	0.309470427	3.73575015	0.142103767	0	2.905232576	0	0	0.088420122	0.009473584	0.006315723	0	0.009473584	0.208418859	0	1.739981684	0.006315723	0	20.4376796	0	0	0.003157861	0.018947169	0.157893075	0.018947169	0	0	0.003157861	0.808412543	0.214734582
A298	U	0	0.075235835	0.002893686	0.026043174	0	0.228601192	0	0	0.020255802	0.002893686	0	51.03883327	0	5.07841889	0.329880201	5.072631518	0	0.225707506	1.77672319	0.379072863	2.746107992	0.625036171	0	1.600208345	0.002893686	0	0.138896927	0	0.002893686	0	0	0.107066381	0	0.810232074	0.01446843	0	16.24225939	0.002893686	0	0.005787372	0.01446843	0	0.037617918	0.075235835	0	0	0.465883442	0.260431738
A299	U	0	0.285841013	0.0739244	0	0	0.039426347	0	0	0.024641467	0.004928293	0	12.48336701	0	16.49499778	0.034498053	9.102557784	0	0.19220344	1.995958799	0.0739244	3.021043813	0.20698832	0	6.032231038	0	0.004928293	0.004928293	0	0	0	0	0.167561973	0	1.439061653	0.01478488	0	32.3000345	0.108422453	0	0.009856587	0.004928293	0	0.034498053	0.11827904	0	0	1.320782613	0.571682027
A300	U	0	0	0.002903769	0.020326384	0	0.09582438	0	0	0.011615076	0.002903769	0	20.28282711	0	11.13014693	0.072594227	5.682676114	0	0.226493989	2.218479587	0.121958302	2.802137174	0.206167606	0.002903769	3.086706545	0	0	0.06388292	0.023230153	0.020326384	0	0.081305535	0.644636738	0.005807538	1.748068994	0.014518845	0	33.45141994	0.005807538	0	0.005807538	0.020326384	0	0.026133922	0	0	0	1.036645566	0.801440269
A301	U	0.001954461	0.001954461	0.216945177	0.007817844	0	0.762239812	0.001954461	0.003908922	0.011726766	0	0	31.96130167	0	9.811394508	0.259943321	5.773477963	0.001954461	0.05472491	1.901690609	0.191537184	2.36685234	0.031271377	0.003908922	4.262679566	0	0.001954461	0.007817844	0	0.001954461	0	0.003908922	0.173947034	0	1.452164566	0.013681227	0	30.68699306	0.003908922	0	0	0.005863383	0.009772305	0.035180299	0	0	0	0.453434965	0.652789993
A302	U	0	0.001740674	0.027850789	0.010444046	0	0.111403158	0.005222023	0.001740674	0.027850789	0.001740674	0	27.5862069	0	8.329126704	0.067886299	7.060175112	0.001740674	0.120106529	2.986997163	0.142735296	4.64760048	0.046998207	0.001740674	6.767741823	0.003481349	0.001740674	0.043516858	0	0	0	0	0.029591464	0.003481349	2.308134171	0.006962697	0	28.78727219	0.010444046	0	0.005222023	0.005222023	0.001740674	0.031332138	0	0	0	0.471722745	0.901669307
A303	U	0	0.009652882	0.014479324	0.013514035	0	0.002895865	0.002895865	0	0.014479324	0	0	25.164099	0	10.07374802	0.001930576	10.90293062	0	0.403490482	2.693154176	0.428587976	3.379474111	0.081084212	0	5.511795822	0.001930576	0.013514035	0.139966794	0.001930576	0	0	0.017375188	0.011583459	0	1.310861423	0.000965288	0	30.06679795	0.004826441	0	0.015444612	0.024132206	0.000965288	0.050194988	0	0	0	0.357156647	0.193057647
A304	U	0	0.024643737	0.212150434	0.028929605	0	0.001071467	0.005357334	0	0.02357227	0	0	3.871209686	0	21.13361191	0.002142934	14.13800493	0	1.026465231	3.857280617	0.213221901	9.31533269	0.432872603	0	5.270545377	0.007500268	0.004285867	0.083574413	0.002142934	0.002142934	0	0.005357334	0.085717347	0.001071467	2.343297975	0.005357334	0	26.61845066	0.006428801	0.001071467	0.019286403	0.053573342	0.009643202	0.002142934	0.018214936	0	0	0.52180435	0.303225115
A305	U	0	0.00422119	0.13990231	0.027136224	0	0.002412109	0.001809082	0	0.071157209	0.000603027	0	28.53645299	0	5.014171139	0.001809082	5.987457034	0	0.085026835	2.678646807	0.103720678	5.975999518	0.051257312	0	4.098775855	0.001809082	0	0.044624013	0	0.003015136	0	0.00422119	0.080805644	0.000603027	2.211903757	0	0	31.52746789	0.006030272	0	0.007839354	0.024724115	0.007236326	0.013869626	0.024121088	0	0	0.324428632	4.569740095
A306	U	0	0.001106611	0.055330545	0.037071465	0	0.058097072	0.006639665	0	0.028218578	0.001106611	0	10.76898391	0	8.353805635	0.001659916	15.23028573	0	0.447070801	3.079698117	0.12394042	14.17679216	0.125600336	0.001106611	6.573822013	0.003873138	0.002766527	0.06197021	0	0.001659916	0	0.000553305	0.344155988	0.001106611	3.957793861	0.011066109	0	26.66655601	0.00608636	0.000553305	0.011066109	0.011619414	0	0.002213222	0	0	0	0.556071974	0.410552641
A307	U	0.001122416	0.029182825	0.014030204	0.042090613	0	0.274430795	0.00617329	0.005612082	0.0274992	0.002806041	0.031427657	5.012711365	0	5.390965671	0.002806041	17.77739117	0	1.215015686	5.679987878	0.387233637	14.83497674	0.378815514	0.017397453	4.128808499	0.005612082	0.013468996	0.243564345	0.006734498	0.003928457	0	0.005050874	1.011858329	0.001683625	3.269598792	0.01234658	0	19.76070084	0.01234658	0.000561208	0.022448327	0.030305241	0.002244833	0.063416523	0.042651821	0	0	0.57299354	0.160505536
A309	U	0	0.00134499	0.054472091	0.008742434	0	0.661062542	0.002017485	0.002017485	0.021519839	0.007397445	0	39.01143241	0	2.487558843	0.604572966	7.38802959	0	0.367854741	2.54270343	0.39206456	4.747814391	0.125084062	0.010759919	2.93073302	0.000672495	0.000672495	0.058507061	0.00268998	0	0	0.003362475	0.324815064	0.00134499	1.553463349	0.011432414	0	21.83322125	0	0.000672495	0.00672495	0.008742434	0.004707465	0.08137189	0.064559516	0	0	0.515131137	0.655682582
A310	U	0.000416406	0.008744535	0.368936082	0.010826567	0	1.5519467	0.002498438	0.006246096	0.009160941	0.014574224	0	18.22985634	0	3.053091818	0.027066417	10.46012909	0	0.153653966	2.321465751	0.268998543	8.493858005	0.116593796	0.02665001	5.745575682	0.000832813	0.002082032	0.061628149	0.007495315	0.057464085	0	0.098271913	0.358942328	0.003331251	1.692692067	0.069539871	0	24.23568603	0.004164064	0	0.007078909	0.016656257	0.015823444	0.035394545	0.000416406	0	0.002914845	0.627524464	0.083697689
A311	U	0.038972777	0.113601499	0.053069313	0.044777233	0	0.207302006	0.001658416	0.000829208	0.025705449	0.000829208	0.055556938	1.169183313	0	7.29122615	0.144282196	24.14322081	0	6.937983532	4.938762987	0.379777275	16.24750201	0.282759936	0.00829208	7.784604924	0.005804456	0.004975248	0.106138627	0.029851489	0.027363865	0	0.820086735	0.43201738	0.015754952	2.653465675	0.019071785	0	6.252228497	0.002487624	0	0.073799514	0.066336642	0.004975248	0.019071785	0.128527244	0.003316832	0.015754952	0.698193156	0.388898563
A312	U	0	0.002391467	0.161025461	0.007971557	0	2.271096727	0.00558009	0.001594311	0.014348803	0.011957336	0	49.35350669	0	1.780845942	0.42568117	4.22412831	0.00558009	0.166605551	2.076590724	0.450392998	4.198619326	0.055003747	0.007971557	1.6987389	0	0.035074853	0.067758239	0.003985779	0	0	0.104427403	0.125950608	0	0.820273265	0.009565869	0	14.85579453	0.015145959	0	0.009565869	0.019928894	0.011957336	0.046235033	0	0	0.003188623	0.263061397	0.351545685
A313	U	0.00491763	0.071920334	0.028891075	0.031964593	0	1.003196459	0.003688222	0.003073519	0.031349889	0.009220556	0	23.0796656	0	8.129456602	0.020285223	14.62626014	0	0.335013523	3.704204573	0.414925006	4.199041062	0.096508483	0.012294074	3.980821244	0.001844111	0.006147037	0.105729039	0.002458815	0.45365134	0	0.057782149	0.186255225	0.009835259	2.174207032	0.025202852	0	15.7284239	0.005532333	0	0.027046963	0.028891075	0.00491763	0.035652815	0.132161298	0	0	0.644209491	0.233587411
A314	U	0	0.037988854	0.886676016	0.032735076	0	0.325734215	0.002020684	0.003637231	0.027077162	0.002828957	0.010103419	32.42146613	0	2.296709114	0.005657914	8.901920054	0	0.479306178	1.652111008	0.345132779	3.191467865	0.12164516	0.005253778	4.060361864	0.003637231	0.002828957	0.024652341	0.000404137	0.008891008	0	0.003637231	0.046475726	0.003637231	1.50540937	0.008082735	0	21.11574072	0.005253778	0.000404137	0.01495306	0.018994427	0.062641195	0.045263315	0	0	0	0.356852745	0.615904397
A315	U	0.013477565	0.004813416	2.827079636	0.017970086	0	0.631520173	0.007059677	0.002246261	0.011231304	0.007380571	0	48.67518748	0	1.733150637	0.004171627	5.26716063	0.000320894	0.085999698	1.757217717	0.831758277	4.430909832	0.070596767	0.007380571	2.070089754	0.001283578	0.037865539	0.093380269	0.000962683	0.001283578	0	0.027917813	0.026955129	0.001925366	1.120242339	0.004171627	0	12.89867118	0.011231304	0.000962683	0.014440248	0.032410334	0.166544192	0.056798308	0.020537241	0	0.000641789	0.336939117	0.090171326
A316	U	0	0.007268528	0.01938274	0.03755406	0	0.80438373	0.016152284	0.011306599	0.027055075	0.006864721	0	15.02485433	0	6.88773759	0.230977657	12.32863436	0	0.249956591	3.761463074	0.508796938	16.64533219	0.089241368	0.008076142	8.851047678	0.001211421	0.010095177	0.056532993	0.001211421	0.002422843	0	0.008076142	0.092471824	0.004441878	2.436975808	0.015748477	0	12.41545289	0.008479949	0	0.020190355	0.028670304	0.001211421	0.089645175	0.002422843	0	0	0.852436774	0.247129941
A317	U	0	0.005864513	0.100534508	0.010053451	0	1.302759672	0.005864513	0.001675575	0.007540088	0.03099814	0	41.60955748	0	3.788475394	0.38622007	6.097417939	0.000837788	0.188502203	2.975821451	0.384544495	9.7937367	0.022620264	0.009215663	6.060555286	0.000837788	0.010891238	0.031835928	0.000837788	0.005026725	0	0.005864513	0.228716007	0.000837788	1.33124445	0.014242389	0	10.32070508	0.010053451	0	0.008377876	0.021782477	0.004188938	0.028484777	0.002513363	0	0	0.466647677	0.145775037
A318	U	0	0.006394918	2.86971953	0.037836599	0	0.03357332	0.009592377	0	0.013322746	0.002131639	0	37.86111304	0	2.174805088	0.010125287	6.272348907	0.00159873	0.102851601	3.519869544	0.127365454	9.484729468	0.015454386	0.00106582	6.379996696	0.002664549	0.005862008	0.005329098	0.00053291	0.006927828	0	0.009059467	0.161471684	0.00106582	1.553965116	0.004796189	0	14.0107328	0.015454386	0.00159873	0.018651845	0.015454386	0.160405864	0.002131639	0	0	0.00053291	0.346924311	1.500141221
A322	U	0	0.00725058	0.268271462	0.01812645	0	0.000725058	0.000725058	0	0.030452436	0	0	2.476073086	0	6.758265661	0.000725058	11.94605568	0.000725058	0.229843387	4.046548724	0.221142691	16.25652552	0.051479118	0	7.402842227	0.000725058	0.004350348	0.013051044	0.002175174	0.000725058	0	0.002175174	0.34512761	0.001450116	3.181554524	0.004350348	0	30.28422274	0.011600928	0	0.006525522	0.009425754	0.017401392	0.000725058	0.00362529	0	0	0.772911833	2.142546404
A323	U	0.000575576	0.007482488	1.209860768	0.010935944	0	0.002302304	0.001726728	0	0.018994008	0	0	9.055537329	0	9.0106424	0.010360368	8.636517995	0.000575576	0.104754833	5.124928772	0.269945148	8.885742407	0.046046081	0.001726728	8.866748398	0.002302304	0.006331336	0.017842856	0.00575576	0.001151152	0	0.002302304	0.683208721	0.002302304	2.038114643	0.004604608	0	30.15097359	0.006906912	0.001726728	0.006331336	0.036836864	0.071371425	0.003453456	0	0	0	0.793719315	1.50800914
A324	U	0.038202375	0.047549765	1.353745865	0.027229352	0	0.005283307	0	0	0.046736948	0.000406408	0	20.22978322	0	9.994391566	0.009753798	5.552755854	0.000406408	0.465337441	1.997496525	0.14590056	14.00035764	0.047956173	0.002032041	6.317616172	0.003251266	0.001219225	0.006096124	0.002032041	0.003657674	0	0.006096124	0.26172691	0.009753798	2.703427647	0.006096124	0	22.73081956	0	0.000812816	0.021133229	0.019101188	0.077217567	0.008534573	0.0394216	0.000406408	0.000406408	0.226369393	4.203074072
A325	U	0.00048443	0.007266456	1.687271107	0.008719747	0	0.005328734	0.002422152	0	0.033425698	0	0	35.46611894	0	0.731974345	0.027128103	2.53647761	0.014532912	0.277578623	1.372391342	0.140000388	1.540488693	0.01211076	0.00048443	1.886372004	0	0.008719747	0.010173039	0.002422152	0.001937722	0	0.005813165	0.149688996	0.00048443	0.76200903	0.002906582	0	39.0150561	0.003875443	0.005328734	0.009204178	0.010173039	0.103668107	0.015986203	0.139031527	0	0	0.195225454	4.612746333
A326	U	0	0.05214428	0.030383281	0.014781056	0	0.122354294	0.00164234	0.00082117	0.040237318	0.001231755	0	28.60996489	0.000410585	1.576645932	0.082527561	4.974235799	0.003695264	0.210219458	2.041428014	0.213504137	6.785325696	0.025045678	0.002052924	2.436821252	0.002463509	0.006569358	0.023403338	0.002052924	0.001231755	0.000410585	0.011085792	0.110036747	0.004105849	1.04452793	0.008211698	0	34.67307179	0.00164234	0.002463509	0.018886904	0.036542054	0.002874094	0.042700827	0.026688017	0	0.000410585	0.355566504	3.30274476
A327	U	0	0.033992282	0.011145011	0.014767139	0	0.219278082	0.004179379	0.001393126	0.024797648	0.010030509	0	36.87856118	0.000278625	3.195553141	0.226522339	7.298588763	0.001114501	0.186121676	2.544684527	0.408464635	5.558852621	0.022011396	0.022847272	3.771471559	0.004179379	0.004179379	0.032599156	0.000557251	0.000835876	0	0.003343503	0.047087669	0.001114501	1.986598125	0.016717516	0	26.19328234	0.006687006	0.000278625	0.014767139	0.010030509	0.000557251	0.087766958	0.015324389	0	0	0.306487789	0.842562795
A328	U	0	0.004599308	0.182132607	0.010118478	0	0.000919862	0.010118478	0	0.039554051	0	0	8.549194201	0	8.779159614	0	6.20538671	0.003679447	0.095665612	2.579292074	0.104864228	10.09364192	0.040473913	0.000919862	15.15748031	0.000919862	0.006439032	0.010118478	0	0	0	0.000919862	0.036794466	0	2.123040695	0.018397233	0	37.46228567	0.010118478	0	0.001839723	0.006439032	0.006439032	0.002759585	0	0	0	0.349547428	1.317241887
A329	D	0	0.000905715	0.307037406	0.010868581	0	0.039851463	0	0	0.030794312	0.00181143	0	24.63182683	0	3.627388823	0.042568608	6.990308849	0.000905715	0.108685807	2.536002174	0.151254415	9.854179875	0.035322887	0.009057151	6.976723123	0	0.000905715	0.028982882	0	0.00181143	0	0.002717145	0.017208586	0.000905715	2.763336654	0.018114301	0	28.89593334	0.00181143	0	0.004528575	0.00724572	0.018114301	0.042568608	0.117742958	0	0	0.541617607	0.980889412
A330	D	0	0.002819085	0.231164987	0.029600395	0	0.06483896	0.004228628	0.001409543	0.025371767	0.00563817	0	20.65966594	0	5.989146522	0.101487067	9.105645218	0	0.274860808	2.373669744	0.264994009	4.762844457	0.033829022	0.014095426	4.847417013	0.001409543	0.002819085	0.049333991	0.001409543	0.002819085	0	0	0.008457256	0.004228628	1.908520685	0.018324054	0	37.71654098	0.011276341	0	0.012685883	0.021143139	0.011276341	0.03241948	0.018324054	0	0	0.570864754	0.68221862
A331	D	0	0.008184512	0.003273805	0.045833265	0	0.170237842	0.009821414	0	0.080208214	0.009821414	0	8.978409258	0.001636902	6.573799741	1.009968735	9.492396589	0	0.571278912	4.142999787	0.358481609	21.13077213	0.093303433	0.093303433	4.794486913	0.011458316	0.001636902	0.063839191	0.008184512	0.001636902	0.004910707	0.242261544	0.109672456	0.014732121	1.95609828	0.037648753	0	23.73508373	0.008184512	0	0.032738047	0.039285656	0	0.080208214	0.289731712	0	0.003273805	0.707141805	1.208033917
A333	D	0	0.011083639	0.891806633	0.025577628	0	0.248102993	0.007673288	0	0.083553585	0.002557763	0	12.63193793	0	4.185352545	0.116804502	3.971353057	0.006820701	0.091226874	2.547531759	0.086963936	16.92727428	0.026430216	0	16.57600818	0	0.005968113	0.005968113	0.00341035	0.000852588	0	0.006820701	0.400716174	0.006820701	1.596043994	0.007673288	0	26.88720266	0.013641402	0.000852588	0.016199164	0.026430216	0.054565607	0.006820701	0.028987979	0	0.001705175	0.600221673	1.966919601
A334	D	0	0.005035464	0.110060857	0.015825744	0	1.375401039	0.002877408	0.004316112	0.059706217	0.030212784	0	31.04723265	0	7.704979355	0.144589754	6.3238235	0	0.073373905	2.45083229	0.593465406	6.605809487	0.030212784	0.007912872	7.975455709	0.002877408	0.002877408	0.066899737	0	0.002877408	0	0.002877408	0.044599824	0.006474168	1.113556908	0.044599824	0	22.48406635	0.004316112	0	0.008632224	0.011509632	0.004316112	0.110060857	0	0	0	0.391327492	0.439524077
A335	D	0.000896507	0.002689522	0.039446317	0.03854981	0	0.147923689	0.002689522	0.003586029	0.042135839	0.005379043	0	10.46672165	0	4.394678333	0.103994836	10.59312917	0	0.625762031	2.622283583	0.23757441	15.21641684	0.068134548	0.001793014	6.505952808	0.004482536	0.001793014	0.091443735	0.000896507	0.002689522	0.001793014	0.003586029	0.017930144	0.008965072	1.852183892	0.017033637	0	34.94764398	0.005379043	0	0.017930144	0.027791723	0.004482536	0.077996127	0	0	0	0.512802123	0.347844797
A336	D	0	0.003861401	0.204654276	0.019307007	0	0.120990578	0.009009937	0.002574268	0.02702981	0.001287134	0	24.20197704	0	3.259022808	0.041188282	6.985275189	0.002574268	0.659012511	3.001596046	0.404160016	14.69778098	0.047623951	0.011584204	5.765072337	0.001287134	0.005148535	0.060495289	0.001287134	0.003861401	0.003861401	0.003861401	0.060495289	0.001287134	1.137826288	0.019307007	0	24.7335633	0.007722803	0	0.011584204	0.01673274	0.018019873	0.087525099	0.001287134	0	0	0.350100396	0.729804871
A337	D	0	0.009802068	1.53052294	0.044109307	0	0.014703102	0.012602659	0.001400295	0.035707534	0	0	0.525810946	0	5.085172971	0	17.76764897	0.000700148	1.9597135	2.440014843	0.183438706	22.19748367	0.187639592	0.001400295	10.75076841	0.001400295	0.018203841	0.028005909	0.000700148	0.007701625	0	0.002800591	0.049010341	0.004901034	2.851701709	0.034307239	0	17.96719108	0.027305762	0.007001477	0.028005909	0.039208273	0.084017728	0.035007387	0	0	0	0.358475638	0.11412408
A338	D	0	0	0.00652018	0.02934081	0	0.04238117	0.00326009	0.000815022	0.039936102	0.002445067	0	10.03129686	0	3.594249201	0.031785877	13.27264132	0	0.255917063	2.348894829	0.201310556	11.5977701	0.053791485	0.004075112	9.356458238	0.007335202	0.000815022	0.048086327	0	0.000815022	0	0	0.011410315	0.011410315	2.68875921	0.011410315	0	33.50068462	0.004890135	0	0.02934081	0.02608072	0.000815022	0.01956054	0	0	0	0.563995566	1.372497881
A339	D	0.008234102	0.060172283	0.438307575	0.032303015	0	0.120977958	0.001900177	0	0.039903724	0.001900177	0	7.344185457	0	3.129592095	0.181150241	14.69027109	0.00253357	0.464276666	2.487965543	0.200152014	17.46326324	0.069673169	0.034836585	10.33379782	0.006967317	0.00253357	0.046237649	0	0.001900177	0	0	0.048771219	0.00253357	2.658348112	0.020901951	0	24.83848493	0.00253357	0.000633392	0.020268558	0.040537117	0.019001773	0.041170509	0.046237649	0	0	0.449708639	2.225741069
A340	D	0.000586823	0.036969878	1.452388078	0.007041882	0	0.333902552	0.004107764	0	0.037556702	0.001173647	0	33.04109525	0	0.792211679	0.185436215	8.913848447	0.002347294	0.544572176	2.233450111	0.186609862	6.644015281	0.01525741	0.008215529	3.836064997	0	0.00176047	0.017604704	0	0.001173647	0	0.00176047	0.009389175	0	2.651855242	0.011149646	0	25.45288101	0.008802352	0.002934117	0.005281411	0.005281411	0.076287051	0.048706348	0.04577223	0	0	0.37087243	3.452869273
A341	D	0	0.004129404	0.393473182	0.0159277	0	0.27195073	0.007668893	0.000589915	0.015337785	0.00117983	0	16.27398004	0	3.083484745	0.041883952	9.786096888	0.000589915	0.305575875	2.032846457	0.158687086	13.63234149	0.050732674	0.006489063	5.122820265	0.001769744	0.005309233	0.028905826	0	0.002949574	0	0.004129404	0.004719319	0.000589915	3.947120036	0.014157956	0	29.40666368	0.007078978	0	0.008848722	0.013568041	0.021236933	0.020057104	0	0	0	0.579886264	2.08829845
A342	U	0.010726928	0.010726928	0.06555345	0.034564546	0	0.352796749	0.003575643	0.002383762	0.021453856	0.001191881	0	10.72931193	0	2.196636512	0.041715832	23.5158103	0	2.206171559	3.162060047	0.251486871	11.09998689	0.134682543	0.059594045	9.098818846	0.056018403	0.002383762	0.24910311	0	0.005959405	0	0.003575643	0.003575643	0.004767524	2.282451937	0.044099594	0	22.91391044	0.007151285	0	0.038140189	0.051250879	0.002383762	0.126339376	0.020261975	0	0	0.497014338	0.272940728
A343	U	0	0.02265394	0.689414488	0.014082179	0	0.740845053	0.001224537	0	0.009796298	0.005510418	0	20.85570665	0	2.445400944	0.185517398	16.2551201	0.000612269	0.230213008	1.819662395	0.210620412	8.327465759	0.025715283	0.007959492	9.908955653	0.007959492	0.005510418	0.031837969	0	0.000612269	0	0.00428588	0.017755791	0.003673612	1.084940028	0.015918985	0	26.10713477	0.002449075	0.000612269	0.06734955	0.015918985	0.034899312	0.053267372	0.084493072	0	0.001224537	0.497162135	0.374708407
A344	U	0	0.011966017	1.05019392	0.034490283	0	0.630679459	0.003519417	0	0.024635916	0.000703883	0	24.41560087	0	1.494344297	0.125291232	12.20040966	0	0.244951397	2.524829484	0.22242713	10.66594401	0.0295631	0.007742717	7.226770091	0.019708733	0.011262133	0.055606783	0	0.000703883	0	0.002815533	0.003519417	0.001407767	2.516382884	0.0380097	0	20.80256777	0.004927183	0	0.013373783	0.016189316	0.050679599	0.042232999	0	0	0	0.504684344	1.537985064
A345	U	0	0.005648406	1.417749801	0.014434814	0	0.727389119	0.003138003	0	0.017572817	0.005648406	0	31.76977099	0	2.31772909	0.138072136	8.906280399	0	0.332000728	2.408103579	0.347063143	7.636644345	0.059622059	0.018200418	5.792753723	0.001255201	0.016317616	0.082215681	0	0	0	0.007531207	0.037656037	0.001255201	1.204993191	0.01004161	0	23.54632006	0.01004161	0.000627601	0.011296811	0.013807214	0.075312074	0.112340511	0.032635232	0	0	0.403547199	0.406057601
A346	U	0.000530462	0.004774156	1.030687213	0.015383391	0	1.214757446	0.003182771	0.002121847	0.018566162	0.007426465	0	43.40609501	0	0.730976315	0.382462934	5.079171419	0.002121847	0.29122351	2.052887038	0.271065963	7.885844628	0.035010477	0.005304618	2.911704639	0.002652309	0.006365541	0.083812959	0.000530462	0.001591385	0	0.002121847	0.026523088	0.003713232	0.65140705	0.00901785	0	18.22772724	0.00901785	0.010609235	0.00901785	0.025462165	0.053046177	0.079569265	0	0	0	0.283797045	0.864122218
A347	U	0.000514507	0.04424756	1.67677672	0.030870391	0	0.853051795	0.005145065	0.002058026	0.026239832	0.011319143	0.026754339	23.45686635	0	0.831957028	0.246963125	10.2093527	0.000514507	0.814978314	3.001630986	0.25365171	9.144324221	0.084893574	0.007203091	4.282752198	0.003601546	0.003087039	0.067400353	0.00154352	0.005145065	0	0.061740781	0.007717598	0.005659572	1.451937374	0.015949702	0	25.69960023	0.006174078	0.003601546	0.030355884	0.049907132	0.082835548	0.068943872	0.069972886	0	0.000514507	0.525825654	0.414692248
A348	U	0.00191795	0.909108345	0.198507835	0.047948752	0	0.190836034	0.0038359	0.000958975	0.024933351	0.002876925	0	12.49064999	0	3.724659084	0.081512879	17.1905867	0	0.942672472	3.574100002	0.304954065	13.56374307	0.093979555	0.008630775	7.846333838	0.097815455	0.0076718	0.112200081	0.000958975	0.000958975	0	0.008630775	0.116035981	0.00575385	1.903565469	0.004794875	0	20.81263546	0.0076718	0	0.048907727	0.077676979	0.010548726	0.020138476	0.161107808	0	0	0.530313201	0.516887551
A349	U	0	0.046026484	0.074015562	0.052246279	0	0.060332013	0.00062198	0	0.033586894	0	0	5.585997997	0	10.53757689	0.016171467	24.89659591	0	0.478302245	3.64479994	0.167934468	9.713454039	0.069039726	0.011817611	12.98071242	0.004353857	0.001865939	0.06344191	0	0.001865939	0	0.002487918	0.05038034	0.00062198	2.240992182	0.020525324	0	12.25237441	0.001243959	0	0.021147303	0.027367099	0.003109898	0.021147303	0.026745119	0	0	0.660542242	0.460264839
A350	U	0	0.007701702	0.1045231	0.0722493	0	0.049510942	0.023471854	0	0.045109969	0.000733495	0	7.766616422	0	5.247793096	0.069315319	18.14667708	0.001100243	0.921270267	3.979579487	0.110024315	21.21672223	0.148166078	0.009535441	10.04815398	0.008435198	0.027139331	0.055378905	0	0.002200486	0	0.009168693	0.008801945	0.002567234	2.621512688	0.022371611	0	17.97650614	0.044743222	0.000366748	0.048043951	0.053178419	0.004034225	0.026405836	0	0	0	0.404522733	0.277628022
A351	U	0.019194178	0.095970892	0.006676236	0.025035885	0	0.017525119	0.020863237	0	0.069265948	0	0.093467303	2.748940148	0	7.777814868	0.000834529	19.38862369	0	0.319624796	3.243816136	0.062589712	11.98217445	0.08178389	0.004172647	7.710217979	0.001669059	0.010848883	0.053409888	0	0.003338118	0	0.005007177	0.010848883	0	4.653336449	0.020863237	0	26.58977868	0.024201355	0	0.013352472	0.010848883	0.001669059	0.025870414	0.340488033	0	0	0.827853256	0.038388357
A352	U	0	0.033452808	0.127439267	0.058940661	0	0.030266826	0.017522899	0	0.020708881	0.003185982	0	9.739545998	0	6.57905217	0.036638789	18.87056949	0	1.323775388	3.244922342	0.328156113	12.24691358	0.114695341	0.003185982	9.131023497	0.014336918	0.004778973	0.068498606	0	0.003185982	0	0	0.004778973	0.014336918	3.313420948	0.011150936	0	19.13659896	0.025487853	0.003185982	0.043010753	0.068498606	0.003185982	0.039824771	0.012743927	0	0	0.589406611	0.245320589
A353	U	0	0	0.274402195	0.019921471	0	0.612424572	0.004498397	0.00321314	0.022491983	0.006426281	0	41.85115448	0.000642628	1.688183997	0.357301219	5.765016612	0.00321314	0.316815649	2.247270437	0.437629731	9.939528697	0.031488777	0.012209934	3.940595459	0	0.005783653	0.052695504	0.000642628	0.001285256	0	0	0.014137818	0.004498397	1.046841162	0.012209934	0	19.87841477	0.004498397	0	0.011567306	0.017350958	0.012209934	0.049482363	0	0	0	0.327097699	0.750589611
A354	U	0	0.005154971	0.072169599	0.010309943	0	0.240994909	0.001288743	0.001288743	0.020619885	0.001288743	0	26.22462788	0	2.554288292	0.091500741	8.909079193	0.001288743	0.207487596	3.077517881	0.373735421	10.37953476	0.020619885	0.016753657	6.136993363	0	0.001288743	0.079902056	0	0	0	0	0.001288743	0.003866228	2.422836523	0.021908628	0	29.09981313	0	0	0.006443714	0.011598685	0.006443714	0.078613313	0.117275598	0	0	0.244861138	1.315806431
A355	U	0	0.002619996	0.098686509	0.007423321	0	3.158404947	0.000873332	0.005239992	0.00654999	0.019649969	0	43.50677706	0.00218333	0.555002445	0.596922378	7.648641096	0.000436666	0.431425976	2.340529588	0.627488996	2.81693216	0.032313282	0.048906588	2.157566548	0.000873332	0.003493328	0.073796549	0	0.000873332	0	0.001746664	0.000873332	0.003929994	0.799535387	0.017466639	0	23.29700272	0.003056662	0	0.011789981	0.02270663	0.004803326	0.089079857	0	0	0.000436666	0.249336268	0.286452875
A356	U	0	0.007606075	0.007606075	0.03861546	0	1.758173606	0.004680662	0.009361324	0.011116572	0.005850827	0	9.803646236	0	3.302792015	0.004095579	20.97697114	0.000585083	0.854220787	5.454141216	0.627208687	9.28818835	0.204778956	0.136909359	6.885253575	0.001170165	0.011701655	0.135154111	0.000585083	0.004095579	0	0.011701655	0.016967399	0.004680662	3.6082052	0.093028154	0	25.33759274	0.009946406	0	0.046806618	0.039785626	0	0.301317606	0.030424302	0	0.000585083	0.424770062	0.083081748
A357	D	0	0.021530988	0.287304118	0.044407662	0	1.116247149	0.003364217	0.003364217	0.013456867	0.00807412	0.001345687	10.92024788	0	4.501322137	0.526163514	19.82802123	0	0.457533491	3.574816818	0.625744333	12.93608661	0.141969951	0.012784024	5.682835093	0.005382747	0.002691373	0.054500313	0	0.005382747	0	0.012784024	0.144661324	0.005382747	2.537292344	0.020858144	0	19.95518863	0.00403706	0	0.035660699	0.06392012	0.026913735	0.113710529	0.001345687	0	0.000672843	0.560478526	0.854511078
A358	D	0	0.007983121	0.014825797	0.018627283	0	0.013305202	0.004561784	0	0.042576647	0.000760297	0.000380149	21.04540875	0	10.32065538	0.004181635	9.146376233	0	0.253178993	3.147250575	0.102259984	7.580924141	0.045997985	0.001520595	9.80593412	0.002280892	0.002280892	0.003421338	0.001520595	0.007222824	0	0.001140446	0.052840661	0.001520595	3.230503127	0.020908175	0	24.10066336	0.00570223	0	0.014825797	0.020908175	0.001520595	0.002280892	0.003801486	0	0	0.418543651	2.347037692
A359	D	0	0.004753144	0.150143433	0.006989918	0	0.139798355	0.002236774	0.000279597	0.012302255	0.003075564	0	33.67434812	0	11.61864127	0.065984823	10.79243299	0.000559193	0.14874545	2.138635233	0.223956964	6.892058894	0.06458684	0.005871531	5.39342053	0.00083879	0.003634757	0.017894189	0.000559193	0.000279597	0	0.002236774	0.072415548	0.000559193	1.38679968	0.013700239	0	16.37961404	0.006151128	0	0.005312337	0.011743062	0.009785885	0.032433218	0.000279597	0	0	0.478949164	0.611198407
B0	D	0	0.008760115	0	0	0.42815063	10.29861043	0.001095014	0.002190029	0.018615245	0.029565389	0	47.09218926	0.00985513	0.003285043	0	2.244779519	0	0.012045158	3.466815589	0.502611609	1.450894079	0	0.007665101	3.183206859	0	0	0.001095014	0	0	0	0.004380058	0.001095014	0.008760115	0.325219277	4.583730276	0	11.21513748	0	0	0.001095014	0	0.001095014	0.058035763	0	0	0	0.021900288	0.561742387
B1	U	0	0.005590722	0	0.000621191	0.06584628	9.07746877	0	0.000621191	0.040377436	0.016150974	0	51.69429933	0.004348339	0	0	1.854256092	0	0.010560252	2.36114821	0.509376883	0.605040346	0	0.006833105	4.989408688	0	0	0	0	0	0	0.000621191	0	0.016772166	0.150949491	1.707033749	0	13.59601444	0.000621191	0	0.003727148	0.002484765	0	0.048452923	0	0	0	0.123617073	3.242618694
B2	U	0	0.002083767	0	0.001041884	0.029172744	10.06042926	0	0	0.018753907	0.019795791	0	64.28422588	0.007293186	0	0	0.980933528	0	0.00833507	1.491456553	0.194832257	0.397478641	0	0.006772244	2.904771827	0	0	0	0	0	0	0.000520942	0.000520942	0.006251302	0.112523442	1.354969785	0	9.287351532	0	0	0	0.000520942	0	0.022921442	0.019795791	0	0	0.091164826	1.461762867
B3	U	0	0.006795941	0.000755105	0.002265314	0.126102453	9.029539688	0	0.001510209	0.014346986	0.015857195	0	56.19865289	0.00830615	0.000755105	0	1.988190166	0	0.00830615	1.344086022	0.241633442	0.858553824	0	0.021898031	3.55729733	0.000755105	0	0.001510209	0	0	0	0	0	0.014346986	0.188021022	2.377068986	0	13.62435061	0	0	0	0	0	0.032469494	0	0	0	0.090612541	1.10924852
B4	U	0	0	0	0	0.038416175	11.19460826	0	0	0.008087616	0.009435552	0	66.20724516	0.004043808	0	0	0.684751474	0	0.004717776	1.490143218	0.165122157	0.126705981	0	0.004717776	2.104128054	0.00673968	0	0	0	0	0	0	0.004717776	0.002695872	0.068744735	1.118786858	0	3.830834035	0	0	0	0	0	0.016175232	0.045155855	0	0	0.036394271	2.388542544
B5	U	0.000709975	0.005679801	0.002129925	0.000709975	0.157614483	10.53532126	0.000709975	0.000709975	0.018459354	0.02200923	0	50.15548456	0.008519702	0	0	1.871494498	0	0.012069578	1.533546326	0.313809017	0.707845225	0	0.026979056	4.789492368	0.003549876	0.003549876	0.002839901	0.000709975	0	0	0.000709975	0.004259851	0.006389776	0.217252396	2.857649982	0	9.817536386	0.006389776	0	0.000709975	0.002129925	0	0.039758608	0.036918708	0	0	0.080227192	1.5285765
B6	U	0	0.02598112	0	0	0.078609544	8.638389437	0	0	0.018653112	0.019319295	0	69.66804122	0.009326556	0.001332365	0	0.848050417	0	0.02331639	1.404979049	0.213178424	0.224503527	0	0.009992739	1.765383821	0	0	0.000666183	0	0	0	0	0.009992739	0.00266473	0.11125249	1.241098135	0	5.807113498	0	0	0	0	0.000666183	0.013989834	0.093931743	0	0	0.057957884	0.862040251
B7	U	0	0.001246323	0.017448527	0	0.051722419	8.188344384	0	0	0.036766539	0.010593748	0	65.49990029	0.002492647	0.000623162	0	0.854977815	0.000623162	0.002492647	1.436387656	0.176354753	0.242409891	0	0.005608455	3.923425894	0	0	0	0	0	0	0	0	0.00373897	0.099082706	1.971060372	0	6.815519218	0	0	0	0	0	0.024926467	0.000623162	0	0	0.090358443	1.935540157
B8	U	0	0.006469093	0.007991232	0	0.185701021	7.031142975	0.00076107	0.000380535	0.036911883	0.003805349	0	53.28667976	0.006849628	0.00076107	0.001141605	2.12034035	0	0.010274442	1.775575749	0.152213952	0.676971551	0	0.00152214	3.738374659	0.000380535	0	0.00076107	0	0.00152214	0	0.001902674	0.000380535	0.022832093	0.31584395	2.020259677	0	19.11008113	0.001141605	0.000380535	0.00076107	0.001902674	0.002283209	0.035770279	0	0	0	0.192170114	0.973788757
B9	U	0	0.00303318	0	0.000303318	0.058540373	9.502346165	0.000303318	0.000303318	0.011829402	0.003639816	0	59.53464953	0.005763042	0.000606636	0.000303318	0.524436814	0	0.003639816	1.468059098	0.180170889	0.195033471	0	0.002426544	2.408648203	0.000303318	0	0.000303318	0.000303318	0.000606636	0	0.001819908	0	0.036701477	0.101004893	2.681937717	0	8.829890169	0.000303318	0	0	0	0	0.020322306	0	0	0	0.062483507	1.094977964
B10	U	0	0.401792776	0	0.002636436	0.278407593	4.031637226	0	0	0.011600316	0.013182178	0	44.95017137	0.006327445	0.001054574	0	6.065910888	0	0.051674137	1.628789876	0.191932507	1.11943053	0	0.0163459	5.74479304	0	0	0.005272871	0	0	0	0.002109148	0.000527287	0.032164514	0.723437912	2.265752702	0	22.83258634	0	0.000527287	0.001054574	0.001581861	0	0.020564197	0.039019246	0	0	0.070129185	0.552596889
B11	U	0	0.000993131	0.000662087	0.001655218	0.034097492	4.702143507	0	0.000331044	0.10163039	0.00728296	0	45.99056526	0.002648349	0	0	3.740130762	0	0.021848879	1.793263262	0.192005297	1.258296781	0	0.011255483	3.905321526	0.000662087	0	0.001655218	0	0	0	0.000662087	0	0.016552181	0.616734255	1.51187619	0	26.58942316	0	0	0.000331044	0.000993131	0.000331044	0.019862617	0	0	0	0.048663411	1.697591658
B12	U	0	0.000986247	0	0.001972494	0.21943991	5.133414534	0	0.000493123	0.024163046	0.035998008	0	51.57035145	0.003451864	0.000986247	0	3.85573182	0	0.028601157	2.018847176	0.337296402	1.095720182	0	0.012821208	2.436522691	0.00147937	0	0.004438111	0	0.00147937	0	0.000493123	0	0.039942995	0.598651801	3.257080019	0	21.49179689	0	0	0.000986247	0.000986247	0.000493123	0.011834961	0	0	0	0.025149293	0.500520245
B13	U	0	0.005388346	0.001154646	0.000769764	0.18820722	5.253637133	0	0.000769764	0.065045031	0.006542991	0	49.43422369	0.002309291	0.000384882	0	3.520514202	0	0.040412593	1.603032869	0.133938881	1.009929952	0	0.005773228	3.780694327	0	0	0.001154646	0	0	0	0.000384882	0	0.009237164	0.611577246	1.401739666	0	23.06866292	0.000384882	0	0.001924409	0.001924409	0.001924409	0.01462551	0	0	0	0.212839658	0.870602725
B14	U	0	0.001137911	0.000758607	0.000379304	0.059550677	9.737863231	0	0	0.010241199	0.010999807	0	67.34119503	0.001137911	0.001137911	0	0.520025337	0.000379304	0.003793037	2.190858023	0.168031528	0.222271953	0	0.001137911	1.220599224	0	0	0.000379304	0	0	0	0.000758607	0	0.004551644	0.127066731	1.829381621	0	8.155028998	0.000758607	0	0	0.000379304	0	0.018206576	0	0	0.000379304	0.051205996	0.441509477
B15	U	0	0.008539467	0.008539467	0.002846489	1.14428852	7.187384361	0.005692978	0.002846489	0.045543822	0.034157866	0	51.6210754	0	0	0	2.781019612	0	0.022771911	1.722125758	0.236258575	0.529446927	0	0	4.571461103	0	0	0	0	0	0	0.002846489	0	0.011385955	0.478210128	2.524835615	0	16.12535937	0.008539467	0	0	0	0	0.008539467	0.019925422	0	0	0.176482309	0.569297771
B16	U	0	0	0	0.001387617	0.038853273	3.81317126	0	0	0.106846502	0.005550468	0	59.7993506	0	0.001387617	0	2.83073849	0	0.034690423	1.722032581	0.183165432	0.328865207	0	0.006938085	4.896900064	0	0	0	0	0.001387617	0	0	0	0.011100935	0.586961952	0.73127411	0	12.88263536	0	0	0	0	0	0.006938085	0	0	0	0.442649793	0.757638831
B17	U	0	0	0.001372345	0.002744689	0.351320195	3.325190756	0.006861723	0.002744689	0.076851293	0.01509579	0	37.04781248	0	0	0	5.652687051	0	0.039797991	1.736015809	0.218202778	1.72092002	0	0.008234067	10.92111764	0.013723445	0	0.001372345	0	0	0	0	0	0.045287369	0.804193885	2.304166438	0	21.38112752	0.006861723	0	0	0	0	0.017840479	0	0	0	0.373277708	0.354064884
B18	U	0	0.002543073	0.00381461	0.001271537	0.119524445	3.527242673	0	0	0.087736029	0.008900757	0	47.37364105	0.002543073	0	0	3.906160595	0	0.087736029	1.625023841	0.202174328	0.452667048	0	0.006357683	6.124992053	0	0	0	0	0	0	0	0	0.01525844	0.677729036	0.980354759	0	25.19295569	0.001271537	0	0.001271537	0.002543073	0.002543073	0.006357683	0.012715367	0	0	0.453938585	1.492784029
B20	U	0	0	0	0.003726754	0.250624231	4.235456341	0	0.001863377	0.062423136	0.013975329	0	37.30481124	0.008385197	0	0	5.966533746	0	0.040062609	1.500950322	0.428576753	1.550329818	0	0.015838706	10.57093877	0	0	0.001863377	0	0.000931689	0	0	0	0.026087281	0.492863265	2.071143741	0	26.756233	0	0	0	0.001863377	0	0.017702083	0	0	0	0.278574889	0.785413483
B21	U	0	0	0.000740434	0.000740434	0.079226395	4.145687715	0	0	0.098477669	0.009625637	0	61.57593887	0.000740434	0.000740434	0	2.260543774	0	0.017770406	1.009951428	0.160674091	0.394651108	0	0.002221301	6.738686175	0	0	0	0	0	0	0.000740434	0	0.008885203	0.253968724	1.115092998	0	15.42175098	0	0.000740434	0.000740434	0	0	0.002961734	0	0	0	0.266556095	0.885558583
B22	U	0	0.058185876	0	0.000797067	0.190498964	10.95010362	0	0.000797067	0.039056273	0.016738403	0	49.64450821	0.003188267	0.001594134	0	2.776183644	0	0.020723737	1.37733142	0.326797386	0.636856369	0	0.003188267	2.786545513	0.000797067	0	0	0	0	0	0.001594134	0	0.008767735	0.287741113	3.971783835	0	16.96317551	0	0	0.000797067	0.000797067	0.000797067	0.023114937	0.066953611	0	0	0.157022158	0.114777618
B23	U	0	0.003598676	0.028789405	0.017993378	0.197927163	8.201381891	0.02519073	0.007197351	0.02519073	0.064776162	0	31.93824673	0.007197351	0	0	8.791564704	0	0.115157622	5.081330071	2.447099467	1.507845113	0	0.021592054	4.505541961	0.003598676	0	0	0	0	0	0.003598676	0.021592054	0.021592054	1.234345761	7.280120916	0	12.66014107	0.010796027	0	0.007197351	0.007197351	0.017993378	0.071973514	0	0	0	0.057578811	0.035986757
B24	U	0	0.064516129	0	0	0.116129032	2.761290323	0	0	0.086021505	0	0	50.18924731	0.004301075	0	0	4.851612903	0	0.060215054	1.440860215	0.202150538	1.268817204	0	0.025806452	6.63655914	0.004301075	0	0	0	0.141935484	0	0	0	0.017204301	0.348387097	1.062365591	0	19.67741935	0	0	0.004301075	0	0	0.008602151	0.124731183	0	0	0.258064516	0.589247312
B25	U	0.004304037	0.146337264	0	0	0.301282603	2.875096841	0	0.004304037	0.034432297	0.004304037	0	48.20952053	0.004304037	0	0	6.094516657	0	0.051648446	1.971249032	0.185073599	0.654213652	0	0.004304037	4.854953947	0.150641302	0	0	0	0.038736335	0	0	0	0.012912112	0.55091676	1.273995007	0	20.87027632	0	0	0	0	0	0.004304037	0.44331583	0	0	0.439011793	0.249634157
B27	U	0	0.03362372	0	0	0.547149626	10.00458505	0	0	0.009170105	0.015283509	0	67.48586275	0.003056702	0	0	0.498242396	0	0.012226807	2.491211982	0.241479444	0.030567018	0	0	1.448876662	0	0	0	0	0	0	0	0	0.012226807	0.076417545	3.163686382	0	3.420449335	0	0	0.003056702	0	0	0.012226807	0.06724744	0	0	0.03362372	0.849763106
B30	U	0.001973204	0.73008544	0	0	0.199293593	2.308648553	0	0	0.118392233	0.005919612	0	56.42376527	0	0	0	2.837467195	0	0.057222913	1.168136704	0.069062136	0.351230293	0	0.007892816	5.041535942	0	0	0.001973204	0	0	0	0	0.025651651	0.001973204	0.386747963	0.759683498	0	18.89737367	0	0	0	0	0.001973204	0.009866019	0.114445826	0	0	0.546577478	2.103435348
B31	U	0.001853225	0.079688658	0.001853225	0	0.292809489	15.30578206	0	0	0.018532246	0.005559674	0.003706449	57.22942921	0.001853225	0	0	1.186063751	0	0.020385471	3.282060786	0.16493699	0.155670867	0	0.001853225	2.171979244	0.042624166	0	0	0	0	0	0.003706449	0.02409192	0.005559674	0.279836916	1.302816901	0	7.103409933	0	0	0	0	0	0.012972572	0.11675315	0	0	0.07227576	0.511489993
B32	U	0	0.004297748	0	0.004297748	1.147498711	6.016847172	0	0	0.060168472	0.02148874	0	33.20010315	0	0	0	6.781846313	0	0.1074437	3.244799725	0.283651367	1.603059997	0	0.017190992	10.15557848	0	0	0.008595496	0	0	0	0.004297748	0.034381984	0.025786488	1.104521231	2.48839608	0	21.23947052	0	0	0.004297748	0	0	0.025786488	0	0	0	0.296544611	0.442668042
B33	U	0.037981094	0.037981094	0	0.004220122	0.620357866	3.084908845	0	0	0.05486158	0.016880486	0	40.36968265	0	0	0	7.410533423	0	0.067521945	2.321066847	0.227886563	1.190074274	0	0.016880486	9.410871033	0	0	0	0	0	0	0	0	0.012660365	0.5486158	2.088960162	0	24.91981769	0	0	0.004220122	0	0	0.021100608	0.016880486	0	0	0.206785955	0.806043214
B34	U	0	0	0	0	0.373474977	4.768030542	0	0	0.06224583	0.02074861	0	57.55249398	0	0	0	2.967051208	0	0.029048054	1.261515478	0.120341937	0.419121919	0	0	6.797244585	0	0	0	0	0	0	0	0	0.016598888	0.23238443	1.6432899	0	16.69018176	0	0	0	0.004149722	0	0.004149722	0.02074861	0	0	0.195036933	0.979334385
B35	U	0	0.003767188	0.007534376	0.003767188	0.128084385	5.959691091	0	0.003767188	0.026370315	0	0	62.63326427	0	0	0	1.235637597	0	0.030137502	1.303446977	0.105481258	0.286306272	0	0.007534376	3.48464871	0.003767188	0	0	0	0	0	0	0	0.007534376	0.210962516	0.915426634	0	14.67319646	0	0	0	0.003767188	0	0.015068751	0.03390469	0	0	0.161989075	1.593520437
B36	U	0	0	0	0	0.454442172	5.525259411	0	0	0.06059229	0.007574036	0	49.39786412	0	0	0	3.05233659	0	0.015148072	1.923805196	0.143906688	0.711959403	0	0.003787018	7.324093009	0	0	0	0	0	0	0	0	0.018935091	0.681663258	1.529955313	0	16.97720215	0	0	0	0.003787018	0	0.022722109	0.003787018	0	0	0.14011967	1.609482693
B37	U	0	0.003128422	0	0	0.281557954	10.78054122	0	0	0.009385265	0.003128422	0	67.20162678	0	0	0	0.772720163	0	0.006256843	1.016737056	0.159549507	0.12826529	0	0	1.561082434	0	0	0	0	0.003128422	0	0	0.01877053	0.006256843	0.162677929	1.129360238	0	6.572814015	0	0	0	0	0	0.009385265	0.034412639	0	0	0.050054747	1.148130768
B38	U	0.005832264	0.072903301	0	0	0.195380847	6.747929546	0	0	0.008748396	0	0.160387262	71.87099032	0.005832264	0	0	0.402426222	0	0.008748396	1.090633384	0.119561414	0.034993585	0	0	0.807768576	0	0	0	0	0	0	0	0	0.008748396	0.058322641	1.685524321	0	4.913682492	0	0	0	0	0	0.008748396	0.67071037	0	0	0.034993585	1.090633384
B39	U	0	0.002870099	0	0	0.12341427	6.008552896	0	0	0.021525745	0.007175248	0	70.64605935	0.004305149	0	0	0.469261236	0	0.018655645	2.316170139	0.186556455	0.08179783	0	0.002870099	1.314505482	0	0	0.00143505	0	0	0	0	0	0.027265943	0.12341427	1.789506917	0	5.972676655	0	0	0	0	0	0.011480397	0	0	0	0.070317433	1.623041157
B40	U	0	0	0	0	0.380733254	8.96503554	0	0	0.016434529	0.010956353	0	67.79380144	0.002739088	0	0	0.613555747	0	0.012325897	1.18876426	0.143802128	0.206801156	0	0.001369544	1.85025405	0	0	0	0	0	0	0	0	0.03697769	0.089020365	1.438021283	0	9.836065574	0	0	0	0	0	0.010956353	0	0	0	0.065738116	0.755988331
B41	U	0	0.001332782	0.001332782	0	0.134611027	3.762444856	0	0	0.071970252	0.00533113	0	51.21216564	0.00533113	0	0	3.755780944	0	0.045314603	2.833495489	0.162599459	0.914288761	0	0.00533113	5.399101705	0	0	0	0	0.001332782	0	0	0.003998347	0.01066226	0.541109675	1.915208381	0	18.89219123	0.001332782	0	0	0.002665565	0.001332782	0.022657302	0.177260066	0	0	0.291879357	1.27280724
B42	U	0	0.002930188	0	0	0.714965937	4.530071057	0.001465094	0.001465094	0.043952824	0.019046224	0	34.33741118	0.001465094	0	0	6.745293385	0	0.062999048	2.783678851	0.293018826	2.052596879	0	0.007325471	7.936414915	0	0	0.001465094	0	0	0	0.001465094	0.023441506	0.021976412	1.092960223	3.224672185	0	22.09947989	0	0	0.001465094	0.001465094	0	0.035162259	0.209508461	0	0	0.347227309	0.605083877
B43	U	0	0.004181418	0	0	1.329690854	4.326373596	0	0	0.041814178	0.022300895	0.004181418	31.82755833	0.001393806	0	0	6.705600312	0	0.089203579	3.156970423	0.252278873	4.949404845	0	0.008362836	9.968499986	0	0	0.002787612	0	0	0	0.002787612	0.005575224	0.015331865	1.014690714	2.694226856	0	21.16215538	0	0	0.001393806	0.001393806	0	0.018119477	0	0	0	0.1881638	0.887854375
B44	U	0	0.046156428	0	0.002797359	0.626608482	3.549848943	0.004196039	0	0.036365671	0.015385476	0	45.81235314	0	0	0	5.361139085	0	0.060143225	1.713382567	0.153854761	2.660288687	0	0.029372273	6.470292044	0	0.00139868	0.006993398	0	0	0	0.00139868	0.006993398	0.016784156	0.969284995	1.372104733	0	21.83338928	0.008392078	0	0.00139868	0	0	0.027973593	0.067136623	0	0	0.090914177	2.043470963
B45	U	0	0	0	0.004632275	0.799839414	4.215369887	0	0	0.029337739	0.009264549	0	48.69755879	0.003088183	0	0	4.386764047	0	0.054043204	1.67070704	0.165217794	2.161728147	0	0.027793648	5.005944752	0	0	0.004632275	0	0	0	0.012352732	0.015440915	0.016985007	0.77513395	1.372697374	0	23.26637123	0	0	0	0.003088183	0	0.021617281	0	0	0.001544092	0.029337739	0.565137501
B46	U	0	0.02555584	0	0.00159724	1.445502172	5.144709941	0	0	0.035139279	0.030347559	0.111806798	47.70955788	0.0079862	0	0	6.293125479	0	0.087848198	2.427804753	0.190071556	2.491694352	0	0.028750319	3.581012011	0	0	0.00958344	0.00319448	0	0	0.059097879	0.02236136	0.02236136	0.945566062	1.897521084	0	16.88122924	0	0	0.00159724	0.00319448	0	0.027153079	0.01118068	0	0.00159724	0.137362637	0.828967544
B47	U	0.00361448	0	0	0	0.119277827	3.818697703	0	0.00180724	0.056024434	0.012650679	0	55.61057597	0	0	0	2.392785499	0	0.039759276	2.46868957	0.225904975	0.845788228	0	0.00361448	7.279561925	0	0	0.00180724	0	0	0	0	0.00180724	0.025301357	0.27289321	1.082536642	0	15.98322881	0	0	0	0.007228959	0	0.021686878	1.044584606	0	0	0.222290496	0.543979181
B48	U	0	0	0	0	1.345496009	14.06654919	0	0	0.010365917	0.068415051	0	51.64092464	0.004146367	0	0	0.661345496	0	0.00621955	3.775266922	0.671711413	0.383538924	0	0.008292733	1.190007256	0	0	0.00621955	0.002073183	0	0	0	0.373173007	0.014512284	0.134756919	5.363325386	0	7.728827615	0	0	0.004146367	0.002073183	0	0.045610034	0	0	0	0.022805017	0.17829377
B49	U	0	0	0.002056555	0.002056555	0.045244216	4.808226221	0	0	0.016452442	0.006169666	0	63.08071979	0	0	0	0.433933162	0	0.03907455	2.675578406	0.337275064	0.267352185	0	0.006169666	3.232904884	0	0	0	0	0	0	0.002056555	0.004113111	0.030848329	0.090488432	1.593830334	0	9.93933162	0.002056555	0	0.002056555	0.002056555	0	0.030848329	0	0	0	0.051413882	2.496658098
B50	U	0.004323203	0.393411439	0	0	0.248584151	5.479659332	0	0	0.010808007	0.023777614	0	53.99247763	0	0	0	1.255890364	0	0.03242402	1.523928927	0.235614543	0.715490035	0	0.012969608	6.515066361	0	0	0	0	0	0	0	0	0.038908824	0.222644935	1.26669837	0	17.39872898	0	0	0.002161601	0.004323203	0	0.017292811	0.544723531	0	0	0.041070425	0.912195755
B51	U	0	0.003482319	0	0	0.621593857	4.770776383	0	0.001741159	0.020893911	0.02437623	0	47.96371424	0.003482319	0.003482319	0	2.937335678	0	0.041787822	2.101579231	0.28380896	2.378423554	0	0.012188115	6.861908659	0	0	0.003482319	0	0	0	0.003482319	0.067905211	0.015670433	0.534535894	0.882767747	0	19.0204238	0	0	0	0	0	0.034823185	0.02263507	0	0	0.295997075	0.616370379
B52	U	0.001401601	0.025228811	0	0	1.152115716	6.751510225	0	0	0.012614406	0.077088035	0	42.88757761	0	0	0	2.421965885	0	0.019622409	2.228544998	0.413472185	2.273396218	0	0.014016006	7.125737592	0	0	0.002803201	0	0	0	0.002803201	0.068678431	0.032236814	0.459725006	1.27265337	0	19.90132732	0	0	0.001401601	0.002803201	0	0.028032013	0.082694437	0	0	0.074284833	0.594278666
B53	U	0	0.003655461	0.001218487	0	0.067016779	3.544578343	0	0.001218487	0.021932764	0.018277303	0	53.6365741	0.002436974	0	0	1.55600775	0	0.020714277	1.509705248	0.109663819	0.882184503	0	0.006092434	1.580377487	0	0	0	0	0.002436974	0	0.002436974	0	0.009747895	0.202268823	2.789116475	0	27.6267531	0	0	0.001218487	0.002436974	0	0.05483191	0	0	0	0.123067175	1.815545456
B54	U	0.044269904	0	0	0	0.307033202	2.363441628	0	0	0.012852553	0.004284184	0	41.83077472	0	0	0	6.649053909	0	0.084255623	1.973580864	0.052838272	4.022848983	0	0.005712246	5.246697608	0	0	0.002856123	0	0	0	0.001428061	0.024277044	0.012852553	1.049625134	0.6697608	0	27.32309889	0	0	0	0	0	0.021420921	0.085683684	0	0	0.29418065	0.789717958
B56	U	0	0.018221574	0	0.001518465	0.358357629	7.013787658	0	0	0.040998542	0.013666181	0	61.0787172	0.003036929	0	0	1.064443635	0	0.019740039	1.137329932	0.133624879	0.830600097	0	0.007592323	4.476433431	0	0	0	0	0.001518465	0	0.004555394	0.001518465	0.010629252	0.089589407	1.728012634	0	14.3449344	0	0	0.001518465	0.003036929	0	0.012147716	0.060738581	0	0	0.201955782	2.054482507
B57	U	0	0	0	0	0.044370115	5.908051469	0	0	0.006826172	0.010239257	0	79.04706645	0.003413086	0	0	0.15358886	0	0.006826172	1.559780197	0.204785146	0.095566402	0	0	0.689443326	0	0	0	0	0.003413086	0	0	0	0.017065429	0.08874023	0.924946244	0	4.604252705	0	0	0	0	0	0	0	0	0	0.027304686	2.539335814
B58	U	0	0	0	0	0.25336794	8.342602892	0	0	0.006179706	0.018539118	0	67.4391299	0.012359412	0	0	0.630329996	0	0.006179706	1.396613521	0.191570881	0.302805586	0	0	1.773575578	0	0	0	0	0	0	0	0	0.018539118	0.142133234	1.248300581	0	12.49536522	0	0	0	0	0	0.006179706	0.024718823	0.018539118	0	0.092695588	1.062909406
B59	U	0.003228097	0	0	0.009684292	0.923235845	4.516108206	0	0	0.016140487	0.019368584	0	42.49790174	0.003228097	0	0	4.222351346	0	0.103299116	1.788365937	0.180773452	1.597908193	0	0.006456195	4.044805991	0	0	0	0	0	0	0	0.016140487	0.029052876	0.710181419	1.923946026	0	26.27348441	0	0	0	0.003228097	0	0.009684292	0.012912389	0	0	0.187229647	0.319581639
B60	U	0	0.058742902	0	0	0.267606553	6.230011096	0	0	0.019580967	0.009790484	0	66.97669865	0.009790484	0	0	0.786502187	0	0.009790484	1.01168331	0.124012793	0.218654135	0	0.006526989	1.837347432	0	0	0	0	0	0	0.003263495	0.006526989	0.009790484	0.07179688	1.135696103	0	13.70015012	0	0	0	0.006526989	0	0.026107956	0.101168331	0	0	0.104431826	2.222439789
B61	U	0	0.135016143	0	0	0.660405048	6.64220722	0	0	0.035221603	0.011740534	0	51.53800998	0.002935134	0	0	1.772820663	0	0.011740534	1.540945113	0.152626945	0.592896977	0	0.014675668	4.443792193	0	0	0	0.002935134	0	0	0.111535075	0	0.011740534	0.179043146	1.485177576	0	20.27590255	0	0	0	0.002935134	0	0.005870267	0.020545935	0	0.002935134	0.108599941	1.746404461
B62	U	0	0.193925652	0	0.005966943	0.256578555	8.714720449	0	0.002983472	0.017900829	0.014917358	0	42.37424667	0.008950415	0	0	2.243570619	0	0.005966943	1.521570499	0.250611612	1.16057044	0	0.011933886	4.439405692	0	0	0	0	0	0	0.19094218	0.005966943	0.014917358	0.211826481	3.344471627	0	22.11349126	0	0	0	0	0	0.020884301	0.444537264	0	0.005966943	0.205859538	1.405215108
B63	U	0	0.083798883	0	0	0.865921788	3.206703911	0	0	0.05027933	0.016759777	0.05027933	46.63128492	0.002793296	0	0	3.673184358	0	0.05027933	1.740223464	0.117318436	1.474860335	0	0.016759777	6.240223464	0	0	0.005586592	0	0	0	0.058659218	0.016759777	0.019553073	0.62849162	1.055865922	0	23.48882682	0	0	0	0	0	0.030726257	0.055865922	0	0	0.351955307	1.142458101
B64	U	0	0	0	0	0.680139914	6.021320304	0	0	0.036089057	0.013880406	0	56.47659763	0.002776081	0	0	1.832213647	0	0.036089057	1.951585142	0.191549609	0.730109378	0	0.005552163	4.785964133	0	0	0.002776081	0.005552163	0	0	0.038865138	0.013880406	0.013880406	0.297040697	1.823885403	0	16.40386431	0	0	0	0.005552163	0	0.02220865	0.005552163	0	0	0.119371495	0.777302759
B65	U	0.025923046	0	0	0	0.61474651	4.562456023	0	0	0.070362552	0.011109877	0	51.9275636	0.011109877	0	0	1.92941525	0	0.025923046	1.566492612	0.307373255	0.655482724	0	0.007406584	4.914268785	0	0	0	0	0	0	0.003703292	0.018516461	0.011109877	0.274043625	1.636855164	0	20.67918379	0	0	0	0.003703292	0	0.022219753	0.025923046	0	0	0.159241566	3.118172055
B66	U	0.042268675	0	0	0	0.699354442	9.652628343	0	0	0.057639102	0.042268675	0	58.34614202	0.007685214	0	0	1.195050722	0	0.034583461	2.10574854	0.384260682	0.380418076	0	0.003842607	4.384414387	0	0	0	0	0.003842607	0	0	0.188287734	0.01152782	0.195972948	1.871349524	0	11.35490317	0	0	0	0	0	0.034583461	0.165232093	0	0	0.096065171	1.271902859
B67	U	0	0.023420771	0	0.003345824	0.37138651	5.667826552	0	0	0.080299786	0.010037473	0	50.77288544	0.003345824	0	0	2.174785867	0	0.073608137	1.803399358	0.210786938	0.525294433	0	0.013383298	7.745583512	0	0	0	0	0.003345824	0	0	0.010037473	0.026766595	0.391461456	0.853185225	0	19.0511242	0	0	0	0	0	0.013383298	0.100374732	0	0	0.250936831	1.943923983
B68	U	0	0	0	0	0.298462466	3.180584866	0	0	0.057280675	0.015073862	0	41.87217365	0.006029545	0	0	4.175459753	0	0.078384082	2.134458848	0.129635213	1.236056678	0	0.009044317	9.758818209	0	0	0	0	0	0	0	0	0.006029545	0.750678324	1.305396443	0	23.09315647	0	0	0.003014772	0.003014772	0	0.009044317	0.229122701	0	0	0.410009044	1.257160084
B69	U	0	0	0	0.002854614	0.336844509	4.033570266	0	0	0.042819217	0.02569153	0	45.5253918	0	0	0	3.893694157	0	0.05709229	2.469241529	0.176986098	0.927749707	0	0.005709229	8.341183523	0	0	0.002854614	0	0	0	0	0	0.011418458	0.602323656	1.652821786	0	19.20584625	0	0	0	0.002854614	0	0.014273072	0.08278382	0	0	0.228369159	1.310268048
B70	U	0	0.003424599	0	0.001712299	0.089039571	6.176264105	0	0	0.017122994	0.010273797	0	57.96133628	0.001712299	0	0	1.277375387	0	0.010273797	2.534203181	0.140408555	0.296227804	0	0.005136898	1.686614955	0	0	0.001712299	0	0	0	0	0.001712299	0.010273797	0.160956148	0.724302666	0	18.96714097	0	0	0	0	0	0.017122994	0.075341176	0	0	0.12499786	1.541069502
B71	U	0	0	0	0	0.257731959	4.238424409	0	0.00148978	0.022346702	0.007448901	0	54.07156904	0.00148978	0	0	1.976938204	0	0.019367141	1.844347774	0.13408021	0.390322388	0	0.00446934	1.957571063	0	0	0.00148978	0	0	0	0	0.00446934	0.00446934	0.28156844	1.467433407	0	22.14409153	0	0	0	0	0	0.013408021	0.090876587	0	0	0.449913593	0.639115667
B72	U	0	0.103391232	0	0.001033912	1.126964433	4.077750207	0	0.001033912	0.038254756	0.011373036	0	49.48924731	0.002067825	0	0	2.111248966	0	0.045492142	1.808312655	0.145781638	0.469396195	0	0.009305211	3.924731183	0.027915633	0	0.004135649	0	0.002067825	0	0.002067825	0.027915633	0.010339123	0.439412738	1.428866832	0	22.3325062	0	0.001033912	0	0.001033912	0	0.01757651	0.186104218	0	0	0.425971878	0.56038048
B73	U	0	0.003650434	0	0	0.375994743	3.725268307	0	0	0.041979996	0.005475652	0	49.53822005	0.003650434	0	0	2.396510185	0	0.009126086	1.527706797	0.14966781	0.573118201	0	0.005475652	3.670511791	0	0	0	0	0	0	0.001825217	0	0.01277652	0.374169526	0.837774695	0	23.58363145	0	0	0	0.001825217	0	0.010951303	0	0	0	0.421625173	0.848725998
B75	U	0	0.043532338	0	0	0.410447761	5.706882255	0	0	0.008291874	0.006218905	0.051824212	64.473466	0	0	0	0.735903814	0	0.033167496	1.741293532	0.080845771	0.120232172	0	0.002072968	1.446932007	0	0	0	0	0	0	0	0	0.012437811	0.111940299	1.888474295	0	14.93366501	0	0	0	0	0	0.020729685	0.029021559	0	0	0.116086235	1.310116086
B76	U	0	0.001883842	0	0.001883842	0.653693273	6.437089087	0	0	0.005651527	0.009419211	0	54.44492587	0	0	0	1.392159448	0	0.016954581	2.409434282	0.101727483	0.265621762	0	0.001883842	2.027014298	0	0	0	0	0	0	0	0.001883842	0.003767685	0.201571124	2.334080591	0	19.60514666	0	0	0	0	0	0.016954581	0.028257634	0	0	0.145055856	0.421980672
B77	U	0	0.00231075	0	0	0.161752473	7.503003974	0	0	0.004621499	0.011553748	0	68.38432387	0.00231075	0	0	0.628523893	0	0.036971994	1.878639431	0.129401978	0.154820224	0	0	1.261669286	0	0	0	0	0	0	0.00231075	0	0.00231075	0.129401978	1.807006193	0	8.972640725	0	0	0	0	0	0.016175247	0	0	0	0.110915981	1.081430816
B78	U	0	0	0	0	0.063894361	10.78882914	0	0	0.009317928	0.006655663	0	71.17432512	0.002662265	0	0	0.543102071	0	0.007986795	0.793354986	0.086523614	0.086523614	0	0	0.50583036	0	0	0	0	0	0	0	0	0	0.109152867	0.203663277	0	8.411426442	0	0	0	0	0	0.002662265	0.071881156	0	0	0.114477397	0.179702891
B89	U	0	0	0	0	4.108015743	15.99086796	0	0	0.004201857	0.071431573	0	54.46027144	0.005602476	0	0	0.570051963	0	0.023810524	3.021135342	0.795551634	0.261915767	0	0.007003095	1.637323697	0	0	0	0	0	0	0.004201857	0.068630335	0.065829096	0.186282337	2.156953373	0	8.675434542	0	0	0	0.004201857	0	0.025211143	0.068630335	0	0	0.018208048	0.338949816
B92	U	0	0.001215244	0	0	1.342844643	10.02333269	0	0	0.029165857	0.029165857	0	61.20941085	0.001215244	0	0	0.935737896	0	0.014582928	1.635718452	0.171349407	0.196869531	0	0.002430488	3.883919891	0	0	0	0	0	0	0	0	0.043748785	0.080206105	0.528631149	0	12.58263659	0	0	0	0	0	0.023089636	0	0	0	0.046179273	0.46543846
B93	U	0	0	0	0.001034758	0.733643071	10.5555613	0	0	0.027938453	0.035181755	0	53.4648855	0.00413903	0	0	1.014062354	0	0.017590878	2.35924711	0.390103579	0.368373672	0	0.005173788	5.185169855	0	0	0.001034758	0	0	0	0	0.03311224	0.036216513	0.112788568	0.842292609	0	16.86654732	0	0	0.001034758	0.006208545	0	0.018625635	0.114858083	0	0	0.08691963	0.65086247
B94	U	0.032605152	0.132594283	0	0	1.567220954	10.09455494	0	0	0.015215737	0.019563091	0	48.72731225	0.002173677	0	0	1.593305076	0	0.017389414	2.838821867	0.399956526	0.547766547	0	0.015215737	5.836322139	0	0	0	0	0	0	0.002173677	0.00652103	0.026084121	0.249972829	0.662971416	0	15.33746332	0	0	0.002173677	0.002173677	0	0.008694707	0.093468101	0	0	0.119552223	0.293446365
B95	U	0.006141563	0.482112698	0.003070782	0.003070782	0.789190849	8.469215415	0	0	0.009212345	0.015353908	0	65.481345	0	0	0	0.899738984	0	0.009212345	0.595731614	0.190388454	0.267157992	0	0.003070782	3.930600338	0	0	0	0	0	0	0	0	0.030707815	0.119760479	0.651005681	0	8.88377092	0	0	0	0.006141563	0.003070782	0.003070782	1.553815446	0	0	0.042990941	0.70935053
B96	U	0	0	0	0	1.196005294	9.722055108	0	0	0.021658044	0.016845145	0	42.94790037	0	0	0	2.769823126	0	0.045722536	0.868728192	0.264709421	0.476476958	0	0.014438696	7.772831188	0	0	0	0	0	0	0.002406449	0.161232102	0.077006377	0.529418842	0.548670437	0	26.12200698	0	0	0	0.002406449	0	0.007219348	0.190109493	0	0	0.16845145	0.560702683
B97	U	0	0	0	0.004850131	0.831797459	9.069744883	0	0	0.072751964	0.019400524	0	35.9370453	0.004850131	0	0	3.424192453	0	0.060626637	2.180133864	0.310408381	0.533514405	0	0.02667572	9.518381996	0	0	0.002425065	0	0	0	0	0.002425065	0.033950917	0.603841304	2.250460762	0	23.19575129	0	0	0	0.009700262	0	0.019400524	0.402560869	0	0	0.261907071	1.261034048
B98	U	0	0.03406478	0	0	0.371873847	9.044199052	0	0	0.042580975	0.019871122	0	72.16339739	0.002838732	0	0	0.684134329	0	0.01703239	1.189428563	0.170323899	0.10219434	0	0.008516195	2.069435376	0.01703239	0	0	0	0	0	0.082323218	0	0.008516195	0.093678145	0.996394811	0	6.458114514	0	0	0	0	0	0.008516195	0	0	0	0.082323218	1.555624947
B99	U	0	0	0.005891016	0	0.581246932	4.644084438	0	0	0.025527737	0.003927344	0	54.38978891	0	0	0	2.35640648	0	0.027491409	1.837997054	0.159057437	1.019145803	0	0.001963672	4.632302405	0	0	0	0.001963672	0	0	0.157093765	0.007854688	0.019636721	1.423662248	0.752086402	0	19.19096711	0	0	0	0.003927344	0	0.013745704	0.082474227	0	0	0.011782032	1.71035837
B101	U	0	0	0	0	0.081568215	2.873306144	0	0	0.02894356	0.002631233	0	79.08696224	0	0	0	0.397316143	0	0.021049862	0.715695303	0.168398895	0.034206026	0	0	1.041968162	0	0	0	0	0	0	0	0.002631233	0.002631233	0.047362189	1.431390606	0	9.238258124	0	0	0	0	0	0.034206026	0.181555059	0	0	0.044730956	1.860281542
B102	U	0	0	0.010599396	0	0.249085802	14.58476867	0	0	0	0.005299698	0	75.26630982	0	0	0	0.063596375	0	0.021198792	0.826752875	0.238486406	0.063596375	0	0	0.312682177	0	0	0	0	0	0	0	0.037097885	0.037097885	0.037097885	1.388520854	0	1.097037469	0	0	0	0	0	0.042397583	0	0	0	0.005299698	1.192432031
B103	U	0	0	0	0	0.484475932	7.668264222	0	0	0.03646593	0	0	75.83350698	0	0	0	0.588664305	0	0.010418837	0.989789539	0.098978954	0.078141279	0	0.005209419	1.265888727	0	0	0	0	0	0	0	0.005209419	0.015628256	0.119816628	3.698687227	0	2.81308606	0	0	0	0	0	0.015628256	0	0	0	0.031256512	0.79704105
B104	U	0.006718323	0	0	0	2.049088547	8.317284006	0	0	0.051507144	0.020154969	0	60.80082411	0	0	0	1.204819277	0	0.015676087	1.05925561	0.228422986	0.255296278	0	0.008957764	2.732118063	0	0	0	0	0	0	0	0.002239441	0.015676087	0.219465221	2.187933892	0	12.33036234	0	0	0	0.002239441	0	0.013436646	0.279930129	0	0	0.085098759	1.753482331
B105	U	0	0	0	0.267081551	0.295604823	5.847270841	0	0	0	0.002593025	0	87.49902762	0.00518605	0	0	0.028523272	0	0	0.469337482	0.082976792	0.00518605	0	0	0.046674446	0	0	0	0	0	0	0	0	0	0.002593025	0.570465448	0	0.49008168	0	0	0	0	0	0.00518605	0.178918709	0	0	0.00518605	0.233372229
B106	U	0	0.229768098	0	0	0.275721718	4.096436953	0	0	0	0	0	69.67225222	0.003282401	0	0	0.027900412	0	0.001641201	0.454612595	0.080418834	0.009847204	0	0	0.123090053	0	0	0	0	0	0	0	0	0.001641201	0.019694408	0.946972805	0	0.587549851	0	0	0	0	0	0.001641201	0.515337021	0	0	0.001641201	0.49071901
B108	U	0.629837203	0.991015034	0	0	0.229516947	2.788008184	0	0	0.012454408	0.003558402	0	78.06956676	0.001779201	0	0	0.268659372	0	0.005337603	0.459033894	0.044480028	0.010675207	0	0.001779201	1.300596032	0	0	0	0	0	0	0	0.001779201	0.003558402	0.051596833	0.820211725	0	4.371497198	0	0	0	0	0	0	2.416155146	0	0	0.055155235	0.832666133
B109	U	0.002469807	0.056805552	0	0.001234903	1.064486651	6.09054311	0	0	0.017288646	0.012349033	0	55.92012645	0.006174517	0	0	1.322581442	0	0.01852355	1.770851342	0.143248784	0.264269308	0	0.004939613	5.258218282	0	0	0	0	0	0	0.002469807	0	0.01852355	0.272913631	3.037862135	0	12.33544913	0	0	0	0	0	0.008644323	0.048161229	0	0	0.119785621	0.865667218
B110	U	0	0	0	0	0.848976512	7.692670503	0	0	0.014149609	0.014149609	0	54.19300066	0.009433072	0	0	0.943307235	0	0	2.834638242	0.174511839	0.245259881	0	0	6.155079709	0	0	0	0	0	0	0	0	0.066031506	0.264126026	2.315819262	0	8.829355721	0	0	0	0.004716536	0	0.028299217	0	0	0	0.113196868	2.24507122
B115	U	0	0.004531448	0	0	0.172195034	2.601051296	0	0	0	0.004531448	0	81.30324452	0.004531448	0	0	0.344390067	0	0.02718869	1.617727026	0.054377379	0.018125793	0	0	1.232553924	0	0	0	0	0	0	0	0	0.013594345	0.067971724	1.595069784	0	3.36686605	0	0	0	0	0	0.009062897	0	0	0	0.063440276	0.430487584
B116	U	0	0.65519419	0	0	0.281549311	2.665508894	0	0	0.015787812	0.005262604	0	58.11493527	0.005262604	0	0	0.984106936	0	0.02631302	1.463003894	0.065782549	0.126302494	0	0.002631302	3.383854331	0	0	0	0	0	0	0	0.005262604	0.002631302	0.178928534	1.186717188	0	12.89074834	0	0	0	0	0	0.010525208	2.349752658	0	0	0.249973687	0.499947374
B118	U	0	0.002691681	0.001345841	0	0.203221943	5.099390334	0	0	0	0.001345841	0.04037522	74.41018532	0.001345841	0	0	0.189763536	0	0.010766725	1.121085286	0.071329556	0.009420885	0	0	0.430669017	0	0	0	0.002691681	0	0	0.111704776	0	0.002691681	0.04037522	1.543679259	0	3.11023781	0	0	0	0.001345841	0	0.006729203	0.621778394	0	0.001345841	0.036337698	0.460277512
B119	U	0	0	0	0	0.317778352	4.28300586	0	0.001077215	0	0.003231644	0	62.339495	0.001077215	0	0	0.0657101	0	0.001077215	0.731428818	0.075405033	0.014003792	0	0	0.212211306	0	0	0	0	0	0	0	0	0.006463289	0.02262151	0.762668046	0	1.323896932	0	0	0	0	0	0.003231644	0	0	0	0.019389866	0.4599707
B120	U	0	0	0.00096392	0.00096392	0.330624717	4.481266206	0	0	0.025061932	0.001927841	0	76.66926925	0.001927841	0	0	0.587027558	0	0.004819602	3.346731828	0.040484659	0.057835227	0	0	1.280086367	0	0	0	0.00096392	0	0	0	0.035665057	0.00096392	0.263150285	0.151335512	0	5.403738084	0	0	0	0	0	0.00096392	0	0	0	0.132057103	3.228169611
B121	U	0	0	0.000794142	0.000794142	0.879115643	12.33223742	0	0	0.023824272	0.007147282	0	62.9818459	0.002382427	0	0	0.616254507	0	0.009529709	4.382871937	0.03970712	0.134210067	0	0.001588285	1.384190213	0	0.000794142	0.000794142	0	0	0	0.000794142	0.049236829	0.007941424	0.408983339	0.201712171	0	7.659503502	0	0	0	0	0	0.006353139	0.366893791	0	0	0.167564048	1.888470641
B122	U	0.000791271	0.000791271	0	0.002373812	1.047642409	4.886887853	0	0.000791271	0.020573038	0.018199226	0	41.16269317	0.003165083	0	0	3.859027212	0	0.080709612	4.571170843	0.117899335	0.748542084	0	0.015034143	7.433196971	0	0	0	0	0	0	0.000791271	0.004747624	0.027694475	1.558012011	0.938447052	0	15.53106133	0	0	0	0.001582541	0	0.023738121	0	0	0	0.398009163	1.125978208
B123	U	0	0.029505869	0	0.001844117	2.775395794	4.495956774	0	0.000922058	0.018441168	0.019363226	0	43.78302122	0.003688234	0	0	2.841783999	0	0.047947037	3.295436733	0.097738191	0.818787862	0	0.010142642	7.452076014	0	0	0	0	0.000922058	0	0.000922058	0.003688234	0.047947037	0.807723161	2.510765032	0	13.7211511	0	0	0	0.000922058	0	0.029505869	0.006454409	0	0	0.320876324	0.911915761
B125	U	0.001029251	0.227464542	0	0.003087754	1.024105066	3.836019679	0	0.001029251	0.045287058	0.018526524	0	41.77422343	0.002058503	0	0	2.310669219	0	0.038082299	3.744416312	0.151299944	0.834722823	0	0.014409519	7.482657115	0	0	0.002058503	0	0	0	0	0.001029251	0.025731283	1.048807098	1.480063402	0	15.82988534	0	0	0	0.005146257	0	0.024702032	0.318038659	0	0	0.24907882	2.109965211
B127	U	0.003929466	0.407682106	0	0.000982367	0.814381846	4.871555577	0	0	0.030453362	0.008841299	0	57.98320153	0.005894199	0	0	0.815364212	0	0.018664964	5.417751363	0.127707648	0.105113218	0	0.000982367	2.909769635	0	0	0	0	0.000982367	0	0	0.000982367	0.004911833	0.215138268	1.170980893	0	5.625030699	0	0	0	0.000982367	0	0.016700231	0.733827791	0.099219019	0	0.139496046	3.419617859
B128	U	0	0.001402023	0	0	1.003848553	5.428633518	0	0.000701012	0.014020231	0.011216185	0	56.92354067	0.005608092	0	0	0.541180924	0	0.00911315	4.520823548	0.131089162	0.110759826	0	0.001402023	2.938640458	0	0	0.000701012	0	0.000701012	0	0.001402023	0.010515173	0.004907081	0.17525289	1.967038436	0	11.39984998	0	0	0	0	0	0.024535405	0.045565751	0	0	0.086224422	2.178042916
B129	U	0	0.007503846	0	0	0.476494203	3.301692117	0	0.001875961	0.108805763	0.001875961	0	47.02847709	0.001875961	0	0	2.309308521	0	0.033767306	2.755787341	0.084418264	0.371440363	0	0	6.841631336	0	0	0	0	0	0	0.003751923	0	0.015007691	0.645330732	1.178103778	0	16.55348366	0	0	0	0	0	0.02626346	0	0	0	0.322665366	1.984767193
B130	U	0	0.003446671	0	0.003446671	0.75137436	3.169214331	0	0	0.08789012	0.013786686	0	41.04813277	0	0	0	3.346717907	0	0.077550106	2.323056508	0.117186827	0.982301342	0	0.001723336	8.527064987	0	0	0	0	0	0	0.003446671	0.001723336	0.025850035	1.07536147	1.071914798	0	17.48841057	0	0	0	0.001723336	0	0.010340014	0	0	0	0.380857187	1.621658883
B131	U	0	0.002887962	0	0.001443981	1.158072574	3.653271338	0	0	0.053427288	0.014439808	0.007219904	38.6264855	0.001443981	0	0	4.054697991	0	0.027435635	3.638831531	0.115518461	1.147964709	0	0.005775923	10.26525927	0.001443981	0	0	0	0	0	0.017327769	0.008663885	0.024547673	0.745094075	2.089440169	0	16.81948796	0	0	0.004331942	0	0	0.024547673	0.012995827	0	0	0.333559557	0.901043998
B136	D	0	0.007938398	0	0.001323066	0.877192982	5.764600037	0	0	0.015876796	0.023815194	0	38.76319759	0.003969199	0	0	1.373342859	0	0.006615332	3.465110741	0.075414781	0.222275145	0	0.002646133	5.335926543	0.007938398	0	0	0	0	0	0.002646133	0	0.005292265	0.340028049	2.957053267	0	18.72800402	0	0	0	0	0	0.034399725	0.105845307	0	0	0.127014369	0.433965759
B137	U	0.001077691	0	0.001077691	0	1.972174025	4.645924713	0.001077691	0.001077691	0.051729155	0.024786887	0	39.22039853	0.008621526	0	0	2.918386481	0	0.064661443	3.062797039	0.145488248	1.196236704	0	0.005388454	8.186138742	0.006466144	0	0.004310763	0	0	0	0.001077691	0.01508767	0.017243052	0.77378194	1.499067798	0	16.11039864	0.001077691	0	0.001077691	0	0	0.017243052	0.16380899	0	0	0.266189609	1.424707138
B138	U	0	0.125533812	0.001173213	0	0.691022573	5.550471632	0	0	0.007039279	0.009385706	0	69.48003191	0.004692853	0	0	0.321460416	0	0.007039279	2.487211976	0.119667746	0.045755315	0	0.001173213	0.938570557	0.017598198	0	0.001173213	0	0	0	0	0	0.009385706	0.028157117	2.766436717	0	8.813177531	0	0	0.001173213	0	0	0.022291051	0.012905345	0	0	0.068046365	1.240086348
B139	U	0	0.001776073	0.001776073	0	1.037226485	6.155868144	0	0	0.037297528	0.012432509	0	55.47030406	0.003552145	0	0	0.923557829	0	0.005328218	3.960642228	0.16162262	0.182935493	0	0.005328218	3.259093492	0	0	0	0	0	0	0.053282182	0.015984655	0.005328218	0.230889457	4.53076158	0	7.509235578	0	0	0	0	0	0.063938619	0	0	0	0.18115942	1.642867292
B140	U	0	0.049099033	0	0.001636634	3.11778858	3.919739448	0	0	0.037642592	0.006546538	0	31.44793048	0.006546538	0	0	6.121012749	0.001636634	0.158753539	3.762622543	0.248768433	1.891949395	0	0.01472971	9.181519124	0.003273269	0	0.003273269	0	0	0	0.011456441	0	0.019639613	2.931212255	2.076889085	0	11.6953896	0.001636634	0	0.003273269	0	0	0.026186151	0.062192108	0	0.001636634	0.273317949	0.945974698
B141	U	0	0	0	0.00391558	5.973217432	5.659971025	0	0.00587337	0.027409061	0.0195779	0	30.19108031	0.00195779	0	0	4.359998434	0	0.142918673	3.79223932	0.301499667	1.374368613	0	0.01370453	7.725439524	0	0	0	0	0.00195779	0	0.00195779	0.127256353	0.01174674	2.652805513	2.071341869	0	13.45784878	0	0	0	0	0	0.01566232	0	0	0	0.154665414	0.377853479
B142	U	0.01649802	0	0	0	1.083369996	3.869702302	0	0	0.058659628	0.02199736	0	45.7600088	0.003666227	0	0	3.91736325	0	0.047660947	2.449039449	0.091655668	0.555433348	0	0.001833113	6.144595982	0	0	0	0	0	0	0	0.001833113	0.01099868	0.832233465	1.204355477	0	18.42828861	0	0	0.001833113	0	0	0.01099868	0.047660947	0	0	0.317128611	0.43628098
B143	U	0	0.041497466	0.002964105	0.002964105	1.805139758	4.62400332	0	0	0.029641047	0.005928209	0.053353884	56.18756854	0.002964105	0	0	2.060052761	0	0.002964105	1.538370335	0.10077956	0.343836144	0	0.002964105	5.468773157	0.038533361	0	0	0	0	0	0	0.103743664	0.008892314	0.308266888	1.286421436	0	12.79011175	0	0	0	0.002964105	0	0.008892314	0.05038978	0	0	0.165989863	0.877374989
B144	U	0.093462708	0.001699322	0.020391864	0	1.058677588	8.975818648	0	0.001699322	0.011895254	0.011895254	0	60.40409876	0.001699322	0	0	0.747701667	0	0.010195932	2.047682974	0.124050504	0.183526773	0	0	2.049382296	0.001699322	0	0	0	0	0	0	0.061175591	0.005097966	0.127449148	2.07827077	0	7.009703128	0.022091186	0	0	0	0.001699322	0.005097966	0	0	0	0.050979659	1.082468095
B147	U	0	0	0.002045994	0	0.507406498	4.100171863	0.002045994	0	0.045011867	0.012275964	0	60.29748752	0.002045994	0	0	1.205090433	0	0.020459939	2.013258041	0.143219576	0.341680989	0	0	2.798919715	0.049103855	0	0	0	0	0	0	0	0.026597921	0.335543007	1.219412391	0	14.82322612	0	0	0	0.002045994	0	0.014321958	0.247565267	0	0	0.167771503	2.408134872
B148	U	0	0.092487925	0	0	2.000479567	2.884253074	0	0	0.065084096	0.013701915	0.010276436	44.92172781	0.003425479	0	0	4.5695886	0	0.109615319	2.068989141	0.07878601	1.150960847	0	0.006850957	5.131367109	0	0	0	0	0	0	0	0	0.030829308	1.291405474	0.808412976	0	20.14181482	0	0	0	0	0	0.003425479	0	0	0	0.126742712	1.205768506
B149	U	0	0.003086753	0.007716883	0.001543377	0.534008303	3.321346442	0	0.001543377	0.035497662	0.010803636	0	31.89079067	0.003086753	0	0	7.229175991	0	0.117296622	2.620653466	0.100319479	1.350454524	0	0.006173506	7.861960397	0	0	0.001543377	0	0	0	0	0	0.026237402	2.075841526	1.469294523	0	21.39274304	0	0	0	0.00926026	0.003086753	0.021607272	0	0	0	0.040127792	0.407451422
B150	U	0.006938181	0.171141793	0.25671269	0	1.063854391	3.871504891	0	0	0.043941812	0.018501815	0.087883624	41.0324013	0.002312727	0	0	3.533846759	0	0.050879993	2.278036032	0.148014524	0.585119915	0	0.009250908	7.879460672	0	0	0.002312727	0	0	0	0	0	0.076319989	1.059228937	1.864057911	0	17.08642661	0	0.074007262	0	0.002312727	0.018501815	0.004625454	0.684567173	0	0	0.043941812	0.485672657
B151	U	0.030758715	0.063226247	0.003417635	0	0.394736842	2.98530417	0.001708817	0	0.058099795	0.003417635	0	37.08646617	0.003417635	0	0	7.08304853	0	0.249487355	2.946001367	0.08885851	1.544771018	0	0.005126452	5.979152427	0	0	0	0.001708817	0	0	0.02050581	0	0.018796992	2.802460697	0.871496924	0	18.40225564	0.001708817	0	0	0	0.001708817	0.018796992	0	0	0	0.076896787	0.847573479
B153	U	0.039215686	0.00122549	7.774509804	0.012254902	0.06495098	0.49754902	0	0.00122549	0.020833333	0.00245098	0	43.00735294	0.003676471	0	0	2.806372549	0.008578431	3.735294118	2.328431373	0.072303922	1.676470588	0	0.018382353	0.789215686	0.003676471	0	0	0.246323529	0.004901961	4.784313725	5.476715686	0.487745098	0.006127451	0.524509804	0.120098039	0	12.30147059	0.00122549	0.006127451	0.014705882	0.058823529	1.366421569	0.015931373	0.148284314	0	0.078431373	0.014705882	4.620098039
B155	U	0.067553367	1.70684841	19.29174047	0.046536764	0.067553367	0.310745489	0.016513045	0	0.001501186	0.001501186	0	6.193893176	0	0.121596061	0	0.375296484	0.009007116	14.10214069	0.324256162	0.034527277	0.592968445	0.006004744	0.003002372	0.756597712	0.012009487	0.034527277	0.001501186	1.396102921	0.274717026	2.451436635	12.72555319	6.150358783	0	0.187648242	0.160626895	0.001501186	2.010087969	0.018014231	0.004503558	0	0.043534392	3.822019395	0	0.006004744	0	0.270213469	0.009007116	0.091572342
B156	U	0.001139471	0.020510483	3.74088423	0	0.002278943	0.004557885	0	0	0	0	0	46.58386509	0	0.001139471	0	0.083181404	0	9.020054695	0.02620784	0	0.885369189	0	0	0.04443938	0.003418414	0.001139471	0	0.794211486	0.010255242	2.195761167	1.534867821	16.00957156	0	0.064949863	0.001139471	0	9.870100273	0.001139471	0.004557885	0.001139471	0.250683683	0.909298086	0	0.071786691	0	0.034184139	0.001139471	0
B157	U	0	0.123993675	0.668487637	0	0	0.00179701	0.00179701	0	0	0	0	67.88204428	0	0.00359402	0	0.032346176	0	0.467222542	0.72419494	0.00179701	0.050316274	0	0	0.021564117	0	0.005391029	0.00179701	0.582231167	0	0	0.725991949	8.246477861	0	0.030549166	0	0	12.09387579	0	0.07727142	0	0.005391029	0.084459459	0	0.010782059	0.091647499	0.010782059	0	0
B158	U	0	0	0.161619789	0.00112236	0.00112236	0.00112236	0	0	0	0	0	59.18988081	0	0.002244719	0	0.15825271	0.005611798	0.209881254	1.769961166	0.008978877	0.187434061	0	0	0.207636535	0	0.053873263	0.006734158	0.309771263	0	0	0.35017621	10.94300658	0	0.12907136	0.00112236	0	16.07780197	0	0.754225684	0.00112236	0.00112236	0.026936632	0	0	0	0.005611798	0	0
B159	U	0.000829435	0.100361634	0.039812879	0.002488305	0.000829435	0.004147175	0.051424969	0	0	0	0	41.1175807	0	0.00165887	0	0.507614213	0	0.119438638	4.423376796	0.043130619	0.946385322	0	0	1.200192429	0.063037059	0.113632593	0.01161209	0.158422083	0.014100395	0	0.180816828	32.71706314	0	0.00995322	0.02322418	0.00165887	10.18960884	0.0331774	0.01492983	0.000829435	0	0.009123785	0	0	0	0.00497661	0	0.002488305
B160	U	0.000955639	0.028669177	0.005733835	0.002866918	0	0.029624816	0	0.005733835	0.001911278	0.008600753	0	43.37550888	0	0	0	1.324515969	0.000955639	0.236042889	8.058905602	0.041092487	1.166835496	0	0	1.572026529	0.000955639	0.444372241	0.067850385	0.070717303	0.028669177	0	0.116587986	7.543816059	0	0.031536094	0.057338354	0.003822557	23.45807611	0	0.006689475	0	0.000955639	0.002866918	0	0.129011296	0	0.004778196	0	0
B161	U	0	0.009861811	0.001232726	0.002465453	0	0.160254435	0.011094538	0.011094538	0.002465453	0.009861811	0	37.37379963	0	0.001232726	0	1.27094094	0.001232726	0.147927171	8.026281727	0.053007236	1.161228289	0	0	2.984430665	0	0.711283145	0.136832633	0.119574463	0.055472689	0	0.41666153	1.715955178	0.001232726	0.109712651	0.129436274	0	35.35829193	0.006163632	0.007396359	0	0.001232726	0.002465453	0	0.002465453	0	0.009861811	0	0
B162	U	0.001055665	0.006333991	0	0.007389657	0	0.146737467	0	0.006333991	0.006333991	0.001055665	0	39.23485384	0.001055665	0	0	1.657394407	0.001055665	0.079174892	10.41413747	0.203743389	1.374476126	0	0	6.327657373	0.001055665	0.871979478	0.119290171	0.039059613	0.026391631	0	0.076007896	1.673229385	0	0.334645877	0.201632058	0	21.57040759	0	0	0	0	0	0	0.198465063	0	0	0.001055665	0
B163	U	0.2956976	0	0	0.001642764	0	0.259556782	0.001642764	0.008213822	0.075567164	0.003285529	0.108422453	48.07550145	0.006571058	0.001642764	0	2.107666782	0	0.032855289	8.115256353	0.317053538	1.328996435	0	0	8.728007491	0.027926996	0.336766711	0.11827904	0.027926996	0.022998702	0	0.131421156	0.305554187	0	1.023442249	0.2956976	0	14.89165968	0.004928293	0	0	0.001642764	0	0	0.468187867	0	0.001642764	0.001642764	0
B164	U	0	0.000881772	0.000881772	0.005290632	0.001763544	0.290984763	0.014990124	0.006172404	0.082004797	0.001763544	0	55.40438064	0.002645316	0	0	1.785588318	0	0.103167325	8.337154345	0.292748307	1.077525395	0	0.006172404	6.690004233	0.00440886	0.207216422	0.114630361	0.077595937	0.097876693	0	0.383570824	0.465575621	0	1.053717551	0.196635158	0.015871896	9.273596219	0.012344808	0	0.001763544	0.002645316	0	0	0.113748589	0	0.007935948	0.000881772	0.000881772
B165	U	0	0.004851621	0	0.004851621	0	0.443114741	0	0.001617207	0.058219455	0	0	59.18169322	0.006468828	0	0	0.886229482	0	0.171423951	5.766960459	0.682461389	0.242581063	0	0.051750627	5.257540228	0.001617207	0.22155737	0.045281798	0.035578556	0.016172071	0	0.239346648	0.50456861	0	0.67114094	0.119673324	0.009703243	14.51281637	0.001617207	0	0.001617207	0.003234414	0	0	0.132610981	0	0.004851621	0	0
B166	U	0	0.001465073	0	0.005860291	0.002930145	0.473218472	0.019045945	0.001465073	0.090834505	0	0	58.0564346	0.020511017	0	0	1.648206751	0	0.139181903	7.209622597	1.230661041	0.758907642	0	0.019045945	7.177390999	0.002930145	0.096694796	0.096694796	0.013185654	0.011720581	0	0.051277543	0.101090014	0	1.018225504	0.232946554	0	6.279301453	0.014650727	0	0	0.002930145	0	0	0	0	0.002930145	0.001465073	0.001465073
B167	U	0.009653441	0.016089069	0	0	0.009653441	0.669305274	0.003217814	0.022524697	0.324999196	0	0	51.17289314	0.009653441	0	0	2.200984651	0	0.160890691	7.436367732	1.850242945	3.713357145	0	0.016089069	6.033400907	0	0.045049393	0.125494739	0.012871255	0.003217814	0	0.06757409	3.800238118	0	0.302474499	0.13514818	0	3.848505325	0.003217814	0	0	0.003217814	0	0	0.022524697	0	0	0	0
B168	U	0	0.013934693	0.062706117	0.006967346	0.048771425	0.404106089	0.002322449	0.21134284	0.178828557	0	0	12.78740304	0	0	0	3.662501742	0	0.041804078	5.453109759	0.712991779	14.23893353	0	0.016257142	13.52129686	0.002322449	0.004644898	2.345673278	0.109155093	0.067351015	0	0.190440801	31.92670352	0	0.19276325	0.271726508	0	0.081285708	0.006967346	0	0	0.002322449	0.009289795	0	0.034836732	0	0.002322449	0.002322449	0
B169	U	0.002126528	0.004253057	0.002126528	0.006379585	0.010632642	0.212652844	0.002126528	0.16374269	0.05528974	0	0	9.348219032	0	0	0	5.4056353	0	0.074428495	4.854864434	0.527379054	16.32748538	0	0.042530569	29.8245614	0.008506114	0.008506114	0.916533759	0.059542796	0.106326422	0	0.108452951	1.637426901	0	0.529505582	0.810207337	0	10.44550771	0.002126528	0	0	0	0	0	0.076555024	0	0	0	0
B171	U	0.007680639	0.07680639	0	0.011520959	0.529964093	1.845273527	0.015361278	0.030722556	0.201616775	0	0	39.66089979	0.00192016	0.00192016	0	1.534207646	0	0.850630772	5.77392039	0.986962115	1.655177711	0	0.074886231	7.052746789	0.291864283	0.055684633	0.07680639	0.009600799	0.024962077	0	0.019201598	1.747345379	0	0.63173256	0.115209585	0	23.12448396	0.011520959	0	0.00192016	0	0	0	0.111369266	0.065285432	0	0	0.00192016
B172	U	0	0.13798294	0	0.003583972	1.302773995	1.206006738	0	0.007167945	0.12364705	0.001791986	0	44.97706258	0.010751917	0	0	0.887033188	0.001791986	0.087807326	3.669987814	0.91928894	0.299261702	0	0.034047739	3.825890617	0	0.030463766	0.073471436	0	0.010751917	0	0.001791986	0.037631711	0	1.130743316	0.114687119	0	33.13920149	0	0	0	0	0	0	0.001791986	0.041215683	0	0.001791986	0.003583972
B175	U	0	0	0.001166834	0.004667336	0.014002007	0.565914448	0.02683718	0.00583417	0.157522578	0	0	43.44356024	0.010501505	0	0	1.158666075	0	0.084012042	6.548271919	0.864623929	0.754941542	0	0.040839187	2.535530093	0.002333668	0.08634571	0.084012042	0	0	0	0.001166834	0.004667336	0	2.483022567	0.098014049	0.001166834	29.48005881	0.001166834	0	0	0	0	0	0.011668339	0	0	0.002333668	0
B176	U	0	0.015558552	0	0.003889638	0	0.939995851	0	0.010372368	0.154288974	0	0	32.96338554	0.001296546	0.001296546	0	2.014832486	0	0.197074992	7.56145628	1.544186288	1.261539259	0	0.07131003	9.698164091	0	0.060937662	0.079089306	0	0.001296546	0	0.00648273	0.009075822	0	3.286744114	0.241157556	0	21.74437299	0	0	0.001296546	0	0	0	0	0	0	0.001296546	0.001296546
B177	U	0	0.226035815	0	0	0	0.424640098	0	0.001097261	0.110823385	0	0.042793188	38.34598841	0.015361657	0.006583567	0	1.171875	0	0.178853581	4.458172402	1.113720154	0.686885534	0	0.024139747	4.85647823	0.001097261	0.095461728	0.136060393	0	0.001097261	0	0	0.002194522	0	1.623946629	0.161297402	0	34.09739291	0	0	0	0.002194522	0	0	0.064738413	0.001097261	0	0	0
B178	U	0	0.019869129	0	0	0.509974303	0.932524439	0	0.014570694	0.144382335	0.001324609	0	42.14772035	0.007947651	0.010596869	0	1.131215726	0	0.094047209	5.066627811	0.980210348	0.717937849	0	0.087424166	3.206877368	0.001324609	0.127162424	0.094047209	0	0.001324609	0	0.002649217	0.005298434	0	0.996105651	0.0927226	0	27.40747609	0.001324609	0	0.001324609	0.001324609	0	0	0	0	0	0	0.001324609
B179	U	0	0.113365053	0	0.003435305	1.551040038	1.152544702	0.001717652	0.012023566	0.178635841	0.005152957	0	42.80389564	0.010305914	0.025764785	0	1.004826603	0	0.039506003	4.862673698	1.154262354	0.702519796	0	0.218141844	1.477180989	0.094470877	0.060117831	0.130541576	0	0.001717652	0	0.005152957	0	0	1.125062265	0.054964874	0	31.89336814	0	0	0	0.001717652	0	0	0	0	0	0.003435305	0
B182	U	0	0.040303374	0	0	1.14070763	0.54104227	0	0.015877087	0.210066073	0.001221314	0	52.0853943	0.023204973	0.122131438	0	0.837821664	0	0.032975488	3.568680614	0.497074952	0.282123621	0	0.026868916	0.436009233	0	0.043967318	0.094041207	0	0	0	0	0	0	2.336374406	0.03908206	0	28.77172413	0	0	0	0	0	0.004885258	0.056180461	0	0	0.002442629	0
B183	U	0.015420002	0.006425001	0	0.00257	0.845530127	0.783850118	0	0.014135002	0.186325028	0.001285	0	56.13394842	0.032125005	0.088665013	0	0.86866013	0	0.141350021	4.06959561	0.618085093	0.456175068	0	0.087380013	0.519140078	0	0.080955012	0.083525013	0	0.010280002	0	0.001285	0	0	2.650955398	0.046260007	0	18.92548284	0	0	0	0	0.00257	0.007710001	0.020560003	0	0	0	0
B184	U	0.111236701	0.470064768	0.00179414	0.00179414	1.257692377	1.085454904	0	0.016147263	0.2135027	0.003588281	0.177619893	60.03014156	0.014353123	0.10585428	0	0.667420206	0	0.008970702	4.661176597	1.166191219	0.518506558	0	0.132766385	0.983188905	0.258356209	0.240414805	0.143531227	0	0.007176561	0	0.010764842	0	0.00179414	1.638050128	0.037676947	0	12.62536556	0	0	0	0	0	0.017941403	0.934747116	0.026912105	0	0	0
B185	U	0.001036291	0.111919418	0.007254036	0.007254036	1.569980725	0.668407635	0.443532508	0.003108873	0.104665382	0	0.0455968	51.42593629	0.010362909	0.0227984	0	0.786544799	0	0.395863127	4.981450393	0.760637526	1.165827271	0	0.026943564	8.458206388	0.232129163	0.075649236	0.019689527	0.001036291	0.002072582	0	0.0113992	0.162697672	0.001036291	4.199050758	0.081866982	0.002072582	14.70082281	0.781363344	0	0	0	0.001036291	0.008290327	0.040415345	0.054923418	0	0	0.001036291
B186	U	0.003141197	0.41149678	0	0	0.301554892	0.41149678	0	0	0.025129574	0.003141197	0	89.8036752	0.003141197	0.003141197	0	0.021988378	0	0	0.810428773	0.329825664	0.015705984	0	0.003141197	0.097377101	0	0.006282394	0.012564787	0	0	0	0.084812313	0	0	0.260719334	0.003141197	0.025129574	3.423904508	0	0	0	0	0	0	0.232448563	0	0.006282394	0	0
B189	U	0	0	0.003578074	0	0.189637899	0.98397023	0	0.021468441	0.085873766	0.007156147	0	51.32388722	0.010734221	0.025046515	0	0.826534994	0	0.046514956	4.529841134	1.109202805	2.193359095	0	0.143122943	8.422785172	0	0	0.046514956	0	0.003578074	0	0.010734221	0	0	4.511950766	0.082295692	0	11.42121082	0	0	0	0.007156147	0	0.05009303	0	0	0	0	0
B190	U	0	0	0	0	0.490589977	1.505603722	0.016916896	0.008458448	0.054979911	0.004229224	0.012687672	77.03954324	0.025375344	0.012687672	0	0.363713259	0	0.008458448	3.80207232	0.972721506	0.143793614	0	0.262211884	0.833157116	0.016916896	0	0.109959822	0.173398181	0	0	0.718968069	0.532882216	0	0.528652992	0.025375344	0.008458448	3.26496088	0	0	0	0	0	0.016916896	0.033833791	0.008458448	0.004229224	0	0
B191	U	0	0.004300705	0	0.002150353	1.268708068	1.193445725	0	0.015052469	0.113968691	0.006451058	0	56.97789437	0.006451058	0.043007053	0	1.161190435	0	0.015052469	6.094099432	1.227851368	0.627902976	0	0.415018063	3.287889214	0.002150353	0.025804232	0.10536728	0	0	0	0	0.002150353	0	1.421383107	0.111818338	0	9.764751419	0.002150353	0	0.002150353	0.002150353	0	0.03225529	0	0	0	0.002150353	0
B192	U	0	0	0	0	0.491044027	0.597064896	0	0.016740137	0.167401373	0.022320183	0	51.19691981	0	0.011160092	0	1.210869929	0	0.011160092	6.238491156	1.116009151	0.948607779	0	0.167401373	1.780034596	0	0.089280732	0.117180961	0	0	0	0	0	0	1.835835054	0.094860778	0	21.47759612	0	0	0	0	0	0.011160092	0	0	0	0	0
B193	U	0	0.035249042	0.003065134	0.001532567	0.010727969	0.597701149	0	0.003065134	0.090421456	0.018390805	0	59.02988506	0.003065134	0.018390805	0	0.697318008	0	0.038314176	3.161685824	0.901149425	1.730268199	0	0.044444444	3.322605364	0.038314176	0.042911877	0.030651341	0	0	0	0.003065134	0.070498084	0	2.266666667	0.055172414	0	17.7348659	0	0.003065134	0	0.001532567	0	0.004597701	0.110344828	0.003065134	0	0	0
B194	U	0.072720862	0.127812424	0	0	0.02644395	0.731615946	0	0.013221975	0.085942837	0.030851275	0	52.68075542	0.002203662	0.015425637	0	1.033517706	0	0.116794112	5.064016395	0.535489984	2.260957712	0	0.0352586	6.690319311	0.002203662	0.02644395	0.028647612	0	0	0	0.002203662	0.136627074	0.004407325	2.787633046	0.138830737	0	16.78750083	0	0	0	0	0	0.00881465	0.134423412	0.105775799	0	0	0
B195	U	0	0.101840402	0	0	0.058194515	0.48010475	0.007274314	0.014548629	0.109114716	0.029097258	0.157610145	53.01520332	0.012123857	0.012123857	0	1.345748163	0	0.152760602	5.656991829	0.880192042	1.348172935	0	0.113964259	5.773380859	0.002424771	0.009699086	0.050920201	0	0	0	0.004849543	0	0.007274314	3.894182973	0.16488446	0	14.74261051	0.002424771	0	0	0	0	0.026672486	0.070318372	0	0	0.002424771	0.004849543
B196	U	0.103671397	0.169806599	0	0.042898509	0.010724627	0.271690559	0.032173882	0.001787438	0.039323634	0.003574876	0	43.14517571	0.012512065	0.005362314	0	1.381689486	0	0.037536196	2.829514174	0.457584099	2.820576985	0	0.048260823	6.658206127	0.001787438	0.032173882	0.042898509	0	0	0	0.001787438	0	0.001787438	4.861831051	0.277052872	0	24.99374397	0	0	0	0	0.001787438	0.017874379	0.364637329	0	0	0.005362314	0
B197	U	0	0.032519444	0.002709954	0.002709954	0.059618981	0.425462725	0	0.037939351	0.157177312	0.027099537	0	46.3916967	0.008129861	0.021679629	0	1.251998591	0	0.05148912	4.086610119	0.924094198	2.894230509	0	0.08129861	4.742418905	0	0.05148912	0.097558332	0	0	0	0.005419907	0	0	4.831847375	0.165307173	0	19.85583047	0	0	0	0	0.002709954	0.024389583	0.027099537	0.070458795	0	0	0.002709954
B198	U	0.001626096	0	0.001626096	0.001626096	0.268305771	0.421158756	0	0.009756573	0.066669919	0.01463486	0	57.12798998	0.013008765	0.021139243	0	1.22932826	0	0.030895816	2.935102525	1.095988422	1.323641804	0	0.047156772	3.580662471	0	0.032521912	0.053661154	0	0	0	0	0	0.001626096	4.886417224	0.108948404	0	15.14870644	0	0	0	0	0	0.024391434	0.022765338	0	0.001626096	0.003252191	0
B199	U	0	0.003483511	0	0.00116117	0.995123084	0.285647933	0.00116117	0.010450534	0.060380864	0.029029261	0	48.64143056	0.010450534	0.065025546	0	1.435206688	0	0.062703205	2.887830934	0.697863446	1.070599164	0	0.095215978	9.017649791	0	0.035996284	0.040640966	0	0.00116117	0	0.002322341	0	0	5.17765908	0.133534603	0	17.76010218	0.00116117	0	0	0.002322341	0	0.015095216	0.069670228	0	0	0.00116117	0
B200	D	0	0.002082357	0	0.001041179	1.101566974	0.294653548	0.001041179	0.019782394	0.077047217	0.02290593	0	44.21469103	0.014576501	0.076006039	0	1.212973086	0	0.039564787	3.38070696	0.718413244	1.514914884	0	0.068717789	4.713415586	0	0.09787079	0.029153001	0	0.001041179	0	0.004164714	0	0	3.832578479	0.103076683	0	27.97646936	0.004164714	0	0	0.001041179	0	0.005205893	0	0	0	0	0
B201	D	0.001380758	0.102176074	0	0.004142273	1.391803822	0.379708384	0	0.004142273	0.059372584	0.045565006	0	46.20843919	0.017949851	0.042803491	0	1.372473213	0	0.019330609	3.650723517	0.785651165	1.322765934	0	0.040041975	4.550977576	0.001380758	0.085606981	0.05523031	0	0.001380758	0	0.002761516	0.002761516	0.001380758	4.75809124	0.133933503	0	23.77112559	0.005523031	0	0	0	0	0.009665304	0.06765713	0	0	0	0
B203	D	0.002788311	0.034853892	0	0	1.866774481	0.656647334	0	0.015335713	0.128262324	0.072496096	0	42.23734107	0	0.101773366	0	2.174882891	0	0.01951818	5.260149453	1.46525764	2.672596476	0	0.097590899	3.35852108	0.018124024	0.349933081	0.232824002	0	0	0	0.008364934	0	0.001394156	5.038478697	0.142203881	0	15.91707562	0.001394156	0	0	0.002788311	0	0.079466875	0.012547401	0.040430515	0	0	0
B204	D	0	0.035218816	0	0.004593759	6.740575139	0.995314366	0.001531253	0.007656264	0.082687655	0.079625149	0	41.93335988	0	0.055125103	0	1.673659388	0	0.015312529	3.956757419	0.894251677	1.217346033	0	0.024500046	6.290386794	0.04287508	0.162312804	0.088812667	0	0	0	0.006125011	0.001531253	0.001531253	4.025663798	0.157719046	0	17.86512725	0.001531253	0	0	0	0	0.038281322	0	0	0	0	0.003062506
B205	D	0	0.002264724	0	0.003397085	3.109465412	0.475591942	0.001132362	0.013588341	0.092853665	0.05095628	0	48.31108242	0	0.125692156	0	2.153752081	0	0.093986027	4.19766507	0.837947708	1.763087271	0	0.0770006	6.566565886	0	0.272899186	0.088324218	0	0.001132362	0	0.001132362	0.014720703	0.001132362	2.157149166	0.13475105	0	11.67125273	0.001132362	0	0.004529447	0.003397085	0	0.031706129	0	0	0	0.001132362	0.001132362
B206	U	0	0.220828203	0	0	2.47210334	0.306814407	0.007816928	0.009771159	0.093803131	0.082077739	0	47.10675969	0.005862696	0.105528522	0	2.718336558	0	0.013679623	3.922143402	0.984932872	0.904809365	0	0.060581189	7.349866135	0.001954232	0.125070841	0.074260812	0	0.003908464	0	0	0	0	3.343690762	0.259912841	0	12.29211858	0.005862696	0	0	0.005862696	0	0.042993102	0.039084638	0.046901565	0	0	0
B208	U	0	0.003105204	0	0.007763011	0.950192523	0.440939014	0.003105204	0.007763011	0.090050925	0.018631226	0	49.36964352	0.001552602	0.040367656	0	2.605266427	0	0.122655571	2.861445783	0.728170414	2.432927587	0	0.041920258	8.183765992	0.012420817	0.032604645	0.048130667	0	0	0	0	0.001552602	0.001552602	7.690038505	0.301204819	0	12.42236989	0.007763011	0	0	0.003105204	0	0.03570985	0.066761893	0	0	0.004657806	0
B210	U	0.004389623	0.625521268	0.002194811	0.002194811	0.26996181	0.496027391	0	0	0	0.028532549	0	55.02831307	0	0.008779246	0	1.891927483	0	0.019753303	2.427461481	0.570650981	1.365172732	0	0.081208024	1.038145823	0	0.024142926	0.028532549	0	0	0	0.002194811	0.098766516	0	2.058733155	0.050480664	0	23.08941662	0	0	0	0	0.004389623	0.041701418	0.715508538	0	0	0	0
B211	U	0.072354626	0.023626	0.001476625	0.001476625	1.107468769	1.348158649	0	0.007383125	0.00295325	0.060541626	0.001476625	58.04908302	0.004429875	0.010336375	0	1.4219899	0	0.203774254	2.737662798	1.224122146	1.630194029	0	0.335193881	0.804760639	0	0.025102625	0.101887127	0	0	0.001476625	0	0.001476625	0	0.705826762	0.022149375	0	17.2174478	0.001476625	0	0	0.001476625	0	0.011813	0.153569003	0.144709253	0	0	0
B212	U	0	0.001339011	0	0.001339011	1.387215125	0.97881685	0.001339011	0.009373075	0.013390107	0.049543397	0	41.44104336	0.009373075	0.033475268	0	3.235049945	0	0.145952171	3.735839961	1.273399213	3.034198334	0	0.29056533	4.726707908	0	0.109798881	0.128545031	0	0	0	0	0	0.002678021	0.776626229	0.152647224	0	24.08880319	0.001339011	0	0	0	0	0.029458236	0.061594494	0	0	0	0
B213	U	0	0.001635885	0	0.00327177	1.243272424	0.495673085	0.045804774	0.008179424	0.00327177	0.031081811	0	49.99263852	0.001635885	0.032717695	0	3.56786468	0	0.03762535	2.466914231	0.970079668	1.758576126	0	0.173403785	4.933828461	0.004907654	0.101424856	0.104696625	0	0.001635885	0	0	0	0	0.485857776	0.161952592	0	21.1683489	0.00327177	0	0	0.00327177	0	0.026174156	0.132506666	0.045804774	0	0	0
B214	U	0	0.001355454	0	0	1.66449794	0.628930818	0.001355454	0.016265452	0.033886359	0.059639991	0	53.32492952	0.008132726	0.024398178	0	5.081598352	0	0.05286272	3.537735849	0.887822598	1.474734331	0	0.142322707	5.14666016	0	0.079971807	0.073194535	0	0	0	0	0	0	0.420190848	0.158588159	0	16.35897853	0	0	0	0.002710909	0	0.029819996	0.001355454	0	0	0	0.001355454
B215	U	0.000942463	0.001884925	0	0	3.61717167	2.65868715	0	0	0	0.0782244	0	64.81786909	0.056547759	0.003769851	0	0.236558126	0	0.093303803	2.257198059	5.192026766	0.147966637	0	0.033928656	0.188492531	0	0.451439612	0.007539701	0	0	0	0.000942463	0	0	0.007539701	0.000942463	0	2.102634183	0	0	0	0	0	0.036756044	0	0	0	0	0
B217	U	0	0.005338458	0	0	2.583813795	1.121076233	0	0.016015375	0.048046124	0.112107623	0	45.71855648	0.010676917	0.026692291	0	5.856288704	0	0.320307495	8.146487294	1.249199231	6.229980782	0	0.421738202	3.176382661	0	0.09075379	0.133461456	0	0	0	0.005338458	0.016015375	0	0.160153748	0.080076874	0	9.491778774	0.005338458	0	0	0	0	0.053384583	0	0	0	0	0
B225	U	0.073911391	0	0.002111754	0	1.1023356	0.975630359	0	0.004223508	0.01055877	0.019005786	0	60.95366812	0.002111754	0.025341048	0	1.425433965	0	0.057017359	1.547915699	0.618743929	1.759091101	0	0.061240867	0.544832538	0	0	0.027452802	0	0	0.002111754	0.002111754	0.033788064	0	0.084470161	0.029564556	0	17.48954682	0.038011572	0	0.002111754	0	0	0.02111754	0.082358407	0	0	0	0
B228	U	0	0.001831133	0	0.009155665	4.217099119	1.175587336	0	0.010986798	0.020142462	0.036622658	0	40.02490341	0.009155665	0.010986798	0	5.053926865	0	0.142828368	3.827067807	0.701323909	7.815275311	0	0.128179305	5.634396001	0.029298127	0.001831133	0.109867975	0	0	0	0	0.029298127	0	0.662870118	0.177619893	0	10.22687737	0.001831133	0	0.005493399	0.003662266	0	0.04394719	0.04394719	0	0	0	0
B232	U	0	0.057691515	0	0.001373608	4.254062444	0.479389019	0.002747215	0.009615253	0.045329048	0.050823478	0	48.40318127	0.008241645	0.03846101	0	3.917528605	0	0.03296658	2.769192731	0.899712916	2.473867117	0	0.07142759	4.666144696	0.004120823	0.001373608	0.094778918	0	0	0	0.001373608	0.015109683	0.00549443	1.825524375	0.119503853	0	17.9351932	0.004120823	0	0	0	0	0.03846101	0.06043873	0	0	0.001373608	0.001373608
B233	U	0	0	0	0.001229151	0.011062355	0.64530403	0	0.007374903	0.038103667	0.020895559	0	56.8482122	0.009833204	0.019666409	0	1.972786607	0	0.084811387	2.189117101	0.496576816	1.49710535	0	0.084811387	2.084639306	0.001229151	0	0.036874516	0	0	0	0.001229151	0.088498838	0.001229151	0.153643817	0.049166021	0	25.1988151	0	0	0	0	0	0.031957914	0	0	0	0	0
B241	U	0	0.005969223	0	0.001193845	0.131322899	2.963122142	0	0	0.02626458	0.032233803	0	42.36118573	0.037009181	0.005969223	0.014326134	1.623628571	0	0.022683046	3.339183172	2.006852668	0.820171197	0	0.028652269	1.727493046	0	0	0.028652269	0	0	0	0.001193845	0	0.001193845	0.669746786	0.040590714	0	31.25007462	0	0.001193845	0	0.003581534	0	0.100282941	0	0	0	0	0
B242	U	0	0.023835717	0	0.003667033	0.462046205	3.909057572	0.003667033	0	0.007334067	0.04950495	0	47.04803814	0.045837917	0.007334067	0.082508251	3.280161349	0	0.055005501	4.587458746	2.165383205	1.776677668	0	0.264026403	2.852951962	0.009167583	0	0.056839017	0.003667033	0.001833517	0	0.009167583	0.078841217	0.007334067	0.795746241	0.091675834	0	14.5379538	0.003667033	0	0.003667033	0.001833517	0	0.102676934	0.04950495	0	0	0.001833517	0.001833517
[truncated: 33 more columns]
