# Supplementary material for: Metabolome of human gut microbiome is predictive of host dysbiosis
Source: Gigascience. 2015 Sep 14;4:42. doi: 10.1186/s13742-015-0084-3 (PMC4570295; doi:10.1186/s13742-015-0084-3)
Supplement: Additional file 2: — Community enzyme function profiles, predicted from microbiome community structures. Last column in table is Fisher scores, used to identify most predictive features. (TXT 16394 kb) [file 13742_2015_84_MOESM2_ESM.txt]

SAMPLE	A0	A1	A2	A4	A5	A6	A7	A8	A9	A10	A12	A13	A14	A15	A16	A17	A18	A19	A20	A21	A22	A23	A24	A25	A26	A27	A28	A29	A30	A32	A33	A34	A36	A37	A38	A39	A40	A41	A42	A43	A44	A45	A46	A47	A49	A50	A51	A52	A53
1.-.-.-	1.9741950244374	1.88680027397578	1.9251411662424	1.94916646178216	1.97116806606643	2.0369963136741	1.97551602685115	1.9225905238627	1.88078910750665	1.95353953412802	2.03525740873224	1.91527061434455	1.99910175554696	2.11404200353939	1.95693815125739	1.91602568569087	1.93066341395758	2.14998617098775	1.9448020703816	1.90100312062752	1.87886335116126	1.99017119560736	1.86769469853741	1.95270191347556	1.86192915424832	1.90786420270341	1.79009770718239	1.82467895381902	1.80778574531729	1.91478047200262	1.87497892730781	1.87809870148091	1.96964642400089	1.9370393575657	1.85484328572586	1.88008303868599	1.94607023942187	1.90171069610105	1.90336839012475	1.97170174086164	1.86785336719155	1.94135584382447	1.8851075690225	1.82318694181987	1.90706694801896	1.87477414087842	1.8744169391796	1.8930285864764	1.89510155641107
1.1.-.-	0.576213932700064	0.57483609359691	0.587722217469436	0.567440347502051	0.603282373491042	0.802195472751016	0.447733159624842	0.592252467942011	0.53637847041445	0.637951212787703	0.69179129213166	0.583158903922591	0.663125450627204	0.592635611844163	0.688206658092689	0.635417149530116	0.632341989076605	0.642966555853026	0.564894351248307	0.647646465644614	0.607278423041666	0.537562632274927	0.626907111845684	0.581719177095557	0.391876725212665	0.641952219954337	0.398154346699824	0.592781001690454	0.617188606685974	0.520808367381676	0.53898944271496	0.634368639272872	0.603047106163616	0.635314520125779	0.576819388696901	0.70998968087348	0.612334814425738	0.59280151598386	0.612616843191324	0.584996254134178	0.438666300192838	0.497168987137322	0.438706933867436	0.446952638464499	0.562973231826704	0.619761929261872	0.58632190491404	0.50591120961441	0.469328720914586
1.1.1.-	1.84357657114318	1.74986791804852	1.78316999664989	1.78801256030008	1.78297593778667	1.96516331679476	1.75692805366195	1.71166440143867	1.63788436701356	1.76632344469992	1.88401750419148	1.75605155579201	1.88057394804094	1.70835751310688	1.82804177605806	1.80642060644995	1.7624882621211	1.75018090824682	1.74012408440325	1.8857606867687	1.76637058333776	1.81445368106369	1.79532202082407	1.83185313199178	1.59019472950272	1.81451396806026	1.73640622499246	1.77887651255003	1.64395584555769	1.82955372154731	1.75237822784131	1.82190470486983	1.82259000524569	1.78878234520291	1.73808460055151	1.8529064584197	1.81252393786548	1.67165331663558	1.61050985135508	1.74722460052455	1.61354659788594	1.79040631223733	1.67570053638128	1.60818964471982	1.75383769196576	1.69474564199393	1.69222141249407	1.70083945007624	1.68110986872465
1.1.1.1	1.1538520866969	1.15809295733968	1.16338740462485	1.17363876222667	1.18719539013525	1.20067105784446	1.15227177418388	1.16517191369971	1.15326550221561	1.15319592581544	1.19637322112501	1.16000651071776	1.17689236793655	1.14474059631702	1.17365158378807	1.20922386268847	1.17746510627853	1.28309713139691	1.14623236298173	1.21941943215959	1.20442384203566	1.1595561338088	1.18552458186206	1.2034459926376	1.17851433816954	1.22374611986409	1.25647418245813	1.17167354838454	1.16179774167275	1.19839908824102	1.17824225554041	1.25271441312388	1.15807386062376	1.17276832679251	1.18492849924442	1.23790007965456	1.20347854379285	1.2413928013289	1.16449096602083	1.14558469165268	1.13376421943278	1.18199163243644	1.16559779905546	1.17587396580893	1.19854386795309	1.19139842056703	1.18202143491432	1.20077577942867	1.18146037794281
1.1.1.10	6.14898758355034e-05	7.53625242348742e-05	2.86457308659125e-05	3.42320507622487e-05	3.57190304219116e-05	0.000123416650141967	0.00026829514101687	0.000199630118439041	1.32194496873504e-05	1.20308841635925e-05	0.000852264466973545	6.67541842295137e-05	9.04377660443008e-05	8.77556327301974e-05	0.000165898548459026	0.000133789182490072	9.20459151802837e-06	0.00338802920339216	0.000308178389775769	0.00024482562741738	1.39233599699202e-05	0.000373562595449542	6.1901027424347e-05	0.000228731534842168	0.000383536378406727	0.000447589975392381	4.89198940249406e-05	3.48823495334981e-05	0.000149461847502709	1.81177626029303e-05	9.70088868146284e-06	0.000108547896789994	0.000249739722463061	0.000473330203758053	1.18517125272815e-05	6.29668494230161e-05	3.93445225824058e-05	0.000320824269016764	0.000112422880310683	0.000103442739822683	8.20351900729508e-05	1.60358181264506e-05	2.05764599163619e-05	0.000140217517938661	2.69139465501447e-05	0.000188179259262352	0.000162696203710022	7.80895133295087e-05	0.000147035563993002
1.1.1.100	1.5295822176183	1.51343655513074	1.50556113290073	1.47635104240694	1.47763449837027	1.52231164660703	1.55032904623449	1.50164605493473	1.50945169055064	1.44524263357815	1.50109525756214	1.53475389954489	1.56768405819873	1.4696486411764	1.50257521385528	1.54307617826015	1.45104521053404	1.61405519242411	1.46177381650948	1.60322387075736	1.53132483463318	1.55952280264009	1.54553547168647	1.53390002216624	1.50599794201768	1.5199563212881	1.59265270929248	1.68218272643053	1.5373431169261	1.56091025772931	1.5224928887468	1.51045142095368	1.50683092659992	1.51826534868698	1.51899302864874	1.5409484855286	1.49227105929751	1.42682466069234	1.48535439781099	1.45307509418213	1.54012749545776	1.56256487997328	1.53420579421453	1.54952106083644	1.48440082007892	1.47443750333824	1.46365367128856	1.48191797672557	1.57077989080959
1.1.1.102	0	0	0	0	0	0	0	0	0	0	0	0	0	0	0	0	0	0	0	0	0	0	0	0	0	0	0	0	0	0	0	0	0	0	0	0	0	0	0	0	0	0	0	0	0	0	0	0	0
1.1.1.103	0.143867265808961	0.187543136818198	0.16593217728648	0.140556635368286	0.144124126723184	0.0905354368233691	0.208274441107123	0.200666001801955	0.255938129127152	0.14535929528412	0.105610475768975	0.22940294789356	0.168567286752976	0.171202335433835	0.133465827000792	0.173886105754972	0.150169170064891	0.313621612597781	0.168937865862527	0.191736453422761	0.234857650620707	0.164205604507056	0.186263474298678	0.150687261981648	0.274553984647765	0.17314884213743	0.284547613149994	0.250796257432645	0.299097963738435	0.195836482817848	0.214809167803149	0.186719615103797	0.140866414578047	0.16366169958072	0.238635031347539	0.199861567314253	0.175550239234212	0.173274005902431	0.241143410186301	0.12357655632879	0.256594151367645	0.215241574360424	0.26129595922536	0.271827549126658	0.196217136563847	0.206365638466571	0.227336374681964	0.209759599949775	0.238568885696876
1.1.1.11	0.0011035553500518	0.000323131529652847	9.51443455114801e-05	9.89841027048996e-05	0.000147312137679787	0.000594747741549853	0.00109972865200546	0.00100653565244029	4.66876768433195e-05	2.6860638859015e-05	0.00344562102867555	0.000260691285624612	0.000383679431445141	0.000368998710431472	0.000951071220853367	0.0173248771575232	0.00060602945684043	0.0132435275085737	0.00121283965804167	0.000976697220682732	4.18787401976976e-05	0.00143262311070564	0.000197287594395904	0.00113914641469127	0.00148531412903295	0.00195584452556562	0.000233282699215572	0.000575020358900206	0.000510027969031704	9.68273721951401e-05	5.25198009996845e-05	0.00042303477945902	0.000983605319811557	0.00251430575315003	3.30722044293984e-05	0.000254547745704283	0.000148199068462127	0.0014097114496644	0.000482127087681462	0.000445649682209409	0.000450666680287492	6.66783227113023e-05	9.75062890369188e-05	0.000479135187436112	8.7118125083961e-05	0.00032992398741154	0.00041366758688973	0.00404854709791116	0.0054592530523563
1.1.1.122	0.00904807613073075	0.00858769525942238	0.0123373239770868	0.0126701549658755	0.0113610350662622	0.018115984324358	0.0167599133124629	0.0148091738649332	0.0227002078812194	0.00452272756594917	0.0124072701890342	0.0111052627952491	0.0279904449459785	0.018779612952126	0.0131454630452366	0.00687911534270005	0.0120551156635499	0.0460590356649891	0.00745575101873067	0.0219660398493901	0.0171730619889386	0.0180456483537481	0.00658634623817551	0.00534967372944694	0.0121359335931953	0.00490088979005966	0.00289739892624257	0.00740463201762782	0.0156352466406791	0.00460360041572203	0.00566614070330873	0.00228950126364548	0.00816590254700481	0.0129980715743638	0.00672129225096031	0.0113363134911133	0.00560780414584497	0.00718544704270356	0.0262131051041157	0.00893277602803408	0.0105437899231037	0.0150288053746019	0.0104555145291782	0.00309352349604129	0.00706461664889054	0.00719370449370369	0.00417290656534886	0.00542018595280114	0.00674358626792707
1.1.1.125	0.13921643748885	0.147395653483054	0.136707089418014	0.122578842234377	0.125852693383725	0.124522824983491	0.161438304303569	0.161064962750268	0.156630304040147	0.123776864502551	0.122124237529551	0.150474775749104	0.141517409819676	0.135723029393995	0.1335516000204	0.178808497728548	0.126395789866295	0.148877883470171	0.120566465344128	0.165234937031309	0.149034442435123	0.170633995490853	0.161183507729916	0.170792343506311	0.173952969573948	0.164669436463588	0.195574821009144	0.275104040622441	0.174737565112099	0.180154918056314	0.160370090366358	0.160215926706773	0.120015342065795	0.154651783695377	0.146971090948003	0.150081922098424	0.134030679477996	0.141615693370348	0.149668174453058	0.147099580227626	0.197188557522153	0.163424915761237	0.154834499452491	0.223636879071652	0.135443592104802	0.138870339883228	0.127015989301745	0.147184100519922	0.215876931043773
1.1.1.130	0.0400379267414204	0.0438365346242899	0.0401084610145335	0.0317833014334655	0.027942260954401	0.0461933431137435	0.0548191034835147	0.0410576457901122	0.0470105076291646	0.0222995857443352	0.0228633095527745	0.0417094481728175	0.0476996020644526	0.158064644208891	0.0312322387058009	0.047800304154445	0.0279938976866134	0.0393600881006843	0.0292771013623481	0.0556597247839085	0.0506980137866479	0.0737094914144994	0.0452038559696331	0.0456637625650998	0.0571454562282366	0.0549800537068409	0.083860550134831	0.0753770758892771	0.0487576832768692	0.0581062662471011	0.0494002181691462	0.0485085948500202	0.0414276235291404	0.0502438939198353	0.0465912076805587	0.0449154978126212	0.0392877023966239	0.0378996705873569	0.0493592450477181	0.0327540451221981	0.0671853794674048	0.0637335753124205	0.0628716401188617	0.0777737886990643	0.0429317653735994	0.0431598560709712	0.03602739227373	0.0529460714246274	0.119441350853187
1.1.1.132	0.0426194014116017	0.0376483974218953	0.040897628826622	0.0377541452237027	0.0396745061209467	0.0664403309513031	0.03285916938959	0.0371704088378246	0.0301550302159901	0.0404088542159738	0.0483089446800703	0.0371338908179299	0.055740384507702	0.0367956401200555	0.0482470891411767	0.0436464838785262	0.0386148921585285	0.0426488307811715	0.0333533731094534	0.0541426425241942	0.0394312508244578	0.0448018621459981	0.0447349025540528	0.0423895068228167	0.0149228848382266	0.0412057447780611	0.0211672068510576	0.0521600364768788	0.0352167478834462	0.0410010773275317	0.0343009847796843	0.0410323489817038	0.0417418580587809	0.0439404244017164	0.0338185957200559	0.0509179439743576	0.0391741139378451	0.0254781001382362	0.0286818427229654	0.0371363205634949	0.0267687743241664	0.0367586412473258	0.0225093161309345	0.0253907099486066	0.0317391204900393	0.0323186449771676	0.0276390266329356	0.0252804483016463	0.0293758444912207
1.1.1.133	1.25533525539731	1.19208511336836	1.22387357461986	1.2406250775735	1.24363572009558	1.38523550877515	1.17046633155516	1.15153639311887	1.09634392865886	1.24005258359131	1.30807173343053	1.20375833466505	1.2855898871231	1.14106158020395	1.25839203280801	1.20153589195715	1.21876961591135	1.02244904802681	1.20949953764833	1.28553949090201	1.20146641841641	1.20740944467733	1.22434168886534	1.22895571201616	1.0210790822545	1.20464042910973	1.09926475075044	1.13970715587765	1.0989942545205	1.22252338774941	1.18092957770404	1.22496047104142	1.25795066660635	1.21482823587379	1.1773783257306	1.27276814451372	1.24622859472555	1.10345120285839	1.05283274802595	1.19911432210827	1.04812157111482	1.20634119470958	1.12037559304898	1.01087603757185	1.19924987342939	1.16317943385289	1.16682466314201	1.14094511422532	1.04639383615673
1.1.1.137	3.85854780633233e-06	2.32627781233635e-06	6.6807730501849e-06	5.69103773724635e-05	6.71077501694946e-05	3.08747829529146e-07	1.12287509369854e-05	4.38376092598405e-05	1.05507232913321e-05	1.17843253854771e-05	2.47975946800012e-05	2.69970069322187e-06	5.20505409683248e-06	1.22840273098709e-05	4.77603361396495e-06	7.92354749163094e-06	1.05195283058137e-05	0.000141791007811386	2.37712434684984e-05	1.08053470107715e-05	3.76147144707238e-06	3.04890773062846e-05	3.72733600616295e-05	8.98455211947978e-05	7.64199329927419e-07	8.70109931020535e-06	5.07166015167426e-06	5.46414033977822e-06	2.47506647106771e-05	4.07258308799424e-06	6.77326863749817e-07	1.74291627750065e-06	9.57808962548965e-07	1.81006478831526e-05	4.12546454123047e-06	3.32641945767135e-05	0.000157755465876164	8.46083780355526e-05	8.79207095089447e-05	9.59955337168812e-06	9.71652020510291e-07	1.19627939255143e-05	7.55271581937318e-06	0.000626373349559408	5.32834747871307e-06	5.66959959658953e-06	3.64494527440575e-05	1.22531274951729e-05	1.73900078264126e-05
1.1.1.14	0.337291794471164	0.386461347885705	0.355573162584294	0.322785049444147	0.29176492472931	0.21740849181921	0.453569382523615	0.368463462566926	0.449068813372329	0.230346018468857	0.227029735669398	0.41731206903681	0.37167444515511	0.332531373218016	0.293962707254115	0.4110071920518	0.286856922709366	0.468414372167251	0.300098431580946	0.482302599162065	0.460883697116158	0.421165138197877	0.410911356832167	0.389828892105657	0.540839087486409	0.421204320234332	0.684044345568485	0.593792933857877	0.480351781840616	0.482562987831902	0.448738854581265	0.435834674083591	0.327717412628182	0.346798156525445	0.45131492066066	0.418472594866137	0.358838595379067	0.366542462541938	0.424077732333454	0.263891033992347	0.502527992573733	0.486970493163356	0.513293644776417	0.561904761892478	0.399762487926976	0.362190844890285	0.376140296279735	0.446043680275724	0.579657169355139
1.1.1.140	0.0579206847903397	0.0550054050624589	0.052337146932943	0.0388150970916652	0.045642429960216	0.0467639673989022	0.0854791148249514	0.0709835476247677	0.0757345032055216	0.0367921904779008	0.0326777331100044	0.0633974249136415	0.0773649516405175	0.0677769445182646	0.0473782308022293	0.0789699972283597	0.0357795825623772	0.0492562170161108	0.0359127820123355	0.076093773979601	0.0578605707355173	0.0895375974355178	0.0607507676427692	0.0633081236880824	0.0717328965434032	0.0509477485131976	0.0670571010881618	0.152467906675671	0.0791085508679405	0.0772222166391025	0.0590328101263694	0.0422516076803408	0.0369645870316804	0.0585898637346912	0.0487590047763636	0.048510543754667	0.0397978047547041	0.0317628028304415	0.0742315305258476	0.0550915472814752	0.0978965662323414	0.0764408244060294	0.063458878073721	0.108308498315181	0.035720150863811	0.0336938638766782	0.0279698219544004	0.0456001864373341	0.102263573338227
1.1.1.154	0.0242020159224481	0.0279702094601092	0.0256405684045982	0.0253353598220382	0.0206856038952673	0.0133177218799693	0.0318912905833229	0.0235600476659921	0.0292854505553601	0.0126553637607015	0.0171672416678301	0.0277715411546423	0.0237414611312296	0.0217089438244354	0.0204273713933652	0.0319620193427799	0.0212524423516232	0.0311618165085275	0.0206612102954376	0.0384248585919758	0.0362241118495321	0.0290309789543795	0.0300403447616092	0.0304894856968487	0.041534199438338	0.0354243694441907	0.0678521854575885	0.0410342543813486	0.0312089471805471	0.0382908529370898	0.0345415752329778	0.0380933957800646	0.0256894862641159	0.0246592424671783	0.0353246246830541	0.0359040486270412	0.0297310740065382	0.0324943664280807	0.0306262413737785	0.0160650525802057	0.0313553397484171	0.0376266439188448	0.0408375942621334	0.0443507083916789	0.0338899998464324	0.0268560893740539	0.0287982959181254	0.0380641441150148	0.0470312844111948
1.1.1.157	0.641423378781222	0.656668877681267	0.638504526631581	0.63695433943883	0.622095957129682	0.435932933089014	0.782019762734507	0.695043816120308	0.745953371699949	0.633820964978675	0.554376512348558	0.687993244366414	0.58550737879599	0.601574613369097	0.548369823169282	0.591638591488492	0.615557488984404	0.796242608588605	0.690347434236812	0.574183433051608	0.640900439770718	0.68830811110906	0.616979909733546	0.64162826129832	0.810330450786663	0.571615821934948	0.713662985656648	0.659540974584156	0.711776869835763	0.694448028338872	0.693949971542874	0.566394019332921	0.608698065912362	0.617393260295057	0.663258879699529	0.518688652844732	0.617285127070034	0.609399009419004	0.672047966635992	0.678325442063203	0.809124858989594	0.711363884176025	0.760197824858589	0.791087214992234	0.647609497908283	0.603356557047903	0.661824946820226	0.683012602663842	0.708055719043629
1.1.1.158	0.999757357825295	1.00136904341958	1.00081587112755	1.00127533082294	1.00200253619237	0.999643519921176	0.99995875894181	1.00256690004007	1.00198838890764	1.00356887535313	1.0015891194799	1.00099249966749	0.998503546589797	1.00095525643262	1.00193833722371	1.00236250693378	1.00403855580724	1.00410095361636	1.00306904171885	0.999097436036068	1.00126367597635	0.999463509482639	1.00066425035059	1.00227766211014	1.00277567951493	1.00255356683154	1.00190345499081	1.00012790952711	1.00214678317798	1.00033263149274	1.00212171444865	1.00311248061929	1.00029646549443	1.00192472207662	1.00171534291991	1.00110641128634	1.00253172847996	1.00622166288516	1.00285217564052	1.00426889393574	1.00103062901157	0.999787476833661	1.00085156421585	1.00196677807559	1.00335631981297	1.00363877598505	1.00357456056424	1.00286420305749	1.00128229430212
1.1.1.159	0.130157514843634	0.143181045300662	0.135524745649893	0.13121953066051	0.113319939072195	0.106452808673409	0.14310514083638	0.116774361205187	0.132443862638005	0.0870198674395426	0.105476694685627	0.140163727632013	0.130243281465751	0.109128819717692	0.119416957932785	0.159677371873363	0.113842018678508	0.138161432853654	0.109254354152262	0.1899496814889	0.170173350257629	0.143677245162358	0.157997843365367	0.155071335809676	0.175806440532027	0.175902872842843	0.276764114246886	0.195353157690058	0.145510820936607	0.182039540887842	0.16543201672769	0.185459157033696	0.141570894907655	0.131165834503308	0.169153104152889	0.17835275598371	0.146016091085778	0.144764464285292	0.127301012387644	0.0918590645138423	0.147502186792561	0.174727501216932	0.179008642918324	0.181995363080276	0.15982129795458	0.140639822887136	0.141852114716546	0.173636525980355	0.206756118829436
1.1.1.169	1.04787390323113	1.01242987660098	1.02577965576845	1.04999655350705	1.06131405877634	1.02529046140554	1.08585898809704	1.03741845289551	1.04357799185849	1.06619195824593	1.04612393788548	1.06088919787288	1.03773341607668	0.971583177677202	1.01226770012098	1.01333445176426	1.03966432898974	1.03361392754768	1.06536865347355	1.00754396489519	1.03564840256919	1.03467751096362	0.996097509119667	1.0476170407718	1.06753495915193	1.02033855002785	1.02577855516131	0.98499056820156	1.01572925957635	1.06649337713226	1.04437236983498	1.03468767347672	1.03112778492534	1.00182430134419	1.02898042297258	1.00512570558923	1.05980269490467	1.03033964350601	1.01459067116962	1.05630235303427	1.03763261130546	1.06491550690652	1.05418692830028	1.0096764919703	1.05188643793413	1.01456385376343	1.04991636924648	1.04312826595908	0.976411798208719
1.1.1.17	0.0502510430162238	0.0492786808728934	0.0497170534426769	0.0372177871042653	0.0478082284834493	0.0657212622130726	0.0752246287804114	0.0636265135163647	0.0737543674896394	0.0321829321039327	0.0298446020555677	0.0528274280722703	0.0828205973637763	0.163751352470714	0.0448407376522361	0.0697302302750744	0.0341770678169159	0.0540843508628766	0.0322526375185728	0.0724323399090522	0.056022680939665	0.0958385103533752	0.0500855672892098	0.0487788371657698	0.0597925805959741	0.0462667308871578	0.049675378539023	0.112872552069546	0.0679967284887236	0.0568405749633222	0.0452130059298173	0.0336153655428402	0.0394755149936553	0.0593606558802887	0.0394994260429347	0.0438584836850258	0.0352475533125099	0.0383065782302184	0.0841361129082486	0.048265367992593	0.0863536667692085	0.0723122336412087	0.0602152637207081	0.0888867146171025	0.0325838160229248	0.0421043098493052	0.0273647524662033	0.0449386076307743	0.117886847491748
1.1.1.170	0	0	0	0	0	0	0	0	0	0	0	0	0	0	0	0	0	0	0	0	0	0	0	0	0	0	0	0	0	0	0	0	0	0	0	0	0	0	0	0	0	0	0	0	0	0	0	0	0
1.1.1.18	0.102325857701649	0.0999409135245052	0.0987327631879936	0.0802877858844856	0.0837749809493869	0.0944503019193543	0.158316620842829	0.133505231202041	0.150431447363589	0.0713771501153363	0.0653813037701231	0.117873821808334	0.152759330628672	0.121770750737161	0.0954097465966558	0.137046856750159	0.0769146546606878	0.145760878134465	0.0745972429307483	0.145723347858571	0.114886351962374	0.16441186755838	0.107678661343666	0.111190951333205	0.135051197966181	0.0925458369762092	0.114372842196306	0.243924422252908	0.147522247248279	0.132731399063784	0.106936083838208	0.0764738750077687	0.0678800339595778	0.109659092885075	0.0895058226528508	0.0877050675640823	0.0733503178457137	0.0667312171324792	0.144638635156049	0.106462301483926	0.172070353562097	0.139537441140806	0.11384005033217	0.172143929127439	0.0704005252438304	0.0658307215564983	0.0546253511036215	0.0811479398454355	0.171188069932119
1.1.1.184	0.00238973102079711	0.00232988499873519	0.00176812635847909	0.0011404921542367	0.00122214426932252	0.00172520144108256	0.00463236781121444	0.00387336776578468	0.0028415446951488	0.0014250480499421	0.00646531066700248	0.00260711377219942	0.00226685147224389	0.00214344030343502	0.00227976333141799	0.00322129485786802	0.00126320942883823	0.0330643835450947	0.0031433362155693	0.00379053533987682	0.001572536797082	0.00595418846090109	0.00346040708089779	0.00410250293216578	0.00448102374345526	0.00479036451950832	0.00341202105257941	0.00640153876163872	0.00411074493083194	0.00351325535880933	0.00268290260491213	0.00244434925451516	0.00256078714369399	0.00494920815725614	0.0019539925395809	0.00168793028247083	0.0015583121213802	0.00265230177933123	0.00196785229222676	0.00274933422698024	0.0043301605297565	0.00257190179249139	0.00219154333493855	0.00525423750377258	0.00122789850437547	0.00169011464843191	0.00164259913684707	0.00203993810467004	0.00520159315023292
1.1.1.193	0.110529098479968	0.104432929761578	0.113345288788454	0.11101562808703	0.120641407637158	0.194335792440352	0.0716669888203559	0.103391928236825	0.0773786593636108	0.122589884518689	0.170119301984621	0.115637161757741	0.137290150090288	0.0981694548697815	0.160112980871222	0.118628422028858	0.121897344741156	0.0657382206540475	0.101083024532303	0.134564973279848	0.107581726406323	0.102502733744919	0.130522467537637	0.113097425559231	0.0392059533551668	0.116624702611944	0.0515650760845833	0.10618393378068	0.0916718698595609	0.0961888923051878	0.0912036199328972	0.121304841246804	0.112912145931755	0.125257164594616	0.0959242918590656	0.143467517168048	0.120220219610161	0.0979133135547329	0.0803035628078358	0.11882640148264	0.05523761051789	0.0870724149520092	0.0573383155199847	0.0535295647349612	0.0993699830649435	0.105721763774309	0.0922317927390971	0.0802722976254013	0.0619418496845808
1.1.1.195	0.00109752065847592	0.00104852988090012	0.00152154678355925	0.00153383407293556	0.00136983615053286	0.00221653326543301	0.00203500623796262	0.0016991650929321	0.00285536452144518	0.00054974491933508	0.00102820852037153	0.00137411786715661	0.00349750480213898	0.00231690162657066	0.00160993613771115	0.000766944774559708	0.00140715820879635	0.00599562999868022	0.000937046302591936	0.0026735402832736	0.00214699731768535	0.00213688302816116	0.000769300110590617	0.00051776431990918	0.00151007903879655	0.000466218429507291	0.000324360351648017	0.000825551817174771	0.00188974092173189	0.000550143818651134	0.000689808212878594	0.000245689928997495	0.00112607390488937	0.00129099513970036	0.00082362330949211	0.00134778179506846	0.000667691865983242	0.000781262394916014	0.00321717915635805	0.00106906364653317	0.00138120985608524	0.00187373594051093	0.00129421399415487	0.000280010679197367	0.000867583517015306	0.000866666686936463	0.0004908456204184	0.000642381847258432	0.000762019948426007
1.1.1.2	0.112791232091725	0.0963126232009723	0.101133882186158	0.0992990046174785	0.098276719144421	0.155138439028303	0.0873574831942457	0.0914070100827092	0.0814827826473233	0.0878557182894276	0.121033143430022	0.0966720641989469	0.133513249737179	0.0908689080459374	0.116045678803099	0.125740078085723	0.0973537727357029	0.117806700514414	0.0833850817932708	0.138211585276607	0.108436030035653	0.107451115090583	0.110485139735796	0.107974389343886	0.0614151537809532	0.11286924615238	0.0976379566199126	0.110747581942717	0.0887019460938509	0.103366833199163	0.0922231604225905	0.114355039601229	0.102880306447306	0.108147455511078	0.0938672336063701	0.129256128183879	0.102161578390849	0.0840220303970623	0.0831976845175268	0.0837354598814721	0.0663043903660132	0.0988497556836638	0.0754890953567442	0.068314458210918	0.0914147427205452	0.0893813852909048	0.0817967273453501	0.0830475877285054	0.0880187667445725
1.1.1.202	0.12460866119792	0.133813118700169	0.118471713710392	0.0855038624640465	0.102850122484256	0.111225457360882	0.159109985773729	0.156623650645588	0.159801699443757	0.129448807585423	0.0951196341943341	0.158418897857644	0.137869286226722	0.146481039647155	0.121730289512328	0.138167798299748	0.0985968108891107	0.152234490541745	0.113219648005042	0.128806288130981	0.13444504420909	0.15534267579127	0.147734391748977	0.132684472902352	0.145629586408745	0.140666382787032	0.133547974813605	0.247788466339074	0.198881048378054	0.160764488901452	0.146169994860495	0.120278869719733	0.115935879036886	0.13802331862977	0.144890756549287	0.12648912258716	0.118627753082256	0.0986700933079605	0.17718100604375	0.122743665229842	0.194934371496514	0.141708569944945	0.142098339434356	0.212040644158962	0.104181288590182	0.115242391112868	0.122458800472966	0.107007968292158	0.197295663974651
1.1.1.205	1.01933351234706	1.03870757282873	1.04050455727335	1.05046597414649	1.07018630561659	1.04430486364546	1.02756208933311	1.07652449296935	1.07641198728466	1.07452112913748	1.0506897391521	1.04730081104285	1.01548318846245	1.05640198987573	1.05500847672527	1.06525409014088	1.08158428308715	1.08547787411903	1.05430052918013	1.01206626014777	1.05653326631207	1.02286429543486	1.0337480241818	1.06374588252436	1.10056432924448	1.08211326105357	1.04717534484929	1.04756277534832	1.06890765285114	1.03968609361972	1.05033803614309	1.08638020669279	1.02748890435111	1.04972766940277	1.04933120996668	1.05376655865013	1.06231136394891	1.14138292009486	1.10496037753147	1.09040202427583	1.07302359850713	1.03482740889183	1.04531884595974	1.08046865298899	1.07148111683834	1.09428284536219	1.0818066571957	1.08238691891457	1.06174026743398
1.1.1.206	4.89265091893153e-05	0	0	0.000553560906457765	0	0.000403684293245085	0	0.000684876623781593	0	0	0.00377804148152724	0	0	0	0	0.000511075030522318	0.000880935291168593	0.0066347508709525	0	0	0	0	0	0.00103488497370193	0	0.000390937009569166	0	0	0	0	0	0	0	0.00289865799366829	0	0.000495206293606091	0	0	0	0	0	0	0	0	0	0	0	0	0.000134717033950409
1.1.1.21	0.0582015108307624	0.0714566500958218	0.065455911228391	0.0688095376581099	0.0506381965088185	0.0307808977175211	0.0767661541886608	0.053540051912378	0.0727798501355657	0.0303418247422866	0.0391067075285941	0.0698658028166396	0.0562336438549412	0.0513375462755684	0.0507475915942345	0.0791763838731563	0.0548771434596576	0.0831856687820529	0.0542374652722311	0.0993851533401757	0.0958400898803136	0.0678791073215018	0.0763305415084624	0.0733479968775599	0.108920810181434	0.0924701943948711	0.180878327133996	0.0754260237112807	0.0743880530631672	0.0962836661639089	0.0903731291675891	0.102819655228909	0.0682576950354945	0.0585744508005197	0.0947279382135543	0.0912782276910215	0.0771617339727069	0.0884301392206081	0.0716052796161583	0.0341168468807812	0.0745844890018784	0.0958607461388035	0.107118298546702	0.0987826379111683	0.0911406862817755	0.0723343093876528	0.0791075304057783	0.102449282805033	0.117486180709376
1.1.1.210	1.34141863376962e-06	4.3531896770903e-07	1.05474958893171e-05	1.78583963411705e-06	0	7.54716814143208e-07	1.01878053956647e-06	6.47634936022397e-07	1.58392916687932e-05	7.16503387268008e-07	1.23472146696197e-06	1.63913576817248e-06	0	3.51357366053095e-06	2.70126521045009e-07	3.50360048086372e-07	0	1.11170880721722e-05	5.36745542344764e-06	8.4774796874538e-07	0	1.08964315157163e-05	3.61210332016857e-05	1.00175855084309e-06	4.65186498136037e-07	1.86519833164997e-05	7.57366568952126e-07	1.21549380200266e-05	1.55602589919707e-07	5.13397271806229e-06	1.09306115808288e-06	0	1.32121529335098e-06	1.59634266669774e-06	3.81276958390698e-06	3.72032323976452e-07	0	0	0	2.45517637103031e-07	2.37514827461164e-06	0	4.2645590737522e-07	1.76921980916821e-07	1.85239300576361e-06	1.0609595098683e-06	0	5.7924680677762e-06	3.63204347302547e-05
1.1.1.215	0.00593984325668162	0.00411534281519254	0.00482680999910971	0.00407905098007309	0.00520875278262305	0.00954386522875518	0.00771604012775426	0.0109780397437887	0.00849457113513409	0.00277764539227974	0.0156899223628062	0.00371524159514137	0.011055180827862	0.0202967215130162	0.00802452064909996	0.023642909991014	0.00634062453906324	0.11117913194631	0.00544461799138191	0.0094333746714464	0.00524459812271217	0.011704430767546	0.00339096693342396	0.00781250195569635	0.00634165698124346	0.011779079879739	0.00227660984162302	0.00873624913695028	0.00744252531982113	0.00210974759931454	0.00245109499081112	0.00214468701949504	0.0122115890448402	0.0122195831078466	0.0033304274632799	0.00557897736119386	0.00349502016686077	0.0102551227323062	0.0207411008270403	0.0059037758832128	0.00635570361245723	0.00534117125472286	0.00472757977954799	0.0066335912398191	0.00311119809063097	0.00459091566784109	0.0031294995594121	0.00770380428571602	0.0178712509083285
1.1.1.218	0.00398812080146715	0.0037918847524907	0.00305318722987545	0.00169969945906523	0.002140403221656	0.00189840517840357	0.00591784976504503	0.0046316451962865	0.00389012404125881	0.00279160124267159	0.00186110654892055	0.0043613786464024	0.00326710662986087	0.00299855227908553	0.00261254894419668	0.0053895328304332	0.0016310420400218	0.00211378019140256	0.00234103369994613	0.00386343902492568	0.00291509061837523	0.0062045696646302	0.00479603670030407	0.00534104965435086	0.00486601604503945	0.0041437386772929	0.00570395525462396	0.0123502070802487	0.00514468479118754	0.00679638664773172	0.00476172357681035	0.00352359543347428	0.00212958413359209	0.00414650301222403	0.00347070073957909	0.00258337421444973	0.00273301361361894	0.00162628990695928	0.00268020489889495	0.00395257468362666	0.00769867817759203	0.00497329878983049	0.00414203115796218	0.00913720356939341	0.00217301626776048	0.00189898396427124	0.00180510705845265	0.00281045690360698	0.00829563509768759
1.1.1.219	0.228442850563372	0.202098864035867	0.210651683389274	0.240210259909078	0.239387093264995	0.1533862579944	0.278308611465833	0.213579669792698	0.225366660079217	0.232916556187414	0.212841485166609	0.223926160926652	0.184220643559654	0.204048888999906	0.188255199390486	0.181472671120642	0.21753206361361	0.209090311037668	0.24958129401842	0.165850422634711	0.191729953829871	0.227778243450844	0.172946696329227	0.229243803883975	0.274678326643335	0.19530345094805	0.227948762684505	0.171132704357972	0.163612932556719	0.23734594791786	0.223378099250675	0.187841562881747	0.23160748338728	0.189775435621705	0.198835330021934	0.142150869266203	0.224628119046597	0.226015394764766	0.21398231562443	0.259006172138435	0.247191762701967	0.252161434767454	0.258607483626977	0.217090160958729	0.234883719894559	0.199719431918101	0.221960139779635	0.241474535051894	0.212135766744702
1.1.1.22	1.06967595572106	1.00637192717668	1.04313098607679	1.04575165544384	1.05198629817167	1.33387306208039	0.836082360354622	0.935507283121408	0.804031565441509	1.05425705305765	1.19057911211281	0.960340534397667	1.13337535546552	0.928992587277981	1.14439384327965	1.08124681555133	1.05523418324963	0.789190769127522	0.976342885320876	1.16240507281637	1.00657208751068	0.987069460584506	1.08819159360481	1.05649110947855	0.625051323579386	1.08015404173819	0.821981795981687	0.974838759253332	0.870999086185467	0.988452295600913	0.951120956306396	1.0928822012376	1.0921215340522	1.07351130760856	0.969396330923468	1.18421284940461	1.06000566376492	0.928630801772259	0.822746593856611	0.986784207921537	0.697929594384384	0.932226148074347	0.786272240697843	0.699999066111167	0.985197109162537	0.993699556589781	0.944590523285304	0.896430982477565	0.798144488479059
1.1.1.220	8.54788336866295e-05	8.84807786314321e-05	0.000121902515534731	4.62420928212882e-05	0.000323760603105908	0.000114713901036992	7.14046019787995e-05	0.000174451276642155	9.29179550614191e-05	0.000128338308922748	1.61679741819676e-05	2.26365386663221e-05	2.27500798183863e-05	0.000490734462560092	6.26850247810174e-05	0.000137026570483616	3.99345929827907e-05	0.00015447287227667	5.44185413693381e-05	0.000101617214418174	0.000110720913640759	0.00011724379828122	3.94394818567747e-05	1.51231203877447e-05	4.27058421014414e-05	0.000311109414119345	3.55855035722628e-05	3.39489347462141e-05	2.96445378269805e-05	4.9891504012692e-05	1.90855842494111e-05	9.79288270025086e-05	0.000180290563630533	2.36909338238657e-05	1.57353256816385e-05	5.85332741257795e-05	0.000113700155286133	0.00043251190982787	0.000308044114207742	2.38168944519707e-05	9.16884295402764e-05	3.80205038950108e-05	6.22547314516786e-05	0.00034303393222078	2.17423675390814e-05	0.000203871523514338	7.06481033867267e-05	6.93503919041219e-05	0.000108592000918257
1.1.1.23	0.853512311096152	0.866706613106261	0.863370806804351	0.848397630657572	0.834341211278234	0.897468280277434	0.80778312763823	0.846495536188104	0.843226330819935	0.847823242599999	0.862246032398638	0.849220266151807	0.876581219822307	0.854542393033985	0.871412194154551	0.874184502522415	0.861669463024202	0.873933329437249	0.840423215016689	0.889094496899332	0.874315112480711	0.839465546001225	0.882286308843332	0.849681738579448	0.813909839720631	0.871050410620573	0.852761004209054	0.88518642271276	0.883962984312763	0.83986018453949	0.854727665649381	0.878241981577746	0.854364603418873	0.87389652425485	0.872876806016059	0.908193026533533	0.853098062172409	0.832799991398428	0.836177266471926	0.827111508175918	0.824764500518844	0.83380866378241	0.832324253050108	0.831270777115374	0.854693882672108	0.874701599268705	0.860739517090174	0.845082082619524	0.846040277049593
1.1.1.244	3.70919549840517e-05	4.20389117270958e-06	1.26073130125787e-05	1.68864000254471e-06	1.05298669136082e-06	1.76213911900154e-05	5.68545570381708e-06	1.19533220244142e-06	1.38351827412806e-05	4.64379333262308e-07	5.61237202024614e-08	7.45062037173625e-08	9.9784566065938e-07	1.78436545334072e-06	1.62833777230986e-05	0.000265793402832202	6.39600402020171e-06	5.05323990640922e-07	2.43975654242276e-07	3.09082115537807e-06	1.31194638647398e-06	2.60463401628428e-05	2.88222074874358e-05	4.55344899416636e-08	2.81743790298463e-06	3.13102637520452e-05	3.44595387690601e-06	1.32632357293962e-05	1.12755680314468e-06	2.36927988688549e-06	1.14477271253643e-06	8.4690278344241e-06	4.58180321829656e-07	6.09645574911757e-05	1.7330790888953e-07	2.02903203510084e-06	7.28409568013167e-06	2.22319629959854e-05	2.8697432129794e-06	1.19106749964052e-06	1.03920235417203e-05	1.2351359564039e-05	2.32254345722181e-06	5.31730177396717e-06	7.22126466962009e-07	6.94058888945339e-06	5.80565089968905e-06	3.62508000013564e-05	5.16460464162894e-05
1.1.1.25	0.843680370973676	0.894615675967288	0.869261533619869	0.822272066291244	0.803031861852485	0.886007673887059	0.792212007256871	0.859868016144759	0.861186958275904	0.792935131296046	0.823738478031157	0.854268499924832	0.891419484791665	0.842712476745422	0.85763016712584	0.917578742132183	0.832831623966219	0.940523839623244	0.803648941255623	0.966140296999686	0.903301908610404	0.863336873605336	0.936891407938773	0.844685190326289	0.811708468634533	0.866038930455906	0.924991167729579	1.02855513833568	0.9512416816094	0.849608096054277	0.869861929547675	0.884013754517439	0.8211292024	0.894929710728766	0.893208604909	0.949581902464765	0.819846538930631	0.790647792914444	0.813354294854312	0.773327125924212	0.865193273625769	0.842300633688186	0.846630937377608	0.908366429577589	0.834210382909391	0.882795115849917	0.843244911913148	0.837606824192408	0.908736932028534
1.1.1.251	0.0835388749473078	0.0999549774393967	0.0926654302129338	0.0959161263864649	0.0733680806550159	0.0478825138408195	0.110634112490987	0.0786984988258014	0.106024372940627	0.0438409309493716	0.0562884466714958	0.0992910824760974	0.0863352729139513	0.0769361498238341	0.0735220727756358	0.111470111355198	0.0779614636559757	0.114032660009111	0.0756656866299317	0.141222512973831	0.133785233278872	0.0993191426916282	0.106320680864689	0.102287217621646	0.150045135968076	0.12620013910829	0.241555137638155	0.119300597023136	0.10755715173597	0.133037577291563	0.124248401720464	0.138765210443068	0.0941406859064969	0.0838439918988999	0.129453990084749	0.127243959356741	0.106368742908884	0.119798501968436	0.106533668909318	0.051721993450587	0.106858921521147	0.135030013615154	0.147640889825279	0.139654642003239	0.124500737725183	0.0991876868463205	0.107020094537133	0.138968029149764	0.16199866087974
1.1.1.255	0.00202269454843788	0.00189950479500568	0.0015039025557252	0.000857492749215615	0.00104975106337838	0.00118297800592335	0.00305468122807957	0.00266896339345182	0.00202116806837449	0.00137590921729435	0.00188528718646548	0.00219944396236319	0.00176087156015313	0.00167290499629759	0.00139678016193738	0.00261619539911914	0.00089929462510652	0.00996659135501731	0.00158621657214915	0.00213489791570396	0.00144193745477804	0.00327233979132374	0.00235910697883099	0.00305396887119316	0.00269094917263069	0.00250968445798667	0.00284343786662345	0.00616893103144157	0.00264897299554678	0.00336911309528615	0.00239008832222605	0.00179122927511653	0.00156393391861049	0.00236811506340886	0.00173714370710279	0.00128744512972348	0.00136147230123675	0.0010665016621306	0.00135998017755316	0.00203877995347956	0.004116821909828	0.00246068429061355	0.00206061388264784	0.00455438500702273	0.00107221299164504	0.000865222851183802	0.000902264030976592	0.00140705267289638	0.00421374763025716
1.1.1.26	0.0160588730189743	0.0153572220997068	0.0134917873124163	0.00815237816575092	0.0109528142486326	0.0155775778893204	0.0253234505027477	0.0189907154796134	0.0231429668075968	0.0147362619906709	0.00968211066730782	0.0147880501636981	0.0228328643511556	0.0486134751751964	0.0259541533343788	0.0160043545642262	0.00833992558597779	0.0284058035297791	0.0100305607883406	0.0166412458047652	0.0133849762933626	0.0296114787351839	0.0166231673464281	0.0165645974929242	0.0169109735232972	0.0394917223214216	0.0158978909555444	0.0365319443689427	0.0196089073250568	0.0187705198547507	0.0146051114612155	0.0110015666260999	0.0396172428410915	0.022230190788499	0.015814320793276	0.0109234529668161	0.0120505324161189	0.0287445604085846	0.0749865962924532	0.018500997212265	0.0253759545570699	0.0187893635669513	0.017855857478831	0.0281914059191269	0.00892648495017733	0.0128584878311576	0.0109147477875655	0.0110673442980175	0.0564193504845702
1.1.1.261	0.113772348553888	0.139545231264539	0.125455683988309	0.108825247906996	0.0745571058655555	0.0627370325606752	0.107589700780216	0.104235801926194	0.121218287073081	0.0696301966534019	0.0777100281892114	0.104161277565907	0.102930895746818	0.0746075329837161	0.0922139494344426	0.0995080227564748	0.0921668357782611	0.126083799939835	0.10665206073793	0.134759777310376	0.110820775447365	0.114890078012249	0.1407139357847	0.0835438418254332	0.109670734241196	0.0654350151122773	0.130643248440571	0.131655917517245	0.136985909236433	0.0909993647251996	0.116184785816677	0.0649576594141377	0.106640637958621	0.120641785936139	0.122009176834553	0.100995806668921	0.0709546732316536	0.0381041742994897	0.0729128551407616	0.0795489360705318	0.133245786984708	0.105723715155929	0.130171916167032	0.132055509016242	0.092339527329161	0.098199035253041	0.0969456939728674	0.103444317555826	0.116234533701913
1.1.1.262	0.623640520974375	0.556720791635885	0.587130538483561	0.584691196478251	0.598234222860734	0.760716775914274	0.527779386731543	0.535618967523339	0.452403037805339	0.602078886601298	0.689130622910443	0.555670321066731	0.654190827126178	0.527630992775235	0.64257188613713	0.607544581029627	0.579517298261701	0.446380713389335	0.554886205570505	0.637161962241584	0.545432718900315	0.592922850292583	0.596649106864775	0.618620446314075	0.387184277344012	0.595961375978526	0.438539968742516	0.566314330467625	0.467949476710082	0.594126353818957	0.537792169353285	0.597197474236021	0.614267367757342	0.601485318488527	0.529303415725563	0.636263608416563	0.601770951648852	0.492549662545625	0.432663192318194	0.579088963205687	0.440025074757762	0.553839371573677	0.451668140139064	0.424118166026722	0.54024293546929	0.517387866480282	0.504872778742573	0.496589146929543	0.461053591212769
1.1.1.264	0.00503472595390273	0.00228464869409497	0.00240349674674151	0.0020473459856292	0.00350767003696196	0.00612624451842134	0.00713288783705865	0.00499894030194497	0.00337306699691744	0.00197632490188627	0.0120451763868481	0.00468422472258946	0.00646583098559761	0.0106112715808761	0.00771475435344606	0.00821798963020568	0.0027545037420274	0.00846585752458454	0.00164561696283297	0.00336096209411547	0.00257668596717131	0.0049279109434161	0.00784574156539533	0.007136418688905	0.00225988901970513	0.00312435780553392	0.00140179944794614	0.00494220419035255	0.00285290062185244	0.00108228700199393	0.000936990808527906	0.00296804490536728	0.00266915066217862	0.0070237587724088	0.00151327453099004	0.00371475396168132	0.00327387594510783	0.00390327355775346	0.00550301914923549	0.00479932191447491	0.00230721321092453	0.00274797644298247	0.00205873984219723	0.00270466324140287	0.00171126278549791	0.00174462502727887	0.000820482927531041	0.00196322215628518	0.00470964155812577
1.1.1.267	0.871030712749095	0.881853429672913	0.875660359110296	0.855222275509983	0.84303363350038	0.911833458251362	0.834687651102681	0.867062842012559	0.859556951873919	0.860632790394627	0.879853802942102	0.87399763259821	0.89326995604186	0.871738935750483	0.892469263930551	0.894715241443071	0.869760027302719	0.880369583959076	0.85067934609211	0.905727733407206	0.886508520785128	0.866636712556764	0.90371215374493	0.871272201517576	0.832538976785167	0.88927199538681	0.875033993782188	0.937643655635926	0.904259040709159	0.868051669106966	0.874250906674359	0.891971723669768	0.864718075968642	0.892234289286062	0.886669795780845	0.918064159525136	0.866519517974967	0.839127194805433	0.852109678579993	0.849037062663166	0.855994600663217	0.85521925863161	0.84898725665018	0.865953267797598	0.863844004482814	0.880002992342682	0.866044191653159	0.854446987092528	0.882510683302748
1.1.1.27	0.599609497967399	0.720567883130916	0.657480303711206	0.619994061571098	0.583513757374713	0.373731667305	0.681714034027369	0.740392442472902	0.808079598376584	0.599412027872775	0.466663356815303	0.667791733765619	0.566482891159192	0.609647410500516	0.572161181916753	0.694113207138264	0.65034785103564	0.850944854963575	0.655976853355175	0.640136098054333	0.710181646714482	0.657048164654723	0.699021225496182	0.630068048134272	0.850186644135903	0.659331040850144	0.851351115256396	0.854995357515918	0.863096734079461	0.65726206300853	0.729114456425369	0.664237120110482	0.561504521518245	0.666867263380812	0.736912117967921	0.637855314052077	0.595473754557879	0.738960592585652	0.794940767079405	0.628403189870166	0.849610726358061	0.657122885357559	0.76919109246585	0.922784728375484	0.675348481950479	0.732288929922818	0.721395695924475	0.733583724073053	0.83255528780447
1.1.1.271	0.526298907448728	0.443502578668797	0.483959772500672	0.472982265861587	0.499268486999515	0.812354312005831	0.278843118562665	0.391449932772852	0.243971763597377	0.519005041391528	0.643327621087118	0.415898557216121	0.604931375896816	0.399295070820808	0.593861441954596	0.521833490877015	0.49397182803487	0.170695498221213	0.414459973446933	0.594141215137581	0.440968112096988	0.440723586626274	0.526694462989942	0.502300249045803	0.0302029470821751	0.513682534526184	0.182147600154669	0.461319510694273	0.33421468512603	0.432374541126323	0.383970342764047	0.528700836811348	0.517981560640697	0.517824368961619	0.401181224310254	0.628967241489411	0.50251301514767	0.337337181234359	0.247848015341414	0.43420755985131	0.146907771161607	0.364823774727007	0.196233088869101	0.13896645824773	0.406057441029798	0.428965818789426	0.376604721075424	0.303124116581225	0.21301587053215
1.1.1.272	0.0730280530259411	0.0823536148777068	0.0733195196528248	0.0632776246012813	0.0578033914803769	0.0462301984679012	0.0980158487259659	0.0754104408034645	0.0844926684653609	0.0434505712149164	0.0592207181452879	0.0932323200223907	0.06724154457677	0.0610613672462479	0.069860833911006	0.0913894585418622	0.0532032437011748	0.0760455525405743	0.0577233473910219	0.0998792787815827	0.0918427994753378	0.0930476583779858	0.0967969289014751	0.0898707432942457	0.117950688296275	0.0950628031940814	0.167021705710252	0.137971559255192	0.0934673424481458	0.114847998317812	0.0987089523587297	0.0982280358572479	0.0685193088181171	0.0748870083440656	0.0951937480654848	0.0857445311930464	0.077048968805229	0.0758677604503106	0.0748345016721248	0.0596151524488764	0.11310963536398	0.104960236592356	0.109492967996417	0.136622085147804	0.0815566508170061	0.0684075500691525	0.0721301205048245	0.0974426046258698	0.141906637263597
1.1.1.274	0.129302771213582	0.134349307904725	0.13362379083305	0.125381525868036	0.146187795070731	0.165071504897457	0.103337496972767	0.151168655747716	0.12626218851077	0.143694393238329	0.173100186921557	0.126776166038963	0.133356610070235	0.134826944612178	0.167096034427114	0.190151071373103	0.152790800366992	0.211276979986107	0.126379693794714	0.127084668538273	0.126435438736998	0.120920761746608	0.145957405073566	0.148524674291116	0.114322220082129	0.146042890444113	0.102343807186399	0.150949143595038	0.139306340801145	0.114003994992872	0.119523659811663	0.15111228345134	0.116928972279623	0.157695125597151	0.125941967592344	0.155855812019407	0.143712674602642	0.180077480837682	0.145996372960014	0.153364239394904	0.119227448844263	0.104323992107458	0.0987236319600834	0.143098471680311	0.131053504003156	0.153429230520706	0.132414477996087	0.132417730084081	0.128913810861145
1.1.1.275	0	0	0	0	0	0	0	0	0	0	0	0	0	0	0	0	0	0	0	0	0	0	0	0	0	0	0	0	0	0	0	0	0	0	0	0	0	0	0	0	0	0	0	0	0	0	0	0	0
1.1.1.276	0.00912458234269514	0.0041376523358804	0.00436578340112849	0.00384201582370358	0.00668360339216514	0.00976202342747172	0.0135659848570452	0.00812424223660032	0.00726559586566378	0.00485323568049541	0.0206070716396651	0.00910657382231536	0.0122905634652584	0.0130324125783971	0.0169459974493905	0.00981550566365852	0.00495182320736431	0.0181795924876401	0.0028695890268766	0.00575616757122627	0.00473494033049474	0.00705886606017907	0.0152239671055025	0.0116926022253962	0.00373051227435415	0.00826189789719694	0.00175191333680322	0.00511573873143354	0.00458612416154174	0.00160504908767774	0.00181889388807506	0.00546854648937261	0.00934915550174945	0.0113624019355103	0.00365930009334889	0.00585281050813128	0.00600150187762313	0.00954501452415989	0.0186772977333665	0.00908954922059632	0.00357820648235546	0.00439982515631889	0.00347016514277484	0.00162107098035557	0.0028199909536027	0.00308534426924629	0.00192356695795783	0.00184381705419726	0.00771039055965998
1.1.1.28	0.534293143283484	0.506734272459862	0.508949306856243	0.467724339019557	0.490758066727669	0.688715626976033	0.445701343264728	0.483065671133706	0.413473791650537	0.492511842598991	0.580589827155215	0.521079372121835	0.58776340296507	0.542482888503358	0.566041364674302	0.591237175991693	0.475981953904801	0.425332892081832	0.441944930207926	0.620010495456163	0.52377667988809	0.541549831156904	0.582386532545986	0.551962351020986	0.347177892386903	0.565393586260728	0.494091454023559	0.664688026633643	0.506825201681206	0.555095802615274	0.500287109415456	0.570849984016944	0.515768348932875	0.551353290866836	0.50735186251593	0.624694602044763	0.527185841560409	0.412845763616981	0.39788772221089	0.457955702327572	0.433544093055368	0.504060678659759	0.423387144968725	0.483180915088379	0.470477138599793	0.486233849989808	0.455135950549496	0.445857947563003	0.533856754580888
1.1.1.282	0.00902911454681885	0.0075202555587719	0.00843782210948452	0.000632741938923015	0.00150012670273625	0.00326968926097549	0.00188797025736615	0.00280116073017707	0.000214584423588537	0.00153942359321239	0.00832407630372321	0.000437085753465485	0.0123120109121592	0.00475975350286622	0.0137668011742713	0.010229141149404	0.00448542791016697	0.00105878380219631	0.00113789300061353	0.000684463003473526	0.000812785299043217	0.00215811718115872	0.00201237140959551	0.00591621226158722	0.000208278762969246	0.00226402152799714	0.00106100597033609	0.00811509183873386	0.00258459607701855	0.00105528820913538	0.000931448731655919	0.00363709703877947	0.0036285186527686	0.010324178656758	0.00730899263290547	0.0103914016750962	0.00941841403653054	0.00873120504325629	0.00390562037183012	0.00151672817030639	0.000176514038791406	0.00166801612353559	0.000918900549570554	0.00371045283757785	0.00460528597419191	0.00476766871909987	0.000558388578790755	0.000870301571303136	0.000774789159006096
1.1.1.284	0.0691922550827695	0.0645093468254984	0.070601559084241	0.0544626870519166	0.0592635724727274	0.118262146660287	0.106500995612519	0.0961627836327006	0.108768288683032	0.0387085648653939	0.0756882422735597	0.0688070767129539	0.135175031826774	0.293543218123375	0.0684002541126255	0.102419478767694	0.0564302954823949	0.335455703856845	0.0507328677990192	0.11127954994596	0.0838558551964156	0.151319763164319	0.059422716100032	0.0644998979225978	0.0812395366548203	0.0707519739254755	0.0534539619193724	0.124652866779348	0.0940984291272496	0.0642147114558095	0.0541891169730491	0.0363838785688855	0.0664939803356655	0.100920335381429	0.048610079693496	0.0607991033442744	0.0433696692389012	0.0507366885302921	0.125059128221005	0.0694443291386176	0.11309958974918	0.101305352775223	0.0803984156540695	0.0981771173002406	0.0443089068594588	0.0599539829078215	0.0335214697457002	0.0607442927838105	0.177005045387254
1.1.1.288	0	0	0	0	0	0	0	0	0	0	0	0	0	0	0	0	0	0	0	0	0	0	0	0	0	0	0	0	0	0	0	0	0	0	0	0	0	0	0	0	0	0	0	0	0	0	0	0	0
1.1.1.29	0.853984714430744	0.820120162617808	0.83464564328615	0.851390873805712	0.827534978232734	0.88938582534458	0.829293150577026	0.77667631797815	0.75211912128416	0.831591141418622	0.865168342709408	0.820042054629445	0.848224333852218	0.813419293798371	0.833068684539601	0.806746868663341	0.82095888454522	0.69002308952797	0.83507792659129	0.867129219263254	0.818986837989943	0.838458850549761	0.835647034424814	0.840873577661949	0.738768317684904	0.816881400661947	0.819604825489539	0.769573279664633	0.743851027541855	0.856101283605859	0.826715189232728	0.830312744639488	0.864205806874351	0.825905440175977	0.816617151828573	0.845531330236134	0.850236317973262	0.742346829011723	0.702454598588835	0.815767157205051	0.747110472347825	0.846811878026641	0.807424491177123	0.730014277800686	0.832914742716936	0.784561245662633	0.80131013191197	0.803763616346221	0.772193926087365
1.1.1.290	0.388901935302861	0.327934395152174	0.362118544099008	0.353991572468236	0.377380382641478	0.633830504803064	0.199686939717414	0.291067349843759	0.17718229319716	0.390384195315806	0.511356718845055	0.320594076575526	0.457810738158196	0.296281527937195	0.467500668392341	0.396693364166006	0.373621496483195	0.189624461404162	0.309633370744011	0.44743084433867	0.32821152548312	0.324899202597995	0.400842879664162	0.368640111214036	0.013583417048611	0.378917581494059	0.120056528363481	0.320658421254888	0.243596591355906	0.314175893851729	0.279192290956119	0.393172916871169	0.388583065581861	0.390723484817428	0.295954498599405	0.476411736249979	0.380423567387513	0.251705021371453	0.18153536353798	0.330070377494724	0.0949021391528816	0.264639822079617	0.136208038687135	0.0871061761809537	0.300777311049827	0.315810089530886	0.276711682643895	0.223552613097371	0.146012407945031
1.1.1.294	0	0	0	0	0	0	0	0	0	0	0	0	0	0	0	0	0	0	0	0	0	0	0	0	0	0	0	0	0	0	0	0	0	0	0	0	0	0	0	0	0	0	0	0	0	0	0	0	0
1.1.1.3	0.832062708628732	0.886254391298502	0.855980787709449	0.861089416469798	0.830895796469173	0.578352080338397	0.976661534674171	0.895431207688298	0.984407234816395	0.797691828920361	0.72848214311512	0.90600658969074	0.774974581265564	0.817331713096934	0.775849679453397	0.847129821045496	0.834427328619767	1.02727248734675	0.877329180495099	0.832538992350757	0.908393900694758	0.878403502861661	0.850032569172784	0.862365172573858	1.10370602720203	0.867445820840558	1.11641364743933	0.93727213918687	0.949267332298908	0.92507957062524	0.938755032162962	0.869575800234908	0.835459392277907	0.825458508303949	0.930616743965805	0.79510761709234	0.8536105136044	0.940914160764068	0.975158270858077	0.855503132577785	1.03499943191123	0.953052417604747	1.03698629760394	1.05811980312636	0.921493906012765	0.891728392502576	0.922571669988953	0.978685957546158	1.02752537297537
1.1.1.30	0.0228716751957087	0.028140046918765	0.0266082861720319	0.0278609305588894	0.0278136277036661	0.0188994081844884	0.0338716788769706	0.0297696573138251	0.0335717671210275	0.0136967094521126	0.0297149009724474	0.0272741019480209	0.0294180480711029	0.0279145615935565	0.0232833394077154	0.0328152484639868	0.0236533487758604	0.125221248167104	0.024815601588465	0.0444376021368301	0.0380830747433051	0.033250450010469	0.0282717866784803	0.0301318203471284	0.0444085883070021	0.0392405006094764	0.06348394488893	0.0252707023453529	0.0310736386219205	0.0336382260004959	0.0318374314444086	0.0378015252815432	0.0301681006561797	0.0294232903848206	0.0341081097096777	0.0352807961086214	0.0296578404783566	0.046126232851583	0.0404777894937504	0.015165349731124	0.0302405469580623	0.0370558937393832	0.0400169941462302	0.0382085234828516	0.0333557621439122	0.029804458983926	0.0303132193104931	0.0380720870491614	0.0442037305831153
1.1.1.306	0.00420131709142912	0.00401585995613537	0.00472855916996668	0.00390667016169157	0.00383014161801942	0.00568436110481029	0.00710514969712665	0.00582217407133855	0.00785102368094926	0.00249681790472085	0.00268350019992266	0.00492465864516343	0.00872314850947139	0.00623185174882893	0.00474931386100603	0.00571754521065638	0.00356983989262576	0.00744973933297835	0.00295491720219388	0.00727946297667826	0.00575469704703671	0.00781854597678232	0.00445757725710306	0.00389653882056956	0.00533213170500392	0.00332523553478869	0.00356604234803722	0.00796702478758852	0.0064933780011195	0.00450802726455573	0.00379293325901053	0.00238620954553208	0.00296525041302281	0.00516643834838678	0.00339617373435601	0.00403364830528925	0.00275366415731366	0.00282406069829742	0.00782587031365594	0.00414510623469781	0.00658182788039236	0.0063963204249415	0.00467562667669264	0.0052901910343536	0.00285078976419351	0.00289636224168191	0.00196840080939566	0.00279552179564844	0.00573692424821323
1.1.1.31	0.134619269046612	0.140039342664289	0.13360347477262	0.113131700949164	0.10240770908897	0.117625925527114	0.179242109029126	0.140833348479682	0.158280503574656	0.0735734624005322	0.125957196122847	0.142580674442229	0.167214136650601	0.239154661076827	0.130847137180403	0.167314605215345	0.102149592400469	0.339370672549042	0.10252174034733	0.188028425818692	0.160932009100856	0.19206744136717	0.153825294870095	0.158363656676146	0.189640461442095	0.166412049906434	0.2465838089484	0.223843052680062	0.15998773503017	0.170538095336861	0.150689239649562	0.153514951211238	0.13191359948844	0.156789949877493	0.151934014733613	0.151976319915603	0.12962175336558	0.140315569092739	0.160956250971067	0.104643523563921	0.185833006314958	0.183816776416167	0.179517708039249	0.203459921074163	0.136684051598956	0.130226244943952	0.114330124311215	0.15370668111779	0.257439236101557
1.1.1.312	1.96692796177084e-05	3.0174531458353e-05	0	5.9513574503083e-06	0	6.63975779486137e-05	0.000141230016122439	0.000104456189579931	0	0	0.000809474137438987	3.49594054134168e-05	9.3185649296633e-05	3.60275718093066e-05	9.0737846767063e-05	4.76367032259848e-05	0	0.00189562095794836	0.000170813064280537	0.000133340747719211	7.27804737800802e-07	0.000189802134150816	9.04229727852605e-06	9.9703186998137e-05	0.000199658268515738	0.000240612730585051	1.9181878143753e-05	1.09887103649446e-05	4.97800167077259e-05	0	0	5.0977468743633e-05	0.00013648630533005	0.0002482389500608	0	0	0	0.000383457831466108	4.13468177752472e-05	4.51636419509153e-05	3.98923646490105e-05	0	0	0	0	5.65708487027887e-07	3.66449697022914e-05	1.54428107042605e-05	6.07241198817126e-05
1.1.1.34	0.00206831306246557	0.00324867320160591	0.00217310488017355	0.0024346238040721	0.0125574298781632	0.00102295310327717	0.00391385839630591	0.00656411746835335	0.00403609450843249	0.00466024649493607	0.00148616710786958	0.00118094560837556	0.000892580983002925	0.00599146649799998	0.00153807501432914	0.0064795266948481	0.00101916360296484	0.00572052317357594	0.00231367046814347	0.00252434744169526	0.00139833530508946	0.00487683773567755	0.00348505653998516	0.0034191306009016	0.00244031323804476	0.00406550143644174	0.00368880885223358	0.00223392934127088	0.00268774096555917	0.00280113286017495	0.00103245797169091	0.00391656083406373	0.00230725501836074	0.00214693499864417	0.00103037456431616	0.00259196520352517	0.00499700766239776	0.0171818371819863	0.0133159114575436	0.00166815917202577	0.00374126608368304	0.00193177296036462	0.00239370705018529	0.0140983160131095	0.00147168096390727	0.00718121031095195	0.00450523406061896	0.00392443682518435	0.00555463716466882
1.1.1.35	0.0738734957794561	0.0623245119601901	0.065331463369001	0.0447602871174732	0.0549835879794907	0.130161943042918	0.101735649329953	0.109622074215293	0.093631592134024	0.0349168048845734	0.12635335694639	0.0584032560071169	0.124262357475998	0.370481588664427	0.0648656085091994	0.178908562862096	0.0585730932414358	0.648147340008366	0.0576204318316459	0.106738546059578	0.0698012420316979	0.170889283238669	0.0572194657688526	0.0840520019786494	0.0805912685324414	0.0953291291175887	0.0541740341990618	0.134598506987937	0.0923010363645603	0.0595507617792892	0.0500219813774137	0.0389777735327362	0.0829392123275012	0.130170293061644	0.0436271229730508	0.0607374737544409	0.0445396823128601	0.0669359376541473	0.120232518952834	0.07348319209687	0.117663306971433	0.0945760797670514	0.0784449881161452	0.120220592863221	0.0422618924034786	0.0651674968376793	0.0355012864926521	0.0818617915101149	0.231216004754707
1.1.1.36	0.00770407034158034	0.00759361447711803	0.00619088168799501	0.00520148786863753	0.00533991807453198	0.00838397606003817	0.0141066833624728	0.0137500716242162	0.00880272613575662	0.00505762117698842	0.021863505552216	0.00882150736108511	0.0100536292941538	0.00881250771459199	0.00788483383291473	0.0105633178275291	0.0052894359777203	0.0588292350468543	0.00890574670200446	0.0115799216769485	0.00653376928778307	0.0156453772782432	0.00827660522812539	0.0145475976157924	0.0131627606522472	0.0139292839490134	0.00945384012447976	0.0196785534077255	0.010796007860399	0.0108645146121673	0.00790622404973399	0.00685685654959225	0.00739036705594629	0.0173005071735816	0.00609450113638671	0.00616009389090523	0.00509478510415039	0.00921326495753775	0.00886296546169036	0.00822335233526495	0.0144759784630774	0.00935196835338617	0.00760649845695344	0.0149423700253924	0.00421855970706519	0.00409588539760281	0.00427784162117648	0.00544549249721504	0.0150679858887394
1.1.1.37	0.873456414785917	0.774617460272219	0.832655038919672	0.808186398083877	0.845998946796203	1.28292922743618	0.528068867230344	0.703068662037302	0.484288531645043	0.871765345315141	1.07196178959337	0.739650030606493	1.00108953295457	0.798487568456059	1.00447129679834	0.892981797805098	0.844420262159914	0.488654413638519	0.726622796689939	0.987347605719388	0.773952947407925	0.785166922952994	0.898189072765061	0.852776092332446	0.152106554790588	0.884122405830708	0.396648826242307	0.793165747732562	0.620284970011099	0.753420431338084	0.683824869506558	0.895782286560282	0.882501858633675	0.898208264477967	0.716893878789893	1.0372809566871	0.860664603877687	0.641394460551691	0.508391784896051	0.764288941324053	0.340571548865448	0.662946034821611	0.410431523678586	0.335424686009391	0.721188376067726	0.759215767474635	0.673185754491244	0.579174362701501	0.493017895121826
1.1.1.38	0.742340631052033	0.742739976705277	0.720614329373347	0.710949917715542	0.689222349565879	0.502614248615519	0.87138319108456	0.751863970292418	0.817011842919945	0.679013429075146	0.611147318905432	0.771250103010999	0.693384680543429	0.695120706436809	0.641091235077999	0.704262251537144	0.669692866461217	0.810462524578897	0.740918527638962	0.691417507202646	0.735304111476944	0.78401422947249	0.70866106410132	0.729570011891828	0.897284454515414	0.694160761910755	0.883890000984832	0.815647552569163	0.785677517978204	0.800551464772441	0.784194165245041	0.677024783773249	0.712644516887632	0.690432458261927	0.762321985130817	0.62611220175748	0.70347059993517	0.699863701343339	0.78935943021192	0.716389887277313	0.883389427939262	0.815321892532587	0.863388534688272	0.885407855743259	0.735832437596056	0.688147398801855	0.73491902571003	0.776808848196777	0.85535243256573
1.1.1.39	0.00164640523768611	0.00233166787959981	0.00235567968359642	0.00239078710574768	0.00724417937796375	0.00257079357515015	0.00338745822371558	0.00450169984556378	0.00429276217909387	0.00270399728137183	0.00114868154680707	0.00183053419932188	0.00376273082986913	0.00497611247954816	0.00225291832157196	0.00346615014083241	0.00177107001170873	0.00278510542450158	0.00154611388522828	0.00375064562812208	0.00262191373555425	0.0035611307565912	0.00161546948768114	0.000882528270060162	0.00223491154293168	0.00189939138177256	0.00108736751936071	0.00150390835812576	0.00250574595699574	0.00162734468146852	0.001014907555326	0.0019297104905364	0.00177197297756253	0.00171041937748224	0.0011783022072784	0.00224448546366551	0.00274889137563342	0.00833372050131913	0.00926607912352046	0.00160263880109368	0.00285603228630087	0.00265616349725946	0.0023485838017391	0.00554966475319236	0.00136699738628567	0.00369675097175464	0.00210361240363147	0.00211116679110614	0.00301013621791278
1.1.1.4	0.0539246720771875	0.100729367551626	0.0923413118242283	0.0997904353743392	0.118856475081562	0.0350032466675997	0.0758003560441988	0.140288377258514	0.144895253287367	0.112562659404632	0.0732169601834017	0.0795893490061615	0.0389567370944749	0.0967721506587469	0.0797289294210576	0.115894677631485	0.131242299638132	0.302959216080741	0.109921929224032	0.0607947795669352	0.103295865635115	0.0748589579550999	0.0905225196640634	0.0985546982937281	0.161124582872331	0.109979563109642	0.114586451629138	0.0840946984885041	0.141631288462856	0.0721358539765888	0.102094663056725	0.11651242660832	0.064540496355688	0.102670025283852	0.103016118172909	0.0901304064511133	0.0967785734242318	0.207789636175118	0.168896006753987	0.130991683758155	0.138244862589287	0.0735792395335993	0.107135062981345	0.168412642308033	0.118177173170168	0.156927369060632	0.139379900924476	0.14084010877615	0.122508660833239
1.1.1.40	0.434003166569351	0.368180236050386	0.404819982966868	0.362995580345108	0.386718610854097	0.663436905289673	0.233243372349665	0.317351954360392	0.195144046243533	0.40249259561987	0.550627678931935	0.327750040457321	0.523649568149033	0.417722675609322	0.522223796325616	0.4372492050938	0.395546268880898	0.247333491999354	0.322786154901405	0.46571724911728	0.343832686157041	0.368729649512219	0.421879908543494	0.406411613012021	0.0327667427548331	0.405129204238453	0.133183495772337	0.354036331225437	0.265782261755265	0.32893319671079	0.292648794126944	0.415514309013773	0.415477131928964	0.451895695170048	0.333252949202375	0.516786367305826	0.419605224444667	0.297314117325203	0.212913806896562	0.343980815306305	0.125167079154301	0.29039956530891	0.156754073034401	0.115578894503882	0.323824832899665	0.347248613358292	0.284654393491888	0.233931189456956	0.202277199998132
1.1.1.41	0.0632638155267168	0.0629141773300776	0.0508301109913788	0.0319067102229045	0.037922210572799	0.0297752029174006	0.0889236467287079	0.072529171253796	0.0621591159873126	0.0438420210847453	0.0374748543115679	0.0694308091311612	0.0502592788108667	0.0464577346099942	0.0421040497510647	0.0762628233342585	0.0273834357737147	0.0426246865047267	0.0382277787628637	0.0601032798332184	0.0475087309424543	0.0922393896104738	0.0761669425227397	0.086263249843274	0.081361833674405	0.0656993010664398	0.091200447908415	0.175578331315884	0.0809159286074548	0.101663703483932	0.0748693697294734	0.0578776416715066	0.0392635769715081	0.0662804658137464	0.0577711697169305	0.0442380153255145	0.0434134533974751	0.0292066473551444	0.044362706883249	0.0606688725822769	0.119753139673955	0.0761921729046221	0.0682650433312863	0.139557739382025	0.0367683725530615	0.0344660464002163	0.0341818494449461	0.0508115331924994	0.126347132555937
1.1.1.42	0.9060440038572	0.908275560215469	0.919332257130281	0.944582920251187	0.92407829966183	0.919036557109329	0.88603033459521	0.889964564468728	0.889202640943132	0.918225771884603	0.924374546856548	0.889759062905679	0.893296400324137	0.824806810326786	0.899657823349947	0.908568053128141	0.939832517416438	0.931335710402413	0.928807211063135	0.929129712513959	0.918375665671489	0.878210589941013	0.905243674684222	0.920810712984969	0.897406539057419	0.906615642510877	0.914841823025737	0.846030677372382	0.871660584367735	0.903304382725847	0.912176157907001	0.925367521238917	0.925286713776113	0.906909275461716	0.910136072088266	0.929703307426821	0.923065013987481	0.910468668560452	0.853566374861504	0.91980752114617	0.863828516763644	0.911358976573689	0.906956476876966	0.845878576591827	0.939069987582481	0.922501292867631	0.925913564231077	0.929851970329484	0.839236870080606
1.1.1.43	4.99495495944841e-05	8.99361688250161e-05	3.65918410059114e-05	5.02095400658751e-05	0.000297744675521067	6.19871624202057e-05	0.000159512416851813	0.000215274011958552	0.000317573212003206	0.00010708969214433	0.000332142534793992	5.7497472534668e-05	3.40157324548215e-05	0.000154111470660503	9.11312105193083e-05	0.000168781531636906	1.88604655225217e-05	0.0141644570339021	0.00053457476821108	0.000154169572346666	2.21484619356067e-05	0.000189357613807937	4.32275155799715e-05	8.15919814333526e-05	0.000505520016866331	0.00023344860850245	4.83731354177834e-05	3.91846841790724e-05	7.10131172934536e-05	4.9891504012692e-05	1.3682569068831e-05	0.000115233340822678	0.00107912818051333	0.000189185597718128	1.57353256816385e-05	4.81024652992331e-05	0.000113700155286133	0.00049279181131922	0.000335602906493428	5.39256495218774e-05	0.000572916007722757	3.80205038950108e-05	4.96072192920618e-05	0.00031680378925964	2.17423675390814e-05	0.000125935384062267	9.50769906399441e-05	7.96451226641107e-05	0.000149071985017062
1.1.1.44	0.461266368554022	0.490252149978132	0.50769700660743	0.512487160731384	0.530609695227685	0.660525243636185	0.348223634587541	0.504389265441311	0.449984432236282	0.542075395126027	0.558015438510698	0.43930721954399	0.522084230800868	0.537919075866208	0.557676413550368	0.553110845991545	0.567910095843161	0.453746887889014	0.481707811645141	0.540764727175314	0.512370796433555	0.453312828770863	0.519372283130032	0.508582555250667	0.361979774567945	0.546150518375693	0.36502460944871	0.457629648909082	0.486366023833398	0.436322428584217	0.456703850770675	0.56590217020974	0.48624836230147	0.543060427702704	0.473523892152966	0.603003047635278	0.518128152235044	0.569234722768696	0.482600893710719	0.522517716657369	0.378743363875766	0.414178996304425	0.364348904900377	0.40604835526853	0.500496852575333	0.557812017772365	0.501804920072532	0.474096124572822	0.41713886910651
1.1.1.46	3.49674229279504e-05	5.36431753405697e-05	0	1.05801740844225e-05	0	0.000373008933216183	0.000251066027497196	0.000677919251797834	0	0	0.000842454520913764	6.21494686089503e-05	0.000287017036353273	0.000243528873381899	0.00019907168230562	8.46863852535232e-05	0	0.00336827275690109	0.000303653690194072	0.000237041699328037	1.29387483982047e-06	0.000333305941059674	1.60751560329762e-05	0.00087147736402138	0.000354928933266285	0.000427728227044714	3.41009404898007e-05	1.7471711628282e-05	8.84966202920102e-05	0	0	9.06253661025224e-05	0.000242633395078998	0.000441284164439472	0	0	0	0.000667993624962624	7.35046348406814e-05	8.02899418365618e-05	0.000270148957364422	0	0	0	0	1.00570382699488e-06	6.51459695189433e-05	2.7453771504358e-05	0.000107952224259418
1.1.1.47	0.0260946092957799	0.0298618631960456	0.0288189573149311	0.0292357790654583	0.0243413077695609	0.0211098556163485	0.036514540110123	0.0274679913482489	0.0361954469210802	0.0137409704933771	0.0257912664474515	0.0307618572806238	0.0335681446190203	0.0281528724341649	0.0259851559082223	0.0460649607862064	0.0246924559195974	0.0749564373029512	0.02549881362027	0.0459333333802913	0.041064679846288	0.0347715474662475	0.0311831591964855	0.0309014415446556	0.0460078327862787	0.0392377074383756	0.0663420656186438	0.0316592758652558	0.033972792232773	0.0365724146216456	0.0344224382924257	0.0381655345612219	0.0296513815294981	0.0287743099693028	0.0360978871909786	0.0371774131051893	0.0307595395698606	0.0377557427527744	0.0381461077270182	0.017595263534323	0.0328033078159902	0.0405003376721105	0.0422476218512509	0.0397203333446347	0.0353524921577512	0.0301719852648486	0.0305975670281394	0.0418620826997885	0.0499367418164133
1.1.1.48	0.00337071046242636	0.00321751630681589	0.00456640938234948	0.00488093039283606	0.0041616690905483	0.00713110229020795	0.00643206190337993	0.00598710401473315	0.00851015467346665	0.00165669030393057	0.00644950936411693	0.00420228898010465	0.010813652326659	0.00714553981003604	0.00506827064015778	0.00263518825943331	0.00459723311217851	0.0226291403071535	0.00313702139576211	0.00831980332491335	0.00643474254577259	0.00695559107299185	0.00233631682222131	0.0026945438285244	0.00492991855040976	0.00212922380378227	0.00102880858015069	0.00257446420353078	0.00579111803352072	0.00165484852263778	0.00206912137058651	0.00086408347008899	0.00352018397768569	0.00566535666991929	0.00247432541038007	0.00428688460955325	0.00211726852180943	0.00343855472256395	0.00980366830296896	0.00332348061282284	0.00427990174414407	0.00562591824111739	0.00389590011993657	0.00129681487284444	0.00261290794097725	0.0026033538366315	0.00157306709348033	0.00197561248787268	0.00249568107493274
1.1.1.49	0.426863272466764	0.432852685230398	0.456054332777327	0.45923589561611	0.482382150192327	0.647580163336876	0.291939170799939	0.44130349605291	0.372984479336134	0.493877935247412	0.534274053928106	0.38666146890609	0.495141734385183	0.502214717028016	0.517478970814235	0.49549459985243	0.509053456144302	0.414851808417024	0.427833054995201	0.494985204955482	0.448007424622228	0.408217958898417	0.464971252916438	0.453500048390756	0.259340769110858	0.485907921547229	0.260060918556865	0.389048730408981	0.4097783919724	0.375139215011276	0.38837931929327	0.498804025106299	0.448394833122454	0.494260320180482	0.406227663140717	0.549962414021743	0.463722748871778	0.484446498301895	0.406631340657991	0.463527940372555	0.293950376877244	0.354750883269587	0.286408741027009	0.304036910622857	0.431845091774475	0.488175278774896	0.431762022196861	0.393339717420029	0.332776323685174
1.1.1.50	0.00227357222555546	0.00219400179097472	0.0030779335586057	0.0034639680014736	0.0030355092176256	0.00494184680885658	0.00428870497810918	0.00441164570408684	0.00583886601764441	0.00120628856373451	0.00495585456056974	0.00281117411179552	0.00718479673359298	0.00491888905147125	0.00337428173846075	0.00203583735590061	0.00338107113615393	0.021380256942367	0.00219392437767813	0.0055442286573563	0.00431316861173362	0.00454248011440741	0.00158324539943702	0.0022698609959754	0.00335959212458527	0.00151364296496646	0.000705406814319833	0.00169272736521361	0.00386028379988698	0.00114987220791443	0.00139292894989601	0.000629137313524539	0.00268169121174324	0.00468817941342459	0.0016624940619529	0.00304661876086388	0.00144839006658642	0.00237441359342217	0.00677954253756698	0.0022111871684309	0.00313209812509778	0.00378292195905546	0.00263669056158405	0.00087643567939377	0.00175636185608136	0.00185610679083986	0.00109258230228123	0.00136942806406892	0.00178155028465912
1.1.1.51	1.96692796177084e-05	3.0174531458353e-05	0	5.9513574503083e-06	0	6.63975779486137e-05	0.000141230016122439	0.000104456189579931	0	0	0.000473941197538607	3.49594054134168e-05	3.53131638364883e-05	3.60275718093066e-05	9.0737846767063e-05	4.76367032259848e-05	0	0.00189562095794836	0.000170813064280537	0.000133340747719211	7.27804737800802e-07	0.000187494066204536	9.04229727852605e-06	9.9703186998137e-05	0.000199658268515738	0.000240612730585051	1.9181878143753e-05	9.82786379420312e-06	4.97800167077259e-05	0	0	5.0977468743633e-05	0.00013648630533005	0.0002482389500608	0	0	0	0.000168588316491522	4.13468177752472e-05	4.51636419509153e-05	3.98923646490105e-05	0	0	0	0	5.65708487027887e-07	3.66449697022914e-05	1.54428107042605e-05	6.07241198817126e-05
1.1.1.53	0.00318729453405145	0.0030271592400268	0.0030815167695906	0.00250026700292702	0.00255808713570557	0.0034917463237624	0.00531191208169663	0.00436092478308807	0.00510998382473176	0.001990174054826	0.00376558656498188	0.00367877932961965	0.00545922196134725	0.00405538197791617	0.00313021071971633	0.00373810276728891	0.00224934910534838	0.00779147966129216	0.00258214615746315	0.00484119825972187	0.00361387130154282	0.00574651565184063	0.00354504877441228	0.00355582116913936	0.00417098379975217	0.00321043323665815	0.00331761129919973	0.00708934257267803	0.00475880982403552	0.0039526565503653	0.00310760494160776	0.0021707491901939	0.00228319397424081	0.00375800650801106	0.0025886382993826	0.00272876648663363	0.00228805844703805	0.00272787933854508	0.00477536747911191	0.00319189533722153	0.00532055282664824	0.00440659767984714	0.00338445188938717	0.00584148997845289	0.00200335908433777	0.0019089906921135	0.00148297302199519	0.00221297149846017	0.00512858722860759
1.1.1.56	0.000108769193182786	3.85782460840262e-05	2.21353323269041e-05	5.77023739179216e-05	9.24586801509165e-05	3.40973042740631e-05	9.34015186548187e-05	0.000147661426550273	2.63725103192956e-05	7.68636817039857e-06	0.000335584708415295	2.86664044463795e-05	2.03891895076737e-05	2.08536957962135e-05	6.68243296246226e-05	0.000230423836795362	5.50544612406839e-05	0.00166714730067067	0.00010271098429783	6.7044856263033e-05	1.10800553298044e-05	9.08211459352253e-05	2.63689554531487e-05	0.000142365277222618	0.000117455173225977	0.000139210714192511	6.59906230606333e-05	0.000432459218194989	0.000101907859399298	2.65324444588676e-05	3.28868159981328e-06	4.3041089070441e-05	0.00014084881247147	0.000192830905826694	1.07344513670019e-05	0.000151157274615559	0.000141201481942431	0.000147535603402306	0.000196433185457386	8.43981803919776e-05	5.36294831182535e-05	3.61657361638469e-05	3.96697729189732e-05	0.000553748107558623	5.27714048398644e-05	7.48909974165957e-06	2.72915525037818e-05	7.04092544455445e-05	0.000120616029658969
1.1.1.57	0.540223469244044	0.520662553633975	0.52528689624827	0.568431783653353	0.527772350988956	0.385461117283902	0.608383330710707	0.501634587185953	0.535380561856708	0.513944022797917	0.482918523430343	0.516760569540821	0.463568025199974	0.470140781845271	0.456869949075025	0.46671988066916	0.519356130607347	0.486291160454921	0.572685256469573	0.473103041234351	0.4981360122308	0.534323746349454	0.473384904683876	0.522426039312953	0.605197319668198	0.465970574479899	0.586873786376976	0.417733997030991	0.449141357628813	0.54714210495295	0.544090437632151	0.466401359963514	0.544689627182613	0.484978354402442	0.513418996541633	0.418895223734127	0.520317057458452	0.500434446577685	0.482976659577639	0.553364424733432	0.559192641880767	0.575915334758165	0.602478185024648	0.524848132839629	0.553804912196566	0.485933833157516	0.528505350563512	0.567551660269429	0.515049681564736
1.1.1.58	0.748801544388789	0.696406266695559	0.721166836373085	0.753131169059928	0.728621886790407	0.78047478831382	0.706638407014136	0.655755839332183	0.619179857020639	0.729374293323001	0.767847215302137	0.684146395239292	0.728080368779634	0.631213050154611	0.722852648047137	0.677549185320456	0.719633156616711	0.521838159688996	0.73193068698285	0.726654213010587	0.676148035873814	0.70906125488752	0.698272632282429	0.719171737702447	0.596035722253518	0.676270469913517	0.636160971629228	0.580980239681933	0.579376617993599	0.716968797039115	0.690529809474207	0.688503740864124	0.750558343911675	0.700100302399139	0.671396403979168	0.70086230609073	0.727750720538581	0.626785414123442	0.568285735003569	0.722834044724695	0.596813099468346	0.708016185416651	0.659433957245539	0.561574876344662	0.706771557585871	0.648171517832313	0.66930285930682	0.672721452944706	0.580312314959854
1.1.1.6	0.283680915555702	0.335054136597562	0.298277576454906	0.245344975973179	0.263502486632109	0.170276738590024	0.386190866846996	0.361257255621766	0.394192394171883	0.249564919418264	0.186935250943509	0.346052551613723	0.285659859297366	0.314150015867461	0.261339175134744	0.365684260766372	0.245942607210927	0.366596837378752	0.259983808113951	0.334572209687584	0.347249450749897	0.365701011440971	0.346627652314969	0.336676660392371	0.452354305565152	0.357275009127921	0.490466507045236	0.543501008118662	0.43433070973922	0.402535236795175	0.371807034990418	0.341897130587931	0.269257271026735	0.316776985637057	0.365452445510518	0.314529179092097	0.29379769523867	0.344799375690285	0.418388494995837	0.279686000112237	0.481310686182454	0.375256416562328	0.402342874899078	0.547643367913381	0.303353750693117	0.310729933980334	0.311306205378865	0.354513310437593	0.522519610927191
1.1.1.60	0.158727554274224	0.178386510391002	0.164606431895715	0.152685907362985	0.129507910713793	0.101320881502641	0.213159261309476	0.164825690451783	0.195503504441878	0.0898166903713654	0.112632742184014	0.182535651457901	0.168401847546536	0.164298941408132	0.134140826273382	0.200095113768329	0.127049591287477	0.253492619131793	0.131127070509641	0.237999256004158	0.214392210164822	0.207143544520411	0.192047732533098	0.195235301536593	0.258510091655385	0.213450857809222	0.360448895631409	0.287783941957746	0.205513401270426	0.237485739787305	0.211124018933084	0.214431952363057	0.161768726605263	0.165391219780771	0.208446505999849	0.200403481082731	0.166688171777208	0.177853125862567	0.18836731512443	0.117460655240617	0.231993754486143	0.23569827324738	0.244362505903227	0.274217429127242	0.189130675651798	0.162750978598616	0.165370756848685	0.218083537595396	0.300424777228204
1.1.1.61	0.0425031837132281	0.0542327994936821	0.047516836608349	0.0400726473344466	0.0420890783803824	0.0247565944963647	0.0617844369399733	0.0672167177906735	0.0673632851973978	0.0464938693403659	0.0330874667199313	0.0532961639782489	0.0376575096017515	0.04602093592883	0.0404983584370838	0.0608779162013554	0.0461987391759553	0.0731390796550939	0.046343038802637	0.0464358054487359	0.0507630817093539	0.0613278971090927	0.0559899190699934	0.0612120717296327	0.0814173154834373	0.0571650002364507	0.0689213421543583	0.107150790563067	0.0742272721978689	0.0648305879543877	0.0606941121290466	0.0538724924715857	0.0351202401429728	0.0558835990399589	0.0534096075541151	0.0430934077594383	0.0423358905319212	0.0590477020344813	0.0616569547262528	0.0609968307499532	0.0919463984723075	0.056206413886738	0.0599656279695742	0.101818224515325	0.0469415913361485	0.0517691418264073	0.0487301770385931	0.0575985198767559	0.0874069010169313
1.1.1.62	0.000100878517450454	0.000132464640240348	2.87308478100989e-05	5.92598657911279e-05	2.45343786647386e-05	0.000350661449753296	0.000535048038128325	0.000582478663402447	2.85270098411728e-05	1.01482572107846e-05	0.00190329486563122	0.000133292635778917	0.000231710518804136	0.000215232362237629	0.00034908917945291	0.00024377449933578	4.41675297314458e-05	0.0080365929413674	0.000654838674505211	0.000495805680789387	1.50735656083318e-05	0.000728100973045109	8.07962724460705e-05	0.000691594635433866	0.000781502397334782	0.000919166481283469	8.50295950512503e-05	5.40185513316385e-05	0.000243710579968796	1.81887208240071e-05	9.75057295822563e-06	0.000204598673947123	0.000566616205931824	0.0010627050747818	1.15974060013758e-05	7.89538895896523e-05	1.30509844606363e-05	0.000756151921775641	0.000176616844686948	0.000187948089354512	0.000253196375393395	1.40420316279387e-05	1.94559457249073e-05	3.59002734014646e-05	2.6236398796272e-05	0.000188641537135086	0.000230440665967116	0.000105909562900747	0.000268564082097511
1.1.1.65	0.00111663389059678	0.00108335073553044	0.00153366506157732	0.00153116445174246	0.0013800491572343	0.00244890299024262	0.00219812684317484	0.00191992448568042	0.00296457898067675	0.000553982610711892	0.00147348933107041	0.00141425832669238	0.00362016184006574	0.00250113110466282	0.00171849485190934	0.000814136709142092	0.00138701945234974	0.00485452497703463	0.00118032834052681	0.0027972006497366	0.00216185467669587	0.00239917937034566	0.000938252551272544	0.000823306893470284	0.00161627048034256	0.000908691828007577	0.000407937584149014	0.000851971306217827	0.00205058904734306	0.000564409340052546	0.000706880413954062	0.000307607335451513	0.00106399454398159	0.0014091017664888	0.00084314199945997	0.00136307870507753	0.000678562662342883	0.00106776500492019	0.00327746628291098	0.00112905573686261	0.00140229151490043	0.00188582543783178	0.00130418149661072	0.000317124481455848	0.000885007889618658	0.000944873317167966	0.000550467184776078	0.00072733298563849	0.0008661753494652
1.1.1.67	0.0370770910304792	0.0324596984331636	0.0367552694723253	0.0355377643222221	0.0370248864577325	0.0638788439622541	0.0245861689324521	0.0307225302330187	0.0244030265092281	0.0366576910705253	0.0455943539828178	0.0309845476742615	0.0511306445342043	0.0326097440543678	0.0446055396576094	0.0369752487781245	0.0363731864269904	0.0336572042326699	0.0296965921543955	0.048761562854284	0.0354280826154967	0.0363481404522489	0.0380057085366105	0.0348923408525103	0.00806157049446609	0.0357035199395305	0.0130885191867133	0.0344143013506498	0.0277370886466506	0.0315049272031496	0.0274715971421999	0.0360937673781811	0.0381050946933241	0.0384239619034015	0.0288941694569727	0.0473347165877377	0.0352897082925185	0.0237799211584751	0.0251553327445634	0.031437818409415	0.0152336000376994	0.0296614655269524	0.0165312893718037	0.0120978282891948	0.0286971325283215	0.029947718475425	0.0252166035528383	0.0212699779518307	0.0174212483354709
1.1.1.69	0.927660201422158	0.854694854010879	0.884610628051593	0.926005608371459	0.921324472494499	0.944361079299144	0.906967740048579	0.832535867238812	0.78631350134777	0.917397548728732	0.955984394387821	0.862421038194553	0.889895342594069	0.800198959024042	0.893883658178094	0.837839785149439	0.887129312349471	0.654984696003246	0.913444187761155	0.865701947439367	0.821754393264728	0.88845263480158	0.851108395677795	0.898545213431488	0.775343542294642	0.833041950250854	0.772936362976773	0.736068085718294	0.714966188005153	0.894117389251813	0.853392024338	0.839653896716953	0.921409104134634	0.860342567510336	0.81860484009506	0.8294270438215	0.901479272354366	0.805358634934713	0.740012518849914	0.923134624359609	0.779880906919782	0.885677331533436	0.829927028856309	0.729469829654897	0.871178957922618	0.802263935817041	0.829804530988649	0.837957673006645	0.737868425432398
1.1.1.77	0.856004960994658	0.859282607902248	0.872982929161493	0.885926027771845	0.871115888450719	0.897174548117202	0.839152624761939	0.844119041115676	0.84714207574587	0.894772933514729	0.866549212873177	0.845908839531282	0.862676966214972	0.874712961249922	0.858983951493356	0.814621063414114	0.885047124319084	0.798535224819534	0.888493827741895	0.852501067298796	0.860958750136888	0.838553737775447	0.847056468913274	0.840119660281111	0.814174605000304	0.843927207044668	0.777730546498539	0.74083398302731	0.838166396591406	0.836415705256293	0.851646929234098	0.841383283045071	0.897614217014225	0.861580630058406	0.859774122903243	0.867626017784576	0.870134746766251	0.828895579410519	0.845111778311144	0.871985444561611	0.813385152457179	0.848005290200093	0.84379290749493	0.77801649477566	0.869670237767844	0.861366701818037	0.876770489884079	0.852135628077967	0.788151780211508
1.1.1.79	0.0126713769647083	0.0101401862978551	0.0129104428168416	0.01277190959888	0.0132576533711846	0.0210227068697389	0.0202776701564923	0.0191188462962145	0.022997384357639	0.00502225147487104	0.0217130206902839	0.0123002553576669	0.0297185326398382	0.0221554909307852	0.0163769041988129	0.0425380894112109	0.0130810664798959	0.0761488549265178	0.012248738911292	0.0246004363493377	0.0176020283834941	0.0220122453526934	0.00704365824903251	0.0105207616695052	0.0164861044295666	0.0126435600207394	0.00487620707966195	0.0163522913028245	0.0179674027361138	0.00557012829500743	0.0059323942116837	0.0039888100382266	0.0122175402747365	0.0178584219277819	0.00698156662957859	0.0137840579232796	0.00718705773482285	0.0127133443178228	0.0301762848309967	0.0114046686895557	0.0127193533441882	0.0157297310618896	0.0114172232090184	0.00848214485241121	0.00818164933922033	0.0080189430287756	0.00540923272348257	0.0144358544189624	0.018852644552242
1.1.1.81	0.426800520531678	0.386769649615273	0.404570866823673	0.457267981625941	0.446094327551063	0.296624634440485	0.515164964733636	0.401104575253031	0.430071121621603	0.429146080860021	0.400036985807018	0.418152093420276	0.35367568822298	0.382619830669283	0.358360885058852	0.341202045387933	0.414667204176244	0.370553684806522	0.466460581344869	0.318485022007421	0.378923631540983	0.420412490997241	0.335365921335033	0.420560043666211	0.516852876770348	0.367961698005099	0.441503412725102	0.235787150946709	0.315017573636116	0.441822424298945	0.423451500948383	0.367032678740339	0.433876890022607	0.357236385908369	0.388062852891125	0.28651794044144	0.427842314878077	0.43558765264919	0.407953693894303	0.470021164190384	0.45063935485766	0.466494356837075	0.484612290567092	0.402405816606411	0.445717359522711	0.371905745808265	0.424376105857074	0.464452282931912	0.390024369926948
1.1.1.82	0.00197031665870632	0.0018733032529649	0.00149472228163487	0.000829190941141147	0.00104580332428311	0.000949503615271743	0.00295571303114006	0.00232245307758992	0.00192300288378109	0.00137634061667205	0.00103027506509681	0.00217103685731045	0.00162283309569354	0.00149190357145742	0.0013157758055752	0.00260539229242461	0.000803001016092879	0.00121100382655114	0.00119926526596947	0.00194738616347257	0.00143605008771214	0.00308297109486191	0.00235159417994662	0.00265076483710845	0.0024254014746033	0.00207989119237968	0.00282458421827421	0.00616196188459089	0.00254885378735256	0.00336506949426647	0.00236781542845555	0.00175605095401777	0.00108320348933344	0.00207414777270098	0.00171925483452946	0.00125822824682556	0.00135739021894421	0.000818090997059921	0.00132785019047241	0.0019716554081223	0.00384778231183507	0.00246996403942971	0.00205665974360138	0.00454745142287507	0.00106617934672259	0.000849403119175825	0.000858762231637125	0.00137912135429849	0.00412961735069041
1.1.1.85	0.9681011838842	0.964080402421178	0.970854052461683	0.979089484267566	0.969629465601713	0.979747949952135	0.954433917514213	0.953270414726535	0.961358017914407	0.969691483873927	0.971778610897848	0.95810597825552	0.976044476990115	0.963553321180314	0.968023474280767	0.953076134157431	0.976666450563385	0.9725739014562	0.972829268782498	0.968134984002077	0.971611239658496	0.950984157106753	0.956534163193795	0.952470189880542	0.949808872433412	0.959602194453686	0.950195706243037	0.909829423358394	0.952879403730927	0.948337380486156	0.958818105058646	0.964285481874546	0.975812694899633	0.961566507807907	0.966922926754627	0.973772136780586	0.969886794862652	0.962119013018887	0.963635346167735	0.958993292380383	0.933346341972528	0.959560233996227	0.96143033587318	0.916503489251304	0.974409771142964	0.971715613474804	0.973688263422353	0.966221698420247	0.929150064833599
1.1.1.86	0.985248707825343	1.01130955306054	1.01225802794714	1.02961943326897	1.01704475201746	0.985507127192275	0.984422916154072	1.01811020244295	1.033522380525	1.02692783423763	0.989261639245454	0.990578386384811	0.977871662727849	1.00815412559831	0.993316104514337	0.998774287441296	1.04425656115358	1.05179720888515	1.03008708167035	0.986319561001005	1.02362914849348	0.975798477130279	0.99430146923439	0.995776551824046	1.03756380545366	1.01548470922495	1.00664329779884	0.936659117326513	1.02359626629376	0.981761192359813	1.01296305418124	1.02337837852548	1.00571258666992	1.00610851045035	1.01888752913863	1.01283164540277	1.01165437405294	1.06056771046795	1.04308926172368	1.02538420580047	1.00538713069931	0.990598642842456	1.01540043519046	0.999799970196475	1.03520774874265	1.04582588048747	1.04685027778557	1.04048574485599	0.990598052388909
1.1.1.87	0	0	0	0	0	0	0	0	0	0	0	0	0	0	0	0	0	0	0	0	0	0	0	0	0	0	0	0	0	0	0	0	0	0	0	0	0	0	0	0	0	0	0	0	0	0	0	0	0
1.1.1.88	0.0116754734608617	0.0191189836190956	0.0182281757020855	0.019810051423142	0.0447669697798363	0.0150175132294936	0.0218115601543444	0.0328451007887689	0.0324423040251423	0.022164287866296	0.0116189983763098	0.0147431963263913	0.0205231742338081	0.0316532703434369	0.0171259087215934	0.0250521810876525	0.0191105133918219	0.0322102347138915	0.0170965774636679	0.0217907545512713	0.0208160162149263	0.0223398819765989	0.0147835847668856	0.0131786824339041	0.0237620366784654	0.0181531320370707	0.0149300714225035	0.0117425657853367	0.0232621048711788	0.0124969994495468	0.0123503145962766	0.0187353156186231	0.0136547181843793	0.01625083836365	0.013563125081133	0.017909626893304	0.0211165724689255	0.0591909405748179	0.0587122637281087	0.0181463632099357	0.0239363630790921	0.0178424934734101	0.0193533591233346	0.0410411383061845	0.016301420163626	0.0306135586509397	0.0220491134069885	0.0217413562440769	0.0229762877225302
1.1.1.9	0.0123744491746951	0.0286368430058682	0.0268731608112832	0.0310586050357618	0.0296387484223294	0.00976713637099503	0.0177860781961333	0.0377769092913626	0.0430861940146537	0.0325537628585455	0.0201776280647885	0.0222900359031091	0.00956477482309849	0.0258629627407554	0.0240805084070001	0.0302036796366168	0.0418349483294505	0.0578538551235909	0.0340858950979215	0.0145483066494669	0.0319321005708223	0.0146618619807768	0.0224320862542266	0.0248812860834082	0.0502145223114448	0.0306752576105547	0.0299813749457961	0.0145263210768068	0.0406296725825391	0.0156047983081153	0.0291173870113144	0.0333638979013854	0.0182992548804593	0.0292451802454036	0.0308114748038405	0.0261212388590066	0.0269422413470571	0.0589395701041528	0.047358614248558	0.0394425999359922	0.0377799367815524	0.0190935504014651	0.0310745595447792	0.0400115016419562	0.0371209566047615	0.045801908595678	0.0423432926526293	0.0425555153562584	0.0296328499927215
1.1.1.90	0.0152346716745042	0.0141950373403588	0.0120717754564134	0.00776729204238657	0.00910641912779804	0.0087594553194828	0.0226193259774158	0.0184595909800827	0.0164309353264439	0.0102272976629635	0.00832672605140122	0.0165129743560551	0.0149092374403775	0.0128495113674568	0.0107131246645218	0.0187927473528263	0.00730803069957515	0.0182601482095814	0.00919571167915737	0.0164313559386961	0.0122723769592035	0.0238054346527303	0.0174324780101855	0.0192078821127327	0.0183742918061458	0.0149954453326471	0.0207783189674043	0.0436883976588724	0.0199702144591579	0.0241386964977982	0.01731971414163	0.0125854694110204	0.00856786765750931	0.0155404001667755	0.0129475976163131	0.0104820520825485	0.0110756335065307	0.0065998567210799	0.0129538634410753	0.0150157932770326	0.0280746933272151	0.0191528053854302	0.0157184480828457	0.0354284907254079	0.00853932797903769	0.00733968655318826	0.00673816281627245	0.0106402389012821	0.0297963729190605
1.1.1.91	0.0103946792999629	0.00988647840531747	0.00905705507749979	0.00658205902786903	0.00698699178816978	0.00899048235250472	0.0171979324893184	0.0138643503763909	0.0136605092202515	0.00661673843986695	0.0110071251570226	0.0117403680307457	0.0138762662692189	0.0110132290839716	0.00933087122330888	0.0148742541048826	0.00628318164837206	0.0337532036743714	0.00827314269000957	0.0142846644450928	0.0100585828091494	0.0186535619169935	0.0113646940248095	0.0130100911700089	0.0144729408165468	0.0115180312786502	0.0122319211386303	0.0262576458184312	0.0146629470817771	0.0145569920037458	0.0108674301476506	0.00802383363776392	0.00773502052689802	0.0137104051091136	0.00855866136557158	0.00793948993019902	0.0068447182368372	0.00651082706683984	0.0121773914689378	0.0104675329233777	0.0184934212270938	0.0136168593129924	0.0108410790394645	0.0189851370834451	0.00604953283902066	0.0054844750334386	0.00492163482931875	0.00766481052850252	0.019356712915819
1.1.1.93	0.0346807007158814	0.0319824301238759	0.0331236830919093	0.0265465043012847	0.030263174015646	0.0407046951510445	0.0566895209053815	0.0526876233430686	0.0522448368472749	0.0203617923897468	0.0479539998228396	0.0377736874650986	0.0596659292103894	0.0479216958015095	0.0357935583073368	0.0446410027298445	0.027099343123641	0.211498588892179	0.0303282955913661	0.0569855960504319	0.0391471921951318	0.062937591503356	0.0319896227677699	0.0403483764308721	0.0469590141158659	0.0392915203680839	0.0322460389443957	0.0749440882174237	0.0506137997009256	0.0383089624249358	0.0306690332111983	0.0222071176223946	0.0299945392814699	0.045009991340789	0.0263709708742881	0.0308281885129622	0.022761754334562	0.0292112532708616	0.0572964602636637	0.0353049342985904	0.0537714471010775	0.0452247911264619	0.0352559891076174	0.0518638554818972	0.021587741173997	0.0201415368217859	0.0162920370522339	0.0243844476662041	0.0534427983683782
1.1.1.94	0.96723194580574	0.97726389303649	0.978933767264105	0.98078877755744	0.984624086879758	0.981606720270274	0.98439650561032	0.986625520360713	0.992525925602514	0.982040904165914	0.965151484631371	0.978052089918405	0.976963621784401	0.986492360116019	0.966395810038954	0.975408548777198	0.98157033572856	0.989693896632728	0.98152515688289	0.990988160586812	0.985299237799231	0.983061111327035	0.978235482767624	0.981144390404784	0.984241693761884	0.974386366377408	0.965437965486624	0.985781686741819	0.987866168842665	0.979964926337082	0.979848586072001	0.968817582822241	0.983404136221694	0.982094446522993	0.97610353319701	0.978752487896209	0.974785509305393	0.972149278982614	0.991413375339738	0.988100691609343	0.992982822444222	0.989913582203616	0.985434392386564	0.985407275526698	0.978519859677151	0.980455449422618	0.980662809479143	0.97928260964622	0.981691084282586
1.1.1.95	1.11834725347277	1.10874856318582	1.09820465226478	1.08860751159408	1.06912476809857	1.0663814450645	1.14306747595738	1.09843286747093	1.10654047061826	1.05717698621717	1.08457282420867	1.12381048368369	1.11108180889861	1.0603767031582	1.08002100785198	1.12517733577444	1.06752348432242	1.10404943989336	1.076185600665	1.13917334890154	1.12031968928359	1.13628411835818	1.13055406470556	1.12710367098669	1.14768801010871	1.11558245715393	1.21839644322121	1.21691679259768	1.12420447439427	1.1600295920928	1.13311635680355	1.13057294613198	1.07371005450645	1.09532246769311	1.1194885831167	1.11093020633714	1.09262567997562	1.05991603697945	1.054465936923	1.07290059519113	1.14690952298202	1.14001385892159	1.13805652735214	1.16861755991754	1.10188137666635	1.0798823160067	1.08489787537405	1.11893900241738	1.16925333681447
1.1.2.-	0.00125518603170934	0.00124099941001159	0.00161632701997573	0.00160142738307689	0.00146475424959453	0.00248963956888903	0.00268816516411435	0.00210581319749876	0.00298397430863559	0.00058606947208024	0.00274618333724223	0.00153504097511704	0.00372895454769912	0.00254505540616587	0.0019792598679365	0.00110189891641237	0.00141110342583122	0.00994085556371685	0.00157711095593858	0.00321221812729103	0.00220149856725768	0.00308984493174127	0.00109418636283043	0.00105144604966466	0.00229779973339612	0.00146603340615336	0.000510233267583932	0.000928221420548278	0.00238261269841644	0.00061724970380781	0.000735720332201293	0.00051847216736377	0.00144331746911413	0.00227015670422697	0.000876955347088531	0.00153994049464406	0.000743977549938458	0.0015086435002678	0.0034917809580106	0.00133375106486275	0.00146177400763767	0.00192988723802593	0.00136347971760042	0.000529031808115854	0.000961906737771889	0.00150254625548798	0.000954007626386289	0.000922639375970665	0.00115875152906253
1.1.2.3	0.0124124969599076	0.0117629975609176	0.0129666203213445	0.00863823645311697	0.0102928012760917	0.0345036631817373	0.0191582849726604	0.0189803465630717	0.0183848752418574	0.00577566712119307	0.0244110008134957	0.00930716200662641	0.027426243080015	0.121106264654973	0.0124732351396175	0.0172291244231736	0.00997659872498742	0.124527332751735	0.0110946588996881	0.0207724943851486	0.0148430444318524	0.0404480060840899	0.00850515071835607	0.0108706650275604	0.0144874418438998	0.0203772226207314	0.00665002744624109	0.0169296329981849	0.0152899157542135	0.00721057695463154	0.00660083237583845	0.00547820712242309	0.0179925808057945	0.0283570175196246	0.00645894390208165	0.0107776629581095	0.00735458085978795	0.0130054682504571	0.0268818694320413	0.0132188880946569	0.0222622615645492	0.0197661541136449	0.0163413563701322	0.0196849574676174	0.00784649518396306	0.0162742773985324	0.00687986721092009	0.0128503899344382	0.0548249228814591
1.1.2.4	0.166247195152928	0.141255155613981	0.148311088153008	0.143237820395041	0.149606129817237	0.248439038631058	0.108759887191435	0.125600566264704	0.0925239717108466	0.151156565950795	0.20277810801926	0.133832215012685	0.18899564966463	0.153409798704608	0.194172006770922	0.169684996930591	0.146598843998019	0.118002260083104	0.127613698187484	0.191282787871107	0.144661939559833	0.148562023608708	0.171396786977658	0.163670363712384	0.052179556918128	0.194316960715893	0.108220290138038	0.146847578955018	0.112095664263829	0.142959530198019	0.127891314357654	0.174946696205333	0.186489364200875	0.168853137482212	0.137080492239941	0.197387397368381	0.159463985740702	0.138920576872766	0.145273388741664	0.131598364776632	0.0668440666290873	0.124945686433772	0.0877201570579514	0.0742900504910056	0.132553459139283	0.137191874915725	0.125176153181673	0.110810419980158	0.126799655284464
1.1.2.6	4.09190533125878e-05	3.35275679577234e-06	0	0.000438914294490846	0	0.000326968738627476	1.56929063580644e-05	0.000553823058199054	0	0	0.00337925943431036	3.88442011143519e-06	6.17974720621207e-05	4.00310785919345e-06	1.00822645378991e-05	0.000409907555489532	0.000697451459850006	0.00546500645206298	1.89802276148977e-05	1.48162468535394e-05	8.08672092626829e-08	2.31422114106296e-05	1.00470246988312e-06	0.000830417329494454	2.21856160292963e-05	0.000336231528652196	2.13133233242723e-06	2.25284174329152e-06	5.53119764573805e-06	0	0	5.66425199838314e-06	1.51657822992281e-05	0.0023227913652196	0	0.000392052332459968	0	0.000233624840926916	4.59414926110535e-06	5.01825212783379e-06	4.43253931815815e-06	0	0	0	0	6.28565078044912e-08	4.07170915887134e-06	1.71587597408836e-06	0.000113398774328959
1.1.2.7	4.37097434417644e-06	6.70550619585217e-06	0	1.32252604297771e-06	0	1.47552818922625e-05	3.13856438700343e-05	2.32131409350886e-05	0	0	0.000105333725505507	7.76883022292329e-06	7.8474446974189e-06	8.00620508300496e-06	2.01644598061891e-05	1.05860703301389e-05	0	0.000421464417122913	3.79602077669305e-05	2.96323432962347e-05	1.61734423282462e-07	4.16674552445148e-05	2.00940435893218e-06	2.21568599765273e-05	4.4370893513476e-05	5.34729655183142e-05	4.26266176765255e-06	2.18397558919979e-06	1.10623747378434e-05	0	0	1.13284824263218e-05	3.03314069650165e-05	5.5167904342001e-05	0	0	0	3.7465774121045e-05	9.18828443488576e-06	1.00364873922929e-05	8.86506554061088e-06	0	0	0	0	1.25713020558622e-07	8.14340730704752e-06	3.43175010985026e-06	1.34944701889191e-05
1.1.2.8	0.00429661850873231	0.00480818384426588	0.00527828008802759	0.00208902993526119	0.00218498683764655	0.0234279726696734	0.00649149357964195	0.00553704486865107	0.00645667561723875	0.00169439092864412	0.00748745940562653	0.0017935427962423	0.0134500703911054	0.105325101434527	0.00385877844538295	0.00227732820917873	0.00258287099486921	0.0354404579674142	0.0033475406005538	0.0065808503082657	0.00545526251388997	0.0240904551170894	0.00187133898273939	0.00235831632134831	0.00367254730091943	0.00861117029929034	0.000688549368233287	0.00137400428659842	0.00347861595754737	0.000741826982837831	0.00116368692571637	0.000981902487171572	0.0103358039287373	0.014899778235292	0.00134915244701734	0.0026074755707963	0.00205181805297869	0.00462061762415176	0.0112104659367345	0.00518991692243293	0.0126384218436118	0.0103079923359427	0.00887023434417313	0.007846760179565	0.00283145383177988	0.00996389511926161	0.00257432228761792	0.00629475686282996	0.0415419275870236
1.1.3.15	0.290201935832806	0.189439774281133	0.180221793944614	0.152828571684713	0.146990897863121	0.193359678947399	0.257797204983628	0.198360306492756	0.164914405342961	0.161238175981398	0.235251791498359	0.210010970541057	0.285124486618377	0.16052752084939	0.21825914051262	0.209843086597179	0.122603570289416	0.159976731626659	0.142713385656343	0.164931030611954	0.139777170333504	0.275700500357501	0.213569816446268	0.20253084484995	0.160871563007391	0.190780573892385	0.180997671711616	0.375778288944776	0.192303230049174	0.224605490561988	0.177836403083123	0.180179159809101	0.131133527120155	0.17195354503952	0.151509079799003	0.135282395766771	0.133980853951924	0.0958177449391046	0.146718841571397	0.149260153859305	0.212312578458933	0.158332137430997	0.132455277323589	0.229070944009062	0.100652775409065	0.0966164994565372	0.0904666333832847	0.111852054520336	0.220687658386786
1.1.3.21	0.00687995848999164	0.00963871455831446	0.00937051350194916	0.00958829685246851	0.0299572787329092	0.0104606176934383	0.0140712777700542	0.0188241368876264	0.017632716708679	0.0112914820318536	0.00511986142987444	0.00758382129305027	0.0150431409440934	0.0203845195963445	0.00924980314366474	0.0143522317217434	0.00710601901813869	0.0127173629158324	0.00656419549550113	0.0150889294272032	0.0105460923056923	0.0146454349773332	0.00663975471789427	0.00376642942932006	0.00914131358181302	0.0081666834066327	0.00533795131907956	0.00632229488520404	0.0101084697488584	0.00673564706156083	0.0040750152133671	0.00824279522280984	0.00735800951563742	0.00706237967683556	0.00473073057404945	0.00891952250809197	0.0108841601152703	0.0349657126977948	0.0379036745803034	0.00659882821766638	0.0117752699918043	0.010712585050611	0.00943728774904488	0.0217846416165551	0.00556580947558448	0.0147340675984662	0.00837726501922354	0.00872873804194843	0.0124207027650725
1.1.3.41	0.00109871808248697	0.00105618041197517	0.00153558075643418	0.0015262043022232	0.0013800491572343	0.00220867254456221	0.00207295356291153	0.00166112256905025	0.00295221792893999	0.000554112834078593	0.000825575205262657	0.00138278925896786	0.003505618656907	0.00233272593691777	0.00160465447402626	0.000766983150569663	0.00138701945234974	0.00233644813639977	0.000883580573058153	0.00266043200001381	0.00216120870754089	0.00222507242081047	0.000935424414413014	0.000498846021722803	0.00141478559361171	0.000452379818984989	0.000389705986317679	0.000841866342045215	0.00200237217710205	0.000565342425966016	0.000707079055072848	0.00026131944010354	0.000877019880741675	0.00118333916712339	0.000843834826082539	0.00136146497247156	0.000678562662342883	0.000782996003712744	0.00323802214536957	0.00108555490890876	0.00127000529259519	0.00188582543783178	0.00130425896400322	0.00031715664202315	0.000883495627718688	0.000941380671587603	0.000517905523408612	0.000714665479773081	0.000814527446792256
1.1.3.6	0.00579855890379336	0.00540599161096359	0.00793117385829437	0.00765702956955058	0.00696870552859207	0.0114750240383542	0.0106285108067639	0.00980187149967641	0.0145245345826307	0.00278080181228517	0.00695943478919471	0.00696521200754054	0.0180398534371887	0.0120292441703332	0.00833846806048406	0.00448539519949614	0.00752013459654306	0.0437043455607442	0.00474207568387757	0.0144263695398863	0.0108100813064215	0.0122172063396105	0.00456794706561031	0.0035207416482113	0.00770982688106189	0.00323881364058706	0.0018678561469711	0.00427959554021147	0.0104433126429058	0.00286214809036283	0.00376225068243135	0.00151115689076556	0.00520051740552915	0.00720259243590549	0.00437323017368244	0.00688187432974601	0.00346564031297583	0.00473530722996766	0.016244385717627	0.00586950379954848	0.00670398865322417	0.00946531110803754	0.00655717964198296	0.00181565603477937	0.0044728338451789	0.00501738095579893	0.00287706968448512	0.00354675678773344	0.00427861670560207
1.1.3.8	0.00211069492869968	0.00191993033713527	0.00170697415642027	0.00083254810461391	0.0010531876593019	0.00134030376512736	0.00311089424351051	0.00238659389228274	0.00213860623967545	0.00138672325390242	0.00129335091668133	0.00219035525559163	0.00166649281321922	0.00152888148406072	0.00168888866055252	0.00718988982438751	0.000879776959482106	0.00226304597001741	0.00129551495342368	0.00202580877691493	0.00144447202854836	0.0037031363902582	0.00287923676582201	0.00271666073066454	0.00256560298167485	0.00271083324792944	0.00285455158671591	0.00634906574845463	0.0025796493576258	0.00338608785453608	0.00238203850746502	0.00193616646702774	0.00116686997855709	0.00334265825974023	0.00172081049882075	0.00128048741720455	0.00137710640735127	0.00135599387086671	0.00138163469283629	0.00200880648945889	0.00398363190393013	0.0026974091543608	0.00206214822462239	0.00456814655522958	0.00108016469819035	0.000944605875879421	0.000892050332760491	0.00193852573589262	0.00486100005073494
1.1.3.9	5.96805858866178e-05	9.09192833954618e-05	1.35318072941081e-06	2.73796868299221e-05	1.11848419635183e-05	0.0001992521690706	0.000423741169854904	0.000320460860759816	2.11844451394019e-06	1.98034508643492e-06	0.00142248341549797	0.000105313539634734	0.000106107107169788	0.000108955093550336	0.000272998417118463	0.000144233817193541	1.75326006924399e-06	0.00568314591500637	0.000513142122669991	0.000401804937858195	2.40793820756273e-06	0.000563399318053777	3.04104275085006e-05	0.000299179943624872	0.000599029815371303	0.000723500757004183	5.77694381542977e-05	3.06703073599873e-05	0.000149924878978201	6.29129110004377e-07	9.93692199851614e-08	0.00015315825320588	0.000409540263422586	0.00074495250528647	7.74232142452276e-07	5.08251061526878e-06	2.6293775978678e-05	0.000511482933631659	0.000137935906384669	0.000136316640079105	0.000119889690197223	1.99380590450499e-06	1.17868233705217e-06	0.000104343964303238	9.30159117001034e-07	2.66617118934795e-06	0.000111397467563148	4.84658359201566e-05	0.000185888044866187
1.1.5.2	0.00825834401093949	0.00607966208981463	0.00731025778405318	0.00628683732725641	0.00735467226054893	0.00882799079961449	0.0103367254850956	0.012836887721634	0.0118261917478407	0.00369834891707292	0.0170193469228794	0.00692298886825489	0.0139806906283637	0.0104755458765264	0.00732875929543323	0.0259825240518085	0.0091150851387319	0.128790298020197	0.00540943035505219	0.0134145488820077	0.00833860135696528	0.0133161301255665	0.00584285962910077	0.00809182423774227	0.00831074191079729	0.00683887659181313	0.00525803558240895	0.0147332555015361	0.0114743828357023	0.00598574646467274	0.00559294417256607	0.00356785703504112	0.00769567246421699	0.0121213280306513	0.00517039829849287	0.00784905492462047	0.00478852796897472	0.0066950403407763	0.014007997666461	0.00781307299548643	0.00930381033903282	0.00867140495441378	0.00678411034383683	0.0100271461467627	0.00467406387753663	0.00473604532123963	0.00331058118391292	0.00881711323017893	0.0138746346747846
1.1.5.3	0.676593047829467	0.639941566235716	0.633081996813931	0.602332935440536	0.582195066250401	0.655494751345616	0.682990696135905	0.614658307141774	0.596472895805167	0.564801128345697	0.619784596513959	0.62359194475846	0.669192178449412	0.792969251664786	0.60674711478885	0.647552774453336	0.559571644380223	0.577425491426225	0.582006247209255	0.668106282742076	0.607248496133965	0.731558929828682	0.665481362842572	0.653409534875651	0.609640610748891	0.621978362384113	0.672673990470089	0.752092501368765	0.603426061358084	0.681297358122793	0.633290420312596	0.601199283371497	0.627901874388536	0.6503101213671	0.606636657206331	0.606105462209239	0.58588878410555	0.500243702073636	0.542966975113052	0.599280403995181	0.682099381145902	0.667320991492977	0.638876252376241	0.696576908226822	0.575277178671341	0.558532627004	0.546936777091896	0.605456190897618	0.764329083923766
1.1.5.4	0.0188766807175852	0.0166098128334741	0.0188473254577172	0.0126034123409629	0.0143613304824554	0.039179861758145	0.0266472657746324	0.0237236246740389	0.0280797075675369	0.00916166633040764	0.0166067934689777	0.0153143082948758	0.0366578756747237	0.128874674680144	0.0168992947139259	0.0504591920700577	0.0145127513083009	0.120609588126492	0.0132566525301421	0.026961494024265	0.0212730714873714	0.0482618884944561	0.0159233776485543	0.0195624642752311	0.0186884995298188	0.0196945769514802	0.0120656978532514	0.0302109887101336	0.0236683854571936	0.014506721180378	0.0123552690550055	0.00832072198446181	0.0217639199857288	0.0318434684206166	0.0111956301256811	0.0154834424282737	0.0110099070064487	0.0148137297705315	0.0347548707323404	0.0183002420407596	0.0328842590179341	0.0282930231995608	0.0228104571070088	0.0280864399880128	0.0113882047763794	0.018856683840948	0.00990338954977978	0.0225233252922725	0.0708097478456275
1.1.5.8	0.00356010900396205	0.00237486743991667	0.00354703640244904	0.00314250095763484	0.00344827156213362	0.00475829401400873	0.00442670631179867	0.00543383071744411	0.00631807602866552	0.00132391890042198	0.0053921928485098	0.00283144508654474	0.00771097551063724	0.00539017124912622	0.00363545532498208	0.0186919979432727	0.00453074836561544	0.0655717688514149	0.0023526444198108	0.00713585172373421	0.00445426119422546	0.00608418825378608	0.00203605650532851	0.00176750017352615	0.00348301464195887	0.00219900928734953	0.000839637205088044	0.00187062706943624	0.00497923163131517	0.00134122773960028	0.00191619025383416	0.000833205547520423	0.00338887659356136	0.0041336434996578	0.00206568626288112	0.0028879384056089	0.00164088624797802	0.00263458568596227	0.00709609019064819	0.00293224923199633	0.00327824761720717	0.00387261937228475	0.00278664710842142	0.00131141422225451	0.00188970534704227	0.00240096926531413	0.00138155807371589	0.00537526985121566	0.00708808999783225
1.1.99.-	0.00527292697946455	0.00505801468964636	0.00639655518504225	0.00674308466986075	0.00720165014853131	0.0105371565534329	0.0105840018847975	0.0103568931010658	0.0117234317166266	0.00277919007980016	0.0118108059250103	0.00612844719177871	0.0150728253965622	0.0109547706525402	0.00805036352499503	0.00713982914940138	0.00595039069455252	0.0459941799637579	0.00631384806246549	0.0128724507388672	0.00878790813651963	0.0117494358082148	0.00360710609517697	0.0053001778416673	0.00911483876610235	0.00617493666743291	0.00253193849902093	0.00407646425586265	0.00856477197360729	0.00265403056014323	0.00290401023183896	0.00226603046800173	0.00634084001054482	0.00923580748693673	0.00344068174718635	0.00595582123794244	0.00367479153838532	0.00855617349543249	0.01522842404684	0.00519670125482586	0.00680634021027505	0.0077879725321842	0.00551357722767654	0.00439133804901063	0.00380801570433881	0.00471581941415351	0.00312298589456941	0.00397690101980824	0.0054286747917742
1.1.99.1	0.0187938767191565	0.0169397031681597	0.0193810521264814	0.0171361914270629	0.01809934464177	0.0273567842336189	0.0324986541908127	0.0307037528222487	0.0334145754450326	0.00986547608704972	0.0351317016671542	0.020312647216489	0.0393959407884974	0.0297379654726954	0.0223643795201221	0.0363004941770961	0.0175800421619846	0.182005349591277	0.0199401162048788	0.0355970280256775	0.0240765254687578	0.037505464378944	0.0169625187524439	0.0231043536861071	0.0277724624806306	0.0220136901613553	0.0135756483627352	0.0319283100285986	0.0293962978402021	0.0160537523925461	0.0141267022550081	0.0101616796716588	0.0205818209358207	0.0293363637549076	0.0133075230443275	0.0184452777434759	0.0118007623137087	0.0213299483855745	0.0375280339671272	0.0188880722104346	0.0275700950360864	0.0249888863813937	0.0187159183619827	0.0218085151010138	0.0120544285433879	0.0126869233693616	0.0100411647516513	0.0157131060329414	0.0278365661930681
1.1.99.10	1.31128830465796e-05	2.01164246927215e-05	0	3.96757441335545e-06	0	4.42653920815922e-05	9.41548814610509e-05	6.96383009590226e-05	0	0	0.000651547777005707	2.33063647070547e-05	8.14151632081409e-05	2.40184814869617e-05	6.04925327366389e-05	3.17579773362347e-05	0	0.00126402403038047	0.000113877624764318	8.88952022962944e-05	4.85203205843039e-07	0.000127306921100978	6.02820456179606e-06	6.64695577962525e-05	0.000133108584177352	0.000160412947899302	1.27879472679511e-05	7.71276592744594e-06	3.31868690899204e-05	0	0	3.39851797497986e-05	9.09923060978611e-05	0.000165497381398888	0	0	0	0.000327272285222396	2.75646772085515e-05	3.01092521226154e-05	2.65950326783602e-05	0	0	0	0	3.77139021124647e-07	2.44300835432761e-05	1.02952256377993e-05	4.04830311088175e-05
1.1.99.2	0	0	0	0	0	0	0	0	0	0	0	0	0	0	0	0	0	0	0	0	0	0	0	0	0	0	0	0	0	0	0	0	0	0	0	0	0	0	0	0	0	0	0	0	0	0	0	0	0
1.1.99.21	0.0037655927365973	0.0036776933766713	0.00468845302269918	0.00473272014407034	0.004527986968467	0.00800639868033022	0.00807987513342758	0.00755741469713133	0.00863541470328322	0.00179538715538344	0.00923325186663385	0.00461462094922855	0.0115301367446095	0.00797592398511303	0.00617663552159517	0.00552270830803659	0.00423301532137666	0.0401765809306898	0.00506406872705256	0.00983722202731931	0.00650208064802407	0.00906152066428425	0.00260672800179521	0.00430308472177635	0.00724153517248145	0.00468277675009999	0.0013098975492167	0.00269652885642665	0.00652663833338125	0.0017617435728125	0.002116845313091	0.00154862262243452	0.0051216001128075	0.00698468762401389	0.00252316342171354	0.00422006102223361	0.00226585415755647	0.00596271827257738	0.0106109179467891	0.00390069862873855	0.00512678190955556	0.0057025965208145	0.00399716177225933	0.00169440759235277	0.00270573116501075	0.0033072804761883	0.00232773264078143	0.00289902622342581	0.0039946667714829
1.1.99.24	0	0	0	0	0	0	0	0	0	0	0	0	0	0	0	0	0	0	0	0	0	0	0	0	0	0	0	0	0	0	0	0	0	0	0	0	0	0	0	0	0	0	0	0	0	0	0	0	0
1.1.99.28	0.00201179132310271	0.00189335405117296	0.00149376440758106	0.00115574393631954	0.00104580332428311	0.00165360485398139	0.0030495827943652	0.00360961125437678	0.00192156485776104	0.00137627554210085	0.00388373920166522	0.00219415938973399	0.00207744361571269	0.00181439910346751	0.00143907496528371	0.00293466585506856	0.00131665937529253	0.00634031136889382	0.00131256076127987	0.00203608449635423	0.00143653480818036	0.0032090178800302	0.00235433415352193	0.00447401056781964	0.00255824426284824	0.00246608596263768	0.00283727843673751	0.00616854149445554	0.00258196795556718	0.00336460385598052	0.00236771622218417	0.00178999479193098	0.00117400748982646	0.00392823201629681	0.00171890863146455	0.00154683363905916	0.00135739021894421	0.00175859050167937	0.00135538950864526	0.00200170125061831	0.0042052517721593	0.00246996403942971	0.00205662103010863	0.00454743538967652	0.00106601107166261	0.000849683642111878	0.000883177777177195	0.00138888066070511	0.00424505212656536
1.1.99.3	0.0141769419298995	0.00323829006389549	0.0017724352466246	0.00133237534736695	0.00628890633855861	0.010228861217158	0.0110908206098795	0.00693119860950742	0.00104944399762013	0.00378030548471704	0.0258012370784316	0.00858021150570865	0.00665754057074491	0.00423317534955053	0.014846336247194	0.0635191644659114	0.00474233134203477	0.039984100249094	0.00353621443689267	0.00222451869872273	0.000670339038743923	0.00400702766181424	0.0149430002952701	0.0136914158388301	0.00289106452320954	0.0075926402310812	0.00225790049047346	0.00441654665039814	0.00103894003586384	0.00126104656345684	0.0010622661406861	0.00726477741705491	0.00493990093313326	0.0123483447278555	0.00140470207614557	0.00377080472971658	0.00572559226192325	0.00821992294163097	0.00374243865582449	0.00790587402391615	0.00178964458515172	0.000465093852281537	0.000426669455138354	0.00149522190802738	0.00121609551928589	0.00213319267046083	0.00170058098612324	0.0125762004098963	0.0167351444949367
1.10.2.-	2.07621979739771e-05	1.00708789941373e-05	6.30283418884044e-05	1.36953261886031e-05	9.77392372251072e-06	1.24074183689827e-05	2.64641313581919e-05	2.85628106261431e-05	0.000106191704295384	4.37278397546722e-06	7.99616296230015e-05	1.57935085101794e-05	4.62101537350419e-06	2.4348435703098e-05	1.46558669064169e-05	1.40437510020068e-05	6.85001534826459e-06	0.00108364819042898	7.37586410888629e-05	2.06316539719868e-05	8.11628106991607e-07	8.36611633109696e-05	0.000208950160282265	3.30826313154128e-05	4.70182677274303e-05	0.000137371463157111	1.57978338420483e-05	0.000141003577912509	2.00401421602066e-05	3.26387254503045e-05	6.69822254823168e-06	8.90385955523988e-06	8.52342816769156e-05	4.90020443311023e-05	2.31230416286477e-05	2.50350981844209e-05	1.01076235457396e-05	2.50211750472417e-05	2.7262428885495e-05	1.66862896380072e-05	4.80428571207325e-05	4.06692048638228e-06	8.35589585091537e-06	4.09302016253286e-05	1.88832252872471e-05	6.88331378863315e-06	4.94401459457761e-06	4.04861524063765e-05	0.000215767320432701
1.10.2.2	0.00867848141980657	0.00846599579119247	0.00782090261079703	0.00640742396400279	0.00731818261071037	0.009838414352168	0.0148002920229178	0.0137824903423601	0.0119111320572538	0.00583460675916697	0.0164105971187156	0.00987318312038652	0.0129791677767797	0.0114720313890409	0.00867836853269381	0.0107960002632162	0.00620328766258157	0.0505905013483852	0.00878810231010235	0.0130864412508724	0.00880740574679132	0.0161078069322161	0.00886667851580896	0.0127300095596632	0.0129055475992054	0.0127726670097615	0.00963930268266667	0.0204118863298647	0.0121835812383618	0.0114756472540344	0.00861288610033115	0.00674939691781949	0.00802002628603831	0.0142805322624785	0.0069229262396371	0.00725345786861144	0.00600007607037776	0.00876134397477594	0.0122465726068363	0.00885946993225946	0.015715724033494	0.0112785160488362	0.00899502374834344	0.0159462646949667	0.00510079520744056	0.00512241605639992	0.00445458380644345	0.00600246255349723	0.0152022800444706
1.10.3.-	0.744755255694594	0.642406478782835	0.701058676567018	0.670456809035469	0.712909206238539	1.12839067880739	0.458992909183421	0.607343731343886	0.417417115374321	0.724684229423295	0.953284754298803	0.604319377253737	0.893220813115019	0.806603135128945	0.877823409983071	0.793490526220736	0.709594073579291	0.81944451478034	0.60079757305293	0.84703051082098	0.642055740889332	0.701779371782093	0.74715459618362	0.719988831904825	0.0992874797151074	0.769391740968274	0.264289907410714	0.647732980476162	0.514829296672052	0.599396976259358	0.539600072515189	0.726081168341174	0.785666154455226	0.795213875301099	0.582139109270377	0.877947872242745	0.717186029035759	0.563629910759381	0.544641793524952	0.640793786680135	0.265412243237772	0.548139643086052	0.321643107667761	0.259352267121341	0.580649671587986	0.62885556002028	0.540316634250022	0.465855823505675	0.476067871847286
1.10.3.12	0.00796152950651073	0.00752205762524906	0.00631624189654471	0.00339027114487614	0.00420804045882445	0.00395980350703878	0.0130100334357281	0.00984008716628837	0.00832627459268537	0.00552241119589963	0.00635786037983105	0.00878436220839398	0.00707714732401513	0.00699498389416869	0.0052931649733945	0.0100322230498158	0.00323062789901725	0.0250401849111364	0.00732080536769832	0.0078855888123305	0.0059855100283403	0.0153505478676998	0.0128933381956818	0.0203145171828016	0.00997043858114507	0.00908081105284293	0.0117208188679784	0.025107018042965	0.012423022023045	0.0137065719665941	0.00951059335831511	0.00705991592567917	0.00498259330462336	0.00995985824555631	0.0070058928517745	0.00539798103540019	0.00545071921268624	0.0086764378396586	0.0058546040242212	0.00841192534312926	0.0157825278464005	0.00982171978474043	0.00829773096426599	0.0182744072320489	0.0043490258291149	0.00342161323022955	0.00630262434449968	0.00576757425618167	0.0177871822349168
1.10.3.2	0	0	0	0	0	0	0	0	0	0	0	0	0	0	0	0	0	0	0	0	0	0	0	0	0	0	0	0	0	0	0	0	0	0	0	0	0	0	0	0	0	0	0	0	0	0	0	0	0
1.10.3.3	7.90906103679229e-05	9.16888924220045e-05	2.44270038009558e-06	0.000198498130006678	2.25012185469829e-05	0.000571958871719471	0.000424062490286674	0.00101954399646014	3.81394241451337e-06	3.92811920293028e-06	0.00286047398366556	0.000105676902999278	0.000388369876072763	0.000289266892344096	0.000311792183501387	0.00031400438965004	0.000261300281482299	0.00761705141007671	0.000513661821161708	0.000403967501079793	2.75532565885804e-06	0.000566201884593461	3.22049198918629e-05	0.00129510914759582	0.000599355835276287	0.000839281163566171	5.83004279370105e-05	3.30036305381907e-05	0.000150647833422676	1.20263312347628e-06	2.31044092130401e-07	0.000153516045351474	0.000409600301637744	0.00159192711738087	1.37515612571279e-06	0.000154767223662457	5.34272379675993e-05	0.00110026191027782	0.000152013734283953	0.000137245922535778	0.000319862057829456	4.11229804484762e-06	2.62587399692559e-06	0.000209309251913538	1.77611801293875e-06	3.96898589268783e-06	0.000113550119117116	5.47874427571103e-05	0.000233435982579714
1.10.9.1	2.49035623253451e-06	3.45169271143202e-06	2.3971650451502e-06	1.06713580611346e-06	0	7.54918508939327e-06	1.59244449457269e-05	1.17538050771732e-05	3.59985446199359e-06	1.62841718281841e-07	5.29484293480586e-05	4.25695014681757e-06	3.92372745296987e-06	4.80164590217258e-06	1.01436565076224e-05	5.37267156519131e-06	0	0.000213273836302697	2.0200089611885e-05	1.50089149208756e-05	8.08672092626829e-08	2.33103101150547e-05	9.214102295422e-06	1.13061425919457e-05	2.2291338626013e-05	3.09757588652979e-05	2.30346088723856e-06	3.85448109384505e-06	5.56656173821134e-06	1.1668136428542e-06	2.48423075250606e-07	5.66425199838314e-06	1.5466055466503e-05	2.79470126300704e-05	8.66539468878371e-07	8.45528133904997e-08	0	1.87330075753256e-05	4.59414926110535e-06	5.07405140312628e-06	4.97234445534893e-06	0	9.69218128740497e-08	4.02095450611685e-08	4.20998640000721e-07	3.03983738851644e-07	4.07170915887134e-06	3.03234653046829e-06	1.50019368215034e-05
1.10.99.2	0	0	0	0	0	0	0	0	0	0	0	0	0	0	0	0	0	0	0	0	0	0	0	0	0	0	0	0	0	0	0	0	0	0	0	0	0	0	0	0	0	0	0	0	0	0	0	0	0
1.11.1.-	0.00497249536473681	0.00465178159496477	0.00643008681588823	0.00670663479962959	0.00653713939413364	0.00938941581554498	0.00892034752722939	0.0083796193613452	0.0117096126844789	0.00255608965995248	0.00538331570915999	0.00575064324372726	0.0145940741044871	0.0100537170419698	0.00690047777940601	0.00383309202037889	0.00567504069011966	0.0211908111594589	0.00411408884236601	0.0113154556188133	0.00880630545277601	0.00988960380430066	0.00369432640668298	0.00366599524322671	0.00682602143644618	0.00302352358542917	0.00240126157553628	0.00393557631281964	0.00812692683194562	0.00265806489811066	0.00298978161557053	0.00151740039910272	0.00446594194565722	0.00558690458327134	0.00347958224943686	0.00602285873244982	0.00373018831251288	0.0055802067646707	0.0140711348752982	0.00464078056284908	0.00594937898836053	0.00774719321944008	0.0054446734842767	0.0049416077086989	0.00380840639785746	0.00462217502038	0.00268016840289973	0.00322947641460525	0.00385985820949028
1.11.1.1	0.00114893473185792	0.00196155774371694	0.00133473743109471	0.00166058913484811	0.00867752658848862	0.000576735992929749	0.00211664792769242	0.00446298489685098	0.00220456247711864	0.00310982159558689	0.000679783154902295	0.000704464046263758	0.000497422081669731	0.00389693085530254	0.000992029010522649	0.00414682710265443	0.000664521936123517	0.00144282376530209	0.00110509048211761	0.00166118177053778	0.000777489688561718	0.00240269674647759	0.00153392805908857	0.00102436605298946	0.00145048511813182	0.00241726899219971	0.00185941895501986	0.0013197370027792	0.00116658846889173	0.00171665168554516	0.000527865325235014	0.00254341475747724	0.00133959564063533	0.00102300178716684	0.000583316923615864	0.00172050285048929	0.00381034201661225	0.0110045664188115	0.00903180969597001	0.000948699666232654	0.00236274946358455	0.00125211826856508	0.00159110007561457	0.0109117272744891	0.000955183355006723	0.00481267384935871	0.00272946705417746	0.00244124375696809	0.00350502103928961
1.11.1.10	0.076554573935509	0.0784341520887016	0.0716318313285352	0.0576117748355657	0.0607898560914527	0.0545121298464522	0.113326709780146	0.094555167969403	0.0979732196253193	0.0493533286762563	0.0573207312425721	0.0869205044673555	0.0904668397260503	0.0768694353842497	0.064415926631967	0.100876974248655	0.0536881982518466	0.170826443921455	0.0594989475630589	0.108612685713229	0.0859681396147774	0.118366082626987	0.0892154043009431	0.0983876898834823	0.111016439600482	0.0896336014149011	0.129918631006963	0.169347854017555	0.105018189465773	0.114251190700048	0.0912958783700206	0.0793338906614054	0.063501878052345	0.0842288451168494	0.0797759267757854	0.0749415679550483	0.0654029537491502	0.0706057978698212	0.0913930262491396	0.0684268551451628	0.126939142655769	0.107635080969201	0.0958226312218856	0.141647598943737	0.0643312129520242	0.057454952154831	0.0551181190192324	0.0754560936933518	0.142321006324868
1.11.1.15	1.190416349657	1.13924214563995	1.17646635334098	1.13567106531022	1.18754675782915	1.56570042314929	0.914821589115811	1.11542882536368	0.932210388569121	1.20198186843269	1.36756965245786	1.09271027995263	1.31522786953675	1.20108161971511	1.33939769343235	1.29686878383807	1.19531535214853	1.00709222822877	1.06490252698569	1.32828127336427	1.1442995246003	1.16152949191261	1.26084555701018	1.2335622269019	0.691961837226928	1.28055249709645	0.870143874571147	1.2545775520405	1.05844256330583	1.12627448835776	1.06448277287585	1.26818169797892	1.2174577331532	1.26639693093265	1.09049292924531	1.37713103741134	1.19675808004863	1.1128072770805	1.01727562967963	1.14172290753031	0.854560540819945	1.03770249555796	0.829748723075367	0.897005357139334	1.08207630066714	1.14939474707139	1.04769139975972	0.993478200718094	1.02787763237983
1.11.1.21	0.0302240116173753	0.0261780399566205	0.0289167612945313	0.0250577429903073	0.0266514242167519	0.0359066053183071	0.0460361852264895	0.0445834502093216	0.0467180158842168	0.0160697189187835	0.039793127592941	0.0310602439903652	0.0543498564411912	0.0408143520125819	0.0305614594456629	0.0575192778295739	0.026830151914468	0.180921154440681	0.022216525641719	0.0484829602953749	0.0349276831177354	0.050846443949726	0.0254047427191336	0.0333984262495017	0.0366886934016076	0.0265672608130911	0.0242695482028199	0.0602865080384673	0.0430395218770421	0.0286213148257932	0.0238154075684891	0.0160162521322314	0.0241871844408963	0.0399094611092925	0.0214096285279383	0.0292510184504729	0.0190320422058174	0.0226499937197838	0.0525882114098081	0.0292046836146173	0.0416426221397579	0.0380928192528251	0.0293714829402464	0.0403731412917296	0.0188553322597016	0.0176634493825505	0.0132556756602664	0.025113706016777	0.0459471558233886
1.11.1.5	0.267503547854431	0.217938647925374	0.238286918496161	0.229124312537995	0.246205123609233	0.443204981394634	0.138593780969343	0.194516481245751	0.114790827729716	0.25538410112054	0.338980327528284	0.202046806418676	0.311379828551572	0.299151276744106	0.30157104126159	0.262239161638451	0.242366037466695	0.119888988056605	0.202309938686203	0.296066526863277	0.214367805343687	0.234598074554825	0.263868784682669	0.252465873722724	0.0139355684306666	0.261842218017895	0.08167410787983	0.216501921348247	0.157907567406024	0.206402827060854	0.182117484936096	0.262254884481997	0.261931395234536	0.270421207708452	0.19134782378036	0.315064927360094	0.248256443552006	0.167515661428046	0.124212137119282	0.215515654975876	0.0759585491694936	0.17857260966623	0.0953451137501053	0.0706593630090429	0.195025992025697	0.214026186336951	0.181494989566449	0.147168176509153	0.139990204901633
1.11.1.6	0.284149487822921	0.238617844775357	0.262127339582512	0.24786615633849	0.270152196988059	0.474169568398413	0.177639712797485	0.227932960370436	0.160258727189673	0.273595506518328	0.381601289857926	0.242139729623668	0.352244914365359	0.345243740627505	0.353170302785354	0.298712752814043	0.263710457899949	0.283469336405102	0.221150325816604	0.329875180922305	0.24232125704976	0.276369526393578	0.29515749879888	0.269998799733359	0.0440110426150808	0.294113603884313	0.0987531898072777	0.255742184253507	0.192640433725977	0.226777998836873	0.200044998111019	0.272148584818037	0.29988607476097	0.304102132897159	0.211938288226924	0.333977723015605	0.26881347063577	0.20050109815479	0.21026509723681	0.249741274818965	0.111075207472144	0.20996304911894	0.122114468822741	0.10119668349475	0.210847849170767	0.230944421572906	0.194181172309886	0.166954583855427	0.19686766091286
1.11.1.7	0.00252944657005383	0.00232637724318176	0.00181393268073737	0.000970574574236106	0.00143045205939953	0.00220162353085891	0.00456449901330509	0.00536737126646683	0.00253418587820089	0.00149488281950613	0.00896235849100708	0.00258842368434294	0.00288183280760848	0.00258372630885887	0.00236726161830914	0.00325654013404651	0.00163165787221694	0.0681449780261897	0.00362295654746635	0.00447494172949442	0.00154139888758368	0.00624344417466759	0.00274439952668838	0.00508070739581638	0.00504724779094474	0.00528338513064273	0.0031207458996867	0.0063440754401055	0.00389367589605856	0.00348646080891055	0.0027040842713522	0.00246800815163819	0.00410725248893735	0.00531310071574998	0.00199806332387008	0.00143064688527486	0.00153948488048939	0.00397988309575308	0.00212400979106692	0.00294106364908769	0.00523366121768965	0.00253613109175932	0.00217369543257584	0.00507405610963544	0.00118343727888054	0.00136175705011668	0.0015314769878273	0.00172460484578673	0.00513552473036734
1.11.1.9	0.370394161079896	0.333249829025793	0.345010095139914	0.314720560731715	0.351629368663367	0.511735199338401	0.298790703571179	0.337968606543627	0.259371139608208	0.354783686559679	0.419883586642532	0.32787228457105	0.43634386067321	0.343280638508041	0.408132482333335	0.413253046436489	0.323599656854826	0.374548137934866	0.290149931898011	0.443846279039869	0.324687336168561	0.395670807454228	0.392182216741824	0.398542468164099	0.161978416947505	0.400034410755069	0.234092551474421	0.519852180629868	0.314044166516149	0.372962568046814	0.31182695828187	0.364829567044341	0.379765910956175	0.394105759661064	0.303310132543741	0.420646222110908	0.341713936364896	0.275698376539991	0.304080450151668	0.331798647345304	0.273618571457153	0.328974568152683	0.225361875977444	0.289363762433859	0.281749673910791	0.304514032735896	0.259951454742595	0.245011784803684	0.34061578499207
1.12.-.-	7.52654139920592e-06	7.37037079684587e-06	1.30165667385338e-05	3.58121355621264e-06	4.38744557989521e-08	1.56815157091287e-05	7.95779045284186e-05	2.93749492509629e-05	1.95381137087673e-05	8.79344999689076e-07	0.000185706059445528	1.10624712598676e-05	2.59767691902527e-05	4.49117059280226e-05	2.05770214107171e-05	1.74809727435275e-05	2.66500702608727e-07	0.000958283188635187	0.000130863032123602	3.07999158437798e-05	1.06647187180269e-05	0.000167835495640443	0.000143870466740203	0.000410894815438166	4.50115715016311e-05	7.89999873347082e-05	2.18913686029005e-05	1.81513499830163e-05	0.000103301027242733	1.06842422722042e-05	2.36619653114879e-06	1.41387970921126e-05	3.66475112228666e-05	0.00012739910306959	4.6793066297477e-06	1.27331764719649e-05	2.80065313573041e-07	0.000253834146404802	2.88420381799856e-05	3.05367688502036e-05	1.1993791247672e-05	4.156310996608e-08	2.95410443686168e-06	2.36669396576824e-06	2.27339104050139e-06	1.5551310666856e-06	0.000128214448197154	1.2955760391444e-05	6.01314752790409e-05
1.12.1.2	7.21193813694899e-05	0.00011063686403907	0	2.18215240914623e-05	0	0.000243442849074778	0.000517775818379108	0.00038296906174928	0	0	0.00173702375374304	0.000128180345933557	0.000129477375924711	0.000132096699143351	0.000332677543295541	0.000174660223535141	0	0.00693846694060228	0.000626215724447022	0.000488855839034046	2.66861559305822e-06	0.000687359152388084	3.31548131504375e-05	0.000365544673087698	0.000731945275741931	0.000882050564939366	7.03323067870912e-05	3.60351734924572e-05	0.000182518332211456	0	0	0.000186908580890192	0.000500386674995614	0.000910000743172215	0	0	0	0.000618060873648719	0.000151599206545626	0.000165593109773984	0.00014626661208917	0	0	0	0	2.0742633807715e-06	0.000134360339398565	5.66228314608955e-05	0.000222642613041875
1.12.2.-	0	0	0	0	0	0	0	0	0	0	0	0	0	0	0	0	0	0	0	0	0	0	0	0	0	0	0	0	0	0	0	0	0	0	0	0	0	0	0	0	0	0	0	0	0	0	0	0	0
1.12.2.1	0.0398963466614971	0.0379488582976121	0.0309163992522753	0.0180341544551924	0.0224498846421112	0.0204414008712292	0.0593717977640659	0.0471056601722298	0.0405501770274065	0.0279212469684794	0.0193695970324819	0.0440208552397657	0.0356141105021836	0.031828438799141	0.0270508962650851	0.0497651718743104	0.0173549334736499	0.0186131134682559	0.0239442522315095	0.0405635019461445	0.0306124298363152	0.0613024069608223	0.0465169879715738	0.052176759655719	0.0483270659197143	0.0401210921825871	0.0557218541339579	0.119084834778245	0.0517882861074304	0.0664083200319181	0.0473047352901222	0.0346853702290487	0.021870465397325	0.0400512299452691	0.0348185744239027	0.0263037863177373	0.0277413279327977	0.0163120320556217	0.0296368828446311	0.039804674640437	0.0760883702377184	0.0502481660038978	0.0419028541476691	0.0891836818118867	0.0220392756138969	0.0177969723915482	0.0174791572761444	0.0279596370293603	0.080958527006296
1.12.5.1	0.000284687805632934	0.00029730628870677	0.000383966950618734	0.000134663026995499	0.000965414959301049	0.000423933689503305	0.000340972292783651	0.000615204711939148	0.000282871941218382	0.000387650958130241	0.000468818895906096	9.8767791085581e-05	0.000102097489622086	0.00158047259029089	0.00027471206207476	0.000445629059195396	0.000122296465917677	0.00217393230281224	0.000319298284214891	0.000432271959373497	0.000351598752436908	0.000530147782716131	0.00012902068895092	0.000134037022655753	0.000306906994586534	0.00119907300513556	0.000123568282438694	0.00011150399001415	0.000133551411616251	0.000149681041899313	5.84361028911847e-05	0.000342370700667193	0.0006915155444129	0.000291214334537867	4.69511600481826e-05	0.000174051886381341	0.000314505531693329	0.00145224913464714	0.00094671360749788	0.000110759720470268	0.00031341350541544	0.000112023290202803	0.000188249726771432	0.000930010386356912	6.45485871828032e-05	0.000628603219996744	0.000242808195582834	0.000218936099326774	0.000378883093483633
1.12.7.2	0.364063432316051	0.378465546244335	0.334643618607679	0.264170902660417	0.250677173840918	0.212472145543049	0.431632485506768	0.384305206633605	0.408813524628458	0.2810132487658	0.277071341258187	0.397310181992099	0.360050270498068	0.30820084685188	0.314528230753865	0.368677125113199	0.265022767737619	0.411933883580136	0.305688941926543	0.348463918248278	0.356856220608282	0.389231298595246	0.41841377816347	0.343580496526499	0.409846730993286	0.306683686585267	0.437905717176176	0.543158424789043	0.48339011236483	0.387103943150306	0.385473880520557	0.310964593831278	0.273399248218352	0.360990030107911	0.391786172045369	0.32354873158822	0.294345007167446	0.238185949663529	0.356605686028607	0.283759168525647	0.475295137645597	0.363174468737272	0.402140059459325	0.510187962655251	0.291558245682094	0.293331753032601	0.316308779517903	0.31354598463221	0.456133196566832
1.12.98.1	2.99697435387096e-06	3.83987058962739e-06	9.58866348546612e-07	8.23612191468405e-07	0	7.44626965254828e-06	1.57855217832374e-05	1.16654919058403e-05	1.67061592900984e-05	6.51366794596351e-08	5.27800643110339e-05	4.75563924012555e-06	3.92372745296987e-06	4.32252308009181e-06	1.0106821322386e-05	5.32489535925012e-06	0	0.00102060294547697	4.36095785797789e-05	1.57648534428118e-05	8.08672092626829e-08	2.18244504964743e-05	4.46281242632848e-06	1.11695401494339e-05	4.32702863875891e-05	2.86527489067318e-05	2.20018374624488e-06	2.29941400755477e-06	6.34519600666246e-06	4.66725498691589e-07	9.93692199851614e-08	5.66425199838314e-06	7.43704870382892e-05	2.77293335861223e-05	3.46615796639607e-07	4.16298190548171e-07	0	1.87330075753256e-05	4.59414926110535e-06	5.04057183481414e-06	3.39500563015868e-05	0	3.87687201007413e-08	1.60838155962085e-08	1.68399444794934e-07	3.7745642038375e-07	4.07170915887134e-06	2.24246425994075e-06	1.00491301728455e-05
1.12.98.2	0	0	0	0	0	0	0	0	0	0	0	0	0	0	0	0	0	0	0	0	0	0	0	0	0	0	0	0	0	0	0	0	0	0	0	0	0	0	0	0	0	0	0	0	0	0	0	0	0
1.12.99.-	0.045145451114019	0.0193778828137182	0.019810368229484	0.0208514591160115	0.0154482302869237	0.0263154329482564	0.0183580235410271	0.012317560619858	0.00445253266980658	0.0208054142180766	0.0341099360553864	0.0181475921154698	0.0380393743008118	0.0101699907641899	0.0281469350605611	0.0160433367193168	0.0136140676800894	0.00148765722398853	0.0165002235421611	0.00453216771293114	0.00699728830180179	0.0250339714711218	0.0159222948075122	0.0115674674542828	0.00157683083403599	0.0189015446777739	0.00834872134160687	0.020601911029434	0.00812650080194212	0.0146566140369229	0.0128948811933619	0.0208783825970119	0.0130455438413457	0.00901246792722361	0.0120857068433233	0.00974842638809721	0.0120355003962636	0.00690861090168894	0.00390069762132347	0.00586063754346529	4.22662654121056e-05	0.000572393958789401	0.000435780122995699	0.000449034492657607	0.00687766210284079	0.0077109030096585	0.00814919755683578	0.0060443817350227	0.00212722046269767
1.12.99.6	0.165145528025156	0.122551690577714	0.105945131072004	0.0523357423554605	0.0833639130479058	0.150601083603757	0.18851173493825	0.143932484486378	0.119573019049737	0.093076667967233	0.151235729071012	0.132371409953796	0.16728120201406	0.35305310580716	0.177179628426745	0.177364257286975	0.0686601933116895	0.0913169030553966	0.0676119613148611	0.10741074597583	0.0858815163724781	0.203782149279702	0.167232678103283	0.175565037327245	0.111443904274099	0.180733035746078	0.129975085780542	0.289015263362467	0.130852442413388	0.146621343169197	0.10997598833864	0.110406852272511	0.148363533018336	0.180445982310657	0.107669193073289	0.102254291329206	0.110977538072728	0.125461867968897	0.238211478617755	0.140520471136486	0.186270717018403	0.136860023355507	0.119328366682527	0.217164879605629	0.0716949289088712	0.0863857320517558	0.0597480221723788	0.080881850028258	0.310635286227122
1.13.-.-	1.5702655699358e-06	1.50399896517025e-07	5.51357573988925e-07	1.48152322741053e-07	4.38744557989521e-08	3.4305314629603e-08	1.3801041766795e-07	7.80168950176229e-08	8.18980438847935e-07	3.25683399372557e-08	5.61237202024614e-08	7.45062037173625e-08	0	2.00254594499034e-07	9.33269679313267e-08	6.48089300729359e-06	2.66500702608727e-07	5.05323990640922e-07	2.43975654242276e-07	1.6571275083819e-07	4.09542061974176e-08	4.95294075025667e-07	1.69276646304927e-06	4.55344899416636e-08	9.09318910210058e-08	1.13728918675207e-06	1.48045526278546e-07	7.31858499005628e-07	5.37596882761551e-08	2.92608725104419e-07	7.70146992456405e-08	4.21852643874883e-08	6.00552604055649e-08	4.31784963387806e-07	1.7330790888953e-07	7.27226650291327e-08	2.80065313573041e-07	0	5.96577847072877e-08	4.79923252539005e-08	3.2175260844437e-07	4.156310996608e-08	1.15349384734233e-07	2.20376050864981e-07	8.4199725014704e-08	1.75557188450719e-07	2.29118875073529e-07	1.74567927372686e-06	3.71350059100719e-06
1.13.11.-	1.09407529372773e-05	1.39891285718661e-05	7.19243436349346e-08	2.71202843073046e-06	4.38744557989521e-08	2.95104120048592e-05	6.28623013262406e-05	4.64744843820843e-05	1.53652398264549e-05	0	0.000546253925464138	1.62598195197115e-05	7.35681186683692e-05	1.60529113500233e-05	4.04096828144502e-05	2.76369351055076e-05	2.66500702608727e-07	0.00165129695908755	0.000100059876025322	6.02627622358561e-05	3.64423015517961e-07	8.56419392303417e-05	4.24403253856204e-06	4.43133783670422e-05	0.000109851612778254	0.000107453786065845	8.63892978875433e-06	5.81058521120794e-06	2.29711936353647e-05	5.92459666283471e-08	2.73300893387359e-08	2.2699059831983e-05	0.00011974491165781	0.000110692892366912	0	4.38289169128319e-07	2.80065313573041e-07	0.000289814036514165	1.84361668342917e-05	2.01097362918659e-05	4.72451896306013e-05	4.156310996608e-08	9.59650260032143e-08	2.12334144228061e-07	0	5.96906745765361e-07	1.65158844559493e-05	8.34586986600242e-06	2.9051329212206e-05
1.13.11.1	0.00789925072013483	0.00731950517204337	0.00654979547492117	0.00424049492795776	0.00499381523515236	0.00685444655445983	0.0132516474008446	0.0128275369398263	0.00958550453985599	0.00481346255201748	0.0165103130697247	0.00847955390327607	0.0102373879311156	0.00830220956714226	0.00712587139483589	0.0101727300864516	0.00510531759172091	0.103333674625768	0.00798163370801231	0.0122595843383475	0.00662627866857081	0.0163119643237296	0.00869392449663735	0.0116534570195584	0.0124233838567518	0.0115907824294918	0.00928682789312916	0.0196088667532537	0.0116987818375248	0.0108131693280151	0.00832052196073721	0.00657896749615769	0.00836753859216855	0.0124319223972845	0.00642682489715585	0.00543765623095147	0.00504895607382928	0.00806505819934668	0.00830713892963839	0.00846495386545825	0.0145681824863353	0.00942880577038883	0.00763503340521636	0.014864277264443	0.00427363248425712	0.00431993400535314	0.00412434782503693	0.00538479926353579	0.0146929024325108
1.13.11.11	0.00260974601707179	0.00262878923584552	0.00322354056055657	0.00366483426634167	0.00326309665231187	0.00636090550354096	0.00574051806404176	0.00627010869294695	0.00622401286396636	0.00137580350377697	0.0102147445561715	0.00330513257269908	0.00799751163724579	0.00585897220235638	0.00445706773929769	0.00277845232673026	0.00356194534340857	0.0379108558936547	0.0042483540950792	0.00681502699600861	0.00436662374857623	0.0066048615631982	0.00224002966521247	0.00469895626553291	0.00518780997359175	0.00466263492780011	0.00118777385212052	0.00200348556418577	0.00464258524020074	0.00131099345582435	0.00150542546321212	0.00122272120803798	0.00389993040765697	0.00735716396739376	0.00178223993313792	0.00327917634587082	0.00156727673774238	0.00463096015143927	0.0073349884038307	0.00286747955159532	0.00383507700834592	0.00383893143116302	0.0026900494214268	0.00125346151415264	0.00187354633600745	0.00226008657207726	0.00166983544158309	0.00181285363395911	0.00267761374273132
1.13.11.15	0.000692031196560336	0.000519554707726458	0.000243790336297815	0.000291113368980028	0.000961998697274305	0.0008576188238004	0.00130212911627537	0.00197085879281382	0.000446819530562717	0.000254971557864633	0.00388260543791777	0.000369197460719189	0.000569949236173771	0.00105739966461828	0.000869638139808408	0.00170821480510565	0.00027681875432843	0.0235274056441385	0.00157683884864134	0.0011089690519643	0.000160554084828309	0.00164278828450791	0.000318967664766564	0.0019629643037006	0.00181067523947211	0.00205279239199558	0.00054356957280101	0.00222086603058631	0.000846817622284501	0.000309548719338227	8.35310854569534e-05	0.000676453249999922	0.0019812642164787	0.00228139559629587	0.000101015971745883	0.00081496189466038	0.000679538254140568	0.00258230198510611	0.00166342107657633	0.000705155553878976	0.00111050373359773	0.000271958793687663	0.000330853676811434	0.00225893945963809	0.000315312923330477	0.000520083793207344	0.000556166025362569	0.000630465195981308	0.00120604960883741
1.13.11.16	0.000925118761086263	0.000489613283769203	0.00037087529609764	0.000242836461299013	0.000808584966872388	0.000465154893341344	0.000678703227454312	0.00136054892913648	0.000212808835742315	0.000190653886603928	0.00304964435483879	0.000344495961648116	0.000415724261651775	0.000891814631309514	0.00056119445558516	0.00114515309427109	0.000669100511166495	0.0108685437127155	0.00048856147893603	0.000574147841636081	0.000215398380573648	0.000938211484336795	0.000351773034508912	0.00152205182968676	0.000482452049690822	0.00121186484402305	0.000875835301787097	0.00458315684626606	0.00109028878239527	0.000484176688688054	0.000221338035345267	0.000459182804959817	0.000748767979101923	0.00156242576907909	0.000222633088854292	0.00146143810518186	0.000714756798658245	0.00106648729390487	0.00161965806136445	0.00103625866735723	0.000247060119005322	0.000361345154135649	0.000450594872980982	0.00258656987710847	0.000586026153300537	0.000231852222704137	0.000272851933915672	0.000567025344622425	0.000821001812793334
1.13.11.2	0.00126662793735388	0.0012915150676545	0.00160321997547808	0.00162967737182984	0.00171370015161257	0.00290732896040032	0.00280661476966214	0.00268328051378371	0.0029096662178742	0.00068990457281473	0.0041910595563328	0.0015895212311927	0.0039626586887527	0.00289662618532753	0.00214449901637841	0.00133966948565932	0.001419515271131	0.0116987699364608	0.00191379093486437	0.00339123705786596	0.0022071816223188	0.00317177192270144	0.0009181543282618	0.00147456110703974	0.00245860439559117	0.00219490226297144	0.000520224214844653	0.00104529023243929	0.00217165629852972	0.000663490379339407	0.000724865669538272	0.000584939249333132	0.00159285336088581	0.00243445300833314	0.000865613357743336	0.00141119271411521	0.000833022695486554	0.0026946401659025	0.00377407473351094	0.0013266612527267	0.0016822574215324	0.00194317236682041	0.00136402964077822	0.000770867021747759	0.000918310829733671	0.00101415669522455	0.000740693188493459	0.000816675339261684	0.00122767036718556
1.13.11.20	0	0	0	0	0	0	0	0	0	0	0	0	0	0	0	0	0	0	0	0	0	0	0	0	0	0	0	0	0	0	0	0	0	0	0	0	0	0	0	0	0	0	0	0	0	0	0	0	0
1.13.11.24	7.31683015711101e-07	2.37446716216159e-07	5.75318890056658e-06	9.74094580317499e-07	0	4.11663748945955e-07	5.55698542626256e-07	3.5325544136112e-07	8.63963484300894e-06	3.908200576314e-07	6.73484540295006e-07	8.94074249918266e-07	0	1.91649570666902e-06	1.47341738993532e-07	1.91105483430074e-07	0	6.06387659354981e-06	2.92770531425748e-06	4.62408025951392e-07	0	5.94351805952812e-06	1.97024930548299e-05	5.46413819044137e-07	2.53738098032111e-07	1.01738385606053e-05	4.13109070182467e-07	6.62997861728782e-06	8.48741385129221e-08	2.80035090605134e-06	5.96215255687553e-07	0	7.20663007922931e-07	8.70732546948289e-07	2.07969366459514e-06	2.02926725936955e-07	0	0	0	1.33918710851767e-07	1.29553585437421e-06	0	2.32612319072378e-07	9.6502897294459e-08	1.010396438631e-06	5.78705260189243e-07	0	3.15953079131311e-06	1.9811258761804e-05
1.13.11.27	0.0167464682412229	0.0152962988565303	0.0188057429220845	0.0174603286335776	0.016966320408386	0.0273208637037672	0.0294362661273596	0.0282337844625762	0.0332791702985033	0.00874045185079253	0.0272738492256666	0.0189686746044734	0.0404687341960777	0.0287131445920468	0.0212997072880061	0.0315401706894484	0.0176073883264025	0.152110833858292	0.0163693474449198	0.0347167759793832	0.0243978838642893	0.0332759057938773	0.0136944287974802	0.0171960959482411	0.0245284178031439	0.0160210540968096	0.00979329159216079	0.021140805578417	0.0263013488873542	0.0126453325057573	0.0122315426963656	0.00756377439968329	0.0177643068560698	0.0246567846213272	0.012158595537469	0.0165727503838867	0.00992751274534336	0.0166318208976308	0.0364341973364191	0.0164786992643182	0.0240441632179448	0.0237612102303384	0.0172874548871405	0.0134149477752931	0.0110813346420621	0.0116949773527525	0.00813964539145818	0.0139141730690557	0.0229191118159804
1.13.11.3	0.0159757699321773	0.0147187394487755	0.0174649572913776	0.0154606519905622	0.0149269426146765	0.0229881857367599	0.0273964648790368	0.0273226366795413	0.029763279544648	0.00876098676810341	0.0268944652654868	0.0180386138587743	0.0350468503426701	0.0249216888048721	0.0183637143273483	0.0167214868308636	0.0164542357132322	0.172386624539352	0.0141515439688993	0.0316610750560228	0.0216350652135192	0.0319781349732871	0.0145418837700412	0.0178680791450483	0.0227548587365745	0.015008367724324	0.0117071784821685	0.0256118815695008	0.0256216294826757	0.0147727217771256	0.0134594305012157	0.00846059631711121	0.0163215332829175	0.0242933845967692	0.0124459517352172	0.015413410888646	0.00994832067194595	0.014051114689419	0.0309560100128811	0.0163706987571011	0.0245207227990542	0.022533265776212	0.0167377104037283	0.01755988442004	0.010446705722168	0.0107532235472564	0.00774356265604976	0.0101359049519386	0.0205832536372982
1.13.11.33	1.28924859387313e-05	1.33216174960055e-05	7.19243436349346e-08	2.05076623675089e-06	4.38744557989521e-08	2.213286581219e-05	4.71699080477004e-05	3.48681484246353e-05	0.000106959231562909	0	0.000157997701315482	1.6708644956264e-05	1.17711508076187e-05	1.20498369258437e-05	3.03276302180216e-05	2.23439725191863e-05	2.66500702608727e-07	0.00628292082934337	0.000225916905665465	5.06760996310486e-05	2.83555822469738e-07	6.25007303615827e-05	4.2854023096021e-06	3.32351617060083e-05	0.000213911301711068	8.20409451787052e-05	6.50760707016192e-06	4.17231764212929e-06	2.22391329365904e-05	5.92459666283471e-08	2.73300893387359e-08	1.70348747147225e-05	0.000459029570148443	8.3110267125129e-05	0	2.73314939676324e-06	2.80065313573041e-07	5.61982952228325e-05	1.38420616515446e-05	1.50915366581962e-05	0.000218608773080749	4.156310996608e-08	9.59650260032143e-08	2.12334144228061e-07	0	1.84294359232947e-06	1.24442104180938e-05	6.63000177731432e-06	2.23041830500976e-05
1.13.11.34	0	0	0	0	0	0	0	0	0	0	0	0	0	0	0	0	0	0	0	0	0	0	0	0	0	0	0	0	0	0	0	0	0	0	0	0	0	0	0	0	0	0	0	0	0	0	0	0	0
1.13.11.37	0.00309764145017166	0.00297481812651345	0.00302536474982856	0.00236319403902216	0.00242485293022608	0.00325954258865179	0.00524302550951467	0.00414273621018285	0.00486626954462899	0.00192969750321843	0.00292613735125706	0.00360547476534522	0.00523691836948679	0.00387699967641824	0.0030597425275113	0.00344480865887058	0.00218924904183311	0.00648241242271099	0.00234572414584092	0.00481071670645552	0.0035962395421928	0.00559272006477767	0.0032880623722409	0.00330313005015994	0.00414740677371097	0.00289930959781875	0.00324305960578425	0.00701276144802035	0.0046248356693485	0.00392746596186212	0.0030733881771353	0.00209623925774982	0.00217116387821524	0.00364054166109933	0.00256087395439058	0.00261838875252831	0.00203531489137727	0.00207720984404909	0.00462701045038551	0.00312575566776569	0.00517548809579998	0.00435256571847675	0.00335892618596784	0.0048635539496548	0.00194843389250177	0.00179077162617891	0.00143330814859854	0.00211525104824057	0.00502443647541846
1.13.11.38	0	0	0	0	0	0	0	0	0	0	0	0	0	0	0	0	0	0	0	0	0	0	0	0	0	0	0	0	0	0	0	0	0	0	0	0	0	0	0	0	0	0	0	0	0	0	0	0	0
1.13.11.39	0.0348719008774972	0.0280394118286121	0.0310808320824717	0.0304600557088277	0.0332205884591455	0.0589934438700357	0.0198448119291656	0.0256791929854833	0.0138833116038295	0.0347009961940751	0.054633053592274	0.0277348159153143	0.0418340080025155	0.0254754604012483	0.0442596605932246	0.0357325145108777	0.0324101477691432	0.0165140246819806	0.0264524713683465	0.0393710167435732	0.0275683158212031	0.027880956569443	0.0397937445169933	0.0363376616395447	0.00133963180888529	0.0342157142263837	0.00949578303997538	0.0271424116004055	0.019902275010094	0.0264003219126894	0.0231043811939969	0.0359550283548095	0.0345504830199292	0.0371192332977326	0.0251800677170791	0.0436415026368526	0.0338836149017417	0.0239907515202064	0.0148482492951334	0.0293324591297546	0.00727286201838809	0.0216835072216129	0.0105642407080814	0.00665736827947473	0.0254008026021603	0.0266701908039273	0.0230310164762823	0.0180099597189131	0.011147779259692
1.13.11.4	0.0069851386838484	0.006270453297501	0.00629890609501628	0.00501808929411482	0.00566187529701971	0.00734841252201105	0.0111811943495957	0.00975613190157982	0.00985440042586862	0.00429381374271371	0.00814038459364756	0.00788368716618764	0.011496785940029	0.00879066971962286	0.00698659823270946	0.00803042956703457	0.00482827794340331	0.0280949384695771	0.00552893897853373	0.0106582567845557	0.00737032718118747	0.0118738889744394	0.00675612341917112	0.00848048296210364	0.00907630856134299	0.00697459927029862	0.0071290897126726	0.017452638481605	0.00970482605650565	0.00824065244940274	0.00633583800840132	0.00491076511358747	0.00540538418595569	0.008326362672985	0.00527002126477739	0.00596308031573607	0.00463577240749903	0.00568100409539328	0.0103099922776315	0.00704816635447178	0.0111463643382742	0.00911132688895299	0.00708148645577618	0.0110664878918984	0.00421848492224589	0.00384427235832368	0.00320534609847314	0.00449594204250445	0.0105718229828518
1.13.11.41	0.00229151124817421	0.00222948555451625	0.00307014772531443	0.00306544240057438	0.00277406796560025	0.00464418802628512	0.00460073334257857	0.00373541136815529	0.00574876631910179	0.00111130215651163	0.00348557222336673	0.00288090199431125	0.00714292757736503	0.00478543241784076	0.00355467494237651	0.00172091569347074	0.00274910586692865	0.0199172844255072	0.00255160477371467	0.0058388010917273	0.00430609774289082	0.00499606146604636	0.00161748532720496	0.00136588076451192	0.00381957980034493	0.00180179775080749	0.000733873969300015	0.00170439973744433	0.00402149462421365	0.00111824108369185	0.00138900568188218	0.000696140362710359	0.00287591247041729	0.00328031930206077	0.00165861487934365	0.00271677818463938	0.0013746627902838	0.00220059192177688	0.00661692796032658	0.00232583759815962	0.00297687767318837	0.00376107717665617	0.0026079033983515	0.00070034236036406	0.00176152722087432	0.00192239646253001	0.00121350140945472	0.0013931208483224	0.00177593114328694
1.13.11.5	0.00771385719360825	0.00746961316596859	0.00919728846429502	0.00888201118690956	0.00824179411674878	0.0131648534922823	0.0144063625453322	0.0129443491259831	0.0165534753382282	0.00424777324088992	0.0127638666053809	0.00937161337387268	0.019892117482689	0.0138211012388455	0.0102106951043717	0.00716126895603281	0.00824200589010872	0.0563485257565009	0.00764723438088794	0.016456682851975	0.0121843296457517	0.0155259335007703	0.00662090579262136	0.00777495604887785	0.0118934752395369	0.00678530545098929	0.00473699952647399	0.0105299087863503	0.0126080929609849	0.00621431064445558	0.00586752464562475	0.00353562516150044	0.00843793430614542	0.0118598233899183	0.00589153759211042	0.00837307736867751	0.00488966275024503	0.00780629360254154	0.0180770741618763	0.00776129362530514	0.011755155872986	0.0118602275555216	0.00860008581612429	0.00657962280842755	0.00547493800113614	0.00556727304298104	0.00382321144944026	0.00494075392632689	0.00883910565846541
1.13.11.52	9.38353285472216e-05	0.00011413809079084	4.65642152168129e-05	2.73910883878152e-05	0.000150777603889721	4.40016159200578e-05	6.7705659775746e-05	1.13482880966712e-05	1.22544684634246e-05	0.000144034414435323	2.52320712638518e-05	0.000141259519357235	5.06397882631371e-05	1.43306604181488e-05	0.00013455669856383	0.000125538879106886	5.5884115727734e-05	5.05323990640922e-07	5.00789544461255e-05	1.48547805092997e-05	4.77115773433934e-06	7.49383163226531e-05	5.64724394714747e-05	0.000148855938325671	1.62814451580632e-05	9.26460365380861e-05	0.000145630837824201	4.23425768089936e-05	1.49643055889446e-05	8.99585541474644e-05	6.37273971095439e-05	7.12596711192417e-05	2.02647559961676e-05	8.14444732352546e-05	5.16645348547719e-05	2.43996245879202e-05	2.03921122390705e-05	3.83763859250855e-05	5.56000059504857e-05	0.000167349548102545	1.07961358638648e-07	9.68417337481036e-06	3.74602309076957e-06	1.70145822006267e-05	3.70834949137019e-05	4.64041922642576e-05	8.89717690027893e-05	7.32114414527834e-05	1.95827404634216e-05
1.13.11.53	0.00881391169563982	0.00671380276685634	0.00944417636827666	0.0104099575445181	0.00950106451980483	0.014115210564641	0.0126157297848088	0.0120977152389221	0.0180434589441079	0.00375514238943283	0.0132666361957719	0.00836675860798492	0.0209742202365429	0.0144717862466907	0.0103845016264035	0.0440247666025004	0.0113718520243552	0.0744194467700844	0.00668566628934357	0.0163138292041198	0.0129632516132893	0.0132901289554137	0.00521940561124454	0.00527282812553125	0.0100583679127948	0.00451095642835485	0.00219522900135926	0.00551985117954676	0.0115185978914347	0.00368250180904237	0.00429015458342505	0.00187192850987492	0.00898044363075262	0.0146120824876623	0.00506507584152535	0.00932283583975151	0.00455102449980926	0.00628814457501859	0.020475396275049	0.0066299552021795	0.00979101893367392	0.0113926737347931	0.00805330853765539	0.00306609113988583	0.00533900536979829	0.00599587391154942	0.00335582229464541	0.0129723084890931	0.0169157226779943
1.13.11.56	2.18548869850871e-06	3.35275679577234e-06	0	6.6126313395288e-07	0	7.37765937464485e-06	1.56929063580644e-05	1.16066164704444e-05	0	0	5.26678209705042e-05	3.88442011143519e-06	3.92372745296987e-06	4.00310785919345e-06	1.00822645378991e-05	5.29304456241888e-06	0	0.0002107475867904	1.89802276148977e-05	1.48162468535394e-05	8.08672092626829e-08	2.08338768213794e-05	1.00470246988312e-06	1.10784718703047e-05	2.21856160292963e-05	2.67367289261545e-05	2.13133233242723e-06	1.09198814363853e-06	5.53119764573805e-06	0	0	5.66425199838314e-06	1.51657822992281e-05	2.75842142425094e-05	0	0	0	1.87330075753256e-05	4.59414926110535e-06	5.01825212783379e-06	4.43253931815815e-06	0	0	0	0	6.28565078044912e-08	4.07170915887134e-06	1.71587597408836e-06	6.74725047410107e-06
1.13.11.6	5.85504834503219e-05	3.76732283861337e-05	1.09418076494463e-05	0.000387482598832442	1.11848419635183e-05	0.000351026989669397	0.000173631246389828	0.000591949948289122	1.65177867694587e-05	2.63171092954088e-06	0.00343519117394604	4.46560094251924e-05	0.000101202795908799	4.81027512663093e-05	0.000111948673227564	0.000400592088080258	0.000589102504793504	0.0067497921858349	0.000214411323523184	0.00016556090257182	1.11406436688526e-06	0.000242358791484029	4.71724455462229e-05	0.000812807237996346	0.0002445837628814	0.000573393047698302	2.43575609086043e-05	2.54094374508514e-05	6.15734776821764e-05	5.29637580430613e-06	1.09306115808288e-06	6.25368152522708e-05	0.000168135905488695	0.0022378891304291	4.24038490202903e-06	0.000335575895278395	2.6293775978678e-05	0.000426691060827121	6.44345542973355e-05	5.62530054965255e-05	5.11322530691011e-05	1.99380590450499e-06	1.56636921800434e-06	0.000104504790838036	2.61415178880238e-06	2.62497609733113e-06	4.62535865787354e-05	2.62782686481072e-05	0.000200764330377429
1.13.11.8	0.000641598878892392	0.000274882177798457	1.62102259510464e-05	0.000557839009415023	2.27393150187688e-05	0.000976711775403383	0.00115564010457591	0.0016041243183211	0.000175463287959546	5.39935287925157e-06	0.00808666749886938	0.00028766876041015	0.000543188775684111	0.000361088871444582	0.000863905513661881	0.00831719332221293	0.00102413235399664	0.0295897818494799	0.00163648762478605	0.00109110425735315	2.56850032738186e-05	0.00152743689155875	9.4645185437121e-05	0.00195872378011418	0.00184991490367961	0.00235432137831272	0.000164149221423023	0.000106218569037362	0.000417203253275269	3.29113680702027e-05	1.69434868289292e-05	0.000420678071673144	0.00174955085124662	0.0047935805933336	5.36578204647964e-06	0.000460883798160215	1.93043768962919e-05	0.0021629463497185	0.000337830481790556	0.000380365521365707	0.000743884087705503	1.80828106416226e-05	1.78139367455965e-05	4.11472018070103e-05	4.048454155272e-06	6.34301272100661e-05	0.000316547981388182	0.00180635895411316	0.00286216917229269
1.13.12.-	0.009186776570071	0.0108206287977781	0.0117517077975672	0.0117875520421169	0.0277151110889327	0.0150157274635746	0.0175603204416612	0.0203427765822968	0.0220531858808469	0.0105575256650657	0.0088816062606694	0.0100725599977379	0.0220268351661165	0.0230190860153442	0.0124975518963469	0.0234191430537645	0.00980194402692506	0.0393293583288462	0.00883820423130621	0.0200296308347084	0.0144160962104682	0.0184716910844539	0.00747282441801053	0.00512701449343758	0.0125257925460945	0.00925724103988132	0.00541725897986861	0.00782903034155703	0.013543188391064	0.00695708831621387	0.00518557065512209	0.00755201423862883	0.0100282453676498	0.0104902265563518	0.00606763209252935	0.0108847111788192	0.0102699818998091	0.0310463281899554	0.0393036186999536	0.00852404731582806	0.0137515924634274	0.013804459405424	0.0111582029176547	0.0171806740001613	0.00691469617551494	0.0142022307628904	0.00819094671581768	0.0109566455236352	0.0149879063459787
1.13.12.16	0.0167301426923163	0.0151394869685607	0.0172103348078538	0.0082552779341524	0.0087459861418229	0.0186807536011811	0.018388771270849	0.021233746059574	0.0153278268398176	0.00584380116801341	0.0411656779799787	0.0100049938622831	0.0324070943149144	0.0192420024308438	0.0258969218445338	0.0204774441596811	0.0133213792105742	0.204192813956843	0.0141726605780606	0.0212710177461903	0.011158832621046	0.0245243872509329	0.01008639856681	0.0194085817668001	0.016976531230697	0.0182700270010204	0.00555537467087005	0.0131833569456712	0.0162578582092388	0.00669595122952515	0.00707853960848283	0.00915969657874335	0.0172088673027008	0.0303424607390524	0.0130330616345174	0.0165644075444259	0.0138429223167963	0.0239260312159237	0.0189127238294071	0.0104709608970631	0.0134054392796157	0.0117437342629524	0.00804612707396402	0.00832954215236727	0.0093564929115844	0.0120290111326599	0.00621519255533687	0.00572256445933275	0.0111451889943002
1.13.12.3	0.00444771000878906	0.00434031290712951	0.00616336194704955	0.0061530258271977	0.00608604997795116	0.00902127363615888	0.0083529942040002	0.00733129147701685	0.0117809006664668	0.00241781110719862	0.0036779408924118	0.00556526921462281	0.0141320055819196	0.00965480079614358	0.00655071099004241	0.00329748519873497	0.00552993252373421	0.0282356691139779	0.00407655256153555	0.0108226037885709	0.00862664701677725	0.00882670385915624	0.00331337696398073	0.00245850551809702	0.00630515277513995	0.00204843383393374	0.00144204665448089	0.00338241858869046	0.00773667014818602	0.00231405630898939	0.00280176506586406	0.00118338323054085	0.00498597654073188	0.00484556685084892	0.0033435047977073	0.00542803053562643	0.00293298135294588	0.00420876349980583	0.0134891378779915	0.0043562631663004	0.00600235756512703	0.00757005860842765	0.00527989605411097	0.00189406193733577	0.00352714697651561	0.00378490383619609	0.00214823765893476	0.00278663987228795	0.00332370137304743
1.13.12.4	0.000328669925928271	0.000114527439527367	0.000118074753459037	0.000161838853010062	0.000120470570918347	2.91371167303099e-05	0.000138903175834153	0.000254281966109743	4.88458975849887e-05	2.64177888497664e-05	4.69348118096854e-05	3.34252059504877e-05	7.15760543125406e-05	0.000102469273365154	4.49645729336077e-05	0.000229340700435684	5.22532606068382e-05	5.8484830648061e-05	1.14578119295525e-05	5.31248989676757e-05	8.972087242818e-05	0.000250147512548337	0.000212835647671349	0.000234745581010232	0.000216209885703644	0.000253138639376432	0.000763495444619918	0.000330576102254409	0.000166186811042316	0.000186463481315336	7.1757442387446e-05	0.000146473645451712	4.22842895923122e-05	0.000114678824366499	6.11369890815544e-05	0.000225741676076684	0.000178593468172761	0.000130565843408294	0.000127069509229074	0.000134449994876921	0.000106604014294213	8.82731662880828e-05	6.90807930098153e-05	0.000661767059591239	0.000205691518941541	0.000605721275275688	0.000271438602418211	0.000273178950105117	0.000229073596869988
1.13.12.7	0	0	0	0	0	0	0	0	0	0	0	0	0	0	0	0	0	0	0	0	0	0	0	0	0	0	0	0	0	0	0	0	0	0	0	0	0	0	0	0	0	0	0	0	0	0	0	0	0
1.13.99.1	0	0	0	0	0	0	0	0	0	0	0	0	0	0	0	0	0	0	0	0	0	0	0	0	0	0	0	0	0	0	0	0	0	0	0	0	0	0	0	0	0	0	0	0	0	0	0	0	0
1.14.-.-	0.0287699359732541	0.0287140010288071	0.0365850533186124	0.0358760468541568	0.038853953169706	0.0524699545579076	0.0534513015496814	0.0505521748194757	0.0662733257889603	0.0175178644947407	0.0387300316308028	0.0346379182255388	0.0788852378597476	0.0573114769617622	0.0395269527199457	0.0272830741003955	0.0320278752166018	0.146911702961931	0.0267655634897148	0.0633984461133075	0.048291423612595	0.0579352287823378	0.0248930620890056	0.0265706191006113	0.0412249642378123	0.0227961803103295	0.0153095510583692	0.0321934852906067	0.0478150462485434	0.0203965954104931	0.0203601540441385	0.0124299486835579	0.0285764945037931	0.0379850262867626	0.0216319052607256	0.0331917508364788	0.0201233250028321	0.037846453083321	0.0780476568974886	0.0284514367975405	0.0407788704711173	0.04505631923925	0.0327672414059666	0.0247272622689063	0.0213164913557163	0.0250140149162027	0.0157241202599742	0.0197848713538335	0.0300122217298185
1.14.1.-	0.000703371623113342	0.000222852258228452	0.000294034636740727	0.000146606314455519	0.000430693305566771	0.000285933639219645	0.000407553274581688	0.00131832940616166	0.00023432579348222	1.29662487390839e-05	0.0037908737589662	0.000124090276024049	0.00050043095024361	0.00028235190636979	0.00027812791693539	0.000909712978117562	0.000758771217585407	0.0230736596319546	0.000404416316505621	0.00077614053138415	7.88695888944886e-05	0.000883389213691598	0.000305435997243691	0.00107108004538208	0.000370075950743925	0.000953162398202188	0.000439289277862386	0.00295186395655533	0.00101473805383892	0.000184011574424276	0.000201213986186219	0.000247504768674954	0.000688064503354633	0.00124022665543075	0.000203983768722877	0.000964795514821785	0.000442014289248242	0.00123686467881759	0.000994058689336411	0.000736118191541013	0.000200853464180755	0.000201354515605254	0.000270465388439419	0.00168502808381401	0.000384159873528255	0.000147377314263031	0.000168455211871601	0.000370269559334319	0.000477377747620511
1.14.11.-	0.0160608992362738	0.0128704065298911	0.015796626027812	0.0150766431654138	0.0164709609585344	0.0240113806609779	0.0246656485195861	0.0283128723768155	0.0274789625561527	0.00706105333968321	0.0379895832259553	0.0149337108111153	0.0335400668738199	0.0255766080097103	0.0185005033276058	0.0444152751853834	0.0178607526899725	0.219055675392067	0.0155939452242047	0.0303329202660216	0.0194988240727105	0.029985406647142	0.0115197048161159	0.0188570362053315	0.0212836983121315	0.0180162961645358	0.00870381423724605	0.0252604478544437	0.0239117881189281	0.00965953136230012	0.00940991027352592	0.00691763925869565	0.0183337032723402	0.0285127274326521	0.00968976974599642	0.0173807154452426	0.00979747272674597	0.018653070271287	0.034225326498128	0.015414779749348	0.0192795560568834	0.0188581644964895	0.0141285364900668	0.0172071096279001	0.00999017611120123	0.0109074181783152	0.00756499932621193	0.0158722636680741	0.0235756152979704
1.14.11.1	0.000555807045731204	0.000326398994641279	0.000134949128454289	0.000132215346936157	0.000404588689879415	0.00041749528306844	0.000941741966672933	0.000770037965339666	0.000175882720989551	0.000144617891320122	0.0027269449651479	0.000236625324083123	0.0003055957277436	0.000416043473378416	0.000666448889413638	0.00760104591967524	0.00027287131863845	0.0139925982873286	0.00111597347080261	0.000843169652473947	6.74790701621169e-05	0.00126643429181756	0.000236870643840571	0.000759282748680319	0.00135759069804833	0.00157146436065931	0.000197277688242465	0.000154633965190437	0.000501482342811769	0.000124159203374946	5.91190830526047e-05	0.000431967606480015	0.00107370132869188	0.00178143265764184	5.51069700956312e-05	0.000244765520281774	0.000194242230536402	0.00138703123819225	0.000637395781369793	0.0003660530979814	0.000486692932301713	8.43800838555701e-05	0.0001253496519398	0.000566667568675069	0.000104669468183606	0.000740177353543612	0.000587912825723134	0.0019274897238722	0.00263270062375106
1.14.11.16	0.000448710938776752	0.000511959927664046	0.000104045446624276	0.000652337282988773	0.000422781455403815	0.00154473164982944	0.00193017441445994	0.00276449302447971	0.000336710746980318	0.000137628368474303	0.00982193219045601	0.000498099100195848	0.00093732046466939	0.000884497389509242	0.00127399279261468	0.00147417931561433	0.000763941995828694	0.0413276608966856	0.0026071510624829	0.00180470697098663	6.43810022260921e-05	0.00256779312392002	0.000257481568239688	0.00317807930092505	0.00298265009810468	0.00353526374445394	0.000333116033397019	0.000345031177089537	0.000828317058469436	9.91379034938272e-05	3.45860836988619e-05	0.000785305900652232	0.00271620149534237	0.00560903123670853	4.4333804096767e-05	0.000626588274182821	0.000294822774562346	0.00355988745197498	0.00100624345325833	0.000675541773504518	0.00132323102775884	9.02378606583227e-05	0.000107271907018096	0.000992372073266352	9.49066475775691e-05	0.00051240455872961	0.000746781771705658	0.000418613916221983	0.00117097059930484
1.14.11.17	0.0104288366179695	0.00855060869387432	0.0104005331718974	0.0102200284240367	0.0108724291669263	0.0171682436494	0.0184232295423717	0.0193542786499112	0.0191243648584492	0.00414241786214294	0.0325641342531123	0.0101307871104622	0.0244069285536075	0.0176181577022349	0.0141312993250154	0.0322762768985451	0.0118329484031943	0.197670855607315	0.0135850755482211	0.0232881060497993	0.0133941667642654	0.022684494511462	0.00656191132281395	0.0115415592385608	0.017823947896975	0.0141699956254698	0.00426821483894339	0.0115972707868064	0.0162767215759343	0.00441093987112644	0.00518547258486356	0.00443933915610958	0.015963023960232	0.0210809330217041	0.00585135930177377	0.0108058144950223	0.00576881043742164	0.0156468327159118	0.0241684285313934	0.0104250119314509	0.0123393607940637	0.011944167649636	0.00874715700856896	0.00749440244179437	0.00633197574926682	0.00743255424765637	0.00561476973617653	0.0113488169629523	0.0156613184958049
1.14.11.18	0.000190980899614917	0.000271099170579291	3.25663728631732e-05	8.20280595132611e-05	4.7832905374769e-05	0.000979516971837357	0.00117829446507043	0.00170056374720753	1.5316966890623e-05	1.47375782434273e-05	0.00390309284729456	0.000292386165207672	0.000692236113045819	0.00063256439094786	0.000815333123689807	0.000442037449740268	1.17104972272193e-05	0.0155402240343248	0.00140961347201899	0.00110734562680846	2.20188591585412e-05	0.00158349920441449	0.000121991477216929	0.00202739784571699	0.00166975953943929	0.00200657345497977	0.000172717906632936	9.89546901106032e-05	0.000470950590169979	1.85135240387804e-05	9.94353865862139e-06	0.000437839786882449	0.00113389385205405	0.00207211023941012	1.24526318964714e-05	6.86233014642568e-05	6.56375815055035e-05	0.00202762612074297	0.000392735159409669	0.000395270307610751	0.000671669141949643	1.80296018695784e-05	2.2187448868813e-05	0.000245480147169071	2.77598902103265e-05	0.000195666640763903	0.000400274779570521	0.000179476006754839	0.000540356182656187
1.14.11.2	0.00010687168891569	0.000119955118774891	4.4810554254313e-05	0.000216971836762125	9.77392372251072e-06	0.00120058991339724	0.000542471403853755	0.00146773890019343	7.88345320320418e-05	3.13519013284638e-06	0.00431533966158551	0.000141141494936718	0.000600355811463653	0.000759221699875984	0.000492859719262403	0.00037804311894234	0.000300553490382244	0.0103240304810196	0.00117816490653285	0.000579108293063396	3.48024219874792e-06	0.000793236223312543	0.000184459233808549	0.00191690424776217	0.000791137859882878	0.00209949207585578	9.0115627302786e-05	0.000171132051945618	0.000215338974358823	2.37711120110103e-05	4.81021464262136e-06	0.000199742415183662	0.000611008254293854	0.00194473246128229	1.65374305544587e-05	0.000194678365101506	1.01076235457396e-05	0.00152047658962289	0.000189977562047439	0.000195582787070416	0.00052884918320559	4.06692048638228e-06	7.61929416497135e-06	4.06246177326363e-05	2.30835264284075e-05	1.89922238443242e-05	0.000139303893571924	8.71028414912132e-05	0.000437763168311696
1.14.11.21	0.000114815306272961	1.05357278334242e-05	8.04580533058951e-06	1.91996994057087e-05	2.97152988912061e-05	2.68397958248042e-06	8.46288126737851e-06	1.59279938652072e-05	3.72358103213333e-05	5.78218121716052e-06	2.31163542788951e-06	2.39471518651476e-06	4.4743678812782e-06	5.99939102014261e-06	3.81168536122893e-05	0.00235507727455443	8.00585328004238e-05	0.00162547738446049	5.17297880864808e-05	9.782342900414e-06	1.85319408271754e-06	9.40155399678355e-06	1.45366759453984e-05	8.56479416409176e-06	4.94204192077418e-05	3.19095760539673e-05	3.4336339533616e-06	8.7831635947031e-06	5.9415559525391e-06	8.45299665247545e-06	5.73395177536781e-06	3.31306182304229e-06	0.000118468272993153	8.61848465202285e-05	3.45259665664466e-06	1.84335824565336e-05	5.75280375216437e-05	1.15581723488446e-05	2.9845639846006e-05	7.83800323342937e-06	7.00301658289573e-05	4.72089894275116e-06	7.79646951255105e-06	0.000221267348502343	3.26593496494621e-06	2.0562699204262e-05	9.51533591697642e-06	0.000545280701203826	0.000698553227765397
1.14.11.9	0	0	0	0	0	0	0	0	0	0	0	0	0	0	0	0	0	0	0	0	0	0	0	0	0	0	0	0	0	0	0	0	0	0	0	0	0	0	0	0	0	0	0	0	0	0	0	0	0
1.14.12.-	9.42217535396391e-05	0.00013102053360117	1.43848700662301e-07	2.4600488136188e-05	8.77489201942398e-08	0.000272948281912855	0.000580707228614888	0.000429479775627867	0.000229174502459928	0	0.00395740564411139	0.000154548603687143	0.000492344475085163	0.000148188683107585	0.000373158936617235	0.000208757875682705	5.33001418134782e-07	0.0197995976034133	0.00106400961050666	0.000561422300499458	3.07399206419586e-06	0.000784495919779929	3.98903996901325e-05	0.000409846825091382	0.00113620905310219	0.000992811581998923	7.90844290120597e-05	4.92630106527072e-05	0.000216729645678409	1.18491944598422e-07	5.46601848869322e-08	0.000209646879301354	0.00144670776729733	0.00102098280905298	0	5.84876925791038e-06	5.6013063780753e-07	0.00198122856060616	0.000170093086979028	0.00018573736571219	0.000603835210050842	8.31262283450326e-08	1.91930067726678e-07	4.24668306858136e-07	0	5.85257861406714e-06	0.000151103780754627	6.64506924315532e-05	0.000253751654444296
1.14.12.1	0.000786050538305987	0.000287882244916082	0.000718069263061158	0.000123647345844615	0.000716267991465243	0.000409970400290801	0.000463138918430643	0.00320545199931908	0.00104629896294116	0.000214236548889202	0.00572672985056459	0.000132314553283512	0.00111842963748997	0.000913800298169561	0.00021019333998443	0.000518559237659668	0.00198235144325214	0.0961128059905526	0.000841450956674243	0.00283760211952886	0.000201059360568534	0.00284095881720871	0.000689934226112906	0.00118865467665164	0.000932733345069943	0.00139666755355906	0.000206973721306102	0.000155664686580382	0.00189973237322519	0.000233539207932577	0.000789890048650341	0.000434068348679551	0.00245401655028454	0.00195520915793651	0.000640625870587426	0.000238453269050984	0.000299726293868467	0.00124542925369967	0.000715217488226352	0.00120150456252819	0.000938860079329039	0.000133298977143614	0.000198761502120159	0.000807461520357056	0.000207724443540139	0.000721084393909717	0.000484724728780247	0.000318387104859041	0.000841979980010455
1.14.12.10	0.00528786499577526	0.00450285919656392	0.00396579272989014	0.00194304061358464	0.00294180090927349	0.00364999108951726	0.00810680212107857	0.010311264163881	0.00534259896317486	0.00300800897708969	0.0150250230715555	0.00491010330365446	0.00558148505081161	0.004790801272657	0.00406284567784127	0.00750498066304531	0.00393894954870896	0.142673461091616	0.00565348587693557	0.00866748636440333	0.00317191947868378	0.0117871834858749	0.00588148267558557	0.00915630742350777	0.00859043056524033	0.00865614269297566	0.0061677968910317	0.0128284791070674	0.00809556347140509	0.00706626410382105	0.0056723961890773	0.0046748284940766	0.00741234763059122	0.00960794467602666	0.00421160870087367	0.00306148365659782	0.00310171128044443	0.00634678232771669	0.00400391717824459	0.00592989514823036	0.0100166386092539	0.00521462202918152	0.00441342332627547	0.0101337645199172	0.00248654664994444	0.00326330392017997	0.00305408219205067	0.0035412549018121	0.0102012366592981
1.14.12.12	8.741935187653e-06	1.34109808293689e-05	0	2.64505079510622e-06	0	0.000222952611878527	6.27706031128024e-05	5.09533121159998e-05	0	0	0.000665131418955902	1.55376181529604e-05	3.30570703139538e-05	0.000170938829496903	8.18723566343139e-05	3.0969227337407e-05	0	0.000904943154281304	0.000319788469848723	9.48213553797801e-05	3.23468818823289e-07	0.000102722771984786	6.38989540059555e-06	5.36506683945202e-05	9.52441590702919e-05	0.00059842851966003	1.11726322457375e-05	1.13330279813939e-05	2.86513765284117e-05	0	0	2.46226765934237e-05	7.45162740941004e-05	0.000121492691782139	0	2.6008421091052e-06	0	9.94903020850772e-05	2.39365345655224e-05	2.69383531517145e-05	2.10509249987209e-05	0	0	0	3.69997135275583e-06	6.1850732196866e-06	1.62867681674131e-05	6.86349185413319e-06	3.55959530294783e-05
1.14.12.13	0.000129347050078623	0.000166193389219177	3.17246733956602e-06	3.69238524637564e-05	1.15215768788215e-05	0.000779683311186076	0.000760511764786677	0.00139039479817865	4.68300180482251e-05	3.01747637743878e-07	0.00388587214072764	0.000191844152023328	0.000794094573397288	0.000491654248812804	0.000552834613490681	0.000298752195098876	8.89063862372901e-06	0.012490901227882	0.000983288863257641	0.000713875877421996	6.01651924427391e-06	0.00112170442768565	5.13492756917791e-05	0.001704548022554	0.00113017567668959	0.00128819308603249	0.000112879658898426	0.000129454174829465	0.000281648379721312	4.51400479568977e-06	5.14991064767234e-07	0.000279234906917716	0.000908412232780295	0.00133747087979243	2.46938381230717e-06	2.37420661389734e-05	1.03876869621914e-05	0.00238157050050026	0.000243227206134135	0.000251164635401374	0.000635029036033956	5.49193686990476e-06	1.22398593903437e-05	4.01373195350643e-05	8.35835777018956e-06	4.37302835676658e-06	0.000205426574047819	9.31034234538108e-05	0.000345293973012661
1.14.12.17	0.045263980825034	0.0414939100731584	0.0370801628212775	0.0181564844392533	0.0229374564474325	0.024876577541916	0.056828803107843	0.0491020865820147	0.0392280120599748	0.0261620340243095	0.0369437187204528	0.0399695835958776	0.047843397116439	0.0360678281218674	0.0397184853869866	0.0603521781363265	0.0226607025345417	0.117432053976605	0.0257604538199136	0.0414952261544424	0.0295236644127177	0.0615227789211557	0.0443431517907783	0.0564269699294848	0.045913929763111	0.0410497786175969	0.0494992478135255	0.111022214890095	0.0513256094910471	0.0586126550463735	0.0425964461937374	0.0343677871656249	0.0270180216373937	0.0513712238751028	0.0382498707068519	0.0348325397509085	0.0339762803385998	0.0287158247879834	0.0340658337548425	0.0380741621625071	0.068340586074572	0.0467875062863215	0.03831303766297	0.0808038168566272	0.0245599025752005	0.0219497541112884	0.0176856088034191	0.0272512330952235	0.0739134810998057
1.14.12.18	4.80374346905108e-05	6.89941281381416e-05	5.51357573988925e-07	1.33733564464589e-05	4.38744557989521e-08	0.000244296752637245	0.00031396368849919	0.000234456013825163	6.18829035635763e-05	3.25683399372557e-08	0.00262108306129027	8.0649598314349e-05	0.000318620981792567	0.000157722154794205	0.000222494910387137	0.000117235903616249	2.66500702608727e-07	0.00746427137375116	0.000598245967008119	0.000317722975256615	1.65829752882774e-06	0.000436038588855388	2.36695611651534e-05	0.000226266888322752	0.000531132408537986	0.000782348688374578	4.40977207848394e-05	3.11069874680429e-05	0.000117136010271681	2.92608725104419e-07	7.70146992456405e-08	0.000114305839358315	0.000546546863203736	0.000557593539229243	1.7330790888953e-07	2.90305047709802e-06	2.80065313573041e-07	0.00124604746122102	9.47197356973476e-05	0.000103842255448401	0.00020782610142586	4.156310996608e-08	1.15349384734233e-07	2.20376050864981e-07	1.93418647939185e-06	5.2721042805097e-06	8.16611082089305e-05	3.60627705012773e-05	0.00014295541467635
1.14.12.19	0.00209763920436119	0.00154190245547883	0.000754770929529294	0.00059239733642058	0.00160997183974838	0.00284166725114725	0.00392957691110158	0.00521534321087281	0.000394720595448152	0.000402158882503512	0.0161435756889847	0.00132239761460004	0.00197487600550305	0.00303424407491336	0.00285687551319056	0.00262676927723003	0.00128026254644348	0.0541072338645377	0.00455003822996006	0.00367258294580693	0.000446499552468469	0.00537160677001653	0.000897778640773739	0.00577934999522754	0.00463506115026048	0.00775792759951448	0.00206115991623354	0.00880383547957765	0.00312148656858938	0.000964119260859959	0.000457408786103529	0.00185087643766911	0.00389035673386256	0.00752569770444004	0.000457773466811442	0.00287026652508468	0.00142586667628101	0.00607693907982558	0.00389863610752405	0.00287570312755851	0.00144425830559377	0.000682846308645093	0.000894801314398958	0.00512929282109877	0.00116515778904547	0.000847545400356406	0.00140442843707925	0.00143022059763062	0.0026591830383908
1.14.12.3	2.19157114493223e-05	3.35470052932737e-05	4.79433253935384e-07	6.69379213063371e-06	0	7.3809202218809e-05	0.000156967691367515	0.00011609140268042	7.19971500285603e-07	3.25683399372557e-08	0.00119761118461257	3.89182360549052e-05	0.000154979130626526	4.01902838061952e-05	0.000100831756016039	5.29454985164209e-05	0	0.00210659644784569	0.000190034990610798	0.000148194157051576	8.08671915557877e-07	0.000213436524618139	1.16888667290239e-05	0.000110826425576408	0.000221861958665147	0.000268192669397219	2.13476076393919e-05	1.37940293567008e-05	5.53180967298955e-05	2.33362768059388e-07	4.96846108481186e-08	5.66415212684395e-05	0.000151710703681569	0.000275890968892141	1.7330790888953e-07	1.69105603836563e-08	0	0.000617020592743716	4.59408359147515e-05	5.01928970811551e-05	4.44327399684971e-05	0	1.93843600204255e-08	8.04190782051795e-09	8.4199725014704e-08	6.76790400900748e-07	4.0716575920575e-05	1.74219598622469e-05	6.91219584684193e-05
1.14.12.7	0.00226818120867749	0.00221839731523256	0.00304196897294316	0.00304449381313349	0.00273837287799281	0.00466827610362873	0.00464608214159667	0.0037677972414781	0.00564498053269995	0.00109931297941701	0.00368598902884601	0.00288756269611773	0.00713102068421277	0.0047778806197215	0.0035902558712614	0.00168657292071107	0.00273965274471912	0.0159356807015454	0.00247852042249177	0.00588477604230663	0.00429378745128357	0.00503947509824097	0.00157626760644927	0.00135875366026365	0.00375357585481989	0.00188800346849136	0.000727503958530503	0.00169113093158165	0.00397793139502242	0.0011003111154677	0.00137933639656456	0.00070082919270316	0.00257557782454802	0.00335813512050242	0.00164694979734712	0.00265159758061704	0.00133507486128157	0.00225431157050741	0.00659641831377229	0.00232273569929675	0.00280791241770894	0.00374504147623718	0.00258728736395002	0.000559975060843373	0.00173472971343804	0.00173431257302286	0.00113206743925768	0.00134817039702114	0.00176343714359399
1.14.13.-	0.0484673413960045	0.0437259623050617	0.0489494897206722	0.036433928634017	0.0398358292253044	0.0920248931578131	0.0731882916448244	0.0745394788431503	0.0732754951562305	0.0247846307353299	0.0810368778501788	0.0435888683497762	0.096179737813121	0.251584528858995	0.0470681390172333	0.0767807607297985	0.0438242072679299	0.457414066417836	0.037834332847953	0.0818880495679885	0.0554978301359344	0.11951667384352	0.038991571041337	0.050653660503806	0.0564652652525368	0.0577969307366007	0.0330598103984839	0.0761320250884623	0.0664636351630442	0.0392764910734867	0.0351462754593643	0.0241837961163596	0.054051682176733	0.0864276144758739	0.0318345001242912	0.0419901742417767	0.0291149051332417	0.0405333012421707	0.0887669863355111	0.0502109650279405	0.0784832010703021	0.0688063768895223	0.0552527464972184	0.0689295189606692	0.0298126257966329	0.0455389513230815	0.0248366313198761	0.0447514140805216	0.140383908117991
1.14.13.1	0.00748823934865669	0.00679109245230628	0.00798663727816834	0.00721381343665667	0.00753459608649155	0.0114754441266107	0.0132354243735024	0.01203289510972	0.0135564523784039	0.00384951392857921	0.0128560611058224	0.00820920433023466	0.0165753193596541	0.0124386160123544	0.00937315877027374	0.0147166610802503	0.00708349343093309	0.0543041878451501	0.00748563545329309	0.0149902276827974	0.0101962774702093	0.0150575594641615	0.00605112909406824	0.00730582864612246	0.0110371232600864	0.00863396874552883	0.00478398909781351	0.0114736731171196	0.0115281050685995	0.00590936008680682	0.00536215749227132	0.00379629082560274	0.00723648520391635	0.0111872717993087	0.00522623542390725	0.00738167603296636	0.00479808100572003	0.00768540622596116	0.0160268954322699	0.00740342582794289	0.010121304680999	0.0102596417195739	0.00757912554960429	0.00823815972905543	0.00487507967126058	0.00517369406706533	0.00376684168120364	0.0062704890682902	0.0107601470446411
1.14.13.100	0	0	0	0	0	0	0	0	0	0	0	0	0	0	0	0	0	0	0	0	0	0	0	0	0	0	0	0	0	0	0	0	0	0	0	0	0	0	0	0	0	0	0	0	0	0	0	0	0
1.14.13.106	0.00111433566597674	0.00108152225631932	0.00155790131254766	0.00155738258965193	0.00140047495368173	0.00224086604667618	0.00217962928804148	0.00166489118734823	0.00325914442780676	0.000562457956122709	0.000839953285243605	0.00141277200820953	0.00352967454027312	0.00237045378167537	0.00161408610219022	0.000820022896204559	0.00142010440516466	0.00243990187637309	0.00100467081684426	0.00267029131925238	0.00218979255633096	0.00243709970180505	0.00125133140794474	0.00056885215051466	0.00143644470323899	0.000502323123179643	0.00052423654181856	0.000870870441149416	0.0022449577878288	0.000592939959782087	0.00074102420997846	0.000303904138816011	0.000880866079686495	0.00126387005852528	0.000882178587207706	0.00143291896584135	0.000700304009263563	0.000823908568781372	0.00328887463966584	0.00112843176244723	0.00128935998659726	0.00191000412848236	0.00132411629488516	0.000391349221584977	0.000914309566170998	0.0010920882565599	0.000580163985245253	0.000859493937785143	0.000924443653684768
1.14.13.12	2.18548869850871e-06	3.35275679577234e-06	0	6.6126313395288e-07	0	7.37765937464485e-06	1.56929063580644e-05	1.16066164704444e-05	0	0	5.26678209705042e-05	3.88442011143519e-06	3.92372745296987e-06	4.00310785919345e-06	1.00822645378991e-05	5.29304456241888e-06	0	0.0002107475867904	1.89802276148977e-05	1.48162468535394e-05	8.08672092626829e-08	2.08338768213794e-05	1.00470246988312e-06	1.10784718703047e-05	2.21856160292963e-05	2.67367289261545e-05	2.13133233242723e-06	1.09198814363853e-06	5.53119764573805e-06	0	0	5.66425199838314e-06	1.51657822992281e-05	2.75842142425094e-05	0	0	0	1.87330075753256e-05	4.59414926110535e-06	5.01825212783379e-06	4.43253931815815e-06	0	0	0	0	6.28565078044912e-08	4.07170915887134e-06	1.71587597408836e-06	6.74725047410107e-06
1.14.13.127	0.00558992212263482	0.0052339517244839	0.00507590993375959	0.00441050722088663	0.00533249910905007	0.00765178908838738	0.0106220661395437	0.0103405313487547	0.00808478424526239	0.00292475927668382	0.0155961758021129	0.00599727628008045	0.010365286536355	0.00840192331910028	0.0069841990072189	0.00658466297584035	0.00429495682082576	0.0543215240932475	0.00683091261850675	0.0105306017238487	0.00604679181961748	0.0122169395832819	0.00478165591022903	0.00862518749696837	0.00977893430447527	0.00901725184879036	0.00489597839437014	0.0126832484697177	0.00870565826977814	0.0051141554225332	0.00403904454173474	0.00392056529996684	0.00645018924407711	0.0108952814005819	0.00367432273694724	0.0056867395885376	0.00383818773876227	0.00869155671939928	0.0109437249875103	0.00614456648917996	0.00802923670093632	0.00670990185717618	0.00526297799333897	0.00907902988527762	0.00352644453642958	0.00370390014249207	0.00328347395241694	0.0038898218832605	0.00800982422172935
1.14.13.132	0	0	0	0	0	0	0	0	0	0	0	0	0	0	0	0	0	0	0	0	0	0	0	0	0	0	0	0	0	0	0	0	0	0	0	0	0	0	0	0	0	0	0	0	0	0	0	0	0
1.14.13.149	0.00863539561078322	0.00769212739932652	0.0103348464922625	0.00961836375585595	0.0098746111311445	0.0163398056999993	0.0157683567413921	0.0174519791324873	0.0182409583532416	0.00388449903133928	0.0212584476855676	0.00940553572215256	0.0237278121617696	0.0175005714624834	0.0122769783919756	0.00842330531849671	0.0106237783188165	0.132722243542987	0.00927461937679457	0.021153933799585	0.0133789630989341	0.0199127831842578	0.00649123426490987	0.00953141866574086	0.013095732817734	0.00973478269649228	0.00355978943383134	0.00941203672033155	0.0150670002748158	0.00414502658654494	0.00515208837533488	0.0033605999054101	0.0102469555907046	0.0149364482814758	0.00581894397858948	0.0096457740020177	0.0051049437938677	0.0114302378936211	0.0222143905121562	0.0093890710765824	0.00998453183675764	0.011881905628799	0.00844768120531196	0.00531432516355376	0.00603839201302808	0.00674762050337193	0.00461812006618217	0.00533853511689929	0.00781438832240013
1.14.13.151	0.00127292836336285	0.00122098471930637	0.00165741889018161	0.00161146804451306	0.00161689969531627	0.00227900952700042	0.00219479965368829	0.00180511465165609	0.00300616513577833	0.000723958562923279	0.00107265999826016	0.00153777012023235	0.00364615103857012	0.00241619992825903	0.00176010589239088	0.00102184404316944	0.00152096667463937	0.00490352761800076	0.000961186415191041	0.00278217860922201	0.00219617810520779	0.00247145346652378	0.00109693785107847	0.000792260293831328	0.00151451108829771	0.000638712073243648	0.000573258949308113	0.000931227554344733	0.00219677236385974	0.000695024149525309	0.000812513222051807	0.000381635301679691	0.0009554253040719	0.00140531757481893	0.000936964320404032	0.00152234670951488	0.000810102014608613	0.000894754114936284	0.00339099499700022	0.00133700353962491	0.00129959725512517	0.00193132393370268	0.00135339908159804	0.000728234809253527	0.00097968108255857	0.00137684673130004	0.000816206248049814	0.000901885114058175	0.000936518703806777
1.14.13.154	0	0	0	0	0	0	0	0	0	0	0	0	0	0	0	0	0	0	0	0	0	0	0	0	0	0	0	0	0	0	0	0	0	0	0	0	0	0	0	0	0	0	0	0	0	0	0	0	0
1.14.13.2	0.0093561071443878	0.00858698386170034	0.0110852155302707	0.0103161920967839	0.00972979037943174	0.0154864445449699	0.0165430162552307	0.0160031716710118	0.01974104505876	0.00480732208953453	0.0145764706580268	0.0107475346961512	0.0237601474585217	0.016447736596089	0.0119005572519326	0.0109762929658313	0.0106189835525078	0.0973460086436539	0.00844913934838751	0.0204602149909888	0.014427084362079	0.0191163636663304	0.00786670983013817	0.00863226805277126	0.0133099840031749	0.00768331940468454	0.00519442062624119	0.0114692749536135	0.0155715371560269	0.00685148794503144	0.00698487875031282	0.00393623385879146	0.00967462488965238	0.0135849062593495	0.00706098647306601	0.00973357342389531	0.00570386913613861	0.00820317221300479	0.0213644020443153	0.00946248303731898	0.0130208297402435	0.0138266020511638	0.00996113670922635	0.00735717613539416	0.00645445875408014	0.00680019845254522	0.00451030485354281	0.00630393813189417	0.0105921282530944
1.14.13.20	0.00118077769225742	0.00112417560371754	0.00158149613635981	0.00153911145511343	0.00138719764678716	0.00254516364717832	0.0023663253650179	0.0023606020118099	0.00299247225637846	0.000554381700107385	0.0037448510626571	0.0014536901376256	0.00407627761759203	0.00255928236325184	0.00182703810373201	0.000989799437832633	0.0015016413104651	0.0107323859302932	0.00122375851028392	0.00307568559894507	0.00217214532506958	0.00277766457875921	0.00100579816943085	0.00121743124839047	0.00182253420372429	0.00100766888190555	0.000435013792701094	0.000877670571518899	0.00220475487730207	0.000572748386525131	0.000752126590944975	0.000382713809426564	0.00120207524914596	0.00182365087632644	0.000878768053546633	0.00137058124388215	0.000683658641112873	0.00247402824280687	0.00332443526133707	0.00124021394367516	0.00149229451526063	0.00190056995664218	0.00131008573090678	0.000327757074807224	0.000893358594442424	0.000973946493868794	0.000607944702190477	0.000755428133717246	0.000961999572644001
1.14.13.22	0.000530856512092031	0.000402326183461772	0.000381662133925423	0.000131761733598034	0.000255861870154311	0.00108039419734885	0.00104626125948289	0.00232892682561439	0.000420833813893363	0.000167840607620218	0.0060031717065909	0.00038582941802636	0.00118198927344882	0.000827624369651463	0.000862443387189574	0.00105166459830576	0.000762443958884184	0.0462603591917254	0.00146069408650328	0.00179887690798953	9.1298520061381e-05	0.00231525965163171	0.000520899541178576	0.00214550185600497	0.00156704909172114	0.00232412511669849	0.00034337131135667	0.000221043895735992	0.0010831548888958	0.000178718355154415	0.000369219170859227	0.000533982704811786	0.00173798374942625	0.00246563353446455	0.000290458545715485	0.000222709509964755	0.000105324852994402	0.00244646191504825	0.000401642697969536	0.000883728457428926	0.000857699194581588	0.000106864839856186	8.37741561624745e-05	0.000260339335694303	0.000152288549460344	0.000610849821126913	0.000613469207568778	0.000335180903840141	0.000681358745129864
1.14.13.39	0.00199306986139618	0.001877993791132	0.00158272121950641	0.000856903817001226	0.00106679066898427	0.000932084187459315	0.00323134618910274	0.00236889358922603	0.00208683336239377	0.00138456642036219	0.00148281016747263	0.00219317011422636	0.00172743472421262	0.00171492248269696	0.00129771245440571	0.0025073058331368	0.000811865846856669	0.00585157122095705	0.00179460060928128	0.00194394476866533	0.00149934440835481	0.00381065673590944	0.00323587808235711	0.00498423307918812	0.00244963841020971	0.00221665003637391	0.0029375060185805	0.00633320585683069	0.00311069522843287	0.00344002017133953	0.00238368695194069	0.00175690781902041	0.00121481255854922	0.00244051547149219	0.00175541358765237	0.00136254261029433	0.00139347499497347	0.00208625722616644	0.00147586876243653	0.00210046117102174	0.00391901273143201	0.00246472141216337	0.00208163933713183	0.00470441926663356	0.00109131430810725	0.00085705832556352	0.00157543131242198	0.0014436131269014	0.00445345067546892
1.14.13.40	5.9007034633761e-05	9.05217015002468e-05	0	1.785399877825e-05	0	0.000635805829690334	0.000423648580614879	0.000971812226125562	0	0	0.00198367981310293	0.000104875675390611	0.000471441222938084	0.000424822579235057	0.000343312145584424	0.00014780356926323	0	0.00571037207012825	0.000634281332181746	0.000417759829478776	2.18341312153396e-06	0.000574407916402721	2.83122482328526e-05	0.0012292440591348	0.000602142657228729	0.000967376360761989	5.88684859915997e-05	3.41267023161286e-05	0.000152597970332886	0	0	0.000153909815635695	0.000416345579084106	0.000750165805960178	0	1.30042164080161e-06	0	0.00122369091945882	0.000126816710569495	0.000138919138987238	0.000386958645696728	0	0	0	1.84998686266783e-06	4.66394847961914e-06	0.000109932117319894	4.63279364177025e-05	0.000186467806594863
1.14.13.50	3.28446671734678e-05	4.08054686136681e-05	1.48242089655252e-05	9.55949941128374e-05	4.38206096246249e-05	0.000108955497609649	0.000179272573621217	0.000173184757313294	0.000159519522131383	1.00826118083681e-05	0.000746926610911194	4.73197162440513e-05	4.39571602731342e-05	5.34248806337929e-05	8.78520118175352e-05	0.000121905608178486	9.55153924082008e-05	0.00230100538699041	0.000214459242374025	0.000129012733449732	1.56748751832237e-05	0.000275307498874343	0.000174360648228043	0.000210127859826836	0.000188776667627206	0.000276224863924403	8.50876767522844e-05	2.64340114710086e-05	0.000167521162948096	1.55174949510303e-05	1.72567477213799e-05	6.73450636170887e-05	0.000123546157355725	0.000504063528492856	2.13325840366997e-05	9.23193946707156e-05	9.00351722045072e-05	0.000187657838784374	0.00010399379885735	6.4115318368364e-05	4.58991728232339e-05	1.81281308379531e-05	1.35502793705878e-05	0.000350310371519992	1.8122736672812e-05	7.88938615876955e-05	6.83386883256041e-05	9.38107135253736e-05	0.00013177338059181
1.14.13.59	0.0079431240579986	0.00650624671569595	0.00809735084389709	0.0070429383516964	0.00708452765331309	0.0103725661720559	0.0117221172061103	0.0108331631099957	0.0138406091383634	0.00377465840264902	0.008218171387747	0.00794758840865144	0.0162506370402526	0.0113855850840776	0.00848566653621817	0.0234192260900693	0.00788536222489147	0.0512868261449212	0.00540606289273664	0.0139983507253492	0.0101775929049586	0.0134508572441225	0.00631007949405846	0.00613714636766837	0.00874732933501338	0.00568206489055082	0.00484644179231262	0.0115060534453404	0.011493542068459	0.00603646562191058	0.00564269961764665	0.00321535546670529	0.00585936454863355	0.00904316651794714	0.0054231997302577	0.00734263125801645	0.00451041630263661	0.00481373424720546	0.0149648100845775	0.00730046309628242	0.00942412185746969	0.0101646069100514	0.00748845842115665	0.007141968988207	0.0048844171085231	0.00490410229390663	0.00326744831118771	0.00831756020922073	0.0127530144827279
1.14.13.7	0.0047546687748407	0.00415146692121479	0.00364383656897203	0.00221288908674671	0.00254613694773299	0.00306071792439822	0.00689726528541862	0.00824215237522714	0.00452923564111195	0.00294668522773421	0.0108228703377377	0.00464204476142971	0.00440712592756264	0.00396359962048971	0.00321146478721868	0.00661999864340532	0.00374845595066941	0.0792802063957103	0.00349197284438742	0.00659685616231017	0.00311595216668653	0.00932779642817276	0.00539930954252123	0.00793515030917985	0.0062371515456742	0.00676972500797106	0.00601637275168299	0.0126098090791291	0.00672993592178057	0.00704774151392433	0.00539230248420836	0.00405028100175359	0.0038628997717244	0.00871114961289867	0.00398413452954637	0.00313849974337007	0.002875972310753	0.00338462902984836	0.00323349958125078	0.00503299354170841	0.0083540417597286	0.00509896035235293	0.00427204985401317	0.0094876085148144	0.00232809679090291	0.00223859434702884	0.00220845785803419	0.0030504463771203	0.00923197305684632
1.14.13.70	6.42178346963203e-05	5.96358473501436e-05	6.47830872045915e-05	5.09323026626707e-05	5.12005636800389e-05	0.000115300857945752	6.92655820776433e-05	0.000210568518691211	5.80068059148773e-05	2.01010357295838e-05	0.000124434475872109	2.08211856829285e-05	0.000139313585782053	0.000124918619502697	5.71115776028115e-05	0.000121516207540674	1.79193962097459e-05	0.0020705184672552	9.47031521835278e-05	6.25237679230372e-05	2.58168509453819e-05	0.000133786934682771	9.34712571611308e-05	0.000359679877738692	0.000151672746826491	0.000117635154957593	4.02973038636992e-05	4.98214616211212e-05	0.000141776275250005	3.84085086609003e-05	3.45403399469499e-05	5.40704519875087e-05	0.000164317387983242	0.000128194136907186	2.31241366691309e-05	0.000135627777285739	3.05772076077932e-05	0.000198328582307947	6.10153396484495e-05	5.51008916171496e-05	0.000161088549171266	2.95228129096412e-05	4.37572162293554e-05	7.66284694039104e-05	5.19671403965732e-05	0.000373795173184879	0.000204331127592596	0.000108155801998988	9.46545118952468e-05
1.14.13.8	0.00435392930094135	0.00420997965806446	0.00467552424644578	0.00403896766173561	0.00417353899711274	0.00570485137743087	0.00765796026785797	0.00631345580389383	0.00774975489295744	0.00261465195307707	0.00537268034637675	0.00507875264326383	0.00888300516136261	0.00644879260172411	0.00493694286800817	0.00485248164427159	0.003701229891079	0.0203896433582622	0.00374218262749943	0.0078396934516913	0.00578558243724672	0.00826353416750416	0.00413635375614761	0.0042792672877666	0.00629243306266006	0.00408421437779062	0.00363502880177252	0.00801918239525827	0.00671958662986188	0.0045697856460757	0.00378863483094741	0.00258716832576023	0.00390310248604411	0.00591628170519669	0.00341480736133069	0.00421605668780815	0.00288504258166926	0.00369270602974461	0.00832027059613012	0.00437342621694908	0.0068684119852029	0.00631713441211981	0.00475493785880648	0.00567680544894112	0.00290941730271264	0.0032719663852871	0.00233568787835359	0.0029457435675892	0.00609823125782762
1.14.13.81	0.0477513927723965	0.0355249573185544	0.0378202220436874	0.0355769131064798	0.0397577985177227	0.0730723422703874	0.0275264342925235	0.0338253722350471	0.0232966950404884	0.0389272141568449	0.0541571604995655	0.0361878878657533	0.0537820593034066	0.0332503641643483	0.0491900434883987	0.0455555333140292	0.0378210356841093	0.0181284945061579	0.0312364161278813	0.0491977838818869	0.0351867831993153	0.0387571740982533	0.0426489077903598	0.0415314779864994	0.00841244325530069	0.0408193072573723	0.0170769182511567	0.0417942182493789	0.028604641462539	0.034979155868585	0.0303859752064565	0.041399327912682	0.0380020420287471	0.0413866279954377	0.0300757262805713	0.0483575286554117	0.0386653304184408	0.0259418751833344	0.0240089688813556	0.0354760588071085	0.0170965739521846	0.0303557015321001	0.0172982254664799	0.0157726940781734	0.0298157317645274	0.0321561139017588	0.027549139212958	0.0221426232692783	0.0209216481334862
1.14.13.82	0.0128627079284246	0.0101277259691612	0.0119933596869149	0.0103302792578342	0.00991119871163418	0.0162128478808373	0.0195546868561682	0.0225117367257198	0.0201269047898451	0.00576089251674846	0.0393622173045709	0.0120544940396109	0.0253459603476092	0.0171995090121876	0.013377448272297	0.0428513877233028	0.014243094598459	0.23801630051783	0.0120191371445161	0.0246790719620294	0.0139716193944905	0.0256497000338311	0.0103680331811351	0.0148633809256498	0.017941974105572	0.0146383999866043	0.00808629065809199	0.017111491598091	0.0190216788975254	0.00996133507849651	0.00966459255990178	0.00648493706860394	0.0149734749808361	0.023661865058262	0.00872512842721561	0.0104737786372971	0.00658237776654413	0.016946913958277	0.0203478608702762	0.0123649747426612	0.017659809962834	0.0145855790325269	0.010955895831635	0.0119445312277767	0.00689525790376329	0.00784390371674549	0.00590112183369982	0.0139681542326687	0.0239292419791028
1.14.13.83	0.00653562771527587	0.00632467135243483	0.00786370529950322	0.00703395619926615	0.00691190877070242	0.0104867037475668	0.0118809381112795	0.00980683658055005	0.0139230838013091	0.00371158032670155	0.00661270597265105	0.00785845612370588	0.0158444555480156	0.011140633838044	0.00849125283157143	0.00825826571490258	0.00633707536978267	0.0407817039557997	0.00604458328607974	0.0132694443736952	0.0100581828549333	0.0131300543465141	0.00622853291216975	0.00532710205668913	0.00964287215955539	0.0055346644534949	0.00434978217203032	0.00980681101737903	0.0105319773427428	0.00566395665164496	0.00518539488131517	0.00323836001046303	0.00688024456480717	0.0089720032580997	0.00505809286508422	0.00677418447021589	0.00431788219468892	0.00569424120782229	0.0147958758468689	0.00652008734626474	0.0101143806732242	0.01024354497484	0.00731434786700904	0.0066201438242477	0.00461895485431826	0.00478068626103137	0.00319422893792284	0.00423519718461573	0.00764979800247501
1.14.13.84	4.37097434417644e-06	6.70550619585217e-06	0	1.32252604297771e-06	0	1.47552818922625e-05	3.13856438700343e-05	2.32131409350886e-05	0	0	0.000440952394794231	7.76883022292329e-06	6.57210319099337e-05	8.00620508300496e-06	2.01644598061891e-05	1.05860703301389e-05	0	0.000421464417122913	3.79602077669305e-05	2.96323432962347e-05	1.61734423282462e-07	4.39757565003019e-05	2.00940435893218e-06	2.21568599765273e-05	4.4370893513476e-05	5.34729655183142e-05	4.26266176765255e-06	3.3448283105144e-06	1.10623747378434e-05	0	0	1.13284824263218e-05	3.03314069650165e-05	5.5167904342001e-05	0	0	0	0.000252354817421713	9.18828443488576e-06	1.00364873922929e-05	8.86506554061088e-06	0	0	0	0	1.25713020558622e-07	8.14340730704752e-06	3.43175010985026e-06	1.34944701889191e-05
1.14.13.9	3.267882937062e-05	1.97872264558452e-08	4.79433253935384e-07	0.000369145357200351	0	0.000269169711351236	4.63082170442713e-08	0.000456649967569712	7.19971500285603e-07	3.25683399372557e-08	0.00251984932714954	7.45062037173625e-08	0	1.59708062437239e-07	1.22784781034378e-08	0.000340752724412285	0.00058734995836573	0.00442705954249831	2.43975654242276e-07	3.85340053674376e-08	0	4.95294075025667e-07	1.64188459297507e-06	0.000690051305449175	2.11448417923294e-08	0.000261484112648094	3.44257580174524e-08	5.52499346514833e-07	7.07284471975027e-09	2.33362768059388e-07	4.96846108481186e-08	0	6.00552604055649e-08	0.00193315809001414	1.7330790888953e-07	0.000330173321705506	0	0	0	1.11598921915308e-08	1.07961358638648e-07	0	1.93843600204255e-08	8.04190782051795e-09	8.4199725014704e-08	4.82254440386345e-08	0	2.63294480102278e-07	9.14635994387257e-05
1.14.14.-	0.0022256220996706	0.00214830327426021	0.00304149054936585	0.00302989561065715	0.00273837287799281	0.0045064482576585	0.00430185913929231	0.00351306479806323	0.00576591186494841	0.00109928043588317	0.00252971321944744	0.00280796577730526	0.0070451216271677	0.0046899414422473	0.00336896735712325	0.00157024117831644	0.00273965274471912	0.0177505997419494	0.00225421236887703	0.00556701444910702	0.00429201365855551	0.00458215870625845	0.00155394125562378	0.00111518972339219	0.00343460587865845	0.00130135424250095	0.00068060307912696	0.00166740174647403	0.00386294946659034	0.00110007793057463	0.00137928675943192	0.00057627054312981	0.00271430567185259	0.00275248801631581	0.00164677668714916	0.0026546348962893	0.00133507486128157	0.00184276749902353	0.00649580443047219	0.00221249620681352	0.00294443189253423	0.00374504147623718	0.00258726801432162	0.00055996702205633	0.00173464561489128	0.00173462631944675	0.00104255719487107	0.00131019281299769	0.00161352189012935
1.14.14.1	0.00350597650307055	0.00341331629327526	0.00475048582803312	0.00471645541021374	0.00448082449849469	0.00770789500034293	0.00698754571034252	0.00712379446370594	0.00908960816756705	0.001805224747682	0.00467759242015007	0.00437438202005405	0.0113404897464575	0.00785528069654146	0.00537566447748445	0.00272957850164027	0.0042032575280101	0.0185800454057035	0.00358238293571271	0.00867585573275938	0.00653657972325614	0.00781461156024642	0.00315382828441185	0.00427652689787154	0.00532939802423656	0.00270256736551926	0.00136448231892715	0.00283616153044115	0.00628425314357464	0.00184697506843954	0.00216667442698453	0.00111922106212375	0.00349892598194554	0.00475275681094061	0.002597053087429	0.00427551405799779	0.00219138045688406	0.00464103756892891	0.0102440300023052	0.00350538798947224	0.00478319222694412	0.00570801456934145	0.00398230156398885	0.00143560715576546	0.0027093716475347	0.00297195637542173	0.00182082764491604	0.00234665767497907	0.0031180945972697
1.14.14.3	0.021764033063483	0.0210334518245923	0.0234358803033111	0.0204541991427879	0.0211360916783367	0.0298355772289989	0.0370012269059405	0.0346871812785971	0.0399062461639927	0.0131679967416978	0.02902825196726	0.0258647497956632	0.0445678547194548	0.0324960856662355	0.0254140203949682	0.0337715351192129	0.0206969782502611	0.102369672374822	0.020803063670816	0.0415666196825946	0.029201806487339	0.0427161275212063	0.0222779415925519	0.0277443118240952	0.033519398449245	0.0242629887038673	0.0183942243530657	0.039897409770105	0.0348534862631412	0.0229891190619981	0.0190296015821812	0.0126090318961322	0.0211835533480869	0.0326741975482029	0.0173507022516495	0.0213018089088616	0.0143117505413326	0.0231943050563458	0.0412796208502887	0.021418244297183	0.0356073537071941	0.0335427741524452	0.0235079666795316	0.0280727359839114	0.0143366244144204	0.0144581837883323	0.011189333320601	0.0148432622878634	0.0304500088323317
1.14.14.5	0.0185761114071529	0.0153787473820322	0.0186525611419324	0.0162911627986344	0.0181030026151561	0.0255692758389071	0.0293746431343162	0.0309076943938393	0.0330168036291265	0.00881419067170882	0.0343944836424864	0.0182028819584882	0.0383041849652496	0.0285107485860138	0.0208608369826177	0.0493242129541378	0.0193395170389467	0.267930070340027	0.0180956470588294	0.0361640662158778	0.022881442898576	0.0361134957121224	0.0148813458802309	0.0182410225693605	0.0256625362250924	0.0191105321858549	0.0110251114508286	0.0263225222930397	0.028467444654281	0.0130767407314587	0.0127055058984441	0.00867385840796799	0.0219205677102605	0.0271335910678529	0.0123763113825726	0.0173889233870401	0.0108230345672387	0.0186644267092193	0.0369583165936014	0.0180405799070942	0.0246779535645937	0.0226256643313874	0.0169872000611898	0.018130045517453	0.0112732013317378	0.012768053015006	0.00892109431349866	0.018640563130427	0.029615890054947
1.14.14.7	4.68605010841294e-05	3.06220625831699e-05	0	0.000305821976810465	0	0.000285063861434042	0.000141230016122439	0.00047544452668343	1.52662318858446e-05	0	0.00252093627321984	3.56815970578475e-05	3.53131638364883e-05	3.60275718093066e-05	9.0737846767063e-05	0.000324482344407295	0.000477240053673917	0.00629440600937797	0.00019495193801475	0.000134212215538515	7.27804737800802e-07	0.000187494066204536	9.21664162962508e-06	0.000660319290998723	0.000220698062114636	0.000452568455529027	1.9181878143753e-05	9.93029147160473e-06	5.05798449101067e-05	0	0	5.0977468743633e-05	0.000195565937442587	0.00181879814677391	0	0.000268640247902598	0	0.000168588316491522	4.13468177752472e-05	4.51636419509153e-05	6.91932437880934e-05	0	0	0	0	7.83857455892528e-07	3.66449697022914e-05	1.54428107042605e-05	0.000133694336737239
1.14.14.9	0.0197260049998054	0.0199163201882155	0.0187985888299973	0.0106343543068043	0.0127666497429567	0.0313510863127059	0.0273874929645432	0.0247087954054273	0.023383733658135	0.010443934307215	0.0203771244670386	0.0172078792842064	0.0274524960270704	0.117587221951469	0.0140303968863004	0.0227388776508179	0.0108746082581244	0.119898304725479	0.013566162918554	0.0249944353665322	0.0182744909420817	0.0482342233102581	0.0193502923375253	0.0200749167093138	0.0259080245303238	0.0256078156708165	0.0207345050636828	0.0417622299662642	0.0249912009901479	0.0218066961097723	0.0176886676713899	0.0138140792084055	0.0231002391930124	0.0317670306273921	0.0154320986549869	0.014933285779943	0.0120841906023345	0.0127648265732038	0.0261736125215218	0.0190390730175092	0.0399575422224029	0.0281953011430452	0.0259941343438562	0.041255497896941	0.0120598816500601	0.0202533474653675	0.0121271403844503	0.0206388652300959	0.0701654078014988
1.14.15.3	0.000806716588934306	0.000421668647594737	0.000665323575670567	0.000164340478272936	0.000459736887786333	0.00110393933430792	0.00117135259739256	0.00381183495603959	0.000920482867667053	0.000130529853810287	0.00735223536024389	0.000303059180878377	0.00146854036593716	0.00116651603235636	0.000777042184708158	0.00106046915622411	0.0016407153754976	0.0917576667049275	0.00169567921852371	0.0030809484128059	0.000182041896265373	0.00350449195092877	0.00076481183088286	0.00253537838454529	0.00198527019163767	0.00258090763350121	0.000291950484252643	0.000238412894479732	0.00195274223596523	0.000201210469015291	0.000677643331049586	0.00065525792483961	0.00294208914083688	0.00320232130564052	0.00054136779802782	0.000311771308044414	0.00023238607829953	0.00230791188419346	0.00068907498028075	0.00127127587517832	0.00133822653607522	0.000150832733141526	0.000176606197661366	0.000641947491014988	0.000211836991096215	0.000904520973543049	0.000750488118282851	0.000414400860122394	0.00105218168049682
1.14.15.7	0.000196094920032591	0.000280680956320295	2.95194612833674e-05	8.40117352936777e-05	4.69035954695157e-05	0.000960093339401097	0.00122511859863656	0.000923496987362192	2.98839877891596e-05	1.39786447112907e-05	0.00496704265953084	0.000304759090113747	0.00036463747978132	0.000642393626118337	0.000864550123040544	0.000477499993959073	1.0957840401276e-05	0.0170837916896571	0.00197712428639147	0.00122189607551407	1.9080726476905e-05	0.00168278080537092	0.000129741822708677	0.00092296452110788	0.00177000212587486	0.00305973401749631	0.000184405141251548	0.000116156505823775	0.000501222706344998	1.85135240387804e-05	9.75057295822563e-06	0.000458162225633232	0.00126118352166906	0.00217702884033689	1.24526318964714e-05	7.36161203603417e-05	6.56375815055035e-05	0.00151768383391389	0.000417630849291385	0.000424048039331645	0.000388422287609756	1.80296018695784e-05	2.17357413745895e-05	0.000244543301222994	3.51596810413413e-05	0.000205017504065993	0.000412486484468333	0.000184622988417088	0.000577798122516464
1.14.16.-	0	0	0	0	0	0	0	0	0	0	0	0	0	0	0	0	0	0	0	0	0	0	0	0	0	0	0	0	0	0	0	0	0	0	0	0	0	0	0	0	0	0	0	0	0	0	0	0	0
1.14.16.1	0.00454036614649439	0.00444461889036335	0.00468317291714811	0.00439347462746853	0.004278651413679	0.00704236787886194	0.00837682578512598	0.00801678390811351	0.00807156097716662	0.00273957268895517	0.0106330869875648	0.00540622695588659	0.00945490670291016	0.00722060672112322	0.0056271340283697	0.00507635230708877	0.00422032157724833	0.0488878017487211	0.00560420090317015	0.00860054305998005	0.00576890392493768	0.00929611032989522	0.00421437425732891	0.00654329123455345	0.00766283634317933	0.00652595768892206	0.00385289455740735	0.0081065663659297	0.00689505636415935	0.00464361406787267	0.00385075970637911	0.00286341011571536	0.0057822011158936	0.00858225571154599	0.00345953470132424	0.00442081901612031	0.00287477535696395	0.00512408331517557	0.00853512951030952	0.00472982337781944	0.00795990217867959	0.00626620952230296	0.00473234026752176	0.00561909203896042	0.00290650861770532	0.00295828194487981	0.0024227960158817	0.00301724952351021	0.00656438697523625
1.14.17.3	0	0	0	0	0	0	0	0	0	0	0	0	0	0	0	0	0	0	0	0	0	0	0	0	0	0	0	0	0	0	0	0	0	0	0	0	0	0	0	0	0	0	0	0	0	0	0	0	0
1.14.18.1	0.00120141520991844	0.00119186192217807	0.00160202239201653	0.00162271813177381	0.00147064136782926	0.00281856454184235	0.00260512894985868	0.00269696538298346	0.00316471862232952	0.000579125694763938	0.00237282986385089	0.00151746129153585	0.0039596466017736	0.00273500841944048	0.00198810685625316	0.00122242348386893	0.00141976382775391	0.00931664604318655	0.00152602583522371	0.00311011988307164	0.00219200659391866	0.00302980410763246	0.00123510583978704	0.00183194405862543	0.00212062164498004	0.00132729466796013	0.000535875792967052	0.000927618065505269	0.00234786476995041	0.000601427925868857	0.000735072573207062	0.000480585288022478	0.00138588564014921	0.00216058379456753	0.000878119710307095	0.00148215054247593	0.000835002657230872	0.00192558620215327	0.00349353745674055	0.0012794577873312	0.00172513037354569	0.00194457159058606	0.00133947511848194	0.00091205836215718	0.000930877284742378	0.0012174050630696	0.000771046636160315	0.000897051916045839	0.00112160568538111
1.14.19.-	0.00321144871721948	0.00310363681259761	0.00309092734144873	0.00241456290061132	0.00247122973882624	0.00347885024749451	0.00572972554945761	0.0045602653868573	0.00493652184547722	0.00194306681109227	0.00435528572139806	0.00374014720073568	0.0053236815897819	0.00403214299783557	0.00338250960561279	0.00354106402243036	0.002190496482476	0.0206166577117526	0.00316021278133208	0.00531487512109651	0.00359784644909105	0.00624167424872471	0.00337574573929657	0.00370576836294787	0.00508624194148016	0.00385477720598827	0.00327365064837218	0.00717661741637763	0.00476781123126262	0.00396144036947981	0.00307187345577554	0.00227552962982382	0.00321663030268536	0.00450877010319293	0.002575334363703	0.00267778832645332	0.00209953112063651	0.0024703697883819	0.00482653061834239	0.00330472667471048	0.00559342450481105	0.00435120730561929	0.00337882055915299	0.00511078552981361	0.0019780563645286	0.00190959191492016	0.00163590694373179	0.0021872899197521	0.00542220303786644
1.14.19.1	0.00948644389161385	0.00859114520001904	0.00845460406843803	0.00655698838918601	0.00677982079742856	0.00995710635165415	0.0154861995622034	0.0171124395566748	0.0123803098467197	0.00557950880585694	0.0222070863830728	0.00996598040534371	0.0141404533201994	0.0113548694662798	0.00871729021455101	0.0109973477430892	0.00838373723573862	0.128858299651883	0.00849107938871954	0.016130048614319	0.00898013892253826	0.0196124293510695	0.00970024245564538	0.0148111401486023	0.0136359834390898	0.013322817113132	0.00988962702373711	0.0205876580655239	0.0143664940890324	0.0116930534363653	0.00945519593755425	0.00697005538693686	0.00836373757693835	0.0171382755761562	0.00762008813376922	0.00765481472206606	0.00581616136203556	0.00846817600547317	0.0118251289173332	0.0100252469286898	0.0154996215524685	0.0113239043768022	0.00905609578818317	0.0153674006604376	0.00528609408687436	0.00554040302704191	0.00483562174072616	0.00616605592172381	0.0159554465396546
1.14.19.2	0.00221507978765505	0.0021334544513757	0.00308486906213784	0.00309080306357566	0.00276399619371188	0.00460702355231273	0.00415999893175957	0.00371877062544968	0.00582583836060144	0.00110614621210203	0.00185904830836574	0.00277538464913483	0.00715876290228637	0.00480331299211249	0.00330258412764441	0.00156041412067846	0.00276395176762578	0.00868728197868463	0.00188345661232825	0.00541405826887913	0.00430714582736249	0.00445692784949473	0.00174879971354307	0.00147647914055056	0.00300678683721399	0.00105274347723306	0.000734828849802033	0.00171015990416508	0.00392342000455502	0.00112648801266061	0.00142808808158784	0.000538893266328005	0.00205261229601953	0.00245597813198781	0.00167245601773351	0.00273084445058355	0.00138115223938305	0.00188577685894093	0.00647911440605115	0.00217068669448087	0.00280859453102468	0.00376197426145043	0.00260869630877982	0.000711285030562081	0.00175282275706705	0.00181110293942537	0.00103027470487096	0.00138365969196052	0.00164168588741488
1.14.19.3	0.00139794196566461	0.00119525787484983	0.0018485599412737	0.00196609161969459	0.00151625805593648	0.00276503153093348	0.0022562807795023	0.00291354317580858	0.00322590762844401	0.000598705736677316	0.00447331439178372	0.00142544173446397	0.00392860712112548	0.00263841863678106	0.00178174640946848	0.00201529631232097	0.00237170962447117	0.0258477183672818	0.00104734742220869	0.00328880262557714	0.00224601280303975	0.00313294655183529	0.00138751051329564	0.001828289925203	0.00172247880006161	0.00123401706493741	0.000489743117571371	0.000991088399656813	0.00263717849341065	0.000669739174696013	0.000920171520549516	0.00044890992953175	0.00132932428670947	0.00387515030291364	0.00101428429849305	0.00196083685179728	0.000779755621411817	0.00123508130153729	0.00338891016549612	0.00142222223280122	0.00153909165870496	0.00202515043847832	0.00140821220230945	0.000606795595713156	0.00102545695024133	0.00180798888607914	0.000982510472783956	0.000959023841682762	0.00118712002526767
1.14.21.6	6.11578811711429e-05	9.92368926205698e-06	5.6831632674829e-05	2.03554028404712e-06	1.06671718297696e-05	2.5233578868021e-05	1.20767296042229e-05	0.000245057870454398	4.96478503992752e-05	0	0.000446534189363481	2.13522534967252e-06	9.24713174040467e-05	5.29863261951627e-05	2.46316760135255e-06	1.59738350621157e-05	0.000171695032884336	0.00694752957617951	0	0.000224159999458482	1.36911022334325e-05	0.000215866735641556	5.18024233846855e-05	8.52538783746907e-05	1.16650154253076e-05	8.21055597043003e-05	9.49586657102426e-06	6.81368457522205e-06	0.000154649107784282	1.17036046961837e-05	6.72768061060395e-05	1.79487942431956e-05	7.83073266871636e-05	0.00013827899176473	5.37299427529176e-05	1.27214676150817e-05	6.38364800305494e-06	2.00225896441965e-05	3.62615173114111e-06	9.62639189842549e-05	7.58027683558355e-06	5.05262032086074e-06	8.74948171832338e-06	1.53260613503935e-05	1.44780984970401e-05	4.15995112435991e-05	2.43710740724167e-05	1.39814782074753e-05	4.77137226432719e-05
1.14.21.7	0.00109072644473678	0.00104345000405795	0.00152298356673269	0.00151037163684456	0.00136983615053286	0.00219247276437121	0.00201947401175749	0.00165915004382442	0.0027965744579649	0.000549842587129198	0.000818217835781944	0.00136757434375304	0.00349359056476832	0.00231338328790373	0.00159990184219122	0.000740414794546043	0.0013704766913649	0.00228320490962091	0.000822300129488245	0.00265538692564848	0.00214691657072744	0.00211756339079601	0.000772521960470909	0.000463705123698851	0.00140389254398414	0.000424864800514204	0.000322332749507665	0.000825707524329419	0.00188104288245414	0.000550843639928273	0.000689957195454973	0.000240026619301857	0.000874916720825357	0.00114285452467838	0.000824142936420413	0.00132568596341888	0.000667691865983242	0.000762539286028022	0.00321259522595612	0.00106408254920259	0.00126000424680521	0.00187373594051093	0.00129427209508986	0.00028003480023862	0.00086783596431716	0.000865876385168977	0.00048677528484836	0.000641456265699966	0.000754615951459652
1.14.99.-	0.00238966157903528	0.0023964962272386	0.00311765193887409	0.00317376058816973	0.00307328093496933	0.0048821364231168	0.00509166680500259	0.00422666640077493	0.00599555153869432	0.00121837447441695	0.00507852563473189	0.0030195018129735	0.00726049003324431	0.00503442489753184	0.00387335861753315	0.00202424702199266	0.00280705539215515	0.0345312163135756	0.00336391529184782	0.00631678799693106	0.00433063441808703	0.00563515083327982	0.00169006879032624	0.00172390078276269	0.00469147248361584	0.00263781878152211	0.000830993106490303	0.00177259943201717	0.00421240148488504	0.00117187062747395	0.00141804241206447	0.000937464747727759	0.00397784212814765	0.00417458974007432	0.00167564647842331	0.0028011642366405	0.00148890654238588	0.00309259412148697	0.00704866560931908	0.00248524731439334	0.00350050145249593	0.00380035091498895	0.00266222104026862	0.00101775007176827	0.00178341124885774	0.00204908191052027	0.00139747997219852	0.00151278066736749	0.00208152201923048
1.14.99.1	0	0	0	0	0	0	0	0	0	0	0	0	0	0	0	0	0	0	0	0	0	0	0	0	0	0	0	0	0	0	0	0	0	0	0	0	0	0	0	0	0	0	0	0	0	0	0	0	0
1.14.99.3	0.0264654812515287	0.0251907183308191	0.0209130017905361	0.012290789660452	0.0151985184481668	0.0143808866938784	0.0399229989991577	0.0314291501248777	0.0278507335774157	0.0184464757157677	0.0133233373432273	0.0292690532173115	0.0244234125513761	0.021784395047909	0.0184323302800532	0.0345924121809	0.0118000766925156	0.016485331824847	0.016444722885708	0.0274317380072843	0.0207652432865314	0.0419743781906892	0.0318356260651257	0.0362791196079276	0.0321401604699414	0.0268054212955465	0.0367467185236858	0.078971192036584	0.0351051065356145	0.0437754015779393	0.0311965660906956	0.0228980667287783	0.0146437709693762	0.0277797551009842	0.0230455108499833	0.0177249399752787	0.0183315323776403	0.0124800921789317	0.0206660492553359	0.0264987889830613	0.0504851839193508	0.0336995052480879	0.0278523341840175	0.0586467822617295	0.0147011711082415	0.0120708108310972	0.0122248154635079	0.0185768799654959	0.0535849576142297
1.14.99.33	2.18548869850871e-06	3.35275679577234e-06	0	6.6126313395288e-07	0	7.37765937464485e-06	1.56929063580644e-05	1.16066164704444e-05	0	0	5.26678209705042e-05	3.88442011143519e-06	3.92372745296987e-06	4.00310785919345e-06	1.00822645378991e-05	5.29304456241888e-06	0	0.0002107475867904	1.89802276148977e-05	1.48162468535394e-05	8.08672092626829e-08	2.08338768213794e-05	1.00470246988312e-06	1.10784718703047e-05	2.21856160292963e-05	2.67367289261545e-05	2.13133233242723e-06	1.09198814363853e-06	5.53119764573805e-06	0	0	5.66425199838314e-06	1.51657822992281e-05	2.75842142425094e-05	0	0	0	1.87330075753256e-05	4.59414926110535e-06	5.01825212783379e-06	4.43253931815815e-06	0	0	0	0	6.28565078044912e-08	4.07170915887134e-06	1.71587597408836e-06	6.74725047410107e-06
1.14.99.36	0	0	0	0	0	0	0	0	0	0	0	0	0	0	0	0	0	0	0	0	0	0	0	0	0	0	0	0	0	0	0	0	0	0	0	0	0	0	0	0	0	0	0	0	0	0	0	0	0
1.14.99.39	0.00196502252994075	0.00186551884468796	0.00148337338427452	0.00082770691777683	0.00104580332428311	0.000917113414456192	0.00292086716571691	0.00229921812038805	0.00191084005069606	0.00137584414270369	0.000924896676519496	0.00216313087831713	0.00161399770075566	0.00148293563724634	0.00128129167308873	0.00248434566895567	0.000803001016092879	0.000788759938158428	0.0011608480437801	0.00191771621862592	0.00143555979556444	0.00301490516857093	0.00232039212259165	0.00262855740755148	0.00237994197426761	0.0020013172307534	0.00281957784402706	0.00615031653145831	0.00253779673416992	0.00336389150341468	0.00236727777595068	0.00173728855028341	0.00105237635257101	0.00196671234699581	0.00171890863146455	0.00125752240919372	0.00135682820275977	0.000758425211197677	0.0013172336545539	0.00196131474104197	0.00383358603119575	0.00245862951903355	0.00205662103010863	0.00454722281153947	0.00106537361579298	0.000845346920710876	0.000850316996619656	0.00137475648203826	0.0041123755655291
1.14.99.40	0.00354606664288777	0.00350710975156155	0.00468305483656761	0.00471574315841593	0.00449552967929917	0.00785507344839509	0.00737290276035247	0.00638395800115685	0.00908565107276979	0.0017805682630303	0.00758048009658891	0.00445853311517868	0.010994676009541	0.00794480199868771	0.00577053951480435	0.00313786451843355	0.0041706456401431	0.0456680417356765	0.00529496524420382	0.00926157131705301	0.0064962415755663	0.00822655733602014	0.00270612888223618	0.0028271394049249	0.00657698631258481	0.00472147898199837	0.0012689706922837	0.00274526157186723	0.00631809048827641	0.00174416711692465	0.00212642935629115	0.00129720158915926	0.0055686514305216	0.00574036948323455	0.00252193189049201	0.00419051814981752	0.00226056309129807	0.00449884094377039	0.0104109056513245	0.00366450236733273	0.00521205272089461	0.00571530629940391	0.00397457313862171	0.0016936944585386	0.00268728212983387	0.00302360754970925	0.00197407716563765	0.00226906412833208	0.00302821781450495
1.14.99.41	1.84056935405683e-05	1.35415922870801e-05	7.19243436349346e-08	9.49867571036245e-05	4.38744557989521e-08	0.000266785709326859	6.28623013262406e-05	0.000488813573157135	9.90089879723787e-08	0	0.000840928778486813	1.55376181529604e-05	0.000165196047929379	0.000135713025169403	6.55878354564493e-05	0.00011282704850387	0.000147126381943505	0.00195007181069059	7.59194145110192e-05	5.93912497458226e-05	3.64423015517961e-07	8.33337046395458e-05	4.06968758654055e-06	0.00067968622777484	8.88102025570258e-05	0.000172392073220908	8.63892978875433e-06	4.5473064219554e-06	2.21713501266338e-05	5.92459666283471e-08	2.73300893387359e-08	2.2699059831983e-05	6.0662174462341e-05	0.000594170089112911	0	8.2601996008032e-05	2.80065313573041e-07	0.000320509060203132	1.84361668342917e-05	2.01097362918659e-05	0.000150771772161216	4.156310996608e-08	9.59650260032143e-08	2.12334144228061e-07	0	3.78757748952365e-07	1.65158844559493e-05	8.34586986600242e-06	5.15045896091424e-05
1.14.99.44	0.00197433299476424	0.00187104536268136	0.00152315203523521	0.00083500609228238	0.00104640436728601	0.000927263333456395	0.00318209514130015	0.00234060205403988	0.00198442367929235	0.00137984445019591	0.00138819851620698	0.0021803537744348	0.00171124614044292	0.0016685192621906	0.00129295419502063	0.00250070538078431	0.000804621406707283	0.00454039493628264	0.00166875835191859	0.00193985555743395	0.00149058666281659	0.00365838798664209	0.00295749511994706	0.00463635907897881	0.00242709184858485	0.00210999899635427	0.00291063268836278	0.0061974910119095	0.00301829575610701	0.00340579414037452	0.00237645482242754	0.00175321103194119	0.00114488854140293	0.00236129921974309	0.00173325982497477	0.00132296552679298	0.00135977502380213	0.00189303173253876	0.00142353093916535	0.00207196922593653	0.00387706857000386	0.00245919834123869	0.00207111248644012	0.00455904532144566	0.00107269291096351	0.000851276302966305	0.00147324800690695	0.00140535852510461	0.00425449958605737
1.14.99.46	0.00464619393218584	0.00366615372383094	0.00504924505591981	0.00481341246157851	0.0050889664383428	0.00697412210985863	0.00663794591230149	0.00672821573586642	0.0088043223701783	0.0018483167392034	0.00607894707191199	0.0044316974848173	0.0110578506638887	0.0078595282708526	0.00534012363883371	0.00810711516113036	0.00525728161157036	0.0322609816331436	0.00297025149118448	0.00866556393262452	0.00668352555172535	0.00731585610361728	0.00273396177062874	0.00314547514701695	0.00467852788574054	0.00237968810892823	0.00197760601863713	0.00807366592281529	0.00705568251208901	0.00221185336121685	0.00239681068300252	0.00118187700457221	0.00393882030870426	0.00514187746305883	0.00278749778882483	0.00579110669854067	0.00291896286328886	0.00344194614377709	0.0115088547281878	0.00444852265187051	0.00430362923645379	0.00603011723167179	0.00443779610844062	0.00415015279421189	0.00332493236900108	0.00292790400004491	0.00174646179449648	0.00367780428502143	0.00449862877835549
1.15.-.-	3.04867995859351e-07	9.89361452621057e-08	2.3971650451502e-06	4.05872858193418e-07	0	1.7152659189946e-07	2.31541106235527e-07	1.47189790879687e-07	3.59985446199359e-06	1.62841718281841e-07	2.80618621784625e-07	3.72531038091015e-07	0	7.98540258719377e-07	6.13923987621296e-08	7.96272949131961e-08	0	2.52661857149357e-06	1.21987804570178e-06	1.92670046016377e-07	0	2.47646905593472e-06	8.20940554228517e-06	2.2767247025402e-07	1.05724222520372e-07	4.23910849984895e-06	1.7212880910167e-07	2.76249504115971e-06	3.53642280571432e-08	1.1668136428542e-06	2.48423075250606e-07	0	3.00276323798561e-07	3.62805324302715e-07	8.66539468878371e-07	8.45528133904997e-08	0	0	0	5.57994693843228e-08	5.39806795691471e-07	0	9.69218128740497e-08	4.02095450611685e-08	4.20998640000721e-07	2.41127241552779e-07	0	1.31647212213045e-06	8.25472495288963e-06
1.15.1.1	0.574907565129612	0.518572720814784	0.528793411478407	0.461811924752845	0.515250196111107	0.765853179034302	0.491264848412777	0.523714515572847	0.412891007600834	0.518075313773737	0.630793339277418	0.515829911665982	0.663452994375787	0.670507860166305	0.623241022223076	0.623117386625055	0.479779829040197	0.480850204857142	0.435352662662565	0.646793786552975	0.498636583042927	0.632734020117357	0.596638272247276	0.590810033770085	0.285439783969888	0.590648870299845	0.403752242199636	0.759710483722934	0.490557669349796	0.580949857141528	0.486561452479015	0.554210007653034	0.540338295019469	0.608281347047061	0.473925277090796	0.619984327559867	0.529631846395953	0.424034783112797	0.456779939355215	0.509980959522043	0.461717055550002	0.516727946787853	0.374955010844596	0.50669406016917	0.430936822271994	0.451626942217833	0.387202488156885	0.387838676076232	0.597531752401539
1.15.1.2	0.110293936458646	0.0824773681315585	0.0733465263136588	0.0541769011223083	0.0573870431714302	0.0693266335683688	0.112705854592401	0.0897678706739626	0.0793684722161164	0.068306090067567	0.0775393530121997	0.0875687611460846	0.104699960117993	0.101260773418218	0.0936530969834699	0.0937932040232763	0.0462190363145745	0.0679476153996692	0.057385054982587	0.0726429051673099	0.059522923043889	0.124347483733054	0.0948905213948458	0.0983573638782601	0.0842983742171945	0.112299902850213	0.0913381541045759	0.182233714591613	0.0911180752521436	0.105663402295632	0.0820903203091759	0.075316413456333	0.0923447242838243	0.0845668329268395	0.0726004663787145	0.0574548610857153	0.0575432234217085	0.0647352343919703	0.124932916393202	0.0719481734673284	0.115563097869355	0.0795778061439478	0.0711885192557604	0.127889234151782	0.0445200440706853	0.0483562547694096	0.0461870435678342	0.0564003241948567	0.152016391297265
1.16.1.1	0.0136884233794854	0.0135956123258847	0.0120003250593547	0.00818138502026056	0.0127786631834989	0.0124986121843453	0.0223597913188417	0.0203417036448624	0.0180048756086402	0.0108273043798315	0.0138897525531013	0.0146380188436537	0.0180242866978231	0.022039624131095	0.0141146949819608	0.0187643773872364	0.00792414164729577	0.0523702445004103	0.0109423014170624	0.0177293783215219	0.012490496146126	0.025204475400882	0.0153291475123864	0.0191973644871118	0.0178325152802211	0.0209152438262055	0.01619579117933	0.0344177299202381	0.0185690501577289	0.0192972252424713	0.0139718677444038	0.0114043414625686	0.0152215573578279	0.018345826097135	0.0116680127611582	0.0102811586967945	0.0102381981958715	0.017830615178031	0.0283473438562591	0.0143321652073045	0.0245300388692691	0.0172907677560418	0.0145574673525661	0.0276086273402532	0.00790648600127566	0.00939673275238269	0.00813613259131569	0.0100149365429581	0.0305372093987493
1.16.1.3	0.00789774487699312	0.0050360295955245	0.00388344663698727	0.00241119777585489	0.00478881874002312	0.00264415145799658	0.00724493294053515	0.00741467284393098	0.00438620106416315	0.00338830338512282	0.00589781884537473	0.00503336765346645	0.0038518011232438	0.0049272713930747	0.00416977532230213	0.0413295423378328	0.00401890840362351	0.00457640566378946	0.00295666215227378	0.00441542338474714	0.00338615421071115	0.00726806985208651	0.00550145525472166	0.00865984197653792	0.00540555300054957	0.00643099876171605	0.0078110067028895	0.0240817333554209	0.00739987693872193	0.00800217243385888	0.0051955949381753	0.00456691526692754	0.0033179528699962	0.00790477762171359	0.00388540983634307	0.00648011590841862	0.00497418628336947	0.00379016027777175	0.00727831786626548	0.00619076095802203	0.00841835593102	0.00587411849290385	0.00541533514463127	0.0168963021498555	0.00363671965090481	0.00261905553366891	0.002441860735264	0.0120174290394764	0.019901939567787
1.16.1.7	0	0	0	0	0	0	0	0	0	0	0	0	0	0	0	0	0	0	0	0	0	0	0	0	0	0	0	0	0	0	0	0	0	0	0	0	0	0	0	0	0	0	0	0	0	0	0	0	0
1.16.1.9	0.0160810404512385	0.0187876261558211	0.0194335915294395	0.0183416846124252	0.018799971900845	0.0178323301502755	0.0247801905059231	0.0290901018719531	0.0313330277495886	0.0154058393917616	0.0212933185023386	0.0192571481028784	0.0252423050620538	0.0239006565920928	0.0191842420259588	0.0279440084929026	0.0215339507376618	0.102464890249258	0.0184761109276161	0.0242176261311405	0.022864631869145	0.0265588263901757	0.0179755544148638	0.0214872370777681	0.0291121145276606	0.0198983476884835	0.01903156928235	0.0321211581776433	0.0291952683477491	0.0174314197249155	0.0182477522750982	0.0160513640940799	0.0158931329634557	0.0256219957338548	0.0173249851377805	0.0191201304234299	0.0153169176510354	0.0251111936672979	0.0339958848033018	0.0227492229249544	0.0291540245116227	0.0218145997123657	0.0208215934541875	0.029434889719571	0.0175677218205765	0.0194247750436647	0.0165534911357435	0.0201021169949497	0.0264657598492587
1.16.3.1	0.244776262663722	0.210859922196234	0.220147551905172	0.198439139834233	0.218743589538889	0.375056043969152	0.172858090560549	0.204845672804001	0.141089849148101	0.22813541521329	0.288805669561392	0.213444227314814	0.283529657376105	0.30850584775322	0.273018178886772	0.272012584219152	0.209172197711005	0.10527112367434	0.1845508630255	0.280035671747855	0.203807211295076	0.257960877624758	0.256305150682257	0.252827196459537	0.0750382005875661	0.248286857473238	0.130470746625717	0.311792448048847	0.183924820885794	0.230422336950923	0.192257452996455	0.236987421699908	0.233400754928425	0.258055103030235	0.186477908283172	0.274282055268376	0.223672685123555	0.152774921336331	0.139197323367971	0.215845283549554	0.154476242201002	0.203757508308646	0.130112209201473	0.160385035894724	0.179012286082976	0.193869717157136	0.161818620267484	0.152467930715243	0.222848804865062
1.16.8.1	0	0	0	0	0	0	0	0	0	0	0	0	0	0	0	0	0	0	0	0	0	0	0	0	0	0	0	0	0	0	0	0	0	0	0	0	0	0	0	0	0	0	0	0	0	0	0	0	0
1.17.1.1	0.00486519276350145	0.00459997722244678	0.00472900729809688	0.00420670692174714	0.00453154302801593	0.00704568289464513	0.00905025294192538	0.00835353968473798	0.00814161836339677	0.00272054607588698	0.0096831969399176	0.0054457463436751	0.0095405453578043	0.00753830897789417	0.00592337669923394	0.00549847125332281	0.00364782578247655	0.0527440332610157	0.0062821482471676	0.00920169559835325	0.00586667595112174	0.0101006761888616	0.00429525156866894	0.00628207099611279	0.0086761840121357	0.00737850791732961	0.00455548499890659	0.00834386245319983	0.0071900478328063	0.00475148246400487	0.00384500394475756	0.00320051832478438	0.00643325195085139	0.00771436476049472	0.00345808736840811	0.00424865967471239	0.0031874168285829	0.00605739652308251	0.00905931077613495	0.00487064304577051	0.00831901591344449	0.00637998633479315	0.00481564914538927	0.00671699030713053	0.00305806379079471	0.00346121527132474	0.002725644980061	0.00333735615663204	0.00695322588641039
1.17.1.2	1.0266844248904	1.03654918494229	1.03141205869519	1.03154229473609	0.996068231399675	1.00658925118817	1.01792716141485	1.0127737734274	1.02236614799381	1.00983268127008	1.00687571206967	1.01662232470905	1.01693647119169	0.996645172008895	1.00708587113305	1.00700719787988	1.02342646258984	1.03339298644888	1.03221892059536	1.03386447146883	1.02736281336713	1.02029908598778	1.0333853012161	1.00364419620236	1.01123240430742	0.997253983279943	1.02874613569991	0.999445162704087	1.03148604220542	1.01365975757391	1.03092320211308	1.00278192672764	1.02224888957736	1.02538782220374	1.0307566838899	1.01928142665984	1.00583564532682	0.967641848898723	0.980449808320276	1.00975434301524	1.01724902415103	1.01647477638182	1.02865223528041	1.00858594072922	1.02081067465191	1.01052405687165	1.02097675596338	1.01902417100122	1.0062372416816
1.17.1.4	0.33138678985335	0.342736352307398	0.324191381204693	0.287107052274839	0.271399577653833	0.257366109075391	0.458587043791234	0.368427659967057	0.417666434524772	0.2056477812007	0.264362303159915	0.378368667799572	0.404251466744621	0.347825824066761	0.306142375963333	0.39996050765003	0.257089384865453	0.584608228863529	0.25860713980759	0.472137382686423	0.403279376304713	0.452384000564148	0.378748767560075	0.39289441472731	0.466025782813564	0.390261334015125	0.579195143276846	0.635581066006791	0.423234792379686	0.451612767622184	0.389936546084482	0.366579799640932	0.304025833638909	0.349682007204361	0.367179892447294	0.362957733027161	0.308241231000658	0.311627935294481	0.420629213279456	0.284727381589206	0.477055675108384	0.459409328895252	0.436749402360539	0.520150352054576	0.328341773821398	0.28810742333906	0.273094622029638	0.359015133701885	0.55849841092164
1.17.4.1	1.0983694241525	1.07863055523832	1.09943591666114	1.09735186946445	1.14323269596257	1.25524997879468	1.05518577905169	1.10805481619869	1.0323514861412	1.13562141448088	1.17074002038858	1.05367640896418	1.14048793496393	1.26415945136609	1.16215323523645	1.17295568189955	1.12295741742095	1.04664945522709	1.07548064180111	1.13405115975678	1.07534428172375	1.14662200383899	1.10493533732393	1.15087933760433	0.984485239401956	1.17149098619874	0.998316041266068	1.11803555374569	1.02247684726317	1.11062361747828	1.06271021862615	1.14343919120422	1.13218506721598	1.15083740312952	1.04799824233109	1.14658542496365	1.12934487978098	1.16763991243996	1.11912865750342	1.14722838634798	1.03682229518142	1.08092450797554	0.997518580273334	1.06847953794919	1.07975897710362	1.09648973690292	1.05040974977599	1.06840083015348	1.14726066809985
1.17.4.2	1.14648110289684	1.16039339228097	1.1517267774893	1.13693513267375	1.14619121124464	1.16145343864031	1.15449043833462	1.15912441475091	1.16828007176411	1.14833845333672	1.14240914086202	1.18415291225594	1.1680166749252	1.14324156273305	1.15760269252322	1.16772204184498	1.14370388484064	1.14092505806465	1.14474704722172	1.18594152002307	1.18516105397533	1.14949299635493	1.17615665541041	1.15280584795636	1.1598881886591	1.16580572798829	1.20002084655067	1.21035198616416	1.20420599283049	1.17421664110547	1.17197412655436	1.17967922318779	1.14208420512963	1.1546299939299	1.18417992307027	1.19331504173051	1.16797174565367	1.14642277921301	1.16213661648381	1.12690654974761	1.16415198798108	1.16959474002142	1.17267465896628	1.18126579276607	1.16256364483214	1.16594088300996	1.17109770940581	1.15599464817438	1.17168214839951
1.17.7.1	0.939391738257742	0.92200900084958	0.931670877731704	0.934634609582265	0.942159388086547	0.9654146518673	0.938644415702386	0.936696470866176	0.930417550897415	0.954992882911052	0.954591088411647	0.942845513056327	0.944578903600366	0.950475348962126	0.944963974180289	0.933976087887492	0.942167268201759	0.92161352114661	0.93551111058098	0.919334586859578	0.933039935213539	0.936649783716002	0.923191437315217	0.95181164122229	0.94031033593137	0.955774361395936	0.910784038059012	0.938671775220395	0.926100735627063	0.948106286178143	0.93393802436038	0.951309579919307	0.941470608110278	0.933129019720343	0.930275512299383	0.93780487292685	0.947321193136511	0.94138342141592	0.938560067207927	0.954554757807559	0.935584923439356	0.939523983073563	0.924942803960141	0.919856484252446	0.939074311229547	0.93515807689955	0.937817136265278	0.936600017188015	0.932455758201602
1.17.99.1	0.00197588095563116	0.00187983349954907	0.00148641722692581	0.000830350451483155	0.00104673199097147	0.000950066940858317	0.00298372619402856	0.00234659741715692	0.00191153818879338	0.00137660236016111	0.00113542143264477	0.00217864521744309	0.00163011295069584	0.00151180086347651	0.00132272796437819	0.00250548130429898	0.000803753259821541	0.00163581003772835	0.00123741645923413	0.00197869502902754	0.00143906055116894	0.00309994952637387	0.00232458380931539	0.00267279012269871	0.00246878207685239	0.00211672973075203	0.00282808650931898	0.00615477098098986	0.00256004704044398	0.00336389150341468	0.00236747042658077	0.00176051313914385	0.0011178886520839	0.00207689574190275	0.00171890863146455	0.00125811299507153	0.00135682820275977	0.000835176026982916	0.00133559339369782	0.00198136037543587	0.00385177088080592	0.00245862951903355	0.00205707210092993	0.00454815686760863	0.00106537361579298	0.000848518361976194	0.000866594168332614	0.00138161343674281	0.00413928755803328
1.17.99.2	0	0	0	0	0	0	0	0	0	0	0	0	0	0	0	0	0	0	0	0	0	0	0	0	0	0	0	0	0	0	0	0	0	0	0	0	0	0	0	0	0	0	0	0	0	0	0	0	0
1.18.-.-	4.43194775441508e-06	6.72529333033912e-06	4.79433253935384e-07	1.40370053665244e-06	0	1.47895868563539e-05	3.14319510799806e-05	2.32425784162605e-05	7.19971500285603e-07	3.25683399372557e-08	0.000105389845127847	7.8433360254301e-06	7.8474446974189e-06	8.16591225914825e-06	2.01767381126782e-05	1.06019956700545e-05	0	0.000421969593511371	3.82041770017677e-05	2.96708765101382e-05	1.61734423282462e-07	4.2162735014825e-05	3.65128666507199e-06	2.22023937671573e-05	4.43920377049568e-05	5.43207566606051e-05	4.29708742427436e-06	2.73647409933277e-06	1.10694475283298e-05	2.33362768059388e-07	4.96846108481186e-08	1.13284824263218e-05	3.03914609628258e-05	5.52404626281765e-05	1.7330790888953e-07	1.69105603836563e-08	0	3.7465774121045e-05	9.18828443488576e-06	1.00476472068479e-05	8.97302623585116e-06	0	1.93843600204255e-08	8.04190782051795e-09	8.4199725014704e-08	1.73938460395006e-07	8.14340730704752e-06	3.69504396365267e-06	1.51454032617887e-05
1.18.1.-	0.00307958401641307	0.00244573752107552	0.00190187552003237	0.00117910244639215	0.0023308513629144	0.00133172815981557	0.00359081815993617	0.00368465609337131	0.00216588271182246	0.0016827358864077	0.00336996398756853	0.00252070010459992	0.00196248766417239	0.00243172027049086	0.00184158574118082	0.00423353339159358	0.00145165408031661	0.00190147614245788	0.00147985702891129	0.00218155599293576	0.00168100095578043	0.00364466207394742	0.00272642651003219	0.00427377316680144	0.00266742229094927	0.00305414920184989	0.00386500275176321	0.011939760869611	0.00366928579268616	0.00394850533084547	0.00254495165146706	0.00226883146652483	0.00162046079648754	0.00342222037511617	0.00192931451051125	0.00314328829564767	0.00241612090887978	0.00215691088169092	0.00361251804804857	0.00305330945739446	0.00410647037188359	0.00293856401909552	0.00265637000786627	0.00831873731408484	0.0018024725158929	0.00117877883312563	0.00116681852400963	0.0021541410074226	0.00507354323691557
1.18.1.1	0.0889853863985599	0.107084998525765	0.100043910312241	0.100090443255913	0.077858564452917	0.0494235408535174	0.113418509417739	0.0835397070272677	0.113070465913074	0.0459102663983837	0.0628938622848348	0.105289392181543	0.0895888704299994	0.0799980060123169	0.0766293703883211	0.115076017383947	0.0820795275541686	0.202196770507704	0.0792942861696444	0.149105730964641	0.139763008133799	0.104511975872691	0.113901147794615	0.10918967860358	0.163001241887032	0.134205127055309	0.252080303077101	0.130038145549948	0.114858058469105	0.137604216703212	0.13070546573614	0.144088496503099	0.106497333366982	0.0896811736321506	0.137408557318803	0.13274067109803	0.108093399902876	0.122284819355297	0.109947185622918	0.0549277412963004	0.119242190737184	0.142719967713065	0.158556145098642	0.145185385476987	0.131052356423081	0.112226572419097	0.11595704138714	0.149226062022176	0.172459923750874
1.18.1.2	0.765707429206776	0.782233909563262	0.757644341897005	0.76297206452569	0.736354010442908	0.533551199286408	0.881423720638581	0.810071120053112	0.8579221228193	0.73268587946237	0.680498228017616	0.801230071134158	0.683751902290835	0.700811381196339	0.693000798197707	0.763907743421586	0.748241708547394	0.897424314935309	0.791194155072519	0.696430332080081	0.762801165377617	0.797641928628946	0.746849462459939	0.786477901894732	0.961618061660724	0.734807349009581	0.91796082944923	0.862737168484922	0.818340525595676	0.8211806349739	0.823267445007561	0.737514065144231	0.713282821915601	0.741607674189202	0.788853345263306	0.653921453561236	0.741738205017299	0.791915667493471	0.800852027898125	0.810056853625537	0.93503661738927	0.828758036124875	0.887339489689578	0.938601172962252	0.79150218839818	0.757739742698709	0.785408173618353	0.839395045755633	0.882745035763432
1.18.1.3	0.00628927102084047	0.00568454355813682	0.0070306066020638	0.00667596119307478	0.00707560824590131	0.0116718478457114	0.0123373371202871	0.0130640606492544	0.012549798058191	0.00268285513703999	0.0209550725669294	0.00674881304762122	0.0163241131857423	0.012195995991272	0.00921281694436658	0.00567869499035692	0.00735833660415609	0.122375914788462	0.00879647316391948	0.01581893976839	0.00903238897412624	0.0155334377929661	0.0045360447259038	0.007703887029939	0.0114596744505159	0.0099164335201037	0.00296480770642808	0.0081532250478577	0.0112390209516471	0.00300083818159622	0.00353679328404538	0.00297025711411594	0.00938260095589339	0.0129277441145284	0.00398890847733121	0.0072248322777882	0.00376351750410073	0.00976699557233711	0.0161103976837956	0.00708274644959922	0.00749420118117889	0.00801622498782533	0.00587263822615085	0.00477290631157809	0.00431783907154506	0.00512623491512948	0.00381090944653235	0.00404502671200881	0.00598296892488846
1.18.6.1	0.419296664545012	0.429364081783993	0.37435052433822	0.302173035190686	0.320168080764275	0.248523475968163	0.526096646762404	0.450157308388001	0.481651539201441	0.329040974818778	0.284162469074325	0.505122533550661	0.412895561004465	0.378773533002233	0.345179342598731	0.485966108192063	0.291514421578682	0.42941336031936	0.334813452546656	0.470867215495223	0.441148761631345	0.501575049643137	0.467959414934102	0.478582618689154	0.556711918302413	0.455577604145378	0.655514092642038	0.906757137791913	0.565691636132511	0.556723866528061	0.495234365448449	0.438993907101691	0.33535149320074	0.406325641896097	0.465472267209371	0.401869855747588	0.373798841613869	0.317844484283627	0.432366865094832	0.362222457633359	0.633248676241349	0.526732056626255	0.536851964660909	0.678988788433508	0.393034469363487	0.404393029560903	0.385424652336009	0.419631091367564	0.671446209144115
1.19.6.-	1.83781491816476e-06	1.13345856630975e-06	2.62124170999452e-06	2.83337102132881e-05	3.3554265754345e-05	1.02915941761951e-07	1.38924646993896e-07	2.12611493234299e-05	4.19541706753394e-06	5.84332248172423e-06	3.21489552770732e-06	1.09016939641304e-06	5.10662022039727e-07	2.14630153275081e-06	2.36960112500667e-06	3.93789111447809e-06	5.25977381538583e-06	9.74499435423635e-06	1.55964955575662e-06	5.34488288721922e-06	6.73576172985997e-07	1.48588171527689e-06	4.92564817352882e-06	1.36603465513498e-07	3.50382456369667e-07	2.8079590708545e-06	5.704552584836e-07	1.90332470085042e-06	1.74890658395307e-06	1.18729889218125e-06	1.49053827411129e-07	6.93822945540172e-07	1.80165774037253e-07	8.74147023376306e-07	1.80277216634483e-06	1.51967469833528e-05	7.88798903311563e-05	1.73372237990276e-05	4.17002051265586e-05	2.45661767718683e-06	3.23884051999036e-07	5.98140944688876e-06	3.47789118311782e-06	0.000312985134890027	2.5378768359312e-06	2.76246457470994e-06	4.39638125219039e-06	5.62401474613431e-06	6.21861810849541e-06
1.2.-.-	0.00203288561275002	0.00193936219074943	0.00154160750894015	0.000940265746509113	0.00107245063943465	0.00152603044395083	0.00313634851459917	0.00335909318265588	0.00197913294895535	0.00138674790799207	0.00237423453354623	0.00221854522869849	0.00212329649435273	0.00186524946336751	0.0015142226648912	0.00289543283781381	0.000923547548284469	0.00577225225050156	0.00144134295445134	0.002122153075897	0.00145042374071374	0.00337038604436184	0.00243310314631122	0.00409961683681123	0.0027266324314003	0.00246343227414509	0.00286786828241631	0.00621254075147445	0.00267426511231881	0.00338618758701691	0.00239305275116275	0.00184508944257508	0.00136191143703267	0.00280491770153478	0.00173094102973707	0.00139839780251481	0.00137546212755312	0.00187832326362832	0.00140196739425731	0.00204475099156261	0.00430276087358598	0.00249675279970069	0.00208094607964329	0.00458827304414108	0.00109261312770993	0.00104114708432498	0.000999805003918997	0.00145232084416918	0.00425655385365499
1.2.1.-	0.0304986144031818	0.0251635877711274	0.028099986898121	0.0250794262557172	0.0291463416914136	0.0395087449545867	0.0496255893899981	0.0444517839685848	0.0465077512200496	0.0155857002619331	0.0529709700374666	0.0319913170313216	0.0571676710800179	0.0427864094861281	0.0372700032109175	0.0511706742608121	0.0256232734028059	0.190074016888688	0.0252133269212696	0.0491215105997793	0.0344138841165309	0.0511427745661216	0.0289162582716937	0.0343435798585482	0.0381103665738277	0.0291046060491384	0.0202874858234538	0.0531446280657205	0.0411245065511929	0.022994099036222	0.0196611029914365	0.0167744845843307	0.0277425410555589	0.0432208636155735	0.0191884894660815	0.0299810591678922	0.0201288021178484	0.0300310179947703	0.0569213318831655	0.0302553931717905	0.037161350274195	0.0357934931887773	0.0270793179392894	0.0355448664243224	0.0183852511191362	0.0182936682254582	0.0134718088466946	0.0219063376367712	0.0378254552043754
1.2.1.10	0.620791677993525	0.774285747919105	0.703165023457217	0.654655248283128	0.676938638556161	0.416323604813712	0.80677439405782	0.831626868544185	0.906823933029377	0.635132717609388	0.481374704285489	0.779756122611859	0.593465215069576	0.821436026732536	0.605158286189561	0.837196850903885	0.685425733091092	0.904074678404268	0.675430041648633	0.760098483545856	0.828501995140165	0.776831015560062	0.777791352644511	0.788659488584722	1.04722261318128	0.82945450349642	1.10579976146647	1.11486555012918	0.958793425316539	0.852439682929782	0.851996133335905	0.839616271420981	0.622007577634542	0.739394640802808	0.840117541658599	0.754963610503345	0.713981637355278	0.903129207794759	0.913927205644425	0.718189024434961	1.03523651612941	0.844607724766831	0.933755719376648	1.14331872432656	0.797005224249643	0.846847397246115	0.815749149966883	0.895607158642278	1.10784237813182
1.2.1.11	1.0064536496257	1.00600949317434	1.00633399624489	1.00557070050863	1.00488646515918	1.01910707599557	1.014499661575	1.00952252306287	1.01441309993692	1.0042499905692	1.0003025023891	1.00890774425937	1.01311067635891	1.0692553026738	1.0016251323933	1.01011749456396	1.00413633656631	1.01367041502804	1.00405411362877	1.01180581671716	1.01172641437397	1.02370622038047	1.00732844685958	1.00280180336608	1.00861537815954	1.00746057036031	1.00810386682361	1.01836206387253	1.01112141737444	1.00971840848804	1.00775037956166	1.00311455674012	1.00686403240629	1.00944375692499	1.00332302771456	1.00346284850833	1.00158995102065	0.99579127074565	1.01483576276152	1.01012543348794	1.01845282204845	1.01492455568245	1.01320140087389	1.01604136116658	1.00462861522617	1.00722460047135	1.00365096173737	1.01025815761159	1.0387972760158
1.2.1.12	1.02642895279731	1.03435077307822	1.02617536260886	1.0133072304533	1.02132375994026	1.00028204736949	1.05966565325818	1.05312731306747	1.06530787438068	1.02723129860878	1.01242971133649	1.05280253159291	1.0327690273564	1.03199033335008	1.01964666825888	1.03418947756523	1.01997192486094	1.10977967204926	1.0300150931591	1.02654000250419	1.03999601905837	1.04362394531507	1.03733798636652	1.03088660645632	1.0651643488488	1.02246724889899	1.04651813147023	1.08196560672072	1.07777758355196	1.04334663468901	1.04290158307085	1.02158894797501	1.01094305020479	1.03203673378429	1.04191765963713	1.02114890709357	1.02481534036602	1.02386801163492	1.05770883133658	1.03112997333389	1.07758819203716	1.04395009728539	1.05338249280604	1.08245013952676	1.02510886471766	1.02794767994583	1.03513811633362	1.02993952632594	1.05922280123972
1.2.1.16	0.0687717050403391	0.0772899950152837	0.0802151958598315	0.0813028689941189	0.0818157492312589	0.0733165055525346	0.102310434055104	0.102479236601386	0.11919909746779	0.0526181652091543	0.0803052015437197	0.0814227639208087	0.109688344404412	0.0978354985677807	0.0780425908157775	0.115561446755384	0.0786053764855375	0.313821522424028	0.0701711752987574	0.119492811430143	0.102222502795181	0.10821975257657	0.0756841381978989	0.0811501645272398	0.11676961744862	0.0902064538814089	0.112681170675795	0.117982858666668	0.106757704372025	0.0779729672604862	0.0777339653146845	0.0761343399445908	0.0717885857235396	0.0907496842960656	0.0782606096563643	0.0858901372090269	0.0695836497233177	0.106903430977694	0.135665219484376	0.0732789346570638	0.103851458024721	0.101803944231469	0.0975872060292852	0.108355148867152	0.0795794825037638	0.0856567828289437	0.0721294951334382	0.0903924085529992	0.115606804555606
1.2.1.18	0.0261812015811534	0.0219186545767909	0.0246743717424464	0.0215868360903977	0.0239279892881024	0.0348644992103403	0.043170929568161	0.0388593809739046	0.0410816311477881	0.0143373401018865	0.0485280837293446	0.0289255380952655	0.0501433904635893	0.0369297129472371	0.0326010674301806	0.0431287356510909	0.0230372257455948	0.227797854478442	0.0225578690061706	0.0440238986660152	0.0299269741577445	0.0455737263063743	0.0272045060063901	0.0291485404201944	0.0334926305364226	0.0260758207485838	0.0170314385571798	0.0365540492775389	0.0350464734823052	0.020809350778283	0.0184918180386527	0.0150318852342457	0.0246973908363403	0.0368563566870497	0.0175560429950516	0.022740532824101	0.0167589023946883	0.0240646905789714	0.0447323967362615	0.0259576779900236	0.0340311133857056	0.0309391845994751	0.0231268817554295	0.0254858650558805	0.0152737687361208	0.0162811950464029	0.0115654208573216	0.0181358820012085	0.0339177154296455
1.2.1.19	0.00224469686079962	0.00174737174352301	0.00199949507360111	0.00194781725870823	0.00323908967567771	0.00251978166820621	0.00279593180792709	0.00330858945730203	0.00341231051418373	0.0010701236819309	0.00266093655493643	0.00177540494085851	0.00379053445742356	0.00343834815944511	0.00217156780276889	0.00259354008585682	0.00204739850182617	0.0152565545762931	0.00143049188376102	0.00300157277602529	0.00243290975872979	0.00281552040227688	0.00121467091185137	0.00210944271518951	0.00205045124085483	0.00131772784513839	0.00142685094693849	0.0066141032870214	0.00305328560005415	0.00123031871448785	0.000894056457384907	0.000918341257400112	0.00239115167812635	0.00254662035549641	0.00106414905934204	0.0032762467510299	0.00194339457061709	0.00264234270214402	0.00608707876471321	0.00218522040605964	0.00211456421461976	0.00241292197326758	0.00198724612079757	0.00465400704229177	0.00163738556186944	0.00143866396352334	0.000938865309870315	0.00154467092672195	0.00189735325373609
1.2.1.2	0.193087935179372	0.180383039830735	0.179113809125952	0.120213753325643	0.133051663852775	0.268209453835133	0.24026577574753	0.19313243193453	0.199500289897249	0.0961584403677822	0.227644173031891	0.164518706241987	0.277388179107276	0.734205414654206	0.222227118701297	0.229668966347068	0.125402016940292	0.468350781063858	0.120755402212736	0.213837733087606	0.184306050990693	0.323057747649396	0.199928254425909	0.206456174321385	0.201377846679443	0.234462186332855	0.21231767727826	0.256141519960321	0.184810047553171	0.155785901820016	0.140730089905789	0.157126177061831	0.22248094756616	0.277519826454863	0.163828889816023	0.186299862478582	0.15750403613062	0.195336062102984	0.292888190401659	0.159429215237025	0.24737743021839	0.228789062321815	0.216770224255408	0.245412334683268	0.1470059276247	0.189573308108473	0.123470268543778	0.181444644385967	0.464726361381449
1.2.1.20	4.77035771750911e-05	9.02197031157283e-05	4.65746541648101e-05	6.9381883996646e-05	0.000299744935567524	4.47791774663814e-05	0.000115764569644644	0.000185389905853002	0.000368336272638281	0.00010708969214433	0.000175890061348033	5.12850739952581e-05	2.39809870702134e-05	0.000153398477067163	7.74222536151588e-05	0.000148888911239855	2.10777205910623e-05	0.0159411049180519	0.000550991418295101	0.000131175236989654	2.26282851389035e-05	0.000140434344051847	4.66132031254053e-05	4.92916628149768e-05	0.000510150008922425	0.000179096727398784	4.58366082434307e-05	4.16086697619776e-05	6.50399673166018e-05	5.31451756008632e-05	2.893800272933e-05	0.000105472692930958	0.0012126311063344	0.000113148835809735	1.67045790603445e-05	6.68790803275384e-05	0.00011407261286137	0.000443976636486042	0.000323431591195897	3.91777881300502e-05	0.0006522581784169	3.93346943743037e-05	5.42811880428448e-05	0.000317333446583419	2.17423675390814e-05	0.000126867214375292	8.61922650926741e-05	7.65883328084251e-05	0.000133081230532269
1.2.1.22	0.167141450628046	0.11991842979678	0.127959491396925	0.127630853087021	0.141829324511835	0.254860233841796	0.0737007115663064	0.105632624171568	0.0598128659169403	0.138495560147146	0.193174053962433	0.119163765167925	0.173179604889306	0.120162439520392	0.170445260852938	0.165685460594901	0.133937311213428	0.0455534136971372	0.10854630650081	0.164762354135207	0.114525146818943	0.118228695263228	0.14520079173346	0.149054880642174	0.0104770932320569	0.148667559530041	0.0575133349588329	0.159563993956666	0.0841520654915328	0.112116417301645	0.0998661624143675	0.148338807712761	0.142354344101305	0.142662427689096	0.10244653564026	0.174281274960672	0.137881377093079	0.0930894406583053	0.0702935347687973	0.121395101457665	0.0380916971551272	0.0980201524719202	0.0549308631320509	0.037720056820074	0.10943960197419	0.124518227443132	0.103221965127167	0.0802013330104074	0.0646099546724761
1.2.1.24	0.00473738717142154	0.00431038933946039	0.00620676464640264	0.00614724367957332	0.00558249393257254	0.00893332811296439	0.00831042873416321	0.00721566604232747	0.011326613898215	0.00226639899429355	0.00409305254608368	0.00556588895668486	0.0141479527693096	0.00940726713774603	0.00657467451134084	0.00783490710235221	0.00584268198442848	0.0224872093859944	0.0035711431038509	0.0110033963673365	0.00865097108975322	0.00895665060752866	0.00320067526742531	0.00234621611089136	0.00605719930344984	0.00214354158730177	0.00143898011424579	0.00341529258850414	0.00774881712049864	0.00233986574365552	0.00289042704314604	0.00105361864113309	0.00401024648063219	0.00513514903089826	0.00339632158504561	0.00538060209975482	0.00278754459869153	0.00340143778206564	0.0129255495577236	0.00441649204110623	0.00533993474838049	0.00751890071208363	0.00522252088671363	0.00152742802359844	0.00351576103287878	0.00356478050323556	0.00203731079669313	0.00370713874255195	0.00455361718469214
1.2.1.28	0.00799117889353726	0.00749441957287066	0.00951075808097374	0.00876790273130108	0.00830780756718238	0.0132817321352532	0.0144191574221319	0.0136851477390959	0.0166870114907958	0.00425313122625661	0.0134123678795033	0.00934723030287019	0.020064454380298	0.0141064643028055	0.0102258542424634	0.00766775219356572	0.00897822107722896	0.0752584375454209	0.00736569551517998	0.0175399056349419	0.01227065556385	0.0167109443869689	0.00703699752885849	0.00749841690709814	0.0114372802068567	0.00748393968019907	0.00482964896994749	0.0104967773577104	0.0134787389729211	0.00626869518809209	0.00622427102379432	0.00364161792109232	0.00769771933378311	0.012085055179295	0.00618038226209689	0.0083361715583927	0.00495215768788306	0.00704385174937123	0.0180917475937897	0.0082558734726184	0.0111332582513346	0.0119517789599302	0.00864513118588994	0.00676129597450204	0.00555988719515923	0.00587969499255225	0.00395358879042655	0.00504586807390329	0.00894062155990794
1.2.1.3	0.250712442911267	0.293405981386568	0.280359773129165	0.239041178699874	0.241101189566143	0.210153441749168	0.349047945168037	0.341625477895492	0.387976033567595	0.218527380882534	0.248753407908804	0.321183955351306	0.327055895859762	0.302790730870882	0.275644276879155	0.315782765258632	0.259093886072167	0.70055941094686	0.256159478338171	0.337208843789944	0.334905169208986	0.338054165265484	0.293325310872674	0.295868263352353	0.407102085323349	0.29422986334021	0.389494378107326	0.442684409893972	0.404702368682474	0.310619038837328	0.309136629970436	0.280964685672112	0.232938016000424	0.310007105768522	0.317146862756633	0.29418346753649	0.261845513995807	0.315224653869536	0.38463271156002	0.264770141409583	0.404209921225771	0.337464417903117	0.349601016646271	0.413368677100016	0.280349935868177	0.29021608167659	0.277478141648045	0.298701406716283	0.398733255226728
1.2.1.32	5.39358281504992e-05	8.13486877441913e-05	2.31204617858619e-06	2.55582795322957e-05	1.11848419635183e-05	0.000528848429312427	0.00037676784503414	0.00078016007737667	1.88245792729772e-05	2.04548167648342e-06	0.00182712037855594	9.4532232102106e-05	0.000385110589541613	0.000354193664884492	0.000301311794898869	0.000133286229304157	1.75326006924399e-06	0.00589130886512095	0.000602747541262936	0.000376091108056058	2.16533695813366e-06	0.00051390983439347	3.20399493655842e-05	0.000964896949887162	0.00055682659074851	0.000890914557489761	5.27681493659197e-05	3.32451259511181e-05	0.000137409915971233	1.09585440516682e-06	1.9873843312602e-07	0.000137149991363572	0.000430170588941619	0.000667961849735277	1.12084775307822e-06	6.79922402318946e-06	2.6293775978678e-05	0.00105060105280248	0.000126934499745804	0.000124718006966279	0.000336989541133147	1.99380590450499e-06	1.21745102547887e-06	0.000104360046955603	2.94854390687558e-06	5.75902280803897e-06	9.91832142984275e-05	4.3844941780868e-05	0.000173253380931636
1.2.1.38	1.54474483655697	1.5410628560928	1.54837466818128	1.55774093779437	1.53743213064067	1.55537637955943	1.52497900786895	1.52380126099252	1.53415937796481	1.54780899204693	1.55116575511146	1.53311775652586	1.54792809074686	1.53381359087845	1.54412807445181	1.52522809139385	1.558622296596	1.54965428206524	1.55357834705132	1.53946287981783	1.54833838359881	1.52003272851961	1.53253645562452	1.53018267154058	1.52675425529529	1.53756765594434	1.52826804466083	1.47631068029752	1.52819809199789	1.52219130315338	1.53822490213288	1.54359360586378	1.55470446118223	1.53915031761285	1.54705411837882	1.55203167217115	1.54747736190315	1.53048721087835	1.52706501201885	1.5379097891574	1.50412918188617	1.53277304181636	1.5376939908352	1.48095078933627	1.55693062422099	1.55041751641041	1.55536446360907	1.54638949627571	1.49858052008659
1.2.1.39	0.00428439064968612	0.00376765496699317	0.00373955264105677	0.00273835079506603	0.00363777109970646	0.00451568425996396	0.00702539232278543	0.00706689118925995	0.00583323933914061	0.00234505924392583	0.0104762875063916	0.00421120890053476	0.00630519496824456	0.00550596983989517	0.00441972328893999	0.00673311792944336	0.00335364293700716	0.0720629096571731	0.0046624355001506	0.00727128229903529	0.00390223548197598	0.00908160069464166	0.00427374115342436	0.00544753122371976	0.00665775077834926	0.0064622652603237	0.00406259425502259	0.00964027623634942	0.00642000705044027	0.0044211755874041	0.00354971852900041	0.00313959343458929	0.00538639147230436	0.00781081477079254	0.0029802998078887	0.00365417915506458	0.00280978365118004	0.0053056265874923	0.00656930770077328	0.00460298580605194	0.0065560883675344	0.00483958136826508	0.0037956294918822	0.00737633869650326	0.00243459717717278	0.00281548772237646	0.00237384961524397	0.00298069078985356	0.00682219163206735
1.2.1.4	0.00289896225656084	0.00233143091465094	0.00211181797797815	0.00128246214390735	0.00174979818434155	0.00232967546718676	0.00419665898483258	0.00663156773268219	0.00291884851769768	0.00159202972488845	0.0106305630035393	0.00250160235557055	0.0030652959669531	0.00282891623905094	0.00216011150053985	0.00602633865613528	0.00296296363487264	0.0996009758591752	0.00318866609146691	0.00513131117932702	0.00161576016551059	0.00655673081337597	0.00298041647519167	0.00562592740963668	0.00454320422166171	0.00516225422889209	0.00312930679422109	0.00638218610372428	0.00442117478153638	0.00358458965545742	0.0030426241333449	0.00245441195595772	0.004338427398303	0.00668927886606362	0.00225383133041162	0.00174559248132697	0.00165404727561076	0.00345745627043268	0.00227283228634271	0.00324170425876066	0.00536452732713598	0.00259658018343856	0.00224778755354747	0.00533932124347773	0.0012476514290842	0.00151280116635281	0.00149458631255392	0.00230964424141183	0.00599755000474031
1.2.1.41	0.97547472594392	0.97423170397315	0.977562179833378	0.981297994925541	0.980326797680338	0.980927278956067	0.965509257729632	0.971637839336336	0.971782660259733	0.983819551299359	0.974990594712138	0.967172795280049	0.975217991713706	0.972582385371664	0.970746625600622	0.967004000452136	0.982651182819553	0.965465088968695	0.98000812876738	0.966466662998383	0.972284037041094	0.96415202291653	0.967140266879263	0.965400205181138	0.963105368577321	0.964078401863837	0.949398752387969	0.948132914076214	0.968576006410509	0.962554566600545	0.969460619867488	0.970247415134264	0.972729703368155	0.97216750633469	0.971494143734562	0.974079677130801	0.974433404813819	0.969641972091571	0.964488627945605	0.976450197517634	0.961966402877155	0.965554153888648	0.967079398841629	0.952080540109015	0.976317333813623	0.979952764928577	0.978701792256974	0.972624883886051	0.94783522946246
1.2.1.43	0	0	0	0	0	0	0	0	0	0	0	0	0	0	0	0	0	0	0	0	0	0	0	0	0	0	0	0	0	0	0	0	0	0	0	0	0	0	0	0	0	0	0	0	0	0	0	0	0
1.2.1.46	0.00462293497596289	0.00453540630350629	0.00618327788372761	0.00619849426837968	0.00585189249747448	0.00934899552713632	0.00925122774205768	0.00773867648081467	0.0119582960117503	0.00235268282917395	0.007000082184881	0.00581315113070341	0.0143641836543823	0.00972524703684067	0.00709040072521212	0.00357686281097991	0.00553910470933972	0.0514442484483607	0.00547734463782099	0.0116541790511618	0.00865427638651676	0.0101595138705888	0.00341692315152483	0.00293841796074464	0.00792917566407931	0.00358051014376558	0.00160576852107119	0.00349494542421276	0.00811146948460131	0.00233864318417383	0.00281786438902839	0.00145805763040614	0.00665207472333623	0.00645415508496105	0.00336382539217399	0.00546786380110212	0.00287529879283217	0.00503456991757411	0.0134996203160038	0.00465027281148242	0.00654708343508098	0.00756057342889384	0.00526973276353652	0.0017502558932823	0.00354715429626844	0.00386794074727454	0.00242446881602233	0.00288514458022997	0.00368607909403447
1.2.1.5	0.0247388215052365	0.023495596304027	0.0207728190266224	0.0136032535293224	0.0155635481414484	0.0166869831879311	0.0377795016410968	0.0301849543562568	0.0291572202638566	0.0166949938933338	0.0127351732356681	0.0276731434870152	0.0280726202040945	0.0231848808666454	0.0188343004110521	0.0294819483812592	0.0129165856833605	0.016085650015898	0.0152259497018355	0.0288743735290566	0.0221101574023818	0.0391035277919272	0.0276442857602568	0.0302974773849249	0.0301823627650821	0.0232311280762531	0.0316880398796987	0.0686425204777603	0.0332333288739789	0.0382151090905863	0.0278886406899182	0.0197526749365517	0.0146998430786152	0.0249723002985292	0.0212415748389894	0.0177444519442929	0.0168464845455256	0.0108240237622131	0.0239621636217503	0.0245915175303061	0.0453831934158878	0.0323408057966777	0.026294467733197	0.0500640637836644	0.0142677938118284	0.0118583848578419	0.0108118065535804	0.0170017265223553	0.0469462955910377
1.2.1.50	5.20406697604874e-06	3.61398155101027e-06	1.43848700662301e-07	7.95218601344207e-07	8.77489201942398e-08	7.37765937464485e-06	1.58763087852227e-05	1.17037735807403e-05	1.98017992214656e-07	0	5.26678209705042e-05	3.88442011143519e-06	3.92372745296987e-06	4.08420071511205e-06	1.02443604007921e-05	1.82229049038862e-05	5.33001418134782e-07	0.0002107475867904	1.89802276148977e-05	1.50706017573377e-05	1.62775625193673e-07	2.08338768213794e-05	1.10646626503476e-06	1.10784718703047e-05	2.23251879964212e-05	2.73156517879047e-05	2.35857155630526e-06	1.45070633382537e-06	5.62457098470155e-06	1.18491944598422e-07	5.46601848869322e-08	5.74862220428328e-06	1.51657822992281e-05	2.83026483410943e-05	0	1.11624221253914e-07	5.6013063780753e-07	1.87330075753256e-05	4.71346446219756e-06	5.09191674536207e-06	4.86012055435556e-06	8.31262283450326e-08	1.91930067726678e-07	4.24668306858136e-07	0	3.17520012599602e-07	4.52994563252865e-06	4.68064139874088e-06	1.08723375860178e-05
1.2.1.54	0.00447503121272027	0.00433418191784389	0.00615041246400801	0.00630970671121616	0.00606473230889067	0.00894794490654594	0.00825293727615141	0.00718825903852894	0.0122008829465501	0.00241163436340086	0.0047693550765853	0.0055655405347806	0.013960177374526	0.00950419882621582	0.00649002440790106	0.00342382097772164	0.00580427567499153	0.0595454253125406	0.00487293842681684	0.0108046115571916	0.00861195444031625	0.00865755887731297	0.00315434594791419	0.00227251837135439	0.00702389677679894	0.00207927281960404	0.00136817904007627	0.00336682132590108	0.00762897748304376	0.00229941294157879	0.00278466804802265	0.00114489371579509	0.00717441609739567	0.00568619400913855	0.00332342036515985	0.00556627296542835	0.00289588648002912	0.00388162373643353	0.0134364651375942	0.00431902443843756	0.00695540034124041	0.00755603325956952	0.0052688009100237	0.00175277943741053	0.00351075607408469	0.00371675814213142	0.00210348196885581	0.00270678940050386	0.00328808304687045
1.2.1.59	0.00109415051302097	0.00104760532527666	0.00152337746533637	0.00152038586409875	0.00138101037759191	0.00219983922041398	0.00203514496678606	0.00167779279827621	0.00281248830746791	0.000551757065834423	0.000871870691604605	0.00137246521544837	0.00349767461066933	0.0023179348161313	0.0016107496538004	0.000747001159383916	0.00137222828673049	0.00330392290760722	0.00086567294280914	0.00267278573574372	0.00214722150922431	0.00213836671065666	0.000773700377086075	0.00047478003535769	0.00144717405112974	0.000451902135846703	0.000324619296707455	0.000826983152935557	0.00188794082690416	0.000551005981595694	0.000689957195454973	0.000245921163967464	0.000949122089483292	0.00117063554039332	0.000824570308661535	0.00133111214040006	0.000693973475899075	0.000787038363964927	0.0032310483961883	0.00106990421622066	0.00129370893632168	0.00187572715859293	0.00129541098655621	0.000384342433988407	0.000868597265988394	0.000867029295088638	0.000492310583817786	0.000644782040544713	0.000761781378690738
1.2.1.60	0.00190280485093574	0.00171878061750849	0.00186403388813606	0.00188788439122069	0.00239905569325204	0.00373132143087411	0.00389837144522338	0.00455631240377106	0.00334440589424598	0.000843672323176752	0.00729981794652811	0.00189942493844149	0.00455167464578163	0.00377178289038031	0.00293164421690777	0.00323729982843632	0.0016778789168514	0.0329448990022875	0.00314972739667762	0.00428324473335448	0.00234610279577595	0.00464330484909595	0.00133671700716278	0.00353250749901756	0.00400987616128182	0.00377360227922013	0.00100280567317621	0.00324749402693292	0.00293458234905494	0.00093149585492563	0.000797480711485302	0.00115188370969441	0.00337340554318352	0.00461133582720715	0.000956091408129891	0.00219201309413171	0.00144343684499456	0.00491603286043904	0.00511029849328863	0.00195628563489213	0.00275555921947998	0.00222558053716081	0.0016466672264681	0.00291205834188848	0.00121594170020766	0.00142497737672188	0.00118691201870144	0.00135591589459983	0.0022797563472525
1.2.1.65	7.86755100467216e-05	0.000120694340136566	0	2.38052826562878e-05	0	0.00026557198049275	0.000564837134396125	0.000417779390751647	0	0	0.00189483134862596	0.000139832540036469	0.000141247470360007	0.00014410489032526	0.000362917152903607	0.000190537377311878	0	0.00756758510023768	0.00068313095095187	0.000533289066393167	2.91121676746705e-06	0.000749830112572672	3.61688493131049e-05	0.000398771414956779	0.00079846734549195	0.000962210245905397	7.67259828871298e-05	3.93110537474135e-05	0.000199109763045941	0	0	0.000203899069502369	0.000545867768194268	0.000992699628505396	0	0	0	0.000674235098744937	0.000165380162802579	0.000180646086506708	0.000159562841619786	0	0	0	0	2.26283263253809e-06	0.000146574295329419	6.1770251433957e-05	0.000242881147081251
1.2.1.68	0.00540980940530878	0.00463513887224371	0.00545257222328164	0.00420955344497084	0.0045029031853923	0.0069225389736612	0.00871267066748853	0.0105125281671186	0.00867956729030354	0.00275682151609103	0.0153450312146205	0.00547154296154531	0.0104815562201776	0.00775964100634798	0.00571820107270607	0.00523423632234493	0.00613984345299996	0.135531712969063	0.00573940314677838	0.0118010612792188	0.00597206106830043	0.0123323408369269	0.0048622948213819	0.00645630374097442	0.00802675249848732	0.00767562648259948	0.00402026531779535	0.00819625557393854	0.00911938128017378	0.00480638054020577	0.00477381457795357	0.00317994227304668	0.00688387191596783	0.00933191099145016	0.00419164147179485	0.00443089271801619	0.00311183085478652	0.00515898730159664	0.00872604899940586	0.00611787024013688	0.00778815768477654	0.00636061673993421	0.00486999205473331	0.00638806905492391	0.00312764447247664	0.00371351425046365	0.00290150661278034	0.00328052064711334	0.0071628641136387
1.2.1.70	0.193618115027901	0.185138788048893	0.165792204689451	0.126510027553284	0.136335034773578	0.146761118122781	0.236881332150977	0.207859737200341	0.223042913812767	0.150162604695947	0.140614598992601	0.211274846274181	0.212030893795553	0.299541216528912	0.168105552801963	0.204183286123684	0.125425018732649	0.302635684245258	0.146429922964474	0.179116148474777	0.183937509417763	0.245557092233242	0.196610982483309	0.182031872991941	0.225041099542852	0.205913499893254	0.22667564367907	0.341441243242957	0.255300318083806	0.215213105137248	0.195646318487841	0.167020404960552	0.166223826719304	0.190231042107896	0.193065175516141	0.158391453707958	0.148903203092691	0.147842145303536	0.26014690051751	0.152354982405655	0.272142757123108	0.204124541980223	0.213109423892208	0.290118221522076	0.142294111412636	0.159545197695582	0.158316918911478	0.166217467076326	0.323757029258772
1.2.1.71	0.0107457379323381	0.00880637658263612	0.00847772189256884	0.00602630246453621	0.00778264603799604	0.00818237318152774	0.0145664363036647	0.014175667554031	0.0124237459770946	0.00581256991771181	0.0136008120593469	0.00998054473630884	0.0132571080665418	0.0108258532277473	0.00858755246839244	0.0278383450785619	0.00767464352441018	0.0886521464331863	0.00717472478044758	0.0138928685879548	0.00900725384182519	0.0168063609545084	0.00949816946011789	0.0119895507475899	0.012159104754746	0.0103135391666284	0.0105909760758175	0.0260708772407595	0.0140525864881067	0.0121190913186864	0.00929890261090364	0.00687603842969474	0.00850476750378678	0.0128142074129494	0.00749767209024933	0.0086090680458927	0.00675295873239567	0.00723820236484067	0.0133378914145464	0.0103271785781828	0.0154648288586923	0.0116788246142255	0.00952415905537414	0.0186039853349951	0.00585968458996452	0.00540603614493793	0.00456471219768293	0.0103912207216925	0.0205195639542619
1.2.1.72	0.00664110094594652	0.00475663727634365	0.00545192048741019	0.00428468130660259	0.00550834543226542	0.00591783523499278	0.0078290441252591	0.00904511062424129	0.0086475077477809	0.00290008398232388	0.00806788177511704	0.00531065175416062	0.00961676004674553	0.00762032961954512	0.00533906727299924	0.022526306080881	0.00607669666205907	0.0808738915740917	0.00385490062238851	0.00930564852604119	0.00610662658416583	0.00959645109553009	0.00473200403457219	0.00596760698663868	0.00623995557381128	0.0047929821433053	0.00466482631138276	0.0138122827960793	0.0086934039330842	0.00524352053848169	0.00450501822011471	0.002988672112516	0.00571293447610879	0.00734730438606541	0.0040154660595653	0.00603832302651513	0.00398393855218595	0.00398690259677685	0.0103851545685717	0.00598689478423252	0.00768206341823232	0.00675383595055772	0.0054090025450957	0.00946109237043623	0.00368454363351385	0.00348563385883737	0.00246413138404595	0.00747341343075078	0.0119523895897115
1.2.1.75	0	0	0	0	0	0	0	0	0	0	0	0	0	0	0	0	0	0	0	0	0	0	0	0	0	0	0	0	0	0	0	0	0	0	0	0	0	0	0	0	0	0	0	0	0	0	0	0	0
1.2.1.8	0.0546663425957309	0.0480291721374548	0.0518872357458445	0.0364473161938382	0.0403340251928941	0.0572717673751761	0.0771520106637897	0.0675268813656584	0.0707209260493641	0.0283803152385788	0.0703477245642355	0.0519468195840366	0.0933567679114786	0.0646243894113491	0.0643831119172875	0.0802018061472517	0.0408289947145619	0.24381088647653	0.0368828120411476	0.0733921506525892	0.0528666318098161	0.0819772227834084	0.0507508731845272	0.0584714115696715	0.0583297210058895	0.0444062733037126	0.0393071016268076	0.0897249398826714	0.0665764884028368	0.0477664975004284	0.0396090663758347	0.0323730647507188	0.040233952693153	0.0688821171384822	0.0412586905121558	0.0489765093286393	0.038939015286679	0.0466588687205307	0.0760105011015851	0.0471183705384516	0.0674705375096615	0.0602331569568138	0.0455199966348643	0.0605467622724284	0.0320706214528698	0.031859808314553	0.0216246946391812	0.0333522292259688	0.0680708692887097
1.2.1.80	2.18548869850871e-06	3.35275679577234e-06	0	6.6126313395288e-07	0	7.37765937464485e-06	1.56929063580644e-05	1.16066164704444e-05	0	0	5.26678209705042e-05	3.88442011143519e-06	3.92372745296987e-06	4.00310785919345e-06	1.00822645378991e-05	5.29304456241888e-06	0	0.0002107475867904	1.89802276148977e-05	1.48162468535394e-05	8.08672092626829e-08	2.08338768213794e-05	1.00470246988312e-06	1.10784718703047e-05	2.21856160292963e-05	2.67367289261545e-05	2.13133233242723e-06	1.09198814363853e-06	5.53119764573805e-06	0	0	5.66425199838314e-06	1.51657822992281e-05	2.75842142425094e-05	0	0	0	1.87330075753256e-05	4.59414926110535e-06	5.01825212783379e-06	4.43253931815815e-06	0	0	0	0	6.28565078044912e-08	4.07170915887134e-06	1.71587597408836e-06	6.74725047410107e-06
1.2.1.9	0.0681455203611429	0.0696816773336894	0.0570496104531169	0.0359718015648159	0.0656355663214741	0.0375271184578829	0.102011881997969	0.0906391412694244	0.0768477022596926	0.0549935506591966	0.036796853641633	0.0748446912139371	0.0622692897352696	0.0656325895395916	0.0484755380266197	0.0909898822715769	0.0324497268026687	0.0833314090275767	0.0435077373361255	0.0738006119030928	0.0550927340171375	0.105833951430618	0.0800407377376865	0.0852049127584855	0.0859324794286405	0.0718619607986555	0.0936199234082552	0.187066493292324	0.0888044804674518	0.109868301262384	0.0784094013570634	0.0644055675910578	0.0443248926867941	0.068726298094249	0.0602942966816573	0.0491007198420684	0.0535377191630977	0.0627244285104115	0.0793200585137948	0.066696763913254	0.131115226747781	0.0859720486956784	0.07523843531292	0.160281441352757	0.0398403783023321	0.0444424622247026	0.0380354392089432	0.0550978239806361	0.138529154773686
1.2.3.1	0.00225052821497409	0.00225938878496807	0.00164455839504126	0.000903311889453152	0.00160651633834981	0.0014921114241306	0.00314765844564433	0.0025323139216017	0.0019599392104777	0.00183494220940458	0.00267159724829423	0.00287630454672069	0.001982075294675	0.00168338320580701	0.00214204669083734	0.00281358645407794	0.0010028207464386	0.0010231966311905	0.00133002011637904	0.00199469518469879	0.00147281817183599	0.00319028694878131	0.00287036500945554	0.00299263328522327	0.0024053587964335	0.00218675553469193	0.00288316847996738	0.00626846536913472	0.00257590154864313	0.00341094889031528	0.00247222184401403	0.00230438600797547	0.00108028182391569	0.00247996309201786	0.00174267921685391	0.00148749518355714	0.00197603714459296	0.00125575473379558	0.00144264014462683	0.00239821400560566	0.00383977051521868	0.0024953663756784	0.00208641075269235	0.00454908025829053	0.0014822619672998	0.0015820950614325	0.00112201620970048	0.00141480956781891	0.00414721316193128
1.2.3.3	0.0100987986942913	0.0115322499313205	0.0119498223792304	0.0121029305099081	0.0276429270226103	0.0132297023525857	0.0181989901881743	0.0209178765310977	0.0214366572716881	0.0112835490505509	0.00688739965711382	0.0107574392445852	0.0201164389843588	0.0220053451504678	0.0115652283705947	0.0154506262730248	0.00914365886973818	0.0184651470299877	0.00846614444858979	0.0187012022380977	0.0139269468947061	0.0196950082616949	0.0106038611998123	0.00927819943829531	0.0124559652046239	0.009735441205955	0.00947913959691734	0.0134151636697984	0.0150615443602309	0.0100672175825409	0.00700216965314659	0.00887338656713657	0.00847154552286903	0.0102152002587635	0.00715360923018501	0.0115976783137737	0.0131473670948108	0.0309187141050223	0.0378100404423729	0.00955871802831228	0.0155118573188793	0.0145933462339328	0.0119964803340735	0.0303512216741213	0.00753546323775445	0.0152310705226728	0.00959445204968134	0.0101762697128723	0.0159614863005466
1.2.4.1	0.178925677017405	0.193158089597878	0.183755410890137	0.15498091447755	0.200588511394328	0.169511897967288	0.266547400696276	0.242709240276788	0.256818819103832	0.132770122068198	0.146235267340392	0.19766659088042	0.240020066586509	0.318193726461189	0.162278123108053	0.24482755599275	0.140907138833452	0.438962721685047	0.143939465404997	0.259527734855416	0.215627672800007	0.292050334015244	0.200249720544476	0.204175724376947	0.254701384307393	0.207802320913262	0.270643801585526	0.339139421362481	0.245305805211966	0.238826215661202	0.197571506869655	0.182559024988354	0.160585281866878	0.208480539146538	0.181253694781337	0.183485258416716	0.163147575242256	0.230365807842076	0.294120758067004	0.166662117938629	0.29298769347488	0.250507848459599	0.231658536117232	0.333819752958635	0.156190298153367	0.17384248479246	0.145439543274546	0.19412065473908	0.349672236953933
1.2.4.2	0.0231567184077066	0.0212924091272032	0.0223445330699746	0.0151121478746485	0.0170645120326937	0.0435278752272688	0.0343293918573059	0.031896499623774	0.0319470831479014	0.0123657687618881	0.0272483237569298	0.0204519614839844	0.0411879092132441	0.136623100696294	0.020523713852477	0.0415775415830993	0.0168560331747424	0.132344854987995	0.0163345542045797	0.0328560990886871	0.025064331528196	0.0574210705666258	0.0204940515670769	0.0253280411353048	0.0254913544516049	0.02773485509244	0.0186787606812332	0.0439449201048673	0.0293523308127141	0.0218564255669899	0.0174715063281797	0.0125917206052177	0.0236171205317427	0.0401292491866322	0.0150582501260227	0.0188377427707017	0.0142157500903084	0.0177827452324396	0.0386508689012907	0.0232703534534484	0.0405351368980777	0.0338148299418754	0.027514222369808	0.0389464586506293	0.01400556340056	0.0212330977132857	0.0114391221656971	0.0224004079882023	0.0775804709858433
1.2.4.4	0.264210763869008	0.219552885027921	0.241467263585173	0.234738504133703	0.249239290879958	0.426220659369748	0.142631999041663	0.196201443664685	0.125444625218931	0.25723104480874	0.331331204080276	0.206177490065835	0.312835037467595	0.199736310951098	0.300633149919412	0.261004032401315	0.245393800357709	0.140033654231845	0.206135945869787	0.303916332493044	0.22045901905026	0.225398792618968	0.264365498949479	0.252826093051307	0.0233492549534014	0.2561212012772	0.0866517889115837	0.223216396811969	0.167806397154566	0.213629299010614	0.187727875769813	0.262013506305011	0.258561513392596	0.261125565813	0.196249573196003	0.317721800528804	0.248735995472193	0.169494232784156	0.127926297712093	0.214719617002993	0.0761348207450481	0.180302642048522	0.0952644087784051	0.0710849443482548	0.197035328710086	0.208906411246823	0.183617924846068	0.145857982166369	0.105356073254229
1.2.5.1	0.211482421329323	0.176320362287011	0.195268591625217	0.188136739577263	0.203178139175856	0.352879785871658	0.128180930657221	0.165367624106381	0.118083539476774	0.20752756831634	0.282356073525279	0.175655532114519	0.265455347595577	0.203575063721725	0.270690114815501	0.222763995439949	0.198618973053701	0.145164309658558	0.163876514844406	0.247100159278987	0.180584106282846	0.191419561635002	0.218435840102723	0.198681766311569	0.0263747234712227	0.226780779357623	0.0661903929723221	0.180525786786097	0.139408032294624	0.163864449392674	0.14567688022456	0.203774835071721	0.235783298059697	0.222834091453225	0.159061130980174	0.254543587723298	0.201400465228402	0.157542071675226	0.182378575795038	0.183200808007711	0.0657403680259568	0.149101521246357	0.0833966726442507	0.057771601558268	0.157227648927072	0.169385650154243	0.14550989809742	0.119866347603884	0.12311542704572
1.2.7.-	0.98488035878047	0.927282576167035	0.929189117694864	0.913426863990078	0.905878514392158	0.962895544103512	0.970205319249526	0.893497766322931	0.857875708019146	0.908698186628281	0.974951889393712	0.942615199825628	0.971566683825711	0.84957566310905	0.958013370067826	0.943203294531248	0.882459848020117	0.754609900763999	0.900910841636928	0.963309641280612	0.897472766695673	0.968953283271702	0.966335207628118	0.976096864581608	0.861458135302924	0.932544674349496	0.943288288228005	1.02418320728685	0.868886690254652	0.985914317719887	0.930700386047397	0.926097816080869	0.950127656789464	0.936922584980163	0.914136039513487	0.930549355921353	0.930496771040511	0.822333790031303	0.827943374056111	0.914832535868081	0.903769181873508	0.951771883633283	0.904441148327862	0.903491425693858	0.896566146504993	0.851118255035006	0.860712676790883	0.878749889554697	0.92701433216206
1.2.7.1	0.379087964865324	0.457746262496786	0.405428099507664	0.305371390172636	0.30662706838541	0.217788623108296	0.471199125912509	0.46208240580043	0.53406271677403	0.34510344410294	0.252807706801848	0.485942726160198	0.40535213252756	0.370584962894119	0.333708704582311	0.406145770559071	0.328992811932422	0.573932842492693	0.380381996567943	0.406607483899736	0.458167099330295	0.414332903810475	0.449286802944216	0.359316685480045	0.536732312185248	0.33656056456287	0.508927749484356	0.625316484951689	0.634086299274809	0.433858550663912	0.465712144741927	0.352808055147049	0.321608983080674	0.414419760123021	0.501208223162776	0.407680544484996	0.361801620641778	0.296040588878234	0.454328942682626	0.318811949688111	0.596030253487853	0.44777010557188	0.523325081591401	0.614072703443508	0.381646246849802	0.42023711078501	0.441301722859225	0.403312796996553	0.517085634249546
1.2.7.3	1.81176130584066	1.66558260370584	1.71965235810322	1.68162671475001	1.70316957812502	2.24104950159126	1.37543980462333	1.52164529806489	1.23425413536576	1.70703389880998	2.01511538062905	1.64921621303454	1.94049016010445	1.52190039545738	1.9465185303493	1.83383852885076	1.68535797687233	1.07512587585784	1.54033494938789	1.97865551126027	1.68468413981524	1.68561208194693	1.86961960246073	1.79665193273932	0.88915190094843	1.85879242262574	1.46480541104311	1.81204935838814	1.4587512057884	1.72308091539851	1.59286119470209	1.88393007091872	1.79872535231501	1.78351829642748	1.63010112347353	2.01650216850532	1.77063246482548	1.46948199453377	1.26291320419779	1.55944560722089	1.09012052964026	1.56281135049751	1.24085315634763	1.16547149268934	1.59886724937162	1.60219529321298	1.50998371133506	1.43913049772873	1.40043430786941
1.2.7.4	0.00765627708772724	0.0116401603185334	0.0110141020476678	0.00740124874855222	0.00649316524937115	0.00148105431226109	0.00679813474027252	0.00723993658590338	0.0107844252183475	0.00294030148026821	0.00249546962997212	0.00780612715954657	0.00369348443285536	0.00354984298881566	0.00280508664790459	0.00508771981550683	0.00357594299175859	0.00848916091006036	0.00463167122844979	0.00696373547375068	0.00901503920937934	0.00707299513844802	0.011766814161037	0.00727093965339045	0.0190843822135085	0.00887406393879676	0.0138063297459629	0.00907607631963601	0.0121720029375616	0.00939304357857861	0.00995189165446286	0.00783709058699424	0.0113127400268866	0.00738122231638294	0.0120516617382035	0.00901000462338928	0.00342672038083961	0.00370704678457045	0.00665674810230973	0.00314331999759434	0.0186101295238504	0.00929299163733291	0.0142740457675695	0.0180849501146411	0.00664915938428583	0.010756472794051	0.0106005318240466	0.0150388918336044	0.014753498089918
1.2.7.5	0.0553905268145468	0.0541276762958268	0.0471075401564689	0.0237683820553389	0.0286899344988837	0.0241504285427319	0.0666677733540512	0.0538224773092602	0.0465713824863191	0.0316851683104662	0.0365314228178152	0.0515650141666579	0.0478779505705235	0.0365551143243724	0.0457729450785303	0.0643741491304838	0.0236453554820149	0.0270344632236381	0.028154023050727	0.0435890739358107	0.0365308215947697	0.0655880482633504	0.0630183989332761	0.065768503949166	0.0635093990052204	0.0497776661312504	0.066789759367539	0.124723095597552	0.0609574701165592	0.0724556950090137	0.0549436689002719	0.0459164178556607	0.035039573613754	0.0569966397111132	0.0516347607436583	0.0424977020187589	0.0394715172547599	0.0282837411438255	0.0343572422595268	0.0436176702543945	0.0889600677146216	0.0563473803815472	0.052882533686242	0.102364212409847	0.0309780079189985	0.0313139503589207	0.027119582569724	0.0411130955592702	0.0905397785528448
1.2.7.6	6.12605232956042e-07	3.7781962094157e-07	8.73747765837234e-07	9.44463189999957e-06	1.11848419635183e-05	3.4305314629603e-08	4.63082170442713e-08	7.08708458884098e-06	1.39847371155709e-06	1.94777679014768e-06	1.0716326386827e-06	3.63389890229147e-07	1.70220694097237e-07	7.15434199034654e-07	7.89867474116525e-07	1.31263156578461e-06	1.75326006924399e-06	3.24833876516228e-06	5.19883372488246e-07	1.7816298291529e-06	2.24525425831247e-07	4.95294075025667e-07	1.64188459297507e-06	4.55344899416636e-08	1.16794161685137e-07	9.359869641974e-07	1.90151777997249e-07	6.34441846059864e-07	5.82969096992439e-07	3.9576640596207e-07	4.96846108481186e-08	2.31274352148202e-07	6.00552604055649e-08	2.91382399869397e-07	6.00924305750494e-07	5.06560011394114e-06	2.6293775978678e-05	5.77909774923059e-06	1.39002023001272e-05	8.1887302385378e-07	1.07961358638648e-07	1.99380590450499e-06	1.15929799260832e-06	0.000104335922976988	8.45959441358877e-07	9.20822112738226e-07	1.46546190587555e-06	1.87467401793102e-06	2.0728756811489e-06
1.2.7.7	0.0260042738328361	0.0302937930036177	0.0266374388849054	0.0251158941068564	0.0204601526372148	0.0131082299717973	0.0350186093950307	0.0250757175755039	0.0300128239172782	0.0149361027353033	0.0174162240927462	0.0309590782725121	0.023431101275243	0.0214907375005161	0.0215822146349978	0.0349530639469393	0.0209026593782041	0.0291964317796626	0.0219098687011256	0.0392424881975769	0.0366465767777904	0.0321799418050368	0.0337474412884317	0.0334429009899192	0.044367517402238	0.037873711583692	0.0717357017863317	0.0454442184159186	0.0329017290449957	0.043566596946304	0.0383314845005529	0.0411312401686727	0.026200910564501	0.026228317819477	0.0376092602551744	0.0349565697835204	0.0310515640892995	0.032399207071122	0.0274856256170582	0.0179816746151809	0.0372906471182321	0.0400714988382152	0.0428493652675868	0.048611530293065	0.0346075666607685	0.027646217538314	0.0296811201706507	0.0392182594545348	0.0532248190288405
1.2.7.8	0.929628091772946	0.880239768735468	0.887116416974445	0.832317592605019	0.875261610360697	1.14538949967615	0.770650731222281	0.84369140360638	0.76769844670216	0.890311858529	1.04295138726539	0.94111046605952	1.02623252444621	0.800618948266152	1.00396550373139	0.956394282202358	0.858955751222906	0.790667784910312	0.803051071813017	1.03228359970601	0.918926864187811	0.857616314461407	1.00494539717871	0.927484535681839	0.629548854147542	0.940595806757587	0.790453986739307	1.09216156769127	0.918690420023257	0.886396940034395	0.853174068965699	0.965170608296409	0.896905117830198	0.935530277233961	0.898269492046989	1.06689553350316	0.910654484829616	0.726720923503684	0.741623684332158	0.798820913262643	0.724658281772626	0.846030851917495	0.752290714047898	0.722933910860075	0.839543336584335	0.890998471314103	0.846454898102067	0.763157005066241	0.762974155611159
1.2.99.2	0.857810250324052	0.870295215624944	0.830736428883511	0.810645970016371	0.76531061207486	0.571780607478181	1.02305458811363	0.861378967039061	0.938146536264914	0.747331968611614	0.678253572698748	0.905779316914413	0.799182646211313	0.809850948115217	0.737887689594689	0.844400957292724	0.748253174408083	0.889423521336101	0.831162478681007	0.865294542944688	0.886185164092491	0.936777960132786	0.858076465657518	0.878358325741637	1.06378279367816	0.876737077226504	1.15482527539066	1.04531097631149	0.925331908846071	0.996507056555749	0.949302611799215	0.85231245564023	0.841467440138019	0.808626077339997	0.917933762246857	0.773198530895754	0.82975481228982	0.820027275110778	0.92176399802113	0.801232518265773	1.04663755033124	0.985279397422927	1.03274344097781	1.08685926964079	0.87167002598428	0.791038234004224	0.849701767693697	0.927838149903225	1.09681791203436
1.2.99.5	0.0307748542018425	0.0277200746467865	0.0228709573507322	0.0138399935154922	0.0182625492310304	0.0146106769148054	0.0421134607029027	0.0319965096973165	0.0262776747450052	0.0182955556205416	0.0309427936211197	0.0328133982070294	0.0226401909869965	0.019455536028972	0.0258645146483999	0.0358365469263437	0.01232059983109	0.0206696516610387	0.0157214785095575	0.0242374643064166	0.0203663191082757	0.0362394121957234	0.0436798710001147	0.0413422274490107	0.0371371761778537	0.0290749024765007	0.0379779568968718	0.0688160309286819	0.0336335119057316	0.0397880929471402	0.0302478990738889	0.0272672502035784	0.0198433844160169	0.0325080080569557	0.0261232665603913	0.0213584988831877	0.019760975819887	0.0148928109542803	0.0194510996424588	0.0275328127472519	0.0502248243948916	0.030684868297004	0.0298955383472017	0.0567694336190027	0.0158117697823578	0.0158966653121375	0.0157176239605559	0.0237873096904201	0.0506585667462524
1.2.99.7	0.00607586877832173	0.00287157307546849	0.00224865896093559	0.00259160061642554	0.00463877173365271	0.00370974440549353	0.00597964002186096	0.00321107831918226	0.00196630619724359	0.00317356916891025	0.0119787534139052	0.00714278477526667	0.00481007127364252	0.00424930051115744	0.00865138466469904	0.00870439076995332	0.00283246010610966	0.00117459235083223	0.00169766934671657	0.00541567564923831	0.00227786298264607	0.0027391513113044	0.00925388570282005	0.0107669699911334	0.00376592859722573	0.00596066253447968	0.00705848909303611	0.0233680994889583	0.00230323905782016	0.00269829765479253	0.0025813003116852	0.00494737131763628	0.00530026466928358	0.00651310055233178	0.00279595309009798	0.0045689943109568	0.00389048624542887	0.0033425902547808	0.00377731398183317	0.00618293591602965	0.00435407791184185	0.00580753519174839	0.00554655142548232	0.00173365947846567	0.00471279235903368	0.00731999589889184	0.00323237924284296	0.00311908048717475	0.00633676531982472
1.20.4.1	1.11077822909049	1.04760152820933	1.05260569157153	1.03766887083223	1.05719252504345	1.14717984897343	1.07287605265073	1.0331741023838	0.972438434125102	1.04872297726883	1.09680604487433	1.04645541674462	1.11997767640574	1.03621899652651	1.07545529736083	1.08113742030336	1.00783774814529	0.952479107336417	1.01764894104224	1.11088052633183	1.0213462493109	1.12064225824929	1.08488671908286	1.09155828263238	0.931130572303043	1.0735725219733	1.02344358377701	1.16931557457134	0.992300298745682	1.11148881618123	1.04249520390111	1.06232466598635	1.06902755312457	1.06269650192443	1.01613544707446	1.06980001128754	1.05052180192973	0.964369558108618	0.967918091949407	1.03040626128288	1.00959435852834	1.05957933258431	0.986759829916108	1.03732518405574	0.999586242955306	0.979932818254797	0.969925389533302	0.98148642938859	1.0605757186107
1.20.9.1	3.87184231116609e-05	6.27726324839277e-05	1.00549902068887e-05	3.18037686074971e-05	2.04454729884149e-06	0.000122962028962732	0.000254484086632017	0.000190674328893412	5.07519198072274e-06	0	0.000844179877892535	6.5423339626884e-05	6.45145357091267e-05	7.53846646002341e-05	0.000177924020364168	8.71355743311482e-05	2.48378434808032e-06	0.00336827275690109	0.000304591578946502	0.000256003352943913	2.05726045300934e-06	0.000346875964124771	2.20028249212168e-05	0.000178178993047484	0.000363057105813748	0.000453199963040625	3.80718529157428e-05	2.3043726744611e-05	9.67634020680888e-05	3.31302994165391e-06	1.52829081438163e-05	9.78984716463745e-05	0.000244480383262051	0.000448349917076544	9.69263950306485e-07	1.76856356125431e-05	6.52552171386352e-07	0.00030706575956955	7.5172581357789e-05	8.06332010123812e-05	7.59000815593103e-05	1.35578818575743e-06	4.77009418295847e-06	7.42107711112992e-07	0	1.59906933478667e-06	6.87047847816711e-05	3.10267607246289e-05	0.000114263775377997
1.21.-.-	0.00218892175969317	0.00209914555182228	0.0030554248061244	0.00304399958732806	0.00275973975462107	0.00439765708305486	0.00408934527006586	0.00332528841038135	0.00574088843377113	0.00110552788771555	0.00164411520016442	0.0027490449393505	0.00699091004839974	0.0046422918371936	0.00320350564030785	0.00150823623934554	0.00275792972726411	0.00461668071634369	0.00170467821313289	0.0053125143285836	0.0043051377712418	0.00433739956736886	0.00170088598928873	0.000962208845333041	0.00281731379569185	0.000873810313918559	0.000711969701727328	0.00166496671433645	0.00388135392999904	0.00111519984125685	0.0013964997131967	0.000501533784260653	0.00175116512942007	0.00232518573749142	0.00166723068999295	0.00269087283869649	0.00137220988730927	0.0015508945689007	0.00645726127950868	0.00214959932380951	0.00252847023937152	0.00375910392294723	0.00259842249897546	0.000701382452159001	0.00175122490374693	0.00180737125713188	0.00100597056607775	0.00135636181587324	0.0015625424180215
1.21.3.1	0.0019928166507205	0.00188141928978015	0.00151241441672648	0.000850324421719436	0.00105144338360646	0.000937813461404221	0.00294404894329892	0.00239738665010151	0.00193253491174655	0.00137584414270369	0.00112801502435931	0.00217098924887606	0.00165044119127596	0.00151594422320347	0.00130886950193087	0.00250384394414826	0.000862951762563013	0.00331734998530406	0.00118075032475367	0.00202620203316151	0.0014410032963276	0.00312104742227534	0.00234460406226461	0.00266891431990599	0.002414159198024	0.00208107955514322	0.00282894076167907	0.00615939240378024	0.00260307799271332	0.00337114804261542	0.00240495185825404	0.00175622860230287	0.00109546058211135	0.00204770642189341	0.00173776560612859	0.00127948515376463	0.00135988582755906	0.0007911833497604	0.00132475732797987	0.00199875074173794	0.00384570816688854	0.00246170583030923	0.00206439249255606	0.00455326687484839	0.00107019610224329	0.000859988522585569	0.000866291064451704	0.001386177388299	0.00414331361530319
1.21.4.1	0.230578656847399	0.267152092547726	0.225323054055029	0.149617590514096	0.190207607760672	0.144126655203245	0.354191582789502	0.339171154062222	0.368873825909196	0.245019525238408	0.139629677967483	0.344941318866756	0.259062634021736	0.258301627298084	0.19333625055317	0.268519046517641	0.185028758289388	0.363078709516899	0.232878510073155	0.239233879949842	0.284557758413377	0.309234372280664	0.28271523600569	0.249408163189965	0.357423366486868	0.219782528376764	0.298401671241273	0.518016690997581	0.452917948426163	0.330431418893084	0.310272688504648	0.218851807497587	0.149245914248331	0.25479792481232	0.301139875731619	0.222991699294842	0.223629082410806	0.170074368025666	0.318746657892514	0.238989891459365	0.448778492464973	0.303264146316057	0.32565834423329	0.477396679872424	0.207920803976332	0.223538093419391	0.255291314894757	0.221378581420747	0.384789210616896
1.21.4.2	0.239650900997246	0.27036335354414	0.2325514054947	0.160681240028511	0.205146917990645	0.168902807359634	0.367223015381257	0.360850274439071	0.386137026472919	0.24691628603246	0.187483549691135	0.356619263637214	0.289486128487858	0.275914201181901	0.22134930759727	0.292721047337699	0.203707049310429	0.444975133377812	0.248653087995389	0.26919937367607	0.29739180402099	0.32401660755527	0.298779194363076	0.282082196720147	0.374129506455729	0.234894008714906	0.28987940641976	0.502278925334115	0.465033539982194	0.319863307485433	0.305587196532024	0.219930154232156	0.178558398057101	0.278157692042487	0.302102481687467	0.235748497649364	0.228088861760446	0.203913186873716	0.343866838466984	0.247369042975648	0.448507419510014	0.315180060791363	0.326651814377805	0.460101175327164	0.211333856929455	0.227870800720276	0.259738065986436	0.221060580479762	0.372767170053031
1.21.4.3	7.31683015711101e-07	2.3061823259498e-05	3.92694148181438e-05	2.4382611363996e-05	5.62239978666236e-05	4.80845648212238e-06	1.12389631332146e-05	2.29908618405597e-05	2.59412507286492e-05	3.908200576314e-07	6.73484540295006e-07	2.13565114088371e-05	7.23436171714007e-06	6.33228662513618e-05	9.58946037986059e-06	1.24377294103965e-05	3.10469970069023e-05	6.06387659354981e-06	8.7907220142825e-06	7.45421008297262e-05	5.72528297991306e-05	2.67186252731723e-05	4.63767436133755e-05	4.1397843596309e-05	3.68391483935333e-05	4.38960950041489e-05	3.68135809776232e-05	2.92663251827945e-05	2.99991829459531e-05	3.73106369410965e-05	5.47224264840378e-05	5.89737730311649e-05	0.00104522095492311	3.80698696687483e-05	8.13757033074148e-06	7.17243734862621e-05	1.63137157353891e-05	6.1401727490833e-05	6.95011612424052e-06	8.71584318838151e-06	3.03530212550007e-05	1.21052065611864e-05	2.25922897911938e-05	6.28072415098962e-06	1.95101525701749e-05	1.17042676056441e-05	4.44865685652693e-05	2.99571826180971e-05	5.92604138828974e-05
1.21.4.4	0.0732144147431977	0.0835678151434608	0.0709125867164848	0.0489809833611608	0.0656253211652941	0.0532042809173216	0.116144655233231	0.120520497803221	0.127131487405002	0.0784593880645351	0.0728814393498152	0.117384523602665	0.0922088720951149	0.0878008958495621	0.0741689740410595	0.0970060225811797	0.0677667440881864	0.17837453288892	0.083461809140935	0.0855437968773397	0.0954512685063002	0.0983719179235621	0.0982077725896682	0.0956840645297403	0.124499817054374	0.0753452018397453	0.0850133683443619	0.150351669386658	0.157833732024635	0.0924893191320867	0.0935115959525126	0.0676772907648048	0.0645455368796455	0.0925402749466326	0.09668948620619	0.0760270481154603	0.0723053136015482	0.0743274591413181	0.113946001765536	0.0761865663063429	0.142468994294866	0.0977467447948537	0.102845253113713	0.141317676975162	0.0664583425538354	0.0735745701008805	0.0869848211136783	0.0680175966592865	0.108304858871987
1.3.-.-	0.0031731036815614	0.00305818743873589	0.00307297928099553	0.00241345066036399	0.00258867070644578	0.00328736014370673	0.00512310483060477	0.00419549743921435	0.00490557595090017	0.00207508571124799	0.00198811511133069	0.00370503186513459	0.00525818560605166	0.00391466591079639	0.00308910121568389	0.00341297757475469	0.00224981104508131	0.00557967805967864	0.00221822737289367	0.0046710180183636	0.00360076976190768	0.00540507274419665	0.00331611772597047	0.00355331032061154	0.00394739279889265	0.00267780972703153	0.0033692178596291	0.0070486357614793	0.00458410619084499	0.00402051729126779	0.00315194516146609	0.00209965717491656	0.00212924309894984	0.00334941919590316	0.00261418720587162	0.0026669721405647	0.00208584184446736	0.00178998518343545	0.00464168409376278	0.00323360886775402	0.005247637943516	0.00435432343696117	0.00336878990334724	0.00498915082933724	0.00198575916932592	0.0018347839073849	0.0014785522709311	0.00217723766532312	0.00497688356858929
1.3.1.-	0.919860151349275	0.869036840513942	0.882838704110498	0.883698040939991	0.881146135549698	0.946399189456747	0.88301125422815	0.830362472856526	0.810756834335487	0.871824661437666	0.901060008728728	0.860070739117644	0.926524725671381	0.906920398570616	0.896803872509054	0.853316493034042	0.848369983847001	0.718349338489761	0.8617612276246	0.904213387021119	0.851011688864723	0.905185918122817	0.8734733867634	0.87354575354212	0.778906838374306	0.88204843866473	0.834258050205748	0.844471376172497	0.792094910876335	0.888280543838774	0.855112744559164	0.857586514627017	0.932147679702979	0.870784222052626	0.851826171349068	0.876045060664673	0.878046389228695	0.809067164911311	0.845578732638176	0.851102967659165	0.805561379120623	0.882132314777773	0.842910366792073	0.787829086495862	0.850736647693218	0.827972236179692	0.829871267207855	0.831585400231733	0.856465727650449
1.3.1.10	2.80536430563628e-05	6.88572045980917e-05	3.56461923051025e-05	3.80532181336095e-05	0.000286518189226668	3.24431101853198e-05	9.66080216785049e-05	0.000161718674786481	7.18478950690794e-05	0.000105142057300464	0.000120428976097101	3.00418646704609e-05	1.81508669655534e-05	0.000137344729334411	4.99331082660547e-05	0.000139834795912609	1.68407286515775e-05	0.000440804895392648	7.19597926171462e-05	7.90567628521232e-05	2.15595223517832e-05	0.000105534775483617	3.47266391583085e-05	3.72342147924725e-05	7.99909060679548e-05	0.000121762416683652	3.95442969908627e-05	3.23642436923008e-05	3.54622432729774e-05	4.94365072482113e-05	1.36055550955604e-05	9.23044773147862e-05	7.34236059636281e-05	7.82073612813135e-05	1.51344076797732e-05	3.68617411844276e-05	8.71279238946463e-05	0.000412105491293817	0.000303273511690451	3.29975302930131e-05	8.61434843819935e-05	3.59851857055799e-05	4.83519984203633e-05	0.000212270928510151	2.08964203507562e-05	0.000121145828919208	7.70966219323263e-05	6.94250814415161e-05	0.000117950366350058
1.3.1.12	0.806931646332551	0.861146756050384	0.841997820187642	0.861528809010751	0.839068868489113	0.646407319013241	0.905744541410643	0.880674105353476	0.945000002953487	0.834244488286024	0.752733625267945	0.862826158551683	0.7534360204457	0.85808317271719	0.774999442215847	0.820305093587582	0.85940254684903	0.95076105209172	0.884852644731172	0.780065888646767	0.8738873277132	0.832032132809688	0.817612043192001	0.830429662407302	1.02503188793646	0.836252953829784	0.980806833739963	0.818316925681315	0.90994454531662	0.854129363122862	0.89253266570949	0.843627445786548	0.819359686138049	0.820926828195416	0.888068485186439	0.782763257722331	0.839575324451831	0.933297687593607	0.936622789288251	0.869877762052753	0.963866910534427	0.88417238399197	0.963358814016929	0.967492734008798	0.90005757500985	0.893847825084032	0.916575476440381	0.942585676620818	0.934965775471216
1.3.1.13	0	0	0	0	0	0	0	0	0	0	0	0	0	0	0	0	0	0	0	0	0	0	0	0	0	0	0	0	0	0	0	0	0	0	0	0	0	0	0	0	0	0	0	0	0	0	0	0	0
1.3.1.2	0.00116880964378066	0.00114849995652884	0.00156395934992103	0.00159581493816318	0.00171066384475059	0.00237377833415598	0.00223092876252081	0.00194571248074042	0.00311669226672175	0.000662936085789199	0.00155842593968612	0.00143939666869593	0.0035491313766256	0.00255869630120372	0.00174876527984262	0.000984909413782345	0.00140372225059816	0.0170901475959647	0.00153625142268005	0.00287697883878298	0.00217211948679428	0.00237963966503513	0.000822574403133668	0.000599466410706861	0.00198020805382944	0.000989355034208556	0.000388465857867926	0.000942937545808335	0.00198641962265036	0.000605774452053359	0.000704175279293107	0.000377228731946899	0.00200921674904196	0.00143517634360235	0.000842610261836487	0.00141280366882076	0.000870837988953181	0.00135147513354439	0.0036283015877927	0.0011492013962254	0.00184859917238204	0.00192320673522732	0.00135337046074378	0.000949932922464769	0.00090205115177258	0.000998333657158869	0.00059975493521496	0.000743263206099459	0.000950529214171359
1.3.1.20	0.000404373082481954	7.17128827108901e-05	8.0572303975799e-05	0.000130511341090485	0.000187561126758135	0.000310448657066663	0.000347176430669264	0.000186069753314058	1.59362277528464e-05	0.000364930133818696	0.00025280729900577	0.000500462069522469	0.000359818230637063	0.000100741167450705	0.000583839280586015	0.000160066013148148	0.000166382362757345	9.45432224494908e-06	0.000241348829305005	3.95303919093409e-05	3.31190247072576e-05	9.52979046370353e-05	0.000185531011903166	0.000693395622888619	1.5352367782215e-06	0.000198829948917306	0.00037527926125272	0.000160770343552918	2.27682830112978e-05	0.000193964531727894	5.43025404429895e-05	0.000502978143272422	2.69289238941588e-05	0.000197173816927035	1.54705318783751e-05	0.000155025061826441	0.000213047028608351	8.36330224922456e-05	8.94467089189943e-05	0.000468476216068657	1.67551104821918e-06	4.04684588787015e-05	2.03500844216874e-05	0.000248827977771973	9.91831403293475e-05	0.000204465940796937	0.000238905286619585	7.50959269706181e-05	4.7039017456668e-05
1.3.1.21	2.18548869850871e-06	3.35275679577234e-06	0	6.6126313395288e-07	0	7.37765937464485e-06	1.56929063580644e-05	1.16066164704444e-05	0	0	5.26678209705042e-05	3.88442011143519e-06	3.92372745296987e-06	4.00310785919345e-06	1.00822645378991e-05	5.29304456241888e-06	0	0.0002107475867904	1.89802276148977e-05	1.48162468535394e-05	8.08672092626829e-08	2.08338768213794e-05	1.00470246988312e-06	1.10784718703047e-05	2.21856160292963e-05	2.67367289261545e-05	2.13133233242723e-06	1.09198814363853e-06	5.53119764573805e-06	0	0	5.66425199838314e-06	1.51657822992281e-05	2.75842142425094e-05	0	0	0	1.87330075753256e-05	4.59414926110535e-06	5.01825212783379e-06	4.43253931815815e-06	0	0	0	0	6.28565078044912e-08	4.07170915887134e-06	1.71587597408836e-06	6.74725047410107e-06
1.3.1.24	0	0	0	0	0	0	0	0	0	0	0	0	0	0	0	0	0	0	0	0	0	0	0	0	0	0	0	0	0	0	0	0	0	0	0	0	0	0	0	0	0	0	0	0	0	0	0	0	0
1.3.1.25	0.00259925585339656	0.00219874829775424	0.00192547657729871	0.000936766699288565	0.0011800381385302	0.00196147850091225	0.0040523416635162	0.00519628986260511	0.00253691644644843	0.00139996401018948	0.00767145308215455	0.00244718754623646	0.00289396699450164	0.00234772030868561	0.00206817831944726	0.00369677813867411	0.00186826214452436	0.0682568559572284	0.0027990663700327	0.00423569910302975	0.00155910612625024	0.00583138618696073	0.00290167988024493	0.0049181702257289	0.0042863756978535	0.00434323416529959	0.00305609824389428	0.0064038647137953	0.00397168416488001	0.0034826595468121	0.00279205232535641	0.00227584129905292	0.00351278566122979	0.00485611292127942	0.00206540188408461	0.00148756583429555	0.00146174204065509	0.00316990022369877	0.00172687068934658	0.00291722392947898	0.00496813821968469	0.00257689093960435	0.00215575139587255	0.00485669228087886	0.00121601601213086	0.00149241642938388	0.00146321564132006	0.00170587644657385	0.00500890710112785
1.3.1.26	1.03358868986159	1.04394694451124	1.03782694263317	1.03148717191882	1.0308224833573	1.01628679100441	1.04864100068943	1.05325767940898	1.0537869201459	1.04061437598584	1.02294209120621	1.04330548211045	1.02480935028064	1.03181158601579	1.03216925559592	1.04869924942038	1.03976866636539	1.03870020894063	1.03762218313369	1.03107900982738	1.04056090363619	1.04543070847219	1.04573070439895	1.04833253551228	1.06423233409711	1.0447221961104	1.05828488694175	1.08971089004952	1.0605781693098	1.05476153831646	1.05194529253624	1.04603365650152	1.0227701583973	1.04370714104965	1.04473095157694	1.03391024279343	1.03606055281935	1.04534490639751	1.04578246841444	1.05370039851078	1.07491932400226	1.04363113216759	1.04848416985422	1.08449632327879	1.04083346200015	1.04290111430281	1.04088360591708	1.04782080713035	1.07166307872652
1.3.1.28	0.0015270566272929	0.000670689908203399	0.000818098721595459	0.000468870907582613	0.00141016273078136	0.000644774137967262	0.000847146434667902	0.00291701674248024	0.000807951774281501	0.000321360812353955	0.00511770043766539	0.000406500407610853	0.000839026467372109	0.00129853500422512	0.000624533861308721	0.00212913890927912	0.00173326507095207	0.042686536337976	0.000497948406934595	0.00158082633179645	0.000341484867847138	0.00208368597103267	0.00106205460278337	0.00234542754983107	0.000457944232970079	0.0017536191460651	0.00120392720559818	0.00609417907493457	0.00217852129779969	0.000698338464431525	0.000582822042300568	0.000684166313122862	0.00118152011032742	0.00267484991990483	0.000555583590351057	0.00210378078838315	0.00121676169161776	0.00142447279267021	0.00244305916088755	0.00169626488195055	0.000413721674837906	0.000547433949926767	0.00067862376026243	0.00430985344289307	0.000863009000641697	0.000659122996881883	0.000512436563498814	0.000998378525520798	0.00150882832839239
1.3.1.29	4.37097434417644e-06	6.70550619585217e-06	0	1.32252604297771e-06	0	1.47552818922625e-05	3.13856438700343e-05	2.32131409350886e-05	0	0	0.000105333725505507	7.76883022292329e-06	7.8474446974189e-06	8.00620508300496e-06	2.01644598061891e-05	1.05860703301389e-05	0	0.000421464417122913	3.79602077669305e-05	2.96323432962347e-05	1.61734423282462e-07	4.16674552445148e-05	2.00940435893218e-06	2.21568599765273e-05	4.4370893513476e-05	5.34729655183142e-05	4.26266176765255e-06	2.18397558919979e-06	1.10623747378434e-05	0	0	1.13284824263218e-05	3.03314069650165e-05	5.5167904342001e-05	0	0	0	3.7465774121045e-05	9.18828443488576e-06	1.00364873922929e-05	8.86506554061088e-06	0	0	0	0	1.25713020558622e-07	8.14340730704752e-06	3.43175010985026e-06	1.34944701889191e-05
1.3.1.31	0.0302683162203145	0.0287563362737427	0.0235919519229732	0.0138635708748922	0.0169631497707344	0.0158676327577747	0.0451639983952819	0.035729804291562	0.0311424208483227	0.0210432358282581	0.0146219989018315	0.0334487562308096	0.0274583682405746	0.024363862381592	0.0206798576945613	0.0375513859737482	0.0133577324329168	0.0140509997797732	0.0181278930995589	0.0311050880699895	0.0235002275965334	0.0466282798520452	0.035174368034252	0.0393855439331363	0.0366634000673832	0.0301485877263564	0.0420390215576729	0.0903863306485387	0.0394387569948528	0.0501851799739996	0.0357810618325469	0.0260779959985616	0.0165710520010735	0.0303431282697621	0.0263807025983435	0.0200573369466302	0.0208783190876271	0.0120912992634784	0.0228026052950592	0.0301862254971847	0.0576727580332141	0.0382736747333909	0.0318129173915599	0.0670153584017937	0.0167569098477293	0.0134869454941903	0.0131851659211491	0.0211189251407644	0.0612133120685658
1.3.1.32	0.00619254691398316	0.00594497131099176	0.00606481199596614	0.00471834558499681	0.00484663976010291	0.00657024456420348	0.0104711056745335	0.0083134208795857	0.0096113518279969	0.0038558564833247	0.00532882437002133	0.00719963171217485	0.0103428339743459	0.00773929731752925	0.00618207721003468	0.00720884233553173	0.0043606861778522	0.0143151490359738	0.00470834717138185	0.00964741635749475	0.00717078236582623	0.0111919786692556	0.00649204003139468	0.00659694248548361	0.00836275281221574	0.00591866829266999	0.00642053758941544	0.0140035096785681	0.00913209409788491	0.00783289074566328	0.00612467320080019	0.00420772345335298	0.00444260379211168	0.00747074899836265	0.00509852090845766	0.00520387928683538	0.00408509933559447	0.00383070769123464	0.00924575914216666	0.00624010619381807	0.0103807156266654	0.00871588701581375	0.00670138882527927	0.00977838749450691	0.00388153319752712	0.00351698571654821	0.00284891512259439	0.0041646080331782	0.0100008674741298
1.3.1.33	0.000176282863267795	0.000206439973509393	8.37806083821972e-05	7.9162833290076e-05	8.48300275808096e-05	0.00031848396684789	0.000694894723075882	0.000503442235197431	0.000188891378597941	3.21643199089084e-05	0.00218501240863569	0.000179485849809467	0.000243494681397165	0.000233684153957353	0.000425574421729907	0.000368111603533223	2.43736352112447e-05	0.0166886943470797	0.00103153818030169	0.000635925637624709	4.07955375016252e-05	0.000973180508717546	0.000175532148645091	0.000608434481056392	0.00120520168241626	0.00115513061770303	0.000131535726704727	9.6383434045226e-05	0.00041650241940839	5.33869917360059e-05	2.89807490992895e-05	0.000285557472830877	0.0012332798435925	0.00122631478485126	3.4179722087823e-05	0.000182625565993752	6.57257142300326e-05	0.000819656821174371	0.000277355142703079	0.000273573504559183	0.000507905102210738	4.41609943958994e-05	5.94865773061099e-05	0.000212182292944264	7.8964312695448e-05	0.000564443122662447	0.00045683998390463	0.000219716750334326	0.000390111411040377
1.3.1.34	0.0182518340140814	0.0133892714354648	0.0141424853996978	0.0115379192197539	0.014260789711229	0.0186269304474499	0.0264803924917001	0.025169477968933	0.0217276641010209	0.00922856221354105	0.0352508854845945	0.0180830602739642	0.0273989353872181	0.0201038671708206	0.02033034870723	0.0360361650240848	0.0149464117556802	0.175788568378459	0.0121920501630485	0.0253961224902206	0.0156650786088645	0.027645282846405	0.0195109649702117	0.0223428534329061	0.0189680127286247	0.0167896610681312	0.0129280503624213	0.0319567213310538	0.0219303855521198	0.0143247084549334	0.0122935248310714	0.0108860245200557	0.0144737512922987	0.0257986007945476	0.0111862691684016	0.0148218957230342	0.0109546337243173	0.013563547497343	0.0244403449127847	0.0182255037464864	0.0204640174255821	0.0177177706082055	0.013678375723985	0.0199387244384016	0.00920661320287907	0.00906594391368575	0.00706874126355815	0.0130349766310329	0.0240748073840931
1.3.1.35	3.44769545977117e-06	2.23770102295379e-06	0	0	0	0	0	0	7.6329543528397e-05	0	0	3.61104208524121e-06	0	0	0	0	0	0.00404028925993072	0.000120704619001109	4.35773654646039e-06	0	0	8.71727001734116e-07	0	0.000105210457844396	1.1020552298806e-06	0	5.12141798899962e-07	3.99927454107423e-06	0	0	0	0.000295401910240916	0	0	1.91238436631675e-06	0	0	0	0	0.000146502494824074	0	0	0	0	1.09074493351432e-06	0	0	0
1.3.1.38	0	0	0	0	0	0	0	0	0	0	0	0	0	0	0	0	0	0	0	0	0	0	0	0	0	0	0	0	0	0	0	0	0	0	0	0	0	0	0	0	0	0	0	0	0	0	0	0	0
1.3.1.43	0.00119231978835279	0.00106167025657709	0.00160302921603092	0.00154632173883538	0.00142737577780914	0.00222680683239211	0.00204062116447284	0.00201995952177075	0.00286570428595601	0.000555887647079504	0.00143653165882389	0.00137315634321005	0.0036177910732303	0.0023860043890768	0.00160997638116689	0.00081028243682619	0.00161331622133796	0.0115336649741143	0.000823268578475929	0.00295918207278162	0.00216794846705853	0.00240587268513193	0.000844154367552083	0.000593645378602298	0.00142093328729749	0.000539300463415758	0.000344932883605591	0.0009059231044185	0.00210154766667758	0.000571441718999676	0.000780130731239193	0.000267929213473182	0.000982737481606507	0.00134175651255663	0.000898482383168531	0.00138033764201521	0.000765424632541375	0.000817217834319546	0.00328170337595143	0.00120506092121373	0.00127112928940544	0.001891922398297	0.00131536760007768	0.000653481654213186	0.000897765534433723	0.000924625997791287	0.000524754822807041	0.000675661181039352	0.000838530321532674
1.3.1.44	0.0567213983079414	0.0716642667439477	0.059559486629742	0.0394077930550047	0.0511688757358241	0.0353698943441286	0.0921488799515684	0.0935495407882931	0.108208097855354	0.0695694425772856	0.0358962021670373	0.0981379816918829	0.0677293584866222	0.0704883253628106	0.0499248524592449	0.0653639997992592	0.0528503736362965	0.124386267891803	0.0674065986413686	0.0578953114973037	0.0815885841801228	0.0730454496464646	0.0729583729357161	0.0571498599076141	0.100694691077644	0.0531693864336344	0.0739833355370065	0.126510953644852	0.136943765934323	0.079924213778838	0.0832723649241975	0.0561283777456299	0.0380187673323848	0.0657392612542856	0.0868787635857124	0.0616074259280106	0.0615117789657152	0.0479136548421577	0.0937294791955213	0.0599520834948425	0.121976759885834	0.077595105305647	0.0917962031349104	0.12672457539165	0.0590299832763334	0.0670685436209677	0.0796225278873146	0.0606911386267045	0.0929143314542523
1.3.1.45	1.67552316400257e-05	5.24166749578274e-06	3.80986800776964e-05	3.18821609983119e-05	9.77392372251072e-06	2.00683097625103e-05	8.36333059171569e-06	4.39682869844547e-05	5.34897776421274e-05	2.67923426047892e-06	0.000181989844787663	7.31261871312642e-06	6.97289816964775e-07	1.20406570613623e-05	3.93515529640255e-06	2.92209106062229e-05	4.35662198786315e-05	0.000314875270796273	1.79513923502559e-05	2.94015845281819e-06	7.30760939010509e-07	3.70737868707013e-05	0.000122402996518046	6.27710136294236e-05	2.69085391408885e-06	8.26227087745049e-05	1.1876397942372e-05	0.000111081801176369	1.33413674351244e-05	2.05040829449558e-05	4.11463219184974e-06	3.23962027608602e-06	7.86161079696162e-06	0.000138537401957303	1.4111145324718e-05	4.44099427912278e-05	1.01076235457396e-05	6.2882491227542e-06	2.26683518092969e-05	1.1087768217562e-05	8.69510645547841e-06	4.06692048638228e-06	7.34791451423958e-06	4.05120341819818e-05	1.45048897427257e-05	4.09459545932304e-06	8.72307897611155e-07	2.50793100846772e-05	0.000128794533080326
1.3.1.54	0.552685231882012	0.511664906470328	0.51143685954231	0.535898812420677	0.530195606107841	0.376362538025355	0.657694041576092	0.534420162679741	0.572535370295271	0.53176249825592	0.474018002000352	0.561031436172413	0.485714335274427	0.512574490825098	0.465750565738045	0.470607512900475	0.494664800007228	0.514221381662649	0.561595539295857	0.4389336800663	0.501713857110546	0.56786694609059	0.467983483156894	0.536264416852207	0.658129826391372	0.506893688206989	0.601554370334859	0.518171714180377	0.500523658225206	0.591583527205012	0.560104105307868	0.485599997164957	0.536532200992013	0.472918415979282	0.524145755862575	0.398901691047179	0.527355759222125	0.52623433053934	0.570271338569464	0.563250644473277	0.627601479081496	0.595679071368415	0.620801092000714	0.602718464644991	0.541203855394615	0.479314087433929	0.532939019663269	0.567472519659626	0.590928195158675
1.3.1.56	9.43147076532952e-06	1.38585171546717e-05	0	2.64505079510622e-06	0	2.95104120048592e-05	6.27706031128024e-05	4.64259070044687e-05	1.52662318858446e-05	0	0.000210659754756163	1.62598195197115e-05	1.56948462465211e-05	1.60123652634935e-05	4.03286365895045e-05	2.11720623587296e-05	0	0.00165129695908755	0.000100059876025322	6.01355887880458e-05	3.23468818823289e-07	8.33337046395458e-05	4.1931507584674e-06	4.43133783670422e-05	0.000109781831038244	0.000107164340775901	8.52531068919277e-06	4.47037580853137e-06	2.29245075334301e-05	0	0	2.26568752300908e-05	0.00011974491165781	0.000110333695917767	0	3.82477078625148e-07	0	7.49305730970198e-05	1.83765098094781e-05	2.00729043713026e-05	4.70314053342109e-05	0	0	0	0	4.69575038541434e-07	1.62867681674131e-05	6.86349185413319e-06	2.69888133603777e-05
1.3.1.58	2.87502740984286e-06	3.80029624123258e-06	0	6.6126313395288e-07	0	7.37765937464485e-06	1.56929063580644e-05	1.16066164704444e-05	1.52662318858446e-05	0	0.000388298740892246	4.60662731202462e-06	6.17974720621207e-05	4.00310785919345e-06	1.00822645378991e-05	5.29304456241888e-06	0	0.00101959301167354	4.31216418970228e-05	1.56877862711349e-05	8.08672092626829e-08	2.31422114106296e-05	1.17904779229835e-06	1.10784718703047e-05	4.32279979714365e-05	2.69571359563517e-05	2.13133233242723e-06	2.35526995850181e-06	6.33105037965407e-06	0	0	5.66425199838314e-06	7.42503827011595e-05	2.75842142425094e-05	0	3.82477078625148e-07	0	0.000233624840926916	4.59414926110535e-06	5.01825212783379e-06	3.37341386411901e-05	0	0	0	0	2.81005552705057e-07	4.07170915887134e-06	1.71587597408836e-06	6.74725047410107e-06
1.3.1.62	3.05965415397354e-05	4.69378876993261e-05	0	9.25765660611863e-06	0	0.000103283801647381	0.000219685164284901	0.000162484139435964	0	0	0.00107264633976502	5.43809316766351e-05	0.000112802913635738	5.60425011508115e-05	0.00014114529684781	7.41008592622885e-05	0	0.00294766848274569	0.000265700475044319	0.000207413617617257	1.13214055306769e-06	0.000293954811877948	1.40657713834491e-05	0.000155090870421085	0.000310567592875629	0.000374269134773292	2.983836713456e-05	1.64486014877753e-05	7.74348399478109e-05	0	0	7.92975069934196e-05	0.000212306453086417	0.00038613102654215	0	0	0	0.000477095550703753	6.4316760560089e-05	7.02539437626618e-05	6.20543132911917e-05	0	0	0	0	8.79990890804768e-07	5.70028844424544e-05	2.40220787379256e-05	9.44586383668527e-05
1.3.1.70	0	0	0	0	0	0	0	0	0	0	0	0	0	0	0	0	0	0	0	0	0	0	0	0	0	0	0	0	0	0	0	0	0	0	0	0	0	0	0	0	0	0	0	0	0	0	0	0	0
1.3.1.71	2.18548869850871e-06	3.35275679577234e-06	0	6.6126313395288e-07	0	7.37765937464485e-06	1.56929063580644e-05	1.16066164704444e-05	0	0	5.26678209705042e-05	3.88442011143519e-06	3.92372745296987e-06	4.00310785919345e-06	1.00822645378991e-05	5.29304456241888e-06	0	0.0002107475867904	1.89802276148977e-05	1.48162468535394e-05	8.08672092626829e-08	2.08338768213794e-05	1.00470246988312e-06	1.10784718703047e-05	2.21856160292963e-05	2.67367289261545e-05	2.13133233242723e-06	1.09198814363853e-06	5.53119764573805e-06	0	0	5.66425199838314e-06	1.51657822992281e-05	2.75842142425094e-05	0	0	0	1.87330075753256e-05	4.59414926110535e-06	5.01825212783379e-06	4.43253931815815e-06	0	0	0	0	6.28565078044912e-08	4.07170915887134e-06	1.71587597408836e-06	6.74725047410107e-06
1.3.1.72	0	0	0	0	0	0	0	0	0	0	0	0	0	0	0	0	0	0	0	0	0	0	0	0	0	0	0	0	0	0	0	0	0	0	0	0	0	0	0	0	0	0	0	0	0	0	0	0	0
1.3.1.74	0.878215012601187	0.864632033555577	0.866618611303403	0.914092456852224	0.891899892730123	0.627910782037738	1.03723011523924	0.890186999019354	0.976343310186617	0.895990993533697	0.789877530117997	0.91964114662034	0.790268199817032	0.860639679197475	0.771341220031405	0.745254778393201	0.865268393440351	0.948513247259717	0.967735427441556	0.737019761297318	0.858905320153759	0.883260771965461	0.775109565942431	0.843722435086919	1.06771175649343	0.792687828439922	0.925930964237423	0.668986600058302	0.863653111167591	0.898533425223577	0.912655232688695	0.764746851115203	0.910134061362693	0.803351152114623	0.888140404219479	0.685790294071267	0.876109539469242	0.881998894908	0.96319870548112	0.928527572559572	0.997117393592969	0.960146046437227	1.02996044996978	0.923652496094724	0.918633965720271	0.841935871478993	0.93381601414169	0.946295550044155	0.88303135633421
1.3.1.76	0.301887348482107	0.326573522549904	0.29052974904186	0.250063984792117	0.227519615620489	0.166503523690423	0.399814324970376	0.307716287640844	0.340488572517716	0.188984091945981	0.195367935002856	0.339645881043856	0.282075134381863	0.281666180195226	0.252993357550531	0.375314089798405	0.212560719888773	0.307266596304233	0.230446257314446	0.392868909173851	0.354939602253292	0.38513276280559	0.372992148881673	0.378210515411481	0.448111443818993	0.397896442864977	0.610759445027017	0.584861554358197	0.373974521342738	0.453253775231849	0.389315267097832	0.381391312375961	0.298817275663621	0.309936514511087	0.370864355497971	0.335823644474978	0.297646444081919	0.306626104997253	0.347932145200691	0.24113197623852	0.453443401187132	0.416000285498043	0.425217692908813	0.532417034328867	0.318279307502245	0.278030480443327	0.284830876897696	0.371848853561768	0.571231127580224
1.3.1.83	6.50227104194204e-06	7.62770637553937e-06	3.04697392456561e-06	1.32252604297771e-06	9.29340118617225e-07	1.82193865167185e-05	3.16014637115348e-05	2.42421144352976e-05	6.99063389025857e-07	7.5894088567325e-07	0.000105333725505507	7.76883022292329e-06	8.28588950566982e-06	2.08888228515367e-05	2.13089468727014e-05	1.05860703301389e-05	7.52662542690302e-07	0.000426173267176453	3.86708604629018e-05	3.14282232107615e-05	3.34250673664773e-06	4.35560669319407e-05	2.18903274382368e-06	2.21568599765273e-05	4.46172553820469e-05	6.21020450874978e-05	4.26266176765255e-06	2.28950769241078e-06	1.12271921906107e-05	0	1.9296700457462e-07	1.19241843263876e-05	3.52294393949477e-05	5.5167904342001e-05	0	5.91100885189432e-07	0	3.93264225866391e-05	9.18828443488576e-06	1.00364873922929e-05	9.36822760780236e-06	0	4.5171429972942e-07	9.37004759088595e-07	0	3.04758736599097e-06	8.14340730704752e-06	3.43175010985026e-06	1.34944701889191e-05
1.3.1.84	0	0	0	0	0	0	0	0	0	0	0	0	0	0	0	0	0	0	0	0	0	0	0	0	0	0	0	0	0	0	0	0	0	0	0	0	0	0	0	0	0	0	0	0	0	0	0	0	0
1.3.1.85	0.00297328792069548	0.00219205165924342	0.00184621447327197	0.00228064274459507	0.00299734745345628	0.00157532922162406	0.00179037681743798	0.00121102770955928	0.00193423577214504	0.00188594383566166	0.00267001261489966	0.0040652756826902	0.0027792479102595	0.0031882535723481	0.00314162870833461	0.00487071288766389	0.0018658915136927	0.00203713673138185	0.00149428108786637	0.00537243748310836	0.00223038835075566	0.0021989858125159	0.00268746569539979	0.00559000426134131	0.00366317590627062	0.00470966838751553	0.0066062592391297	0.0220315460131887	0.00216301298475563	0.00253259840101594	0.00247954764274794	0.00262970282542513	0.00470681241309764	0.00283323447676413	0.00225739736597767	0.00313631898667494	0.00192104680342685	0.00136895023661983	0.00301930028632431	0.00324542838240835	0.00438792141207053	0.00573045350496804	0.00553927930052266	0.00172789076009079	0.00432534191381825	0.00721711572504682	0.00322802151692176	0.00310539878266554	0.00625146275446052
1.3.1.87	0.000836630462735197	0.000453603872381939	0.000351584246188376	0.000216187720764683	0.000779235377328388	0.000490454552489168	0.000550474655578932	0.00124182399376965	0.000199894089488125	0.000189349572657645	0.00251283865513553	0.000311765883504128	0.000335995385298217	0.00093955234796518	0.000479815896175948	0.000786919956066887	0.000637653358999152	0.0094321283997775	0.000477474112584616	0.000487774779664939	0.000204092529315403	0.000772049251229417	0.000313914356103497	0.00140040178625571	0.00032583559747821	0.00123420394301459	0.000833410822578427	0.0043582388224218	0.00101637277554314	0.000467319984972423	0.000219458527499679	0.000403314917815979	0.000638816341345872	0.00127762010953297	0.000218427834532364	0.00139447625025355	0.000683606311517256	0.000665553600034419	0.00152088337859784	0.000973466353736811	0.000209997817576197	0.000329455802441585	0.000432725139280702	0.00246658601525793	0.000562256729478582	0.00022874159951372	0.000241202715689151	0.000515409206742035	0.000683164503509014
1.3.1.9	0.410128268039551	0.348635581997988	0.383420558791296	0.36468901976059	0.385490448421238	0.65218534587697	0.230515678511248	0.312619714632675	0.202837839808678	0.398504463263541	0.511415891253096	0.320020323476526	0.493763094319102	0.413985407453366	0.472922699949498	0.407142991376564	0.383989645101968	0.237582415668911	0.32061767341641	0.469233235969752	0.346829201041162	0.369717170203955	0.411548226020214	0.391831031357205	0.0372058338064879	0.401383621830168	0.137002134463736	0.350461140441002	0.267007989504542	0.331298150445274	0.293458463100695	0.405464215280576	0.407355470150187	0.420940655792292	0.312795250436125	0.494441386764544	0.392354836231441	0.269830722768745	0.213446445261568	0.338643806271326	0.131547601819028	0.291782973802343	0.160246594847782	0.123982425664048	0.313005928267535	0.336846068934233	0.286451117454276	0.236135805495191	0.20919499932362
1.3.3.-	8.69399448860235e-07	1.06919227018274e-06	1.08811425692028e-05	8.11745684081834e-08	0	1.76213911900154e-05	3.48460949099505e-06	2.94379548284255e-08	1.145898750054e-05	4.64379333262308e-07	5.61237202024614e-08	7.45062037173625e-08	9.9784566065938e-07	8.11249327647986e-07	1.43382343111725e-05	0.000110654056108624	0	5.05323990640922e-07	2.43975654242276e-07	3.85340053674376e-08	3.29045871305626e-07	2.60463401628428e-05	2.76010649338132e-05	4.55344899416636e-08	1.14255075969276e-06	2.43631933134294e-05	7.19082884952393e-07	8.95864680354473e-06	7.07284471975027e-09	9.4737812870215e-07	4.88850853792529e-07	7.45658694483551e-06	4.58180321829656e-07	5.23435198733964e-05	1.7330790888953e-07	6.89542589322358e-07	5.62544998879291e-07	2.22319629959854e-05	1.4379583204262e-06	3.07089449618052e-07	5.26106001783088e-06	1.13538529890288e-05	1.93843600204255e-08	2.2129112456183e-07	7.22126466962009e-07	3.88463789483863e-06	3.06808472974729e-07	6.7399132309227e-07	2.14562163275481e-06
1.3.3.11	0.0066135959107933	0.00536932379064982	0.00643613835349356	0.00573565515811017	0.00555824067628245	0.00868790641651141	0.0100113993487468	0.0106101041415271	0.0110764794108598	0.00314316094093227	0.0106819413476414	0.00652377364467569	0.0132026240465317	0.00939253695159304	0.00699538595158797	0.0220916270215294	0.00688442267915186	0.0831164445371497	0.00541539940014498	0.0120382953525684	0.0079860587052541	0.0118175138488549	0.00506365275818927	0.00688582512808237	0.00855321814197107	0.00567922345332538	0.00402475078004653	0.00882533125378556	0.00941497589898432	0.00518260817514753	0.00486523594574062	0.00297374733519852	0.00670779451421788	0.00976441396230096	0.00451762092161671	0.00565867564820749	0.00355889136960157	0.00522050384608053	0.0115183989451284	0.00603407258767232	0.00921695972354881	0.00814335232834628	0.00606917417759428	0.0058937852467254	0.00377780627164549	0.0039380896707172	0.00280032359323211	0.00735967078371358	0.0120912112082598
1.3.3.3	0.0135406569712633	0.0113466095940376	0.0117978879832294	0.00994019209557243	0.0113314575245715	0.0143795727046085	0.0199529702150912	0.0201835542895101	0.0190234523334806	0.00738617037232703	0.0225111637027065	0.0133086269853092	0.02106192978191	0.0166742029685164	0.0127493907973168	0.0307242624891628	0.011692147504606	0.1180393537506	0.0107344287031272	0.02031904969748	0.0134854767064103	0.0230814644719727	0.0121413675169906	0.0164757744821159	0.0163007369520894	0.0142658769126326	0.0120499099323285	0.0281241656790755	0.0188894787277504	0.0136061171708708	0.0109203835149053	0.00817951622937316	0.011346336161309	0.0197435901724901	0.00937298730650759	0.0122445078167787	0.00855072283144472	0.011020712714238	0.0207723362438942	0.0131842762168506	0.0188221274716285	0.0155834467481337	0.0122942084460049	0.0203758991699472	0.00781650282853697	0.00793915482151519	0.00620126897686869	0.0123505993410801	0.0231076190190732
1.3.3.4	0.0867528769113986	0.0679221556995383	0.0732652052649309	0.0680569245753673	0.0757112740652883	0.137858007244568	0.0563704971545469	0.0646394851467084	0.049468699604542	0.0801867030243338	0.104579570440224	0.0652121281515249	0.104991504110925	0.101377244318391	0.11066874988772	0.0851921511563062	0.072323252432113	0.0554195019228313	0.0603699775342493	0.0913615235656774	0.06648006139199	0.0803607537632107	0.0870445883742935	0.081453689371077	0.013205859520956	0.106117885885131	0.0282868562975921	0.0743110234577633	0.0539455714357291	0.0624975430512987	0.0554191234831839	0.0780018745002939	0.108179920943678	0.0899906310378353	0.0619097008035484	0.0939418712903491	0.0759056455213601	0.0747495313727891	0.111893655502557	0.0718449732496712	0.0299065400199565	0.0568260357577049	0.034801980234566	0.0278644800404819	0.0572229219984526	0.0655370453636873	0.0569363401132652	0.0436492131919621	0.0726287467826568
1.3.3.5	0.00505877943572928	0.00491125654240711	0.00375259144145472	0.00198786491085658	0.00273387896708893	0.00332074335354778	0.0079398306047578	0.00573383979205482	0.00520870140020588	0.00414992359576726	0.00458045201322451	0.00486324365381418	0.00479566664563249	0.00939541885267173	0.00586733483117175	0.0057578468404208	0.0019664992110485	0.0126246267644902	0.0035109572404535	0.00487304399121106	0.00336502785912813	0.00892819643965118	0.00539967328834485	0.0063366499982446	0.0062357983781287	0.0101654345079155	0.0062650385773193	0.0132138833672634	0.00592886316278182	0.00716440325045433	0.00521553709541436	0.0041164380739853	0.00843429253450814	0.0068310128833791	0.00453897897508072	0.00290488277850811	0.00340855143737059	0.00627508535244606	0.0136102337484283	0.00548994936560941	0.00863628887380439	0.00547225984706821	0.00505367770167004	0.0100358119622352	0.00249010840189877	0.00297791532529957	0.00294801713429958	0.00342566528297215	0.0145164477257695
1.3.3.6	0.0011532553777415	0.00113749699003646	0.00167997450664506	0.00157072917251138	0.00169189196875898	0.00237346944283909	0.00213289539468431	0.00181150526200205	0.00299202609610957	0.000670789397030837	0.000843003455629126	0.00139499951798297	0.00354042126481508	0.00247183990230983	0.00176322485558372	0.00193281595864067	0.0013972959031137	0.00312894582153002	0.000884443881753751	0.00271366590722065	0.00218397268530691	0.00245014451789072	0.0010815462972557	0.000530162257075544	0.00149933536599051	0.00072394042441265	0.000378854486683613	0.000948414719554577	0.00196722415321421	0.00062450601177188	0.000717185572044758	0.00040612810055028	0.000987594699803079	0.0016688181875294	0.000850767109710459	0.00143198453917224	0.000800003262703465	0.00135801865544785	0.00355794235443037	0.00111291289483671	0.00142435443379176	0.00202785870535789	0.00136338694757917	0.000634973263697728	0.000921186587298956	0.00120887214656014	0.000656669766696449	0.000765645121955471	0.000905414451639335
1.3.5.2	0	0	0	0	0	0	0	0	0	0	0	0	0	0	0	0	0	0	0	0	0	0	0	0	0	0	0	0	0	0	0	0	0	0	0	0	0	0	0	0	0	0	0	0	0	0	0	0	0
1.3.5.3	0.0406851047963964	0.0392293067288233	0.0357835760234706	0.0153200619557988	0.0195483580863465	0.0404485079406107	0.0456839049937843	0.0376647740033686	0.0339475647451571	0.021470949375645	0.0231114352617278	0.0311786837200316	0.0466308804847087	0.140145643656339	0.034296901694128	0.0606045856305816	0.0184765940674675	0.0233973041336316	0.0190327659660734	0.0323464180594811	0.0271682289270654	0.066359741257688	0.0366682550595074	0.0407478258852502	0.0377058278423226	0.0377215714073638	0.0403282716780367	0.0845903890156457	0.0406386589689896	0.0452648608394839	0.0338727707921618	0.0284449557090561	0.0293144848482749	0.0509073180118007	0.0332960480255909	0.0313608774726281	0.0297628754697563	0.0226304484766463	0.0345037757379723	0.0316820622215687	0.0644446862537864	0.0453165823902316	0.0400449179212938	0.0724474566468247	0.0231304553948374	0.0308304956873936	0.0173856365147193	0.0333851660120935	0.104200218750015
1.3.5.5	4.37097434417644e-06	6.70550619585217e-06	0	1.32252604297771e-06	0	1.47552818922625e-05	3.13856438700343e-05	2.32131409350886e-05	0	0	0.000105333725505507	7.76883022292329e-06	7.8474446974189e-06	8.00620508300496e-06	2.01644598061891e-05	1.05860703301389e-05	0	0.000421464417122913	3.79602077669305e-05	2.96323432962347e-05	1.61734423282462e-07	4.16674552445148e-05	2.00940435893218e-06	2.21568599765273e-05	4.4370893513476e-05	5.34729655183142e-05	4.26266176765255e-06	2.18397558919979e-06	1.10623747378434e-05	0	0	1.13284824263218e-05	3.03314069650165e-05	5.5167904342001e-05	0	0	0	3.7465774121045e-05	9.18828443488576e-06	1.00364873922929e-05	8.86506554061088e-06	0	0	0	0	1.25713020558622e-07	8.14340730704752e-06	3.43175010985026e-06	1.34944701889191e-05
1.3.5.6	4.37097434417644e-06	6.70550619585217e-06	0	1.32252604297771e-06	0	1.47552818922625e-05	3.13856438700343e-05	2.32131409350886e-05	0	0	0.000105333725505507	7.76883022292329e-06	7.8474446974189e-06	8.00620508300496e-06	2.01644598061891e-05	1.05860703301389e-05	0	0.000421464417122913	3.79602077669305e-05	2.96323432962347e-05	1.61734423282462e-07	4.16674552445148e-05	2.00940435893218e-06	2.21568599765273e-05	4.4370893513476e-05	5.34729655183142e-05	4.26266176765255e-06	2.18397558919979e-06	1.10623747378434e-05	0	0	1.13284824263218e-05	3.03314069650165e-05	5.5167904342001e-05	0	0	0	3.7465774121045e-05	9.18828443488576e-06	1.00364873922929e-05	8.86506554061088e-06	0	0	0	0	1.25713020558622e-07	8.14340730704752e-06	3.43175010985026e-06	1.34944701889191e-05
1.3.7.2	2.18548869850871e-06	3.35275679577234e-06	0	6.6126313395288e-07	0	7.37765937464485e-06	1.56929063580644e-05	1.16066164704444e-05	0	0	5.26678209705042e-05	3.88442011143519e-06	3.92372745296987e-06	4.00310785919345e-06	1.00822645378991e-05	5.29304456241888e-06	0	0.0002107475867904	1.89802276148977e-05	1.48162468535394e-05	8.08672092626829e-08	2.08338768213794e-05	1.00470246988312e-06	1.10784718703047e-05	2.21856160292963e-05	2.67367289261545e-05	2.13133233242723e-06	1.09198814363853e-06	5.53119764573805e-06	0	0	5.66425199838314e-06	1.51657822992281e-05	2.75842142425094e-05	0	0	0	1.87330075753256e-05	4.59414926110535e-06	5.01825212783379e-06	4.43253931815815e-06	0	0	0	0	6.28565078044912e-08	4.07170915887134e-06	1.71587597408836e-06	6.74725047410107e-06
1.3.7.3	2.18548869850871e-06	3.35275679577234e-06	0	6.6126313395288e-07	0	7.37765937464485e-06	1.56929063580644e-05	1.16066164704444e-05	0	0	5.26678209705042e-05	3.88442011143519e-06	3.92372745296987e-06	4.00310785919345e-06	1.00822645378991e-05	5.29304456241888e-06	0	0.0002107475867904	1.89802276148977e-05	1.48162468535394e-05	8.08672092626829e-08	2.08338768213794e-05	1.00470246988312e-06	1.10784718703047e-05	2.21856160292963e-05	2.67367289261545e-05	2.13133233242723e-06	1.09198814363853e-06	5.53119764573805e-06	0	0	5.66425199838314e-06	1.51657822992281e-05	2.75842142425094e-05	0	0	0	1.87330075753256e-05	4.59414926110535e-06	5.01825212783379e-06	4.43253931815815e-06	0	0	0	0	6.28565078044912e-08	4.07170915887134e-06	1.71587597408836e-06	6.74725047410107e-06
1.3.7.5	2.18548869850871e-06	3.35275679577234e-06	0	6.6126313395288e-07	0	7.37765937464485e-06	1.56929063580644e-05	1.16066164704444e-05	0	0	5.26678209705042e-05	3.88442011143519e-06	3.92372745296987e-06	4.00310785919345e-06	1.00822645378991e-05	5.29304456241888e-06	0	0.0002107475867904	1.89802276148977e-05	1.48162468535394e-05	8.08672092626829e-08	2.08338768213794e-05	1.00470246988312e-06	1.10784718703047e-05	2.21856160292963e-05	2.67367289261545e-05	2.13133233242723e-06	1.09198814363853e-06	5.53119764573805e-06	0	0	5.66425199838314e-06	1.51657822992281e-05	2.75842142425094e-05	0	0	0	1.87330075753256e-05	4.59414926110535e-06	5.01825212783379e-06	4.43253931815815e-06	0	0	0	0	6.28565078044912e-08	4.07170915887134e-06	1.71587597408836e-06	6.74725047410107e-06
1.3.7.7	6.73937636714935e-06	1.01176086734061e-05	1.43829928383379e-06	2.22731192677062e-06	0	2.2235780174776e-05	4.72171289501836e-05	3.49078823874643e-05	2.15991342296055e-06	9.77050179264529e-08	0.000158166054030952	1.187674621187e-05	1.17711508076187e-05	1.24884108734117e-05	3.02834180881121e-05	1.59268518982309e-05	0	0.00063366575758748	5.76718339354229e-05	4.45638842865091e-05	2.42601623159123e-07	6.39865477062944e-05	7.9397433122551e-06	3.33717620246435e-05	6.66192588255628e-05	8.27520282844003e-05	6.49726461725584e-06	4.93345572052153e-06	1.66147482610959e-05	7.00088191255931e-07	1.49053827411129e-07	1.69926899472085e-05	4.56770305139994e-05	8.29687344949978e-05	5.19923663890921e-07	5.07316808766599e-08	0	5.61982952228325e-05	1.37824044367594e-05	1.50881839367915e-05	1.3621458688244e-05	0	5.81530796002619e-08	2.41257233270716e-08	2.52599159981375e-07	3.33245831575925e-07	1.22150934829288e-05	5.93750247986457e-06	2.51944279401718e-05
1.3.7.8	0	0	0	0	0	0	0	0	0	0	0	0	0	0	0	0	0	0	0	0	0	0	0	0	0	0	0	0	0	0	0	0	0	0	0	0	0	0	0	0	0	0	0	0	0	0	0	0	0
1.3.7.9	0	0	0	0	0	0	0	0	0	0	0	0	0	0	0	0	0	0	0	0	0	0	0	0	0	0	0	0	0	0	0	0	0	0	0	0	0	0	0	0	0	0	0	0	0	0	0	0	0
1.3.8.1	0.823137419947847	0.789623336538085	0.781245521360774	0.789906569053744	0.77484797573905	0.579884958675902	0.972046901152241	0.832202164132052	0.879566434716941	0.785882849643742	0.708417621026461	0.841039137128785	0.758025035196361	0.743498343266755	0.690861736369821	0.715189828445252	0.743535941466514	0.833367435349646	0.841160136292616	0.696989144679195	0.757607068856763	0.864777848319947	0.737342345734802	0.792630352134746	0.953081220035807	0.69371826756632	0.829300059322157	0.811762709548343	0.813192395591166	0.859661573185668	0.832247857813879	0.678348871111338	0.756844166144765	0.740516485526763	0.780699810291848	0.606411079507214	0.754423506617595	0.711019451398902	0.794418279392665	0.83748153617249	0.959244920240287	0.87345257034545	0.902732155643564	0.915646005638498	0.773316993763462	0.698562843263074	0.773272596981522	0.807464098873092	0.838223113825968
1.3.8.2	0.0126083669968247	0.0135053012311025	0.0112779424533196	0.00675102325673563	0.0080492113074535	0.0051974423562882	0.0172827141855474	0.0140925263395391	0.0132887382309507	0.00826284375408584	0.00599468395317833	0.0136975448251706	0.00954006828314902	0.0089639182974069	0.00764537890164875	0.0145546700597764	0.00535049488525903	0.0105543988967293	0.00797759221040563	0.0119906940279909	0.010270998299891	0.0182668503357167	0.0162972146964223	0.0179008800222565	0.0183688286903004	0.0133030178259894	0.0190565332076211	0.0336419273033879	0.0173283785433731	0.0201419267605321	0.0152624178541802	0.0115407436776883	0.00920960013568361	0.0128933799678217	0.0127306395968298	0.00955339823140429	0.00814463534611566	0.00665073946895419	0.00938633052130626	0.011333199151034	0.0253541359335514	0.0154187680116526	0.0151052105405921	0.0291841757771805	0.00768512701864809	0.00839687099505494	0.00883962977111011	0.0122050492431774	0.0256336313123117
1.3.8.3	1.96692796177084e-05	3.0174531458353e-05	0	5.9513574503083e-06	0	6.63975779486137e-05	0.000141230016122439	0.000104456189579931	0	0	0.000473941197538607	3.49594054134168e-05	3.53131638364883e-05	3.60275718093066e-05	9.0737846767063e-05	4.76367032259848e-05	0	0.00189562095794836	0.000170813064280537	0.000133340747719211	7.27804737800802e-07	0.000187494066204536	9.04229727852605e-06	9.9703186998137e-05	0.000199658268515738	0.000240612730585051	1.9181878143753e-05	9.82786379420312e-06	4.97800167077259e-05	0	0	5.0977468743633e-05	0.00013648630533005	0.0002482389500608	0	0	0	0.000168588316491522	4.13468177752472e-05	4.51636419509153e-05	3.98923646490105e-05	0	0	0	0	5.65708487027887e-07	3.66449697022914e-05	1.54428107042605e-05	6.07241198817126e-05
1.3.8.4	0.00771191512911514	0.00730482620981052	0.00820864445093083	0.00763151395586052	0.0074419320677856	0.0133046356005659	0.015495904240234	0.0157695106643185	0.0141199188997031	0.00394887511034653	0.0275798023764009	0.00889822456252165	0.0181225497633287	0.0133777578772292	0.0108267881564221	0.00799709021781728	0.00846628062844196	0.149068559343057	0.0112648755666405	0.0186755415890367	0.0102042745278091	0.0193135430569318	0.00630920514297318	0.0103367110954267	0.0148180012749197	0.0138323987272475	0.00501850123762901	0.0100152282818731	0.0130489524276317	0.00587934104080622	0.00581750266893982	0.00465040212330206	0.0112816226130129	0.017250973633214	0.00557126756423959	0.0072393762972249	0.00448197112824211	0.0114465937997892	0.0161753048245633	0.00866146027652535	0.0115234516623196	0.0100899056775968	0.00743974438936929	0.00704054078595717	0.0047869314473575	0.00518865580358539	0.00445929573423593	0.0048173827862866	0.00980644103104296
1.3.8.6	0.0114784173747885	0.0110705555705543	0.0131039409259674	0.011521045984644	0.0129068155254582	0.0174995894321027	0.020545366104081	0.0195863947528277	0.0224547338640875	0.00706584238633382	0.0190216226705029	0.0132806209714231	0.0257976152905927	0.0193980223337156	0.0140547230147742	0.0143866320240311	0.0116070779623526	0.107599871208833	0.0112556186443419	0.0230738258748822	0.0160526425815963	0.0243906407591311	0.0116303326240005	0.0137855953406222	0.0164500588322525	0.0123266313478057	0.00853629796882474	0.0180119770218192	0.0188406699857056	0.01067280425958	0.00952554708307002	0.00658707804155762	0.011546021265572	0.0180152797771012	0.00894094850144112	0.0114011585626145	0.00770760003361894	0.0139595593522721	0.0249570967521895	0.0119377539839422	0.0176408564867284	0.0167462419116562	0.0123624615340195	0.0134404868124042	0.0077154031800372	0.00860947475754152	0.00663058156421483	0.00770326083322948	0.0149365054801094
1.3.8.7	0.0804120933619575	0.0537266770848482	0.0621941015602855	0.0604341383081475	0.0541047390312939	0.0918425524788293	0.0875234798278603	0.0777691621108357	0.080528548035219	0.039399183316921	0.115846725268929	0.0608524541313249	0.131384979031571	0.0781537082926515	0.0788974501383123	0.0501569007998682	0.0519898253765821	0.393736315144926	0.0611586331817191	0.0887730686584324	0.0625570283131636	0.105525061293266	0.0465164404576188	0.050969452042016	0.062938165467022	0.0656753621381639	0.0290921708114483	0.0625207020377682	0.0694024284560372	0.0393489592152059	0.0383032135140757	0.0380083719875382	0.0576646221449769	0.0676849952429028	0.0384840065593459	0.0474034980379983	0.0337297032018342	0.054254186359236	0.0892050531230928	0.0442283115829851	0.0516598474548771	0.0532392348792513	0.0383767181172539	0.0264101447341617	0.0321628592726543	0.0371094988131821	0.0289778952053157	0.0296770845300026	0.0410451802032338
1.3.8.8	0.0046146141267873	0.00348029445272407	0.00577825563681179	0.00462614300443157	0.00437488646733159	0.00777731930945287	0.0068990999851174	0.0107889117865684	0.00951600451624884	0.00166512494827156	0.0141554514738729	0.00429174758519739	0.0128121566289104	0.00841411302000453	0.00534328577401252	0.00334961056797129	0.00754579489628121	0.150577210140721	0.00343062011699864	0.0129646039456858	0.00672346832371155	0.0115765965538781	0.00357323998419926	0.00431519080740967	0.0054005344057158	0.00425869232026999	0.00126477627290303	0.00278484074638092	0.00900750234804604	0.00191053068910846	0.00342418406626425	0.0013423463219784	0.0051026714726006	0.00749150689969657	0.00355623990479129	0.00432618901833786	0.00220836090370413	0.00434468995915854	0.00994064475223301	0.00533179114260366	0.00449991248735936	0.00579317312825886	0.00408177660468757	0.00143201578755453	0.00293152706994335	0.00364005450820617	0.00221297841064491	0.00232479593525297	0.0035001435866274
1.3.8.9	0	0	0	0	0	0	0	0	0	0	0	0	0	0	0	0	0	0	0	0	0	0	0	0	0	0	0	0	0	0	0	0	0	0	0	0	0	0	0	0	0	0	0	0	0	0	0	0	0
1.3.98.1	1.30306129946337	1.2929504878426	1.31195395416726	1.31308005058708	1.33391504873324	1.47716101768102	1.18317253869595	1.28488952254689	1.21611653328533	1.34660807238703	1.39674087255101	1.2727198487374	1.34762283468105	1.26584446280912	1.37827503268496	1.33742412957975	1.34469790760287	1.18660018441364	1.28703485457211	1.35236667059301	1.29686111088012	1.26546956594519	1.3334006863249	1.31660532514908	1.1229321362899	1.33328884390044	1.15693430958091	1.27963975858333	1.25670401491386	1.26503031857267	1.26123767672782	1.34960777142959	1.31422757249008	1.33521097559364	1.2739301023872	1.39345991639287	1.32706339053626	1.30335884597563	1.23146515876742	1.31261000917674	1.15834040861938	1.23295173339888	1.16689299085005	1.16398292206211	1.28858016929858	1.31839920099985	1.28191668142965	1.24432943685682	1.17581595558872
1.3.99.-	0.532770647452089	0.453078004481612	0.488641138945026	0.458338649886057	0.482561919992261	0.757752963839228	0.412215095964944	0.476631638123243	0.372903776590955	0.473715698133927	0.6729175613602	0.471477860347022	0.658835376093824	0.454822486468505	0.598988701027577	0.526261853858343	0.473575860925306	0.931295081494468	0.419175131619614	0.621502674500352	0.463211117935363	0.548286441529828	0.530040899317918	0.511587363538204	0.209021575448932	0.510197304056423	0.261327463147014	0.574890137916686	0.430783904974642	0.461844809631046	0.405164284913353	0.483534153141588	0.493904683466278	0.538447012551781	0.404205516325942	0.574385041666211	0.464295677309099	0.349914727059259	0.371421176439679	0.455961952104218	0.31372090954933	0.424006518005798	0.276085406342775	0.291045995239347	0.381418731846288	0.396793269928683	0.345937286516185	0.317097995364173	0.346048455080297
1.3.99.1	1.44321411757884	1.3803682855826	1.43287382253307	1.38730742720225	1.39672207978325	1.50050715530195	1.30018048153423	1.31788131193181	1.25402517269103	1.41010685395737	1.5194212924907	1.29040311672747	1.49675769453926	1.44562445996408	1.56767631690997	1.44312864983423	1.44101000031146	1.25241321841433	1.36452094514177	1.31237756243117	1.30292291688515	1.33312422413603	1.30978926219034	1.4147473381156	1.23121014225844	1.40714598029267	1.20313136498475	1.19919460731736	1.19384173437455	1.29927220554817	1.28918313225694	1.39756033966588	1.4458184844567	1.4552809808871	1.36388786530698	1.44421920177978	1.47930000442534	1.50806073190028	1.38994950107579	1.4163870819323	1.1842340991107	1.31403247812325	1.24723148080274	1.14666261391848	1.40394797527237	1.3967322339776	1.32504306959083	1.32594440081185	1.25152686008862
1.3.99.12	0.00218892175969317	0.00209914555182228	0.0030554248061244	0.00304399958732806	0.00275973975462107	0.00439765708305486	0.00408934527006586	0.00332528841038135	0.00574088843377113	0.00110552788771555	0.00164411520016442	0.0027490449393505	0.00699091004839974	0.0046422918371936	0.00320350564030785	0.00150823623934554	0.00275792972726411	0.00461668071634369	0.00170467821313289	0.0053125143285836	0.0043051377712418	0.00433739956736886	0.00170088598928873	0.000962208845333041	0.00281731379569185	0.000873810313918559	0.000711969701727328	0.00166496671433645	0.00388135392999904	0.00111519984125685	0.0013964997131967	0.000501533784260653	0.00175116512942007	0.00232518573749142	0.00166723068999295	0.00269087283869649	0.00137220988730927	0.0015508945689007	0.00645726127950868	0.00214959932380951	0.00252847023937152	0.00375910392294723	0.00259842249897546	0.000701382452159001	0.00175122490374693	0.00180737125713188	0.00100597056607775	0.00135636181587324	0.0015625424180215
1.3.99.16	0.0139093453022587	0.0137051521313076	0.0137615900376776	0.0120017021405417	0.0123166619047864	0.0212818137718505	0.0277872086543937	0.0256822370405529	0.0234633676887732	0.00794195769122904	0.0330674544441012	0.0166807081937836	0.0294448074713494	0.0218393501980888	0.0184836015868179	0.0194922590782698	0.0109236667963204	0.149495052233516	0.0185919694725629	0.0281581268350905	0.0172201457843609	0.0309293880066123	0.0122598470638964	0.0209118532893716	0.0264716808698991	0.021235053176822	0.0116910616692981	0.0239541540445153	0.0214339443787262	0.0136707487302012	0.0113882904743538	0.00945283974507813	0.0186922128937759	0.0250406074446149	0.0102294204195442	0.0119970066113879	0.00847322694922466	0.0198066636666426	0.0258663588729685	0.0148392548768581	0.0242610558191956	0.0186442562995185	0.0140373613556612	0.0164427573708984	0.00856011993715406	0.00851364763737473	0.00775996364602299	0.0101717924417793	0.0213845834006964
1.3.99.22	1.47774085320389	1.44872119162942	1.44687109211674	1.43894010501471	1.41795842806542	1.40140584126837	1.49806002274161	1.42637857977203	1.44057290594978	1.41823357138717	1.42045130237004	1.44392123487334	1.46190269455431	1.5011573748426	1.43192651657055	1.4326922450672	1.41040955188401	1.41406854353773	1.43863033091967	1.43327321560061	1.42911122310777	1.48645847939212	1.43206829844656	1.44485352006561	1.46708371220883	1.44482322958713	1.49107164514387	1.46998297712238	1.42043572780737	1.4724858823208	1.45317212360875	1.42196466887027	1.46724137870531	1.43701668084739	1.4465719560683	1.40671811267926	1.43493536585307	1.40798214994819	1.45208955669424	1.42654820734418	1.47137045683312	1.47412931934561	1.47778883838238	1.4629940682506	1.43605118942831	1.40899642375524	1.41985088685157	1.44487942138083	1.51016553536188
1.3.99.23	0.180623662446759	0.156127998716058	0.174736305395675	0.171740850462993	0.178468060502478	0.310312430554179	0.0891791626418859	0.133521333672348	0.0804084500216219	0.189377374718858	0.236317090964355	0.141584938477877	0.221235459120546	0.138776771349492	0.217451794897643	0.18021224555211	0.179099453555633	0.0536059905554227	0.146962948929739	0.219185578385368	0.157590166915856	0.15293206917549	0.188968927127264	0.175081473566251	0.00337008673156066	0.182440904612676	0.0528615325266424	0.147865101691536	0.113509104924866	0.150391950529544	0.132762547923181	0.190074652042995	0.189348490122837	0.186541524206853	0.141807032339114	0.236213372504368	0.18100639916704	0.115271547937174	0.0801760414206597	0.150928765876779	0.0411548091339531	0.124768775676105	0.061828598007949	0.0363566788205859	0.143730276640596	0.150935645570761	0.131506045674429	0.10386187470821	0.0633378735468227
1.3.99.26	0.0031819230299835	0.00305393844221291	0.00324548865318018	0.00239092821730274	0.00258684880088173	0.00346689344613898	0.00511640342996088	0.00399471604621025	0.00507634140337799	0.00208280618608738	0.00211189330455512	0.00368643970116283	0.00524090058959714	0.0038408774699518	0.00326327544894112	0.00529709610415289	0.0022486615558662	0.00393892133717855	0.00212030100428156	0.00459326463255985	0.00360546970525346	0.0057494531796475	0.00376615839624944	0.0032847545251073	0.00384940830604842	0.00296049135463514	0.00337726508402469	0.00721651780907895	0.00455333011300152	0.00403240588041135	0.00314487630894712	0.00219655538726015	0.00201529849642462	0.0041268655352922	0.00261529562603631	0.00266472607476134	0.00210591199239509	0.00217720237411557	0.00464636792527425	0.00321857508480632	0.00521927699713261	0.0045456008200578	0.00336474169699289	0.00500427129085083	0.00199759796859197	0.00190007086803366	0.00146508151926986	0.00218791130764524	0.00498209806580994
1.3.99.27	0	0	0	0	0	0	0	0	0	0	0	0	0	0	0	0	0	0	0	0	0	0	0	0	0	0	0	0	0	0	0	0	0	0	0	0	0	0	0	0	0	0	0	0	0	0	0	0	0
1.3.99.4	0.00202537090249175	0.00193919392927176	0.0015328562650199	0.000851981662462238	0.00107031992467967	0.00106826231900389	0.00317986898162411	0.00247992760006732	0.00194553275443158	0.00138684551916435	0.00272854609501136	0.00222569257224006	0.00187564859122323	0.00156750843250361	0.00146482944144962	0.0028322104054576	0.000810448210361625	0.00396253868477304	0.00144978552428548	0.00214572041472695	0.00144982165292652	0.00342528807093173	0.0024346620786476	0.00284586141547881	0.0027428669385835	0.00246930481502422	0.0028675206595153	0.00620463968132231	0.00268090721902798	0.00338346255079899	0.00237788924908304	0.00185471193490344	0.00128763726443252	0.00251607911086101	0.00173049222807611	0.00131675124315072	0.00137099094080984	0.00174311498832889	0.00141395081587304	0.00205940145769404	0.00392136893715793	0.00249531637198925	0.00207604926054468	0.00458343525629562	0.00109286553570314	0.0010401966883211	0.0010079972283642	0.00145053130693216	0.0042544770727118
1.3.99.5	0.674076346336642	0.585574262494146	0.642794182270868	0.631290713740203	0.66481051932783	1.05710866712941	0.359552825168868	0.516673473915377	0.321110680136528	0.691836631595131	0.872210878628377	0.570186833897207	0.788746111311341	0.529130284426334	0.809088664475275	0.669946012294925	0.659941359885029	0.220478287540914	0.557325049783787	0.776084089228667	0.586422670589247	0.574144349067534	0.705184930833259	0.648856634470244	0.0145552297715342	0.668008484747726	0.21991234499389	0.561076214350381	0.439043134274781	0.563392863676783	0.504805788396272	0.693643905995666	0.686339155091906	0.686629908550934	0.535280511469673	0.826016924865181	0.673125555613229	0.456023863422784	0.323835293000075	0.58680334575072	0.170181302209444	0.478110869013965	0.251226022759301	0.151930113068032	0.543612580849282	0.567592114121611	0.502578627121187	0.40547919653367	0.257877019931605
1.4.1.-	0.00507769935789963	0.00255255573690931	0.00188510513277364	0.00114027118981999	0.0026895357938329	0.00306715753607012	0.00713817547624936	0.00432094401145437	0.00195691644093459	0.00266385960776437	0.0103493449883141	0.00525300765826086	0.00365428848156747	0.002552991242395	0.00681834995428578	0.00634774297181426	0.00177081408923895	0.00115471405309233	0.00142583844740609	0.00199169752829269	0.00148330398207421	0.00359534210972707	0.00888748715338501	0.00783808837134902	0.0025481836879203	0.0033071192559359	0.00327740708103606	0.0075031893150699	0.00268990569134171	0.00352914793008964	0.00246899373067459	0.00406777079205823	0.00173652683677516	0.00570430988028236	0.00225731929865492	0.00269252319112584	0.00332759633124145	0.00277029491551871	0.0020854361480134	0.00491148900824428	0.00383800680784909	0.0025359691898751	0.00206406367349789	0.00455338756472849	0.00145353220077642	0.000949184205587141	0.000863278458159464	0.00139431888728065	0.00421208077477076
1.4.1.1	0.392548075589527	0.331836126000045	0.354648395830658	0.336337758285353	0.377863898654962	0.596469365634851	0.257223043688092	0.322006512841572	0.220524011294838	0.374863842888073	0.48716446237029	0.338987505704751	0.457813633809793	0.313101487065599	0.453901779798885	0.403232753767805	0.351886715836446	0.180340546621279	0.303136834474685	0.446583008218554	0.328600571913091	0.360820390330992	0.406616616525465	0.38705118484787	0.0845767007392843	0.378607337055951	0.168921193282568	0.395360859788531	0.277028423566136	0.339912899501379	0.291684524012835	0.382886318904287	0.366546209290466	0.390865270521679	0.294897831670615	0.448213518642046	0.367523183402589	0.274270232984259	0.23170549983517	0.337370315135644	0.177467815612398	0.293308905716284	0.172814206498245	0.183238560298214	0.287854984356842	0.304517183776102	0.266552094008659	0.225797650268475	0.217310198894443
1.4.1.13	2.71740686700915	2.66849042392454	2.68416870877631	2.71098946837607	2.6912170717947	2.67129270728526	2.72321515548329	2.65930791264618	2.65657032006722	2.70896727025118	2.69852997480339	2.68749780369561	2.68392838559563	2.55966592794118	2.66694014375902	2.64538176583199	2.68888582162396	2.59362774376455	2.71187665432953	2.65671559241925	2.66432469649792	2.67773083408913	2.65301071581574	2.7028551047654	2.68108525423449	2.66519131691634	2.66688078843651	2.63450065872665	2.62298403581347	2.71527329225658	2.69225876710104	2.67544266986376	2.69913284220863	2.65297616088861	2.67179618665019	2.64899305652821	2.69946891409558	2.63544088349567	2.61261868442911	2.70585267274767	2.65871136874398	2.70260627668294	2.68583414494746	2.62027442491382	2.69596445864512	2.64172198130922	2.67761818863107	2.67890935385026	2.60048309630114
1.4.1.16	0.505996621485494	0.464355018346435	0.483493376311517	0.469617190592967	0.470639602424286	0.683793069296077	0.374612712743084	0.406911276603324	0.341987035182409	0.459255223611201	0.558611736206487	0.4490843806194	0.574268738272658	0.437799967640143	0.556573130324915	0.534768077100391	0.465343616536984	0.290894469033043	0.406681536296289	0.618131955297283	0.493317784844309	0.477776443054668	0.53770408930989	0.518352614180034	0.255479470380846	0.561777645205371	0.453824552963134	0.565579425903871	0.403123633980603	0.497471014953013	0.448209181646635	0.556267350339897	0.534717490452412	0.509029412806379	0.465090302719384	0.617873230841115	0.502647855112382	0.408761877611613	0.388468592047886	0.413324245674913	0.297823273774163	0.45902582228279	0.359077481632298	0.320000153783618	0.456082437522858	0.457940087714127	0.417046823079802	0.404351730897371	0.429634752193413
1.4.1.2	0.0892835039803965	0.0634881616240896	0.0602871709566956	0.0484115522203244	0.0470850900048358	0.0633230230816756	0.0867140431424509	0.0678897629373784	0.0659902592459917	0.0538717727428191	0.0617058984548033	0.0651653109302049	0.0956029147973773	0.0872821741932542	0.0760490029971257	0.0644857405245997	0.0393751059891312	0.0858539113038323	0.0459967089564548	0.057611146246091	0.049559301098977	0.0996858087811478	0.0658735995033798	0.0660478960822529	0.0581378244704529	0.0850322569749513	0.0609196404887636	0.127700448543361	0.0685045139003748	0.0751484574409715	0.0596337560546256	0.0545583401175957	0.0752485071172047	0.0634388702592954	0.0542369846976685	0.0448746570003176	0.0432716858354004	0.051674029002815	0.110266748198401	0.0518200244327803	0.0797356433327294	0.0580013057207909	0.0515713423990058	0.0845831342938475	0.0338327652325794	0.0373098558453169	0.0350506619514519	0.0403148209816199	0.110510088311895
1.4.1.20	3.03911759369617e-06	3.62977732970822e-06	6.71205179406115e-06	1.79770627815752e-06	0	7.85793130302283e-06	1.63412142814949e-05	1.20187445135682e-05	1.00795694147076e-05	4.55956744432503e-07	5.34535242557136e-05	4.92750392177566e-06	3.92372745296987e-06	6.23901316768586e-06	1.02541620384683e-05	5.51600014949637e-06	0	0.000217821073967035	2.23958384572371e-05	1.53557173536634e-05	8.08672092626829e-08	2.77678790268435e-05	2.399090325208e-05	1.17159497730026e-05	2.24816392672533e-05	3.86059808471159e-05	2.6132922126835e-06	8.82695473442941e-06	5.63021709831432e-06	3.26707567787507e-06	6.95584472727668e-07	5.66425199838314e-06	1.60065469733309e-05	2.86000494533723e-05	2.42630909515944e-06	2.36747854882884e-07	0	1.87330075753256e-05	4.59414926110535e-06	5.17449008642299e-06	5.94399312700277e-06	0	2.71381047658021e-07	1.12586718221662e-07	1.17879583019602e-06	7.3801262383415e-07	4.07170915887134e-06	5.40199034235724e-06	2.98602522097264e-05
1.4.1.21	0.365597079480454	0.317907231824864	0.338902293604801	0.361410747332786	0.365814822013972	0.399432615386999	0.343292924858778	0.315258485861429	0.282451913449505	0.369690444645898	0.391469204660997	0.326779963179334	0.351916814042514	0.303859053855387	0.351143299192025	0.317996112638169	0.348470124014405	0.264019757774553	0.354316492291486	0.327513260627952	0.307521732368212	0.340919878673985	0.316557287554812	0.355609669855784	0.274484953568624	0.328640648906262	0.260439454369647	0.257105870928214	0.249609958037206	0.347097029804314	0.320226386672311	0.330610843524912	0.363026080362565	0.329018157101849	0.302628189507311	0.321427559494235	0.356724124568958	0.30876269863557	0.26840633338421	0.366263032385272	0.274842022280084	0.335391949283855	0.296073837919644	0.245740092885985	0.333618528371459	0.301579559145931	0.314452251145638	0.312241854024238	0.254076412039695
1.4.1.3	0.0246185123929093	0.023691710887568	0.0211000072356811	0.0124964678597999	0.015063484088079	0.0204840813642592	0.0354187838748509	0.0301206115091112	0.0322309339837626	0.0192173880347111	0.0194155088848342	0.0219589913841373	0.0296833076428217	0.0597608267371093	0.032975470082174	0.0399725342172221	0.0134996978899377	0.109118205866224	0.0158303120390738	0.0260204985466261	0.019727407799582	0.0425880820571959	0.026325033742759	0.0271353331217351	0.0297468478558392	0.0543527451672445	0.0263957475924263	0.0523309812145127	0.0309288225999174	0.0287178601000537	0.0234346634427908	0.0176596275989155	0.0521027695967463	0.0337877993187919	0.0245818254554612	0.0168102316620509	0.0165696604773592	0.0355694476581471	0.0893418304169069	0.025516712109588	0.0401654182320726	0.027197545304104	0.0274844552401517	0.043991474828737	0.0136388366560659	0.0193073481335358	0.0172485428365872	0.0231129010864727	0.0800211385946904
1.4.1.4	1.14817917571188	1.12638447732282	1.1461277644721	1.14977157616558	1.16017392042457	1.29703343756823	1.05298489451911	1.10257406281211	1.04921707451288	1.16503016649372	1.21830419183974	1.1236681645217	1.18302184835513	1.09351752531072	1.18799311235243	1.14639980432072	1.16001966010704	1.00165401625114	1.12485044996554	1.19896835937243	1.13698007112171	1.10950732786451	1.16535750477901	1.14726019012605	0.971884965247652	1.14248460279361	1.02758663933066	1.10560405671529	1.08080216054196	1.12028260602396	1.1072780202772	1.16646351247657	1.15275927317534	1.15509618777067	1.11413936879108	1.21466911953317	1.16049290561374	1.07906776835131	1.0197630354656	1.13281299674009	1.00374663586713	1.10218976014814	1.03926494127155	0.991004799354136	1.12727431734568	1.13122505455467	1.1134317632128	1.08119520787533	1.00655875509857
1.4.1.8	0.00218892175969317	0.00209914555182228	0.0030554248061244	0.00304399958732806	0.00275973975462107	0.00439765708305486	0.00408934527006586	0.00332528841038135	0.00574088843377113	0.00110552788771555	0.00164411520016442	0.0027490449393505	0.00699091004839974	0.0046422918371936	0.00320350564030785	0.00150823623934554	0.00275792972726411	0.00461668071634369	0.00170467821313289	0.0053125143285836	0.0043051377712418	0.00433739956736886	0.00170088598928873	0.000962208845333041	0.00281731379569185	0.000873810313918559	0.000711969701727328	0.00166496671433645	0.00388135392999904	0.00111519984125685	0.0013964997131967	0.000501533784260653	0.00175116512942007	0.00232518573749142	0.00166723068999295	0.00269087283869649	0.00137220988730927	0.0015508945689007	0.00645726127950868	0.00214959932380951	0.00252847023937152	0.00375910392294723	0.00259842249897546	0.000701382452159001	0.00175122490374693	0.00180737125713188	0.00100597056607775	0.00135636181587324	0.0015625424180215
1.4.1.9	0.0269390971257343	0.0325605156323527	0.031854146100395	0.0313917277698599	0.0247673601212525	0.0194128271082559	0.0367199704744268	0.0276848066577341	0.0394375238134974	0.0137914218371698	0.0208275786933411	0.0320549428968276	0.033480759422259	0.0274215936416387	0.024450147114024	0.0325731421322378	0.0255737713475366	0.0608355180926372	0.0239602881224943	0.0464005485201734	0.0437536061272693	0.0343263762011126	0.0337704421745462	0.0307136983967501	0.0497704612721541	0.0372228832980466	0.0695212136365815	0.0337442993869938	0.0370308548976787	0.0390791746817936	0.037335980501751	0.0392209697434061	0.0316172331943397	0.0292227796944616	0.0398058334393548	0.0395977739735926	0.030241519279822	0.0349941735143046	0.0386507363034387	0.017255948566799	0.0377780446613724	0.043223578160421	0.0465576323346292	0.0423294631530874	0.0367241681509811	0.0316055030114948	0.0325652503017614	0.0428207173308274	0.049490654320603
1.4.2.-	0.00219553884703134	0.00210946253639631	0.00304149054936585	0.00302329683551558	0.00273837287799281	0.00443289968991003	0.00414538797178664	0.00339727580260726	0.00558343527917843	0.00109928043588317	0.00200385226985442	0.00276054661328806	0.00700607491030806	0.00465003967762025	0.00326837601531159	0.00151736724353424	0.00273965274471912	0.00602971597444525	0.00177537482341636	0.00540899488153312	0.00429120738841027	0.00437446413892371	0.0015418150988681	0.00100448593093327	0.00296128405263457	0.00103155775870837	0.000659299634387002	0.0016552667021383	0.00379821122850975	0.00110007793057463	0.00137928675943192	0.000519649419696715	0.00185497180140891	0.00247714273010196	0.00164677668714916	0.00265005360108693	0.00133507486128157	0.00165566319530757	0.0064500685272889	0.00216238962670325	0.00254923574639773	0.00374504147623718	0.00258726801432162	0.00055996702205633	0.00173464561489128	0.00173138386278254	0.00100186888406092	0.00129304951636471	0.00154612307069406
1.4.3.-	0.00776964802861019	0.00700404889041073	0.00898293993660364	0.00857881324808756	0.00930424286133713	0.0160879299483349	0.0132323635130525	0.0136675931435736	0.0161883891477938	0.00362884485559664	0.0156551482206392	0.00772001400332313	0.0200092324101357	0.031523517372525	0.010025780196872	0.009700711978996	0.00889655086662171	0.113167517109588	0.00822803253168018	0.0166890823647629	0.0121891018406853	0.0180434808656419	0.00491365045824559	0.00595162800387826	0.0112711004860958	0.00803866716581694	0.00292794873655838	0.00901423958693208	0.0118879537853814	0.00355866993919399	0.00401707342386543	0.0027554819786861	0.0117921837220741	0.0142542661071181	0.00466234774307015	0.00887779319922381	0.00510475633124313	0.00863810102530174	0.0208604334927593	0.00784829667499878	0.0109271238328029	0.0113972641092424	0.00856938993896098	0.00770707131219788	0.00543280079477301	0.00716000696736467	0.00395318003434004	0.00601165644419012	0.0144353974335045
1.4.3.1	0	0	0	0	0	0	0	0	0	0	0	0	0	0	0	0	0	0	0	0	0	0	0	0	0	0	0	0	0	0	0	0	0	0	0	0	0	0	0	0	0	0	0	0	0	0	0	0	0
1.4.3.10	0.00196663718050876	0.00186761494183947	0.00150415535574556	0.00082770691777683	0.00104580332428311	0.000952265019625356	0.00292772985201846	0.00229921812038805	0.00193228958478883	0.00137670694135684	0.000924896676519496	0.00216313087831713	0.00161599115995311	0.00148423738086785	0.00130991800756109	0.00270523277557628	0.000803001016092879	0.000788759938158428	0.0011608480437801	0.00191771621862592	0.00143621723271135	0.00306590014756076	0.00237222663968642	0.00262855740755148	0.00238218108843192	0.00204828242131235	0.0028209444844204	0.00616705726467222	0.00253779673416992	0.00336531620817416	0.00236815466827163	0.00175218373797075	0.00105317202199161	0.00207110996564964	0.00171890863146455	0.00125886650084907	0.00135795223489372	0.000802865425939226	0.00132010694510449	0.00196190579601817	0.00384386486119471	0.00248129847044826	0.00205662103010863	0.00454764796777618	0.0010666485272317	0.000853015241000002	0.000850930251935415	0.00137557709340562	0.00411336209661298
1.4.3.16	0.632416463063203	0.637446492592456	0.631581308431586	0.593623879125423	0.590932610816466	0.748996692823323	0.533010176294313	0.600186887576099	0.550991835908224	0.600214102415932	0.67133229279426	0.620822315055578	0.677940775567833	0.538627347586005	0.67013311179203	0.682114245950236	0.607962911363736	0.577339245133637	0.568890862485594	0.733356931773407	0.63524456989203	0.616735693564573	0.703087230152325	0.647026645443525	0.473396532083868	0.644561417236551	0.590267735786521	0.793963343411427	0.64472030192694	0.625019568612556	0.612377283999388	0.655004057392055	0.619983424701724	0.666211673632564	0.625496833217173	0.728292908518304	0.610283601790259	0.511917292061681	0.504784442281314	0.575465203493809	0.555216794866383	0.593967456813025	0.541544037132819	0.575336572788446	0.587294684253187	0.618806153266231	0.578294347788363	0.555163766768759	0.587592164892717
1.4.3.19	0.0229128581252254	0.0253574594901629	0.0281876934021093	0.0259969112779575	0.0261876088469321	0.0292647782029122	0.0371578889670248	0.0388445661387104	0.0467183819215157	0.0194342425844327	0.0250058861239608	0.0277988581987696	0.0439125412999285	0.0366007713119917	0.0280657859223961	0.0408480293482031	0.0287815592539663	0.130061593498541	0.0241038023432061	0.0398714822340774	0.0345997507918822	0.0401749672536932	0.0238855033256133	0.0247270951702767	0.0381537003217114	0.0243108605020494	0.0223789697140337	0.036619783011309	0.0403206117325525	0.0229934106753804	0.0240148702382901	0.0186902662426448	0.0210394773950302	0.0308783830695021	0.0230548004070024	0.024854630086232	0.0192770075397699	0.0297810418498626	0.0496018333047907	0.0292746054090618	0.0389122324857706	0.0329757326523381	0.0287675235119708	0.0326086408688432	0.0222421888300567	0.0244776312032092	0.0198382268685528	0.0261180664486449	0.0364447507274964
1.4.3.2	0	0	0	0	0	0	0	0	0	0	0	0	0	0	0	0	0	0	0	0	0	0	0	0	0	0	0	0	0	0	0	0	0	0	0	0	0	0	0	0	0	0	0	0	0	0	0	0	0
1.4.3.21	0.00195476916237544	0.00146820568849318	0.00204511399862576	0.00171833832629138	0.00221310408627461	0.0026691278658987	0.00252237865842422	0.00361053581074901	0.00335765754525035	0.000827926165596099	0.00416355629491517	0.00164538079133009	0.0041703429788762	0.00348356655690697	0.00197273930244588	0.00166923183262106	0.00255941490641281	0.0374572247689618	0.0011648516300523	0.00396552146224586	0.00240609042172887	0.0037359516837288	0.00139701323589368	0.00173791413622186	0.00165935927965053	0.00158136930785439	0.000989886398186649	0.00335128567034322	0.00328513927425629	0.000963732749933999	0.00116734139809064	0.000670146423598169	0.00159362570396274	0.00257623056556425	0.00124094167250969	0.002245705556132	0.00118739715712394	0.00164766954347622	0.0044302923754928	0.00215405003892268	0.00150236512634755	0.00216158333811782	0.00165821191978278	0.00200296834519217	0.00130467854449106	0.00142183048437858	0.000873084457722634	0.00120247057036966	0.00173201856426322
1.4.3.3	0.00111329019280849	0.00107647024978966	0.00154481090451591	0.00154935891096959	0.00138217941460027	0.00232049049399733	0.00212346846518905	0.00186935774616406	0.00298651316988188	0.0005540477224092	0.000985095541482779	0.00139899632477445	0.00359366449815085	0.00241553059914007	0.0016641791714062	0.00079819282950409	0.00139003333823215	0.00458072034160571	0.00098918706841587	0.00272564440745979	0.0021622949752103	0.00230003947714782	0.000941528981495716	0.00076663598419623	0.0015315368754458	0.000558855849091131	0.000402873113281495	0.000859217396486432	0.00202887500149578	0.000568306061468014	0.000722309788129618	0.000285665565683424	0.00104230753483764	0.00127551526109736	0.000844457110303975	0.00138127505641193	0.000683035995565038	0.000969256683264272	0.00325355697393442	0.00110099261235876	0.0014133843362314	0.00188726247251399	0.00130917777021404	0.000322016797245098	0.000883327331349242	0.00094275621943322	0.000534131969422572	0.000727009206322798	0.000841888785106559
1.4.3.4	0.0740395327567597	0.0758211458155383	0.0671527888138765	0.0533839108707756	0.0509745013769004	0.0460565014502059	0.108220281578665	0.0847467606335517	0.0874749966714766	0.0475591862189681	0.0438682810528659	0.0841410156077963	0.0780790319346483	0.0670802452957783	0.05799514090047	0.0921285234796312	0.0464619152677758	0.0991586256297661	0.0531392690514167	0.0952844963422243	0.0794040050328862	0.10834600367069	0.0871998521326816	0.0929364427275991	0.103692778783105	0.0837347615042788	0.131563209594596	0.175814429403369	0.0974610907636833	0.116875468915112	0.0920710217186495	0.0790269909033892	0.0566524984085398	0.0764948219166604	0.0787533364092241	0.0694924435414487	0.0633597299372018	0.0544031076625902	0.0747135966482332	0.0659403373062223	0.125904843239554	0.102372833064662	0.0935335689936908	0.14410706651015	0.061998133653075	0.0504261013164333	0.0507484913142115	0.0722963894115333	0.142808291867264
1.4.3.5	0.339024575721638	0.290812733583736	0.323326102657144	0.313486508569212	0.327803440438266	0.56593317454572	0.187427425851439	0.262213901071082	0.173002958007317	0.338599919221724	0.431327918870558	0.266846938090103	0.419969842129754	0.372628854282051	0.394555017391995	0.346875051240647	0.328302329291113	0.213184246878855	0.27172874425769	0.404922638477316	0.298186645593864	0.314894877720387	0.342487781356514	0.322531121609605	0.0262415852915923	0.338729226475811	0.106615720677129	0.283925945091402	0.223494443161095	0.275812995210279	0.245421815802408	0.340039050762918	0.348833526130361	0.355383651086576	0.26009233210372	0.420774475886699	0.327362717871768	0.219759214385645	0.182347218846171	0.284349864841462	0.105627613371179	0.2477915570193	0.134375231282743	0.091299293391449	0.264512531218423	0.285182693951837	0.24214285660399	0.202926691618336	0.180648550040049
1.4.4.2	0.647131846254038	0.603327627715536	0.61551330499359	0.566919573794936	0.603339423261538	0.859767140658629	0.534620047055225	0.60042418804239	0.509784076907091	0.636113515945959	0.725466782825436	0.631510497221255	0.742213665989375	0.558722726796053	0.702083789540016	0.687242452795229	0.598111379055332	0.525114439719157	0.554044468555274	0.736856522854367	0.625917279122721	0.633571180682564	0.695494580787411	0.651935834063656	0.351195726311099	0.647576454555964	0.459161300627329	0.756546248434984	0.628008073653624	0.639911845480429	0.584226927109393	0.661928902053629	0.609218072046566	0.666995158184454	0.596044397141204	0.750831360284355	0.633733360729374	0.472819953937183	0.482194877533129	0.570207072647787	0.482639325255192	0.572950139564606	0.451400777505257	0.503753630308936	0.545531388685137	0.560114526353875	0.537540900295337	0.474563555574578	0.513477694836594
1.4.7.1	0.246297130444821	0.205624583714501	0.19079645516757	0.17894062780477	0.12422992734368	0.138135662228828	0.177589867251506	0.148408771128715	0.149505680306467	0.136724731824145	0.168959499192146	0.157433141883721	0.218879346348885	0.133820278231049	0.176920051504019	0.160681846549524	0.141488075490097	0.161172931013558	0.16474643451025	0.167045204755577	0.15150537027152	0.201477280098939	0.193235719091632	0.131233123264652	0.134329136438706	0.157436430628091	0.197620329696786	0.185861790365435	0.172717776234895	0.154904753254596	0.172369335606288	0.150578433969586	0.172104191333616	0.159627555344488	0.177670623765443	0.147943939406755	0.123848953703407	0.0949875557683836	0.134429687375149	0.0993437212076937	0.143160661580537	0.126413910318503	0.15310621335861	0.154271486687903	0.132380122493089	0.132553681187433	0.138309218221244	0.141958908709305	0.166383308934614
1.4.9.1	9.01817459692632e-05	0.000133483650121087	3.52640616593853e-06	2.58702116107534e-05	9.29340118617225e-07	0.000291198520182784	0.000612158936894526	0.000453646975849747	6.24829322676562e-05	7.91509208798026e-07	0.00339287483141105	0.000154447669332644	0.000384912930407697	0.000169153966229586	0.000394312595021388	0.000206430279537927	7.52662542690302e-07	0.0114164435376495	0.000837513009359353	0.000583039431720668	6.33458361768368e-06	0.00082390922251302	4.17017045536664e-05	0.000432042912454562	0.000949372218366286	0.00105271684693657	8.31540544270497e-05	4.8297911690589e-05	0.000219071810754362	2.33362768059388e-07	2.42651608777197e-07	0.000221484973398557	0.000832532300963912	0.00107546628059734	1.7330790888953e-07	2.13791848716812e-06	0	0.00159121743971682	0.000179160987422233	0.000195710064557866	0.000290659096548132	0	4.71098653680516e-07	9.45046661686039e-07	8.4199725014704e-08	6.2940894915884e-06	0.000158788147856954	6.71809353092958e-05	0.000264770044655105
1.4.99.-	9.21130671243562e-06	5.01675913574095e-06	7.05280381250509e-06	1.62349131928662e-07	1.85867966933515e-06	6.99688220308303e-06	5.24265453340405e-07	2.11685523872278e-06	0.000109698087409138	1.58301800833541e-06	1.12247437901255e-07	5.2044682556663e-06	8.76894267144723e-07	2.60846743120533e-05	2.31356217308242e-06	3.18509136875273e-08	1.50532471737866e-06	0.0056636323758306	0.000170892708190943	9.76971119041248e-06	6.36153843187442e-06	4.76791544529424e-06	4.86343832335565e-06	9.1068978446163e-08	0.000147827466220924	2.04972286450383e-05	6.8851515533776e-08	2.03306065283432e-06	5.94276300860473e-06	4.66725498691589e-07	4.85303183148882e-07	1.19141292932e-06	0.000423459261203492	1.45122118309656e-07	3.46615796639607e-07	3.8933577789495e-06	0	3.72139123386109e-06	0	2.23197846170775e-08	0.000206321405818871	0	9.42197168584291e-07	1.89009273506645e-06	1.68399444794934e-07	7.46723025896849e-06	0	5.26588911832499e-07	3.30189514111813e-06
1.4.99.1	0.013588915947561	0.011518772967414	0.0122704975939463	0.0111427557406859	0.0118863275390336	0.0202598428746974	0.0235323452798052	0.0276959805816256	0.0202271556370392	0.00632379276327592	0.0445172617350081	0.0132882497250752	0.0257875842205071	0.0207619507637442	0.0162864713460672	0.0317612827491277	0.0136104550321496	0.245849887515475	0.0177722092406278	0.027165972873758	0.0142340244843811	0.0297892528310182	0.0108454526876357	0.0218242966580289	0.0230278950854985	0.0236933858326125	0.0096006489186417	0.0232105761197179	0.0206086859660179	0.010610231686552	0.00952135049748045	0.00830149456623078	0.0186263048257761	0.0297776986253785	0.00870196204390492	0.0126283738213261	0.00815994496802768	0.019222449217428	0.0243965511222413	0.014074244944424	0.0199435075573182	0.0150959024318765	0.0116677540833794	0.0174952538190784	0.00768373937238832	0.00862027399146951	0.00736166540067816	0.0121174306948223	0.0225046404230473
1.4.99.5	3.17701977475057e-05	2.3876139466806e-05	2.15773037446123e-07	2.18472157512573e-06	1.3162337332462e-07	2.213286581219e-05	4.73533064733927e-05	3.49653039684152e-05	0.000458213627862996	0	0.000157997701315482	3.33191712764489e-05	1.17711508076187e-05	1.2130929329783e-05	3.04897238059161e-05	3.52736800467739e-05	7.99502022285269e-07	0.0246954268489295	0.000780987640843184	7.09752196337635e-05	3.65464226893167e-07	6.25007303615827e-05	8.39709351179724e-06	3.32351617060083e-05	0.000697883663970404	8.76890026103888e-05	6.73484560473302e-06	6.88687842931136e-06	4.07287914544815e-05	1.77737906360758e-07	8.19902731901979e-08	1.71192442559806e-05	0.00181694589124144	8.38286735733575e-05	0	1.16417031241098e-05	8.40195842644412e-07	5.61982952228325e-05	1.39613760878092e-05	1.51652007613802e-05	0.000892722351370899	1.246893359163e-07	2.87895080963111e-07	6.37002388584033e-07	0	7.11501933633294e-06	1.29024442321206e-05	9.59475710337353e-06	2.64292256801767e-05
1.5.1.-	0.00486682521762597	0.00316895981191493	0.00420783073932972	0.00364110182454134	0.00503363065308718	0.00525154876589899	0.00554426258466837	0.00814571009719367	0.00722244739955544	0.00153544650935876	0.0101592597976171	0.00337178878676507	0.00824227530925267	0.00629051922960128	0.00430090851489288	0.0089849507455378	0.00553610829615379	0.111501111135314	0.00369500693601263	0.00801625787163725	0.00473751139662496	0.00737253934005619	0.00263338941590939	0.00460744403856216	0.00491865203193763	0.00364364354982952	0.00246035868559498	0.0120011950633045	0.00725601932780614	0.00207525416583047	0.00221675993569329	0.00158945209588324	0.00674008556795492	0.00655823862016441	0.00244941431411479	0.00612465949400049	0.00322286103998216	0.00407705722080487	0.0105433519648166	0.0048632686012551	0.00465719057912241	0.00456932295896421	0.00369337911805879	0.00730944659541343	0.00314291922197993	0.00264574314193233	0.0017292940761947	0.00377694449040365	0.00479213202534587
1.5.1.10	7.87573539876415e-06	1.27000445383094e-05	1.16516359373145e-05	1.56869019111166e-05	1.02227085023791e-05	1.61558077905739e-05	5.34618494323141e-05	1.91591914928683e-06	0.000154505663440921	4.20673822669411e-06	7.24929643458072e-06	1.5080333752174e-05	1.20572542082996e-05	1.90542779046793e-05	4.73334837902182e-06	2.65501443745535e-05	1.6558483025344e-05	5.23169429620249e-05	6.08274502234512e-05	4.97730095881571e-06	1.43134210862374e-05	0.000106676424806076	0.000159706296892727	3.50611277448432e-05	1.08613654373182e-05	2.58275076599014e-05	6.73194426112214e-05	1.50630812286786e-05	0.000121473440589903	1.40376017947686e-05	1.70306818329101e-05	2.12963636368907e-05	1.98432535537498e-06	4.0371607160184e-05	1.93565305578066e-05	3.57780806294253e-05	1.08758286045758e-05	2.04675329041238e-05	2.54836026989592e-05	2.14658832475374e-05	9.79386284594021e-06	1.2105208990004e-05	9.95706386546012e-06	3.71129645303404e-05	1.55006883673649e-05	7.54531690993552e-05	3.1140743776855e-05	7.27152084546392e-05	5.66410734015095e-05
1.5.1.12	0.146517613370086	0.134831782118326	0.135931622583082	0.121307822266554	0.138532110067161	0.212223937952321	0.112344094133215	0.143882835078272	0.132213437726208	0.152200180772713	0.166902261133643	0.153128222628854	0.176708238338584	0.148902029872717	0.157026744911635	0.146534904054339	0.140467573168517	0.185921630783545	0.13333355638963	0.155616275775824	0.148562714228033	0.128485906773284	0.149296745606874	0.128755271144509	0.0798739428468195	0.133774458721777	0.0721570314819229	0.138001103922315	0.168332718190929	0.119650940958582	0.125513557824834	0.139494643608621	0.127958043938964	0.147678059612761	0.139369583025593	0.17150074712213	0.142734410004503	0.107086078602048	0.128819547310742	0.121959455972784	0.104021473119633	0.116748549275271	0.102651892254627	0.0972132805898329	0.12154905386979	0.139008795025705	0.139904461977477	0.0999407983315667	0.0886120859292943
1.5.1.15	0	0	0	0	0	0	0	0	0	0	0	0	0	0	0	0	0	0	0	0	0	0	0	0	0	0	0	0	0	0	0	0	0	0	0	0	0	0	0	0	0	0	0	0	0	0	0	0	0
1.5.1.19	0	0	0	0	0	0	0	0	0	0	0	0	0	0	0	0	0	0	0	0	0	0	0	0	0	0	0	0	0	0	0	0	0	0	0	0	0	0	0	0	0	0	0	0	0	0	0	0	0
1.5.1.2	1.02991337641775	1.0198835921116	1.02509894932968	1.02794626004885	1.02397419530478	1.04868930775497	1.00934819813042	1.01154775763729	0.993118916435757	1.0227031140915	1.03088197117616	1.0010173789922	1.02876967979478	1.0104489125035	1.02817308065793	1.03386338862934	1.02466599698301	0.979090989618664	1.01222155437747	1.03670354288116	1.01202644525741	1.0296508017079	1.02649333811771	1.03685016635943	0.987523044187111	1.03465784567722	1.01270416035302	1.04099815111344	0.989334672051832	1.03126702646266	1.01698857327082	1.03390444662372	1.02860365082885	1.02816674021746	1.00850730294126	1.03231047345626	1.02224545995898	1.01563242266306	0.994331657594124	1.02757559002181	0.999314909621347	1.01682001592318	0.995862794016971	1.00434633061473	1.01720977222385	1.01316463687521	1.00163913762266	1.0129855838232	1.02012712326812
1.5.1.20	0.724689675537381	0.748145442627226	0.74491115234247	0.713578760071166	0.719560692753159	0.869843006327313	0.614363969018887	0.733561885902009	0.69816315636708	0.736640085523688	0.783847698964119	0.72526595265653	0.792143360000215	0.730754551175528	0.785455291409824	0.780124684445968	0.752428844065578	0.776541566375598	0.697610665560724	0.812087809721533	0.760953232083635	0.705377954314639	0.794244222942262	0.718530943679864	0.593096877329343	0.747108518958011	0.649303003471306	0.808996328471095	0.788866795570026	0.684675230636561	0.710213208284213	0.769250959435596	0.708661833138422	0.776438996442876	0.740796476291214	0.84238902904952	0.724421702662808	0.685775216959312	0.677377745075685	0.690119559513396	0.649754989027611	0.667388088839453	0.638899672209556	0.667888230712239	0.707357662900841	0.767167922888256	0.724024200455369	0.676687458693653	0.668276519325705
1.5.1.24	0.0431702405108205	0.0463774450194531	0.0396454688449893	0.032443822700712	0.0292314094568356	0.0209030210447403	0.0607175840634485	0.0451741100635623	0.0477803703992074	0.0268037913660766	0.0242009382026087	0.0494381446421904	0.0375044207298313	0.0345632937780095	0.0322417691122828	0.0565258354768616	0.0280147561863863	0.0387201926641442	0.0324929478046435	0.0559999307720596	0.0492658929029308	0.0591580715845321	0.0546172984268273	0.0564810477707951	0.0650798799518004	0.0554126107533229	0.0961753137707389	0.098225596510168	0.0559115758191509	0.0727745541452145	0.0589950021427635	0.0559844879682133	0.0355072105545301	0.0434075506574766	0.0527372939176547	0.0459997116051948	0.0423677745751001	0.0387320043555181	0.0390880904126189	0.0351861026727333	0.0706358217720113	0.0614994819894049	0.0607583677690023	0.0875631503730191	0.0436651085771013	0.0349478372034353	0.0371717985670424	0.0516802514779154	0.0888658932273814
1.5.1.28	0.00115093892525399	0.00108015428124184	0.00155939485020722	0.0015174291009939	0.00137694085808977	0.00227546288020733	0.00216840688343743	0.0019265749502208	0.00282745343325241	0.00054974491933508	0.00158916055084668	0.0014036994257265	0.00359031591977006	0.00238414176018259	0.00169214251943363	0.000798622734399109	0.00148483363719625	0.00879634910497912	0.000992284444495826	0.00293752243396137	0.0021567571319086	0.00244698414183691	0.000811152989608696	0.000620054014654214	0.00161106131794447	0.000717576806011262	0.000347736176366889	0.000838413060444337	0.00203370021275389	0.000557943257607164	0.000734638325736497	0.000302959081927839	0.00106330902511862	0.00148277809859566	0.000859423050292302	0.00133410847996161	0.000671945665308888	0.00094437833601139	0.00325626206570559	0.00117330677798916	0.00130458716628307	0.00187709998405589	0.00130004175755332	0.000290226088641015	0.000877229796182687	0.000894013657724783	0.000539649427542326	0.000665419450110645	0.000842149721053993
1.5.1.3	0.697760051570968	0.751714133556251	0.739870888916111	0.700192421434971	0.705571452397636	0.805049464936497	0.636380716423865	0.736504324759726	0.72837769849236	0.707861034626273	0.716854630104885	0.715332023298269	0.762874461958199	0.753378351286953	0.755592111657464	0.781469243811661	0.73408693263769	0.793361304461741	0.686441360347331	0.813396838060047	0.77389204686246	0.709969219970715	0.785341613450941	0.717640786927506	0.65967164700417	0.765986188013932	0.729447387827255	0.816522665547938	0.807954406782684	0.703371494019286	0.726283375664472	0.771116837245652	0.721533382927735	0.7723059699927	0.761347819330621	0.837757981229672	0.723499733751666	0.728146801538174	0.750001057688174	0.674902251722062	0.699883595166906	0.6960162173997	0.689288925764055	0.74070292487725	0.71895685028136	0.774709629791505	0.736753106634559	0.709175036867853	0.751637572103074
1.5.1.33	0.00201545052041754	0.0018656690502312	0.00148392417523595	0.001381098396303	0.00104584716694572	0.00132057547912723	0.00292100489700262	0.00298308224210344	0.00191165794711908	0.00137587667999955	0.00470057597817129	0.00216320527289265	0.00161399770075566	0.00148313568610638	0.00128138491720757	0.00300100898714373	0.0016837124564252	0.00742039545799534	0.0011610918232011	0.00191788171124785	0.00143560070903925	0.00301539942867469	0.00232208216864429	0.00366160465446948	0.00238003275627682	0.00239284778424514	0.00281972560049834	0.00615104527663164	0.00253785039937445	0.00336418343066711	0.00236735466438229	0.00173733068477902	0.00105243636403998	0.00486185581240344	0.00171908173300755	0.00175236995360146	0.0013571080048009	0.000758425211197677	0.00131729325789371	0.00196136266816664	0.00383390692996585	0.00245867101137231	0.00205673621517523	0.0045474424940818	0.00106545775336276	0.000845522375061759	0.000850545980492728	0.00137650049863255	0.00425041174133718
1.5.1.38	0.0132535460921137	0.0113021710914693	0.0133853011327772	0.0117822100977438	0.0123829149461438	0.017947371674057	0.0210239652523711	0.0208822349519331	0.0226841680991364	0.00664416285204781	0.0226659788902985	0.0134472550278375	0.0262301729916971	0.0196757022509694	0.0145910191738747	0.0314967400154529	0.0130833516217965	0.128840281468218	0.0116870056950402	0.02348428302152	0.0162311005873376	0.0249110583164092	0.012040812073939	0.015784578856377	0.0170670122479298	0.0132894172940403	0.00935967387481614	0.0234496007586667	0.0201229362602735	0.010996321190899	0.00970577475589105	0.00664970250788031	0.0127229547243079	0.0208616089009166	0.00913257014319867	0.0131776421421049	0.00823349121087211	0.0130487837867766	0.0254330201768808	0.0129206998935628	0.0179681029421205	0.0169979418940947	0.0127017314953675	0.0158650857277488	0.00832032437114999	0.00843149356567507	0.00651820875919502	0.0118824295454559	0.0203171909139345
1.5.1.5	1.81203892660025	1.81339380455574	1.80950163073912	1.81719468955227	1.81208022949865	1.73397127936869	1.87824984173457	1.82246370981476	1.85557978704873	1.8050150260204	1.77382815217669	1.84009929813932	1.79298549831313	1.80391712771203	1.77874535367054	1.79483147971897	1.80095170780847	1.84991779755296	1.82918150926847	1.79751758700919	1.82891689665712	1.82817754674986	1.79680592325916	1.81755150530045	1.90125084616548	1.81022707260289	1.89310580231013	1.81294478044613	1.83139522423801	1.85231619779086	1.8434026770217	1.80994962114033	1.81510289382902	1.79200464380162	1.83470917119648	1.77983655629899	1.82226401495591	1.8254452925822	1.84778661816971	1.8188457375491	1.87448778191784	1.86245413724759	1.88288242627152	1.8704927194505	1.83632717336898	1.80681661917735	1.83453928295974	1.85126379881843	1.86082858401378
1.5.1.7	0.665187313121879	0.619996052881969	0.628250487328782	0.664494843173474	0.636102940236039	0.557161462037941	0.682154820946185	0.583423046077441	0.595128003813022	0.612277518551388	0.629215523521386	0.62146121229992	0.604394726534139	0.552634477027644	0.595827241004496	0.58064908140787	0.610357792672882	0.520405640488186	0.651252804522134	0.602696805994528	0.593541441475977	0.634556937800316	0.59589597908565	0.628415145118412	0.647397008238516	0.585153518293209	0.671687081365719	0.560901418367618	0.526162080431351	0.643922032529549	0.629516509949897	0.589297862876248	0.652587525897752	0.58655818404129	0.605211967038864	0.553078046907744	0.62243426360198	0.581527378730451	0.551647868687184	0.630802754437611	0.61020988976405	0.659704810549292	0.666021934168899	0.575495276293254	0.639923998889478	0.585887836750678	0.610005032455282	0.641998867826133	0.587363241605746
1.5.1.9	7.93670866087935e-06	1.27198315908994e-05	1.21310653192201e-05	1.57680755968916e-05	1.02227085023791e-05	1.61901127210427e-05	5.35081559333498e-05	1.94535706502127e-06	0.000155225557839888	4.23930647198619e-06	7.30541987245144e-06	1.51548391774105e-05	1.20572542082996e-05	1.92139838577993e-05	4.74562681684078e-06	2.6566069538249e-05	1.6558483025344e-05	5.28222486282648e-05	6.10714155909977e-05	5.01583483124098e-06	1.43134210862374e-05	0.000107171682259198	0.000161347999739291	3.51066611281954e-05	1.08825101199217e-05	2.66753150480317e-05	6.73538667632123e-05	1.56155748066164e-05	0.000121480512838801	1.42709622921905e-05	1.70803658572463e-05	2.12963636368907e-05	2.04438053349917e-06	4.04441661908422e-05	1.95298361411324e-05	3.57949907704411e-05	1.08758286045758e-05	2.04675329041238e-05	2.54836026989592e-05	2.14770429736819e-05	9.90182347167615e-06	1.2105208990004e-05	9.97644809169576e-06	3.71210062312876e-05	1.55848871874005e-05	7.55013920215821e-05	3.1140743776855e-05	7.29784896644187e-05	5.82919571007789e-05
1.5.3.-	0.028534072048832	0.0259083697998395	0.0212613143834148	0.0126867865525063	0.0168563976542614	0.0145258730053134	0.0403867860507401	0.0328995969309305	0.0279713483839128	0.0188792469585477	0.0148321883657237	0.0296237867369335	0.0246838342574137	0.022773507147204	0.0190363034608571	0.0530797112017168	0.0130891914989818	0.0133162496747987	0.0162625428321419	0.0277327046991021	0.0210171613260544	0.0417941518382395	0.0313642874050506	0.0360869626703383	0.0324441010658352	0.0276416011933492	0.0377680177215614	0.0844616488697574	0.0358944932962891	0.0444319091171928	0.0314317274346516	0.0234124960837549	0.015146906246563	0.0286459765770598	0.0232924648286418	0.0197306691952193	0.0195208293575968	0.0124994691360802	0.0231320244913143	0.0275600265112073	0.0508013346435316	0.0340467942263046	0.0285657363829534	0.0625652071458337	0.0154969035404249	0.0129806323094712	0.0122299787514902	0.0237776693038756	0.059889495434356
1.5.3.1	0.420501750785763	0.43375215038453	0.433334827273056	0.44015175296855	0.416407344968249	0.312907801063681	0.545254582704162	0.446453766361951	0.528892462865474	0.364713505574949	0.356484389936522	0.473746930488328	0.44657742279356	0.423498190916979	0.375591012834919	0.40590715257771	0.399858169013918	0.639963088737828	0.43132233003837	0.471387687153535	0.493648386244243	0.476900961533166	0.414934217117597	0.430769878712271	0.597090092235695	0.427536172250919	0.605906170347964	0.440418998969998	0.482111269780123	0.491940439871149	0.476839239281582	0.431800213792085	0.428964226902858	0.400613564425263	0.472536357735711	0.409393461678064	0.430024444405111	0.444551546109411	0.509323702713121	0.403803697372596	0.53649882193817	0.532652353297896	0.557559110779399	0.525884096859917	0.465696077470197	0.417365814031281	0.449470929429414	0.49923256618277	0.526632012656874
1.5.3.13	0	0	0	0	0	0	0	0	0	0	0	0	0	0	0	0	0	0	0	0	0	0	0	0	0	0	0	0	0	0	0	0	0	0	0	0	0	0	0	0	0	0	0	0	0	0	0	0	0
1.5.5.-	0.022189155721372	0.0192239216620896	0.0188012969399888	0.00710187697662195	0.0117392970522907	0.0178381372262791	0.020548563173288	0.0174170148455619	0.0192280511754628	0.0141593662703472	0.0166076685135587	0.0101995230399161	0.0320761390173055	0.0561749063395988	0.0396069948779776	0.0211645627940611	0.0120904868271433	0.0247552512001797	0.00819018241762353	0.011888512469121	0.0107215009588819	0.0251424658330659	0.0130089641960582	0.0188903582304585	0.0101814036515213	0.0418942770104921	0.011325245198781	0.0383351761579845	0.0169595764829513	0.0113912114558195	0.00933632457716177	0.0105362674020712	0.0458495865087311	0.0301914740229034	0.0194847475368371	0.0215430008099379	0.0196313745614608	0.0380928372690404	0.088067840167275	0.0178640041539078	0.0147941927881467	0.0143433233383353	0.0144116249007809	0.0251497554703793	0.0120972937241294	0.0159523424140051	0.0101938740961961	0.00957892090037401	0.0519210874504024
[truncated: 1,589 more rows]
[truncated: 429 more columns]
