# Supplementary material for: Metabolome of human gut microbiome is predictive of host dysbiosis
Source: Gigascience. 2015 Sep 14;4:42. doi: 10.1186/s13742-015-0084-3 (PMC4570295; doi:10.1186/s13742-015-0084-3)
Supplement: Additional file 3: — Metabolomic network for microbiome community metabolome is presented as a list of reaction in the format Reactant, Enzyme Function (as EC annotation), and Product. (TXT 228 kb) [file 13742_2015_84_MOESM3_ESM.txt]

Urea-1-carboxylate 3.5.1.54 CO2
Pyruvate 2.2.1.6 2-Acetolactate
Parapyruvate 4.1.3.17 Pyruvate
Pyruvate 4.1.3.17 Parapyruvate
alpha,alpha-Trehalose 3.2.1.28 D-Glucose
Glyoxylate 4.1.1.47 2-Hydroxy-3-oxopropanoate
Pyruvate 1.2.4.1 2-_LPR_alpha-Hydroxyethyl_RPR_thiamine_diphosphate
Pyruvate 2.2.1.6 2-_LPR_alpha-Hydroxyethyl_RPR_thiamine_diphosphate
Pyruvate 4.1.1.1 2-_LPR_alpha-Hydroxyethyl_RPR_thiamine_diphosphate
Thiamin_diphosphate 1.2.4.1 2-_LPR_alpha-Hydroxyethyl_RPR_thiamine_diphosphate
Thiamin_diphosphate 2.2.1.6 2-_LPR_alpha-Hydroxyethyl_RPR_thiamine_diphosphate
Thiamin_diphosphate 4.1.1.1 2-_LPR_alpha-Hydroxyethyl_RPR_thiamine_diphosphate
Putrescine 2.5.1.44 Homospermidine
Hplus 1.12.7.2 Hydrogen
Hplus 1.12.99.- Hydrogen
Hydrogen 1.12.7.2 Reduced_ferredoxin
Hydrogen 1.12.99.- Reduced_ferredoxin
Hydrogen 1.12.7.2 Hplus
Hydrogen 1.12.99.- Hplus
Oxidized_ferredoxin 1.12.7.2 Reduced_ferredoxin
Oxidized_ferredoxin 1.12.99.- Reduced_ferredoxin
Oxidized_ferredoxin 1.12.7.2 Hplus
Oxidized_ferredoxin 1.12.99.- Hplus
Chitobiose 3.2.1.52 N-Acetyl-D-glucosamine
D-Ribulose_1,5-bisphosphate 4.1.1.39 3-Phospho-D-glycerate
CO2 4.1.1.39 3-Phospho-D-glycerate
Ethylnitronate 1.13.12.16 Nitrite
Cellobiose 3.2.1.21 beta-D-Glucose
Maltose 3.2.1.20 alpha-D-Glucose
5-Aminolevulinate 4.2.1.24 Porphobilinogen
_LPR_R_RPR_-3-_LPR__LPR_R_RPR_-3-Hydroxybutanoyloxy_RPR_butanoate 3.1.1.22 _LPR_R_RPR_-3-Hydroxybutanoate
_LPR_R_RPR_-3-Hydroxybutanoate 3.1.1.22 _LPR_R_RPR_-3-_LPR__LPR_R_RPR_-3-Hydroxybutanoyloxy_RPR_butanoate
6,7-Dimethyl-8-_LPR_D-ribityl_RPR_lumazine 2.5.1.9 5-Amino-6-_LPR_1-D-ribitylamino_RPR_uracil
6,7-Dimethyl-8-_LPR_D-ribityl_RPR_lumazine 2.5.1.9 Riboflavin
Ascorbate 1.10.3.3 Dehydroascorbate
4-Imidazolone-5-propanoate 1.14.13.- Hydantoin-5-propionate
Fe2plus 1.16.3.1 Fe3plus
Porphobilinogen 2.5.1.61 Hydroxymethylbilane
Aquacob_LPR_III_RPR_alamin 1.16.1.3 Cob_LPR_II_RPR_alamin
Ferricytochrome_b5 1.6.2.2 Ferrocytochrome_b5
NADplus 3.2.2.5 Nicotinamide
NADplus 3.6.1.22 Nicotinamide_D-ribonucleotide
NADplus 2.7.1.23 NADPplus
N-_LPR_omega_RPR_-Hydroxyarginine 1.14.13.39 Nitric_oxide
NADplus 1.6.1.1 NADPplus
NADPplus 1.6.1.1 NADplus
NADplus 1.6.1.2 NADPplus
NADPplus 1.6.1.2 NADplus
2-Oxoglutarate 1.4.1.13 L-Glutamate
Glutathione_disulfide 1.8.1.7 NADPplus
Glutathione_disulfide 1.8.1.7 Glutathione
NADPplus 3.1.3.- NADplus
NADPplus 3.2.2.5 Nicotinamide
Urea 3.5.1.5 CO2
Urea 3.5.1.5 NH3
CO2 4.2.1.1 Carbonic_acid
Carbonic_acid 4.2.1.1 CO2
Peptide 3.4.11.5 L-Proline
Nicotinamide_D-ribonucleotide 2.7.7.1 NADplus
NADplus 2.7.7.1 Nicotinamide_D-ribonucleotide
Nicotinamide_D-ribonucleotide 2.7.7.18 NADplus
NADplus 2.7.7.18 Nicotinamide_D-ribonucleotide
2'-Deoxy-5-hydroxymethylcytidine-5'-diphosphate 2.7.4.6 2'-Deoxy-5-hydroxymethylcytidine-5'-triphosphate
Hydroxylamine 1.7.99.1 NH3
alpha-Amino_acid 1.4.1.1 NH3
NH3 1.4.1.1 alpha-Amino_acid
alpha-Amino_acid 1.4.1.2 NH3
NH3 1.4.1.2 alpha-Amino_acid
alpha-Amino_acid 1.4.1.3 NH3
NH3 1.4.1.3 alpha-Amino_acid
alpha-Amino_acid 1.4.1.4 NH3
NH3 1.4.1.4 alpha-Amino_acid
NH3 1.13.12.- Hydroxylamine
Carbamoyl_phosphate 2.7.2.2 NH3
Carbamoyl_phosphate 2.7.2.2 CO2
NH3 2.7.2.2 Carbamoyl_phosphate
FMN 2.7.7.2 FAD
Pyridoxal 2.7.1.35 Pyridoxal_phosphate
L-Methionine 2.5.1.6 S-Adenosyl-L-methionine
S-Adenosyl-L-methionine 4.1.1.50 S-Adenosylmethioninamine
AMP 3.2.2.4 Adenine
AMP 3.1.3.5 Adenosine
Adenosine 2.7.1.20 AMP
AMP 2.7.1.20 Adenosine
Deamino-NADplus 6.3.1.5 NADplus
Deamino-NADplus 6.3.5.1 NADplus
NH3 6.3.1.5 AMP
NH3 6.3.5.1 AMP
AMP 2.4.2.7 Adenine
Adenine 2.4.2.7 AMP
AMP 2.4.2.8 Adenine
Adenine 2.4.2.8 AMP
3',5'-Cyclic_AMP 3.1.4.17 AMP
S-Adenosyl-L-homocysteine 3.3.1.1 L-Homocysteine
S-Adenosyl-L-homocysteine 3.2.2.9 S-Ribosyl-L-homocysteine
_LPR_S_RPR_-Lactate 1.1.2.3 Pyruvate
_LPR_R_RPR_-Lactate 1.1.2.4 Pyruvate
_LPR_R_RPR_-Lactate 1.1.2.5 Pyruvate
Pyruvate 2.7.9.2 Phosphoenolpyruvate
Phosphoenolpyruvate 2.7.1.40 Pyruvate
Methylglyoxal 1.2.1.22 Pyruvate
Pyruvate 2.7.9.1 Phosphoenolpyruvate
Pyruvate 1.2.3.3 Acetyl_phosphate
Formate 2.3.1.54 Pyruvate
Pyruvate 2.3.1.54 Formate
Acetyl-CoA 2.3.1.54 Pyruvate
Pyruvate 2.3.1.54 Acetyl-CoA
_LPR_S_RPR_-Malate 1.1.1.38 Pyruvate
Pyruvate 1.1.1.38 _LPR_S_RPR_-Malate
_LPR_S_RPR_-Malate 1.1.1.39 Pyruvate
Pyruvate 1.1.1.39 _LPR_S_RPR_-Malate
_LPR_S_RPR_-Malate 1.1.1.38 CO2
_LPR_S_RPR_-Malate 1.1.1.39 CO2
_LPR_S_RPR_-Malate 1.1.1.40 Pyruvate
Pyruvate 1.1.1.40 _LPR_S_RPR_-Malate
_LPR_S_RPR_-Malate 1.1.1.40 CO2
Oxaloacetate 1.1.1.38 Pyruvate
Oxaloacetate 1.1.1.40 Pyruvate
Oxaloacetate 4.1.1.3 Pyruvate
2-Hydroxyethylenedicarboxylate 4.1.1.- Pyruvate
L-Serine 4.3.1.17 Pyruvate
Pyruvate 4.3.1.17 L-Serine
L-Serine 4.3.1.19 Pyruvate
Pyruvate 4.3.1.19 L-Serine
D-Serine 4.3.1.18 Pyruvate
Pyruvate 4.3.1.18 D-Serine
Pyruvate 2.2.1.6 _LPR_S_RPR_-2-Acetolactate
Acetyl-CoA 3.1.2.1 Acetate
Acetaldehyde 1.2.1.10 Acetyl-CoA
Acetyl-CoA 1.2.1.10 Acetaldehyde
Acetyl-CoA 6.2.1.13 Acetate
Acetate 6.2.1.13 Acetyl-CoA
Acetyl-CoA 2.3.1.8 Acetyl_phosphate
Acetyl_phosphate 2.3.1.8 Acetyl-CoA
Malonyl-CoA 4.1.1.9 Acetyl-CoA
Acetate 6.2.1.1 Acetyl-CoA
Acetyl_adenylate 6.2.1.1 Acetyl-CoA
Acetyl-CoA 6.2.1.1 Acetyl_adenylate
_LPR_3S_RPR_-Citramalyl-CoA 4.1.3.24 Pyruvate
Pyruvate 4.1.3.24 _LPR_3S_RPR_-Citramalyl-CoA
_LPR_3S_RPR_-Citramalyl-CoA 4.1.3.24 Acetyl-CoA
Acetyl-CoA 2.3.1.9 Acetoacetyl-CoA
Acetoacetyl-CoA 2.3.1.9 Acetyl-CoA
L-Glutamate 2.7.2.11 L-Glutamyl_5-phosphate
L-Glutamate 1.4.1.2 2-Oxoglutarate
2-Oxoglutarate 1.4.1.2 L-Glutamate
L-Glutamate 1.4.1.3 2-Oxoglutarate
2-Oxoglutarate 1.4.1.3 L-Glutamate
L-Glutamate 1.4.1.2 NH3
NH3 1.4.1.2 L-Glutamate
L-Glutamate 1.4.1.3 NH3
NH3 1.4.1.3 L-Glutamate
L-Glutamate_5-semialdehyde 1.5.1.12 L-Glutamate
L-Glutamate 1.5.1.12 L-Glutamate_5-semialdehyde
L-Glutamate 1.4.1.4 2-Oxoglutarate
2-Oxoglutarate 1.4.1.4 L-Glutamate
L-Glutamate 1.4.1.4 NH3
NH3 1.4.1.4 L-Glutamate
5-Oxoproline 3.5.2.9 L-Glutamate
L-Glutamate 6.3.1.2 L-Glutamine
NH3 6.3.1.2 L-Glutamine
N-Carbamyl-L-glutamate 3.5.1.87 L-Glutamate
L-Glutamine 3.5.1.2 L-Glutamate
L-Glutamate 3.5.1.2 L-Glutamine
L-Glutamine 3.5.1.38 L-Glutamate
L-Glutamate 3.5.1.38 L-Glutamine
L-Glutamine 6.3.5.4 L-Glutamate
L-Glutamate 6.3.5.4 L-Glutamine
L-Glutamine 6.3.5.5 L-Glutamate
L-Glutamate 6.3.5.5 L-Glutamine
L-Glutamine 3.5.1.2 NH3
NH3 3.5.1.2 L-Glutamine
L-Glutamine 3.5.1.38 NH3
NH3 3.5.1.38 L-Glutamine
L-Glutamine 6.3.5.4 NH3
NH3 6.3.5.4 L-Glutamine
L-Glutamine 6.3.5.5 NH3
NH3 6.3.5.5 L-Glutamine
L-Glutamate 2.3.1.1 N-Acetyl-L-glutamate
L-Glutamate 5.1.1.3 D-Glutamate
D-Glutamate 5.1.1.3 L-Glutamate
L-Glutamate 4.1.1.15 4-Aminobutanoate
L-threo-3-Methylaspartate 5.4.99.1 L-Glutamate
L-Glutamate 5.4.99.1 L-threo-3-Methylaspartate
2,5-Dioxopentanoate 1.2.1.3 2-Oxoglutarate
2-Oxoglutarate 1.2.1.3 2,5-Dioxopentanoate
2-Oxoglutarate 1.1.1.42 Isocitrate
CO2 1.1.1.42 Isocitrate
Oxalosuccinate 1.1.1.42 2-Oxoglutarate
2-Oxoglutarate 1.1.1.42 Oxalosuccinate
2-Oxoglutaramate 3.5.1.3 2-Oxoglutarate
2-Oxoglutarate 2.3.3.14 _LPR_R_RPR_-2-Hydroxybutane-1,2,4-tricarboxylate
Acetyl-CoA 2.3.3.14 _LPR_R_RPR_-2-Hydroxybutane-1,2,4-tricarboxylate
Glutathione 1.11.1.9 Glutathione_disulfide
Pyridoxamine_phosphate 1.4.3.5 Pyridoxal_phosphate
Pyridoxine_phosphate 1.4.3.5 Pyridoxal_phosphate
UDP-glucose 1.1.1.22 UDP-glucuronate
UDP-glucuronate 1.1.1.22 UDP-glucose
UDP-glucose 3.6.1.45 UMP
UDP-glucose 3.6.1.45 D-Glucose_1-phosphate
D-Glucose_1-phosphate 2.7.7.9 UDP-glucose
UDP-glucose 2.7.7.9 D-Glucose_1-phosphate
UDP-glucose 5.1.3.2 UDP-D-galactose
UDP-D-galactose 5.1.3.2 UDP-glucose
UDP-glucose 2.4.1.11 Amylose
CO2 1.2.99.2 CO
D-Glucose 2.7.1.1 D-Glucose_6-phosphate
D-Glucose 2.7.1.2 D-Glucose_6-phosphate
D-Glucose 1.1.99.10 D-Glucono-1,5-lactone
Cellobiose 3.2.1.21 D-Glucose
1,3-beta-D-Glucan 3.2.1.39 D-Glucose
Fe2plus 4.99.1.1 Heme
Protoporphyrin 4.99.1.1 Heme
Acetate 2.7.2.1 Acetyl_phosphate
Acetyl_phosphate 2.7.2.1 Acetate
Acetate 2.7.2.15 Acetyl_phosphate
Acetyl_phosphate 2.7.2.15 Acetate
Acetate 6.2.1.1 Acetyl_adenylate
Acetyl_adenylate 6.2.1.1 Acetate
Acetyl_phosphate 3.6.1.7 Acetate
Phosphonoacetate 3.11.1.2 Acetate
_LPR_S_RPR_-Lactate 1.13.12.4 Acetate
_LPR_R,R_RPR_-Tartaric_acid 4.2.1.32 Oxaloacetate
Oxaloacetate 4.2.1.32 _LPR_R,R_RPR_-Tartaric_acid
Oxaloacetate 4.1.1.49 Phosphoenolpyruvate
Phosphoenolpyruvate 4.1.1.49 Oxaloacetate
Oxaloacetate 4.1.1.49 CO2
_LPR_S_RPR_-Malate 1.1.1.37 Oxaloacetate
Oxaloacetate 1.1.1.37 _LPR_S_RPR_-Malate
_LPR_S_RPR_-Malate 1.1.1.82 Oxaloacetate
Oxaloacetate 1.1.1.82 _LPR_S_RPR_-Malate
Pyruvate 6.4.1.1 Oxaloacetate
Phosphoenolpyruvate 4.1.1.31 Oxaloacetate
CO2 4.1.1.31 Oxaloacetate
2-Oxosuccinamate 3.5.1.3 Oxaloacetate
4-Carboxy-4-hydroxy-2-oxoadipate 4.1.3.17 Pyruvate
4-Carboxy-4-hydroxy-2-oxoadipate 4.1.3.17 Oxaloacetate
Oxaloacetate 2.3.3.1 Citrate
Citrate 2.3.3.1 Oxaloacetate
Acetyl-CoA 2.3.3.1 Citrate
Citrate 2.3.3.1 Acetyl-CoA
Malonyl-CoA 2.1.3.1 Acetyl-CoA
Acetyl-CoA 2.1.3.1 Malonyl-CoA
L-Aspartate 2.6.1.1 Oxaloacetate
Oxaloacetate 2.6.1.1 L-Aspartate
L-Aspartate 1.4.3.16 Oxaloacetate
Citrate 4.1.3.6 Oxaloacetate
Glycine 1.4.3.3 Glyoxylate
Glycine 1.4.3.19 Glyoxylate
L-Alanine 2.6.1.44 Pyruvate
Glycine 2.3.1.29 L-2-Amino-3-oxobutanoic_acid
L-2-Amino-3-oxobutanoic_acid 2.3.1.29 Glycine
Glycine 2.6.1.44 Glyoxylate
Glyoxylate 2.6.1.44 Glycine
Glycine 1.4.99.5 Cyanide
dATP 2.7.7.7 DNA
DNA 2.7.7.7 dATP
dGTP 2.7.7.7 DNA
DNA 2.7.7.7 dGTP
dCTP 2.7.7.7 DNA
DNA 2.7.7.7 dCTP
dTTP 2.7.7.7 DNA
DNA 2.7.7.7 dTTP
Pyruvate 1.4.1.1 L-Alanine
L-Alanine 1.4.1.1 Pyruvate
L-Aspartate 4.1.1.12 L-Alanine
L-Alanine 5.1.1.1 D-Alanine
D-Alanine 5.1.1.1 L-Alanine
Succinate 6.2.1.5 Succinyl-CoA
Succinyl-CoA 6.2.1.5 Succinate
Succinyl-CoA 2.8.3.- Succinate
_LPR_S_RPR_-Malate 2.8.3.- _LPR_3S_RPR_-3-Carboxy-3-hydroxypropanoyl-CoA
Succinate 1.3.99.1 Fumarate
Fumarate 1.3.99.1 Succinate
_LPR_2S,3R_RPR_-3-Hydroxybutane-1,2,3-tricarboxylate 4.1.3.30 Succinate
Succinate 4.1.3.30 _LPR_2S,3R_RPR_-3-Hydroxybutane-1,2,3-tricarboxylate
Acetoacetate 2.8.3.5 Acetoacetyl-CoA
Acetoacetyl-CoA 2.8.3.5 Acetoacetate
N-Succinyl-L-glutamate 3.5.1.96 L-Glutamate
UDP-N-acetyl-D-glucosamine 5.1.3.14 N-Acetyl-D-mannosamine
N-Acetyl-alpha-D-glucosamine_1-phosphate 2.7.7.23 UDP-N-acetyl-D-glucosamine
UDP-N-acetyl-D-glucosamine 5.1.3.2 UDP-N-acetyl-D-galactosamine
UDP-N-acetyl-D-glucosamine 5.1.3.7 UDP-N-acetyl-D-galactosamine
UDP-N-acetyl-D-glucosamine 5.1.3.14 UDP-N-acetyl-D-mannosamine
Oxaloacetate 4.1.1.32 Phosphoenolpyruvate
Phosphoenolpyruvate 4.1.1.32 Oxaloacetate
L-Lysine 1.14.13.59 N6-Hydroxy-L-lysine
meso-2,6-Diaminoheptanedioate 4.1.1.20 L-Lysine
L-Lysine 2.3.1.- N6-Acetyl-L-lysine
N6-Acetyl-L-lysine 2.3.1.- L-Lysine
L-Lysine 2.6.1.36 L-2-Aminoadipate_6-semialdehyde
L-2-Aminoadipate_6-semialdehyde 2.6.1.36 L-Lysine
L-Lysine 5.4.3.2 _LPR_3S_RPR_-3,6-Diaminohexanoate
L-Lysine 4.1.1.18 Cadaverine
Cadaverine 4.1.1.18 L-Lysine
Glycolate 1.1.1.79 Glyoxylate
Glyoxylate 1.1.1.79 Glycolate
_LPR_-_RPR_-Ureidoglycolate 3.5.3.19 CO2
CO2 3.5.3.19 _LPR_-_RPR_-Ureidoglycolate
_LPR_-_RPR_-Ureidoglycolate 3.5.3.19 NH3
NH3 3.5.3.19 _LPR_-_RPR_-Ureidoglycolate
D-4-Hydroxy-2-oxoglutarate 4.1.1.3 Glyoxylate
D-4-Hydroxy-2-oxoglutarate 4.1.2.14 Glyoxylate
D-4-Hydroxy-2-oxoglutarate 4.1.1.3 Pyruvate
D-4-Hydroxy-2-oxoglutarate 4.1.2.14 Pyruvate
Acetyl-CoA 2.3.3.9 _LPR_S_RPR_-Malate
_LPR_S_RPR_-Malate 2.3.3.9 Glyoxylate
Glyoxylate 2.3.3.9 _LPR_S_RPR_-Malate
_LPR_3S_RPR_-3-Carboxy-3-hydroxypropanoyl-CoA 4.1.3.24 Glyoxylate
Glyoxylate 4.1.3.24 _LPR_3S_RPR_-3-Carboxy-3-hydroxypropanoyl-CoA
_LPR_3S_RPR_-3-Carboxy-3-hydroxypropanoyl-CoA 4.1.3.24 Acetyl-CoA
Glycolate 1.1.3.15 Glyoxylate
Isocitrate 4.1.3.1 Succinate
Isocitrate 4.1.3.1 Glyoxylate
L-Aspartate 2.7.2.4 4-Phospho-L-aspartate
L-Aspartate 1.4.3.16 Iminoaspartate
L-Aspartate 6.3.1.1 L-Asparagine
L-Aspartate 6.3.5.4 L-Asparagine
NH3 6.3.1.1 L-Asparagine
NH3 6.3.5.4 L-Asparagine
L-Asparagine 3.5.1.1 L-Aspartate
L-Asparagine 3.5.1.38 L-Aspartate
L-Asparagine 3.5.1.1 NH3
L-Asparagine 3.5.1.38 NH3
N-Acetyl-L-aspartate 3.5.1.15 L-Aspartate
L-Aspartate 4.1.1.11 beta-Alanine
L-Aspartate 4.1.1.15 beta-Alanine
L-Aspartate 3.5.1.38 Fumarate
L-Aspartate 4.3.1.1 Fumarate
L-Aspartate 3.5.1.38 NH3
L-Aspartate 4.3.1.1 NH3
L-Aspartate 5.1.1.13 D-Aspartate
L-Aspartate 2.6.1.- alpha-Amino_acid
alpha-Amino_acid 2.6.1.- L-Aspartate
Glutathione 2.3.2.2 L-Glutamate
Glutathione 2.3.2.2 Cys-Gly
Glycine 6.3.2.3 Glutathione
gamma-L-Glutamyl-L-cysteine 6.3.2.3 Glutathione
UDP-D-galactose 1.1.1.- UDP-D-galacturonate
UDP-D-galactose 2.4.1.- Galactan
Adenylyl_sulfate 2.7.1.25 3'-Phosphoadenylyl_sulfate
CMP 3.1.3.5 Cytidine
Cytidine 2.7.1.48 CMP
Formate 1.2.1.2 CO2
CO2 1.2.1.2 Formate
Formate 1.2.1.2 Hplus
Oxalate 4.1.1.2 Formate
Formamide 3.5.1.49 Formate
Formamide 3.5.1.49 NH3
N-Formyl-L-glutamate 3.5.1.68 L-Glutamate
N-Formyl-L-glutamate 3.5.1.68 Formate
N-Formyl-L-aspartate 3.5.1.15 L-Aspartate
N-Formyl-L-aspartate 3.5.1.15 Formate
S-Formylglutathione 3.1.2.12 Formate
Sulfite 1.8.2.1 Sulfate
Sulfate 2.7.7.4 Adenylyl_sulfate
Sulfite 1.8.3.1 Sulfate
Nitrile 3.5.5.1 Carboxylate
Nitrile 3.5.5.7 Carboxylate
FMN 3.1.3.2 Riboflavin
Riboflavin 2.7.1.26 FMN
L-Arginine 3.5.3.1 L-Ornithine
L-Arginine 3.5.3.1 Urea
L-Arginine 3.5.3.6 L-Citrulline
L-Citrulline 3.5.3.6 L-Arginine
L-Arginine 2.7.3.3 L-Arginine_phosphate
L-Arginine 1.14.13.39 L-Citrulline
L-Citrulline 1.14.13.39 L-Arginine
L-Arginine 1.14.13.39 N-_LPR_omega_RPR_-Hydroxyarginine
Glycine 2.1.4.1 Guanidinoacetate
L-Arginine 2.1.4.1 Guanidinoacetate
Guanidinoacetate 2.1.4.1 L-Arginine
L-Arginine 4.1.1.19 Agmatine
L-Glutamine 6.3.5.5 Carbamoyl_phosphate
L-Asparagine 6.3.5.4 L-Aspartate
O-Phospho-L-serine 3.1.3.3 L-Serine
L-Serine 2.3.1.30 O-Acetyl-L-serine
O-Acetyl-L-serine 2.3.1.30 L-Serine
L-Serine 4.3.1.17 Dehydroalanine
Methanol 1.11.1.6 Formaldehyde
Methanol 1.11.1.7 Formaldehyde
Formaldehyde 1.2.1.46 Formate
Methanol 1.1.1.244 Formaldehyde
Formaldehyde 1.1.1.244 Methanol
Sarcosine 1.5.3.1 Glycine
Thiamin_diphosphate 3.6.1.15 Thiamin_monophosphate
Thiamin_diphosphate 2.7.6.2 Thiamin_triphosphate
Thiamin_monophosphate 2.7.4.16 Thiamin_diphosphate
Thiamine 2.7.6.2 Thiamin_diphosphate
Thiamin_diphosphate 1.2.4.2 3-Carboxy-1-hydroxypropyl-ThPP
2-Oxoglutarate 1.2.4.2 3-Carboxy-1-hydroxypropyl-ThPP
Primary_alcohol 1.1.1.1 Aldehyde
Aldehyde 1.1.1.1 Primary_alcohol
3'-Phosphoadenylyl_sulfate 2.8.2.2 Adenosine_3',5'-bisphosphate
Fatty_acid 1.2.1.3 Aldehyde
Fatty_acid 1.2.1.5 Aldehyde
Aldehyde 1.2.99.7 Fatty_acid
Ascorbate 1.14.-.- Monodehydroascorbate
L-xylo-Hexulonolactone 1.1.3.8 Ascorbate
L-Homocysteine 2.1.1.10 L-Methionine
L-Methionine 4.4.1.11 Methanethiol
2-Phospho-D-glycerate 4.2.1.11 Phosphoenolpyruvate
Phosphoenolpyruvate 4.2.1.11 2-Phospho-D-glycerate
UDP-N-acetyl-D-glucosamine 2.5.1.7 UDP-N-acetyl-3-_LPR_1-carboxyvinyl_RPR_-D-glucosamine
Phosphoenolpyruvate 5.4.2.9 3-Phosphonopyruvate
3-Phosphonopyruvate 5.4.2.9 Phosphoenolpyruvate
L-Ornithine 2.6.1.13 L-Glutamate_5-semialdehyde
L-Glutamate_5-semialdehyde 2.6.1.13 L-Ornithine
N-Acetylornithine 3.5.1.16 L-Ornithine
L-Ornithine 4.1.1.17 Putrescine
L-Ornithine 4.3.1.12 L-Proline
L-Proline 4.3.1.12 L-Ornithine
L-Tryptophan 4.1.99.1 Indole
L-Tryptophan 4.1.99.1 NH3
NH3 4.1.99.1 L-Tryptophan
Indole 4.2.1.20 L-Tryptophan
L-Tryptophan 1.13.11.11 L-Formylkynurenine
L-Tryptophan 1.13.11.52 L-Formylkynurenine
L-Tryptophan 1.13.12.3 _LPR_Indol-3-yl_RPR_acetamide
L-Tryptophan 4.1.1.28 Tryptamine
Tryptamine 4.1.1.28 L-Tryptophan
L-Phenylalanine 1.4.1.20 Phenylpyruvate
Phenylpyruvate 1.4.1.20 L-Phenylalanine
L-Arogenate 4.2.1.51 L-Phenylalanine
L-Arogenate 4.2.1.91 L-Phenylalanine
Phenylpyruvate 2.6.1.1 L-Phenylalanine
L-Phenylalanine 2.6.1.1 Phenylpyruvate
Phenylpyruvate 2.6.1.9 L-Phenylalanine
L-Phenylalanine 2.6.1.9 Phenylpyruvate
Phenylpyruvate 2.6.1.57 L-Phenylalanine
L-Phenylalanine 2.6.1.57 Phenylpyruvate
L-Phenylalanine 4.3.1.24 trans-Cinnamate
L-Phenylalanine 4.3.1.24 NH3
NH3 4.3.1.24 L-Phenylalanine
L-Phenylalanine 1.11.1.7 2-Phenylacetamide
L-Phenylalanine 4.1.1.28 Phenethylamine
Hydrogen 1.12.1.2 Hplus
trans,trans-Farnesyl_diphosphate 2.5.1.21 Presqualene_diphosphate
_LPR_S_RPR_-Lactate 1.1.1.27 Pyruvate
Pyruvate 1.1.1.27 _LPR_S_RPR_-Lactate
_LPR_R_RPR_-Lactate 1.1.1.28 Pyruvate
Pyruvate 1.1.1.28 _LPR_R_RPR_-Lactate
3-Oxopropanoate 1.2.1.18 Acetyl-CoA
_LPR_S_RPR_-1-Pyrroline-5-carboxylate 1.5.1.12 L-Glutamate
L-Glutamate 1.5.1.12 _LPR_S_RPR_-1-Pyrroline-5-carboxylate
Isocitrate 1.1.1.41 2-Oxoglutarate
2-Oxoglutarate 1.1.1.41 Isocitrate
Acetaldehyde 1.2.1.3 Acetate
Acetate 1.2.1.3 Acetaldehyde
Acetaldehyde 1.2.1.5 Acetate
Acetate 1.2.1.5 Acetaldehyde
Acetaldehyde 1.2.1.4 Acetate
Acetate 1.2.1.4 Acetaldehyde
Succinate_semialdehyde 1.2.1.16 Succinate
Succinate 1.2.1.16 Succinate_semialdehyde
Succinate_semialdehyde 1.2.1.24 Succinate
Succinate 1.2.1.24 Succinate_semialdehyde
N6-_LPR_L-1,3-Dicarboxypropyl_RPR_-L-lysine 1.5.1.7 L-Lysine
L-Lysine 1.5.1.7 N6-_LPR_L-1,3-Dicarboxypropyl_RPR_-L-lysine
Glycolate 1.1.1.26 Glyoxylate
Glyoxylate 1.1.1.26 Glycolate
Glycolate 1.1.1.29 Glyoxylate
Glyoxylate 1.1.1.29 Glycolate
ITP 3.6.1.19 IMP
IDP 2.7.4.6 ITP
ITP 2.7.4.6 IDP
L-Tyrosine 4.1.99.2 Phenol
Phenol 4.1.99.2 L-Tyrosine
L-Tyrosine 4.1.99.2 NH3
NH3 4.1.99.2 L-Tyrosine
L-Tyrosine 1.14.18.1 3,4-Dihydroxy-L-phenylalanine
L-Arogenate 1.3.1.43 L-Tyrosine
L-Tyrosine 2.6.1.1 3-_LPR_4-Hydroxyphenyl_RPR_pyruvate
L-Tyrosine 2.6.1.9 3-_LPR_4-Hydroxyphenyl_RPR_pyruvate
L-Tyrosine 2.6.1.57 3-_LPR_4-Hydroxyphenyl_RPR_pyruvate
3-_LPR_4-Hydroxyphenyl_RPR_pyruvate 2.6.1.1 L-Tyrosine
3-_LPR_4-Hydroxyphenyl_RPR_pyruvate 2.6.1.9 L-Tyrosine
3-_LPR_4-Hydroxyphenyl_RPR_pyruvate 2.6.1.57 L-Tyrosine
L-Tyrosine 4.1.1.25 Tyramine
L-Tyrosine 4.1.1.28 Tyramine
3-Oxopropanoate 1.2.1.18 Malonyl-CoA
Malonyl-CoA 1.2.1.18 3-Oxopropanoate
Acetyl-CoA 6.4.1.2 Malonyl-CoA
HCO3- 6.4.1.2 Malonyl-CoA
Ethanol 1.1.1.2 Acetaldehyde
Acetaldehyde 1.1.1.2 Ethanol
Phosphonoacetaldehyde 3.11.1.1 Acetaldehyde
Ethanolamine 4.3.1.7 Acetaldehyde
Acetaldehyde 4.3.1.7 Ethanolamine
Pyruvate 4.1.3.39 4-Hydroxy-2-oxopentanoate
4-Hydroxy-2-oxopentanoate 4.1.3.39 Pyruvate
Acetaldehyde 4.1.3.39 4-Hydroxy-2-oxopentanoate
4-Hydroxy-2-oxopentanoate 4.1.3.39 Acetaldehyde
L-Threonine 4.1.2.5 Glycine
Glycine 4.1.2.5 L-Threonine
Ethanol 1.1.1.1 Acetaldehyde
Acetaldehyde 1.1.1.1 Ethanol
2-_LPR_alpha-Hydroxyethyl_RPR_thiamine_diphosphate 4.1.1.1 Acetaldehyde
D-Fructose_6-phosphate 4.1.2.22 D-Erythrose_4-phosphate
D-Fructose_1,6-bisphosphate 3.1.3.11 D-Fructose_6-phosphate
D-Fructose_1,6-bisphosphate 2.7.1.90 D-Fructose_6-phosphate
D-Glucosamine_6-phosphate 3.5.99.6 D-Fructose_6-phosphate
D-Fructose_6-phosphate 3.5.99.6 D-Glucosamine_6-phosphate
UDP-glucose 2.4.1.14 Sucrose_6'-phosphate
L-Glutamine 2.6.1.16 D-Glucosamine_6-phosphate
D-Fructose_6-phosphate 2.6.1.16 D-Glucosamine_6-phosphate
Urea 6.3.4.6 Urea-1-carboxylate
Urea-1-carboxylate 6.3.4.6 Urea
Cyanamide 4.2.1.69 Urea
L-Cysteine 4.4.1.1 Pyruvate
Pyruvate 4.4.1.1 L-Cysteine
L-Cysteine 4.4.1.8 Pyruvate
Pyruvate 4.4.1.8 L-Cysteine
Nitrite 1.7.2.1 Nitric_oxide
Hydroxylamine 1.7.3.4 Nitrite
Nitrate 1.7.1.1 Nitrite
Sucrose 3.2.1.20 D-Fructose
Sucrose 3.2.1.20 D-Glucose
Sucrose 3.2.1.20 beta-D-Fructose
Sucrose 3.2.1.26 beta-D-Fructose
Sucrose 3.2.1.20 alpha-D-Glucose
Sucrose 3.2.1.26 alpha-D-Glucose
Sucrose 2.4.1.7 D-Glucose_1-phosphate
D-Glucose_1-phosphate 2.4.1.7 Sucrose
Sucrose 2.4.1.7 D-Fructose
D-Fructose 2.4.1.7 Sucrose
UDP-glucose 2.4.1.13 Sucrose
Sucrose 2.7.1.69 Sucrose_6-phosphate
_LPR_1R,6S_RPR_-1,6-Dihydroxycyclohexa-2,4-diene-1-carboxylate 1.3.1.25 Catechol
Phenol 1.14.13.7 Catechol
Catechol 1.13.11.2 2-Hydroxymuconate_semialdehyde
Catechol 1.13.11.1 cis,cis-Muconate
Salicylate 1.14.13.1 Catechol
2,3-Dihydroxybenzoate 4.1.1.46 Catechol
Anthranilate 1.14.12.1 Catechol
Anthranilate 1.14.12.1 NH3
3-Oxoadipyl-CoA 2.3.1.16 Acetyl-CoA
3-Oxoadipyl-CoA 2.3.1.174 Acetyl-CoA
3-Oxoadipyl-CoA 2.3.1.16 Succinyl-CoA
3-Oxoadipyl-CoA 2.3.1.174 Succinyl-CoA
Glycine 2.3.1.37 5-Aminolevulinate
L-Arginine 2.3.1.109 N2-Succinyl-L-arginine
_LPR_R_RPR_-Methylmalonyl-CoA 5.4.99.2 Succinyl-CoA
Succinyl-CoA 5.4.99.2 _LPR_R_RPR_-Methylmalonyl-CoA
alpha,alpha'-Trehalose_6-phosphate 3.2.1.93 D-Glucose_6-phosphate
D-Glucose_6-phosphate 3.2.1.93 alpha,alpha'-Trehalose_6-phosphate
alpha,alpha'-Trehalose_6-phosphate 3.2.1.122 D-Glucose_6-phosphate
D-Glucose_6-phosphate 3.2.1.122 alpha,alpha'-Trehalose_6-phosphate
Maltose_6'-phosphate 3.2.1.122 D-Glucose_6-phosphate
D-Glucose_6-phosphate 3.2.1.122 Maltose_6'-phosphate
sn-Glycerol_3-phosphate 1.1.1.8 Glycerone_phosphate
Glycerone_phosphate 1.1.1.8 sn-Glycerol_3-phosphate
sn-Glycerol_3-phosphate 1.1.1.94 Glycerone_phosphate
Glycerone_phosphate 1.1.1.94 sn-Glycerol_3-phosphate
sn-Glycerol_3-phosphate 1.1.3.21 Glycerone_phosphate
Glycerone_phosphate 1.1.3.21 sn-Glycerol_3-phosphate
Glycerol 2.7.1.30 sn-Glycerol_3-phosphate
sn-Glycerol_3-phosphate 1.1.5.3 Glycerone_phosphate
Glycerone_phosphate 1.1.5.3 sn-Glycerol_3-phosphate
Acyl-CoA 2.3.1.15 1-Acyl-sn-glycerol_3-phosphate
sn-Glycerol_3-phosphate 2.3.1.15 1-Acyl-sn-glycerol_3-phosphate
sn-Glycerol_3-phosphate 2.7.7.39 CDP-glycerol
Sulfite 1.8.1.2 Hydrogen_sulfide
Sulfite 1.8.7.1 Hydrogen_sulfide
3-Sulfino-L-alanine 4.1.1.12 Sulfur_dioxide
3-Sulfino-L-alanine 4.1.1.12 L-Alanine
Mannitol 1.1.2.2 D-Fructose
D-Fructose 1.1.2.2 Mannitol
D-Fructose 2.7.1.3 D-Fructose_1-phosphate
D-Fructose 2.7.1.1 beta-D-Fructose_6-phosphate
D-Fructose 2.7.1.4 beta-D-Fructose_6-phosphate
Mannitol 1.1.1.11 D-Fructose
D-Fructose 1.1.1.11 Mannitol
Mannitol 1.1.1.67 D-Fructose
D-Fructose 1.1.1.67 Mannitol
beta-D-Fructose_2-phosphate 3.1.3.- D-Fructose
D-Sorbitol 1.1.1.14 D-Fructose
D-Fructose 1.1.1.14 D-Sorbitol
alpha-D-Glucose 5.3.1.5 D-Fructose
D-Fructose 5.3.1.5 alpha-D-Glucose
Fructan 3.2.1.80 D-Fructose
GDP-mannose 1.1.1.132 GDP-D-mannuronate
GDP-mannose 3.6.1.- D-Mannose_1-phosphate
D-Mannose_1-phosphate 2.7.7.13 GDP-mannose
GDP-mannose 2.7.7.13 D-Mannose_1-phosphate
GDP-mannose 2.4.1.- Mannan
GDP-mannose 4.2.1.47 GDP-4-dehydro-6-deoxy-D-mannose
GDP-4-dehydro-6-deoxy-D-mannose 4.2.1.47 GDP-mannose
GDP-mannose 2.4.1.- 1,4-beta-D-Mannan
L-Serine 4.2.1.22 L-Cysteine
L-Cysteine 1.8.1.6 L-Cystine
L-Cystine 1.8.1.6 L-Cysteine
L-Cysteine 6.3.2.2 gamma-L-Glutamyl-L-cysteine
L-Glutamate 6.3.2.2 gamma-L-Glutamyl-L-cysteine
L-Cysteine 2.6.1.1 Mercaptopyruvate
Mercaptopyruvate 2.6.1.1 L-Cysteine
O-Acetyl-L-serine 2.5.1.47 L-Cysteine
Hydrogen_sulfide 2.5.1.47 L-Cysteine
O-Acetyl-L-serine 2.5.1.47 Acetate
Hydrogen_sulfide 2.5.1.47 Acetate
Cys-Gly 3.4.11.1 L-Cysteine
Cys-Gly 3.4.11.2 L-Cysteine
Cys-Gly 3.4.11.23 L-Cysteine
Cys-Gly 3.4.11.1 Glycine
Cys-Gly 3.4.11.2 Glycine
Cys-Gly 3.4.11.23 Glycine
Glutathione 1.8.1.9 S-Glutathionyl-L-cysteine
S-Glutathionyl-L-cysteine 1.8.1.9 Glutathione
L-Cysteine 1.8.1.9 S-Glutathionyl-L-cysteine
S-Glutathionyl-L-cysteine 1.8.1.9 L-Cysteine
3-Aminopropanal 1.2.1.3 beta-Alanine
3-Aminopropanal 1.2.1.5 beta-Alanine
3-Aminopropanal 1.2.1.19 beta-Alanine
3-Ureidopropionate 3.5.1.6 beta-Alanine
beta-Alanine 3.5.1.6 3-Ureidopropionate
3-Oxopropanoate 2.6.1.18 beta-Alanine
beta-Alanine 2.6.1.18 3-Oxopropanoate
beta-Alanine 2.6.1.19 3-Oxopropanoate
3-Oxopropanoate 2.6.1.19 beta-Alanine
beta-Alanyl-CoA 2.8.3.- beta-Alanine
beta-Alanine 2.8.3.- beta-Alanyl-CoA
Propanoyl-CoA 2.3.1.94 6-Deoxyerythronolide_B
_LPR_S_RPR_-Methylmalonyl-CoA 2.3.1.94 6-Deoxyerythronolide_B
Propenoyl-CoA 1.3.1.- Propanoyl-CoA
Propanoyl-CoA 1.3.1.- Propenoyl-CoA
Propanoate 6.2.1.13 Propanoyl-CoA
Propanoyl-CoA 6.2.1.13 Propanoate
Propanoyl-CoA 2.3.1.8 Propanoyl_phosphate
Propanoyl_phosphate 2.3.1.8 Propanoyl-CoA
_LPR_S_RPR_-Methylmalonyl-CoA 4.1.1.41 Propanoyl-CoA
Propanoyl-CoA 6.2.1.1 Propionyladenylate
Propionyladenylate 6.2.1.1 Propanoyl-CoA
Propanoyl-CoA 6.2.1.17 Propionyladenylate
Propionyladenylate 6.2.1.17 Propanoyl-CoA
2-Methylacetoacetyl-CoA 2.3.1.9 Propanoyl-CoA
2-Methylacetoacetyl-CoA 2.3.1.16 Propanoyl-CoA
2-Methylacetoacetyl-CoA 2.3.1.9 Acetyl-CoA
2-Methylacetoacetyl-CoA 2.3.1.16 Acetyl-CoA
Acetyl-CoA 2.8.3.1 Acetate
Acetate 2.8.3.1 Acetyl-CoA
Propanoate 2.8.3.1 Propanoyl-CoA
Propanoyl-CoA 2.8.3.1 Propanoate
_LPR_S_RPR_-Methylmalonyl-CoA 2.1.3.1 Propanoyl-CoA
Propanoyl-CoA 2.1.3.1 _LPR_S_RPR_-Methylmalonyl-CoA
Propanoyl-CoA 2.3.3.5 2-Methylcitrate
2-Methylcitrate 2.3.3.5 Propanoyl-CoA
L-erythro-3-Methylmalyl-CoA 4.1.3.24 Propanoyl-CoA
L-erythro-3-Methylmalyl-CoA 4.1.3.24 Glyoxylate
Glyoxylate 4.1.3.24 L-erythro-3-Methylmalyl-CoA
Propanoyl-CoA 4.1.3.24 L-erythro-3-Methylmalyl-CoA
Dihydrofolate 1.5.1.3 Tetrahydrofolate
Tetrahydrofolate 1.5.1.3 Dihydrofolate
Folate 1.5.1.3 Tetrahydrofolate
Tetrahydrofolate 6.3.2.17 Tetrahydrofolyl-_LBK_Glu_RBK__LPR_2_RPR_
Tetrahydrofolyl-_LBK_Glu_RBK__LPR_2_RPR_ 6.3.2.17 Tetrahydrofolate
Tetrahydrofolate 6.3.4.3 10-Formyltetrahydrofolate
Formate 6.3.4.3 10-Formyltetrahydrofolate
10-Formyltetrahydrofolate 3.5.1.10 Formate
10-Formyltetrahydrofolate 3.5.1.10 Tetrahydrofolate
Glycine 2.1.2.1 L-Serine
L-Serine 2.1.2.1 Glycine
5,10-Methylenetetrahydrofolate 2.1.2.1 L-Serine
L-Serine 2.1.2.1 5,10-Methylenetetrahydrofolate
5,10-Methylenetetrahydrofolate 2.1.2.1 Tetrahydrofolate
Tetrahydrofolate 2.1.2.1 5,10-Methylenetetrahydrofolate
L-Homocysteine 2.1.1.13 L-Methionine
5-Methyltetrahydrofolate 2.1.1.13 Tetrahydrofolate
Tetrahydrofolate 2.1.1.13 5-Methyltetrahydrofolate
D-Glucose_1-phosphate 3.1.3.10 alpha-D-Glucose
D-Glucose_1-phosphate 2.7.7.27 ADP-glucose
ADP-glucose 2.7.7.27 D-Glucose_1-phosphate
Cellobiose 2.4.1.20 D-Glucose_1-phosphate
D-Glucose_1-phosphate 2.4.1.20 Cellobiose
Cellobiose 2.4.1.20 D-Glucose
D-Glucose 2.4.1.20 Cellobiose
UDP-glucose 2.7.7.12 UDP-D-galactose
UDP-D-galactose 2.7.7.12 UDP-glucose
UDP-glucose 2.7.7.12 D-Glucose_1-phosphate
D-Glucose_1-phosphate 2.7.7.12 UDP-glucose
alpha-D-Galactose_1-phosphate 2.7.7.12 UDP-D-galactose
UDP-D-galactose 2.7.7.12 alpha-D-Galactose_1-phosphate
alpha-D-Galactose_1-phosphate 2.7.7.12 D-Glucose_1-phosphate
D-Glucose_1-phosphate 2.7.7.12 alpha-D-Galactose_1-phosphate
D-Glucose_1-phosphate 2.7.7.33 CDP-glucose
CDP-glucose 2.7.7.33 D-Glucose_1-phosphate
D-Glucose_1-phosphate 5.4.2.2 alpha-D-Glucose_6-phosphate
alpha-D-Glucose_6-phosphate 5.4.2.2 D-Glucose_1-phosphate
D-Glucose_1-phosphate 2.7.1.41 alpha-D-Glucose
D-Glucose_1-phosphate 2.7.1.41 alpha-D-Glucose_1,6-bisphosphate
UMP 3.1.3.5 Uridine
Uridine 2.7.1.48 UMP
Orotidine_5'-phosphate 4.1.1.23 UMP
UMP 2.4.2.9 Uracil
Uracil 2.4.2.9 UMP
Cytosine 3.5.4.1 Uracil
5,6-Dihydrouracil 1.3.1.2 Uracil
Uracil 1.3.1.2 5,6-Dihydrouracil
Anthranilate 6.2.1.32 Anthranilyl-CoA
Chorismate 4.1.3.27 Anthranilate
L-Kynurenine 3.7.1.3 Anthranilate
Formylanthranilate 3.5.1.9 Anthranilate
D-erythro-3-Methylmalate 1.1.1.85 2-Oxobutanoate
Methyloxaloacetate 4.1.1.3 2-Oxobutanoate
L-Threonine 4.3.1.19 2-Oxobutanoate
1-Aminocyclopropane-1-carboxylate 3.5.99.7 2-Oxobutanoate
2-Oxobutanoate 3.5.99.7 1-Aminocyclopropane-1-carboxylate
O-Succinyl-L-homoserine 2.5.1.48 2-Oxobutanoate
2-Hydroxybutanoic_acid 1.1.1.27 2-Oxobutanoate
L-Cystathionine 4.4.1.1 L-Cysteine
L-Cysteine 4.4.1.1 L-Cystathionine
L-Cystathionine 4.4.1.1 2-Oxobutanoate
2-Oxobutanoate 4.4.1.1 L-Cystathionine
L-Cystathionine 4.4.1.1 NH3
GDP-mannose 2.4.1.83 Dolichyl_phosphate_D-mannose
Dolichyl_phosphate 2.4.1.83 Dolichyl_phosphate_D-mannose
Glycerone 2.7.1.29 Glycerone_phosphate
D-Glyceraldehyde_3-phosphate 5.3.1.1 Glycerone_phosphate
Glycerone_phosphate 5.3.1.1 D-Glyceraldehyde_3-phosphate
Glycerone_phosphate 4.2.3.3 Methylglyoxal
Choline 2.7.1.32 Choline_phosphate
Choline 1.1.99.1 Betaine_aldehyde
Acetylcholine 3.1.1.7 Choline
Acetylcholine 3.1.1.8 Choline
sn-glycero-3-Phosphocholine 3.1.4.46 sn-Glycerol_3-phosphate
sn-glycero-3-Phosphocholine 3.1.4.46 Choline
2-Chlorobenzoate 1.14.12.13 Catechol
Glycerol 1.1.1.6 Glycerone
Glycerone 1.1.1.6 Glycerol
Glycerol 1.1.1.21 D-Glyceraldehyde
D-Glyceraldehyde 1.1.1.21 Glycerol
Glycerol 1.1.1.2 D-Glyceraldehyde
D-Glyceraldehyde 1.1.1.2 Glycerol
Glycerol 4.2.1.30 3-Hydroxypropanal
Glycerol 4.2.1.30 Lactaldehyde
D-Ribose_5-phosphate 2.7.6.1 5-Phospho-alpha-D-ribose_1-diphosphate
5-Phospho-alpha-D-ribose_1-diphosphate 2.7.6.1 D-Ribose_5-phosphate
D-Ribose 2.7.1.15 D-Ribose_5-phosphate
D-Ribose_5-phosphate 2.7.1.15 D-Ribose
ADP-ribose 3.6.1.13 D-Ribose_5-phosphate
ADP-ribose 3.6.1.- D-Ribose_5-phosphate
Uracil 4.2.1.70 Pseudouridine_5'-phosphate
Pseudouridine_5'-phosphate 4.2.1.70 Uracil
D-Ribose_5-phosphate 5.3.1.6 D-Ribulose_5-phosphate
D-Ribulose_5-phosphate 5.3.1.6 D-Ribose_5-phosphate
alpha-D-Ribose_1-phosphate 5.4.2.2 D-Ribose_5-phosphate
D-Ribose_5-phosphate 5.4.2.2 alpha-D-Ribose_1-phosphate
alpha-D-Ribose_1-phosphate 5.4.2.7 D-Ribose_5-phosphate
D-Ribose_5-phosphate 5.4.2.7 alpha-D-Ribose_1-phosphate
D-Glyceraldehyde_3-phosphate 1.2.1.9 3-Phospho-D-glycerate
D-Glyceraldehyde_3-phosphate 1.2.1.12 3-Phospho-D-glyceroyl_phosphate
3-Phospho-D-glyceroyl_phosphate 1.2.1.12 D-Glyceraldehyde_3-phosphate
D-Glyceraldehyde_3-phosphate 1.2.1.59 3-Phospho-D-glyceroyl_phosphate
3-Phospho-D-glyceroyl_phosphate 1.2.1.59 D-Glyceraldehyde_3-phosphate
2-Dehydro-3-deoxy-D-galactonate_6-phosphate 4.1.2.21 D-Glyceraldehyde_3-phosphate
2-Deoxy-D-ribose_5-phosphate 4.1.2.4 D-Glyceraldehyde_3-phosphate
D-Glyceraldehyde_3-phosphate 4.1.2.4 2-Deoxy-D-ribose_5-phosphate
D-Fructose_6-phosphate 2.2.1.1 D-Xylulose_5-phosphate
D-Fructose_6-phosphate 2.2.1.1 D-Erythrose_4-phosphate
D-Glyceraldehyde_3-phosphate 2.2.1.1 D-Xylulose_5-phosphate
D-Glyceraldehyde_3-phosphate 2.2.1.1 D-Erythrose_4-phosphate
D-Fructose_1,6-bisphosphate 4.1.2.13 D-Glyceraldehyde_3-phosphate
D-Glyceraldehyde_3-phosphate 4.1.2.13 D-Fructose_1,6-bisphosphate
D-Fructose_1,6-bisphosphate 4.1.2.13 Glycerone_phosphate
Glycerone_phosphate 4.1.2.13 D-Fructose_1,6-bisphosphate
D-Tagatose_1,6-bisphosphate 4.1.2.40 D-Glyceraldehyde_3-phosphate
D-Glyceraldehyde_3-phosphate 4.1.2.40 D-Tagatose_1,6-bisphosphate
D-Tagatose_1,6-bisphosphate 4.1.2.40 Glycerone_phosphate
Glycerone_phosphate 4.1.2.40 D-Tagatose_1,6-bisphosphate
beta-D-Fructose_1,6-bisphosphate 4.1.2.13 Glycerone_phosphate
Glycerone_phosphate 4.1.2.13 beta-D-Fructose_1,6-bisphosphate
beta-D-Fructose_1,6-bisphosphate 4.1.2.13 D-Glyceraldehyde_3-phosphate
D-Glyceraldehyde_3-phosphate 4.1.2.13 beta-D-Fructose_1,6-bisphosphate
1-_LPR_5-Phospho-D-ribosyl_RPR_-ATP 2.4.2.17 5-Phospho-alpha-D-ribose_1-diphosphate
5-Phospho-alpha-D-ribose_1-diphosphate 2.4.2.17 1-_LPR_5-Phospho-D-ribosyl_RPR_-ATP
L-Glutamine 2.4.2.14 5-Phosphoribosylamine
5-Phospho-alpha-D-ribose_1-diphosphate 2.4.2.14 5-Phosphoribosylamine
N-_LPR_5-Phospho-D-ribosyl_RPR_anthranilate 2.4.2.18 Anthranilate
Anthranilate 2.4.2.18 N-_LPR_5-Phospho-D-ribosyl_RPR_anthranilate
N-_LPR_5-Phospho-D-ribosyl_RPR_anthranilate 2.4.2.18 5-Phospho-alpha-D-ribose_1-diphosphate
5-Phospho-alpha-D-ribose_1-diphosphate 2.4.2.18 N-_LPR_5-Phospho-D-ribosyl_RPR_anthranilate
Dethiobiotin 2.8.1.6 Biotin
_LPR_S_RPR_-Malate 4.2.1.2 Fumarate
Fumarate 4.2.1.2 _LPR_S_RPR_-Malate
N6-_LPR_1,2-Dicarboxyethyl_RPR_-AMP 4.3.2.2 AMP
N6-_LPR_1,2-Dicarboxyethyl_RPR_-AMP 4.3.2.2 Fumarate
3-Fumarylpyruvate 3.7.1.5 Pyruvate
N-_LPR_L-Arginino_RPR_succinate 4.3.2.1 Fumarate
N-_LPR_L-Arginino_RPR_succinate 4.3.2.1 L-Arginine
Maleic_acid 5.2.1.1 Fumarate
Fumarate 5.2.1.1 Maleic_acid
L-Leucine 1.4.1.9 4-Methyl-2-oxopentanoate
4-Methyl-2-oxopentanoate 1.4.1.9 L-Leucine
L-Leucine 2.6.1.42 4-Methyl-2-oxopentanoate
4-Methyl-2-oxopentanoate 2.6.1.42 L-Leucine
D-Galactose 2.7.1.6 alpha-D-Galactose_1-phosphate
alpha-D-Galactose_1-phosphate 2.7.1.6 D-Galactose
D-Galactose 1.1.1.21 Galactitol
Galactitol 1.1.1.21 D-Galactose
D-Galactose 1.1.1.48 D-Galactono-1,4-lactone
D-Galactose 1.1.3.9 D-Galactonate
Melibiose 3.2.1.22 D-Galactose
Melibiose 3.2.1.22 D-Glucose
Raffinose 3.2.1.22 Sucrose
3-beta-D-Galactosyl-sn-glycerol 3.2.1.22 D-Galactose
D-Galactose 3.2.1.22 3-beta-D-Galactosyl-sn-glycerol
3-beta-D-Galactosyl-sn-glycerol 3.2.1.22 Glycerol
Glycerol 3.2.1.22 3-beta-D-Galactosyl-sn-glycerol
Galactan 3.2.1.23 D-Galactose
N-Acetylneuraminate 2.7.7.43 CMP-N-acetylneuraminate
CMP-N-acetylneuraminate 2.7.7.43 N-Acetylneuraminate
_LPR_R_RPR_-5-Diphosphomevalonate 4.1.1.33 Isopentenyl_diphosphate
Isopentenyl_diphosphate 5.3.3.2 Dimethylallyl_diphosphate
Dimethylallyl_diphosphate 5.3.3.2 Isopentenyl_diphosphate
IMP 3.1.3.5 Inosine
1-_LPR_5'-Phosphoribosyl_RPR_-5-formamido-4-imidazolecarboxamide 2.1.2.3 IMP
IMP 2.1.2.3 1-_LPR_5'-Phosphoribosyl_RPR_-5-formamido-4-imidazolecarboxamide
1-_LPR_5'-Phosphoribosyl_RPR_-5-formamido-4-imidazolecarboxamide 3.5.4.10 IMP
IMP 3.5.4.10 1-_LPR_5'-Phosphoribosyl_RPR_-5-formamido-4-imidazolecarboxamide
IMP 1.1.1.205 Xanthosine_5'-phosphate
Inosine 2.7.1.73 IMP
IMP 2.7.1.73 Inosine
IMP 2.4.2.8 Hypoxanthine
Hypoxanthine 2.4.2.8 IMP
GMP 1.7.1.7 IMP
IMP 6.3.4.4 N6-_LPR_1,2-Dicarboxyethyl_RPR_-AMP
L-Aspartate 6.3.4.4 N6-_LPR_1,2-Dicarboxyethyl_RPR_-AMP
dADP 2.7.4.6 dATP
dATP 2.7.4.6 dADP
dATP 2.7.1.40 dADP
dADP 2.7.1.40 dATP
Methanol 1.1.2.7 Formaldehyde
D-Alanine 2.6.1.21 Pyruvate
Pyruvate 2.6.1.21 D-Alanine
D-Alanine 6.3.2.4 D-Alanyl-D-alanine
Putrescine 1.4.3.10 4-Aminobutyraldehyde
4-Aminobutyraldehyde 1.4.3.10 Putrescine
N-Carbamoylputrescine 3.5.1.53 Putrescine
Putrescine 2.3.1.57 N-Acetylputrescine
Putrescine 2.6.1.82 4-Aminobutyraldehyde
4-Aminobutyraldehyde 2.6.1.82 Putrescine
Agmatine 3.5.3.11 Putrescine
L-Histidine 2.1.1.- N_LPR_pi_RPR_-Methyl-L-histidine
L-Histidinal 1.1.1.23 L-Histidine
L-Histidine 4.1.1.22 1H-Imidazole-4-ethanamine
L-Histidine 4.1.1.28 1H-Imidazole-4-ethanamine
L-Histidine 4.3.1.3 Urocanate
L-Histidine 4.3.1.3 NH3
NH3 4.3.1.3 L-Histidine
Butanoyl-CoA 1.3.1.44 Crotonoyl-CoA
Crotonoyl-CoA 1.3.1.44 Butanoyl-CoA
Butanal 1.2.1.10 Butanoyl-CoA
Butanoyl-CoA 2.3.1.19 Butanoylphosphate
Butanoylphosphate 2.3.1.19 Butanoyl-CoA
Butanoyl-CoA 1.3.3.6 Crotonoyl-CoA
Butanoyl-CoA 1.3.99.- Crotonoyl-CoA
Butanoic_acid 6.2.1.2 Butanoyl-CoA
Butanoyl-CoA 2.3.1.9 3-Oxohexanoyl-CoA
Butanoyl-CoA 2.3.1.16 3-Oxohexanoyl-CoA
Acetyl-CoA 2.3.1.9 3-Oxohexanoyl-CoA
Acetyl-CoA 2.3.1.16 3-Oxohexanoyl-CoA
3-Oxohexanoyl-CoA 2.3.1.9 Butanoyl-CoA
3-Oxohexanoyl-CoA 2.3.1.16 Butanoyl-CoA
3-Oxohexanoyl-CoA 2.3.1.9 Acetyl-CoA
3-Oxohexanoyl-CoA 2.3.1.16 Acetyl-CoA
Butanoyl-CoA 2.8.3.8 Butanoic_acid
Butanoic_acid 2.8.3.8 Butanoyl-CoA
myo-Inositol 1.1.1.18 2,4,6/3,5-Pentahydroxycyclohexanone
2,4,6/3,5-Pentahydroxycyclohexanone 1.1.1.18 myo-Inositol
myo-Inositol 1.13.99.1 D-Glucuronate
Inositol_1-phosphate 3.1.3.25 myo-Inositol
myo-Inositol_4-phosphate 3.1.3.25 myo-Inositol
1D-myo-Inositol_3-phosphate 3.1.3.25 myo-Inositol
alpha-D-Galactosyl-_LPR_1->3_RPR_-1D-myo-inositol 3.2.1.22 myo-Inositol
myo-Inositol 3.2.1.22 alpha-D-Galactosyl-_LPR_1->3_RPR_-1D-myo-inositol
alpha-D-Galactosyl-_LPR_1->3_RPR_-1D-myo-inositol 3.2.1.22 D-Galactose
D-Galactose 3.2.1.22 alpha-D-Galactosyl-_LPR_1->3_RPR_-1D-myo-inositol
Acetyl-CoA 1.2.7.1 Pyruvate
Pyruvate 1.2.7.1 Acetyl-CoA
CO2 1.2.7.1 Pyruvate
Pyruvate 1.2.7.1 CO2
2-Oxoglutarate 1.2.7.3 Succinyl-CoA
CO2 1.2.7.3 2-Oxoglutarate
Succinyl-CoA 1.2.7.3 2-Oxoglutarate
Propanoyl-CoA 1.2.7.1 2-Oxobutanoate
N-Acetyl-D-glucosamine 2.7.1.59 N-Acetyl-D-glucosamine_6-phosphate
N-Acetyl-D-glucosamine_6-phosphate 2.7.1.59 N-Acetyl-D-glucosamine
Chitin 3.2.1.14 N-Acetyl-D-glucosamine
N-Acetyl-D-glucosamine 5.1.3.8 N-Acetyl-D-mannosamine
N-Acetyl-D-mannosamine 5.1.3.8 N-Acetyl-D-glucosamine
2,3-Dihydroxy-3-methylbutanoate 4.2.1.9 3-Methyl-2-oxobutanoic_acid
3-Methyl-2-oxobutanoic_acid 2.3.3.13 alpha-Isopropylmalate
Acetyl-CoA 2.3.3.13 alpha-Isopropylmalate
L-Valine 2.6.1.42 3-Methyl-2-oxobutanoic_acid
3-Methyl-2-oxobutanoic_acid 2.6.1.42 L-Valine
3-Methyl-2-oxobutanoic_acid 2.6.1.66 L-Valine
L-Valine 2.6.1.66 3-Methyl-2-oxobutanoic_acid
5,10-Methylenetetrahydrofolate 1.5.1.5 5,10-Methenyltetrahydrofolate
5,10-Methenyltetrahydrofolate 1.5.1.5 5,10-Methylenetetrahydrofolate
5,10-Methylenetetrahydrofolate 1.5.1.20 5-Methyltetrahydrofolate
3-Methyl-2-oxobutanoic_acid 2.1.2.11 2-Dehydropantoate
GMP 3.1.3.5 Guanosine
GMP 2.7.1.73 Guanosine
Guanosine 2.7.1.73 GMP
Guanine 2.4.2.7 GMP
GMP 2.4.2.7 Guanine
Guanine 2.4.2.8 GMP
GMP 2.4.2.8 Guanine
Guanine 2.4.2.22 GMP
GMP 2.4.2.22 Guanine
Xanthosine_5'-phosphate 6.3.5.2 GMP
3',5'-Cyclic_GMP 3.1.4.17 GMP
Phenol 4.1.1.61 4-Hydroxybenzoate
3'-Phosphoadenylyl_sulfate 2.8.2.1 Adenosine_3',5'-bisphosphate
Adenine 3.5.4.2 Hypoxanthine
Adenosine 3.2.2.1 Adenine
Adenosine 3.2.2.8 Adenine
L-Proline 1.5.1.2 _LPR_S_RPR_-1-Pyrroline-5-carboxylate
_LPR_S_RPR_-1-Pyrroline-5-carboxylate 1.5.1.2 L-Proline
L-Proline 1.14.11.2 trans-4-Hydroxy-L-proline
L-Proline 1.5.99.8 _LPR_S_RPR_-1-Pyrroline-5-carboxylate
L-Proline 5.1.1.4 D-Proline
_LPR_S_RPR_-Malate 6.2.1.9 _LPR_3S_RPR_-3-Carboxy-3-hydroxypropanoyl-CoA
_LPR_3S_RPR_-3-Carboxy-3-hydroxypropanoyl-CoA 6.2.1.9 _LPR_S_RPR_-Malate
_LPR_S_RPR_-Malate 1.1.5.4 Oxaloacetate
Oxaloacetate 1.1.5.4 _LPR_S_RPR_-Malate
L-Amino_acid 1.14.13.- N-Hydroxy-amino_acid
L-Amino_acid 2.3.2.2 _LPR_5-L-Glutamyl_RPR_-L-amino_acid
L-Amino_acid 2.3.2.2 Cys-Gly
Glutathione 2.3.2.2 _LPR_5-L-Glutamyl_RPR_-L-amino_acid
Nicotinamide 3.5.1.19 Nicotinate
Nicotinamide 2.1.1.1 1-Methylnicotinamide
Nicotinamide_D-ribonucleotide 2.4.2.12 Nicotinamide
Nicotinamide 2.4.2.12 Nicotinamide_D-ribonucleotide
N-Ribosylnicotinamide 3.2.2.1 Nicotinamide
Palmitoyl-CoA 3.1.2.2 Hexadecanoic_acid
trans-Hexadec-2-enoyl-CoA 1.3.1.38 Palmitoyl-CoA
Palmitoyl-CoA 1.3.3.6 trans-Hexadec-2-enoyl-CoA
Palmitoyl-CoA 1.3.99.- trans-Hexadec-2-enoyl-CoA
Hexadecanoic_acid 6.2.1.3 Palmitoyl-CoA
Palmitoyl-CoA 6.2.1.3 Hexadecanoic_acid
Cystathionine 4.4.1.8 NH3
Cystathionine 4.4.1.8 L-Homocysteine
L-Cystathionine 4.4.1.8 L-Homocysteine
O-Acetyl-L-homoserine 2.5.1.49 L-Homocysteine
O-Succinyl-L-homoserine 2.5.1.48 L-Homocysteine
O-Succinyl-L-homoserine 2.5.1.- L-Homocysteine
L-Serine 4.2.1.22 L-Cystathionine
L-Homocysteine 4.2.1.22 L-Cystathionine
S-Ribosyl-L-homocysteine 4.4.1.21 L-Homocysteine
4-Hydroxybenzaldehyde 1.2.1.28 4-Hydroxybenzoate
Benzoate 1.14.13.12 4-Hydroxybenzoate
4-Hydroxybenzoate 1.14.13.2 3,4-Dihydroxybenzoate
3,4-Dihydroxybenzoate 1.14.13.2 4-Hydroxybenzoate
4-Hydroxybenzoyl-CoA 3.1.2.23 4-Hydroxybenzoate
4-Hydroxybenzoate 4.1.3.40 Chorismate
Chorismate 4.1.3.40 4-Hydroxybenzoate
4-Hydroxyphenacyl_alcohol 1.13.11.41 4-Hydroxybenzoate
Phosphatidylcholine 3.1.4.4 Phosphatidate
Phosphatidylcholine 3.1.4.3 1,2-Diacyl-sn-glycerol
Phosphatidylcholine 3.1.1.4 1-Acyl-sn-glycero-3-phosphocholine
Phosphatidylcholine 3.1.1.32 2-Acyl-sn-glycero-3-phosphocholine
_LPR_5Z,8Z,11Z,14Z_RPR_-Icosatetraenoic_acid 3.1.1.4 Phosphatidylcholine
Phosphatidylcholine 3.1.1.4 _LPR_5Z,8Z,11Z,14Z_RPR_-Icosatetraenoic_acid
Phosphatidyl-N-dimethylethanolamine 2.1.1.71 Phosphatidylcholine
Citrate 4.2.1.3 cis-Aconitate
cis-Aconitate 4.2.1.3 Citrate
D-Mannose 2.7.1.1 D-Mannose_6-phosphate
D-Mannose_6-phosphate 2.7.1.1 D-Mannose
Epimelibiose 3.2.1.22 D-Mannose
D-Mannose 3.2.1.22 Epimelibiose
Epimelibiose 3.2.1.22 D-Galactose
D-Galactose 3.2.1.22 Epimelibiose
1,4-beta-D-Mannan 3.2.1.25 D-Mannose
1,4-beta-D-Mannan 3.2.1.78 D-Mannose
2-Phosphoglycolate 3.1.3.18 Glycolate
Pyruvate 3.7.1.- 5-Hydroxy-2,4-dioxopentanoate
5-Hydroxy-2,4-dioxopentanoate 3.7.1.- Pyruvate
Fatty_acid 1.14.15.3 omega-Hydroxy_fatty_acid
1-Acylglycerol 3.1.1.23 Fatty_acid
1-Acylglycerol 3.1.1.23 Glycerol
Propanoate 2.7.2.1 Propanoyl_phosphate
Propanoyl_phosphate 2.7.2.1 Propanoate
Propanoate 2.7.2.15 Propanoyl_phosphate
Propanoyl_phosphate 2.7.2.15 Propanoate
Propionyladenylate 6.2.1.1 Propanoate
Propanoate 6.2.1.1 Propionyladenylate
Propionyladenylate 6.2.1.17 Propanoate
Propanoate 6.2.1.17 Propionyladenylate
Acetoacetate 6.2.1.16 Acetoacetyl-CoA
Acetoacetyl-CoA 2.8.3.8 Acetoacetate
Acetoacetate 2.8.3.8 Acetoacetyl-CoA
_LPR_S_RPR_-3-Hydroxy-3-methylglutaryl-CoA 4.1.3.4 Acetyl-CoA
_LPR_S_RPR_-3-Hydroxy-3-methylglutaryl-CoA 4.1.3.4 Acetoacetate
_LPR_R_RPR_-3-Hydroxybutanoate 1.1.1.30 Acetoacetate
Acetoacetate 1.1.1.30 _LPR_R_RPR_-3-Hydroxybutanoate
4-Fumarylacetoacetate 3.7.1.2 Fumarate
4-Fumarylacetoacetate 3.7.1.2 Acetoacetate
Acetoacetate 4.1.1.4 Acetone
Acetone 4.1.1.4 Acetoacetate
Phenylpyruvate 1.13.11.27 2-Hydroxyphenylacetate
Prephenate 4.2.1.51 Phenylpyruvate
Phenylpyruvate 4.2.1.51 Prephenate
Prephenate 4.2.1.91 Phenylpyruvate
Phenylpyruvate 4.2.1.91 Prephenate
D-Phenylalanine 1.4.99.1 Phenylpyruvate
Phenylpyruvate 4.1.1.- Phenylacetaldehyde
UDP-glucuronate 5.1.3.6 UDP-D-galacturonate
UDP-D-galacturonate 5.1.3.6 UDP-glucuronate
D-Glycerate 1.1.1.26 Hydroxypyruvate
Hydroxypyruvate 1.1.1.26 D-Glycerate
D-Glycerate 1.1.1.29 Hydroxypyruvate
Hydroxypyruvate 1.1.1.29 D-Glycerate
D-Glycerate 1.1.1.81 Hydroxypyruvate
Hydroxypyruvate 1.1.1.81 D-Glycerate
D-Glycerate 1.1.1.79 Hydroxypyruvate
Hydroxypyruvate 1.1.1.79 D-Glycerate
Hydroxypyruvate 5.3.1.22 2-Hydroxy-3-oxopropanoate
Carbamate 2.7.2.2 Carbamoyl_phosphate
Carbamoyl_phosphate 2.1.3.2 N-Carbamoyl-L-aspartate
L-Aspartate 2.1.3.2 N-Carbamoyl-L-aspartate
L-Ornithine 2.1.3.3 L-Citrulline
Carbamoyl_phosphate 2.1.3.3 L-Citrulline
5'-Methylthioadenosine 3.2.2.9 5-Methylthio-D-ribose
5'-Methylthioadenosine 3.2.2.16 5-Methylthio-D-ribose
5'-Methylthioadenosine 2.4.2.28 S-Methyl-5-thio-D-ribose_1-phosphate
Long-chain_fatty_acid 6.2.1.20 Acyl-_LBK_acyl-carrier_protein_RBK_
Acyl-_LBK_acyl-carrier_protein_RBK_ 6.2.1.20 Long-chain_fatty_acid
Acyl-carrier_protein 6.2.1.20 Acyl-_LBK_acyl-carrier_protein_RBK_
Acyl-_LBK_acyl-carrier_protein_RBK_ 6.2.1.20 Acyl-carrier_protein
5-Methylcytosine 3.5.4.1 Thymine
Thymine 3.5.4.1 5-Methylcytosine
5,6-Dihydrothymine 1.3.1.2 Thymine
Thymine 1.3.1.2 5,6-Dihydrothymine
Agmatine 3.5.3.12 N-Carbamoylputrescine
Benzaldehyde 1.2.1.28 Benzoate
Benzoyl_phosphate 3.6.1.7 Benzoate
Benzoate 6.2.1.25 S-Benzoate_coenzyme_A
Benzoate 3.5.1.32 Hippurate
Xylitol 1.1.1.21 D-Xylose
D-Xylose 1.1.1.21 Xylitol
D-Xylose 5.3.1.5 D-Xylulose
D-Xylulose 5.3.1.5 D-Xylose
1,4-beta-D-Xylan 3.2.1.37 D-Xylose
3-Methyl-2-oxobutanoic_acid 1.4.1.9 L-Valine
_LPR_S_RPR_-Lactaldehyde 1.2.1.22 _LPR_S_RPR_-Lactate
_LPR_S_RPR_-Lactate 2.8.3.1 Lactoyl-CoA
Lactoyl-CoA 2.8.3.1 _LPR_S_RPR_-Lactate
7-Dehydrocholesterol 1.3.1.21 Cholesterol
Cholesterol 1.1.3.6 Cholest-4-en-3-one
L-Threonine 1.1.1.103 L-2-Amino-3-oxobutanoic_acid
L-2-Amino-3-oxobutanoic_acid 1.1.1.103 L-Threonine
O-Phospho-L-homoserine 4.2.3.1 L-Threonine
sn-glycero-3-Phosphoethanolamine 3.1.4.46 Ethanolamine
sn-glycero-3-Phosphoethanolamine 3.1.4.46 sn-Glycerol_3-phosphate
beta-D-Glucuronoside 3.2.1.31 D-Glucuronate
D-Glucuronate 5.3.1.12 D-Fructuronate
D-Fructuronate 5.3.1.12 D-Glucuronate
Cob_LPR_I_RPR_alamin 2.5.1.17 Cobamide_coenzyme
N-Acylsphingosine 2.4.1.80 Glucosylceramide
Glucosylceramide 3.2.1.45 N-Acylsphingosine
N-Acylsphingosine 2.7.8.- Ceramide_phosphoethanolamine
_LPR_2S,3S_RPR_-2,3-Dihydro-2,3-dihydroxybenzoate 1.3.1.28 2,3-Dihydroxybenzoate
3-Phospho-D-glycerate 2.7.2.3 3-Phospho-D-glyceroyl_phosphate
3-Phospho-D-glyceroyl_phosphate 2.7.2.3 3-Phospho-D-glycerate
3-Phospho-D-glycerate 1.1.1.95 3-Phosphonooxypyruvate
3-Phosphonooxypyruvate 1.1.1.95 3-Phospho-D-glycerate
D-Glycerate 2.7.1.31 3-Phospho-D-glycerate
3-Phospho-D-glycerate 2.7.1.31 D-Glycerate
2-Phospho-D-glycerate 5.4.2.1 3-Phospho-D-glycerate
3-Phospho-D-glycerate 5.4.2.1 2-Phospho-D-glycerate
D-Glucono-1,5-lactone 3.1.1.17 D-Gluconic_acid
beta-D-Glucose 1.1.1.47 D-Glucono-1,5-lactone
D-Glucono-1,5-lactone 1.1.1.47 beta-D-Glucose
D-Ribulose_5-phosphate 2.7.1.19 D-Ribulose_1,5-bisphosphate
D-Ribitol_5-phosphate 1.1.1.137 D-Ribulose_5-phosphate
D-Ribulose_5-phosphate 1.1.1.137 D-Ribitol_5-phosphate
D-Ribulose 2.7.1.16 D-Ribulose_5-phosphate
D-Ribulose_5-phosphate 2.7.1.16 D-Ribulose
D-Ribulose 2.7.1.47 D-Ribulose_5-phosphate
D-Ribulose_5-phosphate 2.7.1.47 D-Ribulose
6-Phospho-D-gluconate 1.1.1.44 D-Ribulose_5-phosphate
D-Ribulose_5-phosphate 5.1.3.1 D-Xylulose_5-phosphate
D-Xylulose_5-phosphate 5.1.3.1 D-Ribulose_5-phosphate
D-Altronate 4.2.1.7 2-Dehydro-3-deoxy-D-gluconate
2-Dehydro-3-deoxy-D-gluconate 2.7.1.45 2-Dehydro-3-deoxy-6-phospho-D-gluconate
2-Dehydro-3-deoxy-6-phospho-D-gluconate 2.7.1.45 2-Dehydro-3-deoxy-D-gluconate
2-Dehydro-3-deoxy-D-gluconate 1.1.1.125 _LPR_4S_RPR_-4,6-Dihydroxy-2,5-dioxohexanoate
_LPR_4S_RPR_-4,6-Dihydroxy-2,5-dioxohexanoate 1.1.1.125 2-Dehydro-3-deoxy-D-gluconate
dAMP 2.7.4.3 dADP
dADP 2.7.4.3 dAMP
Maltose 2.4.1.8 D-Glucose
Maltose 2.4.1.8 beta-D-Glucose_1-phosphate
Maltose 5.4.99.16 alpha,alpha-Trehalose
alpha,alpha-Trehalose 5.4.99.16 Maltose
Adenosine 3.5.4.4 Inosine
Adenosine 2.4.2.1 Adenine
Adenine 2.4.2.1 Adenosine
3'-AMP 3.1.3.6 Adenosine
N-Carbamoylsarcosine 3.5.1.59 Sarcosine
Creatine 3.5.3.3 Sarcosine
Creatine 3.5.3.3 Urea
Thymidine 2.7.1.21 dTMP
dTMP 3.1.3.5 Thymidine
Thymidine 2.4.2.4 Thymine
Thymidine 2.4.2.4 2-Deoxy-D-ribose_1-phosphate
D-Glutamine 3.5.1.2 D-Glutamate
D-Glutamine 3.5.1.38 D-Glutamate
D-Phenylalanine 2.6.1.21 Phenylpyruvate
Phenylpyruvate 2.6.1.21 D-Phenylalanine
_LPR_5Z,8Z,11Z,14Z_RPR_-Icosatetraenoic_acid 1.13.11.33 15_LPR_S_RPR_-HPETE
beta-D-Glucose 2.7.1.1 beta-D-Glucose_6-phosphate
beta-D-Glucose 2.7.1.2 beta-D-Glucose_6-phosphate
alpha-D-Glucose 5.1.3.3 beta-D-Glucose
beta-D-Glucose 5.1.3.3 alpha-D-Glucose
p-Coumaroyl-CoA 2.3.1.74 Naringenin_chalcone
4-Coumarate 6.2.1.12 p-Coumaroyl-CoA
Adenylyl_sulfate 2.7.7.53 P1,P4-Bis_LPR_5'-adenosyl_RPR__tetraphosphate
D-Xylulose_5-phosphate 4.1.2.9 D-Glyceraldehyde_3-phosphate
D-Xylulose_5-phosphate 4.1.2.22 D-Glyceraldehyde_3-phosphate
Acyl-carrier_protein 3.1.4.14 Apo-_LBK_acyl-carrier-protein_RBK_
Acyl-carrier_protein 3.1.4.14 Pantetheine_4'-phosphate
Acetyl-CoA 2.3.1.180 Acetyl-_LBK_acyl-carrier_protein_RBK_
Acyl-carrier_protein 2.3.1.180 Acetyl-_LBK_acyl-carrier_protein_RBK_
Apo-_LBK_acyl-carrier-protein_RBK_ 2.7.8.7 Acyl-carrier_protein
Apo-_LBK_acyl-carrier-protein_RBK_ 2.7.8.- Acyl-carrier_protein
Apo-_LBK_acyl-carrier-protein_RBK_ 2.7.8.7 Adenosine_3',5'-bisphosphate
Apo-_LBK_acyl-carrier-protein_RBK_ 2.7.8.- Adenosine_3',5'-bisphosphate
Malonyl-CoA 2.3.1.39 Malonyl-_LBK_acyl-carrier_protein_RBK_
Malonyl-_LBK_acyl-carrier_protein_RBK_ 2.3.1.39 Malonyl-CoA
3-Dehydroshikimate 4.2.1.- 3,4-Dihydroxybenzoate
3,4-Dihydroxybenzoate 4.2.1.- 3-Dehydroshikimate
3,4-Dihydroxybenzoate 1.13.11.- Benzene-1,2,4-triol
3,4-Dihydroxybenzoate 1.13.11.3 3-Carboxy-cis,cis-muconate
3,4-Dihydroxybenzoate 1.13.11.8 4-Carboxy-2-hydroxymuconate_semialdehyde
4,5-Dihydroxyphthalate 4.1.1.55 3,4-Dihydroxybenzoate
D-Xylulose 2.7.1.17 D-Xylulose_5-phosphate
D-Xylulose_5-phosphate 2.7.1.17 D-Xylulose
Sedoheptulose_7-phosphate 2.2.1.1 D-Xylulose_5-phosphate
D-Xylulose_5-phosphate 2.2.1.1 Sedoheptulose_7-phosphate
Sedoheptulose_7-phosphate 2.2.1.1 D-Ribose_5-phosphate
D-Ribose_5-phosphate 2.2.1.1 Sedoheptulose_7-phosphate
D-Xylulose_5-phosphate 2.2.1.1 D-Glyceraldehyde_3-phosphate
D-Glyceraldehyde_3-phosphate 2.2.1.1 D-Ribose_5-phosphate
D-Ribose_5-phosphate 2.2.1.1 D-Glyceraldehyde_3-phosphate
4-Hydroxybutanoic_acid 1.1.1.61 Succinate_semialdehyde
Succinate_semialdehyde 1.1.1.61 4-Hydroxybutanoic_acid
2,4-Dihydroxyhept-2-enedioate 4.1.2.- Succinate_semialdehyde
4-Aminobutanoate 2.6.1.19 Succinate_semialdehyde
Succinate_semialdehyde 2.6.1.19 4-Aminobutanoate
Isopentenyl_diphosphate 2.5.1.1 Geranyl_diphosphate
Dimethylallyl_diphosphate 2.5.1.1 Geranyl_diphosphate
3-Phospho-D-glyceroyl_phosphate 5.4.2.1 2,3-Bisphospho-D-glycerate
2,3-Bisphospho-D-glycerate 5.4.2.1 3-Phospho-D-glyceroyl_phosphate
dCMP 3.5.4.12 dUMP
dCMP 3.1.3.5 Deoxycytidine
dCMP 2.7.4.14 dCDP
Guanine 3.5.4.3 Xanthine
Guanosine 3.2.2.1 Guanine
Guanosine 3.2.2.8 Guanine
Lactose 3.2.1.23 D-Galactose
Lactose 3.2.1.108 D-Galactose
Lactose 3.2.1.23 alpha-D-Glucose
Lactose 3.2.1.108 alpha-D-Glucose
L-Cysteate 4.1.1.15 Taurine
L-Cysteate 4.1.1.29 Taurine
Taurine 1.4.2.- Sulfoacetaldehyde
Taurine 1.4.2.- NH3
NH3 1.4.2.- Taurine
Taurine 2.1.4.1 Taurocyamine
Taurine 2.3.2.2 5-L-Glutamyl-taurine
Butanoic_acid 2.7.2.7 Butanoylphosphate
Butanoylphosphate 2.7.2.7 Butanoic_acid
Hexadecanoyl-_LBK_acp_RBK_ 3.1.2.14 Hexadecanoic_acid
Pyridoxine 1.1.1.65 Pyridoxal
Pyridoxal 1.1.1.65 Pyridoxine
Pyridoxal 1.2.3.1 4-Pyridoxate
Pyridoxamine 1.4.3.5 Pyridoxal
Pyridoxal 1.4.3.5 Pyridoxamine
Pyridoxine 1.4.3.5 Pyridoxal
Pyridoxal 1.4.3.5 Pyridoxine
5-O-_LPR_1-Carboxyvinyl_RPR_-3-phosphoshikimate 4.2.3.5 Chorismate
Chorismate 5.4.99.5 Prephenate
Prephenate 5.4.99.5 Chorismate
Chorismate 2.6.1.85 4-Amino-4-deoxychorismate
Chorismate 5.4.4.2 Isochorismate
Isochorismate 5.4.4.2 Chorismate
Isomaltose 3.2.1.10 alpha-D-Glucose
Nicotinate 2.1.1.7 N-Methylnicotinate
N-Methylnicotinate 2.1.1.7 Nicotinate
Nicotinate_D-ribonucleotide 2.4.2.11 Nicotinate
Nicotinate 2.4.2.11 Nicotinate_D-ribonucleotide
Prephenate 1.3.1.12 3-_LPR_4-Hydroxyphenyl_RPR_pyruvate
3-_LPR_4-Hydroxyphenyl_RPR_pyruvate 1.3.1.12 Prephenate
Prephenate 2.6.1.57 L-Arogenate
_LPR_R_RPR_-S-Lactoylglutathione 3.1.2.6 _LPR_R_RPR_-Lactate
D-Gluconic_acid 2.7.1.12 6-Phospho-D-gluconate
D-Gluconic_acid 1.1.1.215 2-Keto-D-gluconic_acid
2-Keto-D-gluconic_acid 1.1.1.215 D-Gluconic_acid
D-Gluconic_acid 1.1.99.3 2-Keto-D-gluconic_acid
D-Glycerate 1.1.1.60 2-Hydroxy-3-oxopropanoate
2-Hydroxy-3-oxopropanoate 1.1.1.60 D-Glycerate
D-Glyceraldehyde 1.2.1.3 D-Glycerate
D-Glycerate 1.2.1.3 D-Glyceraldehyde
L-Arabinose 1.1.1.46 L-Arabinono-1,4-lactone
L-Arabinono-1,4-lactone 1.1.1.46 L-Arabinose
L-Arabitol 1.1.1.21 L-Arabinose
L-Arabinose 1.1.1.21 L-Arabitol
L-Arabinose 5.3.1.4 L-Ribulose
L-Ribulose 5.3.1.4 L-Arabinose
Arabinan 3.2.1.55 L-Arabinose
Benzyl_alcohol 1.1.1.90 Benzaldehyde
alpha-Oxo-benzeneacetic_acid 4.1.1.7 Benzaldehyde
Hypoxanthine 1.17.1.4 Xanthine
Inosine 3.2.2.1 Hypoxanthine
Inosine 3.2.2.8 Hypoxanthine
L-Homoserine 2.7.1.39 O-Phospho-L-homoserine
L-Homoserine 1.1.1.3 L-Aspartate_4-semialdehyde
L-Aspartate_4-semialdehyde 1.1.1.3 L-Homoserine
L-Homoserine 2.3.1.31 O-Acetyl-L-homoserine
L-Homoserine 2.3.1.46 O-Succinyl-L-homoserine
O-Succinyl-L-homoserine 2.3.1.46 L-Homoserine
Ethylene_glycol 1.1.1.77 Glycolaldehyde
Glycolaldehyde 1.1.1.77 Ethylene_glycol
L-Xylulose_1-phosphate 4.1.2.19 Glycerone_phosphate
Glycerone_phosphate 4.1.2.19 L-Xylulose_1-phosphate
L-Xylulose_1-phosphate 4.1.2.19 Glycolaldehyde
Glycolaldehyde 4.1.2.19 L-Xylulose_1-phosphate
alpha-D-Glucose 2.7.1.1 alpha-D-Glucose_6-phosphate
alpha-D-Glucose 2.7.1.2 alpha-D-Glucose_6-phosphate
alpha-D-Glucose_6-phosphate 2.7.1.1 alpha-D-Glucose
alpha-D-Glucose_6-phosphate 2.7.1.2 alpha-D-Glucose
D-Sorbitol 1.1.1.21 alpha-D-Glucose
alpha-D-Glucose 1.1.1.21 D-Sorbitol
Starch 3.2.1.3 alpha-D-Glucose
Dextrin 3.2.1.3 alpha-D-Glucose
Dextrin 3.2.1.10 alpha-D-Glucose
L-Phenylalanine 1.14.16.1 L-Tyrosine
CDP-diacylglycerol 3.6.1.26 Phosphatidate
Phosphatidate 2.7.7.41 CDP-diacylglycerol
L-Serine 2.7.8.8 Phosphatidylserine
CDP-diacylglycerol 2.7.8.8 Phosphatidylserine
CDP-diacylglycerol 2.7.8.5 Phosphatidylglycerophosphate
myo-Inositol 2.7.8.11 1-Phosphatidyl-D-myo-inositol
CDP-diacylglycerol 2.7.8.11 1-Phosphatidyl-D-myo-inositol
N-Acetyl-D-mannosamine 2.5.1.56 N-Acetylneuraminate
N-Acetylneuraminate_9-phosphate 3.1.3.29 N-Acetylneuraminate
N-Acetylneuraminate 4.1.3.3 N-Acetyl-D-mannosamine
D-Mannose_6-phosphate 5.4.2.8 D-Mannose_1-phosphate
D-Mannose_1-phosphate 5.4.2.8 D-Mannose_6-phosphate
D-Mannose_6-phosphate 5.3.1.8 beta-D-Fructose_6-phosphate
beta-D-Fructose_6-phosphate 5.3.1.8 D-Mannose_6-phosphate
Sucrose 2.4.1.4 D-Fructose
D-Erythrose_4-phosphate 1.2.1.72 4-Phospho-D-erythronate
4-Phospho-D-erythronate 1.2.1.72 D-Erythrose_4-phosphate
D-Erythrose_4-phosphate 2.5.1.54 2-Dehydro-3-deoxy-D-arabino-heptonate_7-phosphate
Phosphoenolpyruvate 2.5.1.54 2-Dehydro-3-deoxy-D-arabino-heptonate_7-phosphate
Sedoheptulose_7-phosphate 2.2.1.2 D-Erythrose_4-phosphate
D-Erythrose_4-phosphate 2.2.1.2 Sedoheptulose_7-phosphate
Sedoheptulose_7-phosphate 2.2.1.2 beta-D-Fructose_6-phosphate
beta-D-Fructose_6-phosphate 2.2.1.2 Sedoheptulose_7-phosphate
D-Glyceraldehyde_3-phosphate 2.2.1.2 D-Erythrose_4-phosphate
D-Erythrose_4-phosphate 2.2.1.2 D-Glyceraldehyde_3-phosphate
D-Glyceraldehyde_3-phosphate 2.2.1.2 beta-D-Fructose_6-phosphate
beta-D-Fructose_6-phosphate 2.2.1.2 D-Glyceraldehyde_3-phosphate
Glycerone_phosphate 4.1.2.13 Sedoheptulose_1,7-bisphosphate
D-Erythrose_4-phosphate 4.1.2.13 Sedoheptulose_1,7-bisphosphate
beta-D-Fructose_6-phosphate 2.2.1.1 D-Erythrose_4-phosphate
D-Erythrose_4-phosphate 2.2.1.1 beta-D-Fructose_6-phosphate
beta-D-Fructose_6-phosphate 2.2.1.1 D-Xylulose_5-phosphate
D-Xylulose_5-phosphate 2.2.1.1 beta-D-Fructose_6-phosphate
D-Erythrose_4-phosphate 2.2.1.1 D-Glyceraldehyde_3-phosphate
Androstenedione 1.3.99.5 5alpha-Androstane-3,17-dione
Testosterone 1.1.1.51 Androstenedione
Androstenedione 1.1.1.51 Testosterone
Dehydroepiandrosterone 5.3.3.1 Androstenedione
Androstenedione 1.14.14.1 19-Hydroxyandrost-4-ene-3,17-dione
Androstenedione 1.14.14.1 7alpha-Hydroxyandrost-4-ene-3,17-dione
Sedoheptulose_1,7-bisphosphate 3.1.3.11 Sedoheptulose_7-phosphate
dGTP 3.6.1.19 dGMP
dGTP 3.1.5.1 Deoxyguanosine
dGDP 2.7.4.6 dGTP
dGTP 2.7.4.6 dGDP
dGDP 2.7.1.40 dGTP
Propanoyl-CoA 6.4.1.3 _LPR_S_RPR_-Methylmalonyl-CoA
HCO3- 6.4.1.3 _LPR_S_RPR_-Methylmalonyl-CoA
Inosine 2.4.2.1 Hypoxanthine
Hypoxanthine 2.4.2.1 Inosine
Orotidine_5'-phosphate 2.4.2.10 5-Phospho-alpha-D-ribose_1-diphosphate
5-Phospho-alpha-D-ribose_1-diphosphate 2.4.2.10 Orotidine_5'-phosphate
Orotidine_5'-phosphate 2.4.2.10 Orotate
Orotate 2.4.2.10 Orotidine_5'-phosphate
Quinate 1.1.1.282 3-Dehydroquinate
3-Dehydroquinate 1.1.1.282 Quinate
Quinate 1.1.5.8 3-Dehydroquinate
3-Dehydroquinate 1.1.5.8 Quinate
D-Cysteine 4.4.1.15 Pyruvate
Uridine 2.4.2.3 Uracil
Uracil 2.4.2.3 Uridine
3'-UMP 3.1.3.6 Uridine
Cytidine 3.5.4.5 Uridine
Guanidinoacetate 2.1.1.2 Creatine
Creatinine 3.5.2.10 Creatine
Creatine 3.5.2.10 Creatinine
gamma-Amino-gamma-cyanobutanoate 3.5.5.1 DL-Glutamate
Choline_phosphate 2.7.7.15 CDP-choline
Ribitol 1.1.2.2 D-Ribulose
Ribitol 1.1.1.56 D-Ribulose
D-Ribulose 1.1.1.56 Ribitol
Xylitol 1.1.1.9 D-Xylulose
D-Xylulose 1.1.1.9 Xylitol
Isocitrate 1.1.1.42 Oxalosuccinate
Oxalosuccinate 1.1.1.42 Isocitrate
cis-Aconitate 4.2.1.3 Isocitrate
Isocitrate 4.2.1.3 cis-Aconitate
L-Xylulose 2.7.1.53 L-Xylulose_5-phosphate
L-Xylulose_5-phosphate 2.7.1.53 L-Xylulose
L-Xylulose 2.7.1.5 L-Xylulose_1-phosphate
L-Xylulose_1-phosphate 2.7.1.5 L-Xylulose
Xylitol 1.1.1.10 L-Xylulose
L-Xylulose 1.1.1.10 Xylitol
L-Xylulose 5.3.1.- L-Lyxose
L-Lyxose 5.3.1.- L-Xylulose
Oxalyl-CoA 4.1.1.8 Formyl-CoA
Pyridoxine 2.7.1.35 Pyridoxine_phosphate
Spermidine 1.5.99.6 1,3-Diaminopropane
Spermidine 1.5.99.6 4-Aminobutyraldehyde
Glutathione 6.3.1.8 Glutathionylspermidine
Spermidine 6.3.1.8 Glutathionylspermidine
Glutathionylspermidine 3.5.1.78 Glutathione
Glutathionylspermidine 3.5.1.- Glutathione
Glutathionylspermidine 3.5.1.78 Spermidine
Glutathionylspermidine 3.5.1.- Spermidine
S-Adenosylmethioninamine 2.5.1.16 5'-Methylthioadenosine
Putrescine 2.5.1.16 Spermidine
S-Adenosylmethioninamine 2.5.1.16 Spermidine
2-Oxoadipate 1.2.4.2 Glutaryl-CoA
2-Oxoadipate 1.8.1.4 Glutaryl-CoA
2-Oxoadipate 2.3.1.61 Glutaryl-CoA
2-Aminomuconate 1.5.1.- 2-Oxoadipate
2-Oxoadipate 1.2.4.2 _LBK_Dihydrolipoyllysine-residue_succinyltransferase_RBK__S-glutaryldihydrolipoyllysine
Caffeoyl-CoA 2.1.1.104 Feruloyl-CoA
Caffeate 6.2.1.12 Caffeoyl-CoA
L-Aspartate 6.3.4.5 N-_LPR_L-Arginino_RPR_succinate
L-Citrulline 6.3.4.5 N-_LPR_L-Arginino_RPR_succinate
L-Kynurenine 2.6.1.7 4-_LPR_2-Aminophenyl_RPR_-2,4-dioxobutanoate
L-Formylkynurenine 3.5.1.9 L-Kynurenine
L-Formylkynurenine 3.5.1.9 Formate
L-Kynurenine 1.14.13.9 3-Hydroxy-L-kynurenine
D-Glucosamine 2.7.1.1 D-Glucosamine_6-phosphate
D-Glucosamine_6-phosphate 2.7.1.1 D-Glucosamine
Deoxyguanosine 2.7.1.113 dGMP
dGMP 2.7.1.113 Deoxyguanosine
dGMP 3.1.3.5 Deoxyguanosine
Deoxyguanosine 3.1.3.5 dGMP
Deoxyguanosine 2.4.2.1 Guanine
Guanine 2.4.2.1 Deoxyguanosine
Deoxyguanosine 2.4.2.4 Guanine
Guanine 2.4.2.4 Deoxyguanosine
Indolepyruvate 4.1.1.74 Indole-3-acetaldehyde
_LPR_S_RPR_-3-Hydroxybutanoyl-CoA 1.1.1.35 Acetoacetyl-CoA
Acetoacetyl-CoA 1.1.1.35 _LPR_S_RPR_-3-Hydroxybutanoyl-CoA
_LPR_S_RPR_-3-Hydroxybutanoyl-CoA 1.1.1.157 Acetoacetyl-CoA
Acetoacetyl-CoA 1.1.1.157 _LPR_S_RPR_-3-Hydroxybutanoyl-CoA
Acetoacetyl-CoA 1.1.1.36 _LPR_R_RPR_-3-Hydroxybutanoyl-CoA
_LPR_R_RPR_-3-Hydroxybutanoyl-CoA 1.1.1.36 Acetoacetyl-CoA
Acetyl-CoA 2.3.3.10 _LPR_S_RPR_-3-Hydroxy-3-methylglutaryl-CoA
Acetoacetyl-CoA 2.3.3.10 _LPR_S_RPR_-3-Hydroxy-3-methylglutaryl-CoA
Pectate 3.2.1.15 D-Galacturonate
Pectate 3.2.1.67 D-Galacturonate
D-Galacturonate 5.3.1.12 D-Tagaturonate
4-Aminobutyraldehyde 1.2.1.3 4-Aminobutanoate
4-Aminobutanoate 2.1.4.1 4-Guanidinobutanoate
4-Guanidinobutanoate 3.5.3.7 4-Aminobutanoate
4-Aminobutanoate 3.5.3.7 4-Guanidinobutanoate
_LPR_S_RPR_-Dihydroorotate 3.5.2.3 N-Carbamoyl-L-aspartate
N-Carbamoyl-L-aspartate 3.5.2.3 _LPR_S_RPR_-Dihydroorotate
Lipopolysaccharide 2.4.1.58 D-Glucosyllipopolysaccharide
Lipopolysaccharide 2.4.1.56 N-Acetyl-D-glucosaminyllipopolysaccharide
Lipopolysaccharide 2.4.1.44 3-alpha-D-Galactosyl-_LBK_lipopolysaccharide_glucose_RBK_
Reduced_rubredoxin 1.18.1.1 Oxidized_rubredoxin
Oxidized_rubredoxin 1.18.1.1 Reduced_rubredoxin
Reduced_rubredoxin 1.18.1.3 Oxidized_rubredoxin
Oxidized_rubredoxin 1.18.1.3 Reduced_rubredoxin
Geranyl_diphosphate 4.2.3.- Comphene
Thioredoxin_disulfide 1.8.1.9 Thioredoxin
Thioredoxin 1.17.4.1 Thioredoxin_disulfide
Thioredoxin 1.17.4.1 dUDP
3'-Phosphoadenylyl_sulfate 1.8.4.8 Sulfite
Thioredoxin 1.17.4.2 Thioredoxin_disulfide
Thioredoxin 1.17.4.2 dCTP
Thioredoxin 1.17.4.1 dCDP
Phosphatidylglycerol 3.1.4.3 1,2-Diacyl-sn-glycerol
Phosphatidylglycerophosphate 3.1.3.27 Phosphatidylglycerol
Phosphatidylglycerol 2.7.8.- Cardiolipin
CDP-diacylglycerol 2.7.8.- Cardiolipin
6-Phospho-D-gluconate 1.1.1.43 6-Phospho-2-dehydro-D-gluconate
D-Glucono-1,5-lactone_6-phosphate 3.1.1.31 6-Phospho-D-gluconate
6-Phospho-D-gluconate 3.1.1.31 D-Glucono-1,5-lactone_6-phosphate
6-Phospho-D-gluconate 4.2.1.12 2-Dehydro-3-deoxy-6-phospho-D-gluconate
Ethanolamine_phosphate 2.1.1.103 N-Methylethanolamine_phosphate
Ethanolamine_phosphate 2.7.7.14 CDP-ethanolamine
Phosphatidylethanolamine 3.1.4.4 Phosphatidate
Phosphatidylethanolamine 3.1.4.3 1,2-Diacyl-sn-glycerol
Phosphatidylethanolamine 3.1.1.4 1-Acyl-sn-glycero-3-phosphoethanolamine
Phosphatidylethanolamine 3.1.1.32 2-Acyl-sn-glycero-3-phosphoethanolamine
Phosphatidylserine 4.1.1.65 Phosphatidylethanolamine
Phosphatidylethanolamine 2.1.1.17 Phosphatidyl-N-methylethanolamine
N-Acetyl-D-glucosamine_6-phosphate 3.5.1.25 D-Glucosamine_6-phosphate
D-Glucosamine_6-phosphate 5.4.2.10 alpha-D-Glucosamine_1-phosphate
Geranylgeranyl_diphosphate 1.3.1.83 Phytyl_diphosphate
D-Fructose_1-phosphate 2.7.1.56 beta-D-Fructose_1,6-bisphosphate
beta-D-Fructose_1,6-bisphosphate 2.7.1.56 D-Fructose_1-phosphate
beta-D-Fructose_6-phosphate 2.7.1.90 beta-D-Fructose_1,6-bisphosphate
beta-D-Fructose_1,6-bisphosphate 2.7.1.90 beta-D-Fructose_6-phosphate
L-Tyrosine 1.14.18.1 Dopaquinone
3,4-Dihydroxy-L-phenylalanine 1.14.18.1 Dopaquinone
3,4-Dihydroxy-L-phenylalanine 4.1.1.25 Dopamine
3,4-Dihydroxy-L-phenylalanine 4.1.1.28 Dopamine
_LPR_R_RPR_-Mevalonate 1.1.1.88 _LPR_S_RPR_-3-Hydroxy-3-methylglutaryl-CoA
_LPR_S_RPR_-3-Hydroxy-3-methylglutaryl-CoA 1.1.1.88 _LPR_R_RPR_-Mevalonate
_LPR_S_RPR_-3-Hydroxy-3-methylglutaryl-CoA 1.1.1.34 _LPR_R_RPR_-Mevalonate
_LPR_S_RPR_-3-Hydroxy-3-methylglutaryl-CoA 4.2.1.18 3-Methylglutaconyl-CoA
3-Methylglutaconyl-CoA 4.2.1.18 _LPR_S_RPR_-3-Hydroxy-3-methylglutaryl-CoA
N-Acetyl-D-mannosamine_6-phosphate 5.1.3.9 N-Acetyl-D-glucosamine_6-phosphate
dAMP 3.1.3.5 Deoxyadenosine
Deoxyadenosine 3.1.3.5 dAMP
Deoxyadenosine 2.7.1.76 dAMP
dGMP 2.7.4.8 dGDP
dGDP 2.7.4.8 dGMP
dTDP 2.7.4.6 dTTP
dTTP 2.7.4.6 dTDP
dTMP 2.7.4.9 dTDP
dTDP 2.7.4.9 dTMP
dUMP 2.7.4.9 dUDP
dUDP 2.7.4.9 dUMP
Deoxyuridine 2.7.1.21 dUMP
dUTP 3.6.1.19 dUMP
dUTP 3.6.1.23 dUMP
dUMP 2.1.1.45 dTMP
5,10-Methylenetetrahydrofolate 2.1.1.45 Dihydrofolate
Dihydrofolate 2.1.1.45 5,10-Methylenetetrahydrofolate
dUMP 3.1.3.5 Deoxyuridine
Xanthine 1.17.1.4 Urate
Urate 1.7.3.3 5-Hydroxyisourate
Starch 3.2.1.1 Dextrin
Amylose 2.4.1.18 Starch
Starch 2.4.1.1 Amylose
Starch 2.4.1.1 D-Glucose_1-phosphate
Phosphatidylcholine 2.3.1.43 1-Acyl-sn-glycero-3-phosphocholine
Sucrose 2.4.1.5 D-Fructose
Retinol 1.1.1.1 Retinal
Retinal 1.1.1.1 Retinol
Thiamine 3.5.99.2 5-_LPR_2-Hydroxyethyl_RPR_-4-methylthiazole
Thiamine 3.5.99.2 4-Amino-5-hydroxymethyl-2-methylpyrimidine
Thiamine 2.7.1.89 Thiamin_monophosphate
Thiamin_monophosphate 3.1.3.- Thiamine
Cytidine 3.2.2.8 Cytosine
Xanthine 2.4.2.8 Xanthosine_5'-phosphate
Xanthosine_5'-phosphate 2.4.2.8 Xanthine
Xanthine 2.4.2.22 Xanthosine_5'-phosphate
Xanthosine_5'-phosphate 2.4.2.22 Xanthine
Xanthosine 3.2.2.1 Xanthine
Guanosine 2.4.2.1 Guanine
Guanine 2.4.2.1 Guanosine
Guanosine_3'-phosphate 3.1.3.6 Guanosine
1H-Imidazole-4-ethanamine 2.3.1.- 4-_LPR_beta-Acetylaminoethyl_RPR_imidazole
1H-Imidazole-4-ethanamine 2.1.1.8 N-Methylhistamine
Penicillin 3.5.1.11 6-Aminopenicillanate
Tryptamine 1.4.3.4 Indole-3-acetaldehyde
beta-D-Glucose 2.7.1.63 beta-D-Glucose_6-phosphate
alpha-D-Glucose 2.7.1.63 alpha-D-Glucose_6-phosphate
alpha-D-Glucose_6-phosphate 2.7.1.63 alpha-D-Glucose
Ferulate 6.2.1.12 Feruloyl-CoA
_LPR_S_RPR_-3-Methyl-2-oxopentanoic_acid 1.4.1.9 L-Isoleucine
L-Isoleucine 2.6.1.42 _LPR_S_RPR_-3-Methyl-2-oxopentanoic_acid
_LPR_S_RPR_-3-Methyl-2-oxopentanoic_acid 2.6.1.42 L-Isoleucine
Pregnenolone 5.3.3.1 Progesterone
Progesterone 5.3.3.1 Pregnenolone
Sinapate 6.2.1.12 Sinapoyl-CoA
Stearoyl-CoA 1.14.19.1 Oleoyl-CoA
Streptomycin 2.7.1.72 Streptomycin_6-phosphate
Streptomycin_6-phosphate 3.1.3.39 Streptomycin
Cyclohexanol 1.1.1.90 Cyclohexanone
Cyclohexanone 1.1.1.90 Cyclohexanol
Cyclohexanone 1.14.13.22 epsilon-Caprolactone
epsilon-Caprolactone 1.14.13.22 Cyclohexanone
Folate 1.5.1.3 Dihydrofolate
Dihydrofolate 1.5.1.3 Folate
Dihydropteroate 6.3.2.12 Dihydrofolate
Dihydropteroate 6.3.2.17 Dihydrofolate
Phosphatidate 3.1.3.4 1,2-Diacyl-sn-glycerol
1,2-Diacyl-sn-glycerol 2.7.1.107 Phosphatidate
1-Acyl-sn-glycerol_3-phosphate 2.3.1.51 Phosphatidate
Acyl-CoA 2.3.1.51 Phosphatidate
cis-Aconitate 4.1.1.6 Itaconate
_LPR_R_RPR_-Mevalonate 2.7.1.36 _LPR_R_RPR_-5-Phosphomevalonate
Triacylglycerol 3.1.1.3 Fatty_acid
Triacylglycerol 3.1.1.3 1,2-Diacyl-sn-glycerol
Acyl-CoA 2.3.1.20 Triacylglycerol
1,2-Diacyl-sn-glycerol 2.3.1.20 Triacylglycerol
trans-Cinnamate 1.3.1.31 Phenylpropanoate
trans-Cinnamate 6.2.1.12 Cinnamoyl-CoA
Propane-1,2-diol 1.1.1.77 _LPR_S_RPR_-Lactaldehyde
_LPR_S_RPR_-Lactaldehyde 1.1.1.77 Propane-1,2-diol
2-Dehydro-3-deoxy-L-rhamnonate 4.1.2.- _LPR_S_RPR_-Lactaldehyde
_LPR_S_RPR_-Lactaldehyde 4.1.2.- 2-Dehydro-3-deoxy-L-rhamnonate
L-Fuculose_1-phosphate 4.1.2.17 _LPR_S_RPR_-Lactaldehyde
L-Rhamnulose_1-phosphate 4.1.2.19 Glycerone_phosphate
Glycerone_phosphate 4.1.2.19 L-Rhamnulose_1-phosphate
5,6-Dihydrouracil 3.5.2.2 3-Ureidopropionate
3-Ureidopropionate 3.5.2.2 5,6-Dihydrouracil
_LPR_S_RPR_-4-Amino-5-oxopentanoate 5.4.3.8 5-Aminolevulinate
5-Oxopentanoate 2.6.1.48 5-Aminopentanoate
5-Aminopentanoate 2.6.1.48 5-Oxopentanoate
2-Dehydro-3-deoxy-L-arabinonate 4.2.1.43 2,5-Dioxopentanoate
2,5-Dioxopentanoate 4.2.1.43 2-Dehydro-3-deoxy-L-arabinonate
5-Dehydro-4-deoxy-D-glucarate 4.2.1.41 2,5-Dioxopentanoate
2,5-Dioxopentanoate 4.2.1.41 5-Dehydro-4-deoxy-D-glucarate
Reduced_rubredoxin 1.14.15.3 Oxidized_rubredoxin
Reduced_rubredoxin 1.14.15.3 Primary_alcohol
Alkane 1.14.15.3 Oxidized_rubredoxin
Alkane 1.14.15.3 Primary_alcohol
N-Acetylornithine 2.3.1.35 L-Ornithine
L-Ornithine 2.3.1.35 N-Acetylornithine
N-Acetyl-L-glutamate_5-semialdehyde 2.6.1.11 N-Acetylornithine
N-Formimino-L-glutamate 3.5.3.8 L-Glutamate
N-Formimino-L-glutamate 3.5.3.13 N-Formyl-L-glutamate
L-Glutamate 2.1.2.5 N-Formimino-L-glutamate
N-Formimino-L-glutamate 2.1.2.5 L-Glutamate
5-Formiminotetrahydrofolate 2.1.2.5 Tetrahydrofolate
Tetrahydrofolate 2.1.2.5 5-Formiminotetrahydrofolate
4-Imidazolone-5-propanoate 3.5.2.7 N-Formimino-L-glutamate
5-Methyltetrahydrofolate 2.1.1.- Methylcorrinoid
Corrinoid 2.1.1.- Tetrahydrofolate
Corrinoid 2.1.1.- Methylcorrinoid
5-Methyltetrahydrofolate 2.1.1.- Tetrahydrofolate
4-Phospho-L-aspartate 1.2.1.11 L-Aspartate_4-semialdehyde
L-Aspartate_4-semialdehyde 4.2.1.52 L-2,3-Dihydrodipicolinate
N-Ribosylnicotinamide 2.4.2.1 Nicotinamide
Nicotinamide 2.4.2.1 N-Ribosylnicotinamide
Nicotinate_D-ribonucleoside 2.4.2.1 Nicotinate
Nicotinate 2.4.2.1 Nicotinate_D-ribonucleoside
Cytosine 2.4.2.2 Cytidine
Xanthosine 2.4.2.1 Xanthine
Xanthine 2.4.2.1 Xanthosine
Xanthosine 2.4.2.- Xanthine
Xanthine 2.4.2.- Xanthosine
5,10-Methenyltetrahydrofolate 2.1.2.10 5-Formyltetrahydrofolate
5-Formyltetrahydrofolate 6.3.3.2 5,10-Methenyltetrahydrofolate
5,10-Methenyltetrahydrofolate 4.3.1.4 5-Formiminotetrahydrofolate
5-Formiminotetrahydrofolate 4.3.1.4 5,10-Methenyltetrahydrofolate
trans,trans-Farnesyl_diphosphate 4.2.3.7 Pentalenene
N6-_LPR_L-1,3-Dicarboxypropyl_RPR_-L-lysine 1.5.1.9 L-2-Aminoadipate_6-semialdehyde
L-2-Aminoadipate_6-semialdehyde 1.5.1.9 N6-_LPR_L-1,3-Dicarboxypropyl_RPR_-L-lysine
N6-_LPR_L-1,3-Dicarboxypropyl_RPR_-L-lysine 1.5.1.10 L-2-Aminoadipate_6-semialdehyde
L-2-Aminoadipate_6-semialdehyde 1.5.1.10 N6-_LPR_L-1,3-Dicarboxypropyl_RPR_-L-lysine
Nicotinamide_D-ribonucleotide 3.1.3.5 N-Ribosylnicotinamide
dCTP 3.5.4.13 dUTP
dCDP 2.7.4.6 dCTP
dCTP 2.7.4.6 dCDP
D-Glucose_1-phosphate 2.7.7.24 dTDP-glucose
dUDP 2.7.4.6 dUTP
dUTP 2.7.4.6 dUDP
Chitin 3.5.1.41 Chitosan
Indoleglycerol_phosphate 4.1.2.8 Indole
Indole 4.1.2.8 Indoleglycerol_phosphate
Indoleglycerol_phosphate 4.2.1.20 Indole
Indole 4.2.1.20 Indoleglycerol_phosphate
19-Oxoandrost-4-ene-3,17-dione 1.14.14.1 Estrone
Estradiol 1.1.1.51 Estrone
Estrone 1.1.1.51 Estradiol
Estradiol 1.1.1.62 Estrone
Estrone 1.1.1.62 Estradiol
Estrone 1.14.14.1 2-Hydroxyestrone
Estrone 1.14.14.1 16alpha-Hydroxyestrone
Pectate 3.2.1.15 Digalacturonate
Pectate 4.2.2.2 4-_LPR_4-Deoxy-alpha-D-gluc-4-enuronosyl_RPR_-D-galacturonate
Pectate 4.2.2.9 4-_LPR_4-Deoxy-alpha-D-gluc-4-enuronosyl_RPR_-D-galacturonate
Pectin 3.1.1.11 Pectate
Hydroquinone 1.14.18.1 p-Benzoquinone
3'-CMP 3.1.3.6 Cytidine
Propane-1,2-diol 4.2.1.28 Propanal
Propanal 1.1.1.202 Propane-1-ol
Tyramine 1.4.3.4 4-Hydroxyphenylacetaldehyde
Tyramine 1.4.3.21 4-Hydroxyphenylacetaldehyde
Tyramine 1.14.13.- Dopamine
Tyramine 1.14.18.1 Dopamine
Bilirubin 1.3.3.5 Biliverdin
4-Trimethylammoniobutanoate 1.14.11.1 Carnitine
5-Oxopentanoate 1.2.1.20 Glutarate
Glutarate 1.2.1.20 5-Oxopentanoate
Itaconate 6.2.1.5 Itaconyl-CoA
Itaconyl-CoA 6.2.1.5 Itaconate
L-Cystine 4.4.1.1 Thiocysteine
L-Cystine 4.4.1.8 Thiocysteine
Raffinose 3.2.1.26 Melibiose
Shikimate 2.7.1.71 Shikimate_3-phosphate
Shikimate 1.1.1.25 3-Dehydroshikimate
3-Dehydroshikimate 1.1.1.25 Shikimate
Shikimate 1.1.1.282 3-Dehydroshikimate
3-Dehydroshikimate 1.1.1.282 Shikimate
Shikimate 1.1.5.8 3-Dehydroshikimate
3-Dehydroshikimate 1.1.5.8 Shikimate
ADP-glucose 2.4.1.21 Amylose
Allantoate 3.5.3.4 Urea
Urea 3.5.3.4 Allantoate
Allantoate 3.5.3.4 _LPR_-_RPR_-Ureidoglycolate
_LPR_-_RPR_-Ureidoglycolate 3.5.3.4 Allantoate
Allantoate 3.5.3.9 _LPR_S_RPR_-Ureidoglycine
_LPR_S_RPR__LPR_plus_RPR_-Allantoin 3.5.2.5 Allantoate
Allantoate 3.5.2.5 _LPR_S_RPR__LPR_plus_RPR_-Allantoin
CDP-glucose 4.2.1.45 CDP-4-dehydro-6-deoxy-D-glucose
L-Cysteate 2.6.1.1 3-Sulfopyruvate
3-Sulfopyruvate 2.6.1.1 L-Cysteate
L-Rhamnose 5.3.1.14 L-Rhamnulose
L-Rhamnulose 5.3.1.14 L-Rhamnose
L-Ribulose 2.7.1.16 L-Ribulose_5-phosphate
L-Ribulose_5-phosphate 2.7.1.16 L-Ribulose
D-Mannonate 1.1.1.57 D-Fructuronate
D-Fructuronate 1.1.1.57 D-Mannonate
D-Ornithine 1.4.3.3 5-Amino-2-oxopentanoic_acid
D-Ornithine 2.6.1.21 5-Amino-2-oxopentanoic_acid
5-Amino-2-oxopentanoic_acid 2.6.1.21 D-Ornithine
Sphinganine_1-phosphate 4.1.2.27 Ethanolamine_phosphate
3-Sulfino-L-alanine 4.1.1.15 Hypotaurine
3-Sulfino-L-alanine 4.1.1.29 Hypotaurine
_LPR_R_RPR_-Pantoate 1.1.1.169 2-Dehydropantoate
2-Dehydropantoate 1.1.1.169 _LPR_R_RPR_-Pantoate
beta-Alanine 6.3.2.1 Pantothenate
_LPR_R_RPR_-Pantoate 6.3.2.1 Pantothenate
5alpha-Androstane-3,17-dione 1.1.1.50 Androsterone
Deoxyuridine 2.4.2.1 Uracil
Deoxyuridine 2.4.2.4 Uracil
Deoxycytidine 3.5.4.5 Deoxyuridine
Pyridoxamine 2.7.1.35 Pyridoxamine_phosphate
Testosterone 1.3.99.5 Dihydrotestosterone
Androst-5-ene-3beta,17beta-diol 5.3.3.1 Testosterone
Testosterone 1.14.14.1 19-Hydroxytestosterone
Testosterone 1.14.14.1 7alpha-Hydroxytestosterone
O-Succinyl-L-homoserine 2.5.1.48 Cystathionine
N,N-Dimethylformamide 3.5.1.56 Formate
Trimethylamine 1.5.8.2 Dimethylamine
Homogentisate 4.1.1.- Gentisate_aldehyde
Homogentisate 1.13.11.5 4-Maleylacetoacetate
Homogentisate 1.13.12.- Gentisate_aldehyde
3-_LPR_4-Hydroxyphenyl_RPR_pyruvate 1.13.11.27 Homogentisate
L-Arabinonate 4.2.1.25 2-Dehydro-3-deoxy-L-arabinonate
2-Dehydro-3-deoxy-L-arabinonate 4.2.1.25 L-Arabinonate
L-Arabinono-1,4-lactone 3.1.1.15 L-Arabinonate
L-Arabinonate 3.1.1.15 L-Arabinono-1,4-lactone
_LPR_R_RPR_-Lactaldehyde 1.1.1.79 Methylglyoxal
Methylglyoxal 1.1.1.79 _LPR_R_RPR_-Lactaldehyde
Methylglyoxal 1.1.1.- Hydroxyacetone
Aminoacetone 1.4.3.4 Methylglyoxal
Aminoacetone 1.4.3.21 Methylglyoxal
_LPR_R_RPR_-S-Lactoylglutathione 4.4.1.5 Methylglyoxal
Methylglyoxal 4.4.1.5 _LPR_R_RPR_-S-Lactoylglutathione
Methylglyoxal 1.1.1.21 Lactaldehyde
L-Noradrenaline 1.4.3.4 3,4-Dihydroxymandelaldehyde
L-Noradrenaline 2.1.1.6 L-Normetanephrine
Phenylacetaldehyde 1.2.1.5 Phenylacetic_acid
Phenylacetic_acid 1.2.1.5 Phenylacetaldehyde
Phenylacetaldehyde 1.2.1.39 Phenylacetic_acid
Phenylacetic_acid 1.2.1.39 Phenylacetaldehyde
Phenylacetic_acid 6.2.1.30 Phenylacetyl-CoA
2-Phenylacetamide 3.5.1.4 Phenylacetic_acid
Sphingomyelin 3.1.4.12 N-Acylsphingosine
meso-Tartaric_acid 1.1.1.93 2-Hydroxy-3-oxosuccinate
2-Hydroxy-3-oxosuccinate 1.1.1.93 meso-Tartaric_acid
4-Aminobutyraldehyde 1.2.1.19 4-Aminobutanoate
4-Aminobutyraldehyde 1.2.1.- 4-Aminobutanoate
D-Tagaturonate 1.1.1.58 D-Altronate
Deoxyadenosine 3.5.4.4 Deoxyinosine
Deoxyinosine 3.5.4.4 Deoxyadenosine
Adenine 2.4.2.1 Deoxyadenosine
Deoxyadenosine 2.4.2.1 Adenine
Betaine_aldehyde 1.2.1.8 Betaine
D-Fructose_1-phosphate 4.1.2.13 D-Glyceraldehyde
D-Glyceraldehyde 4.1.2.13 D-Fructose_1-phosphate
D-Fructose_1-phosphate 4.1.2.13 Glycerone_phosphate
Glycerone_phosphate 4.1.2.13 D-Fructose_1-phosphate
Enzyme_N6-_LPR_dihydrolipoyl_RPR_lysine 2.3.1.12 _LBK_Dihydrolipoyllysine-residue_acetyltransferase_RBK__S-acetyldihydrolipoyllysine
_LBK_Dihydrolipoyllysine-residue_acetyltransferase_RBK__S-acetyldihydrolipoyllysine 2.3.1.12 Enzyme_N6-_LPR_dihydrolipoyl_RPR_lysine
Acetyl-CoA 2.3.1.12 _LBK_Dihydrolipoyllysine-residue_acetyltransferase_RBK__S-acetyldihydrolipoyllysine
_LBK_Dihydrolipoyllysine-residue_acetyltransferase_RBK__S-acetyldihydrolipoyllysine 2.3.1.12 Acetyl-CoA
Enzyme_N6-_LPR_dihydrolipoyl_RPR_lysine 2.3.1.61 _LBK_Dihydrolipoyllysine-residue_succinyltransferase_RBK__S-succinyldihydrolipoyllysine
_LBK_Dihydrolipoyllysine-residue_succinyltransferase_RBK__S-succinyldihydrolipoyllysine 2.3.1.61 Enzyme_N6-_LPR_dihydrolipoyl_RPR_lysine
Succinyl-CoA 2.3.1.61 _LBK_Dihydrolipoyllysine-residue_succinyltransferase_RBK__S-succinyldihydrolipoyllysine
_LBK_Dihydrolipoyllysine-residue_succinyltransferase_RBK__S-succinyldihydrolipoyllysine 2.3.1.61 Succinyl-CoA
_LBK_Dihydrolipoyllysine-residue_succinyltransferase_RBK__S-glutaryldihydrolipoyllysine 2.3.1.61 Glutaryl-CoA
Glutaryl-CoA 2.3.1.61 _LBK_Dihydrolipoyllysine-residue_succinyltransferase_RBK__S-glutaryldihydrolipoyllysine
Lactaldehyde 1.1.1.21 Propane-1,2-diol
Prostaglandin_E2 1.1.1.184 Prostaglandin_F2alpha
N-Trimethyl-2-aminoethylphosphonate 2.7.7.15 CMP-N-trimethyl-2-aminoethylphosphonate
Coniferyl_aldehyde 1.1.1.195 Coniferyl_alcohol
Coniferyl_alcohol 1.11.1.7 Guaiacyl_lignin
2-Hydroxy-2,4-pentadienoate 4.2.1.80 4-Hydroxy-2-oxopentanoate
gamma-Oxalocrotonate 4.1.1.77 2-Hydroxy-2,4-pentadienoate
2-Hydroxy-6-oxonona-2,4-diene-1,9-dioate 3.7.1.- 2-Hydroxy-2,4-pentadienoate
2-Hydroxy-6-oxonona-2,4-diene-1,9-dioate 3.7.1.- Succinate
2-Hydroxymuconate_semialdehyde 3.7.1.9 2-Hydroxy-2,4-pentadienoate
2-Hydroxy-6-oxo-6-phenylhexa-2,4-dienoate 3.7.1.8 Benzoate
2-Hydroxy-6-oxo-6-phenylhexa-2,4-dienoate 3.7.1.8 2-Hydroxy-2,4-pentadienoate
Phenylethyl_alcohol 1.1.1.90 Phenylacetaldehyde
Phenylacetaldehyde 1.1.1.90 Phenylethyl_alcohol
Phenethylamine 1.4.3.4 Phenylacetaldehyde
Phenylacetaldehyde 1.4.3.4 Phenethylamine
Phenethylamine 1.4.3.21 Phenylacetaldehyde
Phenylacetaldehyde 1.4.3.21 Phenethylamine
3-Sulfino-L-alanine 1.4.1.- 3-Sulfinylpyruvate
3-Sulfino-L-alanine 2.6.1.1 3-Sulfinylpyruvate
D-Mannose 2.7.1.69 D-Mannose_6-phosphate
D-Mannose_6-phosphate 2.7.1.69 D-Mannose
D-Glucosamine 2.7.1.69 D-Glucosamine_6-phosphate
D-Glucosamine_6-phosphate 2.7.1.69 D-Glucosamine
UDP-D-galacturonate 2.7.7.- 1-Phospho-alpha-D-galacturonate
1-Phospho-alpha-D-galacturonate 2.7.7.- UDP-D-galacturonate
3-Dehydro-L-gulonate 1.1.1.130 _LPR_4R,5S_RPR_-4,5,6-Trihydroxy-2,3-dioxohexanoate
_LPR_4R,5S_RPR_-4,5,6-Trihydroxy-2,3-dioxohexanoate 1.1.1.130 3-Dehydro-L-gulonate
N-Acetyl-L-glutamate 2.7.2.8 N-Acetyl-L-glutamate_5-phosphate
2,5-Dihydroxybenzoate 1.13.11.4 Maleylpyruvate
Gentisate_aldehyde 1.2.3.1 2,5-Dihydroxybenzoate
2-Keto-D-gluconic_acid 2.7.1.13 6-Phospho-2-dehydro-D-gluconate
2-Methylpropanoyl-CoA 1.3.99.12 2-Methylprop-2-enoyl-CoA
2-Methylprop-2-enoyl-CoA 1.3.99.12 2-Methylpropanoyl-CoA
2-Methylpropanoyl-CoA 1.3.99.- 2-Methylprop-2-enoyl-CoA
2-Methylprop-2-enoyl-CoA 1.3.99.- 2-Methylpropanoyl-CoA
_LBK_Dihydrolipoyllysine-residue__LPR_2-methylpropanoyl_RPR_transferase_RBK__S-_LPR_2-methylpropanoyl_RPR_dihydrolipoyllysine 2.3.1.168 2-Methylpropanoyl-CoA
_LBK_Dihydrolipoyllysine-residue__LPR_2-methylpropanoyl_RPR_transferase_RBK__S-_LPR_2-methylpropanoyl_RPR_dihydrolipoyllysine 2.3.1.168 Enzyme_N6-_LPR_dihydrolipoyl_RPR_lysine
3-Hydroxyanthranilate 1.13.11.6 2-Amino-3-carboxymuconate_semialdehyde
3-Hydroxy-L-kynurenine 3.7.1.3 3-Hydroxyanthranilate
3-Hydroxyanthranilate 1.11.1.6 Cinnavalininate
3-Hydroxyanthranilate 2.1.1.- 3-Methoxyanthranilate
4-Hydroxyphenylglyoxylate 4.1.1.7 4-Hydroxybenzaldehyde
4-Cresol 1.17.99.1 4-Hydroxybenzaldehyde
Indole-3-acetaldehyde 1.2.1.3 Indole-3-acetate
1,2-Diacyl-sn-glycerol 3.1.1.3 Fatty_acid
1,2-Diacyl-sn-glycerol 3.1.1.3 1-Acylglycerol
1,2-Diacyl-sn-glycerol 2.4.1.157 3-D-Glucosyl-1,2-diacylglycerol
1,2-Diacyl-sn-glycerol 2.4.1.46 1,2-Diacyl-3-beta-D-galactosyl-sn-glycerol
4-Hydroxyphenylacetaldehyde 1.2.1.5 4-Hydroxyphenylacetate
4-Hydroxyphenylacetate 1.2.1.5 4-Hydroxyphenylacetaldehyde
4-Hydroxyphenylacetate 6.2.1.- 4-Hydroxyphenylacetyl-CoA
5-Hydroxy-L-tryptophan 4.1.1.28 Serotonin
5-Hydroxy-L-tryptophan 1.13.11.52 5-Hydroxy-N-formylkynurenine
D-Mannitol_1-phosphate 1.1.1.17 beta-D-Fructose_6-phosphate
beta-D-Fructose_6-phosphate 1.1.1.17 D-Mannitol_1-phosphate
Mannitol 2.7.1.69 D-Mannitol_1-phosphate
N-Acetyl-D-mannosamine 2.7.1.60 N-Acetyl-D-mannosamine_6-phosphate
N-Acetyl-D-mannosamine 3.2.1.- UDP-N-acetyl-D-mannosamine
UDP-N-acetyl-D-mannosamine 3.2.1.- N-Acetyl-D-mannosamine
N-Acetyl-D-mannosamine 5.1.3.14 UDP-N-acetyl-D-mannosamine
UDP-N-acetyl-D-mannosamine 5.1.3.14 N-Acetyl-D-mannosamine
D-Alanine 6.1.1.13 O-D-Alanyl-poly_LPR_ribitol_phosphate_RPR_
Xanthosine_5'-phosphate 3.1.3.5 Xanthosine
XTP 3.6.1.19 Xanthosine_5'-phosphate
L-Serine 4.2.1.20 L-Tryptophan
Indoleglycerol_phosphate 4.2.1.20 L-Tryptophan
L-Tryptophan 4.2.1.20 Indoleglycerol_phosphate
alpha,alpha-Trehalose 2.4.1.64 D-Glucose
alpha,alpha-Trehalose 2.4.1.64 beta-D-Glucose_1-phosphate
beta-D-Glucose_1-phosphate 5.4.2.6 beta-D-Glucose_6-phosphate
beta-D-Glucose_6-phosphate 5.4.2.6 beta-D-Glucose_1-phosphate
beta-D-Fructose_6-phosphate 2.7.1.105 beta-D-Fructose_2,6-bisphosphate
N6-Acetyl-LL-2,6-diaminoheptanedioate 3.5.1.47 LL-2,6-Diaminoheptanedioate
LL-2,6-Diaminoheptanedioate 3.5.1.47 N6-Acetyl-LL-2,6-diaminoheptanedioate
N-Succinyl-LL-2,6-diaminoheptanedioate 3.5.1.18 LL-2,6-Diaminoheptanedioate
LL-2,6-Diaminoheptanedioate 5.1.1.7 meso-2,6-Diaminoheptanedioate
meso-2,6-Diaminoheptanedioate 5.1.1.7 LL-2,6-Diaminoheptanedioate
beta-D-Glucose_6-phosphate 1.1.1.49 D-Glucono-1,5-lactone_6-phosphate
UDP-glucose 2.4.1.15 alpha,alpha'-Trehalose_6-phosphate
D-Glucose 2.7.1.69 alpha-D-Glucose_6-phosphate
alpha-D-Glucose_6-phosphate 2.7.1.69 D-Glucose
alpha-D-Glucose_6-phosphate 5.1.3.15 beta-D-Glucose_6-phosphate
beta-D-Glucose_6-phosphate 5.1.3.15 alpha-D-Glucose_6-phosphate
alpha-D-Glucose_6-phosphate 5.3.1.9 beta-D-Glucose_6-phosphate
beta-D-Glucose_6-phosphate 5.3.1.9 alpha-D-Glucose_6-phosphate
alpha-D-Glucose_6-phosphate 5.3.1.9 beta-D-Fructose_6-phosphate
beta-D-Fructose_6-phosphate 5.3.1.9 alpha-D-Glucose_6-phosphate
1-Acyl-sn-glycero-3-phosphocholine 3.1.1.5 sn-glycero-3-Phosphocholine
2-Acyl-sn-glycero-3-phosphocholine 3.1.1.5 sn-glycero-3-Phosphocholine
Deoxyinosine 2.4.2.1 Hypoxanthine
Deoxyinosine 2.4.2.4 Hypoxanthine
2-Deoxy-D-ribose_1-phosphate 5.4.2.7 2-Deoxy-D-ribose_5-phosphate
2-Deoxy-D-ribose_5-phosphate 5.4.2.7 2-Deoxy-D-ribose_1-phosphate
Deoxyribose 2.7.1.15 2-Deoxy-D-ribose_5-phosphate
2-Deoxy-D-ribose_5-phosphate 2.7.1.15 Deoxyribose
D-Glucarate 4.2.1.40 5-Dehydro-4-deoxy-D-glucarate
5-Dehydro-4-deoxy-D-glucarate 4.2.1.40 D-Glucarate
5-Dehydro-4-deoxy-D-glucarate 4.1.2.20 Pyruvate
Pyruvate 4.1.2.20 5-Dehydro-4-deoxy-D-glucarate
5-Dehydro-4-deoxy-D-glucarate 4.1.2.20 2-Hydroxy-3-oxopropanoate
2-Hydroxy-3-oxopropanoate 4.1.2.20 5-Dehydro-4-deoxy-D-glucarate
L-2-Amino-6-oxoheptanedioate 1.4.1.16 meso-2,6-Diaminoheptanedioate
meso-2,6-Diaminoheptanedioate 1.4.1.16 L-2-Amino-6-oxoheptanedioate
2-Hydroxymuconate_semialdehyde 1.2.1.32 2-Hydroxymuconate
_LPR_S_RPR_-Methylmalonyl-CoA 5.1.99.1 _LPR_R_RPR_-Methylmalonyl-CoA
_LPR_R_RPR_-Methylmalonyl-CoA 5.1.99.1 _LPR_S_RPR_-Methylmalonyl-CoA
dTDP-4-dehydro-6-deoxy-L-mannose 1.1.1.133 dTDP-6-deoxy-L-mannose
alpha,alpha'-Trehalose_6-phosphate 3.1.3.12 alpha,alpha-Trehalose
alpha,alpha-Trehalose 2.7.1.69 alpha,alpha'-Trehalose_6-phosphate
2,4,6/3,5-Pentahydroxycyclohexanone 2.6.1.50 1-Amino-1-deoxy-scyllo-inositol
2,4,6/3,5-Pentahydroxycyclohexanone 4.2.1.44 3D-_LPR_3,5/4_RPR_-Trihydroxycyclohexane-1,2-dione
3D-_LPR_3,5/4_RPR_-Trihydroxycyclohexane-1,2-dione 4.2.1.44 2,4,6/3,5-Pentahydroxycyclohexanone
D-Glutamate 6.3.2.9 UDP-N-acetylmuramoyl-L-alanyl-D-glutamate
UDP-N-acetylmuramoyl-L-alanine 6.3.2.9 UDP-N-acetylmuramoyl-L-alanyl-D-glutamate
UDP-N-acetylmuramoyl-L-alanyl-D-glutamate 6.3.2.7 UDP-N-acetylmuramoyl-L-alanyl-gamma-D-glutamyl-L-lysine
meso-2,6-Diaminoheptanedioate 6.3.2.13 UDP-N-acetylmuramoyl-L-alanyl-D-gamma-glutamyl-meso-2,6-diaminopimelate
UDP-N-acetylmuramoyl-L-alanyl-D-glutamate 6.3.2.13 UDP-N-acetylmuramoyl-L-alanyl-D-gamma-glutamyl-meso-2,6-diaminopimelate
Taurocholate 3.5.1.24 Taurine
Taurocholate 3.5.1.24 Cholic_acid
P1,P4-Bis_LPR_5'-xanthosyl_RPR__tetraphosphate 3.6.1.17 XTP
Thymidine 2.4.2.6 Thymine
Thymine 2.4.2.6 Thymidine
Oleoyl-_LBK_acyl-carrier_protein_RBK_ 3.1.2.14 _LPR_9Z_RPR_-Octadecenoic_acid
Betaine 2.1.1.5 N,N-Dimethylglycine
L-Homocysteine 2.1.1.5 L-Methionine
D-Proline 1.21.4.1 5-Aminopentanoate
Aldoxime 4.99.1.5 Nitrile
Nitrile 4.2.1.84 Monocarboxylic_acid_amide
Nitrile 1.14.13.- Cyanohydrin
Chitosan 3.2.1.132 D-Glucosaminide
Cortisol 1.1.1.- Cortisone
11beta,17alpha,21-Trihydroxypregnenolone 5.3.3.1 Cortisol
D-Lysine 2.6.1.21 6-Amino-2-oxohexanoate
Thiamine 2.5.1.2 Heteropyrithiamine
Thiamine 2.5.1.2 5-_LPR_2-Hydroxyethyl_RPR_-4-methylthiazole
Spermidine 2.5.1.16 Spermine
S-Adenosylmethioninamine 2.5.1.16 Spermine
Spermine 2.5.1.16 Spermidine
Presqualene_diphosphate 2.5.1.21 Squalene
Cellulose 3.2.1.4 Cellobiose
Cellulose 3.2.1.91 Cellobiose
Cellulose 3.2.1.21 beta-D-Glucose
UDP-glucose 2.4.1.12 Cellulose
D-Proline 1.4.3.3 1-Pyrroline-2-carboxylate
Serotonin 1.4.3.4 5-Hydroxyindoleacetaldehyde
Serotonin 1.13.11.52 Formyl-5-hydroxykynurenamine
Serotonin 2.1.1.- 5-Methoxytryptamine
Urocanate 4.2.1.49 4-Imidazolone-5-propanoate
L-Adrenaline 1.4.3.4 3,4-Dihydroxymandelaldehyde
L-Adrenaline 2.1.1.6 L-Metanephrine
Creatinine 3.5.4.1 N-Methylhydantoin
D-Arginine 1.4.3.3 5-Guanidino-2-oxopentanoate
D-Arginine 2.6.1.21 5-Guanidino-2-oxopentanoate
5-Guanidino-2-oxopentanoate 2.6.1.21 D-Arginine
L-Sorbose 1.1.99.21 D-Sorbitol
Melibiitol 3.2.1.22 D-Sorbitol
D-Sorbitol 3.2.1.22 Melibiitol
Melibiitol 3.2.1.22 D-Galactose
D-Galactose 3.2.1.22 Melibiitol
L-Gulono-1,4-lactone 3.1.1.17 L-Gulonate
L-Gulonate 3.1.1.17 L-Gulono-1,4-lactone
_LPR_-_RPR_-Ureidoglycolate 1.1.1.154 Oxalureate
2-Propynal 1.2.1.3 Propynoate
Salicylaldehyde 1.2.1.65 Salicylate
Salicylaldehyde 1.2.1.- Salicylate
_LPR_R_RPR_-Acetoin 1.1.1.4 _LPR_R,R_RPR_-Butane-2,3-diol
2-Acetolactate 4.1.1.5 _LPR_R_RPR_-Acetoin
_LPR_S_RPR_-2-Acetolactate 4.1.1.5 _LPR_R_RPR_-Acetoin
4-Coumarate 4.1.1.- 4-Hydroxystyrene
D-Glucuronolactone 1.2.1.3 D-Glucarate
D-Glucarate 1.2.1.3 D-Glucuronolactone
Naphthalene 1.14.12.12 cis-1,2-Dihydronaphthalene-1,2-diol
Pantetheine 2.7.1.33 Pantetheine_4'-phosphate
2-Maleylacetate 1.3.1.32 3-Oxoadipate
3-Oxoadipate 2.8.3.6 3-Oxoadipyl-CoA
2-Oxo-2,3-dihydrofuran-5-acetate 3.1.1.24 3-Oxoadipate
4-Pyridoxate 1.1.1.- 2-Methyl-3-hydroxy-5-formylpyridine-4-carboxylate
Deamino-NADplus 3.6.1.22 Nicotinate_D-ribonucleotide
Nicotinate_D-ribonucleotide 2.7.7.1 Deamino-NADplus
Deamino-NADplus 2.7.7.1 Nicotinate_D-ribonucleotide
Nicotinate_D-ribonucleotide 2.7.7.18 Deamino-NADplus
Deamino-NADplus 2.7.7.18 Nicotinate_D-ribonucleotide
L-Histidinol 1.1.1.23 L-Histidinal
L-Histidinol_phosphate 3.1.3.15 L-Histidinol
L-Rhamnulose 2.7.1.5 L-Rhamnulose_1-phosphate
CO2 1.2.99.5 Formylmethanofuran
Formylmethanofuran 1.2.99.5 CO2
Methanofuran 1.2.99.5 Formylmethanofuran
Formylmethanofuran 1.2.99.5 Methanofuran
Pantothenate 2.7.1.33 D-4'-Phosphopantothenate
4-Nitrophenyl_phosphate 3.1.3.1 4-Nitrophenol
4-Nitrophenyl_phosphate 3.1.3.2 4-Nitrophenol
4-Nitrophenyl_phosphate 3.1.3.41 4-Nitrophenol
Coenzyme_F420 1.12.98.1 Reduced_coenzyme_F420
Reduced_coenzyme_F420 1.12.98.1 Coenzyme_F420
_LPR_S_RPR_-3-Hydroxybutanoyl-CoA 4.2.1.17 Crotonoyl-CoA
Crotonoyl-CoA 4.2.1.17 _LPR_S_RPR_-3-Hydroxybutanoyl-CoA
_LPR_S_RPR_-3-Hydroxybutanoyl-CoA 4.2.1.55 Crotonoyl-CoA
Crotonoyl-CoA 4.2.1.55 _LPR_S_RPR_-3-Hydroxybutanoyl-CoA
_LPR_R_RPR_-3-Hydroxybutanoyl-CoA 4.2.1.55 Crotonoyl-CoA
Crotonoyl-CoA 4.2.1.55 _LPR_R_RPR_-3-Hydroxybutanoyl-CoA
Glutaconyl-1-CoA 4.1.1.70 Crotonoyl-CoA
D-Galactonate 4.2.1.6 2-Dehydro-3-deoxy-D-galactonate
Pantetheine_4'-phosphate 2.7.7.3 Dephospho-CoA
Dephospho-CoA 2.7.7.3 Pantetheine_4'-phosphate
Isochorismate 3.3.2.1 _LPR_2S,3S_RPR_-2,3-Dihydro-2,3-dihydroxybenzoate
3-Hydroxypropionyl-CoA 4.2.1.17 Propenoyl-CoA
Propenoyl-CoA 4.2.1.17 3-Hydroxypropionyl-CoA
11-cis-Retinal 1.1.1.- 11-cis-Retinol
11-cis-Retinol 1.1.1.- 11-cis-Retinal
2-_LPR_alpha-Hydroxyethyl_RPR_thiamine_diphosphate 2.2.1.6 2-Acetolactate
2-_LPR_alpha-Hydroxyethyl_RPR_thiamine_diphosphate 2.2.1.6 Thiamin_diphosphate
2-Acetolactate 1.1.1.86 2,3-Dihydroxy-3-methylbutanoate
5,6-Dihydrothymine 3.5.2.2 3-Ureidoisobutyrate
3-Ureidoisobutyrate 3.5.2.2 5,6-Dihydrothymine
Cephalosporin_C 3.1.1.41 Deacetylcephalosporin_C
4-Aminobenzoate 2.5.1.15 Dihydropteroate
2-Amino-4-hydroxy-6-hydroxymethyl-7,8-dihydropteridine 2.5.1.15 Dihydropteroate
2-Amino-7,8-dihydro-4-hydroxy-6-_LPR_diphosphooxymethyl_RPR_pteridine 2.5.1.15 Dihydropteroate
2-Dehydro-3-deoxy-D-arabino-heptonate_7-phosphate 4.2.3.4 3-Dehydroquinate
3-Dehydroquinate 4.2.1.10 3-Dehydroshikimate
3-Dehydroshikimate 4.2.1.10 3-Dehydroquinate
19-Oxotestosterone 1.14.14.1 Estradiol
Estradiol 1.14.14.1 2-Hydroxyestradiol
Estradiol 1.14.14.1 Estriol
3-Indoleacetonitrile 3.5.5.1 Indole-3-acetate
_LPR_Indol-3-yl_RPR_acetamide 3.5.1.4 Indole-3-acetate
Indole-3-acetate 1.13.11.- 2-Formaminobenzoylacetate
Mercaptopyruvate 1.1.1.27 3-Mercaptolactate
1,3-beta-D-Glucan 3.2.1.58 alpha-D-Glucose
3-Hydroxypropanal 1.1.1.202 Propane-1,3-diol
Cyclomaltodextrin 3.2.1.54 Maltodextrin
Dihydrokaempferol 1.1.1.219 cis-3,4-Leucopelargonidin
N-Acetylserotonin 2.1.1.4 Melatonin
O-Acetyl-L-serine 2.5.1.47 S-Sulfo-L-cysteine
O-Acetyl-L-serine 2.5.1.48 S-Sulfo-L-cysteine
1,3-Diaminopropane 1.4.3.21 3-Aminopropanal
D-Ribulose_1,5-bisphosphate 4.1.1.39 2-Phosphoglycolate
Pyruvate 1.2.5.1 Acetate
3-Hydroxypropanoate 6.2.1.- 3-Hydroxypropionyl-CoA
3-Hydroxypropionyl-CoA 6.2.1.- 3-Hydroxypropanoate
6-Deoxy-L-galactose 2.7.1.52 L-Fucose_1-phosphate
L-Fucose_1-phosphate 2.7.1.52 6-Deoxy-L-galactose
6-Deoxy-L-galactose 5.3.1.25 L-Fuculose
L-Fuculose 5.3.1.25 6-Deoxy-L-galactose
Hydroxymethylbilane 4.2.1.75 Uroporphyrinogen_III
N6-Hydroxy-L-lysine 2.3.1.102 N6-Acetyl-N6-hydroxy-L-lysine
_LPR_S_RPR_-2-Methylbutanoyl-CoA 1.3.99.12 2-Methylbut-2-enoyl-CoA
2-Methylbut-2-enoyl-CoA 1.3.99.12 _LPR_S_RPR_-2-Methylbutanoyl-CoA
_LBK_Dihydrolipoyllysine-residue__LPR_2-methylpropanoyl_RPR_transferase_RBK__S-_LPR_2-methylbutanoyl_RPR_dihydrolipoyllysine 2.3.1.168 Enzyme_N6-_LPR_dihydrolipoyl_RPR_lysine
_LBK_Dihydrolipoyllysine-residue__LPR_2-methylpropanoyl_RPR_transferase_RBK__S-_LPR_2-methylbutanoyl_RPR_dihydrolipoyllysine 2.3.1.168 _LPR_S_RPR_-2-Methylbutanoyl-CoA
4-Guanidinobutanal 1.2.1.54 4-Guanidinobutanoate
5-Guanidino-2-oxopentanoate 4.1.1.75 4-Guanidinobutanal
4-Guanidinobutanamide 3.5.1.4 4-Guanidinobutanoate
4-Maleylacetoacetate 5.2.1.2 4-Fumarylacetoacetate
7,8-Diaminononanoate 6.3.3.3 Dethiobiotin
L-Gulono-1,4-lactone 1.1.3.8 L-xylo-Hexulonolactone
N-Methylhydantoin 3.5.2.14 N-Carbamoylsarcosine
N-Carbamoylsarcosine 3.5.2.14 N-Methylhydantoin
5-Formyltetrahydrofolate 2.1.2.5 Tetrahydrofolate
UDP-N-acetyl-3-_LPR_1-carboxyvinyl_RPR_-D-glucosamine 1.1.1.158 UDP-N-acetylmuramate
UDP-N-acetylmuramate 6.3.2.8 UDP-N-acetylmuramoyl-L-alanine
Uroporphyrinogen_III 2.1.1.107 Precorrin_2
Uroporphyrinogen_III 4.1.1.37 Coproporphyrinogen_III
6-Carboxyhexanoate 6.2.1.14 6-Carboxyhexanoyl-CoA
6-Carboxyhexanoyl-CoA 2.3.1.47 8-Amino-7-oxononanoate
O-Acetyl-L-homoserine 2.5.1.48 L-Cystathionine
Coproporphyrinogen_III 1.3.3.3 Protoporphyrinogen_IX
Protoporphyrinogen_IX 1.3.3.4 Protoporphyrin
4-Methyl-5-_LPR_2-phosphoethyl_RPR_-thiazole 2.5.1.3 Thiamin_monophosphate
2-Methyl-4-amino-5-hydroxymethylpyrimidine_diphosphate 2.5.1.3 Thiamin_monophosphate
8-Amino-7-oxononanoate 2.6.1.62 7,8-Diaminononanoate
D-Fructose 2.7.1.69 D-Fructose_1-phosphate
Sorbitol_6-phosphate 1.1.1.- Sorbose_1-phosphate
Sorbose_1-phosphate 1.1.1.- Sorbitol_6-phosphate
D-Tagatose_6-phosphate 2.7.1.11 D-Tagatose_1,6-bisphosphate
D-Tagatose_1,6-bisphosphate 2.7.1.11 D-Tagatose_6-phosphate
D-Tagatose_6-phosphate 2.7.1.56 D-Tagatose_1,6-bisphosphate
D-Tagatose_1,6-bisphosphate 2.7.1.56 D-Tagatose_6-phosphate
D-Tagatose_6-phosphate 2.7.1.144 D-Tagatose_1,6-bisphosphate
D-Tagatose_1,6-bisphosphate 2.7.1.144 D-Tagatose_6-phosphate
D-Galactose_6-phosphate 5.3.1.26 D-Tagatose_6-phosphate
L-Fuculose 2.7.1.51 L-Fuculose_1-phosphate
L-Histidinol_phosphate 2.6.1.9 3-_LPR_Imidazol-4-yl_RPR_-2-oxopropyl_phosphate
3-_LPR_Imidazol-4-yl_RPR_-2-oxopropyl_phosphate 2.6.1.9 L-Histidinol_phosphate
L-Ribulose_5-phosphate 5.1.3.22 L-Xylulose_5-phosphate
L-Xylulose_5-phosphate 5.1.3.22 L-Ribulose_5-phosphate
L-Ribulose_5-phosphate 5.-.-.- L-Xylulose_5-phosphate
L-Xylulose_5-phosphate 5.-.-.- L-Ribulose_5-phosphate
_LPR_R_RPR_-5-Phosphomevalonate 2.7.4.2 _LPR_R_RPR_-5-Diphosphomevalonate
D-Arabinose_5-phosphate 2.5.1.55 3-Deoxy-D-manno-octulosonate_8-phosphate
Lactose_6-phosphate 3.2.1.85 D-Galactose_6-phosphate
O-Succinyl-L-homoserine 2.5.1.48 L-Cystathionine
_LPR_R_RPR_-4'-Phosphopantothenoyl-L-cysteine 4.1.1.36 Pantetheine_4'-phosphate
2-_LPR_alpha-Hydroxyethyl_RPR_thiamine_diphosphate 1.2.4.1 _LBK_Dihydrolipoyllysine-residue_acetyltransferase_RBK__S-acetyldihydrolipoyllysine
2-_LPR_alpha-Hydroxyethyl_RPR_thiamine_diphosphate 1.2.4.1 Thiamin_diphosphate
Enzyme_N6-_LPR_lipoyl_RPR_lysine 1.2.4.1 _LBK_Dihydrolipoyllysine-residue_acetyltransferase_RBK__S-acetyldihydrolipoyllysine
Enzyme_N6-_LPR_lipoyl_RPR_lysine 1.2.4.1 Thiamin_diphosphate
_LPR_3S_RPR_-3,6-Diaminohexanoate 5.4.3.3 _LPR_3S,5S_RPR_-3,5-Diaminohexanoate
Pyruvate 4.1.2.20 2-Dehydro-3-deoxy-D-glucarate
2-Dehydro-3-deoxy-D-glucarate 4.1.2.20 Pyruvate
2-Hydroxy-3-oxopropanoate 4.1.2.20 2-Dehydro-3-deoxy-D-glucarate
2-Dehydro-3-deoxy-D-glucarate 4.1.2.20 2-Hydroxy-3-oxopropanoate
4-Trimethylammoniobutanal 1.2.1.3 4-Trimethylammoniobutanoate
3-Hydroxy-N6,N6,N6-trimethyl-L-lysine 4.1.2.- 4-Trimethylammoniobutanal
3-Hydroxy-N6,N6,N6-trimethyl-L-lysine 4.1.2.- Glycine
L-1-Pyrroline-3-hydroxy-5-carboxylate 1.5.1.2 trans-4-Hydroxy-L-proline
trans-4-Hydroxy-L-proline 5.1.1.8 cis-4-Hydroxy-D-proline
cis-4-Hydroxy-D-proline 5.1.1.8 trans-4-Hydroxy-L-proline
3,4-Dihydroxyphenylacetaldehyde 1.2.1.5 3,4-Dihydroxyphenylacetate
3,4-Dihydroxyphenylacetate 1.2.1.5 3,4-Dihydroxyphenylacetaldehyde
3,4-Dihydroxyphenylacetate 1.13.11.15 2-Hydroxy-5-carboxymethylmuconate_semialdehyde
2-Hydroxy-5-carboxymethylmuconate_semialdehyde 1.13.11.15 3,4-Dihydroxyphenylacetate
3,4-Dihydroxyphenylacetate 2.1.1.6 Homovanillate
3-Carboxy-cis,cis-muconate 5.5.1.2 2-Carboxy-2,5-dihydro-5-oxofuran-2-acetate
Lathosterol 1.14.21.6 7-Dehydrocholesterol
L-Glutamyl_5-phosphate 1.2.1.41 L-Glutamate_5-semialdehyde
Enzyme_N6-_LPR_lipoyl_RPR_lysine 1.2.4.2 _LBK_Dihydrolipoyllysine-residue_succinyltransferase_RBK__S-succinyldihydrolipoyllysine
Enzyme_N6-_LPR_lipoyl_RPR_lysine 1.2.4.2 Thiamin_diphosphate
3-Carboxy-1-hydroxypropyl-ThPP 1.2.4.2 _LBK_Dihydrolipoyllysine-residue_succinyltransferase_RBK__S-succinyldihydrolipoyllysine
3-Carboxy-1-hydroxypropyl-ThPP 1.2.4.2 Thiamin_diphosphate
UDP-N-acetyl-D-mannosamine 1.1.1.- UDP-N-acetyl-D-mannosaminouronate
beta-D-Glucose_6-phosphate 5.3.1.9 beta-D-Fructose_6-phosphate
beta-D-Fructose_6-phosphate 5.3.1.9 beta-D-Glucose_6-phosphate
17alpha-Hydroxypregnenolone 5.3.3.1 17alpha-Hydroxyprogesterone
17alpha-Hydroxyprogesterone 5.3.3.1 17alpha-Hydroxypregnenolone
1-Phosphatidyl-D-myo-inositol 3.1.4.3 Inositol_1-phosphate
1-Phosphatidyl-D-myo-inositol 4.6.1.13 Inositol_1-phosphate
Nicotinate_D-ribonucleotide 3.1.3.5 Nicotinate_D-ribonucleoside
Nicotinate_D-ribonucleoside 3.1.3.5 Nicotinate_D-ribonucleotide
Nicotinate_D-ribonucleoside 2.7.1.- Nicotinate_D-ribonucleotide
Quinolinate 2.4.2.19 Nicotinate_D-ribonucleotide
3-Deoxy-D-manno-octulosonate_8-phosphate 3.1.3.45 3-Deoxy-D-manno-octulosonate
3-Deoxy-D-manno-octulosonate 2.7.7.38 CMP-3-deoxy-D-manno-octulosonate
Glucosylceramide 2.4.1.- beta-D-Galactosyl-1,4-beta-D-glucosylceramide
beta-D-Galactosyl-1,4-beta-D-glucosylceramide 3.2.1.23 Glucosylceramide
Caffeate 4.1.1.- 3,4-Dihydroxystyrene
Octadecanoyl-_LBK_acyl-carrier_protein_RBK_ 1.14.19.2 Oleoyl-_LBK_acyl-carrier_protein_RBK_
myo-Inositol_hexakisphosphate 3.1.3.8 D-myo-Inositol_1,2,4,5,6-pentakisphosphate
myo-Inositol_hexakisphosphate 3.1.3.26 Inositol_1,2,3,5,6-pentakisphosphate
_LPR_S_RPR_-Methylmalonate_semialdehyde 1.2.1.18 _LPR_R_RPR_-Methylmalonyl-CoA
1-Amino-1-deoxy-scyllo-inositol 2.7.1.65 1-Amino-1-deoxy-scyllo-inositol_4-phosphate
2-Dehydro-3-deoxy-D-galactonate 2.7.1.58 2-Dehydro-3-deoxy-D-galactonate_6-phosphate
5,6,7,8-Tetrahydromethanopterin 2.3.1.101 Methanofuran
Methanofuran 2.3.1.101 5,6,7,8-Tetrahydromethanopterin
5,6,7,8-Tetrahydromethanopterin 2.3.1.101 5-Formyl-5,6,7,8-tetrahydromethanopterin
5-Formyl-5,6,7,8-tetrahydromethanopterin 2.3.1.101 5,6,7,8-Tetrahydromethanopterin
Formylmethanofuran 2.3.1.101 Methanofuran
Methanofuran 2.3.1.101 Formylmethanofuran
Formylmethanofuran 2.3.1.101 5-Formyl-5,6,7,8-tetrahydromethanopterin
5-Formyl-5,6,7,8-tetrahydromethanopterin 2.3.1.101 Formylmethanofuran
CDP-4-dehydro-6-deoxy-D-glucose 1.17.1.1 CDP-4-dehydro-3,6-dideoxy-D-glucose
Dehydroepiandrosterone_sulfate 3.1.6.2 Dehydroepiandrosterone
Dehydroepiandrosterone 2.8.2.2 Dehydroepiandrosterone_sulfate
Dehydroepiandrosterone 1.1.1.51 Androst-5-ene-3beta,17beta-diol
Dehydroepiandrosterone 1.14.14.1 16alpha-Hydroxydehydroepiandrosterone
Guanosine_3'-diphosphate_5'-triphosphate 3.6.1.11 Guanosine_3',5'-bis_LPR_diphosphate_RPR_
Guanosine_3',5'-bis_LPR_diphosphate_RPR_ 3.6.1.11 Guanosine_3'-diphosphate_5'-triphosphate
1-Acyl-sn-glycero-3-phosphoethanolamine 3.1.1.5 sn-glycero-3-Phosphoethanolamine
2-Acyl-sn-glycero-3-phosphoethanolamine 3.1.1.5 sn-glycero-3-Phosphoethanolamine
Phosphatidyl-N-methylethanolamine 2.1.1.71 Phosphatidyl-N-dimethylethanolamine
Glycine 1.4.4.2 S-Aminomethyldihydrolipoylprotein
Glycine 1.4.4.2 CO2
Lipoylprotein 1.4.4.2 S-Aminomethyldihydrolipoylprotein
Lipoylprotein 1.4.4.2 CO2
N-Acetyl-L-glutamate_5-phosphate 1.2.1.38 N-Acetyl-L-glutamate_5-semialdehyde
D-erythro-1-_LPR_Imidazol-4-yl_RPR_glycerol_3-phosphate 4.2.1.19 3-_LPR_Imidazol-4-yl_RPR_-2-oxopropyl_phosphate
5-Amino-6-_LPR_5'-phosphoribosylamino_RPR_uracil 1.1.1.193 5-Amino-6-_LPR_5'-phospho-D-ribitylamino_RPR_uracil
2,5-Diamino-6-_LPR_5-phospho-D-ribosylamino_RPR_pyrimidin-4_LPR_3H_RPR_-one 3.5.4.26 5-Amino-6-_LPR_5'-phosphoribosylamino_RPR_uracil
Shikimate_3-phosphate 2.5.1.19 5-O-_LPR_1-Carboxyvinyl_RPR_-3-phosphoshikimate
5-O-_LPR_1-Carboxyvinyl_RPR_-3-phosphoshikimate 2.5.1.19 Shikimate_3-phosphate
Biphenyl-2,3-diol 1.13.11.39 2-Hydroxy-6-oxo-6-phenylhexa-2,4-dienoate
5-Formyl-5,6,7,8-tetrahydromethanopterin 3.5.4.27 5,10-Methenyltetrahydromethanopterin
5,10-Methenyltetrahydromethanopterin 3.5.4.27 5-Formyl-5,6,7,8-tetrahydromethanopterin
2-Carboxy-2,5-dihydro-5-oxofuran-2-acetate 4.1.1.44 2-Oxo-2,3-dihydrofuran-5-acetate
2-Oxo-2,3-dihydrofuran-5-acetate 4.1.1.44 2-Carboxy-2,5-dihydro-5-oxofuran-2-acetate
4-Amino-5-hydroxymethyl-2-methylpyrimidine 2.7.1.49 4-Amino-2-methyl-5-phosphomethylpyrimidine
1-Amino-1-deoxy-scyllo-inositol_4-phosphate 2.1.4.2 1-Guanidino-1-deoxy-scyllo-inositol_4-phosphate
3-_LPR_4-Methylpent-3-en-1-yl_RPR_pent-2-enedioyl-CoA 4.2.1.57 3-Hydroxy-3-_LPR_4-methylpent-3-en-1-yl_RPR_glutaryl-CoA
Geranoyl-CoA 6.4.1.5 3-_LPR_4-Methylpent-3-en-1-yl_RPR_pent-2-enedioyl-CoA
2-Amino-4-hydroxy-6-hydroxymethyl-7,8-dihydropteridine 2.7.6.3 2-Amino-7,8-dihydro-4-hydroxy-6-_LPR_diphosphooxymethyl_RPR_pteridine
2-Amino-4-hydroxy-6-_LPR_D-erythro-1,2,3-trihydroxypropyl_RPR_-7,8-dihydropteridine 4.1.2.25 Glycolaldehyde
2-Amino-4-hydroxy-6-_LPR_D-erythro-1,2,3-trihydroxypropyl_RPR_-7,8-dihydropteridine 4.1.2.25 2-Amino-4-hydroxy-6-hydroxymethyl-7,8-dihydropteridine
1-_LPR_2-Carboxyphenylamino_RPR_-1-deoxy-D-ribulose_5-phosphate 4.1.1.48 Indoleglycerol_phosphate
Indoleglycerol_phosphate 4.1.1.48 1-_LPR_2-Carboxyphenylamino_RPR_-1-deoxy-D-ribulose_5-phosphate
N-_LPR_5-Phospho-D-ribosyl_RPR_anthranilate 5.3.1.24 1-_LPR_2-Carboxyphenylamino_RPR_-1-deoxy-D-ribulose_5-phosphate
1-_LPR_2-Carboxyphenylamino_RPR_-1-deoxy-D-ribulose_5-phosphate 5.3.1.24 N-_LPR_5-Phospho-D-ribosyl_RPR_anthranilate
Glutathione 2.5.1.18 R-S-Glutathione
RX 2.5.1.18 R-S-Glutathione
D-Glucoside 3.2.1.21 alpha-D-Glucose
dIDP 2.7.4.6 dITP
dITP 2.7.4.6 dIDP
dITP 3.6.1.19 2'-Deoxyinosine_5'-phosphate
2',3'-Cyclic_AMP 3.1.4.16 3'-AMP
2',3'-Cyclic_UMP 3.1.4.16 3'-UMP
Maleamate 3.5.1.107 Maleic_acid
alpha-Aminopropiononitrile 3.5.5.1 Alanine
Benzene 1.14.12.3 cis-1,2-Dihydrobenzene-1,2-diol
Butanal 1.1.1.- 1-Butanol
1-Butanol 1.1.1.- Butanal
Cyanate 4.2.1.104 CO2
CO2 4.2.1.104 Cyanate
Cyanate 4.2.1.104 Carbamate
Carbamate 4.2.1.104 Cyanate
Gallate 1.13.11.3 2-Pyrone-4,6-dicarboxylate
Gallate 1.13.11.8 4-Carboxy-2-hydroxyhexa-2,4-dienedioate
Toluene 1.14.13.7 o-Cresol
Toluene 1.14.13.7 3-Cresol
3-Cresol 1.14.13.7 2,3-Dihydroxytoluene
Morphine 1.1.1.218 Morphinone
Selenide 2.7.9.3 Selenophosphate
Selenophosphate 2.7.9.3 Selenide
o-Cresol 1.14.13.7 2,3-Dihydroxytoluene
Linoleate 1.13.11.33 _LPR_9Z,11E_RPR_-_LPR_13S_RPR_-13-Hydroperoxyoctadeca-9,11-dienoic_acid
Melatonin 1.13.11.52 Formyl-N-acetyl-5-methoxykynurenamine
Melatonin 1.14.14.1 6-Hydroxymelatonin
Phthalate 1.14.12.7 cis-4,5-Dihydroxycyclohexa-1_LPR_6_RPR_,2-diene-1,2-dicarboxylate
Stachyose 3.2.1.22 D-Galactose
Stachyose 3.2.1.22 Raffinose
Stachyose 3.2.1.26 D-Gal_alpha_1->6D-Gal_alpha_1->6D-Glucose
Taxifolin 1.1.1.219 Leucocyanidin
Hemoglobin 1.14.99.3 Fe3plus
Hemoglobin 1.14.99.3 Biliverdin
L-threo-3-Methylaspartate 4.3.1.2 Mesaconate
L-threo-3-Methylaspartate 4.3.1.2 NH3
NH3 4.3.1.2 L-threo-3-Methylaspartate
Codeine 1.14.14.1 Morphine
_LPR_Alginate_RPR_n 4.2.2.3 Oligouronide_with_4-deoxy-alpha-L-erythro-hex-4-enopyranuronosyl_group
Secologanin 4.3.3.2 3-alpha_LPR_S_RPR_-Strictosidine
Tryptamine 4.3.3.2 3-alpha_LPR_S_RPR_-Strictosidine
epsilon-Caprolactone 3.1.1.17 6-Hydroxyhexanoic_acid
L-Rhamnonate 4.2.1.90 2-Dehydro-3-deoxy-L-rhamnonate
2-Dehydro-3-deoxy-L-rhamnonate 4.2.1.90 L-Rhamnonate
trans-Oct-2-enoyl-CoA 1.3.1.38 Octanoyl-CoA
Octanoyl-CoA 1.3.3.6 trans-Oct-2-enoyl-CoA
Octanoyl-CoA 1.3.99.- trans-Oct-2-enoyl-CoA
Acetyl-CoA 2.3.1.16 3-Oxodecanoyl-CoA
Octanoyl-CoA 2.3.1.16 3-Oxodecanoyl-CoA
3-Oxodecanoyl-CoA 2.3.1.16 Acetyl-CoA
3-Oxodecanoyl-CoA 2.3.1.16 Octanoyl-CoA
_LPR_S_RPR_-Mandelate 5.1.2.2 _LPR_R_RPR_-Mandelate
_LPR_R_RPR_-Mandelate 5.1.2.2 _LPR_S_RPR_-Mandelate
Linoleoyl-CoA 1.14.19.3 gamma-Linolenoyl-CoA
Dihydrolipoylprotein 1.8.1.4 Lipoylprotein
Protochlorophyllide 1.3.1.33 Chlorophyllide
Corticosterone 1.1.1.- 11-Dehydrocorticosterone
2-trans-Dodecenoyl-CoA 1.3.1.38 Lauroyl-CoA
Lauroyl-CoA 1.3.3.6 2-trans-Dodecenoyl-CoA
Lauroyl-CoA 1.3.99.- 2-trans-Dodecenoyl-CoA
Lauroyl-CoA 2.3.1.16 3-Oxotetradecanoyl-CoA
Acetyl-CoA 2.3.1.16 3-Oxotetradecanoyl-CoA
3-Oxotetradecanoyl-CoA 2.3.1.16 Lauroyl-CoA
3-Oxotetradecanoyl-CoA 2.3.1.16 Acetyl-CoA
Leukotriene_C4 2.3.2.2 Leukotriene_D4
Maleylpyruvate 5.2.1.2 3-Fumarylpyruvate
Maleylpyruvate 5.2.1.4 3-Fumarylpyruvate
_LPR_S_RPR_-Methylmalonate_semialdehyde 1.2.1.3 Methylmalonate
_LPR_S_RPR_-Methylmalonate_semialdehyde 1.2.3.1 Methylmalonate
Protoporphyrin 6.6.1.1 Magnesium_protoporphyrin
2-Aminomuconate_semialdehyde 1.2.1.32 2-Aminomuconate
Benzene-1,2,4-triol 1.13.11.37 2-Maleylacetate
cis-4-Carboxymethylenebut-2-en-4-olide 3.1.1.45 2-Maleylacetate
Monocarboxylic_acid_amide 3.5.1.4 Carboxylate
R-S-Glutathione 2.3.2.2 L-Glutamate
R-S-Glutathione 2.3.2.2 R-S-Cysteinylglycine
Sinapoyl_aldehyde 1.1.1.195 Sinapyl_alcohol
Sinapyl_alcohol 1.11.1.7 Syringyl_lignin
beta-D-Fructose 2.7.1.1 beta-D-Fructose_6-phosphate
beta-D-Fructose_6-phosphate 2.7.1.1 beta-D-Fructose
beta-D-Fructose 2.7.1.4 beta-D-Fructose_6-phosphate
beta-D-Fructose_6-phosphate 2.7.1.4 beta-D-Fructose
Sucrose_6-phosphate 3.2.1.26 beta-D-Fructose
beta-D-Fructose 3.2.1.26 Sucrose_6-phosphate
Sucrose_6-phosphate 3.2.1.26 alpha-D-Glucose_6-phosphate
alpha-D-Glucose_6-phosphate 3.2.1.26 Sucrose_6-phosphate
2',3'-Cyclic_CMP 3.1.4.16 3'-CMP
L-Formylkynurenine 3.7.1.3 Formylanthranilate
2-Hydroxyglutaryl-CoA 4.2.1.- Glutaconyl-1-CoA
Glutaconyl-1-CoA 4.2.1.- 2-Hydroxyglutaryl-CoA
10-Formyltetrahydrofolate 2.1.2.9 Tetrahydrofolate
N-Methyltyramine 2.1.1.- Hordenine
Precorrin_2 1.3.1.76 Sirohydrochlorin
Precorrin_2 2.1.1.130 Precorrin_3A
Xanthurenic_acid 2.1.1.- 8-Methoxykynurenate
_LPR_3R_RPR_-beta-Leucine 1.4.1.9 beta-Ketoisocaproate
beta-Ketoisocaproate 1.4.1.9 _LPR_3R_RPR_-beta-Leucine
2-Hydroxymuconate 5.3.2.- gamma-Oxalocrotonate
alpha-Isopropylmalate 4.2.1.33 2-Isopropylmaleate
2-Isopropylmaleate 4.2.1.33 alpha-Isopropylmalate
3-Cyano-L-alanine 2.3.2.2 gamma-Glutamyl-beta-cyanoalanine
3-Aminopropiononitrile 2.3.2.2 gamma-Glutamyl-beta-aminopropiononitrile
Glycochenodeoxycholate 3.5.1.24 Glycine
Glycochenodeoxycholate 3.5.1.24 Chenodeoxycholate
Taurochenodeoxycholate 3.5.1.24 Chenodeoxycholate
Taurochenodeoxycholate 3.5.1.24 Taurine
Estrone_3-sulfate 3.1.6.1 Estrone
Pentachlorophenol 1.14.13.50 Tetrachlorohydroquinone
trans-Tetradec-2-enoyl-CoA 1.3.1.38 Tetradecanoyl-CoA
Tetradecanoyl-CoA 1.3.3.6 trans-Tetradec-2-enoyl-CoA
Tetradecanoyl-CoA 1.3.99.- trans-Tetradec-2-enoyl-CoA
Tetradecanoyl-CoA 2.3.1.16 3-Oxopalmitoyl-CoA
Acetyl-CoA 2.3.1.16 3-Oxopalmitoyl-CoA
3-Oxopalmitoyl-CoA 2.3.1.16 Tetradecanoyl-CoA
3-Oxopalmitoyl-CoA 2.3.1.16 Acetyl-CoA
2,4-Dichlorophenol 1.14.13.20 3,5-Dichlorocatechol
Anthranilyl-CoA 1.14.13.40 2-Amino-5-oxocyclohex-1-enecarbonyl-CoA
2-Hydroxyglutarate 2.8.3.12 2-Hydroxyglutaryl-CoA
2-Hydroxyglutaryl-CoA 2.8.3.12 2-Hydroxyglutarate
_LPR_2R,3S_RPR_-3-Isopropylmalate 4.2.1.33 2-Isopropylmaleate
2-Isopropylmaleate 4.2.1.33 _LPR_2R,3S_RPR_-3-Isopropylmalate
4-Coumaryl_alcohol 1.11.1.7 p-Hydroxyphenyl_lignin
2-Oxoacid_oxime 1.14.13.- Aldoxime
Dodecanoyl-_LBK_acyl-carrier_protein_RBK_ 3.1.2.14 Dodecanoic_acid
Galactosylceramide 2.4.1.- Digalactosylceramide
GM4 3.2.1.18 Galactosylceramide
Digalactosylceramide 3.2.1.22 Galactosylceramide
3-Indoleacetonitrile 4.2.1.84 _LPR_Indol-3-yl_RPR_acetamide
N-Acetylputrescine 1.4.3.4 N4-Acetylaminobutanal
N-Methylputrescine 1.4.3.21 1-Methylpyrrolinium
N6-Acetyl-L-lysine 2.6.1.- 6-Acetamido-2-oxohexanoate
6-Acetamido-2-oxohexanoate 2.6.1.- N6-Acetyl-L-lysine
2-Succinylbenzoate 6.2.1.26 2-Succinylbenzoyl-CoA
_LPR_1R,6R_RPR_-6-Hydroxy-2-succinylcyclohexa-2,4-diene-1-carboxylate 4.2.1.113 2-Succinylbenzoate
Phosphatidylserine 3.1.1.32 2-Acyl-sn-glycero-3-phosphoserine
1-_LPR_5-Phospho-D-ribosyl_RPR_-ATP 3.6.1.31 Phosphoribosyl-AMP
Phosphoribosyl-AMP 3.5.4.19 5-_LPR_5-Phospho-D-ribosylaminoformimino_RPR_-1-_LPR_5-phosphoribosyl_RPR_-imidazole-4-carboxamide
3-Phosphonopyruvate 2.6.1.- 2-Amino-3-phosphonopropanoate
3-Phosphonopyruvate 4.1.1.82 Phosphonoacetaldehyde
Benzene-1,2,4-triol 1.13.11.37 3-Hydroxy-cis,cis-muconate
Imidazole-4-acetaldehyde 1.2.1.3 Imidazole-4-acetate
L-Sorbose 2.7.1.69 Sorbose_1-phosphate
1-Methylnicotinamide 1.2.3.1 N1-Methyl-4-pyridone-5-carboxamide
2,3-Dihydroxytoluene 1.13.11.2 2-Hydroxy-6-keto-2,4-heptadienoate
_LBK_Dihydrolipoyllysine-residue__LPR_2-methylpropanoyl_RPR_transferase_RBK__S-_LPR_3-methylbutanoyl_RPR_dihydrolipoyllysine 2.3.1.168 Enzyme_N6-_LPR_dihydrolipoyl_RPR_lysine
_LBK_Dihydrolipoyllysine-residue__LPR_2-methylpropanoyl_RPR_transferase_RBK__S-_LPR_3-methylbutanoyl_RPR_dihydrolipoyllysine 2.3.1.168 3-Methylbutanoyl-CoA
Maltose 2.7.1.69 Maltose_6'-phosphate
cis-1,2-Dihydronaphthalene-1,2-diol 1.3.1.29 Naphthalene-1,2-diol
Naphthalene-1,2-diol 1.13.11.56 2-Hydroxychromene-2-carboxylate
Fatty_acid 1.14.14.1 alpha-Hydroxy_fatty_acid
Tetrahydrofolate 2.1.2.10 NH3
Tetrahydrofolate 2.1.2.10 5,10-Methylenetetrahydrofolate
Tetrahydrofolate 2.1.2.10 Dihydrolipoylprotein
S-Aminomethyldihydrolipoylprotein 2.1.2.10 NH3
S-Aminomethyldihydrolipoylprotein 2.1.2.10 5,10-Methylenetetrahydrofolate
S-Aminomethyldihydrolipoylprotein 2.1.2.10 Dihydrolipoylprotein
5,10-Methylenetetrahydrofolate 2.1.2.10 Tetrahydrofolate
2-Oxohept-3-enedioate 4.2.1.- 2,4-Dihydroxyhept-2-enedioate
2-Hydroxyhepta-2,4-dienedioate 5.3.3.- 2-Oxohept-3-enedioate
2-Oxohept-3-enedioate 5.3.3.- 2-Hydroxyhepta-2,4-dienedioate
3-Hydroxyisovaleryl-CoA 4.2.1.17 3-Methylcrotonyl-CoA
3-Methylcrotonyl-CoA 4.2.1.17 3-Hydroxyisovaleryl-CoA
3-Methylcrotonyl-CoA 6.4.1.4 3-Methylglutaconyl-CoA
5-Methylthio-D-ribose 2.7.1.100 S-Methyl-5-thio-D-ribose_1-phosphate
5-Phosphoribosylamine 6.3.4.13 5'-Phosphoribosylglycinamide
Isopenicillin_N 5.1.1.17 Penicillin_N
Dimethylbenzimidazole 2.4.2.21 N1-_LPR_5-Phospho-alpha-D-ribosyl_RPR_-5,6-dimethylbenzimidazole
2-Aminoethylphosphonate 2.6.1.37 Phosphonoacetaldehyde
Phosphonoacetaldehyde 2.6.1.37 2-Aminoethylphosphonate
2-Acyl-1-alkyl-sn-glycero-3-phosphate 3.1.3.4 1-Alkyl-2-acylglycerol
21-Hydroxypregnenolone 5.3.3.1 11-Deoxycorticosterone
_LPR_S_RPR_-3-Hydroxydodecanoyl-CoA 4.2.1.17 2-trans-Dodecenoyl-CoA
2-trans-Dodecenoyl-CoA 4.2.1.17 _LPR_S_RPR_-3-Hydroxydodecanoyl-CoA
3-Hydroxy-L-kynurenine 2.6.1.7 4-_LPR_2-Amino-3-hydroxyphenyl_RPR_-2,4-dioxobutanoate
3-Hydroxy-L-kynurenine 4.1.1.- 3-Hydroxykynurenamine
O-Phospho-L-serine 2.6.1.52 3-Phosphonooxypyruvate
3-Phosphonooxypyruvate 2.6.1.52 O-Phospho-L-serine
_LPR_S_RPR_-Methylmalonate_semialdehyde 2.6.1.18 L-3-Amino-isobutanoate
L-3-Amino-isobutanoate 2.6.1.18 _LPR_S_RPR_-Methylmalonate_semialdehyde
N2-Succinyl-L-arginine 3.5.3.23 N2-Succinyl-L-ornithine
2,3,4,5-Tetrahydrodipicolinate 1.3.1.26 L-2,3-Dihydrodipicolinate
L-2,3-Dihydrodipicolinate 1.3.1.26 2,3,4,5-Tetrahydrodipicolinate
_LPR_2S,3S_RPR_-3-Hydroxy-2-methylbutanoyl-CoA 1.1.1.35 2-Methylacetoacetyl-CoA
2-Methylacetoacetyl-CoA 1.1.1.35 _LPR_2S,3S_RPR_-3-Hydroxy-2-methylbutanoyl-CoA
2-Methylbut-2-enoyl-CoA 4.2.1.17 _LPR_2S,3S_RPR_-3-Hydroxy-2-methylbutanoyl-CoA
2-_LPR_Formamido_RPR_-N1-_LPR_5'-phosphoribosyl_RPR_acetamidine 6.3.3.1 Aminoimidazole_ribotide
1-_LPR_5-Phospho-D-ribosyl_RPR_-5-amino-4-imidazolecarboxylate 4.1.1.21 Aminoimidazole_ribotide
Aminoimidazole_ribotide 4.1.1.21 1-_LPR_5-Phospho-D-ribosyl_RPR_-5-amino-4-imidazolecarboxylate
4-Phospho-D-erythronate 1.1.1.290 2-Oxo-3-hydroxy-4-phosphobutanoate
2-Oxo-3-hydroxy-4-phosphobutanoate 1.1.1.290 4-Phospho-D-erythronate
N-Glycoloyl-neuraminate 2.7.7.43 CMP-N-glycoloylneuraminate
CMP-N-glycoloylneuraminate 2.7.7.43 N-Glycoloyl-neuraminate
N2-Succinyl-L-ornithine 2.6.1.81 N-Succinyl-L-glutamate_5-semialdehyde
cis-4-Hydroxy-D-proline 1.4.3.3 1-Pyrroline-4-hydroxy-2-carboxylate
Streptidine_6-phosphate 2.4.2.27 O-1,4-alpha-L-Dihydrostreptosyl-streptidine_6-phosphate
dTDP-L-dihydrostreptose 2.4.2.27 O-1,4-alpha-L-Dihydrostreptosyl-streptidine_6-phosphate
gamma-Oxalocrotonate 4.1.1.- 4-Hydroxy-2-oxopentanoate
2-Methylprop-2-enoyl-CoA 4.2.1.17 _LPR_S_RPR_-3-Hydroxyisobutyryl-CoA
D-4'-Phosphopantothenate 6.3.2.5 _LPR_R_RPR_-4'-Phosphopantothenoyl-L-cysteine
L-Cysteine 6.3.2.5 _LPR_R_RPR_-4'-Phosphopantothenoyl-L-cysteine
Magnesium_protoporphyrin 2.1.1.11 Magnesium_protoporphyrin_monomethyl_ester
2-Aminoethylphosphonate 2.7.7.14 CMP-2-aminoethylphosphonate
2-Aminoethylphosphonate 1.1.99.- 1-Hydroxy-2-aminoethylphosphonate
_LPR_R_RPR_-3-Hydroxybutanoyl-CoA 2.3.1.- Poly-beta-hydroxybutyrate
Poly-beta-hydroxybutyrate 2.3.1.- _LPR_R_RPR_-3-Hydroxybutanoyl-CoA
3,4',5-Trihydroxystilbene 1.14.-.- 3,3',4'5-Tetrahydroxystilbene
4-Chlorocatechol 1.13.11.1 3-Chloro-cis,cis-muconate
3-Chloro-cis,cis-muconate 5.5.1.7 2-Chloro-2,5-dihydro-5-oxofuran-2-acetate
CDP-4-dehydro-3,6-dideoxy-D-glucose 1.-.-.- CDP-3,6-dideoxy-D-glucose
CDP-3,6-dideoxy-D-glucose 5.1.3.10 CDP-3,6-dideoxy-D-mannose
CDP-3,6-dideoxy-D-mannose 5.1.3.10 CDP-3,6-dideoxy-D-glucose
2-Pyrone-4,6-dicarboxylate 3.1.1.57 4-Carboxy-2-hydroxyhexa-2,4-dienedioate
4-Carboxy-2-hydroxyhexa-2,4-dienedioate 3.1.1.57 2-Pyrone-4,6-dicarboxylate
3-O-Methylgallate 1.13.11.8 2-Pyrone-4,6-dicarboxylate
6-Pyruvoyltetrahydropterin 1.1.1.220 6-Lactoyl-5,6,7,8-tetrahydropterin
2-Amino-4-hydroxy-6-_LPR_erythro-1,2,3-trihydroxypropyl_RPR_dihydropteridine_triphosphate 4.2.3.12 6-Pyruvoyltetrahydropterin
Iminoaspartate 2.5.1.72 Quinolinate
Glycerone_phosphate 2.5.1.72 Quinolinate
Dopamine 1.4.3.4 3,4-Dihydroxyphenylacetaldehyde
Dopamine 1.4.3.21 3,4-Dihydroxyphenylacetaldehyde
Dopamine 2.1.1.6 3-Methoxytyramine
4-Hydroxyphenylacetaldehyde 1.1.1.90 4-Hydroxyphenylethanol
_LPR_Z_RPR_-4-Hydroxyphenylacetaldehyde-oxime 1.14.13.- 4-Hydroxymandelonitrile
5beta-Androstane-3,17-dione 1.1.1.50 3alpha-Hydroxy-5beta-androstan-17-one
Acylglycerone_phosphate 2.5.1.26 O-Alkylglycerone_phosphate
Protein_N6,N6,N6-trimethyl-L-lysine 3.4.-.- N6,N6,N6-Trimethyl-L-lysine
2-Amino-3-carboxymuconate_semialdehyde 4.1.1.45 2-Aminomuconate_semialdehyde
5'-Phosphoribosylglycinamide 2.1.2.2 5'-Phosphoribosyl-N-formylglycinamide
10-Formyltetrahydrofolate 2.1.2.2 Tetrahydrofolate
Tetrahydrofolate 2.1.2.2 10-Formyltetrahydrofolate
5,10-Methenyltetrahydrofolate 2.1.2.2 Tetrahydrofolate
5-Methyl-5,6,7,8-tetrahydromethanopterin 2.1.1.86 5,6,7,8-Tetrahydromethanopterin
5,6,7,8-Tetrahydromethanopterin 2.1.1.86 5-Methyl-5,6,7,8-tetrahydromethanopterin
5-Methyl-5,6,7,8-tetrahydromethanopterin 2.1.1.86 2-_LPR_Methylthio_RPR_ethanesulfonate
2-_LPR_Methylthio_RPR_ethanesulfonate 2.1.1.86 5-Methyl-5,6,7,8-tetrahydromethanopterin
2-Mercaptoethanesulfonate 2.1.1.86 5,6,7,8-Tetrahydromethanopterin
5,6,7,8-Tetrahydromethanopterin 2.1.1.86 2-Mercaptoethanesulfonate
2-Mercaptoethanesulfonate 2.1.1.86 2-_LPR_Methylthio_RPR_ethanesulfonate
2-_LPR_Methylthio_RPR_ethanesulfonate 2.1.1.86 2-Mercaptoethanesulfonate
Malonyl-_LBK_acyl-carrier_protein_RBK_ 2.3.1.41 Acetoacetyl-_LBK_acp_RBK_
Malonyl-_LBK_acyl-carrier_protein_RBK_ 2.3.1.179 Acetoacetyl-_LBK_acp_RBK_
Acetyl-_LBK_acyl-carrier_protein_RBK_ 2.3.1.41 Acetoacetyl-_LBK_acp_RBK_
Acetyl-_LBK_acyl-carrier_protein_RBK_ 2.3.1.179 Acetoacetyl-_LBK_acp_RBK_
N6-Acetyl-N6-hydroxy-L-lysine 6.3.2.27 Aerobactin
1-Alkyl-sn-glycero-3-phosphate 2.3.1.- 2-Acyl-1-alkyl-sn-glycero-3-phosphate
2,3,4,5-Tetrahydrodipicolinate 2.3.1.89 N-Acetyl-L-2-amino-6-oxopimelate
2,3,4,5-Tetrahydrodipicolinate 2.3.1.117 N-Succinyl-2-L-amino-6-oxoheptanedioate
Homoisocitrate 4.2.1.36 _LPR_Z_RPR_-But-1-ene-1,2,4-tricarboxylate
_LPR_Z_RPR_-But-1-ene-1,2,4-tricarboxylate 4.2.1.36 Homoisocitrate
2-Dehydro-3-deoxy-D-xylonate 1.1.1.- 5-Hydroxy-2,4-dioxopentanoate
5-Hydroxy-2,4-dioxopentanoate 1.1.1.- 2-Dehydro-3-deoxy-D-xylonate
3-_LPR_2,3-Dihydroxyphenyl_RPR_propanoate 1.13.11.16 2-Hydroxy-6-oxonona-2,4-diene-1,9-dioate
3-D-Glucosyl-1,2-diacylglycerol 2.4.1.- Diglucosyl-diacylglycerol
1-_LPR_5'-Phosphoribosyl_RPR_-5-amino-4-imidazolecarboxamide 2.4.2.7 5-Amino-4-imidazolecarboxyamide
5-Amino-4-imidazolecarboxyamide 2.4.2.7 1-_LPR_5'-Phosphoribosyl_RPR_-5-amino-4-imidazolecarboxamide
5-Carboxymethyl-2-hydroxymuconate 5.3.3.10 5-Carboxy-2-oxohept-3-enedioate
5-Carboxy-2-oxohept-3-enedioate 4.1.1.68 2-Hydroxyhepta-2,4-dienedioate
4-_LPR_4-Deoxy-alpha-D-gluc-4-enuronosyl_RPR_-D-galacturonate 4.2.2.6 5-Dehydro-4-deoxy-D-glucuronate
5-Dehydro-4-deoxy-D-glucuronate 5.3.1.17 _LPR_4S_RPR_-4,6-Dihydroxy-2,5-dioxohexanoate
_LPR_4S_RPR_-4,6-Dihydroxy-2,5-dioxohexanoate 5.3.1.17 5-Dehydro-4-deoxy-D-glucuronate
Holo-_LBK_carboxylase_RBK_ 6.3.4.14 Carboxybiotin-carboxyl-carrier_protein
Carboxybiotin-carboxyl-carrier_protein 6.4.1.2 Holo-_LBK_carboxylase_RBK_
Holo-_LBK_carboxylase_RBK_ 6.4.1.2 Carboxybiotin-carboxyl-carrier_protein
Carboxybiotin-carboxyl-carrier_protein 6.4.1.2 Malonyl-CoA
Malonyl-CoA 6.4.1.2 Carboxybiotin-carboxyl-carrier_protein
Acetyl-CoA 6.4.1.2 Holo-_LBK_carboxylase_RBK_
Holo-_LBK_carboxylase_RBK_ 6.4.1.2 Acetyl-CoA
Malonyl-CoA 6.4.1.2 Acetyl-CoA
N-_LPR__LPR_R_RPR_-Pantothenoyl_RPR_-L-cysteine 2.7.1.33 _LPR_R_RPR_-4'-Phosphopantothenoyl-L-cysteine
Lactose 2.7.1.69 Lactose_6-phosphate
Salicin 2.7.1.69 Salicin_6-phosphate
4-Carboxy-2-hydroxy-cis,cis-muconate 4.2.1.- 4-Carboxy-4-hydroxy-2-oxoadipate
L-Homocysteine 2.1.1.14 L-Methionine
2-Hydroxy-5-carboxymethylmuconate_semialdehyde 1.2.1.60 5-Carboxymethyl-2-hydroxymuconate
5-Carboxymethyl-2-hydroxymuconate 1.2.1.60 2-Hydroxy-5-carboxymethylmuconate_semialdehyde
S-Methyl-5-thio-D-ribose_1-phosphate 5.3.1.23 S-Methyl-5-thio-D-ribulose_1-phosphate
2-Methylcitrate 4.2.1.79 _LPR_Z_RPR_-But-2-ene-1,2,3-tricarboxylate
_LPR_2R,3S_RPR_-3-Isopropylmalate 1.1.1.85 _LPR_2S_RPR_-2-Isopropyl-3-oxosuccinate
_LPR_2S_RPR_-2-Isopropyl-3-oxosuccinate 1.1.1.85 _LPR_2R,3S_RPR_-3-Isopropylmalate
But-2-enoyl-_LBK_acyl-carrier_protein_RBK_ 1.3.1.9 Butyryl-_LBK_acp_RBK_
Butyryl-_LBK_acp_RBK_ 1.3.1.9 But-2-enoyl-_LBK_acyl-carrier_protein_RBK_
But-2-enoyl-_LBK_acyl-carrier_protein_RBK_ 1.3.1.10 Butyryl-_LBK_acp_RBK_
Butyryl-_LBK_acp_RBK_ 1.3.1.10 But-2-enoyl-_LBK_acyl-carrier_protein_RBK_
N-Acetylneuraminate_9-phosphate 2.5.1.56 N-Acetyl-D-mannosamine_6-phosphate
N-Acetyl-D-mannosamine_6-phosphate 2.5.1.56 N-Acetylneuraminate_9-phosphate
_LPR_R_RPR_-2,3-Dihydroxy-3-methylbutanoate 1.1.1.86 3-Hydroxy-3-methyl-2-oxobutanoic_acid
3-Hydroxy-3-methyl-2-oxobutanoic_acid 1.1.1.86 _LPR_R_RPR_-2,3-Dihydroxy-3-methylbutanoate
_LPR_R_RPR_-2,3-Dihydroxy-3-methylbutanoate 4.2.1.9 3-Methyl-2-oxobutanoic_acid
L-1-Pyrroline-3-hydroxy-5-carboxylate 1.5.1.12 L-erythro-4-Hydroxyglutamate
5-_LPR_2-Hydroxyethyl_RPR_-4-methylthiazole 2.7.1.50 4-Methyl-5-_LPR_2-phosphoethyl_RPR_-thiazole
2-Acetyl-1-alkyl-sn-glycero-3-phosphocholine 3.1.1.47 1-Organyl-2-lyso-sn-glycero-3-phosphocholine
5-Amino-6-_LPR_1-D-ribitylamino_RPR_uracil 2.5.1.78 6,7-Dimethyl-8-_LPR_D-ribityl_RPR_lumazine
L-3,4-Dihydroxybutan-2-one_4-phosphate 2.5.1.78 6,7-Dimethyl-8-_LPR_D-ribityl_RPR_lumazine
5'-Phosphoribosyl-N-formylglycinamide 6.3.5.3 2-_LPR_Formamido_RPR_-N1-_LPR_5'-phosphoribosyl_RPR_acetamidine
5,10-Methylenetetrahydromethanopterin 1.5.99.11 5-Methyl-5,6,7,8-tetrahydromethanopterin
5-Methyl-5,6,7,8-tetrahydromethanopterin 1.5.99.11 5,10-Methylenetetrahydromethanopterin
N-Acetyl-L-2-amino-6-oxopimelate 2.6.1.- N6-Acetyl-LL-2,6-diaminoheptanedioate
Digalactosyl-diacylglycerol 3.2.1.22 1,2-Diacyl-3-beta-D-galactosyl-sn-glycerol
N-Succinyl-LL-2,6-diaminoheptanedioate 2.6.1.17 N-Succinyl-2-L-amino-6-oxoheptanedioate
N-Succinyl-2-L-amino-6-oxoheptanedioate 2.6.1.17 N-Succinyl-LL-2,6-diaminoheptanedioate
_LPR_E_RPR_-4-Oxobut-1-ene-1,2,4-tricarboxylate 4.2.1.83 4-Carboxy-4-hydroxy-2-oxoadipate
4-Carboxy-2-hydroxymuconate_semialdehyde 3.7.1.- 4-Methylene-2-oxoglutarate
4-Carboxy-2-hydroxymuconate_semialdehyde 5.5.1.1 2-Hydroxy-2-hydropyrone-4,6-dicarboxylate
2-Hydroxy-2-hydropyrone-4,6-dicarboxylate 5.5.1.1 4-Carboxy-2-hydroxymuconate_semialdehyde
_LPR_4R,5S_RPR_-4,5,6-Trihydroxy-2,3-dioxohexanoate 4.1.1.- L-Xylonate
L-Xylonate 4.1.1.- _LPR_4R,5S_RPR_-4,5,6-Trihydroxy-2,3-dioxohexanoate
Undecaprenyl-diphospho-N-acetylmuramoyl-_LPR_N-acetylglucosamine_RPR_-L-alanyl-D-glutamyl-meso-2,6-diaminopimeloyl-D-alanyl-D-alanine 2.4.1.129 di-trans,poly-cis-Undecaprenyl_diphosphate
_LPR_3R_RPR_-3-Hydroxybutanoyl-_LBK_acyl-carrier_protein_RBK_ 1.1.1.100 Acetoacetyl-_LBK_acp_RBK_
Acetoacetyl-_LBK_acp_RBK_ 1.1.1.100 _LPR_3R_RPR_-3-Hydroxybutanoyl-_LBK_acyl-carrier_protein_RBK_
3-Oxodecanoyl-_LBK_acp_RBK_ 1.1.1.100 _LPR_3R_RPR_-3-Hydroxydecanoyl-_LBK_acyl-carrier_protein_RBK_
_LPR_3R_RPR_-3-Hydroxydecanoyl-_LBK_acyl-carrier_protein_RBK_ 1.1.1.100 3-Oxodecanoyl-_LBK_acp_RBK_
_LPR_3R_RPR_-3-Hydroxydecanoyl-_LBK_acyl-carrier_protein_RBK_ 4.2.1.60 trans-Dec-2-enoyl-_LBK_acp_RBK_
trans-Dec-2-enoyl-_LBK_acp_RBK_ 4.2.1.60 _LPR_3R_RPR_-3-Hydroxydecanoyl-_LBK_acyl-carrier_protein_RBK_
3-Oxooctanoyl-_LBK_acp_RBK_ 1.1.1.100 _LPR_3R_RPR_-3-Hydroxyoctanoyl-_LBK_acyl-carrier_protein_RBK_
_LPR_3R_RPR_-3-Hydroxyoctanoyl-_LBK_acyl-carrier_protein_RBK_ 1.1.1.100 3-Oxooctanoyl-_LBK_acp_RBK_
Coenzyme_M_7-mercaptoheptanoylthreonine-phosphate_heterodisulfide 1.8.98.1 Methanophenazine
Coenzyme_M_7-mercaptoheptanoylthreonine-phosphate_heterodisulfide 1.8.98.1 2-Mercaptoethanesulfonate
Coenzyme_M_7-mercaptoheptanoylthreonine-phosphate_heterodisulfide 1.8.98.1 N-_LPR_7-Mercaptoheptanoyl_RPR_threonine_3-O-phosphate
Dihydromethanophenazine 1.8.98.1 Methanophenazine
Dihydromethanophenazine 1.8.98.1 2-Mercaptoethanesulfonate
Dihydromethanophenazine 1.8.98.1 N-_LPR_7-Mercaptoheptanoyl_RPR_threonine_3-O-phosphate
3-Oxohexadecanoyl-_LBK_acp_RBK_ 1.1.1.100 _LPR_3R_RPR_-3-Hydroxypalmitoyl-_LBK_acyl-carrier_protein_RBK_
_LPR_3R_RPR_-3-Hydroxypalmitoyl-_LBK_acyl-carrier_protein_RBK_ 1.1.1.100 3-Oxohexadecanoyl-_LBK_acp_RBK_
UDP-2,3-bis_LPR_3-hydroxytetradecanoyl_RPR_glucosamine 3.6.1.- 2,3-Bis_LPR_3-hydroxytetradecanoyl_RPR_-beta-D-glucosaminyl_1-phosphate
UDP-3-O-_LPR_3-hydroxytetradecanoyl_RPR_-D-glucosamine 2.3.1.- UDP-2,3-bis_LPR_3-hydroxytetradecanoyl_RPR_glucosamine
N-_LPR_5'-Phospho-D-1'-ribulosylformimino_RPR_-5-amino-1-_LPR_5''-phospho-D-ribosyl_RPR_-4-imidazolecarboxamide 2.4.2.- D-erythro-1-_LPR_Imidazol-4-yl_RPR_glycerol_3-phosphate
N-_LPR_5'-Phospho-D-1'-ribulosylformimino_RPR_-5-amino-1-_LPR_5''-phospho-D-ribosyl_RPR_-4-imidazolecarboxamide 4.1.3.- D-erythro-1-_LPR_Imidazol-4-yl_RPR_glycerol_3-phosphate
N-_LPR_5'-Phospho-D-1'-ribulosylformimino_RPR_-5-amino-1-_LPR_5''-phospho-D-ribosyl_RPR_-4-imidazolecarboxamide 2.4.2.- 1-_LPR_5'-Phosphoribosyl_RPR_-5-amino-4-imidazolecarboxamide
N-_LPR_5'-Phospho-D-1'-ribulosylformimino_RPR_-5-amino-1-_LPR_5''-phospho-D-ribosyl_RPR_-4-imidazolecarboxamide 4.1.3.- 1-_LPR_5'-Phosphoribosyl_RPR_-5-amino-4-imidazolecarboxamide
1-_LPR_5'-Phosphoribosyl_RPR_-5-amino-4-_LPR_N-succinocarboxamide_RPR_-imidazole 4.3.2.2 1-_LPR_5'-Phosphoribosyl_RPR_-5-amino-4-imidazolecarboxamide
1-_LPR_5'-Phosphoribosyl_RPR_-5-amino-4-imidazolecarboxamide 4.3.2.2 1-_LPR_5'-Phosphoribosyl_RPR_-5-amino-4-_LPR_N-succinocarboxamide_RPR_-imidazole
1-_LPR_5'-Phosphoribosyl_RPR_-5-amino-4-imidazolecarboxamide 2.1.2.3 1-_LPR_5'-Phosphoribosyl_RPR_-5-formamido-4-imidazolecarboxamide
10-Formyltetrahydrofolate 2.1.2.3 Tetrahydrofolate
Tetrahydrofolate 2.1.2.3 10-Formyltetrahydrofolate
3-Oxotetradecanoyl-_LBK_acp_RBK_ 1.1.1.100 _LPR_3R_RPR_-3-Hydroxytetradecanoyl-_LBK_acyl-carrier_protein_RBK_
_LPR_3R_RPR_-3-Hydroxytetradecanoyl-_LBK_acyl-carrier_protein_RBK_ 1.1.1.100 3-Oxotetradecanoyl-_LBK_acp_RBK_
UDP-N-acetyl-D-glucosamine 2.3.1.129 UDP-3-O-_LPR_3-hydroxytetradecanoyl_RPR_-N-acetylglucosamine
UDP-N-acetylmuramoyl-L-alanyl-gamma-D-glutamyl-L-lysine 6.3.2.10 UDPMurAc_LPR_oyl-L-Ala-D-gamma-Glu-L-Lys-D-Ala-D-Ala_RPR_
D-Alanyl-D-alanine 6.3.2.10 UDPMurAc_LPR_oyl-L-Ala-D-gamma-Glu-L-Lys-D-Ala-D-Ala_RPR_
UDP-3-O-_LPR_3-hydroxytetradecanoyl_RPR_-N-acetylglucosamine 3.5.1.- UDP-3-O-_LPR_3-hydroxytetradecanoyl_RPR_-D-glucosamine
1-_LPR_5-Phospho-D-ribosyl_RPR_-5-amino-4-imidazolecarboxylate 6.3.2.6 1-_LPR_5'-Phosphoribosyl_RPR_-5-amino-4-_LPR_N-succinocarboxamide_RPR_-imidazole
1-_LPR_5'-Phosphoribosyl_RPR_-5-amino-4-_LPR_N-succinocarboxamide_RPR_-imidazole 6.3.2.6 1-_LPR_5-Phospho-D-ribosyl_RPR_-5-amino-4-imidazolecarboxylate
N1-_LPR_5-Phospho-alpha-D-ribosyl_RPR_-5,6-dimethylbenzimidazole 3.1.3.73 alpha-Ribazole
2,3-Bis_LPR_3-hydroxytetradecanoyl_RPR_-beta-D-glucosaminyl_1-phosphate 2.4.1.182 2,3,2',3'-Tetrakis_LPR_3-hydroxytetradecanoyl_RPR_-D-glucosaminyl-1,6-beta-D-glucosamine_1-phosphate
UDP-2,3-bis_LPR_3-hydroxytetradecanoyl_RPR_glucosamine 2.4.1.182 2,3,2',3'-Tetrakis_LPR_3-hydroxytetradecanoyl_RPR_-D-glucosaminyl-1,6-beta-D-glucosamine_1-phosphate
UDP-N-acetylmuramoyl-L-alanyl-D-gamma-glutamyl-meso-2,6-diaminopimelate 6.3.2.10 UDP-N-acetylmuramoyl-L-alanyl-D-glutamyl-6-carboxy-L-lysyl-D-alanyl-D-alanine
D-Alanyl-D-alanine 6.3.2.10 UDP-N-acetylmuramoyl-L-alanyl-D-glutamyl-6-carboxy-L-lysyl-D-alanyl-D-alanine
2-Amino-4-hydroxy-6-_LPR_erythro-1,2,3-trihydroxypropyl_RPR_dihydropteridine_triphosphate 3.1.3.1 2-Amino-4-hydroxy-6-_LPR_D-erythro-1,2,3-trihydroxypropyl_RPR_-7,8-dihydropteridine
Dihydroneopterin_phosphate 3.6.1.- 2-Amino-4-hydroxy-6-_LPR_D-erythro-1,2,3-trihydroxypropyl_RPR_-7,8-dihydropteridine
2-Amino-4-hydroxy-6-_LPR_erythro-1,2,3-trihydroxypropyl_RPR_dihydropteridine_triphosphate 3.6.1.- Dihydroneopterin_phosphate
2,5-Diamino-6-_LPR_5'-triphosphoryl-3',4'-trihydroxy-2'-oxopentyl_RPR_-amino-4-oxopyrimidine 3.5.4.16 2-Amino-4-hydroxy-6-_LPR_erythro-1,2,3-trihydroxypropyl_RPR_dihydropteridine_triphosphate
5-_LPR_5-Phospho-D-ribosylaminoformimino_RPR_-1-_LPR_5-phosphoribosyl_RPR_-imidazole-4-carboxamide 5.3.1.16 N-_LPR_5'-Phospho-D-1'-ribulosylformimino_RPR_-5-amino-1-_LPR_5''-phospho-D-ribosyl_RPR_-4-imidazolecarboxamide
2,3,2',3'-Tetrakis_LPR_3-hydroxytetradecanoyl_RPR_-D-glucosaminyl-1,6-beta-D-glucosamine_1-phosphate 2.7.1.130 2,3,2'3'-Tetrakis_LPR_3-hydroxytetradecanoyl_RPR_-D-glucosaminyl-1,6-beta-D-glucosamine_1,4'-bisphosphate
CMP-3-deoxy-D-manno-octulosonate 2.-.-.- 3-Deoxy-D-manno-octulosonyl-lipid_IV_LPR_A_RPR_
2,3,2'3'-Tetrakis_LPR_3-hydroxytetradecanoyl_RPR_-D-glucosaminyl-1,6-beta-D-glucosamine_1,4'-bisphosphate 2.-.-.- 3-Deoxy-D-manno-octulosonyl-lipid_IV_LPR_A_RPR_
3-Ureidoisobutyrate 3.5.1.6 3-Aminoisobutyric_acid
2-_LPR_alpha-Hydroxyethyl_RPR_thiamine_diphosphate 2.2.1.6 _LPR_S_RPR_-2-Acetolactate
2-Oxobutanoate 2.2.1.6 _LPR_S_RPR_-2-Aceto-2-hydroxybutanoate
2-_LPR_alpha-Hydroxyethyl_RPR_thiamine_diphosphate 2.2.1.6 _LPR_S_RPR_-2-Aceto-2-hydroxybutanoate
N-Methylhistamine 1.4.3.4 Methylimidazole_acetaldehyde
16alpha-Hydroxydehydroepiandrosterone 5.3.3.1 16alpha-Hydroxyandrost-4-ene-3,17-dione
Estriol 1.1.1.62 16alpha-Hydroxyestrone
16alpha-Hydroxyestrone 1.1.1.62 Estriol
trans-Dodec-2-enoyl-_LBK_acp_RBK_ 1.3.1.9 Dodecanoyl-_LBK_acyl-carrier_protein_RBK_
Dodecanoyl-_LBK_acyl-carrier_protein_RBK_ 1.3.1.9 trans-Dodec-2-enoyl-_LBK_acp_RBK_
trans-Dodec-2-enoyl-_LBK_acp_RBK_ 1.3.1.10 Dodecanoyl-_LBK_acyl-carrier_protein_RBK_
Dodecanoyl-_LBK_acyl-carrier_protein_RBK_ 1.3.1.10 trans-Dodec-2-enoyl-_LBK_acp_RBK_
Malonyl-_LBK_acyl-carrier_protein_RBK_ 2.3.1.41 3-Oxotetradecanoyl-_LBK_acp_RBK_
Malonyl-_LBK_acyl-carrier_protein_RBK_ 2.3.1.179 3-Oxotetradecanoyl-_LBK_acp_RBK_
Dodecanoyl-_LBK_acyl-carrier_protein_RBK_ 2.3.1.41 3-Oxotetradecanoyl-_LBK_acp_RBK_
Dodecanoyl-_LBK_acyl-carrier_protein_RBK_ 2.3.1.179 3-Oxotetradecanoyl-_LBK_acp_RBK_
5-Amino-4-imidazole_carboxylate 4.1.1.- 5-Aminoimidazole
3-Oxopalmitoyl-CoA 1.1.1.35 _LPR_S_RPR_-3-Hydroxyhexadecanoyl-CoA
_LPR_S_RPR_-3-Hydroxyhexadecanoyl-CoA 1.1.1.35 3-Oxopalmitoyl-CoA
_LPR_S_RPR_-3-Hydroxyhexadecanoyl-CoA 4.2.1.17 trans-Hexadec-2-enoyl-CoA
trans-Hexadec-2-enoyl-CoA 4.2.1.17 _LPR_S_RPR_-3-Hydroxyhexadecanoyl-CoA
3-Oxotetradecanoyl-CoA 1.1.1.35 _LPR_S_RPR_-3-Hydroxytetradecanoyl-CoA
_LPR_S_RPR_-3-Hydroxytetradecanoyl-CoA 1.1.1.35 3-Oxotetradecanoyl-CoA
_LPR_S_RPR_-3-Hydroxytetradecanoyl-CoA 4.2.1.17 trans-Tetradec-2-enoyl-CoA
trans-Tetradec-2-enoyl-CoA 4.2.1.17 _LPR_S_RPR_-3-Hydroxytetradecanoyl-CoA
3-Oxododecanoyl-CoA 1.1.1.35 _LPR_S_RPR_-3-Hydroxydodecanoyl-CoA
_LPR_S_RPR_-3-Hydroxydodecanoyl-CoA 1.1.1.35 3-Oxododecanoyl-CoA
Acetyl-CoA 2.3.1.16 3-Oxododecanoyl-CoA
Decanoyl-CoA 2.3.1.16 3-Oxododecanoyl-CoA
3-Oxododecanoyl-CoA 2.3.1.16 Acetyl-CoA
3-Oxododecanoyl-CoA 2.3.1.16 Decanoyl-CoA
3-Oxodecanoyl-CoA 1.1.1.35 _LPR_S_RPR_-Hydroxydecanoyl-CoA
_LPR_S_RPR_-Hydroxydecanoyl-CoA 1.1.1.35 3-Oxodecanoyl-CoA
_LPR_S_RPR_-Hydroxydecanoyl-CoA 4.2.1.17 trans-Dec-2-enoyl-CoA
trans-Dec-2-enoyl-CoA 4.2.1.17 _LPR_S_RPR_-Hydroxydecanoyl-CoA
3-Oxooctanoyl-CoA 1.1.1.35 _LPR_S_RPR_-3-Hydroxyoctanoyl-CoA
_LPR_S_RPR_-3-Hydroxyoctanoyl-CoA 1.1.1.35 3-Oxooctanoyl-CoA
_LPR_S_RPR_-3-Hydroxyoctanoyl-CoA 4.2.1.17 trans-Oct-2-enoyl-CoA
trans-Oct-2-enoyl-CoA 4.2.1.17 _LPR_S_RPR_-3-Hydroxyoctanoyl-CoA
Acetyl-CoA 2.3.1.16 3-Oxooctanoyl-CoA
Hexanoyl-CoA 2.3.1.16 3-Oxooctanoyl-CoA
3-Oxooctanoyl-CoA 2.3.1.16 Hexanoyl-CoA
3-Oxooctanoyl-CoA 2.3.1.16 Acetyl-CoA
3-Oxohexanoyl-CoA 1.1.1.35 _LPR_S_RPR_-Hydroxyhexanoyl-CoA
_LPR_S_RPR_-Hydroxyhexanoyl-CoA 1.1.1.35 3-Oxohexanoyl-CoA
_LPR_S_RPR_-Hydroxyhexanoyl-CoA 4.2.1.17 trans-Hex-2-enoyl-CoA
trans-Hex-2-enoyl-CoA 4.2.1.17 _LPR_S_RPR_-Hydroxyhexanoyl-CoA
Hexanoyl-CoA 1.3.3.6 trans-Hex-2-enoyl-CoA
trans-Dec-2-enoyl-CoA 1.3.1.38 Decanoyl-CoA
Decanoyl-CoA 1.3.3.6 trans-Dec-2-enoyl-CoA
Decanoyl-CoA 1.3.99.- trans-Dec-2-enoyl-CoA
19-Hydroxyandrost-4-ene-3,17-dione 1.14.14.1 19-Oxoandrost-4-ene-3,17-dione
19-Hydroxytestosterone 1.14.14.1 19-Oxotestosterone
2-Hydroxyestrone 2.1.1.6 2-Methoxyestrone
2-Hydroxyestradiol 2.1.1.6 2-Methoxyestradiol-17beta
L-Selenomethionine 4.4.1.1 Methaneselenol
Methaneselenol 4.4.1.1 L-Selenomethionine
L-Selenomethionine 4.4.1.11 Methaneselenol
Methaneselenol 4.4.1.11 L-Selenomethionine
4-Hydroxyphenylacetyl-CoA 2.3.1.- p-Hydroxyphenylacetylglycine
beta-D-Fructose_6-phosphate 2.7.1.11 beta-D-Fructose_1,6-bisphosphate
beta-D-Fructose_1,6-bisphosphate 3.1.3.11 beta-D-Fructose_6-phosphate
_LPR_4R,5S_RPR_-4,5,6-Trihydroxy-2,3-dioxohexanoate 4.1.1.- L-Lyxonate
L-Lyxonate 4.1.1.- _LPR_4R,5S_RPR_-4,5,6-Trihydroxy-2,3-dioxohexanoate
Dehydroascorbate 3.1.1.17 _LPR_4R,5S_RPR_-4,5,6-Trihydroxy-2,3-dioxohexanoate
Phytoene 1.14.99.- Phytofluene
Phytofluene 1.14.99.- zeta-Carotene
3alpha,7alpha-Dihydroxy-5beta-cholest-24-enoyl-CoA 4.2.1.107 3alpha,7alpha,24-Trihydroxy-5beta-cholestanoyl-CoA
3alpha,7alpha,24-Trihydroxy-5beta-cholestanoyl-CoA 1.1.1.35 3alpha,7alpha-Dihydroxy-5beta-24-oxocholestanoyl-CoA
3alpha,7alpha,12alpha,24-Tetrahydroxy-5beta-cholestanoyl-CoA 1.1.1.35 3alpha,7alpha,12alpha-Trihydroxy-5beta-24-oxocholestanoyl-CoA
3alpha,7alpha,12alpha-Trihydroxy-5beta-cholest-24-enoyl-CoA 4.2.1.107 3alpha,7alpha,12alpha,24-Tetrahydroxy-5beta-cholestanoyl-CoA
7alpha-Hydroxy-5beta-cholestan-3-one 1.1.1.50 3alpha,7alpha-Dihydroxy-5beta-cholestane
7alpha,12alpha-Dihydroxy-5beta-cholestan-3-one 1.1.1.50 3alpha,7alpha,12alpha-Trihydroxy-5beta-cholestane
17alpha,21-Dihydroxy-5beta-pregnane-3,11,20-trione 1.1.1.50 Tetrahydrocortisone
Tetrahydrocortisone 1.1.1.53 Cortolone
11beta,17alpha,21-Trihydroxy-5beta-pregnane-3,20-dione 1.1.1.50 Urocortisol
Urocortisol 1.1.1.53 Cortol
11beta,21-Dihydroxy-3,20-oxo-5beta-pregnan-18-al 1.1.1.50 3alpha,11beta,21-Trihydroxy-20-oxo-5beta-pregnan-18-al
11beta,21-Dihydroxy-5beta-pregnane-3,20-dione 1.1.1.50 Tetrahydrocorticosterone
21-Hydroxy-5beta-pregnane-3,11,20-trione 1.1.1.50 3alpha,21-Dihydroxy-5beta-pregnane-11,20-dione
3alpha,21-Dihydroxy-5beta-pregnane-11,20-dione 1.1.1.53 3alpha,20alpha,21-Trihydroxy-5beta-pregnane-11-one
5beta-Pregnane-3,20-dione 1.1.1.50 3alpha-Hydroxy-5beta-pregnane-20-one
3alpha-Hydroxy-5beta-pregnane-20-one 1.1.1.53 Pregnanediol
17alpha,21-Dihydroxypregnenolone 5.3.3.1 11-Deoxycortisol
Sulfatide 3.1.6.1 Galactosylceramide
Sulfatide 3.1.6.8 Galactosylceramide
S-Adenosyl-L-methionine 2.1.1.37 S-Adenosyl-L-homocysteine
O-Acetyl-L-serine 2.5.1.49 L-Cysteine
2-Acyl-sn-glycero-3-phosphoethanolamine 2.3.1.40 Phosphatidylethanolamine
Holo-_LBK_carboxylase_RBK_ 3.4.-.- Biocytin
delta-_LPR_L-2-Aminoadipyl_RPR_-L-cysteinyl-D-valine 1.21.3.1 Isopenicillin_N
3,4-Dihydroxyphenylethyleneglycol 1.1.1.1 3,4-Dihydroxymandelaldehyde
3,4-Dihydroxymandelaldehyde 1.1.1.1 3,4-Dihydroxyphenylethyleneglycol
3,4-Dihydroxyphenylethyleneglycol 2.1.1.6 3-Methoxy-4-hydroxyphenylethyleneglycol
3,4-Dihydroxymandelaldehyde 1.2.1.5 3,4-Dihydroxymandelate
3,4-Dihydroxymandelate 1.2.1.5 3,4-Dihydroxymandelaldehyde
5,6-Dihydroxyindole 1.14.18.1 Indole-5,6-quinone
3,4-Dihydroxymandelate 2.1.1.6 3-Methoxy-4-hydroxymandelate
3-Methoxy-4-hydroxymandelate 2.1.1.6 3,4-Dihydroxymandelate
3-Methoxy-4-hydroxyphenylacetaldehyde 1.2.1.5 Homovanillate
3-Methoxytyramine 1.4.3.4 3-Methoxy-4-hydroxyphenylacetaldehyde
3-Methoxy-4-hydroxyphenylglycolaldehyde 1.2.1.5 3-Methoxy-4-hydroxymandelate
L-Normetanephrine 1.4.3.4 3-Methoxy-4-hydroxyphenylglycolaldehyde
L-Metanephrine 1.4.3.4 3-Methoxy-4-hydroxyphenylglycolaldehyde
Eriodictyol 1.1.1.219 Luteoforol
5-Hydroxyindoleacetaldehyde 1.2.1.3 5-Hydroxyindoleacetate
5-Hydroxyindoleacetaldehyde 1.2.3.1 5-Hydroxyindoleacetate
5-Hydroxyindoleacetate 2.1.1.4 5-Methoxyindoleacetate
5-Hydroxyindoleacetate 6.3.2.- 5-Hydroxyindoleacetylglycine
3-Hydroxykynurenamine 1.4.3.4 4,8-Dihydroxyquinoline
5-Hydroxykynurenamine 1.4.3.4 4,6-Dihydroxyquinoline
5-Hydroxykynurenine 4.1.1.28 5-Hydroxykynurenamine
5-_LPR_3'-Carboxy-3'-oxopropenyl_RPR_-4,6-dihydroxypicolinate 1.3.1.- 5-_LPR_3'-Carboxy-3'-oxopropyl_RPR_-4,6-dihydroxypicolinate
5-Hydroxy-N-formylkynurenine 3.5.1.9 5-Hydroxykynurenine
5-Hydroxykynurenine 2.6.1.- 4-_LPR_2-Amino-5-hydroxyphenyl_RPR_-2,4-dioxobutanoate
5-_LPR_2'-Formylethyl_RPR_-4,6-dihydroxypicolinate 1.2.1.- 5-_LPR_2'-Carboxyethyl_RPR_-4,6-dihydroxypicolinate
3-Oxopropionyl-CoA 1.1.1.- 3-Hydroxypropionyl-CoA
3-Hydroxypropionyl-CoA 1.1.1.- 3-Oxopropionyl-CoA
CMP-2-aminoethylphosphonate 2.7.8.- Ceramide_2-aminoethylphosphonate
N-Acylsphingosine 2.7.8.- Ceramide_2-aminoethylphosphonate
Selenate 2.7.7.4 Adenylylselenate
L-Selenocysteine 2.1.1.9 Se-Methyl-L-selenocysteine
L-Selenocystathionine 4.4.1.8 Selenohomocysteine
L-Selenocysteine 2.5.1.48 L-Selenocystathionine
N-Hydroxy-amino_acid 1.14.13.- 2-Oxoacid_oxime
Cyanoglycoside 3.2.1.21 Cyanohydrin
R-S-Cysteinylglycine 3.4.11.1 Glycine
R-S-Cysteinylglycine 3.4.11.2 Glycine
R-S-Cysteinylglycine 3.4.11.23 Glycine
R-S-Cysteinylglycine 3.4.11.1 S-Substituted_L-cysteine
R-S-Cysteinylglycine 3.4.11.2 S-Substituted_L-cysteine
R-S-Cysteinylglycine 3.4.11.23 S-Substituted_L-cysteine
Malonyl-_LBK_acyl-carrier_protein_RBK_ 2.3.1.41 3-Oxohexanoyl-_LBK_acp_RBK_
Malonyl-_LBK_acyl-carrier_protein_RBK_ 2.3.1.179 3-Oxohexanoyl-_LBK_acp_RBK_
Butyryl-_LBK_acp_RBK_ 2.3.1.41 3-Oxohexanoyl-_LBK_acp_RBK_
Butyryl-_LBK_acp_RBK_ 2.3.1.179 3-Oxohexanoyl-_LBK_acp_RBK_
3-Oxohexanoyl-_LBK_acp_RBK_ 1.1.1.100 _LPR_R_RPR_-3-Hydroxyhexanoyl-_LBK_acp_RBK_
_LPR_R_RPR_-3-Hydroxyhexanoyl-_LBK_acp_RBK_ 1.1.1.100 3-Oxohexanoyl-_LBK_acp_RBK_
trans-Hex-2-enoyl-_LBK_acp_RBK_ 1.3.1.9 Hexanoyl-_LBK_acp_RBK_
Hexanoyl-_LBK_acp_RBK_ 1.3.1.9 trans-Hex-2-enoyl-_LBK_acp_RBK_
trans-Hex-2-enoyl-_LBK_acp_RBK_ 1.3.1.10 Hexanoyl-_LBK_acp_RBK_
Hexanoyl-_LBK_acp_RBK_ 1.3.1.10 trans-Hex-2-enoyl-_LBK_acp_RBK_
Malonyl-_LBK_acyl-carrier_protein_RBK_ 2.3.1.41 3-Oxooctanoyl-_LBK_acp_RBK_
Malonyl-_LBK_acyl-carrier_protein_RBK_ 2.3.1.179 3-Oxooctanoyl-_LBK_acp_RBK_
Hexanoyl-_LBK_acp_RBK_ 2.3.1.41 3-Oxooctanoyl-_LBK_acp_RBK_
Hexanoyl-_LBK_acp_RBK_ 2.3.1.179 3-Oxooctanoyl-_LBK_acp_RBK_
trans-Oct-2-enoyl-_LBK_acp_RBK_ 1.3.1.9 Octanoyl-_LBK_acp_RBK_
Octanoyl-_LBK_acp_RBK_ 1.3.1.9 trans-Oct-2-enoyl-_LBK_acp_RBK_
trans-Oct-2-enoyl-_LBK_acp_RBK_ 1.3.1.10 Octanoyl-_LBK_acp_RBK_
Octanoyl-_LBK_acp_RBK_ 1.3.1.10 trans-Oct-2-enoyl-_LBK_acp_RBK_
Malonyl-_LBK_acyl-carrier_protein_RBK_ 2.3.1.41 3-Oxodecanoyl-_LBK_acp_RBK_
Malonyl-_LBK_acyl-carrier_protein_RBK_ 2.3.1.179 3-Oxodecanoyl-_LBK_acp_RBK_
Octanoyl-_LBK_acp_RBK_ 2.3.1.41 3-Oxodecanoyl-_LBK_acp_RBK_
Octanoyl-_LBK_acp_RBK_ 2.3.1.179 3-Oxodecanoyl-_LBK_acp_RBK_
trans-Dec-2-enoyl-_LBK_acp_RBK_ 1.3.1.9 Decanoyl-_LBK_acp_RBK_
Decanoyl-_LBK_acp_RBK_ 1.3.1.9 trans-Dec-2-enoyl-_LBK_acp_RBK_
trans-Dec-2-enoyl-_LBK_acp_RBK_ 1.3.1.10 Decanoyl-_LBK_acp_RBK_
Decanoyl-_LBK_acp_RBK_ 1.3.1.10 trans-Dec-2-enoyl-_LBK_acp_RBK_
Malonyl-_LBK_acyl-carrier_protein_RBK_ 2.3.1.41 3-Oxododecanoyl-_LBK_acp_RBK_
Malonyl-_LBK_acyl-carrier_protein_RBK_ 2.3.1.179 3-Oxododecanoyl-_LBK_acp_RBK_
Decanoyl-_LBK_acp_RBK_ 2.3.1.41 3-Oxododecanoyl-_LBK_acp_RBK_
Decanoyl-_LBK_acp_RBK_ 2.3.1.179 3-Oxododecanoyl-_LBK_acp_RBK_
3-Oxododecanoyl-_LBK_acp_RBK_ 1.1.1.100 _LPR_R_RPR_-3-Hydroxydodecanoyl-_LBK_acp_RBK_
_LPR_R_RPR_-3-Hydroxydodecanoyl-_LBK_acp_RBK_ 1.1.1.100 3-Oxododecanoyl-_LBK_acp_RBK_
_LPR_R_RPR_-3-Hydroxydodecanoyl-_LBK_acp_RBK_ 4.2.1.60 trans-Dodec-2-enoyl-_LBK_acp_RBK_
trans-Dodec-2-enoyl-_LBK_acp_RBK_ 4.2.1.60 _LPR_R_RPR_-3-Hydroxydodecanoyl-_LBK_acp_RBK_
trans-Tetradec-2-enoyl-_LBK_acp_RBK_ 1.3.1.9 Tetradecanoyl-_LBK_acp_RBK_
Tetradecanoyl-_LBK_acp_RBK_ 1.3.1.9 trans-Tetradec-2-enoyl-_LBK_acp_RBK_
trans-Tetradec-2-enoyl-_LBK_acp_RBK_ 1.3.1.10 Tetradecanoyl-_LBK_acp_RBK_
Tetradecanoyl-_LBK_acp_RBK_ 1.3.1.10 trans-Tetradec-2-enoyl-_LBK_acp_RBK_
Malonyl-_LBK_acyl-carrier_protein_RBK_ 2.3.1.41 3-Oxohexadecanoyl-_LBK_acp_RBK_
Malonyl-_LBK_acyl-carrier_protein_RBK_ 2.3.1.179 3-Oxohexadecanoyl-_LBK_acp_RBK_
Tetradecanoyl-_LBK_acp_RBK_ 2.3.1.41 3-Oxohexadecanoyl-_LBK_acp_RBK_
Tetradecanoyl-_LBK_acp_RBK_ 2.3.1.179 3-Oxohexadecanoyl-_LBK_acp_RBK_
trans-Hexadec-2-enoyl-_LBK_acp_RBK_ 1.3.1.9 Hexadecanoyl-_LBK_acp_RBK_
Hexadecanoyl-_LBK_acp_RBK_ 1.3.1.9 trans-Hexadec-2-enoyl-_LBK_acp_RBK_
trans-Hexadec-2-enoyl-_LBK_acp_RBK_ 1.3.1.10 Hexadecanoyl-_LBK_acp_RBK_
Hexadecanoyl-_LBK_acp_RBK_ 1.3.1.10 trans-Hexadec-2-enoyl-_LBK_acp_RBK_
Uroporphyrinogen_I 4.1.1.37 Coproporphyrinogen_I
Bilirubin_beta-diglucuronide 1.-.-.- D-Urobilinogen
Bilirubin_beta-diglucuronide 3.2.1.31 D-Urobilinogen
2-Hexaprenyl-6-methoxyphenol 1.14.13.- 2-Hexaprenyl-6-methoxy-1,4-benzoquinone
2-Hexaprenyl-6-methoxy-1,4-benzoquinone 2.1.1.- 2-Hexaprenyl-3-methyl-6-methoxy-1,4-benzoquinone
2-Hexaprenyl-3-methyl-6-methoxy-1,4-benzoquinone 1.14.13.- 2-Hexaprenyl-3-methyl-5-hydroxy-6-methoxy-1,4-benzoquinone
2-Polyprenylphenol 4.1.1.- 4-Hydroxy-3-polyprenylbenzoate
3-Octaprenyl-4-hydroxybenzoate 4.1.1.- 2-Octaprenylphenol
2-Octaprenyl-6-hydroxyphenol 2.1.1.- 2-Octaprenyl-6-methoxyphenol
2-Octaprenyl-6-methoxyphenol 1.14.13.- 2-Octaprenyl-6-methoxy-1,4-benzoquinone
2-Octaprenyl-6-methoxy-1,4-benzoquinone 2.1.1.163 2-Octaprenyl-3-methyl-6-methoxy-1,4-benzoquinone
2-Demethylmenaquinone 2.1.1.163 Menaquinone
Methylimidazole_acetaldehyde 1.2.1.5 Methylimidazoleacetic_acid
cis-beta-D-Glucosyl-2-hydroxycinnamate 3.2.1.21 cis-2-Hydroxycinnamate
all-trans-Polyprenyl_diphosphate 2.5.1.- 4-Hydroxy-3-polyprenylbenzoate
4-Hydroxybenzoate 2.5.1.- 4-Hydroxy-3-polyprenylbenzoate
Undecaprenyl-diphospho-N-acetylmuramoyl-_LPR_N-acetylglucosamine_RPR_-L-alanyl-gamma-D-glutamyl-L-lysyl-D-alanyl-D-alanine 6.3.5.- Undecaprenyl-diphospho-N-acetylmuramoyl-_LPR_N-acetylglucosamine_RPR_-L-alanyl-D-isoglutaminyl-L-lysyl-D-alanyl-D-alanine
Undecaprenyl-diphospho-N-acetylmuramoyl-L-alanyl-D-glutamyl-meso-2,6-diaminopimeloyl-D-alanyl-D-alanine 2.4.1.227 Undecaprenyl-diphospho-N-acetylmuramoyl-_LPR_N-acetylglucosamine_RPR_-L-alanyl-D-glutamyl-meso-2,6-diaminopimeloyl-D-alanyl-D-alanine
UDP-N-acetyl-D-glucosamine 2.4.1.227 Undecaprenyl-diphospho-N-acetylmuramoyl-_LPR_N-acetylglucosamine_RPR_-L-alanyl-D-glutamyl-meso-2,6-diaminopimeloyl-D-alanyl-D-alanine
Dihydromyricetin 1.1.1.219 Leucodelphinidin
Formamidopyrimidine_nucleoside_triphosphate 3.5.4.16 2,5-Diaminopyrimidine_nucleoside_triphosphate
2,5-Diaminopyrimidine_nucleoside_triphosphate 3.5.4.16 2,5-Diamino-6-_LPR_5'-triphosphoryl-3',4'-trihydroxy-2'-oxopentyl_RPR_-amino-4-oxopyrimidine
N-Succinyl-L-glutamate_5-semialdehyde 1.2.1.71 N-Succinyl-L-glutamate
N4-Acetylaminobutanal 1.2.1.3 4-Acetamidobutanoate
L-4-Hydroxyglutamate_semialdehyde 1.5.1.12 L-erythro-4-Hydroxyglutamate
L-4-Hydroxyglutamate_semialdehyde 1.5.99.8 L-erythro-4-Hydroxyglutamate
L-erythro-4-Hydroxyglutamate 2.6.1.1 D-4-Hydroxy-2-oxoglutarate
L-erythro-4-Hydroxyglutamate 2.6.1.21 D-4-Hydroxy-2-oxoglutarate
Leukotriene_D4 2.3.2.- Leukotriene_E4
2-Propyn-1-ol 1.1.2.8 2-Propynal
Acetyl-CoA 4.1.3.- 2-Propylmalate
_LPR_S_RPR_-3-Hydroxyisobutyrate 1.1.1.31 _LPR_S_RPR_-Methylmalonate_semialdehyde
_LPR_S_RPR_-Methylmalonate_semialdehyde 1.1.1.31 _LPR_S_RPR_-3-Hydroxyisobutyrate
_LPR_S_RPR_-3-Hydroxyisobutyrate 1.1.1.35 _LPR_S_RPR_-Methylmalonate_semialdehyde
_LPR_S_RPR_-Methylmalonate_semialdehyde 1.1.1.35 _LPR_S_RPR_-3-Hydroxyisobutyrate
_LPR_R_RPR_-2,3-Dihydroxy-3-methylpentanoate 1.1.1.86 _LPR_R_RPR_-3-Hydroxy-3-methyl-2-oxopentanoate
_LPR_R_RPR_-3-Hydroxy-3-methyl-2-oxopentanoate 1.1.1.86 _LPR_R_RPR_-2,3-Dihydroxy-3-methylpentanoate
_LPR_S_RPR_-2-Aceto-2-hydroxybutanoate 1.1.1.86 _LPR_R_RPR_-3-Hydroxy-3-methyl-2-oxopentanoate
_LPR_R_RPR_-3-Hydroxy-3-methyl-2-oxopentanoate 1.1.1.86 _LPR_S_RPR_-2-Aceto-2-hydroxybutanoate
_LPR_R_RPR_-2,3-Dihydroxy-3-methylpentanoate 4.2.1.9 _LPR_S_RPR_-3-Methyl-2-oxopentanoic_acid
_LPR_S_RPR_-2-Acetolactate 1.1.1.86 3-Hydroxy-3-methyl-2-oxobutanoic_acid
3-Hydroxy-3-methyl-2-oxobutanoic_acid 1.1.1.86 _LPR_S_RPR_-2-Acetolactate
CMP-3-deoxy-D-manno-octulosonate 2.-.-.- Di_LBK_3-deoxy-D-manno-octulosonyl_RBK_-lipid_IV_LPR_A_RPR_
3-Deoxy-D-manno-octulosonyl-lipid_IV_LPR_A_RPR_ 2.-.-.- Di_LBK_3-deoxy-D-manno-octulosonyl_RBK_-lipid_IV_LPR_A_RPR_
Tetradecanoyl-_LBK_acp_RBK_ 2.3.1.- Acyl-carrier_protein
Tetradecanoyl-_LBK_acp_RBK_ 2.3.1.- Di_LBK_3-deoxy-D-manno-octulosonyl_RBK_-lipid_A
Lauroyl-KDO2-lipid_IV_LPR_A_RPR_ 2.3.1.- Acyl-carrier_protein
Lauroyl-KDO2-lipid_IV_LPR_A_RPR_ 2.3.1.- Di_LBK_3-deoxy-D-manno-octulosonyl_RBK_-lipid_A
4-Methylene-2-oxoglutarate 4.2.1.- Parapyruvate
Parapyruvate 4.2.1.- 4-Methylene-2-oxoglutarate
Diglucosyl-diacylglycerol 2.7.8.20 Glycerophosphoglycoglycerolipid
4-Hydroxyphenylethanol 2.4.1.- Salidroside
O-Phospho-4-hydroxy-L-threonine 2.6.1.52 2-Oxo-3-hydroxy-4-phosphobutanoate
2-Oxo-3-hydroxy-4-phosphobutanoate 2.6.1.52 O-Phospho-4-hydroxy-L-threonine
O-Phospho-4-hydroxy-L-threonine 4.2.3.1 4-Hydroxy-L-threonine
Adipate_semialdehyde 1.2.1.4 Adipate
Adipate 1.2.1.4 Adipate_semialdehyde
Poly-beta-hydroxybutyrate 3.1.1.75 _LPR_R_RPR_-3-_LPR__LPR_R_RPR_-3-Hydroxybutanoyloxy_RPR_butanoate
_LPR_R_RPR_-3-_LPR__LPR_R_RPR_-3-Hydroxybutanoyloxy_RPR_butanoate 3.1.1.75 Poly-beta-hydroxybutyrate
Arbutin 2.7.1.69 Arbutin_6-phosphate
Arbutin_6-phosphate 3.2.1.86 beta-D-Glucose_6-phosphate
Salicin_6-phosphate 3.2.1.86 beta-D-Glucose_6-phosphate
2',3'-Cyclic_GMP 3.1.4.16 Guanosine_3'-phosphate
trans-O-Hydroxybenzylidenepyruvate 4.1.2.45 Salicylaldehyde
2-Hydroxychromene-2-carboxylate 5.99.1.4 trans-O-Hydroxybenzylidenepyruvate
2-Hydroxy-6-keto-2,4-heptadienoate 3.7.1.- 2-Hydroxy-2,4-pentadienoate
Sucrose 2.4.1.10 D-Glucose
Levan 2.4.1.10 Sucrose
Sucrose 2.4.1.10 Levan
Biotinyl-5'-AMP 6.3.4.15 Holo-_LBK_carboxylase_RBK_
Di_LBK_3-deoxy-D-manno-octulosonyl_RBK_-lipid_IV_LPR_A_RPR_ 2.3.1.- Acyl-carrier_protein
Di_LBK_3-deoxy-D-manno-octulosonyl_RBK_-lipid_IV_LPR_A_RPR_ 2.3.1.- Lauroyl-KDO2-lipid_IV_LPR_A_RPR_
Dodecanoyl-_LBK_acyl-carrier_protein_RBK_ 2.3.1.- Acyl-carrier_protein
Dodecanoyl-_LBK_acyl-carrier_protein_RBK_ 2.3.1.- Lauroyl-KDO2-lipid_IV_LPR_A_RPR_
Precorrin_6Y 2.1.1.132 Precorrin_8X
Precorrin_6X 1.3.1.54 Precorrin_6Y
N-Acetyl-D-galactosamine_6-phosphate 3.5.1.25 D-Galactosamine_6-phosphate
ADP-D-glycero-D-manno-heptose 5.1.3.20 ADP-L-glycero-D-manno-heptose
Precorrin_8X 5.4.1.2 Hydrogenobyrinate
Precorrin_3B 2.1.1.131 Precorrin_4
Precorrin_4 2.1.1.133 Precorrin_5
Nitrogen 1.18.6.1 NH3
D-Glucose 2.4.1.25 Maltose
Ethanol 1.1.2.8 Acetaldehyde
Acetaldehyde 1.1.2.8 Ethanol
N-Acetyl-D-glucosamine 2.7.1.69 N-Acetyl-D-glucosamine_6-phosphate
Leukotriene_E4 2.3.2.- Leukotriene_F4
Precorrin_3A 1.14.13.83 Precorrin_3B
Precorrin_5 2.1.1.152 Precorrin_6X
Cob_LPR_I_RPR_yrinate_a,c_diamide 2.5.1.17 Adenosyl_cobyrinate_a,c_diamide
Adenosyl_cobinamide 2.7.1.156 Adenosyl_cobinamide_phosphate
alpha-Ribazole 2.7.8.26 Cobamide_coenzyme
Adenosine-GDP-cobinamide 2.7.8.26 Cobamide_coenzyme
Hydrogenobyrinate 6.3.5.9 Hydrogenobyrinate_a,c_diamide
Adenosyl_cobyrinate_a,c_diamide 6.3.5.10 Adenosyl_cobyrinate_hexaamide
Adenosyl_cobinamide 3.5.1.90 Adenosyl_cobyrinate_hexaamide
Hydrogenobyrinate_a,c_diamide 6.6.1.2 Cob_LPR_II_RPR_yrinate_a,c_diamide
Deacetylcephalosporin_C 2.1.3.7 O-Carbamoyl-deacetylcephalosporin_C
6-Hydroxyhexanoic_acid 1.1.1.2 Adipate_semialdehyde
trans-3-Chloro-2-propene-1-ol 1.1.1.1 trans-3-Chloroallyl_aldehyde
cis-3-Chloro-2-propene-1-ol 1.1.1.1 cis-3-Chloroallyl_aldehyde
trans-3-Chloroallyl_aldehyde 1.2.1.3 trans-3-Chloroacrylic_acid
cis-3-Chloroallyl_aldehyde 1.2.1.3 cis-3-Chloroacrylic_acid
cis-2,3-Dihydro-2,3-dihydroxybiphenyl 1.3.1.56 Biphenyl-2,3-diol
cis-2,3-Dihydroxy-2,3-dihydro-p-cumate 1.3.1.58 2,3-Dihydroxy-p-cumate
cis-2,3-Dihydro-2,3-dihydroxy-4'-chlorobiphenyl 1.3.1.56 2,3-Dihydroxy-4'-chlorobiphenyl
2,5-Dichloro-2,5-cyclohexadiene-1,4-diol 1.3.1.- 2,5-Dichlorohydroquinone
2,3-Dihydroxy-4'-chlorobiphenyl 1.13.11.39 2-Hydroxy-6-oxo-6-_LPR_4'-chlorophenyl_RPR_-hexa-2,4-dienoate
Hydroquinone 1.13.11.- cis,cis-4-Hydroxymuconic_semialdehyde
p-Cumate 1.14.12.- cis-2,3-Dihydroxy-2,3-dihydro-p-cumate
2,3-Dihydroxy-p-cumate 1.13.11.- 2-Hydroxy-3-carboxy-6-oxo-7-methylocta-2,4-dienoate
Resorcinol 1.14.13.7 Benzene-1,2,4-triol
4-Chlorobenzaldehyde 1.2.-.- 4-Chlorobenzoate
1,1-Dichloro-2-_LPR_dihydroxy-4'-chlorophenyl_RPR_-2-_LPR_4'-chlorophenyl_RPR_ethylene 1.13.11.- 6-Oxo-2-hydroxy-7-_LPR_4'-chlorophenyl_RPR_-3,8,8-trichloroocta-2E,4E,7E-trienoate
2,3-Dihydroxy_1,1,1-Trichloro-2,2-bis_LPR_4'-chlorophenyl_RPR_ethane 1.13.11.- 6-Oxo-2-hydroxy-7-_LPR_4'-chlorophenyl_RPR_-3,8,8,8-tetrachloroocta-2E,4E-dienoate
4-Nitrophenol 1.14.13.- p-Benzoquinone
Parathion 1.14.14.1 Paraoxon
4-Chlorobiphenyl 1.14.12.18 cis-2,3-Dihydro-2,3-dihydroxy-4'-chlorobiphenyl
Biphenyl 1.14.12.18 cis-2,3-Dihydro-2,3-dihydroxybiphenyl
4-Nitrocatechol 1.14.-.- Benzene-1,2,4-triol
p-Cymene 1.14.13.- p-Cumic_alcohol
Chlorohydroquinone 1.97.1.- Hydroquinone
2,5-Dichlorohydroquinone 1.97.1.- Chlorohydroquinone
6-Deoxyerythronolide_B 1.14.-.- Erythronolide_B
Vanillate 1.14.13.82 3,4-Dihydroxybenzoate
4-Sulfocatechol 1.13.11.- 3-Sulfomuconate
4-Aminobenzenesulfonate 1.14.12.- 4-Sulfocatechol
4-Aminobenzoate 1.14.12.- 3,4-Dihydroxybenzoate
Toluene-4-sulfonate 1.14.13.- 4-Sulfobenzyl_alcohol
4-Methylbenzyl_alcohol 1.1.1.90 p-Tolualdehyde
1,2-Dichloroethane 3.8.1.5 2-Chloroethanol
2-Chloroethanol 1.1.2.8 Chloroacetaldehyde
Chloroacetaldehyde 1.2.1.3 Chloroacetic_acid
Chloroacetic_acid 3.8.1.2 Glycolate
Chloroacetic_acid 3.8.1.3 Glycolate
p-Xylene 1.14.13.- 4-Methylbenzyl_alcohol
p-Tolualdehyde 1.2.1.28 Toluate
Toluate 1.14.12.- cis-1,2-Dihydroxy-4-methylcyclohexa-3,5-diene-1-carboxylate
Toluene-4-sulfonate 1.14.12.- 4-Methylcatechol
4-Methylcatechol 1.13.11.2 2-Hydroxy-5-methyl-cis,cis-muconic_semialdehyde
4-Hydroxy-2-oxohexanoic_acid 4.1.3.39 Propanal
4-Hydroxy-2-oxohexanoic_acid 4.1.3.39 Pyruvate
4-Methylcatechol 1.13.11.1 3-Methyl-cis,cis-hexadienedioate
3-Methyl-cis,cis-hexadienedioate 5.5.1.1 4-Methylmuconolactone
1,6-Dihydroxy-5-methylcyclohexa-2,4-dienecarboxylate 1.3.1.- 2,3-Dihydroxytoluene
6-Carboxyhexanoyl-CoA 1.3.1.62 6-Carboxyhex-2-enoyl-CoA
Taurine 1.14.11.17 Sulfite
Taurine 1.14.11.17 Aminoacetaldehyde
4-Hydroxybutyryl-CoA 4.2.1.120 Vinylacetyl-CoA
D-Ribulose_5-phosphate 4.1.2.43 D-arabino-Hex-3-ulose_6-phosphate
D-arabino-Hex-3-ulose_6-phosphate 4.1.2.43 D-Ribulose_5-phosphate
D-arabino-Hex-3-ulose_6-phosphate 4.1.2.43 Formaldehyde
Formaldehyde 4.1.2.43 D-arabino-Hex-3-ulose_6-phosphate
D-arabino-Hex-3-ulose_6-phosphate 5.3.1.27 D-Fructose_6-phosphate
D-Fructose_6-phosphate 5.3.1.27 D-arabino-Hex-3-ulose_6-phosphate
3-Methylbenzyl_alcohol 1.1.1.90 3-Methylbenzaldehyde
2-Methylbenzyl_alcohol 1.1.1.90 2-Methylbenzaldehyde
Ethylene_oxide 1.1.1.- Acetyl-CoA
_LPR_S_RPR_-1-Phenylethanol 1.1.-.- Acetophenone
2-Hydroxy-5-methyl-cis,cis-muconic_semialdehyde 1.2.1.32 2-Hydroxy-5-methyl-cis,cis-muconate
2-Chloromaleylacetate 1.3.1.32 2-Maleylacetate
Acrylonitrile 3.5.5.7 Acrylic_acid
2-Hydroxy-6-oxo-6-_LPR_4'-chlorophenyl_RPR_-hexa-2,4-dienoate 3.7.1.8 4-Chlorobenzoate
2-Hydroxy-6-oxo-6-_LPR_4'-chlorophenyl_RPR_-hexa-2,4-dienoate 3.7.1.8 2-Hydroxy-2,4-pentadienoate
2-Hydroxy-6-oxo-6-_LPR_2-hydroxyphenyl_RPR_-hexa-2,4-dienoate 3.7.1.8 Salicylate
2-Hydroxy-6-oxo-6-_LPR_2-hydroxyphenyl_RPR_-hexa-2,4-dienoate 3.7.1.8 2-Hydroxy-2,4-pentadienoate
2-Hydroxy-6-oxo-6-_LPR_2-hydroxyphenoxy_RPR_-hexa-2,4-dienoate 3.7.1.8 2-Hydroxymuconate
2-Hydroxy-6-oxo-6-_LPR_2-hydroxyphenoxy_RPR_-hexa-2,4-dienoate 3.7.1.8 Catechol
2-Hydroxy-6-oxoocta-2,4,7-trienoate 3.7.1.9 Acrylic_acid
2-Hydroxy-6-oxoocta-2,4,7-trienoate 3.7.1.9 2-Hydroxy-2,4-pentadienoate
6-Oxo-2-hydroxy-7-_LPR_4'-chlorophenyl_RPR_-3,8,8-trichloroocta-2E,4E,7E-trienoate 3.7.1.- 2-_LPR_4'-Chlorophenyl_RPR_-3,3-dichloropropenoate
2-Hydroxy-6-oxo-7-methylocta-2,4-dienoate 3.7.1.- 2-Hydroxy-2,4-pentadienoate
2-Hydroxy-6-oxo-_LPR_2'-aminophenyl_RPR_-hexa-2,4-dienoate 3.7.1.- 2-Hydroxy-2,4-pentadienoate
2-Hydroxy-6-oxo-_LPR_2'-aminophenyl_RPR_-hexa-2,4-dienoate 3.7.1.- Anthranilate
2-Hydroxy-6-oxo-octa-2,4-dienoate 3.7.1.- Propanoate
2-Hydroxy-6-oxo-octa-2,4-dienoate 3.7.1.- 2-Hydroxy-2,4-pentadienoate
trans-1,3-Dichloropropene 3.8.1.5 trans-3-Chloro-2-propene-1-ol
cis-1,3-Dichloropropene 3.8.1.5 cis-3-Chloro-2-propene-1-ol
1,3,4,6-Tetrachloro-1,4-cyclohexadiene 3.8.1.5 2,4,5-Trichloro-2,5-cyclohexadiene-1-ol
2,4,5-Trichloro-2,5-cyclohexadiene-1-ol 3.8.1.5 2,5-Dichloro-2,5-cyclohexadiene-1,4-diol
trans-3-Chloroacrylic_acid 3.8.1.- 3-Oxopropanoate
cis-3-Chloroacrylic_acid 3.8.1.- 3-Oxopropanoate
2-Oxo-5-methyl-cis-muconate 4.1.1.77 2-Hydroxy-cis-hex-2,4-dienoate
4-Hydroxyphthalate 4.1.1.55 3-Hydroxybenzoate
Bis_LPR_4'-chlorophenyl_RPR_acetate 4.1.1.- Bis_LPR_4'-chlorophenyl_RPR_methane
2-Hydroxy-3-carboxy-6-oxo-7-methylocta-2,4-dienoate 4.1.1.- 2-Hydroxy-6-oxo-7-methylocta-2,4-dienoate
2-Deoxy-5-keto-D-gluconic_acid_6-phosphate 4.1.2.29 Glycerone_phosphate
2-Deoxy-5-keto-D-gluconic_acid_6-phosphate 4.1.2.29 3-Oxopropanoate
Acrylonitrile 4.2.1.84 Acrylamide
2-Hydroxy-5-methyl-cis,cis-muconate 5.3.2.- 2-Oxo-5-methyl-cis-muconate
3-Chloro-cis,cis-muconate 5.5.1.1 Protoanemonin
2,5-Dichloro-cis,cis-muconate 5.5.1.7 trans-2-Chloro-4-carboxymethylenebut-2-en-1,4-olide
cis-2,3-Dihydrodiol_1,1,1-Trichloro-2,2-bis_LPR_4'-chlorophenyl_RPR_ethane 1.3.1.- 2,3-Dihydroxy_1,1,1-Trichloro-2,2-bis_LPR_4'-chlorophenyl_RPR_ethane
3,6-Dichloro-cis-1,2-dihydroxycyclohexa-3,5-diene 1.3.1.- 3,6-Dichlorocatechol
1-Chloro-2,2-bis_LPR_4'-chlorophenyl_RPR_ethylene 1.3.-.- 1-Chloro-2,2-bis_LPR_4'-chlorophenyl_RPR_ethane
Tetrachlorohydroquinone 1.8.99.- 2,3,6-Trichlorohydroquinone
2,3,6-Trichlorohydroquinone 1.8.99.- 2,6-Dichlorohydroquinone
3-Vinylcatechol 1.13.11.2 2-Hydroxy-6-oxoocta-2,4,7-trienoate
2-Aminophenol 1.13.11.- 2-Aminomuconate_semialdehyde
4-Chlorocatechol 1.13.11.2 5-Chloro-2-hydroxymuconic_semialdehyde
3,5-Dichlorocatechol 1.13.11.- 2,4-Dichloro-cis,cis-muconate
2,6-Dichlorohydroquinone 1.13.11.- 2-Chloromaleylacetate
3,6-Dichlorocatechol 1.13.11.- 2,5-Dichloro-cis,cis-muconate
3,4-Dihydroxyfluorene 1.13.11.- 2-Hydroxy-4-_LPR_1-oxo-1,3-dihydro-2H-inden-2-ylidene_RPR_-but-2-enoic_acid
2,2',3-Trihydroxybiphenyl 1.13.11.- 2-Hydroxy-6-oxo-6-_LPR_2-hydroxyphenyl_RPR_-hexa-2,4-dienoate
1,2-Dihydroxyfluorene 1.13.11.- 2-Hydroxy-4-_LPR_2-oxo-1,3-dihydro-2H-inden-1-ylidene_RPR_but-2-enoic_acid
2,2',3-Trihydroxydiphenylether 1.13.11.- 2-Hydroxy-6-oxo-6-_LPR_2-hydroxyphenoxy_RPR_-hexa-2,4-dienoate
Carbazole 1.14.12.- 2'-Aminobiphenyl-2,3-diol
2'-Aminobiphenyl-2,3-diol 1.13.11.- 2-Hydroxy-6-oxo-_LPR_2'-aminophenyl_RPR_-hexa-2,4-dienoate
3-Ethylcatechol 1.13.11.- 2-Hydroxy-6-oxo-octa-2,4-dienoate
Styrene 1.14.12.- Styrene_cis-glycol
2,4,5-Trichlorophenoxyacetic_acid 1.14.13.- 2,4,5-Trichlorophenol
2,4-Dichlorophenoxyacetate 1.14.11.- 2,4-Dichlorophenol
4-Sulfolactone 3.1.1.- 2-Maleylacetate
Fluorene 1.14.12.12 Fluoren-9-ol
Fluorene 1.14.12.- Fluoren-9-ol
Fluorene 1.14.12.12 _LPR_plus_RPR_-_LPR_3S,4R_RPR_-cis-3,4-Dihydroxy-3,4-dihydrofluorene
Ethylbenzene 1.14.12.12 Styrene
Ethylbenzene 1.14.12.12 _LPR_S_RPR_-1-Phenylethanol
_LPR_S_RPR_-1-Phenylethanol 1.14.12.12 Acetophenone
Acetophenone 1.14.12.12 2-Hydroxyacetophenone
o-Toluate 1.14.12.- 1,2-Dihydroxy-6-methylcyclohexa-3,5-dienecarboxylate
1,4-Dichlorobenzene 1.14.12.- 3,6-Dichloro-cis-1,2-dihydroxycyclohexa-3,5-diene
Indanone 1.14.12.- Dihydrocoumarin
Indanone 1.14.12.- 3-Hydroxy-1-indanone
Dibenzofuran 1.14.12.- 2,2',3-Trihydroxybiphenyl
Fluoren-9-one 1.14.12.- 3,4-Dihydroxy-3,4-dihydro-9-fluorenone
2-Indanone 1.14.12.- 3-Isochromanone
Dibenzo-p-dioxin 1.14.12.- 2,2',3-Trihydroxydiphenylether
Ethylbenzene 1.14.12.- cis-1,2-Dihydro-3-ethylcatechol
4-Chlorophenol 1.14.13.20 4-Chlorocatechol
o-Xylene 1.14.13.- 2-Methylbenzyl_alcohol
m-Xylene 1.14.13.- 3-Methylbenzyl_alcohol
2,5-Dichlorohydroquinone 1.14.13.- 5-Chloro-1,2,4-trihydroxybenzene
2,4,5-Trichlorophenol 1.14.13.- 2,5-Dichlorohydroquinone
2,6-Dichlorophenol 1.14.13.- 2,6-Dichlorohydroquinone
2,4,6-Trichlorophenol 1.14.13.- 2,6-Dichlorohydroquinone
2-Hydroxyphenylacetate 1.14.13.- Homogentisate
2,4-Dichlorobenzoate 6.2.1.- 2,4-Dichlorobenzoyl-CoA
Benzoyl_acetate 6.2.1.- Benzoyl_acetyl-CoA
4-Keto-anhydrotetracycline 1.14.14.- 4-Ketoanhydrochlortetracycline
4-Hydroxy-6-methylpretetramide 1.14.-.- 4-Keto-anhydrotetracycline
6-Methylpretetramide 1.14.-.- 4-Hydroxy-6-methylpretetramide
Deoxyguanidinoproclavaminic_acid 1.14.11.21 Guanidinoproclavaminic_acid
Proclavaminic_acid 1.14.11.21 Dihydroclavaminic_acid
Dihydroclavaminic_acid 1.14.11.21 Clavaminic_acid
Phenylacetic_acid 1.14.13.- 2-Hydroxyphenylacetate
Styrene 1.14.13.- Styrene_oxide
DDT 1.14.99.- cis-2,3-Dihydrodiol_1,1,1-Trichloro-2,2-bis_LPR_4'-chlorophenyl_RPR_ethane
4-Chlorophenoxyacetate 1.14.-.- 4-Chlorophenol
Acetylene 1.18.6.1 Ethylene
1,1-Dichloro-2,2-bis_LPR_4-chlorophenyl_RPR_ethylene 1.97.1.- 1-Chloro-2,2-bis_LPR_4'-chlorophenyl_RPR_ethylene
Vinyl_chloride 1.97.1.- Ethylene
trans-1,2-Dichloroethene 1.97.1.- Vinyl_chloride
cis-1,2-Dichloroethene 1.97.1.- Vinyl_chloride
5-Chloro-2-hydroxymuconic_semialdehyde 1.97.1.- 2-Hydroxymuconate_semialdehyde
2,4-Dichlorophenoxyacetate 1.97.1.- 4-Chlorophenoxyacetate
Benzoyl_acetyl-CoA 2.3.1.16 Acetyl-CoA
Benzoyl_acetyl-CoA 2.3.1.- Acetyl-CoA
Benzoyl_acetyl-CoA 2.3.1.16 S-Benzoate_coenzyme_A
Benzoyl_acetyl-CoA 2.3.1.- S-Benzoate_coenzyme_A
6-Aminohexanoate 2.6.1.- Adipate_semialdehyde
Acrylic_acid 2.8.3.12 Propenoyl-CoA
Protoanemonin 3.1.1.45 cis-Acetylacrylate
cis-2-Chloro-4-carboxymethylenebut-2-en-1,4-olide 3.1.1.45 2-Chloromaleylacetate
Erythromycin_B 1.14.-.- Erythromycin
Erythromycin_D 1.14.-.- Erythromycin_C
dTDP-L-mycarose 2.4.1.- 3-O-alpha-Mycarosylerythronolide_B
Erythronolide_B 2.4.1.- 3-O-alpha-Mycarosylerythronolide_B
dTDP-D-desosamine 2.4.1.- Erythromycin_D
3-O-alpha-Mycarosylerythronolide_B 2.4.1.- Erythromycin_D
Erythromycin_D 2.1.1.- Erythromycin_B
D-Gal_alpha_1->6D-Gal_alpha_1->6D-Glucose 3.2.1.22 D-Galactose
D-Gal_alpha_1->6D-Gal_alpha_1->6D-Glucose 3.2.1.22 Melibiose
Acrylamide 3.5.1.4 Acrylic_acid
4-Amino-4-deoxychorismate 4.1.3.38 4-Aminobenzoate
Atrazine 3.8.1.8 Hydroxyatrazine
Hydroxyatrazine 3.5.99.3 N-Isopropylammelide
N-Isopropylammelide 3.5.99.4 Cyanuric_acid
Cyanuric_acid 3.5.2.15 Biuret
Galactitol 2.7.1.69 Galactitol_1-phosphate
Galactitol_1-phosphate 1.1.1.251 D-Tagatose_6-phosphate
Deisopropylatrazine 3.8.1.- Deisopropylhydroxyatrazine
_LPR_Hydroxymethylphenyl_RPR_succinyl-CoA 1.1.1.35 Benzoylsuccinyl-CoA
6-Hydroxycyclohex-1-enecarbonyl-CoA 1.1.1.- 6-Ketoxycyclohex-1-ene-1-carboxyl-CoA
2-Hydroxycyclohexane-1-carboxyl-CoA 1.1.1.- 2-Ketocyclohexane-1-carboxyl-CoA
3-Oxopimeloyl-CoA 2.3.1.- Glutaryl-CoA
Benzoylsuccinyl-CoA 2.3.1.- S-Benzoate_coenzyme_A
Benzoylsuccinyl-CoA 2.3.1.- Succinyl-CoA
Succinyl-CoA 2.8.3.15 Benzylsuccinyl-CoA
Succinyl-CoA 2.8.3.15 Succinate
Benzylsuccinate 2.8.3.15 Benzylsuccinyl-CoA
Benzylsuccinate 2.8.3.15 Succinate
Benzamide 3.5.1.4 Benzoate
Benzonitrile 3.5.5.1 Benzoate
2-Ketocyclohexane-1-carboxyl-CoA 3.1.2.- 6-Carboxyhexanoyl-CoA
6-Ketoxycyclohex-1-ene-1-carboxyl-CoA 3.7.1.- 3-Hydroxypimeloyl-CoA
Benzonitrile 4.2.1.84 Benzamide
E-Phenylitaconyl-CoA 4.2.1.- _LPR_Hydroxymethylphenyl_RPR_succinyl-CoA
Cyclohex-1-ene-1-carboxyl-CoA 4.2.1.- 2-Hydroxycyclohexane-1-carboxyl-CoA
6-Carboxyhex-2-enoyl-CoA 4.2.1.- 3-Hydroxypimeloyl-CoA
D-Arabitol 1.1.1.11 D-Xylulose
D-Xylulose 1.1.1.11 D-Arabitol
2-Dehydro-3-deoxy-6-phospho-D-gluconate 4.1.2.14 Pyruvate
Pyruvate 4.1.2.14 2-Dehydro-3-deoxy-6-phospho-D-gluconate
2-Dehydro-3-deoxy-6-phospho-D-gluconate 4.1.2.- Pyruvate
Pyruvate 4.1.2.- 2-Dehydro-3-deoxy-6-phospho-D-gluconate
2-Dehydro-3-deoxy-6-phospho-D-gluconate 4.1.2.14 D-Glyceraldehyde_3-phosphate
D-Glyceraldehyde_3-phosphate 4.1.2.14 2-Dehydro-3-deoxy-6-phospho-D-gluconate
2-Dehydro-3-deoxy-6-phospho-D-gluconate 4.1.2.- D-Glyceraldehyde_3-phosphate
D-Glyceraldehyde_3-phosphate 4.1.2.- 2-Dehydro-3-deoxy-6-phospho-D-gluconate
D-Mannonate 4.2.1.8 2-Dehydro-3-deoxy-D-gluconate
2-Dehydro-3-deoxy-D-gluconate 4.2.1.8 D-Mannonate
Sorbitol_6-phosphate 1.1.1.140 beta-D-Fructose_6-phosphate
beta-D-Fructose_6-phosphate 1.1.1.140 Sorbitol_6-phosphate
D-Galactarate 4.2.1.42 5-Dehydro-4-deoxy-D-glucarate
5-Dehydro-4-deoxy-D-glucarate 4.2.1.42 D-Galactarate
all-trans-Octaprenyl_diphosphate 2.5.1.- 3-Octaprenyl-4-hydroxybenzoate
4-Hydroxybenzoate 2.5.1.- 3-Octaprenyl-4-hydroxybenzoate
all-trans-Hexaprenyl_diphosphate 2.5.1.- 3-Hexaprenyl-4-hydroxybenzoate
4-Hydroxybenzoate 2.5.1.- 3-Hexaprenyl-4-hydroxybenzoate
1,4-Dihydroxy-2-naphthoate 2.5.1.74 2-Demethylmenaquinone
all-trans-Octaprenyl_diphosphate 2.5.1.74 2-Demethylmenaquinone
Cyclohexane-1-carboxyl-CoA 1.3.-.- Cyclohex-1-ene-1-carboxyl-CoA
Cyclohexane-1-carboxylate 6.2.1.- Cyclohexane-1-carboxyl-CoA
Benzoate 1.14.12.10 _LPR_1R,6S_RPR_-1,6-Dihydroxycyclohexa-2,4-diene-1-carboxylate
Trimethylamine 1.14.13.8 Trimethylamine_N-oxide
di-trans,poly-cis-Undecaprenol 2.7.1.66 di-trans,poly-cis-Undecaprenyl_phosphate
di-trans,poly-cis-Undecaprenyl_diphosphate 3.6.1.27 Orthophosphate
di-trans,poly-cis-Undecaprenyl_diphosphate 3.6.1.27 di-trans,poly-cis-Undecaprenyl_phosphate
UDPMurAc_LPR_oyl-L-Ala-D-gamma-Glu-L-Lys-D-Ala-D-Ala_RPR_ 2.7.8.13 MurAc_LPR_oyl-L-Ala-D-gamma-Glu-L-Lys-D-Ala-D-Ala_RPR_-diphospho-undecaprenol
UDPMurAc_LPR_oyl-L-Ala-D-gamma-Glu-L-Lys-D-Ala-D-Ala_RPR_ 2.7.8.13 UMP
di-trans,poly-cis-Undecaprenyl_phosphate 2.7.8.13 MurAc_LPR_oyl-L-Ala-D-gamma-Glu-L-Lys-D-Ala-D-Ala_RPR_-diphospho-undecaprenol
di-trans,poly-cis-Undecaprenyl_phosphate 2.7.8.13 UMP
UDP-N-acetylmuramoyl-L-alanyl-D-glutamyl-6-carboxy-L-lysyl-D-alanyl-D-alanine 2.7.8.13 UMP
UDP-N-acetylmuramoyl-L-alanyl-D-glutamyl-6-carboxy-L-lysyl-D-alanyl-D-alanine 2.7.8.13 Undecaprenyl-diphospho-N-acetylmuramoyl-L-alanyl-D-glutamyl-meso-2,6-diaminopimeloyl-D-alanyl-D-alanine
di-trans,poly-cis-Undecaprenyl_phosphate 2.7.8.13 Undecaprenyl-diphospho-N-acetylmuramoyl-L-alanyl-D-glutamyl-meso-2,6-diaminopimeloyl-D-alanyl-D-alanine
1-Hydroxy-2-naphthoate 1.14.13.1 Naphthalene-1,2-diol
Naphthalene-1,2-diol 1.14.13.1 1-Hydroxy-2-naphthoate
2-C-Methyl-D-erythritol_4-phosphate 2.7.7.60 4-_LPR_Cytidine_5'-diphospho_RPR_-2-C-methyl-D-erythritol
4-_LPR_Cytidine_5'-diphospho_RPR_-2-C-methyl-D-erythritol 2.7.1.148 2-Phospho-4-_LPR_cytidine_5'-diphospho_RPR_-2-C-methyl-D-erythritol
Pyruvate 2.2.1.7 1-Deoxy-D-xylulose_5-phosphate
D-Glyceraldehyde_3-phosphate 2.2.1.7 1-Deoxy-D-xylulose_5-phosphate
2-Phospho-4-_LPR_cytidine_5'-diphospho_RPR_-2-C-methyl-D-erythritol 4.6.1.12 2-C-Methyl-D-erythritol_2,4-cyclodiphosphate
Lanosterol 1.14.13.70 4,4-Dimethyl-5alpha-cholesta-8,14,24-trien-3beta-ol
Ergosta-5,7,22,24_LPR_28_RPR_-tetraen-3beta-ol 1.3.1.71 Ergosterol
2-Carboxybenzaldehyde 1.2.1.- Phthalate
D-glycero-D-manno-Heptose_1-phosphate 2.7.7.- ADP-D-glycero-D-manno-heptose
Sedoheptulose_7-phosphate 5.-.-.- D-glycero-D-manno-Heptose_7-phosphate
D-glycero-D-manno-Heptose_7-phosphate 2.7.1.- D-glycero-D-manno-Heptose_1,7-bisphosphate
D-glycero-D-manno-Heptose_1,7-bisphosphate 3.1.3.- D-glycero-D-manno-Heptose_1-phosphate
cis-4-_LPR_1'-Hydroxynaphth-2'-yl_RPR_-2-oxobut-3-enoate 4.1.2.- 1-Hydroxy-2-naphthaldehyde
1-Hydroxy-2-naphthaldehyde 1.2.1.- 1-Hydroxy-2-naphthoate
Phenanthrene-3,4-diol 1.13.11.- 2-Hydroxy-2H-benzo_LBK_h_RBK_chromene-2-carboxylate
Sulfoacetaldehyde 2.3.3.15 Acetyl_phosphate
Sulfoacetaldehyde 2.3.3.15 Sulfite
Taurine 2.6.1.77 L-Alanine
L-Alanine 2.6.1.77 Taurine
Taurine 2.6.1.77 Sulfoacetaldehyde
Sulfoacetaldehyde 2.6.1.77 Taurine
Pyruvate 2.6.1.77 L-Alanine
L-Alanine 2.6.1.77 Pyruvate
Pyruvate 2.6.1.77 Sulfoacetaldehyde
Sulfoacetaldehyde 2.6.1.77 Pyruvate
Phenanthrene 1.14.13.- Phenanthrene-9,10-oxide
Phenanthrene 1.14.13.- Phenanthrene-1,2-oxide
Phenanthrene 1.14.13.- 1-Phenanthrol
1-Phenanthrol 2.1.1.- 1-Methoxyphenanthrene
2-Deoxy-5-keto-D-gluconic_acid 2.7.1.92 2-Deoxy-5-keto-D-gluconic_acid_6-phosphate
MurAc_LPR_oyl-L-Ala-D-gamma-Glu-L-Lys-D-Ala-D-Ala_RPR_-diphospho-undecaprenol 2.4.1.227 Undecaprenyl-diphospho-N-acetylmuramoyl-_LPR_N-acetylglucosamine_RPR_-L-alanyl-gamma-D-glutamyl-L-lysyl-D-alanyl-D-alanine
2-Methylbenzaldehyde 1.2.1.28 o-Toluate
3-Methylbenzaldehyde 1.2.1.28 m-Methylbenzoate
m-Methylbenzoate 1.14.12.- 1,6-Dihydroxy-5-methylcyclohexa-2,4-dienecarboxylate
3'-Keto-3'-deoxy-AMP 2.-.-.- 3'-Amino-3'-deoxy-AMP
N6,N6,O-Tridemethylpuromycin-5'-phosphate 2.3.-.- N-Acetyl-N6,N6,O-tridemethylpuromycin-5'-phosphate
N-Acetyl-N6,N6,O-tridemethylpuromycin-5'-phosphate 2.-.-.- N-Acetyl-N6,O-didemethylpuromycin-5'-phosphate
N-Acetyl-N6,O-didemethylpuromycin-5'-phosphate 2.-.-.- N-Acetyl-O-demethylpuromycin-5'-phosphate
O-Phospho-4-hydroxy-L-threonine 1.1.1.262 2-Amino-3-oxo-4-phosphonooxybutyrate
1-Deoxy-D-xylulose_5-phosphate 1.1.1.267 2-C-Methyl-D-erythritol_4-phosphate
GDP-4-dehydro-6-deoxy-D-mannose 1.1.1.271 GDP-L-fucose
GDP-L-fucose 1.1.1.271 GDP-4-dehydro-6-deoxy-D-mannose
Coniferyl_aldehyde 1.2.1.68 Ferulate
Glycine 1.4.99.5 Hydrogen_cyanide
Obtusifoliol 1.14.13.70 4alpha-Methyl-5alpha-ergosta-8,14,24_LPR_28_RPR_-trien-3beta-ol
Linoleate 1.14.99.33 Crepenynate
GDP-mannose 2.4.1.217 2-_LPR_alpha-D-Mannosyl_RPR_-3-phosphoglycerate
3-Sulfopyruvate 4.1.1.79 Sulfoacetaldehyde
UDP-glucose 3.13.1.1 UDP-6-sulfoquinovose
Limonene-1,2-epoxide 3.3.2.8 Limonene-1,2-diol
_LPR_2R_RPR_-O-Phospho-3-sulfolactate 3.1.3.71 _LPR_2R_RPR_-3-Sulfolactate
2-_LPR_alpha-D-Mannosyl_RPR_-3-phosphoglycerate 3.1.3.70 2_LPR_alpha-D-Mannosyl_RPR_-D-glycerate
CDP-diacylglycerol 2.7.8.24 Phosphatidylcholine
Sirohydrochlorin 4.99.1.3 Cobalt-sirohydrochlorin
Cobalt-precorrin_3 2.1.1.131 Cobalt-precorrin_4
Cobalt-precorrin_4 2.1.1.133 Cobalt-precorrin_5A
Cobalt-precorrin_6 1.3.1.54 Cobalt-dihydro-precorrin_6
Cobalt-precorrin_8 5.4.1.2 Cobyrinate
Biliverdin 1.3.7.5 _LPR_3Z_RPR_-Phycocyanobilin
Biliverdin 1.3.7.2 15,16-Dihydrobiliverdin
15,16-Dihydrobiliverdin 1.3.7.3 _LPR_3Z_RPR_-Phycoerythrobilin
D-Sorbitol 2.7.1.69 Sorbitol_6-phosphate
Glycocholate 3.5.1.24 Glycine
Glycocholate 3.5.1.24 Cholic_acid
3-Amino-2-oxopropyl_phosphate 2.6.99.2 Pyridoxine_phosphate
Ethylene_oxide 3.3.2.10 Ethylene_glycol
Phenanthrene 1.13.11.- _LPR_plus_RPR_-cis-3,4-Dihydrophenanthrene-3,4-diol
L-Ribulose_5-phosphate 5.1.3.4 D-Xylulose_5-phosphate
D-Xylulose_5-phosphate 5.1.3.4 L-Ribulose_5-phosphate
2-Hydroxy-cis-hex-2,4-dienoate 4.2.1.80 4-Hydroxy-2-oxohexanoic_acid
2-Hydroxy-5-methyl-cis,cis-muconic_semialdehyde 3.7.1.9 2-Hydroxy-cis-hex-2,4-dienoate
1-Hydroxy-2-methyl-2-butenyl_4-diphosphate 1.17.1.2 Isopentenyl_diphosphate
Phosphatidylethanolamine 2.7.-.- Diacylglycerol
Protein_asparagine 2.4.1.119 Dolichyl_diphosphate
alpha-Amino_acid 1.4.3.3 NH3
alpha-Amino_acid 4.3.1.17 NH3
alpha-Amino_acid 4.3.1.18 NH3
alpha-Amino_acid 4.3.1.19 NH3
alpha-Amino_acid 4.3.1.3 NH3
alpha-Amino_acid 4.3.1.7 NH3
Amine 1.4.3.4 NH3
Amine 1.4.3.5 NH3
Amine 1.4.3.10 NH3
Amide 3.5.1.1 NH3
Amide 3.5.1.2 NH3
Amide 3.5.1.3 NH3
Amide 3.5.1.4 NH3
Cyclic_amidines 3.5.4.1 NH3
Cyclic_amidines 3.5.4.2 NH3
Cyclic_amidines 3.5.4.3 NH3
Cyclic_amidines 3.5.4.4 NH3
Amidines 3.5.3.6 NH3
Amidines 3.5.3.9 NH3
Amidines 3.5.3.12 NH3
2-Octaprenyl-3-methyl-6-methoxy-1,4-benzoquinone 1.14.13.- 2-Octaprenyl-3-methyl-5-hydroxy-6-methoxy-1,4-benzoquinone
Glycine 4.1.2.5 L-Allothreonine
L-Allothreonine 4.1.2.5 Glycine
_LPR_R,R_RPR_-Tartaric_acid 1.1.1.93 2-Hydroxy-3-oxosuccinate
2-Hydroxy-3-oxosuccinate 1.1.1.93 _LPR_R,R_RPR_-Tartaric_acid
Magnesium_protoporphyrin_monomethyl_ester 1.14.13.81 13_LPR_1_RPR_-Hydroxy-magnesium-protoporphyrin_IX_13-monomethyl_ester
13_LPR_1_RPR_-Hydroxy-magnesium-protoporphyrin_IX_13-monomethyl_ester 1.14.13.81 13_LPR_1_RPR_-Oxo-magnesium-protoporphyrin_IX_13-monomethyl_ester
13_LPR_1_RPR_-Oxo-magnesium-protoporphyrin_IX_13-monomethyl_ester 1.14.13.81 Divinylprotochlorophyllide
Protochlorophyllide 1.18.-.- Chlorophyllide
Chlorophyllide 2.5.1.62 Chlorophyll_a
Divinylprotochlorophyllide 1.3.1.33 Divinyl_chlorophyllide_a
Gibberellin_A20 1.14.11.- Gibberellin_A5
Gibberellin_A5 1.14.11.- Gibberellin_A3
Gibberellin_A9 1.14.11.- 2,3-Dehydro-gibberellin_A9
2,3-Dehydro-gibberellin_A9 1.14.11.- Gibberellin_A7
Levopimaradiene 1.14.13.- Levopimarinol
Neoabietadiene 1.14.13.- Neoabietinol
Levopimarinol 1.14.13.- Levopimarinal
Neoabietinol 1.14.13.- Neoabietal
Isopenicillin_N 2.3.1.164 Penicillin
Penicillin 3.5.2.6 Penicilloic_acid
Perillyl_aldehyde 1.2.1.3 Perillic_acid
Perillic_acid 6.2.1.- Perillyl-CoA
Perillyl-CoA 4.2.1.- 2-Hydroxy-4-isopropenylcyclohexane-1-carboxyl-CoA
2-Hydroxy-4-isopropenylcyclohexane-1-carboxyl-CoA 1.1.-.- 4-Isopropenyl-2-oxy-cyclohexanecarboxyl-CoA
4-Isopropenyl-2-oxy-cyclohexanecarboxyl-CoA 3.7.1.- 3-Isopropenylpimelyl-CoA
_LPR_3R_RPR_-3-Isopropenyl-6-oxoheptanoate 6.2.1.- _LPR_3R_RPR_-3-Isopropenyl-6-oxoheptanoyl-CoA
_LPR_3S_RPR_-3-Isopropenyl-6-oxoheptanoate 6.2.1.- _LPR_3S_RPR_-3-Isopropenyl-6-oxoheptanoyl-CoA
alpha-Pinene 1.14.-.- Myrtenol
Myrtenol 1.1.-.- Myrtenal
Myrtenal 1.2.-.- Myrtenic_acid
alpha-Pinene 1.14.-.- Pinocarveol
Pinocarveol 1.1.-.- Pinocarvone
alpha-Pinene 1.14.13.- alpha-Pinene-oxide
_LPR_Z_RPR_-2-Methyl-5-isopropylhexa-2,5-dienal 1.2.1.- cis-2-Methyl-5-isopropylhexa-2,5-dienoic_acid
trans-2-Methyl-5-isopropylhexa-2,5-dienal 1.2.1.- trans-2-Methyl-5-isopropylhexa-2,5-dienoic_acid
cis-2-Methyl-5-isopropylhexa-2,5-dienoic_acid 6.2.1.- cis-2-Methyl-5-isopropylhexa-2,5-dienoyl-CoA
trans-2-Methyl-5-isopropylhexa-2,5-dienoic_acid 6.2.1.- trans-2-Methyl-5-isopropylhexa-2,5-dienoyl-CoA
cis-2-Methyl-5-isopropylhexa-2,5-dienoyl-CoA 4.2.1.17 3-Hydroxy-2,6-dimethyl-5-methylene-heptanoyl-CoA
trans-2-Methyl-5-isopropylhexa-2,5-dienoyl-CoA 4.2.1.17 3-Hydroxy-2,6-dimethyl-5-methylene-heptanoyl-CoA
3-Hydroxy-2,6-dimethyl-5-methylene-heptanoyl-CoA 1.1.-.- 2,6-Dimethyl-5-methylene-3-oxo-heptanoyl-CoA
2,6-Dimethyl-5-methylene-3-oxo-heptanoyl-CoA 2.3.1.- 3-Isopropylbut-3-enoyl-CoA
3-Isopropylbut-3-enoyl-CoA 3.1.2.- 3-Isopropylbut-3-enoic_acid
Geranyl_diphosphate 4.2.3.- _LPR_-_RPR_-alpha-Terpineol
_LPR_-_RPR_-alpha-Terpineol 4.2.3.- 1,8-Cineole
4,6-Dideoxy-4-oxo-dTDP-D-glucose 5.3.1.- 3,6-Dideoxy-3-oxo-dTDP-D-glucose
dTDP-3-oxo-4,6-dideoxy-D-glucose 2.6.1.- dTDP-3-amino-3,4,6-trideoxy-D-glucose
dTDP-3-amino-3,4,6-trideoxy-D-glucose 2.1.1.- dTDP-D-desosamine
dTDP-4-oxo-2,6-dideoxy-L-mannose 2.1.1.- dTDP-3-methyl-4-oxo-2,6-dideoxy-L-glucose
dTDP-3-methyl-4-oxo-2,6-dideoxy-L-glucose 1.1.1.- dTDP-L-mycarose
trans,trans-Farnesyl_diphosphate 2.5.1.31 di-trans,poly-cis-Undecaprenyl_diphosphate
Demethyllactenocin 2.4.1.- Demethylmacrocin
dTDP-L-mycarose 2.4.1.- Demethylmacrocin
6,8a-Seco-6,8a-deoxy-5-oxoavermectin_''2a''_aglycone 1.14.-.- 5-Oxoavermectin_''2a''_aglycone
6,8a-Seco-6,8a-deoxy-5-oxoavermectin_''1a''_aglycone 1.14.-.- 5-Oxoavermectin_''1a''_aglycone
6,8a-Seco-6,8a-deoxy-5-oxoavermectin_''2b''_aglycone 1.14.-.- 5-Oxoavermectin_''2b''_aglycone
6,8a-Seco-6,8a-deoxy-5-oxoavermectin_''1b''_aglycone 1.14.-.- 5-Oxoavermectin_''1b''_aglycone
Avermectin_B2a_aglycone 2.1.1.- Avermectin_A2a_aglycone
Avermectin_B1a_aglycone 2.1.1.- Avermectin_A1a_aglycone
Avermectin_B2b_aglycone 2.1.1.- Avermectin_A2b_aglycone
Avermectin_B1b_aglycone 2.1.1.- Avermectin_A1b_aglycone
Avermectin_B2a_aglycone 2.4.1.- Avermectin_B2a_monosaccharide
dTDP-L-oleandrose 2.4.1.- Avermectin_B2a_monosaccharide
Avermectin_B2a_monosaccharide 2.4.1.- Avermectin_B2a
dTDP-L-oleandrose 2.4.1.- Avermectin_B2a
Avermectin_A2a_aglycone 2.4.1.- Avermectin_A2a_monosaccharide
dTDP-L-oleandrose 2.4.1.- Avermectin_A2a_monosaccharide
Avermectin_A2a_monosaccharide 2.4.1.- Avermectin_A2a
dTDP-L-oleandrose 2.4.1.- Avermectin_A2a
Avermectin_B1a_aglycone 2.4.1.- Avermectin_B1a_monosaccharide
dTDP-L-oleandrose 2.4.1.- Avermectin_B1a_monosaccharide
Avermectin_B1a_monosaccharide 2.4.1.- Avermectin_B1a
dTDP-L-oleandrose 2.4.1.- Avermectin_B1a
Avermectin_A1a_aglycone 2.4.1.- Avermectin_A1a_monosaccharide
dTDP-L-oleandrose 2.4.1.- Avermectin_A1a_monosaccharide
Avermectin_A1a_monosaccharide 2.4.1.- Avermectin_A1a
dTDP-L-oleandrose 2.4.1.- Avermectin_A1a
Avermectin_B2b_aglycone 2.4.1.- Avermectin_B2b_monosaccharide
dTDP-L-oleandrose 2.4.1.- Avermectin_B2b_monosaccharide
Avermectin_B2b_monosaccharide 2.4.1.- Avermectin_B2b
dTDP-L-oleandrose 2.4.1.- Avermectin_B2b
Avermectin_A2b_aglycone 2.4.1.- Avermectin_A2b_monosaccharide
dTDP-L-oleandrose 2.4.1.- Avermectin_A2b_monosaccharide
Avermectin_A2b_monosaccharide 2.4.1.- Avermectin_A2b
dTDP-L-oleandrose 2.4.1.- Avermectin_A2b
Avermectin_B1b_aglycone 2.4.1.- Avermectin_B1b_monosaccharide
dTDP-L-oleandrose 2.4.1.- Avermectin_B1b_monosaccharide
Avermectin_B1b_monosaccharide 2.4.1.- Avermectin_B1b
dTDP-L-oleandrose 2.4.1.- Avermectin_B1b
Avermectin_A1b_aglycone 2.4.1.- Avermectin_A1b_monosaccharide
dTDP-L-oleandrose 2.4.1.- Avermectin_A1b_monosaccharide
Avermectin_A1b_monosaccharide 2.4.1.- Avermectin_A1b
dTDP-L-oleandrose 2.4.1.- Avermectin_A1b
dTDP-glucose 4.2.1.46 4,6-Dideoxy-4-oxo-dTDP-D-glucose
4,6-Dideoxy-4-oxo-dTDP-D-glucose 5.1.3.13 dTDP-4-dehydro-6-deoxy-L-mannose
Sphingosine_1-phosphate 4.1.2.27 Ethanolamine_phosphate
Sphingosine_1-phosphate 4.1.2.- Ethanolamine_phosphate
Dihydroceramide 1.14.-.- N-Acylsphingosine
Sphinganine_1-phosphate 3.1.3.4 Sphinganine
Sphinganine_1-phosphate 3.1.3.- Sphinganine
Sphingosine_1-phosphate 3.1.3.4 Sphingosine
Sphingosine_1-phosphate 3.1.3.- Sphingosine
Ceramide_1-phosphate 3.1.3.4 N-Acylsphingosine
Ceramide_1-phosphate 3.1.3.- N-Acylsphingosine
D-1-Aminopropan-2-ol_O-phosphate 6.3.1.10 Adenosyl_cobinamide_phosphate
Adenosyl_cobyrinate_hexaamide 6.3.1.10 Adenosyl_cobinamide_phosphate
L-Threonine_O-3-phosphate 4.1.1.81 D-1-Aminopropan-2-ol_O-phosphate
L-Threonine 2.7.1.- L-Threonine_O-3-phosphate
Chrysanthemin 2.3.1.- Cyanidin_3-O-_LPR_6-O-p-coumaroyl_RPR_glucoside
Cyanin 2.3.1.- Cyanidin_3-O-_LPR_6-O-p-coumaroyl_RPR_glucoside-5-O-glucoside
Chrysanthemin 2.4.1.- Cyanin
Cyanidin_3-O-_LPR_6-O-p-coumaroyl_RPR_glucoside 2.4.1.- Cyanidin_3-O-_LPR_6-O-p-coumaroyl_RPR_glucoside-5-O-glucoside
2'-Hydroxyformononetin 1.3.1.45 _LPR_-_RPR_-Vestitone
p-Coumaroyl-CoA 1.3.1.- Isoliquiritigenin
p-Coumaroyl-CoA 2.3.1.74 Isoliquiritigenin
5-Hydroxyconiferaldehyde 1.1.1.195 5-Hydroxyconiferyl_alcohol
Caffeic_aldehyde 1.1.1.195 Caffeyl_alcohol
Coniferyl_aldehyde 1.14.13.- 5-Hydroxyconiferaldehyde
Coniferyl_alcohol 1.14.13.- 5-Hydroxyconiferyl_alcohol
5-Hydroxyferuloyl-CoA 2.1.1.104 Sinapoyl-CoA
4-Hydroxycinnamyl_aldehyde 1.14.13.- Caffeic_aldehyde
5-Hydroxyferulate 6.2.1.12 5-Hydroxyferuloyl-CoA
Kanosamine_6-phosphate 5.3.1.- Aminofructose_6-phosphate
Aminofructose_6-phosphate 2.2.1.1 Iminoerythrose_4-phosphate
5-Hydroxyisourate 3.5.2.17 5-Hydroxy-2-oxo-4-ureido-2,5-dihydro-1H-imidazole-5-carboxylate
Isochorismate 4.1.3.- Salicylate
5-Hydroxy-2-oxo-4-ureido-2,5-dihydro-1H-imidazole-5-carboxylate 4.1.1.- _LPR_S_RPR__LPR_plus_RPR_-Allantoin
Naringenin 1.1.1.219 Apiforol
dUMP 2.1.1.148 dTMP
5,10-Methylenetetrahydrofolate 2.1.1.148 Tetrahydrofolate
Tetrahydrofolate 2.1.1.148 5,10-Methylenetetrahydrofolate
3-Cyano-L-alanine 4.1.1.- 3-Aminopropiononitrile
D-Glucose 1.1.5.2 D-Glucono-1,5-lactone
2-Hydroxycyclohexan-1-one 1.14.13.22 1-Oxa-2-oxo-3-hydroxycycloheptane
Acetyl-CoA 2.3.1.- 3,5,7,9,11,13,15-Heptaoxo-hexadecanoyl-_LBK_acp_RBK_
Malonyl-CoA 2.3.1.- 3,5,7,9,11,13,15-Heptaoxo-hexadecanoyl-_LBK_acp_RBK_
Butanoyl-CoA 2.3.1.- 3,5,7,9,11,13,15-Heptaoxo-octadecanoyl-_LBK_acp_RBK_
Malonyl-CoA 2.3.1.- 3,5,7,9,11,13,15-Heptaoxo-octadecanoyl-_LBK_acp_RBK_
Malonyl-CoA 2.3.1.- Nonaketamide
Malonamoyl-CoA 2.3.1.- Nonaketamide
Nonaketamide 1.1.1.- C-9_Reduced_nonaketamide
Malonyl-CoA 2.3.1.- 3,5,7,9,11,13,15,17,19-Nonaoxo-eicosanoyl-_LBK_acp_RBK_
Propanoyl-CoA 2.3.1.- 3,5,7,9,11,13,15,17,19-Nonaoxo-henicosanoyl-_LBK_acp_RBK_
Malonyl-CoA 2.3.1.- 3,5,7,9,11,13,15,17,19-Nonaoxo-henicosanoyl-_LBK_acp_RBK_
Butanoyl-CoA 2.3.1.- 3,5,7,9,11,13,15,17,19-Nonaoxo-docosanoyl-_LBK_acp_RBK_
Malonyl-CoA 2.3.1.- 3,5,7,9,11,13,15,17,19-Nonaoxo-docosanoyl-_LBK_acp_RBK_
100-1 2.4.1.- Urdamycin_B
Urdamycin_G 2.4.1.- Urdamycin_A
Jadomycin_A 2.4.1.- Jadomycin_B
Nogalonic_acid 2.1.1.- Nogalonic_acid_methyl_ester
Auraviketone 1.1.1.- Auramycinone
Aklanonic_acid 2.1.1.- Aklanonic_acid_methyl_ester
Aklaviketone 1.1.1.- Aklavinone
Aklavinone 1.14.13.- epsilon-Rhodomycinone
epsilon-Rhodomycinone 2.4.1.- Rhodomycin_D
13-Deoxycarminomycin 2.1.1.- 13-Deoxydaunorubicin
Carminomycin 2.1.1.- Daunorubicin
Tetracenomycin_E 2.1.1.- Tetracenomycin_A2
Tetracenomycin_A2 1.-.-.- Tetracenomycin_C
4-Demethylpremithramycinone 2.1.1.- Premithramycinone
Premithramycinone 2.4.1.- Premithramycin_A1
Premithramycin_A1 2.4.1.- Premithramycin_A2'
Premithramycin_A3' 2.1.1.- Premithramycin_A3
Cocaine 3.1.1.1 Ecgonine_methyl_ester
Ecgonine_methyl_ester 3.1.1.- Ecgonine
Ecgonine 5.1.-.- Pseudoecgonine
Pseudoecgonine 5.1.-.- Ecgonine
Pseudoecgonine 6.2.1.- Pseudoecgonyl-CoA
Cadaverine 1.4.3.21 5-Aminopentanal
Phenylpropanoate 1.14.12.19 cis-3-_LPR_Carboxy-ethyl_RPR_-3,5-cyclo-hexadiene-1,2-diol
trans-Cinnamate 1.14.12.19 cis-3-_LPR_3-Carboxyethenyl_RPR_-3,5-cyclohexadiene-1,2-diol
cis-3-_LPR_Carboxy-ethyl_RPR_-3,5-cyclo-hexadiene-1,2-diol 1.3.1.- 3-_LPR_2,3-Dihydroxyphenyl_RPR_propanoate
cis-3-_LPR_3-Carboxyethenyl_RPR_-3,5-cyclohexadiene-1,2-diol 1.3.1.- trans-2,3-Dihydroxycinnamate
3-_LPR_3-Hydroxy-phenyl_RPR_-propanoic_acid 1.14.13.- 3-_LPR_2,3-Dihydroxyphenyl_RPR_propanoate
3-Coumaric_acid 1.14.13.- trans-2,3-Dihydroxycinnamate
trans-2,3-Dihydroxycinnamate 1.13.11.16 2-Hydroxy-6-ketononatrienedioate
2-Hydroxy-6-ketononatrienedioate 3.7.1.- 2-Hydroxy-2,4-pentadienoate
2-Hydroxy-6-ketononatrienedioate 3.7.1.- Fumarate
4'''-Demalonylsalvianin 2.3.1.- Salvianin
Chrysanthemin 2.4.1.- Cyanidin_3-O-rutinoside
1,2,4-Trichlorobenzene 1.14.12.- 3,4,6-Trichloro-cis-1,2-dihydroxycyclohexa-3,5-diene
3,4,6-Trichlorocatechol 1.13.11.1 2,3,5-Trichloro-cis,cis-muconate
2,3,5-Trichloro-cis,cis-muconate 5.5.1.7 2,5-Dichloro-carboxymethylenebut-2-en-4-olide
2,5-Dichloro-carboxymethylenebut-2-en-4-olide 3.1.1.45 2,5-Dichloro-4-oxohex-2-enedioate
D-Ribose_1,5-bisphosphate 2.7.4.23 5-Phospho-alpha-D-ribose_1-diphosphate
trans-4-Carboxymethylenebut-2-en-4-olide 3.1.1.45 2-Maleylacetate
3-Chlorocatechol 1.13.11.1 2-Chloro-cis,cis-muconate
2-Chloro-cis,cis-muconate 5.5.1.7 trans-4-Carboxymethylenebut-2-en-4-olide
N2-Acetyl-L-aminoadipate 2.7.2.- N2-Acetyl-L-aminoadipyl-delta-phosphate
N2-Acetyl-L-aminoadipyl-delta-phosphate 1.2.1.- N2-Acetyl-L-aminoadipate_semialdehyde
N2-Acetyl-L-aminoadipate_semialdehyde 2.6.1.- N2-Acetyl-L-lysine
N2-Acetyl-L-lysine 3.5.1.- L-Lysine
2,5-Dichloro-4-oxohex-2-enedioate 1.3.1.32 2-Chloro-3-oxoadipate
Hydroquinone 1.14.13.- Benzene-1,2,4-triol
Benzene-1,2,4-triol 1.1.-.- 2-Hydroxy-1,4-benzoquinone
2-Hydroxy-1,4-benzoquinone 1.1.-.- Benzene-1,2,4-triol
2-Hydroxy-1,4-benzoquinone 1.1.-.- p-Benzoquinone
Chlorobenzene 1.14.12.- 3-Chloro-cis-1,2-dihydroxycyclohexa-3,5-diene
1,4-Dihydroxy-2-naphthoate 2.5.1.- 2-Phytyl-1,4-naphthoquinone
Phytyl_diphosphate 2.5.1.- 2-Phytyl-1,4-naphthoquinone
2-Phytyl-1,4-naphthoquinone 2.1.1.- Phylloquinone
N-Methylethanolamine_phosphate 2.1.1.103 Phosphodimethylethanolamine
Phosphodimethylethanolamine 2.1.1.103 Choline_phosphate
Tetrabromobisphenol_A 1.97.1.- Tribromobisphenol_A
Tribromobisphenol_A 1.97.1.- Dibromobisphenol_A
Dibromobisphenol_A 1.97.1.- Monobromobisphenol_A
Monobromobisphenol_A 1.97.1.- Bisphenol_A
Bisphenol_A 1.14.-.- 1,2-Bis_LPR_4-hydroxyphenyl_RPR_-2-propanol
Bisphenol_A 1.14.13.- 2,2-Bis_LPR_4-hydroxyphenyl_RPR_-1-propanol
1,2-Bis_LPR_4-hydroxyphenyl_RPR_-2-propanol 4.2.1.- 4,4'-Dihydroxy-alpha-methylstilbene
4,4'-Dihydroxy-alpha-methylstilbene 1.3.-.- 4-Hydroxybenzaldehyde
4,4'-Dihydroxy-alpha-methylstilbene 1.3.-.- 4'-Hydroxyacetophenone
2,2-Bis_LPR_4-hydroxyphenyl_RPR_-1-propanol 1.14.-.- 2,3-Bis_LPR_4-hydroxyphenyl_RPR_-1,2-propanediol
2,3-Bis_LPR_4-hydroxyphenyl_RPR_-1,2-propanediol 1.13.-.- 4-Hydroxyphenacyl_alcohol
2,3-Bis_LPR_4-hydroxyphenyl_RPR_-1,2-propanediol 1.13.-.- 4-Hydroxybenzoate
4-Ethylphenol 1.14.13.- 1-_LPR_4'-Hydroxyphenyl_RPR_ethanol
1-_LPR_4'-Hydroxyphenyl_RPR_ethanol 1.1.1.- 4'-Hydroxyacetophenone
4'-Hydroxyacetophenone 1.14.13.84 4-Hydroxyphenyl_acetate
4-Hydroxyphenyl_acetate 3.1.1.2 Hydroquinone
UDP-N-acetyl-D-galactosamine 1.1.1.- UDP-N-acetyl-D-galactosaminuronic_acid
UDP-N-acetyl-D-galactosaminuronic_acid 1.1.1.- UDP-N-acetyl-D-galactosamine
Coproporphyrinogen_III 1.3.99.22 Protoporphyrinogen_IX
2-Hydroxyhepta-2,4-dienedioate 4.2.1.- 2,4-Dihydroxyhept-2-enedioate
2-Methylnaphthalene 4.1.99.- Naphthyl-2-methyl-succinic_acid
Naphthyl-2-methyl-succinic_acid 2.8.3.- Naphthyl-2-methyl-succinyl-CoA
Succinyl-CoA 2.8.3.- Naphthyl-2-methyl-succinyl-CoA
Naphthyl-2-methyl-succinyl-CoA 1.3.99.- Naphthyl-2-methylene-succinyl-CoA
Naphthyl-2-methylene-succinyl-CoA 4.2.1.- Naphthyl-2-hydroxymethyl-succinyl_CoA
Naphthyl-2-hydroxymethyl-succinyl_CoA 1.1.-.- Naphthyl-2-oxomethyl-succinyl-CoA
Naphthyl-2-oxomethyl-succinyl-CoA 2.3.1.- Succinyl-CoA
Naphthyl-2-oxomethyl-succinyl-CoA 2.3.1.- 2-Naphthoyl-CoA
1-Methylnaphthalene 1.14.12.12 cis-1,2-Dihydroxy-1,2-dihydro-8-methylnaphthalene
cis-1,2-Dihydroxy-1,2-dihydro-8-methylnaphthalene 1.3.1.29 1,2-Dihydroxy-8-methylnaphthalene
1,2-Dihydroxy-8-methylnaphthalene 1.13.-.- 2-Hydroxy-8-methylchromene-2-carboxylate
2-Hydroxy-8-methylchromene-2-carboxylate 5.3.99.- 2-Hydroxy-3-methylbenzalpyruvate
2-Hydroxy-3-methylbenzalpyruvate 4.2.1.- 3-Methylsalicylaldehyde
3-Methylsalicylaldehyde 1.2.1.- 3-Methylsalicylate
3-Methylsalicylate 1.14.13.1 2,3-Dihydroxytoluene
1-Methylnaphthalene 1.14.13.- 1-Hydroxymethylnaphthalene
1-Hydroxymethylnaphthalene 1.1.1.1 1-Naphthaldehyde
1-Naphthaldehyde 1.2.1.- 1-Naphthoic_acid
1-Naphthoic_acid 1.14.12.- cis-1,2-Dihydroxy-1,2-dihydro-8-carboxynaphthalene
cis-1,2-Dihydroxy-1,2-dihydro-8-carboxynaphthalene 1.1.-.- 1,2-Dihydroxy-8-carboxynaphthalene
1,2-Dihydroxy-8-carboxynaphthalene 1.13.-.- 2-Carboxy-2-hydroxy-8-carboxychromene
2-Carboxy-2-hydroxy-8-carboxychromene 5.3.99.- 2-Hydroxy-3-carboxybenzalpyruvate
2-Hydroxy-3-carboxybenzalpyruvate 4.2.1.- 3-Formylsalicylic_acid
2-Hydroxyisophthalic_acid 4.1.1.- Salicylate
2-Methylnaphthalene 1.14.13.- _LPR_2-Naphthyl_RPR_methanol
_LPR_2-Naphthyl_RPR_methanol 1.1.1.1 2-Naphthaldehyde
2-Naphthaldehyde 1.2.1.- 2-Naphthoic_acid
_LPR_2-Naphthyl_RPR_methanol 1.14.12.12 cis-1,2-Dihydroxy-1,2-dihydro-7-hydroxymethylnaphthalene
cis-1,2-Dihydroxy-1,2-dihydro-7-hydroxymethylnaphthalene 1.3.1.29 1,2-Dihydroxy-7-hydroxymethylnaphthalene
1,2-Dihydroxy-7-hydroxymethylnaphthalene 1.13.-.- 2-Hydroxy-7-hydroxymethylchromene-2-carboxylate
2-Hydroxy-7-hydroxymethylchromene-2-carboxylate 5.3.99.- 2-Hydroxy-4-hydroxymethylbenzalpyruvate
2-Hydroxy-4-hydroxymethylbenzalpyruvate 4.2.1.- 4-Hydroxymethylsalicylaldehyde
4-Hydroxymethylsalicylaldehyde 1.2.1.- 4-Hydroxymethylsalicylate
4-Hydroxymethylsalicylate 1.14.13.1 4-Hydroxymethylcatechol
2-Methylnaphthalene 1.14.12.12 cis-1,2-Dihydroxy-1,2-dihydro-7-methylnaphthalene
4-Methylsalicylate 1.14.13.1 4-Methylcatechol
N-Cyclohexylformamide 3.5.1.- Cyclohexylamine
_LPR_3S_RPR_-3-Hydroxyadipyl-CoA 1.1.1.35 3-Oxoadipyl-CoA
5-Carboxy-2-pentenoyl-CoA 4.2.1.17 _LPR_3S_RPR_-3-Hydroxyadipyl-CoA
Adipyl-CoA 1.3.99.- 5-Carboxy-2-pentenoyl-CoA
Adipate 6.2.1.- Adipyl-CoA
2-Chloro-4-hydroxy-6-amino-1,3,5-triazine 3.5.99.3 Ammelide
Ammelide 3.5.99.4 Cyanuric_acid
Cyromazine 3.5.4.- N-Cyclopropylammeline
N-Cyclopropylammeline 3.5.4.- N-Cyclopropylammelide
N-Cyclopropylammelide 3.5.4.- Cyanuric_acid
3-Oxopropanoate 4.1.1.- Acetaldehyde
1-_LPR_5'-Phosphoribosyl_RPR_-5-amino-4-imidazolecarboxamide 6.3.4.- 1-_LPR_5'-Phosphoribosyl_RPR_-5-formamido-4-imidazolecarboxamide
L-Aspartate_4-semialdehyde 2.6.1.76 L-2,4-Diaminobutanoate
L-2,4-Diaminobutanoate 2.3.1.178 N-gamma-Acetyldiaminobutyrate
N-gamma-Acetyldiaminobutyrate 4.2.1.108 Ectoine
2-Hydroxyethanesulfonate 1.1.2.- Sulfoacetaldehyde
Formaldehyde 4.4.1.22 S-_LPR_Hydroxymethyl_RPR_glutathione
S-_LPR_Hydroxymethyl_RPR_glutathione 4.4.1.22 Formaldehyde
S-_LPR_Hydroxymethyl_RPR_glutathione 1.1.1.284 S-Formylglutathione
trans-Hex-2-enoyl-CoA 1.3.1.38 Hexanoyl-CoA
2-Oxobutanoate 2.3.1.54 Propanoyl-CoA
Propanoyl-CoA 2.3.1.54 2-Oxobutanoate
cis,cis-Muconate 5.5.1.1 _LPR_S_RPR_-5-Oxo-2,5-dihydrofuran-2-acetate
_LPR_S_RPR_-5-Oxo-2,5-dihydrofuran-2-acetate 5.5.1.1 cis,cis-Muconate
_LPR_S_RPR_-5-Oxo-2,5-dihydrofuran-2-acetate 5.3.3.4 2-Oxo-2,3-dihydrofuran-5-acetate
2-Oxo-2,3-dihydrofuran-5-acetate 5.3.3.4 _LPR_S_RPR_-5-Oxo-2,5-dihydrofuran-2-acetate
Naphthalene 1.14.14.1 _LPR_1R,2S_RPR_-Naphthalene_1,2-oxide
Naphthalene 1.14.14.1 _LPR_1S,2R_RPR_-Naphthalene_1,2-oxide
_LPR_1R,2S_RPR_-Naphthalene_1,2-oxide 2.5.1.18 _LPR_1R_RPR_-Hydroxy-_LPR_2R_RPR_-glutathionyl-1,2-dihydronaphthalene
_LPR_1S,2R_RPR_-Naphthalene_1,2-oxide 2.5.1.18 _LPR_1R_RPR_-Glutathionyl-_LPR_2R_RPR_-hydroxy-1,2-dihydronaphthalene
_LPR_1S,2R_RPR_-Naphthalene_1,2-oxide 2.5.1.18 _LPR_1S_RPR_-Hydroxy-_LPR_2S_RPR_-glutathionyl-1,2-dihydronaphthalene
_LPR_1R,2S_RPR_-Naphthalene_1,2-oxide 3.3.2.9 1,2-Dihydronaphthalene-1,2-diol
_LPR_1S,2R_RPR_-Naphthalene_1,2-oxide 3.3.2.9 1,2-Dihydronaphthalene-1,2-diol
1,2-Dihydronaphthalene-1,2-diol 1.3.1.20 Naphthalene-1,2-diol
1,2-Dihydronaphthalene-1,2-diol 1.14.14.1 1,2-Dihydroxy-3,4-epoxy-1,2,3,4-tetrahydronaphthalene
2-Naphthol 1.14.14.1 Naphthalene-1,2-diol
1-Nitronaphthalene 1.14.14.1 1-Nitronaphthalene-7,8-oxide
1-Nitronaphthalene 1.14.14.1 1-Nitronaphthalene-5,6-oxide
1-Nitronaphthalene-7,8-oxide 2.5.1.18 1-Nitro-7-hydroxy-8-glutathionyl-7,8-dihydronaphthalene
1-Nitronaphthalene-7,8-oxide 2.5.1.18 1-Nitro-7-glutathionyl-8-hydroxy-7,8-dihydronaphthalene
1-Nitronaphthalene-5,6-oxide 2.5.1.18 1-Nitro-5-hydroxy-6-glutathionyl-5,6-dihydronaphthalene
1-Nitronaphthalene-5,6-oxide 2.5.1.18 1-Nitro-5-glutathionyl-6-hydroxy-5,6-dihydronaphthalene
1-Nitronaphthalene-5,6-oxide 3.3.2.9 1-Nitro-5,6-dihydroxy-dihydronaphthalene
5_LPR_S_RPR_-HPETE 1.11.1.9 5_LPR_S_RPR_-HETE
15_LPR_S_RPR_-HPETE 1.11.1.9 _LPR_15S_RPR_-15-Hydroxy-5,8,11-cis-13-trans-eicosatetraenoate
_LPR_5Z,8Z,11Z,14Z_RPR_-Icosatetraenoic_acid 1.13.11.- 12_LPR_R_RPR_-HPETE
_LPR_5Z,8Z,11Z,14Z_RPR_-Icosatetraenoic_acid 1.14.15.3 20-HETE
15_LPR_S_RPR_-HPETE 1.14.14.1 15H-11,12-EETA
15_LPR_S_RPR_-HPETE 1.14.14.1 11H-14,15-EETA
15H-11,12-EETA 1.14.14.1 11,12,15-THETA
11H-14,15-EETA 1.14.14.1 11,14,15-THETA
_LPR_5Z,8Z,11Z,14Z_RPR_-Icosatetraenoic_acid 1.14.14.1 19_LPR_S_RPR_-HETE
_LPR_5Z,8Z,11Z,14Z_RPR_-Icosatetraenoic_acid 1.13.11.- 11_LPR_R_RPR_-HPETE
_LPR_5Z,8Z,11Z,14Z_RPR_-Icosatetraenoic_acid 1.14.14.1 14,15-EET
_LPR_5Z,8Z,11Z,14Z_RPR_-Icosatetraenoic_acid 1.13.11.- 9_LPR_S_RPR_-HPETE
_LPR_5Z,8Z,11Z,14Z_RPR_-Icosatetraenoic_acid 1.14.14.1 11,12-EET
_LPR_5Z,8Z,11Z,14Z_RPR_-Icosatetraenoic_acid 1.14.14.1 8,9-EET
_LPR_5Z,8Z,11Z,14Z_RPR_-Icosatetraenoic_acid 1.14.14.1 5,6-EET
_LPR_5Z,8Z,11Z,14Z_RPR_-Icosatetraenoic_acid 1.13.11.- 8_LPR_S_RPR_-HPETE
_LPR_5Z,8Z,11Z,14Z_RPR_-Icosatetraenoic_acid 1.14.14.1 16_LPR_R_RPR_-HETE
Linoleate 1.14.14.1 9_LPR_10_RPR_-EpOME
Linoleate 1.14.14.1 12_LPR_13_RPR_-EpOME
Linoleate 1.14.19.3 _LPR_6Z,9Z,12Z_RPR_-Octadecatrienoic_acid
Phosphatidylcholine 3.1.1.4 Linoleate
Bromobenzene 1.14.14.1 Bromobenzene-3,4-oxide
Bromobenzene 1.14.14.1 Bromobenzene-2,3-oxide
Bromobenzene-3,4-oxide 2.5.1.18 3,4-Dihydro-3-hydroxy-4-S-glutathionyl_bromobenzene
Bromobenzene-2,3-oxide 2.5.1.18 2,3-Dihydro-2-S-glutathionyl-3-hydroxy_bromobenzene
Bromobenzene-3,4-oxide 3.3.2.9 Bromobenzene-3,4-dihydrodiol
Bromobenzene-2,3-oxide 3.3.2.9 Bromobenzene-2,3-dihydrodiol
4-Bromophenol 1.14.14.1 4-Bromophenol-2,3-epoxide
Benzo_LBK_a_RBK_pyrene 1.14.14.1 Benzo_LBK_a_RBK_pyrene-9,10-oxide
Benzo_LBK_a_RBK_pyrene 1.14.14.1 Benzo_LBK_a_RBK_pyrene-7,8-oxide
Benzo_LBK_a_RBK_pyrene 1.14.14.1 Benzo_LBK_a_RBK_pyrene-4,5-oxide
Benzo_LBK_a_RBK_pyrene-7,8-oxide 3.3.2.9 Benzo_LBK_a_RBK_pyrene-7,8-diol
Benzo_LBK_a_RBK_pyrene-4,5-oxide 2.5.1.18 4,5-Dihydro-4-hydroxy-5-S-glutathionyl-benzo_LBK_a_RBK_pyrene
Benzo_LBK_a_RBK_pyrene-7,8-diol 2.5.1.18 7,8-Dihydro-7-hydroxy-8-S-glutathionyl-benzo_LBK_a_RBK_pyrene
Benzo_LBK_a_RBK_pyrene-7,8-diol 1.14.14.1 Benzo_LBK_a_RBK_pyrene-7,8-dihydrodiol-9,10-oxide
9-Hydroxybenzo_LBK_a_RBK_pyrene 1.14.14.1 9-Hydroxybenzo_LBK_a_RBK_pyrene-4,5-oxide
1,1-Dichloroethylene 1.14.14.1 2,2-Dichloroacetaldehyde
1,1-Dichloroethylene 1.14.14.1 1,1-Dichloroethylene_epoxide
1,1-Dichloroethylene 1.14.14.1 Chloroacetyl_chloride
2,2-Dichloroacetaldehyde 2.5.1.18 S-_LPR_2,2-Dichloro-1-hydroxy_RPR_ethyl_glutathione
1,1-Dichloroethylene_epoxide 2.5.1.18 2-_LPR_S-Glutathionyl_RPR_acetyl_chloride
Chloroacetyl_chloride 2.5.1.18 S-_LPR_2-Chloroacetyl_RPR_glutathione
2-_LPR_S-Glutathionyl_RPR_acetyl_chloride 2.5.1.18 2-_LPR_S-Glutathionyl_RPR_acetyl_glutathione
Trichloroethene 1.14.14.1 TCE_epoxide
Trichloroethene 1.14.14.1 Chloral
Trichloroethene 2.5.1.18 S-_LPR_1,2-Dichlorovinyl_RPR_glutathione
Chloral_hydrate 1.2.1.5 Trichloroacetate
Chloral_hydrate 1.1.1.1 Trichloroethanol
Trichloroethanol 1.14.14.1 Trichloroacetate
14,15-EET 3.3.2.10 14,15-DHET
11,12-EET 3.3.2.10 11,12-DHET
8,9-EET 3.3.2.10 8,9-DHET
5,6-EET 3.3.2.10 5,6-DHET
1,2-Dibromoethane 1.14.14.1 2-Bromoacetaldehyde
1,2-Dibromoethane 2.5.1.18 Glutathione_episulfonium_ion
2-Bromoacetaldehyde 2.5.1.18 S-_LPR_Formylmethyl_RPR_glutathione
3-Dehydro-L-gulonate_6-phosphate 4.1.1.85 L-Xylulose_5-phosphate
3-Dehydro-L-gulonate 2.7.1.53 3-Dehydro-L-gulonate_6-phosphate
_LPR_2R_RPR_-3-Sulfolactate 1.1.1.272 3-Sulfopyruvate
CO2 1.2.7.4 CO
D-Glyceraldehyde_3-phosphate 1.2.7.5 3-Phospho-D-glycerate
D-Glyceraldehyde_3-phosphate 1.2.7.6 3-Phospho-D-glycerate
3-Methyl-2-oxobutanoic_acid 1.2.7.7 2-Methylpropanoyl-CoA
Retinol 1.3.99.23 all-trans-13,14-Dihydroretinol
1-Hydroxy-2-methyl-2-butenyl_4-diphosphate 1.17.1.2 Dimethylallyl_diphosphate
Selenate 1.97.1.9 Selenite
gamma-Tocopherol 2.1.1.95 alpha-Tocopherol
N-Acetylornithine 2.1.3.9 N-Acetyl-L-citrulline
Carbamoyl_phosphate 2.1.3.9 N-Acetyl-L-citrulline
1,4-Dihydroxy-2-naphthoyl-CoA 3.1.2.28 1,4-Dihydroxy-2-naphthoate
2-Succinylbenzoyl-CoA 4.1.3.36 1,4-Dihydroxy-2-naphthoyl-CoA
1,4-Dihydroxy-2-naphthoyl-CoA 4.1.3.36 2-Succinylbenzoyl-CoA
Cobinamide 2.5.1.17 Adenosyl_cobinamide
5-Amino-6-_LPR_5'-phospho-D-ribitylamino_RPR_uracil 3.1.3.- 5-Amino-6-_LPR_1-D-ribitylamino_RPR_uracil
D-Ribulose_5-phosphate 4.1.99.12 L-3,4-Dihydroxybutan-2-one_4-phosphate
Adenosyl_cobyrinate_hexaamide 6.3.1.10 Adenosyl_cobinamide
_LPR_R_RPR_-1-Aminopropan-2-ol 6.3.1.10 Adenosyl_cobinamide
Squalene 5.4.99.17 Diploptene
Squalene 5.4.99.17 Diplopterol
D-Glucose_6-phosphate 5.5.1.4 1D-myo-Inositol_3-phosphate
1,2-Dihydroxy-5-_LPR_methylthio_RPR_pent-1-en-3-one 1.13.11.53 3-_LPR_Methylthio_RPR_propionic_acid
O-1-Alk-1-enyl-2-acyl-sn-glycero-3-phosphoethanolamine 3.1.1.4 1-_LPR_1-Alkenyl_RPR_-sn-glycero-3-phosphoethanolamine
1-_LPR_1-Alkenyl_RPR_-sn-glycero-3-phosphoethanolamine 3.1.4.- 1-_LPR_1-Alkenyl_RPR_-sn-glycerol
O-1-Alk-1-enyl-2-acyl-sn-glycero-3-phosphoethanolamine 3.1.4.3 1-Alkenyl-2-acylglycerol
1-_LPR_1-Alkenyl_RPR_-sn-glycero-3-phosphate 2.3.1.- 2-Acyl-1-_LPR_1-alkenyl_RPR_-sn-glycero-3-phosphate
2-Acyl-1-_LPR_1-alkenyl_RPR_-sn-glycero-3-phosphate 3.1.3.- 1-Alkenyl-2-acylglycerol
O-1-Alk-1-enyl-2-acyl-sn-glycero-3-phosphoethanolamine 3.1.4.4 2-Acyl-1-_LPR_1-alkenyl_RPR_-sn-glycero-3-phosphate
O-1-Alk-1-enyl-2-acyl-sn-glycero-3-phosphoethanolamine 2.6.-.- Plasmenylcholine
1-Radyl-2-acyl-sn-glycero-3-phosphocholine 3.1.1.4 1-Organyl-2-lyso-sn-glycero-3-phosphocholine
S-Methyl-5-thio-D-ribulose_1-phosphate 4.2.1.109 2,3-Diketo-5-methylthiopentyl-1-phosphate
2,3-Diketo-5-methylthiopentyl-1-phosphate 3.1.3.77 2-Hydroxy-3-keto-5-methylthiopentenyl-1-phosphate
2-Hydroxy-3-keto-5-methylthiopentenyl-1-phosphate 3.1.3.77 1,2-Dihydroxy-5-_LPR_methylthio_RPR_pent-1-en-3-one
2,3-Diketo-5-methylthiopentyl-1-phosphate 3.1.3.77 1,2-Dihydroxy-5-_LPR_methylthio_RPR_pent-1-en-3-one
4-Methylthio-2-oxobutanoic_acid 2.6.1.57 L-Methionine
Acetyl-CoA 2.3.1.182 _LPR_R_RPR_-2-Methylmalate
Pyruvate 2.3.1.182 _LPR_R_RPR_-2-Methylmalate
Cephalosporin_C 1.4.3.3 _LPR_7R_RPR_-7-_LPR_5-Carboxy-5-oxopentanoyl_RPR_aminocephalosporinate
Indole 1.14.-.- Indolin-2-one
Aminoimidazole_ribotide 6.3.4.18 5-Carboxyamino-1-_LPR_5-phospho-D-ribosyl_RPR_imidazole
5-Carboxyamino-1-_LPR_5-phospho-D-ribosyl_RPR_imidazole 5.4.99.18 1-_LPR_5-Phospho-D-ribosyl_RPR_-5-amino-4-imidazolecarboxylate
1-_LPR_5-Phospho-D-ribosyl_RPR_-5-amino-4-imidazolecarboxylate 5.4.99.18 5-Carboxyamino-1-_LPR_5-phospho-D-ribosyl_RPR_imidazole
L-Aspartate 1.4.1.21 Iminoaspartate
Choline 1.14.15.7 Betaine_aldehyde
Heme 2.5.1.- Heme_O
Digalacturonate 3.2.1.67 D-Galacturonate
Putrescine 6.3.1.11 gamma-L-Glutamylputrescine
L-Glutamate 6.3.1.11 gamma-L-Glutamylputrescine
gamma-L-Glutamylputrescine 1.4.3.- gamma-Glutamyl-gamma-aminobutyraldehyde
N-Methylanthranilate 6.2.1.32 N-Methylanthraniloyl-CoA
gamma-Glutamyl-gamma-aminobutyraldehyde 1.2.1.- gamma-Glutamyl-gamma-aminobutyrate
gamma-Glutamyl-gamma-aminobutyrate 3.5.1.94 4-Aminobutanoate
gamma-Glutamyl-gamma-aminobutyrate 3.5.1.94 L-Glutamate
Indolin-2-one 1.14.-.- 3-Hydroxyindolin-2-one
3-Hydroxyindolin-2-one 1.14.-.- HBOA
HBOA 1.14.-.- DIBOA
Campest-4-en-3-one 1.3.99.- 5alpha-Campestan-3-one
6-Oxocampestanol 1.14.13.- Cathasterone
Cathasterone 1.14.-.- Teasterone
p-Coumaroyl-CoA 1.14.13.- Caffeoyl-CoA
4-Hydroxycinnamyl_aldehyde 1.1.1.195 4-Coumaryl_alcohol
Ferulate 1.14.13.- 5-Hydroxyferulate
Sinapoyl_aldehyde 1.2.1.68 Sinapate
5-Hydroxyconiferyl_alcohol 1.11.1.7 5-Hydroxy-guaiacyl_lignin
Teasterone 1.14.-.- 3-Dehydroteasterone
3-Dehydroteasterone 1.14.-.- Teasterone
Campesterol 1.14.13.- 22alpha-Hydroxy-campesterol
22alpha-Hydroxy-campest-4-en-3-one 1.3.99.- 22alpha-Hydroxy-5alpha-campestan-3-one
6-Deoxocathasterone 1.14.-.- 6-Deoxoteasterone
6-Deoxoteasterone 1.14.-.- 3-Dehydro-6-deoxoteasterone
3-Dehydro-6-deoxoteasterone 1.14.-.- 6-Deoxoteasterone
6-Deoxocastasterone 1.14.-.- 6alpha-Hydroxy-castasterone
6alpha-Hydroxy-castasterone 1.14.-.- Castasterone
Campest-4-en-3-one 1.14.13.- 22alpha-Hydroxy-campest-4-en-3-one
5alpha-Campestan-3-one 1.14.13.- 22alpha-Hydroxy-5alpha-campestan-3-one
Campestanol 1.14.13.- 6-Deoxocathasterone
6-Deoxoteasterone 1.14.-.- Teasterone
3-Dehydro-6-deoxoteasterone 1.14.-.- 3-Dehydroteasterone
6-Deoxotyphasterol 1.14.-.- Typhasterol
_LBK_Enzyme_RBK_-cysteine 2.8.1.7 _LBK_Enzyme_RBK_-S-sulfanylcysteine
L-Cysteine 2.8.1.7 _LBK_Enzyme_RBK_-S-sulfanylcysteine
Glycine 1.4.3.19 Iminoglycine
Castasterone 1.14.-.- Brassinolide
Phosphoenolpyruvate 4.4.1.19 _LPR_2R_RPR_-O-Phospho-3-sulfolactate
delta7-Avenasterol 1.14.21.6 5-Dehydroavenasterol
5-Dehydroavenasterol 1.3.1.21 Isofucosterol
Episterol 1.14.21.6 5-Dehydroepisterol
5-Dehydroepisterol 1.3.1.21 24-Methylenecholesterol
Phytyl_diphosphate 2.5.1.- 2-Methyl-6-phytylquinol
Homogentisate 2.5.1.- 2-Methyl-6-phytylquinol
2-Methyl-6-phytylquinol 2.1.1.- 2,3-Dimethyl-5-phytylquinol
delta-Tocopherol 2.1.1.95 beta-Tocopherol
2,6-Dihydroxypseudooxynicotine 3.7.1.- 4-Methylaminobutyrate
2,6-Dihydroxypseudooxynicotine 3.7.1.- 2,6-Dihydroxypyridine
1'-Hydroxy-gamma-carotene 1.14.99.- 1'-Hydroxytorulene
Rhodopin 1.14.99.- 3,4-Dehydrorhodopin
3,4-Dehydrorhodopin 2.1.1.- Anhydrorhodovibrin
Rhodovibrin 1.14.99.- Hydroxyspirilloxanthin
Hydroxyspirilloxanthin 2.1.1.- Spirilloxanthin
Rhodopin 2.1.1.- 3,4-Dihydroanhydrorhodovibrin
3',4'-Dihydrorhodovibrin 2.1.1.- 3,4,3',4'-Tetrahydrospirilloxanthin
alpha-Carotene 1.14.13.- Zeinoxanthin
Chloroxanthin 2.1.1.- 3,4-Dihydrospheroidene
Chloroxanthin 1.14.99.- Demethylspheroidene
Demethylspheroidene 2.1.1.- Spheroidene
Zeaxanthin 2.4.1.- Zeaxanthin_diglucoside
3-Methyl-2-oxobutanoic_acid 1.2.4.4 2-Methyl-1-hydroxypropyl-ThPP
Thiamin_diphosphate 1.2.4.4 2-Methyl-1-hydroxypropyl-ThPP
Enzyme_N6-_LPR_lipoyl_RPR_lysine 1.2.4.4 _LBK_Dihydrolipoyllysine-residue__LPR_2-methylpropanoyl_RPR_transferase_RBK__S-_LPR_2-methylpropanoyl_RPR_dihydrolipoyllysine
Enzyme_N6-_LPR_lipoyl_RPR_lysine 1.2.4.4 Thiamin_diphosphate
2-Methyl-1-hydroxypropyl-ThPP 1.2.4.4 _LBK_Dihydrolipoyllysine-residue__LPR_2-methylpropanoyl_RPR_transferase_RBK__S-_LPR_2-methylpropanoyl_RPR_dihydrolipoyllysine
2-Methyl-1-hydroxypropyl-ThPP 1.2.4.4 Thiamin_diphosphate
Thiamin_diphosphate 1.2.4.4 3-Methyl-1-hydroxybutyl-ThPP
4-Methyl-2-oxopentanoate 1.2.4.4 3-Methyl-1-hydroxybutyl-ThPP
Enzyme_N6-_LPR_lipoyl_RPR_lysine 1.2.4.4 _LBK_Dihydrolipoyllysine-residue__LPR_2-methylpropanoyl_RPR_transferase_RBK__S-_LPR_3-methylbutanoyl_RPR_dihydrolipoyllysine
3-Methyl-1-hydroxybutyl-ThPP 1.2.4.4 Thiamin_diphosphate
3-Methyl-1-hydroxybutyl-ThPP 1.2.4.4 _LBK_Dihydrolipoyllysine-residue__LPR_2-methylpropanoyl_RPR_transferase_RBK__S-_LPR_3-methylbutanoyl_RPR_dihydrolipoyllysine
Thiamin_diphosphate 1.2.4.4 2-Methyl-1-hydroxybutyl-ThPP
_LPR_S_RPR_-3-Methyl-2-oxopentanoic_acid 1.2.4.4 2-Methyl-1-hydroxybutyl-ThPP
Enzyme_N6-_LPR_lipoyl_RPR_lysine 1.2.4.4 _LBK_Dihydrolipoyllysine-residue__LPR_2-methylpropanoyl_RPR_transferase_RBK__S-_LPR_2-methylbutanoyl_RPR_dihydrolipoyllysine
2-Methyl-1-hydroxybutyl-ThPP 1.2.4.4 Thiamin_diphosphate
2-Methyl-1-hydroxybutyl-ThPP 1.2.4.4 _LBK_Dihydrolipoyllysine-residue__LPR_2-methylpropanoyl_RPR_transferase_RBK__S-_LPR_2-methylbutanoyl_RPR_dihydrolipoyllysine
LL-2,6-Diaminoheptanedioate 2.6.1.83 2,3,4,5-Tetrahydrodipicolinate
2,3,4,5-Tetrahydrodipicolinate 2.6.1.83 LL-2,6-Diaminoheptanedioate
Enzyme_N6-_LPR_dihydrolipoyl_RPR_lysine 1.8.1.4 Enzyme_N6-_LPR_lipoyl_RPR_lysine
Enzyme_N6-_LPR_lipoyl_RPR_lysine 1.8.1.4 Enzyme_N6-_LPR_dihydrolipoyl_RPR_lysine
_LPR_Z_RPR_-Phenylacetaldehyde_oxime 4.99.1.7 Phenylacetonitrile
trans,trans-Farnesyl_diphosphate 4.2.3.22 _LPR_1E,4S,5E,7R_RPR_-Germacra-1_LPR_10_RPR_,5-dien-11-ol
trans,trans-Farnesyl_diphosphate 4.2.3.22 _LPR_-_RPR_-Germacrene_D
L-2,4-Diaminobutanoate 4.1.1.86 1,3-Diaminopropane
trans,trans-Farnesyl_diphosphate 2.5.1.- 4,4'-Diapophytoene
4,4'-Diapophytoene 1.14.99.- 4,4'-Diaponeurosporene
4,4'-Diaponeurosporenic_acid 2.4.1.- Glycosyl-4,4'-diaponeurosporenoate
Glycosyl-4,4'-diaponeurosporenoate 2.3.1.- Staphyloxanthin
UDP-L-Ara4O 2.6.1.87 UDP-L-Ara4N
UDP-L-Ara4N 2.1.2.13 UDP-L-Ara4FN
UDP-L-Ara4FN 2.4.2.- Undecaprenyl_phosphate_alpha-L-Ara4FN
UDP-L-Ara4FN 2.7.8.30 Undecaprenyl_phosphate_alpha-L-Ara4FN
Toluene-4-sulfonate 1.14.13.- 4-Cresol
3-Cresol 1.14.13.- 3-Hydroxybenzyl_alcohol
3-Hydroxybenzaldehyde 1.2.1.28 3-Hydroxybenzoate
beta-1,2,3,4,5,6-Hexachlorocyclohexane 3.8.1.5 beta-2,3,4,5,6-Pentachlorocyclohexanol
beta-2,3,4,5,6-Pentachlorocyclohexanol 3.8.1.5 beta-2,3,5,6-Tetrachloro-1,4-cyclohexanediol
Ascorbate 2.7.1.69 L-Ascorbate_6-phosphate
GDP-L-gulose 5.1.3.- GDP-L-galactose
GDP-L-galactose 5.1.3.- GDP-L-gulose
L-Galactose_1-phosphate 3.1.3.- L-Galactose
L-Galactose 1.1.1.122 L-Galactono-1,4-lactone
L-Galactonate 1.1.1.- D-Galacturonate
D-Galacturonate 1.1.1.- L-Galactonate
L-Ascorbate_6-phosphate 3.1.1.- 3-Dehydro-L-gulonate_6-phosphate
L-Galactonate 3.1.1.- L-Galactono-1,4-lactone
1,6-Naphthalenedisulfonic_acid 1.14.99.- 1,2-Dihydroxynaphthalene-6-sulfonate
2,6-Naphthalenedisulfonic_acid 1.14.99.- 1,2-Dihydroxynaphthalene-6-sulfonate
1,2-Dihydroxynaphthalene-6-sulfonate 1.13.11.- _LPR_Z_RPR_-4-_LPR_2-Hydroxy-5-sulfonatophenyl_RPR_-2-oxo-3-butenoate
_LPR_Z_RPR_-4-_LPR_2-Hydroxy-5-sulfonatophenyl_RPR_-2-oxo-3-butenoate 1.13.11.- 1,2-Dihydroxynaphthalene-6-sulfonate
Anthracene 1.14.-.- Anthracene-9,10-dihydrodiol
Anthracene-9,10-dihydrodiol 1.1.-.- 9,10-Dihydroxyanthracene
3-Hydroxy-2-naphthoate 1.13.11.- 3-_LBK_6-_LPR_Carboxymethylene_RPR_cyclohexa-2,4-dien-1-ylidene_RBK_-2-oxopropanate
Phenylboronic_acid 1.14.-.- Phenol
1-Naphthalenesulfonic_acid 1.14.99.- Naphthalene-1,2-diol
2-Naphthalenesulfonic_acid 1.14.99.- Naphthalene-1,2-diol
Aniline 1.14.-.- Catechol
1,2-Anthracenediol 1.13.11.- 4-_LPR_3-Hydroxy-2-naphthyl_RPR_-2-oxobut-3-enoic_acid
1,2-Anthracenediol 1.13.11.- 3-_LPR_2-Carboxyvinyl_RPR_naphthalene-2-carboxylic_acid
Anthracene 1.14.12.12 Anthracene_cis-1,2-dihydrodiol
Anthracene_cis-1,2-dihydrodiol 1.3.1.29 1,2-Anthracenediol
Nitrobenzene 1.14.-.- Catechol
Salicylate 1.14.13.- 2,5-Dihydroxybenzoate
Liquiritigenin 1.14.13.- 6,7,4'-Trihydroxyflavanone
_LPR_3Z_RPR_-4-_LPR_2-Carboxyphenyl_RPR_-2-oxobut-3-enoate 4.1.2.34 2-Carboxybenzaldehyde
o-Hydroxylaminobenzoate 5.4.99.- 3-Hydroxyanthranilate
2',7-Dihydroxy-4',5'-methylenedioxyisoflavone 1.3.1.45 _LPR_plus_RPR_-Sophorol
2',7-Dihydroxy-4',5'-methylenedioxyisoflavone 1.3.1.45 _LPR_-_RPR_-Sophorol
Palmitoyl-CoA 2.3.1.- 3-Oxostearoyl-CoA
Palmitoyl-CoA 2.3.1.- CO2
3-Oxostearoyl-CoA 1.1.1.- 3-Hydroxyoctadecanoyl-CoA
3-Oxostearoyl-CoA 1.1.1.- NADPplus
Hplus 1.1.1.- 3-Hydroxyoctadecanoyl-CoA
Hplus 1.1.1.- NADPplus
3-Hydroxyoctadecanoyl-CoA 4.2.1.- _LPR_2E_RPR_-Octadecenoyl-CoA
_LPR_2E_RPR_-Octadecenoyl-CoA 1.3.1.38 Stearoyl-CoA
Hplus 1.3.1.38 Stearoyl-CoA
Malonyl-_LBK_acyl-carrier_protein_RBK_ 2.3.1.41 3-Oxostearoyl-_LBK_acp_RBK_
3-Oxostearoyl-_LBK_acp_RBK_ 2.3.1.41 Malonyl-_LBK_acyl-carrier_protein_RBK_
Malonyl-_LBK_acyl-carrier_protein_RBK_ 2.3.1.179 3-Oxostearoyl-_LBK_acp_RBK_
3-Oxostearoyl-_LBK_acp_RBK_ 2.3.1.179 Malonyl-_LBK_acyl-carrier_protein_RBK_
Malonyl-_LBK_acyl-carrier_protein_RBK_ 2.3.1.- 3-Oxostearoyl-_LBK_acp_RBK_
3-Oxostearoyl-_LBK_acp_RBK_ 2.3.1.- Malonyl-_LBK_acyl-carrier_protein_RBK_
Hexadecanoyl-_LBK_acp_RBK_ 2.3.1.41 3-Oxostearoyl-_LBK_acp_RBK_
3-Oxostearoyl-_LBK_acp_RBK_ 2.3.1.41 Hexadecanoyl-_LBK_acp_RBK_
Hexadecanoyl-_LBK_acp_RBK_ 2.3.1.179 3-Oxostearoyl-_LBK_acp_RBK_
3-Oxostearoyl-_LBK_acp_RBK_ 2.3.1.179 Hexadecanoyl-_LBK_acp_RBK_
Hexadecanoyl-_LBK_acp_RBK_ 2.3.1.- 3-Oxostearoyl-_LBK_acp_RBK_
3-Oxostearoyl-_LBK_acp_RBK_ 2.3.1.- Hexadecanoyl-_LBK_acp_RBK_
Hexadecanoyl-_LBK_acp_RBK_ 2.3.1.41 Acyl-carrier_protein
Hexadecanoyl-_LBK_acp_RBK_ 2.3.1.179 Acyl-carrier_protein
Hexadecanoyl-_LBK_acp_RBK_ 2.3.1.- Acyl-carrier_protein
Hexadecanoyl-_LBK_acp_RBK_ 2.3.1.41 CO2
Hexadecanoyl-_LBK_acp_RBK_ 2.3.1.179 CO2
Hexadecanoyl-_LBK_acp_RBK_ 2.3.1.- CO2
3-Oxostearoyl-_LBK_acp_RBK_ 1.1.1.100 3-Hydroxyoctadecanoyl-_LBK_acp_RBK_
3-Hydroxyoctadecanoyl-_LBK_acp_RBK_ 1.1.1.100 3-Oxostearoyl-_LBK_acp_RBK_
3-Oxostearoyl-_LBK_acp_RBK_ 1.1.1.100 NADPplus
Hplus 1.1.1.100 3-Hydroxyoctadecanoyl-_LBK_acp_RBK_
Hplus 1.1.1.100 NADPplus
3-Hydroxyoctadecanoyl-_LBK_acp_RBK_ 4.2.1.- _LPR_2E_RPR_-Octadecenoyl-_LBK_acp_RBK_
_LPR_2E_RPR_-Octadecenoyl-_LBK_acp_RBK_ 4.2.1.- 3-Hydroxyoctadecanoyl-_LBK_acp_RBK_
_LPR_2E_RPR_-Octadecenoyl-_LBK_acp_RBK_ 1.3.1.- Octadecanoyl-_LBK_acyl-carrier_protein_RBK_
Octadecanoyl-_LBK_acyl-carrier_protein_RBK_ 1.3.1.- _LPR_2E_RPR_-Octadecenoyl-_LBK_acp_RBK_
Hplus 1.3.1.- Octadecanoyl-_LBK_acyl-carrier_protein_RBK_
Octanoyl-_LBK_acp_RBK_ 2.3.1.181 Protein_N6-_LPR_octanoyl_RPR_lysine
Protein_N6-_LPR_octanoyl_RPR_lysine 2.8.1.8 Protein_N6-_LPR_lipoyl_RPR_lysine
Octanoyl-_LBK_acp_RBK_ 2.8.1.8 Lipoyl-_LBK_acp_RBK_
Lipoyl-_LBK_acp_RBK_ 2.3.1.181 Protein_N6-_LPR_lipoyl_RPR_lysine
Lipoate 2.7.7.63 Lipoyl-AMP
Lipoyl-AMP 2.7.7.63 Protein_N6-_LPR_lipoyl_RPR_lysine
Cobalt-dihydro-precorrin_6 2.1.1.132 Cobalt-precorrin_7
Bromoxynil 1.14.13.50 2,6-Dibromohydroquinone
Bromoxynil 4.2.1.84 3,5-Dibromo-4-hydroxybenzamide
2-Bromomaleylacetate 1.3.1.32 2-Maleylacetate
3,5-Dibromo-4-hydroxybenzamide 3.5.1.- 3,5-Dibromo-4-hydroxybenzoate
22alpha-Hydroxy-campesterol 1.14.-.- _LPR_22R,23R_RPR_-22,23-Dihydroxycampesterol
22alpha-Hydroxy-campest-4-en-3-one 1.14.-.- _LPR_22R,23R_RPR_-22,23-Dihydroxy-campest-4-en-3-one
4-Chloroaniline 1.14.-.- 4-Chlorocatechol
2,4-Dichloroaniline 1.97.1.- 4-Chloroaniline
3-Sulfocatechol 1.13.11.2 2-Hydroxymuconate
Phenyllactate 2.8.3.17 _LPR_R_RPR_-Phenyllactyl-CoA
Fluoren-9-one 1.14.12.- 1-Hydro-1,1a-dihydroxy-9-fluorenone
1-Hydro-1,1a-dihydroxy-9-fluorenone 1.3.-.- 2,3-Dihydroxy-2'-carboxybiphenyl
2,3-Dihydroxy-2'-carboxybiphenyl 1.13.-.- 2-Hydroxy-6-oxo-6-_LPR_2-carboxyphenyl_RPR_-hexa-2,4-dienoate
2-Hydroxy-6-oxo-6-_LPR_2-carboxyphenyl_RPR_-hexa-2,4-dienoate 3.7.1.- Phthalate
_LPR_plus_RPR_-_LPR_3S,4R_RPR_-cis-3,4-Dihydroxy-3,4-dihydrofluorene 1.3.1.- 3,4-Dihydroxyfluorene
4-Coumarate 1.14.13.- Caffeate
3-Chlorocatechol 1.13.11.39 3-Chloro-2-hydroxymuconic_semialdehyde
Cyclopropanecarboxylate 6.2.1.- Cyclopropanecarboxyl-CoA
trans,trans-Farnesyl_diphosphate 4.2.3.37 _LPR_plus_RPR_-epi-Isozizaene
Dihydrophloroglucinol 3.7.1.- 3-Hydroxy-5-oxohexanoate
3-Hydroxy-5-oxohexanoate 2.8.3.8 3-Hydroxy-5-oxohexanoyl-CoA
3-Hydroxy-5-oxohexanoyl-CoA 2.3.1.- _LPR_S_RPR_-3-Hydroxybutanoyl-CoA
Thiobenzamide 1.14.13.- Thiobenzamide_S-oxide
Thiobenzamide_S-oxide 1.14.13.- Thiobenzamide_S,S-dioxide
_LPR_E_RPR_-4-Oxobut-1-ene-1,2,4-tricarboxylate 5.3.3.10 4-Carboxy-2-hydroxyhexa-2,4-dienedioate
4-Carboxy-2-hydroxyhexa-2,4-dienedioate 5.3.3.10 _LPR_E_RPR_-4-Oxobut-1-ene-1,2,4-tricarboxylate
alpha-Cryptoxanthin 1.14.13.- Lutein
Phenylacetonitrile 4.2.1.84 2-Phenylacetamide
Phenylacetonitrile 3.5.5.1 Phenylacetic_acid
Phosphatidylcholine 3.1.1.4 _LPR_9Z,12Z,15Z_RPR_-Octadecatrienoic_acid
Phosphatidylcholine 3.1.1.32 _LPR_9Z,12Z,15Z_RPR_-Octadecatrienoic_acid
_LPR_9Z,12Z,15Z_RPR_-Octadecatrienoic_acid 1.14.19.- Stearidonic_acid
12-Oxo-9_LPR_Z_RPR_-dodecenoic_acid 5.3.3.- Traumatin
Pelargonidin_3-O-glucoside 2.3.1.- Pelargonidin_3-O-_LPR_6-caffeoyl-beta-D-glucoside_RPR_
Pelargonidin_3-O-glucoside 2.4.1.- Pelargonin
Pelargonidin_3-O-_LPR_6-caffeoyl-beta-D-glucoside_RPR_ 2.4.1.- Pelargonidin_3-O-_LPR_6-caffeoyl-beta-D-glucoside_RPR__5-O-beta-D-glucoside
Pelargonin 2.3.1.- Pelargonidin_3-O-_LPR_6-caffeoyl-beta-D-glucoside_RPR__5-O-beta-D-glucoside
Pelargonidin_3-O-glucoside 2.4.1.- Pelargonidin_3-O-sophoroside
Chrysanthemin 2.4.1.- Cyanidin_3-O-sophoroside
Delphinidin_3-O-glucoside 2.4.1.- Delphinidin_3-O-sophoroside
2-Naphthoyl-CoA 2.8.3.- 2-Naphthoic_acid
Pelargonidin_3-O-_LPR_6-O-malonyl-beta-D-glucoside_RPR_ 2.3.1.- Pelargonidin_3-O-3'',6''-O-dimalonylglucoside
Cyanidin_3-O-_LPR_6-O-malonyl-beta-D-glucoside_RPR_ 2.3.1.- Cyanidin_3-O-3'',6''-O-dimalonylglucoside
Delphinidin_3-O-_LPR_6-O-malonyl-beta-D-glucoside_RPR_ 2.3.1.- Delphinidin_3-O-3'',6''-O-dimalonylglucoside
8-_LBK__LPR_1R,2R_RPR_-3-Oxo-2-{_LPR_Z_RPR_-pent-2-enyl}cyclopentyl_RBK_octanoate 6.2.1.- OPC8-CoA
OPC8-CoA 1.3.3.6 trans-2-Enoyl-OPC8-CoA
trans-2-Enoyl-OPC8-CoA 4.2.1.17 3-Hydroxy-OPC8-CoA
3-Hydroxy-OPC8-CoA 1.1.1.35 3-Oxo-OPC8-CoA
3-Oxo-OPC8-CoA 2.3.1.16 OPC6-CoA
OPC6-CoA 1.3.3.6 trans-2-Enoyl-OPC6-CoA
trans-2-Enoyl-OPC6-CoA 4.2.1.17 3-Hydroxy-OPC6-CoA
3-Hydroxy-OPC6-CoA 1.1.1.35 3-Oxo-OPC6-CoA
3-Oxo-OPC6-CoA 2.3.1.16 OPC4-CoA
OPC4-CoA 1.3.3.6 trans-2-Enoyl-OPC4-CoA
trans-2-Enoyl-OPC4-CoA 4.2.1.17 3-Hydroxy-OPC4-CoA
3-Hydroxy-OPC4-CoA 1.1.1.35 3-Oxo-OPC4-CoA
3-Oxo-OPC4-CoA 2.3.1.16 _LPR_plus_RPR_-7-Isojasmonic_acid_CoA
Cyanidin-3-_LPR_p-coumaroyl_RPR_-rutinoside-5-glucoside 2.1.1.- Peonidin-3-_LPR_p-coumaroyl_RPR_-rutinoside-5-glucoside
_LPR_plus_RPR_-7-Isojasmonic_acid_CoA 3.2.1.- _LPR_plus_RPR_-7-Isojasmonic_acid
Delphinidin_3-O-glucoside 2.4.1.- Tulipanin
Delphinidin-3-_LPR_p-coumaroyl_RPR_-rutinoside-5-glucoside 2.1.1.- Petunidin-3-_LPR_p-coumaroyl_RPR_-rutinoside-5-glucoside
Petunidin-3-_LPR_p-coumaroyl_RPR_-rutinoside-5-glucoside 2.1.1.- Malvidin-3-_LPR_p-coumaroyl_RPR_-rutinoside-5-glucoside
Delphinidin-3-_LPR_p-coumaroyl_RPR_-rutinoside-5-glucoside 2.1.1.- Malvidin-3-_LPR_p-coumaroyl_RPR_-rutinoside-5-glucoside
Cyanidin 2.4.1.- Cyanidin_5-O-glucoside
Cyanidin_5-O-glucoside 2.4.1.- Cyanin
Delphinidin_3-O-glucoside 2.4.1.- Delphin
Delphinidin_3-O-_LPR_6''-O-malonyl_RPR_-beta-glucoside-3'-O-beta-glucoside 2.4.1.- Ternatin_C5
Geranylgeranyl_diphosphate 2.5.1.32 Phytoene
Albireodelphin 2.3.1.- Gentiodelphin
Delphinidin_3-O-glucoside 2.3.1.- Delphinidin_3-O-_LPR_6-caffeoyl-beta-D-glucoside_RPR_
Pelargonidin_3-O-glucoside 2.3.1.- Pelargonidin_3-_LPR_6-p-coumaroyl_RPR_glucoside
Chrysanthemin 2.3.1.- Cyanidin_3-_LPR_6-p-caffeoyl_RPR_glucoside
Delphinidin_3-O-glucoside 2.3.1.- Delphinidin_3-_LPR_6-p-coumaroyl_RPR_glucoside
Cyanidin_3-O-_LPR_6-O-malonyl-beta-D-glucoside_RPR_ 2.4.1.- Cyanidin-3-O-_LPR_6''-O-malonyl-2''-O-glucuronyl_RPR_glucoside
_LPR_9Z,12Z,15Z_RPR_-Octadecatrienoyl-CoA 1.14.19.3 _LPR_6Z,9Z,12Z,15Z_RPR_-Octadecatetraenoyl-CoA
_LPR_6Z,9Z,12Z,15Z,18Z,21Z_RPR_-Tetracosahexaenoyl-CoA 1.3.3.6 _LPR_2E,6Z,9Z,12Z,15Z,18Z,21Z_RPR_-Tetracosahepta-2,6,9,12,15,18,21-enoyl-CoA
_LPR_6Z,9Z,12Z,15Z,18Z,21Z_RPR_-Tetracosahexaenoyl-CoA 1.3.3.6 FADH2
_LPR_6Z,9Z,12Z,15Z,18Z,21Z_RPR_-3-Hydroxytetracosahexa-6,9,12,15,18,21-enoyl-CoA 4.2.1.- _LPR_2E,6Z,9Z,12Z,15Z,18Z,21Z_RPR_-Tetracosahepta-2,6,9,12,15,18,21-enoyl-CoA
_LPR_4Z,7Z,10Z,13Z,16Z,19Z_RPR_-Docosahexaenoyl-CoA 2.3.1.16 _LPR_6Z,9Z,12Z,15Z,18Z,21Z_RPR_-3-Oxotetracosahexa-6,9,12,15,18,21-enoyl-CoA
Caffeine 1.13.12.- 1,7-Dimethylxanthine
Caffeine 1.14.14.1 1,7-Dimethylxanthine
1,7-Dimethylxanthine 2.3.1.5 5-Acetylamino-6-formylamino-3-methyluracil
1,7-Dimethylxanthine 1.14.14.1 1-Methylxanthine
1,7-Dimethylxanthine 1.14.14.1 1,7-Dimethyluric_acid
_LPR_6Z,9Z,12Z,15Z,18Z_RPR_-Tetracosapentaenoyl-CoA 1.3.3.6 _LPR_2E,6Z,9Z,12Z,15Z,18Z_RPR_-Tetracosahexa-2,6,9,12,15,18-enoyl-CoA
_LPR_6Z,9Z,12Z,15Z,18Z_RPR_-Tetracosapentaenoyl-CoA 1.3.3.6 FADH2
_LPR_6Z,9Z,12Z,15Z,18Z_RPR_-3-Hydroxytetracosapenta-6,9,12,15,18-enoyl-CoA 4.2.1.- _LPR_2E,6Z,9Z,12Z,15Z,18Z_RPR_-Tetracosahexa-2,6,9,12,15,18-enoyl-CoA
_LPR_4Z,7Z,10Z,13Z,16Z_RPR_-Docosapentaenoyl-CoA 2.3.1.16 _LPR_6Z,9Z,12Z,15Z,18Z_RPR_-3-Oxotetracosapenta-6,9,12,15,18-enoyl-CoA
Acetyl-CoA 2.3.1.16 _LPR_6Z,9Z,12Z,15Z,18Z_RPR_-3-Oxotetracosapenta-6,9,12,15,18-enoyl-CoA
Caffeine 1.13.12.- Theobromine
1,7-Dimethylxanthine 1.13.12.- 7-Methylxanthine
1,7-Dimethylxanthine 1.13.12.- 1-Methylxanthine
Theobromine 1.13.12.- 7-Methylxanthine
Theobromine 1.13.12.- 3-Methylxanthine
7-Methylxanthine 1.13.12.- Xanthine
3-Methylxanthine 1.13.12.- Xanthine
1-Methylxanthine 1.13.12.- Xanthine
Caffeine 1.13.12.- Theophylline
Theophylline 1.13.12.- 3-Methylxanthine
Theophylline 1.13.12.- 1-Methylxanthine
1,3,7-Trimethyluric_acid 1.7.3.3 3,6,8-Trimethylallantoin
Cinnamoyl-CoA 2.3.1.74 Pinocembrin_chalcone
Caffeoyl-CoA 2.3.1.74 Eriodictyol_chalcone
Feruloyl-CoA 2.3.1.74 Homoeriodictyol_chalcone
Garbanzol 1.1.1.219 5-Deoxyleucopelargonidin
Fustin 1.1.1.219 Fisetinidol-4beta-ol
Desmethylxanthohumol 2.1.1.- Xanthohumol
Naringenin_chalcone 2.4.1.- Phlorizin_chalcone
Trinitrotoluene 1.-.-.- 4-Hydroxylamino-2,6-dinitrotoluene
2,4-Diamino-6-nitrotoluene 1.2.7.1 2,4-Diamino-6-hydroxylaminotoluene
2,4-Diamino-6-nitrotoluene 1.2.99.2 2,4-Diamino-6-hydroxylaminotoluene
2,4-Diamino-6-nitrotoluene 1.12.99.6 2,4-Diamino-6-hydroxylaminotoluene
2,4-Diamino-6-hydroxylaminotoluene 1.8.99.3 2,4,6-Triaminotoluene
2,4-Diamino-6-nitrotoluene 2.3.1.5 4-Acetamido-2-amino-6-nitrotoluene
Trinitrotoluene 1.-.-.- 2-Hydroxylamino-4,6-dinitrotoluene
Ectoine 1.14.11.- 5-Hydroxyectoine
D-Glucarate 4.2.1.40 2-Dehydro-3-deoxy-D-glucarate
2-Dehydro-3-deoxy-D-glucarate 4.2.1.40 D-Glucarate
5,6,7,8-Tetrahydromethanopterin 4.3.-.- 5,10-Methylenetetrahydromethanopterin
5,10-Methylenetetrahydromethanopterin 1.5.1.- 5,10-Methenyltetrahydromethanopterin
Formylmethanofuran 1.2.99.5 Formate
Zeatin 2.4.1.- trans-Zeatin-7-beta-D-glucoside
UDP-glucose 2.4.1.- trans-Zeatin-7-beta-D-glucoside
Dihydrozeatin 2.4.1.- Dihydrozeatin-O-glucoside
UDP-glucose 2.4.1.- Dihydrozeatin-O-glucoside
Geranial 1.2.1.- Geranic_acid
_LPR_R_RPR_-_LPR_plus_RPR_-Citronellal 1.2.1.- Citronellate
Citronellate 6.2.1.- Citronellyl-CoA
Citronellyl-CoA 1.3.99.- Geranoyl-CoA
3-Hydroxy-3-_LPR_4-methylpent-3-en-1-yl_RPR_glutaryl-CoA 4.1.3.4 7-Methyl-3-oxo-6-octenoyl-CoA
7-Methyl-3-oxo-6-octenoyl-CoA 2.3.1.16 5-Methylhex-4-enoyl-CoA
5-Methylhex-4-enoyl-CoA 1.3.99.- _LPR_2E_RPR_-5-Methylhexa-2,4-dienoyl-CoA
_LPR_2E_RPR_-5-Methylhexa-2,4-dienoyl-CoA 4.2.1.17 3-Hydroxy-5-methylhex-4-enoyl-CoA
3-Hydroxy-5-methylhex-4-enoyl-CoA 1.1.1.35 5-Methyl-3-oxo-4-hexenoyl-CoA
5-Methyl-3-oxo-4-hexenoyl-CoA 2.3.1.16 3-Methylcrotonyl-CoA
_LPR_S_RPR_-_LPR_-_RPR_-Citronellal 1.2.1.- Citronellate
Geranic_acid 2.8.3.- trans-Geranyl-CoA
2-Fluorobenzoate 1.14.12.10 2-Fluorocyclohexadiene-cis,cis-1,2-diol-1-carboxylate
2-Fluorobenzoate 1.14.12.10 6-Fluorocyclohexadiene-cis,cis-1,2-diol-1-carboxylate
Fluorobenzene 1.14.12.- 4-Fluorocyclohexadiene-cis,cis-1,2-diol
Fluorobenzene 1.14.12.- 1-Fluorocyclohexadiene-cis,cis-1,2-diol
4-Fluorocyclohexadiene-cis,cis-1,2-diol 1.3.1.- 4-Fluorocatechol
3-Fluorobenzoate 1.14.12.10 3-Fluorocyclohexadiene-cis,cis-1,2-diol-1-carboxylate
3-Fluorobenzoate 1.14.12.10 5-Fluorocyclohexadiene-cis,cis-1,2-diol-1-carboxylate
4-Fluorobenzoate 1.14.12.10 4-Fluorocyclohexadiene-cis,cis-1,2-diol-1-carboxylate
3-Fluorocyclohexadiene-cis,cis-1,2-diol-1-carboxylate 1.3.1.25 3-Fluorocatechol
5-Fluorocyclohexadiene-cis,cis-1,2-diol-1-carboxylate 1.3.1.25 4-Fluorocatechol
4-Fluorocyclohexadiene-cis,cis-1,2-diol-1-carboxylate 1.3.1.25 4-Fluorocatechol
3-Fluorocatechol 1.13.11.1 2-Fluoro-cis,cis-muconate
4-Fluorocatechol 1.13.11.1 3-Fluoro-cis,cis-muconate
3-Fluoro-cis,cis-muconate 5.5.1.1 4-Fluoromuconolactone
2-Fluoro-cis,cis-muconate 5.5.1.7 5-Fluoromuconolactone
5-Fluoromuconolactone 3.1.1.45 2-Maleylacetate
4-Fluoromuconolactone 3.1.1.45 2-Maleylacetate
2-Fluorocyclohexadiene-cis,cis-1,2-diol-1-carboxylate 1.3.1.- Catechol
6-Fluorocyclohexadiene-cis,cis-1,2-diol-1-carboxylate 1.3.1.- 3-Fluorocatechol
Luteolin_7-O-_LBK_beta-D-glucuronosyl-_LPR_1->2_RPR_-beta-D-glucuronide_RBK_-4'-O-beta-D-glucuronide 3.2.1.31 Luteolin_7-O-_LBK_beta-D-glucuronosyl-_LPR_1->2_RPR_-beta-D-glucuronide_RBK_
3-Dehydroecdysone 1.1.1.- 3-Epiecdysone
3-Dehydroecdysone 1.1.1.- Ecdysone
Ecdysone 1.-.-.- 26-Hydroxyecdysone
20-Hydroxyecdysone 1.14.-.- 20,26-Dihydroxyecdysone
Juvenile_hormone_III_acid 2.1.1.- Juvenile_hormone_III
Octanoyl-_LBK_acp_RBK_ 3.1.2.- Octanoic_acid
Decanoyl-_LBK_acp_RBK_ 3.1.2.- Decanoic_acid
Tetradecanoyl-_LBK_acp_RBK_ 3.1.2.14 Tetradecanoic_acid
L-Tryptophan 1.14.13.- Indole-3-acetaldehyde_oxime
Hexadecanoyl-_LBK_acp_RBK_ 1.14.19.2 Hexadecenoyl-_LBK_acyl-carrier_protein_RBK_
Hexadecenoyl-_LBK_acyl-carrier_protein_RBK_ 3.1.2.14 _LPR_9Z_RPR_-Hexadecenoic_acid
Hexadecenoyl-_LBK_acyl-carrier_protein_RBK_ 3.1.2.- _LPR_9Z_RPR_-Hexadecenoic_acid
Octadecanoyl-_LBK_acyl-carrier_protein_RBK_ 3.1.2.14 Octadecanoic_acid
Isochorismate 2.2.1.9 2-Succinyl-5-enolpyruvyl-6-hydroxy-3-cyclohexene-1-carboxylate
2-Succinyl-5-enolpyruvyl-6-hydroxy-3-cyclohexene-1-carboxylate 4.2.99.20 _LPR_1R,6R_RPR_-6-Hydroxy-2-succinylcyclohexa-2,4-diene-1-carboxylate
Indolylmethyl-desulfoglucosinolate 2.8.2.- Glucobrassicin
Indole-3-acetaldehyde_oxime 1.14.-.- S-_LPR_Indolylmethylthiohydroximoyl_RPR_-L-cysteine
S-_LPR_Indolylmethylthiohydroximoyl_RPR_-L-cysteine 4.4.1.- Indolylmethylthiohydroximate
3'-N-Debenzoyltaxol 2.3.1.- Paclitaxel
Baccatin_III 2.3.2.- 3'-N-Debenzoyl-2'-deoxytaxol
3'-N-Debenzoyl-2'-deoxytaxol 1.14.-.- 3'-N-Debenzoyltaxol
Stearoyl-CoA 3.1.2.2 Octadecanoic_acid
Eicosanoyl-CoA 3.1.2.2 Icosanoic_acid
Oleoyl-CoA 3.1.2.2 _LPR_9Z_RPR_-Octadecenoic_acid
Linoleoyl-CoA 3.1.2.2 Linoleate
_LPR_9Z,12Z,15Z_RPR_-Octadecatrienoyl-CoA 3.1.2.2 _LPR_9Z,12Z,15Z_RPR_-Octadecatrienoic_acid
_LPR_5Z,8Z,11Z,14Z,17Z_RPR_-Icosapentaenoyl-CoA 3.1.2.2 _LPR_5Z,8Z,11Z,14Z,17Z_RPR_-Icosapentaenoic_acid
_LPR_4Z,7Z,10Z,13Z,16Z,19Z_RPR_-Docosahexaenoyl-CoA 3.1.2.2 _LPR_4Z,7Z,10Z,13Z,16Z,19Z_RPR_-Docosahexaenoic_acid
gamma-Linolenoyl-CoA 3.1.2.2 _LPR_6Z,9Z,12Z_RPR_-Octadecatrienoic_acid
8,11,14-Eicosatrienoyl-CoA 3.1.2.2 _LPR_8Z,11Z,14Z_RPR_-Icosatrienoic_acid
Arachidonyl-CoA 3.1.2.2 _LPR_5Z,8Z,11Z,14Z_RPR_-Icosatetraenoic_acid
Docosanoyl-CoA 3.1.2.- Docosanoic_acid
Tetracosanoyl-CoA 3.1.2.- Tetracosanoic_acid
Icosenoyl-CoA 3.1.2.- Icosenoic_acid
Docosenoyl-CoA 3.1.2.- _LPR_13Z_RPR_-Docosenoic_acid
Tetracosenoyl-CoA 3.1.2.- _LPR_15Z_RPR_-Tetracosenoic_acid
_LPR_7Z,10Z,13Z,16Z,19Z_RPR_-Docosapentaenoyl-CoA 3.1.2.- _LPR_7Z,10Z,13Z,16Z,19Z_RPR_-Docosa-7,10,13,16,19-pentaenoic_acid
_LPR_11Z,14Z_RPR_-Icosadienoyl-CoA 3.1.2.- Icosadienoic_acid
_LPR_7Z,10Z,13Z,16Z_RPR_-Docosatetraenoyl-CoA 3.1.2.- 7,10,13,16-Docosatetraenoic_acid
_LPR_11Z,14Z,17Z_RPR_-Icosatrienoyl-CoA 3.1.2.- Icosatrienoic_acid
L-Arginine 2.6.1.84 5-Guanidino-2-oxopentanoate
Capecitabine 3.1.1.1 5'-Deoxy-5-fluorocytidine
5'-Deoxy-5-fluorocytidine 3.5.4.5 5'-Deoxy-5-fluorouridine
5'-Deoxy-5-fluorouridine 2.4.2.4 5-FU
Tegafur 1.14.14.1 5-FU
5-FU 1.3.1.2 5,6-Dihydro-5-fluorouracil
5,6-Dihydro-5-fluorouracil 3.5.2.2 alpha-Fluoro-beta-ureidopropionic_acid
alpha-Fluoro-beta-ureidopropionic_acid 3.5.1.6 alpha-Fluoro-beta-alanine
5-FU 2.4.2.3 5-Fluorouridine
5-FU 2.4.2.4 5-Fluorodeoxyuridine
5-FU 2.4.2.10 5-Fluorouridine_monophosphate
5-Fluorouridine 2.7.1.48 5-Fluorouridine_monophosphate
5-Fluorodeoxyuridine 2.7.1.21 5-Fluorodeoxyuridine_monophosphate
6-Mercaptopurine 2.1.1.67 6-Methylmercaptopurine
6-Mercaptopurine 2.4.2.8 6-Thioinosine-5'-monophosphate
6-Methylmercaptopurine 2.4.2.8 6-Methylthiopurine_5'-monophosphate_ribonucleotide
6-Thioinosine-5'-monophosphate 2.1.1.67 6-Methylthiopurine_5'-monophosphate_ribonucleotide
6-Thioinosine-5'-monophosphate 1.1.1.205 6-Thioxanthine_5'-monophosphate
6-Thioinosine-5'-monophosphate 2.7.4.- 6-Mercaptopurine_ribonucleoside_5'-diphosphate
6-Mercaptopurine_ribonucleoside_5'-diphosphate 2.7.4.- 6-Mercaptopurine_ribonucleoside_triphosphate
6-Mercaptopurine_ribonucleoside_triphosphate 3.6.1.19 6-Thioinosine-5'-monophosphate
6-Thioxanthine_5'-monophosphate 6.3.5.2 6-Thioguanosine_monophosphate
Thioguanine 2.4.2.8 6-Thioguanosine_monophosphate
6-Thioguanosine_monophosphate 2.1.1.67 6-Methylthioguanosine_monophosphate
Isoniazid 2.3.1.5 N-Acetylisoniazid
N-Acetylisoniazid 3.5.1.- Acetylhydrazine
N-Acetylisoniazid 3.5.1.- Isonicotinic_acid
Acetylhydrazine 2.3.1.5 N,N'-Diacetylhydrazine
Irinotecan 3.1.1.1 SN-38
Irinotecan 1.14.14.1 APC
Irinotecan 1.14.14.1 NPC
NPC 3.1.1.1 SN-38
SN38_glucuronide 3.2.1.31 SN-38
Codeine 1.14.14.1 Norcodeine
Morphine 1.14.14.1 Normorphine
Tamoxifen 1.14.13.8 Tamoxifen_N-oxide
Tamoxifen 1.14.14.1 Hydroxytamoxifen
Tamoxifen 1.14.14.1 N-Desmethyltamoxifen
Hydroxytamoxifen 1.14.14.1 4-Hydroxy-N-desmethyltamoxifen
N-Desmethyltamoxifen 1.14.14.1 4-Hydroxy-N-desmethyltamoxifen
Tamoxifen 1.14.14.1 alpha-Hydroxytamoxifen
N-Desmethyltamoxifen 1.14.14.1 N,N-Didesmethyltamoxifen
_LPR_13Z,16Z_RPR_-Docosadi-13,16-enoyl-CoA 3.1.2.- 13,16-Docosadienoic_acid
N-Desmethyltamoxifen 1.14.14.1 alpha-Hydroxy-N-desmethyltamoxifen
Cyclophosphamide 1.14.14.1 4-Hydroxycyclophosphamide
Cyclophosphamide 1.14.14.1 Dechloroethylcyclophosphamide
Cyclophosphamide 1.14.14.1 Chloroacetaldehyde
4-Hydroxycyclophosphamide 1.14.14.1 4-Ketocyclophosphamide
Aldophosphamide 2.5.1.18 4-Glutathionyl_cyclophosphamide
Aldophosphamide 1.1.1.1 Alcophosphamide
Aldophosphamide 1.2.1.5 Carboxyphosphamide
Ifosfamide 1.14.14.1 4-Hydroxyifosfamide
Ifosfamide 1.14.14.1 Dechloroethylcyclophosphamide
Ifosfamide 1.14.14.1 Chloroacetaldehyde
Ifosfamide 1.14.14.1 2-Dechloroethylifosfamide
Lidocaine 1.14.14.1 Monoethylglycinexylidide
Lidocaine 1.14.14.1 3-Hydroxylidocaine
Monoethylglycinexylidide 3.1.1.1 2,6-Dimethylaniline
Lidocaine 3.1.1.1 2,6-Dimethylaniline
Felbamate 1.14.14.1 p-Hydroxyfelbamate
Felbamate 1.14.14.1 2-Hydroxyfelbamate
2-Phenyl-1,3-propanediol_monocarbamate 1.1.1.1 3-Carbamoyl-2-phenylpropionaldehyde
3-Carbamoyl-2-phenylpropionaldehyde 1.2.1.5 3-Carbamoyl-2-phenylpropionic_acid
4-Hydroxy-5-phenyltetrahydro-1,3-oxazin-2-one 1.1.1.1 5-Phenyl-1,3-oxazinane-2,4-dione
Carbamazepine 1.14.14.1 Carbamazepine-10,11-epoxide
Carbamazepine 1.14.14.1 3-Hydroxycarbamazepine
2-Hydroxycarbamazepine 1.14.14.1 2-Hydroxyiminostilbene
Valproic_acid 1.14.14.1 2-n-Propyl-4-pentenoic_acid
Valproic_acid 1.14.14.1 4-Hydroxyvalproic_acid
Valproic_acid 1.14.14.1 5-Hydroxyvalproic_acid
Valproic_acid 1.14.14.1 3-Hydroxyvalproic_acid
Methadone 1.14.14.1 2-Ethylidene-1,5-dimethyl-3,3-diphenylpyrrolidine
2-Ethylidene-1,5-dimethyl-3,3-diphenylpyrrolidine 1.14.14.1 2-Ethyl-5-methyl-3,3-diphenyl-1-pyrroline
Levomethadyl_acetate 1.14.14.1 L-alpha-Acetyl-N-normethadol
L-alpha-Acetyl-N-normethadol 1.14.14.1 L-alpha-Acetyl-N,N-dinormethadol
Citalopram 1.14.14.1 Demethylcitalopram
Citalopram 1.14.14.1 Citalopram_N-oxide
Demethylcitalopram 1.14.14.1 Didemethylcitalopram
Citalopram 1.4.3.4 Citalopram_aldehyde
Demethylcitalopram 1.4.3.4 Citalopram_aldehyde
Didemethylcitalopram 1.4.3.4 Citalopram_aldehyde
Citalopram_aldehyde 1.2.3.1 Citalopram_propionic_acid
Trypanothione 3.5.1.- Glutathionylspermidine
Homotrypanothione 3.5.1.- Glutathionylaminopropylcadaverine
Cadaverine 2.5.1.16 Aminopropylcadaverine
Tryparedoxin 1.11.1.15 Tryparedoxin_disulfide
Tryparedoxin 1.11.1.- Tryparedoxin_disulfide
Trypanothione 1.11.1.15 Trypanothione_disulfide
Tryparedoxin 1.17.4.1 Tryparedoxin_disulfide
Trypanothione 1.17.4.1 Trypanothione_disulfide
D-Galactosamine_6-phosphate 5.3.1.- D-Tagatose_6-phosphate
N-Acetyl-D-galactosamine 2.7.1.69 N-Acetyl-D-galactosamine_6-phosphate
D-Galactosamine 2.7.1.69 D-Galactosamine_6-phosphate
trans,trans-Farnesyl_diphosphate 4.2.3.- Humulene
Retinol 1.1.1.- Retinal
Retinal 1.1.1.- Retinol
9-cis-Retinol 1.1.1.- 9-cis-Retinal
9-cis-Retinal 1.1.1.- 9-cis-Retinol
Retinoate 1.14.14.1 all-trans-18-Hydroxyretinoic_acid
Retinoate 1.14.14.1 all-trans-5,6-Epoxyretinoic_acid
Retinoate 1.14.14.1 all-trans-4-Hydroxyretinoic_acid
1-Methylnicotinamide 1.2.3.1 N1-Methyl-2-pyridone-5-carboxamide
Ecgonine_methyl_ester 2.3.1.- Cocaine
Tropine 2.3.1.- Littorine
_LPR_R_RPR_-Phenyllactyl-CoA 2.3.1.- Littorine
Norbelladine 2.1.1.- 4'-O-Methylnorbelladine
Norgalanthamine 2.1.1.- Galanthamine
N-Demethylnarwedine 1.1.1.- Norgalanthamine
Isoandrocymbine 2.1.1.- O-Methylandrocymbine
Floramultine 2.1.1.- Kreysigine
D-Cathine 2.1.1.- _LPR_plus_RPR_-Pseudoephedrine
_LPR_-_RPR_-Norephedrine 2.1.1.- Ephedrine
10-Hydroxygeraniol 1.1.1.- 10-Oxogeranial
5-Deoxy_glucuronic_acid 5.3.1.- 2-Deoxy-5-keto-D-gluconic_acid
Geranyl_diphosphate 2.5.1.68 2-cis,6-trans-Farnesyl_diphosphate
Isopentenyl_diphosphate 2.5.1.68 2-cis,6-trans-Farnesyl_diphosphate
trans,trans-Farnesyl_diphosphate 4.2.3.- Geosmin
trans,trans-Farnesyl_diphosphate 4.2.3.- Germacrene_B
trans,trans-Farnesyl_diphosphate 4.2.3.- beta-Selinene
Sulfite 1.8.99.2 Adenylyl_sulfate
Adenylyl_sulfate 1.8.99.2 Sulfite
N-Acetylmuramic_acid_6-phosphate 4.2.-.- N-Acetyl-D-glucosamine_6-phosphate
N-Acetyl-D-glucosamine_6-phosphate 4.2.-.- N-Acetylmuramic_acid_6-phosphate
Choline 1.1.1.1 Betaine_aldehyde
N-Acetylmuramate 2.7.1.69 N-Acetylmuramic_acid_6-phosphate
4-Methyl-2-oxopentanoate 1.2.7.7 3-Methylbutanoyl-CoA
_LPR_S_RPR_-3-Methyl-2-oxopentanoic_acid 1.2.7.7 _LPR_S_RPR_-2-Methylbutanoyl-CoA
6-Deoxy-5-ketofructose_1-phosphate 4.1.2.- 2-Amino-3,7-dideoxy-D-threo-hept-6-ulosonic_acid
L-Aspartate_4-semialdehyde 4.1.2.- 2-Amino-3,7-dideoxy-D-threo-hept-6-ulosonic_acid
2-Amino-3,7-dideoxy-D-threo-hept-6-ulosonic_acid 1.4.1.- 3-Dehydroquinate
2-Dehydro-3-deoxy-D-gluconate 4.1.2.- D-Glyceraldehyde
D-Glyceraldehyde 4.1.2.- 2-Dehydro-3-deoxy-D-gluconate
2-Dehydro-3-deoxy-D-gluconate 4.1.2.- Pyruvate
Pyruvate 4.1.2.- 2-Dehydro-3-deoxy-D-gluconate
D-Glyceraldehyde 1.2.7.5 D-Glycerate
D-Glycerate 2.7.1.31 2-Phospho-D-glycerate
D-Glycerate 2.7.1.- 2-Phospho-D-glycerate
Riboflavin 2.7.1.161 FMN
Chorismate 4.1.99.- Futalosine
Futalosine 3.2.2.26 de-Hypoxanthine_futalosine
de-Hypoxanthine_futalosine 1.21.-.- Cyclic_de-hypoxanthine_futalosine
Cyclic_de-hypoxanthine_futalosine 1.14.-.- 1,4-Dihydroxy-6-naphthoate
3-Sulfopyruvate 1.1.1.272 3-Sulfolactate
3-Sulfolactate 1.1.1.272 3-Sulfopyruvate
dTDP-4-oxo-2,6-dideoxy-L-mannose 5.3.1.- dTDP-2,6-dideoxy-L-erythro-hexos-3-ulose
dTDP-2,6-dideoxy-L-erythro-hexos-3-ulose 2.6.1.- dTDP-L-ristosamine
dTDP-L-ristosamine 2.1.1.- dTDP-L-megosamine
3D-_LPR_3,5/4_RPR_-Trihydroxycyclohexane-1,2-dione 3.7.1.- 5-Deoxy_glucuronic_acid
Tryptamine 1.14.13.- N-Hydroxyl-tryptamine
N-Hydroxyl-tryptamine 2.5.1.- Indole-3-acetaldehyde_oxime
Indole 2.5.1.- Indole-3-acetate
UDP-glucuronate 3.2.1.- D-Glucuronate
D-Glucose_6-phosphate 4.2.3.- 2-Deoxy-scyllo-inosose
L-Methionine 2.6.1.- 4-Methylthio-2-oxobutanoic_acid
4-Methylthio-2-oxobutanoic_acid 2.6.1.- L-Methionine
3-_LPR_2'-Methylthio_RPR_ethylmalic_acid 1.1.1.- 2-Oxo-5-methylthiopentanoic_acid
2-Oxo-5-methylthiopentanoic_acid 2.6.1.- Homomethionine
Homomethionine 2.6.1.- 2-Oxo-5-methylthiopentanoic_acid
3-_LPR_3'-Methylthio_RPR_propylmalic_acid 1.1.1.- 2-Oxo-6-methylthiohexanoic_acid
2-Oxo-6-methylthiohexanoic_acid 2.6.1.- Dihomomethionine
Dihomomethionine 2.6.1.- 2-Oxo-6-methylthiohexanoic_acid
3-_LPR_4'-Methylthio_RPR_butylmalic_acid 1.1.1.- 2-Oxo-7-methylthioheptanoic_acid
2-Oxo-7-methylthioheptanoic_acid 2.6.1.- Trihomomethionine
Trihomomethionine 2.6.1.- 2-Oxo-7-methylthioheptanoic_acid
3-_LPR_5'-Methylthio_RPR_pentylmalic_acid 1.1.1.- 2-Oxo-8-methylthiooctanoic_acid
2-Oxo-8-methylthiooctanoic_acid 2.6.1.- Tetrahomomethionine
Tetrahomomethionine 2.6.1.- 2-Oxo-8-methylthiooctanoic_acid
D-Glucose_1-phosphate 5.4.2.2 D-Glucose_6-phosphate
D-Glucose_6-phosphate 5.4.2.2 D-Glucose_1-phosphate
3-_LPR_6'-Methylthio_RPR_hexylmalic_acid 1.1.1.- 2-Oxo-9-methylthiononanoic_acid
2-Oxo-9-methylthiononanoic_acid 2.6.1.- Pentahomomethionine
Pentahomomethionine 2.6.1.- 2-Oxo-9-methylthiononanoic_acid
3-_LPR_7'-Methylthio_RPR_heptylmalic_acid 1.1.1.- 2-Oxo-10-methylthiodecanoic_acid
2-Oxo-10-methylthiodecanoic_acid 2.6.1.- Hexahomomethionine
Hexahomomethionine 2.6.1.- 2-Oxo-10-methylthiodecanoic_acid
L-Phenylalanine 1.14.13.- _LPR_Z_RPR_-Phenylacetaldehyde_oxime
_LPR_Z_RPR_-Phenylacetaldehyde_oxime 1.14.-.- S-_LPR_Phenylacetothiohydroximoyl_RPR_-L-cysteine
S-_LPR_Phenylacetothiohydroximoyl_RPR_-L-cysteine 4.4.1.- Phenylacetothiohydroximate
L-Homophenylalanine 1.14.13.- 3-Phenylpropionaldoxim
_LPR_Z_RPR_-4-Hydroxyphenylacetaldehyde-oxime 1.14.-.- S-_LPR_Hydroxyphenylacetothiohydroximoyl_RPR_-L-cysteine
S-_LPR_Hydroxyphenylacetothiohydroximoyl_RPR_-L-cysteine 4.4.1.- p-Hydroxyphenylacetothiohydroximate
p-Hydroxybenzyldesulphoglucosinolate 2.8.2.- Sinalbin
L-Leucine 1.14.13.- 3-Methylbutyraldehyde_oxime
Homomethionine 1.14.13.- 4-Methylthiobutanaldoxime
4-Methylthiobutanaldoxime 1.14.-.- S-_LPR_4-Methylthiobutylthiohydroximoyl_RPR_-L-cysteine
S-_LPR_4-Methylthiobutylthiohydroximoyl_RPR_-L-cysteine 4.4.1.- 4-Methylthiobutylthiohydroximate
3-Methylthiopropyl-desulfoglucosinolate 2.8.2.- Glucoiberverin
Dihomomethionine 1.14.13.- 5-Methylthiopentanaldoxime
4-Methylthiobutyl-desulfoglucosinolate 2.8.2.- Glucoerucin
Trihomomethionine 1.14.13.- 6-Methylthiohexanaldoxime
Tetrahomomethionine 1.14.13.- 7-Methylthioheptanaldoxime
Pentahomomethionine 1.14.13.- 8-Methylthiooctanaldoxime
Hexahomomethionine 1.14.13.- 9-Methylthiononanaldoxime
2-C-Methyl-D-erythritol_2,4-cyclodiphosphate 1.17.7.1 1-Hydroxy-2-methyl-2-butenyl_4-diphosphate
trans,trans-Farnesyl_diphosphate 4.2.3.- _LPR_plus_RPR_-Valencene
UDP-4-dehydro-6-deoxy-D-glucose 1.1.1.- UDP-4-keto-rhamnose
UDP-4-dehydro-6-deoxy-D-glucose 5.1.3.- UDP-4-keto-rhamnose
UDP-4-keto-rhamnose 1.1.1.- UDP-L-rhamnose
UDP-N-acetyl-2-amino-2-deoxy-D-glucuronate 5.1.3.- UDP-N-acetyl-D-galactosaminuronic_acid
CDP-4-dehydro-3,6-dideoxy-D-glucose 5.1.3.- CDP-4-dehydro-3,6-dideoxy-D-glucose_epimer
CDP-4-dehydro-3,6-dideoxy-D-glucose_epimer 1.1.1.- CDP-ascarylose
CDP-4-dehydro-3,6-dideoxy-D-glucose 1.1.1.- CDP-abequose
CDP-4-dehydro-3,6-dideoxy-D-glucose 4.2.1.- CDP-abequose
Putrescine 2.6.1.- 4-Aminobutyraldehyde
_LPR_25R_RPR_-3alpha,7alpha,12alpha-Trihydroxy-5beta-cholestan-26-oyl-CoA 5.1.99.4 _LPR_25S_RPR_-3alpha,7alpha,12alpha-Trihydroxy-5beta-cholestan-26-oyl-CoA
_LPR_25R_RPR_-3alpha,7alpha-Dihydroxy-5beta-cholestanoyl-CoA 5.1.99.4 _LPR_25S_RPR_-3alpha,7alpha-Dihydroxy-5beta-cholestanoyl-CoA
3-_LPR_4-Hydroxyphenyl_RPR_lactate 4.2.1.- 4-Coumarate
2-Polyprenyl-6-hydroxyphenol 2.1.1.- 2-Polyprenyl-6-methoxyphenol
3-Polyprenyl-4-hydroxy-5-methoxybenzoate 4.1.1.- 2-Polyprenyl-6-methoxyphenol
2-Polyprenyl-6-methoxyphenol 1.14.13.- 2-Polyprenyl-6-methoxy-1,4-benzoquinone
2-Polyprenyl-6-methoxy-1,4-benzoquinone 2.1.1.- 2-Polyprenyl-3-methyl-6-methoxy-1,4-benzoquinone
2-Polyprenyl-3-methyl-6-methoxy-1,4-benzoquinone 1.14.13.- 2-Polyprenyl-3-methyl-5-hydroxy-6-methoxy-1,4-benzoquinone
Undecaprenyl-diphospho-N-acetylmuramoyl-_LPR_N-acetylglucosamine_RPR_-L-alanyl-D-isoglutaminyl-L-lysyl-D-alanyl-D-alanine 2.3.2.- Undecaprenyl-diphospho-N-acetylmuramoyl-_LPR_N-acetylglucosamine_RPR_-L-alanyl-D-isoglutaminyl-L-lysyl-_LPR_glycyl_RPR_-D-alanyl-D-alanine
Undecaprenyl-diphospho-N-acetylmuramoyl-_LPR_N-acetylglucosamine_RPR_-L-alanyl-D-isoglutaminyl-L-lysyl-_LPR_glycyl_RPR_-D-alanyl-D-alanine 2.3.2.- Undecaprenyl-diphospho-N-acetylmuramoyl-_LPR_N-acetylglucosamine_RPR_-L-alanyl-D-isoglutaminyl-L-lysyl-_LPR_glycyl_RPR_3-D-alanyl-D-alanine
Undecaprenyl-diphospho-N-acetylmuramoyl-_LPR_N-acetylglucosamine_RPR_-L-alanyl-D-isoglutaminyl-L-lysyl-_LPR_glycyl_RPR_3-D-alanyl-D-alanine 2.3.2.- Undecaprenyl-diphospho-N-acetylmuramoyl-_LPR_N-acetylglucosamine_RPR_-L-alanyl-D-isoglutaminyl-L-lysyl-_LPR_glycyl_RPR_5-D-alanyl-D-alanine
Undecaprenyl-diphospho-N-acetylmuramoyl-_LPR_N-acetylglucosamine_RPR_-L-alanyl-gamma-D-glutamyl-L-lysyl-D-alanyl-D-alanine 2.3.2.10 Undecaprenyl-diphospho-N-acetylmuramoyl-_LPR_N-acetylglucosamine_RPR_-L-alanyl-gamma-D-glutamyl-L-lysyl-_LPR_L-alanyl_RPR_-D-alanyl-D-alanine
Undecaprenyl-diphospho-N-acetylmuramoyl-_LPR_N-acetylglucosamine_RPR_-L-alanyl-gamma-D-glutamyl-L-lysyl-_LPR_L-alanyl_RPR_-D-alanyl-D-alanine 2.3.2.- Undecaprenyl-diphospho-N-acetylmuramoyl-_LPR_N-acetylglucosamine_RPR_-L-alanyl-gamma-D-glutamyl-L-lysyl-_LPR_L-alanyl-L-alanyl_RPR_-D-alanyl-D-alanine
Homogentisate 2.5.1.- 2-Methyl-6-solanyl-1,4-benzoquinol
all-trans-Nonaprenyl_diphosphate 2.5.1.- 2-Methyl-6-solanyl-1,4-benzoquinol
2-Methyl-6-solanyl-1,4-benzoquinol 2.1.1.- Plastoquinone-9
Geraniol 1.14.14.- 10-Hydroxygeraniol
_LPR_S_RPR_-Reticuline 2.1.1.- Laudanine
_LPR_R_RPR_-Reticuline 2.1.1.- Laudanine
_LPR_S_RPR_-Corytuberine 2.1.1.- Magnoflorine
1-_LPR_3,4-Dihydroxyphenyl_RPR_-1-decene-3,5-dione 2.1.1.- 1-Dehydro-_LBK_6_RBK_-gingerdione
1-_LPR_3,4-Dihydroxyphenyl_RPR_-5-hydroxy-3-decanone 2.1.1.- _LBK_6_RBK_-Gingerol
_LBK_6_RBK_-Gingerol 2.1.1.- 1-_LPR_3,4-Dihydroxyphenyl_RPR_-5-hydroxy-3-decanone
p-Coumaroyl-CoA 2.3.1.- p-Coumaroyl-diketide-CoA
Feruloyl-CoA 2.3.1.- Feruloyl-diketide-CoA
p-Coumaroyl-diketide-CoA 2.3.1.- Bisdemethoxycurcumin
p-Coumaroyl-diketide-CoA 2.3.1.- Demethoxycurcumin
Feruloyl-diketide-CoA 2.3.1.- Demethoxycurcumin
Feruloyl-diketide-CoA 2.3.1.- Curcumin
Curcumin 2.4.1.- Curcumin_monoglucoside
Curcumin_monoglucoside 2.4.1.- Curcumin_diglucoside
2-Carboxy-2,3-dihydro-5,6-dihydroxyindole 2.4.1.- cyclo-Dopa_5-O-glucoside
cyclo-Dopa_5-O-glucoside 2.4.1.- cyclo-Dopa-glucuronylglucoside
Amaranthin 2.3.1.- Celosianin_II
Betanidin 2.4.1.- Betanin
Betanin 2.3.1.- Lampranthin_II
Betanin 2.4.1.- Amaranthin
Dopaxanthin 1.10.3.- Dopaxanthin_quinone
Betanidin 2.4.1.- Gomphrenin-I
Dopamine 1.10.3.- Dopamine_quinone
3,4-Dihydroxy-L-phenylalanine 1.13.11.- 4,5-seco-Dopa
Benzoate 1.14.13.- Salicylate
Teasterone 1.14.14.- 7-Oxateasterone
Typhasterol 1.14.14.- 7-Oxatyphasterol
1D-1-Guanidino-3-amino-1,3-dideoxy-scyllo-inositol 2.7.1.- N1-Amidinostreptamine_6-phosphate
_LPR_plus_RPR_-epi-Isozizaene 1.14.13.106 _LPR_5S_RPR_-Albaflavenol
_LPR_5S_RPR_-Albaflavenol 1.14.13.106 _LPR_plus_RPR_-epi-Isozizaene
_LPR_5S_RPR_-Albaflavenol 1.14.13.106 Albaflavenone
Albaflavenone 1.14.13.106 _LPR_5S_RPR_-Albaflavenol
_LPR_plus_RPR_-epi-Isozizaene 1.14.13.106 _LPR_5R_RPR_-Albaflavenol
_LPR_5R_RPR_-Albaflavenol 1.14.13.106 _LPR_plus_RPR_-epi-Isozizaene
_LPR_5R_RPR_-Albaflavenol 1.14.13.106 Albaflavenone
Albaflavenone 1.14.13.106 _LPR_5R_RPR_-Albaflavenol
6-Deoxy-L-galactose 2.7.1.69 L-Fucose_1-phosphate
L-Fucose_1-phosphate 2.7.1.69 6-Deoxy-L-galactose
1-Carboxyvinyl_carboxyphosphonate 2.7.8.23 Carboxyphosphonopyruvate
Carboxyphosphonopyruvate 2.7.8.23 3-_LPR_Hydrohydroxyphosphoryl_RPR_pyruvate
2-Deoxy-scyllo-inosose 2.6.1.- 2-Deoxy-scyllo-inosamine
3-Amino-2,3-dideoxy-scyllo-inosose 2.6.1.- 2-Deoxystreptamine
2-Deoxy-scyllo-inosamine 1.1.1.- 3-Amino-2,3-dideoxy-scyllo-inosose
2-Deoxy-scyllo-inosamine 1.1.-.- 3-Amino-2,3-dideoxy-scyllo-inosose
2-Deoxystreptamine 2.4.1.- 2'-N-Acetylparomamine
UDP-N-acetyl-D-glucosamine 2.4.1.- 2'-N-Acetylparomamine
2'-N-Acetylparomamine 3.5.1.- Paromamine
6'-Dehydro-6'-oxoparomamine 2.6.1.- Neamine
Neamine 2.4.2.- 5''-Phosphoribostamycin
5''-Phosphoribostamycin 3.1.3.- Ribostamycin
Ribostamycin 2.4.1.- 2'''-N-Acetyl-6'''-deamino-6'''-hydroxyneomycin_C
UDP-N-acetyl-D-glucosamine 2.4.1.- 2'''-N-Acetyl-6'''-deamino-6'''-hydroxyneomycin_C
2'''-N-Acetyl-6'''-deamino-6'''-hydroxyneomycin_C 3.5.1.- 6'''-Deamino-6'''-hydroxyneomycin_C
6'''-Deamino-6'''-dehydro-6'''-oxoneomycin_C 2.6.1.- Neomycin_C
Neomycin_C 2.6.1.- 6'''-Deamino-6'''-dehydro-6'''-oxoneomycin_C
Acyl-carrier_protein 6.2.1.- gamma-L-Glutamyl-_LBK_acp_RBK_
L-Glutamate 6.2.1.- gamma-L-Glutamyl-_LBK_acp_RBK_
4-Aminobutyryl-_LBK_acp_RBK_ 6.2.1.- gamma-L-Glutamyl-4-aminobutyryl-_LBK_acp_RBK_
gamma-L-Glutamyl-_LBK_acp_RBK_ 4.1.1.- 4-Aminobutyryl-_LBK_acp_RBK_
gamma-L-Glutamyl-4-aminobutyryl-_LBK_acp_RBK_ 1.14.14.- gamma-L-Glutamyl-4-amino-2-hydroxybutyryl-_LBK_acp_RBK_
gamma-L-Glutamyl-4-aminobutyryl-_LBK_acp_RBK_ 1.14.14.- FMN
Reduced_FMN 1.14.14.- gamma-L-Glutamyl-4-amino-2-hydroxybutyryl-_LBK_acp_RBK_
Reduced_FMN 1.14.14.- FMN
gamma-L-Glutamyl-4-amino-2-hydroxybutyryl-_LBK_acp_RBK_ 2.3.2.- gamma-L-Glutamyl-butirosin_B
Ribostamycin 2.3.2.- gamma-L-Glutamyl-butirosin_B
gamma-L-Glutamyl-butirosin_B 2.3.2.- Butirosin_B
dTDP-4-oxo-2,3,6-trideoxy-D-glucose 2.6.1.- dTDP-4-amino-2,3,4,6-tetradeoxy-D-glucose
dTDP-4-amino-2,3,4,6-tetradeoxy-D-glucose 2.1.1.- dTDP-D-forosamine
4,6-Dideoxy-4-oxo-dTDP-D-glucose 1.1.1.- dTDP-6-deoxy-L-mannose
Carbamoyl_phosphate 2.1.3.11 N-Succinyl-L-citrulline
N2-Succinyl-L-ornithine 2.1.3.11 N-Succinyl-L-citrulline
Cholesterol 3.1.6.2 Cholesterol_sulfate
Pregnenolone 3.1.6.2 3beta-Hydroxypregn-5-en-20-one_sulfate
11beta-Hydroxyandrost-4-ene-3,17-dione 1.1.1.62 11beta,17beta-Dihydroxy-4-androsten-3-one
Dihydrotestosterone 1.1.1.50 Androstan-3alpha,17beta-diol
DIBOA-glucoside 1.14.11.- TRIBOA-glucoside
TRIBOA-glucoside 2.1.1.- DIMBOA-glucoside
Cholesterol 2.8.2.2 Cholesterol_sulfate
Pregnenolone 2.8.2.2 3beta-Hydroxypregn-5-en-20-one_sulfate
N1,N5,N10-Tricoumaroyl_spermidine 1.14.13.- N1,N5,N10-Tricaffeoyl_spermidine
N1,N5,N10-Tricaffeoyl_spermidine 2.1.1.- N1,N5,N10-Triferuloyl_spermidine
N1,N5,N10-Triferuloyl_spermidine 1.14.13.- N1,N5,N10-Tri-_LPR_hydroxyferuloyl_RPR_-spermidine
N1,N5,N10-Tri-_LPR_hydroxyferuloyl_RPR_-spermidine 2.1.1.- N1,N5-Tri-di_LPR_hydroxyferuloyl_RPR_-N10-sinapoyl-spermidine
5-Deoxystrigol 1.14.13.- Strigol
1-Acylglycerophosphoinositol 2.3.1.- 1-Phosphatidyl-D-myo-inositol
1-Acyl-sn-glycero-3-phosphoserine 2.3.1.- Phosphatidylserine
1-Acyl-sn-glycero-3-phosphoglycerol 2.3.1.- Phosphatidylglycerol
Monolysocardiolipin 2.3.1.- Cardiolipin
Cardiolipin 3.1.1.- Monolysocardiolipin
4-_LPR_beta-D-Glucosyloxy_RPR_benzoate 3.2.1.- 4-Hydroxybenzoate
3-Vinylbacteriochlorophyllide_a 4.2.1.- 3-Hydroxyethylbacteriochlorophyllide_a
3-Hydroxyethylbacteriochlorophyllide_a 1.-.-.- Bacteriochlorophyllide_a
Chlorophyllide 4.2.1.- 3-Hydroxyethylchlorophyllide_a
Bacteriochlorophyllide_d 2.1.1.- Bacteriochlorophyllide_c
Bacteriochlorophyllide_c 2.5.1.- Bacteriochlorophyll_c
Bacteriochlorophyllide_d 2.5.1.- Bacteriochlorophyll_d
Chlorophyllide_b 2.5.1.62 Chlorophyll_b
Carboxyspermidine 4.1.1.- Spermidine
Carboxynorspermidine 4.1.1.- Norspermidine
beta-D-Fructose_6-phosphate 2.7.1.146 beta-D-Fructose_1,6-bisphosphate
Pyruvophenone 2.6.1.- D-Cathinone
Acetyl-CoA 1.2.7.4 5-Methyl-5,6,7,8-tetrahydromethanopterin
Acetyl-CoA 1.2.99.2 5-Methyl-5,6,7,8-tetrahydromethanopterin
Acetyl-CoA 2.1.1.- 5-Methyl-5,6,7,8-tetrahydromethanopterin
Methanol 2.1.1.90 2-_LPR_Methylthio_RPR_ethanesulfonate
Methanol 2.1.1.- 2-_LPR_Methylthio_RPR_ethanesulfonate
L-Serine 2.1.2.1 5,10-Methylenetetrahydromethanopterin
Bis_LPR_4-hydroxyphenyl_RPR_methane 1.14.-.- Bis_LPR_4-hydroxyphenyl_RPR_methanol
Bis_LPR_4-hydroxyphenyl_RPR_methanol 1.1.-.- 4,4'-Dihydroxybenzophenone
4,4'-Dihydroxybenzophenone 1.14.-.- 4-Hydroxyphenyl-4-hydroxybenzoate
4-Hydroxyphenyl-4-hydroxybenzoate 3.1.1.- Hydroquinone
4-Hydroxyphenyl-4-hydroxybenzoate 3.1.1.- 4-Hydroxybenzoate
N-Acetyl-L-citrulline 3.5.1.16 L-Citrulline
Palustradiene 1.14.13.- Palustradienol
Palustradienol 1.14.13.- Palustradienal
Isopimara-7,15-diene 1.14.13.- Isopimaradienol
Isopimaradienol 1.14.13.- Isopimaradienal
Trimethylamine 2.1.1.- 2-_LPR_Methylthio_RPR_ethanesulfonate
Ethanol 1.1.2.7 Acetaldehyde
Acetaldehyde 1.1.2.7 Ethanol
2-Chloroethanol 1.1.2.7 Chloroacetaldehyde
1,2,3,4-Tetrachlorobenzene 1.14.12.- cis-Chlorobenzene_dihydrodiol
cis-Chlorobenzene_dihydrodiol 1.3.1.- Tetrachlorocatechol
Tetrachlorocatechol 1.13.11.1 Tetrachloro-cis,cis-muconate
Tetrachloro-cis,cis-muconate 5.5.1.7 2,3,5-Trichlorodienelactone
2,3,5-Trichlorodienelactone 3.1.1.45 2,3,5-Trichloromaleylacetate
2,3,5-Trichloromaleylacetate 1.3.1.32 2,4-Dichloro-3-oxoadipate
Trichloroethene 1.14.13.- TCE_epoxide
Trichloroethene 1.14.-.- Chloral
Trichloroethene 1.14.-.- TCE_epoxide
1,1,1-Trichloroethane 1.14.13.- Trichloroethanol
Trichloroethanol 1.1.-.- Chloral
Chloral 1.1.-.- Trichloroethanol
Chloral 1.1.-.- Trichloroacetate
1,1,1-Trichloroethane 1.97.1.- 1,1-Dichloroethane
1,1-Dichloroethane 1.97.1.- Chloroethane
Chloroethane 1.13.12.- Acetaldehyde
Trichloroacetate 3.8.1.- Oxalate
Benzo_LBK_a_RBK_pyrene 1.14.12.12 Benzo_LBK_a_RBK_pyrene-cis-9,10-dihydrodiol
Benzo_LBK_a_RBK_pyrene 1.14.12.- Benzo_LBK_a_RBK_pyrene-cis-7,8-dihydrodiol
Pyrene 1.14.-.- cis-4,5-Dihydroxy-4,5-dihydropyrene
cis-4,5-Dihydroxy-4,5-dihydropyrene 1.3.1.29 4,5-Dihydroxypyrene
4,5-Dihydroxypyrene 1.13.11.- Phenanthrene-4,5-dicarboxylate
Phenanthrene-4,5-dicarboxylate 4.1.1.- Phenanthrene-4-carboxylate
Phenanthrene-4-carboxylate 1.14.12.- cis-3,4-Phenanthrenedihydrodiol-4-carboxylate
cis-3,4-Phenanthrenedihydrodiol-4-carboxylate 1.3.-.- Phenanthrene-3,4-diol
Pyrene 1.14.-.- Pyrene-4,5-oxide
Pyrene 1.14.-.- Pyrene-1,2-oxide
1-Hydroxypyrene 1.14.-.- 1-Hydroxypyrene-6,7-oxide
1-Hydroxypyrene 1.14.-.- 1-Hydroxypyrene-7,8-oxide
1-Hydroxypyrene 2.1.1.- 1-Methoxypyrene
1-Methoxypyrene 1.14.-.- 1-Methoxypyrene-6,7-oxide
1-Hydroxy-6-methoxypyrene 2.1.1.- 1,6-Dimethoxypyrene
1-Hydroxypyrene 2.8.2.- 1-Pyrenylsulfate
Benzo_LBK_a_RBK_pyrene-cis-9,10-dihydrodiol 1.3.1.29 9,10-Dihydroxybenzo_LBK_a_RBK_pyrene
9,10-Dihydroxybenzo_LBK_a_RBK_pyrene 1.13.11.- cis-4-_LPR_8-Hydroxypyren-7-yl_RPR_-2-oxobut-3-enoate
cis-4-_LPR_8-Hydroxypyren-7-yl_RPR_-2-oxobut-3-enoate 4.1.3.- 10-Oxabenzo_LBK_def_RBK_chrysen-9-one
2-Dehydro-3-deoxy-D-xylonate 4.2.1.- 2,5-Dioxopentanoate
C-9_Reduced_nonaketamide 4.2.1.- Nonaketamide_monocyclic_intermediate
Pretetramid 2.1.1.- 6-Methylpretetramide
6-Methylpretetramide 1.14.-.- 4-Keto-anhydrotetracycline
4-Amino-anhydrotetracycline 2.1.1.- Anhydrotetracycline
Malonyl-CoA 6.3.5.- Malonamoyl-CoA
4-Aminoanhydrochlortetracycline 2.1.1.- Anhydrochlortetracycline
2,4-Dichlorotoluene 1.14.12.- 4,6-Dichloro-3-methyl-cis-1,2-dihydroxycyclohexa-3,5-diene
Benzo_LBK_a_RBK_pyrene 1.14.12.- Benzo_LBK_a_RBK_pyrene-cis-4,5-dihydrodiol
Benzo_LBK_a_RBK_pyrene-cis-4,5-dihydrodiol 1.3.-.- 4,5-Dihydroxybenzo_LBK_a_RBK_pyrene
4,5-Dihydroxybenzo_LBK_a_RBK_pyrene 1.13.11.- 4,5-Chrysenedicarboxylate
4,5-Chrysenedicarboxylate 4.1.1.- 4-Chrysenecarboxylate
4,5-Chrysenedicarboxylate 4.1.1.- 5-Chrysenecarboxylate
Benzo_LBK_a_RBK_pyrene 1.14.12.- Benzo_LBK_a_RBK_pyrene-cis-11,12-dihydrodiol
Benzo_LBK_a_RBK_pyrene 1.14.-.- Benzo_LBK_a_RBK_pyrene-11,12-epoxide
Benzo_LBK_a_RBK_pyrene-trans-11,12-dihydrodiol 1.3.-.- 11,12-Dihydroxybenzo_LBK_a_RBK_pyrene
4,6-Dichloro-3-methyl-cis-1,2-dihydroxycyclohexa-3,5-diene 1.3.1.- 4,6-Dichloro-3-methylcatechol
4,6-Dichloro-3-methylcatechol 1.13.11.- 3,5-Dichloro-2-methylmuconate
3,5-Dichloro-2-methylmuconate 5.5.1.7 3,5-Dichloro-2-methylmuconolactone
Benzo_LBK_a_RBK_pyrene-cis-11,12-dihydrodiol 1.3.-.- 11,12-Dihydroxybenzo_LBK_a_RBK_pyrene
3,5-Dichloro-2-methylmuconolactone 5.5.1.7 3-Chloro-2-methyldienelactone
Pyrene-4,5-dione 1.6.-.- Phenanthrene-4,5-dicarboxylate
Pyrene-4,5-dione 1.6.5.- 4,5-Dihydroxypyrene
3-Chloro-2-methyldienelactone 3.1.1.45 3-Chloro-2-methylmaleylacetate
3,5-Dichloro-2-methylmuconate 5.5.1.7 2-Chloro-5-methyl-cis-dienelactone
2-Chloro-5-methyl-cis-dienelactone 3.1.1.45 2-Chloro-5-methylmaleylacetate
2-Chloro-5-methylmaleylacetate 1.3.1.32 5-Methylmaleylacetate
5-Methylmaleylacetate 1.3.1.32 2-Methyl-3-oxoadipate
4-Methyl-3-oxoadipate-enol-lactone 3.1.1.- 4-Methyl-3-oxoadipate
Phthalate 1.14.12.- Phthalate_3,4-cis-dihydrodiol
Phthalate_3,4-cis-dihydrodiol 1.3.1.- 3,4-Dihydroxyphthalate
3-Methyl-cis,cis-hexadienedioate 5.5.1.1 3-Methylmuconolactone
2,4-Dinitrotoluene 1.14.12.- 4-Methyl-5-nitrocatechol
4-Methyl-5-nitrocatechol 1.13.12.- 2-Hydroxy-5-methylquinone
2-Hydroxy-5-methylquinone 1.1.1.- 2,4,5-Trihydroxytoluene
2,4,5-Trihydroxytoluene 1.13.11.- cis,cis-2,4-Dihydroxy-5-methyl-6-oxo-2,4-hexadienoate
cis,cis-2,4-Dihydroxy-5-methyl-6-oxo-2,4-hexadienoate 3.7.1.- _LPR_S_RPR_-Methylmalonate_semialdehyde
trans,trans-Farnesyl_diphosphate 2.5.1.30 all-trans-Heptaprenyl_diphosphate
trans,trans-Farnesyl_diphosphate 2.5.1.90 all-trans-Octaprenyl_diphosphate
Geranyl_diphosphate 2.5.1.84 all-trans-Nonaprenyl_diphosphate
p-Coumaroyl-CoA 2.3.1.- p-Coumaroylputrescine
Putrescine 2.3.1.- p-Coumaroylputrescine
Feruloyl-CoA 2.3.1.- Feruloylputrescine
Putrescine 2.3.1.- Feruloylputrescine
7,9,12-Octaketide_intermediate_1 1.1.1.- 7,9,12-Octaketide_intermediate_2
7,9,12-Octaketide_intermediate_2 4.2.1.- 7,9,12-Octaketide_intermediate_3
4-Hydroxybutanoic_acid 6.2.1.- 4-Hydroxybutyryl-CoA
Succinate_semialdehyde 1.1.1.- 4-Hydroxybutanoic_acid
7,9,12-Octaketide_intermediate_3 4.-.-.- Octaketide_bicyclic_intermediate
Octaketide_bicyclic_intermediate 1.1.1.- _LPR_S_RPR_-Chiral_alcohol
_LPR_S_RPR_-Hemiketal 4.2.1.- _LPR_S_RPR_-DNPA
Octaketide_bicyclic_intermediate 1.1.1.- _LPR_R_RPR_-Chiral_alcohol
Dihydrokalafungin_dihydroquinone_form 1.14.14.- FMN
Dihydrokalafungin_dihydroquinone_form 1.14.14.- DHK-OH
Reduced_FMN 1.14.14.- DHK-OH
Reduced_FMN 1.14.14.- Dihydrokalafungin
6-Deoxydihydrokalafungin 1.14.14.- FMN
6-Deoxydihydrokalafungin 1.14.14.- Dihydrokalafungin
CO2 1.2.7.4 Acetyl-CoA
CO2 1.2.99.2 Acetyl-CoA
Nogalaviketone 1.1.1.- Nogalavinone
Aklavinone 2.4.1.- Aclacinomycin_T
Aclacinomycin_T 2.4.1.- Aclacinomycin_S
UWM6 2.4.1.- C1'-C9-Glycosylated_UWM6
Premithramycin_A3 2.4.1.- 3A-Deolivosylpremithramycin_B
3A-Deolivosylpremithramycin_B 2.4.1.- Premithramycin_B
Premithramycin_B 1.14.13.- Mithramycin_DK
Selenohomocysteine 2.1.1.13 L-Selenomethionine
Selenohomocysteine 2.1.1.14 L-Selenomethionine
Methaneselenol 2.1.1.- Dimethyl_selenide
Dimethyl_selenide 2.1.1.- Methaneselenol
Selenide 2.1.1.- Methaneselenol
Methaneselenol 2.1.1.- Selenide
Methylselenic_acid 1.8.1.9 Methaneselenol
Se-Methyl-L-selenocysteine 2.6.1.- Methylselenopyruvate
_LPR_R_RPR_-Pantoate 2.7.1.169 _LPR_R_RPR_-4-Phosphopantoate
_LPR_R_RPR_-4-Phosphopantoate 6.3.2.36 D-4'-Phosphopantothenate
_LPR_4S_RPR_-Limonene-1,2-epoxide 3.3.2.8 _LPR_1R,2R,4S_RPR_-Limonene-1,2-diol
3-_LPR_4-Hydroxyphenyl_RPR_pyruvate 2.5.1.77 7,8-Didemethyl-8-hydroxy-5-deazariboflavin
5-Amino-6-_LPR_1-D-ribitylamino_RPR_uracil 2.5.1.77 7,8-Didemethyl-8-hydroxy-5-deazariboflavin
_LPR_2S_RPR_-Lactyl-2-diphospho-5'-guanosine 2.7.8.28 Coenzyme_F420-0
7,8-Didemethyl-8-hydroxy-5-deazariboflavin 2.7.8.28 Coenzyme_F420-0
Coenzyme_F420-0 6.3.2.31 Coenzyme_F420-1
