# Supplementary material for: Metabolome of human gut microbiome is predictive of host dysbiosis
Source: Gigascience. 2015 Sep 14;4:42. doi: 10.1186/s13742-015-0084-3 (PMC4570295; doi:10.1186/s13742-015-0084-3)
Supplement: Additional file 4: — All metabolome model predictions, calculated as PRMT scores from community enzyme function profiles, for all microbiome community samples. Last column in table is Fisher scores, used to identify most predictive features. (ZIP 10034 kb) [file 13742_2015_84_MOESM4_ESM.zip]

Archive with 1 entries (1 files):
- AdditionalFile-4_MetabolicModels.txt
