# Supplementary material for: Metabolome of human gut microbiome is predictive of host dysbiosis
Source: Gigascience. 2015 Sep 14;4:42. doi: 10.1186/s13742-015-0084-3 (PMC4570295; doi:10.1186/s13742-015-0084-3)
Supplement: Additional file 4: — All metabolome model predictions, calculated as PRMT scores from community enzyme function profiles, for all microbiome community samples. Last column in table is Fisher scores, used to identify most predictive features. (ZIP 10034 kb) [file 13742_2015_84_MOESM4_ESM.zip › AdditionalFile-4_MetabolicModels.txt]

Metabolite	PRMT_A0-AVERAGE	PRMT_A1-AVERAGE	PRMT_A2-AVERAGE	PRMT_A4-AVERAGE	PRMT_A5-AVERAGE	PRMT_A6-AVERAGE	PRMT_A7-AVERAGE	PRMT_A8-AVERAGE	PRMT_A9-AVERAGE	PRMT_A10-AVERAGE	PRMT_A12-AVERAGE	PRMT_A13-AVERAGE	PRMT_A14-AVERAGE	PRMT_A15-AVERAGE	PRMT_A16-AVERAGE	PRMT_A17-AVERAGE	PRMT_A18-AVERAGE	PRMT_A19-AVERAGE	PRMT_A20-AVERAGE	PRMT_A21-AVERAGE	PRMT_A22-AVERAGE	PRMT_A23-AVERAGE	PRMT_A24-AVERAGE	PRMT_A25-AVERAGE	PRMT_A26-AVERAGE	PRMT_A27-AVERAGE	PRMT_A28-AVERAGE	PRMT_A29-AVERAGE	PRMT_A30-AVERAGE	PRMT_A32-AVERAGE	PRMT_A33-AVERAGE	PRMT_A34-AVERAGE	PRMT_A36-AVERAGE	PRMT_A37-AVERAGE	PRMT_A38-AVERAGE	PRMT_A39-AVERAGE	PRMT_A40-AVERAGE	PRMT_A41-AVERAGE	PRMT_A42-AVERAGE	PRMT_A43-AVERAGE	PRMT_A44-AVERAGE	PRMT_A45-AVERAGE	PRMT_A46-AVERAGE	PRMT_A47-AVERAGE	PRMT_A49-AVERAGE	PRMT_A50-AVERAGE	PRMT_A51-AVERAGE	PRMT_A52-AVERAGE	PRMT_A53-AVERAGE
Phenylpyruvate	-0.000908295934469588	0.00512779833894275	0.00312401930818036	0.00274241912660042	0.00531007442360305	-0.00845369344074141	0.00588168573730073	0.0112632796603793	0.0149332052919927	0.00778350631948163	-0.00196616426771426	0.00664833756926586	-0.00375209559902547	0.00242719207352834	0.000197600443254703	0.00332192584524552	0.0070497755211949	0.0276028024652007	0.00746878660054819	-0.00384850049154892	0.00687990159717107	0.000529207229851669	0.00119650529857614	0.00465920258705467	0.0221336475385327	0.00840232617905806	0.0105145259917806	0.0067032265909522	0.0162830368918634	0.00479373470756175	0.00828796321603227	0.00740229765658554	0.00178997029439022	0.00374459172728672	0.00944468119752379	0.00227431342111653	0.0056969061544804	0.0194317532736041	0.0204574245945817	0.00787791725613336	0.017121544027716	0.0045914967261465	0.0117684155142454	0.0196567022272062	0.00867948128349351	0.0123846212547793	0.0139630611538903	0.0118078057760433	0.0112080569450539
Hydroxylamine	-0.00250589158230154	-0.000815517072326768	0.000301654536829314	0.000683524269739451	0.0164977741182557	0.00367281962880674	0.00532765140388181	0.00842653936811996	0.0103278780601422	-0.000810826924984383	-0.00292322392031386	-0.00171194228628496	0.0105073534562582	0.0113815111058433	0.00108289387060217	0.0114566763213644	-0.00128215378573769	0.0232791621901162	-0.00283273518328691	0.00826465172847359	0.00300537286055397	0.0061243089979661	-0.00442364695743189	-0.00694311846309651	0.00042754479818604	-0.00302739554203799	-0.00668607015460634	-0.00598499100662862	0.00155161280738431	-0.0054070220294819	-0.00667384393696237	-0.00403030478230927	-0.00157092538909007	-0.00134864895188325	-0.00547129644793445	-0.000440923246809662	-0.00111267874342498	0.0198434553389917	0.027915239226496	-0.00317095824380986	0.000994118411615742	0.00189832692302834	-0.000550361419471679	0.00410418883931267	-0.00430117192042073	0.00308068389463692	-0.0029334287339731	-0.00042750548406288	0.00215640308655964
D-Mannonate	0	0	0	0	0	0	0	0	0	0	0	0	0	0	0	0	0	0	0	0	0	0	0	0	0	0	0	0	0	0	0	0	0	0	0	0	0	0	0	0	0	0	0	0	0	0	0	0	0
CDP-glucose	0.00387333516789701	0.00406367266477403	0.00427184259506652	0.00336569717518501	0.00312865386863403	0.00417584786754005	0.00702315976315653	0.00587424324580652	0.00678523803102803	0.002965706923338	0.00279785188531953	0.00407417518854203	0.00617501996681202	0.00485918113010853	0.00351985398836704	0.00338424331642301	0.00333223406036703	0.00559992966892053	0.00335778118874452	0.00456919778354203	0.00484687624925451	0.00677679813058504	0.00402200744466102	0.00294119696042752	0.00503800057410762	0.00257517341895702	0.00267697358409602	0.000943076509163032	0.00611885123853201	0.00512178645925351	0.00418138838274953	0.00271611932678351	0.00188001137371252	0.00414071654783352	0.00362130657466653	0.00317816718169103	0.00310661264729803	0.00290648939714802	0.00606629558217753	0.00381175064696002	0.00630326754848352	0.00442034037266351	0.00341090239586953	0.00731225404979802	0.00202987365234053	0.000597763564715525	0.00176428363110703	0.00271267816557402	0.00508252398534402
4-Hydroxyphenyl-4-hydroxybenzoate	0.0819618183341095	0.103641312576878	0.113954553909975	0.135857340292591	0.0794961006299844	0.01968716101526	0.133162290373494	0.111482181328654	0.178375222606241	0.111799168837062	0.0674334631498222	0.106935547343389	0.092359274153259	0.0524995188844426	0.0801112229653032	0.0419996246417039	0.141033144868502	0.156767329336514	0.153607463108978	0.0545256281090309	0.122093316050373	0.0769532107783102	0.058768804449971	0.0636845857617807	0.188638033915324	0.0547939617440429	0.0825790598090066	-0.0270872422520779	0.135963980391235	0.0632281851651955	0.111699421519889	0.0537747215892823	0.0975740275027656	0.084720896471267	0.118262240113988	0.0543815609307132	0.0902436929091115	0.100293221374884	0.14628762226554	0.128366134452211	0.12862544144871	0.10696057918529	0.14724033952559	0.0692508988047047	0.132055074727085	0.107370819799067	0.139977973364614	0.13179249025319	0.0444835002888899
Biphenyl-2,3-diol	0.006043788105063	0.0128807042003374	0.00982542542932317	0.0104488468537623	0.00768566905264937	-0.018057675946236	0.0211242161857421	0.015273490433316	0.0270382121398512	0.00620526131771977	-0.013516136325723	0.0131877014160003	-0.000912055644474108	0.0154468094758101	-0.00331307444484023	0.0051949150632759	0.00849610974265167	0.0260435297889018	0.0145538460194737	0.00159537635700972	0.0133382651594106	0.0131086346469914	0.00111670614556004	0.00461290925061721	0.0396764075339478	0.00679770762618707	0.0314189997825087	0.0137683162871979	0.0210269070092343	0.0145059355991055	0.017801876317798	0.00497388603221546	0.00647551940352348	0.00389735790998004	0.0157261897947158	-0.0027348626479791	0.00702264261005317	0.0169904365646855	0.026076384726471	0.0115938712864116	0.033680426898741	0.019222750290182	0.0303420168037135	0.0342488892323201	0.0155054549096346	0.0142365362829061	0.01789152780368	0.0229031612847359	0.0297854670654632
Bacteriochlorophyllide_c	0.0502636978101565	0.0387066168860692	0.0457815103055386	0.0561296292074913	0.0581356435527809	0.0788553265545531	-0.00964348397279391	-0.0097779074699762	-0.0236528714476858	0.0713880940961924	0.0340188137925552	0.0330448839911632	0.0393270422807213	-0.108526718079313	0.0377288860116072	-0.0174098291011417	0.0421955183741543	-0.282559204915946	0.0472052871457898	0.0481752862177749	0.0390351279847838	-0.0306589747910069	0.0405852761884158	0.00974615757797714	-0.0637566755288459	0.00850176041910755	-0.0165081336043573	-0.0588877090072621	-0.00150261079336467	0.0288006379282204	0.0325871894349801	0.0489076103217778	0.05794265306975	0.00583957375040312	0.050465447466705	0.0796470834395659	0.0655990661101269	-0.0235851676202712	-0.0510826408820879	0.00127286664449233	-0.064636071173358	0.0135710136931064	0.0041545895361037	-0.0783320931576998	0.047541226081659	0.0342094083190236	0.0555094197263744	0.00484451486541593	-0.117171905725705
Levopimarinol	0	0	0	0	0	0	0	0	0	0	0	0	0	0	0	0	0	0	0	0	0	0	0	0	0	0	0	0	0	0	0	0	0	0	0	0	0	0	0	0	0	0	0	0	0	0	0	0	0
24,25-Dihydrolanosterol	0	0	0	0	0	0	0	0	0	0	0	0	0	0	0	0	0	0	0	0	0	0	0	0	0	0	0	0	0	0	0	0	0	0	0	0	0	0	0	0	0	0	0	0	0	0	0	0	0
Hydrogen_cyanide	-0.000185957823049039	-0.000193851881329739	-0.000217512247759099	-0.000215543299221419	-0.00021759639742322	-0.000195595154984355	-0.000170374714323152	-0.00018276271682813	0.000240485607066451	-0.000217728020796545	-5.9730319481063e-05	-0.000184408849520096	-0.000205956869988926	-0.000205597091466762	-0.000187238296990629	-0.000182454340749771	-0.00021692851877426	0.024477698828133	0.000563259620046639	-0.000146752801162782	-0.000217362556569652	-0.000155227290434962	-0.000209330927284748	-0.000184492859090537	0.000480155643173859	-0.000130039018186156	-0.000210993175191812	-0.000210841142367234	-0.000176999229342063	-0.000217550282890184	-0.000217646030523355	-0.000200608776540564	0.00159921787044489	-0.000133899347223187	-0.000217728020796545	-0.000206086317672435	-0.000216887824953901	-0.000161529725573712	-0.000203766644708736	-0.000202562820035165	0.000674994330574354	-0.000217603331460629	-0.000217440125715582	-0.000217091018407961	-0.000217728020796545	-0.000210613001460212	-0.000204825576564424	-0.000208133263693171	-0.000191298795116368
cis-2,3-Dihydrodiol_1,1,1-Trichloro-2,2-bis_LPR_4'-chlorophenyl_RPR_ethane	-0.0355853874580544	0.0152447580254819	0.00216405014056142	0.00136082196036402	0.00381224769745658	-0.0596319507214449	0.00396551488903796	0.0557492958564343	0.0771238195153927	0.0112788153489363	-0.0140963807818109	0.0248338650075148	-0.0373791333259513	-0.0200008713608989	-0.0110454115793356	0.030592856300136	0.0363221738573395	0.198066980136	0.0234877899794332	-0.0160114967120026	0.0352040478655493	-0.0176656649773519	0.0101017843391116	0.010063249552828	0.107669736421495	0.00247448242897741	0.0484580452129276	0.0391863255717054	0.0940025929207353	-0.00522357089911474	0.0281904001650858	0.0252360524328961	-0.046284735262646	0.0152754699996337	0.0317345774415406	0.00864120588415274	0.00532761962587613	0.0759105315223613	0.0433550352833284	0.0332673819674136	0.0798242246440583	0.00355313844940131	0.0416369565603809	0.0950737658880916	0.032931865867825	0.0559619480430136	0.0534113150765289	0.0518124827478198	0.0275008966809668
_LPR_1R,2S_RPR_-Naphthalene_1,2-oxide	0.0219841876220376	0.0242852809847523	0.0205685857554585	0.0248238148793765	0.0221267839828237	-0.00434028245976496	0.00277113181251346	-0.00307716497756297	0.00198130540208735	0.0357377911897936	-0.0258005939393677	0.022346095254196	-0.0123687522025408	-0.0634942729074728	0.0169279871689508	0.00423311657125537	0.0195181383636484	-0.320366274899238	0.0183117210821508	-0.00861061140100028	0.0145663116658335	-0.0206333931043937	0.0285794979176279	0.0150317583445906	0.00727534511023033	0.0075628073486845	0.0335449154073999	0.0124765979194365	0.00707546805808008	0.0299609626481803	0.0305441731304422	0.0356017354226739	0.00972939771668016	-0.00896548777617086	0.0314410575617832	0.0236870332894959	0.033010657763445	0.0122291992280816	-0.00889187331484341	0.0203618060742543	0.00471089123737631	0.0101748109872724	0.0197184032968421	0.0162377987340842	0.0327394342198082	0.025278263914439	0.0344875338964343	0.0264236252681447	-0.0146166814934496
cis-Chlorobenzene_dihydrodiol	-0.0363536527160397	0.0145064568993547	0.000573716617898179	-0.000261163572159218	0.00226622907891783	-0.0627139642951385	0.000981729880160542	0.0534792837987975	0.0728846170466686	0.0115876154420296	-0.0136903262049211	0.0234960863657387	-0.0426201043166002	-0.0233599330078128	-0.0130184366927412	0.0303045417213363	0.0350428260341127	0.184862535993348	0.0227150588656023	-0.0202396878409239	0.0324036620070368	-0.0209891453233415	0.00997878051598566	0.0102763701626669	0.105641647558492	0.00235664979696448	0.0492333111029597	0.0389901637178512	0.091534095649039	-0.00486814846713379	0.0282995869807166	0.02603540913198	-0.047288695055986	0.0136490376361226	0.0315861055306276	0.00737306498428048	0.00536644778163831	0.0763263405289907	0.0380036373284987	0.0324950465862427	0.0784547329691234	0.00128004522815095	0.0405021020176903	0.0955836150521404	0.0326756291864776	0.0554458932786177	0.0536921134525953	0.0518933273403942	0.0272003008836909
2,6-Dihydroxypyridine	-0.0133862203336192	-0.0168408147946818	-0.0189574791681788	-0.0290134873681068	-0.0269990747579563	-0.0207026229561012	0.013204962138341	-0.000517424198104903	0.0024858795786725	-0.0313972931976034	-0.0286726741573171	-0.0082401764429545	0.00542397178393769	-0.0085745637457034	-0.0203939059868641	0.008822610258862	-0.0319142002467702	0.0153702566684212	-0.0299522588305004	0.00278047137567769	-0.0132096608703853	0.016758123486913	-0.0117320803240613	-0.00678760766884801	-0.001709251879344	-0.0179739248552681	-0.00723206367608011	0.0612390710459274	0.0045344542197279	0.00376297521570139	-0.0126391029373202	-0.0276313125166327	-0.0310131654267247	-0.0104114888541553	-0.0225519401259208	-0.023542772158357	-0.029701397641036	-0.0354469881629233	-0.0013920573492215	-0.0145478251186249	0.0201581146871827	0.0019900356441728	-0.0111178122639842	0.024470294701823	-0.0332113730016155	-0.0371174110127887	-0.0410849274411209	-0.0260778812798169	0.0246166270710655
4-Hydroxymandelonitrile	-0.0467405943024316	-0.0514819733933744	-0.0462584459777639	-0.0587740070644191	-0.0553721064731317	-0.00318304254062299	-0.0220196440536117	-0.0206684568552858	-0.0219324405422056	-0.0704233049631062	-0.0141710578482573	-0.0516190673486599	0.000971802114684908	0.156376593160559	-0.0481397966812028	-0.0184271749686376	-0.0513837284305062	0.3622061307194	-0.0573736028504831	-0.0133198861304476	-0.0397101055625017	0.0243087381450839	-0.0562163646570991	-0.0445542751946301	-0.0387426704458993	-0.0374110049618354	-0.0621481252999522	-0.0190759106099738	-0.0287443005353919	-0.0559314446249494	-0.0600616602390718	-0.0710241395820765	-0.0411562535217031	-0.0087803212225622	-0.0633734355741449	-0.0532177614566594	-0.0660930305651944	-0.0546746344562654	-0.006440949362925	-0.0449969706704956	-0.016724734628134	-0.0264015588089138	-0.0399551892012177	-0.0262784167377669	-0.0653953099018032	-0.0496689843753546	-0.07037130437856	-0.0504565216179145	0.0451759724195549
L-Xylulose	0	0	0	0	0	0	0	0	0	0	0	0	0	0	0	0	0	0	0	0	0	0	0	0	0	0	0	0	0	0	0	0	0	0	0	0	0	0	0	0	0	0	0	0	0	0	0	0	0
OPC8-CoA	-0.0947743611357085	-0.15537814499419	-0.128511771594653	-0.153661140322362	-0.129766778083937	0.110883581014676	-0.236889987187211	-0.166477830141741	-0.279064155391759	-0.119486572326436	0.0208214376782508	-0.170997505764119	-0.0142721697705152	-0.177506612878232	-0.0396455013598137	-0.0825260266650016	-0.1339132664984	0.012519227613337	-0.182107704912791	-0.0282235835255016	-0.161992295607215	-0.118306826439921	-0.0899325907786387	-0.0895008104021925	-0.412061585751231	-0.0938497366127706	-0.329908798554167	-0.0720148267475605	-0.210662120680158	-0.15142422558861	-0.199572036561998	-0.105148593490452	-0.104956614739935	-0.0768226867324374	-0.191193452083275	-0.0257725295490532	-0.124716657680299	-0.229510226588726	-0.277663888730855	-0.159378932672949	-0.320587727371676	-0.199258529924511	-0.327307208876389	-0.324987440727891	-0.199993603615507	-0.183468241365232	-0.228718611091095	-0.270109092496191	-0.278480375778378
1,2-Anthracenediol	4.89177424026684e-05	4.82038986197554e-05	5.54155966521344e-05	5.40980186080165e-05	5.54436465399703e-05	4.07323908831726e-05	2.4010863539563e-05	3.22261775487736e-05	4.01222811693144e-05	5.54875209957693e-05	-0.000385432678962862	4.69965316989811e-05	-1.0233152975181e-05	4.74408147287509e-05	3.52422979875082e-05	3.84366562204006e-05	5.52210202931606e-05	-0.00117434502096887	-6.61214726262221e-06	2.48571020561479e-05	5.52848324035338e-05	1.15130370099424e-05	5.32528928161394e-05	3.33310026052544e-05	-9.99319826900871e-06	1.5067004482385e-06	5.11112529746675e-05	5.18609113737611e-05	4.3578702098248e-05	5.54282750291409e-05	5.54601909064306e-05	4.41169435901081e-05	-3.39259836970242e-05	-3.7467029141705e-08	5.54875209957693e-05	5.5049231826641e-05	5.52074556821962e-05	-0.000196860741397351	4.62396385963634e-05	4.54142720961963e-05	1.71073969057789e-05	5.54459578858032e-05	5.53915559697661e-05	5.52751868515412e-05	5.54875209957693e-05	5.50163272705626e-05	4.71150438468675e-05	5.05734012396171e-05	3.99306619724824e-05
Dephospho-CoA	0	0	0	0	0	0	0	0	0	0	0	0	0	0	0	0	0	0	0	0	0	0	0	0	0	0	0	0	0	0	0	0	0	0	0	0	0	0	0	0	0	0	0	0	0	0	0	0	0
2-Methyl-4-amino-5-hydroxymethylpyrimidine_diphosphate	0.02766587762955	0.08252723425095	0.0709864083474199	0.10369238017445	0.10013324982052	-0.0912810349450401	0.14464970036639	0.13108247126565	0.19007906034457	0.08146735877852	0.00846406486717988	0.0825420973908899	-0.02709099209969	0.14122471344301	0.03549587575383	0.07275567473335	0.11414444278521	0.21523604663967	0.12025789452039	-0.00730901369557002	0.09353222545131	0.07247143194359	0.0342801471520899	0.0912897623395599	0.31898546016063	0.10593931780411	0.22343571500853	0.02892633157071	0.10986387254092	0.08904926060963	0.11878813473983	0.0936467674727299	0.0676176544664699	0.0636702673879599	0.10337101256102	0.00401674612019987	0.09002742535215	0.27563683947967	0.24888510564487	0.15718554235106	0.22070573538521	0.12093522903625	0.19886551890927	0.23781332456704	0.1481419532267	0.14303628510077	0.15253387793334	0.20731905737954	0.22031697058206
DDT	-0.00031508607823763	-0.00032192072644095	-0.00104307643807644	-0.00109918508737208	-0.00099870543417168	-0.00280756092231915	-0.00301709130420494	-0.00215209089997728	-0.00392097603789667	0.0008562010263807	-0.00300395013393424	-0.00094492631217585	-0.00518591453244666	-0.00295984939673419	-0.0017987831167355	5.03284788049897e-05	-0.0007324798913575	-0.032456640812778	-0.00128933979105017	-0.00424221249613341	-0.00225605891728938	-0.00356057533248217	0.00038450671047141	0.00035067471803496	-0.00261689698281819	-0.00056324328072446	0.00124358239430735	0.00030197606878048	-0.00213782598408739	0.0009027048733237	0.00065653308873318	0.00113711075306989	-0.00190326662735	-0.00210001423927667	0.00039892902237434	-0.00072658873584285	0.00058566895841177	-0.00101801862068932	-0.00497409010852143	-0.00041067181359569	-0.00142592595169828	-0.0017257754141913	-0.00058764553947097	0.00105682542902938	0.00029116425193991	2.54935902773796e-05	0.00067709552859913	0.00056179483343016	-6.94651843283038e-06
4-Chlorophenol	0.00110686733728379	0.00110753448137667	0.0085212662385397	0.00785464445533049	0.010984464579206	0.0234424999670164	0.0246026852409506	0.0217092818639529	0.0367985625888689	-0.00951880814907957	0.00850288962443281	0.00670193714420031	0.0483266692984427	0.0282699036547975	0.0112176236725008	-0.000189016281150024	0.00404394296242382	0.109697026087925	-0.00094048596428201	0.0338404695706495	0.0196369873438125	0.0286752732598657	-0.00259502702413814	-0.00112910309149206	0.0129201390903751	-0.00469377951528894	-0.0116077536780448	0.00483352377537491	0.0191280004275284	-0.00665844391974492	-0.00687426349051936	-0.0144350560695816	0.00089212831093425	0.00967908446672327	-0.00572915373653392	0.00533887864888376	-0.00704262458199366	0.00889013389680124	0.0482409306924386	0.000728931910152452	0.0128042850121438	0.0166734583388949	0.00497486473134693	-0.00208278574961381	-0.00605915818243901	-0.00244222252137898	-0.0113661153859292	-0.00745284772359663	0.00256793121346161
4-Nitrophenyl_phosphate	0.0106295039107348	0.0520109815552717	0.0361074835282216	0.0345899990522953	0.0134259790594111	-0.0648682727963151	0.0616232038783659	0.0515535680868024	0.0959083275718846	0.0206289740865989	-0.0222441726857222	0.0522231935286713	-0.0081451119177321	0.00547018281941863	0.00271498317882851	0.0284901062372193	0.0367965377570931	0.114124725893142	0.0508651836244615	0.02151310169895	0.0616255924966313	0.0215163619150041	0.0367988249153161	0.0275064764762875	0.14150615304146	0.0340181992446243	0.133557382260323	0.0571804706398344	0.0994550875836195	0.0443916172831023	0.0700969802037579	0.0352709794934156	0.0287675856422509	0.0280900069408709	0.0765199102298626	0.0220919935147657	0.0309204547563535	0.0622913662907043	0.0870160023621913	0.0330519980533971	0.110090854054325	0.0600964208314068	0.110283143384746	0.116891466974683	0.0652991089774057	0.0629183551452577	0.0778456715814195	0.0847471775733894	0.0924629655054054
3,5-Dichloro-2-methylmuconolactone	0	0	0	0	0	0	0	0	0	0	0	0	0	0	0	0	0	0	0	0	0	0	0	0	0	0	0	0	0	0	0	0	0	0	0	0	0	0	0	0	0	0	0	0	0	0	0	0	0
Thiobenzamide_S,S-dioxide	-0.0467405943024316	-0.0514819733933744	-0.0462584459777639	-0.0587740070644191	-0.0553721064731317	-0.00318304254062299	-0.0220196440536117	-0.0206684568552858	-0.0219324405422056	-0.0704233049631062	-0.0141710578482573	-0.0516190673486599	0.000971802114684908	0.156376593160559	-0.0481397966812028	-0.0184271749686376	-0.0513837284305062	0.3622061307194	-0.0573736028504831	-0.0133198861304476	-0.0397101055625017	0.0243087381450839	-0.0562163646570991	-0.0445542751946301	-0.0387426704458993	-0.0374110049618354	-0.0621481252999522	-0.0190759106099738	-0.0287443005353919	-0.0559314446249494	-0.0600616602390718	-0.0710241395820765	-0.0411562535217031	-0.0087803212225622	-0.0633734355741449	-0.0532177614566594	-0.0660930305651944	-0.0546746344562654	-0.006440949362925	-0.0449969706704956	-0.016724734628134	-0.0264015588089138	-0.0399551892012177	-0.0262784167377669	-0.0653953099018032	-0.0496689843753546	-0.07037130437856	-0.0504565216179145	0.0451759724195549
2'-Hydroxyformononetin	0.000355673053748224	0.000367186617892467	0.000334329605310554	0.000340546124389938	0.000362654361665739	0.00035235997562574	0.000364064954796534	0.000328459998403795	0.000318938507746123	0.000369749051127771	0.000190438440600587	0.000365115666675124	0.000371730995571285	0.000360387628326888	0.000368493130091847	0.000343207374782027	0.000328862065509618	5.7553014591977e-05	0.000354476893037994	0.000369488126935432	0.000371697524449239	0.000335354498517549	0.000250025288870204	0.000309657271758826	0.000369737431474161	0.000289805576613745	0.000360551887445878	0.000261346484211881	0.000359086917953126	0.000351924202443294	0.0003683136531964	0.000369188665112164	0.000364566674591288	0.000233890883430947	0.000358317140063532	0.000328018342597022	0.00036232066184251	0.000366140036265496	0.000349759933578953	0.000361340517170688	0.000363733178932772	0.000368361364901868	0.00036508037087401	0.000331916251206268	0.000357923395645524	0.000368333689928927	0.000371555977490639	0.000347348975303573	0.000243633752307924
6-Oxo-2-hydroxy-7-_LPR_4'-chlorophenyl_RPR_-3,8,8-trichloroocta-2E,4E,7E-trienoate	0.0133243957409512	0.0167820385776484	0.0188847857469171	0.0289434340509322	0.0269263532868068	0.0206593680225008	-0.0132148651826201	0.000491133336881694	-0.00254327968445134	0.0313245278519981	0.0291461627371759	0.00818367091686892	-0.00542316901087463	0.00851785131144813	0.0203615503240733	-0.00886773866936179	0.0318417014018675	-0.0137917250549389	0.0299795533609204	-0.00279297395904714	0.0131372599477955	-0.0167452468932879	0.0116635590109946	0.00675915570160975	0.00174633814651696	0.0180086132957286	0.00716793726026356	-0.0613060258063215	-0.00458424837169782	-0.00383568131534005	0.0125663649218042	0.0275812462308594	0.0310601449927772	0.0104494164009169	0.0224791747803155	0.0234704451019208	0.0296289123607443	0.0356640368538322	0.0013377281704505	0.0144951695093115	-0.0201836348431574	-0.00206275942666813	0.0110451428834049	-0.0245428477132841	0.0331386076560102	0.0370452425739292	0.0410286779799716	0.0260134618040776	-0.0246603410874586
4'-O-Methylnorbelladine	-0.00922837606933991	-0.0270052680645398	-0.0213112499620398	-0.03212124166958	-0.0166456058042401	0.03726527449827	-0.0259241864561699	-0.0385094686284901	-0.05444321191051	-0.0184235351473299	-0.00741468321938976	-0.0139913512395098	0.0180269568458002	-0.0614542381439898	-0.0191823668517799	-0.0325108834857599	-0.0428171143823302	-0.0547284715376199	-0.0334909178685399	0.0183493219733899	-0.0215030323690399	-0.0182126131771301	-0.00996468066621015	-0.0327748783275199	-0.10665081072097	-0.0472550014950301	-0.0732122008399698	-0.01513593732912	-0.0312872397269	-0.0126802723368997	-0.0324096236812799	-0.0364246336191298	-0.0178135402958399	-0.0249083378849901	-0.0286440012329399	0.00378048577087986	-0.0170794400234597	-0.10183086064759	-0.0783396109112	-0.05260962125806	-0.0675971232906201	-0.0200977854482498	-0.05079995124265	-0.0712389642181299	-0.0453089390065	-0.0531852530027002	-0.0462430328525598	-0.0710378723676102	-0.0840122535766898
N-Acetyl-D-glucosamine	-0.0452073741333407	-0.0628290672612195	-0.0313261190186439	-0.0255348641268247	-0.0567384071739783	0.202025837855801	-0.272764900474423	-0.12696572694615	-0.211332866469161	0.00601863878839087	0.11299041653679	-0.106627916200051	0.0127841453691848	-0.150614876359105	0.0636948230350435	-0.0612671948749635	0.0271758289271737	-0.13632533048197	-0.0533520272821048	-0.00715851606124068	-0.0598176854798799	-0.161401631367896	-0.0180244545832577	-0.0885352721942212	-0.419383419856245	-0.048386130985332	-0.324219979002723	-0.210999964335991	-0.124098841092025	-0.173866342015243	-0.132321331172813	-0.0243571093012603	-0.00700287176901598	-0.013899735941608	-0.0761850442406704	0.0878212295916125	-0.0322539272215351	-0.139489392127294	-0.219615009965448	-0.0909642643121997	-0.353220949531212	-0.196083782631098	-0.275741273840848	-0.389008333836141	-0.0694041229582631	-0.021631702551586	-0.0558574069049868	-0.168851973319313	-0.335292977069163
6-Mercaptopurine_ribonucleoside_5'-diphosphate	0	0	0	0	0	0	0	0	0	0	0	0	0	0	0	0	0	0	0	0	0	0	0	0	0	0	0	0	0	0	0	0	0	0	0	0	0	0	0	0	0	0	0	0	0	0	0	0	0
2,6-Dihydroxypseudooxynicotine	0.0133862203336192	0.0168408147946818	0.0189574791681788	0.0290134873681068	0.0269990747579563	0.0207026229561012	-0.013204962138341	0.000517424198104903	-0.0024858795786725	0.0313972931976034	0.0286726741573171	0.0082401764429545	-0.00542397178393769	0.0085745637457034	0.0203939059868641	-0.008822610258862	0.0319142002467702	-0.0153702566684212	0.0299522588305004	-0.00278047137567769	0.0132096608703853	-0.016758123486913	0.0117320803240613	0.00678760766884801	0.001709251879344	0.0179739248552681	0.00723206367608011	-0.0612390710459274	-0.0045344542197279	-0.00376297521570139	0.0126391029373202	0.0276313125166327	0.0310131654267247	0.0104114888541553	0.0225519401259208	0.023542772158357	0.029701397641036	0.0354469881629233	0.0013920573492215	0.0145478251186249	-0.0201581146871827	-0.0019900356441728	0.0111178122639842	-0.024470294701823	0.0332113730016155	0.0371174110127887	0.0410849274411209	0.0260778812798169	-0.0246166270710655
cis-1,2-Dihydronaphthalene-1,2-diol	-5.46489475847053e-05	-5.23144337946652e-05	-5.90199084281819e-05	-5.76973836760534e-05	-5.90199084281819e-05	0.000149177421558083	-2.76349491854138e-05	-3.12797372472707e-05	-5.90199084281819e-05	-5.90199084281819e-05	0.000500777785022213	-5.12511204981448e-05	-3.3810282811647e-05	0.000103912715985716	2.68798839994292e-06	-3.86367514209138e-05	-5.90199084281819e-05	0.000424458828730209	0.000222808353653611	6.16910365536351e-06	-5.88581740326411e-05	2.03540831208932e-06	-5.46394173865185e-05	-2.7526100010189e-05	-8.14664287136599e-06	0.000485935645713534	-5.21099379500969e-05	-4.98708560359878e-05	-4.14309066376136e-05	-5.90199084281819e-05	-5.90199084281819e-05	-4.572571426108e-05	-1.4835041299098e-05	7.3048790119561e-06	-5.90199084281819e-05	-5.64190663190767e-05	-5.90199084281819e-05	3.00461953585032e-06	-4.42716582975453e-05	-4.21180426687603e-05	-4.68340489700719e-05	-5.90199084281819e-05	-5.90199084281819e-05	-5.90199084281819e-05	-5.53199370754261e-05	-5.29605482290539e-05	-5.08765475678163e-05	-5.5588166683899e-05	-3.69184255876227e-05
Oxalosuccinate	0	0	0	0	0	0	0	0	0	0	0	0	0	0	0	0	0	0	0	0	0	0	0	0	0	0	0	0	0	0	0	0	0	0	0	0	0	0	0	0	0	0	0	0	0	0	0	0	0
Ceramide_2-aminoethylphosphonate	0.05405308112387	0.00140305602164004	0.01536964141135	0.02394180814498	-0.01451359704896	0.0613441128523	9.83785812698201e-05	-0.0687591390093103	-0.11024716035647	-0.0122167360998802	0.0272215952165897	-0.0353759587589701	0.03973799096048	-0.13190070213793	-0.0137711476901301	-0.0336519002003901	-0.0284577073250101	-0.17909480544784	0.0048586646525397	0.0614030900148097	-0.0407411835531803	0.0183688088315699	0.0135766694225898	-0.00065587135021028	-0.17248255173748	-0.0689505472636101	-0.0808618498317903	-0.0532799975209701	-0.11368955071461	0.0131414899947	-0.0194689321859203	-0.06163055048233	0.0400986789595099	-0.00294227214484	-0.0382989060713501	-0.00395740918397003	-0.01448598371437	-0.1982558896135	-0.2097047458049	-0.0374238004056902	-0.11376468109499	8.21361069500703e-05	-0.05742722842216	-0.1431994897276	-0.0405302357094	-0.10160966780832	-0.0775995928647699	-0.08375959924276	-0.13954400811401
3',5'-Cyclic_GMP	0.00106060637417156	0.00110552007984912	0.00113533707243936	0.00107860379443375	0.00106840734036302	0.00105096463220543	0.000957609477811048	0.000954117261420082	0.00113225177314126	0.00114369555884079	0.000162894617704054	0.00110699194081376	0.00105025355280782	0.00110235824568459	0.00101121093191401	0.000728832101930938	0.00112911296428675	-0.00139298303965978	0.000926326004133141	0.000962970632585417	0.00115297887221103	0.000875375639299374	0.00110251300235097	0.00100848468133926	0.000886202721400715	0.00079123064222765	0.00111690319708232	0.00105043376109094	0.00107308368230159	0.00114871750264857	0.00115576054477726	0.00107256549298091	0.000963103502677392	0.000747117158927861	0.00115225655839618	0.00109734446820806	0.000953019907124929	0.000649503370335041	0.000979361541266968	0.00108020389034337	0.00109016607479837	0.0011271810819155	0.00114047811343743	0.000379924904304205	0.00114309391219117	0.00114172605652383	0.00108932236444956	0.00106300464225324	0.000981501840893003
p-Coumaroylputrescine	-0.18995964311466	-0.23013871031189	-0.21831059677134	-0.27992311909751	-0.27687143651401	0.0827643574725601	-0.40856944679055	-0.29547562293045	-0.43757411537213	-0.27975248184657	-0.07664287672028	-0.28088675035237	-0.0840407115774497	-0.20737188813854	-0.10613048779104	-0.10653897297953	-0.26155361011038	-0.19335812222523	-0.34877508110236	-0.0342906445828399	-0.23879178660236	-0.1915435803394	-0.10684050140114	-0.19742783729677	-0.64766044053064	-0.16955606362449	-0.36101845310779	-0.0752852720918398	-0.29205738516567	-0.2407034489677	-0.29743245304362	-0.17247210268478	-0.20908497422821	-0.13971608894174	-0.27632807551398	-0.0460485108251301	-0.23975564419253	-0.40991281022404	-0.44286768119821	-0.32830860387147	-0.47495377882532	-0.31638171570086	-0.47196557069361	-0.40033049218418	-0.33033013995177	-0.2969682535469	-0.37712680032219	-0.39391553165346	-0.28303334576559
Inositol_1,2,3,5,6-pentakisphosphate	-0.0369817981245686	-0.043237558796346	-0.0441285984085856	-0.0434239478239506	-0.0404795504669635	-0.0397975211706367	-0.0359498862365101	-0.0378137338057014	-0.0451796119703408	-0.0427003174389077	-0.0154049100555366	-0.0388034958166067	-0.0410056700956591	-0.0418708362671665	-0.0334690279701963	-0.0292999792460808	-0.0406742505199173	-0.0257444229265873	-0.0443735518426648	-0.0450020968694166	-0.0451323202918302	-0.0433154272502872	-0.0318714720203443	-0.0300695218919797	-0.0446049432058313	-0.0401832138463104	-0.0427326364989197	-0.0316428048055019	-0.0431749899537777	-0.0442727146385946	-0.0451304827180528	-0.0400980685228794	-0.0429407910145804	-0.0296476964865834	-0.0442082035775956	-0.0382594342707937	-0.0399477248077265	-0.0400664710277921	-0.0402802550263967	-0.0376438346969739	-0.0451158839915008	-0.0446783828217387	-0.0445708675601523	-0.0392501291230625	-0.0434987729418872	-0.0450146154660779	-0.0451409276579449	-0.043131366415564	-0.0421099396639728
Sinapoyl-CoA	-0.0126716883203709	-0.0132993582744577	-0.0138359905108167	-0.0149722651686179	-0.0112730423441537	-0.00561246228113351	-0.0116651664359751	-0.0111675554123224	-0.0139224956053887	-0.0127341186932911	0.0030746630186856	-0.00235459007333902	-0.0130511275741742	-0.0131428930137515	0.000272670178755121	-0.0119989184547065	-0.0137104630891441	-0.00945689380941432	-0.0129737098121122	-0.0138270819266092	-0.0145284585125746	-0.0118580832267008	-0.006596750897616	-0.0120671125746816	-0.0133531509812235	-0.0135147200810467	-0.013085948503934	-0.00818559931535983	-0.0132870092759241	-0.0126481020508195	-0.0137722072423859	-0.0133881602191968	-0.0145165868274704	-0.0105965912080435	-0.0140760978584593	-0.0142291141187992	-0.0104442487447075	-0.0120751367676527	-0.0138042977402252	-0.00694288734320419	-0.0121323592180011	-0.0132869605023667	-0.0139265227530138	-0.0113400942257673	-0.0141093587276819	-0.0147056917657551	-0.014956724590825	-0.014479948466779	-0.0115699214113045
Triacylglycerol	0.0173422051149967	0.000524818220114631	0.0271482880803578	0.0701727773864315	0.0496829500409094	0.0816420666864625	-0.0518223019295399	-0.0409217287184624	-0.042661264381494	0.0225577062989835	0.0638251062256296	-0.0346875721941638	0.0203731586414299	0.0155227863233368	0.0442516887709092	-0.0220138208816824	0.0535307029847172	-0.132364993285943	0.0281865147235708	0.00944773532716106	0.00610575484105072	-0.0407414236037246	-0.0176390444302621	-0.0242190478168823	-0.061764220453908	0.00402150607447055	-0.0449498094306916	-0.221176593822539	-0.0921246447870103	-0.054553833801276	-0.0285083494701695	0.0175804803848845	0.0595462823420583	-0.00413743883568379	-0.00941740813348116	0.0326248534328062	0.0331312189118413	0.0481214413321346	-0.0104537602014895	0.0023217774170354	-0.125587578774803	-0.0279421394911904	-0.0326130133196915	-0.148648956172985	0.0364368334270194	0.0254792782104447	0.0212025296532146	0.0204604982256922	-0.107068596149164
N-Acetylneuraminate	-0.0223071779262802	0.00172006415668285	-0.0108401132400824	-0.0350325959004739	-0.0419320146437996	-0.0173902638479175	-0.0365003752558617	-0.00104537491452047	-0.00359584239229005	-0.0240371468069612	-0.0245635050346033	-0.0102317682743268	-0.0065815037539653	-0.0319690547347719	-0.00131573420547459	0.0083239775319992	-0.0194470917845701	0.0357865083213394	-0.0302963161576474	0.00603737139188815	-0.0032922723951026	-0.0142213735941003	0.0190156997736445	-0.0150672400510984	-0.032357451373214	6.07931936400241e-05	-0.01123573646717	0.0682511218748095	0.0441148873607518	-0.0182126878588512	-0.00756575055155106	-0.00834587643176263	-0.0211661247363772	0.00783159866709848	0.00399152023071575	0.0134836865485813	-0.0284588182633189	-0.0322123844412118	0.00100832679338725	-0.0303152863478653	0.00315475641054971	-0.0307194928717676	-0.0277995176681085	0.0220403446802525	-0.0286985648099301	-0.00538901233751504	-0.0173370677729294	-0.0296364976308853	0.0136829172528965
D-Arabitol	0	0	0	0	0	0	0	0	0	0	0	0	0	0	0	0	0	0	0	0	0	0	0	0	0	0	0	0	0	0	0	0	0	0	0	0	0	0	0	0	0	0	0	0	0	0	0	0	0
N1-_LPR_5-Phospho-alpha-D-ribosyl_RPR_-5,6-dimethylbenzimidazole	-0.104451955155135	-0.103820312551154	-0.108846150083209	-0.171539881572521	-0.175218724205978	0.156734095369412	-0.286828579147026	-0.156771990961485	-0.22490845443155	-0.144642275647182	-0.0395652760125189	-0.173548271878578	0.0206833430628091	-0.087261741423222	0.00496725374911611	-0.0476399776863159	-0.131569688567623	-0.108546996324397	-0.207241292173935	0.0284251525894871	-0.111878948381304	-0.134084948931685	-0.0142777989523329	-0.151855672592799	-0.40326568678971	-0.052653932271748	-0.271959515424212	-0.0184459459216579	-0.087170738085765	-0.203576005463198	-0.186298078100811	-0.089710486445051	-0.0852022492739719	-0.039753212980035	-0.130996448136052	0.0626754285341581	-0.153850317075675	-0.210769281611903	-0.12096491492169	-0.225500993522182	-0.307137415120771	-0.24203039786916	-0.30343724769258	-0.270706787829455	-0.208351663256906	-0.127318398448826	-0.194267213210842	-0.264185617168979	-0.179514095722863
19-Oxoandrost-4-ene-3,17-dione	0	0	0	0	0	0	0	0	0	0	0	0	0	0	0	0	0	0	0	0	0	0	0	0	0	0	0	0	0	0	0	0	0	0	0	0	0	0	0	0	0	0	0	0	0	0	0	0	0
16alpha-Hydroxyestrone	0.000210899805470517	0.000148776639177925	0.00086922830277198	0.000836948584871775	0.000736495872575445	0.00218696758795529	0.00173459964876757	0.00177900871281222	0.00303889139152341	-0.000594110942103923	-0.000104500410080106	0.000628895504798035	0.00406274042648715	0.00232837497981238	0.00102163846167624	-0.000248747186187286	0.000587895811799796	0.00378007704482852	-2.78770567357818e-05	0.00259837583864547	0.00176910389148437	0.00205160610626112	4.48668186433588e-05	0.000300816943879306	0.000782298626111358	-0.000599948745221635	-0.000851922825401581	-0.000100577697784775	0.00152862209446339	-0.000577256013531765	-0.000413187260326379	-0.00103433799325122	-2.54942993326731e-05	0.000353376680739874	-0.000198921346625719	0.000606630896864538	-0.000402484451127819	0.000450793636237103	0.00354205739146959	0.000167070762719333	0.000773348738435831	0.00135533708151722	0.00048977362179244	-0.000791795746157533	-0.000150081562970317	-9.99917681962091e-05	-0.000696455697865069	-0.00037127513130037	-6.68839297534368e-05
2,5-Diaminopyrimidine_nucleoside_triphosphate	0	0	0	0	0	0	0	0	0	0	0	0	0	0	0	0	0	0	0	0	0	0	0	0	0	0	0	0	0	0	0	0	0	0	0	0	0	0	0	0	0	0	0	0	0	0	0	0	0
Benzo_LBK_a_RBK_pyrene-7,8-dihydrodiol-9,10-oxide	0.0001369315044681	4.42712946728098e-05	0.00138144082943067	0.00134741041161129	0.00111177949989224	0.00433885000174048	0.00361850071174007	0.00375474946510349	0.0057205631689646	-0.00156382025092045	0.00130854742154762	0.0010053370214516	0.00797144474785505	0.00448623569793901	0.002006619478882	-0.00063946649696218	0.00083421252940765	0.015211000407101	0.00021333793711026	0.00530681073415693	0.00316753472465369	0.00444556656164397	-0.0002152167141906	0.00090748189926909	0.00196035302563411	-0.00066647763308319	-0.0020045626796753	-0.0005328834681613	0.00291520814497219	-0.00152206993016291	-0.00120237057161792	-0.0022498239364787	0.00012988098334309	0.00138371181233816	-0.00077199191117345	0.00090646905939534	-0.00117766454171839	0.00127199257032646	0.00687498500370275	0.00013634299086979	0.00141414722834167	0.002338969570739	0.0006132565653864	-0.00193343784283699	-0.00065967335106775	-0.00039708862318072	-0.00154821735368641	-0.00102238732362338	-0.00025095040133275
2-Succinylbenzoate	-0.00940178265613101	-0.019905234019438	-0.012390798855969	-0.013002792187143	-0.00700974450092695	0.0298750648840411	-0.042749394991374	-0.021960351138801	-0.043163558259327	0.001805923517116	0.011345038038642	-0.023749132677024	0.00256047711696306	-0.025903636042416	0.00313699850123206	-0.0163827706665919	-0.00699726822730695	-0.051170278425514	-0.01651996674402	-0.010157291383755	-0.0259362646331739	-0.0223664840012749	-0.0128885281509519	-0.015531573042222	-0.0818817217385281	-0.0197705574856429	-0.089092807842543	-0.028425716106784	-0.034108939133976	-0.030480821818225	-0.033025578004933	-0.019486605251302	-0.00965844609483896	-0.00844166008162095	-0.030720923320036	-0.00279071219728494	-0.0143434783867369	-0.037208911655838	-0.042870936892163	-0.010762087239941	-0.0596054323966348	-0.037525934584752	-0.060949850430597	-0.0714399837056395	-0.028415222994697	-0.021337918328206	-0.028426596709049	-0.044971389378893	-0.067327011250766
5-Oxoavermectin_''1b''_aglycone	0.0011715629959075	0.0011156280514605	0.0089866803412658	0.0082776738768102	0.0112555801923594	0.024871581580561	0.0258529285723348	0.0229538018421291	0.0386749528116137	-0.0100805084826059	0.0111316586534562	0.0070395452481922	0.051286864882401	0.0297131039844156	0.0119285797425991	-0.000315298876951101	0.0044295022392552	0.119313329984584	-0.0008328094876318	0.0358000731359609	0.0206930506352484	0.0303368558049912	-0.002705310888341	-0.0010277538767353	0.0136265912604657	-0.0048021926670171	-0.0122888219189774	0.0045951123132601	0.0202166732711968	-0.0072017775668535	-0.0072382189332081	-0.0151684242937887	0.000978121526446499	0.010386653309416	-0.005966467716621	0.0055933778591322	-0.0074750479745145	0.0102480801059744	0.050449283920142	0.0008530638201939	0.0131804974937707	0.0174579462619034	0.00516886842862	-0.0028711107084403	-0.0062818816216303	-0.0025843580611439	-0.0118742527173724	-0.0078135016235131	0.0024138487524719
4-Carboxy-2-hydroxymuconate_semialdehyde	0.00572557567815736	0.00726951455814169	0.00819851076896649	0.0134973292606625	0.0122225731083891	0.00955133343765386	-0.00731299494498097	-0.000227559669885434	-0.00244354207345491	0.0144130123471429	0.0170913368999948	0.00297558867358389	-0.00372872543222522	0.00317949238047555	0.00934057182216456	-0.00154104239642296	0.015180832372285	0.00582142866243093	0.0145060392995448	-0.0021330174872607	0.00532933900873113	-0.00890367722577556	0.00462502882665078	0.00308483179638266	0.000491249463413376	0.00887578918869197	0.00240977252065313	-0.0318547601665434	-0.00334695941132475	-0.00315336585191403	0.00503968928397613	0.0127376613660545	0.0150930242108872	0.00631420079564602	0.0099903190258852	0.0107134940501602	0.0135720170808677	0.0175166333282225	-0.000423390012592409	0.00617576139189687	-0.010995449227837	-0.00227431034486402	0.00427947917226647	-0.0135029076781064	0.015319376799787	0.017302086641901	0.0194124037831561	0.0126537861888666	-0.0121655628774848
4-Aminobutyraldehyde	0.00983554776886808	0.00920570228966278	0.00900164470850567	0.0145768737646584	0.01606565298755	0.026641482449334	-0.0141949602023961	0.00412698317480559	-0.00801702680714095	0.029182358199804	0.0089068476129322	0.00212593259017912	-0.00387977116065596	-0.0111296842261831	0.00971743825724197	0.0100422667423311	0.0198591556284429	-0.0882664399115912	0.0141763267974403	-0.0014044631722957	0.00472672120359552	-0.00926034798940828	0.0126774885695162	0.00807866516308869	-0.0171800415419711	0.0125310694497206	-0.0124943499371934	-0.0133068716456868	0.000952414133501223	0.00659526871872401	0.00927332128782754	0.022000660237229	0.00841256726828832	0.00507542661604404	0.00848920180026991	0.0177494025875877	0.0163671070922803	0.0102748764235218	-0.0112948374509337	0.0138851576142072	-0.0122951804285008	-0.00875310179416455	-0.0106665778512148	-0.00637349819011712	0.0114625750941731	0.0146383030742451	0.0170614994850328	0.00655671605399688	-0.0160759228391023
dUDP	-0.0227759895609854	-0.0190218555591391	-0.0143670666550017	-0.013830172342173	-0.0093265503113476	0.0262783728804425	-0.0351408132703067	-0.0184024140025586	-0.033305496510954	-0.0124043874063292	-0.00301976032966217	-0.0295560794686279	-0.0100286302712416	0.0117368112039564	-0.00436274256042499	0.00333046893893266	-0.00742803788059207	-0.0338926586162678	-0.0218218344859114	0.00609784116780659	-0.0135288830753377	-0.0115254965095393	-0.00937675858262724	-0.00374439124419745	-0.0402895988790952	0.00216726699462186	-0.0251343384586543	-0.0185078997023577	-0.032188678680748	-0.0124556895585463	-0.0208675050878623	0.00157563352431167	-0.00775329852547779	-0.00228737156057995	-0.0220896445871532	0.00956513957249891	-0.0064170487138093	-0.00160270395132722	-0.0229207831737196	-0.00981062476819733	-0.0353090064484974	-0.018008456680903	-0.0359749449416814	-0.0255172793690156	-0.0138896665251354	-0.0127399982863128	-0.0226102202998892	-0.0168048498378085	-0.00817090295611561
11beta,21-Dihydroxy-3,20-oxo-5beta-pregnan-18-al	-0.00062892226965921	-0.00054935183507847	-0.00143328360270945	-0.00181931804557735	-0.00139085926172935	-0.00329719685296033	-0.00264405502221293	-0.00276699574819059	-0.00419421606174816	0.00043836139216174	-0.00331120460467349	-0.00116652415589927	-0.00554014677769673	-0.003274239095575	-0.0017296317825645	-0.00039118740000436	-0.00173642118025768	-0.0197356069864708	-0.00054927442178188	-0.00389957870146005	-0.00266851865583737	-0.00289783015851116	6.140455645923e-05	-0.00062521104007915	-0.00171494216868902	0.00013100699092979	0.000939243141576417	-4.80774093173601e-05	-0.00221563384399073	0.00049477774798182	0.00025172100600024	0.00101551264237171	-0.00103704125584699	-0.00304352945752834	-1.78441060566502e-05	-0.00140196880496763	0.00019625988930983	-0.00072976363752592	-0.00513489258167073	-0.00056653721253465	-0.00148744816920153	-0.00213827200315921	-0.0009920406056878	0.00076821427650248	-0.00011171190018511	-0.00021145683494361	0.00055206765361502	0.00027522189182733	-0.00013690032876287
L-Histidinol	0.0400389713958731	-0.023744697472026	-0.0176698495105759	-0.027542459050417	-0.0159272209801391	0.0236495828937912	0.048487049836815	-0.0373706185501089	-0.076841173134451	-0.0125068873961141	-0.00190207162705291	0.00303893201223804	0.022466468353748	-0.100546250184096	-0.0207469083767959	-0.0198346388915399	-0.0697905063975069	-0.235909701035298	-0.034564746778954	0.0168388768350332	-0.0488638798878661	0.04551454187454	0.0030928598347929	0.031377275663987	-0.0786883927207001	-0.0164327142677581	-0.0295729082368589	0.097784898197195	-0.072189449636938	0.0725014894746852	-0.00525808782946591	-0.0282098809122511	0.010075833514142	-0.0260005258574649	-0.040953701176784	-0.0329603691870679	-0.015716062619154	-0.144080192789159	-0.116855968581332	-0.017296031599853	-0.00807616077518891	0.027846774273665	-0.0346004277620531	-0.0108821793705689	-0.0574772825770831	-0.104986636943164	-0.084953836418745	-0.070348239870088	-0.0131838625341578
Nopaline	0	0	0	0	0	0	0	0	0	0	0	0	0	0	0	0	0	0	0	0	0	0	0	0	0	0	0	0	0	0	0	0	0	0	0	0	0	0	0	0	0	0	0	0	0	0	0	0	0
2,6-Dimethyl-5-methylene-3-oxo-heptanoyl-CoA	0.0495402732410928	0.0883415013351692	0.0893995116671449	0.13073016402593	0.163520507431421	0.00279781270482493	0.139669303841761	0.17109478829883	0.257319283212949	0.201070392060642	0.0518008662783092	0.14741235170133	0.0305328596310228	0.0833741974090718	0.0777038433100978	0.0253228199360149	0.177262296613354	0.119691375504625	0.197036129777036	-0.034696192346177	0.129436907070395	0.012472910040696	0.0171143106731928	0.062513711818696	0.322903863169674	0.0948749810051959	0.0425394972339832	-0.0485670287913371	0.192612689278013	0.0448785137757448	0.119788593184949	0.0902074393840209	0.095498777818195	0.0583973064938879	0.13651416163725	0.0394048891249792	0.135457156044637	0.286081023634269	0.338851221815903	0.196671555432017	0.196986776444527	0.0969174002645508	0.194039201987415	0.130649828075048	0.176670069204843	0.200096880235141	0.246815402662599	0.183193438694239	0.0357287641065451
N-Acetylmuramic_acid_6-phosphate	0.00640435550423835	-0.00646919035329208	-0.0360206135993262	-0.0688306281947821	-0.00527557612613716	-0.210035757839894	0.186810538232935	0.0585008526514352	0.0740521653103943	-0.0794525841770892	-0.174707790560671	0.0331062776135802	-0.0253390647046401	0.0914263539149387	-0.11434087663695	0.0470333062684858	-0.131008313035366	-0.0940301143921305	-0.0617418098476523	0.00944657565452123	-0.0214095132238865	0.151792993766676	-0.0106027148703178	0.0671247306271019	0.168022771359242	0.00891361763416398	0.186387787589327	0.292405781557544	0.0311036639309035	0.158855261803482	0.0563083310376611	-0.0242168230075455	-0.0622471336275299	-0.0274838310763657	-0.0202430398167093	-0.126195872932815	-0.0359280899916461	0.00525951198483643	0.0852523749156258	0.0189885045004445	0.225850340050166	0.134394912184501	0.118025588228153	0.287654908592804	-0.0468591377948124	-0.0973372489802287	-0.0889920983639911	0.0323957272399589	0.269380033740546
Deisopropylatrazine	0.0137317647418469	0.0109639211843423	0.0140083554252965	0.0195368554366862	0.0201145484107181	0.0163924650327855	-0.0044571466739114	0.0095089096826178	0.000730570550036898	0.0282142156015321	0.0140317801590903	-0.0012567336798664	0.0044831009639804	-0.0022665005251945	-0.000314170672907899	0.0054764528560099	0.0230004205693261	-0.0066342444776441	0.0224979733017093	-0.0049609991695046	0.0022695963232619	-0.0038558745919436	0.0014108568564635	0.007955829221236	-0.0057366023973302	-0.0059629661074654	-0.0286692698141085	-0.0230661741699659	0.0022290529435379	-0.0036528208099895	0.0045662577204791	0.0057996442537706	0.0044002170026613	0.0088928444908829	0.0047140196374407	0.0081456575806718	0.0108796287658874	0.0035381922003455	-0.02371639755178	0.015254141782021	-0.004487884113437	-0.00450133879153	-0.0037143635583196	-0.0140765127031897	0.0115755184774962	0.0179226439467028	0.0181085972695906	0.0068367769063821	-0.0334802038740226
Cobalt-precorrin_7	0.12199011091676	0.0260193795311399	0.0575740273093699	0.11293486315661	0.0654921582424799	0.0713558854464198	0.0986746863140799	-0.0414599484918101	-0.0546784763165902	0.04063517003065	0.0856067350947698	0.0187049957513599	0.0640904949893	-0.07022239653768	0.0313444219229899	-0.00691225577383014	0.0356384576934698	-0.19281911477001	0.07221335337841	0.0594969449124498	0.00952452892736999	0.0660038972455999	0.00798740641802986	0.0695320725417998	-0.0107020147094401	0.03066845633661	0.07160783674516	-0.12092567633514	-0.15366726254993	0.09427715784873	0.0438313351387101	0.03460488407802	0.11953633640351	-0.000774784043370058	0.00895668459004995	0.00080290398708982	0.0691775342566401	-0.0385223037439901	-0.09939680696133	0.0455050963318899	-0.0634297399892101	0.08852387398669	0.04560385227222	-0.11443654062856	0.0629942988516199	-0.0420783413401802	0.00208698601736979	0.0436094529476501	-0.0542159354505301
Deoxyguanidinoproclavaminic_acid	0.00027512908981802	0.000379408668257557	0.000381898590760391	0.000370744696685272	0.000360229097199775	0.000387260416508501	0.000381481514823603	0.000374016402225774	0.000352708585769648	0.00038416221487382	0.000387632760663091	0.000387549680904466	0.000385470028209703	0.000383945005070838	0.000351827542478692	-0.00196513287846345	0.000309885863290557	-0.00123553298836951	0.0003382146080045	0.000380162053190567	0.000388091202008263	0.000380542842094197	0.000375407720145583	0.000381379601926889	0.000340523976883239	0.000358034820037014	0.000386510762137619	0.000381161232496278	0.000384002840138442	0.000381491399438506	0.000384210444315613	0.000386631334267939	0.000271476123097828	0.000303759549570753	0.000386491799434336	0.000371510813634447	0.000332416358569337	0.000378386223742136	0.000360098756244975	0.000382106392857552	0.000319914230262024	0.00038522349714823	0.00038214792657843	0.000168677047588638	0.000386678461126035	0.000369381696886719	0.000380429060174005	-0.000155336305112845	-0.000308608831674416
Pseudoecgonine	0.0471595880067311	0.077472412227083	0.0637651446524281	0.0763979684507974	0.0643785807517234	-0.0561800854986241	0.11775219729622	0.0827846853192127	0.138400158475601	0.0597482398416553	-0.0102718524529795	0.0851520859598004	0.00575637790073918	0.0879411766046335	0.0193265486239573	0.0406575370587275	0.0665995652361542	-0.00623454253606104	0.0910773122263918	0.0131443598231999	0.080244817388693	0.0583259224615876	0.0447853408259124	0.0449676415476345	0.205692548297336	0.0471005232534976	0.16511368344683	0.0358894940402346	0.10470525403356	0.0757436306717368	0.0997755881395626	0.0527268030351498	0.0524188913630929	0.0379804019136696	0.095513371779797	0.0125210692945416	0.062300636473744	0.114524861106116	0.137404516657099	0.0794851375772516	0.159997582382773	0.0989561266128314	0.163314628288792	0.162518812287941	0.0998779207500962	0.0914724173588214	0.114381194175997	0.13502132935448	0.139162449376249
1-Hydroxy-2-naphthaldehyde	0.0022064617087571	0.0777443469223455	0.0455019379969759	0.0214086235661297	0.0108687469298083	-0.0539753975999598	0.0361853776015068	0.0840746640063521	0.121117844439927	0.00689408908069378	-0.0651197600629707	0.0461946961977113	0.00571242597419597	0.0501755163846178	-0.0033230435214226	0.0559881263848008	0.046234689086101	0.033821914434595	0.0296644668514533	0.0628903551970606	0.086458337553182	0.0346299870281153	0.0723514812177522	0.0233451982347157	0.123615403437269	0.0312256337890855	0.142899519513933	0.142463882073133	0.156367064050739	0.0394316611737139	0.0794862852215804	0.0551641822068072	-0.02566499875986	0.0501838464116404	0.0857136068810504	0.0599780486736517	0.0173209301415745	0.0764341282265436	0.0980977998651604	0.0253657767535694	0.134261576944815	0.0476473486163056	0.0970270194080595	0.17725238274497	0.0558487766304907	0.0887663639633207	0.0750381319363993	0.0766603434359107	0.125381211985262
3-_LPR_Imidazol-4-yl_RPR_-2-oxopropyl_phosphate	-0.00114442404843496	-0.0264541265350999	-0.0157942485203749	-0.00648379758657991	-0.0070930214447199	0.0280248572763551	-0.04631147657618	-0.0379452894996	-0.0680067268604	-0.00642638231270487	0.02207405503076	-0.0399627575734699	-0.00928455672564499	-0.0256523285857549	0.00670964771166005	-0.0182745131795549	-0.0105739673436799	-0.103337819307635	-0.021515608301435	-0.0264068650140999	-0.0471369895818149	-0.0222217730858199	-0.021648778087685	-0.0156120897176549	-0.0882449938804314	-0.0217219372838849	-0.0834954338240249	-0.0531535929881299	-0.07862534359701	-0.03505265215319	-0.042765076272875	-0.0233245722505899	-0.00737131521427992	-0.016627366027875	-0.0486402929208549	-0.0223988771929999	-0.0195274201389499	-0.03334889913813	-0.063677882794735	-0.00506695471801988	-0.07687725496818	-0.0467439816113699	-0.07105116549375	-0.0849761690716325	-0.0329382619525499	-0.0347135103466599	-0.04537871673313	-0.0425489868262799	-0.0663134567812199
3-Hydroxyoctadecanoyl-_LBK_acp_RBK_	-9.88110149610644e-05	0.00229976659528969	0.00070003428147003	-0.000762582218850894	-0.0022491151238801	0.00564426370491344	-0.004221024820105	0.00204553837699772	0.00103609724242587	-0.00150747641205867	0.00349183551512866	0.000839117185618743	0.0029311946484134	-0.00751483784086904	0.00341333183476561	0.0037460532100792	0.00191427400004751	0.0172427469837449	-4.26459584843553e-05	0.00749866436793822	0.00171267444595474	-0.00108611966146172	0.0058072592073013	-0.000975798244622905	-0.00740968375920831	-0.00289061174883409	-0.00437900937192992	0.0064659427598398	0.00580619650281805	-0.00463013947780322	-0.000844421256381178	-0.0024341969449852	-0.00204608105082915	0.00434538519442923	-9.29110511600495e-05	0.00384042796631529	-0.00285604227514225	-0.00559744971553494	-0.00264992400416086	-0.00075044366546706	-0.00277287477998839	-0.00317978516113676	-0.00388404912241158	-0.00356199891085829	-0.00239122475733522	0.000430976947962791	-0.0016788752402781	-0.00550994496355162	-0.00538862124396999
2,4,6/3,5-Pentahydroxycyclohexanone	0.00525507948798514	0.00107329707173856	0.000738994285169603	-0.00393014372757046	-0.00250818994437218	0.00418575811278323	0.0172589951457402	0.0102858968703072	0.0144408599070543	-0.00717953006246906	-0.00593514448357328	0.00679720694148777	0.0178866691204994	0.00753795377353014	0.00123162157387878	0.0144552975887509	-0.00500552864959462	0.0138771810120894	-0.00609240215231313	0.0141270544468456	0.00509825706274472	0.0188397870498397	0.00321274587715983	0.00454217995893999	0.00921170369280151	-0.00071155222446986	0.00404013794102396	0.0387634781346465	0.0130256704437938	0.00903983913391454	0.00220701269552497	-0.00525840056138603	-0.00770386612821558	0.00358685378470589	-0.0026156029249374	-0.00235665929855953	-0.006080852854669	-0.00824092568925695	0.0135464457243034	0.00274674714184391	0.0189747665546375	0.0113889115404193	0.00394945200662633	0.018131092204887	-0.00760425829718514	-0.00853842843822885	-0.0116176434485288	-0.00480003681995182	0.0192989374443928
3-Sulfino-L-alanine	0.0342821855356713	0.0644469475893699	0.0545622422991303	0.0683087560320376	0.0579096982260143	-0.070971247855637	0.111382116781633	0.0796638566513365	0.139238484193238	0.0454358905622283	-0.00324674878033693	0.0699544529191864	0.00768545313226066	0.0924951242242337	0.0126630813381191	0.02519791739097	0.0605265148886295	0.182379176341372	0.0881298061298984	0.00299623561408058	0.0685833258254168	0.0513372016767584	0.0209060974230432	0.0310536263350906	0.202674720794985	0.0334071732567989	0.136084194344669	0.00536873393468196	0.0947888009784045	0.0446458021314132	0.0774172751050597	0.0278689537192748	0.0486655374959701	0.0343500572197858	0.0795325168535234	-0.00434034896379432	0.0475806367506475	0.120585487125443	0.150033258509791	0.0688464861400928	0.143835030058074	0.0859788080160452	0.152318915807911	0.131105445812295	0.0889491307596485	0.0869020269423219	0.104581301309066	0.120749178184834	0.112471996073642
SN-38	0.101767156865987	0.0566327242452749	0.0756723122530976	0.120511313037651	0.104261956648788	0.0164716206702757	0.121325203796243	0.0654544399699217	0.0674104506204119	0.106343140652345	0.100411835704825	0.0566740454625576	0.0417233509354609	0.027169160274356	0.0546217613295849	0.0215672081148877	0.0978367340238336	0.0544121302136333	0.123798528370696	-0.0244632444143466	0.027062609874515	0.0680973990617343	0.0094475440001664	0.0716858779711619	0.113113392259811	0.0299754979887196	0.023708885160069	-0.103874538156327	-0.018222064040029	0.06151119553416	0.0621700285121513	0.0350469293623309	0.0787258828248066	0.0384508247755697	0.0367388976812263	-0.0254195174661969	0.0778407302514799	0.0967189260975089	0.0441564661506577	0.127583488830658	0.0622328107306486	0.0678970029083663	0.0793282235803653	0.0184457750533434	0.0867578815848613	0.0441072032284462	0.0748950991063416	0.09396374712966	-0.00784087012304663
Pyrene-4,5-oxide	0.0011715629959075	0.0011156280514605	0.0089866803412658	0.0082776738768102	0.0112555801923594	0.024871581580561	0.0258529285723348	0.0229538018421291	0.0386749528116137	-0.0100805084826059	0.0111316586534562	0.0070395452481922	0.051286864882401	0.0297131039844156	0.0119285797425991	-0.000315298876951101	0.0044295022392552	0.119313329984584	-0.0008328094876318	0.0358000731359609	0.0206930506352484	0.0303368558049912	-0.002705310888341	-0.0010277538767353	0.0136265912604657	-0.0048021926670171	-0.0122888219189774	0.0045951123132601	0.0202166732711968	-0.0072017775668535	-0.0072382189332081	-0.0151684242937887	0.000978121526446499	0.010386653309416	-0.005966467716621	0.0055933778591322	-0.0074750479745145	0.0102480801059744	0.050449283920142	0.0008530638201939	0.0131804974937707	0.0174579462619034	0.00516886842862	-0.0028711107084403	-0.0062818816216303	-0.0025843580611439	-0.0118742527173724	-0.0078135016235131	0.0024138487524719
Leukotriene_B4	0	0	0	0	0	0	0	0	0	0	0	0	0	0	0	0	0	0	0	0	0	0	0	0	0	0	0	0	0	0	0	0	0	0	0	0	0	0	0	0	0	0	0	0	0	0	0	0	0
D-glycero-D-manno-Heptose_7-phosphate	-0.0744184797090549	-0.0646514031371339	-0.0600965593293008	-0.0644649005871939	-0.060070194925717	0.0802200784492101	-0.200276643805587	-0.127815729924978	-0.22156819108598	-0.0554476957251278	0.0127975055843671	-0.128286696545382	-0.072828382188057	-0.0751278920097509	0.0104240684828592	0.00358309317220717	-0.0518305750498048	-0.26169497496813	-0.0999211605088398	0.0150426122986822	-0.0863374511531549	-0.101046760783767	-0.00444994097669571	-0.0325028006131809	-0.286707374087268	0.012121846683085	-0.10517567899721	-0.0793457962773468	-0.167893877500509	-0.0743042103759939	-0.093824393114782	0.00423455189691613	0.00885493536254411	-0.0126208338071219	-0.0768659207438519	0.050418254248864	-0.0297758867388099	-0.0534953189311209	-0.160087161298395	-0.0920979239296348	-0.233251789937426	-0.121205281105076	-0.184087498110563	-0.18532056924721	-0.0704311507851257	-0.0567737893177839	-0.0984763473759428	-0.109285966978448	-0.0919456572128888
trans-2-Methyl-5-isopropylhexa-2,5-dienoic_acid	0.041307992432996	0.0965925080471286	0.0721200562579761	0.0943581096774154	0.0744095000784388	-0.156560033231081	0.201570953454372	0.126306381120171	0.239768152787546	0.0515897554631853	-0.0515051988245662	0.118782095549305	-0.0149123081424349	0.135009454733897	-0.00765944801300533	0.0489521572390203	0.0753275162699391	0.0916141157256681	0.123624860224154	-0.00818029951009253	0.111410479310286	0.0841877287599987	0.0349555750249239	0.0405025002755123	0.365860889230916	0.0394186745093436	0.267005702162784	0.0413993123655736	0.167007675349984	0.0909820908849072	0.135704226253237	0.0387052222460799	0.0488998333675381	0.0355630044323286	0.126719446711494	-0.0284901235503797	0.0612337288072916	0.175371498199896	0.248215550531438	0.10570968522175	0.273512995483926	0.150212436679777	0.270211412139947	0.277085606160363	0.134645940419191	0.117741309715977	0.158722022442941	0.208438057282854	0.232588688802962
4-Hydroxyifosfamide	0.0001369315044681	4.42712946728098e-05	0.00138144082943067	0.00134741041161129	0.00111177949989224	0.00433885000174048	0.00361850071174007	0.00375474946510349	0.0057205631689646	-0.00156382025092045	0.00130854742154762	0.0010053370214516	0.00797144474785505	0.00448623569793901	0.002006619478882	-0.00063946649696218	0.00083421252940765	0.015211000407101	0.00021333793711026	0.00530681073415693	0.00316753472465369	0.00444556656164397	-0.0002152167141906	0.00090748189926909	0.00196035302563411	-0.00066647763308319	-0.0020045626796753	-0.0005328834681613	0.00291520814497219	-0.00152206993016291	-0.00120237057161792	-0.0022498239364787	0.00012988098334309	0.00138371181233816	-0.00077199191117345	0.00090646905939534	-0.00117766454171839	0.00127199257032646	0.00687498500370275	0.00013634299086979	0.00141414722834167	0.002338969570739	0.0006132565653864	-0.00193343784283699	-0.00065967335106775	-0.00039708862318072	-0.00154821735368641	-0.00102238732362338	-0.00025095040133275
Avermectin_A2a	-0.11261491844943	-0.19101670750711	-0.16129716908684	-0.19349581456818	-0.14854467831842	0.13862862666843	-0.27940222086062	-0.23019886920636	-0.34825381862992	-0.15662746088373	-0.02445802820441	-0.19128297239739	-0.0190924763969602	-0.13116168275219	-0.0711164311931198	-0.10127354132813	-0.19373321745516	-0.32367214326519	-0.23971859501181	-0.0241561162771902	-0.18465413057709	-0.13852541662561	-0.10739742814398	-0.1400192080836	-0.5293683487794	-0.13322541076563	-0.37293356593507	-0.0974269295922299	-0.26285905188177	-0.16795875081639	-0.23866256569158	-0.13431196499043	-0.12460109875173	-0.11851105840963	-0.22562043170035	-0.0305412124138802	-0.14834036141004	-0.32732673585215	-0.34285695880261	-0.23115830931066	-0.39322591105106	-0.2142469004172	-0.36689257598847	-0.38560803551973	-0.2474951787039	-0.22957427968435	-0.27613592368625	-0.32199485390472	-0.29385866331383
6-Hydroxyhexanoic_acid	0.00221580578727422	0.0194776626740893	0.0185075819884371	0.0161540872872854	0.016346818327027	-0.0158202663000588	0.0389699602180135	0.0318447842374042	0.0513707895162808	0.0172601875916552	-0.0010589899140359	0.0182346107651332	0.0089945345124287	0.121325355787138	0.000997068428135309	-0.00357689537081769	0.0165545955021808	0.0662967244758805	0.0281593643509989	-0.00696025271715851	0.0162133019232144	0.0357501602650973	0.000690140440596898	0.00202974562907261	0.0610994738965154	0.0035490499906551	0.00956158340152209	0.0032854306602985	0.034590819185626	0.00494177716397301	0.0167699300541388	-0.0103201795374929	0.0167686574502831	0.020310296725262	0.0165478182625995	-0.0140763388164247	0.00460473548761552	0.0282375908258687	0.0563969874744873	0.029799278963505	0.0632892533663093	0.0286567620592276	0.0469094036461078	0.0488655394379742	0.0182667248159826	0.0283507370782197	0.0258426327273861	0.0337315920054852	0.0643122137490204
Pelargonin	0.0773447246652297	0.0391220028047798	0.0570134276845	0.0864273045293298	0.12832675819559	0.0558642691958702	0.12916722592993	0.0652767537240899	0.0893202967422098	0.12312502096284	0.05218484851587	0.0896037779549799	0.0649482351804895	0.0762102053863498	0.03501405659792	0.00526543165140003	0.0678203926552197	-0.13031402103996	0.10905648609055	0.0101345283056498	0.0541376560252698	0.0530181637137899	-0.000556926742840247	0.0574086292131697	0.11829209175124	0.0363306528588598	-0.0119151128272801	-0.0221416575003901	0.0291983332838996	0.0727446981513098	0.0587698873520399	0.0381601376943497	0.0844838754764798	0.0212050305321099	0.05070764381363	0.0155072984112499	0.0914152827824899	0.0825860743718898	0.1000107223956	0.09715029456081	0.0817278677742599	0.10213481528366	0.10507299470514	0.0147224566644497	0.0828349612478698	0.06739397386255	0.10099087663594	0.0719206777487398	-0.0108253175482398
3-Chloro-cis,cis-muconate	0.0289881665273428	0.0477700562447209	0.0322150471598427	0.0329950914333971	0.0281969540348767	-0.0710825125912452	0.103330235604239	0.0678637408671314	0.107102296664502	0.0207963952844801	-0.00934537754087864	0.0595370309688016	-0.00336649239344761	0.0603362744538507	-0.000261639541789288	0.0307452289454825	0.0276523893892534	0.180795328452695	0.0552509621501623	0.000467806191848302	0.0448221309356798	0.0547355014274908	0.0235713075336815	0.0361154991170656	0.173378432470644	0.0304042922969465	0.132074478221474	0.0628855398827984	0.0831576052351902	0.0552060625594881	0.0672836759892217	0.0218741166192526	0.0225946593733977	0.0264276901676264	0.0585675097745503	-0.0153892379647472	0.027262608413281	0.0801701723668238	0.105679994216598	0.0524408767349364	0.143984907101858	0.0727968728903684	0.122593668807195	0.149007802343172	0.0555388926259486	0.0497844167651656	0.0654144525859984	0.0880251633212583	0.126543233090292
L-Rhamnonate	0	0	0	0	0	0	0	0	0	0	0	0	0	0	0	0	0	0	0	0	0	0	0	0	0	0	0	0	0	0	0	0	0	0	0	0	0	0	0	0	0	0	0	0	0	0	0	0	0
3-Hydroxy-OPC8-CoA	0.112867558473481	0.121094353333743	0.128579258492532	0.126264056135231	0.14628450527835	0.099801767813782	0.165714701867274	0.160431450796297	0.183563423143408	0.108632380302315	0.157889235414564	0.137840831466564	0.189188143197776	-0.078244360958683	0.164051118796934	0.048156542393888	0.119485712020711	0.361739222361749	0.123868430536902	0.185289056513481	0.142524938097322	0.132672696791387	0.117671438884291	0.128239842224015	0.162616270329115	0.145074884741636	0.112881721704327	0.171141965939359	0.155493291543519	0.111793792474264	0.110065905487937	0.102789480367737	0.141622730157101	0.126286011588752	0.118609210955952	0.122228861390161	0.106432349879018	0.186488443112995	0.247565624230431	0.120520997167321	0.133700244707687	0.135123883105289	0.118306241127857	0.096911338593261	0.10731863325301	0.114702316223263	0.103565357936882	0.0717618716960611	0.039525345709494
Phytosphingosine	0	0	0	0	0	0	0	0	0	0	0	0	0	0	0	0	0	0	0	0	0	0	0	0	0	0	0	0	0	0	0	0	0	0	0	0	0	0	0	0	0	0	0	0	0	0	0	0	0
_LPR_3R_RPR_-beta-Leucine	0	0	0	0	0	0	0	0	0	0	0	0	0	0	0	0	0	0	0	0	0	0	0	0	0	0	0	0	0	0	0	0	0	0	0	0	0	0	0	0	0	0	0	0	0	0	0	0	0
Vinyl_chloride	0	0	0	0	0	0	0	0	0	0	0	0	0	0	0	0	0	0	0	0	0	0	0	0	0	0	0	0	0	0	0	0	0	0	0	0	0	0	0	0	0	0	0	0	0	0	0	0	0
5-Methyl-5,6,7,8-tetrahydromethanopterin	0.0135416057647291	0.0133394006487846	0.00743061344449991	0.00168312726750142	-0.00339793351146245	-0.0277770594916615	0.0378474400957027	0.00899756755221714	0.0193478067589731	-0.00700973351821321	-0.0170750076700492	0.020675373826654	0.00681443024529427	-0.00424753157122837	-0.00908252001117926	0.00711496944195389	-0.01108917490633	0.0109683266491399	0.00464162459653861	0.018748999408351	0.0160998547038362	0.0247642907674377	0.014252237821718	0.0131865602851149	0.0334337293090861	0.010782058480541	0.0536611892700111	0.0441306187052666	0.0216082632182568	0.036551513905648	0.0254429163020959	0.00840624993103489	0.0100682427086171	0.00266769611298256	0.0211474700732128	0.00175522188206079	0.00699326967919101	-0.0088811822067556	0.0118092804948449	-0.00386144214938078	0.037053897233956	0.0329870270708335	0.0368037660776728	0.0433896293706656	0.00974450374043878	-0.00432159422510792	0.00671308009511096	0.0162911724861098	0.0422049508364744
Selenide	0	0	0	0	0	0	0	0	0	0	0	0	0	0	0	0	0	0	0	0	0	0	0	0	0	0	0	0	0	0	0	0	0	0	0	0	0	0	0	0	0	0	0	0	0	0	0	0	0
Benzo_LBK_a_RBK_pyrene-cis-7,8-dihydrodiol	-0.000453179179747822	-0.000416380399686291	-0.000547257084586799	-0.000522800445151273	-0.000547313184367267	-0.000274452651374606	3.3306295327427e-05	-0.000117921157659594	-0.000318226430827533	-0.000547400933287461	0.00341000471082393	-0.000392852329600318	-5.5056458202298e-05	-0.000399212250179876	-0.000174241996670226	-0.000338643057604756	-0.000546867931869326	0.0192521966701258	0.000516608677219199	1.4021367211997e-05	-0.000544326941223265	0.000237094986492468	-0.000507510533597329	-0.000137554108196079	0.000588808119814729	0.000445410648711462	-0.000468316504275401	-0.000498137922634754	-0.000330671287609052	-0.000547282441342862	-0.000547346273102574	-0.000337754053986107	0.000899306834009869	0.000473581875765519	-0.000547400933287461	-0.000541552164029551	-0.000546840802649653	0.0014338276273187	-0.000377307846308433	-0.000361663567575271	5.6434276763381e-05	-0.000547317807059116	-0.000547209003219734	-0.000546976264980603	-0.000547400933287461	-0.000541548354673394	-0.000396297152532834	-0.000480950240855908	-0.000293649278843165
Propane-1,3-diol	-0.009493554230495	-0.000289096728246008	-0.015630501718023	-0.0485983529643685	-0.031252092944159	-0.022876758067533	0.025007770345314	0.022521435217173	0.025699484015342	-0.00465340784299201	-0.0389825812340809	0.024316682429229	0.00376707079830702	0.01237882421874	-0.012371925916087	0.00406558287133302	-0.0355054045393043	0.01813227511333	-0.020882567423373	-0.005295927297434	0.000342828780675014	0.021240460362855	0.013632176320562	-0.001417742526063	0.01152737098033	0.00656416735861701	-0.000554240614809992	0.113686250910659	0.064778832949639	0.026662273473037	0.01206777943208	-0.013823345708682	-0.018166336391529	0.003921103201355	0.010788541120872	-0.007613092841255	-0.015474462346159	-0.0354321221204545	0.043078790615335	-0.011358550198573	0.060832156068099	0.00760635451653	0.00799612400594102	0.077938428730547	-0.029920926838233	-0.018859824315547	-0.011643414955449	-0.027094247136257	0.063193448546236
trans-2-Methyl-5-isopropylhexa-2,5-dienal	0.0531476339222381	0.0584826605542925	0.0555462614272989	0.0585668220697027	0.0544999066340063	0.0441375033708332	0.0340206589354218	0.0391944643568351	0.0371384971053703	0.0680605480634868	0.0306752782879533	0.0516549312940983	0.026478577245402	0.0408598388392918	0.0463762451145024	0.0324755740646078	0.058022974922614	-0.106427768563268	0.0584329214041503	0.0345247377256406	0.049232364208889	0.0325034737592983	0.0547299900537262	0.0493026684668717	0.0455358817515922	0.0545416422762815	0.0633587625019661	0.0305016202596994	0.042521741774227	0.0606521492891979	0.0639851453339834	0.0668717637410892	0.055903707269861	0.0404253847098464	0.0644577588593384	0.0536651891575277	0.0635174462075715	0.0536152303306496	0.0267249164422544	0.0533908551536294	0.0464848980512249	0.0478527551366426	0.0565669303861305	0.0481013819010975	0.0652609972062837	0.0653525800999617	0.0701744394787253	0.0617399106886487	0.0458207931210445
Butirosin_B	-0.0238676033239878	0.0633852895100558	0.0508606861588178	0.0699788914687558	0.135323375354166	-0.0329151014533431	0.0178404634031148	0.128124882181708	0.141624523967249	0.0919228888044488	-0.0013823482947101	0.0240624869170958	-0.0279185004821227	0.0775777961631958	0.0346231563601618	0.0783284737138548	0.111718860651792	0.148980805751975	0.0761435084588678	0.000780258348434301	0.0728577798085098	0.0029463870273278	0.0268718410897758	0.0283409163588618	0.150407981388356	0.0670483754505428	0.0593072873628138	-0.0124961123702126	0.111526563640685	-0.00269557744385589	0.0498705221668828	0.0862371409617368	0.0062614088788748	0.0504162452982098	0.0588073981562298	0.0470138625440358	0.0617509966585908	0.275293275327123	0.220886626892277	0.101003806396429	0.10984623519733	0.0165720192868618	0.0723762995960548	0.153310085290826	0.0896191722761548	0.158074826953513	0.124665174715327	0.123675124386628	0.0759315658066878
3-Octaprenyl-4-hydroxybenzoate	-0.0430572824613065	0.0117038227971589	-0.00695712338841248	-0.0321489082489512	0.00575968621758616	-0.0967057671654032	0.0708002742064099	0.106799237795454	0.153953925587791	0.0128002915080346	-0.0559783537292051	0.0474877638106079	-0.0217796929803811	0.101655792968133	-0.0275618140196769	0.0402572904773817	0.0118422542189415	0.432479902842374	0.0149489976646681	-0.0383999675850251	0.040784913467019	0.0435852853444769	-0.0133757292897958	0.0218029877244859	0.202303061380072	0.042954366609864	0.0709940338249362	0.131074465515587	0.161098601375659	0.0308517360989268	0.0429532097121722	0.0103132109276245	-0.0363582899221699	0.0239372901026469	0.041154195238381	-0.0268188884257361	-0.00158167834224276	0.135841409858149	0.211715120600107	0.0496613374478994	0.194715242289749	0.0432716743877949	0.0907095136366854	0.221940043637071	0.0197024414856741	0.0618864530565761	0.0610163374199725	0.0663526113708646	0.168014891461711
Leukotriene_D4	0.0389146963948438	-0.102184820284395	-0.0951134169316559	-0.135169372247353	-0.201804742688699	-0.00659925636148691	-0.0289193859356698	-0.162617014202987	-0.203215896705121	-0.149160459958976	-0.0029254807481689	-0.0628047808357088	0.0403415226382297	-0.128062737463392	-0.0577523925655918	-0.0617640897803298	-0.185456809805855	-0.0805260745573668	-0.137545612084667	-0.0584613798507583	-0.146924752096224	0.00571358826310719	-0.068297175688909	-0.0597530648121468	-0.209083198451305	-0.100238857883037	-0.107820631517078	0.0710784512553386	-0.15413588430458	-0.0213034858956221	-0.0997521682566539	-0.132868444315225	-0.0742351249792478	-0.0877521561773068	-0.11954030482028	-0.11472482838085	-0.127877466987998	-0.350558819559128	-0.287027479654057	-0.167820271545882	-0.141786947187662	-0.0791907334504076	-0.149280225658611	-0.172110152220819	-0.176877783645006	-0.245103812619827	-0.218328206180146	-0.198937942916763	-0.0860312699775958
D-Galacturonate	-0.0255009411020163	0.0171141168296922	0.00277964276945342	-0.0120846567261418	0.000355290599711622	-0.0446413687182804	-0.00260047246214057	0.0428406096579518	0.068048680325333	0.00962719714364269	-0.0280278132352892	0.0195348729070247	-0.0151073271311505	0.0295397828281968	0.00107268336115907	0.0160113292464538	0.012433241491136	0.0882619434594982	0.00591348218162013	-0.0205374921759608	0.0223742475240539	-0.0103175512269255	0.0102481748421636	-0.0117116038657145	0.0717708316950364	0.010769804685642	0.015965184875788	0.0493711577801558	0.0903879238549227	-0.0166909132930569	0.0134546886886243	0.00600426701112633	-0.018677493025569	0.0115520943681569	0.0286177375853215	0.00455519538449722	-0.00718949753343667	0.0591768720541789	0.0968163365601754	0.00777661471483049	0.0702318319598033	-0.00825384260088335	0.0301766053824847	0.0824083748006418	0.00900645705858805	0.0499538331363042	0.0402562234462106	0.0278098510080642	0.0512658156635836
Trihomomethionine	0.00688768790410588	0.0254405283595822	0.018717846304932	0.0186740356246745	0.0230390726922108	0.00879285140598651	-0.00417696017054403	0.0278219692195629	0.0247007172127128	0.0409685242266531	-0.00162468643917146	0.025172327746	-0.00154496636095247	-0.106624584476995	0.0221324554940514	0.0289027557305588	0.0344935890299981	-0.143525750503955	0.0239535380697417	0.0142307747324888	0.0327570705784059	-0.021984972105932	0.0360911755415345	0.0247418489691101	0.0184952166929196	0.0266393920141927	0.0242613976243962	0.0339423983166469	0.0496904033679509	0.0278896110631047	0.0340722943516359	0.0520399707878483	-0.00332228702429349	0.010805977260921	0.0377125212841725	0.0474593974265547	0.0334530885721271	0.0416947403415028	0.0144148761726175	0.0235686635735528	0.0150136651289821	0.000713159699946786	0.00509332159639886	0.0348312470507135	0.0306709230176466	0.0329650279555673	0.040975080525815	0.0217196964757872	-0.0262109805586724
4,8-Dihydroxyquinoline	0.0043241170768705	0.00610573013564909	-0.0025626268660127	-0.0163315048091136	-0.0187409143029888	-0.0236589142296833	0.0385048658987758	0.0150313449536625	0.0177595809915874	-0.0221562294609211	-0.0258471346270233	0.0144255999279071	0.00836361625475909	-0.0026351703841109	-0.0117202747794192	0.022413107799742	-0.0232535004121134	0.0294432099498769	-0.0165761466284725	0.0255690806623351	0.00968858935299699	0.0386305879908008	0.0174844364527924	0.0232210270477099	0.0339773631032158	0.0140193458243896	0.0618477939147068	0.10609901372348	0.0277456750837941	0.0471600532352228	0.0223556060387603	0.0093115752235	-0.0130629172713494	0.0067794062367712	0.0090379207293349	-0.000222972138440497	-0.0063556857426874	-0.015312308017299	0.00499818096834399	-0.0037750783736669	0.0561894275596648	0.0326574173847728	0.0238181533138016	0.0743916508302608	-0.0077172820268142	-0.0192893143634559	-0.0189669243656777	0.00258097373164409	0.0730928761873748
2-C-Methyl-D-erythritol_4-phosphate	-0.0838216759965418	-0.0177301208850238	-0.0275466784808409	-0.0513994693795539	-0.0553914442702869	0.00376077328611502	-0.084970863277806	-0.021349152262518	-0.0294476198167279	-0.0563991875075399	-0.0485672393861049	-0.034475582110947	-0.0433507289729869	-0.0393085365505939	-0.0376267863908258	0.0115270588891541	-0.025001459406028	0.00692956667747924	-0.056522807911537	0.0494146313762591	0.00787001857775116	-0.043895372564283	0.0192286437782532	-0.020991267182761	-0.0579501149195198	-0.0350958136097568	-0.0033925508131889	0.050542864331349	0.0267533091653119	-0.0254231373736409	-0.0182295735006078	-0.00602807689574902	-0.0663136007003949	0.00802733494046515	-0.00961789553943182	0.0462640623696791	-0.03142267516769	-0.0609149553704539	-0.0929864527566239	-0.0449212562160008	-0.0201537652402201	-0.0247868164268269	-0.0389087795591369	0.0102051377630811	-0.026074612991793	-0.00745297758798502	-0.0310251790658179	-0.0319827536951989	-0.010576233356249
Xanthine	-0.00270806743321433	0.0140556143466101	0.0112402154384892	0.0123926303582593	0.0129403611257846	0.00162111660034475	-0.01282042586302	0.0135972890429256	0.0204378407623117	0.0130964300886314	0.0032020143777392	0.00362961155778041	-0.00145258889405758	0.00986183189937262	0.0121026120907669	0.0127940968247533	0.0231005375936685	0.043913057436579	0.0144601711208086	0.00211010852462973	0.0168924592297895	-0.0125159281934569	0.00742251075309386	-0.0063362726366088	0.0136952678579576	0.0092983242747518	0.00659245312265022	-0.0221774783125652	0.0247372123350396	-0.0147974924720176	0.00619948065544307	0.0135296222303478	0.0053032840205563	0.0106112674939238	0.0176692445493304	0.0184997831908096	0.0106433963537083	0.0387155657670955	0.0339325510504888	0.00585740917507349	0.000821706067582639	-0.00748885874557481	0.00874720820725894	0.00569390035710859	0.0177111324689214	0.033615089756303	0.0290967540268679	0.0190971103660438	-0.00141044483700042
Aminofructose_6-phosphate	-0.0384011947729792	-0.0713509173222944	-0.0507872962130114	-0.0394918008336813	0.00510895339627249	0.0726889338215757	-0.073837168943591	-0.0132736337071953	-0.0425277751538466	0.0188471274116655	0.032750814117037	-0.0436440733595338	-0.00358095831269511	0.0430074883895715	0.0191855165010699	-0.0221654697060689	0.00195697937727624	-0.0254384422902891	-0.0343941970608463	-0.0840870602575436	-0.064249502316422	-0.0484854120602862	-0.0759976002451901	-0.038632626303533	-0.0894136096872891	-0.0273120414261943	-0.189756550778694	-0.0682328235355172	-0.0603401049559917	-0.0905847274116349	-0.0878471338101008	-0.044864629840502	-0.0523034484615736	-0.0320886031687087	-0.0889658870307166	-0.0485270095277137	-0.0297240607203735	0.0249096337887702	0.021962958839105	0.0214515282388861	-0.0814792023423323	-0.0858119095701524	-0.116313589816613	-0.103914289109157	-0.0573867363061691	-0.0209643547733431	-0.0477399928400577	-0.0758170154568316	-0.09661278623742
L-Ribulose_5-phosphate	0	0	0	0	0	0	0	0	0	0	0	0	0	0	0	0	0	0	0	0	0	0	0	0	0	0	0	0	0	0	0	0	0	0	0	0	0	0	0	0	0	0	0	0	0	0	0	0	0
Pelargonidin_3-O-_LPR_6-caffeoyl-beta-D-glucoside_RPR_	-0.0773447246652297	-0.0391220028047798	-0.0570134276845	-0.0864273045293298	-0.12832675819559	-0.0558642691958702	-0.12916722592993	-0.0652767537240899	-0.0893202967422098	-0.12312502096284	-0.05218484851587	-0.0896037779549799	-0.0649482351804895	-0.0762102053863498	-0.03501405659792	-0.00526543165140003	-0.0678203926552197	0.13031402103996	-0.10905648609055	-0.0101345283056498	-0.0541376560252698	-0.0530181637137899	0.000556926742840247	-0.0574086292131697	-0.11829209175124	-0.0363306528588598	0.0119151128272801	0.0221416575003901	-0.0291983332838996	-0.0727446981513098	-0.0587698873520399	-0.0381601376943497	-0.0844838754764798	-0.0212050305321099	-0.05070764381363	-0.0155072984112499	-0.0914152827824899	-0.0825860743718898	-0.1000107223956	-0.09715029456081	-0.0817278677742599	-0.10213481528366	-0.10507299470514	-0.0147224566644497	-0.0828349612478698	-0.06739397386255	-0.10099087663594	-0.0719206777487398	0.0108253175482398
2-Hydroxy-3-keto-5-methylthiopentenyl-1-phosphate	0	0	0	0	0	0	0	0	0	0	0	0	0	0	0	0	0	0	0	0	0	0	0	0	0	0	0	0	0	0	0	0	0	0	0	0	0	0	0	0	0	0	0	0	0	0	0	0	0
1-Pyrenylsulfate	-9.4219667850587e-05	-8.74133119328069e-05	-0.000100911454545691	-8.71075770859513e-05	-0.000108977996355678	8.324659127646e-06	-4.47377880536042e-05	0.000109028574228553	-7.53048930604869e-05	-0.000111110292450679	0.000101275575029265	-9.08542984333316e-05	-1.89267667559716e-05	-2.38493624726941e-05	-4.14129486958908e-05	-7.45592371075863e-05	-0.000108093507602093	0.00234822505070357	1.4027645756611e-05	-3.08848808324117e-05	-0.000109941529146371	-1.42042133087262e-05	-0.000100713316629219	0.00016793973853185	2.79816381612e-05	2.3829372067029e-05	-9.57394446107996e-05	-9.15521507781839e-05	-7.90254172928135e-05	-0.000107678770836533	-9.57727247010047e-05	-8.10956002306302e-05	6.9562004749713e-05	8.868996087399e-06	-0.000110141028500373	-9.12476844697825e-05	-0.000106634854732378	9.3982085429772e-05	-9.09464584641923e-05	-9.06204507445644e-05	3.7043016136423e-05	-0.000109671378114695	-0.000106148268834586	-0.000106232984913148	-0.000111110292450679	-0.000109574539508098	-9.08063570301446e-05	-9.65180046571272e-05	-7.36845625728151e-05
12_LPR_R_RPR_-HPETE	-6.18245926680172e-05	-5.87762170334284e-05	-7.26934212616596e-05	-7.0053317174564e-05	-7.27214711494955e-05	-4.32549336004353e-05	-9.90304427905388e-06	-2.62908612232102e-05	-5.74001057788396e-05	-7.27653456052945e-05	0.000473488579858843	-5.6505526085583e-05	8.02773063074706e-07	-5.67124342552712e-05	-3.23556627908443e-05	-4.51284104997869e-05	-7.24988449026858e-05	0.00157853161348226	2.72945304200275e-05	-1.25025833694384e-05	-7.24009225897765e-05	1.28765936250472e-05	-6.85213130667325e-05	-2.84519672382523e-05	3.70862671729595e-05	3.46884404605505e-05	-6.41264158165402e-05	-6.69547603940865e-05	-4.97941519699298e-05	-7.27060996386661e-05	-7.27380155159558e-05	-5.00662857733115e-05	4.69795660525155e-05	3.79275467616175e-05	-7.27653456052945e-05	-7.23270564361662e-05	-7.24852802917215e-05	0.000217048690908871	-5.43291787710028e-05	-5.26556093134286e-05	-2.55201559746932e-05	-7.27237824953284e-05	-7.26693805792913e-05	-7.25530114610664e-05	-7.27653456052945e-05	-7.21684388595291e-05	-5.62494611493452e-05	-6.44194757392921e-05	-4.37140163930885e-05
N-Acetyl-N6,O-didemethylpuromycin-5'-phosphate	0	0	0	0	0	0	0	0	0	0	0	0	0	0	0	0	0	0	0	0	0	0	0	0	0	0	0	0	0	0	0	0	0	0	0	0	0	0	0	0	0	0	0	0	0	0	0	0	0
2,6-Dichlorohydroquinone	-0.0313861100008622	-0.0345786765609714	-0.0310801376611318	-0.0394216794029387	-0.0371475078696926	-0.00239338605354358	-0.014986016475608	-0.0140610029953443	-0.0148724959820538	-0.0471946694162003	-0.0102337782711553	-0.0346757204534581	0.000327032633713698	0.103988890176639	-0.0323734879601024	-0.0123971637848222	-0.034494988010599	0.239844835585803	-0.0385884354984967	-0.00918364567886802	-0.0267204147983357	0.0158816642223975	-0.037717105849764	-0.0299896678549882	-0.0261770809419995	-0.0252800152411534	-0.0416830153423279	-0.0129404407178267	-0.0194278268115888	-0.0375326981141407	-0.0402882422861388	-0.0476155298548697	-0.0277841828520296	-0.00618356293549953	-0.0424958143682584	-0.0357129523350496	-0.0442751323254211	-0.0369722872648085	-0.00453733628800006	-0.0302610473670305	-0.0114291087969956	-0.0178411596427742	-0.0268799246604209	-0.0176454185027344	-0.0438410030771106	-0.0333563566669079	-0.0471725096721365	-0.0338618129349398	0.0298831249319126
Acyl-_LBK_acyl-carrier_protein_RBK_	0	0	0	0	0	0	0	0	0	0	0	0	0	0	0	0	0	0	0	0	0	0	0	0	0	0	0	0	0	0	0	0	0	0	0	0	0	0	0	0	0	0	0	0	0	0	0	0	0
Ecgonine	-0.0403269024982151	-0.051197670189081	-0.0524159225941451	-0.0637253357851289	-0.0340441376143134	0.00256103085115059	-0.0536110720019028	-0.0442984523239722	-0.069796968426456	-0.0608629267381533	-0.0282940100635101	-0.0498815735856974	-0.0205094479846847	-0.0113997372680525	-0.0340594716845608	-0.021101133166241	-0.0682261409545012	-0.019899283558704	-0.0772685577105448	-0.00933491820196086	-0.050623528336668	-0.0232884986885986	-0.0306796159557435	-0.0324212269957005	-0.0874998841335114	-0.0299184420662151	-0.0473653919784466	0.0159021495550709	-0.0578141990314735	-0.0351414919507088	-0.0593997225725011	-0.0344098829831008	-0.0483150740325529	-0.0371533289235076	-0.0620391229096855	-0.0243276280267581	-0.0487844194081255	-0.0450540674752988	-0.0478534523429517	-0.0636914027055706	-0.057721107592667	-0.0446748471663149	-0.070961192574238	-0.0359863230137834	-0.0690929301117162	-0.0549030613809574	-0.0758590762561566	-0.0697353413070804	-0.0209925341824555
N1,N5,N10-Tricaffeoyl_spermidine	-0.0375122182330916	-0.0244767053288344	-0.0249471960157237	-0.026652765394839	-0.0387265006688913	-0.040448317038893	0.00390454240255833	0.0178410117732044	0.0325107713683046	-0.0519997698157759	-0.00675637462886725	-0.0376277161091498	-0.0170551547311151	0.217830831304549	-0.0289574298294228	0.0140837085171226	-0.00856661404817594	0.41693460225702	-0.0238826849819431	-0.0316692081038372	-0.0182070731934614	0.0425213513222142	-0.0462516839908886	-0.01177939686711	0.0679081402750707	0.00984399653319512	0.011064075540018	-0.0039399732808536	0.00254293919150816	-0.0432511722880493	-0.0276520365577917	-0.0345995059629463	-0.0233427132258628	0.016128016662428	-0.0347294343412048	-0.056998247227539	-0.0490135905417346	0.0471562261913245	0.0718986615482753	0.00761265058756466	0.0508723886624862	-0.0063037733606639	0.0108447620414327	0.0449605474803634	-0.020086370895303	0.00351626862734555	-0.0241282715260001	0.0205813507496959	0.129188225996245
3-Oxostearoyl-_LBK_acp_RBK_	-0.0078529155756191	-0.0103375404047328	-0.00785845796328283	-0.00795936075465872	-0.00714525817378692	0.0104620451336084	-0.0231224824068943	-0.0129159943897308	-0.0220965916179935	-0.00348658456835035	0.00213423375282229	-0.0142420239699822	-0.0044558032612248	-0.00308173112876131	-0.000598670670693024	-0.00700647296186127	-0.00476952816392437	-0.0219476792513902	-0.0102417717777277	-0.00770298713712284	-0.0123402253314046	-0.0122582499569725	-0.00699081206922503	-0.0101494013626721	-0.0353208149295306	-0.00776040745855935	-0.0302635302349186	-0.0205964004837389	-0.0174022765377361	-0.0154211361401242	-0.0153490227485625	-0.0069513540415706	-0.00632554824304515	-0.00533226264160563	-0.0134975354460779	-0.00170628271348736	-0.00700446663018722	-0.0130138936851005	-0.0197823696387701	-0.00883007999035609	-0.0288132545366771	-0.0193192389049683	-0.0266081129356016	-0.0280596200626314	-0.0124975985993557	-0.0100471014609823	-0.0129798960929634	-0.017334614493515	-0.0227462984496004
2-Hydroxy-2,4-pentadienoate	0.00920378067406755	0.00786328486407372	0.00702744793523405	0.00186998451705209	0.00236908762629012	0.00555762969534297	0.0223838437548095	0.0143783744740247	0.0178316799561024	0.000952279599319369	-0.00426208700971798	0.0123447014244885	0.018861422194746	0.0113665754361752	0.00585472158178542	0.0198067250760614	-5.68181058465816e-05	0.00310538364379281	0.000754471344024342	0.0172993283015361	0.0100897235272371	0.0237443826973743	0.0106008013198782	0.0109071090620914	0.0148750354768754	0.00559610408720649	0.0123508422573215	0.0429492643047065	0.0179027294834778	0.0182738021972422	0.0103689101550168	0.00243612046739795	2.76299213851881e-05	0.00825244258222449	0.0054177863314726	0.00341175779875908	0.00127493310967427	-0.0033082366252556	0.0142436219990518	0.00847168404766314	0.0263706485593415	0.0175444635656229	0.0108720702378648	0.0263268611633483	-0.000288485464876909	-0.00213606296302832	-0.00413722301164999	0.00317621568682255	0.0280112418290417
2-Polyprenyl-6-methoxy-1,4-benzoquinone	-0.0375122182330916	-0.0244767053288344	-0.0249471960157237	-0.026652765394839	-0.0387265006688913	-0.040448317038893	0.00390454240255833	0.0178410117732044	0.0325107713683046	-0.0519997698157759	-0.00675637462886725	-0.0376277161091498	-0.0170551547311151	0.217830831304549	-0.0289574298294228	0.0140837085171226	-0.00856661404817594	0.41693460225702	-0.0238826849819431	-0.0316692081038372	-0.0182070731934614	0.0425213513222142	-0.0462516839908886	-0.01177939686711	0.0679081402750707	0.00984399653319512	0.011064075540018	-0.0039399732808536	0.00254293919150816	-0.0432511722880493	-0.0276520365577917	-0.0345995059629463	-0.0233427132258628	0.016128016662428	-0.0347294343412048	-0.056998247227539	-0.0490135905417346	0.0471562261913245	0.0718986615482753	0.00761265058756466	0.0508723886624862	-0.0063037733606639	0.0108447620414327	0.0449605474803634	-0.020086370895303	0.00351626862734555	-0.0241282715260001	0.0205813507496959	0.129188225996245
2-Demethylmenaquinone	-0.0262982005833671	0.0282603982561249	0.0358618559305889	0.0625525206599859	0.0552099472324429	0.019212200484426	-0.0638783895204851	0.0385869741136559	0.0464190505441469	0.0754346042357579	0.0171771459571139	-0.0153655289241361	-0.0212456373817951	0.0310916946356738	0.0284360813000749	0.00350758156665387	0.0981864581708849	-0.00182203817483112	0.0623727554705949	-0.0153647357799311	0.0387906436201169	-0.0470943397118041	0.00473253261057094	0.00346296312926198	0.0338667329654549	0.0301000710243899	-0.0459508844360731	-0.100447127014647	0.0375830509249499	-0.0441093343506311	0.0137640114441019	0.0504028425691289	0.0216215451735179	0.0305045455137659	0.0333126629156739	0.0486032108793959	0.040666114144338	0.131879345124813	0.0664121474902029	0.0640455450707289	-0.0174893687017111	-0.0316948154938931	-0.00304169079522509	-0.0227591922040611	0.0694449743793489	0.105217212996048	0.0910950175390309	0.0658079644331759	-0.0524834635604121
6-Aminohexanoate	0.03296521849422	0.000600916674210028	0.00882275336789995	0.0214259358150701	0.00929396108870995	-0.0144026602713501	0.0303735643946998	-0.0349754815838401	-0.02746899388322	-0.0115137434902	0.0174204307266002	0.00127441185665988	0.00211813060721999	0.0568725757934301	0.00387488569309991	-0.03937833649248	-0.0176034496294899	-0.07515462971149	0.0094665267109999	-0.01514166333453	-0.0258040355943101	0.01966120606678	-0.01596598642597	-0.0049294227435901	0.00175223706006	-0.01586777906655	0.01362533005116	-0.04880888602332	-0.0706365062005099	0.000152222498740029	-0.00808292846420011	-0.03305580199362	0.0478008275702901	-0.0128316332992799	-0.0120516069942	-0.04170103339645	-0.000813146579059953	-0.0287148462267401	-0.0223888029823101	-0.00214035647661004	-0.01330259562983	0.0249752394090201	0.02976854600842	-0.04338407736366	0.00405346386650995	-0.01626107153578	-0.0115788566730699	0.00701712866634008	0.00724598869779003
Phenylacetaldehyde	-0.00243402828528916	-0.0125473628191138	-0.00923516466838628	-0.00767718881412022	-0.0118264909141442	0.0108765372580985	-0.0161388823115493	-0.0230772477819635	-0.0312190028372803	-0.0153769590887245	0.00408531845752982	-0.0159132808022766	8.89681606316972e-06	-0.00852051482699653	-0.00370923095017139	-0.0098730666334981	-0.0142489576696808	-0.0378955037106928	-0.0144069645558922	0.000681609380425968	-0.0165768313373852	-0.00701206142886263	-0.00648044046119184	-0.0113947357151426	-0.0419049077330826	-0.016471843927351	-0.0232722420038939	-0.0202781694784361	-0.0328460212562217	-0.0138957373460078	-0.018411375211287	-0.0154665618390325	-0.00514948164190648	-0.00904717607092281	-0.0196358891918073	-0.00731506947378002	-0.0123785957824482	-0.0339936834807786	-0.0396028127550861	-0.0166872838809987	-0.0355465787076919	-0.013872156077269	-0.0246638434672585	-0.0394602735755862	-0.0173967423251312	-0.0230287256181628	-0.0251994683490243	-0.0228630404978004	-0.0257658690952112
L-Asparagine	0.0272209968175428	0.0363677602158153	0.0248422505868399	0.0367332779417961	0.0107705677353648	-0.0674317987902309	0.0916424198060971	0.0196891490651561	0.068160210166944	-0.0120680252509168	-0.0388110628888863	0.0475867946495252	0.000953958633775343	-0.0160697443519567	-0.0323553319258786	0.0131690649653185	0.0017441674589852	0.0145539276289982	0.0354416325188186	0.0467165678668317	0.0521366489589245	0.041877686052828	0.0232247260282946	0.0274609304483509	0.131782799047709	0.0108067999086086	0.170824006172421	0.0669952260868152	0.0467114417125174	0.069322340164776	0.0664729135521637	0.0197139689709947	0.0247796679835927	-8.9756262300511e-05	0.0543654297856275	0.00199348592960569	0.0194758045617254	0.00204352323520304	0.0229931870694171	0.00250832659216157	0.0962156171974693	0.0905561420112404	0.124509160037253	0.0976390124700179	0.0536216574646558	0.0209284704666991	0.0449689809407301	0.0740947959236291	0.0875592320678299
L-Arabinose	-0.00957326020639818	-0.0117010281552267	-0.00725939016666685	-0.0125485366840096	-0.0192074960448912	0.0442302639157211	-0.0689503826488241	-0.0293531914386931	-0.0569445043182159	-0.00666785688963475	0.010306785001811	-0.0362293716262093	0.00699916994399979	-0.044012162216247	0.00480813813715833	-0.0103248963729129	-0.00534959259275139	-0.0656789159367855	-0.0213228381390663	0.0110663443297946	-0.0216798744307294	-0.0278876954186696	0.00222712988207252	-0.0207816476532385	-0.121921488194634	-0.0237484091090635	-0.0922349353627362	-0.0268944704324215	-0.0297266069108057	-0.0395093983378121	-0.033650759047722	-0.017712223340214	-0.0106450930693715	0.000690863502886357	-0.0269382101946852	0.0159525324055673	-0.0198825010870885	-0.0602197117796287	-0.0753181492920296	-0.0261721084003546	-0.0838320810787665	-0.050918683160255	-0.0777662447217825	-0.0866715861829247	-0.0329811159390031	-0.0225686139807693	-0.0345068340630768	-0.0566279679833838	-0.0862483188439068
L-Valine	-2.75249438726546e-06	0.00187105367448553	0.00163559716383297	0.00148145772032126	-0.000726664829214532	-0.00251150916688006	0.00325753862184356	0.000245817349612666	0.00416338973486709	-0.00438531092390876	-0.002039925305185	0.0017025294293105	0.0021778016044543	0.000158079677580867	-0.000832402498290698	0.00187526250778057	-0.000457861087119833	0.0112960544945804	-0.000995688828800599	0.00648439797042576	0.00560208383945773	0.00245967386407216	0.00227436252188336	0.00125544792928466	0.00760770222108599	0.00342517622971683	0.0141912863425618	0.0022656482593659	0.00336116676292753	0.00404394002429916	0.0034628752976183	0.00409120504483666	0.00155662619514787	0.000758475028521832	0.0042861596101529	0.00421680645489883	0.00109805489030863	0.0026822729684695	0.0039011272315142	-0.00323046868069903	0.0036102300174921	0.0054254078505083	0.00653675924191103	0.00512736951473043	0.00325893784736166	0.00155271613419957	0.00187263189762176	0.00529112090731043	0.00751443323723563
Nitrile	0.00886959350502509	0.0166363103377934	0.0154648602930012	0.0194542769564102	0.0191914763294553	0.00215842271289999	0.00605958396458914	0.0080120946428671	0.0102585681413509	0.0228515582422319	0.00237130447703632	0.0153988205355888	-0.00471260529652837	-0.0363691063070741	0.0130728271753215	0.00843551937412061	0.0192935309375745	-0.0949430869125218	0.0192298093914185	0.00631411122599369	0.0160488938315442	-0.00867852282888262	0.0180851811238453	0.0135446546824311	0.0146018708821101	0.011217761935439	0.0205657820387982	-0.00316758396919215	0.0108562724412417	0.0173402996897329	0.0202573939879031	0.0224332829721157	0.0154422369301017	0.00641191297136753	0.0223021734837996	0.019985844483198	0.0238063856006666	0.0208311223917877	0.00638493326462833	0.0178440562865343	0.00797270596179012	0.0116153368345675	0.0171463041287324	0.011791698988023	0.0245324562557292	0.0197514328650874	0.0262978236570411	0.0214140552256896	-0.00777262508673024
Indolin-2-one	0	0	0	0	0	0	0	0	0	0	0	0	0	0	0	0	0	0	0	0	0	0	0	0	0	0	0	0	0	0	0	0	0	0	0	0	0	0	0	0	0	0	0	0	0	0	0	0	0
Acetophenone	-0.0701759070378585	-0.0708671611122563	-0.0644173936855787	-0.0745596511946688	-0.0566373156747757	0.042707757649272	-0.134443307909432	-0.0621777451053492	-0.0900892672130717	-0.0393028960264452	-0.0127154220639447	-0.0667068192680777	-0.0267323056418517	-0.0620461659129636	-0.0142161095522694	-0.0405854122689074	-0.0421075078819942	-0.0372476960709243	-0.0759912210310675	-0.0345026802756796	-0.0546394526338731	-0.0895485476688256	-0.044828141445155	-0.0674457392067155	-0.162387761893499	-0.0376016067029581	-0.159206915386508	-0.0618936680890604	-0.0496985247655739	-0.0978743187294587	-0.0887837810628167	-0.0411064941221574	-0.0567922074755358	-0.0406819887032982	-0.0698688080718462	-0.00328496240461124	-0.0521110952074277	-0.0619274895794092	-0.0519820490919174	-0.0657938445297835	-0.138955877786377	-0.109694008851636	-0.138925035486579	-0.134802183188047	-0.0767937364926211	-0.0484006303259705	-0.0651256933473603	-0.105326329359019	-0.123631939939518
_LPR_S_RPR_-Chiral_alcohol	0.00465489187162982	-0.0890537612230302	-0.0557516826216602	-0.0509091189714701	-0.0559457414848801	0.12624163752321	-0.0819936256096001	-0.12725727783288	-0.20103731225799	-0.0725982345716303	0.0450958249199298	-0.0828701234795401	0.0416522687693899	-0.13056416616467	-0.0108799032134903	-0.0325010728216002	-0.0764334171504502	-0.0887407710247301	-0.0987975948683002	0.0468390074971499	-0.0725510959337901	-0.0244679982078602	-0.04359965844748	-0.00706854727977024	-0.24872694976883	-0.0244077112112902	-0.10251545427909	-0.0600451667215203	-0.19496583371386	-0.00936795772424004	-0.0865434514302401	-0.0170169744017201	-0.0163316740258601	-0.05013933406864	-0.10083707872004	0.0139847791481498	-0.0263977414060701	-0.16726836263597	-0.22841182791647	-0.0916970787470002	-0.22537508138561	-0.04851536703422	-0.16322114289027	-0.23073203455173	-0.08508398730579	-0.14417603727762	-0.14670026677748	-0.13808222919531	-0.1578118105469
N-Succinyl-2-L-amino-6-oxoheptanedioate	-0.0233960433563864	0.00749917401320831	-0.00283491157342812	-0.0135691251168605	0.000652775235120681	-0.0352829848178082	0.00623471436286212	0.0363579547586546	0.0371705986754129	0.00191798331400052	-0.0183655044314695	0.00411134890747911	-0.0275514617536451	0.0486323123379756	-0.000321389426000074	0.028503513138158	0.00912976738298275	0.0464968948988107	-0.00250876520843615	-0.0212836855148071	0.00275876092624737	0.0112992020062649	0.00554375301123272	0.0104423814216858	0.053335842366033	0.010890258958527	0.0221317260137982	0.0596916099931497	0.0405782748716539	0.00452538880157459	0.0102830922334043	0.00932302160578696	-0.0317354025544335	0.0167412261005069	0.00455661316663825	-0.0102202324998742	-0.00394874416648687	0.0552767507822619	0.0462004310054809	0.0307909140571038	0.0630862249335652	0.000640309803776509	0.0148379679003004	0.0846839627445733	0.00386069625570055	0.0249760161619886	0.009261317919166	0.0232535434335602	0.0686898768864131
Caffeoyl-CoA	-0.0112735389502037	-0.0129380330692808	-0.0105287088046421	-0.0156435006681849	-0.0174030870214589	0.00173109306783111	-0.00125488926087787	-0.000733187300094806	-0.000214196558569513	-0.0222360950495431	-0.0103847441050808	-0.0244317736010216	0.00928498215282232	0.0888731150226705	-0.0256689285943102	0.0027340658946678	-0.0129899251926512	0.187191402958786	-0.015866900031937	0.00428835020533028	-0.00747619087293879	0.021844243506513	-0.0216394899596138	-0.0100569641638187	-0.00702960031617124	-0.00472117390940131	-0.0174061351791178	-0.00154803580684411	-0.00282803482795207	-0.0150852210847981	-0.0162428413037529	-0.0214089499250496	-0.00637443157457889	0.0055853602609116	-0.0177850956832368	-0.0133303591008336	-0.0225412550263091	-0.0155103918007803	0.00685655688063469	-0.0160670435095964	0.00283006908996885	-0.00165565830783071	-0.00693572486048737	-0.00115756868654912	-0.0188244355101251	-0.0103623294635204	-0.0198909290787616	-0.0106506113196899	0.0340673732190986
5-Deoxy_glucuronic_acid	-0.00964628901532022	-0.00321104892181751	-0.00188868588098751	0.00127127420510439	-0.00257863614345882	-0.0068340084484971	-0.00951968313238802	-0.00644664566578981	-0.00768197560235101	0.00387688675418119	0.00416591082494569	-0.0058469743162109	-0.00949683362101741	-0.00338354787205491	-0.0011328509894442	-0.00794416803968921	0.00371358651152349	0.0125445651048803	0.00488244128228579	-0.00631677818223872	-0.00260621034321321	-0.00991978052667102	-0.00471214397090131	-0.00395486151652522	-0.00606949205995531	-0.00134319767879381	-0.00498601320462591	-0.0198482730843556	-0.00711646280502051	-0.00633957038949372	-0.00234699896241951	9.68407243991873e-05	0.00377273578825878	-0.00101359521320672	0.00029195226158589	0.000651871936316488	0.00258401598626719	0.00370983866310639	-0.0085380165798066	-0.00119668942331111	-0.0124815075692553	-0.00606923283372511	-0.00379453776092082	-0.01430270809898	0.00463427315826339	0.00192394987253449	0.00410593732231659	0.00128942294696439	-0.0115431169269645
Dehydroepiandrosterone_sulfate	0.000481361966321595	0.000429539943796369	0.000921107022889688	0.000907043556461582	0.000769396389863298	0.00156241983203092	0.00135612491764477	0.00101219616378798	0.00219397896345032	-5.06948413344818e-05	6.95004464669816e-06	0.000751373658075348	0.00287745595785224	0.00169645280534448	0.000959096650324194	0.000118755219659391	0.000770036930695338	0.000838445853144371	0.000145209444159164	0.00199556769931384	0.00154615334123906	0.00143230622159688	0.000163140365861599	-0.000181184574916725	0.000714648990686143	-0.000285061627915058	-0.000286735576058342	0.000219243264984345	0.00125845726689925	-5.02959420184278e-05	8.93684522090322e-05	-0.000383070016597796	0.000213634729124638	0.000431863557259421	0.000223183548822548	0.000725195517662358	6.72521053136803e-05	8.71689522614405e-05	0.00259377895547708	0.000443536429168676	0.000641510808673207	0.00127329617984137	0.000693774233485308	-0.000320429081472195	0.000267143756345744	0.000265040608940598	-0.000129951243988615	3.3363480570954e-05	0.000122237110516484
Demethylspheroidene	0.0095434621475774	0.0273271887909807	0.0223543264001163	0.033220426756952	0.0176443112384117	-0.034457713575951	0.0289412777603748	0.0406615595284676	0.0583641879484067	0.0175673341209492	0.010418633353324	0.0149362775516857	-0.0128410423133536	0.0644140875407242	0.0209811499685153	0.032460555006955	0.0435495942736877	0.0871851123503982	0.0347802576595901	-0.0141071094772562	0.0237590912863292	0.0217731885096124	0.00958017395573885	0.0324242036094851	0.109267707703788	0.0478182447757547	0.0719686184456627	0.0148339612603396	0.0334250657109876	0.0117775674635761	0.0317530905925469	0.0352875228660601	0.0197168069231899	0.027008352124267	0.0282450722105656	-0.00305389703503689	0.0164937710650479	0.102848879268279	0.0833137010197214	0.0530202930716559	0.0690230492423183	0.0218235608624413	0.0513875967821211	0.0701821387891006	0.0450177747545601	0.0531597594124227	0.0455659373239605	0.0704760775341802	0.0840192000951228
2-Oxo-5-methyl-cis-muconate	-0.0303890642599365	-0.0399153128955891	-0.0361122790694724	-0.0451998931889658	-0.0121394192026169	0.0196937023389021	-0.0365733648918213	-0.0260701158661883	-0.0433928096571221	-0.0295411898805285	-0.0163370692521825	-0.0448828382838274	0.0041565522676705	0.0140128325555561	-0.00333971425368643	-0.0153130905182337	-0.0448521768957597	-0.0283501419091793	-0.0547192245347109	-0.00559469744002322	-0.040016408046536	-0.0105721107220834	-0.0236609387931882	-0.0296196377446174	-0.0875833076208563	-0.00358825341850502	-0.0782244062731376	-0.00592666834850858	-0.0444966031058081	-0.0391918346981168	-0.0562758330607581	-0.0354335173743183	-0.00595024679113648	-0.0190537735250102	-0.0521907136395561	-0.0168445695861274	-0.0339732740399647	-0.00872202250782378	0.0401712432649143	-0.0390690276389472	-0.0580756146120822	-0.0423829909308469	-0.068845721110582	-0.0398587080806085	-0.0597801182907024	-0.0411916519664386	-0.0594378007012658	-0.0654181555652872	-0.0117778743026901
Palustradienal	-0.0467405943024316	-0.0514819733933744	-0.0462584459777639	-0.0587740070644191	-0.0553721064731317	-0.00318304254062299	-0.0220196440536117	-0.0206684568552858	-0.0219324405422056	-0.0704233049631062	-0.0141710578482573	-0.0516190673486599	0.000971802114684908	0.156376593160559	-0.0481397966812028	-0.0184271749686376	-0.0513837284305062	0.3622061307194	-0.0573736028504831	-0.0133198861304476	-0.0397101055625017	0.0243087381450839	-0.0562163646570991	-0.0445542751946301	-0.0387426704458993	-0.0374110049618354	-0.0621481252999522	-0.0190759106099738	-0.0287443005353919	-0.0559314446249494	-0.0600616602390718	-0.0710241395820765	-0.0411562535217031	-0.0087803212225622	-0.0633734355741449	-0.0532177614566594	-0.0660930305651944	-0.0546746344562654	-0.006440949362925	-0.0449969706704956	-0.016724734628134	-0.0264015588089138	-0.0399551892012177	-0.0262784167377669	-0.0653953099018032	-0.0496689843753546	-0.07037130437856	-0.0504565216179145	0.0451759724195549
Cyclic_de-hypoxanthine_futalosine	-0.00035652433801598	-0.00039036560143987	-0.00730513863694305	-0.00660755739128379	-0.00986972353953998	-0.0218478075993078	-0.0231374664040706	-0.0210023965335494	-0.0343079474796442	0.0098121532685198	-0.0108614265550934	-0.00566438341064335	-0.0456698379358029	-0.0264446952490236	-0.0100989572040929	0.00044965201449499	-0.00304545561379274	-0.116070532370042	0.00116360459896304	-0.0318614419091789	-0.0177617959658083	-0.027373339339424	0.00303231377582808	0.000616079620266691	-0.0121831605665755	0.00430211987913401	0.0116269085189031	-0.0043040287007253	-0.0177092024429994	0.0069430943063087	0.00726083554460315	0.0142960749762477	-0.000600839498828078	-0.00943535067372623	0.0062598153048123	-0.00427638812223736	0.00747337476002212	-0.0100710686388753	-0.045365905742435	-7.73475981860408e-05	-0.0120259103562008	-0.0150727254407578	-0.00394432903144619	0.00219861005879765	0.00665922342357558	0.00301784621647413	0.0115063401816485	0.00779598033758469	-0.00222518943625205
Geranial	0.0531476339222381	0.0584826605542925	0.0555462614272989	0.0585668220697027	0.0544999066340063	0.0441375033708332	0.0340206589354218	0.0391944643568351	0.0371384971053703	0.0680605480634868	0.0306752782879533	0.0516549312940983	0.026478577245402	0.0408598388392918	0.0463762451145024	0.0324755740646078	0.058022974922614	-0.106427768563268	0.0584329214041503	0.0345247377256406	0.049232364208889	0.0325034737592983	0.0547299900537262	0.0493026684668717	0.0455358817515922	0.0545416422762815	0.0633587625019661	0.0305016202596994	0.042521741774227	0.0606521492891979	0.0639851453339834	0.0668717637410892	0.055903707269861	0.0404253847098464	0.0644577588593384	0.0536651891575277	0.0635174462075715	0.0536152303306496	0.0267249164422544	0.0533908551536294	0.0464848980512249	0.0478527551366426	0.0565669303861305	0.0481013819010975	0.0652609972062837	0.0653525800999617	0.0701744394787253	0.0617399106886487	0.0458207931210445
3-Methoxy-4-hydroxyphenylacetaldehyde	0.00122946946363189	0.00425430772361999	-0.00169127200063721	-0.00829058444643811	-0.0126602885524393	-0.0187017235256165	0.0223695381496769	0.00649056448940359	0.0102465346197287	-0.017207049462257	-0.0169381339706935	0.00839663033288979	0.00193516994266249	-0.00417587735875841	-0.00891040129847341	0.0145753333104807	-0.014525912203476	0.0350017338259768	-0.0101579224383101	0.0183388810252764	0.00922260584261309	0.0211712340908715	0.0114843245845335	0.0145677235547829	0.0254391742301316	0.0124323916401344	0.051803927927006	0.0591006671377174	0.0161565201018131	0.0305891180366344	0.01611113924084	0.0112030741789462	-0.00611858645796671	0.00345127983023989	0.00944051978234339	0.0036767498092645	-0.0015579963962151	-0.00449215788751421	0.00268019123859159	-0.00672242201197511	0.0324504080357749	0.021960785480093	0.0191678594726025	0.0459717609385943	-0.000340901946644712	-0.00950352532929991	-0.00813455702726021	0.00722342110128669	0.047790754488335
5-Methylthio-D-ribose	-0.0105903575219804	-0.00757929800775659	0.000500993945299066	0.0214575191761053	0.0175892661166548	0.0344131455864554	-0.0276072003365073	-0.0111968307386421	-0.0199017297796213	0.0234450947895974	0.0234554336567471	-0.00982430285387342	-1.93660928282102e-05	-0.00231190569460704	0.0110427909452905	-0.0184446253248889	0.0297847212721371	0.000749834225064638	0.0201845467033118	0.0106660495986086	0.00858051815358607	-0.0247526865395201	-0.0103241886890261	-0.00622718765653296	-0.0430306532041593	-0.00260857142072413	-0.0219581892171804	-0.0713717419111514	-0.023720342649412	-0.0180893234525937	-0.00657188520020369	0.0141755729235825	0.00615923259714624	-0.00035529613382379	-0.00181173176551791	0.0221496497025589	0.0246835751723926	0.0201394180087289	-0.0213412943356771	0.00717300246527081	-0.0622313075867924	-0.0110323291156468	-0.0192692883278047	-0.0657573271426395	0.022803627937778	0.0139945323075467	0.0160034861380741	-0.00593634441131419	-0.0635400408248435
Benzo_LBK_a_RBK_pyrene-4,5-oxide	0.0445830769410679	0.0488391509103994	0.0406702693327309	0.0479045731587113	0.0427020318956883	-0.0108298167877785	0.00752295640068837	-0.00611668028654151	0.00390513876965461	0.0707783345319573	-0.0531894081104264	0.0455451885072735	-0.0252416504591279	-0.127914866301922	0.0329045831784621	0.0121788894410141	0.0373954188868706	-0.640483857526165	0.0351817328405268	-0.0169268875577471	0.0286056977302074	-0.039303690436938	0.0577191105441472	0.030143526399097	0.0156123487845331	0.015191614552883	0.0691193212464862	0.0336721417950988	0.0154805788909809	0.0631672769345322	0.0624957158486263	0.0711552271392466	0.0182634494581292	-0.0178014161449218	0.062916695583041	0.0463693359085278	0.0653095458345503	0.0216056483251496	-0.0189560622504763	0.0411870899549126	0.0133276796510564	0.0218659892158747	0.0401720038570101	0.0378149543977634	0.0642116360105631	0.048617368710587	0.0671559216098142	0.0524981108183634	-0.0242805247679867
N-Glycoloyl-neuraminate	0	0	0	0	0	0	0	0	0	0	0	0	0	0	0	0	0	0	0	0	0	0	0	0	0	0	0	0	0	0	0	0	0	0	0	0	0	0	0	0	0	0	0	0	0	0	0	0	0
L-Histidine	-0.0201661621195167	-0.0131331204433624	-0.0129338282060435	-0.0177216083765564	-0.025986137933993	0.012027480821364	-0.0542508398551108	-0.0228317859342611	-0.0286310421518779	-0.0188709481738588	-0.00477578895562653	-0.0254857625645319	-0.00770518083328686	-0.0138821204196297	-0.000977552475278476	-0.00333028424015858	-0.00662509580912662	-0.012364245358949	-0.0250883385200773	-0.00275412792115026	-0.00919176175076716	-0.0307089776663127	-0.00423723801173509	-0.0187157534027773	-0.0465707948387321	-0.00318973848748705	-0.0286580461844419	-0.0130179427728305	-0.00937177305566725	-0.0336277274045094	-0.0225986531652513	-0.000298328884191956	-0.0166902091467262	-0.00507895778054474	-0.0121222643412996	0.0129271950385206	-0.0176066397624888	-0.0159426018773918	-0.0253595954848639	-0.0266984785868284	-0.044985844967028	-0.036999373138272	-0.0405697406180845	-0.0426856051406495	-0.0161147245529944	-0.00206685157427841	-0.0140620194771343	-0.0216300902086652	-0.0284929935662239
N-Acetyl-N6,N6,O-tridemethylpuromycin-5'-phosphate	0.111653877382369	0.121081279078157	0.10731030875205	0.156413538633754	0.157103178953014	-0.0728137786335175	0.225221173830726	0.177627232118632	0.246237804786684	0.178939834915286	0.0601060831730608	0.17653393280827	0.0121311210677439	0.0290779506057667	0.0598022987066138	0.0546404556982567	0.159127071985528	0.106072485906972	0.211118975821308	-0.0340802614521862	0.12124095626878	0.0803280923977856	0.0558498662108708	0.101960346048209	0.367800577807112	0.0873154952913666	0.195075598706889	0.0144717243656318	0.173448751101658	0.130912625445666	0.172457124658987	0.107132160470613	0.0776535145981041	0.0563995379162499	0.149148283262055	-0.00354564857045381	0.136437651109732	0.245071825943115	0.233250337694403	0.208456695172983	0.258576216824502	0.143596992487337	0.245662420106956	0.2350921201451	0.185558563633718	0.160391475437168	0.22618439507353	0.22281404947145	0.115492030265866
8-Amino-7-oxononanoate	-0.0652011831809689	-0.122304689010968	-0.0812802310654909	-0.0672382773073089	-0.024861581144182	0.138929827208152	-0.221675628284467	-0.126853440255133	-0.236799582801745	-0.0140613203257159	0.0504728152833591	-0.11072448411494	-0.0156278450912198	-0.124760403320105	-0.00430023809180291	-0.0693017103405139	-0.0451599097129459	-0.284145544578393	-0.103078684856571	-0.042315992135795	-0.100854780105357	-0.124889098178138	-0.072110782125264	-0.0633224672795739	-0.38978756276066	-0.0501240552785679	-0.334340692252041	-0.189161231762587	-0.192888475824374	-0.111879469495168	-0.148849992030503	-0.0251785231092149	-0.0587378667305398	-0.070821511586896	-0.138640616434275	0.0111923297734682	-0.0393883550298429	-0.118657559386615	-0.226049530840131	-0.0777290496941589	-0.333250922215769	-0.163195845551467	-0.29072220592923	-0.351087809053938	-0.110971689222145	-0.0979430993689118	-0.119311946220138	-0.175151562341227	-0.309585682341785
gamma-L-Glutamyl-_LBK_acp_RBK_	-0.0780208349370441	-0.0776594608536531	-0.0675306808061091	-0.0968229691189982	-0.0483684711378382	0.0573068147511278	-0.148510635700008	-0.0299700465230381	-0.0921623838423011	-0.0170383827751152	0.00628506381935279	-0.0759130278021222	-0.0120458766484272	-0.121285980540379	-0.00936735825778723	-0.0260693864416283	-0.0364956042171272	0.219462822301648	-0.0864125789493061	-0.0349184415561882	-0.0593197696983322	-0.0855522787886972	-0.0525113375138201	-0.0254811451124012	-0.166199574410312	0.00475081173837688	-0.202666363604201	0.015421761212172	-0.0186461868150171	-0.0793015938100582	-0.0917393487587882	-0.00993153111863709	-0.0654056371939791	-0.0213031874041351	-0.0709135616328062	0.023872643635802	-0.0436543472235192	-0.0148996256450772	-0.0359683763444733	-0.0555567150249271	-0.12232159912814	-0.121124718287269	-0.181114288110638	-0.110340073363959	-0.0873543310516421	-0.0338127754376391	-0.0661276719227591	-0.127942969367612	-0.14355424261131
4-Methylbenzyl_alcohol	-0.0477476789029276	-0.051449423659725	-0.0441026343601691	-0.0523137120327975	-0.0502509385269215	0.00228508921390241	-0.0304113829570193	-0.0249004607613603	-0.0241357887946413	-0.0664230155520615	-0.00827019682565032	-0.0539044546307068	0.000290151748315606	0.15775466886711	-0.0446253342717164	-0.0229923352474557	-0.0444641720560731	0.358173569583827	-0.0523417274556323	-0.0155236549951355	-0.037754895447697	0.0147308905663618	-0.0594212555932764	-0.0495345702333546	-0.0428893751780369	-0.0381788632204743	-0.0686988571933483	-0.048536721194838	-0.0344869279205416	-0.0658425540487394	-0.0631537873066936	-0.0693820219190887	-0.0354965341052042	-0.0100931343153295	-0.0620934461164498	-0.0494722264651997	-0.0629410769977169	-0.0470469041033371	-0.00516722572999209	-0.04578517687352	-0.0305718408813409	-0.0313267771203358	-0.0414460502100552	-0.0474793203891666	-0.0597070508068327	-0.0427810838545346	-0.0628818801208242	-0.0468691734451884	0.0296071865745026
Tetrachlorocatechol	0.0370442559265295	-0.013199309360712	0.00137226393296619	0.00454090130942264	0.00123567561193494	0.0646280981996764	-0.0051570378753053	-0.057381708785911	-0.0737453149069797	-0.00790544581696218	0.00963305095639266	-0.0233254594882427	0.0413706930376547	0.0237015443008631	0.0147613564116075	-0.0317728817550202	-0.0316519784473306	-0.259900980838618	-0.021137050786023	0.0170371579801608	-0.0305312345064584	0.0139573090964767	-0.0101371824358479	-0.0130243481800491	-0.108433190185056	-0.00445898846737247	-0.0499454223899919	-0.0500541352833673	-0.0945205156638005	0.00255072980814819	-0.0281244221041839	-0.0239090975717514	0.0488634964081998	-0.0165643450472692	-0.0295172982506985	-0.00430924026888913	-0.00191921154774488	-0.0739145379906463	-0.0376450509940731	-0.0322786309089038	-0.083923448068323	-0.00221313569522652	-0.039641311315754	-0.101951835471192	-0.0284536294936498	-0.0512643425282718	-0.0491697253197926	-0.0487160437344134	-0.0331438194846724
Atrazine	0.00383060137478786	0.00392475163202392	0.00432359057024593	0.00496738627697888	0.00475085674299127	0.00485382462849867	0.00280861929001018	0.00344360342933221	0.00388035412040379	0.00443004674150505	0.00461871823348631	0.00362422907053139	0.00417407248010957	0.00430419161214234	0.00447539012345425	0.00329576129062446	0.00500308350379117	0.00315504796965994	0.00452752629161464	0.00381348975767442	0.00437164877286675	0.00268848848216939	0.00348061594475576	0.00312394326524166	0.00329602998809045	0.00367187149543104	0.0029774333575134	-0.000348650165928379	0.00324105253068203	0.00244355045626589	0.00344050942526194	0.00404203030755492	0.00462058938012571	0.00370310557167772	0.0040883279641427	0.00454487106604762	0.00442473954258955	0.00495002252364252	0.00445376621667833	0.0038206473176606	0.00192281586965871	0.00334721687435884	0.00375005812771186	0.00115660639613693	0.00474161785360693	0.00496103748163824	0.0049357087941479	0.00442263625673805	0.00165975439963378
2-Dehydro-3-deoxy-L-rhamnonate	0	0	0	0	0	0	0	0	0	0	0	0	0	0	0	0	0	0	0	0	0	0	0	0	0	0	0	0	0	0	0	0	0	0	0	0	0	0	0	0	0	0	0	0	0	0	0	0	0
Adenosine	0.00028391982836326	-0.0344595504890293	-0.0238887793997709	-0.0238242072560838	-0.0172071141712192	0.0439273534985176	-0.02576342572307	-0.044170345499806	-0.0696831878533374	-0.00967903354051711	0.0170884277996309	-0.0297762345889516	0.007300479686983	0.0301912499005989	-0.00372548850767551	-0.0341591446707687	-0.0338420074518339	-0.0981213594999316	-0.024091038236888	-0.0217810288641403	-0.0512855829231639	-0.00510081724199948	-0.0270478156460801	-0.0269671529796549	-0.106816263710883	-0.037697333772912	-0.106928480518092	-0.0539272026979352	-0.0751781582542216	-0.0310516770840738	-0.0481246649796866	-0.0514533851567261	0.00122474416561155	-0.0180023036754416	-0.0531113031183985	-0.0339633740854851	-0.0242148901362279	-0.079271402189837	-0.0642159513054067	-0.0215029430579185	-0.0725506737192303	-0.0329808362975837	-0.0644461104022251	-0.0926491374076975	-0.0497032666811422	-0.0587583230758108	-0.0577720075899475	-0.0672568693069848	-0.0546751546604524
CDP-diacylglycerol	-0.0115298144312883	-0.0234664108746316	-0.0121116639902505	-0.00225859786909721	0.00468357607655934	0.038367627426584	-0.0352761297988575	-0.0212589955176283	-0.0353103665412093	0.00279817316926623	0.0215120300930431	-0.0244860413281009	0.00195869774474716	-0.00543190098241053	0.0109783551966336	-0.0183721286269178	0.000608175625053553	-0.0415495912605774	-0.0122507202332017	-0.0126990001471749	-0.0192574350611762	-0.0209996770453719	-0.0201902923110362	-0.013016752717447	-0.0486489617829828	-0.00318647197381317	-0.0561304563499027	-0.0631948563262867	-0.0439277128933617	-0.0262062685963346	-0.0301603691883793	-0.00315566166933251	-0.000587339100020456	-0.0123369761677493	-0.0274440319217397	-0.000271691211569225	-0.00163762170579024	0.00739087352282186	-0.0130412683153509	-0.00536398190111903	-0.0588167708931876	-0.0301201071910331	-0.0469839308836317	-0.0620036326501816	-0.0136808069494505	-0.0137444649890557	-0.0183188493013504	-0.0234416125778734	-0.0518889219280126
Norspermidine	-0.0164347914181899	-0.077415707747768	-0.0601356368791659	-0.0561019626281198	-0.080540935574607	0.0551157151091202	-0.0870809766897859	-0.135530798953968	-0.184744266050615	-0.102611920751557	0.0145448567172601	-0.0945239990412809	0.000479607545460059	-0.0545833130328099	-0.0293494388437099	-0.0553583448619999	-0.0968548869754259	-0.204649169464048	-0.0956452026789979	0.00857400334064007	-0.101323073820843	-0.0311389237305999	-0.0371742275648299	-0.0643240236299829	-0.245197196572196	-0.0987111285240019	-0.127698101060549	-0.087322693837445	-0.190883230309194	-0.0723326463640469	-0.107950022828432	-0.0956454548685319	-0.03939790344342	-0.0546852017380399	-0.120263643938026	-0.04904770924295	-0.0810968277913439	-0.214087102885468	-0.238972090629219	-0.103543825350452	-0.197676294407011	-0.0769404735291509	-0.145664054415439	-0.214846914697501	-0.112552606573833	-0.1492811143783	-0.162768789998907	-0.142234998603891	-0.134855239312696
Propanoate	0.00219591225357847	0.00221018586137874	0.00184486793630469	0.00147512109920254	0.0009868645747763	-0.00272793315296447	0.00780158933029601	0.00449488648716763	0.00619650712269224	0.000190018152790086	-0.0014300545593751	0.0023523570631141	0.00247824744428014	0.00438680482802091	0.000195994053149434	0.00406010690911651	0.000536389419562439	0.00337417998209424	0.00157485439214003	0.00135594221909417	0.0015921168698979	0.00631619057221962	0.00100891767139029	0.00259824594645647	0.00845955275472665	0.000763716774902973	0.00493357447493147	0.00795049528521331	0.00371673818216929	0.00426822118082297	0.0029357574027221	-0.000713404404366014	0.000154209678224236	0.00198809276022966	0.00109058380582577	-0.00217992059694222	-7.59830911381543e-05	0.00218314228347808	0.00606051669429555	0.0038381866592068	0.00941631987411313	0.00482468422976315	0.00509541892444292	0.0095515069437667	0.000699128984261936	-0.000458682947244028	-0.000403412792898059	0.00297698377987968	0.00915265029813402
3',5'-Cyclic_AMP	0.00106060637417156	0.00110552007984912	0.00113533707243936	0.00107860379443375	0.00106840734036302	0.00105096463220543	0.000957609477811048	0.000954117261420082	0.00113225177314126	0.00114369555884079	0.000162894617704054	0.00110699194081376	0.00105025355280782	0.00110235824568459	0.00101121093191401	0.000728832101930938	0.00112911296428675	-0.00139298303965978	0.000926326004133141	0.000962970632585417	0.00115297887221103	0.000875375639299374	0.00110251300235097	0.00100848468133926	0.000886202721400715	0.00079123064222765	0.00111690319708232	0.00105043376109094	0.00107308368230159	0.00114871750264857	0.00115576054477726	0.00107256549298091	0.000963103502677392	0.000747117158927861	0.00115225655839618	0.00109734446820806	0.000953019907124929	0.000649503370335041	0.000979361541266968	0.00108020389034337	0.00109016607479837	0.0011271810819155	0.00114047811343743	0.000379924904304205	0.00114309391219117	0.00114172605652383	0.00108932236444956	0.00106300464225324	0.000981501840893003
Pyrene-4,5-dione	0.0636389167656837	0.156523894805484	0.115220332933045	0.12306561794727	0.0944153060946691	-0.172980520336761	0.290359333913754	0.205153453975828	0.371123604764714	0.0839213465062763	-0.0443205943799924	0.16633771619367	-0.00428112275672243	0.0811610581091996	0.00369046012604557	0.0826605561382936	0.116118829754649	0.490436008390776	0.179170578385889	0.0190779534922821	0.163388530302858	0.114561224333824	0.0711540380589025	0.0916514404867961	0.629352966001594	0.0808605980652525	0.43214658737766	0.156201112541578	0.29520567280478	0.14394015803734	0.210923729327604	0.0700604292572526	0.078649319259804	0.080755077976968	0.204454947073145	0.000586686082969079	0.09042116112145	0.254029133715612	0.367560400407837	0.150787856504172	0.467834404954766	0.212139960757017	0.405183085747274	0.490454417091591	0.192412861230665	0.182367793769938	0.233134297386215	0.287905517173723	0.335067493412799
_LBK_Dihydrolipoyllysine-residue__LPR_2-methylpropanoyl_RPR_transferase_RBK__S-_LPR_2-methylpropanoyl_RPR_dihydrolipoyllysine	-0.0360327315430928	-0.0805161816227466	-0.0582235549306674	-0.0635861545103413	-0.0499829855245382	0.126927936406118	-0.161262399661187	-0.10580106529031	-0.176654631203063	-0.0413429738388503	0.0300907415945729	-0.0947681822168105	0.0106878670089112	-0.101140079027316	0.00094902240020156	-0.0403607731649033	-0.0526108259377841	-0.183985307317436	-0.0937633317266954	0.00174208982414537	-0.0795779372369908	-0.0795742697871162	-0.0371856111113714	-0.0508412605856252	-0.279117591683359	-0.044771839290709	-0.214649157264797	-0.0852197843321119	-0.135011351689378	-0.0888587713512416	-0.112713559002963	-0.037105958265888	-0.0410587462031156	-0.040598446552831	-0.103042613246943	0.0186148924627426	-0.0500568552887184	-0.131232085548095	-0.173957715074449	-0.0857580050356879	-0.228538419599008	-0.121493835621708	-0.205216080453418	-0.234693334187514	-0.101017219133078	-0.0892284556010568	-0.11477648150747	-0.152895191098679	-0.19950295112761
D-Gal_alpha_1->6D-Gal_alpha_1->6D-Glucose	0.0491108399300101	0.0863311160347081	0.0645119131119511	0.0868510744070142	0.112593353239038	-0.224787011297199	0.294867658692031	0.158406920700901	0.258610807103607	0.0216582800623991	-0.0791421309326379	0.134938587495346	-0.0239341252744097	0.267987388462218	-0.0225011577645849	0.123049411825708	0.0488799064316071	0.256104609968319	0.0863557405998672	0.009496650786877	0.13105657939559	0.179727177700961	0.0249883774654931	0.146531294273724	0.499847873773497	0.176794208948536	0.453178092991065	0.202642736669277	0.141400974946201	0.220651752858635	0.177989311538498	0.145440674476056	0.0683839886449022	0.0359798395467952	0.138490293354181	-0.026343767311348	0.100371629174394	0.332943327169229	0.347841675496108	0.137658883372284	0.385470578390285	0.252384845399851	0.333847148848808	0.430214100344739	0.171335993047277	0.142591356441778	0.157225133827152	0.296475492126302	0.47397676377453
1-Phospho-alpha-D-galacturonate	0	0	0	0	0	0	0	0	0	0	0	0	0	0	0	0	0	0	0	0	0	0	0	0	0	0	0	0	0	0	0	0	0	0	0	0	0	0	0	0	0	0	0	0	0	0	0	0	0
5-Hydroxyvalproic_acid	0.0001369315044681	4.42712946728098e-05	0.00138144082943067	0.00134741041161129	0.00111177949989224	0.00433885000174048	0.00361850071174007	0.00375474946510349	0.0057205631689646	-0.00156382025092045	0.00130854742154762	0.0010053370214516	0.00797144474785505	0.00448623569793901	0.002006619478882	-0.00063946649696218	0.00083421252940765	0.015211000407101	0.00021333793711026	0.00530681073415693	0.00316753472465369	0.00444556656164397	-0.0002152167141906	0.00090748189926909	0.00196035302563411	-0.00066647763308319	-0.0020045626796753	-0.0005328834681613	0.00291520814497219	-0.00152206993016291	-0.00120237057161792	-0.0022498239364787	0.00012988098334309	0.00138371181233816	-0.00077199191117345	0.00090646905939534	-0.00117766454171839	0.00127199257032646	0.00687498500370275	0.00013634299086979	0.00141414722834167	0.002338969570739	0.0006132565653864	-0.00193343784283699	-0.00065967335106775	-0.00039708862318072	-0.00154821735368641	-0.00102238732362338	-0.00025095040133275
Perillyl_aldehyde	0.018667134638634	-0.024026403836667	-0.010980195579264	0.030338398850027	0.028278387983758	0.059226135800733	-0.079668367618136	-0.072245900345591	-0.118596456017694	0.050852196667367	0.020626169641097	-0.051804377801405	-0.057676318309861	-0.033411153320981	-0.006264699329254	-0.046403187708731	0.010285691477734	-0.431179833396959	0.01322009921173	-0.067829266240043	-0.065525591659085	-0.068674587715583	-0.023945733322773	-0.026488685802452	-0.137722507773448	-0.024850285790309	-0.120114800557425	-0.173304832344071	-0.135322791132573	-0.041239461287427	-0.039757052420535	-0.011585108122211	0.036441561549477	-0.040627528218621	-0.047767285206732	-0.024803889986589	0.00753406355409397	-0.045845076319635	-0.115253134010119	0.004609436140318	-0.13483034367587	-0.068084840353216	-0.08022143909637	-0.143989099550115	-0.010970358318276	-0.020836504126689	-0.00809856409814402	-0.029321829166382	-0.129353677676827
S-Adenosyl-L-homocysteine	0.169493821151513	0.205445866032523	0.180889230713896	0.222284616898778	0.125481922292565	-0.146970780998029	0.295970797079256	0.157119083721502	0.243248289271615	0.10497398694591	0.0293072244010465	0.155567803916165	0.0390758464379662	0.0532648153461873	0.0310385979499693	0.0853221962544815	0.152164165052267	0.163687861209249	0.245894113580703	0.111683353341724	0.146966788221105	0.177644224258371	0.13070629597802	0.125894871952481	0.339487874442069	0.0209369364198644	0.31895191639844	0.0440021021338414	0.144383900352463	0.169731806991709	0.219301491657309	0.0283244523132309	0.164749725679721	0.12446077684558	0.181398972809797	-0.00630613772291855	0.111652602270536	0.0929579360144468	0.109670094319789	0.185443207083172	0.291193135020686	0.239755778518104	0.335314153019928	0.252084168647901	0.203743543026192	0.122405159918349	0.185029380487552	0.244098374035467	0.194529241381212
3,5,7,9,11,13,15-Heptaoxo-octadecanoyl-_LBK_acp_RBK_	-0.18995964311466	-0.23013871031189	-0.21831059677134	-0.27992311909751	-0.27687143651401	0.0827643574725601	-0.40856944679055	-0.29547562293045	-0.43757411537213	-0.27975248184657	-0.07664287672028	-0.28088675035237	-0.0840407115774497	-0.20737188813854	-0.10613048779104	-0.10653897297953	-0.26155361011038	-0.19335812222523	-0.34877508110236	-0.0342906445828399	-0.23879178660236	-0.1915435803394	-0.10684050140114	-0.19742783729677	-0.64766044053064	-0.16955606362449	-0.36101845310779	-0.0752852720918398	-0.29205738516567	-0.2407034489677	-0.29743245304362	-0.17247210268478	-0.20908497422821	-0.13971608894174	-0.27632807551398	-0.0460485108251301	-0.23975564419253	-0.40991281022404	-0.44286768119821	-0.32830860387147	-0.47495377882532	-0.31638171570086	-0.47196557069361	-0.40033049218418	-0.33033013995177	-0.2969682535469	-0.37712680032219	-0.39391553165346	-0.28303334576559
1,6-Naphthalenedisulfonic_acid	-0.00031508607823763	-0.00032192072644095	-0.00104307643807644	-0.00109918508737208	-0.00099870543417168	-0.00280756092231915	-0.00301709130420494	-0.00215209089997728	-0.00392097603789667	0.0008562010263807	-0.00300395013393424	-0.00094492631217585	-0.00518591453244666	-0.00295984939673419	-0.0017987831167355	5.03284788049897e-05	-0.0007324798913575	-0.032456640812778	-0.00128933979105017	-0.00424221249613341	-0.00225605891728938	-0.00356057533248217	0.00038450671047141	0.00035067471803496	-0.00261689698281819	-0.00056324328072446	0.00124358239430735	0.00030197606878048	-0.00213782598408739	0.0009027048733237	0.00065653308873318	0.00113711075306989	-0.00190326662735	-0.00210001423927667	0.00039892902237434	-0.00072658873584285	0.00058566895841177	-0.00101801862068932	-0.00497409010852143	-0.00041067181359569	-0.00142592595169828	-0.0017257754141913	-0.00058764553947097	0.00105682542902938	0.00029116425193991	2.54935902773796e-05	0.00067709552859913	0.00056179483343016	-6.94651843283038e-06
S-_LPR_2-Chloroacetyl_RPR_glutathione	-0.0444461454365998	-0.0487948796157266	-0.0392888285033002	-0.0465571627471	-0.0415902523957961	0.015168666789519	-0.0039044556889483	0.009871429751645	0.00181542439931	-0.0723421547828777	0.054497955531974	-0.0445398514858219	0.033213095206983	0.132401101999861	-0.0308979636995801	-0.0128183559379763	-0.0365612063574629	0.655694857933266	-0.0349683949034165	0.022233698291904	-0.0254381630055537	0.043749256998582	-0.0579343272583378	-0.0292360444998279	-0.013651995758899	-0.0158580921859662	-0.0711238839261615	-0.0342050252632601	-0.0125653707460087	-0.0646893468646951	-0.0636980864202442	-0.0734050510757253	-0.0181335684747861	0.01918512795726	-0.0636886874942144	-0.0454628668491325	-0.0664872103762687	-0.0203336557548231	0.025831047254179	-0.0410507469640428	-0.0119135324227147	-0.0195270196451357	-0.0395587472916237	-0.0397483922406004	-0.0648713093616308	-0.0490144573337677	-0.0687041389635006	-0.0535204981419868	0.024029574366654
dTDP-L-oleandrose	0.11261491844943	0.19101670750711	0.161297169086839	0.19349581456818	0.148544678318419	-0.13862862666843	0.279402220860619	0.23019886920636	0.348253818629919	0.15662746088373	0.0244580282044087	0.191282972397389	0.0190924763969598	0.13116168275219	0.0711164311931194	0.101273541328129	0.19373321745516	0.32367214326519	0.239718595011809	0.0241561162771902	0.184654130577089	0.13852541662561	0.10739742814398	0.140019208083601	0.5293683487794	0.133225410765629	0.372933565935069	0.0974269295922294	0.26285905188177	0.16795875081639	0.238662565691579	0.13431196499043	0.124601098751731	0.118511058409629	0.22562043170035	0.0305412124138802	0.148340361410039	0.32732673585215	0.34285695880261	0.231158309310659	0.393225911051059	0.2142469004172	0.36689257598847	0.385608035519731	0.2474951787039	0.22957427968435	0.276135923686249	0.32199485390472	0.293858663313829
Uridine	-0.0082076579084458	0.000244370490433743	-0.00298967835004627	-0.00803575066681506	-0.000192435568407201	-0.023608697433834	0.00980551913467276	0.0188537223637195	0.0270786286100373	0.00501049360706429	-0.0130417510723206	-0.00794639004639347	-0.00799118358202722	0.0886249309507324	-0.00164704962523271	0.00442247988475514	0.00335965810318184	0.0811318587251872	0.0038327257862254	-0.0313429979328056	-0.0108030363387631	0.0114094144768047	-0.014327769634937	-0.00568236285623741	0.0279994222056392	0.00549920073522847	-0.0237109403599587	0.00813669229263059	0.0151041777889029	-0.0190996936321897	-0.00771437585145118	-0.0193925220687693	0.00326231892833406	0.0103726772574136	-0.00654237717278733	-0.0264626474987925	-0.0113312450521599	0.035510475990964	0.0719990208074578	0.0193415088026586	0.0346244639427176	-0.00557579716727419	0.00868845725351231	0.0304899871172105	-0.00495100694181816	0.0152681523083614	0.00425196063120914	0.0070380290133526	0.0505145153286195
Spermine	0	0	0	0	0	0	0	0	0	0	0	0	0	0	0	0	0	0	0	0	0	0	0	0	0	0	0	0	0	0	0	0	0	0	0	0	0	0	0	0	0	0	0	0	0	0	0	0	0
Tetracenomycin_A2	0.0894879822603802	0.1591058407268	0.126458966562681	0.0916236793153802	0.0850977108964499	0.0731803435912903	0.0714711694598003	0.11181139027593	0.13767906334996	0.10094831349177	0.0302392908154903	0.14364941718306	0.0918365840659603	-0.10258485891626	0.0967908646579503	0.12437481359049	0.09943085442721	-0.13180325975825	0.0946183945169803	0.19025758411299	0.17254499923682	0.0645275739826301	0.1952520035635	0.0874345909640404	0.10433141779783	0.11779217856868	0.20960147474476	0.23309649161898	0.23383839772293	0.1454506384276	0.16552283177803	0.15838804766708	0.0854514184703903	0.11096368731643	0.18942409580832	0.19660882985201	0.10976170332179	0.0693698260184803	0.0912033817311702	0.0486000206474202	0.13746089228495	0.1114577534944	0.13700386250197	0.17848547672912	0.12053549574166	0.144951988886	0.15225141073496	0.10884492392311	0.0937975727793603
N1,N5,N10-Triferuloyl_spermidine	0.0375122182330916	0.0244767053288344	0.0249471960157237	0.026652765394839	0.0387265006688913	0.040448317038893	-0.00390454240255833	-0.0178410117732044	-0.0325107713683046	0.0519997698157759	0.00675637462886725	0.0376277161091498	0.0170551547311151	-0.217830831304549	0.0289574298294228	-0.0140837085171226	0.00856661404817594	-0.41693460225702	0.0238826849819431	0.0316692081038372	0.0182070731934614	-0.0425213513222142	0.0462516839908886	0.01177939686711	-0.0679081402750707	-0.00984399653319512	-0.011064075540018	0.0039399732808536	-0.00254293919150816	0.0432511722880493	0.0276520365577917	0.0345995059629463	0.0233427132258628	-0.016128016662428	0.0347294343412048	0.056998247227539	0.0490135905417346	-0.0471562261913245	-0.0718986615482753	-0.00761265058756466	-0.0508723886624862	0.0063037733606639	-0.0108447620414327	-0.0449605474803634	0.020086370895303	-0.00351626862734555	0.0241282715260001	-0.0205813507496959	-0.129188225996245
Decanoic_acid	-0.16649570511628	-0.23322901850733	-0.19232282260823	-0.22314723917836	-0.19693056978844	0.14773925542286	-0.4059183636951	-0.26356666171553	-0.41102337573742	-0.17165524209645	-0.0166806907888899	-0.26880578033279	-0.04109215373826	-0.19216759739165	-0.0745136956588299	-0.10671105351525	-0.18482326832792	-0.05315239137307	-0.27803922005731	-0.05107364580732	-0.22791303908843	-0.20547880445351	-0.14006588334155	-0.17463777187637	-0.663769143107329	-0.15066045326887	-0.52657145237129	-0.13649647895312	-0.29836061603533	-0.26333554285961	-0.30520627059166	-0.16404903469315	-0.150615664336	-0.12479923069546	-0.27793203807724	-0.0326882923776599	-0.19690991097817	-0.35488137218098	-0.38210719698929	-0.25166782372495	-0.50885792918786	-0.31532967684067	-0.49257564878293	-0.52528382031482	-0.29059414442071	-0.2404814589236	-0.31734173492072	-0.38572425479015	-0.39807210471864
Benzyl_alcohol	-0.001007084600496	3.25497336493997e-05	0.0021558116175948	0.00646029503162163	0.00512116794621016	0.0054681317545254	-0.0083917389034076	-0.0042320039060745	-0.0022033482524357	0.0040002894110447	0.00590086102260698	-0.0022853872820469	-0.0006816503663693	0.0013780757065514	0.0035144624094864	-0.0045651602788181	0.00691955637443305	-0.0040325611355732	0.00503187539485083	-0.0022037688646879	0.0019552101148047	-0.0095778475787221	-0.0032048909361773	-0.0049802950387245	-0.0041467047321376	-0.0007678582586389	-0.0065507318933961	-0.0294608105848642	-0.0057426273851497	-0.00991110942379	-0.0030921270676218	0.0016421176629878	0.00565971941649889	-0.0013128130927673	0.0012799894576951	0.0037455349914597	0.0031519535674775	0.0076277303529283	0.0012737236329329	-0.000788206203024399	-0.0138471062532069	-0.004925218311422	-0.0014908610088375	-0.0212009036513997	0.00568825909497051	0.00688790052081994	0.00748942425773575	0.0035873481727261	-0.0155687858450523
4-Hydroxy-2-oxopentanoate	0.012754584302268	-0.0106262605657295	-0.00272916297805537	0.00998616855217541	0.000423749494398357	0.0259752520312091	-0.00705631686837879	-0.0247175808258978	-0.0421946501233235	-0.00768883804698348	0.0255632410949845	-0.0216756128880799	0.00767018028742708	0.0072682984925653	0.0106132496940059	-0.00395740312307333	-0.0021925856185824	-0.05977974959012	-0.00376901736145122	0.00437756929261354	-0.0238599495393625	0.00652033205005301	-0.00681848919667352	-0.000836566775245767	-0.0553729444933126	-0.0140270317147669	-0.0279879255141854	-0.0384586570539479	-0.063193338663554	-0.0116692664899711	-0.0203465218230564	-0.0154134886287367	0.00691403350169259	-0.0021238414219063	-0.0301520253830757	-0.0147505884154311	-0.00506261716492665	-0.024606561875327	-0.0470401588570653	0.00235484489940913	-0.051057673398647	-0.0106226405632397	-0.0312237636671124	-0.0580560805725121	-0.0122158579782055	-0.0289836892773887	-0.0339544010514973	-0.0227652437879512	-0.0290368367679205
Nicotinate_D-ribonucleotide	-0.0166286111665165	-0.0191113588310265	-0.0209431949810116	-0.0318657282611116	-0.0265939824369176	0.00300369015443157	-0.0233594155856537	-0.0164220878688543	-0.0162776886271524	-0.0275371352905921	-0.0204070435250303	-0.00800403048733828	-0.000104901509500224	-0.0202395433960552	-0.0185743335520557	-0.0143840617646079	-0.0294083476650281	-0.0183194625129768	-0.0342800857748829	-0.000152537924407004	-0.00888417217064426	-0.0133624231869936	-0.0086314189667433	-0.018299846681833	-0.0247097260548569	-0.0182891805163027	-0.013873934458085	0.0279859487450342	0.00352182817521744	-0.011697031267571	-0.0172879740897342	-0.0116496809561326	-0.0345691498622772	-0.0195881746028632	-0.0154559056825024	-0.00264971716482995	-0.0239527533688579	-0.0433167520762089	-0.0313539235493248	-0.034062874901211	-0.012814747269286	-0.0163722312915881	-0.0232998255227053	-0.00866644013693373	-0.0284328677054866	-0.0216551425928982	-0.0253466035784163	-0.0301179173412768	-0.0156284114420156
Divinylprotochlorophyllide	0.00161965047511527	-0.0106369420889684	-0.00821901799870823	-0.0104577091608237	-0.00628249094387154	0.0267983988695261	-0.0191239198645658	-0.0126335294341638	-0.022847655772123	-0.00706040959707744	0.00601668865691638	-0.0099470574180696	0.007583105187996	-0.0129387794236225	0.00280900963265536	-0.000768037723517453	-0.00815879738511538	-0.0445156592749352	-0.0157505814864338	0.00260639881024876	-0.0108094717721998	-0.00817146584447768	-0.00348208379229872	-0.00503241592857043	-0.038748217861129	-0.00629128279434416	-0.0290100769095615	-0.00425762461867976	-0.0177673203908828	-0.0110296905571644	-0.0155984649766562	-0.00484168899416231	-0.00918669724885883	-0.00579514622342699	-0.01591391287553	0.00221944365540452	-0.00735585472980266	-0.0208332410718534	-0.0222238456953609	-0.0107529741314641	-0.0293667905840396	-0.0156439188963092	-0.0287167205448396	-0.0303949476487843	-0.0162186919821815	-0.0143637886549171	-0.0188631602049601	-0.0240325529150695	-0.0254239227115676
L-Selenocysteine	0.00172051563197101	-0.0345237204072015	-0.0159991128452975	-0.0032203912511535	0.003041811023027	0.0506248227590645	-0.024297146650708	-0.0492046694445055	-0.06762897631532	-0.0083140427160365	0.0363141563714345	-0.0160601000892805	0.0051538303124215	-0.061941023847805	0.00320087173873601	-0.032553311825524	-0.019393057308929	-0.08990216614357	-0.0192367426848415	-0.00203983835316501	-0.028294348357258	-0.0259782538769905	-0.023883987526167	-0.00461153322135149	-0.0683534128782795	-0.018427941615353	-0.0509278794655695	-0.075160295584122	-0.0818573048658625	-0.00707986664204449	-0.0320368751275725	-0.00961632498887299	0.00887116563541551	-0.028208211964583	-0.0338184337341915	-0.003088872382534	0.00510174434879049	-0.048481581835743	-0.0802693194534085	-0.019484416690309	-0.0792992561146945	-0.0111706949034405	-0.044419584959656	-0.097001792160672	-0.0169948075537435	-0.0421474067629195	-0.033994866560706	-0.034836419586186	-0.086606831724329
2-Phytyl-1,4-naphthoquinone	-0.0502636978101565	-0.0387066168860692	-0.0457815103055386	-0.0561296292074913	-0.0581356435527809	-0.0788553265545531	0.00964348397279391	0.0097779074699762	0.0236528714476858	-0.0713880940961924	-0.0340188137925552	-0.0330448839911632	-0.0393270422807213	0.108526718079313	-0.0377288860116072	0.0174098291011417	-0.0421955183741543	0.282559204915946	-0.0472052871457898	-0.0481752862177749	-0.0390351279847838	0.0306589747910069	-0.0405852761884158	-0.00974615757797714	0.0637566755288459	-0.00850176041910755	0.0165081336043573	0.0588877090072621	0.00150261079336467	-0.0288006379282204	-0.0325871894349801	-0.0489076103217778	-0.05794265306975	-0.00583957375040312	-0.050465447466705	-0.0796470834395659	-0.0655990661101269	0.0235851676202712	0.0510826408820879	-0.00127286664449233	0.064636071173358	-0.0135710136931064	-0.0041545895361037	0.0783320931576998	-0.047541226081659	-0.0342094083190236	-0.0555094197263744	-0.00484451486541593	0.117171905725705
8,11,14-Eicosatrienoyl-CoA	-6.21500481228303e-05	8.94343092661988e-06	0.00048502296901314	0.00113400947286504	0.00082227243810769	0.00097421898194528	-0.00111099922622999	-0.00042482364877394	8.99137245570498e-05	0.0004987425719121	0.00043709318549539	-0.00032093335287912	0.00031889080101062	0.00048422602995242	0.00051226820955435	-0.00065986144650764	0.00112319554953705	-0.00094568315815317	0.00063523769219914	-4.72772438336803e-05	0.00057769082696723	-0.00126198927673862	-0.00038017042952919	-0.00090132238322141	-0.00057694827500384	-0.00033839087892989	-0.00096559757686309	-0.00418792167038612	-0.00058373912134623	-0.00143675887850377	-0.00041255338675101	0.00015936804097429	0.00080925287013795	-0.00039846964030238	0.00024684770318149	0.00071608951477567	0.0006415429678227	0.00105346744681846	0.00060465369989282	-0.00015487904102697	-0.00185559746770429	-0.00044955308926079	-4.177245691466e-05	-0.00254550386880033	0.00091564129390693	0.00112606925878045	0.00104288664954689	0.00055331437952687	-0.0021924752418484
3-Oxohexanoyl-CoA	9.0205620750794e-17	-1.04083408558608e-17	4.33680868994202e-17	3.46944695195361e-17	3.98986399474666e-17	4.5102810375397e-17	-1.38777878078145e-17	5.20417042793042e-17	4.85722573273506e-17	5.03069808033274e-17	4.85722573273506e-17	4.33680868994202e-17	4.85722573273506e-17	2.77555756156289e-17	4.33680868994202e-17	3.46944695195361e-17	3.98986399474666e-17	9.71445146547012e-17	4.33680868994202e-17	4.16333634234434e-17	4.33680868994202e-17	8.32667268468867e-17	9.19403442267708e-17	4.5102810375397e-17	-1.04083408558608e-17	-6.93889390390723e-18	3.98986399474666e-17	3.46944695195361e-17	4.85722573273506e-17	-1.04083408558608e-17	3.12250225675825e-17	3.81639164714898e-17	4.16333634234434e-17	4.85722573273506e-17	5.20417042793042e-17	4.5102810375397e-17	2.94902990916057e-17	5.55111512312578e-17	4.85722573273506e-17	3.98986399474666e-17	5.20417042793042e-17	4.5102810375397e-17	3.81639164714898e-17	5.20417042793042e-17	8.84708972748172e-17	3.64291929955129e-17	3.38271077815477e-17	4.16333634234434e-17	-6.93889390390723e-18
1,4-beta-D-Mannan	-0.0346506884326367	-0.0890932933783852	-0.0833153445352885	-0.0967978519899648	-0.0601048662793215	-0.00544084885018048	-0.0258140163398268	-0.0833450672629628	-0.117814409846262	-0.0977985204372311	-0.0409161523725392	-0.0632085288729642	-0.0197551253781487	0.0313612973789925	-0.059310257929845	-0.0235131942372386	-0.120013005918	-0.0747551258843422	-0.112045717318149	-0.0249844339255576	-0.0855108665925486	-6.64563900145687e-05	-0.0646898325015397	-0.0371417448808424	-0.126202374016876	-0.0428681555964292	-0.0512583942447076	0.02271914772858	-0.122410370479249	-0.0192564394822017	-0.0840863064470367	-0.0640225733238422	-0.0566314220884088	-0.0641454888999788	-0.102437797702877	-0.0663418202566026	-0.066186801545199	-0.107922475385282	-0.0886453006457821	-0.0894762141009791	-0.0770369964228941	-0.0298928292044662	-0.0868359543109505	-0.0540993967772234	-0.10575200904049	-0.120264050535093	-0.133614970358424	-0.10363405185642	0.0146889932154615
Ethylene_glycol	-0.0058221642945217	-0.00743729707618634	-0.0143060209187996	-0.0207648751917677	-0.0132551172157577	-0.026362481850267	0.0026408514601699	0.000276225315095968	-0.0013342699184612	-0.025176437752003	-0.0110288761027956	-0.000774919285241316	-0.00913087562159642	-0.015087039911031	-0.00728147705057491	0.0149316354181394	-0.0203548003203198	0.0252348234792162	-0.0219826999036682	-0.00402480674365041	-0.00831027209258572	0.00295734455899199	-0.00134647107579783	0.00224078579634651	0.0151820782714809	0.000296063016565651	0.033319811068787	0.0517723459106781	0.0031050929485999	0.00397772538030183	-0.00364388018583672	0.00152213696079506	-0.0264558175293563	-0.00857049601808313	-0.00772106701761349	-0.0116170947573952	-0.0128620163073549	0.00799383243625446	-0.000242740689207543	-0.0138158579539084	0.0156219198648586	-0.00182577643375481	0.000290094096651317	0.033260116484088	-0.0126672126970354	-0.00846395896880914	-0.01618330047997	-0.00386779834292528	0.028153321400628
cyclo-Dopa_5-O-glucoside	0	0	0	0	0	0	0	0	0	0	0	0	0	0	0	0	0	0	0	0	0	0	0	0	0	0	0	0	0	0	0	0	0	0	0	0	0	0	0	0	0	0	0	0	0	0	0	0	0
S-_LPR_4-Methylthiobutylthiohydroximoyl_RPR_-L-cysteine	0.0296984714619148	0.0305312718594055	0.0373561200960923	0.0408031204495807	0.0427284554932324	0.031957281464296	0.053127597727394	0.0506730840748633	0.0646914988229193	0.023649691204266	0.0433102440812995	0.040137837182673	0.0694276421323063	-0.0610030933038109	0.0422844999266507	0.0148750837827686	0.0358483162618206	0.125328691205266	0.0317043846477434	0.0628270406640215	0.0477095088294826	0.0369793960525208	0.030361809501343	0.0325689087989363	0.0454154346822641	0.0214422191912422	0.0221443886075565	0.0327151613922843	0.0500482190541487	0.0272366242773456	0.0269611508426532	0.0196361386048133	0.0246732305015463	0.0292117176993138	0.0279023869770516	0.0360148656698754	0.024669860740772	0.0425123882067336	0.0689557274778861	0.0295184941041523	0.0335118654064769	0.0394477541363685	0.0290916289741686	0.0197509583253901	0.0251960889164032	0.0205819270842302	0.0209508164607166	0.0159714095494182	-0.0172789166988096
D-Glucoside	0.0385513293861401	0.0629769493402002	0.0279286062883903	0.0282800409381601	0.0845045885135702	-0.24967542417259	0.34484423922635	0.19265112244673	0.34184180326843	0.0366855165233502	-0.07606101640192	0.18795722970154	-0.04157866338329	0.30169106862742	-0.03097531518981	0.06334603414426	0.0183786032620903	0.44179742461591	0.0926510444630901	-0.0965688464524699	0.09770735559648	0.152283645921	-0.0142463397817099	0.0995886410389502	0.67694785878237	0.12650947807501	0.42770018756864	0.24763884785348	0.22323608190797	0.17651162445938	0.16350717198326	0.0678771235831803	0.0274238973846703	0.00710815014751009	0.13266040187928	-0.10753558642912	0.06790864472383	0.33343792239483	0.47921989096358	0.14564042818093	0.52233160964628	0.23516361375654	0.39474307045869	0.54492663000207	0.13895704729664	0.14019496514419	0.17848835522655	0.27917515490248	0.52144219972222
Chlorophyllide	0.0104529302708814	0.0257371565324339	0.0248126646487395	0.0350278821385617	0.0299290584075188	0.0313911365563239	-0.0120210658970139	0.031022349993844	0.0239281300917603	0.0483235740852068	0.0364979548703802	0.0106833248647754	0.000526501995699702	0.0182012474650654	0.0346214548356165	0.0153380107652876	0.0556836415012315	0.0286015882414945	0.0449616508989325	-0.00333933345752535	0.0149472821741357	-0.00707151531393191	0.0201935481538676	0.00588358856792137	0.000836909143826503	0.0073921754792432	-0.0339453112834814	-0.0461935592747047	0.0244092857941448	-0.0188676158516931	0.01168602018251	0.0130685474903373	0.0165217542318694	0.0299816684270826	0.0156930803336973	0.0165895918681467	0.0207804443334369	0.0456657532515884	0.0249652416714643	0.0468016557329298	-0.00267496530429034	-0.0153484770223482	-0.00327406323534307	-0.00988919805381905	0.0261166357953856	0.0398076701148583	0.0388182324264157	0.0180731310091424	-0.0259061418746841
2,2-Dichloroacetaldehyde	0.0445830769410679	0.0488391509103994	0.0406702693327309	0.0479045731587113	0.0427020318956883	-0.0108298167877785	0.00752295640068837	-0.00611668028654151	0.00390513876965461	0.0707783345319573	-0.0531894081104264	0.0455451885072735	-0.0252416504591279	-0.127914866301922	0.0329045831784621	0.0121788894410141	0.0373954188868706	-0.640483857526165	0.0351817328405268	-0.0169268875577471	0.0286056977302074	-0.039303690436938	0.0577191105441472	0.030143526399097	0.0156123487845331	0.015191614552883	0.0691193212464862	0.0336721417950988	0.0154805788909809	0.0631672769345322	0.0624957158486263	0.0711552271392466	0.0182634494581292	-0.0178014161449218	0.062916695583041	0.0463693359085278	0.0653095458345503	0.0216056483251496	-0.0189560622504763	0.0411870899549126	0.0133276796510564	0.0218659892158747	0.0401720038570101	0.0378149543977634	0.0642116360105631	0.048617368710587	0.0671559216098142	0.0524981108183634	-0.0242805247679867
_LPR_E_RPR_-4-Oxobut-1-ene-1,2,4-tricarboxylate	-0.00928986068544147	0.0142748138568536	0.0108646782182817	0.0159869722374027	0.0150559547719076	-0.0153960847633553	-0.00206394827679758	0.0285001345151865	0.0329431364680636	0.0201930686278135	0.00217623213311611	0.00476048336028591	-0.0169104373217435	0.00903453811707438	0.00618469319804541	0.0146822544396663	0.0320119918196872	0.0804642483003424	0.0220753346709849	-0.00794411780290956	0.0170545164493599	-0.00588845928252107	0.00638834238476536	0.0119847682824213	0.0447005484113577	0.01874900922794	0.0182351319109388	-0.000811385515354032	0.031498185030645	-0.00239218939588442	0.0160851893337503	0.0221040714987428	-0.000488294585983526	0.0145325193377313	0.0176666493248192	0.00981679836354565	0.0121304474703561	0.0577153107112094	0.038166403304393	0.0301111169237375	0.0295175177814952	-0.000196400920140477	0.017659135448806	0.0351310113560079	0.0259744656702208	0.0381501775381729	0.0337787948634105	0.0336335612170149	0.017607838086963
_LPR_Z_RPR_-4-Hydroxyphenylacetaldehyde-oxime	0.0227845156532621	0.025183172670957	0.0186358828182491	0.0252481665938044	0.0220582631403861	-0.010844269519969	-0.00191664225936155	-0.00114267249342166	-0.00837125613470404	0.040251906722856	0.00151969959740055	0.0222897610502339	-0.026129333498543	-0.0930448485724873	0.0181056084693018	0.00937123692279435	0.0234771130956255	-0.240759730351992	0.0291032061690574	-0.0112400935027566	0.00950852746362665	-0.0273227969750376	0.0294608377727201	0.0227910145356827	0.0125580395927168	0.0211065988144262	0.0372184736094648	0.00724039914835685	0.00426381363209755	0.0315666110959014	0.0336499395861399	0.0430962819379326	0.0200890659976283	-0.000803166043426902	0.0346699516453829	0.0238121917987636	0.0367840392698544	0.0222132771751455	-0.0220041672786085	0.0220719534251509	0.00177211856718165	0.00447180627350519	0.0173931603862989	0.0145747637231036	0.0358385957617167	0.0261266712182492	0.0411227785479662	0.0291350116207138	-0.0237949105860134
1,1-Dichloroethylene_epoxide	0.0445830769410679	0.0488391509103994	0.0406702693327309	0.0479045731587113	0.0427020318956883	-0.0108298167877785	0.00752295640068837	-0.00611668028654151	0.00390513876965461	0.0707783345319573	-0.0531894081104264	0.0455451885072735	-0.0252416504591279	-0.127914866301922	0.0329045831784621	0.0121788894410141	0.0373954188868706	-0.640483857526165	0.0351817328405268	-0.0169268875577471	0.0286056977302074	-0.039303690436938	0.0577191105441472	0.030143526399097	0.0156123487845331	0.015191614552883	0.0691193212464862	0.0336721417950988	0.0154805788909809	0.0631672769345322	0.0624957158486263	0.0711552271392466	0.0182634494581292	-0.0178014161449218	0.062916695583041	0.0463693359085278	0.0653095458345503	0.0216056483251496	-0.0189560622504763	0.0411870899549126	0.0133276796510564	0.0218659892158747	0.0401720038570101	0.0378149543977634	0.0642116360105631	0.048617368710587	0.0671559216098142	0.0524981108183634	-0.0242805247679867
p-Tolualdehyde	-0.000275017933002949	-0.000817892946481749	-0.00495749333853023	-0.0085191214028844	-0.00671989915335423	-0.0120407875297403	0.000681657841314009	-0.00274406747298309	-0.00777458687832179	-0.001544344277263	-0.012604152542072	-0.000352766660784982	-0.0126737276538904	-0.00877546364931859	-0.00703124029191149	0.00360648444529069	-0.0091887010916237	-0.0645168000498094	-0.0056884945499925	-0.00862706041021569	-0.00751678931861639	-0.000424020448208489	0.00287696976735712	0.00419095449166467	-0.000581499114680789	-7.00506152185969e-06	0.00843015928348692	0.0256731095871921	-0.00102703522773309	0.0103514905957362	0.00357693240386579	0.00142534077595819	-0.00664836239024369	-0.00406316572648939	-0.000751295359753681	-0.00537263018981409	-0.00139503489532225	-0.00796250574226122	-0.0126563948666843	-0.00075859090955569	0.00942292436191061	-0.000317484288469889	-0.000445193817014131	0.021148684036936	-0.00453906993009143	-0.00605851915333388	-0.00473393668812399	-0.00192413988659108	0.0133372406451827
p-Cymene	0.0467405943024316	0.0514819733933744	0.0462584459777639	0.0587740070644191	0.0553721064731317	0.00318304254062299	0.0220196440536117	0.0206684568552858	0.0219324405422056	0.0704233049631062	0.0141710578482573	0.0516190673486599	-0.000971802114684908	-0.156376593160559	0.0481397966812028	0.0184271749686376	0.0513837284305062	-0.3622061307194	0.0573736028504831	0.0133198861304476	0.0397101055625017	-0.0243087381450839	0.0562163646570991	0.0445542751946301	0.0387426704458993	0.0374110049618354	0.0621481252999522	0.0190759106099738	0.0287443005353919	0.0559314446249494	0.0600616602390718	0.0710241395820765	0.0411562535217031	0.0087803212225622	0.0633734355741449	0.0532177614566594	0.0660930305651944	0.0546746344562654	0.006440949362925	0.0449969706704956	0.016724734628134	0.0264015588089138	0.0399551892012177	0.0262784167377669	0.0653953099018032	0.0496689843753546	0.07037130437856	0.0504565216179145	-0.0451759724195549
Heme_O	-0.0594920738794963	-0.0657118849506089	-0.0670927602675782	-0.088250870877071	-0.0747812493570208	-0.041590052056283	-0.016280702483376	-0.028731561158514	-0.030790340462824	-0.0898116292435221	-0.041433497011945	-0.047036235230673	-0.021300085434921	0.047072479935323	-0.0569112528633868	-0.015101054384618	-0.0850126327564844	0.227830733378326	-0.0806962050143297	-0.029825964244385	-0.0605381603538239	0.012446361613877	-0.0505499568546257	-0.042521035905497	-0.042894135192124	-0.0557567619141378	-0.0567040672356126	0.043751771678142	-0.029784628933535	-0.04148091026512	-0.0649968131162597	-0.0853322439409074	-0.0757561933655899	-0.030747911635393	-0.0791094486996448	-0.0758665976686861	-0.0826785061335866	-0.0782456930273184	-0.027256970029112	-0.0538824879025525	-0.002961052117262	-0.033668799141356	-0.0549545407787535	0.00709312893957001	-0.0928501650881588	-0.0873946613217237	-0.101752452578934	-0.0758823872330262	0.033159652149015
D-Aspartate	0.024018813621665	0.00794255161833402	-0.006117071531587	-0.019124060086926	-0.012337821557238	-0.034576613250346	0.020525346355849	0.033647568395163	0.038252630179507	0.014649240983913	0.015845006566061	0.025949306819497	0.01885384015212	0.008258807579794	0.016934023353465	0.000918850273285005	-0.003512718459703	0.10879624560645	0.00155152312023502	-0.0546737604396936	-0.003814666473821	0.004452438496752	0.010229524726853	-0.015030169449868	0.032385244737015	0.00933007745423201	-0.01046143952416	0.040513596101109	0.064527066740061	-0.017581230693473	0.00282918489735801	0.00428982120605101	-0.032000069368183	-0.00334023661819099	0.011453928384652	-0.021944327040019	-0.014725598436049	0.021965162606888	0.066069026798715	-0.007240644085689	0.031579005186518	-0.03785223393144	-0.005324215206502	0.046922590476511	-0.018394837405915	0.00832118430913201	0.012910430952165	-0.009354293534173	0.014968453781759
3alpha-Hydroxy-5beta-androstan-17-one	0.00062892226965921	0.00054935183507847	0.00143328360270945	0.00181931804557735	0.00139085926172935	0.00329719685296033	0.00264405502221293	0.00276699574819059	0.00419421606174816	-0.00043836139216174	0.00331120460467349	0.00116652415589927	0.00554014677769673	0.003274239095575	0.0017296317825645	0.00039118740000436	0.00173642118025768	0.0197356069864708	0.00054927442178188	0.00389957870146005	0.00266851865583737	0.00289783015851116	-6.140455645923e-05	0.00062521104007915	0.00171494216868902	-0.00013100699092979	-0.000939243141576417	4.80774093173601e-05	0.00221563384399073	-0.00049477774798182	-0.00025172100600024	-0.00101551264237171	0.00103704125584699	0.00304352945752834	1.78441060566502e-05	0.00140196880496763	-0.00019625988930983	0.00072976363752592	0.00513489258167073	0.00056653721253465	0.00148744816920153	0.00213827200315921	0.0009920406056878	-0.00076821427650248	0.00011171190018511	0.00021145683494361	-0.00055206765361502	-0.00027522189182733	0.00013690032876287
Zeinoxanthin	-0.0467405943024316	-0.0514819733933744	-0.0462584459777639	-0.0587740070644191	-0.0553721064731317	-0.00318304254062299	-0.0220196440536117	-0.0206684568552858	-0.0219324405422056	-0.0704233049631062	-0.0141710578482573	-0.0516190673486599	0.000971802114684908	0.156376593160559	-0.0481397966812028	-0.0184271749686376	-0.0513837284305062	0.3622061307194	-0.0573736028504831	-0.0133198861304476	-0.0397101055625017	0.0243087381450839	-0.0562163646570991	-0.0445542751946301	-0.0387426704458993	-0.0374110049618354	-0.0621481252999522	-0.0190759106099738	-0.0287443005353919	-0.0559314446249494	-0.0600616602390718	-0.0710241395820765	-0.0411562535217031	-0.0087803212225622	-0.0633734355741449	-0.0532177614566594	-0.0660930305651944	-0.0546746344562654	-0.006440949362925	-0.0449969706704956	-0.016724734628134	-0.0264015588089138	-0.0399551892012177	-0.0262784167377669	-0.0653953099018032	-0.0496689843753546	-0.07037130437856	-0.0504565216179145	0.0451759724195549
2-Oxohept-3-enedioate	0.00235177171087075	0.0171038221939226	0.0163000662050495	0.0244308242584831	0.021582036397279	0.0296799853021278	-0.015609388856792	0.0256887568773397	0.02045405297894	0.0396046449142531	0.035112229759139	0.00731484386895975	-0.00183915839747489	0.0254340137347622	0.0387346094054272	0.00918443272353708	0.0457216531420426	0.0308142681800505	0.0348243264278673	-0.00981694237148117	0.00664755949868123	-0.00866895750707419	0.0151527307298181	-0.00275070327336979	-0.00725924653106835	0.00851959910810579	-0.0441244041093489	-0.0481153419856731	0.0178065145443411	-0.027965561837064	0.0015962148342108	0.00190931000339295	0.0180774158110532	0.0275438895499939	0.00679576903311713	0.00665526657827575	0.0124392839412459	0.0442990890139883	0.0439829681625385	0.0425240888348959	-0.00821143220851284	-0.0219304984748405	-0.0110767445341241	-0.0155269325136009	0.0150739452000645	0.0300781927675828	0.0277908177964131	0.0071112390674325	-0.0192004394988861
L-Methionine	0.011161569463863	0.00998344619961677	0.012237488120232	0.0174110732977684	0.0186037181383825	-0.0103371434133107	0.0233969625282626	0.0129823165746245	0.0271545210997463	0.0179393413211038	0.00777664822221974	0.0148142183850135	0.00534236291676932	0.0447232371947092	0.00637798668212308	-0.0105573317398073	0.0142204171926019	0.0457114392841897	0.0233450238308015	-0.0171308264100078	0.0082052039559683	0.0071940917110167	-0.00643215786948004	-0.00365974387575219	0.0339434654779596	0.00120475922608065	0.00128643981667464	-0.032749703107551	0.00955898908028757	-0.00338655931126208	0.00776521754121479	-0.0050833683062339	0.0201623401934807	0.00415579619803852	0.0124986666918512	-0.011443471160215	0.0115881189004075	0.0231635454638728	0.0414861897507427	0.0172985405995768	0.019950084855911	0.0124205134137939	0.0287863100324052	0.00639216301549594	0.0174378015507785	0.0193066494093526	0.0253798368927556	0.0221200309056089	0.0106697678287592
Clavaminic_acid	-0.00027512908981802	-0.000379408668257557	-0.000381898590760391	-0.000370744696685272	-0.000360229097199775	-0.000387260416508501	-0.000381481514823603	-0.000374016402225774	-0.000352708585769648	-0.00038416221487382	-0.000387632760663091	-0.000387549680904466	-0.000385470028209703	-0.000383945005070838	-0.000351827542478692	0.00196513287846345	-0.000309885863290557	0.00123553298836951	-0.0003382146080045	-0.000380162053190567	-0.000388091202008263	-0.000380542842094197	-0.000375407720145583	-0.000381379601926889	-0.000340523976883239	-0.000358034820037014	-0.000386510762137619	-0.000381161232496278	-0.000384002840138442	-0.000381491399438506	-0.000384210444315613	-0.000386631334267939	-0.000271476123097828	-0.000303759549570753	-0.000386491799434336	-0.000371510813634447	-0.000332416358569337	-0.000378386223742136	-0.000360098756244975	-0.000382106392857552	-0.000319914230262024	-0.00038522349714823	-0.00038214792657843	-0.000168677047588638	-0.000386678461126035	-0.000369381696886719	-0.000380429060174005	0.000155336305112845	0.000308608831674416
Phosphocreatine	0	0	0	0	0	0	0	0	0	0	0	0	0	0	0	0	0	0	0	0	0	0	0	0	0	0	0	0	0	0	0	0	0	0	0	0	0	0	0	0	0	0	0	0	0	0	0	0	0
Taurochenodeoxycholate	0.03125882560377	0.00993651566077003	0.01013323292239	0.0299332027403501	0.04991162983744	-0.08863041787985	0.143645729045106	0.05557620695424	0.088054845547729	0.0226528165197	-0.00547976136110995	0.04347538723718	-0.00241998525795006	0.149333714457379	0.00107585961734991	0.01919728901789	0.01003545133309	0.097665318888284	0.0410003118306199	-0.04516946421773	0.00421830141760005	0.085435221139293	-0.0301566221751199	0.0513759524811601	0.185346137477145	0.04607753888294	0.112496405387873	0.064596912207591	0.00237720646259998	0.065786698850629	0.0403134686431399	0.00668681073750999	0.0343556164512	0.00254307696305012	0.01058672416912	-0.07496880258181	0.0260584996439699	0.126045845062984	0.159032648171917	0.080904300612446	0.143582992796342	0.091096926973913	0.11474135597048	0.131628683667153	0.0450115154922199	0.0248279686467501	0.0294663480362301	0.083987908926084	0.173162936776977
Rhodovibrin	-0.00031508607823763	-0.00032192072644095	-0.00104307643807644	-0.00109918508737208	-0.00099870543417168	-0.00280756092231915	-0.00301709130420494	-0.00215209089997728	-0.00392097603789667	0.0008562010263807	-0.00300395013393424	-0.00094492631217585	-0.00518591453244666	-0.00295984939673419	-0.0017987831167355	5.03284788049897e-05	-0.0007324798913575	-0.032456640812778	-0.00128933979105017	-0.00424221249613341	-0.00225605891728938	-0.00356057533248217	0.00038450671047141	0.00035067471803496	-0.00261689698281819	-0.00056324328072446	0.00124358239430735	0.00030197606878048	-0.00213782598408739	0.0009027048733237	0.00065653308873318	0.00113711075306989	-0.00190326662735	-0.00210001423927667	0.00039892902237434	-0.00072658873584285	0.00058566895841177	-0.00101801862068932	-0.00497409010852143	-0.00041067181359569	-0.00142592595169828	-0.0017257754141913	-0.00058764553947097	0.00105682542902938	0.00029116425193991	2.54935902773796e-05	0.00067709552859913	0.00056179483343016	-6.94651843283038e-06
Caffeyl_alcohol	0.000421008574062017	0.000372017796486217	0.000845034699145347	0.000857321988521657	0.000693324066118957	0.00154002118101911	0.00135849415354872	0.0010226530085182	0.00217885243703128	-0.000126767165078823	0.000351696435957627	0.000697605782742707	0.00282099271772508	0.00164038954215676	0.000933424053297247	9.0432690145805e-05	0.000730646124382447	0.00531911791426632	0.000260534218178033	0.0019970281988597	0.00147048523327145	0.00146037094374726	9.27880261767139e-05	-0.000158747764504723	0.000833566954382647	-0.000210293654906612	-0.000352151732765886	0.000149039732760868	0.00121322883731799	-0.000126368265762769	1.32961284646909e-05	-0.000430822155416408	0.000449561820475467	0.000614483055286457	0.000147111225078207	0.000671269710654557	-8.82021843066102e-06	0.000104750310502111	0.00254066707194415	0.000392551562119267	0.000704697771671337	0.00119722385609703	0.000617701909740967	-0.000396501405216536	0.000191071432601403	0.00019015460252256	-0.000185666463995503	-3.41302371554711e-05	8.55078640121039e-05
2-Hydroxy-cis-hex-2,4-dienoate	0.0155134279302723	0.015946949553421	0.0160716755529602	0.0159370996049262	0.0156196201019416	0.0160092255280463	0.015842095229334	0.0151422312702145	0.0162117061260197	0.0162394187717819	0.0121232283606778	0.0161095264110054	0.0160859084974449	0.0156598907983909	0.0159619175859494	0.0152307167797653	0.0154858085170829	0.00584951605433936	0.0160600139114814	0.0160405324120626	0.0162194887370627	0.0157059568387888	0.0160894753352237	0.0147856348930573	0.0160102681448283	0.0153578058692341	0.0155694534477668	0.0119108209764914	0.0154012645882056	0.0159416695644143	0.0162274352362726	0.0160104797304008	0.0156932942681005	0.0139432332018799	0.0162308404171693	0.0147247215155434	0.0157215326350602	0.0154171178139045	0.0148468911421541	0.0154687497447649	0.0162200708230964	0.0160864239709486	0.0159747199425075	0.0138606202033909	0.0158439254409222	0.0160486147254342	0.0161026191079778	0.0158356519142432	0.0155603375973113
cis-1,3-Dichloropropene	-0.0006669251852634	-0.00052893724622046	-0.001811703293559	-0.00236619217573247	-0.00144465005311686	-0.00488972295054379	-0.00368991423129723	-0.00414172609741685	-0.00569335122480953	0.0010343119584783	-0.00473757076422087	-0.00152328442011906	-0.00822473358465083	-0.00460557824118734	-0.00247708312986552	-0.00021903238315146	-0.00222402134952331	-0.0222025586820387	-0.00035548376507986	-0.00557187433123895	-0.00361185191087522	-0.00414705257712737	0.0004148710692647	-0.0014159238124705	-0.00214050116066294	0.00032085847020422	0.0016425383464048	0.00023780077201435	-0.00299150379057501	0.00107707663091977	0.00065051095430972	0.00187262021759921	-0.00067277509344492	-0.00428578259681816	0.00030335165449548	-0.00172792324683223	0.0007661925239289	-0.00072633493441378	-0.00697603758752436	-0.00065521120732069	-0.00170588313876307	-0.00280100914004079	-0.00107028056816352	0.00185268668511096	0.00018937681443886	0.00017965780599233	0.0011645745343045	0.00076226705250126	0.00021132076106898
2-Hydroxyestradiol	0.000215141083574453	0.00011800900853159	0.00146197125907686	0.00141545946897166	0.00120037647134842	0.00432489852814874	0.003674242355779	0.00364854983717249	0.00577548703712558	-0.00147309098336927	0.00129221672484764	0.00108357905750739	0.00797783747521767	0.00449770980031152	0.00204781516898384	-0.000574702405570994	0.000921925012110241	0.013263263720035	0.000216887178199103	0.00534694589248512	0.00325725696320134	0.00448105560746279	-0.000132875029902769	0.0007413140494718	0.00195635834032154	-0.000657218087190472	-0.00192494163126856	-0.000459528393123356	0.00298491475025359	-0.00143477218422588	-0.00112697887181642	-0.00217778102611925	7.02661982144837e-05	0.00140962721409291	-0.00068223190757258	0.00097733571896562	-0.00109141071188551	0.00119509087895965	0.00695473865125891	0.000216618830793338	0.00136558739646425	0.00242825992395419	0.000699023809321484	-0.00184758588282334	-0.000568944083516573	-0.000307769395682121	-0.00146964868337021	-0.000942818620505948	-0.000184152618110469
N-Acetylputrescine	-0.0432458211633745	-0.115837748839046	-0.0824115088327914	-0.0688781717781934	-0.0411978514675373	0.117712275113853	-0.162370946283202	-0.139087024233488	-0.233249955691467	-0.0323336824268539	0.0539142158630722	-0.107145161099394	-0.0299476313145911	-0.147346213500574	-0.00556810982241485	-0.072171064425662	-0.0679992982963976	-0.334782818777955	-0.0949665081579166	-0.0556070682259993	-0.133453414925564	-0.105334762743047	-0.0710474658869275	-0.059698044090019	-0.314937832061486	-0.0794319242235136	-0.272410126047161	-0.154322631634854	-0.223167917536432	-0.100244885040503	-0.141527551090411	-0.06961485473019	-0.0461606081412976	-0.0733728009676562	-0.147911964634813	-0.0349122429618456	-0.0526602517402677	-0.157857446921697	-0.238926172066811	-0.0675851834796102	-0.268115462827588	-0.138325263648442	-0.233867452442131	-0.288489498646632	-0.117808169084791	-0.130493041536519	-0.143356484600158	-0.173134882662827	-0.257323646434401
ADP-ribose	0.00363893608240851	-0.00161477596540616	0.00947671466193256	0.0284832826141503	0.01493473942683	0.0561142858152364	-0.048188260124721	-0.0174381191298432	-0.035535447190306	0.0224094592828528	0.0605246266888815	-0.00659309204647851	-0.000317368458958578	-0.0708940811216681	0.0505397130629139	-0.000344413489217654	0.0390361558952903	-0.0777089647050246	0.0106035648897784	0.00452172179989296	0.000714029066625432	-0.0388321203116471	0.0101086933772734	0.011926944741409	-0.0400337528255545	0.0199979340977658	-0.0226687942739161	-0.0622375948288476	-0.0391303164049126	-0.0197310925765981	-0.00847884240768604	0.0358615152297603	0.0137824970666349	0.00545062952400044	-0.00192290384162708	0.0340988967169888	0.0250692413048215	0.0318649323771876	-0.0328749166787765	0.0221212636337724	-0.070257828098518	-0.0288545919940351	-0.0396821175359416	-0.0779859053240579	0.0224728377473484	0.0181805079973234	0.0112636217811004	0.00169919701722243	-0.0750741098506971
Erythromycin_C	0.0011715629959075	0.0011156280514605	0.0089866803412658	0.0082776738768102	0.0112555801923594	0.024871581580561	0.0258529285723348	0.0229538018421291	0.0386749528116137	-0.0100805084826059	0.0111316586534562	0.0070395452481922	0.051286864882401	0.0297131039844156	0.0119285797425991	-0.000315298876951101	0.0044295022392552	0.119313329984584	-0.0008328094876318	0.0358000731359609	0.0206930506352484	0.0303368558049912	-0.002705310888341	-0.0010277538767353	0.0136265912604657	-0.0048021926670171	-0.0122888219189774	0.0045951123132601	0.0202166732711968	-0.0072017775668535	-0.0072382189332081	-0.0151684242937887	0.000978121526446499	0.010386653309416	-0.005966467716621	0.0055933778591322	-0.0074750479745145	0.0102480801059744	0.050449283920142	0.0008530638201939	0.0131804974937707	0.0174579462619034	0.00516886842862	-0.0028711107084403	-0.0062818816216303	-0.0025843580611439	-0.0118742527173724	-0.0078135016235131	0.0024138487524719
Thymidine	-0.0194638821649576	-0.0297292787683348	-0.0231312884729197	-0.0295975946402098	-0.0300716606205023	0.033607747334205	-0.0542284982770717	-0.0395240362018779	-0.0560283537802723	-0.017899167240239	0.00545024138846134	-0.0400367055083607	-1.57685871290392e-05	0.0389338351330569	0.00294780441074877	-0.0221686366037415	-0.0207374498220824	-0.0261583879638484	-0.0309007039996886	-0.0187806056345975	-0.0381436652217018	-0.0247976338128007	-0.0218782980583336	-0.0368694400833326	-0.105283593518308	-0.0269446247382054	-0.100089949516986	-0.0552758552867457	-0.0481641345131166	-0.0534792048244191	-0.0499382142696604	-0.0400365501540456	-0.00718129284322316	-0.00677749252691257	-0.0407478663976381	-0.0114831778174984	-0.0244486682996455	-0.0523040556323843	-0.0306056947803119	-0.0266846029763002	-0.0777862945613836	-0.0490921660071699	-0.0680972257157216	-0.0858794999148514	-0.0411442553462524	-0.0323215534117664	-0.044137086816588	-0.0592117343810526	-0.0439489620206319
Indole	-0.0182049836454314	-0.0265637406623858	-0.0210984963314071	-0.0203030436824287	-0.0178578875393755	0.0267589801647509	-0.0620820803844197	-0.0429988324612956	-0.066554515395037	-0.00951292013512237	0.00630389790783718	-0.0292977912473313	-0.0165818001833027	-0.0561713384254906	0.000224712345778005	-0.0251965865915434	-0.0169183588103396	-0.135076511911945	-0.0288436988213925	-0.0143035757623167	-0.0306987741551246	-0.0434748928991768	-0.0120647670045558	-0.0223765464268594	-0.0894622810932817	-0.0183362172175024	-0.0645470788701088	-0.0409072369115326	-0.0505275424524608	-0.0305503952008851	-0.0347489857090105	-0.00895587777585888	-0.0142377184364009	-0.0209585972098598	-0.0295690644833178	0.00364603529567961	-0.0125694878040783	-0.0428388969623187	-0.0690971307829877	-0.0271165121558743	-0.0795232262188074	-0.0455870857977646	-0.0646614061938358	-0.0791690472859679	-0.0271959266081452	-0.0261097740844946	-0.0303692918883369	-0.0445206502939115	-0.0752255647839302
4-Hydroxyvalproic_acid	0.0001369315044681	4.42712946728098e-05	0.00138144082943067	0.00134741041161129	0.00111177949989224	0.00433885000174048	0.00361850071174007	0.00375474946510349	0.0057205631689646	-0.00156382025092045	0.00130854742154762	0.0010053370214516	0.00797144474785505	0.00448623569793901	0.002006619478882	-0.00063946649696218	0.00083421252940765	0.015211000407101	0.00021333793711026	0.00530681073415693	0.00316753472465369	0.00444556656164397	-0.0002152167141906	0.00090748189926909	0.00196035302563411	-0.00066647763308319	-0.0020045626796753	-0.0005328834681613	0.00291520814497219	-0.00152206993016291	-0.00120237057161792	-0.0022498239364787	0.00012988098334309	0.00138371181233816	-0.00077199191117345	0.00090646905939534	-0.00117766454171839	0.00127199257032646	0.00687498500370275	0.00013634299086979	0.00141414722834167	0.002338969570739	0.0006132565653864	-0.00193343784283699	-0.00065967335106775	-0.00039708862318072	-0.00154821735368641	-0.00102238732362338	-0.00025095040133275
_LPR_plus_RPR_-epi-Isozizaene	5.92259653865848e-05	5.60119813913414e-05	5.67129769903444e-05	5.40256230292277e-05	5.76638458544612e-05	5.37184420744004e-05	2.88830418078237e-05	6.31966358507444e-05	-3.83153884523909e-05	6.16690334324357e-05	5.96423569325315e-05	5.44285717021078e-05	5.64538168815621e-05	5.17901963762969e-05	6.13203920630742e-05	4.67819181300004e-05	5.34441270652978e-05	2.96515269830668e-05	2.39464791826169e-05	6.11603629154498e-05	5.49444950735804e-05	-6.53300301124991e-06	-4.19237686147981e-05	4.11067225728607e-05	5.72386587166511e-05	4.72596382677765e-05	1.96059818623418e-05	5.44362933998654e-05	-1.63941342618097e-05	5.51177524677557e-05	5.31242861894269e-05	5.02775450994487e-05	6.31503658436103e-05	3.75804798201613e-05	5.15757198941284e-05	4.06431838070411e-05	5.72253290300452e-05	5.08349229807291e-05	4.7521613238179e-05	5.01727258251915e-05	5.79489690868413e-05	5.64128811200774e-05	5.78404231468345e-05	3.97362247227703e-05	5.41450330630197e-05	1.42044536868156e-05	4.37196240580584e-05	1.60208492285815e-05	2.67336960362557e-05
Episterol	4.25618486814451e-05	9.3796040590531e-05	4.6888097177759e-05	0.000101684189568541	9.30525580228184e-05	7.8486150984567e-05	9.16430002483651e-05	-0.00014133814060181	5.40718794533128e-05	0.000103719729852588	-0.000342814459510893	0.000101584504502915	1.12484124485413e-05	5.07334036574253e-05	0.000101256562251235	8.77458947904723e-05	-6.7975303031748e-05	-0.00684380984632692	0.000103719729852588	-0.000120440269605894	9.00286276191555e-05	-0.000112147005788968	5.19173064679025e-05	1.84658514778973e-05	9.20547144272804e-05	2.16141701482877e-05	9.42238632815637e-05	9.69060452773659e-05	-5.0929377931694e-05	9.20161251564043e-05	3.64429237465485e-05	8.57709356093924e-05	2.54124031654244e-05	-3.4559261912142e-05	4.99897870996704e-05	9.09982622375063e-05	9.73360818495331e-05	8.36971402083915e-05	0.000100093578121447	7.45581086833309e-06	9.61394530170044e-05	9.86671095317273e-05	9.49702481342646e-05	8.83936685021945e-05	8.92416313555479e-05	6.21202186089889e-05	7.93486557801713e-05	8.97382516451127e-05	5.60060072093161e-05
N2-Succinyl-L-ornithine	0.00585524956537468	0.0154221197220755	0.00962539298704575	0.0101773863179668	0.00622361032900562	-0.04266761472229	0.0418128131809631	0.0251660139966158	0.045688456304461	0.00177788788341575	-0.0175939613744292	0.0158374409399166	-0.003091157393557	0.0236624741467024	-0.0116881618508874	0.0146612673564921	0.00712137274308843	0.0970622545676567	0.0184984410989017	-0.00188260363198607	0.0169175234412699	0.021339077607997	0.000824627267067946	0.00917388276639656	0.0707440691518964	0.006938575146913	0.0507897042858066	0.0242608934851952	0.0338009045801186	0.0183499262421378	0.0235483729049921	0.00170836817946021	0.00567434334701207	0.0065058102805453	0.0200440511525753	-0.0114741159074468	0.00396897274823852	0.0282467541785242	0.0462865008258852	0.0148359967315917	0.058506366839454	0.0287632909984246	0.0488577443392176	0.0598410305983976	0.0186849996180332	0.0159874531783181	0.0221412986126544	0.034718749822949	0.0522760364185101
3-Methoxyanthranilate	-0.00922837606933991	-0.0270052680645398	-0.0213112499620398	-0.03212124166958	-0.0166456058042401	0.03726527449827	-0.0259241864561699	-0.0385094686284901	-0.05444321191051	-0.0184235351473299	-0.00741468321938976	-0.0139913512395098	0.0180269568458002	-0.0614542381439898	-0.0191823668517799	-0.0325108834857599	-0.0428171143823302	-0.0547284715376199	-0.0334909178685399	0.0183493219733899	-0.0215030323690399	-0.0182126131771301	-0.00996468066621015	-0.0327748783275199	-0.10665081072097	-0.0472550014950301	-0.0732122008399698	-0.01513593732912	-0.0312872397269	-0.0126802723368997	-0.0324096236812799	-0.0364246336191298	-0.0178135402958399	-0.0249083378849901	-0.0286440012329399	0.00378048577087986	-0.0170794400234597	-0.10183086064759	-0.0783396109112	-0.05260962125806	-0.0675971232906201	-0.0200977854482498	-0.05079995124265	-0.0712389642181299	-0.0453089390065	-0.0531852530027002	-0.0462430328525598	-0.0710378723676102	-0.0840122535766898
D-Ribulose_1,5-bisphosphate	-0.0221989064621545	-0.027495537774627	-0.0255286645218785	-0.0231048261751301	-0.0177042043842143	-0.0190269917440857	-0.0362809157758805	-0.0228621939946408	-0.0376809362045918	-0.0151438142795144	-0.011089119688858	-0.0255043816332524	-0.0330314685619841	-0.0605567532720352	-0.0353849459563595	-0.0101602971755693	-0.0183420504177689	-0.0480978501652218	-0.0189753192948351	-0.0392929535520685	-0.0365358707396601	-0.0375406311331616	-0.0288406408030691	-0.0247427066663601	-0.0403326409850614	-0.0607462689370461	-0.0616458957267024	-0.0291433328209201	-0.0302674664963885	-0.0332850259098537	-0.0315061025811556	-0.033750555103935	-0.0578535665016091	-0.0292458224604294	-0.0372861653519753	-0.0308006345545324	-0.0274289499681844	-0.0509487619224631	-0.0964383304255111	-0.0176773531745412	-0.0317435922274555	-0.0378434750362884	-0.042057500688564	-0.0357867681083136	-0.0305292053377722	-0.0291436482628952	-0.0294679347977366	-0.0313275462877232	-0.0748145328249303
trans-Dodec-2-enoyl-_LBK_acp_RBK_	0	0	0	0	0	0	0	0	0	0	0	0	0	0	0	0	0	0	0	0	0	0	0	0	0	0	0	0	0	0	0	0	0	0	0	0	0	0	0	0	0	0	0	0	0	0	0	0	0
Dihydrotestosterone	-0.136426722975298	-0.224849236383213	-0.168513248374122	-0.180402751347655	-0.14645448697618	0.243937323234169	-0.452965376895626	-0.295967668875095	-0.492957682967501	-0.117599154054988	0.0590255269814225	-0.240853837300973	-0.0266681825086367	-0.284018101711522	-0.00251511434957041	-0.14031932214736	-0.15166920833751	-0.609131466487838	-0.253098371680276	-0.037689636515074	-0.226119995108871	-0.238627628133258	-0.104627811652563	-0.161642723612116	-0.797033859439436	-0.141734655303625	-0.589022558906815	-0.248846010101217	-0.373046646611491	-0.245986505617516	-0.304816637640009	-0.115214728404243	-0.124572033206222	-0.126287767948875	-0.274611479678665	0.0147408090179324	-0.136552331539742	-0.354580047257023	-0.491173746623877	-0.223637338504096	-0.641180293002038	-0.333901550031475	-0.559640164888668	-0.657175819697746	-0.266373278093184	-0.242493489755613	-0.306743452267479	-0.404119728616784	-0.552134027439439
2-Hexaprenyl-3-methyl-6-methoxy-1,4-benzoquinone	0.0375122182330916	0.0244767053288344	0.0249471960157237	0.026652765394839	0.0387265006688913	0.040448317038893	-0.00390454240255833	-0.0178410117732044	-0.0325107713683046	0.0519997698157759	0.00675637462886725	0.0376277161091498	0.0170551547311151	-0.217830831304549	0.0289574298294228	-0.0140837085171226	0.00856661404817594	-0.41693460225702	0.0238826849819431	0.0316692081038372	0.0182070731934614	-0.0425213513222142	0.0462516839908886	0.01177939686711	-0.0679081402750707	-0.00984399653319512	-0.011064075540018	0.0039399732808536	-0.00254293919150816	0.0432511722880493	0.0276520365577917	0.0345995059629463	0.0233427132258628	-0.016128016662428	0.0347294343412048	0.056998247227539	0.0490135905417346	-0.0471562261913245	-0.0718986615482753	-0.00761265058756466	-0.0508723886624862	0.0063037733606639	-0.0108447620414327	-0.0449605474803634	0.020086370895303	-0.00351626862734555	0.0241282715260001	-0.0205813507496959	-0.129188225996245
3-Carbamoyl-2-phenylpropionic_acid	0.0030946476132386	0.0018514224120291	-0.000871354865375498	-0.0080409203626755	-0.0060806257505495	-0.0049571907040668	0.0161353277490989	0.0085407804642589	0.0075130463718587	-0.0049491799986641	-0.0089090006563298	0.0060289695950173	0.0064284463120966	0.0015407069746475	-0.0028098734809458	0.0078377744892613	-0.0087275882086374	-0.0055585238760999	-0.0064182241901624	0.0072301996370587	0.000465983510383901	0.0174593538999293	0.0060001118682589	0.008653303492927	0.0085381888730842	0.0015869541842552	0.0100438659877008	0.0469983465857624	0.011589154981981	0.0165709351985884	0.0062444667979203	-0.0018914989554462	-0.0069443308133827	0.0033281264065313	-0.000402599053008497	-0.003899721947705	-0.0047976893464723	-0.0108201501297848	0.0023179897297524	0.0029473436383082	0.0237390195238899	0.0106966319046798	0.0046502938411991	0.0284198898916665	-0.0073763800801695	-0.009785789034156	-0.0108323673384175	-0.0046424473696426	0.0253021216990398
5-Dehydro-4-deoxy-D-glucuronate	-0.011174953229529	0.0187135217499687	0.00385599987843693	-0.00843190324622406	-0.00105830558161324	-0.0481049155898265	0.0260784018166558	0.0391331721067296	0.071108151421119	-0.00579867797785377	-0.0300802817519791	0.0264472881452564	-0.00914613492350802	0.0556348040605269	-0.00622082917417111	0.0225340572351952	0.00370964375732902	0.126518166551775	0.0039132502705429	-0.00493838029078608	0.0307487357715628	0.0117814910477981	0.0107625352272763	0.00318010985727207	0.104304818763803	0.0243610176486865	0.0799917632860129	0.0647471765150647	0.0808287345679353	0.0100188673768858	0.0271706966879106	0.0185713495871764	-0.010798765954065	0.00935420154968919	0.0356931206241482	0.00333041628517344	0.000916930753166678	0.0635174385760376	0.0964113433695853	0.00404642135596411	0.0878275204513393	0.0212958260815838	0.0598431567737436	0.107040147356967	0.0199843066743846	0.0439632484914463	0.0389764600187317	0.045266600498328	0.0967009970322359
Propane-1,2-diol	0.0019620790136851	0.0068852476465066	0.0054188659849768	0.010998094203683	0.000312650731939451	-0.00656297946961786	0.0086830491472729	-0.0014089924112328	0.006752806181437	-0.00900409077329975	-0.00156386154250296	0.0081078861081945	0.0029784240320685	-0.0067149529792202	-0.000617996248534203	0.0119448826972431	0.00591673525949854	0.0150853443919882	0.0040992617988458	0.0237108134425473	0.0220448222648911	0.00305129277334446	0.00830696933945515	0.0086412450765759	0.0213476472707589	0.0122951158874062	0.0589143189312329	-0.00101012126124245	0.00670784421240555	0.0174973687612305	0.016757179146598	0.0252204879174533	0.000455948614378303	0.000856359416928403	0.0184432412968004	0.0199939500349189	0.014765053561335	0.0161166990213885	-0.00500546554217415	-0.0083380325644329	0.000150987873709003	0.0190793333130984	0.0226586004354217	0.0091887293446494	0.0217969772739926	0.0094193880696022	0.013361088230151	0.0220610556920433	0.0149726027830603
4-Chlorocatechol	0.00141108925249758	0.00163224994489956	0.00602543875077266	0.0067911647532275	0.0077854894633503	0.0136453430935991	0.0108983541205825	0.00971965143732397	0.0194039853922905	-0.00269688871650588	0.00190542678218738	0.004029938362834	0.0253994061772218	0.0153546335347583	0.00706048195471788	-0.000601091268455214	0.00452101358059368	0.0123244939134839	6.56204270471986e-05	0.0164303269065057	0.0118337260718737	0.0116332503058192	-0.000837937534745172	-0.00165131214031201	0.00510142684308299	-0.00397224600162792	-0.00601257187996558	-0.00277282881329752	0.00909335324338165	-0.00423498620668196	-0.00294788174910982	-0.006156950377767	0.000927760648428529	0.00348982262722188	-0.0013722107218273	0.00487541331613332	-0.00151882581419925	0.00579906322892552	0.0256641109963244	0.000968689560001533	0.0040290342877413	0.00881112727782765	0.00355780379392558	-0.00427139072275244	-0.000472374933429854	0.00134560710323308	-0.00324781627719668	-0.00181191580913719	-0.00145450400013075
o-Cresol	0	0	0	0	0	0	0	0	0	0	0	0	0	0	0	0	0	0	0	0	0	0	0	0	0	0	0	0	0	0	0	0	0	0	0	0	0	0	0	0	0	0	0	0	0	0	0	0	0
p-Hydroxyphenylacetothiohydroximate	-0.0285269084660073	-0.029415643807945	-0.0283694397548265	-0.0325254465727705	-0.031472875300873	-0.007085699883735	-0.0272746691550593	-0.0277192822327342	-0.0260165460113056	-0.0337301996868719	-0.0321785854278433	-0.0330982919344808	-0.0181407772499053	0.0907161972882265	-0.0303559201840516	-0.0151903826597197	-0.0314188140225654	-0.0060153612206819	-0.0325371941353752	-0.0270269675280606	-0.0270164581942342	-0.0066425402475296	-0.033067120389684	-0.0335966626756716	-0.0317888434217984	-0.0262444118582593	-0.0344332105265339	-0.0281200490790242	-0.0298315457829519	-0.0344384018441991	-0.0341993697758613	-0.034804562898602	-0.0236951089750998	-0.0188250643898978	-0.0338688546936726	-0.0304214878107432	-0.0321449087152865	-0.0322643081007592	-0.0185064435577441	-0.0286654302839584	-0.0203313679127062	-0.0219898078744651	-0.0239227605455486	-0.0226220690338304	-0.0314779705380335	-0.0231662851453741	-0.032825069178089	-0.0237849111729313	0.0196927654512815
Toluene-4-sulfonate	0.0313114559282036	0.034460109062145	0.0310213830133715	0.0393569381913298	0.0370971753768768	0.00221351257754019	0.0146686606039653	0.0138182782894104	0.0147277025050796	0.0471313369531666	0.00831070366189688	0.0345436623423067	-0.000629515923722498	-0.104117991356979	0.0321512784530252	0.0123976643316266	0.0344381082642939	-0.247888152702975	0.0380768656745823	0.00887525029789439	0.0266548460220755	-0.0162848570922201	0.0376467466159318	0.0297487014991521	0.0256321775906613	0.0247921997583197	0.0415881890347266	0.0128833197141941	0.0192730907861309	0.0374700572304138	0.0402235555837487	0.047462011072713	0.0271377334031321	0.00569568685645296	0.0424314240271924	0.0356590250257827	0.0442443006443461	0.0359718137617373	0.0044197355240528	0.0301185349695221	0.0111310116598349	0.0177834784749622	0.026819195801885	0.0177012699135048	0.0437793402456312	0.0332931723684608	0.0470463019698842	0.0337979978255616	-0.0300194318534222
Ferulate	0.0225083785482379	0.0241008957898212	0.0223166236454002	0.0273294016232104	0.0259237848551948	0.00222675598116855	0.0134102436868005	0.0145467658775186	0.013380615994643	0.0317033024308808	0.0160073995213341	0.0250042518867584	0.00371871249328502	-0.0767058363814383	0.0234926815801758	0.00816677325123226	0.0255665361014897	-0.0524685359725905	0.0281040941928744	0.0121513851765311	0.019561699681185	-0.00614969917896391	0.0267022914808872	0.022435034992628	0.0210663618625849	0.0200357509228042	0.0288227624273741	0.0114657633538017	0.0172097665465614	0.0265069312859171	0.0285394731307261	0.0324098479074467	0.0211513309570071	0.00737415134526846	0.0296131876921039	0.0247746018795825	0.0298931745706204	0.0261749357622662	0.00566756977550073	0.02233612938256	0.009872055915741	0.0132962245776278	0.0185824150885788	0.013262105857044	0.0295601278566149	0.022282646301867	0.0318097721935253	0.0222384622764883	-0.0217105351784565
3-Methyl-1-hydroxybutyl-ThPP	0	0	0	0	0	0	0	0	0	0	0	0	0	0	0	0	0	0	0	0	0	0	0	0	0	0	0	0	0	0	0	0	0	0	0	0	0	0	0	0	0	0	0	0	0	0	0	0	0
Coenzyme_F420	0	0	0	0	0	0	0	0	0	0	0	0	0	0	0	0	0	0	0	0	0	0	0	0	0	0	0	0	0	0	0	0	0	0	0	0	0	0	0	0	0	0	0	0	0	0	0	0	0
3-Hydroxy-2-naphthoate	6.18245926680172e-05	5.87762170334284e-05	7.26934212616596e-05	7.0053317174564e-05	7.27214711494955e-05	4.32549336004353e-05	9.90304427905388e-06	2.62908612232102e-05	5.74001057788396e-05	7.27653456052945e-05	-0.000473488579858843	5.6505526085583e-05	-8.02773063074706e-07	5.67124342552712e-05	3.23556627908443e-05	4.51284104997869e-05	7.24988449026858e-05	-0.00157853161348226	-2.72945304200275e-05	1.25025833694384e-05	7.24009225897765e-05	-1.28765936250472e-05	6.85213130667325e-05	2.84519672382523e-05	-3.70862671729595e-05	-3.46884404605505e-05	6.41264158165402e-05	6.69547603940865e-05	4.97941519699298e-05	7.27060996386661e-05	7.27380155159558e-05	5.00662857733115e-05	-4.69795660525155e-05	-3.79275467616175e-05	7.27653456052945e-05	7.23270564361662e-05	7.24852802917215e-05	-0.000217048690908871	5.43291787710028e-05	5.26556093134286e-05	2.55201559746932e-05	7.27237824953284e-05	7.26693805792913e-05	7.25530114610664e-05	7.27653456052945e-05	7.21684388595291e-05	5.62494611493452e-05	6.44194757392921e-05	4.37140163930885e-05
2-Hydroxylamino-4,6-dinitrotoluene	-0.0987163583297201	-0.18611110879134	-0.14777021652472	-0.12374492098496	-0.10174331670069	-0.0359150690930203	-0.0973953559159701	-0.15032085890442	-0.19212227526047	-0.1193718486391	-0.03765397403488	-0.15764076842257	-0.07380962722016	0.0411306207722699	-0.11597323150973	-0.15688569707625	-0.14224796880954	0.0770747882206297	-0.12810931238552	-0.1719082621396	-0.19404803160586	-0.0827401871597602	-0.20521668422971	-0.12020946929156	-0.2109822285188	-0.16504718006371	-0.28281367558473	-0.2482324289481	-0.26512563744983	-0.1581309107645	-0.19793245545931	-0.19481268128621	-0.10326495876623	-0.13587202520142	-0.21806809704126	-0.19282834408113	-0.12684114334525	-0.17120068666607	-0.16954299264237	-0.10120964190548	-0.20505801557557	-0.13155553894265	-0.18780381374462	-0.24972444094725	-0.16584443474816	-0.1981372418887	-0.19849444358752	-0.17988279629072	-0.17780982635605
2,4-Dichlorobenzoate	0.0944556263552341	0.155075168601421	0.127666317685275	0.152924931747118	0.128909406712445	-0.112422529860248	0.235591612389794	0.165500845477006	0.276906649892916	0.119650303526672	-0.0208299205366129	0.170437026843403	0.0115662691029671	0.175869293573189	0.0387167971014971	0.0814277313036281	0.133350491192553	-0.0148136528375999	0.182057781628304	0.026344438215548	0.160642843519175	0.116691202519297	0.0896855650786501	0.089805168742384	0.411396770982508	0.0939603167856251	0.33036446466475	0.071900932625273	0.209529417124211	0.151634240174105	0.19968937158722	0.105576985987169	0.104803540637399	0.075988389142175	0.191177205570832	0.0251750656071481	0.124751175014863	0.228986728530545	0.274940466973692	0.159100540375379	0.319997893535151	0.19806519181642	0.326778342526077	0.32518698806146	0.199906937625475	0.183093889815939	0.228896461921666	0.270177967971503	0.278409481924006
3-Chlorocatechol	0.00360894272992806	0.00731506002841634	0.00617920475004764	0.00764424321035135	0.00588731668159514	-0.00792942668350369	0.00844628886373898	0.00574115356608928	0.0132601104569013	0.00523728915569779	-0.0105771648022553	0.00688733361944889	-0.00104117943807147	0.0081056835445488	-0.00069824746528617	0.00204189623007943	0.00623678584831202	-0.0349293311251302	0.00777746599056467	-0.000820782012216272	0.00789722128385712	0.00289805808215778	0.000750684021928752	0.000998959199192524	0.0181130106959255	0.00209127020080633	0.0156032130621918	0.00161887935191447	0.00919399010493468	0.00638777290839183	0.00928206695137702	0.00372752060326048	0.0035355077226952	0.000218940681235527	0.0091910722216266	0.000454939094842042	0.00552823304095858	0.00896661366896754	0.0134168244163582	0.00609581203113765	0.0140739962763824	0.00943836203274321	0.0158948814720952	0.0142336957567852	0.0101573009855354	0.00949945612410386	0.0114168363780845	0.0132971390375196	0.0120741776826427
Retinoate	-0.0001369315044681	-4.42712946728094e-05	-0.00138144082943067	-0.00134741041161129	-0.00111177949989224	-0.00433885000174047	-0.00361850071174007	-0.00375474946510349	-0.00572056316896459	0.00156382025092045	-0.00130854742154762	-0.0010053370214516	-0.00797144474785504	-0.00448623569793901	-0.002006619478882	0.00063946649696218	-0.000834212529407649	-0.015211000407101	-0.00021333793711026	-0.00530681073415692	-0.00316753472465369	-0.00444556656164396	0.0002152167141906	-0.000907481899269089	-0.00196035302563411	0.000666477633083189	0.0020045626796753	0.0005328834681613	-0.00291520814497219	0.00152206993016291	0.00120237057161792	0.0022498239364787	-0.000129880983343089	-0.00138371181233816	0.000771991911173449	-0.000906469059395338	0.00117766454171839	-0.00127199257032646	-0.00687498500370274	-0.00013634299086979	-0.00141414722834167	-0.002338969570739	-0.000613256565386399	0.00193343784283699	0.000659673351067749	0.00039708862318072	0.00154821735368641	0.00102238732362338	0.00025095040133275
Carbamazepine-10,11-epoxide	0.0001369315044681	4.42712946728098e-05	0.00138144082943067	0.00134741041161129	0.00111177949989224	0.00433885000174048	0.00361850071174007	0.00375474946510349	0.0057205631689646	-0.00156382025092045	0.00130854742154762	0.0010053370214516	0.00797144474785505	0.00448623569793901	0.002006619478882	-0.00063946649696218	0.00083421252940765	0.015211000407101	0.00021333793711026	0.00530681073415693	0.00316753472465369	0.00444556656164397	-0.0002152167141906	0.00090748189926909	0.00196035302563411	-0.00066647763308319	-0.0020045626796753	-0.0005328834681613	0.00291520814497219	-0.00152206993016291	-0.00120237057161792	-0.0022498239364787	0.00012988098334309	0.00138371181233816	-0.00077199191117345	0.00090646905939534	-0.00117766454171839	0.00127199257032646	0.00687498500370275	0.00013634299086979	0.00141414722834167	0.002338969570739	0.0006132565653864	-0.00193343784283699	-0.00065967335106775	-0.00039708862318072	-0.00154821735368641	-0.00102238732362338	-0.00025095040133275
Lipoyl-AMP	0	0	0	0	0	0	0	0	0	0	0	0	0	0	0	0	0	0	0	0	0	0	0	0	0	0	0	0	0	0	0	0	0	0	0	0	0	0	0	0	0	0	0	0	0	0	0	0	0
_LPR_Z_RPR_-2-Methyl-5-isopropylhexa-2,5-dienal	0.0531476339222381	0.0584826605542925	0.0555462614272989	0.0585668220697027	0.0544999066340063	0.0441375033708332	0.0340206589354218	0.0391944643568351	0.0371384971053703	0.0680605480634868	0.0306752782879533	0.0516549312940983	0.026478577245402	0.0408598388392918	0.0463762451145024	0.0324755740646078	0.058022974922614	-0.106427768563268	0.0584329214041503	0.0345247377256406	0.049232364208889	0.0325034737592983	0.0547299900537262	0.0493026684668717	0.0455358817515922	0.0545416422762815	0.0633587625019661	0.0305016202596994	0.042521741774227	0.0606521492891979	0.0639851453339834	0.0668717637410892	0.055903707269861	0.0404253847098464	0.0644577588593384	0.0536651891575277	0.0635174462075715	0.0536152303306496	0.0267249164422544	0.0533908551536294	0.0464848980512249	0.0478527551366426	0.0565669303861305	0.0481013819010975	0.0652609972062837	0.0653525800999617	0.0701744394787253	0.0617399106886487	0.0458207931210445
Dihydrocoumarin	-0.000453179179747822	-0.000416380399686291	-0.000547257084586799	-0.000522800445151273	-0.000547313184367267	-0.000274452651374606	3.3306295327427e-05	-0.000117921157659594	-0.000318226430827533	-0.000547400933287461	0.00341000471082393	-0.000392852329600318	-5.5056458202298e-05	-0.000399212250179876	-0.000174241996670226	-0.000338643057604756	-0.000546867931869326	0.0192521966701258	0.000516608677219199	1.4021367211997e-05	-0.000544326941223265	0.000237094986492468	-0.000507510533597329	-0.000137554108196079	0.000588808119814729	0.000445410648711462	-0.000468316504275401	-0.000498137922634754	-0.000330671287609052	-0.000547282441342862	-0.000547346273102574	-0.000337754053986107	0.000899306834009869	0.000473581875765519	-0.000547400933287461	-0.000541552164029551	-0.000546840802649653	0.0014338276273187	-0.000377307846308433	-0.000361663567575271	5.6434276763381e-05	-0.000547317807059116	-0.000547209003219734	-0.000546976264980603	-0.000547400933287461	-0.000541548354673394	-0.000396297152532834	-0.000480950240855908	-0.000293649278843165
UDP-3-O-_LPR_3-hydroxytetradecanoyl_RPR_-N-acetylglucosamine	-0.098441292712856	-0.238696305318052	-0.16014921686927	-0.136552103547289	-0.103192093125368	0.303591046998756	-0.465563138512601	-0.327123820053964	-0.522619841940928	-0.096449642049917	0.106723065653524	-0.268845821927223	0.00282745963236597	-0.171336769511745	0.00475845208082293	-0.158998364905567	-0.126153180751133	-0.571678641369072	-0.236972764186548	-0.0628543286038719	-0.232470262172141	-0.251812419251301	-0.149078053233701	-0.183043347279223	-0.83237761784517	-0.131333406401342	-0.635295997714044	-0.416776176639217	-0.451932137958211	-0.290366884369468	-0.335057302519979	-0.103982429605547	-0.0823234652644509	-0.143477343459433	-0.292640450581955	0.0126759023864299	-0.118318848968709	-0.31821587018249	-0.466874866567	-0.235126077808318	-0.72759816009642	-0.352542461158035	-0.57548914212384	-0.777537232965369	-0.247822994236792	-0.221414702596923	-0.287765143694669	-0.389497414607053	-0.593828284391003
Levopimaradiene	0.0467405943024316	0.0514819733933744	0.0462584459777639	0.0587740070644191	0.0553721064731317	0.00318304254062299	0.0220196440536117	0.0206684568552858	0.0219324405422056	0.0704233049631062	0.0141710578482573	0.0516190673486599	-0.000971802114684908	-0.156376593160559	0.0481397966812028	0.0184271749686376	0.0513837284305062	-0.3622061307194	0.0573736028504831	0.0133198861304476	0.0397101055625017	-0.0243087381450839	0.0562163646570991	0.0445542751946301	0.0387426704458993	0.0374110049618354	0.0621481252999522	0.0190759106099738	0.0287443005353919	0.0559314446249494	0.0600616602390718	0.0710241395820765	0.0411562535217031	0.0087803212225622	0.0633734355741449	0.0532177614566594	0.0660930305651944	0.0546746344562654	0.006440949362925	0.0449969706704956	0.016724734628134	0.0264015588089138	0.0399551892012177	0.0262784167377669	0.0653953099018032	0.0496689843753546	0.07037130437856	0.0504565216179145	-0.0451759724195549
Palmitoyl-CoA	0.035730872000045	0.0538929803477919	0.0572344732738437	0.0797758513276033	0.0817284737030836	0.0131777283858564	0.050184150492765	0.0658518547727469	0.0856327216356829	0.0919759477830173	0.036365410724517	0.0528904737352333	0.0103951978242394	0.0487970015943993	0.0430171220921042	0.0298838848721286	0.0908784118557151	-0.0435844994576829	0.092474260390166	-0.00117605343357696	0.0572579724563098	0.0144535260896755	0.0252153680836609	0.0489923735117667	0.121901429119896	0.0496022005968406	0.0404769900217685	-0.0356688060079107	0.0535609756997415	0.0363441020632924	0.0621961698377607	0.0620189996154321	0.0533836717999714	0.0411622572015034	0.0646436792720437	0.0337589879003537	0.0740839624606446	0.129754766370938	0.0927167665210018	0.0961042952902586	0.0702571388281636	0.0493342729621434	0.0803109905789037	0.0501340683128491	0.093740798769588	0.0959533338963664	0.107459452199913	0.0992871436799037	0.0206850819961301
Avermectin_A2a_aglycone	0.10338654238009	0.16401143944257	0.1399859191248	0.1613745728986	0.13189907251418	-0.10136335217016	0.25347803440445	0.19168940057787	0.29381060671941	0.1382039257364	0.0170433449850202	0.17729162115788	0.0371194332427605	0.0697074446082002	0.05193406434134	0.0687626578423699	0.15091610307283	0.26894367172757	0.20622767714327	0.0425054382505801	0.16315109820805	0.12031280344848	0.0974327474777699	0.10724432975608	0.42271753805843	0.0859704092705997	0.2997213650951	0.0822909922631099	0.23157181215487	0.15527847847949	0.2062529420103	0.0978873313713002	0.10678755845589	0.0936027205246397	0.19697643046741	0.0343216981847601	0.13126092138658	0.22549587520456	0.26451734789141	0.1785486880526	0.32562878776044	0.19414911496895	0.31609262474582	0.3143690713016	0.2021862396974	0.17638902668165	0.22989289083369	0.25095698153711	0.20984640973714
3-Hydroxy-5-oxohexanoate	0.0302008115976146	0.0210699041175709	0.0303251049943318	0.0354895109015279	0.0163953698078824	0.039507282748944	0.023036208416499	0.0231713848053861	0.0326895249524072	0.0344796663132951	0.0172977013237899	0.00695197627042449	0.0498330130550684	0.0325493233978404	0.0160820482089939	0.028331909343361	0.0418144476508283	0.0713511633672699	0.0363919402244979	0.0278948346587047	0.0272339136007853	0.025918318854649	0.00555423873287669	0.0202364018068107	0.009486058499095	0.0143699647587889	-0.0229434909623681	-0.00199228066807462	0.0254412232344859	0.00579481589577438	0.015845154977936	0.0075835808026186	0.0303247996216236	0.0287386743074658	0.0165793057976114	0.0236359023472978	0.0164562760413558	0.00178446870528239	0.0244511377072704	0.0285697769303499	0.00767396429732768	0.0184785199320768	0.00971432654206379	-0.018764230412927	0.0233036358907674	0.0219324561614112	0.0221305458162738	0.0131705630601943	-0.00804387334605751
cis-beta-D-Glucosyl-2-hydroxycinnamate	0.0385513293861401	0.0629769493402002	0.0279286062883903	0.0282800409381601	0.0845045885135702	-0.24967542417259	0.34484423922635	0.19265112244673	0.34184180326843	0.0366855165233502	-0.07606101640192	0.18795722970154	-0.04157866338329	0.30169106862742	-0.03097531518981	0.06334603414426	0.0183786032620903	0.44179742461591	0.0926510444630901	-0.0965688464524699	0.09770735559648	0.152283645921	-0.0142463397817099	0.0995886410389502	0.67694785878237	0.12650947807501	0.42770018756864	0.24763884785348	0.22323608190797	0.17651162445938	0.16350717198326	0.0678771235831803	0.0274238973846703	0.00710815014751009	0.13266040187928	-0.10753558642912	0.06790864472383	0.33343792239483	0.47921989096358	0.14564042818093	0.52233160964628	0.23516361375654	0.39474307045869	0.54492663000207	0.13895704729664	0.14019496514419	0.17848835522655	0.27917515490248	0.52144219972222
O-D-Alanyl-poly_LPR_ribitol_phosphate_RPR_	-0.046281538863194	-0.020025695623295	-0.039235422209755	-0.09268055664265	-0.014958434887271	-0.026057009401925	-0.02460127444423	0.013715152104719	0.00584673049060397	-0.030568797776259	-0.073051865819361	0.00221379878017997	-0.012402062427609	-0.041937829253964	-0.054894032770416	-0.010792369395428	-0.082414920528785	0.00836989387048898	-0.067178508346416	-0.00976962327880604	-0.019326371653187	-0.013795301703638	0.00278160366434599	-0.038436890978967	-0.028382223143313	-0.03765803567447	-0.064309957462829	0.102644137135203	0.071291982710707	-0.00888280702939104	-0.027854461182255	-0.03847207544237	-0.066231348136542	-0.027762551403188	-0.014985274388484	-0.00452130439684201	-0.04839415735192	-0.05058520870729	0.012219975320351	-0.07654753419406	0.044056012368142	-0.029970115047792	-0.031309606072912	0.08576078093345	-0.082383385321712	-0.025394472303932	-0.031376516568841	-0.063585335701277	0.00305990058200201
3-Methylbenzaldehyde	-0.000275017933002949	-0.000817892946481749	-0.00495749333853023	-0.0085191214028844	-0.00671989915335423	-0.0120407875297403	0.000681657841314009	-0.00274406747298309	-0.00777458687832179	-0.001544344277263	-0.012604152542072	-0.000352766660784982	-0.0126737276538904	-0.00877546364931859	-0.00703124029191149	0.00360648444529069	-0.0091887010916237	-0.0645168000498094	-0.0056884945499925	-0.00862706041021569	-0.00751678931861639	-0.000424020448208489	0.00287696976735712	0.00419095449166467	-0.000581499114680789	-7.00506152185969e-06	0.00843015928348692	0.0256731095871921	-0.00102703522773309	0.0103514905957362	0.00357693240386579	0.00142534077595819	-0.00664836239024369	-0.00406316572648939	-0.000751295359753681	-0.00537263018981409	-0.00139503489532225	-0.00796250574226122	-0.0126563948666843	-0.00075859090955569	0.00942292436191061	-0.000317484288469889	-0.000445193817014131	0.021148684036936	-0.00453906993009143	-0.00605851915333388	-0.00473393668812399	-0.00192413988659108	0.0133372406451827
D-Altronate	-0.011276095875018	-0.000527867372190904	0.00524968417063898	0.0249210096319881	0.0131067918015549	0.00885495524358304	-0.02301482351277	-0.00754872524960604	0.00645641950263709	0.00957439639373403	-0.0268688958058391	-0.00589863429126702	-0.011259802962685	-0.0101813622170189	-0.026711167232495	-0.0242040609186529	0.016562165493197	-0.00680112771933794	0.017708071027972	0.00970636390339497	0.015994949740872	-0.011089826212769	-0.023929666251598	-0.0245780603783049	0.001334269586172	-0.0101113383825919	-0.00253497801675995	-0.055585839702793	-0.00246900930994398	-0.005593008347618	0.00537634595580994	-0.000751161623660956	0.00276274599020399	-0.021157484560699	0.00177784878348497	0.00295406959297595	-0.000854763071321929	-0.00599379959935198	-0.0186109296415129	-0.00385802960903792	-0.0160492970320629	0.00304590118145509	0.00769727179772006	-0.027633162860067	0.015472111482446	0.014641814265449	0.022218029843483	0.017416426628011	-0.0341400496546159
3-Hydroxyvalproic_acid	0.0001369315044681	4.42712946728098e-05	0.00138144082943067	0.00134741041161129	0.00111177949989224	0.00433885000174048	0.00361850071174007	0.00375474946510349	0.0057205631689646	-0.00156382025092045	0.00130854742154762	0.0010053370214516	0.00797144474785505	0.00448623569793901	0.002006619478882	-0.00063946649696218	0.00083421252940765	0.015211000407101	0.00021333793711026	0.00530681073415693	0.00316753472465369	0.00444556656164397	-0.0002152167141906	0.00090748189926909	0.00196035302563411	-0.00066647763308319	-0.0020045626796753	-0.0005328834681613	0.00291520814497219	-0.00152206993016291	-0.00120237057161792	-0.0022498239364787	0.00012988098334309	0.00138371181233816	-0.00077199191117345	0.00090646905939534	-0.00117766454171839	0.00127199257032646	0.00687498500370275	0.00013634299086979	0.00141414722834167	0.002338969570739	0.0006132565653864	-0.00193343784283699	-0.00065967335106775	-0.00039708862318072	-0.00154821735368641	-0.00102238732362338	-0.00025095040133275
AMP	0.0182065277978574	0.036870878724098	0.0270639580653147	0.030167858410341	0.0273658817374789	-0.0450981236908551	0.0616901730024935	0.0470375671381006	0.0763127044954976	0.0190391308923544	-0.00574905519590843	0.0432775406943429	-0.000484507220516128	0.0125581100621672	0.00706675301193069	0.0201002297202391	0.026728250563187	0.0831372623935911	0.0380931817308072	0.00801279441251135	0.0402896715066273	0.0275471753201546	0.0226289851271105	0.027121814683249	0.12249133853303	0.0291368261007341	0.101895251172047	0.0448381324596153	0.0629532732188674	0.0392476169665641	0.0502098504960982	0.0297771850384086	0.0179166302527274	0.017216297512826	0.0484740881114521	0.00499001529543844	0.0251740730584929	0.0694268389442784	0.078067226945134	0.0344127252491224	0.0930333603468332	0.0489023177515816	0.084450802617839	0.100179331427674	0.0467591417464575	0.0465499644296907	0.0547685560569785	0.0673811298507675	0.0739378873276371
2-Hydroxy-6-oxo-_LPR_2'-aminophenyl_RPR_-hexa-2,4-dienoate	0.0133243957409512	0.0167820385776484	0.0188847857469171	0.0289434340509322	0.0269263532868068	0.0206593680225008	-0.0132148651826201	0.000491133336881694	-0.00254327968445134	0.0313245278519981	0.0291461627371759	0.00818367091686892	-0.00542316901087463	0.00851785131144813	0.0203615503240733	-0.00886773866936179	0.0318417014018675	-0.0137917250549389	0.0299795533609204	-0.00279297395904714	0.0131372599477955	-0.0167452468932879	0.0116635590109946	0.00675915570160975	0.00174633814651696	0.0180086132957286	0.00716793726026356	-0.0613060258063215	-0.00458424837169782	-0.00383568131534005	0.0125663649218042	0.0275812462308594	0.0310601449927772	0.0104494164009169	0.0224791747803155	0.0234704451019208	0.0296289123607443	0.0356640368538322	0.0013377281704505	0.0144951695093115	-0.0201836348431574	-0.00206275942666813	0.0110451428834049	-0.0245428477132841	0.0331386076560102	0.0370452425739292	0.0410286779799716	0.0260134618040776	-0.0246603410874586
L-Lysine	0.00662464009772962	0.0145386552804772	0.00916514990631534	0.00305676705622177	-0.00145529479896833	-0.0155419880015218	0.0220442085167302	0.0165045569981019	0.0243270310895085	0.00122640165614418	-0.0127627604161502	0.0104976947553721	0.00540266567934045	0.0109375965761206	-0.00224643267010949	0.0114556407803453	0.00283804287921596	0.0288305164898916	0.00704019261389488	0.0121582873264921	0.0137587473248856	0.0188126347993486	0.0123454658831648	0.0132875817994081	0.0321846402827595	0.0128407378973395	0.0338350480871647	0.0430069787987922	0.0282994914444942	0.0197889846636052	0.0188709085809343	0.00763203275272284	0.00593385980783523	0.0117987918711793	0.0168925122100687	0.00559645171954659	0.00298543257365425	0.00844758879495833	0.0239271475453943	0.00658944612344564	0.0369314852028886	0.0189431837688927	0.0250256084019161	0.0420952757080917	0.00894774392559017	0.00937839106442073	0.0100864845738492	0.0145034573298354	0.0389832702357059
N6-Acetyl-L-lysine	0	0	0	0	0	0	0	0	0	0	0	0	0	0	0	0	0	0	0	0	0	0	0	0	0	0	0	0	0	0	0	0	0	0	0	0	0	0	0	0	0	0	0	0	0	0	0	0	0
3alpha,20alpha,21-Trihydroxy-5beta-pregnane-11-one	0.00018421136211181	2.40760680871597e-05	7.84335976509597e-05	-0.00050281616901262	-0.00044499603623407	0.00048866315182276	0.00230882890975699	0.00135784161114843	0.00210690065279212	-0.00101290911711364	0.00076250339304224	0.00067569615768001	0.00245613878940761	0.00105229880597653	0.00012712754777669	0.00073501959534927	-0.00075373406659126	0.00478839648935252	-0.00042093701447649	0.00183811508778223	0.00061078812960318	0.00274343247990099	0.00054196560247264	0.00055273799719972	0.00116790062781253	0.00020735006471851	0.00031452812726009	0.00408625940073839	0.00175572665209588	0.00094957337842566	0.00010452176966812	-0.00083233398174574	-0.00071988919769883	0.00075492333607142	-0.00041444487255704	-0.00027431668530601	-0.00071502472490159	-0.00027520383339456	0.00177228430717227	0.00018881216528189	0.0023174696547086	0.0014035145079075	0.00038136871744753	0.00283840680651325	-0.00099972408760187	-0.00109409247982614	-0.00152011014994445	-0.00079011167347947	0.00212550405666795
Uracil	0.00837834347348637	0.0088649443011566	0.00857762377321735	0.0132871781956422	0.0130986127973242	-0.0151112552109665	0.0305958099444839	0.0151871523932657	0.0187099986045633	0.00763792689174932	-0.000936247919025582	0.00957783911258206	-0.00143026347400454	-0.00184073039426523	-0.00280634542566903	0.0115585212285423	0.00774259399406833	0.00473984983751157	0.0156297000838827	0.00383452774514102	0.00512048965735576	0.0181840091473369	0.00264917470167234	0.0169456097823344	0.0341692098337265	0.00251780918985995	0.0216618641239198	0.0143678332381963	0.00337773621743565	0.0200581326408434	0.014605623437927	0.00032175621617361	0.00746380340759934	0.0065328697430078	0.0051859050592289	-0.00924344807360607	0.00740199511900076	0.0137372329695331	0.0112192150555675	0.0219422016796856	0.0314385454843853	0.0231357391110339	0.0243440705262908	0.0294710838469667	0.0118458894824692	0.00169946040557744	0.00635542453093407	0.0183499173279351	0.0211426238517232
1,2-Dibromoethane	0.0221546069660659	0.0243753041605269	0.0189536938369348	0.0226048761677444	0.0202392364479519	-0.00975375839562973	0.000142977488604118	-0.00681308960837424	-0.0037679937841373	0.0369529875168991	-0.0279032514767608	0.0217672572321852	-0.020592269977419	-0.0684436688489	0.014445672110349	0.00672891121746925	0.0178634969140276	-0.335452929170183	0.0173775284831531	-0.0137702545130305	0.01113531414045	-0.024097411780113	0.0290747719862642	0.0141642813002794	0.00584582136663245	0.0082622849095247	0.0365642233029184	0.0173689543657107	0.00482508130051826	0.033105708397429	0.0324502284959311	0.037827437506102	0.00900184374572151	-0.0102844198847991	0.0322303397026939	0.0222781988948686	0.0338324374589936	0.00953083159224832	-0.0163530161289409	0.0204572019865865	0.00524969259718652	0.00859402503719835	0.0194727453631187	0.0208409150417187	0.0327654913563493	0.0247057729784742	0.0351261781585935	0.0272714427328051	-0.0118893119826606
6-Hydroxymelatonin	0.0001369315044681	4.42712946728098e-05	0.00138144082943067	0.00134741041161129	0.00111177949989224	0.00433885000174048	0.00361850071174007	0.00375474946510349	0.0057205631689646	-0.00156382025092045	0.00130854742154762	0.0010053370214516	0.00797144474785505	0.00448623569793901	0.002006619478882	-0.00063946649696218	0.00083421252940765	0.015211000407101	0.00021333793711026	0.00530681073415693	0.00316753472465369	0.00444556656164397	-0.0002152167141906	0.00090748189926909	0.00196035302563411	-0.00066647763308319	-0.0020045626796753	-0.0005328834681613	0.00291520814497219	-0.00152206993016291	-0.00120237057161792	-0.0022498239364787	0.00012988098334309	0.00138371181233816	-0.00077199191117345	0.00090646905939534	-0.00117766454171839	0.00127199257032646	0.00687498500370275	0.00013634299086979	0.00141414722834167	0.002338969570739	0.0006132565653864	-0.00193343784283699	-0.00065967335106775	-0.00039708862318072	-0.00154821735368641	-0.00102238732362338	-0.00025095040133275
5beta-Androstane-3,17-dione	-0.00062892226965921	-0.00054935183507847	-0.00143328360270945	-0.00181931804557735	-0.00139085926172935	-0.00329719685296033	-0.00264405502221293	-0.00276699574819059	-0.00419421606174816	0.00043836139216174	-0.00331120460467349	-0.00116652415589927	-0.00554014677769673	-0.003274239095575	-0.0017296317825645	-0.00039118740000436	-0.00173642118025768	-0.0197356069864708	-0.00054927442178188	-0.00389957870146005	-0.00266851865583737	-0.00289783015851116	6.140455645923e-05	-0.00062521104007915	-0.00171494216868902	0.00013100699092979	0.000939243141576417	-4.80774093173601e-05	-0.00221563384399073	0.00049477774798182	0.00025172100600024	0.00101551264237171	-0.00103704125584699	-0.00304352945752834	-1.78441060566502e-05	-0.00140196880496763	0.00019625988930983	-0.00072976363752592	-0.00513489258167073	-0.00056653721253465	-0.00148744816920153	-0.00213827200315921	-0.0009920406056878	0.00076821427650248	-0.00011171190018511	-0.00021145683494361	0.00055206765361502	0.00027522189182733	-0.00013690032876287
Chlorophyll_a	-7.892687309946e-06	-6.76660553449582e-06	-9.65971625712442e-06	-9.39671184590531e-06	-1.01391495110598e-05	-2.7271849968952e-06	5.6000645603343e-06	1.4969046773828e-06	-9.4191780107742e-06	-1.01065811711225e-05	4.25847931308008e-05	-6.18022339619271e-06	-6.21542205808993e-06	-5.97633403257728e-06	-4.46065808649995e-08	-4.83017955029757e-06	-1.01391495110598e-05	0.000201113687457793	9.0850505480153e-06	4.715630952111e-06	-1.00582823017971e-05	1.11900142328847e-05	-7.49256359129962e-06	9.848564995281e-07	1.20676110348681e-05	1.74453862689167e-05	-7.97339147147318e-06	-8.49466243941799e-06	-4.60087904803911e-06	-9.90578674300041e-06	-1.00894649002117e-05	-4.47489751267666e-06	5.0866874172691e-06	1.75176244049206e-05	-9.96584160217027e-06	-1.01222389506761e-05	-1.01391495110598e-05	8.5938580642658e-06	-5.54500024995445e-06	-5.10973752985284e-06	-5.59864916596319e-06	-1.01391495110598e-05	-1.01197651510394e-05	-1.01311076032393e-05	-1.00549497860451e-05	-1.00280675609975e-05	-6.06744035218846e-06	-8.15997937001944e-06	-1.74095824296471e-06
Dopaxanthin_quinone	-0.19828934911864	-0.300638126030399	-0.241985928246216	-0.272587795777765	-0.230135398574695	0.185346073994156	-0.484051695629813	-0.335700873469348	-0.525627489438913	-0.218360375389939	0.010240149485569	-0.338725227559497	-0.049823791698215	-0.136441469684289	-0.0652211948301631	-0.149554078592498	-0.233450531233943	-0.123600090032894	-0.342247031760304	-0.096014093992254	-0.300988863923902	-0.241265233031141	-0.195890008629614	-0.223055772908409	-0.843757125098127	-0.17365286384496	-0.67875469740252	-0.295311624337072	-0.428215308141182	-0.343647628553876	-0.403444532298045	-0.21696343647206	-0.157378450358008	-0.147830729512135	-0.360905495542857	-0.0650967325704891	-0.225858575777475	-0.379414694053853	-0.398402811288282	-0.302250818133099	-0.677632361575462	-0.394904961727182	-0.621401497145473	-0.683692337691893	-0.362394933225248	-0.314189044792954	-0.402727970563212	-0.477188781307559	-0.466976732965948
3-Dehydroecdysone	-0.00465489187162982	0.0890537612230302	0.0557516826216602	0.0509091189714701	0.0559457414848801	-0.12624163752321	0.0819936256096001	0.12725727783288	0.20103731225799	0.0725982345716303	-0.0450958249199298	0.0828701234795401	-0.0416522687693899	0.13056416616467	0.0108799032134903	0.0325010728216002	0.0764334171504502	0.0887407710247301	0.0987975948683002	-0.0468390074971499	0.0725510959337901	0.0244679982078602	0.04359965844748	0.00706854727977024	0.24872694976883	0.0244077112112902	0.10251545427909	0.0600451667215203	0.19496583371386	0.00936795772424004	0.0865434514302401	0.0170169744017201	0.0163316740258601	0.05013933406864	0.10083707872004	-0.0139847791481498	0.0263977414060701	0.16726836263597	0.22841182791647	0.0916970787470002	0.22537508138561	0.04851536703422	0.16322114289027	0.23073203455173	0.08508398730579	0.14417603727762	0.14670026677748	0.13808222919531	0.1578118105469
Citalopram_N-oxide	0.0001369315044681	4.42712946728098e-05	0.00138144082943067	0.00134741041161129	0.00111177949989224	0.00433885000174048	0.00361850071174007	0.00375474946510349	0.0057205631689646	-0.00156382025092045	0.00130854742154762	0.0010053370214516	0.00797144474785505	0.00448623569793901	0.002006619478882	-0.00063946649696218	0.00083421252940765	0.015211000407101	0.00021333793711026	0.00530681073415693	0.00316753472465369	0.00444556656164397	-0.0002152167141906	0.00090748189926909	0.00196035302563411	-0.00066647763308319	-0.0020045626796753	-0.0005328834681613	0.00291520814497219	-0.00152206993016291	-0.00120237057161792	-0.0022498239364787	0.00012988098334309	0.00138371181233816	-0.00077199191117345	0.00090646905939534	-0.00117766454171839	0.00127199257032646	0.00687498500370275	0.00013634299086979	0.00141414722834167	0.002338969570739	0.0006132565653864	-0.00193343784283699	-0.00065967335106775	-0.00039708862318072	-0.00154821735368641	-0.00102238732362338	-0.00025095040133275
N6,N6,N6-Trimethyl-L-lysine	0.04500398475545	0.0415400002178701	0.04074778375265	0.0692785752059599	0.0587343126811	-0.0733588825762599	0.11584896448641	0.06885948839196	0.0971915831304999	0.06657882245293	0.01502556407174	0.05757339610587	-0.01153383604845	0.05172141663668	-0.00331212019959981	0.00138863529979005	0.0595087308108999	0.11325928831157	0.0979858764547301	-0.0398205115388199	0.02954568066871	0.0473799277818001	-0.00315792454123986	0.04518232162699	0.15178356569323	0.00585764666897992	0.06191500792932	-0.0193811441887499	0.0421767098922501	0.0491454490511001	0.06296124584518	0.00348481088088004	0.03902383092941	0.01943544604323	0.0424459762570999	-0.0485127573342301	0.0446099973170799	0.0745343793878002	0.0724800869097	0.0979663129194202	0.11797454521799	0.07275344722245	0.11141996490225	0.09337727931679	0.0713221934476	0.0446416109055101	0.07670708184689	0.0895029638061202	0.0523794017390999
L-Glutamate_5-semialdehyde	0.00628492223983895	0.0111960288521966	0.0110035433977951	0.0152599547370291	0.011041668141282	-0.0114706257989076	0.0143782358729732	0.00899545294120391	0.013891303804336	0.0104134888919996	0.000569770896527932	0.00571817979759048	-0.00210490477283726	0.00833259594952585	0.00189927474584217	0.00412134661651919	0.0119794015500956	0.00282169490953371	0.0144493749210278	4.6682950718302e-05	0.00771838833137894	0.00734195368955703	0.00413355579202818	0.00710438750866332	0.0252071674055359	0.00650030346549296	0.019635173712429	0.000571633141645378	0.00542927926409542	0.0102036313131898	0.0128792452257611	0.00756369649358068	0.0106462095530448	0.0063786844591302	0.0111029697204577	0.000522230168452265	0.00901744965648649	0.0168915876847735	0.011649899461638	0.014082708249451	0.0180998872134062	0.0125646341586179	0.0198114898511095	0.0167779226524621	0.0157910259693588	0.0134437045154939	0.0142513728014704	0.020603181899416	0.0149916117716067
3-Dehydroquinate	-0.0102054785822305	-0.00751959870147566	-0.0090331816108214	-0.0115494745229194	-0.00849424953812506	0.00188611468640643	-0.0116323476570778	-0.00502042477505095	-0.00693644311578528	-0.00805643508153939	-0.00658950313244835	-0.0040959059932102	-0.00523198195596102	-0.00488405713514235	-0.00487490839771484	-0.0044237327751457	-0.00956950058633024	-0.0159922359046494	-0.012708971083365	7.72253397857692e-05	-0.0035702366682674	-0.00576878052830354	0.000171881450213456	-0.00497279610368833	-0.0103763877749173	-0.000241520287450718	-0.00497380603119166	0.0131940766644382	0.0010197379198908	-0.00437848614559515	-0.0063449200465174	-0.000833956693967373	-0.00964908886174794	-0.00534268704878327	-0.0063128619369616	0.000756850780825498	-0.00894958460220853	-0.00839600355350969	-0.00459064699482747	-0.00952795314998916	-0.00488797550577432	-0.00814429242801736	-0.010657308231329	-0.000950942605317626	-0.0100833397622656	-0.00509482458693813	-0.00800232724715998	-0.00961471602331478	0.000244584094431323
3'-N-Debenzoyltaxol	0.191131206110567	0.231254338363351	0.227297277112606	0.28820079297432	0.288127016706369	-0.0578927758919989	0.434422375362885	0.318429424772579	0.476249068183743	0.269671973363964	0.0877745353737363	0.287926295600562	0.135327576459851	0.237084992122955	0.118059067533639	0.106223674102579	0.265983112349635	0.312671452209814	0.347942271614728	0.0700907177188008	0.259484837237608	0.221880436144391	0.104135190512799	0.196400083420035	0.661287031791105	0.164753870957473	0.348729631188813	0.0798803844050999	0.312274058436867	0.233501671400846	0.290194234110412	0.157303678390991	0.210063095754657	0.150102742251156	0.270361607797359	0.0516418886842622	0.232280596218015	0.420160890330014	0.493316965118352	0.329161667691664	0.488134276319091	0.333839661962763	0.47713443912223	0.39745938147574	0.324048258330139	0.294383895485756	0.365252547604818	0.386102030029947	0.285447194518062
5-_LPR_3'-Carboxy-3'-oxopropyl_RPR_-4,6-dihydroxypicolinate	0.035900473536292	-0.014922837299041	-0.00112097370248498	-0.000261636872991966	-0.00281354226328501	0.0624395116437639	-0.000948423584833047	-0.053597204956457	-0.0732028434774961	-0.012135016375317	0.017100330915745	-0.023888938695339	0.042565047858398	0.022960720757633	0.012844194696071	-0.030643184778941	-0.035589693965982	-0.165610339323222	-0.0221984501883831	0.020253709208136	-0.03294798894826	0.021226240309834	-0.010486291049583	-0.010413924270863	-0.105052839438677	-0.00191123914825297	-0.0497016276072351	-0.039488301640486	-0.091864766936648	0.00432086602579096	-0.028846933253819	-0.0263731631859661	0.0481880018899959	-0.0131754557603571	-0.032133506463915	-0.00791461714830999	-0.00591328858428797	-0.074892512901672	-0.0383809451748071	-0.032856710153818	-0.07839829869236	-0.00182736303521003	-0.04104931102091	-0.096130591317121	-0.033223030119765	-0.0559874416332911	-0.054088410605128	-0.05237427758125	-0.027493950162534
2-Hydroxy-4-_LPR_1-oxo-1,3-dihydro-2H-inden-2-ylidene_RPR_-but-2-enoic_acid	-6.18245926680172e-05	-5.87762170334284e-05	-7.26934212616596e-05	-7.0053317174564e-05	-7.27214711494955e-05	-4.32549336004353e-05	-9.90304427905388e-06	-2.62908612232102e-05	-5.74001057788396e-05	-7.27653456052945e-05	0.000473488579858843	-5.6505526085583e-05	8.02773063074706e-07	-5.67124342552712e-05	-3.23556627908443e-05	-4.51284104997869e-05	-7.24988449026858e-05	0.00157853161348226	2.72945304200275e-05	-1.25025833694384e-05	-7.24009225897765e-05	1.28765936250472e-05	-6.85213130667325e-05	-2.84519672382523e-05	3.70862671729595e-05	3.46884404605505e-05	-6.41264158165402e-05	-6.69547603940865e-05	-4.97941519699298e-05	-7.27060996386661e-05	-7.27380155159558e-05	-5.00662857733115e-05	4.69795660525155e-05	3.79275467616175e-05	-7.27653456052945e-05	-7.23270564361662e-05	-7.24852802917215e-05	0.000217048690908871	-5.43291787710028e-05	-5.26556093134286e-05	-2.55201559746932e-05	-7.27237824953284e-05	-7.26693805792913e-05	-7.25530114610664e-05	-7.27653456052945e-05	-7.21684388595291e-05	-5.62494611493452e-05	-6.44194757392921e-05	-4.37140163930885e-05
_LPR_R_RPR_-Lactaldehyde	0	0	0	0	0	0	0	0	0	0	0	0	0	0	0	0	0	0	0	0	0	0	0	0	0	0	0	0	0	0	0	0	0	0	0	0	0	0	0	0	0	0	0	0	0	0	0	0	0
Garbanzol	-0.046472198250598	-0.020128211723093	-0.0286810310765	-0.058239607596304	-0.057416440952221	0.028584394318374	-0.096337959153059	-0.031609017479924	-0.043396007766443	-0.05094590387464	-0.030870832853835	-0.041955508613878	-0.00224999124688	-0.022078236687132	-0.00628454707771198	0.000497981192132013	-0.035561411300836	-0.027119658724894	-0.067610641705646	0.016120229678063	-0.009759301517097	-0.04580759113807	0.00902395598354702	-0.047273151571201	-0.092707674330561	-0.013332798635276	-0.045978110371731	0.010837947954802	0.018357719756055	-0.055375295605086	-0.041407446937901	-0.00587091056897299	-0.049636831074506	-0.007804783308931	-0.01686467770916	0.039819783046571	-0.042657466733823	-0.044044742451992	-0.032011663311656	-0.077035519825661	-0.065221110389193	-0.07019078245468	-0.076636831314203	-0.035119508645955	-0.052913067581785	-0.017748779605327	-0.039989487466861	-0.05950388273912	-0.030165114431928
4,5-Dihydro-4-hydroxy-5-S-glutathionyl-benzo_LBK_a_RBK_pyrene	-0.0444461454365998	-0.0487948796157266	-0.0392888285033002	-0.0465571627471	-0.0415902523957961	0.015168666789519	-0.0039044556889483	0.009871429751645	0.00181542439931	-0.0723421547828777	0.054497955531974	-0.0445398514858219	0.033213095206983	0.132401101999861	-0.0308979636995801	-0.0128183559379763	-0.0365612063574629	0.655694857933266	-0.0349683949034165	0.022233698291904	-0.0254381630055537	0.043749256998582	-0.0579343272583378	-0.0292360444998279	-0.013651995758899	-0.0158580921859662	-0.0711238839261615	-0.0342050252632601	-0.0125653707460087	-0.0646893468646951	-0.0636980864202442	-0.0734050510757253	-0.0181335684747861	0.01918512795726	-0.0636886874942144	-0.0454628668491325	-0.0664872103762687	-0.0203336557548231	0.025831047254179	-0.0410507469640428	-0.0119135324227147	-0.0195270196451357	-0.0395587472916237	-0.0397483922406004	-0.0648713093616308	-0.0490144573337677	-0.0687041389635006	-0.0535204981419868	0.024029574366654
Methylmalonate	-0.00952867717874445	0.011822522343903	0.00499200302023814	-0.0160379174472014	-0.0146563097896186	-0.0301873861552157	0.0400876390649757	0.0360687331666819	0.0589578236471714	-0.0258290011958957	-0.0102976601633159	0.0260199672071484	0.0285088228353535	0.0162268942964795	0.00288299904313119	0.02328801311449	-0.00596180933256218	0.21478114104716	-0.00726541351458995	0.0335916067454564	0.032178830948546	0.0346120633652677	0.0120876751991998	0.0134202855769232	0.0687435593180263	0.012198146695586	0.0601786105517817	0.0884662748896884	0.0676289723736936	0.0210048311219567	0.01979426316536	0.00562437309817876	-0.0190010138296951	0.0202333716884049	0.0234346082448785	0.0118253186181586	-0.004099387171665	0.0222300415598008	0.0570275131104584	-0.00242598503427066	0.0680146831286298	0.0339697293975327	0.0398335509576167	0.0729487159372883	0.00490593617587343	0.00988892562714627	0.00328991618700777	0.014047945400186	0.0654300714524647
3'-Keto-3'-deoxy-AMP	0.092425613634296	0.127563942368953	0.113778367912046	0.162551514108988	0.167471440588459	-0.072135299096349	0.231627781611286	0.190465496211299	0.267494537476697	0.184336155813005	0.0530066697556311	0.184133766558244	0.000449871144879044	0.0448603103887371	0.058243637825127	0.063311608553772	0.172636940807291	0.130971816826786	0.22128177187643	-0.012787947058551	0.140688103514845	0.079742987555109	0.065222211544975	0.115328686030001	0.391590855361349	0.093977549269368	0.211711194990106	0.015541382796026	0.190597200992596	0.140640321041086	0.185125063540508	0.112176950323208	0.0913740148380811	0.0731491383762271	0.163265590154352	0.013130810033897	0.150746660981099	0.263756536080117	0.254846203100872	0.2285245549307	0.2823533358643	0.168389990092722	0.270953082697369	0.257411198333572	0.205502944173053	0.179156867948758	0.244755743939097	0.243063854650504	0.136649797214292
Trichloroacetate	-0.0319974988434398	-0.0356699172389973	-0.0287919776214167	-0.0324252995708618	-0.0193253767003639	0.0447070748578051	-0.0875059181698946	-0.027852858551468	-0.054943170322749	-0.00018414774363873	0.00321762560017261	-0.0434034310247234	-0.00855288599817802	-0.0415900832108216	-0.0100574701672432	-0.019196162161062	-0.00772780915609245	-0.0279723345408453	-0.0301499725577493	-0.023777608022105	-0.0329708574423805	-0.0562444578709871	-0.026569575001496	-0.0338286174740566	-0.110489280884746	-0.0305498347968393	-0.132149154002702	-0.0488617867584912	-0.02608439131003	-0.0639115107844993	-0.0529676634903104	-0.0230023511437907	-0.0357333317440235	-0.0166428035854446	-0.0422821486428633	0.00493336605118494	-0.0258783185794738	-0.0409217891827309	-0.0553242257680639	-0.0275969788214039	-0.0887591626562907	-0.0733109101118267	-0.0946019696581893	-0.0951412500566238	-0.0423231895818918	-0.0177621063763291	-0.029455396847641	-0.0652921989777801	-0.107564673994469
2-Chloro-4-hydroxy-6-amino-1,3,5-triazine	-0.000881805683826498	0.000284952649711401	0.0030759585964572	0.0105699287964212	0.0075300241534988	0.0047583121760755	-0.0155306696515203	-0.0086100695532867	-0.0069797950427089	0.0077462478698847	0.0045513832658102	-0.0048044902619728	-0.00717385498392	-0.000689911684389199	0.0030551736460585	-0.0101657380270861	0.0104951880469319	-0.0453349625246369	0.0072263162707849	-0.007120379074182	0.001583753187581	-0.0175837753264173	-0.0037945621079961	-0.0078307381008968	-0.0081032350727603	-0.0005860032557903	-0.0065479466976375	-0.0437704956574063	-0.0100587246503907	-0.0129724426838774	-0.0031439097291825	0.0044010777637819	0.0075961806831348	-0.00351698802748	0.0038183788305821	0.0064768454911939	0.0071075365266699	0.0108649187836252	-0.0022851747096993	-0.0011208974809969	-0.0223762858542228	-0.0083998327289602	-0.0017693950379039	-0.0250080377341872	0.0098109480042147	0.0114169032659373	0.0136210986549068	0.0068407439150099	-0.0238064216479501
Guaiacyl_lignin	-0.00096266434818656	-0.00116573367505863	-0.00167817823750302	-0.00252153634400428	-0.00206165885884086	-0.00129048738738148	0.0010723880950647	0.00187526034822644	-0.0009579250400395	-0.00199722809873426	0.00547024757276669	-0.00090368723389745	-0.00061027811063191	-0.00090838460938152	-0.00112484929993125	-0.00023557078419388	-0.00186045304602345	0.0646528671079493	0.00013084562922596	0.00098283081125403	-0.00195071203065671	0.0027513332564272	-0.00074771139155201	0.00158859647757599	0.00155513687270435	0.00179127421240234	-0.00037136501855369	0.00285196452186511	0.00040156497781817	-5.65010932984016e-06	-0.00078802664688819	-0.0010241027666022	0.00061514157069696	0.00182098979750959	-0.00149404759437031	-0.00206146403296553	-0.001952626037751	0.00048777217751269	-0.00136810112717347	-0.0005510472691527	0.00174155029944926	-0.00095597982648107	-0.00131841548566455	0.00158194519139505	-0.00230867363935985	-0.00213035386812371	-0.00196063393041309	-0.00176750607245366	0.00164341381212695
Tetracosenoyl-CoA	0.16649570511628	0.23322901850733	0.19232282260823	0.22314723917836	0.19693056978844	-0.14773925542286	0.4059183636951	0.26356666171553	0.41102337573742	0.17165524209645	0.0166806907888899	0.26880578033279	0.04109215373826	0.19216759739165	0.0745136956588299	0.10671105351525	0.18482326832792	0.05315239137307	0.27803922005731	0.05107364580732	0.22791303908843	0.20547880445351	0.14006588334155	0.17463777187637	0.663769143107329	0.15066045326887	0.52657145237129	0.13649647895312	0.29836061603533	0.26333554285961	0.30520627059166	0.16404903469315	0.150615664336	0.12479923069546	0.27793203807724	0.0326882923776599	0.19690991097817	0.35488137218098	0.38210719698929	0.25166782372495	0.50885792918786	0.31532967684067	0.49257564878293	0.52528382031482	0.29059414442071	0.2404814589236	0.31734173492072	0.38572425479015	0.39807210471864
D-Fructose_1,6-bisphosphate	-0.0107548475395858	0.0114335870009534	0.00191707674518327	-0.00473605283493761	-0.0122983848782663	-0.0385998547478513	0.0308005061881517	0.0138441813177053	0.0434654157067454	-0.035305301953042	-0.0370485709466408	0.0193481160237401	0.00149284851306875	-0.0220964090709271	-0.0124033290705897	0.0210910126812897	-0.0111300946447939	0.0387907185667229	-0.0161257365231722	0.0383765645274684	0.0375870781758752	0.0168830403041327	0.0170640848365565	0.0123123916950668	0.0827651858065724	0.0229706312807648	0.119823339647754	0.0779267274427955	0.0473962496806115	0.037494701068819	0.0313802294632844	0.0300171199829808	-0.0143963298082745	-0.00156355190257534	0.0309418953503727	0.0208656492415377	0.00201215697830598	0.0269419431907657	0.0412077882484659	-0.0167234618081604	0.0595734906902672	0.040812238728847	0.0553428902822488	0.0856289410214238	0.0186103252757804	0.00994936972847976	0.01043770290059	0.0377551145844482	0.0774868738677752
6-Fluorocyclohexadiene-cis,cis-1,2-diol-1-carboxylate	-0.0380744607611296	0.011963844274992	-0.00237508578823775	-0.00525717473403631	-0.00170650904805436	-0.0662513727748596	0.00159337348529875	0.0564466168997251	0.0710835902200581	0.00768117313179373	-0.00953716006480243	0.0213371897783806	-0.0444454150281993	-0.0256317717055889	-0.0162432012388426	0.0306863132213734	0.0320667912940781	0.300821948194225	0.0203900838447058	-0.0190480750643456	0.0286580562063309	-0.016900909044572	0.0089059215045556	0.0121083794737579	0.106181417783304	0.00310552962061572	0.0484075722776539	0.0448549285269405	0.0924984781874402	-0.00471645414258282	0.0270574772222835	0.0235861394594298	-0.0482375064800177	0.0153215482157708	0.0288832629441758	0.00351424858429494	0.00155314764411951	0.0737774430087758	0.0349230101324387	0.0313247530814355	0.0809530850810011	-0.000419867156221332	0.0380008821265726	0.0988025036164253	0.0282477245490965	0.0517888933328581	0.0496806405765658	0.0484536802624492	0.0302333346012191
N1-Methyl-4-pyridone-5-carboxamide	-0.00039021971885484	-0.00038135914886086	-0.00099618953878767	-0.00173743604437578	-0.00103423159547912	-0.00114863650969833	0.0005069105118154	-0.00010843401222723	-0.00068080872335123	-0.00080580572442435	3.08493144653e-05	0.00023555661289176	-0.00065867263915393	-0.00095736472802192	-0.00049870124299159	0.00017283852024901	-0.00163792718739033	-0.00161755130263843	-0.00131072781744989	-0.00064605274913014	-0.00116792976199294	0.00054953901495238	0.00022961707562661	0.00035188535139434	-0.00023538913739543	-0.000453992399137	0.00024242054613845	0.00362771743530579	-6.48463851858003e-05	0.00077020095648635	-0.0001685260898149	-0.00033636192585346	-0.00156046610991324	-0.00016078484181107	-0.00089806871697502	-0.00115325275027179	-0.00066471078923597	-0.00138499320003335	-0.0011981077892021	-0.00024253392822327	0.00119902258138975	-0.00014538155815053	-0.00055433718113658	0.0019083323244616	-0.00115848596652913	-0.00105865287239643	-0.00151873172412845	-0.00122593836601002	0.00150646522810235
L-Fuculose	-0.00316901801711353	0.00111375868510047	-0.000837341543399511	0.000302160911581473	-0.00369821461929401	-0.012367051933303	0.00163624461572998	-0.00477236532278053	0.0022151092965195	-0.0105295183637905	-0.008537710661535	0.000826450363958509	-0.005414708401486	-0.00754100288784804	-0.005595270216602	0.0025155502255155	-0.0037805390348315	0.00712519936718799	-0.0037336611052125	0.0068222227494085	0.00723834928919398	-0.00243700768374602	0.00151003856949447	0.0012097667313285	0.0166738235464125	0.00648042477316399	0.035210720787431	0.00494134610192198	0.00173503828720348	0.00622113983356951	0.00608609499739901	0.00859831385069898	0.00119331473619649	-0.00360629602804452	0.00788055394534548	0.0049862299276475	0.00173427857934549	0.00730020470392898	0.00268765815837399	-0.0097033639659605	0.00353166660817049	0.0081717467915865	0.0144088963816705	0.00925163504421497	0.00771029864778097	0.00438517051862147	0.00531083347071448	0.0120826986796755	0.013839274591822
D-Cathine	0.00922837606933991	0.0270052680645398	0.0213112499620398	0.03212124166958	0.0166456058042401	-0.03726527449827	0.0259241864561699	0.0385094686284901	0.05444321191051	0.0184235351473299	0.00741468321938976	0.0139913512395098	-0.0180269568458002	0.0614542381439898	0.0191823668517799	0.0325108834857599	0.0428171143823302	0.0547284715376199	0.0334909178685399	-0.0183493219733899	0.0215030323690399	0.0182126131771301	0.00996468066621015	0.0327748783275199	0.10665081072097	0.0472550014950301	0.0732122008399698	0.01513593732912	0.0312872397269	0.0126802723368997	0.0324096236812799	0.0364246336191298	0.0178135402958399	0.0249083378849901	0.0286440012329399	-0.00378048577087986	0.0170794400234597	0.10183086064759	0.0783396109112	0.05260962125806	0.0675971232906201	0.0200977854482498	0.05079995124265	0.0712389642181299	0.0453089390065	0.0531852530027002	0.0462430328525598	0.0710378723676102	0.0840122535766898
5-Acetylamino-6-formylamino-3-methyluracil	-0.000363526754022803	-0.000368607022668345	-0.000424360898651029	-0.000422051348725141	-0.000452226113705286	-0.000169879811008309	-3.1738712379891e-05	0.000192875665211332	-0.000290776417306018	-0.000479380140895624	0.00129243249303604	-0.000361754028393377	-0.00023560240644224	-0.00026057506291915	-0.000168657761712476	-0.000293831734419119	-0.000362405696521476	0.0172501652391894	0.000271459807498956	0.000111910039830631	-0.000471159132298366	0.000267621557546215	-0.000377441868586096	0.000118747776338826	0.000343266067543427	0.000368143552291094	-0.000409779360074873	-0.000420225404146603	-0.000209014324631407	-0.000467115913149415	-0.000422590739812586	-0.000305467914348007	0.000527515154834797	0.000392761136931975	-0.000442469751707745	-0.000442325502756566	-0.000422049002503579	0.000195521699183189	-0.00032317498488832	-0.000276900963354424	-1.6490593172301e-05	-0.000475049008847203	-0.000470233869912645	-0.000259584858020735	-0.000470899087432863	-0.000448561912076341	-0.000346271701794169	-0.000406854660890836	-0.000211492636278618
2,4-Dichlorophenoxyacetate	0.0219652076560311	0.0235534505482992	0.0221104570835875	0.022466480945868	0.0217732896182263	0.0176613779542963	0.0175817940293886	0.0152085473693094	0.0162692888194172	0.0264782434276519	0.010698034981398	0.022518608515709	0.0129536071168154	0.0169870689600668	0.0206539688243324	0.00776937487731364	0.0210783937525073	-0.0807825383609162	0.0220979243557973	0.01475341750164	0.020258872858019	0.0148910734366158	0.0242428894975272	0.019704081439756	0.0192338184985472	0.0208402179860523	0.0256440750884037	0.0173719942684928	0.0180196895509622	0.0251790044163435	0.0253038149607306	0.0265159656890106	0.0207509290254298	0.0155869184927438	0.0251638852244953	0.0213184123748722	0.0251100337341205	0.0201402186123208	0.0128685424348177	0.0222712712851787	0.0201099808674648	0.0205796878492488	0.0229445018524601	0.0214052152835435	0.0250136820418929	0.0245546838693679	0.0262018405579262	0.0220623430746534	0.0181804799857728
22alpha-Hydroxy-campest-4-en-3-one	-0.00113823860560788	0.0339946712609113	0.0175011052999122	0.0204912919749693	0.0102926043553801	-0.0819218543296955	0.0715198045985709	0.0421122840828501	0.084851655677332	0.0103325611320552	-0.0436222069342634	0.021695690774555	-0.0415158574526056	0.226682258854921	-0.0410249761454688	0.0311730084614884	0.0221870509080352	0.149475385900696	0.0460286970043478	-0.0293977990277821	0.0309112710730146	0.0475705503984963	-0.00731069795106562	0.0127393808954575	0.162506707120224	0.0224649002642836	0.125906015006852	0.00375492519587511	0.0583288712625107	0.0293205002637763	0.0535487676916777	0.00736645691484583	0.0239758049027566	0.0293763067676613	0.0500805010420166	-0.030633510298509	0.0180701156883353	0.0778174228819399	0.0951972813779865	0.0391689822881204	0.132398022771138	0.0654396699780574	0.131991134333907	0.142207601917602	0.0596097259066899	0.0658000206116978	0.0751706396428557	0.107474692432578	0.183518281423992
Valproic_acid	-0.0001369315044681	-4.42712946728098e-05	-0.00138144082943067	-0.00134741041161129	-0.00111177949989224	-0.00433885000174048	-0.00361850071174007	-0.00375474946510349	-0.0057205631689646	0.00156382025092045	-0.00130854742154762	-0.0010053370214516	-0.00797144474785505	-0.00448623569793901	-0.002006619478882	0.00063946649696218	-0.00083421252940765	-0.015211000407101	-0.00021333793711026	-0.00530681073415693	-0.00316753472465369	-0.00444556656164397	0.0002152167141906	-0.00090748189926909	-0.00196035302563411	0.00066647763308319	0.0020045626796753	0.0005328834681613	-0.00291520814497219	0.00152206993016291	0.00120237057161792	0.0022498239364787	-0.00012988098334309	-0.00138371181233816	0.00077199191117345	-0.00090646905939534	0.00117766454171839	-0.00127199257032646	-0.00687498500370275	-0.00013634299086979	-0.00141414722834167	-0.002338969570739	-0.0006132565653864	0.00193343784283699	0.00065967335106775	0.00039708862318072	0.00154821735368641	0.00102238732362338	0.00025095040133275
1-Acylglycerophosphoinositol	0.18995964311466	0.23013871031189	0.21831059677134	0.27992311909751	0.27687143651401	-0.0827643574725601	0.40856944679055	0.29547562293045	0.43757411537213	0.27975248184657	0.07664287672028	0.28088675035237	0.0840407115774497	0.20737188813854	0.10613048779104	0.10653897297953	0.26155361011038	0.19335812222523	0.34877508110236	0.0342906445828399	0.23879178660236	0.1915435803394	0.10684050140114	0.19742783729677	0.64766044053064	0.16955606362449	0.36101845310779	0.0752852720918398	0.29205738516567	0.2407034489677	0.29743245304362	0.17247210268478	0.20908497422821	0.13971608894174	0.27632807551398	0.0460485108251301	0.23975564419253	0.40991281022404	0.44286768119821	0.32830860387147	0.47495377882532	0.31638171570086	0.47196557069361	0.40033049218418	0.33033013995177	0.2969682535469	0.37712680032219	0.39391553165346	0.28303334576559
Thiobenzamide_S-oxide	0	0	0	0	0	0	0	0	0	0	0	0	0	0	0	0	0	0	0	0	0	0	0	0	0	0	0	0	0	0	0	0	0	0	0	0	0	0	0	0	0	0	0	0	0	0	0	0	0
3-Aminopropanal	0.00352187945142077	-0.0106156800747331	-0.00486648436302405	0.0109866858784695	0.00971092567333126	0.0203481563789433	-0.033219650165783	-0.0272967073774549	-0.042691766521815	0.0161961907278095	0.010246147776592	-0.0210996897535834	-0.0213369098134041	-0.0121886560272708	-0.00277821168039977	-0.0201510886944819	0.00533922220210793	-0.112377549695909	0.00435864237027614	-0.0249303111879497	-0.0232775576534906	-0.0287893554213542	-0.011865311897554	-0.0135547162997876	-0.0506531764486317	-0.0105457730645331	-0.0457474391983213	-0.0751632948344283	-0.0495787577297663	-0.0215919920827203	-0.0173400035930094	-0.00574265681694341	0.0123830528330539	-0.0158000141938052	-0.0177774898309987	-0.00868991913965922	0.00177469683462041	-0.0137835731863418	-0.0396645948918553	-0.000895812361580553	-0.0549344304442655	-0.0277787011714232	-0.0301702675321593	-0.0598935169153188	-0.00331459582132088	-0.0056167823001268	-0.00140408933129625	-0.0104143667699374	-0.053327852078091
Acetoacetyl-CoA	0.000811274368139795	-0.000293283131336455	0.000174705894198557	6.04641535564407e-05	-0.00384804859020644	0.00126688138360193	-0.000252524742114529	-0.00189836131337571	-0.00115103424994626	-0.000976767582745725	0.00114956320119162	0.000549163049544094	0.00106537956895292	-0.00126193681190727	0.000486394559603973	-0.00149155601098678	0.000111598252128252	0.00121678967861003	0.000210294799663045	0.000302537259930419	0.00020287886074794	-0.000287551033156807	0.000125126212148169	0.000272924146913385	-0.000696800607349675	-0.000307082165229509	-0.000214277962172302	8.13925792315113e-05	-0.000434183296888335	0.000163616723463442	0.000450316801229263	-0.000667630652735955	0.000703920482992371	0.000266875969319119	0.000453293881292818	0.000177427796834978	-0.000733622474323308	-0.006209357747298	-0.00483067031440463	-9.30717865276305e-05	-0.00103526077504038	0.000320881109453085	-0.000183661315040298	-0.00437815447289936	0.00019054225227001	-0.00194747937065912	-0.000883008655481952	-0.000816823249315818	-0.00136074624583119
O-Acetyl-L-serine	-0.019379212650643	-0.0654698202235589	-0.0494182249410758	-0.056632020500831	-0.040278088244636	0.112671660481951	-0.125329540370619	-0.0886265656527285	-0.15319166958662	-0.0404618949852352	0.0340305123036516	-0.0728558683122667	0.0114503971376871	-0.0741039515097799	0.00275559448546059	-0.0354013666363946	-0.0545594162061228	-0.151302632959857	-0.0830918032786669	0.00152165918351826	-0.071236476551116	-0.0585373554842853	-0.0223023100722374	-0.0457166962189188	-0.23946099177048	-0.0426574736138257	-0.177934597480499	-0.076231375280254	-0.116120053195042	-0.071952894230613	-0.0955573090427209	-0.0349736386686207	-0.0344351490479248	-0.0365200707687776	-0.089192383999012	0.00969782887224047	-0.0466352657994899	-0.124741465878004	-0.155639362735194	-0.0790224780598145	-0.187915930676936	-0.102097902255548	-0.17075790764111	-0.191005879204751	-0.0949669341832744	-0.0850799336961613	-0.103577477222802	-0.133618898433069	-0.16124054859052
trans,cis-Lauro-2,6-dienoyl-CoA	0	0	0	0	0	0	0	0	0	0	0	0	0	0	0	0	0	0	0	0	0	0	0	0	0	0	0	0	0	0	0	0	0	0	0	0	0	0	0	0	0	0	0	0	0	0	0	0	0
Choline_phosphate	0.00301588752636615	0.0309562301205726	0.0329434399126725	0.0358310123758689	0.0377224987618395	0.020965273654025	0.0358581298611554	0.0427834252015903	0.0497045497435485	0.0374378623314272	0.0221168508343068	0.0321821793081021	0.0153949963194226	-0.010908500603959	0.0275492643403001	0.0309299684747436	0.0456620668634887	0.061214287858774	0.0425915969243419	0.0449031594307045	0.0474317761791868	0.0189293976364144	0.03376719131283	0.0340887565353372	0.0436528649163298	0.0252891698148411	0.0320128803947186	-0.0108872189229794	0.044218165641833	0.0367949282874732	0.0394249850480057	0.0314380376574301	0.0323867795390674	0.0389103587160721	0.0404990646981129	0.042819495889836	0.0446758331441626	0.0510187973890168	0.0474100814712657	0.0473981483596791	0.0369966425456376	0.0426880323334021	0.0401867523371976	0.0382935591445757	0.0447923546222016	0.0310911581387148	0.0423318091161484	0.0400442054882555	0.0156492191088504
Citrate	0.01441121419855	0.0096922380784954	0.0176548790146032	0.0420334861990019	0.0239631023612961	0.0221361449035573	-0.0118130134911913	-0.011775188325132	-0.0159508678549879	0.0141271789596858	0.0259497412468657	-0.00457603174946475	-0.00672502485205237	-0.0343145053689677	0.00315597597596906	0.00192643279330557	0.0293847070268772	-0.0360043349045178	0.0215694062262053	0.0150503629969906	0.0085506911903459	-0.0109231834736318	0.0076003146266167	0.0105797708942754	-0.00588826613561913	-0.00248132463361658	0.0155699837996236	-0.0469299473100617	-0.0304762394242708	0.00333320452415245	0.00918403522454625	0.0232510331215604	0.013358193338788	-0.000273933143971089	0.00381442843579027	0.0160779236551667	0.0161239848205668	0.00315570928878001	-0.0513643896915096	0.01481397429345	-0.027270152243352	0.0038781872848076	0.00295427192758402	-0.0368065948689481	0.0285307981738892	0.0157919482266313	0.0166978243687626	0.0271009876042491	-0.0386008723335755
4-Hydroxylamino-2,6-dinitrotoluene	-0.0987163583297201	-0.18611110879134	-0.14777021652472	-0.12374492098496	-0.10174331670069	-0.0359150690930203	-0.0973953559159701	-0.15032085890442	-0.19212227526047	-0.1193718486391	-0.03765397403488	-0.15764076842257	-0.07380962722016	0.0411306207722699	-0.11597323150973	-0.15688569707625	-0.14224796880954	0.0770747882206297	-0.12810931238552	-0.1719082621396	-0.19404803160586	-0.0827401871597602	-0.20521668422971	-0.12020946929156	-0.2109822285188	-0.16504718006371	-0.28281367558473	-0.2482324289481	-0.26512563744983	-0.1581309107645	-0.19793245545931	-0.19481268128621	-0.10326495876623	-0.13587202520142	-0.21806809704126	-0.19282834408113	-0.12684114334525	-0.17120068666607	-0.16954299264237	-0.10120964190548	-0.20505801557557	-0.13155553894265	-0.18780381374462	-0.24972444094725	-0.16584443474816	-0.1981372418887	-0.19849444358752	-0.17988279629072	-0.17780982635605
2-Polyprenylphenol	0.0164347914181899	0.077415707747768	0.0601356368791659	0.0561019626281198	0.080540935574607	-0.0551157151091202	0.0870809766897859	0.135530798953968	0.184744266050615	0.102611920751557	-0.0145448567172601	0.0945239990412809	-0.000479607545460059	0.0545833130328099	0.0293494388437099	0.0553583448619999	0.0968548869754259	0.204649169464048	0.0956452026789979	-0.00857400334064007	0.101323073820843	0.0311389237305999	0.0371742275648299	0.0643240236299829	0.245197196572196	0.0987111285240019	0.127698101060549	0.087322693837445	0.190883230309194	0.0723326463640469	0.107950022828432	0.0956454548685319	0.03939790344342	0.0546852017380399	0.120263643938026	0.04904770924295	0.0810968277913439	0.214087102885468	0.238972090629219	0.103543825350452	0.197676294407011	0.0769404735291509	0.145664054415439	0.214846914697501	0.112552606573833	0.1492811143783	0.162768789998907	0.142234998603891	0.134855239312696
2-Methoxyestradiol-17beta	-7.82095791063531e-05	-7.373771385878e-05	-8.05304296461885e-05	-6.80490573603709e-05	-8.8596971456176e-05	1.39514735917372e-05	-5.57416440389287e-05	0.000106199627930996	-5.49238681609847e-05	-9.07292675511768e-05	1.63306966999812e-05	-7.82420360557939e-05	-6.39272736262029e-06	-1.14741023725078e-05	-4.11956901018418e-05	-6.47640913911863e-05	-8.7712482702591e-05	0.00194773668706601	-3.5492410888435e-06	-4.01351583281927e-05	-8.97222385476473e-05	-3.54890458188172e-05	-8.23416842878308e-05	0.00016616784979729	3.9946853125724e-06	-9.2595458927179e-06	-7.96210484067368e-05	-7.3355075037944e-05	-6.97066052814013e-05	-8.72977459370311e-05	-7.53916998015025e-05	-7.20429103594467e-05	5.96147851286062e-05	-2.59154017547509e-05	-8.97600036008703e-05	-7.08666595702803e-05	-8.62538298328761e-05	7.69016913668052e-05	-7.97536475561564e-05	-8.02758399235484e-05	4.85598318774222e-05	-8.92903532151931e-05	-8.57672439350838e-05	-8.58519600136461e-05	-9.07292675511768e-05	-8.93192274985985e-05	-7.8568670316204e-05	-7.95687031174321e-05	-6.67977832222814e-05
4-Methylaminobutyrate	-0.0133862203336192	-0.0168408147946818	-0.0189574791681788	-0.0290134873681068	-0.0269990747579563	-0.0207026229561012	0.013204962138341	-0.000517424198104903	0.0024858795786725	-0.0313972931976034	-0.0286726741573171	-0.0082401764429545	0.00542397178393769	-0.0085745637457034	-0.0203939059868641	0.008822610258862	-0.0319142002467702	0.0153702566684212	-0.0299522588305004	0.00278047137567769	-0.0132096608703853	0.016758123486913	-0.0117320803240613	-0.00678760766884801	-0.001709251879344	-0.0179739248552681	-0.00723206367608011	0.0612390710459274	0.0045344542197279	0.00376297521570139	-0.0126391029373202	-0.0276313125166327	-0.0310131654267247	-0.0104114888541553	-0.0225519401259208	-0.023542772158357	-0.029701397641036	-0.0354469881629233	-0.0013920573492215	-0.0145478251186249	0.0201581146871827	0.0019900356441728	-0.0111178122639842	0.024470294701823	-0.0332113730016155	-0.0371174110127887	-0.0410849274411209	-0.0260778812798169	0.0246166270710655
Pentahomomethionine	0.00688768790410588	0.0254405283595822	0.018717846304932	0.0186740356246745	0.0230390726922108	0.00879285140598651	-0.00417696017054403	0.0278219692195629	0.0247007172127128	0.0409685242266531	-0.00162468643917146	0.025172327746	-0.00154496636095247	-0.106624584476995	0.0221324554940514	0.0289027557305588	0.0344935890299981	-0.143525750503955	0.0239535380697417	0.0142307747324888	0.0327570705784059	-0.021984972105932	0.0360911755415345	0.0247418489691101	0.0184952166929196	0.0266393920141927	0.0242613976243962	0.0339423983166469	0.0496904033679509	0.0278896110631047	0.0340722943516359	0.0520399707878483	-0.00332228702429349	0.010805977260921	0.0377125212841725	0.0474593974265547	0.0334530885721271	0.0416947403415028	0.0144148761726175	0.0235686635735528	0.0150136651289821	0.000713159699946786	0.00509332159639886	0.0348312470507135	0.0306709230176466	0.0329650279555673	0.040975080525815	0.0217196964757872	-0.0262109805586724
11-cis-Retinol	0	0	0	0	0	0	0	0	0	0	0	0	0	0	0	0	0	0	0	0	0	0	0	0	0	0	0	0	0	0	0	0	0	0	0	0	0	0	0	0	0	0	0	0	0	0	0	0	0
Phosphatidyl-N-dimethylethanolamine	0	0	0	0	0	0	0	0	0	0	0	0	0	0	0	0	0	0	0	0	0	0	0	0	0	0	0	0	0	0	0	0	0	0	0	0	0	0	0	0	0	0	0	0	0	0	0	0	0
2-Octaprenylphenol	-0.0164347914181899	-0.077415707747768	-0.0601356368791659	-0.0561019626281198	-0.080540935574607	0.0551157151091202	-0.0870809766897859	-0.135530798953968	-0.184744266050615	-0.102611920751557	0.0145448567172601	-0.0945239990412809	0.000479607545460059	-0.0545833130328099	-0.0293494388437099	-0.0553583448619999	-0.0968548869754259	-0.204649169464048	-0.0956452026789979	0.00857400334064007	-0.101323073820843	-0.0311389237305999	-0.0371742275648299	-0.0643240236299829	-0.245197196572196	-0.0987111285240019	-0.127698101060549	-0.087322693837445	-0.190883230309194	-0.0723326463640469	-0.107950022828432	-0.0956454548685319	-0.03939790344342	-0.0546852017380399	-0.120263643938026	-0.04904770924295	-0.0810968277913439	-0.214087102885468	-0.238972090629219	-0.103543825350452	-0.197676294407011	-0.0769404735291509	-0.145664054415439	-0.214846914697501	-0.112552606573833	-0.1492811143783	-0.162768789998907	-0.142234998603891	-0.134855239312696
all-trans-Heptaprenyl_diphosphate	-0.019261212707044	0.003435806368493	-0.018001127370372	-0.059373813659909	-0.043548439347521	-0.0807371519799166	0.044619999662562	0.022923641195918	0.049742729799137	-0.043193906263759	-0.0810748635628791	0.029749776952966	-0.011327586083944	-0.00847792579582901	-0.046867431490751	0.00946399370309001	-0.061916663622804	0.046916493093189	-0.039433817496651	0.00516257114923099	0.00968474196636901	0.032596776775324	0.019356634169657	0.004296950246437	0.07236460889175	0.00206847708220301	0.069994077692888	0.173092987438143	0.085899732917315	0.04391860002139	0.023928509991188	-0.015851673759091	-0.036633681226963	-0.00656828212457999	0.019739296795663	-0.015797273529573	-0.034622225928223	-0.042913379460592	0.038612595964691	-0.032680215816414	0.111508532337057	0.034581698471256	0.048994085645452	0.135192134118774	-0.029679749350632	-0.012105807818561	-0.011164133550495	-0.001183047354614	0.107648569442303
Sitosterol	0	0	0	0	0	0	0	0	0	0	0	0	0	0	0	0	0	0	0	0	0	0	0	0	0	0	0	0	0	0	0	0	0	0	0	0	0	0	0	0	0	0	0	0	0	0	0	0	0
dTDP-4-dehydro-6-deoxy-L-mannose	-0.04967126032584	-0.0256568807247299	-0.0259496501411798	-0.0427973761965399	-0.0310581231071199	0.0264928876147501	-0.09524594332245	-0.0167623950149098	-0.0428946875138001	-0.0165773019971898	-0.00597663253520997	-0.0419767775412399	-0.0140545040629498	-0.0303682810005799	0.00362335700500993	-0.0063457657363899	-0.0128296587374499	-0.0383589779167259	-0.04776680737579	-0.00952274371394979	-0.0253314870446797	-0.0461397647940098	-0.00152417092452994	-0.03213337347526	-0.101631681790075	-0.0175185042497799	-0.10508718393892	0.00853139884870013	0.000933636469280019	-0.0586052240847998	-0.0473858786668699	-0.0136190760506398	-0.0458047354353399	-0.0022098864972	-0.0342940641273499	0.0162325213308701	-0.0352807421696699	-0.0235916913651	-0.03256513944776	-0.0290162460052898	-0.0628234272263039	-0.07414823485524	-0.0946143045305299	-0.0474938790475189	-0.0475833810212898	-0.01019485153602	-0.0379160213199299	-0.0601732617973798	-0.0599496629593739
4-Hydroxycinnamyl_aldehyde	0.0231597928641848	0.0255549777984441	0.0227067056393093	0.0289583425379487	0.0273393912035064	0.000821510679801934	0.0103305749500315	0.00982290192338379	0.00987679405258716	0.0352750360640925	0.00690968070614983	0.0254607307829586	-0.001896397416205	-0.0790084913513578	0.0236031863139528	0.00916837113924589	0.0253265411530619	-0.183762624316833	0.0285565343161525	0.00566142896579395	0.0191198101646151	-0.0128845545444156	0.0280617883154612	0.0223565114795674	0.0189545517457583	0.018810649308371	0.031250138516359	0.00946343543860646	0.013765535849037	0.0280289064453561	0.0300241820553035	0.0357274808687464	0.0203533458506138	0.00408291908363786	0.0316131621745333	0.0262732458730024	0.0330509253918125	0.0272849420728816	0.00195014114549042	0.0223022095541882	0.00801001842823133	0.0126021674764084	0.0196687436457384	0.0133374590714917	0.0326021192346009	0.024739414886416	0.0352784854212777	0.025245325927535	-0.0226307401417835
15,16-Dihydrobiliverdin	0	0	0	0	0	0	0	0	0	0	0	0	0	0	0	0	0	0	0	0	0	0	0	0	0	0	0	0	0	0	0	0	0	0	0	0	0	0	0	0	0	0	0	0	0	0	0	0	0
4-Sulfocatechol	-0.000391354587079805	-0.000357604182652863	-0.000474563663325139	-0.000452747127976709	-0.000474591713217771	-0.000231197717774171	4.32093396064808e-05	-9.16302964363837e-05	-0.000260826325048693	-0.000474635587682166	0.00293651613096509	-0.000336346803514735	-5.58592312653726e-05	-0.000342499815924605	-0.000141886333879382	-0.000293514647104969	-0.00047436908696664	0.0176736650566436	0.000489314146799172	2.65239505814355e-05	-0.000471926018633489	0.000224218392867421	-0.000438989220530596	-0.000109102140957827	0.00055172185264177	0.000410722208250911	-0.000404190088458861	-0.000431183162240667	-0.000280877135639122	-0.000474576341704196	-0.000474608257586618	-0.000287687768212795	0.000852327267957354	0.000435654329003901	-0.000474635587682166	-0.000469225107593384	-0.000474355522357932	0.00121677893640983	-0.00032297866753743	-0.000309007958261842	8.19544327380743e-05	-0.000474594024563787	-0.000474539622640443	-0.000474423253519536	-0.000474635587682166	-0.000469379915813865	-0.000340047691383489	-0.000416530765116616	-0.000249935262450076
_LPR_4S_RPR_-Limonene-1,2-epoxide	0.000260649310859525	0.000254123926065221	0.00028188505675242	0.000277289883433685	0.000292765736621911	-1.9466014091153e-05	0.000141676096350882	-0.000305306088051101	0.000272415965505096	0.000309469569545363	-0.000888440624999608	0.000271791197561086	-8.8902283070111e-05	6.5679361001325e-05	0.000160205776092106	0.000190508122311088	0.00030851901509639	-0.0034176949331309	7.6753264333161e-05	0.000144185773177259	0.000305379289939492	5.3738434619925e-05	0.000260450998599978	-0.000540163757409506	1.8721718942219e-05	5.52355498787901e-06	0.000276539787034233	0.00027450617804958	0.000193779532539477	0.000298481511056013	0.000294526477380786	0.000237744991513592	4.0880816121491e-05	1.65328729686502e-06	0.000307473379580938	0.000241662150421119	0.00030143361689182	-0.000688417597223888	0.000246653247501453	0.00024652451153216	6.35056826639988e-07	0.000303956065123119	0.000294968445264686	0.000278342131576796	0.00029353631823253	0.000131148083976589	0.000178241958733494	0.000243170122481267	0.000202127004867985
Avermectin_B2a_monosaccharide	0	0	0	0	0	0	0	0	0	0	0	0	0	0	0	0	0	0	0	0	0	0	0	0	0	0	0	0	0	0	0	0	0	0	0	0	0	0	0	0	0	0	0	0	0	0	0	0	0
Holo-_LBK_carboxylase_RBK_	0.00561404351229788	-0.0296610357306267	-0.0246057691338149	-0.0313104369941259	-0.0238529008558673	0.0133754939402121	0.00432455270158827	-0.0491380542966118	-0.0588071303516288	-0.0415686999696341	-0.012921540243336	-0.0140135472428049	0.0125524398521595	-0.0172678807883886	-0.0237597507663405	-0.0203485522618614	-0.059792876481988	-0.0995094575624361	-0.0441691112812281	0.0145709514395638	-0.0294685822488942	0.0100708188897369	-0.0159529753426592	-0.0103589797657727	-0.0596695055764464	-0.0211931496946307	-0.00481647063618446	0.0154896081092606	-0.0607820741540607	0.0158650525316981	-0.023579564578775	-0.0259562549084996	-0.00302456167198384	-0.0297738898636722	-0.0314544627811145	-0.0175652626230133	-0.0188940627419856	-0.0822504830537213	-0.066931443940649	-0.0501522262033631	-0.0390852879058159	0.0083143040533844	-0.0222544083892904	-0.0409383160721017	-0.0390539221303542	-0.0610881328604896	-0.0570618278799503	-0.0449741203336994	-0.00889992753333496
4-Cresol	-0.0468559972085252	-0.0515013288433859	-0.0458843851551522	-0.0577438794663647	-0.0545583604145656	-0.00227263143194378	-0.0231428921981027	-0.0211545762229052	-0.0219835006814614	-0.0699394292737298	-0.0134460012313645	-0.0519372345165655	0.00120216721352659	0.15672527034662	-0.0476020465960435	-0.019072178223399	-0.0503270036407902	0.362430798731209	-0.0567505412601797	-0.0134381031099376	-0.0392886880641331	0.0230692666682476	-0.056680470416877	-0.0453665872677913	-0.0393509744732142	-0.0376672566430499	-0.0631157337597336	-0.0233702035414261	-0.0294438695262983	-0.0574348580788265	-0.060568652616115	-0.0709241746716828	-0.0404136641242495	-0.00899673891492743	-0.0632318661560719	-0.0526153964021934	-0.0655893807184166	-0.0536493324337108	-0.00591606470708529	-0.0451178529963939	-0.0187160274594024	-0.0269997102784098	-0.0401517832526101	-0.028966095555838	-0.0646002054680586	-0.0486570246877933	-0.0693774204973551	-0.0499776570051198	0.0428971629110592
Oxalyl-CoA	0.0244285756320571	-0.0074464861275226	-0.003591512070859	-0.0118418908714372	-0.0100899775614815	0.0313097945292107	0.015695369932582	-0.0251599916908713	-0.0340119756591007	-0.0156323605018942	0.0110652720674668	0.0055432493159524	0.0328987601530687	-0.0011639430904853	0.0025754484659014	-0.0065147822747178	-0.0331011049986569	-0.0516008435611554	-0.0171023048193458	0.0229807163241914	-0.0127881938137972	0.0224515735955504	0.004567018646674	-0.0011953007776574	-0.0476345517345057	-0.0107712096027579	-0.0113087633189414	0.0151234740902171	-0.0303699530114853	0.017506528174564	-0.0086298990212834	-0.0172735967616733	0.0133988269528049	-0.0073382220485915	-0.0118481160249652	-0.0036518902240874	-0.0054185064169654	-0.0661980184073514	-0.0435035330625354	-0.0289041093025184	-0.0249152404676547	0.0119957987093357	-0.0122502416669301	-0.0344782723902925	-0.0245913798568618	-0.0407810489493237	-0.034314792839302	-0.0341773487535229	-0.0083061116500187
4-Phospho-D-erythronate	0	0	0	0	0	0	0	0	0	0	0	0	0	0	0	0	0	0	0	0	0	0	0	0	0	0	0	0	0	0	0	0	0	0	0	0	0	0	0	0	0	0	0	0	0	0	0	0	0
_LPR_S_RPR_-Hydroxyhexanoyl-CoA	0	0	0	0	0	0	0	0	0	0	0	0	0	0	0	0	0	0	0	0	0	0	0	0	0	0	0	0	0	0	0	0	0	0	0	0	0	0	0	0	0	0	0	0	0	0	0	0	0
N-Acetyl-L-glutamate_5-semialdehyde	-0.01597787725511	-0.0219977447751301	0.00186019043765984	0.0230853052115101	0.02411177585862	0.1135839267021	-0.10118336348731	-0.0387698542779602	-0.0798968030720901	0.02388705500229	0.0628560905484501	-0.06247673973011	0.00717643673051005	-0.0218217575048001	0.04953065896609	0.00311326323624006	0.0444842227685198	-0.12221986437407	-0.00651129334629008	0.0064125595390101	-0.02266724934082	-0.0566892342920802	-0.0135270285920801	-0.00592238643398013	-0.13062213011558	0.0027724454978999	-0.11458556894712	-0.14725654576469	-0.09199664552538	-0.0640187208352101	-0.0522758427485601	0.0182885947253899	0.01395454226169	0.01101710280685	-0.0395043571995499	0.0463233234124298	0.0193079484818999	0.03387826956523	-0.05278754805909	0.0106463259545397	-0.14559919663063	-0.0665143206120902	-0.10312717577556	-0.15296273271647	-0.000165855359110179	0.0075978122642899	-0.0188427461793601	-0.0349474324627501	-0.12770852500286
_LPR_2E_RPR_-Octadecenoyl-_LBK_acp_RBK_	0	0	0	0	0	0	0	0	0	0	0	0	0	0	0	0	0	0	0	0	0	0	0	0	0	0	0	0	0	0	0	0	0	0	0	0	0	0	0	0	0	0	0	0	0	0	0	0	0
3-Coumaric_acid	0.0467405943024316	0.0514819733933744	0.0462584459777639	0.0587740070644191	0.0553721064731317	0.00318304254062299	0.0220196440536117	0.0206684568552858	0.0219324405422056	0.0704233049631062	0.0141710578482573	0.0516190673486599	-0.000971802114684908	-0.156376593160559	0.0481397966812028	0.0184271749686376	0.0513837284305062	-0.3622061307194	0.0573736028504831	0.0133198861304476	0.0397101055625017	-0.0243087381450839	0.0562163646570991	0.0445542751946301	0.0387426704458993	0.0374110049618354	0.0621481252999522	0.0190759106099738	0.0287443005353919	0.0559314446249494	0.0600616602390718	0.0710241395820765	0.0411562535217031	0.0087803212225622	0.0633734355741449	0.0532177614566594	0.0660930305651944	0.0546746344562654	0.006440949362925	0.0449969706704956	0.016724734628134	0.0264015588089138	0.0399551892012177	0.0262784167377669	0.0653953099018032	0.0496689843753546	0.07037130437856	0.0504565216179145	-0.0451759724195549
Ephedrine	-0.00922837606933991	-0.0270052680645398	-0.0213112499620398	-0.03212124166958	-0.0166456058042401	0.03726527449827	-0.0259241864561699	-0.0385094686284901	-0.05444321191051	-0.0184235351473299	-0.00741468321938976	-0.0139913512395098	0.0180269568458002	-0.0614542381439898	-0.0191823668517799	-0.0325108834857599	-0.0428171143823302	-0.0547284715376199	-0.0334909178685399	0.0183493219733899	-0.0215030323690399	-0.0182126131771301	-0.00996468066621015	-0.0327748783275199	-0.10665081072097	-0.0472550014950301	-0.0732122008399698	-0.01513593732912	-0.0312872397269	-0.0126802723368997	-0.0324096236812799	-0.0364246336191298	-0.0178135402958399	-0.0249083378849901	-0.0286440012329399	0.00378048577087986	-0.0170794400234597	-0.10183086064759	-0.0783396109112	-0.05260962125806	-0.0675971232906201	-0.0200977854482498	-0.05079995124265	-0.0712389642181299	-0.0453089390065	-0.0531852530027002	-0.0462430328525598	-0.0710378723676102	-0.0840122535766898
cis-2-Methyl-5-isopropylhexa-2,5-dienoyl-CoA	-0.05356238857677	-0.110859741863953	-0.093942747515407	-0.096314982968421	-0.102543207938885	0.110093111034949	-0.27540767155562	-0.207920078457195	-0.326467373138947	-0.035565196682159	-0.0357783797929401	-0.139046822285683	-0.09738247774534	-0.240472229247532	-0.039999232376229	-0.0808585445282111	-0.083775004423299	-0.767438617501114	-0.135912351965451	-0.090737748757206	-0.145334731616794	-0.192618890517952	-0.036942177700393	-0.074462720913647	-0.426970017812663	-0.106730038613449	-0.269785928536738	-0.150007113521168	-0.229689453000889	-0.095344502396257	-0.13214296642117	-0.0197099478562413	-0.1017311910906	-0.10481040176117	-0.125779247468434	0.019492891279651	-0.04808891517534	-0.254776817266286	-0.415104318125556	-0.125470437608169	-0.34372715318287	-0.200130862657359	-0.295895279738678	-0.314684627486541	-0.121853171250563	-0.13532941084548	-0.140328814319799	-0.196167339146278	-0.321516540356806
_LPR_R,R_RPR_-Butane-2,3-diol	-0.0177405206535784	0.0290641748208601	0.0206761190934624	0.0281252426435733	0.0471912823507961	-0.0366619460631662	0.0041351633134329	0.0686231845277481	0.0732300605566011	0.0408974666738661	0.0015517674526358	0.00792415627539561	-0.032708455636291	0.025106957927981	0.0080637366902917	0.0442294849007191	0.0595771069073661	0.231294023349975	0.0382567364932661	-0.0108704131638307	0.0316306729043491	0.00319376522433401	0.0188573269332975	0.0268895055629622	0.0894593901415651	0.0383143703788761	0.0429212588983721	0.0124295057577382	0.0699660957320901	0.000470661245822901	0.0304294703259591	0.0448472338775541	-0.0071246963750779	0.0310048325530861	0.0313509254421431	0.0184652137203474	0.0251133806934659	0.136124443444352	0.0972308140232211	0.0593264910273891	0.0665796698585211	0.0019140468028334	0.0354698702505791	0.0967474495772671	0.0465119804394021	0.0852621763298661	0.0677147081937101	0.0691749160453841	0.0508434681024731
Premithramycin_B	-0.0658743241469986	-0.139534734113736	-0.115038723109076	-0.134721807503761	-0.0931725718452885	0.141811669209053	-0.257382576807009	-0.209530412351074	-0.326321378087715	-0.0862041559206244	-0.010286970356153	-0.13966390504873	-0.0200642785116454	-0.287538275912749	-0.0229766345119171	-0.0828463663594925	-0.142349489024654	-0.68587827398459	-0.182344992161327	-0.0108362301467428	-0.144944025014589	-0.162834154770694	-0.0511810634868812	-0.0954649328889703	-0.490625678333501	-0.0958144058037949	-0.310785440635118	-0.0783510189822563	-0.234114751346378	-0.112027306191441	-0.178600905452508	-0.063287825408354	-0.0834448452300274	-0.109730737187068	-0.162246996126205	0.0226765490427789	-0.0822473308448455	-0.272652101395885	-0.336416009439685	-0.186161338640165	-0.376501176422926	-0.187845341608286	-0.326937386787252	-0.359329618781964	-0.182099868802097	-0.179905295308996	-0.20576461930769	-0.271538332286806	-0.339034635733385
dTDP-3-amino-3,4,6-trideoxy-D-glucose	-0.0237368424248801	0.0264043513903298	0.0124884965941399	0.0106953058545098	0.00735164471553018	-0.0228626142269199	-0.00444937793852995	0.0734849502123303	0.08191220579373	0.0299372786375298	-0.0100057475072104	0.0127169393828499	-0.0201450874530202	0.00458166235055968	0.01530748115868	0.0718892199782399	0.0604205640118201	0.12988310124911	0.02402439115754	-0.00320765863885986	0.04730706796335	-0.00144859288964994	0.0259306670921802	0.03770430107111	0.10489857366091	0.0631227805615802	0.0595868707888099	0.06394482335244	0.10192374592741	0.0125280498381597	0.04049255214548	0.0694804356127499	-0.0299872872744502	0.0377399711842701	0.0406956082271399	0.0379205476255702	0.0178925866025197	0.13054570687433	0.10072841389351	0.0547499777346701	0.0808997189204501	-0.00487745396077033	0.02103140523423	0.11462304158179	0.0412554751399901	0.0694463245384802	0.0578218895256297	0.0640207437012701	0.0767662648788998
Shikimate_3-phosphate	-0.0413387502798216	-0.0154205298192496	-0.0293842980936291	-0.0512696752267792	-0.0692949797252257	-0.0335538129944841	-0.0664451251563616	-0.0467963337086711	-0.0380595307777806	-0.0815120605575791	-0.0642432002617952	-0.0390831135476022	-0.0220414695263901	-0.0499176329452031	-0.0415327990850292	-0.00155756021136166	-0.0544667795778331	-0.0119359313075617	-0.0685119040192607	0.0292009697209858	-0.00424544253778303	-0.0350061976997051	0.00606307379793392	-0.039703431363452	-0.0486368575410502	-0.0163124832636721	0.0391916811943609	0.0470040279900109	0.00692417626222541	-0.0289022377863621	-0.0215851008730591	-0.00966869497151113	-0.0406712850752435	-0.0215642731785771	-0.00631320005886959	0.0205834950017899	-0.0494162840527846	-0.0647923176664191	-0.0506941149354156	-0.0953931916716726	-0.0374464063680692	-0.0324160527724456	-0.0255308503421207	-0.00763875064715258	-0.0371452571894541	-0.0208025666977532	-0.0366358697435617	-0.0313447274640372	0.00811701904532292
Phosphonoacetaldehyde	-0.0065960436728055	0.000497340736378499	-0.00107054803913498	0.00213532256220403	0.001928855345013	-0.0172452339904595	0.013496099854001	0.00853452394696651	0.015513347215716	0.00524927910900452	-0.00949162269442849	0.0053852977460695	-0.00807747284938001	0.0086843630103315	-0.007865658029102	-0.00603016647695001	0.000479788915203533	-0.0036163729227722	0.006743262821976	-0.00580982411258749	0.000861014812978012	0.006601172432466	-0.00199619824342401	-0.000272398914780009	0.0210219031284644	-0.00325773285230299	0.0029751084429869	0.0175330407476385	0.010782348336101	0.00430848808705497	0.005291392753517	-0.00751614464404998	-0.000878237442157009	-0.00108936080841052	0.000216736535973011	-0.0115874935352935	-0.004121686486565	0.0011597011993235	0.0141528357034405	0.010118540583229	0.0241834001423493	0.0081837273317015	0.013960649379082	0.0205971465000852	0.002094758492312	0.00292338791877	0.0045424268298275	0.006382225633298	0.0156493008320515
Gentiodelphin	-0.18995964311466	-0.23013871031189	-0.21831059677134	-0.27992311909751	-0.27687143651401	0.0827643574725601	-0.40856944679055	-0.29547562293045	-0.43757411537213	-0.27975248184657	-0.07664287672028	-0.28088675035237	-0.0840407115774497	-0.20737188813854	-0.10613048779104	-0.10653897297953	-0.26155361011038	-0.19335812222523	-0.34877508110236	-0.0342906445828399	-0.23879178660236	-0.1915435803394	-0.10684050140114	-0.19742783729677	-0.64766044053064	-0.16955606362449	-0.36101845310779	-0.0752852720918398	-0.29205738516567	-0.2407034489677	-0.29743245304362	-0.17247210268478	-0.20908497422821	-0.13971608894174	-0.27632807551398	-0.0460485108251301	-0.23975564419253	-0.40991281022404	-0.44286768119821	-0.32830860387147	-0.47495377882532	-0.31638171570086	-0.47196557069361	-0.40033049218418	-0.33033013995177	-0.2969682535469	-0.37712680032219	-0.39391553165346	-0.28303334576559
p-Cumic_alcohol	-0.0467405943024316	-0.0514819733933744	-0.0462584459777639	-0.0587740070644191	-0.0553721064731317	-0.00318304254062299	-0.0220196440536117	-0.0206684568552858	-0.0219324405422056	-0.0704233049631062	-0.0141710578482573	-0.0516190673486599	0.000971802114684908	0.156376593160559	-0.0481397966812028	-0.0184271749686376	-0.0513837284305062	0.3622061307194	-0.0573736028504831	-0.0133198861304476	-0.0397101055625017	0.0243087381450839	-0.0562163646570991	-0.0445542751946301	-0.0387426704458993	-0.0374110049618354	-0.0621481252999522	-0.0190759106099738	-0.0287443005353919	-0.0559314446249494	-0.0600616602390718	-0.0710241395820765	-0.0411562535217031	-0.0087803212225622	-0.0633734355741449	-0.0532177614566594	-0.0660930305651944	-0.0546746344562654	-0.006440949362925	-0.0449969706704956	-0.016724734628134	-0.0264015588089138	-0.0399551892012177	-0.0262784167377669	-0.0653953099018032	-0.0496689843753546	-0.07037130437856	-0.0504565216179145	0.0451759724195549
Geraniol	-0.00070353612235436	-0.00062621729694397	-0.00151940457204961	-0.00150780963334091	-0.00121628690067657	-0.00298436228034226	-0.00277977316197607	-0.00199097882074699	-0.00424382588763217	0.00042280554143307	-0.0010076272421312	-0.00128587979998902	-0.00552303564985146	-0.00316785546493106	-0.00184688137980701	-4.81552010002e-05	-0.00121756676740288	-0.0162285137646332	-0.00073212639156079	-0.00404492847179078	-0.00276992768123927	-0.00306007272894221	-3.18552783075401e-05	0.00040689625392405	-0.00191251990134221	0.00022073173481529	0.00084148289818928	-0.00014531576915779	-0.0023408634892741	0.00042200804674161	0.00014279921788432	0.00094581543418643	-0.00119221969453635	-0.00123040203899957	-0.00012469070983292	-0.00113254891897306	0.00018701111603467	-0.00032068152170729	-0.00497371845315595	-0.00069041022949728	-0.00142234591521799	-0.00222295549892094	-0.00106518203700538	0.00096211895525991	-0.00021255963757504	-0.00021254034213051	0.00047952878244517	0.00021189316431855	-9.143591281311e-05
11_LPR_R_RPR_-HPETE	-6.18245926680172e-05	-5.87762170334284e-05	-7.26934212616596e-05	-7.0053317174564e-05	-7.27214711494955e-05	-4.32549336004353e-05	-9.90304427905388e-06	-2.62908612232102e-05	-5.74001057788396e-05	-7.27653456052945e-05	0.000473488579858843	-5.6505526085583e-05	8.02773063074706e-07	-5.67124342552712e-05	-3.23556627908443e-05	-4.51284104997869e-05	-7.24988449026858e-05	0.00157853161348226	2.72945304200275e-05	-1.25025833694384e-05	-7.24009225897765e-05	1.28765936250472e-05	-6.85213130667325e-05	-2.84519672382523e-05	3.70862671729595e-05	3.46884404605505e-05	-6.41264158165402e-05	-6.69547603940865e-05	-4.97941519699298e-05	-7.27060996386661e-05	-7.27380155159558e-05	-5.00662857733115e-05	4.69795660525155e-05	3.79275467616175e-05	-7.27653456052945e-05	-7.23270564361662e-05	-7.24852802917215e-05	0.000217048690908871	-5.43291787710028e-05	-5.26556093134286e-05	-2.55201559746932e-05	-7.27237824953284e-05	-7.26693805792913e-05	-7.25530114610664e-05	-7.27653456052945e-05	-7.21684388595291e-05	-5.62494611493452e-05	-6.44194757392921e-05	-4.37140163930885e-05
Benzo_LBK_a_RBK_pyrene-cis-9,10-dihydrodiol	-5.46489475847053e-05	-5.23144337946652e-05	-5.90199084281819e-05	-5.76973836760534e-05	-5.90199084281819e-05	0.000149177421558083	-2.76349491854138e-05	-3.12797372472707e-05	-5.90199084281819e-05	-5.90199084281819e-05	0.000500777785022213	-5.12511204981448e-05	-3.3810282811647e-05	0.000103912715985716	2.68798839994292e-06	-3.86367514209138e-05	-5.90199084281819e-05	0.000424458828730209	0.000222808353653611	6.16910365536351e-06	-5.88581740326411e-05	2.03540831208932e-06	-5.46394173865185e-05	-2.7526100010189e-05	-8.14664287136599e-06	0.000485935645713534	-5.21099379500969e-05	-4.98708560359878e-05	-4.14309066376136e-05	-5.90199084281819e-05	-5.90199084281819e-05	-4.572571426108e-05	-1.4835041299098e-05	7.3048790119561e-06	-5.90199084281819e-05	-5.64190663190767e-05	-5.90199084281819e-05	3.00461953585032e-06	-4.42716582975453e-05	-4.21180426687603e-05	-4.68340489700719e-05	-5.90199084281819e-05	-5.90199084281819e-05	-5.90199084281819e-05	-5.53199370754261e-05	-5.29605482290539e-05	-5.08765475678163e-05	-5.5588166683899e-05	-3.69184255876227e-05
Homotrypanothione	0.01179896515315	-0.0138222261919101	0.00856334068052012	0.0519531424132	0.0543169163458301	0.0512606377964999	-0.02539181451868	-0.0317887869298599	-0.03024622936542	0.0312810004014801	0.0489528474662799	-0.0100771041685499	-0.000675512130470013	0.0122084611108602	0.00443718462109	-0.03184809889726	0.03518025202832	-0.0667767211338699	0.0277575294867101	-0.0160842778077999	0.00420715570339003	-0.04034266561313	-0.0303321865152399	-0.0171963431329101	-0.0238719966953	-0.00795877014974988	-0.0316550634153498	-0.17189189935038	-0.07202113000606	-0.0307397265320699	-0.0169500418913799	0.01999994847696	0.0277604150775601	-0.0249101838441099	-0.00942014102880995	0.00851150551506996	0.0310026552720302	0.02928436169757	-0.0355459499787198	0.00431426327853002	-0.0836640263699	-0.00900231288600994	-0.0065700906755799	-0.11394832802667	0.0360340834891699	0.0267744496382201	0.03438658639957	0.0275376802969201	-0.09798244180243
Dextrin	-0.117816608514743	-0.198846688245588	-0.162337144026834	-0.174222862759858	-0.0632808592802441	0.137565124204694	-0.218549476027352	-0.149693652454765	-0.251064312442336	-0.0668098813082292	0.0225909780413526	-0.142359817750448	-0.0459588771872718	-0.112059724449667	-0.0326440153349924	-0.110061254393303	-0.144167825650965	-0.322128312066872	-0.190408936609174	-0.136821042425827	-0.19915099946232	-0.141771224514377	-0.141753687866948	-0.119494339255795	-0.367202963805297	-0.122210490351064	-0.416880338840489	-0.128764433527628	-0.22906503382528	-0.167810874849915	-0.231360149502573	-0.132120068228588	-0.136719578705418	-0.129254057091668	-0.233219627292183	-0.097432193928059	-0.118434787994593	-0.166056846573972	-0.183009367042355	-0.107810792659985	-0.28201405756004	-0.212872396402715	-0.327409855553953	-0.291599434220261	-0.221202255491227	-0.184586337801651	-0.221498579554504	-0.267020903642052	-0.283437517384717
Phosphatidylglycerophosphate	0.0299997031238372	0.202786037301762	0.138272186619421	0.118164318045684	0.0813308479763092	-0.215415783832267	0.197999952154898	0.245297637547846	0.369229145543026	0.0941480450929841	-0.0878526979773429	0.189897689985335	-0.0129069557064998	-0.022446514163608	0.014472896347362	0.137266893816133	0.155116282472869	0.338840225125271	0.170413351885782	0.098679294692036	0.236119537704591	0.087596979801405	0.163845598166974	0.111329548782009	0.469352583674775	0.118707631652894	0.41190229464382	0.295309803971528	0.409410370085248	0.15943399925685	0.249616086596202	0.156621202190806	0.0244088932841952	0.126581231488875	0.261207923132678	0.113458626561994	0.101202522154331	0.263961065323355	0.31221058425421	0.141435005277789	0.411328457496133	0.184112887944124	0.33610651168647	0.466908840511663	0.21080188343871	0.246465914864917	0.269379929066767	0.279478769749212	0.293264068926095
Levopimarinal	-0.0467405943024316	-0.0514819733933744	-0.0462584459777639	-0.0587740070644191	-0.0553721064731317	-0.00318304254062299	-0.0220196440536117	-0.0206684568552858	-0.0219324405422056	-0.0704233049631062	-0.0141710578482573	-0.0516190673486599	0.000971802114684908	0.156376593160559	-0.0481397966812028	-0.0184271749686376	-0.0513837284305062	0.3622061307194	-0.0573736028504831	-0.0133198861304476	-0.0397101055625017	0.0243087381450839	-0.0562163646570991	-0.0445542751946301	-0.0387426704458993	-0.0374110049618354	-0.0621481252999522	-0.0190759106099738	-0.0287443005353919	-0.0559314446249494	-0.0600616602390718	-0.0710241395820765	-0.0411562535217031	-0.0087803212225622	-0.0633734355741449	-0.0532177614566594	-0.0660930305651944	-0.0546746344562654	-0.006440949362925	-0.0449969706704956	-0.016724734628134	-0.0264015588089138	-0.0399551892012177	-0.0262784167377669	-0.0653953099018032	-0.0496689843753546	-0.07037130437856	-0.0504565216179145	0.0451759724195549
2,4-Dichloro-3-oxoadipate	0.00089170313324894	0.000644127530257541	0.00076396821523192	-0.00058249819573741	-0.00045420402063131	0.00126940078346926	0.00517026189379928	0.00301257709885148	0.00431050804726268	-0.00144498729740952	2.79805892871099e-05	0.00189878793144063	0.00504199019361168	0.00243845353679503	0.00088123342930046	0.00190799855479751	-0.00094015760288202	0.00901430525523958	-0.000592496609352369	0.00434657257676053	0.00186993858509201	0.00589113488852138	0.00119119625066046	0.00129609870474939	0.00306190903148152	0.00061782451193577	0.00111969380868122	0.00870266589783388	0.00383125031715069	0.00253204696492906	0.00082382942006597	-0.00109312032738124	-0.00085823998862254	0.00216990521762843	-0.00020232287227656	-9.696449389884e-05	-0.00121574444513975	-0.00147013608949958	0.00394491536143244	0.00093926241308385	0.00507987184593118	0.00341504323507953	0.00140054504454505	0.00447754371377269	-0.0014193105832071	-0.00178385806418601	-0.00245192865813983	-0.00113623574755602	0.00470002369339558
2-Hydroxy-3-oxosuccinate	0	0	0	0	0	0	0	0	0	0	0	0	0	0	0	0	0	0	0	0	0	0	0	0	0	0	0	0	0	0	0	0	0	0	0	0	0	0	0	0	0	0	0	0	0	0	0	0	0
cis,cis-2,4-Dihydroxy-5-methyl-6-oxo-2,4-hexadienoate	0.0133243957409512	0.0167820385776484	0.0188847857469171	0.0289434340509322	0.0269263532868068	0.0206593680225008	-0.0132148651826201	0.000491133336881694	-0.00254327968445134	0.0313245278519981	0.0291461627371759	0.00818367091686892	-0.00542316901087463	0.00851785131144813	0.0203615503240733	-0.00886773866936179	0.0318417014018675	-0.0137917250549389	0.0299795533609204	-0.00279297395904714	0.0131372599477955	-0.0167452468932879	0.0116635590109946	0.00675915570160975	0.00174633814651696	0.0180086132957286	0.00716793726026356	-0.0613060258063215	-0.00458424837169782	-0.00383568131534005	0.0125663649218042	0.0275812462308594	0.0310601449927772	0.0104494164009169	0.0224791747803155	0.0234704451019208	0.0296289123607443	0.0356640368538322	0.0013377281704505	0.0144951695093115	-0.0201836348431574	-0.00206275942666813	0.0110451428834049	-0.0245428477132841	0.0331386076560102	0.0370452425739292	0.0410286779799716	0.0260134618040776	-0.0246603410874586
2,3,5-Trichloromaleylacetate	-0.0427395190487414	-0.0446389030569747	-0.0444559980618379	-0.0440784957980919	-0.0422284656138533	-0.0389131527055282	-0.0390868726626861	-0.0355315339661145	-0.0406398321838138	-0.0472981188367457	-0.0206233714570507	-0.0441622314729207	-0.0363844355795903	-0.0386352594717167	-0.0412062637538624	-0.02415068953711	-0.0420978241491624	0.075113398676163	-0.0410562422823764	-0.0370731238776591	-0.0433636442762591	-0.036565930213399	-0.0465383174688339	-0.0379356837418728	-0.0397067194708669	-0.0375491257983851	-0.0461832147700881	-0.0363014897412659	-0.0402154425531863	-0.047018296270992	-0.0473016296658376	-0.0467950037212718	-0.0406581209073165	-0.0327489790771033	-0.0470086431389342	-0.0416749617673489	-0.0459096869937508	-0.0373795398636394	-0.034278536533359	-0.0426673344019494	-0.0430676566238229	-0.0438393065756369	-0.0451432926210118	-0.0411657970730106	-0.0460807060114608	-0.0457344907886117	-0.0464381936144661	-0.0416367593871805	-0.0384034576726229
Dolichyl_phosphate	0.00351541693627089	0.0197445272871061	0.0220128132188173	0.0323511664648181	0.0302394829422436	-0.0122397807714947	0.0256416180774228	0.023128423567961	0.0360458647582639	0.0303524942227134	0.00789432526558412	0.0182626997989021	-0.00171032167303442	0.0241713533146723	0.00086005490143154	-0.000415873722189763	0.0327778708706701	0.0488462107491469	0.0423196992484271	0.00124924916119473	0.0223065465758631	0.00430821591390457	0.00303145803958974	0.00768303421493885	0.0433085849029654	-0.0077589526647924	0.00934867440271731	-0.0397264664503096	0.021455797958319	0.00568745692993572	0.0210873070361271	0.00330344897208457	0.0168107823849677	0.0133863950309074	0.0234790313148678	0.00452158381632262	0.0245933739684341	0.0292470930010666	0.0147805316131276	0.0302718384097368	0.026812820598592	0.0248536581088251	0.040322349805592	0.0129267634143938	0.0355110347987002	0.0312283569689672	0.0405661997502041	0.0358645547044887	-0.00603269270988949
4-Chlorobenzaldehyde	9.75668312928201e-05	0.00019109025329341	0.00058884493510269	0.00119018669753373	0.00105800180460819	0.00060442200009201	-0.00100589607055633	-0.00122864073861304	0.00015131949508749	0.00074370453605077	-0.00024378208950339	-8.809278465565e-05	7.15594969010998e-06	0.00026520298067533	0.00061622977915164	-0.00076498039377097	0.00120690489575837	-0.00364179980645872	0.0006891094895915	8.29936814584001e-06	0.0006800287033291	-0.001239933600319	-0.00030265070226838	-0.00196916439276839	-0.00059617998735746	-0.00033297983010225	-0.00073741583837347	-0.00408208830743161	-0.00054381266827597	-0.00125573514297407	-0.00026260030711991	0.00028536300146776	0.00076854100701017	-0.00067446525749194	0.00039951141430577	0.00073205464152803	0.00075499031648972	0.00025212918041452	0.00072848504978553	8.570145248023e-05	-0.00217230842954314	-0.00036630035565785	4.950636439955e-05	-0.00245782060009824	0.00103783931633291	0.00108930535971786	0.00113064744012384	0.00067813159987366	-0.00212610140961215
Itaconate	0.059553546355075	0.0300637844977835	0.0230731519750735	0.017357531241203	0.015720840580362	-0.038389175400619	0.101825164750603	0.0145006632783895	0.035924183390188	0.00633793062920801	-0.012347938941582	0.057885228463628	0.028878576795108	-0.0274953910530815	-0.00463264360146448	-0.00615536645233999	-0.0200400150170665	-0.0369694362484985	0.0303550450056245	0.0152570631905885	0.0127748064418915	0.055084286602668	0.011506426933324	0.0154844396367385	0.065002433200729	-0.00384541767061097	0.076803718559834	0.061302166272479	0.020549022563991	0.069317544344188	0.044734048608206	-0.014671418887204	0.0371806540779455	-0.0063285101273125	0.0325535460296175	-0.0264492861737285	0.0167068874395505	-0.0345367950549385	0.017544609869858	0.00375904454069104	0.073335818048848	0.071474591145341	0.08145601184824	0.062748333903092	0.013631079326901	-0.0175999155838895	0.0120269345748795	0.0195177934091665	0.04569717853741
Chloral	0.0940490780825032	0.0949181057665252	0.0893967637930289	0.102670331477194	0.0796897392858099	-0.0473046362574896	0.189090571727218	0.0918234068568242	0.13496839343298	0.0485732836127766	0.0207080756529819	0.0916645598572414	0.0554246711743701	0.0940649070470969	0.0235961627277884	0.0538258469043723	0.0579487805875717	0.0939526079442985	0.100952810366709	0.0596935192427173	0.0808567814746107	0.130974587654681	0.0588439512844541	0.0899026596595607	0.221700033002677	0.0479644983128292	0.207554842382987	0.0839222768704843	0.0740070910638277	0.127642007628965	0.115615710070839	0.0490370261237502	0.0760934651099399	0.058135976672486	0.0909631227085552	0.00659569677294314	0.0666480879265178	0.0863945486186143	0.0884523958961529	0.0880878345633233	0.190176216494566	0.15290851556842	0.187211620802132	0.178185593222329	0.100126195507052	0.0635870999797312	0.0824001084160411	0.137536098990435	0.165590687223076
Dethiobiotin	-0.0332242410021101	-0.0778395438215801	-0.0350620112920101	0.0178086467690039	0.0315785268392699	0.145958876477386	-0.125047818366534	-0.0798293970251521	-0.168458280390418	0.0203596213362999	0.0733302054028259	-0.119634042068742	-0.0309058855068011	0.0791382312583079	0.0118677248965399	-0.0270742251270171	0.0223026789015109	-0.204260183791866	-0.0242723934778171	-0.034136758915924	-0.0948751118209311	-0.0342569505993491	-0.0711598634656361	-0.0106017740315401	-0.232064085383107	-0.0203201814599691	-0.222629608171554	-0.198219602071706	-0.222755117154155	-0.077821069591389	-0.105433677089357	-0.031323373522091	0.0149213804935299	-0.0163069735713141	-0.133977149342176	-0.0315634143961682	-0.0122551934977631	-0.00973631148335508	-0.137862412193376	0.044010110327697	-0.204959537405087	-0.0867960339457211	-0.178810567935009	-0.22512040268895	-0.0464245060374931	-0.0575580977884431	-0.0920161163236201	-0.0756231877722921	-0.129547255509664
3-Hydroxycarbamazepine	0.0001369315044681	4.42712946728098e-05	0.00138144082943067	0.00134741041161129	0.00111177949989224	0.00433885000174048	0.00361850071174007	0.00375474946510349	0.0057205631689646	-0.00156382025092045	0.00130854742154762	0.0010053370214516	0.00797144474785505	0.00448623569793901	0.002006619478882	-0.00063946649696218	0.00083421252940765	0.015211000407101	0.00021333793711026	0.00530681073415693	0.00316753472465369	0.00444556656164397	-0.0002152167141906	0.00090748189926909	0.00196035302563411	-0.00066647763308319	-0.0020045626796753	-0.0005328834681613	0.00291520814497219	-0.00152206993016291	-0.00120237057161792	-0.0022498239364787	0.00012988098334309	0.00138371181233816	-0.00077199191117345	0.00090646905939534	-0.00117766454171839	0.00127199257032646	0.00687498500370275	0.00013634299086979	0.00141414722834167	0.002338969570739	0.0006132565653864	-0.00193343784283699	-0.00065967335106775	-0.00039708862318072	-0.00154821735368641	-0.00102238732362338	-0.00025095040133275
Peonidin-3-_LPR_p-coumaroyl_RPR_-rutinoside-5-glucoside	-0.00922837606933991	-0.0270052680645398	-0.0213112499620398	-0.03212124166958	-0.0166456058042401	0.03726527449827	-0.0259241864561699	-0.0385094686284901	-0.05444321191051	-0.0184235351473299	-0.00741468321938976	-0.0139913512395098	0.0180269568458002	-0.0614542381439898	-0.0191823668517799	-0.0325108834857599	-0.0428171143823302	-0.0547284715376199	-0.0334909178685399	0.0183493219733899	-0.0215030323690399	-0.0182126131771301	-0.00996468066621015	-0.0327748783275199	-0.10665081072097	-0.0472550014950301	-0.0732122008399698	-0.01513593732912	-0.0312872397269	-0.0126802723368997	-0.0324096236812799	-0.0364246336191298	-0.0178135402958399	-0.0249083378849901	-0.0286440012329399	0.00378048577087986	-0.0170794400234597	-0.10183086064759	-0.0783396109112	-0.05260962125806	-0.0675971232906201	-0.0200977854482498	-0.05079995124265	-0.0712389642181299	-0.0453089390065	-0.0531852530027002	-0.0462430328525598	-0.0710378723676102	-0.0840122535766898
7,8-Dihydro-7-hydroxy-8-S-glutathionyl-benzo_LBK_a_RBK_pyrene	-0.0444461454365998	-0.0487948796157266	-0.0392888285033002	-0.0465571627471	-0.0415902523957961	0.015168666789519	-0.0039044556889483	0.009871429751645	0.00181542439931	-0.0723421547828777	0.054497955531974	-0.0445398514858219	0.033213095206983	0.132401101999861	-0.0308979636995801	-0.0128183559379763	-0.0365612063574629	0.655694857933266	-0.0349683949034165	0.022233698291904	-0.0254381630055537	0.043749256998582	-0.0579343272583378	-0.0292360444998279	-0.013651995758899	-0.0158580921859662	-0.0711238839261615	-0.0342050252632601	-0.0125653707460087	-0.0646893468646951	-0.0636980864202442	-0.0734050510757253	-0.0181335684747861	0.01918512795726	-0.0636886874942144	-0.0454628668491325	-0.0664872103762687	-0.0203336557548231	0.025831047254179	-0.0410507469640428	-0.0119135324227147	-0.0195270196451357	-0.0395587472916237	-0.0397483922406004	-0.0648713093616308	-0.0490144573337677	-0.0687041389635006	-0.0535204981419868	0.024029574366654
2,4-Dichlorotoluene	0.000453179179747822	0.000416380399686291	0.000547257084586799	0.000522800445151273	0.000547313184367267	0.000274452651374606	-3.3306295327427e-05	0.000117921157659594	0.000318226430827533	0.000547400933287461	-0.00341000471082393	0.000392852329600318	5.5056458202298e-05	0.000399212250179876	0.000174241996670226	0.000338643057604756	0.000546867931869326	-0.0192521966701258	-0.000516608677219199	-1.4021367211997e-05	0.000544326941223265	-0.000237094986492468	0.000507510533597329	0.000137554108196079	-0.000588808119814729	-0.000445410648711462	0.000468316504275401	0.000498137922634754	0.000330671287609052	0.000547282441342862	0.000547346273102574	0.000337754053986107	-0.000899306834009869	-0.000473581875765519	0.000547400933287461	0.000541552164029551	0.000546840802649653	-0.0014338276273187	0.000377307846308433	0.000361663567575271	-5.6434276763381e-05	0.000547317807059116	0.000547209003219734	0.000546976264980603	0.000547400933287461	0.000541548354673394	0.000396297152532834	0.000480950240855908	0.000293649278843165
1-_LPR_1-Alkenyl_RPR_-sn-glycero-3-phosphoethanolamine	-0.0001986842590978	0.000698936793588002	0.0041610286149284	0.0100623651916686	0.00795817534159255	0.00924468417855873	-0.0086597647854224	-0.0031215920734979	0.0003828648102423	0.0050600705647946	0.00867175552302035	-0.0019707148435039	0.0029615374459493	0.0042179305153934	0.0058815476404554	-0.0048331081883248	0.0102409196545866	0.0100090166252991	0.0070274397167932	0.0003267552865866	0.0046641601389665	-0.0095134452086651	-0.0033583291216233	-0.0061954727758809	-0.0038043113887666	-0.000578392276311099	-0.0078333778602818	-0.0373002616853923	-0.0052285576670541	-0.0125710539089872	-0.0036929771275082	0.0018830536714059	0.00802724433119518	-0.0002625096354971	0.0020778901517879	0.0061262940151544	0.005305480503611	0.0104094143911616	0.0055528745753218	-0.000241521225401598	-0.0166173133411287	-0.0044662600377289	-0.000897241524846	-0.0230875275534585	0.00789896325560028	0.00989973115315264	0.00980576125531009	0.0050978456848228	-0.0191786193877498
Melibiitol	0	0	0	0	0	0	0	0	0	0	0	0	0	0	0	0	0	0	0	0	0	0	0	0	0	0	0	0	0	0	0	0	0	0	0	0	0	0	0	0	0	0	0	0	0	0	0	0	0
4-Fumarylacetoacetate	-0.00101045311865408	-0.00093837048702645	-0.00160248389365033	-0.0012078158062856	-0.00135292100443486	-0.00111114408389725	-0.00152877848755255	-0.000419296471539451	-0.00277967799113665	-0.000547332788971551	0.00429004289739145	-0.00121740894896339	-0.00315851402433895	-0.00178972944246015	-0.00111091201621762	-0.00019621010665642	-0.00086355385731416	0.0148463686893773	0.00042817089664175	-0.00214905851105995	-0.00226903000841681	-0.00128196447948185	-0.00081033597676146	0.00132632904798679	-0.000560106164234551	0.00172132451435843	-0.000233669088551941	-0.00086181995134944	-0.00177492201421035	-0.000598428462773741	-0.00075123620193924	-9.76352211088005e-05	3.46804069766109e-05	0.00171112376643795	-0.00091060133393066	-0.00108392192648029	-0.00078686119918169	0.000211882160243249	-0.00310146770494365	-0.00084625086709257	-0.00079604897587081	-0.00199449738194272	-0.00141638515259173	-0.00040314091142848	-0.000963637021783161	-0.0009429834016671	-0.00038425712406195	-0.00064301397992597	-0.00052111587273603
TCE_epoxide	-0.015144033267352	-0.0167740246824137	-0.0119634416023558	-0.0163829742586658	-0.0143349155936267	0.00867579634722616	0.00248392841015439	0.00201336481731561	0.00748769181279089	-0.0273558778988775	-0.000576950591084487	-0.014524728359672	0.0200767039149803	0.0635253109476378	-0.0114015324865739	-0.00646064678085028	-0.0153733378872811	0.165576820370362	-0.0193310248003349	0.00926233257989007	-0.00528317340086652	0.0196970535039063	-0.0197122974198769	-0.0148915157240321	-0.00771857538659981	-0.0142932250873119	-0.0254805032995349	-0.00500456058829166	-0.0018708063730743	-0.0215517640406552	-0.0228340832479659	-0.0294807959374479	-0.0133494170039711	0.000996681299730656	-0.0233706317339798	-0.0155726381793773	-0.0249152476938091	-0.0143848539266548	0.0169611065203066	-0.0146691879531439	-0.000710029968673871	-0.00220154765875712	-0.0113910214024038	-0.0103609884296814	-0.0241122882915004	-0.0175501436865597	-0.0279312581498729	-0.019764136855017	0.0157796235902313
dTDP-D-forosamine	-0.00922837606933991	-0.0270052680645398	-0.0213112499620398	-0.03212124166958	-0.0166456058042401	0.03726527449827	-0.0259241864561699	-0.0385094686284901	-0.05444321191051	-0.0184235351473299	-0.00741468321938976	-0.0139913512395098	0.0180269568458002	-0.0614542381439898	-0.0191823668517799	-0.0325108834857599	-0.0428171143823302	-0.0547284715376199	-0.0334909178685399	0.0183493219733899	-0.0215030323690399	-0.0182126131771301	-0.00996468066621015	-0.0327748783275199	-0.10665081072097	-0.0472550014950301	-0.0732122008399698	-0.01513593732912	-0.0312872397269	-0.0126802723368997	-0.0324096236812799	-0.0364246336191298	-0.0178135402958399	-0.0249083378849901	-0.0286440012329399	0.00378048577087986	-0.0170794400234597	-0.10183086064759	-0.0783396109112	-0.05260962125806	-0.0675971232906201	-0.0200977854482498	-0.05079995124265	-0.0712389642181299	-0.0453089390065	-0.0531852530027002	-0.0462430328525598	-0.0710378723676102	-0.0840122535766898
Acrylamide	0.00525181735102748	0.00486240999417079	0.00657673858623897	0.0195438241329424	0.0115291433190728	0.0169057827789677	-0.0190008314548159	-0.004332100374961	-0.00882649185785514	0.0334550213405407	-0.00748253362086855	0.00384615949348743	-0.0202222841371174	-0.0011912031219036	-0.00139927737502306	-0.0125363583110372	0.0210901111053447	-0.205965170460449	0.0196517158846264	-0.023916343786346	-0.0010322867021927	-0.0203829211161101	0.0014511224707838	-0.00537652958976439	-0.0173629148526787	-0.00613986899595745	-0.0294488865446729	-0.0450131311063495	-0.00682338568670461	-0.00304225428513459	0.00740058916773763	0.00476209392323808	0.00761152238546767	-0.00836754291830417	0.00423055631396778	-0.000580427910156792	0.00991620071196117	-0.0105277570758562	-0.0204097162527466	0.0192533588367687	-0.0138719236313757	-0.0115492400533411	-0.00503662458071855	-0.0193920438571739	0.0122983188657553	0.0104715969722508	0.0225714708895004	0.0096176897559246	-0.027748627706481
16_LPR_R_RPR_-HETE	0.0001369315044681	4.42712946728098e-05	0.00138144082943067	0.00134741041161129	0.00111177949989224	0.00433885000174048	0.00361850071174007	0.00375474946510349	0.0057205631689646	-0.00156382025092045	0.00130854742154762	0.0010053370214516	0.00797144474785505	0.00448623569793901	0.002006619478882	-0.00063946649696218	0.00083421252940765	0.015211000407101	0.00021333793711026	0.00530681073415693	0.00316753472465369	0.00444556656164397	-0.0002152167141906	0.00090748189926909	0.00196035302563411	-0.00066647763308319	-0.0020045626796753	-0.0005328834681613	0.00291520814497219	-0.00152206993016291	-0.00120237057161792	-0.0022498239364787	0.00012988098334309	0.00138371181233816	-0.00077199191117345	0.00090646905939534	-0.00117766454171839	0.00127199257032646	0.00687498500370275	0.00013634299086979	0.00141414722834167	0.002338969570739	0.0006132565653864	-0.00193343784283699	-0.00065967335106775	-0.00039708862318072	-0.00154821735368641	-0.00102238732362338	-0.00025095040133275
Trichloroethene	0.0147616251230467	0.0163261757194724	0.0108018386899452	0.0143468335391127	0.0120379399140708	-0.0117344145689165	-0.00550312647093164	-0.00710334591847075	-0.0114456693030435	0.0276756862021728	-0.0108678849722874	0.0133448590491991	-0.0254502527636967	-0.0595293957541883	0.00852789365630346	0.00552584360907342	0.0129029175417739	-0.21449160823934	0.0155968234758238	-0.0151879299836154	0.00290451630804187	-0.0229371399794894	0.0199986245200834	0.0123384772748984	0.00353679627209979	0.0107010729580004	0.0269764630705699	0.00752607969717273	-0.000825681925156231	0.0230114144139463	0.0234401542781614	0.0298776145197228	0.00951230282948502	-0.00565758949636771	0.0234231737206581	0.0142801557447895	0.0249809443289882	0.00866135747641448	-0.0223397726231573	0.0140114840020685	-9.18370655626707e-05	0.00105579113146079	0.0113249477508048	0.0126059843468203	0.0240249548681384	0.0174410558462953	0.0276533972473631	0.0202747996090291	-0.0122552239147479
Orthophosphate	-0.00391861617426992	-0.00200873473280994	-0.00761520954777994	-0.0118857898178599	-0.0152066666692801	-0.03658620592193	0.00930865904191003	-0.00548312862763001	-0.00426629630152009	-0.02432256480586	-0.0167242603075599	0.0048527726855101	-0.0124183069397801	-0.09437458013525	-0.02003113516836	0.0108672836296499	-0.0195004657139399	-0.00161503202213997	-0.0151645299808401	0.0130546676276899	0.00183770808790995	-0.00400851367490995	0.00689637112751007	0.0101670924691	0.0194222483036599	-0.00672728359115005	0.0501837757841901	0.05295008469717	0.00647132952975005	0.02418264539699	0.0109930886810099	0.00885243846289008	-0.02500786562546	-0.0124450025816401	0.00468008238792006	0.00138601890842005	-0.00661096343661005	-0.0197080911143599	-0.04076409120555	-0.0182879662559601	0.01602399736872	0.0118144277140899	0.0108658259822401	0.0283653262841901	-0.00294566810695995	-0.0156656918149001	-0.01071067663281	0.00304623610875998	0.000599108320360031
3,4',5-Trihydroxystilbene	-0.0011715629959075	-0.0011156280514605	-0.0089866803412658	-0.0082776738768102	-0.0112555801923594	-0.024871581580561	-0.0258529285723348	-0.0229538018421291	-0.0386749528116137	0.0100805084826059	-0.0111316586534562	-0.0070395452481922	-0.051286864882401	-0.0297131039844156	-0.0119285797425991	0.000315298876951101	-0.0044295022392552	-0.119313329984584	0.0008328094876318	-0.0358000731359609	-0.0206930506352484	-0.0303368558049912	0.002705310888341	0.0010277538767353	-0.0136265912604657	0.0048021926670171	0.0122888219189774	-0.0045951123132601	-0.0202166732711968	0.0072017775668535	0.0072382189332081	0.0151684242937887	-0.000978121526446499	-0.010386653309416	0.005966467716621	-0.0055933778591322	0.0074750479745145	-0.0102480801059744	-0.050449283920142	-0.0008530638201939	-0.0131804974937707	-0.0174579462619034	-0.00516886842862	0.0028711107084403	0.0062818816216303	0.0025843580611439	0.0118742527173724	0.0078135016235131	-0.0024138487524719
dTMP	0.0147817599258278	0.0221522748442299	0.0179807624716746	0.0191109723134369	0.0161116080317996	0.00142645193506097	0.0159930664068347	0.015392790498582	0.023655110607302	0.00584524818161747	-0.0037680198980069	0.0261726909654304	0.0106028332540123	-0.0692543088002345	-0.00170034034722805	0.0135991656393149	0.0106968552815297	-0.0146750139163697	0.00987654160742779	0.042260467052363	0.0374954733282691	0.0069380136672535	0.0288950252609083	0.0283264416857415	0.0535970311603353	0.0266059701888624	0.0846358180379894	0.0540839232711912	0.0356988476185396	0.043771146732773	0.0375741970197756	0.0476889430677252	0.00462556547286591	0.00232596896878701	0.0364507181047514	0.0395013858248163	0.0204516339379761	0.0200607392763535	-0.00837954166365601	-0.00374711870312067	0.0331330486635536	0.0315870356286393	0.037014883139576	0.0459562042748968	0.0294379426981711	0.0246004146340971	0.0309516336499664	0.0343236384193792	0.00873258179631542
Naphthyl-2-methyl-succinic_acid	0.0874478521455849	0.147208475790767	0.111206998053333	0.120981865414383	0.10269653988045	-0.157431370016318	0.281996235918451	0.190492848719713	0.302295518572316	0.0888995780956149	-0.0161726088125266	0.174473964076279	0.0122494672685925	0.183818028825195	0.0257444738720663	0.0903931437019099	0.106347097092505	0.337919113060207	0.171305084093423	0.0209377295794048	0.145810760341769	0.149136715871911	0.0805611402011649	0.106191033680666	0.470429365387077	0.0925788035046198	0.364718862360451	0.153699912304214	0.232737876924602	0.161428616577979	0.198937965905677	0.0819168412116714	0.0838619023950825	0.0853145226986978	0.1808008593748	-0.00840581028966481	0.102997918972496	0.235668967663923	0.299764290543232	0.160055095335184	0.385926384910928	0.212496377585244	0.346379600391464	0.394839903310844	0.179677307711961	0.160812681252044	0.202151340574718	0.25819709723994	0.338947424573321
D-Glyceraldehyde	-0.00554149737620185	-0.00211029474175785	-0.00229104650893797	-0.00135194405994031	-0.00339321153848995	-0.000404926370705827	-0.00327284223282613	-0.00140751944293138	0.00269680933184929	-0.00759216195749865	-0.00462526458573984	-0.00148548712068901	0.00194375014464707	-0.00169701394457375	-0.00289486583303246	0.000144108008852242	-0.00104709852596351	0.018099975265119	-0.00408165449302013	0.00823601888988948	0.00553682143844397	-0.00155354840013938	-0.00113342825939126	-0.00382178409144682	0.000526979685358128	0.00022995458469055	0.00836250701230827	-0.000710982083146891	0.00342134634620203	-0.00270753138836098	-0.000890620867364078	0.00168117895542022	-0.00426842932307306	-0.00200818102139527	0.000370729580657078	0.00440468927916814	-0.00231915623477795	0.00136204710745759	0.00381996081839306	-0.00688536321103701	-0.0040735306247984	0.000582376938741455	0.000608701195102326	-0.00235708428111664	0.000434729017771515	0.000192711049495559	-0.000679286694227926	9.47960625522354e-05	0.000329770564690038
Campest-4-en-3-one	0.0695584343459933	0.111775445376703	0.091382114437191	0.112791139510003	0.0989785541612573	-0.0647114997284805	0.117475734965156	0.0845918702868434	0.137087792896447	0.110927264335412	-0.0167997908351493	0.102644064421641	-0.0173301281834324	0.00697392110629008	0.0371490087476349	0.0586561214759693	0.101477394673422	-0.334177145186112	0.131672696536257	0.00848206673586982	0.100822954734391	0.0262758710833661	0.0756611935904126	0.079056916749035	0.227434008419306	0.0761803113735282	0.212983791997291	0.0346663472674659	0.111553658701197	0.109616778417774	0.140022148583681	0.106318454141066	0.0861992459485346	0.0477401152562126	0.142157420544923	0.0519898208160463	0.11347213754887	0.164953414619325	0.130083347382445	0.107090970203961	0.164075373460224	0.11377098132238	0.194508352350043	0.180189671670032	0.15456174994858	0.139011318144158	0.174790469852009	0.179252724047693	0.116961247170896
Palustradienol	0	0	0	0	0	0	0	0	0	0	0	0	0	0	0	0	0	0	0	0	0	0	0	0	0	0	0	0	0	0	0	0	0	0	0	0	0	0	0	0	0	0	0	0	0	0	0	0	0
_LBK_6_RBK_-Gingerol	0	0	0	0	0	0	0	0	0	0	0	0	0	0	0	0	0	0	0	0	0	0	0	0	0	0	0	0	0	0	0	0	0	0	0	0	0	0	0	0	0	0	0	0	0	0	0	0	0
Divinyl_chlorophyllide_a	-0.000418321837588369	-0.000388164727346771	-0.000510824092473967	-0.000515441867566088	-0.000509774673275354	-0.000276120734008274	0.000100290022219718	-9.1162465658733e-05	-0.000405713322258223	-0.000562440380947256	0.00159040770777953	-0.000415118851046697	-0.000351110019458999	-0.000360920546898811	-0.000169030279126257	-0.000226493097322941	-0.000570231065644919	0.0160940896462235	0.000436933479445526	4.1320936768545e-05	-0.000553809163354539	0.000378575807861382	-0.000419072552211073	1.3829780200228e-05	0.000610596981560096	0.000560525916846866	-0.000463068974151437	-0.000498221266810938	-0.000178102281447774	-0.000541217709120158	-0.000565623951756874	-0.000309047228025287	0.000638675142736336	0.000631710083995096	-0.000560424978768341	-0.000411979134862412	-0.000528878986626131	0.000225052120318207	-0.000317249558153085	-0.000321031196296981	-8.6699598645426e-05	-0.000550443706460265	-0.000535118123550054	-0.0003824224079119	-0.000515640388160716	-3.0161578193717e-05	-0.000137764716951534	-0.000374887950521838	-0.000204493289815787
Choline	0.00300149820714407	-0.0251502144454603	-0.0177400583262355	-0.0277231040802989	-0.0262261818562609	0.0582149138580351	-0.056868504730305	-0.0454196610767728	-0.0854334116283325	-0.00650345592735818	0.0128945785265752	-0.0305569253558369	0.0117884954040764	-0.0440059488626855	0.00433418401923069	-0.0301171759918479	-0.0294963137406158	-0.168228780082053	-0.0318388466567148	-0.0059654096123532	-0.0492449257543936	-0.0193202157051176	-0.00631790896313772	-0.027859054267943	-0.158484171302704	-0.0468118750527061	-0.136597784125912	-0.0212788295995737	-0.0596070521629907	-0.0341343469594586	-0.0475120199833191	-0.0459501837960814	-0.0144199230001119	-0.0137168136814039	-0.0501793409054587	-0.0100837799079593	-0.0294178263887902	-0.116558298483784	-0.112312973659914	-0.029170508383468	-0.0934685979589429	-0.0538547790198722	-0.0972274730001317	-0.106509603361066	-0.0609675371708363	-0.0608066611981956	-0.06534797763828	-0.0923510149036481	-0.101663860973508
5-Carboxy-2-oxohept-3-enedioate	-6.99418808141547e-05	0.0474442428269816	0.0405708556792243	0.0508884161374012	0.047304576974028	-0.0154131481170135	0.010045164882705	0.0702783310333328	0.0813958312645321	0.0610733031347628	0.012830395255546	0.0281300501169043	-0.0204048299112838	0.0328690356755691	0.0287901553456639	0.0454454419699624	0.0835461287568635	0.098383618763236	0.0593972471265996	-0.00248020116624038	0.0519422795435864	0.000911772208041492	0.0327735471827544	0.0397055173248557	0.10272559119193	0.0523290072294822	0.0569578693289714	0.0145760126635883	0.0793453018788268	0.0158771523918849	0.0531134602432791	0.0641253500107173	0.0129337569828732	0.0429903981085886	0.0559628816308429	0.0378710236039535	0.0437365749391507	0.1272783058303	0.0879670692291925	0.0786287766980834	0.075226671981754	0.017706572276593	0.0544630527986344	0.0866007081142969	0.0720215002858992	0.0954255472648693	0.0872568192677926	0.0867372366335576	0.0526211044079345
2-_LPR_alpha-Hydroxyethyl_RPR_thiamine_diphosphate	0.00521267075036791	-0.00186624173103894	0.00184835182412474	0.00444182550928823	0.0110551285790967	0.0166271592770079	-0.00115091578646037	0.00178581519569149	-0.0119478223594504	0.00778890616204381	0.0174448806362005	-0.00387522463766932	0.0025454241556207	-0.0105248373005745	0.00991388858175751	0.00566478478321375	0.00478813078467039	-0.013107841041587	0.000702337922326823	0.000509362100232336	-0.00853410258016196	0.00478687173179654	0.00060055249982699	0.0117116903507659	-0.0123523282100111	0.00191391533979934	-0.0150616685649193	-0.00141950866468077	-0.0176004813194826	0.0049182861244586	-0.0038392821633158	0.00363140409343049	0.000881446020498555	0.00407462335214487	-0.00967543749527755	-0.000632831059785011	0.00539872300727345	0.00724640858061415	-0.0140285697860592	0.012842751062799	-0.0076996862307202	-0.00220186025850228	-0.0141276029849717	-0.00578666804842715	-0.0026435199205459	-0.00532515344878781	-0.00915382905456902	-0.00554247472233144	-0.0111437358473465
Carboxyphosphonopyruvate	0	0	0	0	0	0	0	0	0	0	0	0	0	0	0	0	0	0	0	0	0	0	0	0	0	0	0	0	0	0	0	0	0	0	0	0	0	0	0	0	0	0	0	0	0	0	0	0	0
4-Bromophenol-2,3-epoxide	0.0001369315044681	4.42712946728098e-05	0.00138144082943067	0.00134741041161129	0.00111177949989224	0.00433885000174048	0.00361850071174007	0.00375474946510349	0.0057205631689646	-0.00156382025092045	0.00130854742154762	0.0010053370214516	0.00797144474785505	0.00448623569793901	0.002006619478882	-0.00063946649696218	0.00083421252940765	0.015211000407101	0.00021333793711026	0.00530681073415693	0.00316753472465369	0.00444556656164397	-0.0002152167141906	0.00090748189926909	0.00196035302563411	-0.00066647763308319	-0.0020045626796753	-0.0005328834681613	0.00291520814497219	-0.00152206993016291	-0.00120237057161792	-0.0022498239364787	0.00012988098334309	0.00138371181233816	-0.00077199191117345	0.00090646905939534	-0.00117766454171839	0.00127199257032646	0.00687498500370275	0.00013634299086979	0.00141414722834167	0.002338969570739	0.0006132565653864	-0.00193343784283699	-0.00065967335106775	-0.00039708862318072	-0.00154821735368641	-0.00102238732362338	-0.00025095040133275
2-Isopropylmaleate	0	0	0	0	0	0	0	0	0	0	0	0	0	0	0	0	0	0	0	0	0	0	0	0	0	0	0	0	0	0	0	0	0	0	0	0	0	0	0	0	0	0	0	0	0	0	0	0	0
2-Acetolactate	-0.0314636672394875	-0.0190129090763762	-0.0354455757732655	-0.056865756227132	-0.0802744892857181	-0.0754873057139225	0.00937245988278801	-0.0322694584217396	0.0192666358172826	-0.0768731940621528	-0.0865785037484714	0.00774806661032423	-0.00623409166966948	0.0435027001132402	-0.063835368541308	-0.0466050848065891	-0.0716289030639827	0.0822352743140071	-0.0441854323301256	0.00511278775522017	0.0106769531896906	-0.00547830801756022	-0.0154301388134201	-0.0632429899268512	0.0180573372896278	-0.0311831009050729	0.0557280899014152	0.0456299388572754	0.0480836034172059	-0.0173343555466061	-0.0055265709157768	-0.0490270385055946	-0.0250205999281385	-0.0376149261514309	0.00974535784785879	-0.0248285674294191	-0.054356215353262	-0.0972438243059259	0.0196631827175688	-0.090881776579175	0.0221575467181607	0.00949995149021565	0.0398903601923359	0.0163114738113714	-0.0322463759780229	-0.032245433493679	-0.0157469868787123	-0.021165742510117	0.0554361057019344
Neamine	-0.032751670621502	0.00523811519538298	-0.00341384520875987	-0.0116792190132761	0.0106043280053871	0.0235230724107141	-0.0220245243698038	0.0504317543050772	0.045187767929316	0.01964942207734	-0.0134833307100601	0.0103426976703321	0.00337855282288502	-0.0416586548079401	0.00164265473953817	0.04095446575462	0.02557556262108	0.0920089224974551	-0.00115004667644991	0.0286098712581451	0.0372619076322941	-0.00855198319425998	0.021223628227055	0.00720891925554512	0.013449631285832	0.022511864340654	-0.00742102254672994	0.0492755671377481	0.0827908622062949	0.00488350346741995	0.0136268295244651	0.0377008386995821	-0.0409861877407381	0.0141639064251919	0.0154259400714701	0.0453280058061081	0.00520772182304197	0.0504179638781852	0.0495413048178391	0.0113141209880141	0.0270896151794421	-0.0153291426710251	-0.019449224799203	0.059676750895145	0.00107922507813507	0.0271172103113491	0.0212849090613459	0.00324083423993093	0.00420333061527101
2-_LPR_S-Glutathionyl_RPR_acetyl_chloride	0	0	0	0	0	0	0	0	0	0	0	0	0	0	0	0	0	0	0	0	0	0	0	0	0	0	0	0	0	0	0	0	0	0	0	0	0	0	0	0	0	0	0	0	0	0	0	0	0
1-Hydroxy-2-aminoethylphosphonate	-0.00040628848832904	-0.00062120077814723	0.00071733971724866	0.00106386920206716	0.00152243468073772	0.00485794108563931	0.00490478641700391	0.00467767763327221	0.00604421624883301	-0.00290002538799343	0.00613159045721671	0.00044923172398512	0.00939360992876861	0.00527555518474661	0.00237114805720144	0.00146061368160779	0.00027117522675893	0.0403149644959643	0.0006346325946719	0.00719323527107361	0.00310869266872604	0.00607022034042121	-0.00207210937261662	-0.00037903762612629	0.00343562329830876	0.00049572119963932	-0.00314727696877266	-0.00160275121193094	0.0028855565058137	-0.00302518490765036	-0.00277520523595463	-0.00341318499979186	0.00066162454275123	0.00355659201914314	-0.00223853372060724	0.00027660577014885	-0.00200442392940827	0.0028769580276389	0.00954920857904641	-0.00048251421296773	0.00112712474248146	0.00210875706439061	-0.00016563824011705	-0.00128787741878296	-0.00187119976345478	-0.00096339605364008	-0.00255622957322418	-0.00170231444798535	-0.00025054067601939
Dopaxanthin	0.19828934911864	0.300638126030399	0.241985928246216	0.272587795777765	0.230135398574695	-0.185346073994156	0.484051695629813	0.335700873469348	0.525627489438913	0.218360375389939	-0.010240149485569	0.338725227559497	0.049823791698215	0.136441469684289	0.0652211948301631	0.149554078592498	0.233450531233943	0.123600090032894	0.342247031760304	0.096014093992254	0.300988863923902	0.241265233031141	0.195890008629614	0.223055772908409	0.843757125098127	0.17365286384496	0.67875469740252	0.295311624337072	0.428215308141182	0.343647628553876	0.403444532298045	0.21696343647206	0.157378450358008	0.147830729512135	0.360905495542857	0.0650967325704891	0.225858575777475	0.379414694053853	0.398402811288282	0.302250818133099	0.677632361575462	0.394904961727182	0.621401497145473	0.683692337691893	0.362394933225248	0.314189044792954	0.402727970563212	0.477188781307559	0.466976732965948
Glyoxylate	0.00990040170076256	-0.0116715005373707	-0.00765432365986521	-0.00897815645887379	-0.00958867745291947	0.0212211138471433	-0.0128961560984204	-0.0196679255408022	-0.035815806147066	-0.00861726466561091	0.00876838318289874	-0.012345905642508	0.0135433598439048	-0.0174873540940706	0.000779145046659019	-0.00593435321807934	-0.0157216963980124	-0.0517735086232704	-0.0171853962784896	0.00218248248504438	-0.0176696692774241	0.00137940653932278	-0.00358595276937138	-0.00410584183570667	-0.0526353941560278	-0.00791025884941282	-0.0303093429298423	0.00356451925776557	-0.0305988295775317	-0.00338714482964397	-0.0161404684924667	-0.00644713552443971	-0.00759347247692577	-0.00942565420480165	-0.0201817421452642	-0.0037104928176809	-0.0107802174293741	-0.0385326496613513	-0.0439651777682226	-0.0173466223690164	-0.0376430059197315	-0.0153774317604011	-0.0349917224605946	-0.0405051979835514	-0.0224935657632688	-0.0271271673603903	-0.030003076756453	-0.0310251584548955	-0.0295351045627455
6-Methylpretetramide	-0.0103999390652469	-0.028120896116	-0.0302979303033051	-0.04039891554639	-0.0279011859965994	0.0123936929177093	-0.051777115028504	-0.0614632704706191	-0.0931181647221231	-0.00834302666472331	-0.0185463418728458	-0.021030896487702	-0.0332599080366003	-0.0911673421284047	-0.0311109465943789	-0.0321955846088087	-0.0472466166215848	-0.174041801522204	-0.0326581083809074	-0.0174507511625706	-0.0421960830042876	-0.0485494689821206	-0.00725936977786867	-0.0317471244507841	-0.120277401981435	-0.0424528088280129	-0.0609233789209918	-0.0197310496423793	-0.0515039129980965	-0.00547849477004592	-0.0251714047480713	-0.0212562093253403	-0.0187916618222856	-0.035294991194406	-0.0226775335163181	-0.00181289208825186	-0.00960439204894525	-0.112078940753564	-0.128788894831342	-0.0534626850782538	-0.08077762078439	-0.0375557317101527	-0.05596881967127	-0.0683678535096894	-0.0390270573848697	-0.0506008949415562	-0.0343687801351868	-0.0632243707440963	-0.0864261023291615
_LPR_S_RPR_-5-Oxo-2,5-dihydrofuran-2-acetate	0	0	0	0	0	0	0	0	0	0	0	0	0	0	0	0	0	0	0	0	0	0	0	0	0	0	0	0	0	0	0	0	0	0	0	0	0	0	0	0	0	0	0	0	0	0	0	0	0
Coenzyme_F420-0	-0.00045368293994187	-0.00040652853854306	-0.00088428841088679	-0.00087247501209739	-0.00073216853123396	-0.00155265016930874	-0.00138023585573381	-0.00102070463370384	-0.00215315530313146	8.65196376676429e-05	-0.00018095375409255	-0.00073003059487124	-0.00284846821919845	-0.00167278166527145	-0.00096192021022513	-0.000103835546765392	-0.0007330904482943	-0.00163847974472731	-0.00018510628159029	-0.00201409424924557	-0.00150761198386627	-0.00147696007242589	-0.00013265365886924	0.000172699316272212	-0.00076623365892606	0.00021314087526596	0.000313878764197813	-0.000188040170372698	-0.00124222321594673	8.59062347598769e-05	-5.34607887167461e-05	0.000396079199394972	-0.00023808058122692	-0.00050558937712334	-0.000187258161758034	-0.00068824609469913	-3.1264575851096e-05	-0.00012553173861274	-0.00256854131653601	-0.0004271673358141	-0.00062243234801007	-0.00123517736888211	-0.0006569565223444	0.000356173075438535	-0.000231065697254912	-0.00022898688464169	0.000149503573167749	-4.51303279879909e-06	-0.000114755409414554
Precorrin_8X	0.0630203989765341	0.0392376658088909	0.0549150655965919	0.0849991813714879	0.0469678842296519	0.0487365107463908	0.0312588506664629	-0.00886851816751111	-0.00726984328028613	0.03867627380214	0.0491501224696398	0.00961602201042189	0.038163909699477	-0.0312868248504881	0.0219214976379599	-0.00597884128589909	0.0534981043323919	-0.051955314104753	0.0692408027823089	0.0448089870567039	0.025745360369838	0.0214867698024759	0.0138040891162928	0.0183459765217019	-0.0112387629560111	-0.00697934755383001	0.013663462666322	-0.131168430329354	-0.054080722109732	0.020674784501547	0.028728845572431	0.00941442573117701	0.0680338244368021	0.0177602911484209	0.023770664027717	0.0212466087929868	0.0420039918545931	-0.0175063576490081	-0.062194359151975	0.0298942708171119	-0.0442406955109291	0.036260312383381	0.030951874392134	-0.0832133550136261	0.051406527819211	0.00967828778613478	0.0323544788520088	0.03518287156829	-0.072623231160879
D-1-Aminopropan-2-ol_O-phosphate	0.015826942998786	0.0679805773831849	0.0517612615947629	0.0508485582278378	0.045732130946855	-0.0867339786257741	0.107866412630121	0.085954997888267	0.145503271641937	0.042141988220938	-0.0318837152561852	0.0866402280743799	-0.000977956744678155	0.0749220791804769	-0.00179796702673407	0.032191696353166	0.0527617971498979	0.153476785732281	0.079112152651717	0.024965103649396	0.0905320289177599	0.048249576512344	0.0390164474282859	0.0336260943087789	0.190634861316095	0.0326734229471239	0.152299277897331	0.0400383941839039	0.134990130111085	0.0702636348480299	0.0951192305061949	0.040283649453963	0.0358834962502439	0.0380800692151589	0.100697394308187	0.0206574082758839	0.0574602963531049	0.0992647399155548	0.135819863429384	0.0594681484534499	0.157619917080699	0.100412005738347	0.156654471824589	0.163729447455794	0.0918343882191319	0.0848742456537519	0.111868444182763	0.118958116224862	0.127377830212439
6-Deoxyerythronolide_B	-0.000467436036460159	-0.000647185729378792	-0.00883692225479056	-0.00944242674367633	-0.0121317510700972	-0.0250248678940196	-0.0221845701605826	-0.020761091900441	-0.0363869506748209	0.00904473199154245	-0.0122746412868563	-0.00564861836224897	-0.0487963347822314	-0.0286756559902535	-0.0119918347253833	0.00174181870685041	-0.00578964491010526	-0.1168848466302	-0.00014714509217072	-0.033505308018663	-0.0200147748902075	-0.0263328407671947	0.00378609378628756	0.00274803286284871	-0.0115643747358126	0.00515701620469522	0.0139299418224026	0.00417376312137258	-0.0175501254276274	0.010134929515286	0.00832165627177451	0.0146019825817224	-0.00212517556283501	-0.00937594037878278	0.00588933277541573	-0.00609054597261575	0.00651922993942656	-0.0119951920306577	-0.0488983772157774	-0.000156783384914441	-0.00846578311436252	-0.0150123757013769	-0.00410280311434488	0.00789483315123687	0.00494339769692127	0.000805426873274798	0.00976655457096681	0.00688535923530429	0.00228209219766907
D-Ribose_1,5-bisphosphate	0.0177686482044611	0.0208831672137407	0.0200981763371163	0.0202391317426045	0.0181810791237304	0.0158571554228075	0.0137851575786497	0.0164560370429396	0.0163770488265613	0.0221666574510787	0.0086525175544543	0.0177631913931816	0.0125165212437343	0.0160795636204589	0.0140825197195513	0.0149944219507417	0.0197230046547268	-0.0143187944565451	0.0206412180503401	0.016411695401327	0.0187665589054155	0.0167767071286668	0.016146277914175	0.0167135220250878	0.0191672264001085	0.0200334663296552	0.0229187641741761	0.0159695358843692	0.0182708017701983	0.0230654011113961	0.0231564473987907	0.0215832676361104	0.019279372194777	0.015534024320329	0.0222870194826994	0.0181779573106153	0.0203355543128813	0.0187637338703943	0.0123554168327869	0.0180360247349741	0.0203800109652141	0.0193271216957915	0.020980330135814	0.020435581976713	0.0217777107008207	0.0221590647536652	0.0233646676307897	0.0220732428171154	0.0210352869762639
2-Acyl-1-_LPR_1-alkenyl_RPR_-sn-glycero-3-phosphate	-0.032202391739766	-0.116096985382219	-0.108160722412406	-0.148967075824732	-0.145346271356557	0.0701595142679757	-0.161773053148009	-0.196130799498082	-0.284743929129495	-0.15338424422873	-0.0144626292700243	-0.111828567813692	0.00147408145681061	-0.205455099876259	-0.0444801498998469	-0.083298133762474	-0.187834587584043	-0.304181088517621	-0.190126654435537	0.0170610072668798	-0.141536624701433	-0.0722543755832555	-0.0312588582427499	-0.0875875965015288	-0.395346191578534	-0.100666510383967	-0.16717579517339	-0.00339323628612032	-0.201083026228758	-0.0641509339773798	-0.144035072603956	-0.102151464338601	-0.0684818650146279	-0.0914566383607961	-0.139864295764129	-0.0260617727406515	-0.110675323984889	-0.319129527654871	-0.311932397119933	-0.211967501509507	-0.280468922514031	-0.128219740922173	-0.239954677489031	-0.249398428510296	-0.192983948511264	-0.219888916032198	-0.231461388976204	-0.24905539840639	-0.186950715771492
cis-1,2-Dihydrobenzene-1,2-diol	-0.000107946214797936	-9.63149209539843e-05	-0.000129382492993323	-0.000123168134116624	-0.000129861926247258	-5.6052724028449e-05	2.7105765120257e-05	-1.3770523566838e-05	-0.000129141954746972	-0.000129829357907321	0.00106774925836531	-9.09436901923528e-05	2.5117204379268e-05	-8.96716424410628e-05	-2.9030170231219e-05	-7.69164277308371e-05	-0.000129861926247258	0.00197673452159843	6.017306436354e-05	1.8332230804318e-05	-0.0001290532543317	8.3574598370881e-05	-0.000118173059518234	-1.903550067085e-05	9.2000032417889e-05	0.000138330743149961	-0.000108514318607866	-0.000116067896890557	-7.45438295173625e-05	-0.000129628563479199	-0.00012981224163641	-7.32204049788185e-05	2.1848777434311e-05	0.000146029042644883	-0.000129688618338368	-0.000129845015686874	-0.000129861926247258	0.000487158666496458	-8.39210903325065e-05	-7.96690291661029e-05	-8.54291862787609e-05	-0.000129861926247258	-0.000129842541887238	-0.000129853884339437	-0.000129777726522243	-0.000129185135846357	-8.9145350326683e-05	-0.000112439966385011	-6.07399677788387e-05
D-Ribulose	0.00156750795174245	0.00175923597636004	0.00205663768650381	0.0028523622025747	0.0025518454386734	0.0026901359419304	0.0011201681804752	0.00154255163807884	0.00151738437359757	0.0030212780508412	0.00273392654116651	0.00168682798981272	0.0019384311031984	0.00239703515492686	0.00264153081331985	0.00023174700252783	0.00312408814495862	0.00199154917125626	0.00295306852430892	0.00181301374167865	0.00215596332072513	0.00097815837011306	0.00138417066088374	0.00132262398211335	0.000805858457754749	0.00191804322428644	0.00100985811249919	-0.00153429116212345	0.00103412572665045	0.00103656986670705	0.00173094347951558	0.00230271567772231	0.00252408205296758	0.00186209892692161	0.00204332297114526	0.00228202248400959	0.0028045742650749	0.00308726816726011	0.00191232560305272	0.00226770520906277	-0.000145218417843792	0.00144623733112692	0.0014678869447484	-0.000885563333952353	0.00285860825558575	0.00255402138238149	0.00269461958852584	0.00170509793440183	-0.000409161372073251
Cyanidin_3-O-3'',6''-O-dimalonylglucoside	-0.18995964311466	-0.23013871031189	-0.21831059677134	-0.27992311909751	-0.27687143651401	0.0827643574725601	-0.40856944679055	-0.29547562293045	-0.43757411537213	-0.27975248184657	-0.07664287672028	-0.28088675035237	-0.0840407115774497	-0.20737188813854	-0.10613048779104	-0.10653897297953	-0.26155361011038	-0.19335812222523	-0.34877508110236	-0.0342906445828399	-0.23879178660236	-0.1915435803394	-0.10684050140114	-0.19742783729677	-0.64766044053064	-0.16955606362449	-0.36101845310779	-0.0752852720918398	-0.29205738516567	-0.2407034489677	-0.29743245304362	-0.17247210268478	-0.20908497422821	-0.13971608894174	-0.27632807551398	-0.0460485108251301	-0.23975564419253	-0.40991281022404	-0.44286768119821	-0.32830860387147	-0.47495377882532	-0.31638171570086	-0.47196557069361	-0.40033049218418	-0.33033013995177	-0.2969682535469	-0.37712680032219	-0.39391553165346	-0.28303334576559
D-4'-Phosphopantothenate	0.032956169927165	0.0423639712363511	0.0388311385941065	0.0448355079228976	0.0197796923439703	-0.00981066707559614	0.0291361090679741	0.0317202615971289	0.0459779949430694	0.0191268275713596	0.0143111791293198	0.0117969779043967	0.0176548384793306	0.0463710241353041	0.0253843963814527	0.0270736919322394	0.0422657921481372	0.0534329461050201	0.0399632396588788	0.0138368439889801	0.0252799147528084	0.029102650301322	0.0255909176584789	0.0186358697135996	0.0547390870846944	0.0204434968626186	0.0422242292765675	-0.00441287253793746	0.02746246844633	0.00468471226439257	0.029072589509952	0.0139908910398296	0.0326021590978837	0.0331656639005424	0.0296828649118324	0.00805898415878845	0.0128500660793148	0.0464190207354062	0.0499051070414976	0.0356458664439664	0.0387989026530678	0.0182194311242087	0.0411521250171188	0.0335157397039449	0.0349472065632082	0.0396886288705279	0.0344061780341134	0.0466406664323895	0.0424456542205882
Bisphenol_A	0.0226036078765649	0.0250162718161063	0.0184287493949009	0.0250489683082936	0.021851129717038	-0.0103679993179007	-0.00193547206608592	-6.22328372171105e-05	-0.00857838955805219	0.0400447732995079	0.0019444531802881	0.0221292399793395	-0.0257662078343547	-0.0927851877306922	0.0181075742646702	0.00922761875442257	0.0232699796722773	-0.238439922250588	0.029123819004897	-0.0112694420004194	0.00930236444651707	-0.0272799437237723	0.0292657607331886	0.0243362222224782	0.0126171110551299	0.0212202734494248	0.0370369159670503	0.00704636952856641	0.00412305318288397	0.0313594776725533	0.0334428061627918	0.0429571180728546	0.0200639114460674	-0.000679323689927749	0.0344628182220348	0.0236050583754154	0.0365769058465063	0.0230901764508558	-0.022156171874733	0.0219250378770843	0.00208300754700761	0.00426467285015704	0.0171860269629507	0.0143676302997554	0.0356314623383686	0.0259202920728371	0.0409645048775408	0.0289484685749718	-0.0239210790838905
Guanidinoacetate	-0.00072423938347356	-0.00110660794235432	-0.00088758178563892	-0.00095225618661025	-0.000709183371463755	-0.000281759768981945	-0.000223521081004095	-0.000842626774757355	0.00031469698605961	-0.00157686835987887	-0.00166111936169967	-0.000760099370750355	0.00105765534387127	-0.00023329677727181	-0.000462011665278695	0.00797082258585583	-0.000751287912068645	0.00485646764737918	-0.00149436273288125	0.00016922437198138	-0.000393918680540175	-7.27414113625446e-05	-0.00160982312751133	-0.00156776147887236	-0.00082457158776641	-0.00166068389687654	-0.00172907226848128	-0.00158866093709003	-0.000628912932842055	-0.00165212473935786	-0.00168203014888236	-0.00213183052897074	-0.0013764801257229	-0.000790483694916465	-0.00159988254345487	-0.0011499897147528	-0.00184933362510487	-0.00165387449265865	0.000815217569586895	-0.00101363276241228	-0.00116109629910031	-0.000701194594566875	-0.00127584856454751	-0.00208994000923403	-0.0016131120028999	-0.00144688853785141	-0.00178850519721415	0.000427472180467005	0.00101299995227485
N-Desmethyltamoxifen	4.33680868994202e-19	4.33680868994202e-19	1.30104260698261e-18	1.30104260698261e-18	1.30104260698261e-18	5.20417042793042e-18	4.33680868994202e-18	4.33680868994202e-18	6.07153216591882e-18	-1.51788304147971e-18	1.30104260698261e-18	1.30104260698261e-18	8.67361737988404e-18	4.33680868994202e-18	2.16840434497101e-18	-6.50521303491303e-19	1.30104260698261e-18	1.56125112837913e-17	0	6.07153216591882e-18	4.33680868994202e-18	4.33680868994202e-18	0	8.67361737988404e-19	2.16840434497101e-18	-6.50521303491303e-19	-2.05998412772246e-18	-6.50521303491303e-19	3.46944695195361e-18	-1.51788304147971e-18	-1.0842021724855e-18	-2.27682456221956e-18	4.33680868994202e-19	1.73472347597681e-18	-6.50521303491303e-19	1.30104260698261e-18	-1.0842021724855e-18	1.73472347597681e-18	7.80625564189563e-18	0	1.30104260698261e-18	3.03576608295941e-18	4.33680868994202e-19	-2.05998412772246e-18	-6.50521303491303e-19	-4.33680868994202e-19	-1.51788304147971e-18	-1.0842021724855e-18	0
Urocortisol	0.0004447109075474	0.00052527576699131	0.00135485000505849	0.00232213421458997	0.00183585529796342	0.00280853370113757	0.000335226112455941	0.00140915413704216	0.00208731540895604	0.0005745477249519	0.00254870121163125	0.00049082799821926	0.00308400798828912	0.00222194028959847	0.00160250423478781	-0.00034383219534491	0.00249015524684894	0.0149472104971182	0.00097021143625837	0.00206146361367782	0.00205773052623419	0.000154397678610171	-0.00060337015893187	7.24730428794305e-05	0.00054704154087649	-0.0003383570556483	-0.00125377126883651	-0.00403818199142103	0.000459907191894851	-0.00144435112640748	-0.00035624277566836	-0.000183178660625971	0.00175693045354582	0.00228860612145692	0.00043228897861369	0.00167628549027364	0.00051876483559176	0.00100496747092048	0.00336260827449846	0.00037772504725276	-0.00083002148550707	0.00073475749525171	0.00061067188824027	-0.00360662108301573	0.00111143598778698	0.00130554931476975	0.00096804249632943	0.00051488978165214	-0.00198860372790508
_LPR_R_RPR_-3-Hydroxybutanoyl-CoA	0	0	0	0	0	0	0	0	0	0	0	0	0	0	0	0	0	0	0	0	0	0	0	0	0	0	0	0	0	0	0	0	0	0	0	0	0	0	0	0	0	0	0	0	0	0	0	0	0
beta-D-Glucose_6-phosphate	0.0410133633699204	0.0296058865072443	0.028184363701212	0.0437909706031576	0.0398252326553084	-0.0477098986619602	0.0951770825100894	0.0319095040178761	0.0474745398910761	0.0253048723301451	0.00254171479195786	0.0441508523227973	0.00187615181044179	-0.0028991027351243	-0.00142193340255206	0.0176730680392846	0.0181778893507376	-0.00561931295215362	0.0468107593121901	0.00955394277905569	0.0259793525694148	0.0502984516439559	0.012504986179366	0.0487020794590028	0.0995763518447015	0.0244521422468365	0.101136790041425	0.0252295037256	0.0082686939368202	0.0743232949130886	0.0550784525981896	0.0262141063467509	0.0356265844649244	0.00839346290889434	0.0351258075442688	-0.0168418702868196	0.0392788686479563	0.0402357269310743	0.0326552523394917	0.0481553376392438	0.0777466704993963	0.0748921698973336	0.0849946915275892	0.0774093699548979	0.0482557878560368	0.00951542931597535	0.0345562030760358	0.063787490520811	0.0654585232275643
2-Hydroxy-5-carboxymethylmuconate_semialdehyde	0	0	0	0	0	0	0	0	0	0	0	0	0	0	0	0	0	0	0	0	0	0	0	0	0	0	0	0	0	0	0	0	0	0	0	0	0	0	0	0	0	0	0	0	0	0	0	0	0
5-Hydroxyferuloyl-CoA	0.0252659367027142	0.02653528369418	0.0275683153175125	0.0298487997819416	0.0224424189841865	0.0112097896423094	0.0234149769307514	0.0223707217224421	0.0277413255066566	0.0253645716824613	-0.0056210355388854	0.00465212717197135	0.0260456738553746	0.0262301572863561	-0.000528020996157764	0.0239576871599647	0.0273172604741674	0.0213381699754688	0.0260715091696323	0.0277282885536901	0.02895422172744	0.0238624982556228	0.0131018925002348	0.0241634985608349	0.026868853426681	0.0272466003537712	0.0260938071982832	0.0162806367600403	0.0265367265859072	0.0251925383975182	0.0274407487806511	0.0267406250937725	0.0291114925630157	0.021420511474764	0.0280485300127978	0.0283545625334775	0.0207848317852942	0.024271396633984	0.0275600591307468	0.0138423274865328	0.0242142427972381	0.0264702553006125	0.0277493798019068	0.0225765227474138	0.0281150517512429	0.0293084721054316	0.0298586436446157	0.0288768216807128	0.0231171431807058
5-Methoxyindoleacetate	-2.83856205248001e-05	-9.20237315341498e-05	-0.00057701200678609	-0.00120402279669172	-0.00100475711979762	-0.00091601062384297	0.00134463953592962	0.0006037732459416	-0.00014878148996726	-0.00068391458105975	0.00049504914387967	0.00022206266544928	-0.00032607486251377	-0.00045396367468312	-0.00046740419756	0.00058772768403536	-0.00125698388059752	0.00524610477483433	-0.00031232827058262	0.00031641919493078	-0.00062344869566255	0.00159851872983788	0.00029302876026434	0.00090967918376184	0.00100480487614283	0.00076882034114494	0.00082400563520086	0.00412346846197474	0.00064780443837495	0.0013027819861406	0.00030563980108162	-0.00014884748038298	-0.00053951840470667	0.00075903968434062	-0.00034205523947807	-0.00079913668958438	-0.0006786399193959	-0.00071723314339306	-0.00058833551183301	5.575275789102e-05	0.00190910196104053	0.00039888274883481	-3.93914778723005e-06	0.00258950124307928	-0.0009954340928928	-0.00121347437277538	-0.00108381243653157	-0.00063170429937496	0.00226290588232923
Fe3plus	-0.0338582069979786	-0.0514537586920774	-0.0489488021077499	-0.0641141142082614	-0.052508024962076	0.0252393863759112	-0.0630885341757506	-0.0513416674911646	-0.0850087875928456	-0.0461881334910751	-0.0184145755032943	-0.0481224386895412	-0.0155025439918634	-0.00433395755503943	-0.0237538243721913	-0.016176580755578	-0.0589929417538436	-0.10860085120601	-0.0689812859999999	-0.0157453740780343	-0.0571928516648002	-0.0195114510478803	-0.0254086905819126	-0.0249259209218716	-0.11588989842685	-0.0319329395712117	-0.0858703463809025	0.0259027410871115	-0.0599641152448997	-0.0323802096911728	-0.0577520694120286	-0.0395363347412608	-0.0454568160067033	-0.0265616498899943	-0.0647173693890263	-0.0234755813337766	-0.0484769702050063	-0.0868515721979726	-0.0895473926439505	-0.0483070426892963	-0.0669983658954275	-0.050750572177237	-0.0904968072628587	-0.0599631698773772	-0.0726223503599952	-0.0665088149614873	-0.082457361090108	-0.0839566736152345	-0.0312621977159581
2,4,5-Trichloro-2,5-cyclohexadiene-1-ol	0	0	0	0	0	0	0	0	0	0	0	0	0	0	0	0	0	0	0	0	0	0	0	0	0	0	0	0	0	0	0	0	0	0	0	0	0	0	0	0	0	0	0	0	0	0	0	0	0
trans-3-Chloroallyl_aldehyde	-0.0256806438888961	-0.0641333117214169	-0.045792656178844	0.00577729585226683	0.0172739128945778	0.0616973284207629	-0.125596458658686	-0.105273851870311	-0.163530819026514	0.00584825725837701	0.018799525541677	-0.0899977323080752	-0.0789838155977411	-0.0868704222283909	-0.0308129807656141	-0.0353791902446912	-0.0104490674681661	-0.346282567224479	-0.0387474030309701	-0.0466096993048831	-0.0593016148478549	-0.107318319131213	-0.0366210166851432	-0.0212425583892821	-0.157408034828338	0.000695968849350859	-0.061840483323725	-0.199831149183961	-0.171724914684253	-0.041040238270837	-0.0597146621045551	0.0429294397772391	-0.00368444305119309	-0.0660590666505411	-0.061038651186742	0.0148963244435409	0.0128127421225138	-0.00265214021516513	-0.148962033213719	-0.0480057374314321	-0.19926598946752	-0.0842930731412059	-0.11282350526534	-0.166314998965615	-0.0106263555896161	-0.027637948784089	-0.0242769944082541	-0.0267459149621421	-0.146093164958447
Stachyose	0.0373030157119199	-0.0272961509894358	-0.0146463667334169	-0.00703821306744135	0.009608350288834	0.008015291383213	0.0518765768490896	-0.0120132227729202	-0.0369527767135689	-0.00449224905211643	0.0355019746541092	-0.0155391221474253	0.00445589414941683	0.0580619548527042	0.0133078477771083	-0.00395347660021916	-0.030758157518409	-0.0481910496989228	-0.0182304938367324	-0.0501919496022722	-0.0636157697353665	0.0531061995326265	-0.0321037770476542	0.037349307024922	0.0199205848431709	0.0220681081557046	-0.0175790478303848	0.0319760241518812	-0.0937912605234501	0.0273846104339284	-0.0237270425526626	-0.023050427750122	0.026307833666336	-0.0114089519159017	-0.0554278216343602	-0.0736011052669505	-0.014257722528908	0.0102163042112902	0.0139795807266407	0.037335667860632	0.0239353684506782	0.0125423257542197	-0.0155555956105027	0.0123914847654372	-0.0323164908142757	-0.0502621121861793	-0.0576413555564639	-0.0113089980467407	0.0677378645569799
Glucoiberverin	-9.4219667850587e-05	-8.74133119328069e-05	-0.000100911454545691	-8.71075770859513e-05	-0.000108977996355678	8.324659127646e-06	-4.47377880536042e-05	0.000109028574228553	-7.53048930604869e-05	-0.000111110292450679	0.000101275575029265	-9.08542984333316e-05	-1.89267667559716e-05	-2.38493624726941e-05	-4.14129486958908e-05	-7.45592371075863e-05	-0.000108093507602093	0.00234822505070357	1.4027645756611e-05	-3.08848808324117e-05	-0.000109941529146371	-1.42042133087262e-05	-0.000100713316629219	0.00016793973853185	2.79816381612e-05	2.3829372067029e-05	-9.57394446107996e-05	-9.15521507781839e-05	-7.90254172928135e-05	-0.000107678770836533	-9.57727247010047e-05	-8.10956002306302e-05	6.9562004749713e-05	8.868996087399e-06	-0.000110141028500373	-9.12476844697825e-05	-0.000106634854732378	9.3982085429772e-05	-9.09464584641923e-05	-9.06204507445644e-05	3.7043016136423e-05	-0.000109671378114695	-0.000106148268834586	-0.000106232984913148	-0.000111110292450679	-0.000109574539508098	-9.08063570301446e-05	-9.65180046571272e-05	-7.36845625728151e-05
5-Methylhex-4-enoyl-CoA	0.0452351718346335	0.122013101937714	0.089130833876577	0.113785357808655	0.0918950904626578	-0.154766343794883	0.177793138707047	0.112455674999488	0.218457284213238	0.0916333119974168	-0.0812632446977342	0.10308109337131	-0.0557717725607612	0.236957051828037	-0.0208583791228295	0.0826633000889275	0.10087988649021	-0.182230564240042	0.155348013423924	-0.0289857145385054	0.11855079154967	0.0645828174339402	0.0424897192566296	0.0682435589498931	0.372439925260585	0.0730569989448364	0.307504375340076	0.0178472747569342	0.154932123857017	0.109075122099795	0.163688492393121	0.0811634807051864	0.0886527453063934	0.0584457460750431	0.163863363838835	0.00153436748994162	0.104082275467439	0.227119534681436	0.23039496956547	0.121840429197411	0.278986236067186	0.164124539947802	0.305174221950734	0.296879445178833	0.187367441696778	0.179450796190911	0.220025773748205	0.262900212514819	0.283612686708235
Cyclopropanecarboxylate	0.0944556263552341	0.155075168601421	0.127666317685275	0.152924931747118	0.128909406712445	-0.112422529860248	0.235591612389794	0.165500845477006	0.276906649892916	0.119650303526672	-0.0208299205366129	0.170437026843403	0.0115662691029671	0.175869293573189	0.0387167971014971	0.0814277313036281	0.133350491192553	-0.0148136528375999	0.182057781628304	0.026344438215548	0.160642843519175	0.116691202519297	0.0896855650786501	0.089805168742384	0.411396770982508	0.0939603167856251	0.33036446466475	0.071900932625273	0.209529417124211	0.151634240174105	0.19968937158722	0.105576985987169	0.104803540637399	0.075988389142175	0.191177205570832	0.0251750656071481	0.124751175014863	0.228986728530545	0.274940466973692	0.159100540375379	0.319997893535151	0.19806519181642	0.326778342526077	0.32518698806146	0.199906937625475	0.183093889815939	0.228896461921666	0.270177967971503	0.278409481924006
Oxidized_ferredoxin	-0.0396571440527216	-0.0339744168667132	-0.0122796957562681	0.0224361167740991	0.0318845955983925	0.0455535084166607	-0.0600479568615842	-0.0333640859644181	-0.0416857309868189	0.0140379661703751	0.00935665900552668	-0.042781589391471	-0.0340975247371265	0.00576187885427842	-0.00639028524489968	-0.0274129332539445	0.0256288799534592	-0.0417634727397489	0.00385271492796133	-0.0115507453182912	-0.0169794567927285	-0.0421853373708705	-0.0522207388231777	-0.0126266843280775	-0.0407644832513476	0.00215468203079291	-0.0581799215965781	-0.116932870246925	-0.0808110089210727	-0.0359329809313011	-0.0342370831946461	-0.000974190551831594	0.0217249016324645	-0.020053951355254	-0.0369886417820328	-0.00170128132584527	0.0117570438804586	0.0424000173797044	-0.0153058941626519	0.0201373946277572	-0.0727214042931912	-0.0169261336857173	-0.036340622128847	-0.090371200911641	0.015729343769846	0.0144259696411836	0.00271830912494397	0.00515211447869698	-0.0641829108524515
2-Deoxystreptamine	0.0796496999552101	0.1904157908329	0.15247441571894	0.17206987875311	0.13925071722971	-0.12422596639708	0.24902865646592	0.2651743507902	0.37572281251314	0.16814120437393	0.00703759747780985	0.19000856054073	0.0169743457897402	0.0742891069587599	0.0672415455000199	0.14065187782061	0.21133666708465	0.39882677297668	0.23025206830081	0.0392977796117202	0.2104581661714	0.11886421055883	0.12336341456995	0.14494863082719	0.52761611171934	0.14909318983218	0.35930823588391	0.14623581561555	0.33349555808228	0.16780652831765	0.24674549415578	0.16736776698405	0.0768002711814399	0.13134269170891	0.23767203869455	0.0722422458103302	0.1491535079891	0.35604158207889	0.36524576178492	0.23329866578727	0.40652850668089	0.18927166100818	0.33712402998005	0.42899211288339	0.24344171483739	0.24583535122013	0.28771478035932	0.31497772523838	0.28661267461604
_LPR_3R_RPR_-3-Hydroxypalmitoyl-_LBK_acyl-carrier_protein_RBK_	0	0	0	0	0	0	0	0	0	0	0	0	0	0	0	0	0	0	0	0	0	0	0	0	0	0	0	0	0	0	0	0	0	0	0	0	0	0	0	0	0	0	0	0	0	0	0	0	0
Coproporphyrinogen_III	-0.0659173450106623	-0.0854949777638144	-0.0763922926243883	-0.118329839178155	-0.0823240124110934	0.104025871205782	-0.142174992550547	-0.0797646004827407	-0.1650334103584	-0.060484335485547	0.00163774388635812	-0.0968428562056702	-0.00474684162164757	-0.0388228068027769	-0.00184312455598501	-0.013525941337981	-0.0905558731387506	-0.198561342414917	-0.14061395505902	-0.00396805337880363	-0.0969224108341418	-0.045785904025679	-0.0074898403292839	-0.0251885856318476	-0.261501594947919	-0.0264642686517489	-0.210213145952688	0.0618517578811276	-0.0941298304184678	-0.061644886545819	-0.111804248068991	-0.0424979332470942	-0.0641915002857721	-0.0155842570134685	-0.111724897811047	0.011207703527111	-0.0762165792500529	-0.140370541056436	-0.134852646453231	-0.0768646812945799	-0.14260282625997	-0.116785248513427	-0.211878011264024	-0.116192285831052	-0.141937529386054	-0.109422579377113	-0.156108216654897	-0.173831916670228	-0.0777475657257932
Digalacturonate	0.0261075690677018	0.0424343406696619	0.0308190386494465	0.0342423266387899	0.028437891926748	-0.0619379512470337	0.0891772230060593	0.0599548541840109	0.0977055901476997	0.018756158300638	-0.00834149736418674	0.0526815877044816	0.0023654879304901	0.0574125543217851	0.00177572531939796	0.0392018167018861	0.029536433701227	0.132471408688359	0.0491084966925825	0.00192535596810489	0.043853559998689	0.045779670563755	0.0186128849929759	0.0291006532495162	0.146439927383302	0.023686164018464	0.1103474318156	0.0435962058942947	0.0726644292075314	0.0438993192789176	0.0573179720277989	0.0174100672655232	0.0203417317262975	0.0254984953068494	0.0518135508657894	-0.0115109058240421	0.0248304729930627	0.0713865473835942	0.0992599051698173	0.0458379339605572	0.119614720868492	0.0649187271154436	0.107006309063795	0.119790915558668	0.0511828122355449	0.0465891782181956	0.0591333890390253	0.0810445573347647	0.107208985328019
_LPR_S_RPR_-4-Amino-5-oxopentanoate	0.027547366225796	0.02947524319212	0.049559530058903	0.091730342655734	0.095306145071976	0.079090354357349	-0.01127604035311	0.031225084399603	0.00812606807064897	0.099237281235029	0.083460737425262	0.011751348436643	0.00073753261144599	-0.058234278362035	0.047115113722393	-0.00331647596028001	0.100311978018909	-0.101306158936528	0.087283437175821	0.001930833813928	0.014308240745119	-0.022594799218275	0.012390665667461	0.024984887460921	-0.015795533941877	-0.010175703208963	-0.086283022379421	-0.134898919623814	-0.02979038019865	-0.014484509147407	0.012032751980817	0.017032423663347	0.045041271533313	0.026603507949229	0.00476974104093503	0.022603307882823	0.053891480495702	0.054792988897202	-0.028217197355098	0.098318301619613	-0.036872202652642	-0.00356784130261201	-0.010876563808764	-0.071299895002022	0.05569540455252	0.052030475168277	0.057140071061282	0.033667041134734	-0.124279752038197
_LPR_5Z,8Z,11Z,14Z,17Z_RPR_-Icosapentaenoic_acid	6.21500481228303e-05	-8.94343092661988e-06	-0.00048502296901314	-0.00113400947286504	-0.00082227243810769	-0.00097421898194528	0.00111099922622999	0.00042482364877394	-8.99137245570498e-05	-0.0004987425719121	-0.00043709318549539	0.00032093335287912	-0.00031889080101062	-0.00048422602995242	-0.00051226820955435	0.00065986144650764	-0.00112319554953705	0.00094568315815317	-0.00063523769219914	4.72772438336803e-05	-0.00057769082696723	0.00126198927673862	0.00038017042952919	0.00090132238322141	0.00057694827500384	0.00033839087892989	0.00096559757686309	0.00418792167038612	0.00058373912134623	0.00143675887850377	0.00041255338675101	-0.00015936804097429	-0.00080925287013795	0.00039846964030238	-0.00024684770318149	-0.00071608951477567	-0.0006415429678227	-0.00105346744681846	-0.00060465369989282	0.00015487904102697	0.00185559746770429	0.00044955308926079	4.177245691466e-05	0.00254550386880033	-0.00091564129390693	-0.00112606925878045	-0.00104288664954689	-0.00055331437952687	0.0021924752418484
Lanosterol	6.80419754964103e-05	7.03329691694987e-05	6.77593492422747e-05	7.46847415132352e-05	7.45506110045511e-05	4.25004638716945e-05	6.55181018057489e-05	-5.133366501035e-06	7.11474898871319e-05	9.01003749797786e-05	3.7933654908516e-05	8.97403000031063e-05	3.0494099953544e-05	3.7691583093222e-05	7.15951040431647e-05	3.93927890742335e-05	9.11911947396976e-05	-0.00093510834078303	5.27993167528066e-05	6.88890088830519e-05	8.72424673718795e-05	3.3257425503185e-05	5.34152642640051e-05	-7.96890460247755e-05	2.4314519431325e-05	4.1333315365774e-05	8.00022409127209e-05	7.52401620340099e-05	2.9262755219568e-05	8.09466385141204e-05	8.28807228710955e-05	7.31156668508162e-05	1.79921988529495e-05	3.60538243909775e-05	8.85888245100051e-05	3.2337004201701e-05	8.48622890406739e-05	9.86601690596998e-07	6.96432230203457e-05	7.26004470359957e-05	1.96066182589375e-05	8.53894863897499e-05	7.82722847298928e-05	6.18366581426153e-05	7.41673226462839e-05	-8.6746693747869e-05	-2.0146709517275e-06	4.60729918450765e-05	5.28236368969471e-05
Melibiose	0.024555419965005	0.043165558017354	0.0322559565559756	0.0434255372035071	0.0562966766195191	-0.1123935056486	0.147433829346016	0.0792034603504504	0.129305403551804	0.0108291400311995	-0.0395710654663189	0.067469293747673	-0.0119670626372048	0.133993694231109	-0.0112505788822924	0.061524705912854	0.0244399532158035	0.128052304984159	0.0431778702999336	0.00474832539343861	0.0655282896977951	0.0898635888504806	0.0124941887327464	0.073265647136862	0.249923936886749	0.0883971044742681	0.226589046495533	0.101321368334639	0.0707004874731005	0.110325876429318	0.0889946557692491	0.0727203372380281	0.0341919943224511	0.0179899197733976	0.0692451466770906	-0.013171883655674	0.0501858145871972	0.166471663584614	0.173920837748054	0.068829441686142	0.192735289195143	0.126192422699926	0.166923574424404	0.21510705017237	0.0856679965236387	0.0712956782208891	0.078612566913576	0.148237746063151	0.236988381887265
_LPR_2R_RPR_-O-Phospho-3-sulfolactate	-0.0147973141565861	-0.00341870669213133	0.0112510703051536	0.0368982836345145	0.0263629968112593	0.0223849683264007	-0.0449144183179153	-0.0221641266836407	-0.00665594775086645	0.0169192500295441	0.0286884545388749	-0.0171673769500673	-0.00103543687770419	0.00908338292117972	0.015630395859801	-0.0310972893329184	0.0370771735294569	0.0371887330540212	0.0246063772655098	-0.00753501551662977	0.012431062666979	-0.0485448646616917	-0.0208948629459349	-0.0344576344278399	-0.0214716674014716	-0.00899559252888416	-0.0376706354507941	-0.157480617420902	-0.0285275305385097	-0.0573484388374497	-0.0208149620528485	0.00149180206078969	0.0296065669220032	-0.00717236775218839	0.00433348930621835	0.0204492565734614	0.0165782356031912	0.0388499384373534	0.0143218190729954	-0.00784169680363134	-0.0749358140563065	-0.0254149123530285	-0.00912233759127368	-0.0986485416054299	0.0291860024478164	0.0364600341577759	0.0369437136105549	0.0179428400182933	-0.0843193108092028
p-Hydroxybenzyldesulphoglucosinolate	9.4219667850587e-05	8.74133119328069e-05	0.000100911454545691	8.71075770859513e-05	0.000108977996355678	-8.324659127646e-06	4.47377880536042e-05	-0.000109028574228553	7.53048930604869e-05	0.000111110292450679	-0.000101275575029265	9.08542984333316e-05	1.89267667559716e-05	2.38493624726941e-05	4.14129486958908e-05	7.45592371075863e-05	0.000108093507602093	-0.00234822505070357	-1.4027645756611e-05	3.08848808324117e-05	0.000109941529146371	1.42042133087262e-05	0.000100713316629219	-0.00016793973853185	-2.79816381612e-05	-2.3829372067029e-05	9.57394446107996e-05	9.15521507781839e-05	7.90254172928135e-05	0.000107678770836533	9.57727247010047e-05	8.10956002306302e-05	-6.9562004749713e-05	-8.868996087399e-06	0.000110141028500373	9.12476844697825e-05	0.000106634854732378	-9.3982085429772e-05	9.09464584641923e-05	9.06204507445644e-05	-3.7043016136423e-05	0.000109671378114695	0.000106148268834586	0.000106232984913148	0.000111110292450679	0.000109574539508098	9.08063570301446e-05	9.65180046571272e-05	7.36845625728151e-05
L-2-Aminoadipate_6-semialdehyde	0	0	0	0	0	0	0	0	0	0	0	0	0	0	0	0	0	0	0	0	0	0	0	0	0	0	0	0	0	0	0	0	0	0	0	0	0	0	0	0	0	0	0	0	0	0	0	0	0
Benzoyl_phosphate	-0.027869808514454	-0.068596084439757	-0.047726350240856	-0.046561447001664	-0.0265058700626	0.118912256025498	-0.119399606925439	-0.061765668996337	-0.121915429164088	0.00573294983009504	0.061880286986463	-0.059888021589768	0.002465419256587	-0.086706863011506	0.03731248593913	-0.035584404900547	-0.016887330642989	-0.12197899869372	-0.056595170923311	-0.045720212471199	-0.0730844509487	-0.072953416578703	-0.03799851652752	-0.031461347373699	-0.181829177946602	-0.016426496091427	-0.191237655681316	-0.081700723747205	-0.0988762368951	-0.073681252828895	-0.087735405390937	-0.018025637005108	-0.031268882658513	-0.029140483243172	-0.0817562455354919	0.00172846774630003	-0.023973138561951	-0.053511738294871	-0.089747368397405	-0.024244475411595	-0.159925060952078	-0.110683290181961	-0.164757795036683	-0.169999702871283	-0.0714558814511659	-0.060408482487077	-0.075606495484993	-0.112545288420592	-0.158425080283999
de-Hypoxanthine_futalosine	0.00045593730427819	0.00040896166248024	0.00088495876998557	0.00087397341078578	0.000734326748488001	0.00155277546943485	0.00138068463847238	0.00102232231436262	0.00214972323147724	-8.360141533237e-05	0.00018416928704079	0.0007317821977204	0.00284383007359038	0.00167242866065744	0.00096341343263285	0.00010668496382073	0.00073496778168123	0.00164101154995001	0.00018746238063127	0.00201258970748539	0.0015076314831762	0.0014763461170625	0.00013216287431607	-0.000169678730055931	0.00076817789727092	-0.000211673439148439	-0.000310856648214498	0.00018965645626277	0.00124307134751792	-8.34070687782201e-05	5.61985828298199e-05	-0.000392949580536447	0.00024072313568586	0.0005078324748215	0.00018960653317656	0.00069025653603129	3.41644647049702e-05	0.00012882743515371	0.00256537143073988	0.00042956152254223	0.00062447536346935	0.0012359704437251	0.00065897402822045	-0.000353026220513299	0.00023355452366178	0.00023170731748928	-0.00014645674028253	6.90911185180997e-06	0.00011431330616402
L-Threonine_O-3-phosphate	-0.0573451563627071	-0.133908930344114	-0.118452295012366	-0.153164548111586	-0.0982296279264731	0.054499127583156	-0.100710889431946	-0.085116701185555	-0.115608122298614	-0.113734867471662	-0.0484207838394509	-0.092201558936134	0.028578898326282	0.0129838350928	-0.066805657549291	-0.091288026000625	-0.145653312146926	-0.087204896851872	-0.169591665078806	-0.088419833954657	-0.127541451915363	-0.035256446662623	-0.11373916521579	-0.110760166533952	-0.186668252414513	-0.121423309062557	-0.244278778747359	0.021387057516759	-0.093442686119916	-0.117855332523962	-0.161010267841186	-0.125235869076661	-0.172405167349172	-0.109311017991195	-0.171838915779192	-0.103248308245093	-0.144077527544518	-0.184513314051857	-0.114058571362495	-0.127438146954476	-0.119340728441349	-0.13479432279459	-0.19915736052824	-0.123793970847212	-0.196661090624087	-0.157378873955552	-0.194584494518183	-0.203722643763252	-0.123661852927922
3-Fluorocatechol	0.0185542858762113	-0.00647787777118486	0.00105612786398757	0.00330074188669244	0.00139310460397213	0.0325497204193801	-0.00449601646000114	-0.0298243225852504	-0.0377147961538779	-0.00297731683307934	0.00307925083072697	-0.0119967575763255	0.0196957913968361	0.011555682867519	0.00753398701442515	-0.0164422615050832	-0.0147623616009478	-0.144806744407263	-0.0104776537156856	0.00718879171873726	-0.0151170481780738	0.00442052082616967	-0.0052825581798045	-0.00719766214062356	-0.0556029438256617	-0.0031711130194666	-0.0254059206732977	-0.0289474133150971	-0.0484416513219069	0.000292265359788324	-0.0141442905234666	-0.0114239565381123	0.0246865270849462	-0.0093879219153214	-0.0142572052855691	-0.00144750998645682	-7.10574441438183e-05	-0.0367226926368314	-0.0194305042708667	-0.0162310250761258	-0.0440795908211711	-0.0018503699166898	-0.0198781413162332	-0.0532975548810622	-0.0130734676365723	-0.0243637747058048	-0.023233273405439	-0.023515327929372	-0.018731752061712
dTDP-2,6-dideoxy-L-erythro-hexos-3-ulose	0.0292252871759209	-0.0130288491986543	-0.0082460399192914	-0.00885882575814123	-0.0151264775257876	-0.0282712747789542	0.0530982096654287	-0.0290462601161554	-0.0173011387021966	-0.0467879234419846	-0.0154181542556628	-0.00111879027008377	0.017038936012175	0.0516815599197815	-0.01538616930432	-0.022611558193929	-0.0532312363877836	-0.0723289381479493	-0.0253681734017863	-0.0060444137766138	-0.0364074861214823	0.0463391100803638	-0.02298592277913	-0.00776216889591308	0.0061124772406711	-0.0324985062430243	0.0113792795797056	0.0322784581069628	-0.0589855891757616	0.0102547681039351	-0.018375032439101	-0.0607839552346521	0.0130149263553065	-0.0222295269402286	-0.0348954993817068	-0.0658956774911237	-0.0330985602063634	-0.06787167305277	-0.0152428437517251	-0.015491492171924	0.0193370266266077	0.0330345078869179	0.0224452715053565	-0.00461107456285714	-0.0337921822933691	-0.0553024324211033	-0.0567697214365075	-0.0203501755604414	0.0434057326958199
5-Deoxystrigol	0.0467405943024316	0.0514819733933744	0.0462584459777639	0.0587740070644191	0.0553721064731317	0.00318304254062299	0.0220196440536117	0.0206684568552858	0.0219324405422056	0.0704233049631062	0.0141710578482573	0.0516190673486599	-0.000971802114684908	-0.156376593160559	0.0481397966812028	0.0184271749686376	0.0513837284305062	-0.3622061307194	0.0573736028504831	0.0133198861304476	0.0397101055625017	-0.0243087381450839	0.0562163646570991	0.0445542751946301	0.0387426704458993	0.0374110049618354	0.0621481252999522	0.0190759106099738	0.0287443005353919	0.0559314446249494	0.0600616602390718	0.0710241395820765	0.0411562535217031	0.0087803212225622	0.0633734355741449	0.0532177614566594	0.0660930305651944	0.0546746344562654	0.006440949362925	0.0449969706704956	0.016724734628134	0.0264015588089138	0.0399551892012177	0.0262784167377669	0.0653953099018032	0.0496689843753546	0.07037130437856	0.0504565216179145	-0.0451759724195549
_LPR_1S_RPR_-Hydroxy-_LPR_2S_RPR_-glutathionyl-1,2-dihydronaphthalene	-0.0444461454365998	-0.0487948796157266	-0.0392888285033002	-0.0465571627471	-0.0415902523957961	0.015168666789519	-0.0039044556889483	0.009871429751645	0.00181542439931	-0.0723421547828777	0.054497955531974	-0.0445398514858219	0.033213095206983	0.132401101999861	-0.0308979636995801	-0.0128183559379763	-0.0365612063574629	0.655694857933266	-0.0349683949034165	0.022233698291904	-0.0254381630055537	0.043749256998582	-0.0579343272583378	-0.0292360444998279	-0.013651995758899	-0.0158580921859662	-0.0711238839261615	-0.0342050252632601	-0.0125653707460087	-0.0646893468646951	-0.0636980864202442	-0.0734050510757253	-0.0181335684747861	0.01918512795726	-0.0636886874942144	-0.0454628668491325	-0.0664872103762687	-0.0203336557548231	0.025831047254179	-0.0410507469640428	-0.0119135324227147	-0.0195270196451357	-0.0395587472916237	-0.0397483922406004	-0.0648713093616308	-0.0490144573337677	-0.0687041389635006	-0.0535204981419868	0.024029574366654
gamma-Glutamyl-beta-cyanoalanine	0.015047093070856	-0.038799530774339	-0.0442527307728381	-0.0651904807785968	-0.0664813673345333	-0.03951435781483	-0.011078922532555	-0.034492132021279	-0.0615913727378727	-0.0572375711545269	-0.00430782904287899	-0.038742293918613	0.012423022156107	-0.0504849413001958	-0.02312923620543	0.016564383933525	-0.0737379491540633	0.068454731194608	-0.0614021036257992	-0.057681121502324	-0.0740669722877144	0.008659975290435	-0.0414253345991332	-0.031412148453285	-0.0586752170629489	-0.033190482432494	-0.0485133441542647	0.058582338885126	-0.0426093206638956	-0.023999063339478	-0.0498816460897711	-0.046631303353488	-0.067973716100373	-0.037335910879097	-0.0607329066640505	-0.0677109658368142	-0.0661264703294072	-0.0752655442320052	-0.0661408527617799	-0.0668164651494532	-0.031940711990332	-0.0626187141635458	-0.0769039260625567	-0.018800066929993	-0.0872586113688516	-0.0870289856663138	-0.0936630314648192	-0.0752628185301347	-0.010099704170908
Ethylbenzene	0.000147072693861983	0.000135538476025742	0.000174963137665553	0.000167526452409119	0.00017497716261067	-4.71427657675844e-06	-1.5630088694044e-06	4.21524998757521e-05	0.000117705474225737	0.000174999099840719	-0.00114691802066508	0.000128593139842453	3.53844459124512e-05	5.2482514315371e-05	4.07731873692531e-05	0.000107325017251339	0.000174865849486185	-0.00522737187815326	-0.000250897537710308	-1.27671529740358e-05	0.000174068867415258	-7.24862660966565e-05	0.000161831552217888	4.57120593706132e-05	-0.000156675242969975	-0.000372418055489027	0.000149641676464835	0.000157016833186845	0.000106491000156911	0.000174969476854569	0.000174985434794497	0.000110276041718668	-0.000223935979030664	-0.000140992948313596	0.000174999099840719	0.000172236486471689	0.000174859067181267	-0.00037005319135336	0.000120507560813201	0.000115095581836814	1.35148348286478e-05	0.000174978318283633	0.000174951117323787	0.000174892932764004	0.000173149114164341	0.000170443418577359	0.000129079770568355	0.000154954680805764	9.37632097149056e-05
Streptomycin	9.27139313941498e-05	8.81655936869786e-05	8.82584440641144e-05	7.60508001102446e-05	7.98559327253192e-05	8.50388210673676e-05	4.77087789422528e-05	9.22308504080174e-05	-5.5360413699225e-05	9.50761689022003e-05	9.28861973934561e-05	8.57450173754729e-05	8.90357659359641e-05	8.13338414105335e-05	9.57277493487743e-05	7.33845867001725e-05	8.2951537255137e-05	4.51929150054828e-05	3.96719934383341e-05	9.44657880530095e-05	8.6725295950769e-05	-6.40362802657497e-06	-6.17260930422423e-05	6.61110456469671e-05	9.02639356077806e-05	7.36519867542002e-05	3.37192387968462e-05	8.50132411315969e-05	-2.08001449618903e-05	8.65965194058746e-05	8.41331892349429e-05	7.97356068486499e-05	9.91588023933376e-05	6.05277077711068e-05	8.1132496330837e-05	6.04029167035542e-05	6.40945090190295e-05	7.50167944434473e-05	6.18800579510165e-05	7.89673469846577e-05	9.12534552985665e-05	8.71642592929268e-05	9.01275089882548e-05	-4.01807768668251e-05	8.48324110116338e-05	2.48411233213712e-05	6.86570970421619e-05	2.641027983968e-05	4.08986434816814e-05
6-Hydroxycyclohex-1-enecarbonyl-CoA	-0.00232744593581491	0.0445268806115151	0.0278758413108301	0.0254545594857351	0.02797287074244	-0.0631208187616049	0.0409968128048001	0.06362863891644	0.100518656128995	0.0362991172858151	-0.0225479124599649	0.0414350617397701	-0.0208261343846949	0.0652820830823351	0.00543995160674515	0.0162505364108001	0.0382167085752251	0.0443703855123651	0.0493987974341501	-0.0234195037485749	0.036275547966895	0.0122339991039301	0.02179982922374	0.00353427363988512	0.124363474884415	0.0122038556056451	0.0512577271395451	0.0300225833607601	0.09748291685693	0.00468397886212002	0.0432717257151201	0.00850848720086006	0.00816583701293006	0.02506966703432	0.0504185393600201	-0.00699238957407489	0.013198870703035	0.0836341813179851	0.114205913958235	0.0458485393735001	0.112687540692805	0.02425768351711	0.0816105714451351	0.115366017275865	0.042541993652895	0.0720880186388101	0.0733501333887401	0.0690411145976551	0.0789059052734501
Avermectin_A2b	-0.11261491844943	-0.19101670750711	-0.16129716908684	-0.19349581456818	-0.14854467831842	0.13862862666843	-0.27940222086062	-0.23019886920636	-0.34825381862992	-0.15662746088373	-0.02445802820441	-0.19128297239739	-0.0190924763969602	-0.13116168275219	-0.0711164311931198	-0.10127354132813	-0.19373321745516	-0.32367214326519	-0.23971859501181	-0.0241561162771902	-0.18465413057709	-0.13852541662561	-0.10739742814398	-0.1400192080836	-0.5293683487794	-0.13322541076563	-0.37293356593507	-0.0974269295922299	-0.26285905188177	-0.16795875081639	-0.23866256569158	-0.13431196499043	-0.12460109875173	-0.11851105840963	-0.22562043170035	-0.0305412124138802	-0.14834036141004	-0.32732673585215	-0.34285695880261	-0.23115830931066	-0.39322591105106	-0.2142469004172	-0.36689257598847	-0.38560803551973	-0.2474951787039	-0.22957427968435	-0.27613592368625	-0.32199485390472	-0.29385866331383
Methanethiol	-0.0084584491198549	-0.0127875047930973	-0.0215874687101859	-0.0377285085432392	-0.0302387228848263	-0.0324194181156446	0.0171150619663984	0.0028866880282912	-0.00469590158633811	-0.0276015323019914	-0.0295527487342323	-0.0017977102543245	-0.0079570548294708	-0.0161860907892963	-0.0227232562522782	0.024390707946845	-0.0373223696914719	-0.0028245893469212	-0.0285202300500697	0.0012213520714057	-0.019935526589971	0.0235210424676216	-0.00121585355195519	0.0144793821704382	0.006932235558354	-0.0041563660236507	0.0123176493454774	0.107961799583578	0.0089211132254973	0.0221903111686835	-0.00221068725407329	-0.018483243715001	-0.0279867480281294	-0.00488088376003951	-0.0179320353998483	-0.0257001946545008	-0.0276735282422989	-0.0350919527628452	-0.0161862687020378	-0.0090930649934679	0.0399177547283538	0.0094571626051578	-0.0047139199671028	0.0503833181519628	-0.0324864078384686	-0.0341383055850894	-0.0387464548265223	-0.0224589141021454	0.0496416246489158
Cyanuric_acid	-0.00918824033723514	-0.00912403995312695	-0.0101434513279363	-0.0132845233619199	-0.00772152233923945	-0.00410942209023151	-0.00520583630526569	-0.00420587768112879	-0.00689123152141484	-0.0113477335492084	-0.0103481756509962	-0.010037187491079	-0.00566028838704255	0.031765360561462	-0.0109455896661491	-0.000273949393982821	-0.0125457273204287	0.0124981554279463	-0.0114321766576226	-0.00619125315496381	-0.0100219178698368	0.00311382719876291	-0.00939660592232763	-0.00682995346968553	-0.00755584805064125	-0.00590780630888963	-0.00903028777330021	0.00151162277018146	-0.00690198262341483	-0.00740947044102332	-0.0104155119078229	-0.0111576281737113	-0.00873594008549865	-0.00449585578696454	-0.0119009838276862	-0.0112769349181705	-0.0111695962173154	-0.00519534035530354	-0.00190058136444007	-0.00914271276574602	-0.000314507726054594	-0.0048687054126925	-0.00715126760274432	0.00223190129887445	-0.0128537225863527	-0.00868368845161218	-0.0126996070109591	-0.00862372674280605	0.0132621211339924
_LPR_Indol-3-yl_RPR_acetamide	0.00556870039837759	0.00518956134390687	0.00715497740915658	0.0201273570349891	0.0120500468173633	0.0178434915001333	-0.0182907354683433	-0.00370611268956145	-0.0074227476743705	0.0335647812476465	-0.00788560947086556	0.00433535642439269	-0.0186435417328267	-0.00019447254689374	-0.000856055226596	-0.0124963917954983	0.0215511883043821	-0.202869892004991	0.0199374601080196	-0.0229684767947588	-0.000133827320676211	-0.0197678926349412	0.00172378716607229	-0.00520230601438902	-0.0168728642759746	-0.00636558058106364	-0.0294516853005943	-0.0447922296843718	-0.00609171231094513	-0.00293492750361139	0.0075632095695625	0.00466293917131233	0.00818259078003794	-0.00826159575529427	0.00446560816721699	-7.09759893422757e-05	0.0100904413589576	-0.0103769931872743	-0.0190079300461039	0.0195477008067582	-0.0131530733767857	-0.0107829006105119	-0.00455999888922788	-0.0193627763230789	0.0125668997828062	0.0107606909021361	0.0226108746824631	0.00976787979870224	-0.0276428077888156
5,10-Methenyltetrahydromethanopterin	-0.00605888473145445	-0.00633232325610582	-0.00611996930065667	-0.00614915586891041	-0.00593862365155302	-0.00589190921805813	-0.00604571324058013	-0.00554884775222374	-0.00566019552909228	-0.00655460530716641	-0.00508980104140389	-0.00632837618078544	-0.00546186798721856	-0.00577411986619042	-0.00608760746699722	-0.00542532997391319	-0.00583062821129916	0.0117615063925662	-0.00617954186602172	-0.0055334532256741	-0.00602691249319435	-0.00575209726082605	-0.00646626847283831	-0.00617120403980152	-0.00609824446371491	-0.00627456911788738	-0.00654511479783183	-0.00528568227927429	-0.00571888997373905	-0.00666280507563585	-0.00653994118588549	-0.00658355011925929	-0.00565991882258392	-0.00578558274275662	-0.00643651974313925	-0.00577792481039327	-0.00627146938638736	-0.00607558476528857	-0.00504896260888525	-0.00606004482128047	-0.00628067640515565	-0.00615694879661836	-0.0062628652001538	-0.00590811344849973	-0.00625570199489781	-0.00631660962100686	-0.00647117825443903	-0.00618149941325869	-0.00628677875023678
Hydrogenobyrinate_a,c_diamide	0.216502567916277	0.253827867053505	0.215260975298684	0.25259943753753	0.137190077121726	-0.214863468027202	0.413926438637696	0.19196361908508	0.331251691383011	0.088098320768645	-0.014312915646395	0.21111597842181	0.0594766951803619	0.111743081902315	0.0128364665891628	0.128618248248158	0.1477291943358	0.270253725214941	0.268994032781861	0.153768298720657	0.219693107310775	0.253051713320132	0.159385550564988	0.186011740434368	0.547140715526211	0.120019660984339	0.578751919462166	0.149565501793409	0.211067840650639	0.294299865207037	0.316302903302675	0.118830501366405	0.211089621774353	0.133715556547795	0.271672209664166	0.0226692941854649	0.160006334125633	0.177197114034896	0.214317834838291	0.183028410268735	0.439999126005612	0.355308426416191	0.492425324759419	0.437735733767529	0.278921001114837	0.162684462167778	0.250867895293198	0.366483868025455	0.399291653116259
4,6-Dihydroxyquinoline	0.0043241170768705	0.00610573013564909	-0.0025626268660127	-0.0163315048091136	-0.0187409143029888	-0.0236589142296833	0.0385048658987758	0.0150313449536625	0.0177595809915874	-0.0221562294609211	-0.0258471346270233	0.0144255999279071	0.00836361625475909	-0.0026351703841109	-0.0117202747794192	0.022413107799742	-0.0232535004121134	0.0294432099498769	-0.0165761466284725	0.0255690806623351	0.00968858935299699	0.0386305879908008	0.0174844364527924	0.0232210270477099	0.0339773631032158	0.0140193458243896	0.0618477939147068	0.10609901372348	0.0277456750837941	0.0471600532352228	0.0223556060387603	0.0093115752235	-0.0130629172713494	0.0067794062367712	0.0090379207293349	-0.000222972138440497	-0.0063556857426874	-0.015312308017299	0.00499818096834399	-0.0037750783736669	0.0561894275596648	0.0326574173847728	0.0238181533138016	0.0743916508302608	-0.0077172820268142	-0.0192893143634559	-0.0189669243656777	0.00258097373164409	0.0730928761873748
Carbamoyl_phosphate	-0.0122077910977311	0.00965517725265805	-0.00563909269768767	-0.0219091159175556	-0.0255608979214547	-0.0569618223534905	0.0205173090933091	0.00945134908192145	0.0330354353632878	-0.034156849665607	-0.0438248561679419	0.011651804734853	-0.0120429981688263	0.00735564054969924	-0.0212235299872242	0.00900501512060764	-0.0237142554203097	0.0527049861284827	-0.015820898976094	0.00858338863848875	0.0158485914280869	0.0071968786233045	0.0122158132754214	-0.00498266230014371	0.056647641338651	0.00150538037914573	0.0760680896554233	0.0629357165105826	0.0482291024187832	0.012550441508172	0.0174259272515289	0.000434769470071941	-0.0178195709360662	-0.00136519719794399	0.0228103813221607	0.000398213087750912	-0.0123927316763261	0.00292880332633144	0.0330661114273469	-0.0257154755425151	0.0539573319616343	0.0180863211221105	0.0432648055636567	0.0751992099742054	0.000686285819376575	0.0062410491795893	0.00675752041663412	0.0172670022810289	0.0662424958100791
Malonyl-CoA	0.0701176474734231	0.0729663408248085	0.0685643384982045	0.0832148360401232	0.0917126368751521	-0.0411263673123853	0.173230096630586	0.0966921651457443	0.152502586103722	0.0767050213671148	0.00567812141478469	0.1034767348076	0.0389487503688001	0.0849712995405625	0.0158909852551313	0.0393910769168249	0.0610862852749733	0.062957289287263	0.104548202429296	0.0263070314573662	0.0819906756573558	0.0890467173961573	0.0305674727160571	0.0771138251333919	0.243758567656481	0.055467293249803	0.157943894962333	0.0765523650533292	0.0960452234803035	0.11105461491795	0.107568486457146	0.0533237201823145	0.0688417027597648	0.0393449853919045	0.092881601891395	0.00724801242744127	0.0792122500334805	0.117714768789658	0.145822115409384	0.0980340454023066	0.191350243321079	0.140710802326627	0.186471779752943	0.165035192257641	0.107015428770828	0.0853884939662516	0.113945881888726	0.134313172157449	0.132775453691224
Glucosylceramide	0.0739448414905197	0.0939496506802397	0.0935579786243379	0.121112024640613	0.0810780817962702	-0.0167523613594784	0.106931256779795	0.0780231530419877	0.113692708258949	0.0919663571584861	0.0396485144408065	0.0706490512072022	0.0365497501127441	0.0132681004074608	0.0401284343717636	0.0257808118160621	0.106439695488402	0.0632426288835028	0.133907598021626	0.0402287267550931	0.0826689139369341	0.0548448669949879	0.0527585353990738	0.0554983471323358	0.132942766432936	0.0332158045720807	0.0899315621750947	-0.0523044331714277	0.0729359236006437	0.0629623383148141	0.0990490826688135	0.0462777366358751	0.0880928891993698	0.0604664128693699	0.0962742937903136	0.0328518016670045	0.0786907814139601	0.0854789067501998	0.0669459345902172	0.0992748332772013	0.0850955693254771	0.0882254719011473	0.130547378104727	0.0482594214826402	0.115588791643998	0.0876254329116009	0.11923233003417	0.118213744564734	0.00804826004467141
_LPR_R_RPR_-Methylmalonyl-CoA	0.0160626518161249	0.0396528538189666	0.0307156343171834	0.0332004084835262	0.0286962336920903	-0.0418231637968215	0.0788391320307639	0.0565622127511343	0.0881484123490325	0.0196173264793902	-0.00252581821464756	0.0447677711043881	0.00223612580174073	0.0378078320313571	-0.002947419471479	0.0327625704864983	0.0308801496340092	0.166026576255536	0.0480121059012305	0.0164710598538395	0.04513483099663	0.0403930861195874	0.0224373064577185	0.0342677202961544	0.145855791100661	0.016746576033184	0.106019071439372	0.0425214427590137	0.0700107245803249	0.0457928231388442	0.0560994662041798	0.0214848834588863	0.0141476906646716	0.0275929394691227	0.0494411528992284	0.00295194564272475	0.0269794942306737	0.0583787981480564	0.0581769040441702	0.0434759738897126	0.117819958380527	0.0650484127858759	0.101891382115195	0.119332486850213	0.0515628284708398	0.0451707291073064	0.056086704074474	0.076282926792723	0.0844110140141697
Benzo_LBK_a_RBK_pyrene-trans-11,12-dihydrodiol	-0.00040686377470534	-0.00029194753187983	-0.00030673937413947	0.00035278924649207	0.00017756920041028	-0.00052112023685067	-0.00235686492374871	-0.00142925753235829	-0.00213933604404411	0.00069115419560807	0.00077812479552537	-0.00093879195827853	-0.0024919456991956	-0.00114842600394033	-0.00032286130882783	-0.00064673766789863	0.00051642886177475	-0.00281343815282258	0.00054801253396239	-0.00190477811150754	-0.00083452985505162	-0.00263883283734059	-0.00054987781911441	-0.00078707041375548	-0.00118115289203659	8.84301798245299e-05	-0.00060297795277304	-0.00428239585462324	-0.00181786628398893	-0.00125427738441173	-0.00038570525461003	0.0006665827319395	0.00063699680790622	-0.0005831792890471	0.00015205270098444	9.92677662913599e-05	0.0006803980623887	0.00097625472342061	-0.00187544418690672	-0.00046736896089796	-0.00248139803665994	-0.00158808353010511	-0.00060254999649118	-0.00222291092248118	0.00078048073753014	0.00093145599947116	0.00128768763592496	0.00058900224153294	-0.00221064366173323
Monobromobisphenol_A	0	0	0	0	0	0	0	0	0	0	0	0	0	0	0	0	0	0	0	0	0	0	0	0	0	0	0	0	0	0	0	0	0	0	0	0	0	0	0	0	0	0	0	0	0	0	0	0	0
Aniline	-0.0011715629959075	-0.0011156280514605	-0.0089866803412658	-0.0082776738768102	-0.0112555801923594	-0.024871581580561	-0.0258529285723348	-0.0229538018421291	-0.0386749528116137	0.0100805084826059	-0.0111316586534562	-0.0070395452481922	-0.051286864882401	-0.0297131039844156	-0.0119285797425991	0.000315298876951101	-0.0044295022392552	-0.119313329984584	0.0008328094876318	-0.0358000731359609	-0.0206930506352484	-0.0303368558049912	0.002705310888341	0.0010277538767353	-0.0136265912604657	0.0048021926670171	0.0122888219189774	-0.0045951123132601	-0.0202166732711968	0.0072017775668535	0.0072382189332081	0.0151684242937887	-0.000978121526446499	-0.010386653309416	0.005966467716621	-0.0055933778591322	0.0074750479745145	-0.0102480801059744	-0.050449283920142	-0.0008530638201939	-0.0131804974937707	-0.0174579462619034	-0.00516886842862	0.0028711107084403	0.0062818816216303	0.0025843580611439	0.0118742527173724	0.0078135016235131	-0.0024138487524719
Melatonin	-7.6981692712209e-05	-0.000104441079945723	-0.00122422718478958	-0.00182463620237102	-0.00156924832736835	-0.00304064908835299	-0.000431676305508036	-0.00121248828633823	-0.00294840296436102	9.27656815030658e-05	-0.000105053258205814	-0.000284448260634885	-0.00427032978625261	-0.00263745950954145	-0.00147120494196266	0.000911478837283259	-0.00163524485884496	-0.00229286074639126	-0.000377249372040561	-0.00227762621808208	-0.00214281429253631	-0.000594946364825179	0.000439188241944155	0.000448297609284711	8.32749850669956e-05	0.00112252348373774	0.00182025890044666	0.00443552625197114	-0.000750494442585365	0.00208562501846857	0.00094174873265606	0.001007221996617	-0.000547803930056047	9.32488858741648e-05	8.48957930015212e-05	-0.00119778368725576	-3.3216360335988e-05	-0.00130563027719858	-0.00398684067233938	-2.93061672748953e-05	0.00126876171051063	-0.000708656778901843	-0.000245653097705563	0.00361450021771771	-0.000617351820495524	-0.000971344812996898	-0.00028740229986951	-9.03290139694095e-05	0.00244537705708415
Serotonin	0.00163180848443734	0.00688674677454493	0.00834813110367316	0.0165320166146907	0.011987181459007	-0.00338809178373978	-0.00314760530744518	0.00848111498032633	0.0139952554636938	0.0128998203961609	0.0113469376509002	9.36824081356757e-05	-0.00640509364671793	0.0225882106286744	0.0108540307710843	0.00326576296849013	0.0222530450823917	0.0167264287817817	0.0167187775481226	-0.0129470056707768	0.00495671494829553	-0.00558857058423168	-0.00284421871748475	0.00259147939854854	0.0248666845861452	0.0106687378605782	0.00295985589717995	-0.0306126104154891	0.00199429225712811	-0.0120994398050203	0.0028921281518749	0.00819699451092037	0.0105554706069976	0.00639396007530535	0.00621311037093408	-0.000992941245956391	0.0073511657308114	0.0388966299180941	0.0265655524099411	0.0187305649936227	0.00416827113409413	-0.00343265727168296	0.0091603356566119	-0.00190001779604154	0.0174024371917688	0.0238885658218917	0.0211155780287339	0.0223630763321635	0.00338343983294154
Tryparedoxin	0.0782024452675258	0.101947040834526	0.0820110827196019	0.0962120118008382	0.0636830039303201	-0.100658070927567	0.183145963094028	0.0988341146843663	0.184031372527338	0.0627354108010972	-0.00510912785959516	0.125409424272092	0.0193519087905489	0.0176902722845482	0.00663806617620288	0.0182360157396052	0.0681392649057382	0.151144370120498	0.127956115782549	0.0182392387456504	0.0999718310666627	0.0701081684736378	0.0529634614120071	0.0467526817424525	0.281697502303828	0.0244328660320651	0.219168142521354	0.0506056409592681	0.146439755858623	0.0962698114142211	0.132727610619748	0.0384091051315238	0.0580856208873257	0.0351814554437909	0.128798283716992	-0.000457905376875178	0.0661774856115638	0.0807794028972278	0.125963394306155	0.0782578435118917	0.210344463329029	0.133997136074625	0.231884542714612	0.18597970072653	0.120907306936066	0.092619648660708	0.142528095679402	0.154419032563545	0.116455815429215
Sphingosine	-0.0208606486904572	0.00040588892607684	-0.000207109881475459	0.00312972866661957	0.00248249986983388	-0.00936795201940967	-0.0139126273504529	0.0163294727429923	0.0223286309402369	0.0044869585185403	-0.00789297696329518	-0.00943690727390413	-0.0140616820424045	0.0342033517493033	-0.00272875698608305	0.0100530148279128	0.0191032072810462	0.0700512765990734	0.00527028304447148	-0.0110602692667388	0.00760618216016765	-0.0075213991441118	-0.00739138639654162	-0.00368951949693176	0.0240083090054849	0.00530010820508939	-0.00450075872765485	-0.0113917809430265	0.0185296582695089	-0.0187480139891705	-0.00158809683717495	0.00522840988105829	-0.0119882265455725	0.00729596210242824	0.000562362071464734	0.00112748535429177	-0.00308534237579527	0.0381959484368463	0.0306577363932941	0.0159743729349463	0.0144214227209795	-0.00981945553875016	0.00140221250778333	0.0163805756199266	0.00927298581917822	0.0238330528953031	0.0142592441788161	0.0173430107431617	0.01517566301817
Chloroethane	0.00270761702840384	0.00108777172254325	0.00011646015425665	8.8551047544249e-05	-0.0158469431371088	-0.00246415588633427	-0.00550384887321356	-0.00718703555092025	-0.010185017929023	0.00131064228675815	0.00361844869739015	0.00184222030653978	-0.00958840812675624	-0.0106841237983771	-0.000420284725806571	-0.0114874598469643	0.00206622392489879	-0.0249342488522698	0.00325770997970532	-0.00798367795719916	-0.00254695785240578	-0.00635353645801661	0.00440739991763004	0.00849349456852991	-0.000391419708509406	0.00293173497028928	0.0064764847528889	0.00405224141382453	-0.00160864746510558	0.00491107963560998	0.00668259729670176	0.0043841232714652	0.00202190145596127	0.00170891717231936	0.0058005358592945	0.000983456773004649	0.00159818605201475	-0.0180941275390731	-0.0273803219209061	0.00340433851127744	-0.00136540210842944	-0.00193629145360015	0.00070996503416915	-0.00531250604833745	0.00495347177630891	-0.00233330853313058	0.0037260809889289	0.000932112805794812	-0.00303877346868381
2-Hydroxy-6-oxo-7-methylocta-2,4-dienoate	-0.00304857108457079	-0.0605748929530862	-0.0411781577109871	-0.0270884752600131	-0.0535418608166507	0.0758183380652213	-0.100285938828127	-0.135013374755863	-0.187230145629287	-0.0712146275539536	0.0432175308745772	-0.0862838225983265	-0.00494436423847766	-0.0460087492871066	-0.0089555328568458	-0.0641809551208619	-0.0649406867286557	-0.220019426132469	-0.0656929438484976	0.00579353196496235	-0.0881134129504577	-0.047897047217513	-0.0254421472407687	-0.0575364159611349	-0.243487944692852	-0.0807372036687338	-0.120466037384469	-0.148561764883372	-0.195417684528922	-0.0760956215797484	-0.0953109198911117	-0.0680141423518993	-0.00838473801669526	-0.0442737128838847	-0.0977117038121051	-0.025504937084593	-0.0513954301503079	-0.178640114722545	-0.237580033279997	-0.0889960002318271	-0.217834409094194	-0.0789305091733238	-0.134546242151455	-0.239317209399324	-0.0793412335722175	-0.112163703365511	-0.121683862557786	-0.116157117324074	-0.159471866383762
2-Propynal	0.0167420393556728	-0.0254399337840946	-0.0119236292829299	0.0262057149935947	0.0242416610297111	0.0764323946787129	-0.0793985878301876	-0.0729305692686334	-0.118361494192149	0.0463248738043176	0.02189191525503	-0.0562325487968562	-0.0504479617104491	0.0656922343218525	-0.00862763467556454	-0.0503475732912458	0.0066468486809097	-0.401961089221238	0.0103459260205903	-0.0674701297234708	-0.0662920429368886	-0.0508058463901871	-0.0282961081317271	-0.0303520832727972	-0.140271674264222	-0.0224608292827122	-0.125647964980885	-0.178152541849166	-0.138065888966719	-0.0467193480962827	-0.0448150792865121	-0.016824919426733	0.0405556516865208	-0.0319494637750225	-0.0526398465514082	-0.0284181282074862	0.00336416781537918	-0.0474461724871768	-0.110264381865078	0.00357763927105742	-0.128413635623952	-0.0639985618089668	-0.0775729185438904	-0.142364053162244	-0.0143606182781896	-0.0170943227991209	-0.0117459556022196	-0.0292487860952455	-0.0940334638814969
Precorrin_6X	-0.0985024463591133	-0.0576274416820836	-0.0554376776878604	-0.080047268187	-0.0746504923618155	0.0823935964054872	-0.199635859776451	-0.0778340321002638	-0.110998199608737	-0.0797056050319138	-0.0206688344441533	-0.105758650399425	-0.0219753296976946	-0.0534108014893133	-0.00937367364739855	-0.016465728558587	-0.0394152749318097	-0.038055724299979	-0.107885512978864	0.021558553230986	-0.0433617128193953	-0.109075331617281	-0.0146472999833957	-0.0845117974286423	-0.202152529524197	-0.0549345279594113	-0.15039678927648	-0.0649820311237042	-0.0430277426757614	-0.139562816694017	-0.107570395566362	-0.0346726444314676	-0.0819795662036034	-0.0177885441950782	-0.0710756745126908	0.0562799588146538	-0.0747861105386744	-0.0726781913551925	-0.107320364590048	-0.109166440441804	-0.172073160385255	-0.138277448089579	-0.165820168001586	-0.15137166864897	-0.0879342535901781	-0.0256925232311862	-0.0810350783228305	-0.114974151590773	-0.137949697399012
4alpha-Methylfecosterol	0	0	0	0	0	0	0	0	0	0	0	0	0	0	0	0	0	0	0	0	0	0	0	0	0	0	0	0	0	0	0	0	0	0	0	0	0	0	0	0	0	0	0	0	0	0	0	0	0
L-erythro-3-Methylmalyl-CoA	0	0	0	0	0	0	0	0	0	0	0	0	0	0	0	0	0	0	0	0	0	0	0	0	0	0	0	0	0	0	0	0	0	0	0	0	0	0	0	0	0	0	0	0	0	0	0	0	0
gamma-L-Glutamyl-L-cysteine	-0.0246886625636577	0.0405502819608727	0.0238130327824708	0.0298131214347011	0.0344356622700317	-0.0653250015668401	0.0108152441270381	0.0816239898025066	0.0935093688615302	0.046776458758978	-0.0209361338132982	0.0208050553058327	-0.0525338358370494	0.0161125685390564	0.00651557385885493	0.0527130366059802	0.0685805626730743	0.0809317653205344	0.0436446200804926	-0.0178139310809131	0.0413298468423288	0.000267183459274123	0.0260845882313561	0.0455609475272949	0.135776422385265	0.0549639025533268	0.0763853977580085	0.0990217570006141	0.0974560846828768	0.0184671853084208	0.0523373526796069	0.0597897354736731	-0.0145325576933664	0.0397214434745582	0.0465784215972631	0.0195283748728168	0.024058037140104	0.142716829547383	0.103587840368109	0.0837593045517813	0.11682320722723	0.0160486642018944	0.0594942117793058	0.144557754752172	0.0621515758834297	0.10179377997636	0.0804821993608889	0.0887819140808488	0.0897551846200655
3alpha,7alpha,12alpha-Trihydroxy-5beta-24-oxocholestanoyl-CoA	-0.153760796251945	-0.165309780071211	-0.1623028286624	-0.182874004913928	-0.17265070405191	-0.097472348988483	-0.125898642701448	-0.118012217816108	-0.134002699897377	-0.192717487146828	-0.101280935085011	-0.169231036024284	-0.103371934555403	0.142847296633026	-0.162768683522202	-0.048725729169305	-0.169061198789965	0.420513047976965	-0.170013860199755	-0.120895745971823	-0.157833049999703	-0.056745008792732	-0.170414826262548	-0.143582290052752	-0.14704302349896	-0.132305162913812	-0.173460257832339	-0.093035785043464	-0.135333255666841	-0.168083530252112	-0.177612310653987	-0.188656518498665	-0.1446950797039	-0.097463998969757	-0.18400716905835	-0.16689681827696	-0.183094609718541	-0.160698354377254	-0.107401773078567	-0.154151099934531	-0.109970985059968	-0.13305821226435	-0.149189303915256	-0.10741369916818	-0.185372399627922	-0.162466795193722	-0.192133005538749	-0.145772500521286	0.00358171272330599
D-Mannose_1-phosphate	0.0151582730632271	0.0417079429597312	0.0266169299985362	0.0292752406484694	0.0270514754133305	-0.0776588804029201	0.0961803997772371	0.0616393469064429	0.110441260156798	0.0105853714376951	-0.0352488892204633	0.0409661096779474	-0.00919996737290163	0.0958560232016987	-0.0175756459141733	0.0321415978756255	0.0214477441421533	0.152751676869173	0.0462763590646174	-0.000383554568115008	0.0441636877273839	0.0518694490079785	0.0117773767822901	0.0251145420773667	0.184756017609881	0.0291936637951494	0.13917846812671	0.0444573657541349	0.0769914772407543	0.0455077343397489	0.0595904006374817	0.016897914002903	0.0212813389205614	0.0205091772096873	0.0534037306316196	-0.0169688823106401	0.0194726815644704	0.0927024175496232	0.127670391098624	0.0385071487575271	0.141992279973832	0.0707830100781273	0.127870003199063	0.153395369394447	0.0529990565520418	0.0519347040335328	0.0637834511235834	0.0953156083952355	0.143575128652925
alpha-Cryptoxanthin	0.0467405943024316	0.0514819733933744	0.0462584459777639	0.0587740070644191	0.0553721064731317	0.00318304254062299	0.0220196440536117	0.0206684568552858	0.0219324405422056	0.0704233049631062	0.0141710578482573	0.0516190673486599	-0.000971802114684908	-0.156376593160559	0.0481397966812028	0.0184271749686376	0.0513837284305062	-0.3622061307194	0.0573736028504831	0.0133198861304476	0.0397101055625017	-0.0243087381450839	0.0562163646570991	0.0445542751946301	0.0387426704458993	0.0374110049618354	0.0621481252999522	0.0190759106099738	0.0287443005353919	0.0559314446249494	0.0600616602390718	0.0710241395820765	0.0411562535217031	0.0087803212225622	0.0633734355741449	0.0532177614566594	0.0660930305651944	0.0546746344562654	0.006440949362925	0.0449969706704956	0.016724734628134	0.0264015588089138	0.0399551892012177	0.0262784167377669	0.0653953099018032	0.0496689843753546	0.07037130437856	0.0504565216179145	-0.0451759724195549
Cyclohexane-1-carboxyl-CoA	-0.0948624901299394	-0.155367116133301	-0.127973057059414	-0.152572142500626	-0.128731837512035	0.111901409623397	-0.237948477313543	-0.166930103009364	-0.27904598593696	-0.118959149331064	0.0216080453321383	-0.171375818801682	-0.0140582148021627	-0.177017719577129	-0.0390396584103249	-0.0820744689715266	-0.132834062330778	0.0120002146847774	-0.181509769094342	-0.0282492163270556	-0.161477373374227	-0.119330035356638	-0.0902354428977644	-0.0905922391561395	-0.412577923874545	-0.0938718866058005	-0.330967442617523	-0.0761833284798962	-0.2113472834082	-0.152888517558517	-0.20007507684183	-0.10491040325523	-0.104166543829493	-0.0765715684312221	-0.191025152869848	-0.0250757978408567	-0.124070776952474	-0.228010473807124	-0.276815911160599	-0.159567909336277	-0.322479291571811	-0.199653275346525	-0.327380892522568	-0.327409898983941	-0.199126456887945	-0.182162433816468	-0.227608774285741	-0.26958896572997	-0.280620125585739
4,5-Dihydroxyphthalate	0.000524553916394222	0.000599077256758378	0.000692762106396795	0.000680507564113206	0.000691291276736796	0.000242004453953267	0.000266571397239502	-0.000113147684501425	0.000695340081707658	0.000696870773748591	-0.000722744065829128	0.000593700163823129	0.000364422992022246	0.000406680804814597	0.00035208832852693	-0.00180929568817891	0.000621639666798466	-0.00498168883748872	0.000184183969751586	0.000294049029921564	0.000695055377869335	0.000128403129749081	0.000662234161007151	-0.000305292624751948	9.2615532585944e-05	-5.3804290858793e-05	0.000635286727545844	0.000653071551687544	0.000546128065428729	0.000691178243044861	0.000693085282325877	0.000542863264061751	0.000289184577363106	-0.000133926284096445	0.000696647398407837	0.000689792204599438	0.000689960821726793	-0.000175223121168992	0.000572523403785842	0.000556975974397913	0.000368298830894686	0.000697908422683283	0.000693074412483337	0.000681992846223349	0.000697235022064263	0.000678536515383147	0.000581750597443195	0.000106990621770358	-0.000180234329224703
2,4-Dichlorobenzoyl-CoA	-0.0944556263552341	-0.155075168601421	-0.127666317685275	-0.152924931747118	-0.128909406712445	0.112422529860248	-0.235591612389794	-0.165500845477006	-0.276906649892916	-0.119650303526672	0.0208299205366129	-0.170437026843403	-0.0115662691029671	-0.175869293573189	-0.0387167971014971	-0.0814277313036281	-0.133350491192553	0.0148136528375999	-0.182057781628304	-0.026344438215548	-0.160642843519175	-0.116691202519297	-0.0896855650786501	-0.089805168742384	-0.411396770982508	-0.0939603167856251	-0.33036446466475	-0.071900932625273	-0.209529417124211	-0.151634240174105	-0.19968937158722	-0.105576985987169	-0.104803540637399	-0.075988389142175	-0.191177205570832	-0.0251750656071481	-0.124751175014863	-0.228986728530545	-0.274940466973692	-0.159100540375379	-0.319997893535151	-0.19806519181642	-0.326778342526077	-0.32518698806146	-0.199906937625475	-0.183093889815939	-0.228896461921666	-0.270177967971503	-0.278409481924006
9,10-Dihydroxybenzo_LBK_a_RBK_pyrene	4.89177424026684e-05	4.82038986197554e-05	5.54155966521344e-05	5.40980186080165e-05	5.54436465399703e-05	4.07323908831726e-05	2.4010863539563e-05	3.22261775487736e-05	4.01222811693144e-05	5.54875209957693e-05	-0.000385432678962862	4.69965316989811e-05	-1.0233152975181e-05	4.74408147287509e-05	3.52422979875082e-05	3.84366562204006e-05	5.52210202931606e-05	-0.00117434502096887	-6.61214726262221e-06	2.48571020561479e-05	5.52848324035338e-05	1.15130370099424e-05	5.32528928161394e-05	3.33310026052544e-05	-9.99319826900871e-06	1.5067004482385e-06	5.11112529746675e-05	5.18609113737611e-05	4.3578702098248e-05	5.54282750291409e-05	5.54601909064306e-05	4.41169435901081e-05	-3.39259836970242e-05	-3.7467029141705e-08	5.54875209957693e-05	5.5049231826641e-05	5.52074556821962e-05	-0.000196860741397351	4.62396385963634e-05	4.54142720961963e-05	1.71073969057789e-05	5.54459578858032e-05	5.53915559697661e-05	5.52751868515412e-05	5.54875209957693e-05	5.50163272705626e-05	4.71150438468675e-05	5.05734012396171e-05	3.99306619724824e-05
7-Methyl-3-oxo-6-octenoyl-CoA	0.0471022597709149	0.0485465520952555	0.0449892452459291	0.0454143908408743	0.0441412867233411	0.0216248318719128	0.0491562370420446	0.0469526431966957	0.0416537079704364	0.0511937354459341	0.0421099185311934	0.052900609900462	0.0322164615734004	-0.0628750407999603	0.0450610004777153	0.0192417622139338	0.0436632562902192	0.0029315941209079	0.0474333904836941	0.0437351531220227	0.0432042939520158	0.0306651224743588	0.053682793410652	0.0520116444157087	0.0524149096588612	0.0467855524149945	0.0591917077218004	0.0633115607995223	0.0492326286339084	0.0615179097912142	0.0567316836929142	0.0545461240147997	0.0387199498561346	0.0358062571750309	0.05293254009831	0.0441827168005644	0.0488783115508851	0.0416393988117535	0.0289488052592864	0.0477922944882215	0.0492367286318645	0.0434735400156643	0.0443804307150435	0.0536776698263627	0.0470728131854839	0.0387721005306775	0.0473204135129701	0.0377484040919202	0.0117844625665677
1-Oxa-2-oxo-3-hydroxycycloheptane	-0.000881240181523399	-0.00100977051015366	-0.00103043455969001	-0.0012803349600174	-0.00115623482346112	-0.00033170249626658	-0.00036583543413254	0.00091683013199896	-0.000991262879722067	-0.00124425608599521	0.00459107501297547	-0.00102626727558907	-0.00023010742016661	-0.000584472323963967	-0.000549653306425856	-0.00036043209530967	-0.000649652734731246	0.04484826249811	4.85973928878501e-05	0.0003867802143741	-0.00132079817355405	0.00090316295801628	-0.000891197152436854	0.00073340516238954	0.00015495239810571	0.00091202842308306	-0.00106872538225876	-0.00119105279787944	-0.00032894180471963	-0.00123337833846101	-0.0010428775227562	-0.000878113988803644	0.00032588705581082	0.00105353684084912	-0.00112163814789994	-0.00118938718365067	-0.00130677184062103	0.00103436522143282	-0.00101045399564589	-0.000528368236186504	-0.000554397499033842	-0.00130523185375924	-0.00132832253745296	-0.00115175735792113	-0.00125980814415509	-0.000801246872488517	-0.000798627486046652	-0.00107691578977529	-0.000730737948485566
4-_LPR_2-Amino-3-hydroxyphenyl_RPR_-2,4-dioxobutanoate	-0.000903012035301918	-0.000739638084060787	-0.00120894825411683	-0.00111637436135693	-0.00120894825411683	-0.00017644282659554	0.00098639947848754	0.00041507023140599	-0.00120894825411683	-0.00120894825411683	0.00614590212036824	-0.000665231158795174	-0.000659730199994902	-0.000648621184919935	0.00020188369739278	-0.000468110878296751	-0.00120894825411683	0.0280001770653141	0.00144585702996946	0.00086384726275998	-0.00119762688858383	0.00170487114380855	-0.00106829671127354	0.00034121070022901	0.00189372326324201	0.00252938101181755	-0.000910592350416843	-0.00105607795074906	-0.000434786822179394	-0.00120894825411683	-0.00120894825411683	-0.000416169253146779	0.00091271164998828	0.00264771929024939	-0.00120894825411683	-0.00120894825411683	-0.00120894825411683	0.00141130898934922	-0.000565909641873943	-0.000506562720103061	-0.000588525200303628	-0.00120894825411683	-0.00120894825411683	-0.00120894825411683	-0.00120894825411683	-0.00120014836937836	-0.000639020737138006	-0.000968745464691194	-0.000264640061897836
3,4-Dihydroxybenzoate	-0.00079048221395269	-0.00102088375609367	-0.001187395056756	-0.00122066162357545	-0.001097241578332	-0.00150141869733955	-0.00170052437374437	-0.00113506971354438	-0.00200996922663262	-0.000691768329861858	0.00175170061067292	-0.00129673544611115	-0.00198924053553539	-0.00162285819370252	-0.00112519758295277	0.00400932938553117	-0.000722624781235855	0.0118826812678972	-0.000549121191153199	-0.0015244948228662	-0.00162759078048994	-0.00140837965030815	-0.00093031216790506	-0.000809814639872577	-0.00109710697965412	-0.00030832086011341	-0.000821271109029713	-0.00179454098760394	-0.00142520014462755	-0.00105837886701854	-0.000852263330339935	-0.000501746007219858	-0.000363261629275621	-0.000827472240476957	-0.000835862751956481	-0.00116827500906925	-0.000766281062005434	0.000568602658614799	-0.00222466467587261	-0.000906783030421939	-0.00143459660114533	-0.00168402273704363	-0.0012498168455214	-0.00121895163549151	-0.000801841713190148	-0.000680501614512463	-0.000472525755241827	0.000444105451217127	0.000226455310528442
Aclacinomycin_Y	-4.73934333320475e-06	-4.53955051188224e-06	5.27239978713782e-06	-5.5275682136568e-06	-5.60874278206498e-06	1.20126484079504e-05	-2.12413329106993e-06	-5.57930482723656e-06	5.85024471847502e-06	-5.14436344880267e-06	-5.55261906186252e-06	-5.53423657834762e-06	-4.6108971214056e-06	-4.79749345441699e-06	8.72949152910752e-06	0.000105045313326559	-5.60874278206498e-06	-5.10341879142406e-06	-5.36476712782271e-06	-5.57020877669754e-06	-5.27969691075935e-06	2.04375973807778e-05	2.19923221517482e-05	-5.56320829212332e-06	-4.46619202237222e-06	1.87544505313644e-05	-4.88965989711259e-06	3.34990402147975e-06	-5.60166993734523e-06	-4.66136465336283e-06	-5.11989192827245e-06	1.84784416277053e-06	-5.15056246023532e-06	4.67347770913314e-05	-5.43543487317545e-06	-4.91920019274262e-06	-5.04619778318569e-06	1.66232202139204e-05	-4.17078446163878e-06	-5.30165333244693e-06	-3.476827642341e-07	5.74511020696382e-06	-5.58935842204456e-06	-5.38745165750315e-06	-4.88661631510297e-06	-1.72410488722635e-06	-5.30193430909025e-06	-4.93475145897271e-06	-3.46312114931017e-06
_LPR_R_RPR_-S-Lactoylglutathione	-0.0536351806128725	-0.0741499791760742	-0.0659619762796385	-0.0857434362420196	-0.0658211264264577	0.0733525239415198	-0.15399497134091	-0.0906372281186778	-0.127863592169872	-0.0447198919693028	-0.00749435903866358	-0.0535336274103902	0.0040686999407008	-0.147933802092507	-0.00626506239643232	-0.0498588163957357	-0.0628499718520932	-0.184702245794196	-0.0992099430380434	-0.00726039797003586	-0.048730897980603	-0.103838481523196	-0.0290180805183757	-0.0779993572959593	-0.234551125827976	-0.049434797152291	-0.162010981034971	-0.0306267588682541	-0.0526442815498657	-0.0836976656643847	-0.0908301951446671	-0.0259789385225937	-0.0726086004163727	-0.058856669575746	-0.0644385443626381	0.0279764479327796	-0.0481549261567897	-0.129492038856968	-0.12401650041466	-0.112378875729362	-0.190134631895542	-0.117064815953011	-0.16853581263888	-0.182891255885269	-0.0910250699920429	-0.0678559259183327	-0.0817859526381465	-0.143968703300197	-0.185771350109822
Tetrahydrofolyl-_LBK_Glu_RBK__LPR_2_RPR_	0	0	0	0	0	0	0	0	0	0	0	0	0	0	0	0	0	0	0	0	0	0	0	0	0	0	0	0	0	0	0	0	0	0	0	0	0	0	0	0	0	0	0	0	0	0	0	0	0
_LPR_11Z,14Z,17Z_RPR_-Icosatrienoyl-CoA	0.16649570511628	0.23322901850733	0.19232282260823	0.22314723917836	0.19693056978844	-0.14773925542286	0.4059183636951	0.26356666171553	0.41102337573742	0.17165524209645	0.0166806907888899	0.26880578033279	0.04109215373826	0.19216759739165	0.0745136956588299	0.10671105351525	0.18482326832792	0.05315239137307	0.27803922005731	0.05107364580732	0.22791303908843	0.20547880445351	0.14006588334155	0.17463777187637	0.663769143107329	0.15066045326887	0.52657145237129	0.13649647895312	0.29836061603533	0.26333554285961	0.30520627059166	0.16404903469315	0.150615664336	0.12479923069546	0.27793203807724	0.0326882923776599	0.19690991097817	0.35488137218098	0.38210719698929	0.25166782372495	0.50885792918786	0.31532967684067	0.49257564878293	0.52528382031482	0.29059414442071	0.2404814589236	0.31734173492072	0.38572425479015	0.39807210471864
3-Isochromanone	-0.000453179179747822	-0.000416380399686291	-0.000547257084586799	-0.000522800445151273	-0.000547313184367267	-0.000274452651374606	3.3306295327427e-05	-0.000117921157659594	-0.000318226430827533	-0.000547400933287461	0.00341000471082393	-0.000392852329600318	-5.5056458202298e-05	-0.000399212250179876	-0.000174241996670226	-0.000338643057604756	-0.000546867931869326	0.0192521966701258	0.000516608677219199	1.4021367211997e-05	-0.000544326941223265	0.000237094986492468	-0.000507510533597329	-0.000137554108196079	0.000588808119814729	0.000445410648711462	-0.000468316504275401	-0.000498137922634754	-0.000330671287609052	-0.000547282441342862	-0.000547346273102574	-0.000337754053986107	0.000899306834009869	0.000473581875765519	-0.000547400933287461	-0.000541552164029551	-0.000546840802649653	0.0014338276273187	-0.000377307846308433	-0.000361663567575271	5.6434276763381e-05	-0.000547317807059116	-0.000547209003219734	-0.000546976264980603	-0.000547400933287461	-0.000541548354673394	-0.000396297152532834	-0.000480950240855908	-0.000293649278843165
Nitrate	0.00020791028409478	0.000196919930328426	0.000201016889846861	0.000168699839973446	0.000176298101667309	0.000182887808476347	9.1529163272137e-05	0.000181785511835085	-8.7930762658407e-05	0.000215812507714536	0.000106858551995774	0.00019075638879007	0.000197824864602956	0.000180918787050666	0.000198210727822648	0.000162562565450979	0.000191920807435653	-0.000309046000632208	6.7420778691097e-05	0.000185096046992998	0.000200835242392966	-2.9661077343455e-05	-0.000107521744204764	0.000137564734358087	0.00016370598845163	0.000116429573943528	9.0587871386741e-05	0.000192216619568816	-2.5498028896894e-05	0.000199401388080865	0.000195739239556523	0.000175682878636654	0.00019539672665948	9.300839116239e-05	0.000188568590339875	0.000143427602543649	0.000129666960165833	0.000134561468316006	0.000128444055009732	0.000174794956967876	0.000200765040077229	0.000200105611010303	0.000206769645961522	-0.000156953050306886	0.000196168819683428	7.6169427275888e-05	0.000155477198795674	7.3972782876991e-05	8.5750295342498e-05
[truncated: 2,437 more rows]
[truncated: 428 more columns]
