# Supplementary material for: Metabolome of human gut microbiome is predictive of host dysbiosis
Source: Gigascience. 2015 Sep 14;4:42. doi: 10.1186/s13742-015-0084-3 (PMC4570295; doi:10.1186/s13742-015-0084-3)
Supplement: Additional file 6: — All noise-added taxonomic average enzyme function count matrices. (ZIP 14369 kb) [file 13742_2015_84_MOESM6_ESM.zip]

Archive with 25 entries (25 files):
- AdditionalFile_5/Genomes_0p05SD_a.txt
- AdditionalFile_5/Genomes_0p05SD_b.txt
- AdditionalFile_5/Genomes_0p05SD_c.txt
- AdditionalFile_5/Genomes_0p05SD_d.txt
- AdditionalFile_5/Genomes_0p05SD_e.txt
- AdditionalFile_5/Genomes_0p25SD_a.txt
- AdditionalFile_5/Genomes_0p25SD_b.txt
- AdditionalFile_5/Genomes_0p25SD_c.txt
- AdditionalFile_5/Genomes_0p25SD_d.txt
- AdditionalFile_5/Genomes_0p5SD_a.txt
- AdditionalFile_5/Genomes_0p5SD_b.txt
- AdditionalFile_5/Genomes_0p5SD_c.txt
- AdditionalFile_5/Genomes_0p5SD_d.txt
- AdditionalFile_5/Genomes_0p5SD_e.txt
- AdditionalFile_5/Genomes_0SD.txt
- AdditionalFile_5/Genomes_1SD_a.txt
- AdditionalFile_5/Genomes_1SD_b.txt
- AdditionalFile_5/Genomes_1SD_c.txt
- AdditionalFile_5/Genomes_1SD_d.txt
- AdditionalFile_5/Genomes_1SD_e.txt
- AdditionalFile_5/Genomes_2SD_a.txt
- AdditionalFile_5/Genomes_2SD_b.txt
- AdditionalFile_5/Genomes_2SD_c.txt
- AdditionalFile_5/Genomes_2SD_d.txt
- AdditionalFile_5/Genomes_2SD_e.txt
