# Supplementary material for: Metabolome of human gut microbiome is predictive of host dysbiosis
Source: Gigascience. 2015 Sep 14;4:42. doi: 10.1186/s13742-015-0084-3 (PMC4570295; doi:10.1186/s13742-015-0084-3)
Supplement: Additional file 6: — All noise-added taxonomic average enzyme function count matrices. (ZIP 14369 kb) [file 13742_2015_84_MOESM6_ESM.zip › AdditionalFile_5/Genomes_0p05SD_a.txt]

SAMPLE	Acidovorax	Acinetobacter	Actinobacillus	Actinomyces	Akkermansia	Alistipes	Anaerococcus	Anaerofustis	Anaerostipes	Anaerotruncus	Aquabacterium	Bacteroides	Bacteroides	Bifidobacterium	Bilophila	Blautia	Campylobacter	Clostridium	Clostridium	Clostridium	Clostridium	Collinsella	Coprobacillus	Coprococcus	Corynebacterium	Dialister	Eggerthella	Enterobacter	Enterococcus	Epulopiscium	Erwinia	Escherichia	Eubacterium	Eubacterium	Eubacterium	Ewingella	Faecalibacterium	Finegoldia	Fusobacterium	Gemella	Granulicatella	Haemophilus	Holdemania	Hylemonella	Ideonella	Klebsiella	Lachnobacterium	Lachnospira	Lactobacillus
1.-.-.-	11.06681809	14.02099892	7.885089328	2.572679277	7.943572508	2.217053421	2.46338249	0.992901981	1.66779225	2.646947554	15.00051581	3.196577663	3.042605207	1.3000134	6.383610234	1.741435688	3.913671115	2.023020429	1.84890292	1.837000328	1.916820635	8.15335397	4.233054469	2.166784159	3.558510778	5.819189297	10.70242475	18.85469702	9.881354784	2.893387422	9.683502918	26.50383239	1.121549708	1.807143258	1.120584149	18.6836965	4.137387034	1.044987912	13.36351162	15.03182555	2.747742076	6.99031732	1.886732784	1.048876784	15.02110166	14.77185461	3.710725453	3.680412258	7.394480841
1.1.-.-	1.434844658	1.101013841	0.109236436	0.370883551	0	0.976171351	0.03353652	1.00831991	1.954027234	0.028892611	2.32612973	1.184874698	1.165430942	0.808245204	0	0.199896302	0.086260714	0.307633713	0.250868707	0.25282981	0.317862283	0.532164774	0	1.020654704	0.262400688	1.471458637	0.972690975	2.713741606	2.081873938	0	1.30680233	3.558284363	0	0	0.03236719	2.704590292	0.045446517	0	0.976348533	2.213039369	1.012894514	0.94749053	0.00943404	0.012782262	2.345931689	3.100734003	0.566614769	0.526785895	0.453615827
1.1.1.-	4.247390831	10.07287053	1.293541495	1.208539499	0	0.608973504	2.297101809	4.045156919	8.453124989	4.968854516	7.53672588	3.60593165	3.450194926	0.582641346	0.988143228	3.435302696	1.039881537	2.427699118	2.491644815	2.509524053	2.384327213	0.502877111	3.068477394	1.094446067	1.458925151	0.896204323	2.667381838	3.149882962	1.870237861	1.041301353	1.316998733	4.030429342	0.951689242	0.899492539	1.058074301	3.160241588	2.462528761	3.708928929	2.578141883	1.911970563	0.0207276	0.886633272	1.813606598	1.00731491	7.521598433	5.38707029	2.81168108	2.776292657	2.347851407
1.1.1.1	3.421638662	4.101082244	1.149746176	0.352533705	0.984967709	0	0.027271506	2.009968542	1.943947882	2.951133724	4.708634922	1.48097076	1.496862837	1.515771003	5.941853241	2.543537504	0	1.096084501	1.094236747	1.114833612	1.196152586	0.453699188	0	0.941079065	1.28746981	0.484872409	1.465981805	2.312959244	0.994882405	3.014161724	0.99601476	3.141581095	0.850715542	0.780833511	0.793953119	2.320271617	1.03769156	0	0.643940408	0.979188064	0.05543074	0.247406577	0.566971722	0.064914072	4.778284377	3.739478083	1.570052033	1.630252325	1.671646085
1.1.1.10	0.000600561	0	0.000945365	0.001022154	6.384E-05	0.000380049	0	0.0013389	0	0	0.134407827	0	0.001335612	0.000397196	0	0.000424905	0.000510674	0	0	0	0.000377349	0	0	0.000892035	0.001033292	0	0	0	0	0.000251254	0	0.000277031	0	0.00018121	0.000845286	0.00112373	0	0.001183248	0	0.000681747	0.001130816	0	0	0	0.134679898	0.000109557	0.000390206	0	0.010967745
1.1.1.100	3.421323368	3.882959544	0.910722099	1.175703842	2.06011777	1.423670298	1.242543658	11.03590552	3.455066394	3.086362402	7.54088312	1.790536488	1.830224222	0.749511492	2.980818802	2.761227812	1.615540149	2.659917602	2.784459615	2.629772614	2.630380688	1.514368211	2.072133672	2.088132398	1.098104087	1.964337764	1.440468007	1.966280266	2.514106257	3.076830553	1.942036712	1.57254637	2.284416028	2.373394121	2.336317782	1.854030412	1.580026333	1.161253242	1.103698937	0.656180197	2.069664133	1.050244588	1.430747063	1.074910227	7.528802376	3.715836957	3.092971887	3.186567752	2.121817057
1.1.1.102	0	0	0	0	0	0	0	0	0	0	0	0	0	0	0	0	0	0	0	0	0	0	0	0	0	0	0	0	0	0	0	0	0	0	0	0	0	0	0	0	0	0	0	0	0	0	0	0	0
1.1.1.103	0.209925578	0	0	0.281744315	1.015278332	0	0.155415281	0	0	0.004878091	0.538238163	0.007931209	0.006510368	0.003169595	0	0.614398462	0	0.189551802	0.180157725	0.164034803	0.183060167	0.003560615	0	1.014864388	0.043531588	0.000124206	0.239941198	0.832678916	0	0	0.141162408	0.988757814	0.286797728	0.308618803	0.291976911	0.819961324	0	0	0.155871934	0.511708879	0	0.075302736	0.007524655	0	0.546000627	0.849249765	0.302162513	0.301909035	0.108428292
1.1.1.11	0	0.002070326	0	0.008260783	0	0.007225932	0.008875413	0.003346154	0	0	0.540058716	0	0.006430745	0.000134636	0	0.001392576	0	0	0.003697805	0.003497763	0	0.003615384	0.007327446	0.008759149	0.042976657	0.006703734	0.002514867	0.202876741	0	0.00741543	0.994407342	0.066994398	0	0	0.003447657	0.19983367	0.001978421	0.001563649	0.002009505	0	0	4.07384E-05	0	0.00685666	0.542480222	0.860548959	0.007173065	0	0.004005309
1.1.1.122	0	0.179311444	0.008819913	0	0	0.000493925	0	0.003821057	0	0.007531607	0.264607691	0.003678422	0.005080283	0.002349675	0.008205719	0	0.000206694	0.005783273	0	0	0	0.006641074	0	0	0.002202839	0.000943615	0.007206706	0.050861492	0	0	0.008761961	0.100433809	0	0	2.23359E-05	0.052899114	0.001253889	0	0.000256164	0.251724848	0	0	0.006369567	0	0.262257902	0.003083655	0.243778419	0.253056129	0.014991606
1.1.1.125	0.194466982	0	0.063284324	0	0.006925078	0.021442898	0.021638277	0.009969586	1.498566917	2.012143146	0.72605055	0.090814946	0.091998544	0.207441698	0.006343254	0.221657703	0.010994938	0.517284769	0.52595614	0.505307961	0.532576276	0.5135314	0.00507732	0	0.090546715	0.015535599	0.260434201	0.971227506	0.086495504	0.978050979	0.265214895	0.945395807	0.096463766	0.100876637	0.081908502	0.943175937	0.013202879	0	0.332516663	0.511695534	0	0.076848212	0.295538531	0.003376178	0.722696834	1.716905342	0.249667255	0.260305677	0.369361394
1.1.1.130	0.206895253	0.009084137	1.058366713	0.007758063	0.003388253	0.000579018	0.168439153	0.007230638	0	0	0.004620969	0	0	0	0.008453963	0.198992933	0	0.138837942	0.124865617	0.128515721	0.138676453	0.002693905	0	0.005058388	0.026839411	0.007391307	0.241841947	0.46886859	0.006468946	0.007244223	0	0.719115323	0	0.00993338	0.009303278	0.455580225	0.009517767	0.001834614	0.078145082	0.502774252	0	0.280864103	0.000640356	0	0.014075087	0.139699258	0.100005105	0.097440225	0.031973111
1.1.1.132	0	0.003469101	0.000535341	0.000925111	0	0	0	0.000602167	0	0	0.029547649	0.079905461	0.07240999	0	0.003683146	0	0	0.069140382	0.066207181	0.063272324	0.0652973	0	0	0.003756088	0	0	0	0.000765336	0.018903076	0.002082859	0	0.001872749	0	0.004810721	0	0.002694137	0	0.000521184	0.003959509	0.000350055	0.004573175	0	0.001609233	0	0.022166988	0.002783064	0.097636801	0.089323497	0.027618986
1.1.1.133	0.816438434	0.210829138	0.539433418	0.113325085	1.007818191	0.980070206	0.481550377	0	0.997029096	1.001887272	1.210542004	2.094797782	2.10336791	0.084081023	0.018814251	1.221904443	0.003528827	0.701407232	0.707152774	0.733612624	0.721571126	0	1.987438883	0.979591612	0.322789686	0.487146473	0.991740852	0.357833465	0.95490186	0.989192821	0.141760455	0.349993854	0.679750482	0.682326311	0.685505088	0.371735055	1.503547329	0.98234293	0.903972232	0	0	0.023730084	0.719551773	0.018054518	1.220397231	0.286851955	1.01099607	0.986825294	0.530232365
1.1.1.137	0	0.000247623	0	0.000288343	5.67511E-05	0.000267082	0	0.000239252	0.000425497	0	0.000303967	0.000379756	0	0.000396285	0.000326494	0	0	0.000356991	0.000254013	0.000138031	0	0	0.000384333	0.000137735	0	0	0.000294348	6.86693E-05	0	0.000239019	0.000262874	0	2.86597E-05	0.000230712	0.000262228	0.000248943	0	0	5.49294E-05	0	0.000146533	0.000362175	0.00039551	0	0.000383254	0.00028211	3.28928E-05	0.000349524	0.070633952
1.1.1.14	0.23882573	0.018209538	0.054177005	0.815806599	1.094645302	0	0	13.97152067	12.09833698	3.075625248	0.858054836	0.011654145	0.014814771	0	0.041326257	1.899314384	0	0.826767041	0.892037733	0.94478739	0.830332894	0	0.093866436	0.547521387	0.038733861	0	0.023103942	0.19528375	0	1.019239574	0	0.256257963	0.599286546	0.705553794	0.670090595	0.194301745	0.084699186	0	0.025017154	0.332557163	0	0	0.371767011	0.077741778	0.800590729	0.11031652	1.316552764	1.240771198	0.189135812
1.1.1.140	0.224480472	0	0.044281336	0.194442297	0.012134148	0	0.14588305	0	4.005928666	0	0	0.002655505	0.017016503	0	0	0.007297509	0.024328109	0.349439669	0.318932074	0.32995784	0.344808662	0	0.015629841	0	0.026580155	0.510456798	0.251088031	0.872134792	0.801949844	0.007403234	0.877152641	1.565565508	0.126304702	0.120449047	0.12210911	0.910596528	0.021399566	0.023853849	0.255026897	0.773960883	0.020658629	0.071576329	0.127328028	0.007819131	0.011216143	1.583119913	0.388544595	0.364027397	0.394533574
1.1.1.154	0.203363832	0	0	0.009756191	0	0	0	0.006094119	0.001000447	0.002777132	0.042496076	0.008750986	0.005856331	0	0.00804983	0.190536881	0	0.027123126	0.038177525	0.033794973	0.033395739	0	0.007044497	0.001917341	0	0.504644084	0.24438593	0.530266014	0.655206574	0	0.007932274	1.14396038	0.001820143	0	0.006703822	0.53875691	0.004893747	0.002386771	0.253272428	0.754992563	0	0.098621777	0.003627338	0	0.040206231	0.136885637	0.059594902	0.066117527	0.059711671
1.1.1.157	1.971868889	1.49124331	0	0.012838134	0	0	1.826082191	0.990843227	0.981397366	0.98064242	2.114649319	0	0.022569659	0.243024517	0.981784315	0.231991853	0.024867397	1.08262602	1.068637072	1.097876048	1.098515609	0	1.008408322	0.98129211	0.653515986	0	0.477838629	0.344604461	0.009544829	0	0	0.538113681	0.779597061	0.769148292	0.827061744	0.342532776	1.025670738	1.265412345	0.99158601	0.275359649	0.00323117	0.108249717	0.59382848	0.96894599	2.097964589	1.855093839	0.633942109	0.652081098	0.487379954
1.1.1.158	0.997541441	0.992369789	0.997231703	1.004061907	0.006020429	1.006911793	1.008332195	1.010821392	1.010947398	1.002998743	1.00116215	0.993949728	1.009541056	1.0514656	1.00472016	1.009666602	0.961342679	0.996092184	1.005481737	1.002049962	1.005939044	2.009139153	0.991000472	1.000919605	0.960854609	2.005482198	1.508185585	0.968478929	1.266126963	0	1.010945629	1.007805778	0.89524105	0.901752093	0.906289463	0.974594692	1.000068236	1.006808081	0.993296732	0.992412076	0.988617361	0.907851566	1.102694585	1.007717445	1.009672249	0.995258389	0.969070073	0.980427035	1.020369576
1.1.1.159	0.191793808	0.135895479	0.009309345	0.00394073	0	0	0.168809675	1.006560216	0.008868115	0	0.057619055	0.071124427	0.071085855	0.011031398	0.001061869	0.807198213	0.96305766	0.157796989	0.155396954	0.162886365	0.157038157	0.505341943	0.006580055	0.003170133	0	0.005392463	0.499378494	0.356218225	0	0.003126836	0	0.875851924	0.202930829	0.200167986	0.20128126	0.361560156	0.004545556	0	0.251560683	0.502801813	0	0.088289363	0.202759281	0	0.069972109	0	0.181630446	0.184813442	0.056294453
1.1.1.169	1.393161795	0.173631062	0.012081479	0.387176583	0.997035153	0.030888986	0.307675967	0.986620741	1.979062931	1.030756902	2.636780394	1.021493744	0.996600113	0.599023119	0	0.970275661	0.041071388	0.919018197	0.928826213	0.900605056	0.946966673	0.528227768	1.00191187	1.534237194	0.699458564	1.966965203	0.263010667	1.150538618	2.044242541	0.013383198	1.568684865	0.97350119	0.384146823	0.389901811	0.39251289	1.202056646	1.517772411	0.982906772	0.215463609	0.987503733	1.970737332	0.108103193	0.825359103	1.008069032	2.658422446	1.885709324	0.992674208	1.002239113	0.788075856
1.1.1.17	0.178252796	0.003794146	0.909225623	0.065183575	0.016633841	0.026364715	0.174487445	0.019988651	4.021358182	0	0.012322224	0.007390481	0	0.017574484	0.005041987	0.000577876	0.002623387	0.193331529	0.190334872	0.214423071	0.198941786	0.023181853	0	0	0.008722778	0.521519752	0.234158746	0.839365541	1.026846354	0.005155114	1.022407885	1.00532418	0.092610814	0.102733449	0.11021998	0.835761694	0.004522646	0	0.340880944	0.490054617	0	0.109454069	0.315229711	0	0.040756475	0.870200562	0.418387145	0.416069308	0.3732977
1.1.1.170	0	0	0	0	0	0	0	0	0	0	0	0	0	0	0	0	0	0	0	0	0	0	0	0	0	0	0	0	0	0	0	0	0	0	0	0	0	0	0	0	0	0	0	0	0	0	0	0	0
1.1.1.18	0	0	0	1.006949437	0.02794444	0.037923807	0.131915243	0	6.009925883	0.037867622	1.028305274	0	0.017910175	0.071795524	0	0.000780917	0.026088163	0.546141845	0.544990719	0.547508286	0.578101146	0	0	0	0.256315276	1.006305995	0	0.439816658	0.643787896	0.988311374	1.287771436	0.084192766	0.011050018	0	0	0.468842595	0.019311739	0.002346326	0	0.041370021	0	0.111563923	0.0843588	0	1.030515023	1.958960335	0.854647219	0.845452476	0.440446084
1.1.1.184	0.002020911	0.262722445	0.003916451	0	0.005104099	0.007028663	0	0	0	0	0.742564848	0	0	0.008173085	0.005623062	0.004862069	0.004543766	0.010237371	0.017104022	0.023279698	0.01996971	0.000179886	0	0	0	0.000754776	0	0	0.00400054	0	0.003665676	0	0	0.004002268	0	0	0	0	0.001959191	0	0.001574958	0.000339026	0	0.004217847	0.730953997	0.002071321	0.000593814	0.007155802	0.040125337
1.1.1.193	0.604459901	0	0.00670246	0	0	0.994694167	0	0.001969584	0	0.001145454	0.058585315	0.233045475	0.22371934	0.101924251	0.004158835	0	0.007372551	0.042308926	0.049771563	0.043827132	0.046231314	0.497856698	0.002211845	0	0.064894386	0.000774664	0.006509665	0.042029543	0	0	0.000657195	0.001572271	0.004081117	0	0.003677817	0.037921374	0.002526583	0.005902987	0	0.006751776	0	0	0	0	0.062317867	0.007117382	0.118595746	0.129500372	0.070679721
1.1.1.195	0.000517711	0.000880594	0.000435438	0	0.000177336	0	0	0	0.000702845	0	0.008467583	0	0	0	0	0	0	6.96373E-05	0	0	0	0	0	0.00040535	0	0.000468678	0	0	0.000619363	0.000731012	8.16869E-05	0	0.000574826	0.000299038	0.000853853	0	0.000457529	0.000827159	0.000752052	0	0.000839447	0	0	0.00035962	0.007522375	0	0.03028107	0.032159108	0
1.1.1.2	0.009740827	0.043983811	0	0.352946653	0.005015395	0	0.170462548	0.013386115	0	0	0.531403703	0.166421786	0.159459986	0	0.004806187	0.20108639	0.658457338	0.083794139	0.068013914	0.083950446	0.090875927	0	0.006361997	0.010165068	0.440679947	0.008108011	0	0.074974204	0.002328131	1.004112949	0.559141672	0.019985724	0.01148824	0	0.0061215	0.064800169	0.012457472	0.010699421	0.013216197	0	0.001184	0	0.094374503	0	0.527737994	0.007927119	0.278568863	0.291585208	0.054106549
1.1.1.202	0	0.001877853	0	0	0.002505017	0.00763225	0.004656398	0.007531068	0.008575647	0.008127804	0.029014939	0.085093289	0.084933842	0	0.001656072	0.008366274	0.007969157	0.517543095	0.507801695	0.516093027	0.523280525	0	0.005661745	0.503794943	0	0	7.68628E-05	0.032595961	0.041527222	0.004039129	0	0	0.104399314	0.095189595	0.101180353	0.026689346	0.005338239	0	0	0	0	0.003303326	0.094314474	0	0.025552879	0.717547075	0.06606473	0.07090776	0.239824012
1.1.1.205	0.992948104	0.99871617	0.988185336	1.994327655	1.013844407	0.99847685	0.985434063	1.014353994	1.000061536	0.988009968	1.549431635	1.08526622	1.074318044	2.011096736	0.990895338	0.991178496	0.914337509	1.152694052	1.159710675	1.132241625	1.151105627	0.996957145	1.010022447	0.993770793	2.311852726	1.502063107	1.008086629	0.962152847	0.99829095	1.009039833	0.99056081	1.003093522	0.999069472	0.995030488	1.005262006	0.95632881	1.002576366	0.99282144	0.907219964	1.008020951	1.010482309	1.014052896	0.994542567	1.008977317	1.571359916	1.009660741	1.108272918	1.084196495	1.076535135
1.1.1.206	0	9.41373E-06	0.004430328	0	0.000851488	0	0	0.001331324	0	0.005735523	0	0	0.001169462	0	0	0	0.003365321	0.005327157	0	0	0.003634636	0.003215647	0.001401411	0.001760859	0.00469126	0	0.001009755	0	0.004187905	0.000897942	0.00238374	0.004704251	0.003955272	0.001482904	0	0.004162296	0	0	0.004741925	0.002816667	0.003891733	0	0	0.002432961	0.00161942	0.004011167	0	0	0
1.1.1.21	0.006351348	0.003542092	0.006325901	0.089675973	0	0	0	0.006446546	0.001775463	0.000469078	0.094580838	0.002970163	0.003358926	0.002243768	0.00252586	0.593350334	0.006606116	0.030198414	0.026426915	0.025916841	0.030782113	0	0.002542548	0.006409601	0.005845774	0.000183619	0	0	0.005610639	0.999108259	0.000822825	0	0.000697661	0	0.000222032	0.003161101	0.00446638	0	0.004618894	0	0.001832969	0	0	0.003814715	0.087726438	0.001818731	0.130403005	0.124576918	0
1.1.1.210	0.000146209	0	3.88588E-05	0.000127503	0	0.000150822	0	0	0.000147274	4.96766E-05	0	3.14497E-05	0.000111421	4.83967E-05	0	5.05079E-05	0	3.17956E-05	4.27327E-05	0.000102778	2.90092E-05	8.24266E-05	0	6.98134E-05	0	3.85399E-05	0	7.31261E-05	1.31413E-06	8.51281E-05	0.000131274	0.000151344	3.93672E-05	0.000152948	0	1.68412E-05	2.50765E-05	3.27538E-05	0.000124282	0	5.31791E-05	0	0	0	0	0	7.72883E-05	7.82853E-05	0.000127839
1.1.1.215	1.017736649	1.096933727	0.046794245	0.01205636	0.004209755	0	0.005139453	0.00412376	0	0.010285522	0.8129704	0	0.013955121	0	0.016471716	0	0.013476956	0	0	0.007226064	0	0.009365239	0.016725847	0.001144251	0.054078639	0	0.264359561	0.855615294	0	0.009895242	1.144465016	0.957717774	0.009447297	0	0.010405981	0.855118644	0	0	0.172116465	0.497316336	0	0.078530279	0.0102053	0.008328331	0.800959624	0.864389728	0.062395563	0.059869729	0.0659462
1.1.1.218	0	0	0.000530007	0.090756373	0.000712336	0.000916699	0.000525518	0	0.000205826	0	0	0.000236242	0	0	0.000703429	0.000809683	0.000182778	0.032954676	0.031953668	0.032923339	0.031805268	0	0	0	0.104238383	0.00083232	0.000475167	0	0.0006632	0.000624949	0	0	0.000229846	0.000139661	0	0.000285225	0.000524548	0.000264254	0	0	0.000675139	0.00094185	0.000494232	0.000289989	0.000457835	0.000647569	0	0	0
1.1.1.219	0	0.298081869	0.002199287	0	0	0.002693937	0.007945055	0.001293638	0.002769276	0.004702482	0.666737733	0	0.004640246	0.003094163	0	0.003515847	0	0.096342156	0.100213942	0.103370302	0.088201978	0	0	0	0	0.003560237	0.255401602	0.030010027	0.000678982	0.004921912	0	0.007827648	0.004749875	0.006926557	0.000992802	0.023090243	0.493202071	0	0.007163048	0.005423917	0.001567903	0	0.003013296	0	0.656104545	0	0.035174788	0.038243001	0.127859296
1.1.1.22	1.019633936	1.291865687	0.133372598	0.992953717	0.99827116	1.013006403	0.850142058	0.975787786	0.022730365	0	1.362947836	2.379386298	2.414723597	0.568085453	1.019148306	1.018143941	0.503722514	0.342407493	0.361795939	0.350109931	0.400949784	0.485654556	0.975085634	0	0.952654302	0.503273425	1.007384577	0.910765431	0.329839955	0.017553921	1.028787391	1.021109718	0.405398385	0.373867008	0.380416075	0.932194029	0.525796612	0.270639517	0.307579133	0.517189933	0	0.072616158	0.390638141	0.029562936	1.364516149	1.004184527	0.549851694	0.540334022	0.200224325
1.1.1.220	0.00265654	0	0.001722615	0	0.001823189	0.003314169	0.001034781	0	0	0.002481599	0.002715945	0	0	0	0.003830244	0	0.84994209	0.002654573	0.002003109	0	0	0	0.001163018	0	0.001619522	0	0.00079411	0.003005939	0.001225471	0.002520362	0	0	0	0.002699601	0.004568457	0.002320475	0.003564991	0.003001371	0	0.003975914	0	0	0	0	0	0	0.00458015	0	0.016127456
1.1.1.23	1.009788615	0.954865093	0.931264783	0.47021631	0.990825257	0.497182188	0.012249965	1.00979365	0.991956152	1.01580962	1.067043393	1.000529027	1.000032578	0.950286685	0.991490593	1.010940472	0.987923764	0.716218215	0.720199076	0.718170988	0.724929336	0.993227148	1.014494568	0.994141874	1.077086734	0	0.988737302	0.983706786	0.042949821	1.008319396	0.989827076	0.947392963	0.988753384	1.010795038	0.991103512	0.976342168	0.485314034	0	0.171794006	0.50837835	0.007727205	0.852183865	0.698036291	0.002046591	1.058655408	1.012611454	0.792773069	0.780404207	0.390520957
1.1.1.244	3.52169E-05	0	0	0.000652592	0	0.001383907	0.000706234	0	0.001059031	0	0	0	7.07551E-05	0.000496067	0	0.000900132	0.000312086	0	0	0.000956018	0.001080449	0	0	0.001359723	0.033908929	0.000718416	0.001368943	0.10380836	0.001436509	0	0	0	0	0	0	0.102302342	0.000920506	0.000955767	0.000868042	0	0.00088646	0.001019142	1.8598E-05	0.001204841	0	0.000534942	0.001422108	0.001174076	0
1.1.1.25	0.819224621	1.038621758	1.071626921	0.973133487	1.023407511	1.033619735	0.323875726	1.01319078	2.96651453	2.007489407	1.979893999	0.999497953	1.00691396	1.017726868	0.966453771	1.374749366	0.975094773	1.174539726	1.153275651	1.197912065	1.162039559	0	1.028841603	0.982146398	1.688200898	0.514024107	0.97412161	1.462058957	1.048903879	0.033804583	1.273600591	1.130407533	1.483932681	1.485141643	1.477829774	1.433695021	0	0	1.53146814	0.466336567	0	1.886155392	0.591360986	0	1.971313845	4.255102147	1.318646543	1.330460818	0.738498616
1.1.1.251	0.204023985	0	0	0	0	0.001326563	0	0.008859156	1.503134493	0.012408146	0.009463623	0	0.009920011	0	0.003196224	0.801926876	0.004410279	0.052991971	0.072726658	0.054879278	0.056831491	0	0.003162565	0	0.008468472	0	0.246532905	0.455024187	0.002119114	1.008422408	0	0.860165162	0	0.00382203	0	0.471724303	0	0.002757105	0.240273036	0.49551681	0.004291144	0.088079605	0	0.004788301	0.001868744	0.565796234	0.240626312	0.261892565	0.034684755
1.1.1.255	0.198661481	0.041355129	0.002019308	0	0.000199078	0.002171935	0	0	0.001506876	0.000861781	0.066429613	0	0.001172142	0.001426714	0	0	0.001905229	0.017911754	0.017702453	0.017375934	0.014383671	0	0.001175867	0	0.001816003	0	0	0.037944522	0	0.001683189	0	0	0	0	0	0.040224403	0	0.001189212	0	0	0.00155066	0	0	0.001178485	0.069598517	0	0	0.000242761	0.001103813
1.1.1.26	0	0.002198363	0.006025069	0	0	0.001357582	0.004056413	0.002909646	0.000574456	0	0.252578691	0	0	0	0.008275103	0.00737821	0	0.083284968	0.082966816	0.082310079	0.084478401	0.007781537	0.001615703	0	0	0	0.24058683	0.003663495	0	0	0	0.00680173	0	0.001893749	0.001629883	0.001700007	0	0	0.004177482	0	0	0.007758278	0	0	0.247299171	0	0.064436786	0.071490452	0.028509841
1.1.1.261	0	0	0.006006927	0.081050383	0.002379078	0.502066778	0	0	0.99204867	0	0.005317329	0	0.009546643	0	0.006199904	0	0.000498103	0.075457023	0.086763919	0.089883268	0.086547514	0.001872998	0.001214699	0.007623018	0.002848548	0.009303981	0.007213736	0.003601927	0.006494648	0	0.007511313	0.006830435	0.599514005	0.592323927	0.593532562	0	0.004497334	0.002744306	0	0.008824233	0.00354031	0	0.008083164	0	0.009261127	0	0.155166794	0.165839568	0.014839581
1.1.1.262	0.823399879	1.006634253	0.157891173	0	0.999098382	0.514066364	0.191550675	0.026139702	0.491889312	0	1.335629575	0.991048933	0.99935403	0	0.009136695	0.223151109	0.810342123	0.523376395	0.497098948	0.519491251	0.538058046	0.021561317	0.011588072	0.025836698	0.051024977	0.020288688	0.508303175	1.264644509	0.023904915	0	1.125594448	1.188984073	0.380074104	0.412482099	0.388820491	1.25980005	0.480199543	0	0.686686749	0.525616638	0.019473814	0.069083242	0	1.018210836	1.366919608	2.413632335	0.326981487	0.305643198	0.200266222
1.1.1.264	0	0	0.042121609	0.101535989	0.003103181	0	0.005089273	0	0.008740753	0.005339991	0.167197669	0	0.007430087	0.010433767	0.992796538	0.002451501	0.000388473	0.005630703	0	0.010366735	0.000333509	0.004487179	0.003705209	0.010506486	0.132613154	0	0	0.298559032	0.000583213	0	0.142468202	0.420556911	0	0	0.009527986	0.294492371	0.005678674	0.001727975	0.08810357	0.499184203	0.002475386	0.054283163	0	0	0.180619135	0	0.039913655	0.024709592	0.04520308
1.1.1.267	1.000072549	0.990768571	0.951044174	0.807984555	0.995220621	0.987533478	0.180166281	0	1.007693735	1.003516208	0.937311471	1.011877521	1.003670434	0.960533386	0.997690141	1.016199526	0.96994865	0.987714723	0.982786049	0.994415889	0.978729709	0.993869433	0.999835672	1.010219017	0.898374332	0.492830214	1.001400065	0.941348506	0	1.003131705	1.013478304	0.985990587	0.910200202	0.896806436	0.913119468	0.955573857	0.508872139	0	0.926667013	0.51616771	0.013386612	0.984900101	0.788191578	0.015778018	0.952731319	0.865204395	0.800597333	0.811061264	0.135495223
1.1.1.27	0	0.032324989	0.007098043	0.827871215	0	0	1.631073313	0	1.997181779	2.996297496	0.19041376	0	0	1.775633773	0.004036962	0.997957486	0.569211373	1.408902633	1.348201914	1.4235463	1.391199757	2.025064705	0.969374477	1.016565387	1.129016135	1.981188011	0.477022484	0.171800326	2.004303792	0.00749675	0.027163874	0.24667655	0.835019635	0.76271137	0.801980364	0.220207135	0.022027045	0.034829188	0.859205599	0.487306373	0.963150719	0	1.109884701	1.014379205	0.228727546	0.822189114	0.952418485	0.931779931	2.590150058
1.1.1.271	0	0.003949498	0.011567336	0.088228024	0.979651837	0.010516053	0	0.01629851	0.002250574	0	0.280511533	1.398608202	1.373747172	0	0.016224003	0	0.801299111	0.109860117	0.098212623	0.107660618	0.108584703	0	0	0	0.039201201	0	0	0.752803899	0.081204817	0	0.014361191	1.182613636	0.001181256	0	0.003649375	0.752077891	0.004811426	0.011154989	0.329029759	0.75705766	0.002360292	0.194248328	0.091664303	0	0.251297102	0.272581762	0.03926367	0.029285756	0.095807566
1.1.1.272	0	0	0.00027517	0	0	0.496928117	0	0.003324998	0.001889684	0	0.122898443	0.001233481	0	0	0	0.393970088	0.673281942	0.235210817	0.236814822	0.235942215	0.245018321	0	1.00364199	0	0.007074376	0.005002606	0	0.016456448	0.00327672	0.005138419	0	0.005756606	0.192258313	0.201273626	0.196023054	0.003003426	0.00311254	0.00223124	0.166159388	0.007421748	0	0	0.101708381	0.003655398	0.120063762	0.000744933	0.12348949	0.132910536	0.004766184
1.1.1.274	0.601878565	1.038180371	0.0924121	1.629028725	0.00663002	0.482721302	0	0	0.023930688	0	0.645735733	0.152234438	0.186929706	0.356897224	0.969779162	0	0.047651589	0.132455944	0.149418655	0.137759674	0.149581673	0.025912071	0	0	0.507903729	0.491242842	0.515628783	1.914401919	1.487524005	0	1.854197522	2.315043563	0	0	0.009807082	1.897554014	0	0	0.438341576	1.276805584	0.028380116	0.18481199	0.208036604	0.01143123	0.701634362	1.712477295	0.061178575	0.073387361	0.60640318
1.1.1.275	0	0	0	0	0	0	0	0	0	0	0	0	0	0	0	0	0	0	0	0	0	0	0	0	0	0	0	0	0	0	0	0	0	0	0	0	0	0	0	0	0	0	0	0	0	0	0	0	0
1.1.1.276	0.001576429	0	1.15002E-05	0	0	0	0	0.003767441	0	0.001877989	0.028257358	0	0.003523531	0.000617677	2.002923022	0.011183212	0.054019302	0	0	0.001667084	0	0	0.004104235	0.006374743	0	0	0	0.033875401	0.001928065	0.009999253	0.004402453	0	0	0.002967084	0	0.0305848	0	0	0	0	0	0.00837867	0	0.001522713	0.033086239	0.866880881	0.054160417	0.059374661	0.015751952
1.1.1.28	1.195113017	0.842150419	1.055468937	0.10652904	0.027228392	0.973350838	0.001810422	0.025448539	0.018476563	0.020612607	0.693212396	0.920490753	0.943610772	0.016292912	0.02465402	0.804083588	0	0.812700004	0.829021722	0.842971684	0.85346331	0.517866314	2.009786253	0.493282864	0.202845108	0	0.489852265	1.745353229	0.735225622	0.035370313	2.151101318	1.915990968	0.509269727	0.480740078	0.523087769	1.705071713	0	0.006982929	2.11098015	1.53440685	1.014999049	1.745539255	0.809131611	0	0.748773851	1.858279115	0.277820132	0.258966917	1.648053607
1.1.1.282	0.202890118	0.008972783	0.00890924	0	0	0	0.006411757	0.009280356	0	0.008910104	0.008302963	0.006152754	0	0.000583349	0	0.000463076	0.004771472	0.00762535	0.003933326	0.00553766	0	0	0.001979559	0.004203913	0	0	0.242107944	0.457372376	0	0	0	0.910401181	0.004509429	0	0.002032721	0.459546362	0.004634877	0	0.157200482	0.503621223	0.00509958	0.092285648	0	0.004110528	0.026337073	0	0.006284706	0	0.030504378
1.1.1.284	2.774047778	2.477017601	1.771547494	1.042788533	0	0.026476285	0.047457063	0	1.99464839	0.001824748	2.551970356	0.016199616	0.046660496	0	0.031555655	0	0.02987132	0.204774455	0.216912542	0.223596233	0.208491901	0	0	0	0.214011811	0.048641818	2.005126816	1.60947116	0.912588148	0	2.324045991	1.901895018	0.048320261	0	0.03586751	1.602306363	0	0	0.33354832	0.948616951	0.006927142	1.579949686	0	0.048595242	2.490218408	2.606040856	0.77767723	0.81561224	0.316168935
1.1.1.288	0	0	0	0	0	0	0	0	0	0	0	0	0	0	0	0	0	0	0	0	0	0	0	0	0	0	0	0	0	0	0	0	0	0	0	0	0	0	0	0	0	0	0	0	0	0	0	0	0
1.1.1.29	0	0.309367022	0.984838151	0.004209192	0	0.486562039	0.011698514	0	0	1.984723596	0.190239035	1.001946147	1.015032911	0.010665547	0.978348353	0.990475285	0.104545299	0.501019429	0.537342353	0.517820775	0.503634979	0	0.008961062	0.510966118	0.085414057	0.012781872	0.770118963	0.090650562	0.091406689	1.980683226	0.015673986	0.066180784	0.219288646	0.179234657	0.202094432	0.070241997	0.985831755	0.009105484	0.316797307	0.007387103	0	0.850879314	0.51350988	0	0.169513058	0	0.242346095	0.256513171	0.16646044
1.1.1.290	0.202150987	0.984349862	0.004577901	0.001481642	0	0.997209653	0	0.011014258	0.012042108	0	0.03430265	1.017444968	0.994103265	0.000181681	0.005521337	0	0.015634154	0.025231032	0.001543106	0.02824539	0.015832461	0	0	0	0.030237894	0	0.243066782	0.874777121	0.011953426	0	1.009560551	0.972427939	0.009812818	0	0	0.870139538	0	0	0.157664853	0.496703321	0.017962968	0.073151911	0.012021365	0.018396078	0.03665087	0.875623015	0.044060771	0.077847149	0.063815096
1.1.1.294	0	0	0	0	0	0	0	0	0	0	0	0	0	0	0	0	0	0	0	0	0	0	0	0	0	0	0	0	0	0	0	0	0	0	0	0	0	0	0	0	0	0	0	0	0	0	0	0	0
1.1.1.3	1.406099611	1.672101223	0	0.82547396	0.99193583	1.014483992	0.191321932	1.021116746	1.996802725	0.993769562	1.015999777	0.009083238	0	1.010295169	1.005483605	2.002807165	0.924609524	1.182217984	1.175410653	1.140790756	1.135997789	0.998199332	0.987504526	1.005312638	0.90512108	1.003179768	0.742599087	0.02869108	0.560507871	1.014907676	0.018540179	0.066490747	1.203156768	1.17763747	1.220680656	0.049096624	0.994506235	0.764650073	0.310779456	0.493790878	0.979236089	0	0.81125415	0	1.045553836	0.140158544	1.290990829	1.306808796	0.715289357
1.1.1.30	0.793215583	0.687434136	0.01465427	0.182041471	0.000161405	0	0	0	0.014000656	0.005959724	1.359155063	0.008949402	0.000306312	0	0	0.207686041	0.009447462	0	0	0	0	0	0	0	0.141181657	0.013417469	0.244552853	0.097979543	0	0.017301199	0.001141187	0.057348853	0	0	0	0.091290074	0.011258335	0.007532922	0	0	0.00055721	0.04661052	0.015339246	0.014187149	1.360916565	1.131989129	0.12147219	0.113162684	0.095636124
1.1.1.306	0	0	0	0.002938643	0	0	0	0.000485478	0	0	0.014126641	0.001373696	0.00181957	0	0	0.001759631	0	0.013193722	0.013914319	0.016922032	0.016235856	0	0	0.001769721	0.519147055	0	0	0.010130676	0.002878117	0	7.65108E-06	0.001756989	0	0.00171163	0	0.010159342	0	0	0	0	0	0.001278081	0.001489985	0	0.020154256	0.002487931	0.06454917	0.065459971	0.011077002
1.1.1.31	2.404871427	1.740761675	1.034688679	0.546171227	0.036448079	0	0.141800376	0	0	1.025777692	2.785948796	0	0.004066445	0	1.998769108	0.63819091	0.019750755	0.375783304	0.322981154	0.309954815	0.313170841	1.01407533	0	0	0.617087388	0.477183762	0.245486439	0.275059648	1.008459511	1.011877101	0.312378711	0.174561075	0.105896041	0.096798138	0.085624477	0.283243246	0.023108338	0.0181802	0.002153157	0.484839208	0.97138052	0.348513857	0.285004834	0	2.790077034	0.856561101	0.567249187	0.607793684	0.476428189
1.1.1.312	0.00165625	0.00168723	0.000354494	0	0	0	0.001706452	0.001770057	0	0	0.074651179	0	0	0.001009975	0.001222771	0	0.001007617	0.000264635	3.81413E-05	0.000185837	0.000121454	0	0	0	0.001344157	0	0	0	0.000687516	0.000165325	0	0.001246144	0	0	0.001908764	0	0.000331094	0	0	0.00124478	0.001201369	0.001723067	0.001901504	0.000111299	0.074519614	0	0.001476831	0.000270576	0
1.1.1.34	0	0.003679216	0	0	0	0	0	0.001600628	0.006617848	0	0.03639866	0	0	0.005652133	0.000776395	0.005655852	0.006387869	0.004406597	0.005429788	0.007466177	0.003281925	0	0	0	0.059570041	0.000151786	0	0.019677535	0.233438074	0	0	0	0.008648011	0	0.00541552	0.011624207	0.003661124	0.009138326	0.07494831	0	0.992860487	0.005734465	0	0.002777519	0.048025317	0.009576024	0	0	0.508894305
1.1.1.35	7.004803251	7.824277892	2.700764913	0.288057356	0.050156336	0	0.158418269	0.061590046	0	0	6.440022849	0	0.036036437	0.092601582	0	0.072789934	0.039780426	0.256811313	0.125981389	0.288101769	0.083901288	0.075104031	1.113519697	0.096703995	1.276361685	0	2.129844523	5.948159783	0	0	7.125817001	6.841409684	0.043698473	0.019028894	0.115777103	5.821847807	0	0.111277838	1.062882416	3.574672081	0.005070144	0.757146549	0.220531927	0.107659049	6.199412425	6.513787138	0.497067023	0.429749117	0.81867076
1.1.1.36	0.988877901	0	0	0.002516743	0	0	0	0	0.005836676	0	1.697726548	0	0.002364487	0.006646577	0	0	0	0.069225235	0.048088318	0.038300469	0.039579504	0	0.011207078	0	0.011305868	0.013132612	0.246203414	0	0.01977061	0	0	0.028741305	0	0	0	0	0.007791989	0	0	0	0.018144754	0	0	0	1.692489936	0	0.030547678	0.05033842	0.043772013
1.1.1.37	2.608823953	1.319405692	1.166328991	1.110127067	1.960628583	1.539769002	0.141885627	0.025929974	0	1.995457258	2.411098213	2.537387511	2.57245696	0.197718199	0.01474194	0.210681355	1.306728221	0.251994928	0.266004823	0.269164015	0.264535757	0	1.037271229	0.023123078	1.28635222	0.030622456	1.230911286	1.645576486	0.026673517	0.027416301	1.110667215	1.935584246	0.134754802	0.082855871	0.085688045	1.613781042	0	0.039421706	0.166429209	0.496713479	0.03829229	1.24122474	0.224757765	0.035216566	2.423134374	2.165563372	0.18523282	0.227919267	0.384458312
1.1.1.38	0.179756232	0.9351952	0.001512949	1.164138685	0	0	1.010155685	1.009672646	0.978710263	1.000048501	0.124855439	0	0.010018931	0.114596481	1.012097425	1.016352883	0.707868734	1.244442908	1.24669526	1.22929347	1.235618532	0.016891464	0.023666774	1.004930064	0.253262643	1.985219571	0.272053645	0.938315259	1.619502972	0.025152874	1.002803091	1.051643725	0.908351117	0.883641918	0.885379813	0.919523874	0.982605667	1.019979732	0.645885142	0.771220954	1.9890879	0.089465116	0.505497455	0.980353118	0.131262075	1.264077717	0.945729982	0.97448997	0.700041581
1.1.1.39	0	0.002588824	0	0.002633745	0	0	0	0.001021509	0.004934793	0.003876584	0	0	0	0.002864054	0	0.00488676	0	0	0.001537087	0.004171379	0	0.004636673	0	0	0.003309825	0.503308483	0	0.003901983	0.595173785	0	0.000792361	0	0	0.001316774	0	0.004967724	0.001270966	0	0	0	0	0.004616791	0	0.002744525	0.002562012	0	0.03358918	0.029675523	0.108478549
1.1.1.4	0.014749588	3.049848506	0	0	0	0	0.023882181	0	0.03384055	0.010170727	0.450981135	0	0	0.619112331	0.022834868	0	0	0.095363364	0.124988072	0.115216096	0.1162469	0.00166364	0.028180403	0.029532508	0.382011171	0.002988015	0.034596231	0.249824107	0.016134765	0.008573428	0.300506439	0.046751416	0	0	0	0.26328923	0.005675053	0	0	0	0	0	0.204199753	0	0.430934268	1.684351817	0.049923022	0.086869233	0.724341089
1.1.1.40	1.619239378	0.986403724	0.902964705	0.027990491	1.02628938	0.486670165	0	0.012963231	0	0	1.701495275	0.96875136	1.032526606	0.025652941	2.012679663	0.031135764	0.957135318	0.098503654	0.06348074	0.110562556	0.11517314	0.01668779	0	0.017767858	0.118239558	0	0.495771555	0.833520732	0	0.016463451	0.121815959	1.000203946	0.0165997	0	0	0.873160528	0.012777795	0.017174687	0.197408428	0.480106317	0.020383475	1.017888016	0.032562365	0.007059973	1.771973177	1.269760339	0.126575575	0.156842021	0.191475211
1.1.1.41	0	0	0	0.01199734	0.012429239	0	0.82732937	1.011754472	0.001244109	1.004005005	0.121757251	0.004295614	0	0.004136034	0	0	0.006975298	0.473367128	0.467654934	0.474361386	0.461208837	0.989560275	0.9886533	0	0.007807457	0	0.490763625	0.009226724	0.005922291	1.010688521	0.00505367	0.035540157	0.200197702	0.206499439	0.210032545	0.000582752	0.00546557	0.000534828	0.075465606	0.002873842	0	0	0.612200411	0	0.110797585	0	0.004108707	0.003081244	0.079691589
1.1.1.42	1.615481017	2.026714695	0.013710895	0.717189109	0.986531413	0	0.178303258	0.019708916	0.976202488	0	1.336707667	0.995558693	1.010251384	0.947020972	0.982041436	1.024687589	0.864228197	0.438525207	0.420247376	0.400472395	0.442062938	0.02109802	0.014503713	0.523396771	0.919288507	0.00905879	1.238064161	0.93925849	0.111487541	0	1.12921653	1.098517202	0.777051387	0.804387441	0.823964387	0.96113053	0.985791502	0.010706239	0.144199584	0.753850138	0.016426894	0.129561611	0.007274712	0	1.340229157	1.023257991	0.716064463	0.722730586	0.23138052
1.1.1.43	0	0.00103302	0.002403602	0.000706443	0	0	0.001267098	0.001886421	0.001394232	0	0.050667921	0.001143433	0.001064498	0.000759626	0	0.002246115	0	0.000520806	0.000252701	0	0.000967271	0.001789411	0.002453833	0	0	0.001754546	0	0.005179653	0	0.001640347	0	0.000375072	0	0	0.001514592	0.002001954	0.000605147	0.001942463	0	0	0	0.001092341	0.000871794	0.002553149	0.04892995	0	0.002626792	0.001618457	0.01287393
1.1.1.44	0.179359183	0	0.966487211	0.799768334	0	0.017174107	0.154487692	0	0.022603588	0	0.635032545	0.903710669	0.94328951	1.326828807	0.004142385	0.192512228	0.002800648	0.225423821	0.248309629	0.262670223	0.227574899	0	0	0	0.975906137	1.479890814	0.223740324	1.014538707	1.816767549	0	1.0020045	1.027755288	0	0.010616955	0	1.022094028	0	0.019377524	0.163946283	1.020673325	0.985128556	1.013287693	0.587209445	0	0.619420968	0.98217398	0.517377273	0.517289381	1.243887126
1.1.1.46	0.000214151	0.001288282	0.000126969	0	0.00144377	0	0.001311336	0	0	0.000139371	0.136640493	0	0	0.002499523	0.000302514	0.002044109	0.002422291	0	0.00066747	0	0.000581637	0.002907986	0.002362668	0	0	0.002817642	0	0	0.001078417	0.000437055	0.002448155	0.001632881	0.002623426	0	0	1.48241E-05	0.000719115	0	0.000923683	0	0.000345006	0	0	0.002953518	0.134109573	0.001552068	0.000526044	0	0.001268251
1.1.1.47	1.602450762	0.000693884	0	0.008096797	0	0.00575627	0	0	0	0.996156231	0.840515168	0	0.011006213	0	0.013711337	0.207540504	0	0.007039463	0.030264032	0.009614461	0.028713213	0	0.01369035	0	0.044069081	0.499398753	0.512060573	0.085848022	0.843734413	0.002399731	0.84750522	0.017210642	0.011664587	0	0	0.082161576	0.011787896	0	0.014978905	0	0.014727509	0.002568164	0	0.007066431	0.82525489	0.130467649	0.156191538	0.166973828	0.298360483
1.1.1.48	0	0.00351026	0.001236097	0	0.00115055	0	9.12231E-05	0.006302765	0.002187399	0.004659018	0.208193519	0	0	0.000627314	0	0.005664814	0.002553375	0.002070781	0	0.003206655	0	0.006347842	0	0.004975972	0.000536548	0	0	0.006555502	0	0.005806906	0	0.010342653	0.004354808	0	0	0.002659887	0	0	0	0.003219264	0	0	0	0.005597741	0.203134408	0	0.091970018	0.096693635	0.044438365
1.1.1.49	1.025222506	0.008887876	1.031106662	0.82654934	0.006294594	0.0203078	0.013694883	0.011497507	0	0.024642828	1.143461726	0.935217158	0.901868751	0.986153871	0.001654433	0.015035438	0.04335997	0.097039136	0.107482243	0.128679796	0.107399476	0	0	0	1.062728623	0.506817535	0.506106163	0.937244288	1.012406397	0	0.977820973	0.960771171	0	0	0.013782887	0.958403915	0.022461358	0.011196125	0.175708277	0.990467086	0.996096581	1.021294943	0.426572546	0	1.154374605	0.987184767	0.432897295	0.416952633	1.02249031
1.1.1.50	0.004412104	0.005142758	0.00056595	0	0	0	0	0.003897398	0	0.004420628	0.099246633	0.002672691	0.004823819	0.003197693	0.000430845	0	0	0.002857036	0.004670242	0.003210646	0	0	0	0.002270687	0.004741176	0	0	0	0.00039474	0.000598355	0.002949211	0.001099196	0	0.00289358	0	0	0	0	0	0	0.000185153	0	0	0	0.101203545	0.004612854	0.057438061	0.060555234	0.011139351
1.1.1.51	0.000420122	0	0	0.000697439	0	0.000245754	0	0	0.000530722	0	0.076309674	0	0.000161221	0	0.000241499	0.000276671	0.000426999	0.000225455	0	0	0.000335768	0	0	0.000567539	0	0.000577611	2.50732E-05	0	6.18825E-06	0.00061041	0	0.000205573	0.00061549	0	0.000360441	0	0	0	0.000446846	5.91249E-05	0.000170278	0	0	5.99016E-06	0.076911165	0	0.000545122	0	0
1.1.1.53	0.203446839	0.000937873	0	0.006192256	0.007254757	0.005814378	0	0.997467152	0.007471079	0	0.119972279	0	0.002906206	0	0	0	0	0.01891067	0.009377838	0.018337429	0.013653365	0	0.006686726	0.006272984	0.100527297	0.000795485	0	0.016069812	0	0	0	0.006411303	0	0.006697513	0.005273428	0.013038474	0.002074078	0.007931179	0	0.00768183	0.006357599	0	0.008124776	0.002138248	0.115050798	0	0.031050445	0.029623413	0.112802974
1.1.1.56	0	0	0.001799901	0	0	0.005393311	0	0	0.002307233	0	0.031318374	0	0	0	0	0.00320686	0.002799818	0	0	0	0.00432468	0	0	0.000710041	0.003992245	0	0.005446592	0.044993072	0.001120528	0.001067738	0	0.068136711	0	0	0	0.046111045	0.00070229	0.006624303	0.002165045	0	0	0.002526562	0	0	0.0385886	0.576564784	9.69438E-05	0	0.040722289
1.1.1.57	0.203819367	0	0.036128613	0.27437834	0.002330875	0	0.351089906	0.009293068	0.015844913	0.000859558	0.435173796	0.072117043	0.089240337	0.054351374	0	0.396901562	0.001332939	0.180237055	0.206512301	0.185247611	0.209099402	0.020406979	0	0	0.220917782	7.87834E-05	0.2544393	1.045023609	0.398335677	1.002901638	0.272829887	0.968856158	0.201068437	0.188543462	0.180489295	1.035076784	1.009038752	0.00324981	0.159832326	0.499115619	0.004558688	0.075603372	0.014914836	0.0023083	0.430022973	1.700846222	0.221985304	0.200847808	0.212711104
1.1.1.58	0.213842595	0	0.055811543	0.011324081	0.01211748	0.494960652	0.012385905	0.012951981	0.006373802	0.005163534	0.118290914	0.844439921	0.843880766	0	0.0015006	0.405040985	0	0.237496194	0.243141961	0.230714388	0.25340845	0.489546648	0	0.003166986	0.020952722	0	0.265390302	0.672045008	0.423974687	0.987459156	0.127408875	0.935590163	0.102060473	0.09692178	0.086533425	0.650745107	1.01108644	0	0.173925258	0.49983943	0.000560301	0.081507684	0.012942546	0.00549535	0.119820572	1.276677454	0.231907972	0.231381422	0.027705155
1.1.1.6	0.173634697	0.031923479	0	0	0	0.007526376	0.189570384	0.026775673	1.989356442	1.009051207	0.099133795	0.004259739	0	0.324099187	0.019666355	0.810113182	0.024138583	1.168891941	1.181947989	1.201515385	1.203623378	2.003290576	0	0.504975686	0.215266248	1.520451275	0.279362651	0.950947397	1.91761455	1.988070618	0.56426258	1.095390414	0.722440861	0.695089339	0.682956189	0.933721189	0	0.514366338	0.402636654	0.759842468	1.023390057	0.117776361	0.379894455	0.008694806	0.14142205	2.126805154	0.558661235	0.56205111	0.37697918
1.1.1.60	0.783368438	0.539559273	0.156560249	0.092217742	0	0	0.012920077	0	0.984103814	0	1.771731629	0	0	0	0.00791433	1.009830197	0.063982702	0.418957558	0.412269422	0.388677065	0.427071262	0	0	0	0.030778627	0	0.526707674	1.246908935	0.094999955	0.972656867	0.124120526	1.959808795	0.304120279	0.292970868	0.292448637	1.206134845	0	0.021576437	0.441945076	1.00986515	0	0.177771346	0.411518453	0.025044316	1.750682832	0.99713904	0.544554996	0.536895558	0.148004742
1.1.1.61	0	0.006904565	0	0.009228679	0.002020992	0	0	1.001502547	0.998454577	0	0.653979126	0.001600485	0	0.156042145	0.008496756	0.009957143	0.005342819	0.23305134	0.238487415	0.24447352	0.238680222	0.008317924	0	0.009140773	0.000207318	0	0.00438199	0	0.006095217	0.007773597	0.006391985	0.004511937	0.105426928	0.098583968	0.108160587	0.002173952	0	0	0.171721918	0.000578105	0	0.005268778	0.00752118	0.007351188	0.6665087	0.009054771	0.071563401	0.053251435	0.019541323
1.1.1.62	0	0	0.001641416	0	0	0	0.001780469	0.001405775	0.000165212	0	0.278137827	0.00100682	0	0.001054003	0.002909105	0.001767275	0.001487988	0	0	0.000285328	0	5.84643E-06	0.001478625	0.000115469	0	3.48613E-05	0	0.002885327	0	0	0.001666078	0.001084626	0.0021037	0.001032109	0	0	0.000167586	0	0.001482548	0	0.000292772	0.001393431	0.002719469	0	0.278005275	0	0.002805911	0	0.002499374
1.1.1.65	0.198029462	0.001343347	0	0	0.002096155	0	0.000878526	0.001215244	0.001341125	0	0.068339602	0.001510879	0.001083127	0.000889057	5.4495E-06	0	0	0.001424195	0.001930177	0.000278298	0.001241723	0.00056162	0.001889404	0.000156283	0.000598207	0	4.74956E-05	0.000311144	0	0	0.000229084	0	0	0	0.000958806	0.000567787	0	0	0.001410918	0	0	0	0	0.00151192	0.065751232	0.001778914	0.030526964	0.032086014	0
1.1.1.67	0	0	0	0.544714288	0	0	0	0	0	0.002313904	0.021043497	0.074902755	0.073276535	0.004265849	0	0.003632669	0	0.014572199	0.017989076	0.014942574	0.011610944	0	0	0.00020344	0.065053326	0	0.004947183	0.002687844	0.004583095	0	0.002777195	0.001130879	0	0	0	0.002841578	0	0	0.004802457	0.001398916	0	0.005014522	0.002855353	0.001254645	0.02042553	0	0.093624275	0.097444905	0.013146036
1.1.1.69	1.18262653	0.018017418	0.03834034	0.005605532	0	1.011001429	0	0.001490883	0	0	0.645008844	0.992725204	0.987847099	0	1.004512308	0.197718696	0.003457939	0.46117524	0.481368851	0.476431041	0.482470534	0.491088172	0.005980073	0.014779255	0.173907555	0.492137065	0.239062285	0.520327376	1.085112248	0.006080305	0.443725686	0.53698404	0.105379008	0.110594569	0.107649092	0.516717561	1.50132192	0.00784481	0.347492867	0.51174134	0.981382099	0.05986193	0.313871938	0	0.619262873	0.413375829	0.281189497	0.299233505	0.040544752
1.1.1.77	0.200357744	0	0.957200335	0.164454712	0	0	0.004319512	0.006583304	1.005934885	0.004083025	0.016919739	1.007868266	1.009297948	0.645898736	0	0.404306268	0.009753907	0.317960413	0.320266209	0.322800668	0.316786354	1.006511452	1.010562632	0.999465146	0	0.016582705	0.249896233	0.604266139	0.418520946	0	0.126638926	0.924304072	0.884303765	0.917625071	0.908290456	0.601803133	1.01180272	0	0.348398464	0.514672554	0.015394226	0.076701685	0.297944771	0.00048946	0.016909629	0.866520371	0.421392089	0.432161944	0.052784805
1.1.1.79	1.966401188	0.007833914	0.013675408	0.013956763	0.013568586	0.00609116	0	0.001628503	0.037009771	0.027681831	1.700674021	0	0.010117395	0.027572623	0	0	0.00797866	0.000662643	0	0	0.006572317	0.009774138	0	0.00179422	0.012986368	0	0.538295086	1.162829783	0	0.018679267	1.973953742	1.507698079	0	0	0.017175882	1.22170599	0.002090839	0	0.358807429	1.021569604	0	0.158771437	0	0.033791756	1.699473366	2.829986531	0.270034901	0.214327461	0.035624265
1.1.1.81	0.59814302	0.016092397	0.012263855	0.000978692	0.004921194	0.007151728	0.159472943	0	0	0.012505521	0.442213251	0	0	0	0.989672138	0.212243682	0.045299351	0.06958533	0.065127421	0.065420665	0.070176523	0.013779993	0.000329447	0	0.025122539	0	0.012955217	0.207645053	0.001295839	0.016108231	0.28637797	0.004067416	0.187190645	0.201522391	0.215741228	0.19325449	1.005265955	0.015094445	0	0.01314024	0	0	0.00933982	0	0.424726788	1.145009915	0.202129273	0.193334173	0.064144078
1.1.1.82	0	6.55583E-05	0	0	0	0	0	0.000274673	0	0	0.017021862	0.000213142	0	7.48737E-05	0	0.000162592	0	0.016095801	0.016269829	0.016331381	0.015886474	3.37428E-05	0.000126891	7.63348E-05	0.034679545	0.000256353	0.00013272	0.00014772	0	6.19527E-05	0	0.000129148	0	9.49462E-05	0	0	0.000107165	0	0	0.000109887	0	0	2.76523E-06	0	0.017136953	0	0	0	0
1.1.1.85	1.016609071	1.002692744	0.892310505	0.894262726	0.999031454	0.493025952	0.013539122	0.994816508	0.997428541	1.014102723	1.128161596	0.994008288	0.986750288	0.887801258	1.007215961	1.009480482	0.882035072	0.583564746	0.575436612	0.570521056	0.57105887	0	0.993652658	1.013531328	1.004579774	0.014973108	1.002306903	0.932262217	0.099131882	1.012592768	0.987634672	0.980319899	0.887840109	0.89137845	0.907148058	0.916189453	1.010418161	0	0.322478203	0.502060598	0.007972536	0.81478751	0.512861371	0	1.127504646	1.005584821	1.032157339	1.02748609	0.20723469
1.1.1.86	1.00996438	1.004244377	0.939658594	0.990071707	1.015746286	0.012033025	0.182198817	1.015542088	0.998998933	0	1.223108762	1.008809056	1.000498927	1.626571066	0.988270214	1.003943434	0.983825478	0.64513656	0.6758134	0.646312767	0.654659508	0.004878692	0.98262509	1.008328089	1.01836522	0	0.98948958	0.963917622	0.072186647	0.989577647	1.007507077	1.030099851	0.898924727	0.884932894	0.918550288	0.979882609	1.003683932	0	0.339633141	0.48764026	0	0.936078166	0.59579625	0.000725955	1.194436878	1.015572899	0.92659424	0.944305657	0.208438331
1.1.1.87	0	0	0	0	0	0	0	0	0	0	0	0	0	0	0	0	0	0	0	0	0	0	0	0	0	0	0	0	0	0	0	0	0	0	0	0	0	0	0	0	0	0	0	0	0	0	0	0	0
1.1.1.88	0.208323357	0	0.002168165	0	0	0	0	0.003414863	0	0.000196286	0.127804817	0.007386842	0.008993262	0.05589624	0	0	0	0	0	0	0.009867711	0.009940589	0.008469852	0	0.008128393	0	0	0.017389342	0.376713397	0.007039898	0.008878687	0.004794611	0.004953594	0	0	0.020927535	0	0	0.091424207	0.507681489	0	0	0.092637202	0.007232819	0.109905913	0.002791761	0.150177339	0.148252078	0.784154962
1.1.1.9	0.002703079	0.003953075	0	0.005218313	0	0	0.003848615	0.003974028	0.004877883	0	0.376612744	0	0	0.210016706	0.000492688	0	0	0.000804306	0	0.003478169	0	0.003248255	0.001334246	0.00411701	0	0	0.000638797	0.021476165	0	0.00230409	0.138782378	0	0.00026596	0	0.005460755	0.017565328	0	0.00580068	0	0	0.002491476	0.004902671	0	0	0.373726196	0.005006813	0.035775889	0.03693811	0.018907573
1.1.1.90	0	0.134627857	0	0	0	0.007116483	0	0.006651555	0.001525755	0.000206141	0.066365032	0.005707055	0	0	0.006957936	0.005041714	0.006933936	0.111624169	0.116030978	0.111932347	0.111897266	0	0.003393953	0	0.066183496	0.001262686	0.000856758	0.029909499	0	0	0.003613056	0.004260365	0	0	0	0.028309523	0	0	0.002074847	0.000534523	0.00150899	0.002962124	0.000651628	0	0.054727913	0.862122244	0.024715938	0.033165681	0.387108781
1.1.1.91	0	0	0.002650208	0	0.00260506	0	0	0.009801205	0.003955035	0.002246907	0.765560079	0.010809065	0	0	0.007735107	0.004233281	0.008267299	0.074775994	0.068138105	0.06882117	0.061968177	0.009749574	0	0	0.135992801	0.000382384	0	0.009922118	0	0.002986932	0.145728564	0	0	0.010030936	0.002397976	0.011912022	0	0	0.007758625	0	0	0.002786202	0.004272882	0	0.773595476	0	0.059726535	0.052703327	0.020256563
1.1.1.93	3.63487554	1.558629934	0	0.009805287	0.040215762	0	0.04033576	0	0	0.024175668	2.939635894	0.004987682	0	0	0	0	0	0.110173807	0.160060242	0.177566384	0.15954109	0	0	0	0.088096721	0.006230484	0.755573796	1.160861188	0	0	0.457073121	1.653499799	0.029314219	0.027758648	0.019232273	1.159721142	0	0	0.201982301	1.546398705	0	0.312214723	0.002121978	0.014794322	2.944877395	3.844371751	0.375337207	0.409847865	0.001514495
1.1.1.94	0.987007196	0.987638621	0.938159624	1.087522907	0.994984978	0.49716213	1.33727062	2.989544876	3.016830358	0.9924637	0.968248547	0.985310795	0.994051612	0.948034396	1.011790111	0.796402828	0.9985225	1.01194351	1.003425569	1.011931102	1.030962644	1.002217428	0.993707063	1.006463652	1.025001728	0.985332752	1.008305602	0.955210615	1.370001038	1.010530372	1.013175018	1.007224817	1.112574845	1.104660112	1.094619807	0.948401536	1.01755441	1.007184775	0.988774177	0.991379649	0.990342469	0.896261429	0.788653941	1.009923672	0.968548882	1.002049155	1.164488749	1.168489804	1.042594312
1.1.1.95	2.213995672	1.27592569	0.978034438	1.098968326	1.0107315	0.974788764	0.458228396	3.013838907	5.486864522	2.961522107	2.351602639	0.98834881	1.003525009	0.869715051	2.960192329	2.036033632	1.041356868	1.754960202	1.7422698	1.770860841	1.782420317	1.001797707	1.011915952	1.036469274	0.973877787	1.03349312	1.979401339	1.39225722	1.495560617	1.036773975	1.251805416	1.321381139	1.356987085	1.378426393	1.420901494	1.36649272	1.011557873	0.490496319	1.09395709	0.528917555	0	0.956238634	1.724684909	0	2.382238226	3.442756296	1.500987553	1.544489064	0.737142226
1.1.2.-	0.002825674	0	0	0	0.003008265	0	0.00118677	0	0.003264097	0	0.308305124	0.003367181	0	0	0	0.002235281	0	0	0	0	0	0	0.000322148	0.002371695	0	0	0.002953655	0	0.000871581	0	0	5.78792E-05	0.000195051	0.000504702	0.003202663	0	0	0.00269909	0.002292365	0	0	0.001814965	0.001142663	0	0.303097267	0	0.029503445	0.030567268	0.010119343
1.1.2.3	1.825703454	0.938470301	0.825674202	0.715678847	0.021401683	0	0.176546639	0.024302045	0.018093265	0	1.537100967	0	0.018736444	0.015852441	0	0	0.042450323	0.021678564	0.042490757	0.017916514	0	0.010611274	0	0.002429896	0.479847926	0.020571285	0.512880095	0.839746637	0	0.024389146	0.26277044	0.993248192	0	0.022974834	0.017442295	0.825534314	0	0.001634971	0.162163414	0.484487941	0	0.931844542	0.013616548	0.026130143	1.502678998	1.439778475	0.12182143	0.147430999	0.13180808
1.1.2.4	0.807514811	0	0.012589442	0.358233999	0.007230829	0	0.009810527	0	0	0.013028051	1.564254992	0.311441314	0.310591602	0	1.008758183	0.192717603	0.053488994	0.063131038	0.037224314	0.064618423	0.053100566	0.494342397	0.015186383	0.003831884	0	0	0.012856273	0.006830465	0	0	0	0.036310939	0.007941084	0	0.000400076	0.008278076	0	0	0.015555492	0.01720489	0.004559058	0.015796703	0	0.011056208	1.568173327	0.140065657	0.066246345	0.076642133	0.095570988
1.1.2.6	0	0	0.000806717	0	0.004573122	0.003347185	0	0.003582968	0.000656776	0	0.009499086	0	0.001218855	0.003717723	0.003703213	0	0	0	0	0	0	0.002054258	0	0.003985746	0	0	0	0	0	0.000237614	0	0.000458478	0.001846541	0	0.00371114	0.004642908	0	0.004612575	0.003313884	0.00228943	0.002265877	0.003878382	0	0	0.009789995	0.001359156	0	0	0
1.1.2.7	0	0	7.34388E-05	6.67405E-06	0	0	4.62503E-06	0	0	4.99713E-06	0.017103611	0.000130325	7.62247E-05	0	0	0.000131461	0.000139573	0	0	0	0.000125345	0	0	8.35801E-05	1.98392E-05	0	0	0	0	0.000147087	0.000135525	0	0.00011712	0.000147402	0.000147767	5.91491E-05	0	0	0	5.31641E-07	0.000141886	8.22762E-05	0	0	0.016856752	3.67703E-05	0	0	7.13327E-05
1.1.2.8	0	0	0.852849107	0.011015575	0.011693437	0	0.012372717	0	0.007910033	0.011399106	0.454301684	0	0.009308891	0	0.011587356	0.009337615	0.010451244	0	0	0	0	0.011791684	0	0	0.013009262	0	0.258691714	0	0.009974877	0.006322877	0.011270567	0.002134952	0	0.011983096	0.009722487	0.003593604	0.005968292	0	0	0	0.011197304	0.009849162	0	0.007026412	0.459886866	0.007141249	0.024549508	0.043872633	0.004387508
1.1.3.15	1.835352575	0.057615914	0	0.11922779	0.96486359	0.025311869	0.857038906	0.012218998	3.035377868	0.995606347	1.690204618	0	0.008572866	0	4.015314512	0.03921393	1.623175161	0.753937003	0.816653515	0.816535382	0.777318493	0.014316462	0	0.01612629	0.318848428	0.038710346	0.507854964	0.325499076	0	0	0.030694813	0.772823616	0.21796544	0.226464843	0.211223097	0.287296437	0.01463359	0	0.940175469	0.495565871	0.008056004	0.101279265	0.012310198	0	1.613173623	0	0.563459415	0.608749985	0.313337603
1.1.3.21	0.003970925	0	0.00132441	0.001585856	0.003924861	0.002787535	0.00672529	0	0	0	0.060795693	0.002282126	0.003637894	0.004803286	0	0.001357679	0.003930223	0	0.001498155	0	0.004210364	0.00432928	0.004585453	0	0.003878194	0.494513366	0	0	1.007534025	0	0	0.006649602	0	0	0	0.001969972	0.006094624	0.004564321	0.007533942	0.005166187	0	0	0.103236822	0.004336598	0.073921757	0	0.131541159	0.12230211	0.266254847
1.1.3.41	0.000236812	0	0	0.000552333	0	7.58221E-05	0	0	0	0	2.10171E-06	0	0	0	0	0.000739861	0	0	0.000929842	0	0.000546238	0	0	0.000328992	0	0.000916918	0	0.000463292	0.000479208	0.000893673	0.000336012	0.000430226	0.000775225	0	0	0	0.000777226	0	0.00040542	0.000718482	0	0	0	0	8.31437E-05	0.000779574	0.031676072	0.030717749	0
1.1.3.6	0	0.477742364	0.001514103	0	0	0.000700629	0	0	0.002027586	0	0.197857591	0.002452811	0	0.001174876	0.001108508	0	0	0.004063925	0	0	0.004069521	0.002357457	0.003571253	0.004232865	0.136306024	6.82397E-05	7.05672E-05	0.012264157	0.00204715	0	0	0	0	0.003887885	0.000736113	0.005667653	0	0	0	0.000404613	0	0	0	0.001258421	0.197560771	0.000650231	0.154922527	0.15682534	0.025645076
1.1.3.8	0.002381914	0.001391171	0	0.001825274	0	0.002542099	0	0.000327828	0	0	0.061016298	0.00347377	0.003632889	0	0.001325266	0	0	0.019192035	0.01243978	0.014468325	0.013998812	0.002636642	0	0	0.728038137	0	0	0.009340807	0	0.004031528	0.14700458	0	0.00149809	0	0.001872855	0.009432947	0	0.000387283	0	0.002901775	0	0.002624139	0.004209873	0.002630582	0.062647641	0	0	0	0.001171693
1.1.3.9	0	0.001546631	0	0	0	0.000252902	0.00109813	0.000716267	0	0	0.229708008	0	0.001871126	0.001907577	0.000307028	0.000974684	0.000147135	0	0	0.000757203	0.000658048	0.001376511	0	0.00025872	0.001668537	0.000868485	0.001242171	0.001896383	0	0.001323316	0.001695853	0.001928135	0	0.000172634	0	0	0.001783927	0	0.000221007	0.00207559	0.002126458	0	0.000475897	0	0.229791047	0.001419549	0	0.000393337	0.011923539
1.1.5.2	0.390365707	1.64746846	0	0	0.021553086	0.008851848	0	0	0.000863233	0	0.185465638	0	0	0	0	0	0	0.016569816	0.013793353	0.020457894	0.018219036	0	0	0.015851559	0	0.01010933	0.502970898	0.68079138	0.004950754	0	1.134989907	0.968999149	0.001636643	0.021430377	0.020510744	0.671781608	0	0.001518092	0.17505705	0.507843641	0.001749293	0.079125064	0	0	0.208302852	0.864511273	0.096376796	0.112454575	0.067787861
1.1.5.3	1.601443527	0.857641789	3.008398126	1.952248807	0.011998608	0.548630647	1.883322717	1.035824112	1.503576982	0.00916356	1.114293301	0.516046339	0.46312461	0	3.022803246	0.567294621	0.149332001	1.157400352	1.252319498	1.171455044	1.234671547	1.002913908	0.967318441	0	1.057550774	0	1.44768061	3.154305162	0.501458829	1.009991863	1.124467878	3.822240188	1.447587531	1.413174873	1.387568307	3.24534337	0.470385514	0.029544747	1.514958656	2.020227317	0	3.491887216	0.644026332	0	1.064353378	3.82801538	0.84453355	0.775882739	0.592716692
1.1.5.4	0.425571451	0.709287934	0.882397824	0	0.009823434	0	0.021790832	0.008160117	0	0	0.218505604	0	0	0.018033898	0.017103487	0	0.9484904	0.069578656	0.053094754	0.032750313	0.022885431	0.012936121	0	0	0.889017169	0	0.233944302	0.691764936	0.011112177	0	1.991242655	0.964186826	0	0.024166674	0.019286333	0.711663061	0.013402094	0.023364051	0.17356057	0.474752789	0	0.111631536	0	0.012789855	0.238092921	1.711536376	0.181809599	0.18124622	0.029501745
1.1.5.8	0.205467865	0.925696483	0.004631347	0.005595037	0	0	0.007179321	0.008128542	0.007965797	0.005622717	0.062862469	0	0.010698134	0.010642788	0	0.005928922	0	0	0.002212477	0.009702569	0	0.002540646	0.010358156	0.001265046	0	0	0	0.134240325	0.009499916	0.006565877	0.997247314	0.009928417	0	0.005691934	0	0.127451932	0	0	0	0.010834149	0.003233717	0.008471186	0	0	0.056126768	1.286412935	0.072799797	0.073358573	0.008196921
1.1.99.-	0.187248891	0.013500801	0	0	0	0.007829445	0	0.002744346	0	0	1.123222797	0	0.000675105	0.012402315	0	0	0.036335868	0.013007171	0.006858064	0.001901214	0.003161483	0	0.004692905	0	0	0.00501368	0.005841068	0.022306598	0.009349624	0	0.141670501	0.010982707	0	0.008055375	0	0.040459115	0.005603185	0.005635152	0	0.005704649	0	0	0.001123985	0	1.111376264	0.437294521	0.136380326	0.137208117	0.21261671
1.1.99.1	2.015697456	0.936903959	0	0.013775108	0	0	0.000684674	0.025568504	0.025555673	0	2.302734983	0.030585668	0	0	0.001028978	0	0	0.073850121	0.048421472	0.066736434	0.025345316	0.023989788	0.025019578	0.012584488	0.647081039	0	0.22271495	0.585781551	0.019505962	0	0.982021239	0.873422578	0	0	0.015415864	0.580732421	0	0	0.195642202	0.488620621	0	0.09196278	0.031039037	0	2.352400948	0.987850519	0.310760152	0.275070678	0.156990203
1.1.99.10	0.001963844	0.000975387	0	0.000373646	0.000414213	0	0	0.000819418	0.001367377	2.81207E-05	0.051934363	0.000611396	0.000897257	0	6.14385E-05	0.001927375	0.000585833	0.001013597	0	0.001651227	0	0.000374645	0.000233269	0.000192139	0	0	0.001485588	0	0.000763851	0	0	0	0	0.00176386	0.001977601	0	0.000873086	0.000406226	0	0	0.001203297	0.001730888	0.00162577	0.001362755	0.050083291	0.001783015	0	0	0
1.1.99.2	0	0	0	0	0	0	0	0	0	0	0	0	0	0	0	0	0	0	0	0	0	0	0	0	0	0	0	0	0	0	0	0	0	0	0	0	0	0	0	0	0	0	0	0	0	0	0	0	0
1.1.99.21	0	0	0.005630753	0	0	0	0.005002881	0.002922246	0	0	1.031179813	0.00592798	0	0	0	0	0	0.010814496	0.01126313	0.006659072	0.008097079	0.004805338	0	0	0.009474294	0.001272523	0	0.033846578	0	0.011830387	0.146879592	0	0.002386311	0.006396692	0	0.014502935	0.005858439	0.007959714	0.006468085	0	0	7.64999E-05	0.004525858	0.006052373	1.03029704	0.009558102	0.099468119	0.091726278	0.063619516
1.1.99.24	0	0	0	0	0	0	0	0	0	0	0	0	0	0	0	0	0	0	0	0	0	0	0	0	0	0	0	0	0	0	0	0	0	0	0	0	0	0	0	0	0	0	0	0	0	0	0	0	0
1.1.99.28	0.004059878	0.000806666	0	0	0	0	0	0	0.005159984	0	0.068558565	0.002863497	0.003111836	0	0	0.001273255	0.004717239	0.02039017	0.021639547	0.016637128	0.011645579	0	0.004541838	0	0.035391018	0.003512076	0	0.003151166	0.003939411	0	0.004286193	0.003289826	0	0.00119759	0.001921897	0	0.002602542	0.004129378	0	0	0	0.000597443	0	0.004115322	0.065774691	0.000874345	0.003688793	0.005458589	0
1.1.99.3	0	0.022250781	0	0	0.000611145	0	0	0.024999979	0	0	0.620892183	0	0	0.033627685	1.997697832	0	0.968520326	0	0	0	0	0	0	0.022150095	0.024534676	0.000606857	0.014615175	0.348976914	0.018399693	0.022648821	3.175528961	0.019934388	0.034577543	0.034241542	0.00836654	0.319321079	0	0	0	0	0.01093287	0	0.0030402	0.000981862	0.611844729	1.697511374	0	0	0.00346566
1.10.2.-	0	0	0	0.000344389	0	0	0.000298092	9.25092E-05	0	0	0.007616195	0	0	0.000387006	0.000730681	0	0.000433053	0.000361905	0	0	0	0.000340508	0	0.000589765	0.000699558	9.73274E-05	0	0.004543234	0.000690519	0.00088548	0.000464026	0.012361611	0	0.000705154	0	0.005144207	0.000106812	0	6.40878E-05	0	0	0	0	0.000808377	0.008091691	0.000548879	0	0	0.00033988
1.10.2.2	1.595215345	0	0	0.004649922	0	0.002630905	0	0	0	0	0.911130045	9.78178E-05	0.012613678	0	0	0	1.048399052	0.040232918	0.037606079	0.051813335	0.032719701	0.001765559	0	0	0	0.009419591	0.248497875	0.02803976	0.015328432	0	0.007683755	0.018475826	0.001904997	0.01390586	0.00993361	0.040481117	0.004758469	0	0	0	0	0.007780157	0.014231283	0.00947148	0.926962643	0.137389598	0.068857532	0.062423506	0.106135273
1.10.3.-	3.612290435	6.949136632	1.865505216	2.738058069	1.883951375	0.945437583	1.054756743	0	0	0.086128065	7.376682931	2.004511294	1.872958244	0	1.965400339	0.03474868	1.85460748	0.14912076	0.182091816	0.094823213	0.176934607	0.033190387	0	0.013536942	1.197748867	0.904067279	3.216719354	6.33705155	1.31338303	0	5.628784748	6.624099242	0.122117083	0.079202634	0	6.391993202	0	0	1.350592771	4.79877706	0	2.52114527	0.102310738	0.002208878	7.393280653	8.134335982	0.713647073	0.694693108	2.159841076
1.10.3.12	0.00310968	0.003133006	0	0	0.002660179	0.003789184	0.009131926	0.013022464	0	0.012092983	0.130955475	0	0	0.019089401	0	0	0	0.07680126	0.078608404	0.048956524	0.051258723	0.013163119	0	0.001678464	0	0	0	0.047459384	0.006425144	0	0	0.039512409	0	0.002650669	0.014822774	0.035135744	0	0.015303246	0	0	0	0	0	0	0.131928969	0	0	0.020339597	0.012077046
1.10.3.2	0	0	0	0	0	0	0	0	0	0	0	0	0	0	0	0	0	0	0	0	0	0	0	0	0	0	0	0	0	0	0	0	0	0	0	0	0	0	0	0	0	0	0	0	0	0	0	0	0
1.10.3.3	0	0	0	0	0.00185604	0	0.003415736	0	0	0.002758385	0.229396358	0.000960515	0	0.003049755	0.002685771	0	0	0	0.001879401	0.001298503	0	0	0.001722049	0	0	0	0.001397744	0.016390109	0.001989648	0.002897311	0	0.002852893	0.002201187	0	0	0.01046712	0	0.003535856	0	0.001417823	0.001800752	0	0	0	0.226650999	0.001723452	0.000454141	0	0.023283164
1.10.9.1	5.12186E-06	0	0	0	0	0	1.8056E-05	2.47384E-06	0	3.12606E-06	0.008441194	1.66838E-05	6.63668E-05	2.70658E-05	0	8.68378E-05	6.41875E-05	5.11292E-05	0	5.07365E-05	0	7.97073E-05	0	0	0	0	0	0	0	7.30959E-05	0	0	7.0996E-05	0	0	0	0	0	0	0	0	7.30536E-05	0	4.26478E-05	0.008492831	0	3.68006E-05	1.99387E-05	0
1.10.99.2	0	0	0	0	0	0	0	0	0	0	0	0	0	0	0	0	0	0	0	0	0	0	0	0	0	0	0	0	0	0	0	0	0	0	0	0	0	0	0	0	0	0	0	0	0	0	0	0	0
1.11.1.-	0.00199588	0.003786214	0.003388873	0.183664832	0	0.006934425	0.170131709	0	0.00533694	0	0.208025684	0.001037499	0	0.006365552	0.006307891	0	0	0	0	0	0.000952333	0.006686904	0.002952976	0.003799892	0.004020127	0.002113814	0	0.039091444	0	0	0	0	0.00688322	0	0	0.042172287	0	0.003404166	0.001067809	0.001068603	0.001565789	0	0	0.005276597	0.206459924	0	0.125984504	0.120712762	0.340962007
1.11.1.1	0.006952828	0	0.006249332	0.001106585	0.004141876	0	0	0	0	0.005645807	0.010423227	0	0.005726466	0	0.002815414	0	0	0	0	0.005357758	0.000131709	0.002127857	0	0.00593555	0	0.496413025	0.004536327	0.004809619	0.913429567	0	0	0	0.004787501	0	0.006289339	0.002504902	0.006799635	0.000883463	0	0	0	0.006285685	0.006150718	0	0.020329092	0.005321601	0.005303161	0	0.51158507
1.11.1.10	0	0.758034608	0	0.014361512	0	0.011766054	0.496266473	0	0	0	0.886705807	0.013653563	0.012078105	0.016154324	0.00357602	0.182734268	0.003826409	0.401735223	0.385199475	0.394760416	0.388396642	0.01479224	0	0.004507146	0	0.492576114	0.25792286	0.082406467	1.004180157	0	0.145054235	0.012891333	0.013947285	0.005720291	0.00741749	0.078851408	0.017145748	0	0	0.008111869	0	0	0.003366057	0.984231433	0.887872287	0.852468291	0.333203865	0.362549908	0.041544822
1.11.1.15	2.364286631	2.37167375	1.970680923	1.8885568	0.984221507	2.002641551	2.138943882	1.014245902	1.007054609	1.004732203	3.569616687	3.158512838	3.192715343	1.508379831	2.037371057	0.764697963	3.119956803	1.540681737	1.52709732	1.536364696	1.513297948	0.056525922	2.042027066	0.004955153	2.608618266	2.02173292	1.73142706	3.103274651	1.61018011	0.98213585	3.74650265	2.998076704	0.845109625	0.815525949	0.836519848	3.043729167	0.045710709	3.276921712	1.389041903	1.950513633	0	3.275808326	1.344704236	3.010386615	3.626734416	3.565122138	1.145880124	1.105355467	1.126725332
1.11.1.21	0.807931436	1.423865183	0	0.341240451	0.022475842	0	0.323681995	0.022361347	0	0	1.471864273	0.002122339	0	0	0.02151061	0	0.095500992	0.12463713	0.07384853	0.102459434	0.09993008	0.031140541	0.014937345	0.024527199	0.099485773	0.004238901	1.034338232	1.692399405	0.022134095	0	1.706208604	2.294112792	0	0	0.015866609	1.7219501	0	0.030455829	0.303770651	1.026039516	0.02687759	0.201759462	0.031038024	0.030178267	1.480971874	1.689304695	0.375582174	0.340178805	0.113388872
1.11.1.5	0.389592869	0.013602526	1.019561609	0	0.987837216	0	0.010276356	0.00255221	0.005334643	0	1.221176057	0.626956803	0.629925615	0	1.000387576	0	1.511065939	0.017936431	0.014684815	0.042965671	0.046464671	0	0	0	0.042647025	0.016233885	0.231046559	0.668085495	0.015422527	0.00591162	0	0.965248505	0	0.015628283	0.012878592	0.653710571	0.015597346	0.000332121	0.183436056	0.488896667	0	0.179922162	0	0.01914163	1.205578445	0	0	0.021159117	0.077463621
1.11.1.6	1.774750617	1.612743533	0.913569775	0.177878065	0.982950061	1.01875737	0.331458459	0	0	0.019622392	1.097945436	0.593840195	0.616513083	0	0.995019424	0	0.692016846	0.092288021	0.104043061	0.100520266	0.134964395	0.007253879	0.004951598	0.000897672	1.078661018	0.489105298	1.014160464	0.854751573	0.54499271	0.019771032	1.29760855	0.994162617	0.009464999	0	0	0.842939596	0.024923151	0	0.143748346	0.501031881	0.022193618	0.883416147	0	0	1.120759013	0.986573661	0.317505568	0.32673717	0.251403423
1.11.1.7	0.195230872	0.613575591	0.008086989	4.89604E-06	0	0	0.008577196	0	0.006497027	0	0.807718205	0.008105732	0	0	0.007362988	0.00657009	0.003603106	0.014001789	0.023264879	0.017199606	0.016916459	0	0	0.003230188	0.005929714	0	0	0	0	0.007596492	0.006489345	0.006987387	0.004444816	0	0.005175617	0	0.008867841	0.009227319	0.00787089	0	0	0.005591098	0.004669269	0	0.821130273	0.002353299	0.002994115	0	0.023489844
1.11.1.9	1.817450123	2.185111567	0	0.168403099	0.02527477	0.00866142	0.812493666	0	0	0.004697838	1.077258929	0.686063928	0.690539253	0.016194452	0.002230866	0.011272899	0.121397621	0.793546986	0.805519327	0.767305789	0.744826744	0	0.991264373	0	0.390498469	0	0.985871135	0.888739864	0.498140742	0.001440363	1.172297244	0.95037706	0.089698977	0.073082092	0.106479907	0.907596279	0	0.477864593	1.024190072	0.507550324	1.030165559	0.081303663	0.626602559	0.968772713	1.059378102	1.433057173	0.427465566	0.413236642	0.306755797
1.12.-.-	0.000875909	7.18023E-05	0	0	0.001263762	0	0	0.000183733	0	0.000453553	0.017137374	0.000568077	0.000411359	0.000916546	0	0	0.001367297	0.000853551	0	0	0.000311336	0.001085091	0	0.000359213	0.000167002	0	0.001514957	0.002900253	0	0.000111193	0.001309322	0	0	0.000524404	0	0.002707119	0.001312527	0.000271439	0	0.000705278	0.001605002	0.000662377	0	0	0.016505561	2.77513E-06	0	0	0
1.12.1.2	0.001138137	0	0.001541191	0.000523267	0.000707918	0	0	0	0	0.002001249	0.281142421	0	0.000358656	0	0	0.002222245	0.002374769	0.00023913	0.00031205	0	0	0.001602293	0	0.000647102	0	0	0.002348464	0	0	0.001169538	0.001744113	0.002082135	0.00050432	0.001461875	0.001692416	0.000127411	0.000252663	0	0.000752874	0	0	0.000227415	0.000832423	0	0.281636779	0	0.001788018	0	0.001650779
1.12.2.-	0	0	0	0	0	0	0	0	0	0	0	0	0	0	0	0	0	0	0	0	0	0	0	0	0	0	0	0	0	0	0	0	0	0	0	0	0	0	0	0	0	0	0	0	0	0	0	0	0
1.12.2.1	0.001153751	0.001646648	0	0	0	0.004145148	0.002260518	0.002059015	0	0	0.026887854	0	0.002331717	0	0.004283009	0	0	0.32154304	0.322107937	0.324467167	0.325123632	0	0.003545447	0	0.00056339	0.001742178	0.003855526	0.007016712	0	0.001098454	0.002007474	0.003125651	0	0	0	0.002125931	0.000688115	0.000119049	0.496804998	0.001447888	0	0.001517975	0	0.002249585	0.028860823	0	0.033551547	0.033562411	0.049134294
1.12.5.1	0	0	0	0.014268537	0.999897796	0	0	0	0	0.005696573	0.061212204	0	0.010044638	0	0	0.014388636	2.725476009	0.010335467	0	0.004704744	0.001323191	0	0.016008616	0.014237197	0	0	0	0.004303649	0	0	0	0.010183511	0	0	0	0	0	0.00302515	0.006303322	0	0.010605903	0	0	0	0.06319539	0	0.008723712	0	0.034797047
1.12.7.2	0.026183413	0	0.043349264	0	0.004824363	0.019971877	0.031129263	0.002921131	1.532989614	0.036165235	0.093144986	0.022456559	0	0	8.009383161	0.440378673	0.088329578	1.057774918	1.085285611	1.052424569	1.125549061	0	0.007941975	1.042405986	0	0.01100876	0	0.00229455	0	0	0.026759601	0	0.619149344	0.628026312	0.568127384	0	0	0	0.062077085	0	0	0.014304815	0.841129156	0	0.092331249	0	0.457736379	0.451095107	0.044314657
1.12.98.1	0	4.54116E-05	0.000103053	0	0	0	0.000114822	0	0	0	0.00862032	8.85014E-06	0.000115599	0.000111342	0	3.41626E-05	0	0	0	0	0	0.000111798	0	0	0	0	0	0	5.61066E-05	0	0.000140488	0	0	0.000119552	3.75739E-07	0.000147881	0.00013657	0	0.000167922	0	9.63713E-05	5.08404E-06	0	0	0.008392799	2.37896E-05	0	0	1.0503E-05
1.12.98.2	0	0	0	0	0	0	0	0	0	0	0	0	0	0	0	0	0	0	0	0	0	0	0	0	0	0	0	0	0	0	0	0	0	0	0	0	0	0	0	0	0	0	0	0	0	0	0	0	0
1.12.99.-	0.000959408	0	0.003713505	0.002705146	0	0.001244137	0.005269544	0.00451331	0	0	0	0.003233659	0	0.001055793	0	0	0	0	0.003749653	0	0.002638218	0	0	0	0.004116196	0	0.003747635	0	0.001776743	0	0.004346931	0.000608243	0.002583347	0.001280277	0	0	0.001356292	0	0.005323867	0	0	0.002477153	0	0	0.000611813	0.001284847	0	0.005523097	0.031118583
1.12.99.6	0.776214477	0	1.642367264	0.003457558	2.035572304	0.012195087	0.010458127	0	0	0.042280218	0.276064826	0	0.025455054	0.053554154	7.977467364	0	0.209800766	0.62128643	0.642282478	0.667589252	0.719000465	0.047873056	0.00240966	0	0.232289579	0.028374019	2.031925768	2.345440841	0	0	0	3.793268512	0.027631054	0.034342214	0	2.396578421	0.050685365	0	0.672299413	2.026200648	0.005406811	0.427787186	0	0	0.310026693	0	0.220234871	0.203689321	0.214868393
1.13.-.-	0	0	5.55537E-05	4.00835E-05	0	5.50661E-05	4.15294E-05	5.92317E-05	8.04886E-06	7.23223E-06	0	3.15801E-06	4.29039E-06	5.47932E-06	1.54766E-05	4.40168E-05	2.17406E-05	0	1.13372E-05	0	5.74839E-06	2.4303E-05	2.11154E-05	0	0	0	3.0987E-05	0.004290696	4.05174E-05	1.68689E-05	1.20329E-05	1.76707E-05	4.44009E-06	0	1.72255E-05	0.004309883	0	0	0	0	0	1.75204E-05	5.58067E-05	0	3.95502E-05	2.86056E-06	0	0	0
1.13.11.-	0	0	0.000768509	0	0.001304381	0.000484633	0	0	0	0	0.032562129	0	0	0	0	0.001014876	0	0.001331337	0	0	0	0	0.001299597	0.001720587	0.000559584	0	0.001517832	0.002652347	0	0	0.001719885	0.001132063	0.000597368	7.01348E-05	0	0.005403738	0	0.001400433	0	0.001100778	0	0	0	0	0.033301801	0	0	0	0
1.13.11.1	0.398444924	0.953745073	0.005668752	0.016234739	0.000428559	0	0	0.004450107	0.001539554	0	1.200987544	0.005622332	0.002957439	0	0	0	0.005894791	0.049980176	0.060726164	0.052811035	0.053109615	0.000462863	0	0	0.195452879	0	0.009659615	0.013977197	0	0.00786885	0.003850892	0.027269962	0.011710672	0	0	0.03697771	0.000342508	0	0	0.008053695	0.00269397	0.010309218	0	0.00770245	1.208805106	0.708446655	0.041060082	0.029328822	0.066651514
1.13.11.11	0.591969945	0	0	0.007253845	0	0	0.000845558	0.003030256	0.001389685	0	0.781428721	0.008748951	0	0.005026771	0	0	0	0	0.006924341	0	0	0	0.008871693	0	0.005811721	0.004751251	0.240546669	0.02804848	0.010694063	0.009543201	0	0.008377399	0	0	0.001893558	0.023923369	0.005373899	0	0	0	0	0.000892819	0.006016854	0.010925644	0.786339967	0	0.059946551	0.06498838	0.030429109
1.13.11.15	0.00531074	0	0	0	0	0	0.007874419	0	0.009500668	0	0.516748569	0	0	0	0	0	0	0.004470984	0	0	0	0.006737325	0	0.006096524	0.030098256	0	0.000682019	0.459044626	0.003078855	0.004498001	0	0.339421356	0.005778235	0	0.002135699	0.468170078	0.000156239	0	0	0.258599587	0	0.047277302	0	0	0.526824996	0.862282061	0	0.001031457	0.069528127
1.13.11.16	0.203683117	0.123464283	0.005731748	0	0	0.002927401	0.001436721	0.006368069	0	0.002442995	0.110775906	0.003988562	0.004798151	0.004478077	0	0	0	0.000299232	0.002059672	0.002809057	0.006358627	0.002839905	0.002693945	0.002210742	0.038475278	0	0.251131572	0.314920672	0	0.006329857	0.000236212	0.750065172	0	0.00448373	0	0.32044826	0.004634358	0.005285684	0.080563067	0.501465075	0.004687028	0.088474069	0.003647273	0.00206941	0.116939113	0.853518705	0	0.001449705	0
1.13.11.2	0.401135043	0.003975023	0	0.084844091	0.006129085	0.004248531	0.004683035	0	0	0	0.357532885	0	0	0	0	0.003168027	0	0.000498988	0.001959893	0	0	0	0	0	0.033290523	0.002994745	0	0.024495496	0.016615305	0.000561147	0	0.008726496	0	0.004881311	0	0.028053174	0	0	0	0	0.005631063	0	0.005370206	0.005947335	0.357437514	0.1482849	0.036833474	0.028891188	0.021263669
1.13.11.20	0	0	0	0	0	0	0	0	0	0	0	0	0	0	0	0	0	0	0	0	0	0	0	0	0	0	0	0	0	0	0	0	0	0	0	0	0	0	0	0	0	0	0	0	0	0	0	0	0
1.13.11.24	0	0	5.1049E-05	6.77367E-06	7.20789E-05	0	0	0	3.19693E-05	7.89148E-05	8.55108E-05	7.19618E-05	3.12912E-05	0	0	5.10154E-05	2.55446E-05	0	0	0	8.01195E-05	4.32953E-05	5.01428E-05	0	5.33255E-05	0	2.78957E-05	8.15455E-05	1.63093E-05	0	1.93997E-06	7.53434E-05	2.27778E-05	1.79707E-05	0	2.30626E-05	0	3.05246E-05	4.45173E-05	0	8.24811E-05	8.49677E-05	1.18596E-05	8.48985E-07	7.73635E-05	4.85638E-06	0	1.87038E-05	1.52805E-05
1.13.11.27	0.818491235	0.814340785	0	0	0.017699395	0.023118742	0	0	0	0.005860194	1.666703723	0.022324463	0	0	0.004140731	0	0.002207976	0.033633548	0.021750052	0.054266428	0.02947283	0	0.024050606	0.010165977	0.172574785	0	0.255213596	0.129327216	0.008911152	0	0.985116586	0.031441568	0	0.006161786	0	0.136212824	0.022677899	0	0	0.000377771	0.008519883	0.005225515	0.013989179	0.014367523	1.699588767	0.735667652	0.29001274	0.332781187	0.037830653
1.13.11.3	0.013010453	1.573943575	0	0	0	0.0116179	0	0.020695388	0.018821629	0.005988921	1.23233905	0	0	0.014451651	0.017294499	0	0	0.033914241	0.029911916	0.05786917	0.051237915	0.012266451	0.0097679	0	0.268580425	0.008286968	0.019372763	0.122857445	0.0204956	0	0	0.038281865	0	0	0	0.108717623	0.007042335	0	0.004851955	0.009025517	0.01417075	0	0.008262574	0	1.19895484	1.991966692	0.258680178	0.232306611	0.089667156
1.13.11.33	0.001129128	0	0.00077851	0	0.000522367	0	0	0.000451755	0	0.000644167	0.025069664	0	0.000832334	0	0.000432306	0.000426639	0	0.000600433	0.000628411	0.00054991	0.001064707	0	2.86085E-05	0.001011808	0	0.000312918	0	0.003209463	0	0.00084829	0.000180558	0.001129817	0	0	0	0.003382412	0.000565506	0	0	3.01986E-05	0	0	0	0.000627106	0.024328945	5.17574E-06	0.000439291	0.000777262	0
1.13.11.34	0	0	0	0	0	0	0	0	0	0	0	0	0	0	0	0	0	0	0	0	0	0	0	0	0	0	0	0	0	0	0	0	0	0	0	0	0	0	0	0	0	0	0	0	0	0	0	0	0
1.13.11.37	0	0.000562748	0	0	0	0.000983761	0.001744056	0	0.000792631	0.001599767	0.136165276	0	0	0.000449014	0	0	0.001784977	0.018036345	0.018429878	0.018282254	0.014256491	0	0	0	0.035527923	0.000836641	0.000519282	0.000136018	0.002024484	0	0.001127105	0.001221008	0	0.000811764	0.001239384	7.15792E-06	0	0.000737581	0	0.000624362	0	0.000134701	0	0	0.133691525	0	0.030238817	0.03153717	0.001674673
1.13.11.38	0	0	0	0	0	0	0	0	0	0	0	0	0	0	0	0	0	0	0	0	0	0	0	0	0	0	0	0	0	0	0	0	0	0	0	0	0	0	0	0	0	0	0	0	0	0	0	0	0
1.13.11.39	0.192970983	0	0	0	0	0.003967865	0.010007566	0.009729964	0.006841333	0.002140461	0.201353934	0.086602781	0.078662667	0	0.994364502	0	0.009189829	0	0	0	0.003924575	0.003070872	0.000915661	0.001862639	0.01233611	0	0.005651642	0.027517449	0	0	0	0.006263805	0.008146458	0	0	0.014468603	0.011057611	0.005647001	0	0.007983366	0.006534233	0.00447208	0.00433353	0.000859186	0.201872312	0.003268274	0	0.000541921	0.032253557
1.13.11.4	0.205860743	0.09253709	0	0	0.003167753	0	0.006136872	0	0.49271436	0.006210119	0.395364371	0.007529057	0.003203672	0.007948036	0.000114887	0.000711028	0	0.03956412	0.028239947	0.030150927	0.031352252	0.006192191	0	0.001378938	0.100261321	0	0	0.24250844	0.000246906	0	0.007362123	0.249258264	0.005952851	0	0	0.245408812	0.001832643	0.003452756	0	0.250706391	0	0.051129742	0.294631897	0.000891172	0.391373733	0.002323562	0.05579563	0.064955964	0.027429847
1.13.11.41	0	0.00323662	0	0.001981698	0.003050452	0.001239693	0	0	0.001192577	0	0.297426943	0.001694208	0	0.000414513	1.27064E-05	0.002716666	0.000465929	0	0	0.000968421	0.000944751	0.002849065	0	0.003123256	0	0	0.003036104	0.007376577	0	0.000708094	8.36703E-05	0.001917698	0.002812777	0	0.000547507	0.007540561	0	0	0	0	0	0	0	0	0.295062499	0.001749506	0.065416378	0.062830173	0.014099501
1.13.11.5	0	0	0	0	0	0.006639048	0	0	0	0.000836302	0.700082238	0.003910264	0	0.011157177	0	0	0	0.014247449	0.010873996	0.006515082	0.016254496	0	0.002092952	0.010238769	0.005293237	0	0	0.008631553	0.003833723	0.001132588	0	0.008615193	0	0	0.004735333	0.003529469	0.010735147	0	0.002615396	0.005299036	0	0.001594863	0.010568495	0	0.704858789	0.007346204	0.149983934	0.154679572	0.029898374
1.13.11.52	0	6.76235E-05	0	0	0.001260048	0.001136851	0.000642719	0	0	0	0	0.000373497	0.001055398	0	0	0.001056957	0	0.000125421	0	0.000635239	0.00134532	0	0.000141089	0	0.000610991	0	0.250801728	0.001081476	0	0.000290733	0	0	0.00083596	0.000217295	0.001195054	5.62061E-05	0.000278614	0.000383334	0.001171531	0.000479835	0.000217544	0.000758163	0.001258681	0	0.000156188	5.51952E-05	0.000961298	0.000606268	0.00080506
1.13.11.53	0	0	0.013796095	0	0.001606589	0.010545313	0	0	0	0	0.080609806	0.003756515	0.013240314	0.01516831	0.010581959	0	0	0.002312931	0	0.019920902	0	0	0.011849123	0.009573307	0	0	0.009015627	0.445029734	0	0	2.272872357	0.043086898	0	0	0.007884653	0.432687062	0	0.022445334	0	0	0	0	0.009670831	0	0.07182499	1.702884624	0.202397461	0.163322108	0.031796473
1.13.11.56	0	6.14477E-05	6.59413E-06	0	2.64172E-05	5.95177E-06	0	4.53836E-05	5.00417E-05	0	0.008430027	0	0	1.0858E-05	0	0	0	0	0	0	0	0	0	1.47575E-05	4.30837E-05	0	0	5.35283E-05	5.00581E-05	2.1936E-05	5.35342E-05	4.87612E-05	5.77777E-05	7.85268E-05	3.7836E-05	0	0	4.67489E-06	2.95717E-05	1.11125E-05	0	0	5.01199E-05	0	0.00846584	0	6.2513E-05	5.80565E-05	1.24022E-05
1.13.11.6	0	0.003650261	0	0	0.003049324	0	0	0.00067479	0	0.000750338	0.089530409	0	0.002166141	0.002308437	0	0.00082439	0	0.003191135	0.003685558	0.000485697	0	0.004146126	0	0.000160908	0.003090108	0	0.00327249	0	0.003721724	0	0.003088198	0	0.002508446	0.001487616	0	0	0.001586617	0	0.001267129	0.000165391	0.002424673	0.002880982	0	0	0.090791916	0.002047785	0	0.000621995	0.010963843
1.13.11.8	0	0.011041473	0.010393633	0	0.012678551	0.000873421	0.00908247	2.68798E-05	0	0.005042864	0.616524976	0.011904596	0	0.011232843	0.001083823	0.009418295	0.002551811	0.001762327	0	0.002938195	0.006831412	0.007900682	0.004330374	0.001823887	0.007114378	0.011604089	0.002117202	0.093896337	0.005057546	0.013097671	0.423540273	0	0.009288458	0	0.003964227	0.087418432	0	0	0	0.007146736	0.010615899	0.001569407	0	0	0.603237615	1.565519453	0	0	0.004760877
1.13.12.-	0.201172562	0	0	0	0	0.003117063	0.005753935	0.003278987	0	0.00554407	0.403693358	0	0	0.001783788	0.004138752	0.006363014	0.005848411	0.001417855	0.003270966	0.000323904	0	0.006571832	0.001571326	0.005064083	0.099036614	0	0.006968728	0.059424852	0.457928867	0.003352814	0.572226846	0.061688232	0.004145872	0	0	0.055818793	0	0.005260062	0.081138644	0.00215761	0	0	0.097089488	0	0.411621828	0.003835631	0.190254235	0.184983126	0.067252938
1.13.12.16	1.168545571	1.667952188	0.00025884	0.006422695	0.005803012	0	0	0	0.015803737	0	2.846660304	0	0	0.012450793	0.029375182	0	0.939189955	0.036916401	0	0.0331766	0.045330331	0	0	0.023352705	0.684482716	0.020320386	0.257246876	0.071211481	0.001586117	0	0	0.001059649	0.000695873	0	0	0.088469418	0	0.015273829	0.569788975	0	0.023603943	0	0.004609415	0.0089325	2.879717235	1.007706865	0.115566152	0.142284388	0.136288871
1.13.12.3	0.000658196	0.000748185	0.00254871	0.001156981	0	0.003990585	0	0.001572622	0.001420373	0	0.055612698	0	0	0.004012854	0.000523135	0	0	0	0	0.001218701	0.003691714	0.003850068	0.001716727	0.002507481	0	0	0.003303812	0.007683603	0.000527488	0.002568529	0.001323158	0.00097154	0.003373626	2.02717E-05	0	0.010588767	0	0.004147872	0.002840692	0	0.002937036	0.001974456	0	0.002062066	0.063444615	0	0.127463982	0.126740149	0.032845046
1.13.12.4	0.000612939	0	0.000425586	0	0.000250233	0	0.001124446	0	0.000105557	0	0.000635982	0.001721343	0	0.001712782	0.000139428	0	0	0	0.000772365	0.001732146	0	0	0.000662174	0.001837791	0.000850472	0.0013093	0.000681386	0.008064312	0.000932877	0.000868688	0	0.000151656	0.000372375	0.001235426	0.001481931	0.008932858	0.001005143	0.00187066	0.001679682	0.000846292	0	0	0	0.00154151	0	0	0	0.001155719	0.048778037
1.13.12.7	0	0	0	0	0	0	0	0	0	0	0	0	0	0	0	0	0	0	0	0	0	0	0	0	0	0	0	0	0	0	0	0	0	0	0	0	0	0	0	0	0	0	0	0	0	0	0	0	0
1.13.99.1	0	0	0	0	0	0	0	0	0	0	0	0	0	0	0	0	0	0	0	0	0	0	0	0	0	0	0	0	0	0	0	0	0	0	0	0	0	0	0	0	0	0	0	0	0	0	0	0	0
1.14.-.-	0.62108015	0.034473183	0	0.297945915	0	0.012921791	0.209535704	0	0	0.00238158	1.606860598	0.026250554	0	0.00376182	0.00178406	0	0.036422849	0.006247791	0.059051451	0.045950366	0.017027178	0.023592917	0.032004882	0	0.178495061	0.00280271	0.24185204	0.312841582	0.010181873	0	0	0.094453945	0.02689787	0	0.032219958	0.287742889	0	0	0	0.044397571	1.042918902	0.027179486	0	0.032726389	1.631645815	0.172000213	0.669198123	0.6356497	0.365140866
1.14.1.-	0.20887771	0.347111143	0	0.004403747	0	0	0.005128826	0	0	0.005329557	0.087255818	0.007867246	0.004524506	0.003170444	0	0.005860452	0	0.005719546	0	0	0.00374525	0	0	0	0.042722321	0	0	0.337188901	0.008341251	0	0	0.494455435	0	0.003297343	0	0.336947232	0	0.001974772	0	0.005109996	0.003444302	0	0	0.007605512	0.086596896	0.863282056	0.005038216	0	0
1.14.11.-	1.767453618	1.811930699	0.024072988	0.172278829	0.024690942	0.028456838	0.198620331	0.030998689	0	0	1.909889613	0.008302023	0	0.011343293	0.031424982	0.015610319	0.047811938	0.001675606	0.052133675	0.02517485	0.046546688	0.029297594	0.032399322	0	0.561554257	0.029504512	0.483594414	1.261448784	0.004783339	0.001017772	1.678783219	1.930232389	0.030701552	0.020219536	0	1.254685437	0.023988214	0.028122185	0.315537527	0.970589827	0	0.206757806	0.014229072	0	1.969371877	2.699320869	0.230187282	0.248951784	0.217257631
1.14.11.1	0	6.2545E-05	0	0.004216672	0	0.002320477	0.004047344	0.004697034	0.000993234	0	0.43068289	0	0.003515444	0	0	0	0	0.002795279	0	0.001985021	0	0	0.003666558	0	0	0.003845037	0	0.021652049	0.000980525	0	0.42785489	0	0	0	0.003680741	0.023298028	0	0.004911146	0	0.004143082	0.000113906	0.000546712	0.004250239	0	0.429902255	0.003581994	0.001185523	0	0.023308679
1.14.11.16	0.001633712	0.0090535	0	0	0.003804364	0	0	0.011919469	0	0.006237011	0.973616547	0.00892747	0	0.00911216	0.002886186	0.004495153	0.000648625	0	0.008534985	0.00058036	0	0.003646726	0.003065753	0	0.012195489	0	0	0.058021865	0	0.009349686	0.01174228	0.012079497	0.011820303	0.005352072	0	0.065933917	0.003928856	0.008018398	0	0.00267372	0.00671946	0.002506858	0	0	0.97778799	0.56719901	0.010609599	0.005295629	0.062679569
1.14.11.17	0.429378202	1.209265835	0	0	0	0	0	0	0	0.012586708	2.761630716	0	0.007573138	0.03319098	0.01526069	0	0.012769571	0	0.010372926	0.004138704	0	0	0.008058491	0.025411462	0.013711333	0	0.505962617	0.703588921	0.011796345	0.005217954	1.462416204	0.945187496	0.002273406	0.027435438	0	0.709564398	0	0.032273832	0.16178473	0.523283466	0	0.058775246	0	0	2.766631972	0.867333849	0.190586325	0.170679044	0.141868755
1.14.11.18	0	0	0	0	0	0	0	0	0	0	0.625674429	0.003569686	0.004730032	0	0.007180981	0.001184083	0.036116761	0	0	0.005456114	0.005489367	0.001411323	0	0.007015637	0	0.00247826	0	0	0	0	0	0.003145524	0.003867698	0.002913221	0.0016393	0	0	0	0.007342876	0	0	2.64521E-06	0	0.005453302	0.624431757	0.006756344	0	0	0.016454609
1.14.11.2	0.806143425	0.005108565	0.000610542	0.005201194	0	0	0.002731959	0	0	0	0.283280173	0.003721845	0.000533309	0	0.005907581	0	0	0.006417269	0.00036015	0.005643777	0.004695973	0	0.00624921	0	0	0.005327958	0	0	0	0.000881128	0.001649148	0.006147175	0	0.006435274	0	0.000223819	0	0.006281127	0	0	0	0.000279415	0	0.002054	0.286339185	0.006358878	0.005754976	0.001040079	0
1.14.11.21	0.000496905	0.000190346	0	0	0.000718231	0.000586035	0	0	0	0	0.000223795	0.000653854	0.000101593	0.000387923	0.000410212	0	0.00070114	0	0.000185257	0	0.000659597	0	0	0	0	0	0	0.003766429	0	0.000777204	0.142438031	0.00061636	0	0	0	0.003530743	0.000652386	0.000716823	0	0.000721136	0	0	0	0	0.000845991	0	0	0	0.02327733
1.14.11.9	0	0	0	0	0	0	0	0	0	0	0	0	0	0	0	0	0	0	0	0	0	0	0	0	0	0	0	0	0	0	0	0	0	0	0	0	0	0	0	0	0	0	0	0	0	0	0	0	0
1.14.12.-	0	0	0	0	0	0	0	0.007021119	0.009826376	0.001859311	0.30638445	0.005535407	0.009871059	0.00433529	0	0.007171243	0	0.01075416	0	0.005999312	0.003131102	0.01037375	0	0.000209105	0.009029988	0	0	0.006154004	0.009515922	0	0.00080175	0.003417754	0	0	0	0	0	0.008347393	0.011437731	0	0.002910161	0	0.009681993	0	0.323654517	0.00080596	0.002677572	0	0
1.14.12.1	0	1.469594656	0	0.005614491	0.00741362	0.002706155	0	0.001352457	0.006069483	0	0.099669008	0	0	0.006365812	0	0	0	0.004332647	0.001795587	0.004388983	0.002210397	0	0.005906224	0	0	0	0.004400931	0.012042859	0	0	0	0	0.000892503	0.000470694	0	0.005630143	0.003828958	0.007300843	0.004737514	0	0.004774204	0.000521312	0	0.00053776	0.10150333	0	0	0	0.023989195
1.14.12.10	0	1.689827367	0.00028586	0.015426541	0	0	0.004173087	0.014754088	0	0.016842958	1.015341098	0	0.013544835	0	0.003178379	0	0.004300737	0.026179629	0.02142177	0.033252422	0.02963838	0	0	0	0.22543589	0.017500585	0.008665821	0.072149647	0.017043414	0	0.012605448	0.021629021	0	0	0.015489368	0.076870958	0	0	0	0	0	0.008395552	0	0.012127492	1.000245083	1.715379158	0.011597343	0	0.02747785
1.14.12.12	0.400217762	0	2.95475E-05	0.000706872	0	0.001988782	0	0.000733082	0.001018238	0.001028884	0.032668334	0.00048852	0.001373381	0.001734856	0	0	0	0.001976188	0	0.000593761	0	0.000676012	0.000983585	0	0.001376393	0	0	0	0.000771687	0.001267103	0	0.001952535	0.002013945	0.000326982	0	0	0.001399846	0	0	0.001712835	0.001088864	0.002220473	0	0	0.032299021	0	0.001971316	0	0
1.14.12.13	0.001354016	0	0.000384762	0	0.006116969	0	0.005536368	0	0.004054881	0.00115965	0.400584442	0.000654801	0.006531011	0.001165526	0	0	0	0	0	0.007623707	0	0.000206313	0.005927926	0	0	0	0	0.007096247	0.005568253	0.00936615	0	0.006000807	0	0.00282463	0	0	0.000257085	0	0.003947086	0	0.00312277	0	0.006115664	0.008557847	0.401892107	0.142937449	0	0.002637097	0.002680354
1.14.12.17	0.411893804	1.011127714	0.014118809	0	0.014364512	0	0.007834577	0.012383081	0.013138144	0	0.85479055	0	0	0.005399687	0.016309698	0.018040155	0	0.286318639	0.2627912	0.274850809	0.279234621	0.002945625	0.016813897	0	0.242205547	0	0.247164016	0.849685267	0.004564603	0.01779677	0.277756811	0.959213742	0	0.007374341	0.00544744	0.823984638	0.00171131	0	0.153647196	0.496271237	0	0.075742459	0	0	0.880488245	0.853908287	0.079968182	0.060876749	0.075109544
1.14.12.18	0.196715391	0.006858369	0	0.001794283	0	0	0.001301229	0.006622896	0	0	0.164471667	0	0	0	0	0.000584465	0	0	0	0.005062285	0	0	0.00649298	0	0.005946016	0	0.006853755	0.007026671	0.003530832	0	0	0	0.007034931	0.00211389	0	0	0	0.002141505	0.004004855	0	0.004825129	0	0.004185379	0	0.165035867	0.006629236	0	0.005014668	0.005531213
1.14.12.19	1.20777497	0.279585051	0.007792187	0	0	0.003732404	0	0	0.013256099	0	1.640684547	0.004430939	0.016845552	0	0.00384613	0.01421148	0.005105263	0	0	0	0	0	0.010546925	0.016382743	0	0	0.486978974	0.593744684	0	0.014952516	0	1.414883837	0	0.009875206	0	0.584599911	0	0	0.148452942	1.008239479	0	0.176767193	0.008017412	0	1.633455119	0.013399101	0	0.01822785	0.003527331
1.14.12.3	0.002585683	0	0.003581396	0	0.002685239	0.002936478	0.002622222	0.003224496	0	0.003115615	0.085670351	0.000239103	0	0.002384392	0.000586291	0	0.001058065	0.001339218	0	0.000755346	0.003194282	0	0	0.002310703	0	0	0	0.002787369	0.002595119	0.002659908	0	0	0.003731111	0	0	0.000790167	2.67653E-05	0.00318539	0.002612479	0.003267198	0.00260295	0	0.002057235	0.001126681	0.08239772	0	0.00198813	0.003008049	0.000553808
1.14.12.7	0	0.002137424	0.002021712	0.000214635	0.002303395	0	0	0.002638129	0.001987009	0.00162847	0.327284321	0.001599935	0	0.001675383	0	0	0	0.002250228	0.00256103	0	0	0	0	0.002002129	0	0	0.000100164	0	0	0	0	0.000976856	0	0	0	0	0.000692989	0.000972419	0.002331723	0.001810579	0	0.002982329	0	0	0.330598928	0	0.06369599	0.061621078	0.001635768
1.14.13.-	2.61804372	5.660618079	1.728779078	0.586351558	0.004353692	0.054343916	0.545555428	0	0	0.026729789	3.462123093	0.005555885	0.03717843	0	0.044614389	0	0.034364023	0.160867815	0.116094185	0.150576282	0.097308469	0	0	0.056744505	0.137234343	0.010889981	1.47565464	1.885715457	0.41154085	0.031533138	1.951115751	1.890373813	0.004587701	0	0.061642385	1.84666924	0	0	0.329525593	1.061463985	0.011142185	0.380606355	0	0	3.423568145	2.444220398	0.565515552	0.50562602	0.4448325
1.14.13.1	0.789967522	0.252788655	0	0	0.0101071	0	0.009672339	0.011964805	0.011635322	0.002263498	1.026252853	0.000222747	0	0.007700587	0	0	0	0.028329916	0.028434947	0.019012233	0.005730272	0	0	0.006820537	0.211441421	0	0	0.279824213	0	0.005796752	0.416441898	0.268553518	0	0	0.009878335	0.281527562	0	0	0.003046808	0.257922719	0.003383646	0.032851964	0.000726056	0.00116367	1.015551884	0.278599331	0.135117301	0.117299243	0.120154448
1.14.13.100	0	0	0	0	0	0	0	0	0	0	0	0	0	0	0	0	0	0	0	0	0	0	0	0	0	0	0	0	0	0	0	0	0	0	0	0	0	0	0	0	0	0	0	0	0	0	0	0	0
1.14.13.106	0.00133009	0.00260555	0	0	0	0.000798152	0.001390883	0	0.000204631	0.000935968	0.001926975	0	0.000826456	0.002340356	0.000859852	0.001106859	0.001282381	0.002119692	0	0	0	0	0.001510498	0.001086541	0	0	0.001460467	0.000476187	0	0.001194801	0.001665416	0.001158062	0.001423957	0	0.00050469	0	0.002271388	0.002568703	0.000778157	0.002112549	4.73633E-05	0	0	0.001082249	0	0	0.033467126	0.031902282	0
1.14.13.12	0	6.79897E-05	7.54621E-06	1.27359E-05	6.36364E-05	0	4.50678E-05	0	0	4.72167E-07	0.008440061	0	0	0	0	0	8.02549E-05	9.96895E-06	1.07485E-05	0	0	7.87813E-05	6.22104E-05	0	0	7.87874E-05	0	5.92205E-05	0	4.68566E-05	4.11405E-05	0	0	0	0	3.40601E-05	0	5.62072E-05	4.25623E-05	0	5.57077E-05	6.44428E-05	0	0	0.008396952	0	1.5757E-05	0	0
1.14.13.127	0.216939416	0.117183583	0	0	0	0	0	0.005253263	0	0.01269245	1.631849908	0	0	0	0.013743543	0.001381955	0.009243769	0.000955142	0.018909117	0.018784355	0.032164852	0	0	0	0.078112007	0.005920514	0.245110364	0.305272915	0	0	0	0.745630049	0.017200929	0.006793846	0	0.298727318	0	0	0.068764856	0.487678699	0	0.073300897	0.011235592	0	1.601390187	0.840975469	0.054203518	0.048402265	0.104141659
1.14.13.132	0	0	0	0	0	0	0	0	0	0	0	0	0	0	0	0	0	0	0	0	0	0	0	0	0	0	0	0	0	0	0	0	0	0	0	0	0	0	0	0	0	0	0	0	0	0	0	0	0
1.14.13.149	0.391794407	1.371230423	0.005984046	0	0.011783901	0	0.013625444	0	0	0	1.498769647	0.008901602	0	0	0	0.004536637	0	0	0	0.015388858	0	0.003894981	0	0	0.360853964	0	0.482256871	0.364764484	0	0	0	0.638534333	0	0.014322606	0	0.373515685	0.006761321	0	0	0.485824261	0.002580352	0.164924315	0.001036888	0	1.4999287	1.698478604	0.183225553	0.189443435	0.063389654
1.14.13.151	0.001808839	0.045032784	0.001073865	5.66782E-06	0.000145695	0.000862693	0	0	0	0.000159611	0.006757352	0.001948342	0	0.002358396	0	0	0.000126682	0	0.001960668	0.000905081	0	0	0	0.002228158	0	0	0.248752803	0.014230284	0	0.001925348	0	0.000627556	0	0.001345006	0.000924258	0.01123871	0	0	0.00239322	0	0	0	0.001832197	0.001156666	0.006092694	0	0.032579385	0.029600949	0.033579389
1.14.13.154	0	0	0	0	0	0	0	0	0	0	0	0	0	0	0	0	0	0	0	0	0	0	0	0	0	0	0	0	0	0	0	0	0	0	0	0	0	0	0	0	0	0	0	0	0	0	0	0	0
1.14.13.2	0.004338148	0.822568267	0.00715239	0.004164757	0.004845648	0.001567194	0	0.00830871	0	0.001863231	0.702273058	0	0	0.006510811	0.010528222	0	0.000921765	0.022659163	0.012143591	0.011745657	0.020523041	0	4.84444E-06	0	0.133963373	0.008307938	0	0.058571804	0	0	0.141760938	0.033069126	0	0	0	0.052273684	0	0.009824217	0.010644832	0.003492285	0.001220436	0	0	0	0.692905584	1.011249656	0.184405517	0.188219505	0.076503894
1.14.13.20	0	0.093030075	0.005784198	0	0	0	0	0	0	0.008921215	0.149128846	0	0	0.007437727	0.008385607	0.005052926	0.008871875	0	0	0	0	0.007372565	0	0	0.039949524	0.005493783	0.003461553	0.004111851	0	0.00195952	0	0.005368137	0	0.00270947	0	0	0.002450529	0.006384421	0.00333827	0	0	0	0	0	0.160619398	0	0.026508977	0.039986613	0
1.14.13.22	0.196496045	0.52348658	0	0.005095364	0	0	0.005484432	0.00798107	0	0	0.475862709	0.007725967	0.002215887	0.002970241	0	0.005685526	0.004296732	0.000908637	0	0	0.001903538	0.001027106	0	0	0.131890287	0.006196737	0.253666414	0.01613654	0.001911739	0	0.007387008	0.004753426	0	0	0.003322337	0.008354342	0.007222768	0	0	0	0	0.008049504	0	0.005064708	0.471939508	0.002477999	0.002577485	0.005250067	0.019616379
1.14.13.39	0.001112835	0.004537244	0	0	0.000888064	0	7.81562E-05	0	0	7.32467E-05	0.006805955	0	0.004207092	0	0	0	0.001520425	0.013529997	0.014148738	0.018439463	0.019875198	0	0	0.003723732	0	0	0	0.010789021	0	0	0	0.009989615	0.002917225	0.003216499	0.003182495	0.008119321	0	0.000392206	0	0.00372918	0.003019712	0	0	8.08625E-05	0.010550546	0.004173064	0	0.000606769	0.011824654
1.14.13.40	0.197571702	0	0.002022297	0.000955911	0	0	0.001971213	0.001730681	0.004576082	0	0.22982406	0	0.002979672	0.004473451	0	0.001302019	0.004025257	0.002318832	0	0.004417406	0.002162941	0	0	0	0.00030813	0	0.002600715	0.002713362	0	0.002015455	0	0	0.001490174	0	0	0.00297815	0.001359437	0	0.002564544	0	0	0.002011265	0.004150143	0.004618922	0.228963763	9.34334E-05	0	0	0.003312401
1.14.13.50	0.000555202	0	0	0.002504654	0	0	0.001567713	0	0.000179873	0.002126336	0.06796813	0	0.002405822	0.000653518	0	0	0	0	0	0.001200518	0	0.001069572	0	0	0.000204758	0	0	0.003411733	0.001337717	0	0	0.00273992	0.000796755	0	0	0.006561157	0.002191338	0	0.002089498	0	0.001144093	0	0	0.002343341	0.067242251	0	0.001723135	0.003063524	0.037082213
1.14.13.59	0.411947471	0.596096073	0	0.000875562	0	0.005242233	0	0	0	0	0.149073658	0	0	0.008296139	9.87387E-05	0	0	0.013685914	0.02950627	0.014907518	0.006751681	0.002594371	0.001326977	0	0.127877895	0.004091111	0.240921266	0.482270003	0	0	1.012884318	0.286942876	0.012628253	0	0	0.489669768	0.000129396	0.009113293	0	0.506971843	0.002198766	0	0.001740274	0.005084353	0.159871059	0.292564853	0.135202554	0.123171666	0.017054788
1.14.13.7	0.195274088	1.130678463	0.006156758	0.277133095	0	0	0.160782961	0.002768982	0	0.000455056	0.388851238	0.008182684	0.006568521	0	0	0	0	0.031143211	0.028796619	0.024797171	0.029795066	0	0	0.000473918	0.214169596	0	0.002081568	0.011368112	0	0	0.008323061	0	0.003958306	0	0	0.001888906	0	0	0.004786083	0.007454706	0.008011622	0.002850335	0.001841359	0.001491102	0.373483335	0	0.001036783	0.004995256	0
1.14.13.70	0	0	3.39723E-05	0.00039095	0.000511361	4.77898E-05	0.001817222	0	0.000547414	0.000123078	0.015454211	0.001630641	0	0.000362174	0.000112386	0	0	0	0	0	0.001426855	0	0	0.000306589	0	0	0.001146101	0.010196434	0	0.000183959	0	0	0.001123621	0.000239996	0	0.008240472	0.001495843	0.001337782	0.001023942	0	0	0	0	0.00105139	0.018551945	0	0.000884337	5.68639E-05	0.001320784
1.14.13.8	0	0	0	0.001549526	0	0.004703488	0	0	0.000260509	0.00298982	0.313728261	0	0	0	0.003882309	0	0.000279608	0.019670281	0.011877655	0.018653458	0.020278948	0	0.002446348	0.001258991	0.102092446	0	0	0.019733471	0.00366204	0	0.000767521	0.007670922	0	0	0	0.016774467	0	0.002778012	0	2.85515E-06	0	0.000756084	0.000624495	0.001307779	0.308973686	0	0.065695595	0.059096324	0.026743841
1.14.13.81	0	0	0.002081425	0	0.003063221	0	0.001772842	0	0	0.993797265	0.107401343	0.079143933	0.077920687	0	0.003521734	0	0	0.035359439	0.037486485	0.035379058	0.026535014	0.000385096	0	0	0.000155368	0	0	0	0.003409421	0	0.003496878	0.007148283	0.006192101	0	0.004540472	0	0.005178563	0	0.003426527	0	0.001565935	0	0	0	0.111831032	0	0.060482698	0.060348187	0
1.14.13.82	0.173199564	2.630608618	0	0	0.042827243	0	0	0.03081724	0.028266941	0.001546539	1.725829226	0	0.0418734	0	0	0.021317484	0	0	0.056510424	0.073388499	0.018247774	0.043738045	0	0.016086992	0.313370842	0	0	0.196258698	0.051875426	0	1.80664672	0.011346111	0.041021399	0.002313844	0.053143642	0.150576549	0.023828891	0	0.02067214	0.053654807	0.044695547	0.040179876	0.019274347	0.042969276	1.699301778	2.454677077	0.14301655	0.12942959	0.093465231
1.14.13.83	0.001272453	0.003083572	0	0	0.003459104	0	0.004967136	0.000386775	0	0	0.384723315	0.004545956	0.003946858	0.006512071	0.001686509	0	0	0.021046914	0.013408353	0.012065039	0.010535633	0	0	0.001018571	0.72750994	0.00032388	0.002613625	0.017972581	0	0.001326392	0.005299474	0.011971601	0.004986034	0	0	0.016565829	0	0	0.000754778	0	0	0.006427366	0.002858206	0.002501038	0.386732212	0.140781948	0.129327975	0.131471235	0.066295502
1.14.13.84	0	1.47455E-06	0.001126435	0.001551673	0	0	3.25732E-05	0.001725796	0.000550561	0	0.017833847	0	0.00064823	0.000844248	0	0	0	0	0.001689572	0	0.000429888	0.000673431	0	0.001504508	0	0.001506645	0.0017854	0.000925997	0	0	0	0	0	0	0	0.000148937	0.000973803	0	0.000288148	0.000835923	0.000219158	0.000416496	0.000306485	0.001348194	0.016768291	0.001775666	0	0.000630129	0
1.14.13.9	0	0	0.002452522	0	0	0	0	0	0	0.000676485	9.47402E-05	0	0	0.002622784	0.002732189	0.00162728	0.000265558	0	0	0.001135454	0	0	0.001705416	0	0	0.002380177	0.000134862	0.002528024	0.003457881	0	0	0	0	0.001625624	0.000441929	0	0	0.003233141	0	0.003138077	0	0.002572824	0.002002107	0	0.002936904	0.000712263	0.002645193	0.000661338	0.001850124
1.14.14.-	0	0.003576574	0.003467797	0	0.002784718	0.004977464	0	0	0.002771532	0	0.146592159	0.005006296	0	0	0.00303804	0.00526351	0	0.005632274	0.002370262	0.004349109	0	0	0	0	0	0	8.35973E-05	0	0.00209574	0.003715277	0	0.005257156	0.00555878	0	0	0.005355098	0	0	0.000368866	0	0	0.001386828	0.001639728	0.001130289	0.143800185	0.000229417	0.06527928	0.059256448	0
1.14.14.1	0.003406949	0.004021572	0.008528607	0.086563723	0	0	0.167259816	0.007046243	0	0	0.351001626	0	0	0.009522237	0	0.00011502	0.000440236	0.002120607	0.008242459	0	0	0	0	0.006927882	0.001640736	0.000545203	0.008405038	0.02575853	0.007197383	0	0.004225842	0.005512873	0.007528521	0.00099163	0.009728892	0.023352864	0	0	0.004762298	0	0.004114446	0	0.008412724	0	0.351913011	0.007185887	0.090333364	0.086746233	0.023306089
1.14.14.3	1.014916305	0.03160943	0.007354482	0.721942169	0	0.01617426	0.010238728	0	0.005982549	0	0.8295735	0	0.00894936	0	0	0	0.018207832	0.066783609	0.086549407	0.09130781	0.096142828	0.002544397	0	0.014766782	1.445329574	0.016112134	0.015868929	0.102760734	0	0	0.141233899	0.012893151	0.017238473	0	0.015223061	0.108116687	0.013553595	0.007760938	0	0	0	0.004989522	0.006980985	0.995883142	0.841309576	0.128950016	0.299622577	0.2978451	0.126119318
1.14.14.5	1.031581666	2.547096412	0.011746717	0	0	0.012487157	0.005665649	0	0	0.016888163	2.090183926	0.022505823	0	0.001982261	0	0.025750341	0.041577424	0.029788688	0	0.033443869	0.040622779	0.014958848	0.02061961	0.019262753	0.106386066	0.026134507	0.27570721	0.784788241	0	0	1.986336225	0.950570197	0.01012682	0	0.025486663	0.843493735	0.03649676	0	0.200060451	0.467586593	0.022804265	0.079539106	0	0.017782798	2.054376897	2.992149902	0.294290071	0.274103439	0.088238252
1.14.14.7	0	0.000837238	0	0.003148305	0.000245376	0	0.000155566	0	0.00216493	0	0.077804165	0.002784757	0.002096939	0	0	0.001011319	0	0.002824973	0	0.000448914	0.001066384	0	0.000682096	0.002972412	0.002590853	0.003173926	0	0.000687149	0	0.001852596	0	0	0	0.000799382	0	0	0	0.001497494	0.002134899	0.001681132	0.000292789	0.000122385	0.00274564	0	0.079130477	0.000676415	0	0.000703512	0
1.14.14.9	0.002889996	1.067279471	0.83923165	0.018813865	0.012200381	0.006246699	0.016068545	0.978332918	0.485865672	0	1.191424882	0.002481324	0.020949638	0.017812911	0.008984054	0.004463828	0	0.07852167	0.06769751	0.08710229	0.095290323	0.002762696	0.007864276	0.022889815	0.075270644	0	0	0.975968777	0.013835301	0.004752799	0.142222388	0.684000546	0.109468792	0.089390642	0.103510489	0.98351987	0	0	0.350599335	0.477813882	0.007535725	0.13561391	0.021587177	0	1.17603857	1.563044797	0.042575459	0.066662849	0.158739003
1.14.15.3	0	1.224569668	0	0.000601392	0.005176721	0.003019319	0.005191011	0.008969431	0	0	0.501182862	0.002933941	0.000809735	0.000211885	0	0.002569487	0	0.006072245	0.008392734	0.007944948	0	0.007907259	0	0	0.112885273	0	0	0.025166815	0	0.000804136	0.007178885	0	0.009138774	0.004892576	0.004083602	0.014398947	0	0.004110425	0.006511961	0.00269996	0	0.008230533	0	0.002567759	0.510832626	0.007468374	0.004940544	0	0.031396652
1.14.15.7	0.794310298	0	0	0.007239383	0.005882723	0	0	0.006897383	0.007072104	9.42056E-05	0.652078801	0.006279193	0	0	0	0	0.006609314	0.006789382	0.005796009	0	0	0	0.002512997	0	0	0	0	0.004845184	0	0.000276778	0	0	0	0.007032091	0	0	0.003121954	0.003675539	0	0	0.004894241	9.30249E-05	0	0.001336674	0.64955115	0.007187887	0.0010581	0.001966145	0.017514633
1.14.16.-	0	0	0	0	0	0	0	0	0	0	0	0	0	0	0	0	0	0	0	0	0	0	0	0	0	0	0	0	0	0	0	0	0	0	0	0	0	0	0	0	0	0	0	0	0	0	0	0	0
1.14.16.1	0.804161544	0	0.01013333	0	0	0	0	0	0.002727786	0	0.687756397	0	0	0.005354892	0	0.002134289	0	0.017662175	0.016843236	0.011962662	0.02556686	0	0	0	0.001178958	0.007122101	0.25040143	0.002980034	0.004489713	0.006560115	0	0.013263149	0.003667532	0.003779889	0.003626661	0.008415938	0.003182796	0.004643589	0	0	0	0	0	0.001123489	0.695291687	0.010290924	0.053068059	0.059171956	0.019299752
1.14.17.3	0	0	0	0	0	0	0	0	0	0	0	0	0	0	0	0	0	0	0	0	0	0	0	0	0	0	0	0	0	0	0	0	0	0	0	0	0	0	0	0	0	0	0	0	0	0	0	0	0
1.14.18.1	0.004710253	0.002882916	0	0.004101146	0.001614955	0.000209659	0.003083287	0	0	0.001593277	0.241973671	0.00199039	0.001942023	0	0.003960086	0.004695843	0.000620465	0	0	0.003907322	0	0.001355151	0	0	0.067181672	0	0.002059929	0.000574218	0.002050502	0	0	0	0	0.001753345	0.000381559	0.001185676	0.003928523	0	0	0	0	0	0.004519805	0.000306216	0.244971318	0	0.026628593	0.030861896	0.061412072
1.14.19.-	0	0.004336077	0.000139573	0	0.002466339	0.002154436	0	0	0.001274995	0.000104879	0.414612894	0	0.001165067	0	0	0	0.004290355	0.013749245	0.017667455	0.020387788	0.018846022	0	0.001581581	0	0.00312944	0	0.000756639	0.001617075	0	0.002407412	0	0.01116379	0	0.001052697	0.00129895	0.004880007	0	0	0	0.002012797	0	0	0.003456611	0	0.412996725	0	0.033707182	0.034948881	0.024775418
1.14.19.1	0.814686235	1.619757625	0.002667034	0.349369755	0	9.18465E-05	0.339773364	0.012888983	0.002492623	0	1.174305481	0	0	0.005075738	0.007942208	0	0	0.039256866	0.055858403	0.040778338	0.035036709	0	0.01203099	0	0.00743525	0.000419399	0	0	0.004913128	0	0	0	0.015402258	0.016335458	0	0	0	0.009317908	0	0	0	0	0	0.005233833	1.175886094	0.014610061	0.061502298	0.078357343	0.038657795
1.14.19.2	0	0.002685126	0	0.002141763	0.002629223	0.00120496	0	0.002552822	0	0.003132152	0.034371358	0.00207305	0.000461024	0.002511094	0	0.002383953	0	0.002419988	0	0	0.002986725	0	0.002743653	0.00167639	0.000957753	0.003098448	0.002882577	0.019541882	0.000534292	0	0.002176435	0	0.001546379	0	0	0.01509607	0.002868256	0	0.00277207	0	0	0.002744475	0.001267353	0	0.032044307	0.002695545	0.065078885	0.06443914	0.013312765
1.14.19.3	0	0.303899882	0.000199315	0	0.004708475	0.000225089	0.000325934	0	0.002258804	0.003427496	0.029299641	0	0	0	0.003131919	0.00213221	0	0	0	0	0	0.003357774	0	0	0.204423729	0	0.002950046	0.013364459	0	0.004354745	0	0.003547876	0	0.004166226	0.002331713	0.004326116	0	0.001065215	0.004574349	0.003665559	0.000114496	0	0.002957791	0.004150614	0.035782142	0.00245072	0.03192521	0.031391432	0.010691089
1.14.21.6	0.000460649	0.130549548	0.000586949	4.35797E-05	0	0	0.000687092	0.000433423	0	0	0	0.000307835	0	0	0	6.05361E-05	0	0	0.000284547	0	0	0.000251646	8.79403E-05	0	0.000330239	0.000568019	0	0	0	0.000150603	0	0	0	0	0.000321554	0.000121341	0	0.000448522	0	0.000380667	0.000276169	0.00058128	0	0.000279537	0.000431717	0	0.000145286	0	3.38185E-05
1.14.21.7	0	3.36502E-06	0	6.31109E-05	0	0.000229021	0	0	0.000119562	4.31928E-05	0.000124811	0	0.000239162	0.000195272	0.000165327	0.000229903	0	0.000146029	0	0	0.000237049	0	0	0.000179433	0	0.000114341	0	0.000240505	0.000244999	0	0.000165946	0	0.000242019	0	0	0	0.000139227	0	6.37001E-05	0.000110151	0	0.000213413	1.18541E-05	0	0	0	0.031325371	0.031317874	5.3176E-05
1.14.99.-	0.001076572	1.34483E-05	0	0	0.000240741	0	0	0.001869296	0.001174515	0	0.526551388	0	0	0	0.000927806	0	0	0	0	0	0.002159931	0	0.002003083	0.001535584	0	0.003936183	0	0.010319888	0	0.001000921	0	0	0	0.002231179	0	0.003759657	0.00580864	0	0.003141337	0	0	0.000406424	0	0	0.524400256	0	0.062416398	0.061477783	0.02750509
1.14.99.1	0	0	0	0	0	0	0	0	0	0	0	0	0	0	0	0	0	0	0	0	0	0	0	0	0	0	0	0	0	0	0	0	0	0	0	0	0	0	0	0	0	0	0	0	0	0	0	0	0
1.14.99.3	0.001686618	0.001499313	0	0.001818409	0	0	0.000316823	0	0	0	0.022287328	0.00388467	0	0.003980175	0	0.000881671	0.000268051	0.209980678	0.206677715	0.207282891	0.20681533	0.002486285	0	0	0.555951258	0	0	0.007242897	0	0	0.000151068	0	0	0	0	0.004184881	0.002492547	0.001363811	7.53474E-05	0	0	0	0.002209082	0.005797099	0.012231188	0.00400259	0.025586487	0.034477588	0.015962104
1.14.99.33	0	0	4.65042E-05	4.81635E-05	0	0	5.47861E-05	0	3.66617E-06	0	0.008489762	7.65323E-05	0	7.37148E-06	5.11083E-05	0	6.16206E-05	7.93099E-05	0	4.34416E-05	6.74952E-05	3.99159E-05	0	0	5.43903E-05	0	0	2.4301E-05	0	0	1.15794E-05	3.87649E-06	0	1.71744E-05	2.20918E-05	0	1.04288E-06	5.69965E-05	0	0	1.64254E-05	5.03884E-05	5.88011E-05	0	0.008439743	0	2.01972E-06	1.021E-05	0
1.14.99.36	0	0	0	0	0	0	0	0	0	0	0	0	0	0	0	0	0	0	0	0	0	0	0	0	0	0	0	0	0	0	0	0	0	0	0	0	0	0	0	0	0	0	0	0	0	0	0	0	0
1.14.99.39	0	8.94674E-05	0.000114728	0.000126429	0.000141669	4.57817E-05	0.000166038	0.00012934	1.4731E-05	0.000100777	0	0	0.00017371	0	8.79423E-05	0	0	0.015983092	0.016188293	0.016291092	0.015974596	4.60093E-05	0.000102465	4.47042E-05	0	0.000170383	4.76712E-05	0	0.000108074	8.27921E-05	0	0	0	0	7.24765E-06	0	0	0	0	0	5.53046E-05	0	0	4.25412E-05	0.000171379	0.000124466	1.0075E-06	4.83301E-05	5.36381E-05
1.14.99.40	0.99095441	0	0	0.00894115	0.004076172	0	0	0	0	0.001695972	0.642668944	0.00504441	0	0	0.004365447	0	0.069373423	0.004645263	0.000260138	0	0	0	0	0	0.078704055	0	0.009435754	0.028144568	0.008560069	0.00886664	0.002716789	0.013661589	0.003743312	0.004656131	0.008865109	0.025788506	0.003297725	0.001040774	0	0	0	0	0	0.007586842	0.643253653	0.148193131	0.098069423	0.086585636	0.058952213
1.14.99.41	0.001072066	0.000938355	1.47069E-05	7.53433E-05	0	0.001266348	0.001944378	0.000115381	0	0	0.035135714	0.000178598	0	0	0.001322818	0	0.001763178	0	0.000145237	0.000908506	0.00068792	0	0.001860578	0.001795207	0.001836754	0.000130354	0.000305288	0.006260847	0	0.00013596	0.001146243	0.001721619	0.001388703	0.001348119	0	0.004546289	0.000728513	0	0.00206085	0.000840291	0	0.000861265	0	0.000303844	0.035214843	0.00011324	0	0.00045596	0.001435103
1.14.99.44	0.002193666	0.003098713	0	0	0	0.00398773	0.000290625	0.001727533	0	0.001161665	0.004725054	0.000931325	0	0.001299349	0.004241019	0	0.0019667	0.013477863	0.013700634	0.020470429	0.011562522	0.003060987	0.001691822	0	0.00155752	0	0	0.00231825	0.055417187	0.002930767	0.004210874	0.001713833	0.000112361	0.002079004	0.00370151	0.002530116	0	0.002943051	0	0	0	0	0	0	0.004704339	0	0.000335305	0	0
1.14.99.46	0.203854613	0.308711965	0	0.010358753	0	0	0.00300098	0	0	0.003368844	0.016589782	0.001980054	0.009666553	0	0.01006913	0.006998117	0	0	0	0	0.001395652	0.001105006	0.009377108	0	0.009643249	0.001674098	0.257807775	0.456912598	0	0.006235958	0.282411135	0.916080887	0	0	0.008438213	0.458136376	0	0.005137917	0.165422046	0.497388983	0.008838492	0.09573197	0	0	0.010310539	0.847812767	0.089075373	0.095920851	0.019316859
1.15.-.-	1.29518E-05	1.72198E-05	1.31314E-05	0	6.65917E-06	1.99473E-05	2.56814E-05	0	2.83941E-05	0	0	2.38441E-05	8.73046E-06	1.85797E-05	1.22803E-05	2.75991E-05	3.26773E-05	0	4.80471E-06	3.28415E-06	4.42242E-06	0	2.13816E-05	1.33497E-05	0	3.06063E-05	1.56901E-05	8.00013E-06	1.43006E-05	1.04418E-05	0	0	2.11709E-05	0	0	5.6445E-06	1.94221E-05	0	0	0	3.07089E-05	1.06015E-05	1.20705E-05	1.0151E-05	0	0	0	2.25331E-05	7.49939E-06
1.15.1.1	3.036456554	2.223793542	1.941269555	1.151043483	0.9520996	0.98565491	0.361229061	0	1.031738181	0.979718117	2.059513976	0.991312112	0.962796838	0.032472478	0.0038319	0.231545461	1.254674063	1.477534699	1.456370069	1.533147527	1.482640087	0	1.006183046	0	1.368381591	1.009704698	1.242143833	2.687723561	0.958645585	0	0.965201273	3.217383394	0	0	0.020946707	2.707468742	0	0	0.460139006	2.037558781	1.037457063	1.366063555	0.256901896	0	2.048667608	2.811121764	0.754725267	0.751104328	0.444078872
1.15.1.2	0.003086048	0	0.001597804	0.008377467	0	0	0.838249478	0	0.499055192	0	0.036021191	0.013053757	0.011143973	0.013609878	0.994175221	0.007909442	0.029514577	0.389427646	0.414556753	0.401676566	0.409193725	0.497328033	1.000785067	0.004118688	0.013512025	0	0.260160823	0	0	0.011286955	0.013716265	0.00888307	0.202288406	0.198738648	0.204637721	0.002946718	0	1.011586375	0.00570688	0	0.009817785	0	0.598341491	1.013320694	0.013782786	0.003023582	0.132468257	0.114988167	0.024599218
1.16.1.1	1.004078869	0.263314897	0.005812377	0.362219589	0	0	0.005016858	0	0	0	0.686870174	0.011466603	0	0	0.001973677	0	0	0.087617286	0.073602079	0.082968637	0.087002746	0.009788025	0.000731628	0	0.476527764	0.011005103	0.254118177	0.094806311	0.116392377	0.007256521	0	0.106798827	0	0.000205771	0.003625032	0.098726834	0	0	0.672726482	0.741484228	0.00523118	0.090599438	0	0	0.695654587	0.149977292	0.066698938	0.058897938	0.022452144
1.16.1.3	0.376314863	0.026156978	0.000993097	0.019707191	0	0	0	0.005954701	0	0	0.041539573	0.012585481	0.014906916	0	0.02921244	0	0.009591691	0.037486112	0.048095907	0.057067845	0.027935379	0	0.017001744	0	0.038840493	6.89315E-05	0.52117239	1.74925346	0.005606932	0	2.001548812	1.957484987	0	0	0	1.763700085	0.029821971	0.01977271	0.361903368	1.009093687	0	0.203562561	0.014373709	0	0.037706787	1.726536781	0	0	0.040088615
1.16.1.7	0	0	0	0	0	0	0	0	0	0	0	0	0	0	0	0	0	0	0	0	0	0	0	0	0	0	0	0	0	0	0	0	0	0	0	0	0	0	0	0	0	0	0	0	0	0	0	0	0
1.16.1.9	0.183218526	0.57021641	0.006661439	0.193780895	0.010815684	0	0.002816055	0.003657114	0	0	0.654540032	0	0	0.046895467	0	0	0	0.054632236	0.045860172	0.045561701	0.056348675	0.000752204	0.001365859	0.006085434	0.868581148	0.015365301	0.238483698	0.6721995	0	0.001700854	0.295442343	0.959870769	0.00343031	0	0.002649909	0.689673477	0.015420896	0.003906898	0.165038107	0.50512556	0.008392556	0.07679627	0	0.002281718	0.657209552	0.867605773	0.150916169	0.161667475	0.071860581
1.16.3.1	0.207633265	0.002617868	1.062132189	0.194163908	1.008611396	0.505627774	0.503096183	0.002115613	0.484821209	0.011359107	0.051046119	0.469495799	0.469539629	0.016656158	0.015491323	0.016739876	0.648423791	0.397672072	0.389895982	0.398131429	0.412228684	0	0.00129286	0	0.859934859	0.011513073	0.761056948	0.843121524	0.008820268	0	0.992766863	0.971280114	0.002745619	0.00352075	0.006083604	0.865832446	0.005291689	1.018316845	0.184403787	0.481205555	0	1.834323371	0.220198829	1.009869773	0.076519735	0.844953204	0.091797153	0.094431131	0.074735717
1.16.8.1	0.000662708	0.00073285	8.38677E-05	0	0.001872636	0	0	0.00098074	0	0	0	0.001206006	0	0.000860627	0	0	0.001219073	0.000181953	0	0.001148232	0.000541862	0.00098428	0.001726912	0	0	0	0.000529977	0.001597254	0	0.000815575	0	0.000831664	0	0.00202499	0	0	0	0	0	0	0	0	0.000736306	0.00084728	0	0.000668798	0.00065918	0.002065808	0
1.17.1.1	0.79803141	0	0.003918691	0.010735758	0	0	0.000560522	0	0.003497949	0	1.000877796	0	0	0	0.000266324	0.008782823	0	0.023468949	0.024254433	0.022710328	0.004689387	0	0	0.01033117	0.036037114	0	0	0.21607615	0	0.005451261	0	0	0	0	0.011990026	0.202910233	0	0	0	0.002193495	0	0	0.009949678	0	0.996398947	0.008873935	0.066693401	0.062565914	0.095324835
1.17.1.2	0.985246423	1.001169215	0.935878023	1.016219314	1.017450329	0.988890864	0.659433525	0.990914412	1.008615846	0.992234008	1.475009444	1.004691412	0.989935505	0.955361624	0	0.987538955	0.954094265	0.929099992	0.946560291	0.932885484	0.932772215	1.007413918	0.999909249	0.989475174	0.946670797	0.500200807	0.998496561	0.974823467	0.016588501	1.009130704	0.988332318	1.026978361	1.084728661	1.102963072	1.083763556	0.983428876	1.009833239	0.986522443	0.991212073	0.493292515	0.000305953	1.006843096	0.813084682	0.01768414	1.487890832	0.989497186	0.926619462	0.935012805	0.174336163
1.17.1.4	4.777666535	2.045369904	0	0	0.011307815	0	1.368936646	0	3.552721932	6.027640238	3.325890709	0	0	0.057026805	2.044029414	1.454691282	0.018159361	1.330050537	1.240127588	1.332927347	1.301028192	0.515899967	0	0.000222558	0	0.028496645	1.476509791	1.552310234	0.060065727	0	0.377258183	3.380224021	0.119561641	0.129048697	0.070312323	1.544058067	0.01937024	0.211303166	0.292683801	2.051774907	0.021822864	0.416676871	0.016137754	0.012985885	3.240566287	0.239808636	1.940986762	1.932106479	0.218766083
1.17.4.1	3.173134361	2.058787072	3.63086317	1.936753406	0.99170932	1.040543084	1.884243776	0.951241929	2.509057132	1.04202208	2.819770224	1.738115815	1.743370619	1.562958916	1.029101714	0.798454501	2.204192871	1.627858645	1.613313757	1.604587971	1.632360956	1.035758966	2.028595955	0.044918717	3.006363983	1.537100793	2.540300928	3.538572624	2.224831943	0.028820341	3.98710772	3.98299889	0.105863867	0.112105257	0.081300989	3.617842094	1.0557656	1.997144295	2.35526256	3.018921051	1.946587419	1.99701996	1.49302677	2.054844608	2.806698234	3.862048253	1.219159103	1.200967417	2.292216719
1.17.4.2	0.780315497	0	1.004118552	0.816279508	1.010874346	1.511048356	0.852555168	0.975452966	3.01658316	1.001561642	0.53056283	1.288007127	1.319278783	0.994350484	1.02443494	1.781459671	0.384550288	1.339168736	1.32598077	1.362027759	1.317812286	1.021237851	3.995903733	2.017154161	0.527133794	1.012818155	1.225311653	0.873864205	0.995616698	0.975359048	0.996962156	1.001143128	1.008606578	1.000703549	0.976411115	0.866363116	1.015894129	1.001171783	0.994765373	1.015467274	0.979567036	0.91585299	1.824010018	0.983024988	0.541300372	0.83426865	1.217675847	1.209778873	1.25175542
1.17.7.1	0.998521927	1.04109977	0.986458178	1.004137079	0.997808775	0.488896885	0.825255521	1.010969853	0.991104241	1.007338676	0.922832601	1.003826151	0.990218056	0.958017722	1.010402936	0.786247696	0.990492213	0.99220862	0.975143731	0.971017876	0.996182651	0.996612804	0.99997169	1.013178817	0.94081532	0.512129471	1.001432378	0.96089395	0.010112067	0.996968937	0.990655448	0.962838613	1.008319649	1.006192642	1.002759445	0.962069266	1.008730461	1.002910326	0.990196504	0.491889506	0	0.995920828	0.786610448	1.003603993	0.901778179	0.845731215	0.84178501	0.851733377	0.140166842
1.17.99.1	0.000307421	0.00027522	0	0	0.00026305	0	9.29698E-05	0	0	0	0.033836425	0.000346315	0.000273278	5.84848E-05	0	0	0.029930881	0.016387258	0.015888388	0.0157687	0.016427204	0.000174508	0.000137987	0	0.00021371	7.64814E-06	0	0	0	7.21262E-05	0	0.000376399	0	0	0	0.000359675	0.000139109	0.000100347	0.000359279	0	0	0.000368944	0.000181276	3.86095E-05	0.033561531	0	0	0	0
1.17.99.2	0	0	0	0	0	0	0	0	0	0	0	0	0	0	0	0	0	0	0	0	0	0	0	0	0	0	0	0	0	0	0	0	0	0	0	0	0	0	0	0	0	0	0	0	0	0	0	0	0
1.18.-.-	0	0.000133919	0.000116047	0.000110624	5.51013E-05	0	0	0	0	0	0.016861946	0.000150855	0.00011774	0	0.00011621	0	0	0	0	0.000142867	0.000123844	8.12385E-05	0	0.000135171	0	0	0	0	0	0	3.15012E-06	4.41815E-05	5.10982E-06	0	0	0	0	0	0.000131559	9.63703E-06	0	0	0	0.000145079	0.017026073	0	0	0	0
1.18.1.-	0.200260253	0	0.005921236	0.008648463	0	0.009410952	0	0	0.006236667	0	0.042752302	0.004247148	0.008103048	0	0	0.004023801	0.007244023	0.013167187	0.009376203	0.02485249	0.015250299	0	0.01074533	0	0.070685221	0.009031785	0.254524447	0.60591666	0.005543734	0	0.002602531	0.958989164	0	0.001907928	0	0.595828965	0	0.005695146	0.165923702	0.49935751	0	0.080315938	0.002852694	0.010564091	0.043624884	0.865237192	0.00906077	0	0.030112254
1.18.1.1	0	1.257720838	0.003020539	0.007425757	0.008758172	0.006454599	0	0	8.74848E-05	0	0.100963287	0	0	0.005522111	0.002385932	0.808391096	0	0.039196903	0.038790658	0.057369659	0.041626759	0.005820649	0	0	0	0	0.00829453	0.015331719	0.005714736	0	0.009091865	0	0.205010994	0.205905632	0.209170649	0.020618901	0.001520384	0	0.005558544	0.009357289	0	0.0021474	0.105042045	0.007751659	0.10198595	0	0.242938216	0.254432572	0.012138953
1.18.1.2	0.983584902	1.990138555	0	0.805014765	0.015193522	0.980016652	1.345878108	0.997910445	1.023984403	0.987191998	1.405583341	0	0.009154671	1.01183811	0.982566956	0.779275325	0.004392655	1.385125123	1.384237184	1.414024511	1.390005509	0.984224154	1.02054589	0.483591941	1.162888484	0.47771904	1.003975772	1.000100033	0.518796491	1.000389584	1.018043689	0.965944291	0.797452755	0.802954659	0.795387689	1.000603368	1.00435317	0	0.181605999	0.484569202	0.014198374	0.081203309	0.587973771	0.016708338	1.439750459	0.990426226	0.857599949	0.883098163	0.202669699
1.18.1.3	0.782057657	0.94442251	0.003723733	0.077796139	0.005759844	0.016440537	0.007028241	0.0037357	0	0.015368596	1.850861072	0	0.016884267	0.014736608	0.02067837	0.020284658	0	0	0	0.000550455	0	0.005977844	0	0.018475865	0	0.021221268	0.266095296	0.349599167	0	0	0	0.689008027	0.013016244	0.000603591	0	0.351048095	0	0	0.105164717	0.493699195	0.009367932	0.082000729	0	0.014937044	1.857758268	0.278728611	0.114275087	0.110259766	0.032948875
1.18.6.1	0	0.015788303	0	0	0.022247836	0.001112454	0.001688538	0.018101372	0	0.970752759	0.211655468	0	0.030766155	0	0.01907883	1.000710365	0.078987004	1.911965817	1.900469729	1.871776263	1.907061914	0	0	0.996491719	0	0.46929791	0.01024464	0.124912825	0.017573448	0	0.03129323	0	0.293844461	0.3082857	0.315595717	0.13924209	0	0	0.387868833	0.007735483	0	0.018502307	0.020985276	0	0.215833284	1.267789448	0.498296574	0.555712607	0.046723916
1.19.6.-	0	0	6.50706E-05	0	1.69552E-06	5.01373E-06	0.000170215	0.000184007	0.000109068	0	3.29547E-05	0	0.000196999	5.48009E-05	0	5.67644E-05	4.29706E-05	0.000162185	0	0	0.000102047	0.000144586	0	0.000150507	4.78214E-05	0	0	0	0.000169907	0.000141816	0	3.87158E-05	0.000111885	0	3.2259E-05	0	7.17924E-05	0	4.55512E-05	0.000162916	0.000131081	0.000145455	0.000157154	0	7.6081E-05	0	0	5.96494E-05	0.035400103
1.2.-.-	0.001591202	0.002776522	0.00206805	0	0	0.004231249	0.001326025	0.003253948	0.000915881	0.003404433	0.103965142	0	5.40748E-05	0.000729724	0.001187012	0.000486588	0	0.018793918	0.015743824	0.011568833	0.011000415	0	0.004181485	0	0.074031538	0	0	0.013056344	0.001661522	0	0	0	0	0	0	0.012410646	0	4.70318E-05	0.000533467	2.79829E-05	0.003621887	0	0	0	0.105698485	0	0.003308099	0	0.002577202
1.2.1.-	0.826430801	0.645576232	0	0	0	0	0.207776829	0.031240746	0	0	3.052095874	0.027251315	0.01929321	0	1.019949911	0.031471141	0.099489041	0.071043709	0.039700293	0.047610065	0.054356993	0	0	0	0.723331583	0.522619956	0.983353439	1.584876303	0	0	1.100409326	2.682059662	0.033652731	0.026158971	0	1.616533492	0	0	0.481197186	1.474577548	0	0.286800289	0.010309816	0.018779243	3.042628247	2.273702438	0.363893815	0.439024044	0.27120255
1.2.1.10	0.822024457	0.136508178	1.877488347	0	0.020017174	0.001905643	2.123487872	0	2.023236292	1.967475874	0.882592342	0	0.029530006	2.024876767	0	2.352904763	0.020438077	2.37875569	2.34298454	2.355081055	2.387749494	4.022790667	4.02317693	0.986516078	0.065911582	1.011883245	0.784140652	2.057423869	2.013067737	1.954971641	1.114486036	2.713770731	1.176679862	1.152499331	1.228571092	2.043208896	0	2.038626992	0.457208464	2.036707547	2.027180588	0.275425384	1.384741396	0.012674142	0.837137323	2.587826825	1.202592613	1.192243895	1.857730853
1.2.1.11	1.178742334	1.011359609	1.958682045	1.109872975	0.992259855	0.9983891	0.483042244	0.998565647	0.492710123	0.982496329	0.998484715	1.021181676	1.00223035	0.982888704	0.989565956	1.007650844	1.021021759	1.07147294	1.072955411	1.083646654	1.099065809	0.979931879	0.989554616	1.016417438	1.082365024	1.015383839	1.234440817	1.840976819	1.003118875	0	1.996981149	1.946601894	0.980131695	1.00566022	0.983698032	1.843923708	1.018205129	0.764997291	0.654708883	1.520545822	1.007216541	2.036967594	0.794095622	0.003406894	0.983383385	2.305035671	1.198552799	1.181042345	0.868487975
1.2.1.12	1.597747995	2.000733763	0.912847923	1.259971431	1.00108643	0.997187645	1.018056685	1.00723229	1.015635914	1.000611023	1.11501218	0.937170036	0.9339061	1.015706032	2.009412531	0.983323409	1.072287632	1.377570498	1.355542658	1.35511313	1.381000655	0.982136673	1.017907371	1.490968112	1.789557453	1.516152815	1.747027764	1.516173046	1.965071435	1.017198641	0.98957204	1.941253217	0.997345693	0.990157574	1.001284735	1.531312554	0.995314632	1.010143652	1.169951216	1.983951841	1.002881164	1.073821608	1.005739423	0.995246266	1.101097808	2.294310111	1.242313122	1.238833616	1.112526032
1.2.1.16	2.447007177	2.273151176	0.038581018	0.284816761	0	0.010154336	0	0	0.522013787	0	2.737035448	0	0	0.083589162	0.049391951	0.232025568	0.077638005	0.150647064	0.082696379	0.101945023	0.124089956	0.031228503	0	0	2.462705574	0.030663229	0.729644364	1.316943179	0.086144705	2.043737398	1.446853786	1.006955077	0.025117668	0	0	1.262084374	0	0	0.196336742	0.507916582	0.031107066	0.093126826	0.041031085	0	2.758531495	2.761414137	0.673461216	0.719338166	0.968579734
1.2.1.18	1.824983464	1.672749285	0.021680516	0.666457516	0	0.004617221	0.156755642	0.013529495	0.004747739	1.017756653	2.23909436	0.014867265	0	8.80116E-05	1.003943127	0.030169398	0.029298368	0.087872439	0.041629206	0.04216397	0.085041437	0.027774655	0	0.019754145	0.252574152	0.499696242	0.220349955	0.374624418	0.296172095	0	0.984530608	0.064809926	0	0	0.011899014	0.382522589	0.022458423	0	0.014387375	0.017876816	0	0.121182777	0	0	2.205950332	0.974854572	0.345288026	0.354190888	0.227642631
1.2.1.19	0.003846602	0.001200356	0.002985885	0	0.005258043	0	0.001725038	0	0	0	0.01765369	0.003251469	0	0.008631484	0.003534529	0	0	0.010693101	0	0	0	0.008518245	0	0.005575683	0.033893754	0	0.250382145	0.601202946	0.004302841	0.005892836	0	0.94234747	0	0.007214705	0	0.593896436	0	0.00161035	0.175718288	0.496436872	0	0.082184768	0.006738907	0.005086762	0.022217354	0.707001563	0.033907916	0.0293573	0.061062121
1.2.1.2	3.899013927	0.784950864	5.659060322	0.305455238	0.094924776	0.005356276	0.272703877	0.05906319	0	0.106199457	7.266974083	0	0.033973119	0.0672671	9.096380981	0.479878618	4.442958764	0.297223362	0.205836228	0.288603402	0.399913674	0.431345941	0	0	1.249095146	0.545531985	6.114426949	4.602711297	0.62092597	0	1.557312942	6.095489537	0.378873191	0.307919658	0.517278054	4.676673296	0.03353033	1.652399306	1.467185417	4.327522981	0.047296842	4.215365592	0	0.011770976	7.277840841	6.506045417	0.936407054	1.050596368	0.503806902
1.2.1.20	0	0.00169016	0	0.000521378	0.001515917	0.001848898	0.001709973	0	0	0	0.025066548	0.002027502	0.002420889	0	0.001754271	0	0	0.001888112	0.002157648	0.002364593	0	0	0.000808495	0.001533743	0	0	0.002240084	0	0	0	0	0.00139432	0	0.001206463	0.001747359	0.001951241	0	0.002224854	0	0.002789639	0	0.001841321	0	0.002070141	0.02351067	0.000529671	0.000487054	0.002360878	0.011962493
1.2.1.22	0	0	0.08211126	0.003201168	0	0.013907477	0.022357517	0	0	0.017591569	0.124016442	0.300314001	0.286370477	0	0.013145937	0.016992066	0.726083937	0.021796918	0.021025107	0.00846835	0	0	0	0	0.049391262	0	0.518467879	0.951052709	0	2.016341158	0.276301662	1.80900477	0.018073921	0	0.011704985	0.952823229	0.019048621	0	0.314920702	1.475940986	0	0.201496091	0	0.022648735	0.147883046	1.731416313	0.007117225	0.005474597	0.243241837
1.2.1.24	0	0.132640332	0.001491324	0.1792805	0	0	0	0.004040137	0	0.003016962	0.062407629	0.002047807	0.003097405	0.000409307	0.001442532	0.001042067	0.004043003	0.001275696	0.00341974	0.003304389	0.000347419	0	0	0.002696019	0	0	0.000820049	0.031875292	0	0	0.289267488	0	0	0	0.000864227	0.029928819	0.000446396	0.002595757	0	0.002896901	0.001996465	0	0	0	0.056916447	0	0.122689406	0.125100094	0.034577806
1.2.1.28	0.394769926	0.69417475	0	0	0.003020762	0	0	0	0.001824677	0	0.647531287	0	0.004823107	0	0	0	0	0.013692163	0.011466847	0.009039165	0.018099683	0.005081604	0	0	0.180260389	0.005631988	0	0.007606713	0.007058344	0.007193352	0.003881163	0.006453819	0	0.000869019	0.004166816	0.001237735	0	0.008132057	0.006485449	0.005950447	0	0	0	0.00015609	0.651304491	0.006074872	0.150224197	0.151490227	0.041945979
1.2.1.3	2.525663599	3.632175934	0.050425359	0.420827265	0	0.531506115	1.192262976	0.924468941	1.423959187	0.054611767	5.710190812	0	0.056013244	0.366232786	0	0.531816311	0.151915826	0.68545137	0.758950986	0.804961306	0.746040255	0.511431282	0	0.465576154	1.302060002	0.041850122	1.028289078	0.419013106	0	0.059805307	0.296940917	0.055314716	0.23189496	0.153813116	0.15352769	0.405896789	0	1.009090174	0.038855671	0	0	0	0.432473288	0	5.650022178	1.98465746	1.417575768	1.447722027	0.390888569
1.2.1.32	0.199289822	0	0.003220952	0.000530776	0.000109435	0	0.001286678	0	0	0	0.205650984	0.003835978	0	0.002135293	0.0012932	0	1.40305E-05	0	0.00012951	0	0.00287644	0.002722305	0.000125961	0.000621982	0.000939787	0	0	0	0	0	0.002409601	0	7.01188E-05	0.000884825	0.001408391	0.001543179	0.000737669	0	0.002592252	0	0	0	0.000581259	0	0.203584408	0.002928462	0	0	0.009720838
1.2.1.38	2.024740862	1.882381459	1.888730221	0.748990289	1.966439175	0.962931122	0	2.011174846	2.005319693	2.016644687	2.518178253	2.030173121	2.025607434	1.928827174	1.966396934	1.987516552	1.784399649	1.29618246	1.266101821	1.253605071	1.230245404	1.97554693	2.011913829	2.029301182	1.759972846	0.007037166	2.516093861	1.855942767	0.171838072	0	1.999897376	1.938653807	1.834179973	1.780368364	1.794266241	1.841447762	2.031330603	0.001641471	0.312005368	1.017963811	0.031174907	0.255057893	0.8302965	0	2.519195441	1.969770092	1.839383492	1.826386397	0.531406024
1.2.1.39	0.192012593	0.600192171	0	0.013318461	0.001029467	0	0.012001443	0	0.012658518	0	0.823501837	0	0.00302817	0.001305852	0	0	0	0.007318088	0.028170555	0.01817991	0.028057518	0.011333054	0	0	0.442592936	0.011263089	0.239636478	0.339032177	0.010467906	0	0	0.36249626	0.002707713	0.010900053	0.000579741	0.336950041	0.008536553	0.00505335	0.072448595	0.237843652	0	0.097075274	0	0.006195359	0.814004495	1.717359624	0.034984067	0.028465446	0.073384599
1.2.1.4	0.206802527	1.210209691	0.006430224	0.007884976	0	0	0.000728239	0	0	0.001400489	0.543607294	0	0.003162304	0.007254401	0.003970443	0.003462386	0.000575739	0.010868614	0.014249849	0.011381296	0.015449914	0	0.010373955	0	0.035406256	0	0.004198751	0.025437439	0	0	0.132640197	0	0	0.006361318	0	0.038655231	0	0	0	0	0	0	0.005621808	0.000872309	0.559774834	0.151932391	0	0	0.030376423
1.2.1.41	1.001649892	0.991131221	1.010619797	0.741220423	1.008889685	0.503887717	0.320226976	0.996823515	0.988097293	1.01156714	0.947139295	1.010327723	0.995323325	0.993993212	0.998206749	0.794353187	0.84019468	0.814616044	0.792433669	0.793198133	0.794678217	1.002437512	0	0.987169991	0.98013937	1.005210011	1.262578745	0.891862761	1.004303307	0.984960809	0.992612201	0.992170009	0.992571628	0.993075693	1.003001155	0.874828166	0.986217203	0.008602159	0.238810825	0.498491363	0	0.959192043	0.487208627	0.005428438	0.941983864	0.848985762	0.891843951	0.921424784	0.44765371
1.2.1.43	0	0	0	0	0	0	0	0	0	0	0	0	0	0	0	0	0	0	0	0	0	0	0	0	0	0	0	0	0	0	0	0	0	0	0	0	0	0	0	0	0	0	0	0	0	0	0	0	0
1.2.1.46	0	0.008252755	0.000992897	0.097214703	0	0.001973541	0	0	0.004677155	0	0.547655139	0	0	0.004685624	0	0	0.007318386	0.006573663	0.004831089	0.006677541	0.007309092	0	0.006301673	0	0.000650743	0	0	0.009867088	0.000698182	0.008123702	0	0	0.003421576	0.007815645	0	0.025301277	0	0.00375448	0.002262432	0	0	0	0	0	0.538439753	0	0.119293675	0.122781132	0.030829252
1.2.1.5	0.000910643	0.002905226	0	0.004234449	0	0	0.001123832	0.004333446	0	0.003979309	0.027259469	0	0.003563926	0.003506125	0.002310536	0	0.000861346	0.179931823	0.172991088	0.180650582	0.179107384	0	0.001714395	0.002627686	0.001776454	0	0.003505055	0.025113054	0	0.004606774	0	0	0.004493911	0.002647144	0	0.022527783	0.002034025	0.248346178	0.000582459	0	0.003419412	0	0	0.00350281	0.0219643	0.716586017	0.098020659	0.094556422	0
1.2.1.50	0	2.49149E-05	4.62652E-05	3.19643E-05	0	0	0	0	4.62869E-05	0	0.008371451	0.000107302	0.00013478	0	6.25234E-05	0	9.47364E-05	6.06469E-05	0.000121083	0	0	0	0.000123121	0	0	9.99763E-05	0	0.008598816	2.63791E-05	8.56952E-05	3.63413E-05	7.49864E-05	1.35249E-06	0.000136477	8.87379E-05	0.008644417	5.07307E-05	3.59383E-05	7.51454E-05	1.2062E-05	0	0	5.96751E-05	0	0.008538451	6.24769E-05	0	2.7322E-06	0
1.2.1.54	0	0	0	0	0	0.000259045	0.001271133	0	0	0.007444691	0.027043814	0.006672691	0	0.00460684	0.008687471	0.003052592	0.000696439	0.009308485	0.00982373	0.000188311	0	0	0.004583396	0.000519458	0.008615664	0	0	0.012511344	0	0.002989619	0	0	0.009688667	0	0	0.013420849	0	0	0.006920548	0.003995791	0	0.000708267	0	0	0.036648955	0	0.120455845	0.124519452	0.015254999
1.2.1.59	0	0	4.41382E-05	0	0.000229457	8.17889E-05	0	6.12501E-05	0.000218045	0.00028418	0.00818688	0.000207925	0.000257835	2.43198E-05	0.000212031	0	5.86998E-05	0	0	4.3364E-05	5.30559E-05	0.000285913	9.29191E-05	0.00014753	0	0.000158315	0	5.82565E-05	0	4.93914E-06	0	8.71874E-05	0.000223978	0	0.000265064	0	0	0.000159182	0	0.000257674	0.000190606	5.12511E-05	0	0	0.008298375	0.000211055	0.031056299	0.030983029	0.011914094
1.2.1.60	0.206088222	0.000165561	0.005717543	0.083010577	0	0	0	0	0.009719102	0.004404509	0.804205789	0	0.011059659	0	0.003448052	0.007743516	0.002935821	0	0.002322719	0	0.006206532	0.004744324	0	0.006624336	0.213074591	0	0	0.455397542	0	0	0.008735294	0.339574963	0.011342757	0.005412048	0	0.440678945	0	0	0	0.239947795	0	0.058178714	0	0.004311966	0.790181786	1.001164285	0.033326892	0.038580072	0.112568314
1.2.1.65	0	0	0.002267162	0	0	0.001158058	0.001492261	0.000828325	0	0	0.30706762	0	0	0	0	0.001177442	0.002667983	0	0	0	0.003148372	0	0	0.002781239	0	0.000557802	0.002564844	0	0	0	0.00211372	0	0	0.001022822	0	0	0	0.002949546	0.002332997	0	0	0.001916945	0.002317497	0.002454317	0.307069908	0.002515567	0	0	0.001219576
1.2.1.68	0.799100486	1.775551836	0.00020788	0	0.001608407	0.009592537	0	0.004885695	0.012914598	0	0.773919988	0	0	0	0.006475787	0.008685771	0	0.022864062	0.012061993	0.009867097	0.014382036	0	0.005567234	0	0	0.001901529	0.236916548	0.043062505	0	0	0.009111356	0.003895727	0.005595585	0	0.006856748	0.043558219	0.004806359	0.010382762	0	0.001365882	0.006311799	0	0	0	0.76793991	0.144724423	0.059288971	0.071816457	0.074702091
1.2.1.70	1.008822829	1.032434084	0.943317257	0.469714555	1.009759795	0	0.342192016	0.003066973	0.982551796	0.996238918	0.898584737	0.020238061	0	0	1.001651982	0.210989306	0.950414369	0.664898453	0.658634133	0.645876484	0.626654876	0.011836023	1.018211485	0.491012344	0.936400182	0.498803748	0.498324933	0.866841618	0	1.017496733	1.015291826	0.958063552	0.315952923	0.315817423	0.305562634	0.864582381	0.012714585	0.007181911	0.99350881	0.496004078	0	0.172879485	0.389080067	0	0.886381759	0.862885104	0.392680823	0.372890037	0.138906493
1.2.1.71	0.20869503	0.958138373	0	0	0.00102222	0.010492912	0.010953893	0.003864127	0.000896664	0	0.497745214	0	0.001187964	0	0	0.006118275	0.011149932	0.045402445	0.065466819	0.062900465	0.05924015	0.016896626	0.011649493	0.010875391	0.05160615	0.003790257	0.508077905	0.735433032	0	0	1.003070945	0.960812445	0.001310395	0	0.000873347	0.758354078	0	0.010277154	0.155811266	0.761212769	0.002493609	0.079274725	0	0	0.486314257	1.280518931	0.057080791	0.059073842	0.054484674
1.2.1.72	0.190688138	0.997189063	0	0.005991113	0	0.006513224	0.014709888	0.000856799	0.013162529	0	0.010822914	0	0	0.005467266	0	0.012607217	0	0.013155236	0.002825239	0.013923524	0.020739721	0	0.008365288	0.015516969	0.01821317	0	0.250845319	0.866536402	0	0	0.996591168	0.950097849	0.014444416	0	0.006127367	0.866250772	0	0.003956906	0.155084454	0.510084483	0.012870569	0.099793049	0	0.005563532	0.01327175	0.845273163	0.057635206	0.060700902	0.048923977
1.2.1.75	0	0	0	0	0	0	0	0	0	0	0	0	0	0	0	0	0	0	0	0	0	0	0	0	0	0	0	0	0	0	0	0	0	0	0	0	0	0	0	0	0	0	0	0	0	0	0	0	0
1.2.1.8	0.774095989	1.694739665	0.007374392	0.186429043	0	0	0.173704571	0.029205792	0.010146873	0.01956258	2.69513128	0.004352195	0	0.035059999	0.990173949	0	0	0.147534107	0.157862568	0.208606462	0.147298165	0	0.002837729	0.023992665	0.914327573	0.025095781	0.21611208	0.672573424	0	0	1.322840793	0.899946763	0.024976801	0.030950569	0.000763028	0.699183827	0.01474402	0.027997438	0.199774711	0.533455374	0.031557848	0.100481438	0.022648834	0	2.627077804	1.25977784	0.526229488	0.550418996	0.181921668
1.2.1.80	0	6.60117E-05	0	0	0	0	4.4493E-05	5.40339E-05	0	0	0.008544489	4.91095E-05	4.87808E-05	8.64498E-06	5.3377E-05	3.63296E-05	0	0	5.30257E-05	5.681E-05	0	0	0	1.40572E-05	6.40456E-05	5.73237E-05	2.47197E-05	0	0	1.30016E-05	0	5.88519E-05	0	0	5.36069E-06	4.79303E-05	7.62492E-05	0	1.48958E-05	5.36282E-05	6.72455E-05	4.77008E-05	0	0	0.008425444	0	0	0	0
1.2.1.9	0.007143714	0.559296251	0.005387564	8.85812E-05	0	0.002133169	0.001561058	0.003782022	0.001390873	0.007949974	0.029614493	0.000756077	0	0	0.003752457	0.002142576	0.003736903	0.50533159	0.501950798	0.502359524	0.492232658	0	0	0.005401767	0.008463916	0.007692759	0.00569291	0.012976386	0	0	0.003383921	0.011425106	0.10693284	0.100651623	0.091996347	0.010949618	0	0	0.002799106	0	0	0	0.091857204	0	0.041842746	0	0.092853529	0.099798046	0.086271089
1.2.3.1	0	0.003830102	0.001536654	0	0.003537257	0	0.002422445	0	0	1.005466123	0.004129443	0	0	0	0.004984595	0	0.004997507	0.019622659	0.014489665	0.019579903	0.020551062	0	0.004083119	0.004178664	0	0	0	0	0.003926617	0.000661471	0.002564153	0.0055553	0	0.001761973	0.000344253	0	0.003234103	0	0.004841111	0	0	0.00094708	0.00148325	0	0.006481838	0	0.000177043	0.001258367	0.004793328
1.2.3.3	0	0.005002039	0	0.007150255	0.997216662	0	0.001517093	0.011716983	0.00318457	0.011736272	0.00589188	0.006596897	0	0.007272766	0.000539595	0.010709247	0.009788519	0.026597749	0.023306993	0.013615703	0.005067467	0	0	0	0	0.01026069	0.00602925	0.002102035	0.481205849	0	0	0	0.011972438	0	0.012176476	0.002581953	0.008199711	0.007978442	0.002557072	0.010172649	0.002727707	0	0.111205542	0	0.021457378	0	0.158017102	0.16546442	1.139543036
1.2.4.1	1.415621833	2.419695681	0.926676258	1.021981811	2.036726053	0	0.172653399	3.046913507	0.991658218	0	3.029368679	0	0	0.052858989	0	0.349747396	0.127853451	0.74717343	0.74838695	0.69997594	0.684850896	0.053403016	0	0.050205109	1.096311411	0.983694675	0.765042535	1.085657533	2.137261708	0	1.250822545	1.051942182	0.196489044	0.21415809	0.242513041	1.091510023	0	0.011633323	0.149472825	1.470695675	1.976687694	0.932962012	0.222047454	0.043287091	2.937071183	2.255657422	1.252977624	1.21057945	1.116626655
1.2.4.2	1.021363346	0.995631951	0.90882188	1.014917823	1.022051418	0	0.164041359	0.003394379	0.021141686	0	0.964672786	0	0	0	0	0.006759219	0.005751873	0.093011341	0.090886159	0.100041189	0.06667805	0	0.019412391	0.017206255	1.043148955	0	0.480074347	1.01204873	0.011218346	0.021680441	0.977921926	1.189007639	0.02218712	0	0.014784109	1.012525972	0.003997966	0.02055579	0.241178962	0.487735845	0.019776678	0.894278081	0.012645051	0	0.992408481	1.00203059	0.180196847	0.207321981	0.107797639
1.2.4.4	0	0.023093008	0	0.354189611	0	0.015365723	0.017479769	1.004218391	0.009749522	0.011015345	0.892042474	0.633090529	0.604775498	0.020670045	0	0	0.006401014	0.055869447	0.044286419	0.066264893	0.055149003	0	0.017618739	0	0	0.989471727	0.487142213	0.045601738	1.006232271	0.01581316	0	0.092469921	0.008416065	0.011150752	0.016332199	0.09042292	0.003109629	0.011409468	0.003344089	0.014877638	0	0.019374562	0	0.003630799	0.918358633	0.266469109	0.135918956	0.116228808	0.286236017
1.2.5.1	0.418616608	0.097492502	0	0.563408301	1.012623876	0.516476153	0	0	0.011345603	0	0.907642915	0.451515585	0.479603527	0.018734627	1.002273063	0.017313503	0.01265557	0.032465076	0.041558835	0.036850722	0.035810891	0.018478139	0.009679814	0	0.874889323	0.015142094	0.245025822	0.785993085	0	0.008295399	0.989997202	0.948440922	0	0.008305928	0	0.771113971	0	0	0.158559989	0.482935816	0.00963972	0.104714473	0	0.000782751	0.922331805	0.845984604	0.281366225	0.267637453	0.088908592
1.2.7.-	0.032653645	0	0	0.022802162	3.036890691	1.000315929	1.663023972	2.051972618	0.981695552	1.963397913	0.564633165	0.981523237	1.052676266	0.013267234	6.055186927	1.021042809	0.854251527	1.470327789	1.457177549	1.434018041	1.420839509	1.03593796	0.966316775	0.491780391	0.077519713	1.498043788	7.711699076	0.770254725	1.524097254	0.96684826	0	1.006464765	0.880430731	0.938915032	0.91110516	0.786336392	0.999210659	1.030807552	1.69471851	0.470843493	0	0.13453036	0.865223841	0.985166334	0.505840357	1.093100516	0.65568535	0.687103059	0.095268352
1.2.7.1	0	0	0.035722852	0	0	0.040642586	0	4.036902001	0	7.9686464	0.120881755	0.027457077	0.008983636	0	0.004020734	0.446562474	0.154666017	0.964736529	1.008387889	0.943740148	0.974610063	0	1.956789614	2.017523021	0.009895695	0	1.257725952	0.039638736	0	0	0	0	1.320298091	1.349375143	1.333333986	0.054260318	0	2.746263359	0.301180876	0	0.049583593	0.043703125	0.428160537	0	0.133310887	0.009459776	0.42020296	0.486730439	0.124326803
1.2.7.3	0	0	0	0.088655715	0	5.502050717	0	0.071370812	0	3.921737024	0.075120383	6.300153977	6.157345295	0	6.914018876	4.177910213	4.036803072	1.901495838	1.961798335	1.7965591	1.891041465	0	0	0.058288127	0	0.966134345	2.54075261	0.068385722	0	0	0.028481932	0.110390328	1.333138964	1.334312357	1.462965372	0.146945738	0	0	0	0.666792692	0.075329399	0.013458815	0	4.908680438	0.076009605	0.046185278	0.914037151	0.861778235	0.30845515
1.2.7.4	0	0.002583644	0	0.002640063	0.002524019	0.000465696	0.002537316	0.000342274	9.15878E-05	0.000585127	0.001442951	0	0.002448075	0.000385408	0	0	0	0.002694093	0.002295176	0.001932053	0	0	0.00221293	9.0262E-05	0	0.001613174	0	0	0	0	0	0.000477724	0.300394119	0.298740216	0.301704579	0	0	0.002236233	0.00051486	0.001816312	0	0.001299752	0.000794003	0.002204109	0	0	0	0	0.002547695
1.2.7.5	0.391878325	0	0.00800727	0.008711174	0.004341188	0.004300233	0	0.008227248	0	0	0.08586861	0	0.007947543	0.002291203	0.998114714	0.004535963	0.037310226	0.302770679	0.314146878	0.305615942	0.303457175	0	0.008268018	0.006100255	0.004791148	0.009008278	0.508637588	0.013067952	0	0	0	0	0.300318769	0.290845018	0.306600653	0.006986196	0	0	0	0.004492373	0	0	0.003773509	0	0.09851613	0.002439807	0	0	0.112161354
1.2.7.6	0	0	0	0	0	4.93721E-05	6.65973E-06	2.19873E-05	4.47014E-06	4.05678E-05	2.55789E-05	1.18455E-05	2.28522E-06	0	1.10254E-05	0	0	0	6.09798E-05	0	0	5.89998E-05	2.06276E-05	3.34236E-05	0	0	5.48996E-05	0	2.65087E-05	5.81733E-05	0	0	6.17994E-05	0	0	0	8.40682E-06	0	3.06596E-05	9.14829E-06	0	0	0	0	3.09565E-05	2.92717E-05	5.25084E-05	0	0.011762057
1.2.7.7	0	0	0.001358487	0	0	0.001014989	0	0	0.004593133	1.003378666	0.001966267	0	0	0	0	0.201531815	0	0.066038462	0.061275266	0.067361514	0.064752661	0.004769135	0.000333295	0.003581276	0	0.000340618	0.000378994	0	0	0.001266543	0	0	0.004565789	0	0	0.001349059	0	0.002764459	0	0.002367821	0	0.003001658	0.003937918	0	0	0.004723059	0.028435909	0.030432699	0.04907386
1.2.7.8	1.007481337	0.812506901	0	0	0	1.462126056	0	0.026378753	0	1.976190164	1.648276491	1.858664263	1.848696907	0	10.02114287	1.23179519	0	0.746818295	0.770008119	0.861218371	0.817983961	0.009514348	0.046376392	2.042855262	0.020337859	0.006335013	1.964625769	0.038112644	0.026365614	0.062469457	0	0	1.523019619	1.508115741	1.519124265	0.046394974	0.05159463	0	0	0	0.035279491	0	0.034670247	0	1.680985515	0	0.793058038	0.727447139	0.121089742
1.2.99.2	0.172238805	0	0	0.039070713	0	0	0.002976204	0.003426379	1.486246387	4.019521709	1.543088047	0	0	0.024268174	0.031341069	2.423244893	0.051081423	2.01877294	1.999525718	2.027197824	1.993881555	0	0	0.97089401	0.040102938	0.021618635	0.016451423	0.078554309	0	0	0.014796775	0.016787337	0.786806075	0.782093736	0.759663696	0.049142296	1.041760217	1.024835674	0	0	0	0	0.51515634	0.03989165	1.563502273	0.002397418	1.084374686	1.061940679	0.106736986
1.2.99.5	0	0	0.001114778	0.004478702	0	0.008661464	0	0	0	0	0.239979824	0	0	0	2.008452341	0.0064674	0.000689274	0.16267932	0.15360955	0.172502336	0.164877037	0	0	0	0.009110237	0	0	0	0.000814751	0	0	0.010504055	0.195679852	0.193899711	0.209209251	0	0	0.00220627	0.000254949	0.004864948	0	0	0	0.007777102	0.255285693	0.008655681	0	0	0.006024126
1.2.99.7	0.00098487	0.004374464	0	0	0.001254579	0.005364564	0.002233187	0.002804293	0	0	0.004077826	0	0.004739032	0	1.001942053	0.004288695	0	0.000354879	0.000452622	0	0	0.003722879	0.001096927	0	0.004931926	6.80322E-06	0	0	0	0	0.002280179	0.00012626	0.002087473	0.005379929	0.005040024	9.15118E-05	0	0.005083414	0	0	0.002952193	0	0.00293439	0.005613597	0.000289744	0	0.000357322	0.002741148	0.004932459
1.20.4.1	2.023165351	1.696729784	0.935732089	0.328479062	0.956777116	0.471440553	1.204742195	1.010179451	0.977639978	1.041435239	2.491177251	1.387502428	1.427091728	0.1781598	1.03302155	1.04392061	0.397451648	1.875094583	1.858923345	1.842012661	1.836120885	0.955508822	4.042513297	0.467950321	1.34880687	0.495894204	0.972719964	1.507955227	3.131250102	0	0.531309763	1.99391107	0.670566213	0.674830661	0.718430248	1.568928144	1.026610863	0.03336835	1.170684449	1.984992557	1.98682234	1.120353708	2.376037336	0	2.521995059	2.139947734	1.068226781	1.049100726	2.059251797
1.20.9.1	0.001193398	0	0	0	0.000977728	2.74751E-05	0.000325144	0	0	2.11393E-05	0.136658493	0	0	0.000571998	0.000483226	0	0	0	0	0.000974746	0	0.000894752	0	0.000507577	0	0.000867308	0.000379483	0.00016424	0.00028733	0	0	0	0.00017047	6.50997E-05	0.001244907	0	0.000917163	0.00038141	0	0	0	0.00028961	0.001089257	0	0.13614172	0	0.000423337	0	0.000255822
1.21.-.-	0	0	0.000917769	0	0.000969245	0	0.000628874	0	0	0	0.000645063	0	0	0.000809318	0	0.000743976	5.04864E-05	0.000645393	0.000846774	0	0	0.000717716	0.000611608	0	0.000395096	0.000340161	0.000815069	0	0.001007095	0.000632239	0	0	0.000439517	0	0.000784539	0.000734931	0	0	0.000341091	0.00075253	0	0	0.00089228	0	0	0	0.061844635	0.063267123	0.011550925
1.21.3.1	0	0.043520849	0	0	0.000336648	0.000182691	0	0	0.000151876	0	0.008263316	0	0.000181819	9.71555E-05	0	0.000114016	0	0.016359462	0.015996756	0.016018605	0.016461059	0	0.000194359	0.000204459	0.000327127	0	0	0.004071617	0.000171272	0	0.000289354	0	1.70641E-05	0.000294864	0.000140887	0.003927991	0.000202376	0	0	0.000105268	0.000362211	0	0	0	0.008676077	0.000278041	0.000319701	0	0
1.21.4.1	0.013801979	0.003926503	0.007654377	0	0.00482787	0	0.011142082	0	0.015757964	0	0.004165839	0	0	0.011914278	0.009173028	0.012644045	0	1.29638516	1.310094769	1.310968279	1.31011773	0.011952094	0.007615225	1.514540425	0.015815989	0.004193968	0.003867177	0.01223858	0	0	0.007827689	0.008730531	0.009754976	0	0.005371188	0.001132672	0.004992304	0	0.00511408	1.246229321	0	0	0	0.007720283	0.017142236	0	0.350088277	0.335563921	0.13761995
1.21.4.2	0.006722568	0	0	0	0	0	0	0	0	0.011724843	0.064670853	0	0	0	3.019038376	0	0	1.184540941	1.198107877	1.188812043	1.217156408	0	0.996691438	1.497594953	0	0.015375853	0.035126124	0.048016247	0.187393398	0.022412171	0.024372248	0.057490734	0.012284029	0.039466545	0.022421699	0.060919068	0.039616351	5.291769015	0.002448184	0.777281094	0.96310976	0.017020279	0.51554493	4.962609555	0.031406072	0	0.670085876	0.675261844	0.055940766
1.21.4.3	0	0	0.002432201	0.000758926	0.002716372	0.001822237	0.002615799	0	0	0.000465423	0.001533919	0	0	0	0	3.04719E-05	0	0	0.00085174	0	0.001447264	0.000970476	0.001896442	0	0.002574466	0	0	0	0.001454615	0.00173638	0	0	0	0.00116814	0.002555629	0.002647246	0	0.502034387	0	0.001588378	0	0.000695376	0.002028002	0.002138472	0	0.001894339	0.000176263	0.00256498	0.001488838
1.21.4.4	0	0.027228329	0	0	0.03117728	0.024819496	0.019336461	0	0.019631805	0.017439268	0.002107962	0	0.024802043	0.030467887	1.973696865	0	0.024290929	0.321401374	0.30523369	0.305555514	0.263274355	0	0.002273457	0.522671608	0.028028949	0	0	0.011842458	0.028458068	0	0.007218065	0.074767381	0.005647713	0.016445189	0.001082139	0.032421015	0.011896447	4.49014964	0	0.508961529	0.02815456	0	0	2.982467788	0.040030066	0	0.167804769	0.213417174	0
1.3.-.-	9.56938E-05	0	0.000226097	0.001650415	0	0.000362094	0	0	0	0	0.034610471	0.001538687	0.001564463	0	5.54677E-05	0.000214618	0.001398801	0.016200021	0.01680445	0.014317133	0.014058271	0.000814455	0.001786747	0	0.001091654	0.001529308	0.249666359	0.007604346	0	0	0	0.001859835	0.001335419	0.000807441	0	0.008548804	0.000261514	6.9156E-05	0	0	0	1.09059E-05	0	0.000873076	0.032036456	0	0.030230992	0.03191212	0.013167127
1.3.1.-	0.018974959	0	1.100504404	0	0	0.491175727	0.016898638	1.013082338	0.001931944	0.987724337	0.269634042	0.980118032	0.993535097	0	0.001533495	0.796139968	0.935109301	0.64155328	0.665626525	0.650006069	0.645930393	0.51238485	1.005603408	0.515852659	0.013307258	1.007350098	0.75412703	0.066490939	0.538318001	0.993154691	0	0	0.883472257	0.883507734	0.889747773	0.079883661	0.998278811	0.005432115	0.827091377	0	0.999871276	0.047762862	0.621773935	0.010825208	0.269838868	0.877144848	0.730098591	0.755246802	0.310772772
1.3.1.10	0.000160024	0	0	6.63971E-05	0	0	0.000142711	0	1.43503E-05	0.00011003	0.016888882	0	3.38335E-05	5.6491E-05	0	0	0	7.43246E-05	0	0	6.901E-05	6.62742E-05	0	0	0	5.17993E-05	6.70484E-05	0	0.000147819	5.84419E-05	0	0	0	9.59622E-05	0	0	0	0	5.4641E-06	0.000130238	2.00935E-05	0	0.000118167	0	0.017089977	1.25628E-05	0	0	0
1.3.1.12	1.589065051	0.172676236	0.886653141	0.919573669	1.017099197	0.484625734	0.335622267	0.987241351	1.008883954	0.986361875	1.082133025	0.223235177	0.242114576	1.377554602	1.007309926	1.213840961	1.296259523	0.735868944	0.71509767	0.738870716	0.723224887	0.491737712	1.013011479	0.986421196	1.20845036	0.992217829	0.739454377	0.821164247	0.995712152	0.009166536	0.701242069	0.894881407	0.890393654	0.908674053	0.883617681	0.823518915	0.98702088	0.018764593	0.255505306	0.509393709	0	0.688302215	0.910797706	0	1.089279385	0.847369352	0.82166862	0.82314311	0.223345188
1.3.1.13	0	0	0	0	0	0	0	0	0	0	0	0	0	0	0	0	0	0	0	0	0	0	0	0	0	0	0	0	0	0	0	0	0	0	0	0	0	0	0	0	0	0	0	0	0	0	0	0	0
1.3.1.2	0.199145251	0	0.000980607	0	0.002758094	0	0.002352127	0.001627146	0	0	0.076865193	0	4.28019E-05	0	0.001631897	0.001744371	0.002651773	0.002260555	0	0.001180883	0.001516755	0.001016432	0	0	0	0.002409768	0.00057367	0.016980662	0.002549299	0	0	0.010893435	0	0	0.000118131	0.018027197	0	0	0.001883249	0.002350856	0	0.001449171	0	0.002452487	0.074187571	0.141815963	0.034205613	0.034095834	0.046408484
1.3.1.20	0.001913495	0.001738948	0.000510584	0.00139148	0.001707709	0.002336388	0	0.000766441	0.002161584	0.001097481	0.000714683	0.000644451	0	0	0	0.00171676	0	0.002036421	0	0	0	0.001991133	0.001369852	0	0.000700623	0.000801038	0	0.009535398	0	0.000760661	0.000103173	0.014183524	0.001482492	0	0	0.00862172	0	8.48897E-06	0.002006698	0.000296195	0.001238877	5.53243E-05	0.400091944	0.002312043	0.001394093	0.14371795	0	0	0.022726227
1.3.1.21	7.64677E-05	4.69347E-05	6.02445E-05	0	6.37817E-06	6.83292E-05	3.02622E-05	0	7.46748E-06	0	0.008506202	7.90407E-05	3.75388E-05	1.27025E-05	3.3855E-05	0	1.42923E-05	0	0	0	0	0	1.554E-06	2.62114E-05	0	0	7.16655E-05	0	4.95616E-05	2.60222E-05	0	0	0	0	0	0	7.87049E-05	0	0	2.32109E-05	0	3.00361E-05	2.99361E-05	2.67392E-05	0.008513445	0	3.26027E-05	0	0
1.3.1.24	0	0	0	0	0	0	0	0	0	0	0	0	0	0	0	0	0	0	0	0	0	0	0	0	0	0	0	0	0	0	0	0	0	0	0	0	0	0	0	0	0	0	0	0	0	0	0	0	0
1.3.1.25	0.003253426	0.775745419	0	0.000477855	0.005843673	0.006838701	0	0.002206823	0	0	0.542239329	0.001414552	0	0	0.003037752	0.009555354	0	0.023428806	0.020102466	0.009054942	0.018793314	0	0.004527774	0	0.132494453	0	0	0.038341347	0	0	0	0.010240714	0.007558247	0	0.005722629	0.026614534	0	0	0.005755268	0.008921883	0	0	0	0.009214539	0.53542995	0.863667275	0.00099406	0.004156486	0.017690279
1.3.1.26	0.991180195	1.084687356	0.960458482	0.914191585	0.995848318	1.005407062	0.162763395	0.996897733	1.004895185	1.01037453	1.001701438	1.008249625	1.007011607	1.316710238	1.004122289	0.99769187	1.013442095	1.444920135	1.422709726	1.420634955	1.446230753	0.508685769	0.994687093	0.998863139	0.980374991	1.002875268	1.500937159	0.981748449	0.990074578	0.001841568	1.008074292	1.007635493	1.009613919	1.00303368	0.994729932	0.971304973	0.995385524	0.012453367	0.247395942	0.756902595	0	1.011052879	0.612539746	0.002321754	1.009373732	0.99125915	1.000013257	0.997791444	0.699091978
1.3.1.28	0.201808545	0.73425127	0	0.009219609	0	0	0.011064776	0	0	0.006076154	0.05057631	0	0.001680779	0	0	0	0	0	0.009473311	0	0.008287765	0.003177215	0.010915018	0.009776956	0.104385071	0	0.259474505	0.667308072	0	0.007232777	0	0.963348207	0	0	0.003031808	0.665797006	0	0	0.175308033	0.496396405	0	0.089154209	0	0.008957731	0.039211571	0.859780084	0	0.008050195	0.081812216
1.3.1.29	0.000140286	6.18443E-05	0	0	0	5.09354E-05	0	0	4.04034E-05	0.00014289	0.016873611	0.000137363	4.64784E-05	0	0	4.72904E-05	0	0	4.35579E-05	0.000107448	0	0	0.000125257	4.93432E-06	9.82382E-05	6.37882E-05	0	0	0	0.0001235	0	0	0.000117245	0	0.000159594	0.000133895	0.000148146	0.000111185	4.69351E-05	0	3.88498E-05	3.36159E-05	9.0793E-05	0	0.016826558	0	0	7.54234E-05	0
1.3.1.31	0	0.002111484	0.00053385	0.001771545	0	1.53238E-05	8.98429E-05	0	0	0.002608197	0	0	0	0.000448856	0.001835753	0.000129297	0	0.240759176	0.240352067	0.241287312	0.240944165	0.001191654	0.002187354	0.001969545	0.001801677	0	0	0.002459836	0.001107753	0.001026281	0	0.00196152	0.000289339	0	0	0.006643545	0.000449013	0	0	0.000143828	0.001335501	0.001662292	0	0	0	0	0.031968969	0.032170347	0.001632749
1.3.1.32	0	0.002792024	0	0	0.001652476	0	0.003350423	0.002729326	0.002287356	0.000324657	0.293817484	0	0.001085177	0.002778879	0.001277208	0.001206425	0	0.030224975	0.03153043	0.033120233	0.030966916	0.000607808	0.000580697	0	0.169772375	0.000840044	0	0.004959965	0.002929957	0.00101573	0	0	0.002518992	0.00203419	0	0.00400587	0.000312032	0	0	0.001279661	0	0.001297484	0	0	0.29330195	0.001903098	0.059344686	0.066049795	0.008239553
1.3.1.33	0.001640338	0	0	0	0.002751081	0.00225482	0	0	0.002271568	0.001837119	0.345799675	0.002802355	0.003101028	0	0.000767629	0	0.001370718	0.000663731	0.002348716	0.001864513	0	0	0	0	0	0	0	0.003562428	0.001100571	0.00100398	0	0.001230393	0	0.000503874	0.001880892	0.004547194	0	0	0	0.002367901	0.002643024	0.000505738	0.001507962	0	0.347009169	0	0	0	0.013142699
1.3.1.34	0.380135097	1.986050817	0.01856393	0	0.012249548	0.016490711	0.008255601	0	0.482769321	0.016470345	1.188388856	0.004452882	0.008722916	0.016166294	1.00365405	0.001432051	0.006206677	0.029592937	0.051248017	0.051710444	0.058227249	0	0	0.012767871	0.216073418	0	1.248461977	0.821187402	0.021020588	0	1.007225185	0.973728515	0	0	0	0.81727278	0	0.008933111	0.160255566	0.497539156	0	0.099450217	0	0.011128571	1.192522407	0.869286733	0.139700086	0.138238809	0.072552482
1.3.1.35	0.00011301	0	0	0.000232128	0.000467575	0.000144623	0	0	0	0.000505476	0.000372459	0.000338671	0	0	5.19263E-05	0	0	0	0.000189113	0	0.000345858	3.24241E-05	0	0.000261734	0.000759296	0.000222863	0	0.000467758	0.000759356	0	0	0.000631478	0	0	0	0.000335521	0	0	0	0	0.000690162	0	0	0	0.000319449	0	0	0.000448034	3.15187E-05
1.3.1.38	0	0	0	0	0	0	0	0	0	0	0	0	0	0	0	0	0	0	0	0	0	0	0	0	0	0	0	0	0	0	0	0	0	0	0	0	0	0	0	0	0	0	0	0	0	0	0	0	0
1.3.1.43	0.001553332	0.170794308	0	0.00108198	0	0	0.001932398	0	0	0	0	0	0	0	0	0	0	0.000513358	0.002920209	0	0.000109141	0	0.000462987	0.001458107	0.002120687	0.002704313	0	0.00702841	0	0.001032972	0	0.010747743	0.000752639	0	0	0.01134436	0.002650138	0	0	0	0.003281031	0.001080673	0.001914118	0.002921071	0	0.142111678	0.028261819	0.029806937	0.035068865
1.3.1.44	0	0	0.002915898	0	0.000810612	0	0	0.004115186	0	0	0	0	0	0.003127871	0.002758815	0	0.00042781	0.239691276	0.242064301	0.243825189	0.2434521	0	0	0.495399118	0	0	0	0.015316715	0.003471592	0.001755304	0.004049943	0	0.002574241	0	0.002331837	0.014468129	0	0.002854092	0	0.00467636	0	0.000154612	0.00176837	0.001609186	0.002184266	0.003635845	0.057966405	0.059183375	0
1.3.1.45	0.00043271	0	0	2.06573E-05	0.000511307	0.000303503	0	0	0	0	0.000325755	0.000245378	0	0	0.000271566	0.000569641	0	0.000103361	0	4.4216E-05	0.000177507	0	0	0	0	0.000125114	0	0.00385351	0.000571748	0.000159893	0.000347738	0.012228295	0	0	0.000504539	0.004485202	0	0.000205507	0	0.000565208	0.000187106	0.000398658	0.000371606	0.000524392	0.000355915	0.00024101	0.000363351	0	0
1.3.1.54	0	0	0.00884572	0	0	0.009800967	0	0.012451601	0.001766543	0.007381398	0.444980938	0.001757288	0	0	0.00100287	0.39176809	0.007010722	0.666369671	0.683386483	0.673227054	0.672627007	0	0.013354258	0.499020172	0.378631071	0.512913076	0	0.249398059	0.012117378	0	0.011617981	0.013021702	0.286395685	0.310445805	0.299653885	0.250590651	0.996734926	0	0.830986732	0.00714527	0.01339739	0.00836461	0	0.003834165	0.434238946	0.987183689	0.298601249	0.311786178	0.172516678
1.3.1.56	0.000310753	0	2.41946E-05	0.000138446	0	0.000181779	0.000134543	0	0	9.97761E-06	0.033585693	0	0	0	0.000311816	0	0	0.000351709	7.76729E-06	0	1.62775E-05	0	0	0	0.000183928	0	0	0.000208275	0	0.000296798	0	0	0.000225279	0	0	0	7.26737E-05	0.000183012	0	0.000117532	0	0	0	0	0.034248649	3.54613E-05	0	0	9.04956E-06
1.3.1.58	0	0	0.001549834	0.001481116	0.001122476	0.000851627	0.000727435	0	0	0.000710063	0.009178565	0	0	0.000511054	0	0.001772622	0.000283083	0	0.001758334	0.000537179	0.000780435	0	0	0	0.000901367	0.00058436	0.00114244	0	0.00089589	0.000318314	0.001724884	0.000603551	0	0	0	0	0.000929123	0	0.000797978	0.001820181	0.001181351	0	0.001565706	0	0.010092731	0.000638971	0	0	0.001854885
1.3.1.62	0	0	0	0	0	0	0	0	0.000904738	0	0.118311815	0.001610757	0	0	0.001738747	0.00095424	0	0	0	0.001192072	0.000169377	0	0	0.001391069	0.002088524	0	0	0	0	0	0	0	0	0.001122703	0.001229276	0	0.00038742	0	0	0.001177129	0	0	0	0	0.118585049	0.001456944	0.001035216	0.002065154	0
1.3.1.70	0	0	0	0	0	0	0	0	0	0	0	0	0	0	0	0	0	0	0	0	0	0	0	0	0	0	0	0	0	0	0	0	0	0	0	0	0	0	0	0	0	0	0	0	0	0	0	0	0
1.3.1.71	0	4.52759E-05	1.21785E-05	2.71643E-05	0	2.64722E-06	5.87659E-06	2.90032E-05	6.06438E-05	0	0.008474132	3.66346E-05	5.05401E-05	0	4.72557E-06	5.05205E-05	0	2.41933E-05	0	1.52929E-05	6.254E-05	0	0	0	7.49519E-05	0	4.93729E-05	0	0	7.81298E-05	1.49337E-05	2.80939E-06	7.57109E-05	7.64204E-06	4.05711E-05	4.59328E-05	0	0	0	0	4.48418E-05	0	0	0	0.008415509	0	0	6.00447E-05	1.52924E-05
1.3.1.72	0	0	0	0	0	0	0	0	0	0	0	0	0	0	0	0	0	0	0	0	0	0	0	0	0	0	0	0	0	0	0	0	0	0	0	0	0	0	0	0	0	0	0	0	0	0	0	0	0
1.3.1.74	1.384436921	0.032312697	0.018978259	0.016586014	0.986766327	0.024586151	0	1.993704865	0	1.997332444	0.55188985	0.028996647	0.017379765	0.011716803	0.014938863	0.425204647	0	0.334191527	0.328293045	0.321980753	0.311317262	0.014828313	0.015608261	1.521215435	0	1.498143447	0	0.095419925	0	1.979963826	0.027659414	0.022433441	0.869982949	0.896573728	0.891707863	0.124258705	2.018208718	0.971948776	0.260795432	0	0.024649337	0.028490408	0.719929648	1.999413244	0.539295208	0.165206701	0.548986213	0.533364416	0
1.3.1.76	0.009302684	0.019578774	0.005582694	0.006903169	0.015849237	0	0.020299955	0.00554386	0.999242918	0.001347927	0.045333389	0	0.012751656	0	1.983533659	1.616449462	0	1.223250835	1.202024134	1.24622933	1.208010992	0.020139046	0.010070597	0.000642751	0.023720018	0.015389585	0.505577027	0.026003678	0	0	0.003803451	0.039625742	0.575688161	0.584004422	0.576141526	0.034541294	0	0	1.488585938	0.022893451	0	0.02236646	0	0	0.073702974	0.009183171	0.485979526	0.507608316	0.132039915
1.3.1.83	0.000134422	0	0	0	0	0	0	0	7.11767E-05	7.91982E-05	0.016735116	0.000196234	0.000112185	0	2.97696E-05	0.000147123	0.030441304	1.74214E-05	3.57739E-05	0.000184537	0	0	9.65691E-05	0.000160842	0	0.000151604	0.000127187	0	9.18684E-05	0	0	0.00016807	0	0	7.34779E-05	0	0.000120563	0	0	0	0.000120336	0	6.79273E-05	7.06793E-05	0.016854003	0.000119041	0	0.000205357	0.000204337
1.3.1.84	0	0	0	0	0	0	0	0	0	0	0	0	0	0	0	0	0	0	0	0	0	0	0	0	0	0	0	0	0	0	0	0	0	0	0	0	0	0	0	0	0	0	0	0	0	0	0	0	0
1.3.1.85	0	0	0.001484058	0	0	0.001316733	0.00156888	0	0	0	0.009612382	0	0.00083841	0.000924921	0	0	0	0.001602603	0.00101893	0	0.000546588	2.88196E-05	0	0	0	0	0	0.010184622	0.00024516	0	0.00063657	0	0	0.000829241	0.001431118	0.009906109	0.001574089	0	0.000605129	0	0	2.77006E-06	0	0.001029269	0.009343382	0.000504463	0.000232146	0	0
1.3.1.87	0.403342883	0.133971302	0.003315026	0	0.002660079	0	0	0.001621275	0.000860757	0.001319686	0.056668745	0.003908764	0	0.003003875	0	0	0.003779706	0	0.000387563	0	0.000620664	0	0.000781943	0.002895022	0	0.004675465	0.246216456	0.295043294	0	0	0	0.714675575	0	0.00441851	0	0.29008988	0.004189632	0	0.086004162	0.493945312	0.001021793	0.092982884	0	0	0.062107	0.004314959	0.001244095	0.002285671	0.006537827
1.3.1.9	1.193836671	0.981685292	0.932916491	0.176552274	1.015137909	0.001055683	0.147091995	0.001568553	0.015469749	0.016209475	1.298310081	1.021239025	1.017870975	0.002319077	0.997038355	0.021762696	0.916351046	0.11843616	0.110734071	0.088407309	0.113496496	0.010850573	0.005392534	0.015651759	0.089425436	0.503909592	0.759720877	0.775289692	0.968179203	0	0.009053973	0.982292449	0.0179434	0.019618959	0	0.799596723	0	0	0.173101847	0.477431087	0.018803899	1.011341216	0.019363165	0.022013989	1.304595566	1.124026089	0.23310438	0.21445701	0.531892842
1.3.3.-	0.000122333	0	0	8.32907E-05	0	0	0	7.58666E-05	0	0.000158886	0.000140759	0	0.000134041	0	0	9.19219E-05	6.52596E-05	0.000128951	5.75503E-05	0	5.44428E-06	0	0	0	0.034482615	0	1.48372E-05	0	0	0	0.000163875	0	0	0.000139504	0	0	6.15875E-05	3.89758E-05	0.000114563	0	8.6296E-05	0	8.00881E-05	0	8.72703E-05	0	0	0	0
1.3.3.11	0	0.739977175	0	0.009555764	0.010299748	0.007619776	0.011797118	0	0.011918686	0.005666093	0.465380687	0	0.005887379	0.010320383	0	0.008397546	0.02750702	0.020031002	0.011585757	0.006928174	0.015539472	0	0	0.005930349	0.002405388	0	0	0.105409367	0	0.00465102	1.008117291	0.011378632	0	0.009354956	0	0.108562882	0	0.008942859	0.002597846	0	0.001508332	0	0	0	0.477785393	0.849363168	0.100984843	0.08936107	0.013493656
1.3.3.3	0.998735866	1.072170617	0	0.164436123	0.009233461	0.001627248	0.169563542	0.004631152	0.006065171	0.014589974	0.871896235	0.01374147	0.003424702	0	0	0	0	0.048804731	0.03228709	0.034715361	0.056672332	0	0.017914769	0.013749659	0.048266365	0	0.508789687	0.887850829	0	0.008958391	1.008235368	0.94536629	0.01044602	0.016238292	0	0.873242214	0	0	0.175867913	0.749607391	0	0.076091351	0.194926113	0.016326026	0.854586788	0.99815114	0.140414426	0.1368503	0.125677097
1.3.3.4	0	0	0.008899604	0.464579942	0.003510361	0	0.010331246	0	0	0.002706102	0.24888332	0.155458038	0.15794193	0.0107236	0.998991723	0.002284943	0.00132702	0.042531612	0.023833595	0.027941347	0.040275171	0	0	0	0.865286402	0	0	0.012855784	0.002235648	0.002367375	0.011583639	0.027960439	0	0	0	0.026167879	0.003969027	0	0	0.002566884	0.007533402	0	0.010287946	0.008619996	0.24668832	0.008691364	0.086993654	0.103075885	0.006105228
1.3.3.5	0	0.002925699	0	0.006320053	0	0	0	0.001416176	0	0	0.370495314	0	0	0	0	0	0.004303355	0.038483528	0.03553429	0.035207081	0.031029176	0	0	3.57973E-06	0	0	0.245296892	0	0.002349983	0	0	0	0.002486561	0.006332893	0.002089503	0.004751879	0	0	0	0.002738269	0.99719662	0	0	0	0.368934553	0	0	0.002777662	0
1.3.3.6	0.001677009	0.001216329	0.001573177	0.00140849	0.000866997	0	0	0.000663298	0.000738457	0.001344961	0.001016155	0.000343143	0.001551317	0	0	0.001539909	0.001324471	0	0.00131556	0.000987709	9.76497E-05	0.00046752	0	0	0.311810534	0	0.00102768	0.01141423	0.00047487	0	0.000405465	0	0.001522647	0	0.000584031	0.013171879	0.000798873	0.001812783	0	0	0	0.000196577	0.000472953	0	0	0	0.032166263	0.032926027	0.011692211
1.3.5.2	0	0	0	0	0	0	0	0	0	0	0	0	0	0	0	0	0	0	0	0	0	0	0	0	0	0	0	0	0	0	0	0	0	0	0	0	0	0	0	0	0	0	0	0	0	0	0	0	0
1.3.5.3	0.209427367	0.008862325	0.935724785	0.735373219	0	0	0	0	0.003038486	0.008632258	0.058310378	0	0.010734936	0	0	0.005011257	0	0.203935582	0.196069653	0.186335447	0.188170987	0.00317079	0.002449439	0.000997037	0.030226386	0.01149477	0.245899013	0.856076611	0.009890702	0	0.992588078	0.934921371	0.095458954	0.095196133	0.098343401	0.842507546	0.000867156	0	0.154037323	0.499393673	0	0.196136633	0	0.002945022	0.055230967	0.857443007	0.046218394	0.030144213	0.058336849
1.3.5.5	0	0	0.000149604	1.4019E-05	6.88308E-05	0	0	0	0	5.59589E-05	0.017090936	0	6.06871E-05	2.93159E-05	0	0	0	6.68096E-05	0	0	6.68794E-05	0	1.39978E-06	0	0	0	5.66644E-05	0	9.85735E-05	0	0.000140489	0	8.37135E-05	0	0.000145126	0	0	0	0	0	0.000107601	4.7257E-05	9.7615E-05	0	0.016834712	0.000142191	0	0	0
1.3.5.6	0	0	7.16982E-05	0	7.03707E-05	0.00010577	2.60799E-05	4.39533E-05	6.64066E-05	0	0.017095739	8.08398E-05	7.70304E-05	0	0.000156014	5.36165E-05	0	0	0	0	0	0	0	0.000119724	2.8113E-05	0	0.000137419	0	0	1.73709E-05	0	0	0	8.07784E-05	0	8.29293E-05	0	0	0	3.31357E-05	3.19866E-05	0	1.17362E-05	7.80919E-05	0.0169269	0.000108856	5.12118E-05	0	0
1.3.7.2	0	0	0	7.46607E-05	7.37945E-05	0	4.03462E-05	0	0	0	0.008494694	0	9.94084E-06	1.66997E-05	0	3.825E-05	9.32949E-07	0	6.88788E-05	2.57572E-05	1.56313E-05	2.48852E-05	5.71712E-05	0	1.22715E-05	0	0	0	0	0	0	0	0	0	0	0	0	6.25339E-05	4.76245E-05	0	0	2.45414E-05	0	7.04593E-05	0.008443148	0	3.08779E-05	0	5.55216E-05
1.3.7.3	0	5.07071E-05	3.10451E-05	4.00764E-05	2.6447E-05	0	0	1.57493E-05	0	1.23516E-05	0.008419725	0	0	0	0	2.32195E-05	0	0	4.28652E-05	0	0	3.38461E-05	1.85015E-05	0	6.23592E-05	0	0	0	4.50599E-05	4.06964E-05	6.37984E-06	1.8145E-05	7.94776E-05	0	3.5194E-05	0	0	0	0	0	0	0	0	0	0.008502393	2.0523E-05	0	2.94754E-05	0
1.3.7.5	6.72085E-05	4.61309E-05	0	0	3.3505E-05	0	4.8224E-05	4.92717E-05	0	4.22246E-05	0.008532843	0	1.91653E-05	2.24568E-06	0	0	0	0	7.98887E-05	3.19048E-05	3.18486E-05	0	0	7.26682E-05	9.3953E-06	0	0	0	4.06518E-05	0	7.23772E-05	0	2.30701E-05	0	0	7.4279E-05	0	1.042E-05	0	2.32597E-05	5.28771E-05	6.09477E-05	0	9.5208E-07	0.008400098	5.32135E-05	6.8535E-05	4.167E-05	0
1.3.7.7	0	0	0	8.06986E-05	0.000134903	0.000147428	0.000181991	0.000230722	8.67633E-05	0.000147185	0.02519355	0	3.70589E-05	0	0.00021368	0	0.000212809	0	0	0	0.000217448	0	0	0	0	0.000121308	5.87857E-05	0.000207273	0.000228592	0.000217911	0.000158238	0	0	0.000117644	4.49892E-05	4.26617E-05	5.41805E-05	0	0.000231376	1.42879E-05	0	0	0	0.000152472	0.02529074	9.09864E-05	0	0.000238527	0
1.3.7.8	0	0	0	0	0	0	0	0	0	0	0	0	0	0	0	0	0	0	0	0	0	0	0	0	0	0	0	0	0	0	0	0	0	0	0	0	0	0	0	0	0	0	0	0	0	0	0	0	0
1.3.7.9	0	0	0	0	0	0	0	0	0	0	0	0	0	0	0	0	0	0	0	0	0	0	0	0	0	0	0	0	0	0	0	0	0	0	0	0	0	0	0	0	0	0	0	0	0	0	0	0	0
1.3.8.1	1.615687826	0.336555331	0.027289655	0.039471305	0	0.004412907	1.011849626	3.004141143	6.972005738	1.956194888	1.295636305	0	0.004828522	0.007637916	0.973140905	0	0	1.501197372	1.409462596	1.484225991	1.418488966	0	0.039218839	1.049180706	0.089478511	0.454134578	0.977698579	0.067849411	0	0.047890229	0	0.0160487	0.891785639	0.930110717	0.860590715	0.014793211	1.514931159	0.044676924	2.04974005	0	0.030563917	0	0.773512589	1.990902249	1.282587011	0.144532311	1.048791294	0.977127273	0.036219158
1.3.8.2	0	0.00203974	0	0.003361424	0	0	0	0	0.003266959	0.002031324	0.007780645	0	0.002779155	0.003258315	0.004671682	0	0.002848044	0.081045869	0.08047285	0.084595593	0.077422005	0	0	0.00260889	0.003891946	0	0.504181452	0.000433002	0.074586018	0.000687966	0	0.002473503	0.095409777	0.098514955	0.098116059	0.003859506	0	0.005390591	0	0	0	0.004251781	0	0.002740817	0.006140305	0	0	0.005556046	0.029769382
1.3.8.3	0	0	0	0	3.26703E-05	0	0	0.000216014	0	0.00052455	0.076208877	0	0	0	0	0	0.000239882	0.000458503	0	0	0	0.000332647	0.000712085	0	0	0.000569405	0.000110413	0	0	0	6.26341E-05	0	0	0.000129027	0.000561584	0.000380921	0	0	0.000554111	0	0	0.000424684	0	0	0.076840707	0.000208186	0	0.000289255	0.000664214
1.3.8.4	1.407097884	1.11820181	0.022269556	0	0.01833014	0.021066606	0.020679474	0	0.012390891	0	2.279222574	0.019596068	0.003884955	0	0.007096539	0	0.016949953	0.001995548	0.034811584	0.029632403	0.040533468	0	0.025261568	0.011687114	0.000696916	0	0.258518136	0.038496399	0	0.012649121	0	0.033759696	0.020211177	0	0	0.043179039	0.016528366	0.020894406	0	0	0	0.012547598	0.017456826	0.013103911	2.308818232	0.591168977	0.101604522	0.118910281	0.09982721
1.3.8.6	0.809337239	0.833977812	0	0.003575115	0.012518188	0	0	0.00969028	0	0	0.866931441	0.004159498	0.000599369	0	0.002621631	0	0	0.031106557	0.026965245	0.03557201	0.022836371	0	0	0.007870719	0.848666934	0	0.257007325	0.028942029	0.010326375	0	0	0.011215658	0	0	0	0.028583392	0.008169741	0.00049378	0	0	0.010138716	0	0	0.012389493	0.865245662	0.135618354	0.188400012	0.192655049	0.078657506
1.3.8.7	5.516384061	2.318269504	0.040994913	0.222403382	0	0.029833271	0.24419021	0.006789416	0.441581264	0	6.730229522	0.013650651	0.032764814	0.018967552	0.011223928	0	0.05875789	0.105319916	0.122259767	0.020484854	0.074643994	0.015762113	0.042136971	0	0.509951304	0	1.273789405	0.156820834	0.008900701	0	0	0	0	0.004645705	0	0.111748857	0	0.086672263	0.016586741	0	0.082981038	0	0	0.08696632	6.723985999	0.256311472	0.724306602	0.78299722	0.439105735
1.3.8.8	0.187890398	2.617294792	0.000376615	0	0	0	0.008381077	0	0	0.013913401	0.296306434	0	0	0	0.003157333	0	0	0	0.006416107	0.001166001	0	0.013879738	0.012458835	0	0.162713993	0.002508311	0	0.00445668	0.01132523	0	0.000236449	0.000251035	0.007576418	5.09833E-06	0.005401775	0.009328674	0	0	0	0	0.004252796	0.011187258	0	0	0.300062089	0	0.091104845	0.082019568	0.033054206
1.3.8.9	0	0	0	0	0	0	0	0	0	0	0	0	0	0	0	0	0	0	0	0	0	0	0	0	0	0	0	0	0	0	0	0	0	0	0	0	0	0	0	0	0	0	0	0	0	0	0	0	0
1.3.98.1	0.983174323	1.003756979	1.005625955	0.990885995	1.008545646	1.983105999	0.989182289	0.9951585	1.009277225	0.012407608	1.121308116	2.399907078	2.380404724	1.931959778	1.006105638	0.982979042	0.925637665	1.137779714	1.130174702	1.155470067	1.126932207	0.983268668	1.015172473	0.990380387	1.127965517	1.500637699	1.016654669	0.968103098	1.944759977	1.013936713	1.279420284	1.01787234	0.907791129	0.886976772	0.90514027	1.002244028	0.98733328	0.995989959	0.989722111	1.484396212	0	1.009092339	0.987912418	0.993305476	1.102242623	0.984770364	1.111586125	1.142346127	1.144449849
1.3.99.-	8.310711413	11.11219383	0	0.562255295	0.092926205	1.571736138	0.273806756	0.086890355	2.51655444	0.046884821	7.99850063	0.922116994	0.971705334	0	0	0	0.18508211	0.59429835	0.67082187	0.59693554	0.78197055	0.111400671	0.048494429	0.042373581	0.628779218	0.3787768	3.09416184	1.748245328	0.022913113	0	0.885108412	2.249549158	0.189595491	0.268159625	0.103019887	1.856958729	0.033499119	0.04525587	1.939304306	1.037956772	0	0.147749825	0.070664418	0	7.917700816	1.920668632	1.431569141	1.531036603	0.67578352
1.3.99.1	2.378414204	2.015777599	1.853948084	2.405276658	1.821608685	1.81326537	0.865200895	0.087116389	0	3.008561892	3.097195534	2.053422331	1.936209206	1.81961552	1.910962303	0.931850761	3.888073762	0.340439184	0.644713233	0.60669096	0.466541499	0	0.154441379	0.14510138	2.255997023	1.380415394	6.901483584	3.41628535	1.14668296	0	2.605387635	3.91092329	0.142330108	0	0.14755094	3.422155487	1.945804554	0.050292166	1.869595329	1.9523004	1.844588699	1.879284298	0.992595352	0.186421855	3.364596825	4.072530745	1.319067451	1.158674162	1.633683167
1.3.99.12	0	0.000646784	0	0	0.000880871	0	0	0.000327156	0	0.00034508	0.000449147	0.000431515	0.000773282	0.000630177	0	0.001002682	0.000334957	0	0	0	0	9.06824E-06	0	0	0	0.0001344	0	0.000574133	0.000567593	0	0	0.000573962	0.000544149	0.000808347	0.000181481	0	0	0	0	0	0.000712645	6.14535E-05	0.000303556	0.000971272	0	0	0.061758614	0.063515182	0.011316786
1.3.99.16	0.642494395	0.0334961	0.005610506	0.006013099	0	0.010162159	0	0.022274265	0	0	3.715711685	0	0.007483412	0.026150333	0	0.039736833	0.068770054	0.023963466	0.066588254	0.021827813	0.058638412	0.036217512	0.021911029	0	0	0	0.521097538	0.076028124	0	0.031162801	0.271119303	0	0	0	0	0.055748416	0.021489545	0.024433663	0.007118869	0.039216787	0	0	0	0	3.717464449	0.009493714	0.202569107	0.22553297	0.112919758
1.3.99.22	1.993732073	1.255376026	2.788258022	0.989899018	1.021666886	0.976392165	1.986593087	2.013008377	1.99115729	2.029582889	2.276565592	1.388154033	1.36176297	0.984489802	2.024362773	1.972498447	2.074960982	1.965866112	1.971088946	2.001471123	1.998623043	0.51426812	0.977393979	1.496103379	1.011235965	1.478158405	1.273328123	2.317026445	1.000096316	1.992644766	1.970038952	2.544241686	1.800579159	1.786248931	1.779083516	2.287669708	2.029926549	1.983418904	2.73782684	1.472452142	0.978835048	1.198803339	0.791942081	0.990174038	2.28640847	1.969814056	1.72065962	1.726587217	0.507439562
1.3.99.23	0.003133372	0	0.000929738	0	0.000836326	0	0.002492715	0	0	1.0069E-05	0	0.464155622	0.460128561	0	0.003531264	0.003425493	0	0.000719751	0	0	0.004372025	0.003051799	0.001883763	0	0	0.003592265	0	0.004313211	0	0.004272989	0.002522168	0	0.003010431	0	0.000656322	0	0	0	0	0	0	0	0.001770416	0	0	0	0.000605015	0.001268535	0.004391258
1.3.99.26	0.004889703	0	0	0	0.005802727	0	0.005389275	0.003513229	0	0	0	0.005783868	0	0	0	0.002983196	0	0.014594945	0.014033622	0.017492063	0.020597126	0	0.001807005	0	0.582160763	0.002456073	0.248219685	0.029593162	0.002069919	0.005343553	0.00397589	0	0.005854653	0.003599173	0	0.028398454	0.001063461	0	0.00376276	0.004761263	0	0.00152029	0	0	0	0	0.035895735	0.030662765	0.009684483
1.3.99.27	0	0	0	0	0	0	0	0	0	0	0	0	0	0	0	0	0	0	0	0	0	0	0	0	0	0	0	0	0	0	0	0	0	0	0	0	0	0	0	0	0	0	0	0	0	0	0	0	0
1.3.99.4	0	0.002680332	0	0	0	0	0.002391356	0.001864569	0.002509845	0	0.129418941	0	0	0	0.003503796	0.001925434	0	0.020733275	0.016027433	0.015010103	0.011539546	0	0	0	0.071307991	0.005535612	0.004477002	0	0	1.46245E-05	0	0.001540968	0.002112095	0	0	0.003446777	0	0.001717416	0.001404852	0	0.000268165	0	0	0.003631287	0.128195434	0.001757442	0	0.00452605	0.00547821
1.3.99.5	0	0	0	0	0	1.986604453	0	0	0	0.011378826	0.032638874	1.993507445	1.98063306	0	0.015814695	0.014443362	0	0.017974637	0	0.013635294	0.009349324	0	0.003392668	0.009470999	0	0.015623952	0.007529099	0	0.001623766	0.000185743	0	0	0.001550666	0.002984705	0.018512683	0.003832798	0	0	0	0.007206073	0.015409693	0	0	0	0.021312019	0.004215093	0.004228363	0.010030212	0.00545982
1.4.1.-	0	0	0	0	0	0	0	0.001502333	0.005224779	0.004550788	0.006462788	0.000745555	0	0	0.995516844	0	5.48144E-05	0.011535943	0.018649396	0.017799004	0.011783972	0	0.000434744	0.002471394	0	0	0.003587816	0	0	0.001698205	0.00280703	0.003003286	0	0.003985282	0.000642914	9.71466E-05	0.005311889	0.003355018	0.004949036	0	0	0	0.003028331	0	0.012578106	0.001831126	0.005185262	0.005219144	0.005178811
1.4.1.1	0	0.013556551	0	0.083743407	0	0.999528966	0.658969539	0.01001328	0.509145572	0	0.54398843	0.829644368	0.861390507	0	0.982438279	0	0.0383893	0.353746434	0.372612098	0.371809929	0.372989357	0	1.007320165	0.010721332	0.404697569	0	0.261604203	0.036334074	0.063360697	0.016109516	0.001679843	0.048900657	0.014600358	0.011584936	0	0.050525427	0	0.000888365	0.082354865	0.498224587	0	0.045962221	0.694160775	0.998425934	0.529814939	0.016791554	0.372530654	0.381470333	0.236665674
1.4.1.13	4.387701809	4.058517632	0	0.192877891	1.9237848	1.002189627	1.646195864	5.984294561	5.930656096	3.962528617	4.144739891	5.4559932	5.329966454	3.712385623	4.044413203	4.737337645	3.347539201	4.997806719	5.055553566	5.076998935	4.951129921	6.945911938	3.979998701	5.001766443	1.222965278	1.072819357	3.068198775	3.413197	1.364155305	1.986236205	2.057593853	3.94064891	3.993999236	3.919712428	3.938428273	3.465761463	7.000525512	0.077356223	0.752872338	2.035490909	0	0.566110759	2.93097106	2.070131052	4.168073085	4.235816343	4.135832175	4.116463775	1.469538598
1.4.1.16	0.394111861	0.042976453	0.006739903	0.287489143	1.016133777	0.001325085	0.179160721	0.003070533	0.982903536	0	0.096323008	0.998786984	1.010913083	0.005913959	0.995100017	1.01613349	0.125712123	0.35203971	0.328225004	0.34536862	0.328448482	0	0.993325439	0.010507564	0.171890513	0.506705631	0.514504192	0.025400593	0.002374909	0.007426747	0	0.023595645	0.216772555	0.213859251	0.201730134	0.035740338	0	0.001428424	0	0.001152479	0	0	0.414021237	0	0.091863722	0.011898299	0.451559367	0.474527479	0.022754261
1.4.1.2	0	0.004637559	0.006147975	0.105047284	0	0	0.847743757	0	0	0	0.340481446	0.01412319	0.005839674	0	0.014330608	0.012776059	0.033845548	0.259225016	0.244969122	0.267828464	0.257765273	0	0	0.013268548	0.013909603	0.489516402	0.254258655	0.029265053	0	0	0	0.012689393	0.110499243	0.10370308	0.092333704	0.027083785	0	0.986661126	0.759897274	0.506893845	0.011582068	0.005815349	0	0.009560158	0.352397099	0.145342174	0.22967846	0.227619698	0.068126746
1.4.1.20	0	0	0	0	5.77182E-05	4.94552E-05	0.000110404	0.000107327	4.92991E-05	6.78869E-05	0.008501793	7.78837E-05	0	0	0.000100784	0	0.0001214	0	0	0	0	2.82845E-05	0	0	5.94464E-05	5.49631E-05	0	0	7.34857E-05	6.60232E-05	0	0.000109359	0	2.89144E-05	0	3.03238E-05	0.000108838	9.51793E-05	7.28534E-05	9.28093E-05	0.000108389	0	7.27596E-05	9.55342E-05	0.008549346	2.62044E-05	5.14467E-05	7.5264E-05	0
1.4.1.21	0	0.822539891	0.0109233	0	0	0.000245083	0	0	0.008238961	0.990268767	0.668023909	0.378230823	0.378267396	0.00723212	0	0.00921645	0.002749651	0.12915452	0.131905307	0.139814508	0.137081513	0.008424683	0	0	0.138678531	0.002364298	0.005076302	0.042466996	0.000501507	0.007162404	0.009977246	0	0.001451364	0.001240168	0	0.029518393	0.493593738	0.00569812	0.000444204	0	0	0	0	0	0.651003281	0.279319672	0.024734165	0.033021219	0
1.4.1.3	0.792006305	1.217595359	0	0.195961616	0	0.013541797	0.008771109	0.000239003	0	0.004038759	0.798005298	0	0.00331104	0	0	0.008888948	0.271506859	0.105866024	0.118318841	0.106684247	0.10888674	0.002386463	0.014435531	0.011903738	0.108168426	0.513774834	0	0.229869895	0.014309658	0	0.996772043	0	0.093126321	0.104999441	0.092964323	0.208988026	0	0.012940507	0.011672166	0.011984156	0.00687124	0	0.00388331	0	0.801201432	1.014633248	0.075803971	0.04820172	0.079265333
1.4.1.4	0.985917735	0.988567808	0.961680861	1.016168434	1.009871963	1.5200755	0.149372269	1.000066438	0.998844264	0	0.228729097	1.925402411	1.93246975	0.92288762	1.018522133	0.985125622	0.349170221	0.780128446	0.780333142	0.78391433	0.767540271	1.02296883	1.019560594	0.993635168	1.020432688	0.513918192	0.985714094	0.774857391	1.016687285	0.022829947	0.00142672	0.987100326	0.896975508	0.897992761	0.884065592	0.811158746	1.012510769	0.020255819	0.26280335	0.524431394	0.00806477	0.856063135	0.876064653	0	0.272247128	1.012800959	0.881369052	0.887380413	0.331488617
1.4.1.8	0	0	9.97586E-05	0.00079619	0	0	0.000147028	0.000365144	4.27674E-05	0.000925952	0	0	0	0.000386716	0.000647714	0	0.000194051	0	0.00099526	0.000240185	0.000353471	0	0.000184046	0.000880316	0.000576021	0.000790113	0.000802567	0	0	4.5769E-05	0	6.68056E-05	0	0.000755628	0	0.00099639	0.000368004	0.000298952	0	0	0.000143112	0.000931645	0.000122389	0.000135577	0.000722062	4.53437E-06	0.063458625	0.061680718	0.012504544
1.4.1.9	0.00126544	0	0.004557563	0.004293725	0	0.005409937	0.006170839	0.001672903	0	0	0.086681374	0	0.006192715	0.006153661	0.003710724	0.205057312	0	0.019919814	0.016129874	0.014379127	0.015557538	0	0	0	0	0	0.247440143	0.004419585	0.001119657	0.002702326	0.002104301	0.007433002	0.098622877	0.103115598	0.106263683	0.003016841	0	0.005566044	0.005661082	0.000147786	0	0.002622574	0.005890836	0.001516992	0.088454049	0.000958837	0.149747551	0.154911671	0.007933742
1.4.2.-	0.000284551	0	7.52549E-05	0.000324005	0.000338044	0.000252337	0	5.10134E-05	0	0.000188229	0.059746203	0.000494619	2.43303E-05	0	0.00046581	0.000318898	0	0	0.000382009	0.000573728	0	0.000710425	0	0	1.45396E-05	0	0	0	0	0	0	0	0	8.83116E-05	0	0	0	0	0.000591579	0	0.000667555	3.52287E-05	0	0	0.058767173	0	0.061976648	0.062554824	0
1.4.3.-	0.21472717	0.516866501	0.097671577	0	0.007448642	0	0	0.019502415	0.013882402	0.010276347	0.927676448	0	0.011921275	0	0.002302133	0	0.021127466	0	0	0	0.020137158	0	0.010322658	0	0.070469377	0.01914531	0.24657128	0.60856518	0	0	0.128864873	0.73444121	0.015863744	0.008198657	0	0.613914503	0	0	0.070734598	0.50614511	0	0.828719421	0	0.018179588	0.955680679	1.857301338	0.160738571	0.156735692	0.133871381
1.4.3.1	0	0	0	0	0	0	0	0	0	0	0	0	0	0	0	0	0	0	0	0	0	0	0	0	0	0	0	0	0	0	0	0	0	0	0	0	0	0	0	0	0	0	0	0	0	0	0	0	0
1.4.3.10	0.00039645	0.000321246	0.000123229	0	3.88284E-05	0.000375208	0	0	0.000375989	2.16008E-05	2.86798E-05	0.00022572	0	0.000339658	0	0.000277333	0.000253645	0.016304897	0.016109539	0.016271499	0.016229166	0	0	0	0.0686277	0	0	0	0	0	0	0.000152631	0.000229905	0	0	0	0.000348165	0.000208122	0.000169116	0.000394892	0.000154879	0	0	0.000117874	0	0.000348089	0	0.000200591	0
1.4.3.16	0.989542234	0.989219737	0	0.198273534	0.999105141	1.002865708	0.156821498	1.014797999	1.014166632	1.018463609	0.91937799	0.982356504	0.979575795	0.41782452	1.008870953	0.602624455	0.102959634	0.821660708	0.826160674	0.818700164	0.826145182	1.019922199	0.999619103	0.496075297	0.216745771	0	0.479292406	0.820577169	0	0.001533745	0.6970221	0.946363961	0.900409858	0.912351142	0.90551057	0.830396364	0	0	1.101631004	0.512471761	0	0.095659643	0.513155731	0.010812021	0.913871471	0.860387385	0.518501225	0.512087733	0.08871064
1.4.3.19	0.795844366	1.000901651	0.006498947	0	0.002685142	0.006990271	0	0.007853416	0.001113285	0	0.706679157	0	0.003222857	0.05247957	0.005632381	0.005947283	0	0.079409069	0.050249233	0.054417713	0.067749826	0.004960246	0	0.003621557	0.596779265	0	0.005536014	0.076177814	0	0.010209333	0.860118212	0.037177609	0.002746661	0.013866207	0	0.065529124	0	0.005805083	0	0.000446179	0.009108429	0	0.004135036	0	0.718552822	0.142038185	0.3086015	0.30252456	0.084822157
1.4.3.2	0	0	0	0	0	0	0	0	0	0	0	0	0	0	0	0	0	0	0	0	0	0	0	0	0	0	0	0	0	0	0	0	0	0	0	0	0	0	0	0	0	0	0	0	0	0	0	0	0
1.4.3.21	0.200538395	0.647220081	0.006762975	0	0	0.001166854	0.000972591	0.006176765	0.002874631	0.001633593	0.032120058	0.006632761	0	0.003026214	0.004417658	0.006249125	0	0.002803489	0	0	0.003556074	0.004653535	0	0.004999987	0.002605472	0	0.245454558	0.190303675	0.006108196	0	0.0008513	0.395688899	0.005121384	0.004862681	0	0.184316548	0.000120515	0	0.089969716	0.246131961	0.006836881	0.096107049	0.003624596	0.002251882	0.021793122	0.857110956	0.033393595	0.035099964	0.004799442
1.4.3.3	6.49647E-06	0	0.001297239	0.000560247	0	0	0	0.001378861	0.001338174	0.000284189	0.023678734	0	0	0.000795652	0	0.000894952	0	0	0.000333901	0	0	0	0	0	0.000893242	8.09191E-06	0	0.010336207	0.001502917	0	0	0	0	0.000372313	0	0.008121668	0	0.000145635	0	0	0.000754056	0	0	0	0.024741105	0	0.031369237	0.03061178	0.000416128
1.4.3.4	0	0	0.003308929	0	0	0.006309534	0.011045786	0	0.005193789	0.003265227	0.259798683	0.003164975	0	0.002677499	0.010120416	0.205126784	0	0.417697103	0.420712194	0.417563551	0.427260153	0.007536397	0.006971564	0	0.072649057	0.009273925	0.001240541	0.024800082	0	0.999770803	0.000847053	0.029253126	0	0.00884017	0	0.006122745	0	0.010241722	0	0.000560385	0	0	0.01099879	0	0.254971389	0	0.227854017	0.227671686	0.012881559
1.4.3.5	1.008043826	0.94899918	1.020972763	0	0.983206884	0.003539539	0	0	0.000224004	0.011820528	0.959052304	0.845600561	0.85372191	0	0	0	0.101189617	0.039113889	0.052544588	0.039103543	0.032196176	0.010133619	0.002871163	0	0.118596212	0.01566395	0.505344986	0.915374259	0.005817842	0.021141033	0.982704809	1.028448032	0.011904956	0.002290297	0	0.922774325	0.004676653	0.000243293	0.154590247	0.484716531	0	0.960694908	0.005522439	0	0.957347936	0.841663398	0.258168381	0.238759206	0.139253192
1.4.4.2	1.613944831	0.000424413	0	0.788908133	2.032031922	0.467890431	0.315179224	0	0.025748185	0.023034056	1.294692118	1.341212468	1.340673056	0	1.987739339	0.421822675	0.025468422	1.015985592	1.081025627	1.045161006	1.019695315	0.007119371	0.028206085	1.013758178	0.913250947	0.025577044	0.758720438	1.217907767	0.003115086	0.012770335	1.157739978	1.329270205	0	0	0	1.217176012	0	2.027431649	0.196641597	0.490832884	0	0.085214189	0.011516644	0	1.29879948	1.261829641	0.614889785	0.622627497	0.164610957
1.4.7.1	0.800499611	0.002126136	0.012190938	0.007792359	1.015849007	0.013922484	0	0	0.504643886	0.018867496	0.335010887	0.00120957	0	0	0.012165805	0.204694045	0	0.093861943	0.102823511	0.105609376	0.106496446	0.519422839	0	0.013116025	0.003684871	0.01746115	0.246774733	0.015194495	0	0.006665248	0	0	0.40102802	0.417137503	0.384581046	0.015375213	0	0	0	0.006502197	0.013669303	0.008446086	0.185447777	0	0.349758708	0.005257082	0.155240633	0.17392824	0.027569315
1.4.9.1	0.003255294	0.00104467	0	0	0.003785026	0.005656885	0.001995433	0	0	0.000609774	0.331790966	0	0	0	0.000747202	0.007394835	0.024258188	0.002921913	0	0	0.003540276	0.0050647	0.003421809	0	0.006946394	0	0	0	0	0	0	0	0	0.007512772	0.003304721	0.00712279	0.003663391	0	0.000149856	0	0.005504618	0.006778315	0.002751117	0.003131763	0.333461955	0.001112871	0	0	0.005107076
1.4.99.-	0.000552922	0	0.001168792	0	0.000736152	0.000251438	0.000911951	0.000682508	0	0	0	0	0.000285034	0.001000871	0.00037672	0	0.060950309	0.000457485	3.30652E-05	7.08722E-05	0	0.000197582	0	0	0	0	0.000398492	0.000741215	0	0.001001041	0	0	0.000345153	0	0.000456333	0.000836091	0	7.30928E-05	0	0	0	0	0	0	0.000836602	0.000647467	0	0.000836699	0.000175059
1.4.99.1	2.60240774	1.90747177	0.012977079	0.021428123	0.001412762	0	0.041574742	0	0.042918048	0.040241134	3.548801303	0.006179823	0.036351384	0	0.000745764	0.002379876	0.101868539	0.056748923	0.051248635	0.036867642	0.058076123	0.042800725	0	0.004949096	0.214741533	0.013308318	0.260681378	0.940134864	0.013944733	0	0.990778472	0.971570755	0	0.022745558	0.010746134	0.952193766	0.034847596	0	0.322332839	0.516357168	0.019189826	0.063898573	0	0	3.500691789	2.148000124	0.164386545	0.199957292	0.24137286
1.4.99.5	0	0.003034682	0.002846216	0.000322981	0.000605453	0	0.001366704	0	0.003498723	0	0.025979125	0.001653386	0	0.001182386	0.003349297	0.004593164	0.001529465	0.004091906	0.001939719	0.000583383	0.001526659	0	0	0	0	0.000710717	0	0.014672407	0	0.000250957	0	0.002488144	0.002845232	0	0.001323273	0.008308798	0	0	0.00161308	0	0.002599393	0	0	0.001180238	0.024388904	0.002114198	0	0	0
1.5.1.-	0.221623492	1.190428125	0.010238233	0	0	0.003173658	0.003547757	0	0	0	0.225412115	0	0.007373187	0.003377743	0.016469637	0.011721194	0.014903822	0	0.008684056	0.011125616	0	0	0	0	0.063226404	0.019434366	0.230752901	0.907997859	0.018142867	0.00029517	0.307036369	1.700335168	0.010615593	0.007639974	0.016805484	0.917148083	0	0	0.170922192	0.518466666	0.017398314	0.095992697	0	0.015745557	0.207119745	1.720445276	0.058855712	0.059827823	0.026587532
1.5.1.10	0.000653321	0	0.000292536	0	0.000535161	0.000202901	0.000361117	0.000586323	0	0.00067886	0.000886281	9.30643E-05	0.000397162	0	0.000150906	0.000296584	0.000639305	0.000819708	0.000381834	0	0.000405779	0	0.000314029	0	0.000465012	5.80017E-05	0	0.000102026	0	0	0.000198584	0	0	0	0	0.000242401	0.000685645	0	0	0.000498065	0	0.000148833	0.000342677	0	0	0.000617792	0.00048824	0	0
1.5.1.12	0.597060144	0.306227619	0.16587323	0	0.998345209	0	0.005860821	0	0.010771978	0.008024403	0.490273911	0.240335042	0.229022505	0.010898996	0	0	0.220908756	0.038955031	0.057265425	0.056912858	0.048943356	0	0.008058358	0.511792298	0.198764991	0	0.001643484	0.335761955	0.006222299	0.009381019	0.130959584	0.326412026	0	0.008721219	0.000214617	0.33949561	0	0	0.000563265	0	0.007561153	0.052789909	0	0	0.501974911	0.293223958	0.119878443	0.124919212	0.022878075
1.5.1.15	0	0	0	0	0	0	0	0	0	0	0	0	0	0	0	0	0	0	0	0	0	0	0	0	0	0	0	0	0	0	0	0	0	0	0	0	0	0	0	0	0	0	0	0	0	0	0	0	0
1.5.1.19	3.65177E-05	0.000181624	0.000414099	0	0.000209384	0.000475779	0.000543238	0	0	0.000599833	0	3.13999E-05	0	0	4.72273E-05	0.000129081	0	0.00027217	0	0.000356095	0	9.5156E-05	0.000352383	0	0	0	0.000270232	0	0	0	0	0	0	0.000593925	0	0	0	0.000372537	0.000643389	0.000651653	0.000128742	0.000362268	0.000176604	0	0.000577815	0.000516008	0.000529413	0.000324527	0.000595714
1.5.1.2	0.98565222	1.612343604	0.932760892	0.915362267	1.007807678	0.485844198	0.489826698	0.995802387	1.010955237	0.992440018	1.033978664	1.141195161	1.146564323	1.09830185	1.00167355	0.995223448	0.921988289	1.164907564	1.180550298	1.171584507	1.18364252	1.014579842	0.995742782	0.504953051	1.012638501	1.492269091	0.998635556	0.977205446	1.495610125	1.004728602	0.986212496	1.026811796	0.886014307	0.910717052	0.890247361	0.957454638	1.009082721	0.248780006	0.254200123	0.764305801	0	0.957819067	0.812059614	0	1.027723865	1.439082994	0.995210816	1.01103896	0.622728807
1.5.1.20	1.019249392	1.771052547	0.951682046	0.720776046	0.985055382	1.013312638	0.173327799	0.982347799	1.000523852	0	0.921905864	1.147405709	1.14518699	1.018546448	1.01022838	0.615786414	0.536239474	0.632354824	0.603302578	0.611842919	0.596248294	0.98994378	1.00453599	0.986321207	0.934690709	0.015312636	0.490511767	1.063359964	0.018724438	0.016686378	0.991558687	0.995500503	0.797229703	0.790392318	0.815204139	1.058583486	0.016663673	0.012424931	0.484122206	0.492002552	0.017043702	0.962566906	0.283153729	0	0.907750006	0.980809686	0.797977862	0.810885948	0.435783469
1.5.1.24	0.003751379	0.04116113	0	0.002174745	0.003296033	0.005480168	0	0	0	0.003409959	0	0.006362183	0.006213005	0	0.004148347	0.193505187	0.001162245	0.212999745	0.203008446	0.210751499	0.209362964	4.99378E-05	0.006321899	0.005065024	0	0	0.005237298	0.004733919	0.005769368	0	0	0.006022656	0.005444923	0.005155507	0	0	0.002825793	0	0	0	0.001455926	0	0.104649779	0	0.001287396	0.001306249	0.030168581	0.034367436	0.001909055
1.5.1.28	1.44634E-05	0.086249516	0.000784057	0.00014454	0.001364401	0	0.000710444	0	0	0.0012971	0.075189798	0	0.0009293	0	0	0.00047181	0.001132044	0.001289006	0	0.000933912	0.001222513	0.00038184	0	0.000350352	0	9.92662E-05	0.000180054	0.001101783	0.001394334	0.000437009	0.000310552	0	0.000332821	0.000178487	0.001191567	0.000941478	0	0	0	0.000327687	0	0.001393944	0	0.000156078	0.077267334	0.000284249	0.030340472	0.03073236	0.000977315
1.5.1.3	0.994635393	1.100260797	0.938440473	0.802668571	0.999762751	0.493924706	1.00801087	0.011111539	1.016117959	0	0.976055182	1.009999061	0.984287946	1.010123779	0	0.991450241	0.034686518	0.756605656	0.755007025	0.727367063	0.730687612	1.009131906	0.993454637	0.99822801	0.973762564	0.991586647	0.262574881	1.07427076	1.539342676	1.009100702	1.004788051	1.181171106	1.001551749	0.987910229	0.989263701	1.055632632	0	0.996053902	0.987880584	1.261737231	0.997418467	0.991959504	0.783919373	0	0.961309404	1.005481977	0.893078389	0.89243144	0.952212987
1.5.1.33	0	0	3.60779E-05	0	0.004826484	0.000934871	0	0.002204217	0	0	0	0.004823163	0.001839907	0	0.002823802	0.005780813	0	0.015905337	0.010375558	0.014637215	0.014928794	0	0.000743166	0.001657115	0	0	0.005677338	0.008175599	0	0	0.002924166	0.00421997	0	0.005408266	0.000309999	0.00170115	0.000954392	0.004709416	0.002775896	0	0.000712435	0.003692557	0	0.002795129	0.005730518	0.001700718	0.005474905	0	2.34115E-07
1.5.1.38	0.7901591	0.999283137	0	0.09796489	0.010314172	0.017799545	0	0	0	0	0.963007394	0	0	0.005844802	0.001172555	0	0.014103665	0.015321553	0.019985797	0.039033036	0.048841498	0	0.019451119	0	0.848957605	0.002110078	0.266354279	0.64510017	0.018970204	0.011965983	0.98934373	0.927661413	0	0.001521162	0.004688924	0.64479326	0	0	0.165548406	0.519922928	0	0.103276864	0.002425846	0	0.961447465	1.157323412	0.202039598	0.170284606	0.111594206
1.5.1.5	2.004250851	2.208235573	1.911085962	1.981572661	1.983349177	1.991655577	1.676365747	4.012216587	2.009060322	1.980841981	2.337136404	1.99289572	1.980851047	2.003496289	1.995451507	3.184663211	1.997566664	2.700021362	2.706218277	2.691860025	2.70615861	2.9863454	2.010000869	2.988801395	2.014091269	1.988786748	1.985555801	1.983740779	2.053141591	1.998995011	1.983605297	1.967859577	2.384713562	2.400504433	2.402338099	1.966914991	3.001460162	2.004281705	2.157432411	1.999214877	2.014423587	2.008486551	1.814013692	2.003995338	2.332744546	2.007757746	2.680193738	2.681498727	2.198964027
1.5.1.7	0.005098895	0.006321811	0	0.080405102	0.982700416	0.486814467	0	0.002996522	0	0	0.362366015	0.323845248	0.292304636	0.00113505	0.986407161	0.604654932	0.960983929	0.226363806	0.202309507	0.217917753	0.197858397	0	0.992552247	0.00377655	0.065110629	0.012488716	0.247890894	0.008617525	0	0.011804344	0.002809133	0	0.513995729	0.507464572	0.483351684	0.012777816	1.015737634	0	0.012172431	0	0	0.001943028	0.29194994	0	0.376270313	0.015669169	0.344422554	0.327696213	0.034794098
1.5.1.9	0.000790473	0.000144271	0	0.000750241	0	0	8.46776E-06	0	0.000699552	0.000904469	0	0	0.000847478	0.000613454	0	0.000720198	0.000521407	0	0.000922632	0.00080018	0.000258747	0.000768191	0	0.000180549	0.000381717	3.95437E-06	0.000495964	0	0	0	0	0	0.000666558	0	0.000768464	0.000831697	2.07889E-05	0.000540567	0	0.00017378	0	0.000575974	0	8.24102E-05	0.000507186	0	0	0	0
1.5.3.-	0.210218697	0	0	0	0.001521527	0.005766628	0.008532161	0.004736621	0.013541101	0.005388936	0.023496393	0.002660521	0	0	0	0.011062303	0.112543866	0.205856647	0.223226921	0.208053924	0.212794797	0	0	0	0.047618334	0.002223142	0.24986656	0.75950207	0.006197871	0	1.152878394	0.96203991	0.01458322	0	0.009135909	0.751455596	0	0.012840704	0.158108281	0.497014558	0	0.087750183	0.007864182	0.011427287	0.015107986	0.702190123	0.03402172	0.041113314	0.033759319
1.5.3.1	0	0.161267362	0.012917985	0.027202196	0.046844445	0	0.864880544	0	0.476595351	0	2.640907843	0	0	0	1.016577163	1.15678019	0	0.490691247	0.445432262	0.493168609	0.464877922	0.017634817	1.022959936	0.490712441	0.1866508	0	0.042788486	0.112768024	0.000890781	0.966209922	0	0.057246916	0.728963422	0.718819096	0.66653713	0.058429099	0.469642927	0.031281041	0.466650248	0	0	0.002180336	0.390930458	0	2.623700602	0.736889752	1.456489237	1.548676847	0.418604954
1.5.3.13	0	0	0	0	0	0	0	0	0	0	0	0	0	0	0	0	0	0	0	0	0	0	0	0	0	0	0	0	0	0	0	0	0	0	0	0	0	0	0	0	0	0	0	0	0	0	0	0	0
1.5.5.-	0.581972886	0	0.01213674	0.193013601	0	0.024800358	0.504077215	0.018882633	0	0	0.086092711	0.015958844	0.014922489	0	0.022561042	0	0.050207554	0.040510994	0.015865703	0.01894926	0.048683071	0.023892564	0	0.024183829	0	0.016443049	2.221454607	1.380314481	0	0	0.001847569	2.748671131	0.021788182	0.016922179	0	1.348083819	0.021399861	0	1.078295985	1.518647959	0	0.29645311	0	0.023908648	0.122716415	0	0.047348764	0.056276438	0.108148943
1.5.5.1	0.801115183	1.075036514	0	0	0	0	0.007444566	0	0	0	1.030522502	0.008308389	0.003660282	0	0	0.009327091	0.006742516	0.011183252	0.007003268	0.020389764	0.030111902	0.010296253	0.000103115	0	0.014734386	0	0.242395516	0.089070677	0.012872939	0.002444892	0.002185143	0.007834844	0.010986812	0.012211271	0	0.10224923	0.002231934	0.001398768	0.003610742	0	0.000515411	0.005077396	0.003777006	0	1.02025512	0.15065882	0.085298919	0.090745493	0.096081236
1.5.8.2	0.004209705	0.006701001	0	0	0.001568703	0	0.00262012	0	0	0	0.04443272	0	0	0	0.008189985	0.000546358	0.002951341	0.009593067	0.013986548	0.00907687	0.01708695	0	0.002071429	0.006843405	0	0	0	0	0	0	0.000611393	0.000408325	0.000817248	0	0	0	0	0	0.005735455	0.507256927	0.991977595	0	0	0	0.046383439	0.001299412	0	0.002274739	0.021533493
1.5.8.3	0.002464736	0.002441708	0	0.000308433	0	0.00259174	0.000740211	0	0.002714532	0.000467836	0.002064628	0	0.003790608	0	0	0.003376824	0.000348375	0	0	0.002892891	0.003888619	0.003863741	0.004421531	0	0	0.002013962	0.002546218	0.006688044	0.003206501	0	0	0.015673568	0	0.002287342	0	0.013488146	0	0.001853918	0.000860051	0	0.002984317	0	0	0.004750604	0	0.138929278	0.066736566	0.065893207	0
1.5.8.4	0.000463886	0	0.001285379	0.002543026	0.000677487	0	0	0.002295719	0	0	0.050017668	0.0019181	0	0	0.001738	0	0	0	0.002429514	0.000370455	0	0	0	0	0.000439386	0	0	0.001348328	0.001705833	0.00069495	0	0	7.36515E-05	0.001422869	7.37676E-05	0	8.07311E-06	0.001691601	0	0.000650277	0	0.002467472	0.002124353	0	0.048323727	0.001957176	0.064110459	0.062666198	0.013444502
1.5.99.-	0.000201618	0	0.001776709	0	0.001388185	0.000765937	0	0	0.001529734	0.000190122	0.015951883	0	0	0	0.000432233	0	0	0	0.001278621	0.000852505	0	0.00167832	0	0.000379704	0.000298163	0.001627541	0	0	0.000992789	0.001242267	0.001791672	0	0	0	0	0	0	0	0.000770956	0	0	0.000684435	0.000788174	0	0.016189978	0	0	0.001041507	0.000125935
1.5.99.11	0	0	0	0.004118113	0.003552881	0.005076546	0.00439721	0.0017609	0.003416223	0	0.004016548	0	0	0	0.005439776	0.000723778	0	0.006312486	0	0	0	0.005534845	0.004918582	0.003188657	0.002295431	0	0	0.005451508	0	0.003833334	0.001407212	0.007236757	0	0	0.002303964	0.000144308	0.001999613	0.000603361	0	0.006546962	0	0.006122454	0.005752133	0	0	0.001746081	0.063756558	0.060310281	0
1.5.99.12	0	0	0	0	0	0	0	0	0	0	0	0	0	0	0	0	0	0	0	0	0	0	0	0	0	0	0	0	0	0	0	0	0	0	0	0	0	0	0	0	0	0	0	0	0	0	0	0	0
1.5.99.6	0	0.000529708	0	0.000461925	0.000154435	0.001308175	0.001491439	0	0.000605427	0	0.04255913	0.001110831	0	0	0	0.002040171	0.154154742	0.003302045	0	0.001894547	0.003093821	0.002135839	0	0.001801546	0.000875295	0.000352597	0	0.037630301	0	0.002550516	0.143676447	0.009862661	0	0.003503409	0.001430687	0.03890348	0.002393661	0.001884569	0	0	0	0.001074057	0.001243264	0	0.040109001	0	0	0	0.01539903
1.5.99.8	2.014232313	1.726633454	1.359258291	1.510265701	3.015973989	0.018163281	0.144049239	0	0.033964904	0	1.75448562	0.660032637	0.698485745	0	2.024778806	0	1.246309037	0.09014787	0.168320564	0.091564167	0.132204737	0.011195509	0	0	0.98474001	0	0.513930563	1.625098395	0	0.007061301	1.543846923	1.689781449	0.019555192	0	0	1.556698165	0.0335733	0	0.170692228	0.499131229	0	0.262971347	0.018033176	0.002889042	1.782023058	1.860514156	0.219450762	0.278077988	0.188159679
1.5.99.9	0	0	0	0	0	0	0	0	0	0	0	0	0	0	0	0	0	0	0	0	0	0	0	0	0	0	0	0	0	0	0	0	0	0	0	0	0	0	0	0	0	0	0	0	0	0	0	0	0
1.6.-.-	0.017384641	0	0	0.276016392	0	0	0.52129586	0.015659483	1.011164516	0.979520728	0.031575671	0.015286497	0	0.067381991	1.01134082	0.403680624	0	0.498291535	0.501859181	0.488406682	0.487023182	0	1.011803434	0.004699399	0.320614119	1.521247384	0.015476963	0.124932946	2.760063553	0.988528956	0.016254073	0.039885087	0.011941564	0.008034239	0	0.107186265	0	0.235779981	1.105599325	0.489989742	0	0.021572374	0.380260558	1.023104916	0.007184066	0.014323054	0.25579689	0.265641086	0.559176251
1.6.1.1	0.209483413	0.990794046	0	0.17978069	0.004613837	0.0021436	0.154805192	0.003168389	0.014022704	0	0.104951525	0	0	0	0	0	0.005011433	0.022390718	0.022904891	0.011483262	0.006384853	0.008381746	0	0.014162186	0.018144439	0.006169248	0.265406556	0.861259184	0	0.006636081	1.016348972	0.968728884	0	0	0.01497543	0.852258582	0	0	0.152343341	0.501393132	0.014811756	0.07508358	0.008375317	0.013070137	0.092275362	0.724556997	0.122019655	0.139565282	0.052537545
1.6.1.2	2.243670366	2.941347367	1.881855374	0.498419764	0	0	0	0.005719584	0.019704868	0	3.066687474	0	0	2.712757879	0.008623605	0.044374334	0.021116092	0.040058592	0.049696867	0	0.047175667	0.021445867	0	0	0.363747966	0.042086858	1.20379248	1.682249499	0.021401051	0	0.285572414	1.938886839	0.010433189	0.019967131	0	1.70815396	0.020278732	0	0.333635239	0.988114791	0	1.989361475	0.001720895	0	3.062258574	1.961193075	0.379082402	0.394967323	0.358895781
1.6.2.2	4.56431E-05	1.13797E-05	0	1.48057E-05	5.87879E-05	4.12205E-05	0	0	0	0	0.008553547	0	3.16135E-05	0	0	7.80562E-06	0	7.56883E-05	5.42677E-05	4.49591E-05	0	0	0	6.98112E-06	3.54245E-05	1.42379E-05	3.6998E-05	1.84177E-05	1.60187E-05	3.8062E-05	1.0878E-05	0	0	5.04824E-05	5.06732E-05	0	0	6.57219E-05	0	1.99555E-05	0	7.86596E-05	6.09302E-05	0	0.008485468	6.23142E-05	4.48187E-05	6.50506E-05	1.0897E-05
1.6.2.4	0.001296468	0	0.000759057	0.001558601	0.000425624	0	0.000723774	0.000965266	0.000107973	0	0.051539626	0.000113761	0.000499589	0.00013485	0.001268765	0	0.00073311	0	0.000218523	0	0	0.000816211	2.90844E-05	0.001372557	0.001309226	0.000799234	0.001182163	0.008838243	0	0.001369699	0.000188544	0.000292345	0.00074776	0.001037813	8.51121E-06	0.00707073	0.001497316	0.00046113	0	0	0.000639687	0.001670473	0.001042513	0.000503502	0.052661804	0.000626761	0	0.000579034	0
1.6.4.-	0.996557655	1.568045211	0.000945369	0.016263316	0.011844779	0	0.840312207	0.011359117	0.018095344	0	0.701347223	1.012176346	1.007977134	0.036372323	0	0.009770038	0.006026637	0.16120855	0.145285006	0.151674736	0.151386305	0.017434641	0.004158788	0	0.102022943	0.490643113	0.498064831	0.617211903	0.441928398	0.01122807	0	0.960181969	0.009858238	0	0	0.62502681	0.01053525	0	0.184714711	0.483823391	0.010113908	0.082660328	0	0.007688698	0.69790066	0.861027205	0.08675657	0.109390927	0.067382672
1.6.5.-	0	0	5.977304713	0	0.074797583	4.455680912	0	0	0	0.013982736	0.292615692	6.050618338	6.057944954	0.077123465	0	0	0	0.026369939	0.167022546	0.183583757	0.126266616	0.035005907	0	0.00773984	0.633472331	0.007041554	0	1.524093614	0.051653099	0.060719211	0.051875758	0.183226727	0.034695339	0.0728524	0	1.426222374	1.011167623	4.933904378	0.127674185	0.496058358	0	5.372928344	0	0.004718127	0.1485537	5.178395604	0	0.074679703	0
1.6.5.2	0.199903779	0.790978414	0.052658819	0.278349755	0.008571209	0.010048556	0	0	0.008958969	0	0.612252522	0.011580382	0.006261756	0.064570715	0.004292797	0	0.011980905	0.016203432	0.010624231	0.006596077	0.004692414	0	0.002534811	0	0.035832843	0.008814364	0	0.113385784	0	0	0	0.017042816	0.007532242	0	0.003933758	0.10807969	0	0	0	0	0.011128937	0.011370853	0.109451145	0	0.616614287	0.862044107	0.101160219	0.085421593	0.052757388
1.6.5.3	14.58152617	13.31344662	0	13.85627722	14.13424558	10.27046146	3.717125479	3.892692242	4.970467588	3.839194915	13.75617057	11.65132322	11.51346471	0	3.848695561	4.233691162	13.50263293	3.497800955	3.515343506	3.381590088	3.361180124	2.243381086	2.881804036	1.275854539	1.192093888	2.602295448	7.204416729	12.80753773	1.156922117	0.060744785	12.95302474	12.88475658	1.709554936	2.063283634	2.00446792	12.47458006	0.260327167	3.489538098	2.515104863	6.347674936	0	0.979055502	0.797042492	0.874565235	13.81149401	13.186065	5.637801854	5.578383458	2.777011165
1.6.5.5	1.800006393	2.615782111	0.063042091	0.598118725	0.989847617	0.035713734	0	0.047615303	0.04078579	0	4.119707554	0.013980243	0.018139376	0.012453863	1.007178346	0.197883704	0.027816416	0.162182268	0.147351376	0.070667919	0.121474072	0	0	0.002365697	1.369273126	0	1.002905782	1.020566033	0.041805519	0	1.245449339	0.975264504	0.124324051	0.058779931	0.103207013	1.041468778	0	0	0.190738765	0.455744376	0.029952457	0.123550257	0	0	4.085845581	1.981541332	0.703346435	0.663600223	0.456487832
1.6.6.-	3.05517E-06	0	0	0	0	0	0	1.24495E-05	0.00015198	0	0.008397989	0	1.24298E-05	0	0	0.000130386	0	0.016076507	0.016208717	0.016083111	0.016006945	0	0	0	0	0	0	5.05492E-05	0.000169162	0.000156044	0	0.000128291	0	0	3.81435E-05	5.672E-05	0	2.78081E-05	0.000181729	0	8.92011E-06	0.000145752	0	8.89167E-05	0.008525821	0	0	4.81126E-05	0
1.6.99.-	0.793162906	0.92664427	1.149674026	0.456414141	0.007106912	0.016785818	0.017196794	0.003951164	0	0.00861779	0.07943341	0.627691139	0.631626719	0.59472217	1.016018514	0	1.589898595	0.15553858	0.144517582	0.155676075	0.154553655	0	1.983868452	0	0.191524571	0.490092224	0	0.171677763	0	0.016001901	0.016848071	0.285826017	0.014210056	0	0	0.156947435	0.015121574	0.017200462	0.567182124	0.007703969	0	0.80330879	0.482621731	0.014255819	0.06799556	0.279705361	0.117364219	0.12812688	0.144026192
1.6.99.1	0.002282884	0.004329666	0	0.003285028	0	0.003345835	0.001313416	0.00110494	0.000132046	0.00140275	0.428115238	0	0	0.002586636	0.000577434	0	0.275548009	0.004214947	0.002563071	0.001543288	0	0	0	0	0.00311769	0.004342029	0	0.001706739	0	0	0	0	1.58035E-05	0	0.004416601	0	0.002536752	0	0	0.000563619	0.003158203	0	0.002238242	0	0.428481263	0.002604922	0	0	0.001855758
1.6.99.3	0.998014352	1.509829922	0.997842381	0.961548219	0	0	0.326380475	0.027011933	0.466751165	0.038672372	2.995994138	0.735615382	0.807159186	0.667883829	0.015353622	0.021561723	0.215395808	0.536546642	0.504962148	0.54983748	0.474057766	0.541927233	0	0.040970423	0.943489621	1.463705119	0.783894175	1.024628953	3.171370962	0.011224734	0.96811384	1.072534468	0	0.001874873	0	0.986810709	0	0.017551394	0.419783482	1.237052348	1.999162127	0.940671435	0	0.025847611	2.924819713	1.254649931	0.66274934	0.684887803	1.141428255
1.6.99.5	0.592548688	0	0	0	0.011960891	0.013491988	0.006837899	0.003510762	0	0	0.678333364	0.00655409	0	0.008401723	1.99700932	0	0	0.203080651	0.225075499	0.223613667	0.210518135	0.003425959	0.012618511	0	0.150369491	1.004207	0.485354358	0.006674144	0.00476165	0	0.005120813	0.013784042	0	0	0.003713238	0	0.001847202	0	0.002353768	0.014470262	0.009038314	0.009381018	0.006118459	0.007267406	0.678115063	0.008858955	0.030808691	0.015760575	0.002042525
1.7.-.-	1.384908065	1.395798734	0.947727858	0.029830648	0.032558405	0.030988727	0.844622226	0.003362975	1.519459209	0.977950174	1.450444937	0.81867626	0.847340745	0	1.01450727	1.39185521	0.070965723	1.938701845	1.981953767	1.940078824	1.977285578	0.008235341	0.976012671	1.006842825	0.132790357	0.496572504	1.734102242	1.752430784	0.982376648	0.008799198	0.974654528	1.996254504	0.911254616	0.889347179	0.8817594	1.786071452	1.029669591	1.754372624	1.1649009	1.509427401	0	1.018252684	0.187135732	1.013312395	1.47738737	2.445471455	0.94574408	0.971464866	0.300827225
1.7.1.1	0.000272969	0	0.000262719	0.000778055	0	0	0	0	0	0.001111701	0.01802751	0	0.00056271	0	0	0	0	0.000515214	0.000814665	0	0.000818252	0	0.000722905	0.001517297	0	0.000823695	0.000372458	0.000972878	7.40817E-05	7.74248E-05	0	0.000987163	0.001545365	0	0	0	0.0004685	0	0.000634781	0.000849259	0	0	0	0	0.018118997	0	0.001419852	0	0.034059743
1.7.1.13	1.590928235	1.289850892	1.190746182	0.010520311	1.998178035	0.024846995	0.007807356	0.006196202	0.98374832	0	1.34733125	1.242507629	1.256250887	0	0.993420688	0.410020332	1.264829477	0.201678385	0.18826241	0.21850249	0.217041431	0	0.99649049	0.490166744	0.094731425	0.482727566	0.509657177	1.246043274	0	0.000607122	1.136411107	1.280142126	0.314771678	0.278697966	0.274597724	1.294490322	0.015301397	0	0.25552668	0.474409698	0.022539036	1.278023397	0.323208506	0	1.35355592	1.298132352	0.510757203	0.522828	0.139779912
1.7.1.4	2.040314312	0.972319622	0	0	0	0	0.84756535	0.024583464	0.520814094	0.010777842	2.354230358	0	0.038060712	0	0	0.035987041	0.031474696	0.133065978	0.173870541	0.199967542	0.12158241	0	0	0	0.086084403	0.004596318	0.514374674	1.665842734	0	0	0.397790493	1.976398096	0	0.013686126	0	1.646162318	0.019395153	0.035259705	0.35147193	0.998134007	0	0.182655156	0.019441637	0.03643479	2.31238967	2.611628474	0.492246652	0.435995799	0.185006565
1.7.1.6	0	0	0.000520545	0.000542115	0	1.12618E-05	0	0.00014943	0	0	0	0.000170888	0	0	0.000508355	0.000272308	0	0.000487232	0.00022492	0.00055695	0.00032195	0.000225595	0	0	3.51944E-05	0	0.000287962	0.003754994	0.000472309	0.000372866	0	0.012214332	0.000583536	4.45245E-05	0.000224439	0.004179698	0.000459219	0.000552231	0	0	0.000503145	0.000366017	0	7.15359E-05	0	0.000221194	0.000214941	8.90335E-05	0.00019989
1.7.1.7	0.993641926	0.008647978	0	0.001155128	0.013543581	0.008361283	0	0.005965789	0.019180528	0	0.191404304	0.019242625	0.002701176	0	0	0	0.007739783	0.046975476	0.021036816	0.025650965	0.036709619	0	0	0.010118771	0.047716876	0.483599949	0.238342651	0.891309938	0.999657523	0.017129682	1.129696343	0.999623407	0.018080629	0.008335526	0.001378479	0.867754004	0.007106559	0.003717462	0.158698906	0.506735876	0.992883812	0.107772473	0.297402726	0.001896736	0.17895152	0.847667279	0.150986594	0.156438184	0.819439516
1.7.2.1	0.597430895	0	0.950055673	0.462108734	0	0	0	0.008191614	0	0.002198571	0.757764365	0	0.007572278	0.000371307	0.010204655	0	0	0.023693107	0.023320681	0.024860942	0.018575946	0.000157648	0.006812059	0.009201417	0	0.006761	0.008899229	0	0.003923066	0.002672248	0	0.010214779	0.00639677	0	0.009321466	0.016214911	0	0.005739768	0.009989762	0.002628858	0.004649228	0.055160254	0.004318199	0.007367673	0.759865536	0.149079648	0	0.004774505	0.050437822
1.7.2.2	0.188569208	0	0.936069585	0.012664591	0.004532503	0	0.338188094	0	0	0.005330704	0.019456344	0.619458896	0.611306873	0	0.991409075	0.004020945	0.906604071	0.01443658	0.007872999	0	0.014591882	0	0	0	0.157193612	0.007399795	0.760962053	0.569053479	0	0	0	0.952608107	0.014992457	0	0	0.569751433	0	0.007341002	0.180629329	0.510486826	0.005996757	0.995478043	0	0	0.006356267	0	0.018480314	0.021700043	0.041423466
1.7.2.3	0.598044679	0	1.917951443	0	0	0	0.029889083	0.00947363	0.006593677	0.027016969	0.303500825	0.01117347	0.021096902	0	0	0.021907796	1.269892655	0	0	0	0.029249241	0.022083559	0	0.007309221	0.059526115	0.002842792	0.498978301	0.941606432	0.025335942	0.02560947	0.303912076	1.856433098	0	0	0	0.951063118	0	0	0.427205006	0.993133537	0	0.640142045	0.015347937	0	0.332982793	0.713458987	0.107082088	0.113193877	0.059223539
1.7.2.4	0.594867756	0	0	0.00022836	0.00402062	0.002883721	0	0	0	0.00485745	0.368944158	0.002589031	0.004930232	0.005238302	0	0	0.182681051	0	0.002222232	0.003361056	0	0.00364628	0	0.001944454	0.006042745	0.002439556	0	0.00976542	0.002304111	0.005361535	0.00134036	0.008696	0.002005946	0	0.000375185	0.014126078	0.002279279	0.002594625	0.00114003	0.004802861	0.002885339	0	0	0	0.359768294	0.145837418	0.000894513	0.001148975	0.027491446
1.7.2.5	1.189450663	0	0.05631035	0.269350734	0	0.00583223	0.001046051	0.006797076	0.004312976	0	0.808351822	0	0.010709431	0.010562358	0.005989777	0.011352311	0.145402054	0.026841152	0.017925812	0.023501212	0.018227324	0.005706245	0	0	0.230192731	0.010942157	0.002586617	0.01500646	0.002333467	0.008919561	0	0.009487625	0.010851367	0	0	0.013613805	0.005561915	0.005805029	0.006130269	0.008683051	0.011088617	0.048016495	0.00143701	0.002989057	0.808312079	0.154558384	0.011184116	0	0.076465719
1.7.3.3	0.000103266	0	0.000890705	0	0	0.001088547	0.000566807	0	0	0.000644551	0.001003295	0	0	0.000171504	0.000342474	0.001000088	0	0.000493361	0	0	0	0	0	0	0.00105565	0.000703654	0.000410121	0.000568471	0	0.000900622	0.000665244	0.001130306	0	0	0	0	0.000968919	0	0.001154516	0.000533442	0.000875954	7.58632E-05	0	0.000560001	0	0.001097835	0.093612178	0.094125846	0.024334151
1.7.3.4	0.000788024	0	0.000272924	0.000189792	0	0.000105362	0	0	0	0.000370675	0	0.000559544	3.42465E-05	0.000277354	0	0.000257793	0.151292818	0.016201142	0.016402353	0.015672945	0.015808621	0.000518711	0.000622116	0.000153039	0	0	0.000469965	0	0.000400279	0	0	0	0.000801342	3.9073E-05	0	0.000260644	0.000257767	0	0.000596916	0	0.000211438	0	0.000820245	0	0.000767252	0.000686767	0.000482283	0.00052479	0.011253027
1.7.7.1	0.00402909	0	0.008571367	0.26205704	0.005379308	0	0.00385594	0.010610282	0.998303667	1.003235137	0.039646082	0.011371014	0.003213747	0.000174586	0	0.195200568	0.187708309	0.441633301	0.431197099	0.43860328	0.426006941	0	0.01207733	0.008381381	0.727273359	0	0	0.024673499	0.002329924	0	0	0.009352444	0.107782318	0.108860795	0.092321351	0.003700076	0.011753152	0	0.249169123	0.003685408	0	0.004551518	0.310713401	0.006411046	0.02467057	0.001313688	0.213338504	0.22456817	0.036549721
1.7.7.2	0	0	5.33481E-05	0	0	4.24179E-05	7.78899E-05	0	0	0	0.008514115	0	4.54722E-05	0	1.68835E-05	4.40886E-05	0	0	0	0	0	2.89453E-06	6.14849E-05	1.12438E-05	0	1.14743E-05	0	1.86395E-05	0	7.69177E-05	0	2.03107E-05	0	6.85724E-05	5.14309E-05	1.42779E-05	8.06476E-05	0	0	0	0	1.40694E-05	6.89132E-05	1.04212E-05	0.008394366	2.19455E-05	0	4.03135E-05	6.17417E-05
1.7.99.1	0.601731104	0	0.001245343	0.002747652	0.001711819	0.000396714	0	0	0	0.00292032	0.103398851	0	0.002424867	0.00221426	0	0	0.215611637	0	0	0.00246364	0	0.003187001	0.002406228	0	0	0	0.000319772	0.007171226	0	0.002627607	0.00013929	0.011060539	0	0	0.001932659	0.010501773	0.002659376	0.000942399	0.001370359	6.45064E-05	0.00232363	0	0.002241729	0.000922548	0.098519182	0.003519901	0	0	0.013179713
1.7.99.4	4.591396997	1.14980031	1.012467391	2.587276602	0.061252709	0	0	0	0	0	3.404114488	0	0	0	5.07890181	0.000243244	0.963931112	0.375187445	0.413561474	0.306508851	0.325389432	0	0.084942498	0.052406742	1.249187293	0.012990103	2.579626539	4.469951191	0	1.067935058	0.606714468	6.643920711	0.06996503	0	0	4.320460129	0.059787808	0	1.32225204	3.569139223	0	1.523051849	0	0.004440254	3.461691627	4.955304887	0.37675209	0.367540523	0.738470197
1.8.-.-	0	0	0.002370135	0	0.008231789	0	0.00825747	0.006007455	0	0.013426745	0	0	0.00464883	0.001700028	0.007012347	0	1.022735192	0.040085001	0.050054857	0.057193047	0.035619597	0.006960687	0.002453652	0.001103643	0	0.00952326	0.011646842	0.024572206	0.002223817	0.988841133	0	0	0	0.003514029	0	0.01387156	1.006937753	0	1.658859991	0	0	0	0.006893769	0	0	0.007790224	0.040895126	0.036962962	0.009727219
1.8.1.-	0	0.008524751	0	0	0.003718235	0.010298336	0.152113149	0.006716232	0.989126732	0	0.011970641	0	0	0.001686045	0	0.390159966	0.006599917	0.904899926	0.932321774	0.933783313	0.916853986	0.003470186	1.003187746	0.009964167	0.010231311	0	0.00229256	0.142561056	0.002652696	1.012317178	0.013420023	0.027488046	0.203383112	0.204122541	0.209520543	0.151838494	0.014287863	0.001544048	0.66732413	0.012548605	0.008188592	0.000688346	0.391428767	0	0	0	0.160566466	0.150176734	0.051122651
1.8.1.14	0.000328466	0.003089136	0	0	0.004634999	0.002420243	0	2.20358E-06	0	0	0.004049069	0.004697523	0	0.000986849	0.001135045	0.003954248	0.003906972	0.021304534	0.019924966	0.013325085	0.01308512	0.005034257	0	0	0.001539429	0.002773993	0	0.004683474	0.001678095	0.002199771	0.00340778	0	0.000116963	0	0.001340349	0.006505145	0	0	0	0	0.002135037	0	0	0.001426361	0.007769127	0	0	0.002319268	0
1.8.1.2	1.9928488	2.030376092	1.958624708	0	2.03439106	0	0.01993326	0	0.008511906	0.044203728	2.138910032	0.022212427	0	0	0	0.01048022	0.407978992	0.13291475	0.125300297	0.132064117	0.077728624	0	0	0	0.436707745	0.036648514	0.730137776	1.825292689	0	0	3.042070728	1.89645977	0.02480194	0	0	1.791569385	0	0	0.340257679	1.002275593	0.01480389	0.138781787	0.022846551	0	2.207702491	2.314761132	0.146079649	0.145311815	0.199499144
1.8.1.4	3.201389745	2.58676915	0.905862961	1.751639653	1.031469604	1.006711943	0.144067015	1.998564421	0.505371761	1.03057313	2.680056745	1.676484774	1.727445196	0.954153649	3.968170949	0.397619593	0.086057648	1.080085616	1.078628668	1.051312919	1.105076161	0.009367542	0	0.516238417	1.809579316	0.96601046	0.716548605	1.258230279	1.581495946	0	0.98025101	1.2847656	0.20582753	0.221870915	0.165909601	1.275919761	0.005890106	1.005243953	0.366776274	0.995458865	0.96005562	0.959345934	0.140123906	0.036327364	2.651005984	1.871913498	0.879086355	0.88720046	0.794365862
1.8.1.6	0.000228895	0	0.000336526	0.000903909	0	0.000625192	0	0	0	0.00047892	0.016251754	0.000168405	0	0.000497456	0	0.000120926	0	0.000423885	0.000282219	0	0	0.000941657	0	0	0.000808129	0	0.000410873	0.013455709	0.000708226	0	0	0	0	0	0	0.012738882	0.000128324	0.000881814	0.000160487	0	0.000641111	0	0	0.000372691	0.016352116	0	0	0.000709775	0.000306851
1.8.1.7	0.179232914	0.17966145	1.00639147	0.203081742	0.010988309	0.003065113	0.14578721	0.009659072	0	0	0.684388819	0	0.010967477	0	0	0	0	0.033066994	0.053130973	0.033159661	0.053656275	0	0.004029976	0.012904285	1.013548476	0.489536496	0.728095419	0.870605859	1.455396512	0	1.011045297	0.966209376	0.005434292	0	0	0.914330841	0.007898195	0.019531264	0.143858708	0.995150609	1.006109912	1.016681684	0.12074283	0.017497504	0.690371288	0.996383792	0.230325499	0.244698592	0.792850076
1.8.1.8	1.408449931	1.978114953	1.007577576	0.025882259	0	1.023315213	0.018729987	0.999636527	0	0	1.14273987	0	0	0.004191835	0.994428825	0.200375933	1.082154588	0.052444784	0.034655742	0.052240765	0.031344149	0	0	0	0.213829908	0	0.484299273	1.664562479	0	0	1.999752769	1.933294425	0.026448956	0	0	1.697436868	0	0.25482701	0.355892762	0.990001544	0.022162474	1.026976129	0.031085568	0	1.118819067	1.713343542	0.137844509	0.114614387	0.089761197
1.8.1.9	2.014868949	1.274168871	0.970616145	0.98513883	1.033489789	1.020580778	2.366527907	1.998968925	1.998551434	2.008233054	1.99900342	1.025456502	0.997869593	1.763440505	4.984763145	2.217495237	2.819854536	2.598716497	2.607080708	2.589718729	2.575623224	0.974590599	2.01693599	1.028986462	1.203665147	1.993968554	1.52810113	1.024242434	2.495483123	2.03169775	0.975058005	1.017692449	1.682573316	1.684981919	1.720780824	1.059978426	1.472407938	0.986975227	1.785157383	0.965827384	1.964232235	0.967442161	1.727247439	3.001786924	1.951028552	1.152677773	1.861499557	1.854207256	2.102500924
1.8.2.-	0.001033523	0	0.000207508	0	0	0	0.000453431	0	0	0	0	0.000176721	0.000562831	0.000153423	0	0	0	0.112848374	0.112069556	0.113215163	0.111870632	0	0.000401688	0.000893512	0.000604955	0	0	0.000988023	0	0	0	0	0	0.000244077	0.00065109	0	0	0	0	0	0.000838975	0.001192072	0	0.001149696	0	0.000306246	0	0	0.010831215
1.8.2.1	0.803266945	0	0.002268753	0.001400308	0	5.72201E-05	0	0.000566702	0	0	0.274853573	0.000279202	0	0	0	0.000594307	0	0.001491812	0	0.002532129	0	0	0	0.000923817	0	0.000752975	0.000277256	0.000147215	0	0.000448808	0	0.001888024	0.003141663	0	0	0	0	2.00253E-05	0.003066857	0.001435531	0	0.002472075	0.002592675	0	0.269833057	0	0.028256334	0.031467024	0.003260009
1.8.3.1	0.000606938	0.000681426	0	0.001648473	0	0	0.001347885	0	0.001637405	0.000355447	0.085948634	0.000890321	0.000189201	0	0.000781314	0.000882167	0	0	0	0	0	0.000660514	0	0	0.000772117	0.000345419	0	0.00986287	0	0.001424071	7.66018E-05	0	0.000674087	0.000387142	8.97299E-05	0.009896036	0.001467193	0	0	0	0	0	0.001211249	0.000802396	0.086180599	0.000391239	0.031840897	0.029883948	0.001280982
1.8.4.-	0.000334689	2.19513E-06	0	0.000144892	0	0	0	0.000159018	0.000255193	0.000241988	0.008355728	0	0	0.000353199	0	0.00040198	0	0	0	0.000366495	0	0	0	0.000132583	5.54057E-05	0	0	0.004656904	0	0	0.000106544	0.011660629	0.000329915	0	0	0.004304717	0	0.000143381	0	0	0.000233336	0.000383712	0	0	0.00872478	0.000122276	0	0	0.000192141
1.8.4.11	1.014481679	1.0898354	2.118741651	1.26712585	2.015240454	1.958051405	2.799180412	0	0	0	1.386475381	1.425484966	1.503093313	1.356649948	2.002349363	0.437462927	1.263079183	1.316863988	1.322701351	1.317210164	1.297968632	0	0.025744775	0.041885264	1.079779493	1.476455465	1.757990045	0.97053987	2.066114942	0.979542688	1.018110102	1.01854214	0.502324465	0.521402502	0.462827992	0.952755988	0.535067715	1.972013278	3.005640809	1.489261203	2.979380707	1.804050544	1.336058631	5.00959126	1.36770809	1.019346292	1.172119292	1.14988001	1.150332083
1.8.4.12	0.97923543	1.056070883	0.861993875	0.922771283	1.016516288	0.014308796	1.007508249	0.010266251	0	0	1.128929616	0	0	0.000124802	0.013066512	0	0.678540247	0.539852209	0.553686622	0.538623951	0.54755089	0.00125431	0.011907631	0	0.936547195	0.505026365	0.728729535	0.881194111	0.972428523	0.012334002	1.009788962	0.923391376	0.019623722	0	0.013534637	0.895291867	0.019236854	0	0.154616509	0.497839893	0.978698478	0.186714697	0.103039548	0.998270564	1.126814063	1.007164412	0.296443967	0.280431641	0.739682727
1.8.4.8	1.015393992	1.01813796	0.860531049	0.255796095	1.002656233	0.487622321	0.013672708	0.010304067	0	0.006243563	0.872579816	0	0	0	1.010345415	0	0.075391367	0.104638873	0.108512142	0.124715246	0.120393458	0.005144315	0.018098934	0.002491487	0.783314238	0	0.480488504	0.876413945	0.016751657	0.007729038	1.001597455	1.002991337	0.210348075	0.20906213	0.204134794	0.895729062	0.484708993	0	0.324325717	0.499446707	0	0.081871618	0.012189498	0	0.877855234	0.987974725	0.169632298	0.181394405	0.242146032
1.8.5.-	0	0	0	0	0	0	0	0	0	0	0	0	0	0	0	0	0	0	0	0	0	0	0	0	0	0	0	0	0	0	0	0	0	0	0	0	0	0	0	0	0	0	0	0	0	0	0	0	0
1.8.5.3	0.21022246	0	0.943072687	0.108622245	0	0.016174716	0.000688679	0	0	0.019213161	0.015179292	0	0	0	0.998426631	0.000752042	0.188125272	0.06528146	0.043851509	0.03393597	0.054839911	0	0.012546126	0.009802762	0.152841256	0	1.50637227	1.134653051	0	0.004921419	0.00389107	1.129244953	0.019669519	0.00386556	0	1.15673408	0	0	0.254778583	0.487309527	0.009417292	0.800861486	0	0.016668094	0.041300362	0.838227892	0.017797986	0.001899	0.125041165
1.8.7.1	0	0.261013174	0	0.001265911	0	0	0.000211215	0	0.000843689	0	0.110643455	0.000138101	0.00155805	0.002236976	0	0	0	0	0.001830057	0	0	0.000665496	0.001047102	0	0	0	0.001472793	0.006427451	0.000248764	0.00044726	0.001660114	0.000618317	0	0.001350337	0	0.003286641	0	0.000183456	0.001962001	0.001471455	0.001322381	0.001273971	0	0	0.108040181	0	0	0.000304604	0.002227067
1.8.98.1	0	0	0	0	0.024179953	2.005464473	0	0.022015981	0	0	0.063498385	0.472715293	0.476089333	0.020157206	4.022395371	0	0.138767145	0.052000449	0.042481459	0.039784277	0.061382392	0	0	0	0.001013702	0.012968537	0.030656849	0.028974867	0	0.018782627	0	0	0.018314953	0.006811424	0	0.003149236	0.016303423	0.00050689	0.27902878	0	0.006062845	0.027938598	0.010144422	0	0.023052228	0	0.075673082	0.028524628	0.123777672
1.8.99.-	0	0	0	0.002055886	0.003174312	1.1264E-05	0.000361763	0.002133194	0.001493437	0	0	7.33272E-05	0	0.000401149	0.001332014	0	0.001320316	0	0.001300722	0.002804206	0	0.002348821	0	0.003297402	0.033804482	0	0.001207891	0.246155178	0.002057801	0	0.001364959	0.013578909	0	0	0.001641109	0.251842175	0	0.001631458	0	0.001211229	0.001685454	0.003373672	0	0	0	0.003376276	0	0.00276072	0.035025451
1.8.99.2	0.005351943	0	0.000703267	0.004729098	0.004348564	0.004026902	0	0	0	0.004821586	0.002852836	0	0.001019834	0	0	0.204172251	0.00060612	0.198448625	0.194072969	0.198597253	0.187884556	0	0.001163654	0.505546053	0.005342511	0.00292511	0	0.001395198	0	0.004212919	0	0.002844624	0.505594036	0.503837845	0.503878016	0.001786361	0.00241496	0	0	0	0	0.003147617	0	0.002887467	0.01005836	0	0.098092675	0.094293841	0.05160749
1.8.99.3	0.007012826	0.00286576	0	0	0	0	0	0	0	0	0	0.006983401	0.00086236	0.006135986	2.001246914	0.004346033	0.009848449	0	0	0	0.000517451	0	0	0	0.002302967	0.004922023	0	0.008899266	0	0	0	0	0.003696537	0	0	0.009202663	0	0.00048378	0.01038699	0.002681648	0.003776287	0	0.009025148	0.002516546	0.003371626	0	0.001480816	0.00702974	0.034219679
1.9.3.1	3.544225223	0	0	0	0	0.072800157	0	0.060509828	0	0	5.74688808	0	0	0.056698747	0.077351171	0.037124255	0.978487617	0.201414221	0.17586103	0.229137587	0.133742232	0	0.036375037	0.049004793	2.764367899	0	1.178879272	0.068868821	0	0	0	0.104117377	0.063397879	0	0.010833537	0.089080872	0	0.01644614	0.033975365	0.068305525	0.03206644	0	0.065062101	0	5.791200586	0.568143681	0.883915885	0.917844423	0.518296152
1.97.1.-	0.002936005	0	0.002576492	0	0.002909265	0	0.003287152	0	0	0.000623298	0.098686017	0	0	0	0.005446396	0.002155094	0.000258198	0	0	0	0.00428154	0	0	0	0	0.003923982	0	0.002601729	0	8.68091E-05	0	0.0057531	0.00391237	0	0.004139926	0	0	0.001240783	0	0.002903689	0	0.002052075	0	0	0.10639496	0	0	0	0.000374989
1.97.1.4	1.467291101	0	1.925161131	1.057354683	2.033394328	1.922602728	1.783195457	5.043151211	10.0687914	3.990990831	0.449908035	2.793875955	2.801416549	2.141794435	6.037188794	3.834743523	0.432313368	5.781328789	5.855946005	5.858422257	5.742752389	2.990270923	6.077718099	4.01398133	1.081620088	2.043615105	3.302536142	2.923456932	2.155532158	4.999776757	1.440283832	4.046606217	2.725226713	2.799573292	2.824468785	3.006093361	3.014273943	1.977307575	2.407342142	2.698107034	2.032683891	2.190927256	4.382488284	2.995975924	0.44219027	3.545716841	3.335085518	3.316950713	1.344445113
1.97.1.9	0.613303653	0.014590132	0.057449252	0.00868416	0.012611599	0	0.51884287	0	1.022308658	0.981411079	0.004910369	0.001439956	0	0.010669321	1.01212149	0.581247203	0.011904146	0.360725697	0.342040858	0.359039132	0.327191428	0.478433353	0.004433154	0.021932859	0	0.525658971	1.761902673	1.299753793	0.549983276	0.024033693	0.026202583	2.629786791	0.183306881	0.195110523	0.217811194	1.334271565	0.012918173	0	0.262566861	1.486482142	0.00069163	0.292870296	0	0.015829696	0.023031809	0.841618091	0.207729181	0.198023946	0.087380465
2.-.-.-	1.776566718	2.901736995	1.984990318	1.127320417	1.037159578	0.520439039	0.340405595	0.969031939	1.013530036	0.025999048	2.101143698	1.128311451	1.161860966	0	0.965663507	0.806077872	1.675708154	0.730995322	0.698953098	0.768746553	0.75979487	0	0	0.007573703	0.707726647	0.540404594	1.506963554	2.185565866	1.257926349	0	2.180607564	2.393792413	0.881591075	0.87864	0.938820253	2.198362844	0.036820487	1.034202601	1.045091616	1.717227976	0	1.770792288	0.26964375	1.045570961	2.123384607	1.818858902	1.037330741	1.027029807	0.946585405
2.1.-.-	0.186419813	1.341772393	0.066624273	0.013503416	0	0	0	0.000906924	0.504949578	0.011233817	0.023505804	0.005508406	0	0.005531177	0.003770044	0.009513084	0.020872547	0.009955601	0	0.000488611	0	0.011265617	0	0	0	0	0.240902495	0.668376808	0.016034401	0.004534491	1.001394946	0.973098891	0.011260649	0	0.004795292	0.662215713	0.015691302	0.006962033	0.159978415	1.013916554	0.015077448	0.079018113	0.095864546	0.003502638	0.018780131	0.849085201	0.04384449	0.039908534	0.03551821
2.1.1.-	5.168878141	7.491207802	3.785533192	4.477558055	3.00858156	4.47166066	3.535193471	5.968352713	4.54163575	3.955594227	6.035295937	6.409627869	6.429405066	2.934690241	3.966373841	5.214286361	2.918816154	5.49169494	5.460078684	5.406778438	5.351764771	4.049194252	6.065900327	7.070434885	3.851653814	6.496710068	4.558271338	4.85264761	7.430951401	2.94084327	4.172436118	4.992053969	5.057146246	5.147969745	5.132303596	4.759533256	5.541136671	3.492174062	8.520951238	4.683730028	4.979624557	4.041603152	5.315571445	0	6.123960864	5.043740348	5.462918616	5.469513462	6.173254299
2.1.1.10	0	0.009812229	0	0.084104929	0	0	0	0.003130126	0.011255794	0	0.032096751	0.009591329	0	0.047149119	0	0.011187026	0.06995464	0.175019266	0.17414257	0.170677611	0.177903835	0.00522938	0.00393808	0.506421465	0.106885841	0.000821198	0.001272759	0.143990814	0	0	0.143364114	0.083514607	0.187267089	0.206283338	0.192803173	0.140453061	0	0	0.009526224	0.496838029	0.001706652	0	0.109062422	0.007252289	0.037316763	0.8640877	0.158333843	0.1555957	0.440031467
2.1.1.100	0.00118268	0	0.001045678	0.000133333	0	0	0	0	0	0	0.008004657	0	0	0	0.000506787	0	0.000483257	0.015373497	0.017203409	0.016499881	0.015396031	0.000226604	0	0	0.001290293	0	0	0.000938685	0	0.000715929	0.001149224	0	0	0.000450152	0	0.000379018	0.000209286	0	0.000616721	0.000601486	0.001259812	0	0.001392761	0.000543676	0.009278895	0.001454707	0.000794153	0.000972862	0
2.1.1.103	0	0.001495943	0	0	8.84393E-05	0	0.001087306	0	0	0	0.161146757	0	0.000824102	0	0	0.000375119	0.000993055	8.21315E-05	0	0.000304691	0	0.0002814	0	0.001508556	0.000670342	0.000557489	0.00109249	0.000784843	0	2.59746E-05	0	0	0.000991523	0	0	0.000425779	0.000995929	0	0.000307636	0.000384598	0	0.000438368	0.00131628	0.001137932	0.160906928	0.001475004	0	0	0.01219407
2.1.1.104	0	0	0	0.097658622	0.006549501	1.006638409	0.669996639	0.003373966	0	0.001078231	0.099000801	0	0.001288609	0	0.00816227	0.006755177	0.028879607	0.036540156	0.02504803	0.027653951	0.037634389	0	0	0.001224292	0.026305636	0.500444776	0	0.001464873	0.006783829	0.000946417	0	0.004620591	0	0	0.006665688	0.016763693	0	0	0.840181781	0	0	0.004111937	0.0979363	0.002525421	0.105484076	0.001366265	0	0	0.005379492
2.1.1.107	4.21077255	2.906819564	3.539283421	1.234348122	3.076241163	0	0.022750175	0	4.428450494	1.011696411	3.474936197	0.022699482	0	0.097211971	1.989009269	0.889210086	0.076709356	1.906962835	1.953669946	1.981510088	1.925859536	0.030371619	1.050799169	0.450647268	3.252449405	0.411401073	2.319635277	4.666940973	0.053830541	0	4.918205316	3.839480625	1.659211297	1.682962391	1.621261503	4.494616519	0.02305443	0	1.92647161	1.671695896	0.02939445	1.192162926	0.424777225	0.013905112	3.623352642	6.652389195	1.895378473	2.003674289	0.682787335
2.1.1.11	0	7.45187E-05	7.48465E-05	0	5.25737E-05	0	0	0	2.68558E-05	4.24853E-05	0.008515388	2.41222E-05	0	0	0	8.93218E-07	0	5.11422E-05	0	1.42776E-05	0	2.57719E-05	2.09483E-05	0	0	0	1.79398E-05	0	6.32383E-05	0	1.55523E-05	5.95315E-05	0	0	1.31852E-05	5.7898E-05	0	0	1.41773E-05	0	7.58994E-05	0	1.32002E-05	0	0.008496707	0	2.39937E-05	0	4.66315E-05
2.1.1.113	0.399338578	0.133540221	0.002875606	0.003117345	0.000700042	0.499515075	0.163731249	0	0	0.001965118	0.103873176	0.07926376	0.077595472	0.002749888	0	0	0.000469198	0.030793158	0.030839733	0.029312592	0.031893472	0.002034532	0	0	0.000890703	0.002733922	0	0.028973266	0.001743005	0	0.00033986	0.020529969	0	6.52511E-05	0	0.022102436	0.003246704	0.000474239	0	0.001111886	0.001044349	0.00068353	0.000435888	0	0.097964807	0.000123204	0.030781217	0.031478393	0
2.1.1.13	1.793905723	0.933403774	0.046605756	0.003293419	0.982406493	0.990851704	0	0.99183449	1.482902955	2.99141591	1.558187848	0.922072316	0.931580082	0.035066621	2.026980668	0.983024394	0.122391625	1.568872247	1.591519276	1.614658923	1.61097976	1.000979221	2.003932782	2.028426955	0.485057206	0.036298608	1.251260996	0.828984036	0	1.999486081	0.179954696	1.034432956	2.631850991	2.577709477	2.624173466	0.86000441	3.004887389	0.024959614	1.050433563	0.469814801	0	0.16378567	0.984733047	0.021456174	1.604376069	0.850055302	1.099722466	1.103719652	0.190277154
2.1.1.130	0.377660197	0.011332283	0	0	0	0.004871938	0	0.005356425	0.976598731	0	0.682344886	1.050860568	1.093749038	0.014442037	4.017698564	0.384639303	0.043989056	1.288272259	1.284577575	1.287744166	1.329384384	0.019800091	0	0	0.478886229	0.027909656	0	0.407022603	0	0.027525692	0	0	0.999403238	0.976568638	1.032029852	0.424448953	0	0.015879256	1.629150421	0	0.003637189	0.009955486	0.001088783	0	0.661895216	1.688488327	0.596614823	0.589750679	0.24100693
2.1.1.131	0.202223736	0	0.000427423	0	0	0.015601313	0.017964784	0	1.498286757	1.014812117	0.50897803	0	0	0	0.00691938	0.991165194	0.021056172	0.709815249	0.677374999	0.707737312	0.682579902	0.502555359	0.016741128	0.505782576	0.208038386	0.499269824	0.011912643	0.246797389	0	1.005948543	0.00294039	0.009657269	0.595107056	0.614668927	0.606700934	0.22673563	1.007627833	0	0.834923675	0.015895961	0.014161443	0	0	0.003234435	0.505728642	1.142989758	0.528853832	0.523493596	0.194553017
2.1.1.132	0.421456034	0	0	0	0.034358062	0	0	0.02692503	0.460510706	2.972152182	1.206232818	1.842094801	1.837898452	0.025247999	0	2.433904295	0.096269173	0.852371405	0.844766307	0.874002485	0.879474276	1.017137037	0	0	0.951538844	0.464200741	0	0.319645374	0	1.023359516	0	0.044102877	1.193160427	1.237934753	1.17695749	0.295957613	3.017148369	0.004732164	0.85148722	0	0	0.037275273	0.027698661	0	1.224783166	1.167621511	1.338173735	1.273344697	0.268384311
2.1.1.133	0.186878793	0.010066267	0.007361549	0	0	0	0.008419434	0	0.985007205	0.985000501	0.632394417	0.554535559	0.551791774	0	0	0.992710755	0.042186518	0.743834714	0.757648437	0.753669648	0.75995148	0.515858209	0.010759224	0.498862711	0.37987314	0.496003853	0	0.250904384	0	0.987998207	0.00129185	0.018275161	0.615556896	0.609187955	0.590303228	0.252679173	1.014906435	0.016445507	0.82095778	0	0	0	0.013238021	0.008860125	0.642516319	0.99835858	0.608914691	0.622932212	0.169150835
2.1.1.137	0	0	0	0	0	0	0	0	0	0	0	0	0	0	0	0	0	0	0	0	0	0	0	0	0	0	0	0	0	0	0	0	0	0	0	0	0	0	0	0	0	0	0	0	0	0	0	0	0
2.1.1.14	0.813542953	0.972725657	1.983846369	1.207845679	0	0.030127359	0.135267247	0	0.981290136	0.029010105	0.912778658	0	0	1.027647938	0.988820686	0	0.872718036	0.189084481	0.185955473	0.180309821	0.217240168	0.01231735	3.024733497	0.518069578	1.196481932	0.024515931	0.242221396	1.212577055	0.863519705	0	2.309256771	0.995047546	0.086379566	0.084499603	0.083446343	1.216961386	0	1.02519254	0.196693722	1.750311496	1.005557113	1.329306988	0.912822221	0	0.880448979	2.548013249	0.542375137	0.526536306	0.630975816
2.1.1.144	0.792119046	0.002960703	0.009918324	0	0.003907745	0	0.009869107	0	0	0.010616664	0.356307314	0.012485748	0.00249072	0.165935838	1.005314866	0.003543251	0.041304227	0.035732684	0.045245248	0.03722166	0.028647934	0	0	0	0.032044067	0.007829002	0.248288997	0.584096779	0	0	0.154480308	0.916374043	0	0.000583538	0	0.602105153	0.008347744	0.007095572	0.170436186	0.506225091	0.00483188	0.099831676	0.012446258	0	0.339796743	1.010088347	0.085423531	0.102519972	0.057168648
2.1.1.148	0	0	0	0.000469425	0.0058221	0	0.484726786	0.988042957	0	1.013019658	0.026877631	0	0.006966154	0	1.016077397	0	0.924147287	0.522366996	0.539005873	0.529128349	0.515807294	0	0	0	0.997527175	0	0.490522882	0.008195655	0.010997058	0	0	0	0.286526628	0.28851359	0.300932611	0.013387426	1.006919356	0.994250236	0	0	0	0	0.004091099	0.998286702	0.044994132	0	0.141556528	0.132215962	0.0603909
2.1.1.152	0	0.00414726	9.49904E-05	0.000403271	0.004898615	9.87885E-05	0.004772234	0	0	0.004891718	0.046757972	0.002615409	0.002493983	0.00250233	0.002219221	0.004805535	0	0.000459593	0.000941481	0.003282206	0	0.004204299	0.000992716	0	0.375561417	0.003880134	0	0	0	0.003393324	0	0.002304229	0	0.002230929	0.001956119	0	0	0	0	0	0.002689733	0.001392865	0.002048155	0	0.052629529	0	0.129524391	0.121642128	0.023270387
2.1.1.161	0	0	0	0	0	0	0	0	0	0	0	0	0	0	0	0	0	0	0	0	0	0	0	0	0	0	0	0	0	0	0	0	0	0	0	0	0	0	0	0	0	0	0	0	0	0	0	0	0
2.1.1.163	1.210625156	0.980995131	0.829160914	1.109899084	1.000997886	0.989256976	0.682809909	0.005266521	0	1.008449181	1.068791234	1.088443109	1.062465619	0.008514127	0.984094047	0.182649296	0.932011617	0.587047461	0.542108132	0.556925292	0.546143016	0	0.011248382	0.023345971	0.951292236	0.013172501	1.017205434	0.939007877	0.073784135	0.007370418	1.017968965	1.033010453	0.11921987	0.09508904	0.081451112	0.931563588	0	0	0.726442598	0.520069696	0.018960199	0.165566555	0.003621149	0.021031952	1.073044417	0.996629981	0.232783243	0.249896394	0.49273062
2.1.1.166	0.981499542	1.001309184	1.002397654	0.179909663	0	0.016294513	0.158579885	0	0.01765488	0	0.916463883	0.017109059	0.000736853	0	1.003898116	0.008721155	0.020851153	0.033118171	0.052255874	0.042113033	0.040321424	0.005610044	0.005710209	0	0.089503838	0	0.495646404	0.950294373	0	0.017399551	1.017131484	0.949239244	0	0.00464847	0.004541328	0.939664006	0.017120275	0.0024568	0.172680312	0.489864303	0.001253584	0.945482733	0	0.017359976	0.911597902	1.016471267	0.11845337	0.125494629	0.104268991
2.1.1.17	0	0.218730661	0	0.003667501	0.002619625	0.00203683	0.004742851	0.002183423	0	0.00363968	0.009765692	0	0.000468682	0	0.002535445	0	0	0	0.002234707	0	0	0.000664651	0.004200738	0.003426272	0	0.003718007	0.254940699	0	0	0.001518261	0.000104202	0	0	0.000121864	0.004155306	5.25154E-05	0	0	0	0.000717803	0	0	0	0	0.012650303	0.003034825	0	0	0.003810393
2.1.1.170	1.006392262	0.992292942	0.996608885	1.008789148	0.00848726	0.4955934	1.001004621	0.995513397	0.997184347	0.991893447	0.952387756	0.916625543	0.92766279	0.99108897	0.005177002	0.803175312	1.006966356	0.976648486	0.9874235	0.977953465	0.976287302	0.99701194	1.008905268	1.00770064	0.989634276	0.998403226	0.997433863	0.908543603	0.973081829	1.007974658	0.995137546	0.956543351	0.9937854	0.991762061	0.998378022	0.915530876	0.998558642	0.992572626	1.010996841	0.990647392	0.996210536	0.990881526	0.898178862	0	0.958605647	0.99328918	0.938773248	0.942797269	1.01356339
2.1.1.171	0.181382066	0.993223435	0.957611912	0.646341108	0.001739846	0.003388405	0	0	0.508968355	0.018228242	0.059711998	0.007740949	0.016490573	0.108456056	0.995643015	0.007054168	0	0.14460429	0.141758097	0.122883866	0.122175572	0.495089975	0	0	0.384068015	0	0.757031396	0.954122706	0.004431067	0	0.987249515	0.946689977	0.298423809	0.300103313	0.303688378	0.951147299	0.006084018	0.009988197	0.171879828	0.516204846	0	0.982003177	0.187677671	0.018132435	0.068955728	0.871044241	0.231274793	0.223118386	0.074044159
2.1.1.172	0	1.020233648	1.007177609	0	0	0.015102326	0	0.004671551	0	0.011901712	0.031246262	0	0.014865457	0	0.00987144	0	0	0.071908649	0.078386501	0.083067049	0.099294337	0.002140413	0	0.012359204	0.159517866	0	0.241697471	1.145776091	0.981578396	0.010949973	0.981072273	0.968808191	0.01259513	0	0.021469386	1.151936846	0	0	0.910032681	0.486126805	0	1.015171745	0.178753847	0.016517473	0.027059343	1.005396262	0.31980263	0.317736999	0.481566905
2.1.1.173	0.195169503	0.984724799	1.018285659	0.186218786	0	0.000528521	0.182047318	0.010655073	0.013752878	0	0.017825736	0	0	0.015643678	0	0.005887276	0	0.050169333	0.036948098	0.032585831	0.046976576	0.486230894	0.016032809	0.016890748	0.105120785	0.008631049	0.990317641	0.870065854	0.001059189	0	1.018433816	0.925645541	0.007009379	0.00503666	0.00690825	0.88506621	0.01616051	0.011423597	0.174135785	0.48587478	0	0.945889231	0	4.65292E-05	0.045659615	0.86835365	0.069596743	0.078538204	0.055146358
2.1.1.174	0.200140155	0	0.004367065	0.012298116	0.008319733	0	0	0.011593045	0.005343806	0	0.019814141	0	0	0	0	0	0	0.009436047	0.020947063	0.01083202	0.026540764	0.012993242	0	0	0	0	0.254472556	0.644982927	0.007046254	0	1.011480104	0.952025867	0.001670399	0.009417444	0.006235875	0.642105899	0	0.00492896	0.175326749	0.500731105	0	0.088445462	0.011670231	0	0.024889525	0.866011056	0.005160944	0	0.040570734
2.1.1.176	1.808089697	1.01677051	1.000442618	1.004111186	1.005250829	0	0.986715567	0.980277745	1.000298163	0.986041256	1.8033657	0.010282023	0	0.014077899	0.986209164	0.999569779	0	0.997378626	0.991666953	0.989725019	0.978112997	1.008501364	0.983288462	0.997905805	0.967254741	1.005906492	1.010055397	0.878424959	1.017299553	0	0.983514765	1.003755687	0.999458219	0.989649096	1.01320435	0.899634442	1.010179869	0.999176427	0.932058832	1.000150664	1.010862381	0.92070021	0.790250185	0.991876182	1.782340335	0.985003006	0.960220646	0.951533158	1.066368957
2.1.1.177	1.008337995	0.99874661	0.948266933	0.182953841	0.997111466	1.006231044	0.994470104	0.994190725	1.506226445	0.993764939	0.959651122	0.994731774	0.996826588	0.944408461	1.007317165	1.008543726	0.96566376	0.997257201	0.996279442	0.99810514	0.99608718	0.492006651	1.005255292	1.007369824	0.100234929	1.001466656	1.001073278	0.898924799	0.980981421	0.99267212	1.006905716	0.986158592	1.104466566	1.097828044	1.108210823	0.903905204	0.999814002	0.995457058	1.000974421	1.007188338	0.999964197	1.002840229	0.892518463	1.00212291	0.964787704	1.000285668	0.944121652	0.938926242	0.957241298
2.1.1.178	0.198773977	0	0	0	0.007384102	0.005221576	0	0.010754732	0	0.0025787	0.026489416	0.003764615	0.000305427	0.009845246	0.997113362	0	0	0.020324912	0.004430772	0.029416509	0.019279595	0	0	0	0	0	0.247515595	0.646963966	0.008932556	0	0.990035882	0.951841628	0.007532654	0.010306471	0.006239607	0.64574017	0.005715948	0	0.166315087	0.509941715	0	0.09477165	0.010973272	0	0.007961578	0.851578662	0	0	0.042376221
2.1.1.181	0.193440695	0	0.010938708	0.004860622	0	0	0	0.003275511	0.011504802	0.012452219	0.04032264	0.385586291	0.376146181	0	0	0.00994246	0.018859823	0.008484639	0.020220148	0.009640089	0.016588812	0	0.002643722	0	0.021046716	0.015104788	0.256484428	0.790851843	0	0	1.014576851	0.958977282	0	0.005425059	0.005194107	0.795617434	0	0	0.168795074	0.515086897	0	0.103272406	0	0	0.042027724	0.870952243	0.058208955	0.072950361	0.056174645
2.1.1.182	0.999895102	1.003396847	0.94291124	1.000952671	1.002143872	0.498470577	1.005754588	0.999980239	0.999017793	0.995219814	0.990838454	1.00490931	1.001761673	0.999251092	1.001439425	0.999976097	0.96373589	0.962325826	0.961960031	0.972542701	0.967642369	0.994974076	0.998832812	0.99413262	1.03721991	0.996949976	0.996104625	0.976858008	0.957861944	0.999430227	1.002387156	1.004018288	1.001079394	1.001147688	0.996445545	0.976155371	1.000831425	1.001243922	1.001692864	0.999085496	1.005655356	1.003034241	0.894045703	0.997608811	0.988696494	0.995578818	1.003183945	1.004469603	0.980395811
2.1.1.184	0	0	0	0.005566917	0.006448851	0	0.001837253	0	0	0	0.013471702	0.155356698	0.152428587	8.32847E-05	0.006387044	0.191263133	0.003693343	0.009536696	0.023525456	0.013170375	0.010074855	0.004221251	0.007288938	0.003613436	0.003206752	0.005463989	0.00559832	0	0.466214331	0	0	0.007705233	0	0	0.000511157	0.005013601	0	0	0.003642339	0.248567969	0.005122815	0.004209704	0.106337781	0.99666206	0.020457388	0.00149257	0.060512905	0.066903557	0.043581561
2.1.1.185	1.001086029	0.99908426	0.946207069	0.997886625	1.000598034	1.002457818	0.839144479	1.00363135	0.995376307	0.999700723	0.981601883	0.99840298	1.006348987	1.003999239	1.00670463	0.992831036	0.999251774	0.960457011	0.967355039	0.966991469	0.964112304	1.006577922	1.007501248	1.001528941	1.006791951	1.005602863	0.995840795	0.945913996	1.00685629	0.006898008	0.995221197	1.00356183	1.001698553	0.994643046	0.994916773	0.937352362	0.997977391	1.003835738	0.99477574	1.003899887	0.995910582	1.00710141	1.099186604	0.995066907	0.975194479	1.00616247	0.936960028	0.937531624	1.006435274
2.1.1.186	0.192292627	0.00246249	0.933632311	0	0.016343454	0.016953872	0	0.010680948	0.009743676	0	0.007253746	0.00686438	0	0.003554496	1.017564421	0.006755334	0	0	0.033841105	0.000717163	0.026780476	0	0.008220776	0.006599293	0.118045747	0.002037535	0.262515291	0.887920194	0	0	0.99407147	0.958841151	0.013478284	0.017007115	0	0.887788306	0	0.000605666	0.165858676	0.491370499	0	0.867129444	0	0	0.039972191	0.84107319	0.078886395	0.057809404	0.029583026
2.1.1.187	0.208608283	0.989844894	0	0.019791766	0.011485034	0.006383801	0	1.015829869	0.006491614	0.987506064	0.056815685	0	0.017471002	0.314267056	0.01632362	0	0.019716177	0.177739737	0.203912052	0.213797858	0.179982533	1.011958338	0.998585001	0.011558985	0.918598281	0.480289318	0.241721699	0.83112763	0.987701257	0.008276471	0.998094643	0.894988813	0.014885295	0	0	0.852504119	0.983360108	0.001890635	0.244544986	0.766984296	1.016094423	0.10834182	0.893779193	0	0.044820197	0.854586001	0.179342117	0.166976467	0.399172508
2.1.1.189	0.197714869	0	0.954448135	0.718105739	0.010084842	0	0	0.008991521	0.013187123	0	0.018694708	0.013424383	0.01431769	0	0	0.003555753	0.00417577	0.014419362	0.008405752	0.011227746	0.009973448	0.006729723	0.001571004	0	0.032137175	0	0.241121349	0.819459436	0.004419834	0	0.00378803	0.936401949	0	0.005670651	0.009749239	0.802633031	0.001550104	0.012606417	0.162260458	0.496623873	0.011129191	0.961095854	0.013459925	0	0.002848961	0.846287682	0.015750241	0	0.04740297
2.1.1.190	0.991244182	0.97428404	1.115877311	0.18602775	0	0	0.332609685	0.010867245	0	0.008531276	0.875640962	0.014014501	0	0.015263472	0.0048817	0	0.00648256	0.048883242	0.022668944	0.038389085	0.03124188	0	0.01260227	0.018226231	0.027028252	0.006486022	0.481507158	0.723311575	0.013326958	0.015648384	0.981045313	0.938073203	0.010082189	0.006207837	0	0.726596795	0.00874322	0	0.179156419	0.514277988	0.005121049	0.919634029	0	0.006647264	0.873528641	0.984664318	0.078060757	0.075661395	0.102564705
2.1.1.191	1.823185731	0	0	0.000829584	2.99114969	1.988278919	0.015299798	0	1.018423493	2.017829844	0.798830743	0.975494482	0.979933357	0	1.028812264	1.415049394	0.133026965	0.921552517	0.941018559	0.915605894	0.947402804	0	0	1.991446173	0.016089934	0.512425483	0.507923756	0.810877164	1.019252092	0	1.022068536	0.947297501	1.082968423	1.10764922	1.083901939	0.796239381	2.020584128	0	0.936225337	0.473618176	0.996045253	0.073050484	0.886010886	0.026617074	0.78005345	1.023678926	1.184754721	1.155051594	0.228892853
2.1.1.192	0.987286891	1.01155687	0.949794037	0.991239693	1.009054572	0.997576771	1.1551159	1.012921164	1.506860345	1.989627927	1.058209766	1.089142299	1.082493757	0.934252285	1.013444441	0.997851492	0.97395034	1.26860447	1.282226693	1.265614391	1.275182923	1.010085643	1.010200759	1.003505787	0.927065172	0.989858197	1.255777398	0.975221389	1.002176206	0	0.990207762	0.994306901	1.304621643	1.290899151	1.289753988	0.98050452	0.985771388	0.993682023	1.003300599	0.994148563	0.986140288	0.945805788	1.009121374	1.002462941	1.050089125	1.010100635	1.070236165	1.071721402	0.153887061
2.1.1.193	0.993349676	0.965270276	1.009437417	1.009057754	0.992661622	1.007121719	0.172813281	1.010504738	0.996543377	1.007722818	0.92968008	1.006547142	0.98999067	1.005290631	0.990004284	1.00372427	0.966713825	0.971306473	0.956193593	0.968450361	0.965326524	0.000412	0.988658286	0.99954996	0.955152258	0.501975574	0.988531307	0.969467716	1.010489657	0.996192613	1.009216132	1.020797255	1.001546968	1.001765675	0.99751837	0.959477992	1.003801247	1.006858827	0.989501271	0.989905878	1.010931402	0.96100571	0.901299848	0.993943522	0.914431643	0.999117567	0.932885706	0.942227085	0.534447374
2.1.1.195	0.204540814	0.005171431	0	0.009865314	0.009746682	0	0	0	0.988933351	0.990575672	0.593983076	0.610957255	0.598670495	0	0.016816781	0.994047475	0.026193665	0.703314685	0.720574119	0.723249884	0.691700587	0.481886621	0.0116611	0.487329849	0	0.50569742	0.017572377	0.243982274	0.01108241	1.010088562	0	0.024155744	0.585448442	0.614098231	0.587303686	0.223322152	0.987035692	0	0.842546839	0.002296219	0.016002609	0	0.005053915	0.006490627	0.588399367	1.012229374	0.556961181	0.563735263	0.135153415
2.1.1.196	0.00955522	0	0.002323125	0.003863119	0	0	0.008150579	0	0.005903538	0	0	0.000121411	0	0.00586446	0	0.002074252	0.009510403	0.54022959	0.552386904	0.544581942	0.553884199	0	0	0.006627327	0	0	0	0.212811703	0	0.000267875	0	0	0.108630423	0.098854281	0.090722922	0.228559327	0.000697338	0.006661252	0.829476206	0	0.005493948	0	0	0.002070084	0.010195532	0.847396476	0.071843637	0.052846035	0.085795934
2.1.1.197	1.007483175	0.984464889	0.954611804	0.201564474	0	0.016293867	0.149563946	0	0	0	0.882629131	0.903899089	0.941064011	0	0.014390907	0.005100948	0.801555063	0.099721977	0.079249952	0.086777855	0.081290863	0.013392721	0	0	0.062902503	0	0.25924465	0.910848971	0	0	0.979408551	0.985482641	0.106108019	0.099687259	0.111523297	0.911167559	0	0.01642498	1.002000078	0.481129035	0.001361673	0.959488111	0	0.013300701	0.905856541	0.865989555	0.108529431	0.083193969	0.088249207
2.1.1.198	1.78609332	1.012166237	0.98803295	0.89454369	0.996289803	1.495457819	1.005736532	1.00643595	1.007187386	1.007426951	1.813567501	1.924101702	1.923022733	0.997662489	1.001972524	0.986975497	0.960999365	0.958909884	0.977186209	0.967100078	0.975327939	0.997655532	1.011933634	1.003773012	1.003817125	0.991443729	1.242117223	1.014271821	0.992126511	0.993337838	0.997912535	1.083013892	0.904695309	0.90345852	0.902741726	1.001371319	1.011468294	1.004673914	0.993295764	0.745557782	0.989692767	0.959801416	0.902384698	0.990794921	1.82454861	0.995243476	0.930235959	0.933019821	0.994282377
2.1.1.199	0.995017329	1.003576914	0.99638633	0.995649587	1.004092779	0.487381319	1.006533934	0.999571388	2.49084511	0.987829134	0.975970287	1.010164771	1.005974495	0.998725797	0.999114569	1.395305467	0.957669537	1.105298193	1.093829203	1.104913923	1.10169145	0.991958458	0.98732159	1.99070072	0.992760755	1.010030274	1.00417034	0.9918027	0.991689539	1.010436563	0.999325387	1.008898447	1.488068433	1.491289857	1.504104975	0.989274283	0.999911285	0.992752885	0.991992772	0.990582729	0.996987107	0.993070772	1.002522868	0.990832393	0.962547045	0.989434879	1.366104071	1.385679592	1.028906083
2.1.1.2	0	0	0	0	0	0	0	0	0	0	0	0	0	0	0	0	0	0	0	0	0	0	0	0	0	0	0	0	0	0	0	0	0	0	0	0	0	0	0	0	0	0	0	0	0	0	0	0	0
2.1.1.201	0	0	0	0	0	0	0	0	0	0	0	0	0	0	0	0	0	0	0	0	0	0	0	0	0	0	0	0	0	0	0	0	0	0	0	0	0	0	0	0	0	0	0	0	0	0	0	0	0
2.1.1.206	0	4.82393E-05	1.1885E-05	8.82957E-06	0	0	0	6.05297E-05	0	0	1.8518E-05	0	6.16948E-05	0	1.1244E-05	3.06262E-05	2.16984E-05	2.5716E-06	5.9061E-05	6.21294E-05	0	5.99549E-05	0	0	0	0	6.39344E-05	0	0	0	0	0	5.92716E-06	0	6.41125E-05	3.60138E-05	0	0	5.88295E-05	0	5.80369E-05	5.08432E-05	0	1.37927E-05	2.87134E-05	0	0	0	0.01177693
2.1.1.207	0.986649075	0.993110144	1.002788673	1.002741895	1.001053533	0.01146969	0.838567164	0.996390978	0.990124885	0.993846755	0.954813491	0.001183705	0.004972305	0.997843052	0.992488816	1.008327958	0.968639984	0.965072307	0.966493142	0.974625239	0.968969865	0.505584421	0.998305741	1.01291282	0.991117222	1.01045464	1.007548622	0.921249096	0.983807846	1.000035212	1.008856524	0.984867555	0.909491447	0.89529771	0.909325346	0.927663384	0.993755751	1.006145799	0.995084516	0.75323507	1.008583944	0.994431582	1.003959005	1.001366148	0.973071422	1.011012692	0.885167327	0.88058791	0.972449034
2.1.1.210	0	0	0	0	0	0	0	0	0	0	0	0	0	0	0	0	0	0	0	0	0	0	0	0	0	0	0	0	0	0	0	0	0	0	0	0	0	0	0	0	0	0	0	0	0	0	0	0	0
2.1.1.213	0	0.001470959	0	0	0	0.000976972	0	0.00272114	0	0	0.000929467	0	0	0.003221189	3.17667E-05	0.00019575	0	0.08571627	0.080477035	0.078580529	0.075227522	0.003322262	1.004942038	0.000869475	0	0	0.000217486	0.007189756	0.000730365	0	0.004840017	0.01363898	0.004883326	0.004148255	0.003597923	0.004443775	0	0.002338226	0	0.0008146	0.005403811	0	0.198097775	0.001093134	0.001156369	3.71288E-05	0.001178881	0.004314069	0.027201097
2.1.1.215	0	0	0	0	0	0	0	0	0	0	0.008500774	0	8.74625E-05	0	8.97921E-05	4.16619E-06	6.41143E-05	0	3.63564E-05	0	0	3.00027E-05	0	4.67397E-05	0	9.71246E-05	8.24506E-06	0	9.35537E-05	8.57749E-05	0	0	0	0	0	8.78869E-05	2.25146E-05	0	6.69949E-05	1.18018E-05	0	0	2.77E-05	0	0.008413423	6.60806E-05	0	0	0.011705425
2.1.1.217	0	0.016814219	0.009484451	0	0	0.008710409	0.829219802	1.013557331	0.982185604	1.018897516	0.006329204	0	0.015970769	0.016402593	0.007478961	0.782430592	0.007134789	0.893280387	0.887143385	0.914078144	0.888213622	0.000480512	0.999348778	1.014604491	0.016493916	1.021343766	0	0.013917336	1.024094191	1.013525326	0.005965071	0.011960266	0.893602532	0.910397545	0.891728476	0.014596634	0.977850143	0.992339983	0.004254523	0.517452561	1.014006789	0	0.789204472	0.011915302	0.039554913	0.001984733	0.761406496	0.78406566	0.836718042
2.1.1.219	0.010016191	0.001889558	0	0.821590705	0.006582018	0	0	0.001792737	0	0.000486573	0.020782058	0	0	0.991432421	0.991018847	0	0	0.007223817	0.012801206	0.017793497	0.022961349	0.001267341	0	0	0.891293627	0.000994937	0.009389705	0.01115831	0	0.007184248	0	0	0.000223911	0	0	0	0.002809773	0.004571895	0.01001415	0	0	0.00278875	1.32468E-05	0	0.025065377	0	0.066245762	0.058644374	0.019181333
2.1.1.222	3.211625231	2.077760581	1.670533638	0.346712471	0.015689894	0.013073918	0.35656737	0.023334648	0.007864779	2.041729195	2.451632239	0	0.000882023	0.03458008	0	0	0.094413375	0.241478024	0.335643876	0.296738599	0.248299154	0.016368615	0.048018161	0	0.433613032	0	2.002236948	1.818477189	0.050703118	0.027338382	1.986676784	1.921233733	0.205072565	0.233589998	0.189957733	1.792201116	2.023837631	0	0.345861753	1.033552542	0	0.33598865	0.387404543	0.010640499	2.386421252	2.292118395	0.287364328	0.205787935	0.286545768
2.1.1.226	0.817522073	0.000585044	0	0.916353008	1.01914065	0	0.020296134	1.01319502	0.989587454	1.008184257	0.193205519	0.003256791	0	0.963436995	1.006128975	1.014252803	0.861580455	0.93970964	0.945660899	0.916874073	0.920435078	0.980237028	0.996914921	0.983055131	0.904738138	0.992697673	0.731671197	0.044425289	1.011099962	0.991045577	0.016081282	0.012367647	1.004988718	1.008969757	1.000494662	0.048836787	0.983410172	1.00192291	0.748489241	0.501635873	0.996801142	0.008214137	0.582330899	0.998787129	0.226960079	0.151694493	0.772526724	0.790778438	0.874145512
2.1.1.228	1.001405218	0.994949535	0.992219558	0.643270659	1.004702974	1.007216554	0.996669064	0.996823419	0.993711161	0.995892883	0.947800532	1.005021741	0.995723566	1.001631973	1.000637384	0.993993973	1.00157481	0.945778381	0.942575619	0.948371089	0.949197739	0.999793415	0.996459107	0.998002026	0.864176976	0.994039175	0.992393638	0.982556011	0.977994351	0.00151202	1.001176688	1.006716146	0.506093825	0.497771314	0.493075018	0.986078842	0.006453556	0.999979799	0.994132333	1.009083469	0.993521984	0.996395493	0.896091586	0.992964253	0.957127587	0.990978857	0.93735099	0.931838918	0.972942463
2.1.1.245	0	0.005171156	0	0	0	1.90686E-05	0.002722958	0.004860274	0.003063969	0.001431826	0.00228958	0	0	0.004630324	0.003428451	0.596146448	0	0.096675339	0.101142008	0.098163574	0.098990648	0	0.000336629	0.001489258	0	0	0.001968788	0.003744746	0	0	0.001418712	0	0.296024822	0.298456166	0.296269638	0	0	0.003427007	0.005185809	0	0	0	0	0.003897253	0.002619841	0.003843695	0.088934844	0.099146579	0
2.1.1.246	0	0	0	0	0	0	0	0	0	0	0	0	0	0	0	0	0	0	0	0	0	0	0	0	0	0	0	0	0	0	0	0	0	0	0	0	0	0	0	0	0	0	0	0	0	0	0	0	0
2.1.1.247	0	0	0	0	0	0	0	0	0	0	0	0	0	0	0	0	0	0	0	0	0	0	0	0	0	0	0	0	0	0	0	0	0	0	0	0	0	0	0	0	0	0	0	0	0	0	0	0	0
2.1.1.250	0.017310099	0.010057225	0.003831779	0.013776733	0	0.018014165	0	0.013068714	0	0.019420259	0	0	0	0	2.987900173	0.006075505	0	0.011926248	0	0	0	0.004903968	0.005771879	0	0	0.018209887	0.010599024	0	0.003959352	0.011955673	0.011352745	0.002725541	1.083928119	1.096493133	1.107650345	0.016887846	0.002144647	0	0.010556731	0.007091392	0	0.007836203	0	0.007743162	0	0.0065505	0	0	0.015926281
2.1.1.254	0	0	0	0	0	0	0	0	0	0	0	0	0	0	0	0	0	0	0	0	0	0	0	0	0	0	0	0	0	0	0	0	0	0	0	0	0	0	0	0	0	0	0	0	0	0	0	0	0
2.1.1.33	0.998263414	1.001045539	0.954123973	0.737745276	1.005189276	1.000918402	0.832062758	0	0.994646993	1.00285091	0.956860853	1.000629295	0.999760079	0.999426369	0	1.007629285	0.944895528	0.956519013	0.95447818	0.954551616	0.955729366	1.009350068	0.989656567	0.999798094	1.009435917	1.009080723	0.504425435	0.981611485	0.988411764	0.996039065	1.003137669	1.02126612	1.001575291	0.999993673	0.992524641	0.970800103	1.00617062	0	0.327814207	1.001330104	1.005306746	1.003738883	0.692843904	1.006600207	0.958352772	1.009594172	0.972248051	0.966482367	0.978298411
2.1.1.34	0.195240264	0	0	0	0	1.015203065	0	0.002431414	0	0	0.058379683	0	0.002561637	0	1.016440836	0.011357323	0.00481303	0.03025317	0.03509014	0.027330487	0.032590932	0	0	0.002257567	0.029500447	0	0.247159497	0.860144522	0	0.000885037	1.001742458	0.959165795	0.00536744	0.001140031	0	0.82835031	0.007413332	0	0.172973704	0.48753697	0	0.108060787	0.011215407	0	0.038462832	0.841814493	0	0.004500931	0.050911699
2.1.1.35	0.216373686	0.996374707	0.965262338	0	0.015008632	0.009623665	0.001648263	0.996900145	0.006707155	0	0.05454928	0	0	0	0	0	0.878666216	0.047422731	0.038132841	0.052584113	0.050539545	0	0.0127283	0	0.091989629	0.003902505	0.235609376	0.853276625	0	1.004445874	1.002326009	0.936556728	0.015177733	0.011591059	0	0.859920572	0.001416508	0	0.169822733	0.742120844	0.003269427	0.939038046	0	0.017735561	0.027183717	0.84767048	0.080958872	0.083067677	0.083512958
2.1.1.37	2.177863468	0.845971414	0.287024471	0.477689677	0.002103483	2.471487015	1.308635017	1.038588604	2.462645153	0.992398564	0.788279865	0.933727566	0.894269735	1.42145097	1.02415012	1.575043834	0.626692032	1.397929741	1.378574025	1.426104411	1.427532037	1.522597229	0.01645219	0.508281535	0.392491029	0.516726406	0.959294683	1.05333461	0.857701999	0.977510961	1.895700977	1.29561404	1.727124687	1.726222813	1.690765438	1.029886417	2.974562818	1.536828242	0.464263732	0.75738655	1.011164059	1.313119195	0.594172646	0.969674803	0.738936585	2.161776014	1.54039079	1.464016193	0.352663516
2.1.1.4	0.000568008	0.000874406	0.000301101	0	0	0	0	0.002137266	0	0.00159882	0.263979644	0	0.000946472	0.00200283	0.000216274	0	0.001200853	0.016826426	0.015979478	0.015631527	0.016668224	4.77309E-05	0	0.001866776	0.001172089	0.000398077	0	0.001942557	0.000542575	0.001552118	0.000331662	0	0.000598283	0.000513382	0	0	0	0.00044574	0.001572992	0	0	0.000933736	0.001840204	0	0.265106799	0	0	0	0.012219704
2.1.1.41	0	4.18037E-07	5.53987E-06	6.6437E-06	4.81204E-06	0	0	0	0	5.82552E-06	0	0	3.52639E-06	0	0	1.3369E-06	0	2.1119E-06	2.33151E-06	2.08336E-06	4.57618E-06	0	0	1.72024E-06	6.83185E-06	6.03297E-06	9.03156E-07	0	0	0	1.8631E-06	3.8561E-06	0	0	0	0	0	0	0	0	5.80516E-06	0	0	5.0797E-06	2.19571E-06	1.06318E-06	0	3.71958E-08	0
2.1.1.45	1.016908244	1.04359617	0.937407321	1.013163916	0.991046124	0.48949754	0.654685568	0	1.011662398	0	1.145056828	0.993904609	1.009727284	1.006591453	0.006639714	0.78865482	0.043536231	0.615315171	0.624319564	0.616879217	0.631520718	1.014536198	0.984503044	1.010684439	0.990634783	1.001127612	0.508701743	0.970062436	1.005066337	1.000856487	1.016044534	1.048087165	0.905786099	0.894515013	0.907514572	0.972830085	0	0.003189331	1.088155974	1.01039119	1.015313968	0.995354705	0.491285902	0.003240937	1.168524368	0.983158704	0.78710884	0.797013814	0.973149
2.1.1.5	0	1.19193E-05	1.33736E-05	0	0	0	0	1.04281E-05	0	0	2.28041E-06	0	0	9.80837E-07	1.01465E-06	1.08E-05	5.48164E-06	0	0	0	0	1.442E-05	0	0	5.31181E-06	7.13383E-06	0	0	8.74004E-06	0	0	0	0	3.89455E-06	1.28155E-05	1.39371E-05	0	1.42592E-05	5.34372E-06	7.73827E-06	0	1.20761E-05	6.46511E-06	0	3.55835E-07	2.43721E-06	7.35203E-06	0	0
2.1.1.6	0.001484079	0.001139316	0	0.000130186	0.000191176	0	0.001463138	0	0.00133424	0	0.017570979	0.000182056	0	0.000849362	0	0	0.001135032	0.001032007	0	9.25788E-05	0	1.67889E-05	5.0185E-05	0.000104674	0	0	0.000175177	0.008414352	0	0	0.001203837	0.00131132	0.001340643	0.001337961	0	0.00989141	0.001005392	0	0	0.000918997	0.000629112	9.94572E-05	0	0.000797158	0.017308829	0	0.001372781	0.000152135	0.000667721
2.1.1.63	2.593950198	1.806343955	0.93340903	0.713632032	2.017972472	0.976075693	0.803324764	2.015389107	2.028257769	1.008404708	2.351827579	0.863493897	0.839393611	0.81378249	2.991391442	0.800168749	1.151498219	1.215679459	1.195063191	1.218561924	1.189456625	0.469100689	1.988918516	0.468363168	1.036457472	0.992739158	1.739256628	1.720125159	1.225496559	0.025656816	1.155737724	1.996573861	0.29707625	0.330919618	0.331097847	1.72653723	1.018309374	1.026360781	1.396009673	1.514475434	2.022469277	1.081414387	1.180210664	0.989251261	2.351362798	2.702641971	1.005802671	1.005190081	1.063232396
2.1.1.66	0	0	0	0	0.000251573	0	0	0.002547075	0.00385862	0	0	0.002445415	0.004024288	0.001993748	0	0	0	0.015958857	0.016748467	0.019263452	0.014203388	0.00361249	0.003253348	0.001015129	0.722396476	0	0	0	0.001268493	0.002846796	0.002852619	0	0	0.002362083	0.001344689	0.003350204	0	0	0	0	0.000667524	0.000420619	0.002708572	0	0.00024472	0	0.002025313	0	0.001620138
2.1.1.67	0	0.170285197	0	0.180832224	0	0.001271823	0.16588337	0.001506074	0	0.002251285	0.138878407	0	0	0.005418221	0	0.000474532	0.000978013	0.001388325	0	0	0.003910404	0.00144419	0.003588698	0	0.001748099	0	0	0.004067002	0	0	0	0	0	0.000900011	0.004163321	0.008134036	0.004890029	0	0	0.004819866	0	0.004407989	0	0.004963818	0.147497066	0	0.058489286	0.063573269	0.006617874
2.1.1.71	0	0.003123417	0.001600291	0.001538918	0	0.00041628	0	0.00089629	0.001489639	0	0.001548051	0	0.000351488	0.00195308	0.002707182	0.001863273	0	0	0	0	0	0.000708955	0	0.003614934	0	0.001730708	0	0.005304274	0.000769837	0.001420811	0	0	0.00350676	0.000183084	0	0.000710847	0	0	0.001773917	0	0	0	0.001047647	0.001026296	0.001552315	0.142752983	0	0	0.047291991
2.1.1.72	6.014033063	4.218944241	7.050171071	1.285099135	2.991923463	3.494055927	1.530664795	1.96255907	0.571888693	7.97269312	4.173854583	4.860806274	4.845684607	1.090008418	4.961722798	2.453761376	4.710758623	3.226906987	3.21205137	3.205021908	3.260671534	1.433968798	0	4.016093261	2.972693972	3.519002492	3.775549183	4.619684003	2.09416447	0.942238897	5.68729907	5.496003824	3.071137317	3.051034493	3.098131057	4.598760121	8.49525569	3.56198647	4.51070016	4.282113251	2.960360248	5.457178045	2.035860311	3.94040545	4.163042974	3.911766038	2.049132915	2.076521279	2.80063808
2.1.1.74	0	0.01822073	0.009641705	0.00789193	0.009359787	0	0	0.00760423	0	1.004976653	0.060315871	0	0.014858888	0	0.981514196	0.006476412	0.007590369	0.147047468	0.160782928	0.157784162	0.161808675	0.985088442	0.982237696	0	0.011596362	0.999658594	0.759241788	0.021441419	0.960837242	0	0	0.023223844	0.18434414	0.194343957	0.188678421	0.011664118	1.008424964	0.011895546	0.678426908	0.510226732	0.005333266	0.006322493	0.888479631	0	0.051598091	0.127869542	0.209721734	0.227647245	0.793350502
2.1.1.77	1.793036625	0.012793648	0.020710786	0.164113878	0	0	0.172472753	0.011057286	0	0.023813547	1.73138536	0	0.00467693	0	1.002949935	0	0.856223661	0.039020774	0.051276289	0.033115746	0.051902276	0	0.012004969	0	0.052285569	0	0.521086656	0.894144073	0.023739362	0	0.983655844	1.003684651	0	0	0	0.905799667	0	0	0.169615556	0.495352834	0	0.095026066	0	0	1.723126733	1.130204409	0.13642244	0.162198008	0.215705231
2.1.1.79	2.617482268	1.150295103	0.015298292	0.203194926	0.019349951	0.015202818	0.021482798	0.001755184	1.494082337	0.012324101	1.872960779	0.015119634	0	0.685431142	1.000640293	0.210059287	0.600429537	0.736717342	0.717210395	0.733689162	0.722273867	0	0.028788552	0	1.357966363	0.48585279	0.730657069	1.097732114	0.849121623	0.036259258	2.038436943	0.945148763	0.222096702	0.190512287	0.238163349	1.064493706	0	0	0.193175745	0.506037885	0.008747254	0.086414388	0.006773652	0.009131093	1.898048812	1.677914788	0.452951195	0.418955972	0.874109851
2.1.1.80	2.184469246	0	0.02606437	0.116641424	0	0.023389836	0.00293104	0.002479145	1.022415893	0.969652172	1.901556491	0	0.015217569	0	0	0.027539559	0.942970191	1.013215914	1.054319658	1.050884138	1.012460751	0	0.033097946	0.026144788	0.010060088	0.013227917	1.033673626	0.83293162	0.091381192	0.993179984	1.699487342	0.950234432	0.578611678	0.619432776	0.607409118	0.846355466	0	0.02746165	0.174343165	0.515015332	0.011451283	0.091244876	0.207091581	0	1.919381867	0	0.476441375	0.463343611	0.12687323
2.1.1.86	2.51933E-05	0	2.13824E-05	0	2.47522E-05	3.73886E-05	2.80079E-05	0	1.28755E-05	2.23546E-05	1.82955E-05	1.72727E-05	0	0	0	3.04414E-06	2.41317E-05	0	2.00198E-05	0	0	2.32042E-05	0	2.01911E-05	6.76858E-06	4.11152E-05	7.21018E-06	0	2.40314E-05	1.40081E-05	3.69633E-05	2.28729E-05	2.37315E-05	0	2.14775E-05	0	2.73249E-05	3.78944E-05	2.79681E-05	9.18473E-06	3.63727E-05	4.29488E-05	3.53492E-05	0	9.51267E-06	0	8.73546E-06	2.19227E-05	3.44906E-05
2.1.1.90	0.000841244	0	0.000140622	0	0.000788144	0	0.000814133	0	0	0.000785864	0	0.000427659	0	0	0	0.000399727	0	0.000429373	0	0.000401521	0.000401514	0.000359355	0.000918368	0	0.000751047	0.000656365	0	0	0.000469063	0	0	0.000185148	0.100607078	0.099135344	0.099121241	0.00050137	0.000585581	0	0	0	0	0	0.000227049	0.000640347	0.000100699	0.000360693	0	0.000505548	0.000150141
2.1.1.95	0	0	0	0	0	0	0	0	0	0	0	0	0	0	0	0	0	0	0	0	0	0	0	0	0	0	0	0	0	0	0	0	0	0	0	0	0	0	0	0	0	0	0	0	0	0	0	0	0
2.1.1.98	6.5238E-05	0	0	0	0	0	0	0	2.40556E-05	0	6.44004E-05	0	5.98583E-05	0	1.98792E-05	0	0	3.85695E-06	0	4.96008E-05	5.45508E-05	1.28207E-05	0	4.77811E-05	3.13166E-05	0	3.2123E-05	4.23767E-05	3.07763E-05	0	0	5.35541E-06	3.39721E-05	0	4.80757E-05	0	5.79861E-05	4.61674E-05	0	0	1.43449E-05	0	2.8904E-05	0	0	0	0	2.30008E-07	0.011826087
2.1.2.-	0	0	0.001545963	0	0.001543755	0.00106811	0	0.000200141	0	0.000158535	0.019344181	0	0.000310134	0	0.001205339	0	0.059707072	0.000364046	0	0.00060213	0	0.001977752	0	8.23022E-05	0.105075871	0	0	0.017712821	0.002332851	0	0.144167919	0.002383487	0	0	0	0.018438874	0	0	0	0.002254363	0	7.8483E-05	0.00123562	0	0.017437806	0.001230267	0.031206936	0.03087361	0.010624467
2.1.2.1	0.986957844	0.986825184	0.956606264	0.995159046	0.994615945	1.01056878	0.321213447	0.99100885	1.012281927	1.002993215	1.651490373	0.984149109	1.005160445	0.526770202	0.990463503	1.384648136	1.02521004	0.999821288	0.995070125	0.998412703	0.996092979	0.006762356	0.996081186	1.014481034	0.993332952	0.994575043	1.00284229	1.077701508	0.973422682	0.001267183	1.008211704	1.003614298	1.009640524	1.007061518	1.002283923	1.077277595	0.48386432	1.015212233	0.244245713	1.011882024	1.005756373	0.965379721	0.709834709	0.005384631	1.649938135	0.992924956	1.374340722	1.366871211	0.843601359
2.1.2.10	1.012382582	0.003053889	0	0.632954076	0.990478875	0.489036725	0.147283425	0	0.013039606	0	1.116330932	1.009702845	0.978913934	0.022408097	0.002289584	0.206069398	0.017468693	0.512619187	0.489691574	0.498644263	0.500974715	0	0	0.48494746	1.327460261	0.005995035	0.498497493	0.902208006	0.021513023	0.001100597	0.98007502	0.991762949	0.119517197	0.090608047	0.096911715	0.915710018	0.003126674	0.981123814	0.183951064	0.513706545	0	0.102517599	0	0	1.071507583	1.011375403	0.451489483	0.477255629	0.17201434
2.1.2.11	0.982170229	0.982716346	0.019308193	1.018884094	0.99721739	0.979823078	0.16261095	1.003950616	0.999170178	0	0.983400219	1.015165398	0.998279883	0	0.99928745	0.617862591	0.867816786	0.588197922	0.598021441	0.609196999	0.605624913	0.004327707	0.012779192	0.512979061	0.621376094	0.482256592	1.011608717	0.943647422	0.379882591	0.003286049	0.993569266	1.007236924	0.616619542	0.580825815	0.605511281	0.940860718	0.013590201	0.008841437	0.148714474	0.518370275	0.014788068	0.106251074	0.105600033	0.015657467	1.020462683	1.004357896	0.498601452	0.505374816	0.142224901
2.1.2.13	0.382325451	0	0.02963238	0	0.023517716	0	0	0	0	0.016978215	0.058958524	0.022386387	0	0.01158494	0	0.024757754	0.046132844	0.025373474	0.005295051	0.052674872	0.015133348	0.030332044	0	0	0.07476183	0	0.494543922	1.709973365	0.018970836	0	1.983306711	1.855603391	0.023274157	0	0	1.671341483	0	0.000214796	0.329647355	1.024559798	0	0.188228702	0.029099377	0.007435548	0.020454934	1.744875689	0	0	0.096319588
2.1.2.2	1.410192973	1.958442543	1.44078477	1.252454927	0.986952936	1.48447997	1.186291563	1.017304525	0.980694918	1.013966266	1.72947508	2.092813393	2.073309104	1.011903807	1.020739573	1.012839803	1.140325939	1.053976036	1.024928342	1.0157256	1.037093907	0.991705793	0.015839934	0.994035922	1.8467225	0.979257259	1.500109541	1.778627395	0.886592947	0.002136666	1.989515986	1.92500104	0.989012138	0.992230406	0.987936783	1.771383441	0.982762285	0.988383109	1.061635863	1.485902133	0	1.067289021	0.698735169	0.985729006	1.707578368	1.87018412	1.0336182	1.024575675	0.659320808
2.1.2.3	2.019276122	2.025302294	1.86429238	2.34381489	2.00854154	1.01875534	1.969423239	3.015812155	2.966991338	1.022083751	1.922367201	2.934239083	2.909119488	2.008884173	2.018665184	2.798267782	1.915698406	2.2598583	2.263238885	2.256944725	2.219282691	1.971474476	2.028379008	3.032653355	2.013843178	1.980890999	1.981117164	1.868691792	1.968509312	0	2.033183991	1.953474879	2.909482921	2.914517993	2.878401989	1.872376852	3.02643761	2.025496024	1.972143636	2.003492752	0.024357079	1.988169341	2.192648827	0.020650032	1.911731679	2.015268	2.491183952	2.521523381	1.403878045
2.1.2.5	0.000710998	0	0.016253989	0	0.011627158	0.989496221	0.008390013	0	0.000623126	0.012167841	0	0.857228725	0.844897332	0	0.004163462	0	0.003375937	0.214039421	0.232204967	0.221084326	0.210286568	0	0	0	0.008597828	0	0.492542004	0.008448145	0.045882694	0	0	0.016088782	0.002893285	0	0	0	0	0.01221278	0.922283667	0.006043345	0.014203541	0	0.001314387	0.015190678	0.002723607	0	0.100964488	0.078887588	0
2.1.2.9	0.9998323	1.007347399	0.958737896	1.011868909	1.009364246	1.00582212	0.988051224	0.989890679	1.487714716	0.994561037	1.579788335	1.0075591	1.000493938	1.0071273	1.003221675	0.993833015	1.21981323	1.18860857	1.19743807	1.19108564	1.194692591	0.9951049	0.993017059	0.494284641	1.170286811	1.001929963	1.008297521	1.000442932	0.989566844	0.997500091	0.998449316	1.004897019	0.998584286	1.011780253	1.007677159	1.01024245	0.989835415	0.989186788	0.907093684	0.760319152	0.989448359	1.012213233	0.908380491	0.008761315	1.576979606	1.004959661	1.038862266	1.030202384	1.013940457
2.1.3.-	0	0.001790142	0	0.006317546	0	0.003824423	0.006847596	0	0.004037245	0	0.792503753	0.064954371	0.084794392	0	0.004857762	0.000163338	0.004869189	0.00722521	0.005709488	0.008015282	0.005112816	0	0	0.002018546	0	0.009113153	0.002938284	0.059967295	0.006405273	0.000416908	0.01150272	0	0	0.002708896	0.010618852	0.053425885	0.002478336	0.012106192	0.009763266	0.008423047	0.009201138	0.011930178	0	0.00480705	0.796886529	0.008790876	0.103257914	0.087896763	0.119906875
2.1.3.1	0	0.0025416	0	0.094586413	0	0.000809405	0.000362728	0	0.001968291	0	0	0	0.00379079	0	0	0	0.002997451	0.019267829	0.015168336	0.017493071	0.019473733	0.003270721	0	0	0.759108228	0	0.004134337	0	0	0.003599059	0	0	0	0.004079932	0.002668814	0.001873117	0.000894585	0.000208855	0.003983503	0.001870651	0.002840792	0	0	0.003581184	0.000934535	0	0	0.002761088	0
2.1.3.11	0	0.002882523	0.001089943	0.002027556	0.000392425	0.496578457	0	0	0	0	0	0.308946712	0.304905704	0.002228815	0	0.002498145	0.000648564	0	0.00362365	0.002103906	0.004008457	0	0	0	0.003037841	0.002575284	0.002960995	0	0.003952857	0.002960926	0	0.001662783	0	0	0.000478259	0.002694015	0.001656062	0	0.001581182	0.004054615	0.000706378	0	0.001514181	0.003060845	0.002869007	0	0.003532717	0	0.002414317
2.1.3.2	1.194446932	0.990706322	0	1.09021142	1.002984027	0.497840821	0.823451064	0.99498364	0.990060169	0	1.43421809	0.99997525	1.006463122	0.992399378	1.011991384	1.190625282	1.007989334	0.990022511	0.990261806	1.010749983	1.005062938	0.993901977	0.992708035	1.001470018	0.921863785	0.990337238	1.006794945	0.971157219	0.990730288	0	1.004718453	1.028208351	1.004889763	0.989061305	1.003699749	0.972784014	0.986229034	1.011654049	0.990505855	1.004175795	0	0.103831448	0.796035818	0.994680914	1.434467582	1.006326007	1.068049303	1.055940834	0.974753383
2.1.3.3	0.998240892	0.661037018	0.933561817	0.532686664	0.991845146	0.019744522	1.346247398	1.006227213	1.007497642	1.020810131	1.22326082	0.996937349	1.005078818	0.939131349	0.019613293	0.811927411	0.897132348	1.108291622	1.098181559	1.107029288	1.113524162	1.521601472	0.988017383	0.485950047	1.008390101	0.505184534	2.490816361	1.223869549	1.161073766	0	1.003318362	1.20897876	0.902965735	0.918288196	0.88643499	1.225566087	1.997054035	1.013840588	0.249762817	0.508776251	0.019224007	0.946728933	0.684643194	1.001807886	1.216396374	0.9881325	0.789031172	0.761207005	0.591928051
2.1.3.6	0	0.005198035	0.001819826	0.005991619	0.006511556	0.005903526	0.00110998	4.06135E-05	0.002733375	0.006869129	0	0.005882146	0.001454754	0.00520312	0	0.00159035	0	0.019386557	0.013629027	0.012653845	0.022916809	0.005795137	0	0	0	0.506696257	0.993435707	0	0.56472932	0	0.003678047	0.00412863	0	0	0	0.00419299	0.000653168	0	0	0	0.005188804	0.001464355	0	0.006113768	0	0.00659522	0.005664978	0.006926544	0.028268957
2.1.3.7	0.002014003	0.000373223	0.000749964	0.002813606	0	0.002151774	0	0	0.000515118	0.002958976	0.045334523	0.000169518	0	0	0	0	0	0.002392923	0	0	0	0	0	0	0.000443872	0	0.001954959	0.000856488	0	0	0.0008863	0	0	0	0.002087358	0	0.002092516	0	0	0	0	0	0.001719683	0	0.045144556	0	0.002560733	0	0.000798902
2.1.3.9	0.009275947	0.001422562	0	0.005060388	0	0	0	0	0.01023564	0.003470879	0.009994924	1.003999226	1.00732359	0.00602222	0	0.003042983	0	0.010966393	0	0	0.004032628	0	0	0.008440054	0	0.000970992	0	0	0.00988149	0	0	0.016365746	0.006322945	0.008703764	0.008524293	0	0	0	0.000380336	0	0.006848449	0.006408842	0	0.010646283	0.001810484	0	0	0.001023052	0.00913121
2.1.4.1	0.002833008	0	0	0.452150629	0.006192171	0	0.009077002	0	0.008470164	0.005347557	0.026094793	0.005330394	0	0	0	0	0	0.010114117	0.002304079	0	0.009901643	0	0.002169468	0	0	0.001996147	1.496939012	0.055473119	0.000110714	0	1.152115371	0.00238988	0	0	0.002419452	0.047147147	0.010361481	0.01060482	0.001786028	0.006400789	0	0	0.007487317	0.002462914	0.033829596	0	0.060598208	0.07305445	0.019529978
2.1.4.2	9.69988E-05	0.000205728	5.0289E-05	0.000149202	0.00015504	0	1.67332E-05	0	0	0.000192764	0.000174921	5.28011E-05	0	9.31746E-05	0	0.000112728	0.000114282	0	0	0.000207835	6.0163E-05	0	0	0	0	0.000176463	0	0.000167568	0	8.5522E-05	1.44943E-05	0	0.000106885	0.000180853	1.29056E-05	0.000168484	0	0	0.00011931	2.94788E-05	0	0.00010549	0	8.91885E-05	0	4.71906E-05	0.000113898	0	0.023615607
2.10.1.1	1.794967033	1.05229652	0.909052674	1.336506894	0.025176605	0	0.171058639	0.999869844	0	1.987474178	1.869082329	0.011494243	0.000769834	0	0.995443291	0.204946076	2.088483371	0.835663838	0.833515426	0.826913726	0.868421403	0.477156755	0	0	1.950398981	0.526251578	1.510756757	0.94108667	0.510274327	0	0.971629866	0.970651332	0.13008693	0.122788029	0.110655515	0.940307039	1.017579906	0.978633646	0.229528681	0.519687664	0	1.002168175	0	0	1.887935002	0.971982298	0.393509306	0.390122575	0.279007906
2.2.1.-	0	0	9.54838E-05	0.000112208	0.000104652	0.000106438	0	1.60537E-06	0	0	0.008496948	2.94258E-05	0.000111481	0	0	6.30162E-05	6.13356E-05	0	0	5.32989E-05	0	0	5.2864E-05	0	0	2.3904E-05	8.26327E-05	0	0.000125326	0.000150925	0	0	4.24481E-05	0	0.000149574	0.000153447	9.58139E-06	0	8.84217E-06	9.94461E-06	0	2.87712E-06	4.16579E-05	6.90006E-05	0.008350107	8.17554E-06	0	2.40764E-05	0
2.2.1.1	1.243259312	1.889856326	0.985367966	1.305306112	0.943910859	1.043451706	1.331676612	2.008190496	4.043073318	9.969930738	2.431401115	1.624816442	1.638577134	0.968816825	3.019656126	3.544970639	1.224156349	3.273201282	3.296238522	3.374927859	3.323221832	4.032233862	6.014469355	1.970338524	1.093157801	1.509095296	1.723209015	2.663295431	1.093998943	6.060604881	2.214639817	2.367783645	3.546904148	3.438668027	3.507289214	2.556819988	1.937315135	1.037922059	2.104404109	1.490586059	3.025312137	1.054699776	3.505158381	0.948756413	2.41224215	5.460985726	2.809467528	2.679545044	0.831737621
2.2.1.2	1.175236637	0.98199129	0.98151673	1.12295392	0.008892219	0.502530712	1.025052624	3.02694295	4.529712147	0	0.985311463	0.801085979	0.793116644	0.969187872	0	0.979109492	0.968327976	1.770238415	1.753979635	1.749184349	1.794050944	1.480123076	2.005724539	0.504077876	0.997503328	1.46876599	0.976318204	1.683731835	0.061342642	1.967473931	2.028738854	1.971349613	1.194009725	1.215802319	1.188989544	1.673845849	0.008967306	0.99138556	0.338478677	1.489642501	0	1.057539106	0.966221856	0.973476089	1.012839585	2.700546907	1.057916208	1.064962671	0.513005245
2.2.1.6	4.222325646	2.81224092	3.782497741	2.046927271	2.039406134	1.071550405	0.735663939	2.992714608	4.522858733	2.067477114	4.633760774	1.918856645	1.981623298	2.10215887	3.012826616	3.454053007	1.929376313	2.168750826	2.166236467	2.14074234	2.148024424	0	2.002107505	4.031569766	2.304829326	0.515281166	3.206929581	5.340302753	1.207670234	0.960503158	4.838875661	5.981680146	3.159646457	3.108106965	3.115345369	5.322575231	1.938387646	0	1.441405963	3.022123807	0	3.038275351	1.03366887	0	4.596683198	7.563387529	3.249990357	3.208554757	1.068326152
2.2.1.7	0.998767569	1.01958856	0.950799814	1.112575654	0.997177916	0.506551698	0.178039841	0	0.986141283	1.003043616	1.010745675	1.838331924	1.841446041	0.928008456	1.021377851	1.802280353	1.002613539	1.131467395	1.127890286	1.108353793	1.130059567	0.984015842	2.001431067	1.511257813	0.883030094	0.003984969	1.001756977	0.951367342	0.383912817	0.997643803	1.017926425	0.995915571	1.314117992	1.300223559	1.294999309	0.967415619	0.978495046	0	1.761786542	0.516997354	0.008405425	0.966965973	1.105374657	0.004751034	1.023146318	1.022273198	1.281588156	1.266401701	0.667793676
2.2.1.9	0.194036132	0	0.986469513	0.734047469	0.996131201	0.010156346	0.012352625	0	0.500572397	0	0.051357053	1.090739447	1.062087542	0.173781115	0.018820284	0	0	0.04568583	0.012043854	0.044078784	0.034737506	0.013749004	0.008203421	0.005202441	1.019685336	0.514039907	1.012959876	0.800447617	0.59781781	0	0.125808448	0.971133521	0	0	0	0.812655984	0	0.002997011	0.168891399	0.494448269	0.013053572	0.936778741	0.103054019	0.008441093	0.059290453	0.852759839	0.092130074	0.094340402	0.076659177
2.3.-.-	0.005171547	0.005844994	0	0.089874296	0.002372511	0.003758136	0.170683155	0.002553307	0	0.001825869	0.001819287	0.003408875	0	0.002066219	0	0.003213001	0	0.0151452	0.014908381	0.012203397	0.021937065	0.003670992	0	0	0.064684469	0.000174166	0	0.000687098	0.274403773	0	0	0.004464396	0	0	0.000758548	0.006350542	0	0.002036957	0	0.004816246	0.002464014	2.50966E-05	0	0	0	0	0.001321403	0.004642889	0.007253338
2.3.1.-	7.867822377	14.08795959	4.853867491	4.272706439	4.155960891	6.158530844	1.770965302	10.0707776	3.618297353	5.083978574	8.775509515	4.958013134	5.143778764	1.433086734	3.867867616	3.453753535	2.738335668	3.73967004	3.583737821	3.436573973	3.687642347	0	4.051314978	0.963408477	5.038668754	2.551640884	5.968248113	11.78687283	6.119450332	1.920326668	9.906801735	15.3554032	2.3819592	2.208463753	2.417737467	11.74717559	0.452302519	0	9.521561876	8.879298886	0.143406315	4.226174562	3.587135586	1.187162506	8.697573632	14.36386877	3.049177647	3.097253274	3.976144713
2.3.1.1	0.997783911	0.982829885	0.99904171	0.354236925	0.976490381	0	0	0.00480339	0.001831991	0.01628059	1.066302609	0	0	0.007579773	1.980334255	0.016912503	0.198635575	0.021431979	0.038182649	0.007111731	0.009020785	0	0	0	0.014800673	0.004518603	0.24496291	0.878768415	0	0	1.013722106	0.976474236	0	0	0.022699514	0.91477487	0	0	0.190934719	0.511796944	0.018762322	0.118479247	0	0.000996715	1.069681954	0.872695495	0.172566632	0.210624984	0.123221142
2.3.1.101	0.000628997	0	7.54476E-05	0	0.000409018	0	0	0.000604652	0	5.94445E-05	0.084772971	0	0.000781778	0.000392909	0	0	0	0	0	0	0	0.000259025	7.38594E-05	0.000455393	0	0.000351263	0	0.000675001	0	0.000197792	0	0.000358934	0.000197449	0	0	0.000606219	0.000186652	0.000510329	6.77463E-05	0	0.00012117	0.000189928	0	0	0.085126802	1.33862E-05	0	0	0
2.3.1.102	0	0	0	0	0.001971027	0.000423406	0.006240207	0.001576536	0.004812129	0	0.079427505	0.005847842	0	0.000193219	0	0.000334359	0.003587532	0.004106646	0.00531152	0	0.005778634	0	0	0	0.029454668	0	0.254333251	0.295632275	0	0	0	0.305541356	0	0	0	0.296972598	0.004988248	0	0	0.500389995	0.002024373	0	0	0.000470161	0.085425453	0.285066938	0.001307396	0.005828018	0
2.3.1.109	0.197395446	1.402428637	0	0	0	0	0.008117513	0.005559521	0.004382797	0	0.948103866	0.002067948	0	0.001593403	0.016424996	0	3.93539E-05	0.04336629	0.016111783	0.043141343	0.040072989	0	0	0.012766287	0.047950693	0	0.506975066	0.761150746	0.019426181	0	0.980071269	0.931970892	0	0	0.016914648	0.731999358	0	0.00951285	0.157985311	0.519186005	0.008568234	0.096141318	0	0.002492797	0.96106379	1.551353728	0.105042227	0.107753464	0.076325603
2.3.1.111	0	0	0	0	0.001368131	0	0.000352614	0	0	0.000200116	0.016563416	0.000145485	0	0	0	0	0	0	0.001300415	0.000678769	0.000254156	0	0	0	7.12243E-05	0.000696739	0.000794089	0.007974006	0	0	0	0.000552798	0.001282314	0	0	0.007365803	0	0.000114485	0	0.001155858	0.000471982	0	0.001321245	0.001402833	0.01548974	0.000871536	0	0	0
2.3.1.117	0.989509561	1.019380163	0.965210653	0.930108876	0	0.98630076	0	1.010358451	0.010334278	0.005298031	0.930218187	0	0.018896495	0.933596065	0.003815079	0	0.886971213	0.769291951	0.762609987	0.774470909	0.755646432	0.503660338	0.98416824	0	1.476203901	0.480708864	0.485278054	0.953768167	0.994999958	0.008637659	1.011625437	0.970447626	0.088209228	0.092871666	0.102650843	0.952341872	0	0.00767665	0.245227709	0.766974884	0.004240263	0.929254511	0.388073598	0.009524991	0.941415859	1.021747986	0.305870321	0.294427957	0.715072509
2.3.1.118	0.212082916	0.097904438	0.003074194	0.011123027	0.000698597	0	0	0.000185528	0.008782943	0.001391985	0.536289068	0	0.002997104	0.003392307	0.001862769	0.011411018	0	0.026355538	0.023640193	0.044179335	0.035548495	0	0.007631332	0	0	0	0.257664408	0.573958401	0.000489362	0	0	0.941839133	0	0	0.011921341	0.562086454	0	0.006002534	0.157450902	0.492758511	0.007975162	0.096248476	0.008448596	0	0.51332858	0.702815811	0.061191071	0.070817913	0.086603229
2.3.1.12	0.786124587	1.680703998	0.999920399	0.439509156	0.997730056	0	0.161085843	2.016010446	0	0.022838366	1.389745681	0	0.010041032	0	0.022997159	0.381463981	0.107282871	0.37965066	0.327228889	0.382498019	0.352642652	0	0	0.007308895	0.158939478	0.517367189	0.503023302	0.984106047	1.105940868	0.006086779	0.983035486	1.035190803	0.074353498	0.110023905	0.099123647	1.020108706	0	0.00352986	0.184354053	0.983387423	1.013044774	1.023847831	0.116727725	0	1.39449366	1.84973825	0.454432239	0.41724916	0.588185392
2.3.1.128	0.967480395	1.234626019	0.926422143	1.308378703	0.013657165	0.497004862	1.192377904	1.990457455	1.003214136	0.969438626	1.066309301	1.106765724	1.043497117	1.866163031	0	0.399182253	0.302620765	2.027246569	2.05143416	2.040380664	2.082809643	0.00267456	2.969866019	1.009094757	1.809724537	1.537040317	0.768554303	1.943401752	2.043188552	1.005207596	2.107326137	2.086393651	2.207670223	2.166131655	2.172067617	1.940585802	0.467065169	0.267105453	3.50072674	1.498781022	0	1.09621616	1.863685233	0.974591208	1.075232927	2.011693626	0.949926131	0.989910408	1.093514185
2.3.1.129	1.023793496	1.06627808	0.90533579	0.173786348	0.980110787	0.996625641	0.171884108	0.016702958	0	0.014850241	0.985869003	1.976027187	1.997243893	0.019633342	1.016405441	0	0.950103881	0.031204599	0.027588877	0.024252332	0.047744963	0	0	0.010630285	0.116355551	0.485328017	0.252791976	0.931665518	0.016174673	0	1.015445668	1.021145958	0.004569821	0.002982832	0	0.933021694	0	0	1.022660527	0.488281423	0	0.968484476	0.014173614	0.008310916	0.952308894	0.881928007	0.131846722	0.161333325	0.11208501
2.3.1.15	2.036633429	0.946047443	2.933738339	0.330505753	2.022209692	1.967025176	1.798869608	2.011384807	1.972023376	2.977439887	1.931696333	0.037009539	0	0	2.01858267	2.195763713	1.93367597	1.442856025	1.507779544	1.445788769	1.468248368	1.96477134	1.992667026	1.463823296	0.372760385	1.979509174	2.285014176	2.624791286	1.961658042	1.989779884	3.025418799	2.814262956	2.473445389	2.488849021	2.465336326	2.600050933	2.015376415	2.016792728	2.144533244	2.760598351	2.010453988	2.144022148	0.983158219	0.9730944	1.918211968	2.887914926	1.866103427	1.921914105	1.957828262
2.3.1.16	2.622902315	1.110860333	0.892532539	0.15532741	0	0.023579262	0.175914566	0.017215017	0	0.032037195	1.799373219	0.037469744	0	0.026833157	0	0.031745472	0	0.015048405	0.079673966	0.035110309	0.050617821	0	0	0	0.460089067	0	0.757252458	1.661783961	0	0.019831516	1.965052068	1.9620051	0.000498244	0	0.031128797	1.671545418	0.001755447	0.010119413	0.452728883	0.980252856	0	0.20163055	0.01173541	0.010379161	1.732751132	1.970543909	0.257695609	0.299464054	0.154203453
2.3.1.164	0	0	0	0	0.000343218	0	0	0.00310741	0.000843569	0	0.406480013	0.381452443	0.389478022	0	0	0.00452243	0	0.09222902	0.099238601	0.092569406	0.098935197	0.002978745	0.000299721	0	0.001894015	0	0.001207007	0.009743138	0	0.001450212	0.001240984	0	0	0	0	0.014882718	0	0.003687204	0	0.001889445	0.002487115	0	0	0	0.405533695	0.145854482	0.026934687	0.033842703	0.007405839
2.3.1.168	0	0.000328067	0.009535215	0	0	0	0	0.009420591	0.000699352	0	0.344475029	0	0	0.00026248	0.00506184	0.00941134	0	0.026771189	0.026933217	0.024809252	0.033623315	0	0	0	0	0.495362125	0.244312839	0.026057167	0.536231118	0.00616423	0.004062595	0.01645799	0.002973605	0.003810325	0	0.012361815	0	0	0.001192788	0.007899599	0	0.003925253	0	0	0.344273924	0.142188647	0.036642898	0.034865009	0.100193993
2.3.1.174	0.005059565	0.088907372	0	0	0	0	0	0.002535585	0	0.004158237	0.005917443	0.00202414	0	0.00473019	0	0.004787027	0.004301809	0.002191448	0.001222488	0.004021098	0	0.002293132	0	0	0	0	0	0.005939331	0	0.004010547	0	0.003055778	0	0	0	0.007095981	0	0.003893014	0.000306214	0	0.003127255	0	0	0.001461596	0.008949734	0.001235011	0.064271861	0.062764372	0.012228662
2.3.1.178	0.001442603	0.084267246	0	0	0.001431293	0.001725668	9.1664E-05	0.000272092	0.000966671	0.000735728	0.094944057	0	0	0.000984409	6.18373E-05	0.001318449	0.032723867	0.00057705	0	0.001825573	0.000141232	0	0.002229097	0.001730362	0.000783776	0.000411938	0	0.001906305	0.002636373	0	0	0.001285456	0.001664325	0	0	0.003217292	0.002316199	0.001003448	0	0.001606256	0.001622509	0.000402838	0.000500077	0.001626717	0.090410641	0	0.060072742	0.060226349	0.002225946
2.3.1.179	1.198026485	0.33135048	0	0.649667402	1.021072254	1.003368374	0.178272527	0.981154025	0.995247981	0.978970702	1.443098514	0.99462896	0.992953453	0	0.994012317	1.000914596	1.100824138	1.095048976	1.111573313	1.091922831	1.116508676	0.487199227	0.987044093	1.522701617	0.077469296	1.521547856	1.00612486	1.363772899	1.526772931	1.011129097	1.430084317	1.328690036	1.009282888	0.999246192	0.985418869	1.367917763	0.98013101	0	0.938283654	0.998882969	0.998273828	0.11340608	0.611777194	0	1.421180331	1.986695237	1.199358982	1.210189041	0.866592659
2.3.1.18	0.203012908	0	0.172557688	0.080828536	0.999571016	0.500701146	0.341662978	1.02139603	0.984431416	1.016795406	0.112127981	1.930626673	1.926433408	0.833449043	0.995032879	0.392686659	0	0.439002489	0.46433088	0.474789796	0.461983565	0	0.989867012	0.499941735	0.01535656	0	0.273133407	0.699071205	0.010407818	0	0.699297188	1.569834363	0.21509593	0.181045003	0.178117533	0.693927107	0.482253795	0	0.33606873	0.506298054	0.011539221	0.068549235	0.611858503	0	0.104329577	0.733885087	0.196724384	0.207590786	0.26399048
2.3.1.180	0.971671922	1.000365747	0.93958088	0.202626741	1.029755058	0.479178677	0.196851103	1.00044855	0.995936514	0.992088052	2.043138742	2.2328907	2.21147764	0.00214087	0.995890182	0.969948748	1.619207582	1.617606564	1.61891964	1.672807233	1.666640176	0.47868441	1.023980159	1.004007783	0.177661662	1.024202357	1.272205633	1.199085785	0.973725917	0.99597696	0.989190981	1.169577395	0.895135757	0.91194521	0.927203804	1.223542064	1.016218116	0	1.771616792	0.478525141	0.994531882	0.98908734	0.484319571	0	2.069733909	1.13264344	1.161969817	1.172707652	0.888650679
2.3.1.181	1.017601405	1.001155064	0.950356637	0.835246812	1.010594359	0.985558075	0.184244596	0.002231804	0.005724515	0.004820186	0.929223912	0.936209795	0.910076687	0	0.987681323	0	0	0.102347798	0.106091092	0.112592201	0.094964319	0.010248946	0	0	0.913697697	0	0.503120432	0.938794281	0.001271417	0.016785702	1.012916555	0.993176928	0	0	0	0.945179493	0	0	0.179437221	0.501950206	0.003046635	0.99540484	0	0.011455354	0.921184273	0.979380787	0.189598997	0.198640611	0.160909291
2.3.1.182	0	0	0.002332804	0.002907127	0.002026354	0.503474577	0	0.000139669	0	0	0.002886937	0.308257834	0.307310658	0.000578252	0.000444581	0.002913925	0	0	0.000762412	0	0.000788951	0.001613771	0	0	0.001719178	0.000907621	0.003723584	0.002564046	0.00039759	0.002756426	0	0	0	0	0.002920119	0.003630375	0	0.003352253	0	0.001671704	0.000578013	0.00355286	0.001296844	6.45707E-05	0	0.001859476	0.001675706	0	0.003351015
2.3.1.183	0.818265666	1.008255878	0.996725892	0.023761726	0.976484382	0	0	1.01275156	0	0	1.578235555	0.592268215	0.592374679	0.927102103	0.983089863	0.619265606	0.11707453	0.504274505	0.50768917	0.499093817	0.511812241	1.009308436	0.996322648	0.505910338	1.245450287	0.001186534	0.768017617	0.778095702	0.167516836	0.977990157	0.287988753	0.944546375	0.71908936	0.721378739	0.683269907	0.798724232	1.021443145	0.016826027	0.270246481	1.009119373	0.992442937	0.159669806	0.602587182	0.010659082	1.565079276	2.414331527	0.711365271	0.717874158	0.713360735
2.3.1.184	0.004486405	0	0.000236491	0	0.003805653	0.002223047	0.000755643	0	0	0.003030573	0.366935608	0	0.005291594	0.000458558	0.001008743	0.00496587	0.005289008	0	0.005675969	0.000205805	0.003275036	0	0	0	0	0.003136797	0.004218079	0.04108515	0.001947986	0	0.862104919	0.000579213	0.001883415	0	0.000765791	0.037291062	0.00484809	0	0	0	0	0	0	0	0.358325823	0	0	0.006445081	0.001631199
2.3.1.187	0.00165307	0.394850416	0	0	0.000566933	0.002221628	0.005661029	0	0	0	0.319958469	0.004413061	0	0.002242734	0.004577768	0.002172105	0.000130099	0	0	0	0	0.003386818	0	0	0	0.002957942	0	0.05349199	0.056796079	0	0.000830046	0.01601013	0.001216211	0.004465429	0.002418415	0.056457907	0.001607918	0.00112488	0.001208657	0	0	0.004073382	0	0.00136207	0.320593619	0.429944323	0	0.004057664	0.009673519
2.3.1.19	0	0.001144574	0.009898277	0.013030628	0.015255784	1.007150883	0.008599732	0	0	1.011612265	0.202572712	1.013766337	1.013426884	0	1.004488075	0.994823752	0	0.638912353	0.644513568	0.641061961	0.6491733	0.000537553	0	0.99690322	0	0.500252025	0	0	0.53778015	0	0.015196782	0.004716464	0.287349837	0.313268443	0.303936385	0.005515856	0.008861705	0	0.004643145	0	0.008568937	0	0.002195121	0.003088405	0.222940478	0	0.304322441	0.31086869	0.08509156
2.3.1.191	1.001808678	1.003877684	0.932474067	0.347747367	1.010033474	0.988414489	0.355236248	0.021441839	0.01313101	0	0.908616246	1.002123877	1.006964047	0.021542334	0.978215449	0	0.957137129	0.079607668	0.057859975	0.052959007	0.051599179	0.00286993	0	0.007654026	0.088845265	0.508471266	0.2328534	0.927261048	0.01427823	0	1.018696539	1.032439376	0	0.01016259	0	0.949262005	0	0	1.394534975	0.506787738	0	1.062370768	0.01312374	0.011218998	0.896931186	0.997954789	0.140629557	0.148212135	0.110689041
2.3.1.193	0.21106443	0.011616092	1.779359546	0	0.014745111	0.0173359	0.000532541	0.014980555	0.009033551	0.006857351	0.02893376	0	0	0	0.012267374	0.015478616	7.29779E-07	0	0.017960839	0	0.015726462	0.013280191	0.016536583	0	0.107131999	0.016766699	0.258154417	0.829318357	0	0.002413954	1.005831213	0.941210005	0	0.008493762	0.016425419	0.844833482	0	0.013962596	0.160629365	0.758746939	0.008789259	1.086417126	0	0.007635239	0.007579025	0.85095769	0	0	0.032744977
2.3.1.20	0	0.955637788	0.00209562	0	0.001476536	0	0	0.000536929	0.002242663	0	0.020481805	0	0	0	0.001666925	0	0.002325386	0	0.000140228	0.005266209	0.005115682	0	0	0	0	0	0.00176968	0	0.004992206	0	0.002824937	0	0	0.00205539	0.000545572	0.004679678	0	0	0	0	0.00310073	0.005131506	0	1.54796E-06	0.027319656	0.002399378	0.00351992	0.003194889	0
2.3.1.21	0	0	0	0	0	0	0	0	0	0	0	0	0	0	0	0	0	0	0	0	0	0	0	0	0	0	0	0	0	0	0	0	0	0	0	0	0	0	0	0	0	0	0	0	0	0	0	0	0
2.3.1.28	0.00542396	1.061551032	0.046113282	0.009906009	1.012561164	1.002488506	0.013590564	1.013791082	1.00530462	0.020514495	0.070973867	1.521129846	1.540735216	0.048891786	1.011676108	0.385664465	0.04441486	0.891273387	0.871149257	0.852340236	0.868804986	0.016516722	0.018083784	0	0	0.001188857	0.01115872	0.241676778	0.134700315	0.020047155	0	0.148646659	0.102281437	0.112504519	0.090930945	0.203062348	0	0.018846638	0.071896217	0.257433176	0	0.027594301	0.307917134	0.019598678	0.056801986	1.017765997	0.355359102	0.368607864	0.077360673
2.3.1.29	0.200693674	0	0.023357679	0.183219545	2.007325275	2.018383779	0.177152425	0	0	0	0.586411108	1.388887647	1.412380693	0	0	0.003196066	0.010780791	0.137927288	0.141226584	0.10570458	0.119470057	0	0.002115474	0.512913783	0.261864895	0.520724209	0.519096868	0.853637319	0.401590427	0	0.311911504	1.012188041	0.002347706	0.018931522	0.012996137	0.817618018	0	0.01253566	0.189383204	0.493882805	0.024364555	0.077884675	0.025361779	0.001902448	0.572316614	0.861550804	0.222835389	0.222734945	0.13180319
2.3.1.30	0.986966536	1.772267559	0.936056914	0.903609435	1.013387145	0.503144578	0.976673905	0.982135474	1.015612654	2.015162557	1.952833351	1.99932276	1.988639502	0.127943794	1.995815337	0.810905314	0.928100953	1.218565046	1.168630235	1.178859803	1.206804313	0.01631845	1.02608749	1.000688664	1.008950821	0.491412726	1.245595342	1.011517759	1.133947634	1.018498711	1.012839593	1.01726633	1.313874448	1.30435611	1.324119268	0.996561516	0.995320123	0.507679667	0.315803418	0.99938754	1.022627085	0.977549252	0.697229486	0.013110194	1.977097598	1.27226506	0.890688724	0.861526314	0.340167652
2.3.1.31	0.812576624	1.000797296	0.940182009	0.990129802	1.000559861	0.997742768	0	0	0.004030707	0.01781196	1.025651024	0.011545223	0.000190072	0	0.000719596	0	0.669957652	0.076023599	0.071089462	0.05497739	0.053459547	0	0	0	0.931657911	0	0.260386135	0.068104107	0.009670572	0	0.139265072	0.003009004	0.000361249	0	0	0.066709317	0	0.016225897	0.016425472	0.00779934	0	0.847232926	0.002227302	0.004426149	1.022133247	0	0.069932594	0.042095078	0.056037724
2.3.1.35	1.561275437	2.006326201	0	0.192584589	1.959960695	0	0	2.033928244	2.038871753	1.990934544	1.826249176	0	0.023536706	1.867409577	1.987455166	1.988990683	0.587141787	1.127734459	1.186016022	1.127990701	1.178710908	2.006846468	1.961132117	1.963548513	1.640961605	0	2.981616043	0.048710199	0.167907886	0	0	0.004711803	1.777325638	1.788389731	1.783244959	0.067544423	2.04192846	0	0.036053949	0	0	0.001478532	0.769804026	0.043601144	1.762711431	0.252270942	1.46224768	1.516926914	0.402054114
2.3.1.37	0	0.000485939	0	0	0	0	0	0	0	5.60374E-05	0.023063491	0	0.002598992	0	0	0.006524262	0.000793118	0.022917361	0.014585795	0.01276566	0.022579721	0	0.00165152	0	0.033051977	0.000221971	0.243071206	0.011506014	0	0	0.005127844	0.006355843	0.000357781	0	0.00524341	0.018778075	0	0.002788003	0	0.002011933	0	0.006638593	0.000246756	0.001770616	0.028834727	0.144858535	0.096357981	0.092257118	0.040660415
2.3.1.39	0.995398443	1.966837128	0.952783321	0.284946262	0.981828439	1.00624698	0.175214935	0.986486064	1.012332914	1.021968348	2.058854188	1.022665526	1.000207145	0.017522694	1.014819888	1.000823318	0.985089643	1.124642422	1.158507138	1.157530336	1.167752514	0.497239366	1.005553959	1.015609792	0.197857242	1.019312763	1.271846574	1.337747329	1.323948753	1.000744497	0.991190347	1.327627071	0.919089517	0.914957973	0.880376705	1.360340194	0.981875007	0	1.101798734	0.505696864	0.994174818	1.070821291	0.580487632	0	2.099259389	1.993101184	1.098235183	1.075441909	0.730981398
2.3.1.4	0	0	0	0	0	0	0	0	0	0	0	0	0	0	0	0	0	0	0	0	0	0	0	0	0	0	0	0	0	0	0	0	0	0	0	0	0	0	0	0	0	0	0	0	0	0	0	0	0
2.3.1.40	0.409014221	0	0.000191858	0.005037764	2.01217767	0	0	0.010088883	0	0.025519385	0.039155368	0	0.006797259	0.02483367	0.006762305	0	1.561893545	0	0	0.024666621	0.012321138	0.030708885	0	0.031791562	0.073270486	0	0.506793024	1.674743717	0.003795547	0	2.021871338	1.884815017	0.03109376	0.003421405	0	1.699475785	0.022724882	0.00826272	0.673536588	0.969355181	0	0.259159432	0.012279803	0.009112364	0.030431542	1.694163153	0.013084991	0	0.055743083
2.3.1.41	1.418633534	1.663173931	1.230425034	0.016847901	0	0	0	0.013900528	0	0.005409098	0.754589463	0.830542505	0.829357966	0	1.025851987	0	0.300386911	0.02732684	0.03555134	0.04430475	0.013682912	0.004010633	0.012106465	0.002206483	0.145412949	0.015603611	0.518441563	1.2999265	0.013944391	0	1.123605962	1.332474317	0.002655156	0	0	1.269549236	0.00871477	0.022639714	0.150270224	0.750496615	0.0055621	0.988489213	0.009345062	0	0.764480059	1.121450278	0.159913523	0.182335855	0.097965339
2.3.1.43	0.000116509	3.53084E-06	0.000103363	8.97202E-05	0.000134451	0	3.57741E-05	0	0	0	0.017073751	0	0	5.22325E-05	1.90317E-05	0	0	0	0	0.000135811	0	0.00013982	8.77298E-05	0	0	0	1.99208E-05	0	0	0	0	0	0	0	0	4.06178E-05	7.70405E-05	0	0	0	0	0	7.61472E-05	0	0.017094536	0	0.000146887	0	0.000114507
2.3.1.46	0.217309933	0.010534222	0	0	0	0	0.14674128	0.987153026	0.987560743	1.006064311	0.044122189	0.98070421	1.002123694	1.012348227	0.989691793	1.004203181	0.383821581	0.771632533	0.766831232	0.77555183	0.761985664	0.980725568	1.003245181	1.009338274	0.030516164	0	0.755009195	0.885546382	0.078650345	1.019969247	1.020227943	1.010728487	1.01215724	1.012080307	1.010744333	0.883302903	1.017520814	0	0.330000387	0.996432783	0.016500323	0.095562103	0.619391873	0.016746136	0.063731818	1.016766801	0.802943097	0.809178816	0.650761281
2.3.1.47	0.792728331	0.974920456	0.816873101	0.184567632	0.99769467	0.007335854	0.174376983	0.012004166	0.026960118	0	1.06223336	1.985734525	1.985735428	0	0.983566922	0.173558108	0.78531994	0.113155515	0.099104803	0.115440541	0.088313978	0	0.019145714	0.00672611	0.509562864	0.513398939	0.484233999	1.171401418	0.021450072	0.005052785	1.25920471	1.678644898	0.014814193	0.017706224	0.026655857	1.172043569	0	0	1.083128283	1.007053475	0.011805726	1.002005997	0.004286204	0.014976903	1.03135917	1.004155601	0.189306697	0.200549153	0.134554717
2.3.1.48	0.000864383	0	0	0.000812153	0	0.00487063	0	0.003121476	0.004852974	0	0.013241411	0.002037663	0.003919825	0.000135407	0	0.001294226	0	0	0	0	0.003896854	0.995925092	0.005348218	0.000283407	0.002581973	0.001673293	0	0.003285137	0	0	0.000972291	0	0	0	0.0035373	0.002385079	0	0	0	0	0	0.004565748	0.003216832	0.003383473	0.006151744	0.003441363	0	0	0.00723675
2.3.1.5	0.002636353	0.087992674	0	0.00043557	0.002942705	0	0	0.000722178	0.0024002	0	0.237888907	0	0.000801276	0.001267547	0	0	0	0.001137971	0.003049532	0.002973028	0	0.002328411	0.0029288	0.002939629	0.000415243	0.000342935	0	0.015555249	0.00169694	0	0	0	0.000926145	0	0	0.014854236	0.000983757	0.001746151	0	0	0	0.001744345	0	0.00158248	0.235206683	0.0018619	0.000903816	0	0.020730172
2.3.1.50	0	0	0	0	0	0	0	0	0	0	0	0	0	0	0	0	0	0	0	0	0	0	0	0	0	0	0	0	0	0	0	0	0	0	0	0	0	0	0	0	0	0	0	0	0	0	0	0	0
2.3.1.51	1.7794191	1.162977384	0.963445492	1.528652214	1.022825648	0.498721242	1.175684361	1.020204256	1.521494925	1.007904147	2.424810077	1.307889368	1.311412652	0.983907047	1.021887961	1.821986037	1.022708549	1.803270191	1.792107263	1.787137181	1.788985541	0.519856659	0.977753358	1.520651841	0.980791232	0.990744219	1.762368763	0.959198183	1.007895988	0.984959694	0.999243965	1.012493194	1.513916681	1.503641134	1.488401525	0.960403733	2.004907732	1.022531406	0.229801989	0.730569712	0.983087577	1.003631816	0.394042525	0.986802889	2.439569474	1.161587631	1.725069737	1.709079975	1.110684227
2.3.1.54	0.820387322	0	0.898330016	1.260630977	1.006832264	0.448754729	1.018908846	1.978173084	3.011765388	0	0.135131742	1.335254855	1.417694817	1.024250717	5.954032146	1.810252352	0	2.45649424	2.478629901	2.438231502	2.475031983	0.953500477	2.964985668	1.463399587	0.506929657	0.547025043	0.959533678	2.541748611	0.990331795	3.041682704	0.240799139	3.764728365	1.176968344	1.177143802	1.169856171	2.551518645	0.984252853	0.950322661	1.524270341	2.530139681	0.964177841	1.267025237	2.404830666	2.03734962	0.113178373	3.613166562	1.453857479	1.512804488	0.468485534
2.3.1.57	0.184666917	0.331421486	0	0	0.0091261	0.987105054	0.164515878	0	0	0	0.51808445	1.015459267	0.990064806	0	0.989922077	0.195892536	0	0.710460931	0.704743495	0.722287352	0.691211431	0	0	0.009271759	0.017800547	0.513920322	0.265014216	0.932171172	0.631935039	0.017500962	0.991427815	1.001369549	0.09136674	0.11632776	0.087228804	0.922255523	0.490398913	0.009809845	0.497439611	0.741643008	0	0.107577963	0.307113719	0	0.534211555	0.870281796	0.149351387	0.146276859	0.135241165
2.3.1.60	0	0.174441142	0.000367749	0	0	0	0	0	0	0.000594379	0.009094107	0	1.37197E-05	0	3.76807E-05	0.000835874	0	0.000630056	0.000377021	0	4.6678E-05	0	0.000660996	0	0	0	0	0	0	0.000940002	0	0	0.00048006	0	0	0.000376007	0	0	0.000871329	0	0.000102954	4.61018E-05	0.000549286	0	0.008394627	0.000332576	0	0	0.000463829
2.3.1.61	0.986692144	0.987899223	0.977606145	1.181664045	0.985561672	0	0.181036721	0.019535561	0	0.018097297	0.915561087	0.708309275	0.678588301	0.013458688	0	0.023360303	0	0.096213595	0.082073056	0.069215696	0.087743966	0	0.011504886	0.002738075	0.751026761	0.023798445	0.502148828	1.067934325	0.010898761	0	1.007394749	1.249965518	0	0	0	1.0345141	0	0	0.235725995	0.496646443	0.01112293	0.991373972	0.005917076	0	0.875696621	0.977887418	0.239134993	0.23099617	0.132769318
2.3.1.7	0.000207524	0	0.000118129	9.11883E-05	0.000204095	0	0.000660021	0.000532715	0.000298819	0.000184293	0.00064879	8.64551E-05	0.000741543	0	0	0	0	0	4.86624E-05	0.000580129	0.000319382	0	0.000318655	0.000716924	0.138485381	0.000697729	0	3.59008E-05	0.000223982	0	5.93776E-05	0.000515908	3.46118E-05	0.000667032	0.000314164	0.000581256	0	0.000336672	0.000753769	0.00034597	0.000295495	8.70264E-06	0.000268334	0	5.26143E-05	0.000215463	0.000629049	0.000646378	0
2.3.1.74	0	0	0	0.001330778	0	0.005120163	0	0.004796728	0	0.004924618	0.040367581	0	0.002273908	0	0.000541827	0.005063454	0.004098586	0.00548438	0	0.003858135	0.004787476	0	0.005307086	0	0.000238687	0.003902322	0.000545838	0.015814935	0	0.000629871	0	0	0	0	0	0.012145662	0	0	0	0.00548065	0.005746939	0.001908582	0.005348092	0.000553851	0.037424437	0	0.094480549	0.091967439	0.002360893
2.3.1.79	0.414997624	0.024381026	0.189313784	0.663919602	2.00870367	1.00854155	0.497814529	0.984586337	0.982707525	0.974762631	0.172454422	2.856409398	2.840228491	1.261976517	0	0.366384905	0	1.205837108	1.22761578	1.225205026	1.182073083	0.504579956	1.979897509	0.99740496	0.676429244	1.009534953	0.501379876	0.613612677	1.544853227	0	0.141007066	0.943143727	0.823215722	0.779257152	0.810698108	0.626744207	0.512565042	0.012135667	0.341718014	0.467185669	0.999118004	0.105643567	0.881545028	0.021672959	0.131608207	0.701417865	0.420278289	0.437867545	1.200686821
2.3.1.8	2.219909294	1.512780642	0.490508048	0.344613499	0.996990292	0	0.832762228	0.021816579	0.982215834	0.981631432	2.131199888	2.021307724	2.01843392	1.383500107	0.976891267	1.017348498	0.785732896	0.925171892	0.91859695	0.92143903	0.929037026	0.976685991	0	1.011057876	1.060148829	0.515188308	1.009861921	1.227387393	0.990602966	1.017377104	0.567884824	1.441905703	0.793144279	0.814741623	0.798147914	1.23593802	1.010171856	0.992692931	0.898397306	1.022318962	0.976609226	0.882833282	1.211437666	1.01029774	2.167599228	0.723110329	0.865562595	0.828078774	0.891620242
2.3.1.81	0.004701556	0	0	0	0	0.00320858	0.005023161	0	0	0.001233645	0.013163295	0.002877708	0	0.005977353	0.000420775	0.004230683	0.791476866	0.14031808	0.144562112	0.15311244	0.146088767	0	0	0.007220713	0	0.002897538	0.004131594	0.047015285	0.007264853	0.004708293	0.002304545	0.040264461	0.093559566	0.095974527	0.100126207	0.041512041	0.493444231	0	0.002611312	0.250280986	1.006869695	0	0.394824	0.001031509	0.015762221	0	0.092895493	0.093009179	0.325553624
2.3.1.82	0	0.13481104	0	0.002757162	0.000793466	0.005965243	0.005424942	0.99531255	0.501487135	0	0.030042001	0.000875908	0.002778592	0	0	0.001057033	0	0.097555444	0.094492331	0.103153387	0.098778074	0	0	0	0	0	0.006488381	0.006632588	0.023830524	0	0.006243366	0.014460226	0.102244265	0.099555142	0.09582912	0.018314527	0	0	0	0.000936109	0	0.003994985	0.294399052	0	0.029540364	0.137464744	0.121907749	0.127823883	0
2.3.1.89	0	0	0.007942402	0	0	0.005972075	0.007103635	0	0.006128973	0	0.022859769	0.007611267	0	0	0.00837354	0.006277067	0	0.005675352	0.003125861	0	0	0.508472146	0.997827716	0	0.009067854	0.496198318	0.002686973	0.003114422	0.294258801	0	0.000103275	0.008204261	0	0.007564182	0	0.008194314	0	0	0.085297991	0.251041859	0.006438088	0	0.293777234	0	0.026131327	0.004624089	0	0.004981567	0.203321323
2.3.1.9	8.17594661	4.798414499	0	0	0	0	0.890983165	1.076142431	1.027120487	1.049832384	6.852417233	0	0	0.017541756	0.992912282	0.36582012	0.070338905	1.080474088	1.166321425	1.168050955	1.221671986	0	0	1.436494349	1.51696976	0.49801719	1.705895572	1.239231968	0.871553674	1.05433876	0.90868959	1.699181251	0.865616722	0.759702239	0.723164367	1.238129616	0.932404882	0.025256883	1.084759968	1.519069109	1.055949276	0.653727731	0.660048891	0.954901665	6.881343012	3.204023333	1.495139548	1.447509218	1.167401073
2.3.1.94	0	0	0	2.47556E-05	0.000219615	0	0	0.000334171	0	0.000491233	0.085208437	0.000629475	0	0	0	0.000718199	5.23782E-05	0.032024343	0.031644164	0.031754532	0.031857272	0.000397295	0.000113566	0	0	0	5.73265E-05	0.00347028	0	0	0	0	0.000883773	0	0.000748745	0.003635917	0	0	0	0	0	0	0.000585759	0.000677567	0.084881652	0.000540279	0.030159972	0.0299949	0.000233338
2.3.2.-	0.019520348	0.013068848	0.017451347	0.013920156	0.003485372	0	0.005551731	0.016282563	0	0	0.011224467	0.007326438	0	1.073147161	0.007904639	0.007225721	0.008625628	0	0	0	0	0	0.015254439	0	0.00161021	1.495658192	0.003817199	0	2.567541841	0	0.005355982	0	0	0.008010989	0	0	0	0	0.018298633	0	0	0	0.383354435	0.000264261	0.024284561	0	0.327874408	0.324898453	0.004400835
2.3.2.10	0.001339439	0	0.002279042	0.006218023	0.004596056	0.003187642	0	0	0.002579475	0	0	0	0.001221541	0	0	0.000238095	0.008213944	0.008214819	0.022108246	0.018952521	0.022094912	0	0	0.003353442	0.00039177	0.507318905	0	0	0.530062836	0	0.000879462	0	0	0	0.005781813	0	0.008273342	0	0.005030357	0.243504609	0	0.002480206	0.792281601	0.00449758	0	0	0.094198741	0.094136575	0.006219113
2.3.2.13	0	0	0	0	0.002456764	0.000594179	0	0	0.001893632	0.000707635	0.006355272	0.002082114	0	0.000879661	0	0.002289332	0	0.239697579	0.244448433	0.239440885	0.244023164	0	0.001765067	0	0	0.000135572	0.000732413	0.006594334	0	0	0	0.010856006	0	0	0.000459689	0.003972475	0	0	0.002577916	0.002159785	0	0.002044561	0	0	0.006336765	0.000882582	0	0.000726309	0
2.3.2.16	0.008641355	0	0	0	0.001183587	0	0	0	0.008270752	0.002637676	0.010769806	0.008428259	0	0.006823933	0.008803227	0	0	0.157921589	0.159990583	0.153093444	0.157148809	0.007698875	0.007765682	0.002025166	0	0.000741242	0.004739042	0.00675859	0.006612346	0.00130633	0.00214283	0	0.00110002	0.003420552	0.005066747	0	0.001606845	1.007494204	0.001619002	0	1.00587111	0.007300513	0	0.008254865	0.013685627	0.000103047	0.003436289	0	0.005069018
2.3.2.17	0.004921626	0	0.002370023	0	0.003823142	0.003976597	0	0.003140663	0	0.0033679	0.009708882	0	0.004557028	0.004609794	0.000279969	0.004374851	0	0.027563149	0.034273068	0.031570007	0.028632023	0	0.002448704	0.005342348	0	0	0	0.001263436	0	0	0	0.003169464	6.52108E-05	0	0.005392654	0.008578493	0	0.003146452	0	0	0	0	0.299504351	0.005085149	0.009270816	0	0.002456179	0.001723017	0
2.3.2.18	0.000959669	0.00232488	0.003620673	0	0.000600585	0.002780065	0	0.001776766	0.001071489	0	0.008868471	0.005365687	0	0	0.001497367	0.00354106	0.001315102	0.012598178	0.014638385	0.013254092	0.012453122	0.002897337	0	0.002867436	0.001261892	0	0	0.00676912	0	0	0.003903856	0.002735039	0.004039167	0	0	0.005071828	0	0	7.60738E-05	0	7.45068E-05	0	0.105343461	0.001362193	0.010972777	0.001975165	0	0.000601499	0.005025618
2.3.2.2	2.166773672	0.817293218	0.059848207	0.158198013	0.039472191	0.037882135	0.20066204	0.003741327	0	0	2.923341288	0.035904901	0.026496007	0.021565093	0.017317207	0	0.376718337	0.420186169	0.420607817	0.40025903	0.390074405	0.019041319	0	0	0.210024461	0.013941843	0.4826857	1.107321685	0.002041783	0.028912015	2.887077318	1.083403968	0	0.000746268	0	1.065835208	0	0.013155288	1.232846994	0.516454864	0	0.171342349	0.295444689	0.039030839	2.92892513	1.313055881	0.20408343	0.248318561	0.149487846
2.3.2.3	0.001061672	0.048264322	0.006923377	0.000245172	0.001435178	0.007178953	0.165341809	0	0	0.004825324	0.167118567	0.001066403	0	0	0	0.006450063	0	0.10295663	0.096442367	0.098321541	0.101200095	0	0.004968713	0	0	0	0.496407099	0	0.325690662	0	0	0	0.10265351	0.103779806	0.094453232	0.00554375	0.002421903	0.25360375	0	0.248288604	0	6.64988E-05	0.005067188	0.002790412	0.15509605	0.005546023	0.032053822	0.03460687	0.218827882
2.3.2.5	0.003413339	0	0	0	0.004234417	0.001977074	0	0	0	0	0	0	0.003847323	0.002052532	0.000828705	0.001603756	0.005407951	0.015771212	0.021327151	0.018012385	0.012610768	0	0	0	0.788642227	0	0.24753728	0.085187771	0	0.002074557	0	0	0	0	0	0.086784872	0.00314599	0.001024971	0	0.0015403	0.000399779	0	0.002109806	0	0	0.004394589	0	0.004083099	0.001821796
2.3.2.6	0.992175539	1.003107609	0.002792653	0	0.996463336	0.015615493	0	0	0.019366234	0.002093714	0.883003501	0.369783472	0.396314164	0	0.984732701	0.014993137	0.917862838	0.210677705	0.194925101	0.184242873	0.204305988	0.008082699	0.004611893	0	0.026469525	0.000697298	0.515743942	0.87084772	0	0.008346384	0.998314172	0.949558149	0	0.010039031	0.011208077	0.857808202	0	0	0.181301816	0.481965862	0.002373532	0.079868267	0.003401535	0	0.887700611	0.982356636	0.116413207	0.118509082	0.126697976
2.3.2.8	0.796613749	1.008222206	0	0	0.00983929	0	0	0.000345268	0	0.005281777	0.838845193	0.013411671	0	0	0.004728034	0	0.873191953	0.043342567	0.031243633	0.032141224	0.039951743	0.004277722	0.006881281	0	0	0	0.258909747	0.026959218	0	0.001480663	0	0.016450864	0	0.004073029	0.011814749	0.03327103	0.003980494	0.003036846	0	0.009713542	0.005996314	0	0	0	0.854472244	0.147491261	0.106415036	0.096441037	0.070208099
2.3.3.1	1.220802899	1.033313783	0	0.571225376	1.023397475	0	1.016497374	0.992912819	2.020219786	1.98660473	1.987359938	0.988733283	1.026592779	0.926942003	0	1.590116191	0.877872773	0.46245698	0.49026042	0.476112535	0.450836474	0.993631495	1.033250173	2.020736836	1.279583705	0.024826539	1.019409987	1.088774926	0.08208005	0	0.972217524	1.224938104	1.627581798	1.582927752	1.614252051	1.099396665	1.5324828	0	0.362058509	0.72054802	0	0.193883531	0.72954449	0	1.992394144	1.869325034	1.233462088	1.244336771	0.243382785
2.3.3.10	0	0	0	0.009917539	0.005689547	0	0.005010114	0	0	0.008428947	0.283915142	0	0	0.064912141	0	0	0.008683047	0.007755849	0.020255927	0.026570937	0.007153397	0.007505277	0.004563975	0.006559778	0.110455737	0.497426788	0.012493636	0.127024887	0.997072697	0	0.004339877	0	0.000908393	0	0.013431674	0.144192872	0.00703843	0	0	0.497917482	0.997903829	0.005998058	0.103188599	0.00379008	0.272871964	0.002513545	0.190112488	0.176354596	0.836138972
2.3.3.13	1.602700272	1.053555395	0.971242918	1.116147734	1.996655197	0	0.189332652	0.99436469	1.524234908	4.021516438	1.804417972	1.995788199	1.977789861	0.955257155	2.007432639	1.025157356	1.854799867	0.844874766	0.876485288	0.841662217	0.896363399	0	1.020520428	0.969817242	0.984750346	0	1.504280936	1.053244118	0.100761154	0.981571031	1.119618057	1.033852623	0.98258821	1.011325363	1.000930224	1.074315343	1.031584375	0	0.314182137	0.489882766	0	0.840132091	0.690160039	0.031993197	1.816723203	2.009315509	1.129984399	1.177525819	0.292766031
2.3.3.14	0.006458467	0	0	0	0	0	0.012096826	0.004234143	0.009858163	1.990197249	0.117017619	0.010115207	0.012258207	0.0092482	0	0.005805193	0.029539778	0.536716572	0.522234662	0.52105889	0.532407303	0	0	0	0	0	0.011268498	0.04368934	0	0.003903839	0.01229712	0.004455216	0	0.009893632	0	0.038602032	0.00215292	0	0.005933545	0	0.008962422	0	0	0	0.127691754	0.583957435	0.008648491	0.007813292	0.028833791
2.3.3.15	0.000713761	0.000644995	0.001262032	0	0	0	0.000798165	0	0	0	0.193295087	0	0	0.000488125	0	0.001440036	0	0	0	0	0.00084732	0	0.001562392	0	0	0	0	0	0.001162889	0.000202979	0.000350479	0	0	0.00093162	0	0	0	0	0.001850212	0	0.000983333	0.000431686	0.000616313	0	0.193954739	0.000635279	0.032603363	0.032979102	0
2.3.3.5	0.618695857	1.010890508	0	0	0.010761633	0	0.82729819	0.992009574	1.525744348	2.006860077	0.920256745	0.0224931	0.012361006	0	0.011218608	1.192139594	0.172764122	0.394419912	0.42723965	0.399080587	0.42385527	0.519121754	0.974310387	1.977551922	0.546578181	0.019599273	0.491023543	0.540853488	0.038324609	0.006922241	0.001959772	0.923839393	1.422117687	1.380269233	1.400199304	0.53508053	1.519618597	0.018033399	0.267330163	0.486762116	0	0.073351714	0.421169833	0	0.925392729	0.022768941	0.639928069	0.639757362	0.056811471
2.3.3.8	0	0	0	0	0	0	0	0	0	0	0	0	0	0	0	0	0	0	0	0	0	0	0	0	0	0	0	0	0	0	0	0	0	0	0	0	0	0	0	0	0	0	0	0	0	0	0	0	0
2.3.3.9	0.98752385	0.983582514	0.017767718	0.014036436	0	0.008501305	0.003634422	0.012414466	0	0	1.122694247	0.015579846	0.018302554	0.021179554	0.006312983	0.018262112	0.009824612	0.043442581	0.037165618	0.048754522	0.013804796	0.021226841	0.001968716	0.012666268	0.416492772	0	0.7343583	1.093264406	0	0	0.152075625	1.711508208	0.001490279	0.000823988	0.015957227	1.090518706	0	0	0.35191835	1.0218016	0.017789773	0.199277839	0	0	1.115879335	1.017394047	0.234298517	0.225342718	0.135694625
2.4.-.-	0.530821918	1.404060934	3.636627352	0.024618094	0.001621303	0.03089443	0	0	0	0.066798653	3.458357417	0.605228223	0.581565983	0.087151876	3.031385118	0.395513218	1.988671832	0.38784376	0.468526689	0.461568296	0.389702926	0.510997816	1.055063648	0.500797287	0.230311173	1.955079851	1.503366951	3.955569129	0.536868689	0.010342512	2.931627355	5.266382332	0.408026099	0.388732724	0.408011112	3.885604499	0	0.023147138	3.225996355	2.998223323	0	2.061939931	0.407526924	0	3.391664674	3.449142687	0.581793353	0.60766482	0.385766033
2.4.1.-	7.868056947	4.656539453	6.939730972	2.317600015	5.9756926	3.900135186	3.080966792	3.993038022	4.112547081	2.089235547	13.20162073	7.55638731	7.552028409	1.058426508	4.891242953	3.817257352	2.935869664	4.431776349	4.44183555	4.244118664	4.327848241	2.494145538	5.007399684	4.129320025	3.561682221	3.422402794	6.087953389	9.696012205	2.84237549	2.085040828	9.597358731	12.13288253	4.015341212	3.932803047	4.030542167	9.653926379	3.032435184	2.063432622	6.241123476	8.178546876	4.094930512	4.844903021	3.69438105	1.936023746	13.46604336	10.09627018	4.451885177	4.457040031	5.852992718
2.4.1.1	0.381736225	0	2.067921641	1.009556789	1.006309772	1.029680305	0.865837531	0.032788353	1.489778384	2.010893142	0.330246287	1.393956575	1.381945763	0.990724013	0.991223988	1.967818026	0.026196904	1.283342044	1.263813701	1.299548419	1.296642314	1.47911615	0.970350395	2.032648037	0.814962554	0.021367307	0.7376501	1.724799758	0.121028757	1.028835304	2.012680338	1.963942636	2.108216245	2.065630042	2.113032852	1.695201737	1.974396754	0.968938746	1.145151864	1.977677449	1.996299047	1.058087146	1.164672495	0	0.333081871	2.318441716	1.292592866	1.249076091	0.414290994
2.4.1.10	0	0	0	0.271269713	0.001131256	0	0	0.000423239	0.000704236	0.00383212	0.374876742	0	0.00233464	0.006124989	0.003714487	0.002897853	0.000541374	0.046229905	0.044892323	0.04297208	0.052241425	0.001463534	0.000145838	0	0.004706942	0	0	0.031205633	0.001489421	0	0.433523635	0.00036498	0	0.003936553	0	0.022123375	0.000435608	0	0	0	0.000590258	0.006035733	0.096072398	0.001227057	0.369756883	0.004561052	0.215939605	0.219606184	0.15448996
2.4.1.109	0.002214355	0.001310509	0	0.18192966	0	0.000991052	0.167991064	0	4.39341E-05	0	0.302291816	0	7.30601E-05	0.000323855	0.003067569	0.002433732	8.31425E-05	0	0	0	0	0.001840082	0.002208605	0	0.002253753	0.002195654	0	0.001090081	0.001966547	0.000842961	0.001147521	0	0	0.000139384	0	0	0.002049611	0.000746335	0.002784987	0.002439235	0.001561728	0.001929651	0	0.000997204	0.305636154	0	0.000909753	0.002415189	0.008805379
2.4.1.11	0	0	0.004513681	0.006700602	0.005648948	0.502346906	0	0.004928887	0.0032507	0.007011366	0	0	0	0	0.996444104	0.004755464	0	0.023294146	0.015563664	0.009617536	0.024266763	0.000353088	0	0.006973047	0.003181155	0	0	0	0	0.005554528	0	0	0.001874504	0.00082769	0	0.002301693	0	0.006130476	0	0.006457622	0	0.00551146	0	0.001795007	0.004609077	0	0	0	0
2.4.1.117	0	1.174E-05	8.03259E-06	9.14894E-07	3.91409E-06	7.45295E-06	7.29814E-06	6.05982E-06	1.28941E-05	0	8.66136E-06	2.39573E-06	0	1.19539E-05	0	0	1.14093E-05	9.32333E-06	5.28505E-06	8.36755E-06	1.30193E-05	0	0	0	1.06358E-05	1.07114E-06	7.48446E-06	1.94054E-06	7.26245E-06	0	4.66325E-06	8.84637E-06	0	7.44456E-06	0	1.00227E-05	1.34274E-05	6.43895E-06	1.18274E-05	0	9.81141E-06	0	0	2.17851E-06	0	0	1.49741E-07	0	2.50341E-07
2.4.1.119	0.006330767	0	0.001843833	0.00330342	0.003528289	0	0	0	0.006547718	0.002210388	0	0.001382892	0.002367894	0	0.994122229	0.005281255	0.969538899	0	0.007174746	0	0	0.007639653	0	0.006306018	0	0.004129369	0.004017299	0	0	0.001910985	0.007225068	0	0.005387133	0	0	0	0.006811348	0	0.00082793	0	0.001588984	0	0	0.002059866	0.002761845	0	0.002643262	0.001227654	0.040184568
2.4.1.12	0.185508891	0.01137497	0	0.007665038	0	0	0	0.018112008	0	0.008184188	1.028265731	0	0.00894867	0	0.020771735	0.016195526	0.013813526	0.110170294	0.102147896	0.104950741	0.097690816	0	0	0.006371564	0.01730404	0.518433368	0.241249984	0.765877667	0.579152398	0.008953383	1.150079119	0.95914054	0.008801037	0.016760941	0.007237493	0.757951487	0	0.00412424	0.247276795	0.750347432	0	0.081896064	0	0	1.01242495	2.014558221	0.202942855	0.166929191	0.181064774
2.4.1.129	1.383965461	2.889033193	2.945215934	1.692507816	1.0384594	0.972654741	0.950332319	0.00997497	0.467419976	1.038936277	1.714579062	0.953961315	1.010913039	1.949979564	1.014005726	0.152967901	0.931607308	0.273321248	0.226279282	0.238143815	0.215486789	1.05092701	0	0	1.293004653	0.977766521	2.47510602	3.039883404	2.035120639	0.019367854	4.04031884	2.911396031	0.311271861	0.267635774	0.278134321	3.025706316	0.489752647	0.71725779	1.419937501	1.778001338	2.023983975	2.820413952	0.23908089	1.037428544	1.692422372	3.572984452	0.739034583	0.764382955	1.657531487
2.4.1.13	0.001170418	0	0.000654757	0.00058283	0.000791198	0	0.00049986	0.000621834	0.00016719	0	0.001096415	0.000692481	0.000496393	0.000605981	0	0.000943186	0	0	0	0	0	0.000590381	0	0.000507753	0.000845716	0	0.248822114	0.000522809	0.0007823	0.000734262	0.000736343	0	0	0.000746852	0	0.000468737	0.000622128	0	0	0	0	0	0.001273489	0.000889294	0.001054128	0.000214099	0.001129807	0	0.01183136
2.4.1.14	0.003223158	0.002248563	0	0	0.00299546	0	0.002605686	0	0	0	0.005335791	0.001478309	0	0.000758235	0.002496097	0	0	0.034347875	0.031202151	0.031291122	0.0327156	0.000832275	0	0.002322056	0.585195539	0.001825634	0.24753024	0.003397681	0.001592157	0	0	0.002149257	0.000280072	0.000441461	0.001973254	0.002083514	0	0.000860529	0.001482393	0	0.001396768	8.36197E-05	0	0	0.011241603	0	0.001703969	0.001626125	0
2.4.1.141	0	0	0	0	0	0	0	0	0	0	0	0	0	0	0	0	0	0	0	0	0	0	0	0	0	0	0	0	0	0	0	0	0	0	0	0	0	0	0	0	0	0	0	0	0	0	0	0	0
2.4.1.144	0.000982733	0.000578586	0.000203999	0.000199007	0.001005392	0.000542579	0	0.000181506	0.000307674	0.000601685	0.033366414	0	0	0.000492885	0.000563872	0	0	1.83195E-05	0	0.001013809	0	0	0.001089059	0	0.000951147	0	0.00031262	0.007602336	0.000906595	0.000108116	0	0	0.000389096	0	0.000389901	0.008569492	9.78323E-05	0.000795342	0	0.000691002	0.000824104	0.000567768	6.19483E-05	0	0.034293967	0	0.000459022	0	0.000399178
2.4.1.15	1.213224743	1.00322684	0.018165642	0.01090115	0.01951401	0	0.006129315	0.017470881	0.009787997	0	1.415965777	0.172485583	0.166880939	0.0115145	0.00739691	0.017697103	0	0.010338085	0.024584513	0.011065487	0	0.021525456	0	0.007266876	0.806533463	0.019353647	1.001540647	0.613110007	0	0	1.149845039	0.918020476	0.014522388	0.012850516	0	0.606339026	0	0.005189178	0.184472131	0.504159669	0	0.078039399	0	0.009586031	1.396372583	0.877109705	0.087678528	0.104682098	0.10776394
2.4.1.157	0.005511659	0.01290668	0.011866327	0.007509587	0	0.004689593	0.012657907	1.00509186	0	0	0.005596682	0	0.003023676	0	0	0.011918558	0	0.320494807	0.31645312	0.330660102	0.322956508	0	0.007134444	0.002109776	0	0.489675244	0	0.006110252	0.954399785	0	0	0.020179388	0.209325665	0.18691132	0.211152581	0.023579553	0.006004524	0.753031257	0	0.001041757	0	0.006736387	0.002310469	0.009197589	0.00445365	0	0.251319545	0.260800745	0.60155546
2.4.1.16	0.000249002	0	0.000192351	0.000227745	2.47275E-05	0	0.000244285	0.000175344	0	0.000328574	0.000128476	0.000247548	0.000136252	0	0	0.000116802	0.000319328	3.69147E-05	0.000231848	0.000364839	0.000273513	0.000277227	0	1.74008E-05	0	0.000133993	0	0.000190076	0.000138116	6.77786E-05	0	0	0.000156227	0	0.000348611	0.000178627	0	0.000276184	0	0	0.000287164	2.87939E-05	0	0	0	0.000180148	0	0	0
2.4.1.166	0.002143578	0	0.005289334	0	0	0.005256616	0.006305293	0	0	0	0.004980054	0	0.00215696	0	0	0.007824502	0	0.019695135	0.01717596	0.008330177	0.022803802	0	0	0.001475735	0	0	0.004119576	0	0.420200973	0	0.004603239	0	0	0.005162109	0.004878338	0	0	0.005009488	0	0.502325393	0.99657599	0	0.098296437	0.006254655	0.006191002	0	0.066508353	0.06140209	0.000221685
2.4.1.173	0.000261011	0	3.60078E-05	0.090251608	0	0	0	0.000324996	0	0.000461952	0.026300874	0	0	0.000705285	0	0.000658364	0	0.015553539	0.01636972	0.015790252	0.01589508	0	0.000659562	0.000797653	0	0.000279339	0	0.000688074	0	0	0	0.000124025	0.000953887	0	0.000582612	0	0	8.51395E-05	0.000864275	0.000204018	0.000483328	0	0.000836034	0.000525244	0.025543757	0.000228361	0	0	0
2.4.1.175	0.000252467	0.000345912	0.105213572	0.000330811	0.000155792	0.000504171	0	0.000470482	0	0.000553682	0.000346183	0.000308737	0	0.000235953	0	0	0	7.42522E-05	0	0.000127387	0	0	9.53186E-05	0	0.000108937	0	0.000331181	0.008005593	0	0	0	0.023724105	8.31087E-05	0.000211582	0	0.009079264	0.000555345	0.000200309	0.000164787	0	0.000228937	7.02357E-05	0.000148311	0.000447849	0	0.000442793	0.000589098	0.000391941	6.56582E-05
2.4.1.18	0.611701064	0.007576079	1.107215861	0.889123449	1.011395032	0.979658417	2.318333441	0	0.511613747	1.023649265	0.977625858	0.998290616	0.980408186	0.934942548	0	1.787258579	0	0.886021703	0.925628294	0.918353218	0.924249935	1.00940028	1.02400429	2.489065606	0.8821286	0.010640861	0.244570666	0.849322073	0.087404425	0.992393214	1.024273087	1.016240854	1.308633033	1.299589121	1.275192719	0.842620074	2.014670779	1.001638149	1.013581924	1.009353304	0.995407415	0.680698127	0.910968496	0	0.960510761	0.843159509	1.310906312	1.327078226	0.345727274
2.4.1.182	1.001267019	0.939969698	0.959358167	0.194444706	0.979488271	0.518325384	0.183332874	0.013499054	0	0	0.902331604	0.993213143	0.996196182	0	0.992380946	0.01285869	1.011684731	0.026466511	0.03907941	0.037441923	0.058999012	0	0.017655056	0	0.087262661	0.508967869	0.2410133	0.90981151	0	0	1.008896063	0.986870229	0	0	0.000790272	0.878842155	0.008138391	0.006140534	1.003882365	0.490375639	0	0.96221485	0.011516123	0.003439129	0.904231953	0.984208136	0.164413937	0.160548601	0.124354412
2.4.1.187	0	0	0	0.014290036	0	0	0	0.017968876	0.011103959	0	0.147790204	0.706381786	0.706352597	0.006757904	0	0.813007637	0.003885205	0.811804339	0.821117008	0.803025907	0.816745283	0.515257358	0	0	0.017269377	1.007459948	0.509379094	0.048267401	0.384541208	1.001316606	0.015944282	0.03612569	0.294037257	0.282923258	0.290148342	0.044045993	0.011578999	0.015199184	0.017361083	0.253072314	0	0.015926976	0	1.014158717	0.1508542	0	0.436589348	0.428327525	0.602406683
2.4.1.19	0.000687716	0	0.001134921	0.001443933	0	0	0	0.001516911	0.000447478	0	0	0	0.001305398	0.052387057	0	0	0.001776927	0	0.001717271	0.001164448	0	0	0	0	0	0.001020551	0.000820566	0.000854025	0	0.001391436	0.001234467	0	0	0.001717564	0	0	0	0	0	0.001464837	0	0.000973966	0	0	0	0	0	0	0.000242295
2.4.1.20	0	0.007551376	0.006022555	0	0.007989477	0	0	0.006840159	0.003477295	0.006231845	0.00062764	0.077752655	0.079250702	0	0.005332102	0	0	0.136504031	0.132708129	0.122472297	0.127091864	0	0	0.496791976	0	0.005460636	0.007957538	0.008340163	0	0	0.003018315	0	0.402154283	0.407384918	0.399154383	0.000337763	0	0	0.007977471	0	0.002967494	0.007964583	0.006700327	0	0.009834957	0	0.059786388	0.065308632	0
2.4.1.208	0	0	0	0	0	0	0	0	0	0	0	0	0	0	0	0	0	0	0	0	0	0	0	0	0	0	0	0	0	0	0	0	0	0	0	0	0	0	0	0	0	0	0	0	0	0	0	0	0
2.4.1.21	0.409948846	0	1.045487416	0.178540173	0.020997236	0.997334989	0.994242022	0.008619872	0.993522833	0.980827458	0.496877499	0.988942387	0.984425033	0.000129545	0.004156678	0.978576445	0	0.768848103	0.780697208	0.7905726	0.756110029	0.000948858	1.015672718	0.986459426	0.16039585	0	0.232986648	0.85701494	0.111960419	0.985518816	1.000609028	0.979169052	1.308498541	1.282857214	1.318912486	0.861789293	1.002299495	1.012123579	1.017163387	1.018828355	1.001436539	0.865570217	1.008359056	0.004507711	0.498015455	0.86973146	0.979645497	0.976260253	0.31448137
2.4.1.212	0.001448293	0	0	0.001446155	0.002204127	0.002460057	0	0.001322685	0.001004996	0	0.001742587	0.000231123	0.001979825	0	0	0	0.002565429	0.0997816	0.097061886	0.097589467	0.095974925	5.93788E-05	0.001186866	0	0.001953127	0.50155596	0	0.002992987	0.073638633	0.0020223	0	0.014496542	0	0.000372848	0	0.005853127	0.001762904	0.001586131	1.07293E-05	0	0	0	4.77926E-05	0	0.001877483	0	0.002766265	0.002443217	0.000582673
2.4.1.213	0	0.002304102	0.000979907	0.003574815	0	0.00278544	0.00304167	0	0.00032591	0	0.019995855	0	0	0.001911051	0.000151853	0	0	0	0	0	0.001316675	0	5.08938E-05	0	0.0029141	0	0	0.000971339	0.002095181	0	0	0	0.003511309	0.00238553	0	0.001961958	0	0.000632684	0	0.003621471	0	0.002372345	0.001571887	0.000291216	0.020231363	0.000936991	0.001191002	0	0.178207769
2.4.1.214	0	0	0	0	0	0	0	0	0	0	0	0	0	0	0	0	0	0	0	0	0	0	0	0	0	0	0	0	0	0	0	0	0	0	0	0	0	0	0	0	0	0	0	0	0	0	0	0	0
2.4.1.216	0.205420234	0.002523036	0	0	0	0.004039443	0	0	0.004827456	0	0.01463666	0	0.00174039	0.00235899	8.82206E-05	0	0.003930359	0.003474383	0.001912722	0.003681612	0	0	0	0.000122498	0.006257287	0.001393061	0.00246287	0	0.000551	0	0.003015585	0.004553994	0.003751341	0	0	0.000718509	0.002584826	0.003442764	0.003371578	0.004817631	0	0	0	0	0.014117408	0.001554446	0.000755514	0	0
2.4.1.217	0	0	0	0	0	3.99176E-05	0	0	5.59573E-05	2.85418E-05	0	0	2.9585E-05	1.892E-05	0	0	0	0	0	0	0	0	0	0	5.10168E-05	8.19386E-06	0	0	0	0	3.45428E-05	0	0	4.11534E-05	5.38639E-05	9.17622E-07	0	0	0	0	5.74735E-06	5.28483E-05	0	5.47575E-05	4.85738E-05	0	4.16575E-05	0	0.011800126
2.4.1.226	0	0	0	0	0	0	0	0	0	0	0	0	0	0	0	0	0	0	0	0	0	0	0	0	0	0	0	0	0	0	0	0	0	0	0	0	0	0	0	0	0	0	0	0	0	0	0	0	0
2.4.1.227	0.995932223	1.003864787	0.94471821	0.722805044	1.001791618	1.003360919	0.830136122	1.002392041	1.498536734	0.999876576	0.963599851	1.00096517	1.003929415	0.950370044	1.003499095	0.995387352	0.909162021	1.082453508	1.079931134	1.083647297	1.080302529	1.001792443	1.002849646	0.996780879	0.999764194	0.997204666	0.996744913	0.990408149	0.995457908	1.003205943	0.995541476	1.026102795	0.995797909	1.004269629	1.000806781	0.98653667	1.003945376	1.000694258	0.996768813	1.000066706	0.999664905	1.000078695	0.796230613	0.999309636	0.966894815	1.001618479	0.971481932	0.966212898	0.967373294
2.4.1.230	0	0	0.003026405	0.00013106	0	0.006957586	0.002394524	0	0.002034364	0	0.024144451	0.535088151	0.538521948	0.00305448	0.007876359	0.000796085	0.006699419	0.286893673	0.287452489	0.283729545	0.283069651	0	0	0.505575837	0.164913557	0.003018666	0	0.015125995	0.037982222	0.998428826	0	0	0.093175627	0.091876041	0.102524927	0.016113429	0.002979587	0	0.00393714	0	0.00706348	0.00691239	0.007399229	0	0.015808893	0.008051634	0.099783211	0.086202406	0.040540652
2.4.1.245	4.34805E-05	0	5.25419E-05	0	4.57741E-05	6.46797E-05	0	4.92553E-05	3.52682E-05	0	2.86725E-05	0	0	0	9.03008E-06	1.53104E-05	0	5.84379E-07	0	5.78197E-05	0	3.46423E-05	1.45232E-07	0	0	6.30795E-05	4.69957E-05	0	7.54694E-06	3.51734E-05	4.54939E-05	4.89474E-05	0	5.73687E-05	4.34986E-05	0	1.00945E-05	0	4.71982E-05	2.95715E-05	4.73593E-05	4.44834E-05	4.46931E-05	2.75038E-05	7.40183E-06	2.84122E-05	6.38778E-05	3.1711E-05	0.011722282
2.4.1.246	0.000157032	6.19276E-05	0	0	0	0	6.853E-05	0	0.000301691	0	0.000162111	0	0	0	0.000336945	0	0.000214073	0.000373436	9.79033E-05	0	6.84789E-05	0	5.58235E-05	0	0	0	3.95245E-05	0.000346399	0	0.000157076	0	0	0	0	0	0	0.000173354	0.00027544	0.000341276	2.09764E-05	7.24933E-05	0.000276394	0.000302314	0	9.25781E-05	0.000144166	5.10728E-05	0	0.011409005
2.4.1.25	0.407888513	0	1.096712452	1.002054927	0.992711389	0.516802376	1.022122295	0	1.501585227	1.007680552	1.320859276	0.940827565	0.907169847	1.963153007	1.005024705	1.789973784	0.009012984	0.82491801	0.809326657	0.819915756	0.801792214	1.481078915	1.022697671	1.987549372	0.898583729	0.010741551	0.512375341	0.86355798	0.023921837	1.986862551	1.1545336	0.98727163	1.413537351	1.382074289	1.421368528	0.849852427	1.997695598	1.011161907	1.002974913	1.504549213	1.003683933	0.887174833	1.115058097	0.011792556	1.311557217	0.873260472	1.269560485	1.302662928	0.111308558
2.4.1.251	0.002462862	0	0	0	0.000300646	0.001332422	8.77823E-05	0.002811734	0	0	0.002344633	0	0	0	0.001237408	0.001106539	0	8.51614E-05	0	0.002199935	0.002621878	0	0.000597111	0.00263895	0	0	0.00119354	0.00185003	0.002410663	0	0	0	0	0.001773906	0.002060856	0	0.000707447	0	0	0	0.002377288	0.001745873	0	0	0	0.00271836	0	0	0.00097832
2.4.1.252	0	2.4406E-05	0.001038154	0.003215239	0.00037233	0.001976745	0.001609778	1.66644E-05	0.00193229	0	0.002079787	0.003819142	0.003841691	0	0.003157165	0	0.001462918	0.001758803	0.001720861	0.001988233	0	0	0	0.001501202	0	0.001193232	0.003649104	0	0.000928212	0	0.000747154	0.00164166	0.000367003	0	0	0.001154089	0	0	0.001302854	0.002850041	0	0.003551483	0	0	0.001483416	0.003481631	0.003135359	0	0.003609864
2.4.1.256	0	0	0	0	0	0	0	0	0	0	0	0	0	0	0	0	0	0	0	0	0	0	0	0	0	0	0	0	0	0	0	0	0	0	0	0	0	0	0	0	0	0	0	0	0	0	0	0	0
2.4.1.264	0.001276469	0.00140669	0	0	0	0.000905016	0	0	0	0	0.002573401	0.001298388	0.003360444	0.002566803	0	0.003339858	0	0	0.002522558	0.000847805	0	0.000630944	0.003420514	0	0	0	0	0	0	0	0.003830319	0.000920349	0.002675679	0.000760204	0	0.001195745	0	0	0	0.000370724	0	0.002632081	0.002714355	0	0	0.003316683	0	0	0.003481759
2.4.1.276	0	0.000106198	8.48937E-05	0.000107036	0	0	0	0	0.000165353	0	0.000164978	2.80533E-05	0.000162794	0.000160474	0.00014377	0	4.51822E-05	0.000164839	0	3.67143E-05	0.000171802	6.4106E-05	0	0	1.50326E-05	0	0.000129415	0.004457682	0	0	9.09418E-05	0	0.000115126	0.000131949	0.000113061	0.004314637	0	7.72917E-05	0	0.000133233	0.000154114	0	0	0	9.01804E-05	8.8226E-05	8.26478E-05	0	0
2.4.1.278	0	0	0	0	0	0	0	0	0	0	0	0	0	0	0	0	0	0	0	0	0	0	0	0	0	0	0	0	0	0	0	0	0	0	0	0	0	0	0	0	0	0	0	0	0	0	0	0	0
2.4.1.4	0.003508196	0	0.004990317	0.552835257	0	0.001272796	0	0.004750943	0	0.000610849	0	0.003956902	0	0.008030859	0.005679022	0.801097676	0	0.019975393	0.015683204	0.024745954	0.009044426	0	0.000667486	0.999365751	0.003734439	0	0	0.000588438	0.004888619	0.001345593	0.002296763	0	0	0	0	0	0.002705923	0	0	0.003476069	0.005382909	0	0	0.007904503	0.000156975	0	0.254146407	0.252982796	0
2.4.1.44	0	0	0.000216453	0	0	0.001634122	0	0	0	0.000148198	0	0	0	0	0	0.001220176	0.000836909	0	0.000694728	0.000930259	0	0.000912585	0	0.00097063	0	0.001715076	0	0.137474585	0	0	0	0.000154216	0.000784891	0	0	0.139081229	1.72852E-05	0.000970603	0.000750124	0.00162432	0	0.000351919	0.001911643	0	0	0.001165697	0.000200926	0	0.034960292
2.4.1.46	0.401653652	0	0.001196155	0	0.001698639	0	0.00091371	0.00031211	0.001147771	0.001021672	0.033659919	0	2.08335E-05	0.001193294	0.000490647	0	0	0.048801755	0.049374173	0.050336002	0.050109662	0.000224877	0.001620699	0	0	0	3.7008E-05	0.000590886	0	0	0.000788126	0	0	0.001631985	0	0	0.000345603	0	0	0	0	0	0	0.001501707	0.035441172	0	0	0	8.55107E-05
2.4.1.5	0.003855163	0	0	0.003808687	0	0.000517464	0.004957339	0	0	8.30386E-05	0.002739697	0	0.000795248	0	0.003204758	0.003309686	0.000431031	0	0	0	0	0	0	0	0	0.000936962	0.002807335	0	0	0.002968168	0.005561841	0.00586194	0	0	0	0.005358175	0.001648541	0	0	0	0	0.005949337	0	0.000176588	0	0.004223823	0.029022836	0.033586912	0.041479506
2.4.1.52	0.004209927	0.098219391	0.059334437	0.00799002	0.001949331	0.005486993	0.005281747	0.002048547	0.007177891	0	0.025472138	0.06640596	0.080610766	0.011851038	0.010820233	0.007977577	0.006737904	0.032544036	0.02253795	0.040420777	0.022276798	0.013262476	0.005094125	0.010490215	0.013140406	0	0	0.00102218	0	0.007817074	0	0.003900776	0.30076605	0.297022226	0.302888011	0.021485539	0	0	0	0.007157044	0.004930912	0	0	0	0.028745812	0.012387606	0.075176722	0.057193691	0.797422645
2.4.1.56	0.001358479	0	0.001674025	0	0	0	0	0.000142957	0	0.001780043	0.002909961	0.001157439	0	0	0.002367449	0.0015019	0.001302874	0	0.001987205	0	0.002159968	0	0.002501026	0	0	0	0.249460203	0.156104325	0.000126746	0.000995517	0.000977755	0.073744447	0.002612411	0.000334258	0.000341702	0.161248818	0.000608517	0.001492471	0.002491935	0.24749645	0	0	0	0.001841332	0.000270083	0.001446797	0.000182668	0	0.033552555
2.4.1.57	0.203399167	0	0.008092966	0.908474772	0	0	0.009782571	0.006216359	0.001554372	0	0.509374886	0.156001762	0.149918451	0.622978628	0	0.0095692	0.220135964	0.061561247	0.073027381	0.069575817	0.058906722	0.493345095	0	0.499049275	0.906263166	0	0	0.01945403	0.004110837	0.003649698	0	0	0.100028388	0.102547349	0.100504632	0.010418125	0	0	0	0.007487289	0.008300921	0	0.005301772	0	0.509961689	0.004589289	0.13000143	0.128764362	0.03871315
2.4.1.58	0	0	0	0.005023097	0	0.003486858	0.008591862	0.007837333	0	0	0	0.766982185	0.765571868	0	0	0	0	1.28099E-05	0.005867497	0	0.004407582	0.005332635	0	0.00366252	0	0.004193512	0.243340872	0.365328185	0	0.000702462	0	0.487898197	0.001457327	0.002589781	0.005624613	0.370652658	0.006968937	0	0.005464652	0.502657012	0	0	0	0	0	0.00097847	0.007781586	0.00298127	0.0417036
2.4.1.64	5.79791E-05	0.000246707	0	6.30475E-05	0	0	0.00028444	0	0	0.000123465	0	0	0	0	1.4359E-05	0.000461979	0	0	2.91628E-05	0	0.000407112	0	0	0.000476102	0	0	0	0.000285839	0.000396507	0	0.000447547	0.000108599	5.835E-05	0	0	6.50204E-05	0	0	0.0004727	0	0.000474746	5.84232E-05	0.000524927	0	9.31853E-05	0.000491816	0.000247985	5.91861E-06	0.000199007
2.4.1.7	5.79222E-05	0.003381888	0.007536422	0	0	0.009771008	0.164327517	0	0.00485227	0.010720103	0.022632146	0.008495076	0.003522255	0.903480352	0	0.194058782	0.02968901	0.085395385	0.079194843	0.075762216	0.069091722	0	0	0	0	0.008558034	0.253615549	0.369028606	0.327144097	0.003633196	0.704842524	0.692788347	0.304585817	0.307276144	0.289672261	0.367592566	0	0	0.23782415	0.258350057	1.010531759	0.100331545	0.111768685	0.00632325	0.027307731	0.003825604	0.281745365	0.284198393	0.373247278
2.4.1.8	0	0	0	0.002481109	0.013755443	0	0	0	0.014408786	0	0	0.53581354	0.52916405	0.01229289	0.009855683	0	0.015079454	0.025754704	0.022416688	0.035684745	0.046983822	0.000884274	0	0.004678422	0	0.502637861	0.009351304	0.017371222	1.57184545	0.012747194	0	0	0	0	0.003944229	0.037423263	0	0	0.014597394	0.003729204	0.008499641	0.014962451	0	0	0.004840939	0.002677119	0	0.003479072	0.952727817
2.4.1.80	0.001932977	0	0	0.000584087	0	0	0.006349424	0	0.006172613	0.008332668	0.861437298	0	0.00214112	0.006901831	0.00068453	0	0	0.003535299	0	0.003664887	0	0	0	0.006528862	0.038514594	0	0	0.086726982	0.001905173	0.003056662	0	0	0.001946614	0.001180687	0.005214991	0.090113524	0	0.004831471	0.660804504	0.000732324	0.007044625	0	0	0.008230159	0.862656866	0.000480827	0.003586761	0	0.053401902
2.4.1.83	0.39363516	0.008364343	0	0.722487349	0.009831177	0.502667443	0.486376775	0.004822927	0.004198265	0	0.192549261	0.316080284	0.308584869	0.220371644	0.012171293	0.399026494	0.035992093	0.567232436	0.580341601	0.566595451	0.582178248	0.010694559	0.006685536	0	0.911820154	0.510548325	0.255626731	0.033064476	0.05701496	0.014405707	0.005245271	0.008735676	0.293254734	0.301620751	0.310466607	0.020976799	0	0.014846576	0.906954682	0.0060453	0	0	0.011729209	0	0.20304919	0.006379255	0.377082363	0.361936057	0.236086241
2.4.1.87	0	0	0	0.001489262	0.002075769	0.000217225	0	0	0.000670532	0.000797181	0	0.307576588	0.305389129	0.001290059	0	0	0	0.00049806	0.001896442	0	0.000144884	0.002318646	0.00036099	0.001031039	0.00050134	0	0.000335495	0.006413759	0.001631496	0.001516127	0	0.012909235	0	0.002034117	0	0.006936618	0	0	0	0	0.00123409	0	0.001567682	0.000381836	0.000396072	0.00056964	0.033421408	0.032655601	0
2.4.2.-	1.184466696	1.030139851	0.93358699	0.387169859	0.988058805	0.483118234	0.006332315	1.011942758	1.494562136	1.015213513	1.255517906	1.00847154	1.019173415	0.93781059	1.982692103	1.008004298	2.698566379	1.012250614	0.971610167	0.979581688	0.973938066	1.488907593	1.013202638	1.022782546	3.619034518	0.01246666	1.768301654	1.699288967	0.051737432	1.016260849	0.978148954	1.965905421	0.928429337	0.900361367	0.901812428	1.716886854	1.023666058	0.026780594	0.333877284	1.019624857	0	1.257146688	0.60150275	0.022871303	1.238650922	0.983380071	0.766867028	0.786956403	0.579793884
2.4.2.1	0.222601508	0.01720188	0.974727459	1.740690228	0	0.996251746	0.978232307	1.01777294	1.023647699	1.026991493	0.12419553	1.012000911	1.018443616	0	0	0.992461236	0	1.666552289	1.661700144	1.706404338	1.65737637	1.025421513	2.016829916	0.494854848	0.675737225	1.01587868	0.726067829	0.958062453	2.00587229	0.986383447	0.99962882	1.02333434	0.77114835	0.805829316	0.806551751	0.946530604	1.519905486	1.02520349	1.012757521	1.486273736	1.977510978	1.02214284	1.795584684	2.992315421	0.125914564	0.842621087	1.00561575	1.022063773	0.305054127
2.4.2.10	1.000397541	0.998211166	0.936954164	1.095902029	0.988280243	0.99247887	0.985742334	1.004987255	0.997853129	0.988872406	1.041785909	1.077671036	1.065461821	0.985738338	0.986387281	1.39590978	0.974662704	1.061596029	1.054911025	1.048647528	1.039802287	0.996645554	0.986116457	1.998436941	0.956501842	1.004799678	0.992094545	0.978651909	0.912678038	1.011632757	0.998072301	1.000475425	1.396386171	1.413818421	1.385518106	0.95280192	2.008594612	1.010327038	0.994112698	1.008532654	0.002215279	0.989269096	0.905154329	0.99840354	1.061240591	1.009103283	1.162684496	1.160413845	0.943849843
2.4.2.11	1.206243796	1.009755173	0.036759561	1.085098635	0	0.015932458	0.989173179	0.99692429	1.001443151	1.006776194	1.364604476	0.553695638	0.521543537	1.012577878	0.005138974	1.007191648	0.839139814	0.950760192	0.957621967	0.982048324	0.98112329	1.00277265	0.987498826	0.993341371	0.928814344	0.986575547	1.016422702	0.962651457	1.012543236	0.983053166	1.011849009	0.993018909	1.098744898	1.093306196	1.086208395	0.949434182	0.987649946	1.010060626	0.986705453	1.001848772	1.009730812	0.085968614	0.791100281	0.998624112	1.385386998	1.006441106	0.957517271	0.965902393	1.434238898
2.4.2.12	0	0.000623065	0.157870226	0	0.00106138	0	0.000320458	0	0	0.00021517	0	0	0.001533227	0	0	0.001754908	0.059541372	0.06471348	0.063549524	0.062934969	0.063808054	0	0.001016834	0.002049738	0.001504329	0	0.000932124	0	0	0	0	0.001332311	0.00010752	0.000453151	0	0	0	0.000385876	0	0	0	0.090583733	0.001993382	0.001480937	0	0	0.000960739	0	0.00017847
2.4.2.14	1.008179943	0.993189041	0.941889471	1.260119956	1.012204562	1.003869008	0.993230894	0.998635411	2.011401917	0.9881929	1.014067033	1.011312418	1.007317353	0.930813953	0.990330317	1.414664214	0.932979311	1.217689174	1.20089221	1.217042157	1.218037075	0.993058541	2.007290116	2.001228538	0.957368932	1.493843876	1.490236844	0.900784875	0.991284493	0.002769297	0.985771956	0.97155186	1.001484158	1.008165068	0.995424247	0.911356613	0.983415719	0.993760585	1.016254043	1.010882259	0	1.01441664	1.387363985	1.009008817	1.038030515	1.009177948	1.359786615	1.347236772	0.678613898
2.4.2.17	1.010828399	1.008202473	0.937109609	0.376447542	0.9853037	0.492682592	0	0.983154217	1.010316371	0.981984941	0.937675992	1.017307223	0.997447051	0.911906316	0.988615786	1.002992659	0.991853973	0.708891894	0.738627165	0.740198106	0.730552175	0.007165224	0.997653062	1.011497475	0.999279616	0.000839627	0.74597408	0.979169316	0	1.004181489	1.012875772	0.97002129	0.893514184	0.898072098	0.914141879	0.971601315	0.003610399	0.014193829	0.182600848	0.492461492	0.015011701	0.864983146	0.703003097	0	0.931575023	0.989591648	0.719073918	0.70887734	0.361679104
2.4.2.18	0.801443859	1.011418245	0.94910194	1.108765145	0	0	0.156886045	0.004549088	0	0.019419275	1.13129031	0.914912716	0.911617022	0.930401905	0	1.002228262	0.123914734	0.397685279	0.42291376	0.412616847	0.408336648	0.009551552	1.003663562	0.487194482	0.956319635	0	0.23442208	0.337620079	0.037253409	0.984231727	0.98991701	0.038516068	0.686478486	0.698688631	0.688898798	0.335477304	0	0	0	0.013291108	0	0.829722971	0.510262238	0	1.110687376	0.158518092	0.679586579	0.694345585	0.349239414
2.4.2.19	1.001770776	0.995270333	0	0.170471065	0.984355403	0.981353471	0.16419173	0.987873992	1.511944786	0	0.981186113	0.987493478	1.016712268	0.413610944	0.994609095	0.582774863	0.16556692	0.827067698	0.823663057	0.827421293	0.839950683	1.006096038	0.00596769	1.001281826	0.581813091	0	0.498856684	0.850718133	0.005249718	0	0.704104329	1.005681879	0.917326764	0.906775567	0.913189843	0.837814918	0.017920675	0	0.920767888	0.507089958	0.011733192	0.093992484	0.485853041	0.009132267	1.011286579	0.864773028	0.607896843	0.630943269	0.289755263
2.4.2.2	0	0	0	0	0	0.005126984	0.50542574	0.015454703	1.00007028	1.001101322	0.038946998	0	0.01066528	0.011333636	0	0.205525377	0	0.825622016	0.856905169	0.834206271	0.8379126	0.51171345	1.004298419	0.001124134	0.006821033	0.504037425	0	0.020852712	1.006929542	0	0	0.041014703	0.213875456	0.189354304	0.213293989	0.015203916	1.007727456	0.009459981	0.089232976	0.491385061	0	0.003622485	0.617414404	0.983621071	0.027739141	0.012024788	0.421816033	0.397786125	0.269985583
2.4.2.21	0.788017767	0.870619787	0.011461047	0.012381382	1.015706405	0	0.018095391	0.022182667	1.020358951	0.98097931	0.753679765	0.75186536	0.78892999	0	1.996355504	0.78407095	0.017395147	0.676975634	0.678147184	0.647941974	0.669758927	0.50703476	0	0.489612921	0.893622271	1.009800274	0.264684946	0.671690188	0	1.007350869	0.018378528	0.956876861	0.624472098	0.592377851	0.594035251	0.635449041	1.005158361	0.00630924	0.991765423	0.503657624	0	0.084153618	0	0	0.729811943	1.869626333	0.585745285	0.55277955	0.141302348
2.4.2.22	0.18382681	0.998292037	0.957277554	0	0	0.018829612	0.847764864	0	1.010380772	0.98485508	0.095535786	0.86014164	0.828225262	0.961804341	1.005127536	1.011174475	1.016410063	1.157897364	1.133000625	1.150988226	1.151754391	1.005105137	0.991115505	0.506991685	0.086805462	1.015570322	0.740347931	0.948705371	0.948166104	0	0.982124395	0.98744353	0.897347208	0.883213264	0.886042127	0.958846519	0.981074777	0.990901298	0.350837853	0.993491838	1.001082993	1.617448673	0.992811864	1.006307867	0.075427529	0.995965	0.804626497	0.809331868	0.9091432
2.4.2.27	0	0	0	0	0	5.88533E-05	0	0	4.96564E-05	8.4996E-06	0	1.58327E-05	0	6.04396E-05	0	5.97399E-06	6.33493E-05	0	5.07099E-05	2.03845E-05	4.97846E-05	5.68977E-05	0	2.43946E-05	6.02666E-05	7.49196E-06	0	3.98428E-06	0	0	3.22445E-05	4.77296E-06	1.98229E-05	0	0	0	0	0	1.32934E-05	0	6.3029E-05	5.48453E-05	3.60463E-05	0	6.24813E-05	4.71818E-05	0	1.83937E-05	0.011757523
2.4.2.28	0	0.003181312	0.007254624	0.003668611	0.000988768	0.009745872	0	0.010585098	0.005129915	0.008536983	0.130064736	0	0	0	1.00520367	0.011611859	0	0.085219031	0.074571901	0.074925702	0.089042339	0	0	0.001998306	0	0.505953007	0.24078217	0.021756196	0.006342971	0	0.004961729	0.005678479	0.102386756	0.103286746	0.089491327	0.022028451	0	0	0.008497061	0	0	0.002268816	0	0	0.117908762	0	0.200118723	0.193086902	0.057507884
2.4.2.29	0.997755971	0.997276689	0.947513931	0.638056714	1.003674741	1.003188981	1.002673212	1.002492745	0.997620348	0.998510586	0.968901487	0.996664449	0.995523099	1.000440233	1.000686815	0.799325742	0.973870622	1.004453554	1.001026236	0.997071112	1.002014858	0.998183436	1.003927044	1.003353172	1.00293528	1.004463117	0.998045187	0.939370288	0.99668184	1.000988416	1.000822562	0.991288493	0.999193609	1.003740024	1.002264596	0.937051981	0.997501025	1.000105469	0.917359322	1.000516227	0.995573111	1.000895364	0.895873978	1.002642678	0.965697584	0.853041112	0.908591196	0.910373451	0.455344461
2.4.2.3	0.213014512	0.001791578	1.042986844	0.19472795	0.020005815	0.98128597	0.333201545	1.00542278	0	1.994222866	0.036864274	0.927904811	0.923843415	0	0.016446906	0.816961612	0	0.521813768	0.523018843	0.515794373	0.532725841	0.016734819	0	0.978576562	0.114466783	0.490335377	0.266088567	0.987230293	0	1.004295101	1.016127199	0.965052493	0.609670061	0.586102678	0.621519926	0.985313118	0	1.019172452	0.238405975	0.508617007	1.009969236	0.973646293	0.483163367	0	0.046114835	0.847476929	0.393591435	0.41754278	0.141905297
2.4.2.30	0	1.41902E-05	0	1.19513E-05	0	3.46087E-06	0	1.11839E-05	1.07286E-05	0	2.9784E-06	1.85627E-06	2.24815E-06	0	3.63699E-06	1.39576E-05	2.08356E-06	0	1.55172E-06	2.10092E-06	3.10742E-06	8.22973E-06	1.07181E-05	5.814E-06	1.41368E-05	1.01806E-05	2.15204E-06	0	8.91097E-06	0	9.67943E-07	7.79134E-06	0	4.54611E-06	0	1.72025E-06	0	6.68108E-07	1.33165E-05	0	4.94699E-07	0	0	0	1.22667E-05	0	1.30951E-05	1.29291E-05	6.37784E-06
2.4.2.36	0.000569708	0	0	0.000212474	0	0	0	0	0.0005385	0	0.050589678	0.00050926	0.00029588	0	0	0.000213562	0	0.00031961	9.38084E-05	0.000305302	0	0	0	0.000303071	0.034402841	0.000363715	0.000292312	0.008070737	0	0.00029871	0.000278332	0.024303749	9.55597E-05	0	0.000569926	0.008495184	0	0	0	0	0	0	0	0.000199592	0.050642743	2.3868E-05	0	0	0
2.4.2.37	0	0	0	0	0	0	0	0	0	0	0	0	0	0	0	0	0	0	0	0	0	0	0	0	0	0	0	0	0	0	0	0	0	0	0	0	0	0	0	0	0	0	0	0	0	0	0	0	0
2.4.2.4	0.993504224	0.009350464	0	0.825437872	0.003416723	0	0.006163398	0.003722548	0.016541973	0	0.500897955	0	0.007324678	0	0.009979654	0	0.003941526	0.080924169	0.099045522	0.095453908	0.08435834	0.505107711	0	0.003539114	0.39363152	0	0.261318139	0.833829069	0	0	1.001029043	0.941930245	0.086662946	0.112031561	0.085522299	0.839109464	0.002010592	0	0.15447673	0.483421374	0.007407522	0.100991981	0	0	0.508737737	0.839861374	0.076403792	0.063191208	0.101864305
2.4.2.43	0.184933641	0.006427087	0	0.008891405	0	0.010254558	0	0	0	0.012647992	0.01649758	0.014833296	0	0.010090192	0.003700242	0	0	0.004332936	0.01372942	0.014216736	0.012008831	0	0.005528243	0	0.020688415	0	0.245306992	0.887363931	0	0	0.987709146	0.983450533	0	0	0	0.888486484	0.014707348	0	0.152685643	0.514683049	0.002897451	0.079076213	0	0.007404984	0.022595993	0.864834523	0	0	0.044643442
2.4.2.6	0.008850239	0	0.010538807	0.001572055	0	0.012309641	0	0.000570609	0.004562377	0	0.021874174	0.009838645	0	0.002551646	0	0.010748774	0	0.041876625	0.022250904	0.038005082	0.0199976	0.004259279	0	0	0.008852737	0	0.006934132	0.007725041	0.429518168	0.010175551	0.001374338	0	0.00223167	0	0	0.006586536	0.008968093	0	0.005342656	0	0	0.009227777	0	0	0.040611724	0.009130538	0.011599817	0.000730596	1.119066348
2.4.2.7	1.017906813	0.167440979	0.946335799	1.014938479	0.008288033	0.011733634	0.998143312	0.993474054	0.007990852	0.017787365	0.848276938	1.008754052	0.994431117	1.007011559	0.006993213	0.387199272	1.026018922	1.187761595	1.202291391	1.188385567	1.1781833	1.015565667	1.005216901	0.983257762	1.01789735	0.979945794	0.494197408	1.021538181	0.963381889	1.012050351	1.003144718	1.011033177	0.801646736	0.802643788	0.818315257	1.039848504	0.990946161	1.011892519	1.587540378	1.015227793	1.008836119	1.000266316	1.113331845	1.014856682	0.855105744	1.011073726	0.672361673	0.683870868	1.097516016
2.4.2.8	0.205468695	1.006925693	1.009073792	1.014354775	1.003404794	1.014287985	0.991726141	0.989575873	0.988102646	1.012781052	0.672226689	0.994593452	0.982264543	1.00375023	0.999892551	1.018004281	0.016288015	1.556680256	1.554444788	1.544769559	1.564876897	0.989527204	0.007957563	0.995277177	0.992912276	1.001813303	0.741183537	0.974094313	0.818380603	0.9859278	1.006045025	1.017115203	0.898456304	0.909068855	0.896784775	0.980348203	0.995923641	2.005558737	1.003002692	0.997709333	0.98233364	0.998693726	0.807027648	1.982785111	0.676794903	1.004855022	0.945745709	0.92742445	1.2577487
2.4.2.9	2.001168236	0.990995501	1.897113597	1.710981796	1.012993519	1.012602341	0.992869997	2.015074447	0.981687237	0.99548334	1.811173863	1.067879122	1.094673638	0.979134665	2.000834699	0.977291664	0.737389109	1.907745899	1.904136863	1.893556242	1.906813333	2.023697375	0.980074319	0.983927119	2.084824595	1.50961884	1.229691332	0.937712823	1.988737445	1.018096391	0.993484002	1.015260442	0.991797322	1.019779931	0.987703074	0.95500304	1.018916103	0.98424583	1.648896032	1.504522426	2.018189522	1.871337272	1.584107949	1.018819364	1.767645027	1.022474538	1.230826892	1.255179779	2.18802975
2.4.99.-	0.985517029	0.820495722	0.333607754	0.284592516	1.015765358	0.502696011	0.821681829	1.01007029	0.495234205	2.013304098	0.823411074	1.145780566	1.136224807	0.856988456	0.0068838	1.217746912	0.780993865	1.024273932	1.046447218	1.02848963	1.04463575	0.992731608	1.011059558	0.990490783	0.774027569	0.511116717	0.509324783	0.649643749	0.144223981	0.996437896	0.126303068	0.586310916	0.582183223	0.588779512	0.613451538	0.679987068	0.981146454	0.241921674	0.426072092	0.233163962	0.989298753	1.738932011	0.290588286	0.008627644	0.831475246	0.558499611	0.453888295	0.465418747	0.569375666
2.4.99.1	0	0.000143866	0.052438489	0	0.000338507	0	0	0	0.00019227	0	0	0	0.000146724	0	0	0.000227004	0	0	0	0	0	2.92094E-05	0	0	0	0	0	0	0	1.64709E-05	0	0	0	0	0.000141824	0.000264858	0	0	0	0	0.00022407	0.045364555	0	0.000100951	0.000169454	0	7.18035E-05	0.000225063	5.61253E-05
2.4.99.12	1.005511282	1.010448392	0.978717531	0.192290563	0.987392487	0.984322626	0.148433508	0	0.015690687	0	0.811750462	1.004438801	1.019146438	0	0.997464558	0	0.88715105	0.035769147	0.013171432	0.036538995	0.030540427	0.011936597	0	0	0.101413367	0.516178851	0.272030064	0.900689345	0	0.000546775	1.016874246	0.970005998	0.009950901	0	0	0.904265836	0.017472918	0.005983187	1.007577405	0.504183973	0.021170254	0.98119129	0.021777294	0.007036562	0.813476417	1.020444867	0.136284648	0.11190713	0.130155195
2.5.1.-	2.623745976	2.963613936	0.812376694	0.313015289	0.96697123	0.532214221	0.365851182	0	0.032627069	0.043137578	2.724639632	0	0.013298672	0	0.041087161	0.034029649	0.933403016	0.386072803	0.459978596	0.458932632	0.425253673	0	0.037273094	0.02187756	1.717810465	0.459599966	1.209845609	1.901239074	0.788914619	0	1.978101887	1.987066667	0.012486562	0	0.045433794	1.891759271	0	0.038595733	0.332164357	0.981903735	0.020530918	0.258044409	0.015087678	0	2.743859656	2.191636779	0.64042585	0.595557912	0.998348586
2.5.1.1	3.190770017	1.968754761	1.920688983	1.71284127	4.962772504	2.480476666	2.486329629	4.957574558	2.483611931	4.955627249	2.571684408	3.371818749	3.38225492	1.101759598	2.969753165	2.202256461	1.811197795	3.321687126	3.314529433	3.325395131	3.344652101	0	1.992271595	2.035596231	2.380724023	2.519733287	2.461829187	1.99008629	2.184593298	2.036500961	2.029688369	2.011945361	3.267544984	3.341874508	3.340020484	2.018626829	3.987105925	2.751162287	2.374337782	1.500375618	2.035890937	1.987301035	2.341634818	0.01620104	2.519515833	1.998918953	2.207936376	2.238846816	3.472070258
2.5.1.15	1.216806168	1.568942215	1.15893596	0.912019627	0.994925974	1.006797964	0.00236038	0	0.982749184	0	0.949869081	1.017104755	1.003487596	0.663078848	0.996521302	0.796905505	0.987117752	0.833858528	0.809321536	0.806304157	0.824840889	0.010246949	0.010834597	1.011122101	1.690752953	0.980236384	0.486304116	1.104575185	0.5355476	0.002736777	1.015227019	1.24253786	0.295720518	0.289773326	0.283786615	1.079425834	0	1.010089781	0.910473895	2.001570012	0.00717702	1.021042805	0.083894588	0.010482293	0.958073001	1.286005427	0.915947391	0.888567589	0.571619411
2.5.1.16	2.204772028	0	0	0.89485709	0	0.003643416	0.175221677	0.017860547	0.001748385	0	1.620620431	0.004858672	0	0	0.006661561	0.607609054	0.079682131	0.684527177	0.64223237	0.675753937	0.679330124	0.995047818	1.020512279	0.0180685	0.28361462	0	0.22864562	0.881450889	0	0.976622895	1.40560103	0.977753603	0.617336082	0.577337567	0.581395694	0.888979765	1.024242101	0	0.177541958	0.509678534	0.022247278	0.099315411	0.298159615	0.006308662	1.617400744	0.838253323	0.555972062	0.505862118	0.113332198
2.5.1.17	2.025186997	0.982826963	0	0	0.014323849	0.994623816	0.005417581	0	1.021463866	0.986080173	1.569529056	0.093396984	0.072336824	0	0.001245191	0.993006162	0.007569378	1.22331975	1.212148249	1.199404975	1.201849242	1.012650604	0.995625108	0.51412586	0.47077793	1.003831633	0.977112347	1.531187243	0	0.025636522	0.114456618	2.272902514	0.420887213	0.384666803	0.422724546	1.522371649	0.985307674	0.02253399	1.557185733	1.261676215	0	0.19140525	0.392536592	0.030109443	1.572122741	1.739197094	0.761699649	0.73425425	0.179642276
2.5.1.18	8.128952669	8.168640038	1.31956678	0.074581952	0.002711438	0	0.073527294	0	0	0.005264873	9.288411084	0.123598521	0	0.061332453	0.133810185	0	0	0.117025193	0.105049599	0.150425662	0.209898369	0.105918548	0.025707436	0	0.108070826	0	0.956395834	1.974820291	0.003899121	0	1.964623799	1.635546929	0	0.085655648	0	1.977061419	0	0.900761087	0.274527959	0.583663773	0.014785237	0.934320533	0.004892851	0.979562433	9.342571766	3.618097758	1.008900811	1.030171366	0.747514812
2.5.1.19	0.994896494	0.994327194	0.992165822	1.002574257	0.994469938	1.006697134	0.496558752	1.007387276	0.989927188	1.01070924	1.429367464	0.989357841	1.010799435	1.001883761	1.991404561	0.99699664	0.96329051	1.07337717	1.076332333	1.084786462	1.089292065	0.996157218	1.005839729	1.002542687	0.997123367	0.491149667	1.001584483	0.997338773	0.973308274	0.98881435	1.007761064	0.977061403	1.002441707	1.009869928	1.011330791	0.9897487	0.993114008	0.997226612	1.002321215	0.507728184	0.010366991	0.994150223	0.897064906	0.994223886	1.425756021	0.997820926	1.05901718	1.057210791	0.349983679
2.5.1.2	0	0.002050708	0.000537367	0	0	0	0	0	0.001689906	0.000975111	0.197288145	0.000846386	0	0.001979823	0	0	0.002527636	0.194875217	0.193200193	0.191518035	0.194268793	0	0.000360509	0	0	0	0.000759135	0.000192572	0.002337832	0	0.002408516	0	0.000268549	0.001613779	0.000277571	0.00217381	0	0.001277347	0	0.000134393	0.000790501	0	0	0	0.197523187	0	0.002485208	0	0.013263066
2.5.1.21	0.00501617	0.003052973	0.007128149	0	0.994187516	0	0	0.002915857	0.003121922	0	0.531719444	0	0	0	0.002357757	0	0.006093873	0.010003146	0.017448813	0.012276506	0.021665448	0.003698091	0.003036933	0	0	0.0071162	0.00216023	0.006761989	0	0.005762062	0	0.003235082	0.007095358	0	0.006741065	0.010581656	0	0	0	0	0.00581544	0	0.005710518	0.006100494	0.53921127	0.002382833	0	0.003126423	0.019267118
2.5.1.22	0	0	0	0	0	0	0	0	0	0	0	0	0	0	0	0	0	0	0	0	0	0	0	0	0	0	0	0	0	0	0	0	0	0	0	0	0	0	0	0	0	0	0	0	0	0	0	0	0
2.5.1.26	0	0	0.00268524	0.001190531	0.00437872	0.000231668	0.001111769	0.002447167	0	0	0.166720448	0.006777884	0	0	0.001245663	0.402022046	0	0.034191546	0.034472074	0.035301944	0.035661625	0.00195198	0.005536537	0.001486578	0.028624364	0.006040206	0	0.01624676	0.003511134	0.996869923	0	0.003870557	0.405754305	0.402183819	0.399366308	0.025487511	0.007150933	0.00491904	0	0	0	0	0	0.002067878	0.16452259	0	0.094094207	0.092363615	0.022808074
2.5.1.3	1.000590972	1.049964682	0.970427386	0.110629005	2.007021394	0.995189629	0.846906137	2.016991298	1.975417846	1.011212486	1.447153725	2.255878891	2.22705021	0	0.997920097	1.023175369	1.976707441	1.321529769	1.331616268	1.362236904	1.344361587	0.005751316	1.002166165	2.018148715	0.959129416	0.977969171	1.771044796	0.913782568	0.5569611	0.011914251	1.023502489	1.020622581	1.60951283	1.611269177	1.577779148	0.909721746	1.024022575	1.980153324	1.647457884	1.023006807	0	0.93067068	0.483566761	1.022037742	1.457181613	1.023608042	1.223545956	1.213662133	0.607500807
2.5.1.30	0.79275359	0.001765034	0.00424759	0.928256583	0.012708543	0	0.827130936	0	0.506525018	0.019794897	0.350826767	0	0.020874245	0	0.002749117	0.190574893	0	0.674980846	0.652523541	0.656380298	0.662225466	0.01958398	0	0.508069666	1.536554123	0.495934738	0.257297525	0.034628315	0.954282138	0.011920278	0	0.011453349	0.719276093	0.696499439	0.709931453	0.054911433	0	0.231160752	0.597173601	0.510001449	1.013232948	0	0.083547868	0.006335949	0.375228138	0.019888181	0.304306064	0.314065255	0.71125892
2.5.1.31	1.000006376	1.00208026	0.936994507	1.361251714	0.999569284	1.00062387	1.005662301	1.004890942	1.49891762	1.007876889	0.993024401	1.002676382	1.004526613	1.009519418	1.005036528	1.007887779	0.965847153	1.716161565	1.733939167	1.735466498	1.721438332	0.991381871	1.005455671	0.50815497	1.856901728	1.00510789	0.998700955	0.983096932	0.974953171	1.00131501	0.996922169	1.007394442	0.998420172	0.999783061	1.009682473	0.992998462	0.991522501	1.002131171	1.003680871	1.006329771	1.000257563	0.855128004	0.98982576	0.99394249	0.990824992	1.000016409	1.084046998	1.088020395	1.029310321
2.5.1.32	0.800802251	0	0.00254709	0.012144219	0.995925985	0.008127241	0.011197854	0.007050381	0.00240816	0	1.404689404	0.013498721	0.011506134	0.005536723	0.00690152	0.01373411	0.008755608	0	0.013186039	0	0.01384672	0	0.015740538	0.010370384	0.020190465	0.017210475	1.012544447	0.050940841	0.060914543	0.003801735	0	0.018186619	0.105276616	0.114235203	0.10584608	0.0357112	0.016930195	0	0	0.015272179	0.011983313	0.01591591	0	0.016991596	1.408360991	0.138449728	0.111663388	0.128143324	0.137549694
2.5.1.43	0	0	0	0	0	0	0	0	0	0	0	0	0	0	0	0	0	0	0	0	0	0	0	0	0	0	0	0	0	0	0	0	0	0	0	0	0	0	0	0	0	0	0	0	0	0	0	0	0
2.5.1.44	0.001846787	0.000103332	0	0	0	0.002091449	0.00064698	0.001147942	0.001121603	0.001075718	0.059554972	0	0	0	0	0.002945108	0.001828822	0	0	0.001789821	7.96868E-05	0.001064564	0	0.000746013	0.000379482	0	0.002291042	0.007646208	0	0.002347353	0.001334158	0.015111828	0	0.003157868	0.001507154	0.005534506	0	0.000537524	0	0.000482153	0	0	0.001149575	0	0.060817181	0.141754622	0.096474834	0.095469444	0.032799705
2.5.1.46	0	0	0.00180201	0	0	0	0.001075718	0	0.001763078	0	0.009925573	0	0.001246655	6.6433E-05	0.001796218	0	0	5.0803E-05	0.000201972	0	0	0.001423155	0.000174383	0	0.000788854	0	0	0	0.000108792	0	0.000658044	0.000742217	0	0	0.000240928	0.00146837	0.001635209	0	0	0.000564869	0.000391862	0.000827068	0	0	0.009278041	0	0	0	0.011848047
2.5.1.47	3.164642501	2.126881721	0.96418503	1.026384301	1.979898132	0.495998284	0.856911817	1.021421042	0.994131562	1.975033258	2.137299967	1.792337908	1.78025775	0.054845892	0	1.411758216	0.8758544	1.994400703	2.003674426	1.985276527	2.005449041	0.989701598	1.990413192	1.477234013	1.377448166	0.970840343	1.484206187	2.393557861	1.955378903	1.029986026	2.39422609	1.897313177	1.705721787	1.708349523	1.679868062	2.357472257	1.973716938	0.506907198	1.750319285	1.494580824	1.015904576	1.084231174	1.222097613	0	2.113976458	3.317839457	1.335454953	1.286577529	1.125683497
2.5.1.48	0.386103595	0	0.940543856	0.909548146	0.002826739	0.007420704	0	0.012111073	0.008336055	0	0.52668852	0	0	1.010229606	0	0.213257707	0.221270731	0.741703642	0.739868594	0.710761005	0.716142659	0.019008234	1.020781929	0.481207786	0.654061446	0	0.499960467	0.926633341	0.115600017	0.018634639	1.13214858	0.992207273	0.109342726	0.100087715	0.117486472	0.928927477	0.016423459	0.014120543	0.684158763	0.977806594	0	0.924130036	0.317412464	0.014031731	0.495611195	0.86553773	0.487076901	0.500857814	0.208610975
2.5.1.49	2.361284629	0.948006315	0.842579415	0.609528008	2.016974714	0.518966306	0.324690802	2.036554689	1.960026065	1.982027016	1.263062669	2.029231049	2.022816182	1.704622021	2.002247211	2.194959232	0.688011977	1.289869024	1.286194283	1.301456654	1.31653641	2.034278014	1.992013902	2.490069219	0.862464003	0	0.516877381	0.117850531	0.055984437	1.013739767	0	0.08374698	2.241228975	2.199872272	2.187988927	0.158245349	2.008744846	0.002094044	0.180491555	0.52250127	0.025519588	0.067729618	1.127555387	0.017599541	1.29197411	0.167158042	1.506433104	1.508451592	0.311846743
2.5.1.54	2.21998356	2.020486674	1.935955522	1.013545822	0.966964156	0.485370569	1.006835122	0.996778886	2.526825493	3.015738108	1.882885424	1.02201898	0.966524835	1.983161178	0.023986395	2.219264744	1.028223797	1.588335858	1.603941984	1.572868548	1.563312498	3.027293781	0.97097178	1.468616108	1.227491435	0.473883401	1.483459249	2.643696277	0.964597781	1.03255953	2.308459248	3.012290343	1.279994219	1.294880516	1.287257117	2.651486465	3.032426641	0.975192172	1.393974774	1.494413796	0.013013866	1.164587799	1.536925168	0.976467052	1.888255288	2.693069946	1.742646021	1.732909815	0.420227717
2.5.1.55	0.988081354	1.021796385	1.117858307	0.176379821	0.978029167	0.997446674	0.148513329	0.000934851	0	0.017100407	1.175848313	0.982330106	1.019342886	0.005660208	0.981229669	0.014468601	0.949355994	0.036868242	0.014119798	0.028052023	0.023825789	0.001527284	0.014184503	0.012188348	0.096109872	0.501298126	0.267611468	0.902439981	0.021828291	0.016767234	1.022420429	0.896159641	0.00560024	0	0	0.879195337	0.016405312	0	1.02030219	0.487791318	0	1.02405183	0.003837835	0.01874522	1.167045946	1.017154093	0.136002221	0.14040313	0.136659165
2.5.1.56	0	0.230652762	0.064478609	0.003017319	0.00762229	0.013169164	0	0	0.001826856	0.000490396	0.095235772	1.237992044	1.244711479	0	0.98269557	0.202719118	1.611037206	1.002818535	1.011022426	1.014886144	0.985408066	0	0	0	0	0	0.990674519	0.094064871	0.096902065	0.994495577	0.012093072	0.132363432	0.213118611	0.197049271	0.18809218	0.079875783	0	0	0.347233571	0.247411911	0.002533556	0.039993528	0.013099112	0	0.110358744	0.001643625	0.264093824	0.259113818	0.046676311
2.5.1.6	1.001428254	1.041673814	0.995389004	0.995151521	0.992003221	1.007130149	0.994030962	1.000527816	1.00445368	1.005695531	1.022892704	0.998985261	0.999205696	0.997204338	0.995352969	1.202060404	0.967666659	1.256488012	1.255812733	1.251165176	1.264904308	0.99992648	0.994019512	1.000439644	1.029223149	0.998822658	1.493212949	1.000239173	0.995339418	1.001684298	1.000333346	1.062849842	1.191830454	1.197671262	1.20543447	0.988164291	0.993301168	1.004032767	1.160663295	0.994490169	0.996149961	0.951202785	1.295621534	0.992956448	1.017798923	0.998149271	1.156995461	1.156838939	1.01067426
2.5.1.60	0	0	0	0	0	0	0	0	0	0	0	0	0	0	0	0	0	0	0	0	0	0	0	0	0	0	0	0	0	0	0	0	0	0	0	0	0	0	0	0	0	0	0	0	0	0	0	0	0
2.5.1.61	0.989386643	1.011191069	0.988871212	0.383224925	1.019975461	0	0.35021662	0	1.508551555	1.019188478	0.896537181	0.001494733	0.016868416	0	0.995022021	0.789096576	0.965950375	0.908475316	0.932116304	0.924748733	0.933511602	0	1.02083814	0.501724368	0.846079047	0.499647624	0.733562216	0.953920122	0	0	0.98632044	1.009033381	0.390790109	0.413844247	0.391854314	0.959554366	0.013800031	0	0.987549975	0.486299661	0.001876885	0.166695465	0.416481353	0	0.879742886	1.016204761	0.663913539	0.636087019	0.190004444
2.5.1.62	4.69282E-05	2.02905E-05	5.98243E-05	6.15168E-05	3.03446E-05	0	0	0	0	7.58103E-05	0.008553818	1.55686E-05	0	0	1.00654E-05	0	0	0	0	4.30108E-05	0	6.71098E-05	1.14019E-06	0	5.0274E-05	0	0	0	7.74945E-05	0	0	1.43511E-06	0	6.90152E-05	2.65181E-06	1.76989E-05	0	5.09034E-06	0	4.1467E-06	4.34662E-06	0	0	4.7995E-05	0.008483197	6.94414E-05	7.92953E-05	4.81396E-05	3.68585E-05
2.5.1.66	0	0	0	0	0	0	0	0	0	0	0	0	0	0	0	0	0	0	0	0	0	0	0	0	0	0	0	0	0	0	0	0	0	0	0	0	0	0	0	0	0	0	0	0	0	0	0	0	0
2.5.1.68	0	0.000823001	0	0.544291653	0.002543037	0.002422906	0.001755743	0	0.001356364	0.000867543	0.030718283	0	0.001508112	0.001477968	0.001391014	0	0	0.017917974	0.018037368	0.013142796	0.01745142	0	0.001276764	0.001503341	0.27554571	0	0	0.007251396	0	0.003932344	0	0.003644229	0.000801313	0	0.001096882	0.00969971	0	0	0	0	0.000794441	0.003565051	0.000250787	0.001715404	0.033540552	0.003831235	0	0	0
2.5.1.7	1.394077563	0.988873795	1.01551212	1.003069852	0.98514276	0.990077215	0.989605711	1.997510009	0.999645069	1.98406603	1.494275008	0.994397546	1.003747878	0.934017954	0.995015208	1.411069875	1.015282994	1.962984711	1.943278178	1.954094085	1.948934516	0.988395547	1.015928938	0.987191376	0.947379347	1.487140071	1.007488176	0.985590733	1.927264885	1.006299738	1.016660816	0.995715544	0.985802052	0.993979161	0.982913104	0.991823771	1.499048577	0.987489174	1.00121991	1.012579051	1.982931192	1.004616638	1.008530577	1.002681063	1.496368145	1.0177363	1.213651091	1.220585075	1.271577624
2.5.1.72	1.011945969	0.997974081	0	0.101159431	0.982058587	0.987776878	0.15027247	0.99936853	1.010977921	0.007203681	0.871782799	0.995595363	1.007397643	0.361283478	0.984849378	0.790013649	0.142023355	0.84619253	0.851686216	0.855307344	0.836503388	0.986822031	0.993611167	0.983277241	0.519971194	0.011323221	0.480307171	0.820769165	0.000798696	0	0.986434293	0.975792474	0.786592995	0.809577956	0.787034552	0.848980881	0	0.005642608	0.843121072	0.512854829	0	0.082152883	0.498253765	0	0.88519295	0.860689398	0.626848226	0.630194432	0.126974894
2.5.1.73	0	0	0	0	0	0	0	0	0	0	0	0	0	0	0	0	0	0	0	0	0	0	0	0	0	0	0	0	0	0	0	0	0	0	0	0	0	0	0	0	0	0	0	0	0	0	0	0	0
2.5.1.74	0.186138281	0.020258421	0.99401564	0.808475943	1.019821983	0.479278093	0.485941425	0.019905749	0	0.008929177	0.119804943	1.28879169	1.286487652	0.967754951	0.998259292	0.020336532	0.067988032	0.126512727	0.149707179	0.139617199	0.130898395	0.017882604	0.004662023	0.015356732	0.999309706	0.479056799	0.745931923	0.861328405	0.593078756	0	0.133548283	0.980854645	0.011436197	0	0	0.855859737	0	0	0.730842765	0.989079953	0	1.020294189	0	0	0.112686361	0.872157429	0.047948374	0.043070469	0.695664821
2.5.1.75	0.806623143	1.001789651	0.988056397	1.094855366	1.005858644	1.011634452	0.827755401	1.000418198	1.003788479	0.989977206	0.938431898	2.009349937	2.008781087	1.005007454	0.991904387	1.000872069	0.963026326	0.990598565	0.989387433	0.992519328	0.998071298	1.00362204	0.994004812	0.999957657	0.965491614	1.002850936	1.007163054	0.955822828	0.984697988	1.011939624	0.987023252	1.013868718	1.00002145	0.992661758	1.003058093	0.95391706	0.997188284	0.994413667	0.909722868	0.994181915	0.988719643	0.941568692	0.812013705	0.99494838	0.934822047	0.996776942	1.002614935	0.988767843	1.005510212
2.5.1.77	0	0	8.70198E-05	0	0	0	8.51979E-05	8.16245E-05	0	6.80714E-05	0.017077126	7.46038E-08	5.26498E-05	8.30569E-05	0	0	0.000151698	0	0.000157254	5.78899E-05	9.67401E-05	0	0	9.40462E-05	4.91948E-05	0.000158561	3.94529E-05	9.23358E-05	0	0	0.000139864	0.00015355	4.73498E-05	6.25738E-05	4.68045E-05	0.000108288	8.78209E-05	3.77477E-05	0	0	0.000155442	0	5.39645E-05	0	0.016801215	6.29551E-05	0	3.42206E-06	0
2.5.1.78	0.997590484	0.996525611	1.006688973	0.26168813	1.000140952	1.01526679	0.660978094	0	0.996236873	0	1.081757186	1.009291619	0.992013985	0.106556549	1.001037504	0.4165314	0.994350946	0.871573228	0.902740572	0.897947668	0.888343506	0.002046315	0	0.996095163	0.932289083	0.485483927	0.506907541	0.99953842	0.072881714	0	1.135438904	0.987745223	0.683817067	0.710495399	0.697263085	1.029940082	0.517947234	0	1.006515394	0.737855414	0	0.98753591	0.410890761	0.983241477	1.107845275	1.148598322	0.763971984	0.774615607	0.507955967
2.5.1.82	0	0	0	0	0	0	0	0	0	0	0	0	0	0	0	0	0	0	0	0	0	0	0	0	0	0	0	0	0	0	0	0	0	0	0	0	0	0	0	0	0	0	0	0	0	0	0	0	0
2.5.1.84	5.4255E-05	0.000133744	0	0	0	4.54463E-05	0	7.08394E-05	4.75987E-06	4.77257E-05	0.016892533	0	0	3.66877E-05	0	0	0	1.94684E-05	0.000140604	0	0	0	0.000149559	6.66678E-05	0	0	0	0	0	5.20934E-05	2.65841E-05	0.000148059	5.30061E-05	0	7.07553E-05	0	0	0	0	0.000151529	0	0.000104811	2.47999E-05	0	0.016992739	1.89232E-05	0.000105112	0.000154297	3.11407E-05
2.5.1.86	0	0	0	0	0	0	0	0	0	0	0	0	0	0	0	0	0	0	0	0	0	0	0	0	0	0	0	0	0	0	0	0	0	0	0	0	0	0	0	0	0	0	0	0	0	0	0	0	0
2.5.1.9	1.006375406	1.052319852	1.002812102	0.466577817	0.988334773	1.014258369	0.823512449	0	1.015134622	0.013625349	1.01657052	1.014248417	1.001679917	0.11125962	1.000623584	0.386379893	0.985975601	0.897099161	0.908239388	0.914326304	0.914144901	0.005796163	0.002705795	0.999218974	1.01449866	0.49284627	0.499345865	0.991778929	0.088294463	0.002542683	1.011513624	0.982474564	0.697190147	0.691286123	0.711559598	0.992498406	0.503879714	0.015067134	0.932007909	0.754807505	0	0.991474975	0.510247704	0.990980099	1.008789115	1.00808786	0.617500859	0.62423156	0.431051018
2.5.1.90	0.989506736	0.988203435	0.951990008	0.176454189	0.996743735	0.996983179	0.172492484	0	0	0	0.928127402	0.998901279	1.013636898	0.018533221	1.010875522	0	0.952261794	0.062133384	0.059053364	0.083966573	0.076058298	0	0	0.017482244	0.114503918	7.30805E-07	0.504759063	0.917063552	0	0.001242858	0.982450677	0.933015277	0.019363371	0.005170982	0	0.890694487	0.00233167	0.020245702	0.14643797	0.509057944	0.007552615	0.982095945	0	0.005960667	0.952562026	0.995401086	0.153520982	0.170258639	0.150631471
2.5.1.96	0.00038219	0	0.00308659	0	0	0	0.002765542	0	0.001737459	0	0.011150325	0.000898925	0.002606166	0	0.002937738	0.000558751	0.004399321	0.003414291	0.000929544	0	0	0	0	0	0.004292793	0	0.247222922	0.000923061	0.068480972	0	0.002461895	0.003003284	0.004320271	8.89355E-05	0.001629468	0	0	0.00340066	0.000873848	0.004821762	0	0	0.000189585	0.003556987	0.012477107	0.000900637	0.003185895	0	0.036950923
2.6.-.-	0	0	0.844540542	0.898851366	0	0	0.158703433	0	0.985089236	0	0.070466494	0.012865423	0	1.00909692	1.004634763	0.415964762	0	0.379218702	0.385885468	0.384674169	0.369325383	0.496074567	0	0.512434564	0.712187868	0	0.503032098	0	0.009637754	0.0045513	0.00767516	0.027953742	0.81521909	0.789950742	0.791159621	0.013656123	0.000288864	0.013097998	0.091248027	0.006160611	0.009664328	0.831470961	0.104129797	0.011220402	0.073450765	0.015907082	0.491746239	0.491532361	0.037838687
2.6.1.-	4.416091764	2.411378787	1.067127046	0.862141914	6.040639797	0.953979324	0.824906811	0.937777808	2.070994933	3.970410993	5.238857903	3.050113701	3.146158423	3.891907392	3.014834657	2.853005686	2.049733276	3.608662518	3.594173548	3.652243183	3.583288733	4.547824783	5.94854412	3.568331001	2.253290114	3.432147083	1.470549897	3.843435669	3.419959984	1.990792118	5.142688556	3.732059121	1.657736503	1.626643355	1.658150785	3.900618335	2.03628755	1.733273194	3.48423938	2.701524294	2.036186046	1.366426804	2.488745844	1.954059329	5.185398133	5.597522397	3.236357415	3.197149295	3.328950414
2.6.1.1	0.620561398	0.934474235	0.984771913	0.34620153	0.976444394	0.533267813	0.845945881	2.988190163	1.480778436	0	0.35577782	2.154239924	2.123639889	1.037365176	4.036137735	1.986919651	0.983970408	1.970680408	1.923196788	1.912545938	1.971487611	1.02720696	0.026750055	0.973238943	0.170564478	0	0.739355536	1.045579837	0	1.989430704	1.305708696	1.018816277	1.092543969	1.102031039	1.103377596	1.018853103	1.030118256	1.033018066	1.856888496	0.488443164	0.976348779	0.968257252	0.389616004	0.014039988	0.36989846	1.962907399	1.072243639	1.103128753	0.237499952
2.6.1.11	2.803860961	2.705981754	1.925499625	1.122637087	2.973100694	1.056333699	0.023657665	2.978694569	4.045077497	2.03433607	4.378513625	1.179281451	1.242342075	1.184373178	0.946643881	2.162144027	1.332449422	2.178695666	2.160139074	2.158746113	2.191145527	3.053596525	2.958712838	3.036832466	1.673388298	1.02292054	2.248893906	1.922847024	0.109963851	0.026748294	1.96104943	2.059032807	2.773463252	2.790203785	2.831284406	1.947820492	1.984467247	0	0.309858306	0.998531947	0	0.245936609	0.989269074	0	4.424954125	3.168063496	1.980394357	2.033131862	0.447613067
2.6.1.13	0	0.009709541	0.006549565	0	0.004229923	0	0.003945854	0	0	0	0.194732031	0.144710488	0.163737925	0	0.000525675	0.00557362	0.004063662	0.049789577	0.03884706	0.054390796	0.054329435	0	0	0.008513582	0	0	0	0.039753372	0.009083257	0.003058226	0.003228075	0.035420991	0	0.008793553	0.00186684	0.046618819	0.008338472	0.004046676	0.009813572	0	0	0	0.010127564	0	0.188918273	0.14993467	0.185477098	0.183568885	0.064308692
2.6.1.16	0.996716474	1.045737157	0.983527112	1.378681015	0.002508681	1.008893224	1.183908525	0.996506095	0.98415863	1.003002739	2.003515807	1.015471578	1.0050354	0.963848861	0.998055238	1.184198797	0.979914345	1.049453737	1.046727251	1.062299792	1.053136122	1.013311328	0.992623032	1.514146827	0.956013891	1.015083043	0.986000727	0.969077477	0.983471139	2.004886562	1.148115611	0.993328575	1.2043284	1.215068906	1.186551324	0.963983538	1.006284324	1.010676782	0.993894483	0.993704121	0.99078611	0.966378945	0.517436938	0.987786692	2.006021069	1.153335068	1.276504628	1.287812408	1.111025804
2.6.1.17	0.599506318	0.432019551	0	0	0.002677373	0.004441792	0	0.002028785	0.003305182	0	0.432462198	0.00390741	0.003169119	0.000414165	0	0	0.002921177	0.016240276	0.015762405	0.009810156	0.018899987	0	0	0.005449274	0.144754984	0.002244871	0	0.006260497	0.001846782	0.000284266	0.006697027	0	0	0	0	0.004477547	0.000988834	0.002797738	0.007148693	0.005320824	0.000404081	0.001704466	0.002574756	0	0.425914477	0	0.000450971	0	0.020731921
2.6.1.18	0.79495011	0.623369362	0.013228704	0	0	0	0.015466321	0	0	0.012832225	1.303992709	0	0.016420507	0	0.002701087	0.007709389	0.001540587	0	0	0	0.007719996	0	0	0	0	0	0	0.024992284	0.015423967	0	0.01215483	0	0.016205541	0.004427184	0	0.041902346	0	0	0	0	0.01547333	0	0.008133507	0	1.318237045	0.133128962	0.139855411	0.110058471	0.096376447
2.6.1.19	0.977517114	1.115531384	0.005297809	0.366770139	0	0	0.009104674	0	0.023931352	0	1.832300898	0.020246096	0	0.141665177	0.030199608	1.392992399	0.035382062	0.52007192	0.535704324	0.573454731	0.543958427	0.020342566	0.02841623	0	0.891949146	0.038277093	0.727259306	1.950947088	0	0	1.73832797	2.6872402	0.374697028	0.365048541	0.361715527	1.993763364	0.013821104	0	0.455333081	1.478116676	0	0.23564193	0	0	1.858104897	2.257266099	0.751530938	0.777574823	0.385029501
2.6.1.2	0	0	0	0	0	0	0	0	0	0	0	0	0	0	0	0	0	0	0	0	0	0	0	0	0	0	0	0	0	0	0	0	0	0	0	0	0	0	0	0	0	0	0	0	0	0	0	0	0
2.6.1.21	0.011178067	0.00741203	0.000860531	0.013305401	0.005827282	0	0.0052932	0	0.010523735	0.010498514	0.749737876	0	0	0.009694617	0	0.004763394	0.362982847	0.19610365	0.203953617	0.215346906	0.200931622	0	0.004175928	0.506074924	0.004362877	0.488752312	0	0.105331297	0.084379416	0	0.002712	0.0303058	0.010402756	0	0	0.081026608	0.000753932	0	0	0.001305374	0.002736876	0.008612094	0.309741639	0	0.732013385	0.15613972	0.127699594	0.127030886	0.103522186
2.6.1.36	0	0.000506931	0	0	0.00064747	0.00119135	0	0	0.00022542	0.000730467	0.017609225	0	0.000381221	0.001356056	0	0	0	0	0.000474642	0.000921719	0	0	0.000761918	0	6.46369E-05	0	0.000509677	0.007530079	0	0.000192082	7.75112E-05	0.00097531	0.00109502	0.000743238	0	0.009251779	0	0	0	0	0.000147592	0.00024296	0	0	0.016313586	0	0	0.001467654	0
2.6.1.37	0.000759835	0.528809392	0	0.007362998	0.012886226	0.005394057	0.001389683	1.013309251	1.015964291	0.009655365	1.136878603	0.841263211	0.834689547	0.001488096	0	0.386784429	0.006474441	0.161607829	0.128097477	0.156112576	0.147246314	0.006740956	0.983787331	0.016529851	0	0	0.248647358	0.169056661	0.352035426	0	0	0.028499922	0.109538249	0.117220103	0.084939729	0.163585604	0.001966689	0.015988569	0.100150498	0	0.003176706	0	0.501676981	0.01739829	1.140117873	0.443283302	0.161634301	0.143571089	0.134263843
2.6.1.42	1.010489242	0.984743664	0.961403887	0.987936857	1.011111194	0.484865672	0.336795267	0.987870707	0.993535615	0.998138204	1.382066259	1.074564809	1.068844882	1.112922946	2.015942586	1.001881028	0.997352463	1.365374977	1.340010327	1.339036689	1.362769131	1.006806781	1.010570612	1.004698374	1.020547346	0.496807091	1.009609725	0.977318192	0.974758317	0.986970261	1.711502759	1.003147034	1.093932226	1.104064677	1.096659126	0.954375216	1.009950892	1.016621265	0.409274929	1.015447279	1.007228213	1.181613767	0.593895241	0.001637613	1.370920481	1.008667271	1.097201296	1.099825689	0.661920876
2.6.1.44	0	0.001178366	0.000269179	0	0.004278833	0.002994029	0	0.000916662	0.00532002	0	0.605718997	0	0.005714047	0	0	0	0	0.00144287	0	0	0	0.000148858	0	0.003092127	0.002761533	0	0	0	0.004011569	0.003232094	0	0.00322158	0	0.000897746	0.002221523	0	0.004183472	0	0	0	0.003314321	0.001967841	0	0.003937748	0.606070509	0.001731445	0.062708473	0.062170295	6.11558E-07
2.6.1.46	0	0	0	0.002148579	0	0	0.001416354	0	0	6.35173E-05	0.000164922	0	0	0.001743798	0.001358698	0.399438556	0	0	0.000834448	0	0	0.001090914	0.000249468	0.000728546	0.000508278	0	0.001283425	0	0.001756571	0.002013468	0.000985508	0.001003033	0	0	0.002010692	0.002019282	0.00118461	0.001118015	0.001094994	0	0.000835706	0	0.001582367	0.001326674	0.000926171	0.001954587	0.062109328	0.062750314	0.001621256
2.6.1.48	0.000373501	0	0	0	0.000299156	0	0	0	0	0.001181907	0	0.001341609	0.001067502	0.002940208	0.00160671	0.003035222	0	0	0.00055964	0.000770657	0	0.000147155	0.002790745	0	0	0.000717924	0	0.002644157	0	0	0.000838248	0	0	0.000760217	0	0	0	0	0.002693904	0	0	0.001692668	0.000589814	0	0.001301515	0.00105265	0.002983235	0.002293586	0.011027103
2.6.1.50	0.000293242	0	0.000210383	0	0.000351629	0	0	0.000512363	0	0	0	0	0.000185427	0.000565651	0.000400736	0	5.58572E-05	0	0.000159296	0	0	0	0	0.000123141	0.000246646	0.000118073	0.000288666	0.004640121	0	0.000235401	0	0	0.000479864	0.000311312	0.000218453	0.004581562	0	0	0.0003628	0.000500385	0	9.61626E-05	0.000161074	0	0.000133542	0	0.000524041	0	0.012310374
2.6.1.52	1.002779557	1.00129822	0.881602643	1.018041736	0	1.007274742	0.165120804	2.009407591	1.005782784	0.992322338	1.213868812	0.987593232	0.995100737	0.928194902	0	0.994986921	0.855934935	0.406027863	0.417531572	0.413616791	0.40146289	1.006240737	1.016557987	0.48226936	1.000281877	0.511258705	0.997716581	0.966272105	0.090804918	1.0031	1.0043352	1.014306709	0.816071124	0.789564099	0.804117911	0.962062127	0.995902133	0	0.165627531	0.516273089	0	0.999660692	0.692913743	0.011494557	1.212696665	0.991476603	0.72725129	0.726999266	0.343999788
2.6.1.57	0.992842935	0.977678946	0.017932568	0.024882455	0	0.009113504	0.176862278	0.990757215	0	0	1.656377661	0	0.007164637	0.024021488	0	0.017413638	0	0.01385602	0.057460246	0.019140319	0.011002398	0	0.010471754	0.002552884	0.040177056	0.024162651	0.477128257	0.899036289	0.015145418	0	1.006641081	0.97001898	0.218189535	0.191389355	0.179811558	0.878752149	0.003980663	0.006681254	0.585347077	0.492212153	0.009936034	0.113454526	0.415071426	0.000139337	1.676245191	1.577714916	0.208859258	0.228140552	0.61546845
2.6.1.62	0.618033916	1.012599508	0.846283235	0.196350228	1.016981129	0.002718813	0.168922778	0.003192107	0	0.01135159	0.849787667	0.943284388	0.915381925	0	0.996374938	0.393256278	0.803812388	0.352671235	0.36580035	0.352492353	0.366239925	0.010392571	0	0.000842952	0.690796028	0.505782606	0.242560333	0.9391336	0.0087355	0.006502797	0.983598634	0.985579002	0.01652166	0.020317013	0	0.97340686	0.020324106	0.008110659	0.995398844	0.512778019	0	0.95565231	0	0.010343668	0.884197069	0.982369205	0.356613685	0.361981676	0.170612021
2.6.1.66	1.387059973	0.884057115	0.515350983	0.010793903	1.002855352	0	0.013633349	0	0.009981788	0.031006851	0.964129325	0.01093265	0.020741642	0.730179574	0	0.389131201	0.031556117	0.025061582	0.043959958	0.023782241	0.070340012	0	0	0	0.555958304	0.012805594	1.259225643	1.650521157	0.339298159	0	1.861074312	1.729532765	0.774363031	0.818266811	0.798713638	1.651730577	0.017754688	0.009945044	0.143341403	0.491381821	0.005877912	1.101525082	0.017912566	0	0.956112028	1.746029379	0.140051367	0.134644403	0.079802608
2.6.1.7	0	0	0.007962017	0	0.003098293	0	0.005571724	0	0.002434518	0	1.189759803	0.002673467	0.008986351	0	0.007439281	0	0	0	0	0.009069518	0.003043141	0.006024757	0	0	0.009711513	0	0	0.001706399	0	0.003041815	0	0	0.0028606	0	0	0	0.000534424	0	0.00395082	0	0.000685982	0	0.007880301	0	1.191180204	0	0.003331784	0.00636869	0
2.6.1.76	0.196974682	1.097966443	0.935079969	0	0.010553014	0	0	0	0.008624519	0.003039472	0.638127622	0.000757494	0	0	0	0	0.053275167	0.045431743	0.048714194	0.041050578	0.039493982	0	0	0.488618509	0.066980508	0.005449224	0.006309166	0.182546024	0	0.007637008	1.013582905	0.007487504	0	0.003063432	0.002373133	0.187159419	0	0	0.003997818	0	0.009703173	0.866899657	0.003263869	0.013809147	0.641500263	0.871737409	0.357920356	0.342848648	0.074800667
2.6.1.77	0	0	0	0	0	0.000993797	0	0.00018146	0.003721719	0	0.026046008	0	0.004434316	0	0.995801265	0	0.004850603	0.000819059	0.00133872	0	0	0	0.000640952	0	0	0.001233489	0	0	0.003441365	0	0.003105922	0	0	0	0.005252788	0.004629311	0.003198772	0	0	0.001174761	0	0.005306457	0.001017874	0	0.022089543	0	0	0	0.004029425
2.6.1.81	0.205609544	1.448982245	0	0	0.015179423	0.005070658	0.014409307	0.002029999	0.013479788	0.001780234	0.02509489	0.010475454	0.005068238	0.006930571	0	0.016789539	0	0.015234001	0	0	0.002495234	0.010780563	0.002171538	0.001702155	0.014477463	0.008024349	0.266194613	0.740085343	0.004710908	0	1.013236769	0.937316756	0	0	0.00979288	0.747541254	0	0.00170336	0.159411844	0.51498733	0.005358766	0.079563219	0	0	0.008146538	1.569870684	0	0	0.052682069
2.6.1.82	0.197692697	0.011699671	0	0.011907883	0.007551594	0.000424316	0.004565089	0	0	0.00728626	0.02791691	0.005666695	0.010082404	0.007342112	0.011822212	0.011832394	0	0.072592322	0.091070351	0.080301816	0.076557297	0	0.008748971	0.008697002	0	0.00160768	0.243744909	0.601932576	0.006845851	0.003188226	0	0.957017892	0.002249278	0.007845078	0	0.597948846	0	0.004511067	0.1572344	0.489037649	0	0.09308984	0.008611205	0	0.027611596	0.85657261	0.00544649	0	0.079815933
2.6.1.83	0.008503286	0	0.016241023	0.011842327	1.001285888	0.020077172	0.014851714	0	1.01204601	1.015252016	0.02658185	1.093927536	1.055601355	0.042684396	0.989284258	0.799433433	0	0.283435717	0.268362039	0.255703737	0.282482662	0.020685805	1.019417304	1.00642632	0	0.507038701	0.014264196	0.005385037	0.017094402	1.019824325	0.020365942	0	0.903858287	0.910374808	0.878686807	0.029927526	0.983523143	0.01359163	0.017501676	0	0.010045181	0.000268847	0.18130045	0	0.018555672	0	0.621770989	0.631798462	0.036110418
2.6.1.84	0.002409321	0	0	0	0	0.001943065	0	0	0.001926906	0.001163026	0.066926786	0	0.001298198	0.002665311	0	0	0	0.001591199	0	0	0	0	0.002193818	0	0	0.002721385	0.002648103	0.004823913	0.000274787	0	0.001746564	0.000746978	0.00211905	0.001023499	0.002776299	0.002242487	0	0	0.00255212	7.08501E-05	0.002357974	0.001220036	0	0	0.067580758	0.002799446	0.032940469	0.03211279	0
2.6.1.85	2.228654373	1.019015962	1.77784325	0.426615685	2.01254687	0.478122487	0.012011108	0.016194763	1.469684857	0.025364553	1.485956099	1.18722386	1.158498047	1.087832261	0	0.831889686	1.388735175	0.583167476	0.611400686	0.615453584	0.651366645	0	0.03313023	1.02265168	1.256922414	0.031941911	0.481404713	1.820448257	0.004384647	0.021203085	2.01493029	1.985480514	0.171294176	0.199225121	0.169522069	1.825444801	0.019446649	1.983630175	1.70176788	1.011232112	0	1.896447873	0.023223632	0	1.435726044	1.876448476	0.704413501	0.690524877	0.218931185
2.6.1.86	0	0.000775792	0	0.000435467	0.000407231	0	0.000710772	0.000912901	0	0	0.016652124	0.000281739	0	0	0	0	0	0	0	0.000954005	0	0	0	0	0	0	0.001095381	0.003752928	0.000889918	0.000613014	0.000289777	0.000273241	0	0	0	0.004279624	0.000420259	0	0	0.000885013	0.000289597	0.000734583	0	0.000530085	0.018109137	0	0.093894956	0.094293614	0.000562747
2.6.1.87	0.187914763	0.009956675	0.012013953	0.00959043	0	0	0.010252822	0	0	0.009990344	0.010660968	0.009408364	0	0.013471592	0.003225991	0.00776264	0.000306501	0.010168684	0.014462927	0	0.006362155	0.000279442	0.013177407	0	0.033670936	0.011009366	0.23716532	0.845235579	0	0	0.986372743	0.953272849	0	0	0.008830676	0.834279932	0	0.003030353	0.151702808	0.486618422	0	0.102451237	0.012235624	0	0.023348241	0.717255677	0	0	0.028197855
2.6.1.9	1.609315346	1.085231776	1.953341124	1.162137941	1.02028876	0	0	0.998110461	1.516545076	0.986869855	2.35601033	1.832957451	1.818065234	0.980605895	0.985703191	1.994109473	1.120850651	1.176779698	1.189830291	1.192403163	1.205139608	0.974323505	1.005537756	2.471518516	2.522075507	0.014955091	0.991711915	1.093183875	0.035657697	1.02380727	0.984993493	1.02066803	1.192537714	1.19913468	1.224279638	1.075922368	1.007641815	1.010117419	0.922982973	0.51938404	0	1.564551526	0.580690513	0.982593039	2.353889616	1.169527309	1.342219478	1.342705482	0.678891202
2.6.99.2	0.983648163	0.987593307	0.007191794	0.019616099	0.992939982	0.980763782	0.009643762	0	0.001006518	0.013831605	0.92969941	1.016198685	0.984529027	0	0.000168925	0	0.811358224	0.053600433	0.065062301	0.047305844	0.034078288	0	0	0.020908622	0.016043776	0.01196267	0.519131728	0.913969769	0.005927193	0	1.003503833	1.003340489	0.001846503	0.014249241	0.014141903	0.933089334	0.014609432	0.015997198	0.162193434	0.50934336	0	0.078390792	0.002874721	0.002610061	0.921529762	1.011772947	0.103371118	0.137018322	0.133459053
2.7.-.-	1.000872964	0.017148404	0.005909587	0	0.995084223	0.983771142	0	0.012127083	0.002959223	0	0.228091364	1.00067575	0.984048601	0	0.013718995	0	0	0.039793146	0.042869594	0.03793699	0.038860193	0	0.011545803	0	0.462040564	1.004441375	0.253422868	0.332431848	0.013853092	0.01288016	0	0.757740251	0	0	0	0.348977034	0	0	0.102266635	0.518746248	0.020541231	0.085539458	0	0	0.241278126	0.007051941	0.245210416	0.249591375	0.031614993
2.7.1.-	1.965454407	1.0841322	1.819483694	3.186723546	0.093358738	0	2.06724717	2.039406166	10.08669259	11.90640326	1.734984667	0.528697092	0.669921339	0.019426943	0.042038456	0.685060197	0	1.788956075	1.691761632	1.678526949	1.760601768	0.492291564	0.911046885	1.462508451	0.722364227	1.005357858	3.250348379	3.520114234	3.363228407	0	0.218480879	5.681840668	1.474925625	1.410574831	1.400839064	3.559943549	0.962499914	1.006260924	4.48704158	3.934300854	1.030179686	0.821688428	1.947305174	0.08551476	1.773478031	3.659391379	2.53636873	2.533374462	2.042925483
2.7.1.1	0.000905784	0	0.001234211	0	0.001542562	0.002420508	0.002209027	0.00309145	0.003623178	0	0.003240085	0.387887679	0.386367849	0	0.001368304	0.001821712	0.003418475	0.028978448	0.031726168	0.029966802	0.028973309	0.000482373	0.001003807	0	0.001963069	0.003432022	0	0.004101801	0	0.002896096	0	0.010133211	0.001977076	0.002238782	0	0.002386506	0.003103849	0.000491015	0.001863707	0.001553519	0.003500552	0	0	0	0.002491253	0.001041486	0.002527332	0	0.000164712
2.7.1.100	0.001043194	0	0.000301837	0	0.010901446	0	0.178356334	0.002312972	0.495439885	0.99327751	0.019384857	0.011411052	0	0	0	0	0	0.291205125	0.292245712	0.294306626	0.278397391	0.011706727	0	0.004676847	0	0.006214992	0	0.239494213	0.00146743	0.00968878	0.99020174	0.10242314	0.604472785	0.611748913	0.600773293	0.216047502	0.003951097	0	0.510233214	0.503276308	0.012417403	0	0.10605123	0.011875463	0	0.860859073	0.086143942	0.09524954	0
2.7.1.105	0.000985876	0	0	0.005903676	0	0	0	0	0	0	0.141659228	0	0.007302492	0	2.002074914	0	0	0.011970483	0.011870203	0	0	0.001262669	0.009664699	0	0	0	0	0	0.00520108	0.003232764	0.011973773	0.00483981	0	0.004544913	0	0.003063851	0.011864313	0	0.008081939	0.004235709	0	0.001320357	0.008307476	0	0.127025396	0	0.007737946	0	0.624438104
2.7.1.106	0.000681095	0.001005647	0	0.271257129	0	0	0	0.001476301	0.001030543	0.000460022	0.001290655	0	0	0.000166651	0	0	0.001383922	0	0	0.000208285	0.000311696	0.000398277	0	0	7.07164E-05	0	0.000738862	0.001464458	0.001199386	0	0.001045829	0	0	0	0	0.000605531	0	0	0.001446035	0.001191303	0	0	0	0.001293614	0.000133072	0.000110211	0.001470274	0	0
2.7.1.107	0.993377568	0.950073816	1.036423006	0	0	0	0.501953113	0.989923634	0	0.016843049	0.928056351	0.768613688	0.761299205	0	1.00100727	0.40081983	0.992398636	0.765560736	0.778913655	0.790137261	0.773838234	0.994607037	0	0.503382753	0.061470693	0.500496815	0.7384752	0.996918516	0.968700556	0	1.127668005	1.219444394	0.403324209	0.397986496	0.403440323	1.010442593	0.004979748	1.009815178	0.317752064	0.487732108	1.002644873	0.984892062	0.701143195	1.012266992	0.927629664	1.008602752	0.475395997	0.462802233	0.465966801
2.7.1.11	0.844931136	0.000235029	0.94293673	1.303877425	2.988106364	1.963801503	1.697072472	0.977357116	1.96761382	1.954919574	0.620465941	2.665408652	2.571248681	0	0	3.989603703	0.051405377	2.025326767	2.040030888	2.01431681	2.065773938	1.541259675	5.969722006	2.985039471	0.952597003	1.024693301	0.987667823	1.663704677	0.977442771	2.026188879	1.172034371	1.931751622	2.569553902	2.548383543	2.646827489	1.66235491	3.458682848	2.027664416	1.130189076	1.496246186	1.019170946	1.107680844	1.997166928	0.965110155	0.712159515	2.245490287	2.404766595	2.462875292	0.916262183
2.7.1.113	0	0.016443671	0.019084487	0	0	0	0.002465439	0	0.00824315	0.007193701	0.554914272	0.003422503	0.009409973	0	0.013300238	0	0.016899385	0.222546331	0.208777532	0.197441565	0.190817853	0	0.004698788	0.006202167	0	0.496340028	0.014284605	0.038220378	1.821816167	0.007550165	0	0	0	0.014995864	0.001082571	0.017176245	0	0	0	0.003716147	0.017170737	0	0	0.000575286	0.542890547	0	0.004648784	0.019119548	1.511680729
2.7.1.12	0.989964912	0.678753517	0.947578635	0.165297491	0.026326584	0.0205828	0.010935846	0	0.007417997	1.023856654	1.109127353	0	0	0.524681173	0	0.015179313	0.007340727	0.103702964	0.10792155	0.131871453	0.097923557	0	0.00568361	0.006742096	0.973557162	0.50224258	0.244427102	1.308205606	0.960217635	0.000363015	1.277522724	1.397424324	0.098984652	0.119125487	0.112989964	1.293779971	0	0.018965002	0.240997956	0.975180852	0.019904059	0.158664952	0	0.022526905	1.1222427	1.266733072	0.27211738	0.294020569	0.752696386
2.7.1.13	0	0	0.001838182	0.001822662	0	0	0	0	0	0	0.009404864	0	0	0	0.001672955	0	0.000849278	0	0.001940832	0.002432532	0.001911315	0.001922161	0	0	0.000231227	0	0	0.003632236	0	0.000501656	0	0	0.001489171	0.000328076	0	0.002684802	0	0.00223197	0.000702006	0	0.000899964	0.001306236	0.002322236	0	0.009640708	0.000816995	0	0	0.009642461
2.7.1.130	0.821362374	1.003020217	0.990389632	0.169464474	0.999248686	0.505496213	0.184809493	0	0.018523012	0.005822876	0.892096239	1.00392273	1.007185088	0	0.994897016	0	1.017394869	0.059556516	0.028331795	0.044564673	0.033456159	0	0	0.018597382	0.083267281	0.483880412	0.247126709	0.881560761	0	0	0.993033454	0.982085403	0.001799316	0	0.016504109	0.886916117	0.013360681	0.00146349	1.021523949	0.498252079	0	1.004632653	0	0.011966976	0.885453306	0.84596912	0.105159026	0.133492692	0.144678998
2.7.1.144	0.376446067	0.009343554	0	0.177386594	0	0.007445535	0.65065151	0	2.977062919	1.003609704	0.436415469	0.027110742	0.018612399	0	0	1.010112118	0	0.311789732	0.319808008	0.302104995	0.331972605	1.48819093	0.005151449	0	0.019979988	1.016216726	0.764873613	1.039148998	1.405247522	0.975547964	0	1.828848021	0	0.003084902	0.014966569	1.012190026	0.024516043	0.98039029	0.513689834	1.267606626	0.976606298	0.163024881	0.708837465	0	0.401417564	0.597472365	0.610824152	0.632614234	0.30017509
2.7.1.145	0	0	0.001694108	0.00104562	0	0.000613219	0.001644847	0	0	0.000988845	0.00962252	0	0.000102836	0.000541827	0.000703112	0.001748512	0.00062976	0.00093867	0.000495231	0.001079849	0.000402749	0.001745828	0	0.001218396	0	0.001481459	0.000509217	0.006866687	0	0	0.001685534	0.011487569	0	0	0	0.008179169	0	0	0.001724143	0.001495508	0.000585995	0	0.001700032	0.001272149	0.00824257	0.000219607	0	0	0.00033265
2.7.1.146	0	0	0	0.000243367	0	0.000463172	0.000776885	0.000660656	0.000240381	7.04466E-05	0.000524138	0.000768821	0	0	0.00037967	0	0	2.30795E-05	0	0	0	0	0.000317375	0	0.00061368	0.000192473	8.52845E-05	0	0	0	0.000653425	0	0	0	0	0	0.000129408	0	0.000693194	0.000773152	0.000604992	0.000689418	5.84118E-05	0	0.000536305	0.000598903	0	0	0.047583091
2.7.1.147	0	0	0	0	0	0	0	0	0	0	0	0	0	0	0	0	0	0	0	0	0	0	0	0	0	0	0	0	0	0	0	0	0	0	0	0	0	0	0	0	0	0	0	0	0	0	0	0	0
2.7.1.148	1.004466816	0.879434421	0.951211922	0.628839567	1.011178808	1.000005367	0.995949398	1.011107885	1.010853745	1.004621176	0.926959864	0.993225724	0.994335523	0.938577436	1.002707357	0.993497058	0.932987685	0.98660072	0.987560314	0.992343649	0.980143358	0.989955075	0.999826478	0.996417043	0.935494619	0.995710643	0.996148199	0.956582844	1.006927696	0.998756158	0.995723447	0.968087656	1.003284936	0.994188928	0.992089006	0.968791147	1.010831414	1.010389915	0.907188872	0.498183525	0.007949374	0.993285859	0.888931549	0	0.922371752	0.996361303	0.885667143	0.871106102	0.508191366
2.7.1.15	0.37692824	0.041990874	1.02203115	0.842916897	0	0.006129854	0.634539804	0.031261242	3.005689925	2.994467245	0.901849938	0.957581669	0.911126945	1.326853391	0	1.822308688	0.03193914	1.280167038	1.340199724	1.328765134	1.321614751	0.514031936	1.023746845	0	1.208892514	0.979446725	0.476495939	1.372383443	1.462076643	1.027448728	1.448662371	1.250808754	0.307377188	0.320159173	0.31327835	1.363866391	0	1.011132254	0.325302661	0.530603754	0.020843295	0.942939542	0.489067512	0.023445478	0.906304093	1.694021209	0.952944607	0.90851711	1.358285451
2.7.1.156	2.040717282	1.857413864	0	0.027858921	1.974704216	0.027581948	0.013816924	0.022043781	3.004120228	4.02088865	1.534390148	1.510504829	1.512455551	0	3.998293923	2.432884521	0.188937418	1.95419477	1.923043034	1.96002944	1.952713581	0.959774596	0	1.955898987	0.734588532	0.996553177	0.509257242	1.267919335	0.019957551	1.954601453	0.033336164	1.871857704	1.832506094	1.767576528	1.809419446	1.217846326	0.979099189	0	2.022780621	1.030806018	0	0.213846143	0	0.000627958	1.561009012	2.039682502	1.430709877	1.404535902	0.284609528
2.7.1.16	0.213892825	0	0.002901658	0.171589369	0	0	0.014868987	0.00013638	0	0.98598826	0.055868474	0	0	0	0	0	0	0.139484141	0.149936287	0.15228217	0.142024189	0.012740732	0	0	0.046216697	0.002130383	0.263734488	0.785695191	0	0	1.003448383	0.944609801	0.304350394	0.311667218	0.309320664	0.780989366	0	0.00367885	0.161037584	0.483754094	0	0.08752903	0.008789023	0.004739743	0.058105256	0.85533379	0.104474717	0.083334137	0.21125359
2.7.1.161	0	3.91879E-05	0	2.22513E-05	3.89415E-05	2.42795E-05	0	0	3.05498E-05	0	1.38731E-05	0	3.68079E-05	4.93923E-05	2.36976E-05	0	5.38282E-05	0	0	4.78766E-05	0	1.38334E-05	0	2.08662E-05	1.7004E-05	1.93745E-05	4.78516E-05	0	1.75888E-05	2.52748E-05	0	2.5819E-05	5.16051E-05	0	0	0	5.01387E-05	3.74797E-05	0	0	0	0	5.29803E-05	0	0	4.73058E-05	3.12896E-05	5.83602E-05	0.011749647
2.7.1.162	0	0.000297495	0.000993951	0	0.000703426	0.000490445	0.000361264	0	0	0.000446187	0.000947826	0.000785668	0	0.209554999	0.000282962	0.000700787	0	0.000403885	0.000439582	0	0.000988719	0	0.000980091	0	0.000851635	0	0	0	0.001096225	0.000333325	0	0	0.000660122	8.8954E-05	0	0	0.00015539	0	0	0	0	0.000956219	0	0.000165122	0.000184443	0.001072731	0.000256509	0.000370996	0
2.7.1.164	0	0	0	0	0	0	0	0	0	0	0	0	0	0	0	0	0	0	0	0	0	0	0	0	0	0	0	0	0	0	0	0	0	0	0	0	0	0	0	0	0	0	0	0	0	0	0	0	0
2.7.1.165	0	0	0	0	0	0	0	0	0	0	0	0	0	0	0	0	0	0	0	0	0	0	0	0	0	0	0	0	0	0	0	0	0	0	0	0	0	0	0	0	0	0	0	0	0	0	0	0	0
2.7.1.166	0	0.004545566	0.994319923	0	0	0.00782746	0.005412557	0.007492895	0	0	0.084320769	0	0	0.008299137	0.008408088	0.002438828	0	0.024465052	0.020483492	0.016707474	0.010521515	0.002107701	0	0.008774585	0.065760253	0.008946828	0.003645994	0.006020562	0	0	0	0.002600059	0	0	0	0	0.003133182	0.001553589	0	0.005897502	0.00880977	0.908023642	0.007791693	0.002056332	0.067771344	0	0	0.002365161	0
2.7.1.167	0	0	1.652927986	0.026857283	2.015726787	0.035650483	0.004826836	0	0.033992167	1.977794299	2.594992755	0	0	0.016485284	0.026901934	0	1.140585873	0.0167722	0.02217994	0	0.067648926	0.041093434	0.041744401	0	0	0	0.485159703	1.349131014	0.013931629	0	1.982472564	1.52836716	0	0.036692089	0.008981203	1.340783084	0.014369949	0	1.665120796	0.975720176	0	1.492380921	0.00957663	0	2.603434187	1.399760781	0.306474171	0.28917637	0.093849651
2.7.1.168	0.000841221	0.003092657	0	0.003679764	0.001709907	1.0215E-05	0.005195589	0.004195416	0	0.003780314	0.295612974	0.225549949	0.227925965	0	0	0.1954295	0.451037222	0.124975011	0.132118541	0.129377156	0.125067688	0.004393043	0	0.004921118	0	0.505093533	0.005278688	0.020976096	0.059654574	0	0.004785337	0.002474997	0.005150426	0	0	0.021014278	0	0.00407426	0.08880483	0	0	0	0.096325004	0.005642348	0.298445737	0	0.090065338	0.090402419	0.015704017
2.7.1.169	1.55725E-05	4.22954E-06	0	5.515E-05	0	2.29429E-05	0	2.44415E-05	4.55648E-07	3.40576E-05	7.11493E-06	5.35295E-05	0	0	0	0	0	0	0	0	0	5.42421E-05	0	0	1.98715E-05	2.80198E-05	0	5.17533E-05	0	4.67763E-05	0	5.99359E-06	0	5.30763E-05	4.03073E-05	0	1.10427E-05	1.73164E-05	3.47739E-05	0	0	5.87999E-05	4.80568E-05	0	1.52255E-05	0	0	0	0.011733704
2.7.1.17	0.15372964	0	0.991247572	0.758107597	0	0	0.366063403	0.007476281	3.004701802	6.032213773	1.746668928	1.027656649	1.069546845	1.254465458	0	3.589437818	0	0.81662191	0.830860196	0.883001182	0.844233143	0.519214152	0	0.460144888	0.357284038	0.46126217	0.259951378	1.006383559	0.568440729	5.00187765	0.379672003	1.029865155	1.947248419	1.889594284	1.871553565	1.027689525	0.040446446	0.011595304	0.150362522	0.537935695	0	0.740881859	0.179659945	0	1.786361533	1.949743047	1.373204205	1.378761773	0.483434271
2.7.1.170	1.000027712	0.997028032	0.936224814	0.076904756	0.014938247	0.009307349	0.001343008	0	0	0	0.86825848	0.07752021	0.077814582	0.113587592	0.011573461	0.005492646	0	0.090810208	0.064146409	0.081971763	0.087042843	0.510621182	0	0	0.059751058	0.010293602	0.240887951	0.855957484	0.079808872	0.012272289	1.018223402	0.984023837	0.005843788	0.014170943	0	0.849794933	0	0.009965182	0.167791195	0.51263585	0.99200139	0.274361684	0.004248605	0.018587933	0.886291143	0.981392648	0.089664656	0.108206445	0.152148248
2.7.1.19	0.203847245	0.000709912	0	0	0.00496861	0.004958944	0	0	0.001372513	0	0.204834102	0	0	0	0	0	0	0.022193944	0.018314209	0.046836476	0.023780178	0.006984386	0.015074638	0	0.030788193	0.005985066	0.246553937	0.845740502	0.011096757	0.000681561	0.990911391	0.956294715	0	0	0	0.831824261	0	0.00027199	0.163974468	0.488628793	0	0.086461346	0	0	0.191943508	0.869191111	0.028665813	0.028057021	0.037822302
2.7.1.2	1.014118878	0.003739365	0	2.369847593	2.022592995	1.511257583	1.144654659	0.030723142	0.969231997	5.029984007	0.769377058	2.136457098	2.179979609	0.441056761	0.985350837	1.808417608	0.063546133	1.479932121	1.455885525	1.483918454	1.459341092	1.534959314	2.031003327	0.995587606	1.367365256	0.536698835	0.967358106	0.867967693	1.102936857	0.984509376	1.29956166	1.037765117	1.216812053	1.183405272	1.167806554	0.919788966	2.022014582	0	1.443535163	1.03714001	2.003047505	0.051811146	0.966889626	0.029593082	0.751581341	0.972523037	1.438609838	1.432830504	1.076538451
2.7.1.20	0.797904886	0	0	0.001982789	0	0	0	0	0	0	0.882502514	0	0.011166104	0.007635038	0.992440036	0	0	0.077832949	0.065147722	0.072220922	0.065100055	0.012963428	0	0.500506369	0.000331009	0.010611898	0	0.003947913	0	0	0	0.004829741	0	0	0.006687224	0	0	0	0	0.002984593	0.001066617	0.006006068	0.00337955	0.005786169	0.883385949	0.005887508	0.123216015	0.134894216	0.042288516
2.7.1.21	0.217302317	0	0.995463406	0.560102445	0	0.994152748	0.999508441	1.010941575	0.008964304	0.008343054	0.08749128	0.993091883	1.01523573	0	0	0.383294537	0.068114614	0.705640024	0.699716632	0.691925511	0.699409447	0	1.01881533	0	0.155458829	0.484014807	0.506716377	0.901001998	1.016639401	0	1.01136253	0.955628837	0.100987855	0.119287466	0.105095512	0.88141616	0.99365226	1.016078424	0.148754091	1.01505613	1.019741487	1.010129556	0.818781886	1.014594447	0.055075753	0.845051565	0.362518829	0.347703361	0.893931003
2.7.1.23	1.002261443	1.002641084	0.944791322	0.816071402	1.002194788	0.998953965	1.000787748	1.001936712	1.002330683	0.997555046	1.014324464	0.99848367	0.997484325	1.002086742	0.998305036	1.001933071	1.001390121	0.950858096	0.951677605	0.952316141	0.951316915	1.001721852	0.997472261	1.000875196	1.000351825	1.002263918	0.998048486	0.967845345	1.000639725	1.00250781	0.99829769	1.000435671	1.000921445	0.998077462	1.000902	0.969295613	1.002746608	0.998952921	0.832800286	0.999906334	1.002776589	0.955005984	0.798537387	0.999275777	1.016346855	1.000819893	1.032414667	1.030269902	1.000745196
2.7.1.24	0.999507323	1.004915262	0.951582847	0.813239463	0.994824824	0.998771656	0.994411206	0.998674348	1.003166243	1.000141736	0.984800632	1.003655446	0.996598807	0.942825106	0	0.993440599	0.970442284	0.950049125	0.953451218	0.954886811	0.951092797	0.49808517	0.997911393	0.995183412	0.971551973	1.005178157	0.995351975	0.955836966	1.001657251	0.993463895	1.001575029	0.986568018	0.89992456	0.893695881	0.906550491	0.959737502	1.005777482	1.000875253	0.997873654	1.002060826	1.00511987	0.993566348	0.806400826	0.995573724	0.990093196	0.997362118	1.005850872	1.0006552	0.974311619
2.7.1.25	0.399622006	0.012976095	0	0.165723348	0.996454425	0	0.175770576	0.013178324	0	1.001222979	1.182713018	1.015566859	1.006050093	0	0.008140714	0.005523125	0.690000672	0.111712945	0.143283086	0.149995376	0.121977686	0	0	0	0.019952828	0.012363883	0.246655715	0.92154099	0	0	0.980049981	0.997757877	0	0	0	0.899078013	0.008295896	0	0.158040001	0.502375448	0.007987211	0.103472879	0.010923281	0	1.195796983	0.848756383	0.096406379	0.076607903	0.15902545
2.7.1.26	1.605035001	1.907112748	1.904369531	2.190271488	1.987372504	1.987899564	1.675376273	2.012653736	1.990662154	2.002825196	1.907145892	1.989973179	2.01157447	2.010501353	1.993810077	1.988820249	2.008161117	2.042284267	2.030615707	2.021738455	2.030261984	1.990986002	1.989153935	2.010212191	1.941168246	2.004583335	2.006368463	1.939317446	1.992444685	2.012241253	2.006451015	1.987757838	1.805210352	1.794878502	1.807964409	1.942625231	1.988625861	1.9922486	1.98946183	1.994907524	1.994471216	1.996048803	1.997172595	2.00311662	1.907054345	2.001974849	1.942232506	1.938104734	2.056652577
2.7.1.27	0.001354267	0	0	0.091428161	0	0.000146051	0.000411889	0	0.001114087	0	0.015565274	0.000737679	0	0.001698002	0.001166789	0.001342189	0.000256229	0	0	0	0.000816496	0.001069892	0.000203472	0.000310782	0	0.000280287	0.000324047	0.01264596	0	0.000717695	0.001326291	0.023164714	0	0	0.000651896	0.014485643	0.00053696	0.001237554	0.001591065	0.000456052	0	0.000180442	0.000688784	0.001223647	0.015865615	0.142522504	0.03105717	0.032879408	0.023310531
2.7.1.29	0.007019734	0	0	0.453837431	0	0	0	0.009844598	0.507283914	1.004513964	0.388694723	0	0.006269969	0	0.005162161	0.192716134	0.00264558	0.672690305	0.665075113	0.649729852	0.673148786	0.00148528	0.001212583	0.012098549	0.205850036	0.010050141	0.262729033	0.116757367	0	0	0.297215859	0.038890629	0	0	0	0.118922559	0.006995203	0.008143756	0.012672022	0	0.008505644	0	0.002661861	0.00305767	0.385525901	0.860932852	0.211839587	0.219817412	0.093567509
2.7.1.3	6.73197E-05	7.60838E-05	0	1.73963E-05	4.55015E-05	0	0	2.0494E-05	7.92926E-05	6.43483E-05	0.00845785	1.6675E-05	0	7.11132E-05	7.56863E-05	0	5.4487E-05	4.41916E-05	4.00343E-05	0	7.55265E-05	0	7.0101E-05	7.07186E-05	0	5.95699E-05	3.14524E-05	3.56747E-05	0	5.68718E-05	0	6.38062E-05	2.38141E-05	4.62396E-05	0	5.64966E-05	5.42135E-05	0	1.69869E-05	1.53088E-05	0	7.33196E-05	0	0	0.008428072	3.20639E-05	0	1.26524E-06	0
2.7.1.30	1.005749884	0.983664202	1.227516652	1.071456325	0	0.004562783	0.984456792	0.978759724	1.003888173	1.983442313	1.004009669	0.242587875	0.219353539	0	1.003764578	1.778440412	0.036043144	1.040873964	1.046587996	1.088147846	1.058547477	1.512910599	2.007787677	0.995654174	1.013005085	0.495799975	1.01678738	1.126702386	1.039711252	1.017208295	1.153911725	1.020294401	1.500575361	1.477886444	1.484387149	1.125280947	0.517849533	0	1.007414021	0.977271552	0	0.845684	1.081735773	1.010822634	1.032775667	1.850618703	1.244544306	1.241986359	1.129218813
2.7.1.31	0.615482323	0.84296486	1.018723168	0.655188839	0.026517595	0.00552523	0.820380077	1.007877336	2.018630915	1.026683977	0.707983945	0.618811626	0.634059616	0.619575567	0.010147443	0.626165635	0.212513547	0.95116534	0.9294877	0.937310791	0.952399658	0.004679798	0.973696165	0.514586785	0.981984515	0.513526551	0.517007903	1.638686028	1.265305548	0.974967555	1.017584746	1.992880246	0.51895082	0.48339448	0.519206666	1.612449129	0.01555901	1.016670429	0.391117206	1.479583115	0.013625974	0.781694109	0.915107583	0.015379164	0.708957783	2.276291097	0.767109791	0.786751105	0.762773639
2.7.1.32	0	0.001236348	0	0	0.000924028	0	0.000413264	0	0.001331399	0	0.007523536	0.000258905	0	0.000842362	0.001662848	0.001385899	0	0	0	0.001332578	0.001527988	0.000375057	0.00113055	0.000150933	0	3.87913E-05	0	0.001501976	0.000661525	0.000504337	0.001081536	0	0.001577166	0.000592505	0	0.000480431	0.001435372	0.000903765	0.001076693	0.001151404	0.001665958	0.000159506	0.000777552	0	0.007470648	0	0.062169428	0.063298551	0
2.7.1.33	0.795564877	0.961994134	0.931479501	1.176849101	0.985400171	0.491174136	1.498408198	0.987509451	0.996703338	2.011751728	0.954555026	1.539549071	1.548339452	0.999023337	1.011497285	1.199112054	0.977546705	1.077026258	1.078896332	1.052200534	1.05802117	1.51573026	0.997588931	0.987261278	1.015100292	1.01121965	1.497251103	0.965016863	1.008322734	0.992203518	1.004435526	1.018761302	0.997077757	0.997900089	0.994547853	0.95586914	2.015266518	0.985475064	0.996584774	0.990790712	1.004648466	0.906040134	1.010925804	0	0.948334942	1.015209479	1.155120409	1.171607069	1.032603631
2.7.1.35	0.601110083	0.003270451	0.843007075	0.447590403	0.016671759	0	0.817125479	1.012646493	0.995736319	2.018587061	0.640332574	0.839914287	0.854566725	0.928127802	2.016902486	0.999844666	0.113279348	0.767817613	0.778946906	0.75981839	0.768931067	1.008032505	0.995325229	1.000077734	0.842719779	0.484705335	1.022122315	1.446456443	1.174947939	0	0.725256185	1.917335644	0.885560623	0.90933019	0.884827658	1.443272716	1.017774156	1.021348743	0.677183161	0.985544344	0.978233407	0.819602371	0.303412511	0	0.625940067	1.854652869	0.751452934	0.772780532	0.801313908
2.7.1.36	0.00294629	0	0.006521792	0.259664382	0	0	0.00537649	0	0	0	0.012772205	0.005376807	0.009647305	0.049044382	0	0	0	0.016353389	0.018372277	0.027739419	0.02047509	0.00198665	0	0	0.063103301	0.504101575	0.006799831	0.023876049	1.011211356	0	0.011657442	0.008147856	0	0.004963506	0.010772097	0.010620706	0.003093903	0	0.005712212	0.261540394	1.001198162	0	0.096004516	0	0.026443966	0.002671079	0.131838995	0.128250159	0.82342551
2.7.1.37	0.000609324	0	0	0	0.002910083	0	0.000371841	0	0.003413633	0	0	0	0.003804783	0.635368705	0.00243657	0.004108909	0.004299499	0	0	0.004360218	0	0.002442289	0.004845559	0	0	0.000880971	0	0.023053948	0.004623153	0	0	0.058315614	0.004859798	0	0	0.02447191	0.005381634	0	0.746811001	0.003841102	0.004861816	0	0.000568942	0	0	0	0	0.004494509	0.015365262
2.7.1.39	0.991230637	1.002807885	1.097631863	0.909414983	0.001946317	0.000945892	0	0.982945207	0	1.003615947	0.93766885	0.00687256	0	0.992103842	0	0.015376856	1.031302504	0.58665887	0.581340623	0.599507408	0.579587237	1.00679739	0.989984703	0.005409486	0.972807505	1.002471617	0.484444296	0.944218317	0.618339185	1.015622502	0.986693771	1.015218038	0.197405391	0.220067499	0.208208556	0.95348007	0.993471344	0.013335016	1.065808369	0.979648396	0.980221162	0.925102357	0.881123454	0	0.920929128	0.997955619	0.293317803	0.332142759	0.748233368
[truncated: 1,115 more rows]
[truncated: 32 more columns]
