# Supplementary material for: Metabolome of human gut microbiome is predictive of host dysbiosis
Source: Gigascience. 2015 Sep 14;4:42. doi: 10.1186/s13742-015-0084-3 (PMC4570295; doi:10.1186/s13742-015-0084-3)
Supplement: Additional file 6: — All noise-added taxonomic average enzyme function count matrices. (ZIP 14369 kb) [file 13742_2015_84_MOESM6_ESM.zip › AdditionalFile_5/Genomes_0p05SD_b.txt]

SAMPLE	Acidovorax	Acinetobacter	Actinobacillus	Actinomyces	Akkermansia	Alistipes	Anaerococcus	Anaerofustis	Anaerostipes	Anaerotruncus	Aquabacterium	Bacteroides	Bacteroides	Bifidobacterium	Bilophila	Blautia	Campylobacter	Clostridium	Clostridium	Clostridium	Clostridium	Collinsella	Coprobacillus	Coprococcus	Corynebacterium	Dialister	Eggerthella	Enterobacter	Enterococcus	Epulopiscium	Erwinia	Escherichia	Eubacterium	Eubacterium	Eubacterium	Ewingella	Faecalibacterium	Finegoldia	Fusobacterium	Gemella	Granulicatella	Haemophilus	Holdemania	Hylemonella	Ideonella	Klebsiella	Lachnobacterium	Lachnospira	Lactobacillus
1.-.-.-	11.18522543	13.54810489	8.048899072	2.916561765	7.801173173	2.864324157	2.800766966	1.06254751	1.268998117	3.197152512	15.08498544	3.108228647	3.116980752	1.401499813	5.689396367	1.108899296	4.291229206	2.280310192	1.846765824	2.229844064	2.319235363	8.381643587	3.624887003	2.320780346	2.940780061	5.328220128	10.80270755	18.86947864	9.735566913	2.800686246	9.847181426	27.11207819	1.146352062	1.649698631	1.225423339	18.68421914	4.188839088	1.285764092	13.29671365	14.6174973	3.340618184	7.36939089	1.901284744	0.979177986	14.83445672	14.68692141	3.332196917	3.390976192	7.05860023
1.1.-.-	1.354689222	1.179710407	0.100803457	0.377472923	0	1.044740417	0	1.025285497	1.998244517	0	2.320708794	1.115322414	1.141237229	0.85338355	0	0.188563738	0.092627099	0.233992784	0.288230066	0.238366866	0.248635426	0.481375673	0	0.990692628	0.354200345	1.53202914	1.017471253	2.676380741	2.142721046	0	1.241202435	3.525911524	0.032329374	0	0	2.690025756	0	0	0.953115531	2.23801349	1.048967806	0.925487038	0	0.030104742	2.373869455	3.150955006	0.555201543	0.552118602	0.463349078
1.1.1.-	4.219478554	10.20256565	1.289381233	1.092843144	0.009026356	0.427229036	2.431554361	4.052201029	8.524814829	5.026016423	7.69445607	3.63530089	3.446004845	0.571231453	1.01975914	3.419570862	1.169403276	2.506250746	2.519461122	2.549199895	2.362742606	0.569960696	2.945023877	1.073633913	1.45504326	1.094339045	2.773121119	3.144536548	1.951338094	1.085642355	1.198910788	3.978674032	0.992988079	1.073696964	0.937974996	3.325289802	2.521270084	3.811211929	2.701868297	1.951166397	0.081664611	0.843002844	1.82753314	0.927003968	7.707099187	5.345276901	2.697091223	2.711467472	2.280749524
1.1.1.1	3.415101041	4.048540541	1.114961621	0.345133908	0.963397582	0	0	1.957181524	2.069777996	2.950253528	4.714581143	1.468760319	1.525324833	1.453735274	6.01955974	2.664692825	0.082565894	1.231356349	1.195499238	1.202145937	1.165000752	0.477953244	0.042855643	1.039067325	1.230603214	0.544128832	1.449759815	2.302966394	1.008942705	3.018648219	1.010583143	3.105419411	0.763621217	0.741610546	0.738474717	2.345452922	0.965927142	0.050840046	0.730349604	0.98216735	0.042653189	0.18687682	0.535266178	0.064667847	4.812210639	3.730763481	1.578829613	1.607549008	1.791007585
1.1.1.10	3.32929E-05	0	0.000930132	0.00087031	0.000959732	0	0	0.000734732	4.39592E-05	0	0.136174408	0.000259244	0	0.000195625	0.001223692	0	0	0	0	0.000450851	0	0	0.00012831	0	0.000761905	0	0.001273169	0.000405754	0.000910826	0	0.000556203	0	0.000683876	0.001120073	0	0.001214959	0	0.000330017	0.001299518	0.001064521	0	0.000399837	0	0	0.135589259	0	0	0.000393865	0.011433465
1.1.1.100	3.324416342	3.94424338	0.926483754	1.011653124	1.920760993	1.442721613	1.169002367	11.03089896	3.436636297	2.905234067	7.480866018	1.808344151	1.81506796	0.687459619	2.979336357	2.749324506	1.534808666	2.634358082	2.679897222	2.685304484	2.720224631	1.560939074	2.059269021	1.959332065	1.100403913	1.996044341	1.578022649	1.952987799	2.570856779	3.060467811	1.979321938	1.487618659	2.383913685	2.334148985	2.251706274	1.972953572	1.518516511	1.211852635	1.176727814	0.727570376	1.928448524	1.051917719	1.455120843	0.92648598	7.488612001	3.749286259	3.283219893	3.159302399	2.203548134
1.1.1.102	0	0	0	0	0	0	0	0	0	0	0	0	0	0	0	0	0	0	0	0	0	0	0	0	0	0	0	0	0	0	0	0	0	0	0	0	0	0	0	0	0	0	0	0	0	0	0	0	0
1.1.1.103	0.187381849	0.009516915	0.004908121	0.269697677	1.010502803	0.014785446	0.167388388	0	0	0	0.527297693	0.00779179	0.010097609	0	0	0.592428615	0.003583266	0.161648224	0.180075076	0.180382855	0.1908728	0.007894644	0	1.00264372	0.033172603	0.003288952	0.247169494	0.829443506	0	0.010532692	0.132542718	0.990058526	0.305086313	0.306998493	0.289667509	0.827828967	0	0.006265886	0.1757687	0.491641035	0.015484674	0.096817865	0	0	0.537935713	0.86403152	0.302337419	0.326153977	0.105277545
1.1.1.11	0	0	0.008880185	0.003529904	0.004547252	4.627E-06	0	0	0	0	0.539758487	0	0	0	0.004226937	0	0	0	0	0	0.007190589	0	0	0.003091862	0.037305751	0	0.002464493	0.209295654	0	0	0.991607352	0.081230651	0.001979153	0	0.0047466	0.197596948	0	0.000363356	0	0.008672757	0	0	0.004037865	0	0.541395447	0.860945227	0	0.004001774	0.015305543
1.1.1.122	0	0.177958376	0.007641896	0.004635003	0.002716933	0	0.008644262	0	0.009123261	0	0.265889235	0.005084032	0.001003192	0.008981474	0	0	0	0	0.008545418	0	0.008029799	0.001823891	0.002474724	0	0	0.004871357	0.004372115	0.053710297	0.007111384	0	0	0.105418845	0	0	0.001802236	0.050939138	0	0.000921682	0	0.246173171	0	0	0	0	0.271872499	0.004252346	0.246056426	0.243005627	0.015070423
1.1.1.125	0.205277227	0	0.043541692	0	0	0	0.017596145	0	1.496279218	1.986680012	0.730957827	0.087002265	0.095099452	0.203196125	0.015532303	0.202523592	0.021400104	0.530539562	0.499383548	0.503917868	0.511155143	0.505451337	0.011318555	0.009571088	0.048880445	0.002550708	0.230277484	0.960269394	0.052167053	1.01776637	0.278619516	0.952360256	0.083846555	0.085531247	0.088607087	0.970628335	0	0	0.318004231	0.495981773	0	0.078382061	0.320593702	0	0.71458105	1.730109375	0.231439139	0.239564003	0.400456797
1.1.1.130	0.20473981	0	1.061142841	0	0	0.006283111	0.167625928	0	0	0.002768984	0.016417758	0	0.005849829	0	0	0.201592079	0	0.123084798	0.129628167	0.128652511	0.119935616	0	0	0	0.033433061	0	0.2490891	0.458622272	0	0	0	0.719381019	0.003296484	0.000265218	0	0.467240106	0.001393261	0.004310329	0.081958799	0.50689084	0	0.267915079	0	0.006893448	0.000582938	0.139871569	0.085080907	0.098785582	0.043969137
1.1.1.132	0.00441043	0	0	0	0	0.002497737	0.001776272	0	0	0	0.028152101	0.073697899	0.074295212	0	0	0	0.000849852	0.06772449	0.060272943	0.064432734	0.068619171	0.004798165	0.004094867	0	0	0	0.00121237	0.00241684	0.015118319	0	0.000821899	0	0.002597039	0.003777185	0.002703216	0.000595536	0.003217684	0.001073416	0	0	0.004284062	1.2806E-05	0	0	0.02269632	0.003977691	0.093232713	0.096344411	0.022142111
1.1.1.133	0.816793714	0.243300537	0.545476259	0.116860446	1.011102896	0.991926422	0.512972262	0	0.976195233	1.014944443	1.235809533	2.053611525	2.097697915	0.086333996	0.018524702	1.173642063	0	0.716867986	0.728448084	0.71177909	0.733075586	0	2.013326397	1.020503636	0.34000017	0.477341888	1.009217919	0.354515823	0.928517413	0.9850997	0.134530663	0.351670514	0.703494301	0.700351527	0.715813467	0.396593662	1.515532547	0.978507761	0.899662346	0.004982913	0.005718044	0.00464046	0.67929641	0.002127952	1.197265121	0.262996693	1.024434704	1.012385478	0.523427316
1.1.1.137	0	0	5.90494E-05	0.000166902	0	0	0	0	0.000137032	0.000305626	0.000211167	0	0	0	0	0	0.000201528	0	0	0.000311034	0	0.000277694	0.000411775	0.000123651	0	0.000306755	0.000281308	0	0.000433219	0	0.000306778	0.000111403	0	0.000101804	0	0.000325713	0	0	3.01449E-05	0	0.000441179	0	0	0.000418979	0	0	0	1.07558E-05	0.070775597
1.1.1.14	0.296955273	0	0	0.737724285	1.07277633	0.07289913	0	14.03347318	11.94497875	3.008368741	0.726533304	0	0.064835366	0	0.06936357	1.942042301	0	0.80992634	0.961548533	0.900504281	0.960023268	0	0	0.49765055	0	0.041806572	0.042653929	0.320615052	0.088759117	1.022826229	0	0.252556338	0.681898115	0.765353499	0.738520984	0.353031202	0	0	0.178819189	0.187974439	0	0.029276107	0.502261635	0	0.833315362	0.10571175	1.300351066	1.134102155	0.195379033
1.1.1.140	0.217468309	0.012674779	0.077977243	0.161019397	0.003885842	0	0.169372602	0	3.994919424	0	0.006781807	0	0	0	0.015774529	0	0	0.348779864	0.306634173	0.297257989	0.34739848	0	0	0.010537078	0.023180066	0.494912288	0.247504166	0.913382498	0.816298205	0	0.840945774	1.554835422	0.07602381	0.089200743	0.095524955	0.879892362	0	0	0.26192566	0.732243541	0.014767848	0.085541456	0.115563846	0.020289135	0	1.557688898	0.401094271	0.388794423	0.380685655
1.1.1.154	0.205163231	0	0.005532422	0	0	0.002161384	0.009528056	0.003916113	0	0.009625535	0.034246006	0	0	0.005723302	0	0.20242507	0.009294565	0.031260091	0.041580504	0.030630653	0.031156069	0.005417193	0	0	0.010335604	0.497930967	0.253378031	0.539344367	0.648635273	0	0.006175238	1.137253692	0	0	0.001056567	0.532669421	0	0.00949447	0.239351302	0.760290933	0	0.101755583	0	0	0.02996022	0.144199806	0.064682018	0.052319229	0.061916881
1.1.1.157	1.973650437	1.448208466	0	0	0	0	1.829062185	0.980185443	1.004243491	0.980433531	2.118987255	0	0.000255924	0.260319852	1.023767784	0.18203011	0	1.074036153	1.097747362	1.100156147	1.07016497	0	1.017325956	1.007153775	0.64025736	0	0.511980448	0.391645775	0	0	0.026065231	0.501189451	0.806045818	0.779913473	0.776471979	0.374657934	0.997489214	1.280901585	0.992229772	0.225021196	0	0.157291915	0.579814781	1.014068221	2.116647185	1.856998271	0.631770479	0.624900323	0.489159051
1.1.1.158	0.997083563	0.992612867	0.991019822	1.002336159	0.011811295	1.004874978	0.992286321	0.993101086	0.999874823	0.99409543	1.020279271	1.010557488	0.998867118	1.04119986	0.991520325	0.991466704	0.967092683	1.008011095	1.000269134	0.988846684	0.992413468	2.001055915	0.998166656	0.994061694	0.970640469	2.001706759	1.509340067	0.975799518	1.28083955	0.007650458	0.992841507	1.020505144	0.900437144	0.906517843	0.903544085	0.970754078	0.99393819	1.008062945	1.003875057	0.990810628	1.005472221	0.920334953	1.089203753	1.006247883	1.016193566	1.000894783	0.969537224	0.968486491	1.01603071
1.1.1.159	0.197167419	0.132371601	0	0.01094483	0.011063107	0.000860246	0.169357271	1.003431097	0.00845089	0	0.078131378	0.07936278	0.075672236	0	0	0.795773592	0.965701667	0.159070753	0.169158948	0.160709229	0.15202153	0.505349834	0	0.002960411	0	0.004421719	0.506050634	0.365787003	0	0.000128328	0.005134126	0.872034845	0.210787377	0.203707902	0.204783011	0.347061868	0.001794402	0.008515279	0.242740475	0.510194201	0	0.084755384	0.197362196	0	0.072309824	0.00107804	0.194108657	0.178336702	0.061312751
1.1.1.169	1.365106562	0.18996262	0.003335718	0.397170846	0.993421221	0	0.365756177	0.983529894	1.992900227	1.016336692	2.642084625	1.010222612	0.975305742	0.595672619	0	0.996594765	0.039382	0.9540961	0.939060157	0.899334384	0.902776604	0.489368399	1.022511701	1.466812529	0.674423888	1.972027812	0.237539848	1.151347037	2.08731089	0.017483601	1.577896391	1.013912301	0.368779695	0.432593326	0.390726158	1.184143073	1.514086759	1.023210235	0.231707222	0.986837466	2.03011286	0.078766191	0.787439426	1.034213519	2.641954757	1.826387937	0.945856507	0.978470552	0.800102211
1.1.1.17	0.210647261	0	0.886635577	0.075275974	0	0	0.184518081	0	3.986876596	0	0.045990359	0	0	0	0	0.013783278	0.026882242	0.212719602	0.186741352	0.207107163	0.20883522	0	0	0.021345282	0.04910419	0.512607144	0.226327988	0.835890021	0.983204445	0	1.003379096	1.003312375	0.12018305	0.091517265	0.116226916	0.850385163	0	0.024292098	0.316802303	0.486925261	0.003324549	0.099401907	0.304510797	0.00793681	0.032017951	0.834197867	0.436285055	0.444504665	0.390365569
1.1.1.170	0	0	0	0	0	0	0	0	0	0	0	0	0	0	0	0	0	0	0	0	0	0	0	0	0	0	0	0	0	0	0	0	0	0	0	0	0	0	0	0	0	0	0	0	0	0	0	0	0
1.1.1.18	0	0	0	1.037874357	0	0	0.2028357	0	5.968852453	0	0.951474175	0.018937546	0.013372907	0.089638682	0.034823556	0	0.024100369	0.574100908	0.561762985	0.546044741	0.58354407	0	0.001471948	0	0.263109483	1.011071262	0.028080034	0.481760077	0.595418672	0.962112767	1.261586219	0.061282946	0.01994264	0	0.022963665	0.482190243	0.016737015	0.011099088	0.014606478	0.00365122	0	0.112217041	0.131362343	0.023709301	0.95364261	2.035900387	0.859003886	0.892895349	0.434779033
1.1.1.184	0	0.264386548	0.000630668	0.006761503	0	0	0	0	0	0	0.73272887	0.004841373	0.002002015	0	0	0	0	0.008534418	0.017126163	0.011598314	0.011417682	0	0.004650273	0	0	0	0	0.005938016	0	0	0	0.002961998	0	0.001402906	0	0	0.000510288	0.007040677	0.005838132	0	0.002411571	0.000498548	0	0	0.744494665	0	0	0.000501664	0.04681095
1.1.1.193	0.596049153	0	0.004360256	0	0.003415904	0.995141759	0	0.001245492	0.003295658	0.004854157	0.061706492	0.230484795	0.23677303	0.099982771	0.002850655	0.006704423	0.001643319	0.048850999	0.043017519	0.046433937	0.043497747	0.504507128	0	0	0.069265524	0	0.006591851	0.039616131	0	0	0.006660728	0	0.004068883	0	0.005573923	0.044236162	0.001009315	0.006346277	0	0.006840209	0.005929942	0.005757325	0	0.003640857	0.061228538	0	0.126774579	0.130678493	0.065046706
1.1.1.195	0	0.000310021	0	0.000291331	0	0	0	0.001002134	0.000417119	0.000728282	0.008146385	0.0004788	0	0.000525597	5.60034E-05	0	0.000942748	0	0	0.000806312	0.000489378	0	0.000728542	0	0.000471874	0	0.000346587	0.00027633	0.00033609	0.000412173	0.000542456	0	9.24483E-05	1.40453E-05	0	0	0.000155208	0.00052798	0	0.000937053	0	0	0.00014852	0	0.007757287	0.000757461	0.031396018	0.03100173	0.000777257
1.1.1.2	0.010804262	0.040887931	0	0.359433595	0	0.005471416	0.177047645	0.012494474	0.006273262	0	0.542973054	0.144339748	0.153198313	0.011756765	0	0.186299083	0.672093289	0.08645051	0.093028987	0.086541872	0.087036005	0	0.006600401	0.00604956	0.445078313	0	0	0.090355313	0.004187196	1.0016142	0.569911385	0.011904139	0.005660111	0.010152576	0	0.067802726	0	0	0.003476283	0.006856081	0	0.00464506	0.103409565	0	0.537434289	0.009266931	0.283052635	0.278747452	0.059851901
1.1.1.202	0.006455138	0	0.00115301	0.008093412	0	0.008875002	0	0.008398463	0.007895401	0.00244166	0.02491502	0.082007919	0.070867548	0	0	0.008051099	0	0.519014715	0.509504041	0.516317915	0.522395088	0	0.002412001	0.506020417	0.00461769	0	0.002490541	0.039055409	0.036383219	0	0.003756672	0.00764701	0.108844124	0.103163415	0.091225254	0.032373282	0.00774359	0	0	0	0	0.007425908	0.102052056	0.007574914	0.020985948	0.720829796	0.066502314	0.057104603	0.226520713
1.1.1.205	0.996212123	0.987570807	0.990794134	2.004245994	0.999526372	0.988229828	1.011691005	1.010559516	1.010776455	0.996345203	1.549200939	1.0883588	1.079047484	2.000040394	1.010624207	1.014849874	0.904067265	1.138213923	1.149525107	1.130919021	1.148831606	0.998467813	0.991965754	1.007585922	2.296955055	1.51054673	1.009801345	0.95289191	1.013341008	1.003567491	1.012478694	1.006612463	0.992295335	1.007684101	0.991517158	0.955734513	1.001686017	1.013521496	0.928779829	1.004177843	1.002360291	1.003356675	0.989287567	0.990489703	1.564196913	0.989746081	1.101358659	1.105361402	1.076325772
1.1.1.206	0	0	0.004648914	0.00569791	0.004317598	0	0.001665011	0	0	0.0007897	0	0.000760823	0.001640294	0	0	0	0	7.74411E-05	0	0.00250346	0.001097452	0.002955976	0.003221264	0	0.001338792	0	0.004582223	0	0	0	0	0.005688558	0.003842665	0	0.003238449	0	0	0	0.00241749	0	0	0.001546514	0	0.000289327	0	0.000827955	0	0.000971768	0
1.1.1.21	0	0.001308908	0	0.096272796	0	0	0	0.004009474	0	0	0.087405805	0.003780849	0	0	0.000240584	0.595047949	0	0.029755783	0.027244234	0.027383227	0.035833373	0.005901247	0.001052485	0.005139279	0.000613995	0	0	0	0	1.006018691	0.003446696	0	0	0	0.00612438	0	0	0.001060456	0.005470448	0	0.005023842	0.005930189	0	0	0.098027974	0	0.119440603	0.1232297	0.003024785
1.1.1.210	0	0.000155462	0	8.09057E-05	0	0	5.50489E-05	0	4.94797E-05	0	3.02479E-06	9.28908E-05	0	0	4.37523E-06	0	1.62637E-05	0	1.81826E-05	9.41906E-05	0	0	1.12899E-05	0	0	0	0	0	0	0	8.99171E-05	8.68245E-05	6.52072E-05	0	3.88951E-06	0	0	0	0	0.000103105	7.37964E-05	0.000111137	5.23548E-05	6.96764E-05	0	7.95773E-05	0	0.000111881	5.75179E-05
1.1.1.215	1.019834606	1.08982318	0.043959643	0	0	0.013402352	0	0	0.009868596	0	0.794174538	0	0	0.009903817	0.008068907	0.000657143	0	0.002770618	0.008120841	0.009535833	0.00274902	0	0.00105114	0.010536619	0.014386253	0	0.263669936	0.849916683	0.006887145	0	1.160752868	0.972792516	0	0.008039571	0.00104199	0.827515602	0	0.00672355	0.172376273	0.496974604	0	0.103822572	0.017708175	0.010304024	0.831363784	0.839058778	0.048185624	0.065596234	0.058841238
1.1.1.218	0	0.000968225	0	0.090011362	0	0	9.84598E-06	0.000435225	0.000281676	0	0	0	0.000386328	0.000785073	0.000613657	0	0.000273938	0.032615001	0.031593836	0.031497253	0.031633431	0	0	0.00032987	0.103203688	0	0	0.000105725	4.84039E-05	0	0.00085625	0	0	7.14036E-05	0.00022774	0	0	0.000865066	0.000131399	0	0	0	0	0	0	0	0.000949855	0.000623297	0
1.1.1.219	0.007882215	0.311746537	8.39522E-05	0	0	0	0.00331302	0.005939027	0	0.005269492	0.654606636	0.005641798	0	0	0.00716935	0	0	0.102109749	0.097424098	0.098171448	0.105311261	0	0.007153471	0.005031348	0.002652017	0	0.247222742	0.024446212	0.000274484	0.006364271	0.00855924	0.002678794	0.000964389	3.69062E-05	0	0.028866057	0.494451433	0	0	0.008368439	0	0.001472433	0	0	0.656758954	0.005643679	0.037485898	0.023214027	0.135709672
1.1.1.22	1.003760697	1.304430093	0.127766355	1.027586484	0.99855203	0.977685261	0.83836701	1.003540325	0.029621941	0.003215152	1.402504797	2.412996191	2.365637487	0.555638147	0.970177331	0.993330663	0.507728567	0.401256281	0.390392477	0.390352544	0.39098701	0.493062082	0.995597605	0	0.986566415	0.470113689	1.017797449	0.946451819	0.318918601	0.021044431	0.995748642	1.04544701	0.369619298	0.375802476	0.406689192	0.956190402	0.52082684	0.248588009	0.349136998	0.529222228	0	0.097682635	0.378317645	0.000624504	1.411766965	1.021078383	0.549174508	0.559047491	0.196668895
1.1.1.220	0	0.003247837	0.001776947	0	0	0.002755202	6.1579E-05	0.003534581	0	0	0	0	0.000407186	0	0	0	0.848923896	0.00405235	0.001904538	0.003646583	0.00463708	0	0	0.00091663	0.001369979	0	0	0.004976197	0	0.00059522	0	0	0	0.004604397	0	0.00767765	0	0.003513951	0	0	0	0.002004583	0	0.000980553	0.003165326	0.004030077	0	0	0.013456581
1.1.1.23	1.005220139	0.972706264	0.953410954	0.448237389	0.999037311	0.495077308	0	0.997340773	1.00567284	0.995026928	1.065572173	1.00805933	0.984808708	0.951429068	1.016603019	1.004029041	0.985696359	0.709962098	0.711002475	0.717948032	0.712575097	1.007750535	1.006332339	1.015784687	1.078278428	0.003927374	0.994584811	0.979084153	0.061457695	1.011191541	1.002108347	0.951179188	0.995728311	1.00670258	1.004270129	0.990527301	0.49377193	0.009566183	0.159227158	0.490589444	0.001698	0.856750226	0.709369615	0	1.042752813	1.004804698	0.773001923	0.792471238	0.393835379
1.1.1.244	0	0.000671146	0.000815196	0	0	0.00076724	0.000483131	0	0	0.000111696	0.000525697	0	0.000869412	0	0	0.00020777	0	0.000719382	0	0.000193641	0.001178505	0.001301274	0	0.000448721	0.035072943	0	0.000118684	0.103305422	0	0	0.000795399	0	0.00123475	0	0	0.102875094	0.000388641	0	0.000728143	0.000223007	0	0.000245642	0.000906067	0.000985578	0.001114202	0	0.000226395	0	0.000190008
1.1.1.25	0.824663481	1.072952812	1.135738199	1.017818198	0.99445121	0.979572759	0.3417835	1.009110429	3.020690632	1.987030672	1.995849519	0.999421766	1.031605902	0.992360398	0.970841925	1.4205128	0.973677562	1.178026038	1.193356985	1.197905102	1.163467202	0.011798786	1.019902398	1.008230563	1.630914523	0.468521881	1.032769922	1.438740674	1.0499295	0	1.272123234	1.080396525	1.465996222	1.534118974	1.531564213	1.458109838	0	0	1.501800854	0.528035415	0	1.867336096	0.590218908	0	1.985553715	4.314080548	1.297093119	1.345271363	0.739318523
1.1.1.251	0.199950479	0	0	0	0	0	0.005779594	0.009395497	1.491749939	0	0.020653164	0	0.003280494	0.003186108	0	0.801831831	0	0.067539768	0.064422636	0.060858514	0.055435195	0.002436998	0.012114763	0	0.003394904	0.000157463	0.248813699	0.467562552	0.002561991	0.996623261	0	0.877311309	0.013340115	0	0.005945833	0.470991667	0	0	0.251165451	0.496291549	0.010610013	0.085522541	0.007003943	0	0.00628212	0.572900911	0.239123767	0.254984914	0.044246105
1.1.1.255	0.198975388	0.041453339	0	0	0	0	0.001044532	0	0	0	0.067708226	0	0.001677507	0.001639095	0.001690591	0.00153518	0	0.016415853	0.01524821	0.017565947	0.01437873	0.002149832	0.001414129	0.002023466	0	0.001906449	0.001535073	0.040862658	0	0	0	0	0.002261346	0	0.001840119	0.037177892	0	0	0.000605662	0.000387535	0.000234794	0.000150444	0.000467041	0.000677022	0.069683709	4.92395E-05	0	0.000105169	0
1.1.1.26	0.006170751	0	0	0.006882813	0	0	0	0.001838132	0.008809778	0.000616726	0.251430513	0.007463531	0	0	0	0	0	0.082908624	0.070979584	0.074848	0.081486624	0	0.002887945	0.006636368	0	0.008617021	0.253719033	0.000220336	0.005349478	0	0	0	0.00974379	0	0	0.004515472	0	0.007468257	0	0	0	0	0	0.001241337	0.262844979	0.003903362	0.056914127	0.058992172	0.016073577
1.1.1.261	0.005687062	0	0.006240439	0.095217784	0.008699863	0.503900604	0.003186935	0.00337933	1.006339758	0	0	0.006992316	0	0.005883871	0.004055582	0.001705868	0.005059949	0.084358759	0.074323023	0.07530786	0.082440808	0.006475001	0.001559572	0	0.001106286	0	0.006657684	0	0.00317841	0	0	0.003976534	0.594045512	0.59069046	0.599448053	0.00626192	0	0	0.00569091	0	0	0	0.008663958	0	0.009136093	0.008117812	0.150602555	0.154723857	0.033375454
1.1.1.262	0.801686311	0.998122818	0.145336514	0.003487613	0.988063097	0.494567058	0.16315801	0.021246429	0.507197069	0	1.322099706	1.026281879	1.012317899	0.019968453	0.022086723	0.217648406	0.840926668	0.541717586	0.530336293	0.503363143	0.537245165	0	0	0	0.007406586	0	0.485079254	1.242960206	0.022712359	0.010264604	1.16624147	1.195142018	0.397212221	0.382482424	0.401468292	1.219972007	0.509223605	0	0.669946852	0.481617872	0	0.075153526	0.005167765	0.991180393	1.331265995	2.408724702	0.337012725	0.302413984	0.221449092
1.1.1.264	0.010222192	0.00654949	0.045453353	0.092872974	0.007598329	0	0	0.006587739	0.001445326	0.001455781	0.170426296	0	0.002972026	0.009243334	1.001965437	0	0.009396988	0	0.009668564	0.006216964	0	0	0	0	0.143088635	0.006044343	0.005145378	0.298756248	0	0.005854548	0.148487211	0.420511831	0.006062027	0.005407991	0.004750498	0.31134665	0.003254186	0.003753786	0.081613111	0.509406394	7.18756E-05	0.054110505	0.002269539	0	0.177755884	0	0.036694997	0.020497135	0.046854103
1.1.1.267	1.002468105	1.008151736	0.93549369	0.801929166	0.99370033	0.986270466	0.167410996	0.001087889	1.003283253	1.013165818	0.961012805	0.989403219	0.986073954	0.951728059	0.98729731	1.005371103	0.963672185	0.991462664	0.968385275	0.984442326	0.994381091	1.010596403	0.99130203	1.012678441	0.88808596	0.487999112	1.003600134	0.954887131	0.013139292	0.989439922	1.012613549	0.981635418	0.899036274	0.90506892	0.900174389	0.948623158	0.483896151	0.004196973	0.924980047	0.493785191	0	1.015174036	0.786202716	0	0.955145181	0.872763754	0.820646532	0.797187582	0.116013574
1.1.1.27	0	0.038470376	0.032355343	0.834648979	0.008882713	0.016690857	1.631184376	0	1.974494727	3.015261075	0.207871663	0	0	1.813391629	0	0.971859702	0.510468525	1.417388906	1.390692544	1.416980224	1.349275969	1.978719189	0.994354022	1.022790535	1.159646548	1.988665344	0.496560429	0.158216163	2.04328439	0.033953632	0	0.261539085	0.802427546	0.761486106	0.81954035	0.189804979	0	0.009224979	0.850039659	0.502410553	0.985900374	0	1.125534984	0.987626723	0.199048461	0.847135177	0.917935206	0.904093928	2.568691955
1.1.1.271	0.004281488	0	0.000105556	0.08897981	0.984347565	0.005048388	0.016632244	0	0.013869196	0	0.263907679	1.3876408	1.397552635	0.005914426	0	0	0.821855936	0.077576978	0.102862982	0.11135024	0.077872376	0.013853229	0	0.013713625	0.034339396	0	0	0.719949074	0.056140569	0.018966815	0	1.180437546	0	0.016020853	0	0.754348631	0	0	0.350567183	0.750814245	0.013844021	0.193286468	0.081064111	0	0.249058252	0.270053031	0.018463793	0.018608609	0.108258914
1.1.1.272	0	0.006141024	0	0.001883466	0	0.507144667	0	0	0	0.003992277	0.128149225	0.00224485	0	0.0001536	0.001615683	0.40309346	0.665248619	0.23726876	0.243305933	0.245087165	0.246288243	0.007038855	1.005170731	0	0	0.000918587	0.00724782	0.011692452	0.005507589	0	0	0.00604256	0.197504178	0.205060269	0.20182818	0.010444128	0.007867339	0.004396826	0.162429399	0.000826373	0	0	0.096290638	0	0.128719545	0	0.120241579	0.117874722	0.012313552
1.1.1.274	0.572292473	1.029431389	0.137089794	1.609130581	0.02584624	0.496554189	0	0.001272267	0	0.014984286	0.647306721	0.145134844	0.129548975	0.361933625	1.008398138	0.005523511	0.041896966	0.143283481	0.142936101	0.178219888	0.124152848	0.004045644	0	0.025676591	0.550330229	0.47360666	0.490738098	1.905630448	1.488687349	0.017093374	1.84672408	2.331196312	0.020135699	0	0.002080376	1.868603712	0	0	0.443081858	1.259250424	0.031342919	0.166854001	0.191031969	0	0.674515669	1.701058453	0.071540347	0.066615783	0.592816732
1.1.1.275	0	0	0	0	0	0	0	0	0	0	0	0	0	0	0	0	0	0	0	0	0	0	0	0	0	0	0	0	0	0	0	0	0	0	0	0	0	0	0	0	0	0	0	0	0	0	0	0	0
1.1.1.276	0.007963798	0	0.004535749	0.010724168	0.002635707	0	0.000476709	0.002324822	0	0	0.043690912	0	0.004867682	0.002696533	2.001826894	0	0.064835569	0	0.004192586	0.006425432	0	0.007931723	0	0	0	0.009079283	0	0.030116773	0.006563872	0	0.011406764	0	0	0.011770339	0.011683924	0.035005576	0.002393662	0	0	0	0.011950398	0	0	0.004689424	0.022425878	0.851974222	0.061034264	0.0520403	0.022800548
1.1.1.28	1.20351128	0.870970564	1.059434794	0.084945216	0.003138833	0.993736698	0	0.02767975	0	0	0.712919951	0.942107787	0.9010012	0	0	0.77333842	0.016217475	0.821738181	0.855695176	0.871842723	0.863783862	0.525106414	2.008767479	0.49617563	0.192199877	0.005611583	0.476029245	1.707958126	0.677606847	0.012419415	2.150947133	1.959297038	0.489058582	0.470657299	0.516213254	1.730786095	0.016259451	0.006748053	2.087467956	1.520531339	1.004486999	1.747992049	0.80015148	0	0.732610179	1.85824238	0.288275291	0.297663845	1.630045653
1.1.1.282	0.208927508	0.002791149	0	0	0.004024602	0	0.001153931	0	0	0	0.008403063	0	9.27799E-06	0	0.007554916	0.000230228	0	0.004482263	0.001703117	0	0.000330672	0	0.008811324	0	0	0	0.254866465	0.445767139	0.003275035	0.007232769	0.008244149	0.925335048	0	0.007355815	0.007518168	0.441182721	0.003720483	0	0.160039701	0.496972025	0.007793357	0.090535512	0	0.003966144	0.020000722	0.006440096	0.00531829	0	0.036125886
1.1.1.284	2.772745664	2.53927436	1.789205191	1.125382471	0.001617869	0.016488342	0.028961105	0	2.03103372	0.009411103	2.485636079	0.027640267	0	0	0.033768106	0.011895108	0.026758099	0.223747551	0.235491101	0.185425334	0.263124708	0.003584398	0	0	0.173397202	0.045778389	1.980485693	1.569356873	0.921021228	0	2.335984411	1.941614107	0.038522349	0	0.044464175	1.569732077	0.046345826	0	0.332092631	0.962985638	0.04682478	1.53824911	0	0.033446291	2.473138188	2.607949935	0.761910495	0.764875654	0.259441593
1.1.1.288	0	0	0	0	0	0	0	0	0	0	0	0	0	0	0	0	0	0	0	0	0	0	0	0	0	0	0	0	0	0	0	0	0	0	0	0	0	0	0	0	0	0	0	0	0	0	0	0	0
1.1.1.29	0.01156892	0.29279367	0.988404374	0	0	0.512193955	0	0	0	1.998997458	0.167674118	0.998669503	0.982196188	0.007385389	0.995990563	1.00713678	0.102633951	0.525172048	0.511880148	0.517863809	0.518025553	0.015760691	0	0.519595926	0.063090608	0	0.765860459	0.090430914	0.068256497	2.021516292	0.005182004	0.075770031	0.208761818	0.188681512	0.194060665	0.051089124	0.98414405	0.00676749	0.315686156	0	0.004885847	0.869386566	0.510887081	0	0.16452566	0.018144577	0.235955739	0.240191619	0.168628023
1.1.1.290	0.188036564	1.009562984	0	0	0	0.99354854	0	0	0.004402286	0.013940812	0.058996537	1.003912344	0.999098374	0	0.0079882	0.011589279	0.009821681	0.019644174	0.004626489	0.001523366	0.007112034	0.010560407	0.010280343	0	0.030107612	0.018764134	0.233950696	0.896613069	0.012539299	0	1.016901026	0.95530682	0.003856138	0.0005274	0	0.888472133	0	0	0.157059234	0.483441267	0	0.090931676	0	0.015321516	0.030049411	0.861198092	0.068561872	0.051509895	0.060007537
1.1.1.294	0	0	0	0	0	0	0	0	0	0	0	0	0	0	0	0	0	0	0	0	0	0	0	0	0	0	0	0	0	0	0	0	0	0	0	0	0	0	0	0	0	0	0	0	0	0	0	0	0
1.1.1.3	1.420473811	1.635965443	0.001209328	0.792781076	0.989832945	1.025351292	0.150134663	0.990966701	2.004903748	1.005793178	1.023190772	0.012717773	0.012580739	1.013188397	1.022256801	2.011533927	0.90873867	1.184837993	1.141373695	1.180896601	1.159673836	0.992912033	1.00765312	0.997505325	0.899030376	1.013506789	0.768202376	0.069576795	0.580084759	1.021453333	0	0.024575782	1.208766859	1.178548372	1.193982574	0.064079652	0.996789706	0.765605257	0.328476024	0.482876205	0.985855182	0.024852106	0.785475921	0	1.01434667	0.12550713	1.274431944	1.263275439	0.718832175
1.1.1.30	0.795441736	0.711394864	0.008022566	0.189087298	0	0.008881981	0	0	0.010317371	0.010794843	1.355887933	0	0	0.004217085	0.017019197	0.205335878	0.015022	0	0.01470058	0.011061741	0	0	0	0	0.133846483	0	0.25715487	0.08663318	0	0	0	0.064350689	0.018351628	0	0.012605727	0.099714897	0	0.01112299	0	0	0	0.03432391	0	0.015981222	1.368987471	1.141182035	0.118838883	0.115876345	0.101366637
1.1.1.306	0.002268808	0.000279708	0.000340215	0	0	0	0.000256432	0	0.001031838	0.003236361	0.018442178	0	0.000678106	2.24147E-05	0.000951402	0	0	0.015013901	0.013947974	0.018734337	0.018339981	0.000866412	0.001009889	0	0.51671373	0	0	0.007045084	0	0	0	0.002408689	0	0.002461946	0	0.009314618	0.000582583	0	0	0	0.002149534	0	0	0	0.017088809	0.002174153	0.062610932	0.059279787	0.009877215
1.1.1.31	2.435735121	1.70841919	0.999540011	0.533286594	0	0	0.128156501	0.002976166	0.034077148	0.974070642	2.771360541	0.009942547	0.025148448	0	1.961580209	0.607291689	0.018311168	0.300888747	0.309385508	0.341733132	0.362456785	1.018300506	0	0	0.682095334	0.503654132	0.231741238	0.267516221	1.037157313	1.012213553	0.252915858	0.18108481	0.091447238	0.119922547	0.079347289	0.289115813	0.037098723	0	0	0.530656959	1.0133924	0.295297688	0.292907049	0	2.840247624	0.888548338	0.586664627	0.626480633	0.519010266
1.1.1.312	1.48514E-06	0	0	0	0	0.001635909	0	0	0.001140116	0.000194513	0.077478518	0.001167057	0.000814227	0	0.000580099	0	0.001740316	0.001227335	0.001556972	9.68259E-05	0	0.000187263	0.001518256	0.00052379	0	0.001797139	0	0	0.000497814	0.001287156	0	0	0.001811147	0.000120999	0	0.001263148	0	0.000259645	0.001722897	0.001758116	0.001555482	0	0.001592881	0	0.07687013	0	0	0	0.001308792
1.1.1.34	0.006719467	0	0	0	0.001000145	0	0.001821899	0.007943819	0.005982248	0	0.041786393	0.005112702	0	0.002045377	0.004300382	0	0.004997042	0	0.008340409	0.003782857	0	0	0.000354772	0.009101522	0.073903947	0	0	0.012815517	0.229981246	0.003707261	0.006362373	0	0	0	0.000843701	0.01895155	0.00966101	0	0.083224863	0.003953008	1.001603938	0.007326451	0.005562574	0	0.037524129	0.005031333	0.007709348	0.008119318	0.505642828
1.1.1.35	7.101863131	7.679929915	2.698094529	0.262232562	0.121125717	0.041256733	0.09386096	0	0	0	6.244718755	0.040637186	0.079199483	0.00038161	0.114799211	0	0.075168955	0.232132553	0.131166297	0.344194689	0.133338072	0.110780033	0.999227295	0	1.172138185	0.119733963	2.072196353	5.833371794	0	0.049366314	7.116671712	6.714070617	0	0	0	5.997659335	0.017226252	0	1.078376238	3.610288659	0	0.664240757	0.094412854	0	6.263521545	6.498309072	0.592617121	0.444420649	0.614943115
1.1.1.36	1.011538589	0.005552841	0	0	0.009565637	0	0.00152814	0.019671959	0.014007628	0	1.686691064	0	0	0.01029771	0.009438254	0.009521567	0	0.038110404	0.065915628	0.030762914	0.031433139	0.014946464	0.004620432	0.000762231	0	0	0.263350569	0.002611502	0	0.016475861	0.009839057	0.001610104	0	0	0.018245865	0.003543276	0	0	0.011402356	0	0	0.020534749	0	0	1.704431837	0	0.011623259	0.050660995	0.039652121
1.1.1.37	2.603086407	1.285117274	1.17389937	1.105579285	2.035460032	1.475301634	0.200646925	0.0042282	0.001343654	2.029035241	2.448986749	2.520398126	2.525687503	0.150418728	0	0.165485877	1.292230441	0.260307088	0.239238129	0.274991321	0.254290715	0.005850496	0.963530714	0	1.30900792	0	1.220285785	1.661363021	0.028107402	0.033733706	1.17705496	1.932319366	0.100490717	0.113433971	0.127812218	1.651872834	0	0	0.126914531	0.525486455	0	1.301659427	0.175887831	0.038895528	2.385173098	2.12595204	0.257594759	0.256397208	0.363937112
1.1.1.38	0.204439329	0.944466321	0	1.164874752	0	0.020061309	0.980523857	1.011159333	1.009650518	1.009113485	0.150828764	0	0	0.113938663	0.985233977	0.98161633	0.674950377	1.212494867	1.247183377	1.206422797	1.201394147	0	0.000573451	1.020529763	0.24705214	1.987779913	0.271948946	0.962564547	1.642930247	0	1.017747093	1.018860651	0.915586387	0.925467352	0.888002543	0.961628341	0.996088941	1.012771791	0.656723924	0.73508318	1.989450554	0.072290237	0.486144232	0.983830791	0.134341427	1.311309083	0.98229535	0.98829153	0.711317296
1.1.1.39	0	0	0	0	0.00015977	0.003484071	0.004621847	0.001375611	0	0	0.002012005	0.004675294	0.002604917	0.003203981	0.003087259	0.002399021	0	0.003145963	0.003604302	0.003185587	0.004474831	0.000118257	0	0	0	0.50505341	0.002219196	0	0.60049754	0.004734267	0	0	0	0	0.005082788	0.003779221	0.004963271	0.004987611	0.002600426	0	0	0	0	0.003553135	0.003571349	0.003694534	0.026655262	0.031941995	0.100648767
1.1.1.4	0.002736696	3.040695423	0.02310952	0.028390993	0.008417466	0.036860656	0.023264753	0	0.010478546	0	0.423150399	0.018493907	0	0.641582325	0	0	0	0.077975921	0.097250472	0.108898142	0.125161932	0.024629118	0.029876757	0	0.380234344	0	0.013765303	0.248634931	0.001462914	0	0.317468197	0.03705922	0.014655082	0	0	0.240699144	0	0	0	0	0.034322913	0.005067623	0.204710989	0	0.413812227	1.707354836	0.078974107	0.064142022	0.746803382
1.1.1.40	1.637130342	1.007853158	0.894546562	0.020355298	1.019573838	0.519184604	0	0.018512687	0	0	1.703250793	1.025941371	0.999997728	0.01022661	2.018991814	0.031441935	0.970377609	0.098312909	0.052351491	0.051179308	0.083388886	0.004760132	0.003402204	0.001022118	0.084052954	0	0.517004093	0.813000199	0	0	0.155987514	1.024075267	0	0	0.032634857	0.849059446	0	0.031711659	0.134482027	0.512265263	0	1.012578233	0	0.029865032	1.763987966	1.291432931	0.193113785	0.140627337	0.203958277
1.1.1.41	0	0	0.003876084	0.005013653	0.005560807	0	0.82293454	1.001849738	0.011790017	0.98521681	0.123865478	0.012333803	0.005824792	0.00157491	0	0	0.015086991	0.457242754	0.470343948	0.470674161	0.471865402	1.007233515	0.993223362	0.002775372	0.002329331	0.008160514	0.511370394	0.014066086	0.01258435	1.004896803	0.008449894	0.024140885	0.202144148	0.196095115	0.20908828	0.000834791	0	0	0.088746429	0.001064396	0	0	0.612064904	0.00771127	0.128085731	0.013490046	0.006401751	0.015148215	0.085383898
1.1.1.42	1.611832833	2.064592679	0	0.725103048	1.012682928	0.01233491	0.158309322	0	1.016646355	0.018088139	1.324353039	1.017477036	1.002544346	0.958293506	1.022641407	0.995111828	0.874024438	0.441403266	0.429321851	0.436195028	0.397265197	0.013239357	0	0.523025009	0.94653127	0.009587969	1.227641319	0.958507505	0.083999881	0	1.159589823	1.110752076	0.812589989	0.776704476	0.781255103	0.947017487	1.006922724	0	0.160026876	0.772378949	0.012494646	0.149679635	0.01593285	0	1.33747116	1.021132717	0.713385914	0.69563882	0.219577297
1.1.1.43	0.001712008	0.000978844	0.002018304	0	0	0.000760155	0	0	0.000812178	0.000548186	0.049331766	0	0.00190651	0	0	0.001170603	0.00142944	0	0.000191802	0	0.001776608	0.002470623	0	0	0.000388985	0.002039482	0	0.003208754	0	0	0	0.001688781	0	0.002137663	0	0.002030992	0	0.000486079	0	0	0	0	0.000179272	0.001732158	0.049596059	0.000922625	0.000110789	0.002146576	0.010901787
1.1.1.44	0.225781468	0	0.970226502	0.832299209	0	0.015142291	0.181564566	0	0.006981556	0.012365796	0.641911883	0.941990239	0.933469108	1.339363027	0.025439151	0.216737271	0	0.265461545	0.237616499	0.237915707	0.258225047	0.009595906	0	0.013887174	0.990308846	1.50427441	0.266881656	0.994370947	1.813334947	0.017571859	0.981876646	1.036766213	0.022045868	0.02278654	0	0.989952152	0	0	0.172093531	0.99415479	1.015847755	0.987648005	0.618855838	0	0.625796701	1.000267385	0.502067298	0.473669191	1.230519816
1.1.1.46	0.002731802	0.001426909	0.000800424	0.002473871	0.000906032	0	0	0.00114087	0	0.001502794	0.132852137	0	0.000581037	0.002931359	0	0	0	0	0.001750711	0	0.000941074	0	0.001454529	0	0.001096851	0	0	0	0.001876434	1.23932E-05	0	0.002416991	0	0	0.001375967	0	0.002613225	0.000543932	0	0	0	0.000186091	0.001271386	0.001587128	0.134270324	0	0	0	0
1.1.1.47	1.604737372	0.002890848	0	0	0.012127335	0.000134848	0	0.007054894	0	0.990446526	0.839295751	0.011957231	0.003666225	0.004335739	0	0.20381309	0.003228488	0.015765115	0.00275564	0.007170535	0.02445526	0	0.00038152	0	0.04184752	0.494631291	0.51256419	0.065122201	0.848778568	0.001086128	0.853650641	0.035138431	0	0	0.012798974	0.072724518	0.012318022	0.003563751	0	0.001926508	0	0.004606837	0	0	0.829650652	0.132177146	0.147409391	0.166709353	0.305919299
1.1.1.48	0.005225357	0.000166982	0.00632679	0	0.00538398	0	0.00241412	0	0	0	0.204689312	0	0.000677978	0	0	0.002114671	0.000571491	0.000676756	0.003512537	0.005411261	0.00139994	0	0	0	0	0	0	0.000215705	0.005456097	0	0.002769916	0.006617342	0	0	0	0.00048135	0	0	0.003152987	0.006304649	0.000653923	0.000215631	0.000564299	0.005849802	0.200276264	0	0.088546493	0.097842096	0.042254688
1.1.1.49	0.999710274	0	1.046128221	0.829437966	0	0	0	0	0.015492073	0.010192465	1.109482295	0.943365915	0.905806213	1.018923322	0	0	0.039475832	0.095311289	0.138301142	0.105340239	0.138346433	0	0.009757969	0	1.08317216	0.494600253	0.476569618	0.985527656	0.993971813	0	1.009374331	0.979905366	0	0.007544561	0.008004009	0.93995966	0	0	0.175524248	1.000152235	1.023024586	0.996232445	0.383369255	0	1.123263032	0.992290805	0.461988099	0.439290067	0.978474419
1.1.1.50	0	0.004908136	0	0	0.004807755	0.002085676	0	0.000254945	0	0.001997892	0.100641216	0	0.002268887	0	0.00128048	0.000526866	0.00495278	0	0.000810459	0	0.004426953	0	0.000662538	0	0.000744286	0.003567721	0.003483907	0.0034807	0	0	0	0	0	0.004857147	0.000457928	0	0.004954032	0	0	0.000198063	0	0.000930713	0.003654125	0	0.104966992	0.003407814	0.057504847	0.061265715	0.014645027
1.1.1.51	0.000259494	0	0	0	0	0	0.000671143	0	0	0	0.076726444	0	0.000424183	0	0	0	0.000215957	9.12926E-05	0.000116809	0	0.000535131	0	0	0	0.000182059	0.000525128	0.000369757	0.000459998	2.35722E-06	0	0	0	0.000690194	0	0.000301872	0	0	0	0.000693212	0.000710981	0.00039219	0	2.00175E-05	0	0.07610481	0	0	0	0.000589511
1.1.1.53	0.193283388	0.002982814	0	0.001459313	0	0.005551954	0	1.00137648	5.0379E-05	0	0.119113898	0.003591666	0.002731587	0.005009011	0.000856717	0	0.007582858	0.019614082	0.021382752	0.014201895	0.021791846	0.005709583	0.006667345	0	0.099126772	0.003134783	0.007660646	0.007153579	0.005102013	0	0.002798435	0.005390984	0.001378873	0.001440129	0	0.006216774	0.002599541	0.008010877	0	0	0	0.000301269	0	0.007402926	0.11453356	0	0.033494676	0.037781126	0.101097987
1.1.1.56	0	0	0	0	0.003507368	0	0.007205487	0	0.004920288	0	0.032975063	0	0	0	0	0	0	0.00447107	0	0.004791574	0.006538616	0	0	0	0.000471468	0.003431297	0	0.05431689	0.006778208	0	0	0.07370805	0.004385782	0.001603132	0.006492409	0.057827499	0	0.004547447	0	0	0.004700594	0.001389668	0.003029454	0.003511452	0.031738771	0.569095462	0.007685566	3.95578E-05	0.03801724
1.1.1.57	0.195111456	0.019704763	0.032456315	0.284971947	0	0.009132719	0.346433253	0.012829201	0.015790547	0.013350135	0.424092943	0.081246184	0.094675569	0.058872838	0	0.418855593	0	0.192229167	0.195136056	0.202324855	0.1905891	0.002063256	0	0.020051358	0.260509737	0.002069885	0.248121279	1.037392392	0.385587168	0.983622063	0.266219832	0.962867719	0.214387961	0.207021712	0.218654315	1.025266286	1.018482791	0.007683015	0.153094335	0.51618888	0.009716101	0.106504818	0.002142545	0.001490635	0.418745647	1.73076675	0.209035949	0.201048084	0.227336853
1.1.1.58	0.200904815	0	0.047070814	0	0.008862525	0.504076579	0	0	0.003703258	0	0.120468207	0.845169658	0.854064543	0	0.010149941	0.395339032	0.015322244	0.23997083	0.235703049	0.246829885	0.248458393	0.485248454	0	0	0.038448096	0	0.263678633	0.664374886	0.426093212	0.998375053	0.157475275	0.955441565	0.103880821	0.110364994	0.090126133	0.674095157	1.009826036	0.010369321	0.168163565	0.497901219	0.004128488	0.081047353	0	0.013990405	0.115782563	1.298426147	0.232290569	0.217208822	0.019780426
1.1.1.6	0.18725886	0.019528448	0.014071491	0.023126646	0	0.009752183	0.137752253	0.003638955	2.012383911	0.977708298	0.093206891	0.017847884	0	0.291979313	0.018362049	0.773700799	0.015165975	1.184914122	1.168979106	1.176742201	1.196428278	2.016131795	0.020046099	0.515563662	0.266507902	1.505034851	0.255032497	0.92152635	1.933919742	2.020539321	0.543742911	1.09205591	0.699121974	0.68189028	0.671692832	0.940955045	0	0.517441091	0.428757103	0.759165522	1.02738408	0.098364503	0.427513998	0.005804426	0.089371863	2.167603853	0.537985701	0.562443432	0.386200955
1.1.1.60	0.820584307	0.545657667	0.148349467	0.07218962	0	0	0	0.027471383	0.971772624	0.025538077	1.73524875	0.012291098	0	0.019669517	0.011263393	0.971681663	0.11567569	0.392713489	0.40101356	0.37928948	0.399036079	0	0.015377826	0	0.042130958	0	0.488898056	1.249508924	0.044265062	0.999826235	0.121358037	1.936526802	0.317622502	0.316613291	0.321371682	1.236194474	0.000496367	0.023808234	0.404445751	0.980845964	0	0.176835932	0.423652955	0.011531792	1.740556432	0.971855753	0.50871835	0.528228641	0.186880889
1.1.1.61	0	0	0	0	0.007366415	0.00378519	0	0.9899717	0.991309605	0.000961321	0.666282553	0	0.00266177	0.150689239	0.002881317	0.008766316	0.001820309	0.246797646	0.239253214	0.247442546	0.236945725	0.002450575	0	0	0	0	0	0.006053691	5.42429E-05	0	0	0	0.105912384	0.096832899	0.099316586	0.004553694	0.005856404	0.008215228	0.167948398	0	0.003515807	0	0	0	0.664349383	0.00477951	0.067368621	0.057791846	0.027432686
1.1.1.62	0	0	0.002943525	0	0.002697809	0.002009132	0.000257613	0	0.003024369	0	0.281311917	0	0.000933292	0	0	0.00328711	0	0	0.003067826	0	0	0	0	0.002603557	0.000463869	0	0	0.001993712	0	0.000714345	0.001671521	0	0.002824605	0	0.001058289	0.002245984	0	0.000540957	0	0	0	0	0	0.003278085	0.282060365	0	0	0.003327869	0.002009509
1.1.1.65	0.20159369	0.000882201	0	0	0.000881527	0	0	0.001680781	0	0.00133912	0.066366235	0	0.001660779	0.000621213	0.001438916	0.00105524	0.001236378	0	0.002031478	0.001274757	0.000600447	0	0	0.002020497	0.002103657	0	0.000193406	0	0.002008178	0	0.000949825	0	0	0	0.00164606	0	0	0.000288784	0	0	0	0.000534858	0	5.79398E-05	0.066646763	0	0.031554209	0.032033204	0
1.1.1.67	0.000330357	0.002062073	0.002044464	0.549416759	0	0.00412642	0	0.000827732	0.003681871	0.000426437	0.017872587	0.074164993	0.080843049	0	0	0	0.003732685	0.019843942	0.01771436	0.018068387	0.01701797	0	0	0.001098124	0.065866808	0.001644789	0	0.006914953	0.003157235	0	0	0.000286588	0	0	0.003679059	0.002145538	0.004549346	0.002760845	0.000596441	0.00326551	0.001246589	0.001453752	0.001013537	0	0.017882676	0.001861606	0.091246511	0.096292714	0.014666784
1.1.1.69	1.197401747	0.004064233	0.042884167	0	0.002620164	0.998376231	0.016700635	0.015233714	0	0	0.631246232	0.99039594	0.996559798	0.018001739	0.987188885	0.196649692	0	0.474857326	0.475302385	0.459593267	0.479006967	0.499406574	0.002518858	0	0.190467844	0.506728112	0.231870072	0.515483815	1.060687572	0.01296211	0.440340447	0.547788989	0.097604567	0.087653358	0.08887916	0.51139716	1.515466537	0	0.326396262	0.509220978	1.012730345	0.032226275	0.304636624	0	0.643334578	0.410905793	0.291723918	0.267582521	0.064961243
1.1.1.77	0.211389881	0.009901691	0.957739531	0.169511945	0	0.00261773	0	0.008516348	0.990036059	0	0.031272301	1.004291951	1.017762823	0.621274982	0	0.394226114	0.008586169	0.317795462	0.304738232	0.313259307	0.319977578	0.998989847	1.009737451	0.998317955	0	0	0.262657458	0.59908607	0.400522325	0	0.129781647	0.921393259	0.908701554	0.916219841	0.901312354	0.614344927	1.015793423	0.015086756	0.328936943	0.500023972	0	0.092640169	0.315815263	0.005535545	0.048068626	0.862091558	0.452306029	0.428889066	0.021455878
1.1.1.79	2.011591881	0.009512351	0	0	0.015488021	0.031395236	0.002964862	0	0	0.037123617	1.686021728	0.011663091	0	0.026730772	0	0.003808955	0	0.012800164	0	0	0.020517232	0	0	0	0	0.021693111	0.500228255	1.191207748	0.027326355	0.024122612	1.987064133	1.529803476	0	0	0	1.190767979	0	0	0.361674739	0.970872327	0.037058563	0.185708612	0.006977769	0.015216452	1.708034239	2.882902505	0.220283234	0.24663048	0.048426323
1.1.1.81	0.605052945	0	0.011815847	0.00441925	0	0	0.173487971	0	0	0	0.442592946	0.010300433	0.011765724	0	0.990603111	0.203841867	0.043456537	0.068929751	0.070245173	0.05528699	0.054482421	0.01296465	0	0.011912556	0.040249215	0.007659419	0	0.205973031	0.008553545	0.014358214	0.273194066	0.000120878	0.215819443	0.199674024	0.193096124	0.20007231	1.0109381	0	0	0	0.012754521	0	0.010122733	0	0.429147625	1.140927429	0.191760593	0.199368147	0.064528777
1.1.1.82	0.000146243	0	0.000157032	0.000276258	2.87907E-06	0	0	2.36931E-05	0.00022493	0.000161979	0.016724705	0	0	6.59955E-06	0	0	7.01789E-05	0.016150207	0.015941856	0.016309081	0.015956439	0	2.60533E-05	0	0.034756476	0	0.000167763	0	2.47582E-05	0.000100088	0.000238351	0	0	0.000273936	0	0.000161932	0.000104382	0.000158775	0	0.000207783	0.000239125	0.000245212	0.000138009	1.11289E-05	0.017185446	0	0.000171388	0.000102837	0
1.1.1.85	0.985430042	0.986667643	0.894935122	0.904881036	0.999040836	0.486988971	0.014940965	0.995919049	0.987417009	1.016999137	1.137886751	0.990922236	1.010229363	0.894276049	0.983429762	1.009126347	0.88384947	0.566144673	0.585833286	0.565787728	0.569261028	0.010727934	0.994787072	0.98958088	0.985989346	0	1.009276114	0.929852101	0.094719306	1.011423462	1.002532074	0.970529166	0.912145632	0.911334545	0.886991098	0.907600481	1.00535682	0.014972108	0.326960171	0.494432458	0.001550825	0.821438647	0.50561291	0	1.151309776	1.004566764	1.037270136	1.02605956	0.218309809
1.1.1.86	0.99631922	1.004056526	0.950711934	0.994175172	0.9811217	0	0.15831407	1.015333447	0.995047672	0.002946324	1.212553505	0.985899288	1.012996566	1.638045337	0.997490806	0.991468287	0.958349786	0.665098632	0.678585109	0.66606258	0.659226457	0	0.990596562	1.01260025	1.014085645	0	0.995215967	0.970997384	0.085347543	0.989439301	0.98887751	0.999995792	0.914434622	0.894255471	0.904609711	0.959252732	0.995474899	0	0.348892791	0.494972743	0.008940828	0.96078176	0.59815735	0	1.197026306	0.99753123	0.942228333	0.933523674	0.210309807
1.1.1.87	0	0	0	0	0	0	0	0	0	0	0	0	0	0	0	0	0	0	0	0	0	0	0	0	0	0	0	0	0	0	0	0	0	0	0	0	0	0	0	0	0	0	0	0	0	0	0	0	0
1.1.1.88	0.206054506	0.003431077	0	0.005533324	0	0	0.005109867	0	0	0	0.128802145	0.007453516	0.002675592	0.06181487	0.008788289	0	0.000626786	0.00393883	0.006520235	0.009342849	0	0.005355346	0.009851166	0.002699558	0.007227241	0.001422087	0.006785295	0.006671061	0.381603048	0	0	0	0.007309561	0.00257758	0.005078175	0.003840505	0	0	0.073858168	0.500028353	0	0	0.095842985	0.0070654	0.112187967	0	0.163790637	0.152834199	0.784299826
1.1.1.9	0.004949872	0.001173124	0.003659797	0.005009414	0.001112831	0	0.001653541	0	0.003433067	0.002524715	0.377469941	0	0.00589501	0.205305098	0	0.003535175	0.004423361	0	0	0	0.002715655	0	0	0.002997347	0	0	0	0.017903719	0	0	0.142776092	0	0	0.003411484	0.001818356	0.026054749	0.003869423	0.000752419	0.004749864	0.000465569	0	0	0	0.005798515	0.373546252	0.003488748	0.02554179	0.036342053	0.021307512
1.1.1.90	0	0.131834165	0	0	0.005543248	0	0.006244553	0	0.002305745	0.006403235	0.066488288	0.000994234	0.000201116	0	0.002080298	0	0.00580814	0.114005645	0.108347589	0.116839459	0.110474104	0.005026106	0	0	0.064455432	0	0.003709976	0.028125715	0.00368951	0	0	0.001672772	0.000202276	0.005186874	0	0.038085874	0.003028295	0.001570771	0.004542968	0.001060799	0	0.000256497	0.004468409	0.000950312	0.054136022	0.864266931	0.024379554	0.028128116	0.381520208
1.1.1.91	0.003348569	0	0	0	0	0.007566621	0	0.001291015	0.007107634	0.008276639	0.758042299	0.006446784	0.001861381	0	0.002337411	0	0	0.06102035	0.059291359	0.061163516	0.065488322	0	0	0	0.136045416	0.006353598	0	0.016613502	0.002079124	0.001434062	0.144995064	0	0	0	0	0.023604123	0	0	0.000384285	0.005198603	0	0	0	0.000679224	0.767752354	0.001907162	0.063599257	0.062223891	0.017625975
1.1.1.93	3.643411149	1.604269025	0	0.022923148	0	0.047484952	0	0	0.027471461	0.025400717	2.91010183	0.043805537	0	0	0.024532029	0.031878079	0	0.146908663	0.147337615	0.106138434	0.146543076	0.025680794	0	0.047874225	0.081461834	0	0.770735602	1.140241577	0.043456619	0.046133536	0.401196087	1.68086186	0.028110191	0.046558866	0.038567728	1.195392616	0.032330011	0.007920011	0.222468394	1.497241608	0	0.302798289	0	0	2.917288216	3.874015582	0.385597278	0.418660121	0.001675927
1.1.1.94	1.000426527	0.991989569	0.953177748	1.07578004	1.011850806	0.517571762	1.349803644	2.988747713	3.002371713	1.011476058	0.969549885	0.990785545	0.982504994	0.944242504	1.006553851	0.801112309	1.001627075	1.005886112	1.022198793	1.017732426	1.024970593	1.014523474	0.999075769	0.984561985	1.016203781	1.017958581	0.990440735	0.940550575	1.354025596	1.014141279	1.016100413	0.994284678	1.112202266	1.11689787	1.099305415	0.957873392	1.014304899	1.018441332	0.985589396	1.012149012	1.00847576	0.923286885	0.817491178	1.001090083	0.978940891	0.999910849	1.137815634	1.158376772	1.055973896
1.1.1.95	2.206054272	1.317838173	0.942976108	1.105680799	1.015608147	0.99747426	0.510852455	3.042453257	5.474912314	2.9770942	2.385435055	0.980845344	1.024945093	0.874335102	2.994160068	1.995984756	1.086410021	1.753178615	1.741966373	1.771081177	1.786295197	1.042022635	1.033562623	0.970734723	0.966215863	0.987528125	2.013367551	1.36128793	1.449540312	1.013619579	1.29980538	1.317795944	1.361103577	1.437053122	1.361769487	1.326969009	0.962923123	0.541784163	1.050157399	0.486498054	0.043284348	0.943102429	1.683283519	0	2.357753559	3.442379051	1.52437798	1.473873696	0.709319633
1.1.2.-	0.00037902	0	0	0.001327859	0.002585587	0.001843072	0	0.000917804	0.001233426	0	0.306787714	0	0.002714151	0.000112679	0	0	0.002948177	0.0031008	0	0.001618236	0.001781786	6.78805E-05	0	0	0	0	0	0.001496969	0.003384425	0	0.002190517	0.001891489	0.001480241	0.000112834	0	0	0.002266472	0.000489325	0.002994699	0.001404203	0.000583753	0.003026027	0.002106519	0.001598009	0.306468738	0	0.031520953	0.031235543	0.010059443
1.1.2.3	1.816549847	0.895514659	0.822503184	0.715609864	0.008231146	0.024187381	0.171370264	0.005000492	0.011067222	0	1.525794978	0	0	0.015020301	0.001722393	0	0.033213954	0.00734362	0.040890593	0.000307206	0	0	0	0.011947996	0.503515309	0.013426679	0.503131914	0.802672475	0.001914119	0	0.287301884	0.999958282	0	0.011872515	0	0.824487674	0	0.008704599	0.145373399	0.517267976	0	0.912524898	0.025021696	0	1.523339314	1.433656881	0.107747692	0.143521821	0.117944357
1.1.2.4	0.793946608	0	0.013059779	0.370532003	0	0.013125329	0.009040966	0	0	0	1.551284487	0.32414069	0.317980849	0.006214319	0.989643713	0.187776527	0.059805197	0.035682797	0.042755248	0.05835737	0.051534506	0.513161148	0.003454938	0.005374829	0.006898833	0.013959522	0	0.015533428	0	0.012162028	0	0.02547611	0	0.009989669	0.006759423	0.004868893	0.014163946	0	0	0	0	0	0.017566433	0.012602013	1.553893273	0.131683105	0.077030052	0.055895653	0.095959119
1.1.2.6	0	0	0.00407644	0	0.000891524	0.002122799	0	0.00320727	0.000743539	0	0.008584038	0.001434843	0	0.00387393	0	0.001869327	0.000208069	0.002526067	8.46729E-05	0.000950501	0.003480018	0	0.004456921	0	0.002485571	0	0	6.28463E-05	0	0.004175992	0	0.000679671	0	0.000531964	0.003607192	0	0	0	0.00034204	0.003666034	0	0.003337979	0	0.004754831	0.007210594	0	0.000264263	0.002773644	0
1.1.2.7	0	8.23731E-05	0.000159707	0	0	3.44891E-05	0.000109624	2.48024E-05	0.000146159	0.000160986	0.016821541	0.000107351	3.96826E-05	7.77196E-05	0	0	0	0.000150709	0	0	0	6.18619E-05	0.000121681	0	3.41159E-05	3.1883E-05	8.01899E-05	0	0	0	9.2539E-05	8.10047E-05	0.000103827	3.14449E-05	0.000106968	7.53931E-05	0.000110639	0	0	0	0.000146434	0.000139801	0.000134125	8.30456E-05	0.017004964	0.000117407	0	0	0
1.1.2.8	0.012838465	0.012589397	0.833528704	0	0.004626889	0.013047524	0	0.001353854	0	0.002717168	0.453376372	0	0	0	0.009685879	0	0	0.005433055	0.003799092	0.013141282	0.000941409	0	0	0.007536799	0.002651958	0.012223919	0.254879977	0	0.001607972	0.005118066	0.008289577	0	0	0.00660129	0.002468786	0.005664613	0	0.009483661	0.01130916	0.007890736	0	0.004397773	0.012135775	0.008102247	0.445660823	0.002885227	0.03537716	0.024873693	0.008341095
1.1.3.15	1.8349761	0.034897417	0.021368724	0.094299506	1.020289906	0	0.862763602	0	3.019021207	1.031595457	1.647797411	0.00705001	0.015840892	0	4.026764404	0.026495225	1.598818907	0.757141565	0.808279935	0.825303275	0.784089843	0.025896818	0.03305982	0.013413786	0.341719837	0	0.498958171	0.30725074	0.057441505	0	0	0.758337142	0.183023681	0.172486204	0.221904151	0.363072492	0	0.021596739	0.912463936	0.513300021	0	0.060575783	0	0.019751138	1.645648795	0.026078096	0.577409877	0.600485987	0.303438336
1.1.3.21	0	0.005805175	0	0.002333292	0.004475271	0.000901146	0.004990514	0	0.004008762	0.002070711	0.06702588	0.005337314	0	0.005687695	0.007388672	0	0	0	0	0.004012585	0	0.002759557	0	0	0	0.500674374	0.006933402	0.006491381	1.005580724	0	0.003032173	0.004747565	0	0	0.000237981	0.000888069	0	0	0	0.006398131	0.001392381	0.004189247	0.096670593	0	0.061205462	0.003806512	0.119018836	0.127970028	0.270913525
1.1.3.41	7.63398E-05	0	0.000898651	0	0	0	0	0.000390194	0	0.000434975	0	0	0	0	0	0.000404547	0	0.000120848	0.000347789	0.000882824	0.000574465	0	0	0.000154858	0	0.000786886	0.000698172	0.000260912	0	0.000526833	0	0.000933073	0.000559593	0.00066237	0	0.000876949	0	0.00031361	0	0	0.000951361	0.000867856	0	0	0	0	0.031016761	0.031886435	0.000418328
1.1.3.6	0.003976751	0.478978701	0	0.002759785	0.00256435	0	0.000515375	0.001835469	0	0.004381387	0.193897144	0	0.001751197	0	0	0	0	0.003749683	0	0	0	0	0	0.004322379	0.133550201	0.001775091	0	0.007131464	0	0.003440672	0.000547923	0.004359707	0	0.000992561	0.003149699	0.005613593	0.004025911	0.003969983	0	0.003911813	0.004014996	0	0.000410704	0.001894659	0.193684781	8.44613E-05	0.15714967	0.160337466	0.02575191
1.1.3.8	0	0.001001403	0	0	0	0.003427086	0.002979111	0	0.003956036	0	0.061124944	0	0	0.002640263	0	0.001604314	0	0.017470157	0.017416383	0.016196023	0.012544327	0	0	0.002007306	0.721063352	0	0	0.011780623	0	0	0.146012164	0.000342004	0.003764048	0.003905874	0.002023721	0.008531767	0.002946619	0	0	0.003898022	0	0.002448119	0	0	0.057561884	0.000552766	0	0	0.001874769
1.1.3.9	0	0	0	0	0.000950947	0	0	0	0	0	0.228841903	0.00182967	0.001008009	0	8.04033E-05	0	0	0.001966997	0.001872848	0.000367135	0.001897649	0.001157714	0	0	0	0	0	0.001173778	0.002030189	0	0.000937733	0.000734233	0	0.00183358	0.000598823	0	0.002057207	0	0.001753835	0	0.001429841	0	0.001398245	0.000756921	0.227165077	0	0.000980326	0	0.013092197
1.1.5.2	0.390459655	1.642239907	0	0	0	0.01511643	0.001587484	0	0.014673697	0	0.205202677	0	0	0	0	0.010964554	0.010418008	0.026513891	0.00481133	0.00212056	0.027316449	3.79007E-05	0.002420973	0	0.007319797	0.015010036	0.490402116	0.649536647	0	0	1.155645269	0.95735843	0	0	0	0.646790925	0.004166399	0	0.18219609	0.510850581	0	0.085443665	0.021038189	0	0.182499051	0.867972659	0.10606788	0.103123849	0.06842018
1.1.5.3	1.581638164	0.9105775	3.042828498	1.858924879	0	0.529299159	1.78417935	0.971380298	1.452179681	0.010412825	1.107494522	0.421032558	0.490568107	0	3.041643504	0.61149619	0.158579412	1.243400724	1.162375536	1.250205479	1.240123574	1.018076795	0.96922802	0	0.992635487	0	1.453733397	3.175646952	0.532474108	0.957908464	1.188749184	3.872308432	1.370815715	1.381892697	1.438295089	3.159824416	0.491141002	0.004963734	1.483608158	2.00257827	0.046013694	3.450981606	0.553417202	0	1.16088584	3.844017974	0.855859454	0.771689463	0.632971878
1.1.5.4	0.396260869	0.71234722	0.890724892	0.016249345	0.008791718	0	0.022678788	0	0.000985776	0.018860223	0.252702057	0.009918368	0	0.010629692	0	0	0.925358221	0.022242807	0.061963197	0.051815236	0.032763251	0.013439478	0.013209269	0.006517378	0.907953226	0	0.268105944	0.701773524	0.021326306	0.006070765	2.020887733	0.940381754	0	0.011429639	0	0.698473129	0.016442898	0.019125471	0.153213644	0.486209746	0.012281337	0.153905332	0.000276114	0.009173627	0.261073189	1.726197722	0.168340302	0.183400362	0.031453697
1.1.5.8	0.201750725	0.91720372	0.007002454	0.002158933	0.004733219	0	0.005238325	0.00194607	0.011647066	0	0.050460402	0	0	0	0.00958712	0	0	0	0.008845873	0.00241218	0.00425544	0.004374107	0	0.010815707	0	0.001333354	0.006165383	0.120630109	0	0.011899338	1.002386753	0.009453567	0	0	0.004105805	0.125260422	0	0	0	0	0.011453699	0.005930808	0.007871877	0.00605827	0.064138048	1.296318153	0.059435544	0.059699533	0.01706245
1.1.99.-	0.194578442	0	0.000303517	0.00600744	0	0	0	0.001006013	0.005641066	0.008900793	1.105948206	0.00618296	0.000967028	0.005473355	0	0	0.030196529	0.004214289	0	0.009926786	0.000391584	0.001709441	0	0	0	0	0	0.030780373	0.000608862	0.002361883	0.144403439	0.012918581	0.001054471	0	0	0.030646321	0.003659584	0	0.004154517	0.000623536	0.008584687	0	0	0.000807641	1.099697951	0.439162372	0.130241066	0.127944728	0.212312771
1.1.99.1	1.988719232	0.90085201	0	0.024882059	0.005083096	0.024057051	0	0.019031884	0.031203618	0.017828315	2.297868238	0	0	0.021877654	0.022767714	0.01331836	0.019609227	0.061595455	0.026915271	0.077245747	0.07660108	0	0.01411321	0	0.606784599	0	0.252297147	0.602396634	0	0	1.013779041	0.88106689	0	0	0.001994535	0.597448728	0	0.021054657	0.179576528	0.478294262	0	0.092399562	0.028919196	0	2.328634607	1.021753248	0.30080316	0.282901904	0.148359147
1.1.99.10	7.73575E-05	0	0	0.001341926	0.000159718	0	0	0.001049164	0	0	0.049705051	0.000903513	0	0.000659527	0	0.001458901	0.001535693	0.000565419	0.002011952	0	0.000628974	0.001522925	0	0	0.001581031	0	0	0.001382574	0.000927762	0.000730793	6.28418E-05	0	0	0.000168324	0	0.001423676	0	0	0	0.00090897	0.001563089	0.001565483	0.000710584	0	0.051761554	0	0.001094856	0	0.000924814
1.1.99.2	0	0	0	0	0	0	0	0	0	0	0	0	0	0	0	0	0	0	0	0	0	0	0	0	0	0	0	0	0	0	0	0	0	0	0	0	0	0	0	0	0	0	0	0	0	0	0	0	0
1.1.99.21	0.011575588	0	0	0.009367261	0.003940031	0.011292265	0.005713807	0	0.006047705	0	1.035336371	0	0.002558835	0.010287291	0	0.002476462	0.009400181	0	0	0.005526487	0	0.006477546	0.011377709	0.008492539	0	0.009522732	0.004443207	0.025520202	0	0	0.131338097	0	0.0094739	0.00563095	0	0.015238415	0.003476149	0	0.002406809	0.005423473	0.001829627	0	0.010346401	0.010678932	1.033098154	0	0.100642605	0.098654181	0.05315821
1.1.99.24	0	0	0	0	0	0	0	0	0	0	0	0	0	0	0	0	0	0	0	0	0	0	0	0	0	0	0	0	0	0	0	0	0	0	0	0	0	0	0	0	0	0	0	0	0	0	0	0	0
1.1.99.28	0	0	0.004754977	0	0	0.002379152	0.003655068	0	0.000894917	0	0.069339813	0.002960879	0.002139844	0	0	0.003141342	0.001659555	0.018746305	0.01475556	0.021726109	0.011848202	0.005567743	0	0.001434712	0.031343043	0.004040626	0.004341258	0	0.00090528	0	0.005197901	0.003731847	0.004666873	0	0.005585818	0.003461424	0.002779041	0	0.004385782	0.005110189	0	0	0	0.005249099	0.067080657	0.005130881	0	0.000833598	0.00121734
1.1.99.3	0	0	0.010117097	0.030951557	0	0	0.015050448	0	0	0.009040058	0.644436186	0.013431615	0.032107863	0	1.968925228	0	0.941453982	0.02121395	0	0.03281721	0	0.00546255	0	0	0	0	0.025873004	0.323934131	0.007556313	0	3.160695902	0	0.034546699	0.015565487	0	0.335081402	0.03358959	0	0	0	0.03110087	0	0.013607628	0.016190973	0.603873352	1.708726316	0	0	0.012586456
1.10.2.-	0	0.000745205	0	0	0.000741992	0.000470306	0.000240404	0.00042208	0.000637624	0	0.008984104	0.000197192	0	0	0	0.000840432	0.000482874	0.000582213	0.00060626	0	0	0.000379033	0	0	0	0	0.00078087	0.003626523	0	0.000720676	0.000413865	0.011408485	0	0.000126302	0	0.005176639	0	0	0.000585325	0	0.000539215	0.000451184	0	0.00026094	0.008239662	0	0	0	0.000178916
1.10.2.2	1.590258571	0	0.014098864	0.012397937	0.014852514	0.001161772	0	0.002301447	0.011254374	0.000522752	0.922049296	0.001653244	0.00976795	0.015874064	0	0.009688482	1.055747174	0.045405269	0.046014407	0.049772362	0.056091423	0.011742089	0	0	0	0.002188155	0.256820207	0.016155186	0.004598043	0	0.006635587	0	0	0.004184423	0.007267506	0.01561961	0.00884098	0	0.003786319	0	0.014328531	0.005607057	0.004247219	0.015456873	0.908705688	0.129871406	0.069770372	0.061911189	0.08112493
1.10.3.-	3.512831923	7.024543798	1.79237455	2.818599774	2.002338568	1.124534591	0.95140669	0.097825206	0	0	7.276072717	2.091288769	1.952520569	0	2.082014332	0.112978073	1.789226498	0.102771568	0	0.221753664	0.010780274	0	0	0	1.159556476	1.023667162	3.367988335	6.235045809	1.303673195	0	5.581625901	6.663243489	0.011135114	0	0	6.234817571	0.126269676	0.030131602	1.310869148	4.676962036	0	2.535519872	0	0.114626146	7.415273192	8.149967932	0.904401512	0.767590279	2.126259453
1.10.3.12	0	0.004878861	0.006238366	0.00255116	0.016749989	0	0	0.017698436	0	0.021349909	0.092534353	0.021371032	0.020561623	0.01156544	0	0.020515004	0	0.076234761	0.072341928	0.04963217	0.056539074	0.000342525	0.003720261	0	0.009204937	0	0	0.007675158	0.012024721	0	0	0.033942983	0.005073036	0	0.009202746	0.036331278	0.009353237	0.00766788	0.001245171	0.008031959	0.009760919	0.008113821	0.02173808	0.002343234	0.110952959	0	0.004570055	0.013078619	0
1.10.3.2	0	0	0	0	0	0	0	0	0	0	0	0	0	0	0	0	0	0	0	0	0	0	0	0	0	0	0	0	0	0	0	0	0	0	0	0	0	0	0	0	0	0	0	0	0	0	0	0	0
1.10.3.3	0.00333115	0	0.002390568	0.002826226	0.001698962	0	0	0.001910591	0	0	0.228699822	0.003300022	0	0	0	0	0.000842956	0	0	0.000981519	0.001375942	0	0.004092113	0.003644395	0.003794287	0.001782456	0.0001342	0.010225437	0.002570547	0	0	0.001369022	0	0.002042218	0	0.011749489	0.003607251	0	0.003581891	0	0	0.003210797	0	0.004066067	0.228626072	0.002049603	0	0	0.021824936
1.10.9.1	7.23082E-05	1.31641E-05	3.1565E-05	7.11817E-05	6.20018E-05	6.97423E-05	0	3.38566E-05	7.24103E-05	4.84641E-05	0.008536379	0	0	0	2.561E-05	5.58405E-06	8.14176E-06	6.25691E-05	0	0	6.57585E-05	0	2.44025E-05	6.08445E-05	9.33899E-06	0	5.13321E-05	2.32717E-05	3.29861E-05	0	0	1.25334E-05	0	2.82194E-05	0	7.88353E-05	0	2.90305E-05	2.45066E-05	2.63866E-05	5.18826E-05	6.3701E-05	0	0	0.008413317	0	0	8.29621E-06	0
1.10.99.2	0	0	0	0	0	0	0	0	0	0	0	0	0	0	0	0	0	0	0	0	0	0	0	0	0	0	0	0	0	0	0	0	0	0	0	0	0	0	0	0	0	0	0	0	0	0	0	0	0
1.11.1.-	0	0	0	0.186500973	0.00412143	0.000302301	0.170746216	0.000467699	0.005613029	0.003639974	0.216034406	0.00804563	0.006572743	0.004478543	0.004101012	0	0.005673277	0.003039405	0	0.00193337	0	0	0	0.000656701	0.00836112	0.001560063	0.003031231	0.040564231	0	0	0	0	0.007036817	0.001880528	0	0.033518941	0.000786257	0.000243782	0.006315574	0	0.003157447	0.006958583	0	0.001414717	0.21036102	0	0.120270441	0.128422337	0.338518957
1.11.1.1	0	0	0	0	0	0.000717034	0	0.004359499	0	0.002780021	0.012382056	0	0.000687929	0.005090732	0	0.00702567	0	0.002622067	0	0.005486506	0	0.004456854	0	0	0	0.50301276	0.002323271	0.000579086	0.911017008	0.004368111	0	0	0	0.004675145	0	0	0	0	0.002022929	0.000510172	0.005172296	0	0	0	0.015986618	0.006696499	0	0	0.523931366
1.11.1.10	0.01569596	0.735101842	0	0.011870398	0.009189455	0.002115554	0.482618184	0.012856685	0	0.010341013	0.867866762	0	0	0	0	0.197783261	0	0.392232526	0.403156333	0.401592579	0.369091969	0	0	0.001093227	0	0.508381285	0.233036195	0.078402619	1.010337266	0	0.123358196	0.012024089	0.001391523	0	0.013484024	0.086025502	0.009956536	0	0.011561219	0	0	0	0.005556519	1.01300859	0.857114437	0.857396936	0.33717015	0.34883747	0.019901785
1.11.1.15	2.442479434	2.404775147	1.956413862	1.944726158	0.975239687	1.962377551	2.119333147	1.015894258	0.994025401	0.986621066	3.627817579	3.111039339	3.168787197	1.527166601	2.045765113	0.829378917	3.080804085	1.547402209	1.534375105	1.56603385	1.506516658	0	2.042375462	0.013712036	2.625055462	2.004043647	1.735479477	3.060818781	1.547111648	1.039331473	3.694222946	2.983283355	0.771180815	0.75696637	0.811849165	3.067722901	0	3.2640797	1.33160731	2.024026089	0	3.235807661	1.408162192	2.995569367	3.541533481	3.538303822	1.208449844	1.156749044	1.176030588
1.11.1.21	0.802068235	1.3788401	0.009639242	0.377413499	0	0.007962861	0.359409692	0	0.025636073	0	1.445174006	0	0	0.032849538	0.006799447	0	0.15444227	0.102393296	0.067435463	0.086291712	0.108523252	0	0.00763608	0	0.072452711	0.018579288	1.021983018	1.692532484	0	0.019739527	1.709043909	2.283081252	0.000358518	0.029489059	0	1.721270858	0.016770614	0.028485813	0.361849497	1.022501189	0	0.178167169	0.000159284	0	1.46820908	1.700179528	0.390250918	0.362337482	0.093950191
1.11.1.5	0.400181629	0	0.993895215	0	0.982143871	0.014401051	0	0	0.012889666	0	1.203208272	0.63615537	0.635915181	0	1.020028109	0	1.509072407	0.048972166	0.050682766	0.018349023	0.032827667	0.019222986	0.00706089	0.005328157	0.037360614	0	0.25665504	0.654821999	0	0	0	0.942600928	0	0.008127407	0.017643835	0.677232375	0	0	0.160394523	0.485462004	0	0.201272968	0.009658936	0.016150828	1.189668609	0.01504686	0.010734889	0	0.063013804
1.11.1.6	1.808317738	1.614376139	0.91935693	0.166194045	0.988940611	0.984328054	0.359309687	0	0	0	1.114205534	0.607989517	0.595906671	0	1.020168375	0	0.701497246	0.109121065	0.109531265	0.122389881	0.092465282	0	0	0.000636392	1.108471926	0.477026259	0.97773654	0.840331968	0.527623767	0	1.278567466	1.019797183	0.000622221	0.006128194	0	0.877282494	0	0	0.157750789	0.490762121	0.015298544	0.8754447	0	0.019357816	1.133866197	0.995632647	0.322989557	0.33771821	0.245159913
1.11.1.7	0.193009637	0.610530676	0.001219155	0.008880166	0.008280872	0.008035134	0	0	0.004061233	0.00867163	0.805077202	0.004970899	0	0.003243154	0.005525563	0	0.008665703	0.012378175	0.015601798	0.02051421	0.006397719	0.002088546	0.003245578	0	0	0	0.001518877	0	0	0	0	0	0	0	0.00315708	0.008291101	0	0	0	0.003711139	0	8.44586E-05	0.007602166	0.004995097	0.81670744	0.01022285	0	0.009727702	0.015819886
1.11.1.9	1.780223196	2.152214625	0	0.185886751	0.018037826	0.011958483	0.811879567	0	0	0.000802458	1.040688371	0.711967187	0.716943584	0	0	0.015387653	0.079841157	0.764031311	0.784052287	0.784377629	0.775685976	0.000238569	0.990972915	0.027992345	0.411551046	0	1.0140787	0.922193325	0.445604271	0.007607883	1.166157246	0.929143102	0.104287453	0.092572007	0.075831719	0.891579841	0	0.472537102	1.01375865	0.514591146	1.008735373	0.067909289	0.623215682	0.989863673	1.088030858	1.439545417	0.463636701	0.467015215	0.282834846
1.12.-.-	0	0	0.000709258	0	0.000710783	0	0.000438986	0.001140907	0	0.00084172	0.015512728	0.00139202	0.00126411	0	0.000227148	0.000545999	0.000263413	0.000501101	0	0.000268086	0	0.001295494	0	0.00070367	0	0	0.000431386	0.003080681	0.00019352	0.000211519	0	0.000486026	0	0.00143966	0	0.005365728	0	0.00131239	0	0	0	0.000744623	0	0.000850215	0.016648228	0.001204823	0.000883355	0.000607837	0.000902272
1.12.1.2	0	0.001421745	0	0.000881329	0	0	0.000459069	0	0.001394505	0.0005244	0.278952952	0.001408853	0.000526527	0.000161065	0.001352323	0.000936421	0	0	0.000858448	0.000958826	0	0	0.000233631	0	0	0	0	0	0.002513047	0.000148755	0	0.001513682	0.000334984	0	0.000315701	0.001724299	0.00045303	0	0	0	0.001494156	0	0.002145516	0	0.281689257	0	0	0.000209957	0.001813632
1.12.2.-	0	0	0	0	0	0	0	0	0	0	0	0	0	0	0	0	0	0	0	0	0	0	0	0	0	0	0	0	0	0	0	0	0	0	0	0	0	0	0	0	0	0	0	0	0	0	0	0	0
1.12.2.1	0	0.002697322	0.001054673	0	0.000449649	0.000575403	0	0.002913615	0	0.002308468	0.028876368	0.003966945	0.002614807	0	0	0.00314196	0	0.321622305	0.322308581	0.323813391	0.32051761	0	0.001743263	0.003659004	0	0.001592538	0.002831427	0.006427708	0	0.001912836	0.000549876	0.002651537	0	0.003358617	0	0.007018709	0	0	0.500165783	0	0.000620947	0	0.000976825	0	0.026593283	0.00404229	0.033835082	0.028467324	0.0481365
1.12.5.1	0	0.01551295	0.014036088	0	1.014415319	0	0	0.005203769	0.009664518	0	0.068796385	0.003695151	0	0.013801254	0.009031794	0	2.740931911	0	0.005162649	0	0	0	0	0.013715614	0	0	0	0.021334149	0	0	0.005820852	0	0	0.007975963	0.005558945	0.018187418	0.014142057	0.003371043	0	0.005034642	0.008271008	0.014852045	0.001384646	0.00784334	0.082549802	0.011994878	0	0.004431991	0.02629405
1.12.7.2	0.041289488	0	0	0	0	0.035182904	0	0.017459404	1.461891282	0	0.086452145	0.013407277	0.007631712	0	8.013173617	0.36781205	0.03313782	1.06566516	1.04576351	1.120444427	1.049496425	0.025854122	0.025163746	0.984338296	0.010462057	0.003484454	0.037930298	0.030080977	0	0	0	0	0.643915851	0.56109179	0.63197911	0	0.030399148	0	0.100179364	0	0.024897866	0	0.758652712	0	0.099205246	0.036779964	0.44501117	0.403628319	0.042583053
1.12.98.1	0.000174053	0	0.000129161	0	0	5.03735E-06	0	0	0.000124137	0	0.008321901	0.000155534	0	0	0	0.000168309	1.7226E-05	0	0	0	6.0845E-05	0	4.43427E-05	0	3.18696E-05	0	0	0	0	1.2566E-05	3.98122E-05	0	0	0	0.000150135	0.000110513	0	0.000145554	3.7848E-05	0	0	0	0	0.000162024	0.008398003	0	0	0	0.000143562
1.12.98.2	0	0	0	0	0	0	0	0	0	0	0	0	0	0	0	0	0	0	0	0	0	0	0	0	0	0	0	0	0	0	0	0	0	0	0	0	0	0	0	0	0	0	0	0	0	0	0	0	0
1.12.99.-	0.00507132	0	0	0.004911782	0.004526511	0.000383402	0.001340531	0	0	0.001176791	0.004447513	0.002119676	0	0.002815479	0	0.003541179	0.004745288	0	0.004938956	0.000954836	0	0	0.004736594	0.001343125	0	0	0.004357593	0	0.002561443	0.004559562	0	0	0.002911529	0.004315839	0	0.000533554	0.000948181	0.000127684	0.002050881	0.00542349	0.003336462	0	0.004729555	0.000571742	0	0	0.000920568	0.00214144	0.037425194
1.12.99.6	0.770230414	0.022787342	1.712116585	0	1.959097154	0	0	0.024426012	0	0.018988052	0.22575015	0	0.006345432	0	8.006307449	0	0.185965484	0.706050529	0.717348655	0.621497215	0.735066192	0	0	0	0.220946841	0.0128361	1.966311228	2.389902179	0.055533364	0	0	3.75200691	0	0.009895228	0.012696953	2.405701733	0	0	0.676263317	2.055059515	0.007770259	0.40912165	0.030799023	0	0.310712137	0	0.206269894	0.14830795	0.211857542
1.13.-.-	0	0	0	0	0	3.1996E-05	4.34563E-05	0	0	3.57399E-05	5.06214E-05	0	4.27629E-05	3.24774E-05	0	3.81362E-05	4.24454E-05	3.23631E-05	3.23866E-05	9.67146E-06	0	3.28343E-05	0	2.43535E-05	2.48713E-05	0	0	0.004251837	0	4.1565E-05	0	0	4.21087E-05	0	0	0.004338672	3.1078E-05	4.62491E-05	0	0	0	0	4.75207E-05	0	0	0	0	0	0
1.13.11.-	0	0.000615001	0.001720115	0.000706903	0	0	0.001713375	0	0.000858636	0.000748107	0.032366192	0.000213995	0.001820061	0	0	0	0	0.000545679	0	0.001710883	0.001643279	0.001233732	0	0	0.000728036	0.000364826	0	0.004411137	0.000681143	0.000820329	0.001287686	0	0	0	0	0.004556619	0.001407778	0.001542865	0.000111356	0.001110128	0	0	0.000182977	0	0.034393965	0	0.00034864	0	0
1.13.11.1	0.388183379	0.950202597	0.00523698	0	0.001551017	0.007016444	0.005939995	0	0	0	1.197909194	0.000219447	0	0	0	0	0	0.050125273	0.058831085	0.056520181	0.061665834	0	0	0	0.206935	0.008402439	0.00074689	0.028694708	0	0.006143628	0	0.025339362	0.000840255	0.016449187	0	0.023483777	0	0.00606718	0.005350942	0	0	0	0.00247832	0	1.211475952	0.703918506	0.019452007	0.024246188	0.067945363
1.13.11.11	0.598941379	0	0	8.12287E-05	0.008468553	0	0.009241183	0	0	0	0.790393375	0	0.00546536	0	0.002449741	0.005893256	0	0.008884538	0.0103483	0.007628748	0	0	0.010866584	0	0.004326323	0.00320959	0.25223395	0.02909002	0	0.00452591	0	0.013564422	0	0	0	0.03080287	0	0	0.008064677	0	0.009452592	0	0.010068848	0.009217613	0.769844564	0	0.069894201	0.059562218	0.036664816
1.13.11.15	0.000970401	0	0	0.000513211	0	0.004086821	0.005078243	0.000477604	0	0	0.523610915	0	0.006308573	0.001277931	0	0	0.000276753	0.003070837	0.000399762	0.003130413	0.0094208	0	0.000867948	0	0.034243509	0.007261103	0.004373894	0.462766455	0	0.007384711	0	0.330182835	0	0.009458227	0.004825815	0.45168025	0	0.004269947	0	0.257900946	0.005156307	0.03709035	0	0.008590548	0.516585195	0.85201725	0	0.003913749	0.067546806
1.13.11.16	0.203039557	0.129272601	0.005294013	0	0	0	0.000323659	0	0.005591865	0	0.123221232	0.004776282	0.00408841	0.003753861	0	0.000991622	0	0	0.004207761	0.000943134	0	0.0043817	0	0	0.033550265	0.002594461	0.245694739	0.320322517	0.002200556	0.005767494	0	0.744418843	0	0	0.000174761	0.307397379	0.006689048	0	0.078389858	0.498620395	0.004671408	0.096198478	0	0.004417305	0.116381951	0.859187766	0.000715518	0.003509657	0.007380252
1.13.11.2	0.402314296	0.0057421	0	0.088513176	0	0.002601967	0	0.002410712	0.00390949	0	0.359196296	0	0	0	0	4.78902E-05	0	0	0	0.002033531	0	0	1.72283E-05	0.001999368	0.030879305	0	0	0.032876255	0.022522248	0.003849192	0.001295573	0.017206634	0	0	0.004487212	0.024779296	0.004106631	0	0	0	0.002122676	0	0.00493466	0	0.354421482	0.147828188	0.031192197	0.032566021	0.028632014
1.13.11.20	0	0	0	0	0	0	0	0	0	0	0	0	0	0	0	0	0	0	0	0	0	0	0	0	0	0	0	0	0	0	0	0	0	0	0	0	0	0	0	0	0	0	0	0	0	0	0	0	0
1.13.11.24	0	5.0375E-05	0	0	0	0	1.67459E-05	0	6.37712E-05	1.17795E-05	3.58625E-05	0	0	0	7.21765E-05	0	2.25806E-05	0	6.78116E-05	6.18926E-05	0	1.64357E-05	8.29088E-05	8.62943E-05	4.7407E-05	3.08664E-05	2.20025E-05	0	4.44209E-05	1.59948E-06	0	3.59065E-05	0	0	0	0	3.5154E-05	0	5.79873E-05	0	7.12673E-05	0	0	0	0	8.30736E-06	6.2124E-05	1.67413E-05	7.35183E-05
1.13.11.27	0.800368256	0.803219943	0	0	0	0.008151167	0	0.001273112	0	0.001636495	1.674636252	0.019112778	0	0.00726862	0.023858306	0	0.023168375	0.041859899	0.022958778	0.008255763	0.035451854	0	0.002549862	0	0.177066838	0	0.252448017	0.14291989	0.021792561	0	1.015718712	0.034705374	0	0	0.014252976	0.108815555	0.008838749	0.020331753	0	0.010666012	0.010223876	0	0	0	1.693071316	0.697676964	0.325245659	0.301543364	0.041330393
1.13.11.3	0	1.565152985	0.018940059	0	0	0	0.000189488	0	0.004982958	0	1.2084287	0.022543679	0.007886432	0	0.021533835	0.022289831	3.88362E-06	0.056005735	0.07134111	0.044442101	0.070406701	0.010556243	0.00067545	0	0.297809395	0.016713395	0	0.14120855	0.013143674	0.013731202	0.007308909	0.039343996	0.01297874	0	0	0.113813745	0	0	0	0	0	0.019862966	0.000719654	0.006924458	1.191892157	1.984624344	0.266017692	0.245990103	0.109251222
1.13.11.33	0.00052087	0	0.000421299	0	0	0	0.000948442	0	0.000383003	0	0.025132187	0.001035701	0	0	0.000915622	0	0	0	9.42451E-05	0.000685298	0.000571177	0	0	0.000967194	0	0.000705292	0	0.003203899	0.001134265	0.001023515	0	0	0	0.000113725	0	0.003934988	0	0	0.001133854	0	0.000543473	0	0	0	0.025463674	0	0.000345601	0.00037323	0.000428917
1.13.11.34	0	0	0	0	0	0	0	0	0	0	0	0	0	0	0	0	0	0	0	0	0	0	0	0	0	0	0	0	0	0	0	0	0	0	0	0	0	0	0	0	0	0	0	0	0	0	0	0	0
1.13.11.37	0	0	0	0	0	0	0.001906006	0.002267825	0	0	0.135638603	0.002346204	0	0.001436344	0.002285031	0	0.002384967	0.017297197	0.015406607	0.015862294	0.018142519	0.001188808	0	0.001498258	0.033824095	0.001004979	0	0.000232965	0.000377899	0	0.000251879	0	0	0.001671535	0.001439383	1.13931E-05	0.001046073	0	0.000607995	0	0	0.001263752	0.002115956	0	0.13389431	0.001515781	0.033201061	0.031225001	0.002231993
1.13.11.38	0	0	0	0	0	0	0	0	0	0	0	0	0	0	0	0	0	0	0	0	0	0	0	0	0	0	0	0	0	0	0	0	0	0	0	0	0	0	0	0	0	0	0	0	0	0	0	0	0
1.13.11.39	0.203142839	0	0	0	0.001191747	0.01268998	0.009830135	0	0	0.009153282	0.184555068	0.083217017	0.066433657	0	0.998682488	0.002951059	0	0.008368459	0.007078652	0	0.011002275	0.011455583	0	0.011539025	0	0.005697857	0.012726184	0.028996915	0	0.009673432	0	0.010286087	0.007164609	0.008498168	0	0.021308635	0	0.009571053	0.001357986	0.00243821	0	0.002068541	0	0	0.194988887	0	0	0.010892625	0.04053983
1.13.11.4	0.198563359	0.087104706	0.006498402	0	0.002596096	0.002335204	0.002814057	0	0.507935789	0	0.399926298	0.006171818	0.006504475	0.006208162	0.007307188	0	0.001370951	0.038564682	0.026118582	0.039951128	0.03978539	0	0	0	0.110556118	0.002312813	0.00608416	0.235483912	0.008147997	0.004107385	0	0.249378959	0.008086582	0	0	0.24334144	0	0.00070598	0	0.242238056	0	0.037241546	0.303089982	0	0.392865867	0	0.067203609	0.062788584	0.034525853
1.13.11.41	0.001542436	0	0.000523117	0	0.001369563	0.002188486	0.003116492	0.002439526	0	0.000154514	0.294896752	0	0.002549799	0	0.00168753	0	0	0	0	0.001007224	0	0.003126138	0.001002506	0	0	0	0.000173772	0.006724769	0.000264277	0.001638297	0	0	0.002462738	0.001647934	0	0.002472962	0	0.000119411	0.002975837	0.003017306	0.002755549	0	0	0	0.296686285	0	0.060972903	0.063030018	0.013441677
1.13.11.5	0	0.007590309	0.008345869	0.001500086	0	0	0	0	0.009709512	0	0.693703718	0	0	0.003175931	0.002537237	0.005185312	0.011008607	0.014374328	0.01864528	0.006860043	0.022119992	0.011222709	0	0.002401656	0.008682722	0.006646927	0.009371873	0.003870568	0.001942115	0	0.00691245	0.003742337	0	0	0.003861518	0.006827755	0	0	0	0	0	0	0	0.006643858	0.69526836	0.002227546	0.16697706	0.163010673	0.043965401
1.13.11.52	0.000266499	0	0	0	0	0	0	0	0.001293753	0	0.000694605	0.000797306	0	0.000915222	0.000197771	0.000657115	0	0	0	0	0	0.00130617	0.000344034	0	0	0	0.248852029	0.001185821	0	1.14816E-06	0.00104251	0	0	0	0.000597818	0	0.00030218	0.000400318	0.00047987	0.00035522	0.000169021	0	0	0.000591212	0	0.000739177	0.000879035	0	0
1.13.11.53	0.010721003	0.00490365	0	0.02177148	0.020625523	0	0	0	0.022813798	0.02403179	0.085896996	0.021081818	0	0	0.015562195	0.003946547	0	0	0.002233512	0.012927526	0.024349711	0.019474316	0	0	0	0	0	0.447409614	0.011339293	0	2.273218298	0.044231161	0.016511241	0.001210702	0	0.444458239	0.010831061	0	0.013181181	0.01349017	0.006358218	0	0	0	0.049900262	1.699873534	0.166720224	0.199881464	0.033018508
1.13.11.56	0	0	1.80584E-05	7.04163E-05	4.95041E-05	5.2448E-05	5.1277E-08	5.06453E-05	0	0	0.008553033	5.69714E-05	0	0	2.51495E-05	0	3.14485E-06	4.18599E-05	7.83002E-05	0	1.72248E-05	4.44094E-05	0	0	7.26594E-05	0	2.88328E-05	0	0	3.89096E-05	0	0	0	5.79692E-05	7.46621E-05	5.92709E-05	0	0	5.17444E-06	0	3.95176E-05	4.51011E-05	0	3.93879E-05	0.008438186	0	6.04385E-05	5.1047E-05	7.13248E-05
1.13.11.6	0.003526599	0	0	0.002954168	0	0	0	0.000180239	0	0	0.092353551	0.004053015	0.003525676	0	0.000863282	0	0.002259376	0.001684829	0.002637507	0	0.003588106	0.00090799	0	0	0.002745125	0.001323925	0.00286688	0.002952274	0.001668093	0.001435664	0.001240654	0	0	0.001614675	0	0	0.003561182	0	0	0.004003892	0	0.003533574	0.004238049	0	0.090021584	7.28992E-05	0.00367722	0.0002465	0.014915287
1.13.11.8	0.004380258	0.00173755	0.002666821	0.003908881	0.008557066	0.008326403	0	0	0	0	0.604426189	0	0.00698656	0.008163875	0.008323766	0	0	0	0	0.008697873	0	0	0	0.003517036	0.006085342	0.007189598	0	0.091340752	0.004658176	0.008902482	0.426661809	0.010163758	0.006871538	0	0.00482487	0.079602125	0.008020527	0	0	0.012130278	0.006846725	0	0	0	0.615293071	1.565886033	0.01038383	0.009455467	0
1.13.12.-	0.203118085	0.006076111	0	0	0	0.005857428	0	0	0.001697887	0	0.413126653	0.00043633	0	0.000463917	0.003146493	0	0	0	0	0	0	0	0.002036983	0	0.105545438	0	0.006409435	0.057063112	0.459327532	0	0.573480803	0.061173073	0	0.0019027	0	0.062467526	0.001595726	0	0.088454337	0.005755188	0.00339011	0.004270575	0.094872875	0.004972396	0.410922726	0	0.185187416	0.193407358	0.077110213
1.13.12.16	1.234309961	1.708132434	0.034627278	0.017721088	0.012232551	0	0.022661788	0.013358013	0.002546687	0	2.876227161	0	0	0	0	0.015467709	0.956011825	0.011121842	0.011445112	0.007485962	0.049813248	0.018999167	0.033189463	0.032542168	0.679325855	0.020835061	0.230044244	0.054248158	0	0	0	0.000156764	0	0.034603457	0.034185093	0.065295277	0	0.013566398	0.551912425	0.029097564	0.002653073	0	0	0.033599213	2.850862836	0.985351118	0.153948601	0.10815044	0.139520064
1.13.12.3	0.00038692	0	0.003959139	0.001328552	0	0.000530687	0	0	0.001625965	0.002115949	0.057747684	0.003500924	0	0	0	0	0	0	0	0.002483803	0.003310744	0.001823464	0.003942733	0.001075632	0.000344745	0.002653077	0	0.010707723	0	0	0	0	0.002430734	0	0	0.01126674	0	0	0.000243425	0	0.000773753	0	0.002177227	0	0.0617943	0	0.126130225	0.125694327	0.034896543
1.13.12.4	0.000953459	0	0.000225111	0.000610108	0	0	0	0.000244676	0	0.00095281	0.000852383	0	0.001634139	3.36079E-05	0	0	0.000853914	0.000567222	0.000407447	0	4.8086E-05	0	1.94341E-05	0.000678913	0	0.001728446	0	0.007781318	0.001262859	0	0	0.00124802	0	0.001337297	0.001382328	0.0104221	0.000732862	0	0	0	0	0	0.000526507	0	3.13521E-05	0.000626323	0.000144854	0.001210256	0.046878505
1.13.12.7	0	0	0	0	0	0	0	0	0	0	0	0	0	0	0	0	0	0	0	0	0	0	0	0	0	0	0	0	0	0	0	0	0	0	0	0	0	0	0	0	0	0	0	0	0	0	0	0	0
1.13.99.1	0	0	0	0	0	0	0	0	0	0	0	0	0	0	0	0	0	0	0	0	0	0	0	0	0	0	0	0	0	0	0	0	0	0	0	0	0	0	0	0	0	0	0	0	0	0	0	0	0
1.14.-.-	0.574645718	0.082118838	0.013381433	0.224599737	0.044411608	0.04442052	0.202605415	0	0	0.018879344	1.624108966	0.014733409	0.016906431	0	0	0	0	0.057773284	0.051780445	0.077251716	0.018486454	0	0	0.030957811	0.189358372	0.022493327	0.273915745	0.280395819	0.032459834	0.00731356	0.026967272	0.095565519	0	0.01772584	0.017757077	0.227877314	0.006888561	0.017242966	0	0.001145673	1.037310116	0.014576619	0	0	1.664540213	0.120076516	0.632869979	0.697121949	0.316929008
1.14.1.-	0.196265911	0.342423748	0.00028108	0	0.006472946	0	0	0.003918276	0.004242302	0.001724684	0.078908258	0.001683498	0	0	0.005462226	0	0	0	0.008791817	0.007213445	0.002102148	0.008584543	0.002774045	0	0.040805169	0	0	0.338227277	2.43961E-05	0	0	0.495695393	0.005704216	0.008326998	0	0.334224984	0.008876522	0.00486119	0.007195842	0	0	0	0	0	0.093189036	0.849786926	0	0	0
1.14.11.-	1.799085825	1.77706114	0	0.148926912	0	0	0.163121964	0.008755121	0	0	1.91607947	0	0.015719916	0.022649119	0	0	0.04159497	0.036748883	0.05243575	0.051007916	0	0	0	0.030536915	0.599751232	0	0.528171621	1.264073481	0	0	1.74867129	1.919406266	0	0.018447169	0	1.24301294	0	0.015507953	0.357086931	0.968090341	0.008616209	0.170547076	0.024047343	0	1.940030878	2.679224811	0.259918739	0.223348605	0.184167185
1.14.11.1	0	0.000516663	0	0.00438533	0.002987604	0.00075184	0	0	0.002455569	0.003392646	0.431561938	0	0	0	0	0	0	0	0	0.003059819	0.003024025	0.00229697	0.002548964	0.002408073	0.00037285	0.00493309	0	0.023037825	0.00032971	0.002036419	0.427202914	0	0.000175504	0.001923886	0	0.025158036	0.000567483	0	0.00396708	0.003604699	0	0.002967182	0.004457069	0.00312728	0.433962326	0	0.003304117	0.003206779	0.026792842
1.14.11.16	0	0	0	0.000158115	0	0.011662975	0	0.011013834	0.003072409	0.00029005	0.988366953	0	0	0.006090672	0.00755961	0	0.006124297	0	0	0	0.002999185	0.001886968	0	0.007388212	0.003576681	0.009513807	0.008816292	0.063443925	0	0.006877187	0.007643399	0.035826327	0.000400514	0	0	0.057445564	0.009016786	0	0	0.002742092	0	0.009432144	0.006887434	0.007647653	0.976732246	0.567053433	0.010691921	0.005376191	0.081473481
1.14.11.17	0.378187233	1.250664253	0	0	0	0.016738017	0	0	0	0.023904151	2.76186398	0	0	0	0	0	0	0.033705609	0.025643444	0.021925875	0	0.014316194	0.020643296	0	0.016676674	0	0.499744581	0.72411082	0.017510769	0	1.459715966	0.947788558	0.012613693	0	0	0.725926396	0.03341551	0	0.153226798	0.479044968	0.013730262	0.058675786	0	0	2.762712642	0.880936353	0.219764953	0.181696127	0.118630314
1.14.11.18	0	0	0	0.0017033	0.000614323	0	0	0	0.003123941	0.0033123	0.633064917	0	0.001033305	0	0.001953907	0.000481695	0.02465547	0.006424567	0.005237336	0	0	0	0	0.006975441	0.006064059	0	0	0.001860154	0	0.003871087	0.003312625	0	0.005499295	0.005888077	0.007290771	0	0.002193188	0.001069367	0	0	0.00492929	0	0	0	0.633472127	0	0.000224603	0.001906646	0.017989255
1.14.11.2	0.795581113	0.001867748	0	0	0.004764117	0	0	0.003240815	0	0.00183345	0.288722654	0.000593202	0.002256228	0	0.001326326	0	0	0.001084388	0	0	0.006991556	0	0.005941067	0.001138259	0.007185407	0.001799228	0.000447221	0.007333425	0.00323688	0.002511784	0.003305938	0.012396308	0.00266751	0.006383725	0	0.009459218	0	0.005519167	0	0	0	0	0.001837591	0	0.290157605	0.002350932	0.004644193	0.003768065	0
1.14.11.21	0	0.000721823	0.000561463	0.00052742	0.000289393	0	0.000547347	0.000840278	0	0.000541371	0.0005233	0	0.000776632	3.44007E-05	0.000266702	0	0.00031933	0.000426669	0	0	0	0.000723698	0.000623552	3.16762E-05	0	0.000464368	0	0.004405039	2.23908E-05	0.000770821	0.142027801	0	0.000584518	0.000660355	0.000528007	0.004324572	0.000306964	0.000679688	0.000810068	0.000795924	0	7.83046E-05	0.000425171	0.000562939	0.000587357	0	0	0.000840372	0.023092087
1.14.11.9	0	0	0	0	0	0	0	0	0	0	0	0	0	0	0	0	0	0	0	0	0	0	0	0	0	0	0	0	0	0	0	0	0	0	0	0	0	0	0	0	0	0	0	0	0	0	0	0	0
1.14.12.-	0	0	0.003883711	0	0.004917298	0	0.010619229	0.005750334	0	0.010685468	0.318964507	0.005905931	0.000668481	0.002986438	0.004834839	0	0.011440003	0.008806946	0.005317039	0.009226492	0	0.009042054	0.010383204	0	0.000780266	0.002905265	0	0.017025096	0	0	0.009002777	0.009762615	0	0	0	0.020224056	0	0.001636967	0	0	0.007989129	0.007022091	0.007933348	0	0.318040604	0	0	0	7.53801E-05
1.14.12.1	0.005187779	1.471730467	0.003742636	0.001844261	0.007872802	0.004701948	0	4.16984E-05	0	0	0.108246429	0.007045447	0	0	0	0.006223795	0	0.00417703	0.004406606	0	0.002633714	0.002514485	0.001174832	0	0.002726135	0	0	0.015921295	0	0.005277712	0.003539824	0	0.008846831	0	0.004491275	0.007014981	0.005220095	0	0	0	0	0	0	0.005867856	0.094712866	0	0.008590278	0.003235753	0.024534938
1.14.12.10	0	1.68773989	0.004541573	0	0.007824767	0.01182494	0	0	0	0.002658216	1.020369781	0.001705151	0.000887278	0	0	0	0	0.03276562	0.045009176	0.042725354	0.027580343	0.008487555	0.008274296	0.000608367	0.251976297	0	0.005040652	0.067533553	0.011412786	0	0.017063125	0.007467223	0	0.013063355	0.017645156	0.076866207	0	0	0	0	0	0.000474718	0	0.009179513	1.012096735	1.732368309	0	0	0.010246428
1.14.12.12	0.401010121	0.000383749	0	0.000937796	0.002015226	0	0	0	0.000441645	0	0.033718779	0.000241483	0	0.000294518	0	0.001255148	0	0.001427566	7.00495E-05	0.000690144	0.000584396	0	0.000556198	0.001985835	0.001516288	0	0	0.001660776	0	0	0	0.00071478	0.001196399	0	0.000776799	0	0	0.001084358	0	0.001120986	0	0	0.001684286	0.001906472	0.031663278	0	0.001117578	0.000238079	0
1.14.12.13	0.002252916	0	0	0.003741079	0.004950737	0	0	0.000313835	0.007010796	0	0.405028029	0	0	0	0.001958101	0.001164079	0	0.007657871	0	0.006196578	0.004596519	0.009428794	0	0	2.10834E-05	0	0	0.015583036	0.001280891	0	0.001660595	0.015535874	0	0.001535656	0	0.005253723	0	0	0	0.007159115	0	0	0.005915184	0	0.398541727	0.146977817	0	0	0
1.14.12.17	0.393495523	0.987430537	0.009119975	0.015835763	0	0.015204058	0	0.01392084	0	0	0.886012864	0.002320185	0	0.011675291	0.000424792	0	8.79746E-05	0.286296208	0.277209034	0.279749757	0.262657115	0	0	0	0.241838942	0	0.254755672	0.853220988	0.00503629	0	0.274256885	0.97159802	0	0.014722068	0	0.839974958	0.014102407	0.003065675	0.168128441	0.490141665	0.014265703	0.080732477	0.006588062	0.003445464	0.870095695	0.857414186	0.074763072	0.073981217	0.056821482
1.14.12.18	0.203811714	0.00497261	0	0.000983128	0.00723531	0.004256921	0.001101366	0	0	0.001959032	0.174204618	0.0057574	0.006445598	0.006845441	0.005770656	0	0	0.006679519	0	0	0	0	0	0.000817162	0	0.003467315	0.000523279	0.003318642	0.00105624	0.004066066	0.007155613	0	0.000888239	0	0.001936995	0	0.001859951	0	0.006059415	0.006147125	7.4222E-05	0	0	0	0.167689835	0.004759612	0.006896676	0.005567929	0
1.14.12.19	1.212392628	0.256240169	0	0.014657149	0	0.00372295	0.010402538	0.016847442	0	0	1.634783168	0.012394745	0.01278187	0.01851827	0.018690952	0.014187367	0	0.006245155	0.020606049	0	0	0	0.020687043	0	0	0.01347696	0.486926372	0.613414768	0	0	0	1.414445254	0	0	0	0.580880861	0	0	0.148568568	1.01635213	0.00646961	0.197283298	0.001635984	0	1.628699469	0.002738281	0.003600669	0	0.019217447
1.14.12.3	0.002816756	0.003111736	0.00196769	0.003094144	0	0.003029037	0	0	0	0	0.085401591	0.00310623	9.77501E-05	0.002086434	0.003389118	0	0.003623025	0	0.002466601	0.00164882	0	0	0	0	0.003634406	0.001776969	0.002252917	0.001105714	0.002127582	0	0.002706606	0.00048413	0.001788048	0	0.003474418	0	0	0.00168825	0	0	0	0	0	0.002983479	0.082260684	0	0	0	0
1.14.12.7	0	0.002513147	0	0.001156016	0	0.00277403	0.002887166	0.002266002	0	0	0.332721926	0.000970706	0.00176046	0	0	0.001233176	0	0.002392753	0	0	0.001017312	0	0.001907469	0	0.002380223	0.000660799	0	0	0.001865071	0.001071423	0	0.000241744	0	0	0	0.002503379	0.002310207	0.000656826	0	0	0.002746918	0	0	0.002482228	0.327340405	0.000536004	0.063412835	0.063312776	0
1.14.13.-	2.661120664	5.642586315	1.731966167	0.53617427	0.013337697	0	0.439141764	0	0.049192619	0	3.479465607	0	9.1366E-05	0	0	0.012383119	0.036278995	0.169384043	0.170783163	0.068491065	0.090790314	0	0.060805392	0.000579719	0.161069803	0.01053068	1.514349149	1.783733952	0.479150022	0.033882014	1.99381165	1.945427742	0	0	0	1.7965556	0	0.055973616	0.354907773	0.971894575	0.022113986	0.296965497	0.053873991	0.041062627	3.432379047	2.475539749	0.591590628	0.470339244	0.418057627
1.14.13.1	0.801236984	0.258053555	0.001726941	0	0.012384412	0	0.01089412	0	0	0	1.025341994	0	0.005901492	0.005657309	0.011740807	0	0	0.009779349	0.020566321	0.01476617	0.005637953	0	0.000497729	0	0.203992038	0.002115988	0	0.290893092	0.004992762	0.003863296	0.433290981	0.275877413	0.00868346	0	0.003746842	0.299548571	0.006959344	0.004624507	0	0.242925797	0.001523141	0.040866985	0	0	1.028383493	0.292786016	0.123203673	0.122125219	0.10976951
1.14.13.100	0	0	0	0	0	0	0	0	0	0	0	0	0	0	0	0	0	0	0	0	0	0	0	0	0	0	0	0	0	0	0	0	0	0	0	0	0	0	0	0	0	0	0	0	0	0	0	0	0
1.14.13.106	0	0	0	0.001312816	0.002005584	0.00110032	0.001160947	0	0	0	0	0.000872105	0.00184191	0.001087733	0.001711619	0.001776453	0.002357655	0	0	0	0.000456629	0	0.00092854	0.001756241	0.001815028	0	6.79376E-05	0	0.002088112	0	0	0.000636421	4.67148E-05	0.002438644	0.001014555	0.000132275	0.000970108	0	0	0	0	0.000275225	0	0.001426402	0.000819008	0	0.031456242	0.030034443	0
1.14.13.12	0	3.05754E-06	7.75076E-05	0	0	3.93872E-05	0	0	0	0	0.008403197	7.65874E-05	0	5.89583E-05	2.88552E-05	7.46657E-05	1.07581E-05	0	0	0	0	3.44675E-05	1.68337E-05	0	0	3.25635E-06	2.35306E-05	0	7.83781E-05	3.56629E-05	0	2.30831E-05	3.49851E-05	6.18506E-05	0	6.60029E-05	2.93662E-05	0	6.9171E-05	6.81652E-07	6.28093E-05	7.55574E-05	4.05245E-05	1.43362E-05	0.008544654	7.45373E-05	0	4.33422E-05	6.78716E-05
1.14.13.127	0.186031036	0.145629802	0.013789338	0.016816429	0	0	0.014067468	0.004713572	0.011317336	0	1.61844595	0.013323501	0	0	0.017277097	0	0.01745771	0.013579245	0.026650222	0.019988107	0.001624253	0.008724802	0	0.001617087	0.064319936	0.006778549	0.234781382	0.32306233	0	0.001088264	0	0.764829693	0.011387252	0.000314974	0	0.329905775	0	0.000386422	0.0875382	0.508720087	0.007653455	0.108888668	0.006588539	0	1.618923475	0.844945957	0.049708385	0.052695332	0.095845446
1.14.13.132	0	0	0	0	0	0	0	0	0	0	0	0	0	0	0	0	0	0	0	0	0	0	0	0	0	0	0	0	0	0	0	0	0	0	0	0	0	0	0	0	0	0	0	0	0	0	0	0	0
1.14.13.149	0.393133397	1.371179292	0.017870961	0.011320593	0	0.007679862	0	0	0	0.001038603	1.489873899	0	0	0	0.019148374	0.011314175	0	0	0	0	0.019441818	0	0	0.012045995	0.325435806	0	0.510613044	0.386966674	0	0	0.000580391	0.620977162	0.010367988	0.008813241	0.021519848	0.396297902	0.008934659	0.004033851	0	0.491621895	0.01277434	0.200733819	0.006605087	0.021804345	1.530358902	1.709921005	0.206571832	0.180613551	0.074156225
1.14.13.151	0.000174917	0.043152312	0.000802024	0.002157015	0.00182357	0	0	0	0	0.002187455	0.010597577	0	0.00178417	0	0	0.001812695	0	0.000108568	0	0	0	0.001477847	0	0	0	0	0.249253584	0.011200366	0.001128806	0.000974899	0.001089133	0	0.001095787	0.0024631	0	0.013016684	0	0	0	0	0.001713724	0.001366363	0.001937664	7.58992E-05	0.00735733	0.000167161	0.031387253	0.032504665	0.036912208
1.14.13.154	0	0	0	0	0	0	0	0	0	0	0	0	0	0	0	0	0	0	0	0	0	0	0	0	0	0	0	0	0	0	0	0	0	0	0	0	0	0	0	0	0	0	0	0	0	0	0	0	0
1.14.13.2	0.000348451	0.831487988	0	0.010617276	0.007773551	0	0	0	0.009809833	0.010871181	0.692277417	0.005115061	0.000292039	0	0	0.009835814	0.009931884	0.023843481	0.013079	0.007452859	0.009254286	0.006737212	0	0.010216633	0.147518204	0.002124004	0	0.071717952	0.002854906	0.006694509	0.146956675	0.02638719	0	0	0	0.053065168	0	0	0	0	0.008766636	0	0	0	0.697737361	0.992991401	0.182277898	0.196355232	0.074436893
1.14.13.20	0.004934071	0.07962429	0.00030248	0.006734869	0.004654167	0.008665052	0.000545004	0.002569638	0.008328589	0	0.145838272	0	0.0055585	0.000445281	0.000124033	0	0	0.005804188	0	0.001015738	0	0	0.008349802	0.009122198	0.041157817	0	0	0.004996538	0	0	0.006695041	0	0	0	0.001522524	0.012992722	0.009110942	0.009038799	0	0.007929005	0	0	0.006515501	0	0.14949639	0	0.024370561	0.035673085	0.006170432
1.14.13.22	0.192728066	0.527728734	0.001080098	0.006143081	0	0.003072946	0.007456979	0	0.008101448	0	0.469786846	0	0	0.005459276	0	0.001675964	0	0.006188198	0	0.006312499	0	0.0078511	0	0	0.139211994	0.000264671	0.254379032	0.019246446	0	0.003474199	0	0	0	0.005320208	0.005533629	0.018650933	0.000506931	0.006186836	0	0	0.001344595	0	0	0.004651563	0.481534673	0.007607064	0.008439623	0	0.009689506
1.14.13.39	0.0045887	0.001238056	0.000523352	0.003435922	0	0.003883808	0.005012943	0.00516197	0	0.00447264	0.007361427	0.001911202	0	0	0	0.004643471	0	0.014544216	0.016251036	0.015498714	0.014510401	0	0	0.000364654	0.001126153	0.000285118	0.001320087	0.003804639	0	0.004128873	0.002132386	0.015656529	0.004594942	0.001128772	0	0.003178231	0.00527426	0.000939262	0.002793463	0	0.001381824	0.004645697	0	0.002793328	0.013378512	0.001124374	0.001150614	0	0.011912678
1.14.13.40	0.197312681	0	0.003812613	0	0	0	0.003577933	0	7.68351E-05	0	0.227595606	0	0.002410135	0	0.002101646	0	0	0.002842855	0	0.00089933	0	0.003165952	0.000823119	0.000395792	0	0	0	0	0	0	0	0	0	0.002728312	0	0	0.000105964	0	0.004208749	0	0.004018429	0	0.002986314	0	0.231879642	0.003219759	0.004268004	0.003173527	0.003661665
1.14.13.50	0	0	0.002137544	0.000357799	0.001581379	0.000659966	0	0	0	0.001852042	0.070153363	0.002908504	0.001643434	0	0	0	0	0.002239363	0	0	0	0	0	0	0	0	0.001041959	0.006061365	0.001184367	0.002940294	0	0.003127751	0	0.001425125	0	0.006696076	0.001399443	0	0	0	0	0	0	0.001874419	0.068647574	0.001046792	0	0.002621051	0.037594944
1.14.13.59	0.406392928	0.603359368	0	0.013659681	0.008593792	0	0.003956788	0	0	0	0.147285981	0.001958093	0	0.007476842	0	0	0.004426864	0.029534406	0.010108532	0.006993434	0.015648951	0.0067761	0	0.009056256	0.13077989	0.005849009	0.255820362	0.487335316	0	0	0.991329586	0.292084818	0	0.010060848	0	0.474349917	0	0.011883514	0.004112238	0.492719393	0.009927355	0.01189971	0	0	0.153023667	0.299655051	0.119940895	0.136927895	0.018608267
1.14.13.7	0.196676198	1.126323277	0	0.280344821	0.001812911	0	0.172942243	0	0	0	0.382957122	0	0	0	0.006692437	0	0	0.031488299	0.035605144	0.025420187	0.038936634	0	0	0.001365158	0.209688035	0.008181144	0	0.011821906	0.000609009	0.003845934	0.003091741	0.001016301	0.00846749	0	0.004117545	0.001242261	0.003991848	0	0	0	0.001790126	8.4396E-05	0	0.007639641	0.387821441	0	0.000956309	0	0.003855861
1.14.13.70	0	0.000398321	0	0.000898104	0	0	0	0.000604418	0.000314363	0	0.017419436	0.000798396	0	0	0	0	0.00026525	0	0.000947282	0	0.000650567	0	0.000210048	0	0.001629674	0	0	0.008672403	0.000755325	0	0.001654405	0.000995211	0.001605098	0	0	0.010172019	0	0	0.001628798	0.001223741	0.001152239	0	0.000652587	0.00080947	0.01858766	4.10541E-05	0.000153129	0	0
1.14.13.8	0.003030036	0	0	0	0	0	0.002438966	0.001569432	0.00152339	0.000708878	0.316721556	0	0.001529822	0.002086045	0	0.001288591	0.004105163	0.016811571	0.017417095	0.012683821	0.01827892	0.001617835	0.001380567	0	0.107723224	0.002300006	0.000912123	0.020706947	0	0	0.003570818	0.013046966	0	0.001789094	0	0.017628068	0	0	0	0	0	0.000277283	0	0.001400049	0.315833819	0.002415673	0.0619104	0.061288645	0.022926575
1.14.13.81	0.000976184	0	0	0	0	0	0	0.00292936	0	1.00267301	0.11005669	0.076812846	0.079838564	0	0.005551448	0	0	0.031475444	0.026182094	0.033930355	0.026828622	0.005373886	0	0	0	0	0.003397334	0.00419223	0	0	0	0.013862217	0	0	0	0.001702852	0.002819515	0	0	0	0	0	0.004218337	0	0.10501229	0.002415228	0.060998385	0.06761674	0
1.14.13.82	0.239374463	2.602926757	0.00450241	0.05338261	0	0	0	0	0	0	1.64510542	0	0.011013911	0.021178847	0.025445823	0	0	0.030347894	0.004893663	0	0.03250887	0	0	0.037745919	0.2616012	0.041275561	0.008763075	0.216233933	0	0	1.889682069	0	0.010448257	0.044677288	0	0.172684306	0	0.009213059	0.022120906	0.047274848	0	0.015803783	0	0	1.714550003	2.435455879	0.111321123	0.165190678	0.074183103
1.14.13.83	0.000653353	0.003866192	0	0	0.005124303	0.007100306	0.005491951	0.003808072	0.002636989	0	0.375148949	0	0.006490929	0.004220601	0	0	0.000837388	0.014033097	0.010202825	0.013296443	0.008933695	0	0.005786203	0	0.718954755	0	0.005043206	0.019927456	0	0.001760059	0	0.013759217	0	0	0	0.014743129	0	0.006757407	0.005019327	0.000126839	0.002576302	0	0	0.003479213	0.38582762	0.14780853	0.117925256	0.120045552	0.068847114
1.14.13.84	0	0	0	0	0	0.001300517	0.001707327	0	0	0	0.017280332	0	7.95872E-05	0.000682531	4.32244E-05	0.001830187	0	0.001451205	0.001254521	0.000260326	0	0	0.001437331	0.000660171	0	0	0.001560762	0	0.001539527	0	0	0	0.001298517	0	0.00130607	0	0	0	0	0.000398484	0	0	0	0	0.018637983	0.000179711	0.001802906	0	0
1.14.13.9	0	0	0	0	0.003765198	0.000899049	0	0	0.002766533	0	0	0.002614809	0.001168764	0.002930441	0.00207816	0.000452705	0.000279135	0	0.003715583	0	0.001955905	0	0	0.001857748	0.002207521	0	0	0	0.002182715	0.002077375	0.002865489	0.001209341	0	0	0	0	0.00285687	0	0	0.001704124	0.002932165	0	0	0.000404249	0	0	0	0	0.001086831
1.14.14.-	0.002253051	0	0.002729376	0	0.000850009	0.004555782	0	0.003946509	0	0.004035875	0.145653212	0	0.001042763	0	0	0	0.000471991	0.005182781	0.00441643	0	0.003524463	0	8.09825E-05	0.00098037	0	0.001552088	0.00480971	0	0	0.000691324	0	0.003777532	0.004742546	9.42531E-06	0.004306295	0	0	0.005252836	0	0	0	0	0	0.003415556	0.14838956	0	0.061486981	0.066817049	0
1.14.14.1	0.005156058	0.006177125	0.007722542	0.086260227	0.000881261	0	0.163880345	0	0.008402401	0.000357056	0.344574185	7.14762E-05	0.009137899	0.006507674	0	0	0	0	0.006589751	0	0	0	0	0	0.004485514	0	0.000858064	0.028146445	0.004981935	0	0	0.005296413	0.001056553	0.008820698	0.001321734	0.018532638	0.003963641	0.00221002	0.004807403	0	0.002915711	0	0	0.00068903	0.347777317	0	0.091123303	0.088079883	0.016615839
1.14.14.3	1.007294339	0.050478568	0.015085303	0.740169722	0.013735553	0.014051659	0	0	0	0	0.832850636	0	0.007094564	0.017233438	0.004303393	0.006658913	0.025285576	0.083914593	0.095891468	0.08571084	0.084883022	0	0	0.006247766	1.446384416	0	0.013059002	0.105045529	0.015399762	0	0.138232826	0.017271528	0.017410137	0	0.004137374	0.129361402	0.002873926	0	0.013837238	0.016735456	0	0.015544543	0	1.002835259	0.840903853	0.139891207	0.305186487	0.314539466	0.154383754
1.14.14.5	0.976401821	2.572906518	0.010960451	0.038574356	0.029650475	0	0	0	0	0	2.033697565	0.03462833	0.012749311	0	0.002787943	0.006635473	0.036521112	0.064996386	0.00277259	0.005745325	0.009810869	6.328E-05	0.006690158	0.017532849	0.138197484	0.027931291	0.259313457	0.777454192	0	0	2.020024708	0.93169001	0	0.038149921	0	0.774706561	0	0	0.20083664	0.469738979	0	0.079673618	0.013914037	0.013267965	2.041510137	2.988063971	0.263080498	0.278357894	0.116835764
1.14.14.7	0.0012111	0.00303667	0.000459748	0	0.00238512	0.001541848	0	0.00042685	0	0	0.076643395	0.002021909	0	0	0	0	0	0	0.00044809	0.002487919	0	0	0.00068498	0	0.000853335	0.002611748	0.001210646	0	0.002434631	0.000403079	0.002820545	0.000946927	0.001849981	0	0.00288234	0	0	0	0.002454684	0	0	0.002016151	0.002176372	0.002844723	0.075537243	0	0	0	0.001738401
1.14.14.9	0	1.086352235	0.823103555	0.007567343	0	0.010921405	0.00588295	1.014032498	0.506559285	0.005041638	1.206426043	0	0	0.022918245	0	0.000334166	0	0.08073925	0.087949919	0.068014559	0.084352811	0.020957301	0	0	0.071382202	0	0	0.975233426	0	0.006828342	0.124854889	0.690522056	0.107055246	0.096751327	0.09505475	0.97949543	0.004483372	0.02074451	0.326869415	0.488780254	0	0.116550206	0.00708336	0.019163202	1.207782036	1.550377762	0.052124216	0.064329326	0.185538394
1.14.15.3	0	1.21163552	9.36868E-05	0.00837211	0	0.00105544	0.001198469	0.001753874	0	0.008845657	0.502390539	0	0.006969452	0	0.008178807	0.002248177	0.005967726	0.006960447	0	0	0	0.00849969	0.006052041	0.001715402	0.099778422	0.001766932	0	0.027932538	0.006801027	0	0	0	0.005938521	0.001960394	0	0.025491396	0	0.005904908	0.006419045	0	0.009304752	0.002189172	0	0	0.516756807	0.004611457	0.002318971	0.006936826	0.027483224
1.14.15.7	0.803758761	0.003626603	0.00055014	0	0.000557079	0	0	0.00257291	0	0.000978981	0.645832877	0	0	0	0	0.002604064	0	0.00174977	0.003723796	0	0.00325577	0.00507547	0	0	0	0	0.006156068	0	0	0.002311843	0.003543773	0.001344581	0.004132091	0.005023706	0	0.006190647	0.007385692	0.002889212	0.005591166	0.001454761	0	0	0.002441295	0	0.647426709	0.003084352	0	0.006216441	0.016067936
1.14.16.-	0	0	0	0	0	0	0	0	0	0	0	0	0	0	0	0	0	0	0	0	0	0	0	0	0	0	0	0	0	0	0	0	0	0	0	0	0	0	0	0	0	0	0	0	0	0	0	0	0
1.14.16.1	0.79196236	0.003212252	0	0	0	0	0	0	0	0.002937142	0.68484586	0	0.010621104	0	0	0	0	0.009444476	0.00977231	0.011816459	0.014579245	0.005071357	0	0.007884598	0	0	0.247274749	0.013499192	0.003687545	0	0	0.017449199	0.002797436	0.00932409	0	0.023512061	0.010785331	0	0	0	0	0	0	0.008019145	0.685556199	0.004260747	0.053987782	0.073057005	0.019082717
1.14.17.3	0	0	0	0	0	0	0	0	0	0	0	0	0	0	0	0	0	0	0	0	0	0	0	0	0	0	0	0	0	0	0	0	0	0	0	0	0	0	0	0	0	0	0	0	0	0	0	0	0
1.14.18.1	0.001717555	0.004564884	0	0.002461316	0.001010617	0.000952154	0	0.000781126	0	0.004325028	0.247545537	0.002159729	0	0.003848913	0.004388078	0.000348285	0.003822128	0.003143805	0.002506615	0	0.002529992	0.002403088	0.004134062	0	0.073418748	0.001792435	0.002201871	0	0.003285279	0	0	0.000397993	0.001669408	0.000598801	0	0.003718426	0.003366469	0	0	0	0	0.004176366	0	0.004107819	0.243193158	0.002480211	0.034274212	0.033035211	0.062173802
1.14.19.-	0.002242574	0.002200695	0	0	0.00010087	0	0.000153218	0.002895353	0.001212586	0	0.410813379	0.001045783	0	0.001551653	0.002572772	0	0	0.018446055	0.02058683	0.017758246	0.01154659	0.00041546	0.00264681	0.004491011	0	0.004225812	0	0.004092516	0	0	0.003144587	0.009829863	0	0	0.004333397	0.000235719	0.002845114	0	0	0.000830746	0.00398139	0	0.003511776	0	0.411530636	0	0.03368406	0.034250417	0.0253899
1.14.19.1	0.794049609	1.62408442	0.013160468	0.350424018	0	0	0.327416969	0	0.009464678	0.00086619	1.173648352	0.01184993	0.004239383	0	0.006743876	0	0.00837482	0.039322048	0.03295743	0.04223629	0.052670621	0.01330266	0	0	0.014133439	0.010471145	0.013370604	0.019285908	0	0.016020234	0	0	0.008253112	0.002258103	0.001762223	0	0	0.015277106	0.004343356	0.010890629	0.015146506	0.013416408	0	0.004113326	1.158807341	0	0.048422962	0.069866551	0.030547918
1.14.19.2	0.001509677	0	0.000768926	0	0.002180816	0	0.002172822	0	0	0.002524247	0.035021484	0	0.000194744	0.002370549	0.001914527	0	0	0	0.00117653	0	0	0.002401799	0	0.001499983	0.001437647	6.08276E-05	0.001123221	0.01900085	0	0.000855313	0	0	0.001797946	0	0.001650809	0.014098072	0	0	0.002198535	0.001815838	0.002221932	0.000135276	0.000782954	0.002974949	0.037043477	0.002833741	0.063261298	0.064703609	0.014742552
1.14.19.3	0.001462852	0.307719593	0	0	0.002367431	0	0.001325143	0.00378403	0.000533602	0	0.033498645	0	0	0	0	0.004259269	0	0	0	0.000535682	0	0	0.001965928	0.002620716	0.210653628	0.004663135	0	0.008283787	0	1.11933E-05	0	0	0.001023617	0.003314166	0	0.005802197	0.00400622	0.001084038	0.003770833	0.003165294	0.003618787	0	0	0	0.032469649	0.002523305	0.032653165	0.035069217	0.007478569
1.14.21.6	0	0.130938644	0.000422098	0.000427414	0.000179271	0	0.000221845	0.000648098	0.000300937	0.000396333	0.000671246	0	0.000360844	0	0	0.000338706	0	0.000400637	0.00070644	0	0	0.000452642	0	0.000543978	0.000109681	6.03347E-05	0	0.000654693	0.000486374	0	3.96663E-05	0.000484786	0	0	0	0.000682023	0	0.000705301	0	0	6.25211E-05	7.54207E-05	0.000664786	0	0	0.000231042	0	0.000192916	0.000495986
1.14.21.7	0.000218949	0.000115953	0.000177548	0	0	0	0	0.00018773	0	4.95949E-05	4.70019E-05	6.9027E-05	0.000189861	0	0.000131422	0	0	0	0.000171937	0	0	0	0.000129372	0	0	0.000185214	0	0	0	0	1.22832E-05	0	0	0	0	0	0.000210074	0.000132121	0	5.06395E-05	1.10526E-05	0	0	0.000178506	7.656E-05	0.000196661	0.031375424	0.031119928	2.09617E-05
1.14.99.-	0	0.000984942	0.001782752	0	0	0	0	0	0	0.000741848	0.521816488	0	0.003037487	0.002006363	0.001516231	0.00368805	0	0.00170558	0.005411717	0	0.004809691	0.003977914	0.001215982	0	0.002280973	0.005859416	0	0.004173348	0.001027868	0.000840799	0	0	0	0	0	0.00694398	0.001561619	0.004594159	0	0.003983912	0	0	0	0	0.520174853	0.000465769	0.063777257	0.064279796	0.026296316
1.14.99.1	0	0	0	0	0	0	0	0	0	0	0	0	0	0	0	0	0	0	0	0	0	0	0	0	0	0	0	0	0	0	0	0	0	0	0	0	0	0	0	0	0	0	0	0	0	0	0	0	0
1.14.99.3	0	0.004034153	0.00425257	0.001828457	0.001626802	0	0	0.001142988	0.004395689	0	0.020935737	0	0.001972033	0.003338322	0.005083905	0.00155083	0	0.211947678	0.208689788	0.20739586	0.215255654	0	0.000294003	0	0.552517197	0.005363736	0	0.00790513	0.001556247	0.005169325	0.004507605	0.00457774	0.004093947	0	0	0.003557778	0	0	0.001858981	0	0.000804403	0	0	0	0.017133979	0	0.033964051	0.036151982	0.014217801
1.14.99.33	1.47924E-05	0	4.91507E-05	1.17219E-05	2.27057E-05	0	7.46485E-06	0	3.92741E-05	0	0.008407369	1.95729E-05	2.30874E-05	6.98819E-05	1.05822E-05	0	5.11573E-05	0	6.03196E-05	0	4.38326E-06	0	0	0	0	6.19674E-05	0	6.06005E-06	5.83146E-06	6.90303E-05	0	3.81287E-05	0	1.81776E-05	0	8.44356E-06	6.91865E-05	0	0	0	0	7.97102E-05	4.52644E-05	0	0.008471733	0	3.09394E-05	2.41858E-05	0
1.14.99.36	0	0	0	0	0	0	0	0	0	0	0	0	0	0	0	0	0	0	0	0	0	0	0	0	0	0	0	0	0	0	0	0	0	0	0	0	0	0	0	0	0	0	0	0	0	0	0	0	0
1.14.99.39	0	0	0	0.000147816	1.22697E-05	0.000163981	9.34863E-05	9.83649E-05	0	3.47278E-05	0	0	5.78791E-05	0	0	8.78785E-05	0	0.016190151	0.016079434	0.016007951	0.016088243	6.80578E-05	2.70294E-05	0.000153595	7.34737E-05	8.89946E-05	0	2.31839E-05	0.000135638	0	0	2.34266E-05	0	0.000111319	0.000155962	8.75241E-05	1.27455E-06	0	0	6.79959E-05	0	0	1.3378E-05	0	0	0	0.000165718	7.01482E-05	0
1.14.99.40	1.002261266	0	0	0	0	0	0.006020821	0	0.008681993	0.001277187	0.644461924	0	0.005080626	0.007247025	0.007605649	0	0.053936762	0.003321758	0.00875982	0.006215001	0.003982666	0	0.003208356	0.009793918	0.073967861	0	0.008277264	0.027496937	0.006241064	0	0	0.004318254	0.009227628	0	0.000472602	0.030016976	0.001866841	0.008883416	0.004495027	0.008916132	0	0.009925078	0	0	0.637981961	0.137697846	0.095645446	0.100652605	0.058801433
1.14.99.41	0.001366207	0.000156148	0	0	0	0.000932397	0.000216469	0.001070012	0	0.000708862	0.031809147	0.000418464	0	0.000904368	0.000884412	0	8.22512E-05	0.001586039	0.000590797	0	0.000948824	0	0	0.000799655	0	0.000662119	0	0.00600177	0	0	0.00156608	0.001219315	0	0.001365356	0.001548688	0.002218714	0	0.001690997	0	0	0	0	0	0	0.032886294	0.000102235	0	0	0.000665667
1.14.99.44	0.000823255	0.001767045	0	0	0.004172696	0	0.001569566	0.002628292	0.000380817	0.000347663	0.007918258	0	0	0	0	0.003943263	0	0.019480927	0.012787267	0.015281148	0.012932904	0.002998372	0.001453101	0.001798129	0	0.001609048	0	0.007385332	0.05750141	0	0	0	0.00138148	0	6.84631E-05	0.005425824	0.002433943	0.004211968	0.001086933	0	0.002696147	0	0	0	0.00558145	0	0.001698808	0	0.001150568
1.14.99.46	0.206441532	0.306665298	0	0	0.006521835	0	0	0	0	0.007124305	0.016532229	0	0.008053555	0	0.000298922	0	0	0.000346414	0.01091589	0	0	0.002959867	0.001472048	0	0	0	0.241416228	0.450234033	0.007476879	0	0.275151171	0.907227533	0	0.011120692	0.005635457	0.447833064	0	0	0.169151809	0.494197138	0	0.101995806	0.007173546	0.010298886	0.017590134	0.862453297	0.100661855	0.097029164	0.002600152
1.15.-.-	1.21662E-05	0	0	2.9261E-05	0	1.99546E-05	0	6.35687E-06	1.90412E-05	0	1.53329E-05	0	0	1.93776E-05	2.11151E-05	0	4.41268E-06	0	2.33403E-05	0	3.53665E-05	2.44105E-05	2.17939E-06	1.54234E-05	0	0	3.46692E-05	0	7.1123E-06	6.65668E-06	1.36389E-05	0	0	0	3.48918E-05	0	0	2.06162E-06	7.76605E-06	0	0	6.57485E-06	6.19422E-06	0	0	2.54731E-06	0	0	4.45774E-06
1.15.1.1	3.026067243	2.223447057	1.910886472	1.189166366	0.984664626	0.976396615	0.358575964	0.036792367	1.044419033	0.980350063	2.048657858	0.979143562	1.047755665	0	0.012827328	0.206725391	1.271212006	1.532272041	1.539625082	1.462851105	1.517254977	0	0.973340013	0	1.371483659	1.003088989	1.234879665	2.699311087	0.934264055	0	1.014066678	3.224323848	0.047664512	0.031000626	0	2.6341189	0	0	0.485766988	2.021455323	1.00635497	1.285140446	0.284287414	0	1.998614395	2.865384892	0.804626479	0.829887544	0.432914768
1.15.1.2	0.006260747	0.006224699	0	0.004786064	0	0.002512279	0.84377954	0	0.492116383	0	0.036749039	0	0	0.011248737	0.9860237	0.012343205	0.026154827	0.398005622	0.414101696	0.416750069	0.391605213	0.493423013	0.994006902	0.011170874	0	0.000444369	0.243953451	0.007201594	0	0	0.011423897	0	0.191973899	0.212366867	0.196255044	0	0	0.992814152	0.010201122	0.000812764	0	0.002299826	0.611273168	1.00782625	0.02175268	0	0.126686848	0.126221563	0.037519543
1.16.1.1	1.00853783	0.260510877	0	0.352810057	0.011613213	0.005332206	0.005017708	0	0.000777056	0	0.680140534	0	0.011080768	0.000923277	0	0.008022462	0	0.078668716	0.081949863	0.077249378	0.069141887	0.01042635	0.006822046	0.002988156	0.479681818	0	0.249672887	0.092964689	0.129832782	0	0	0.106477198	0.006380005	0.011598627	0.010378144	0.088136843	0.006545385	0.008395671	0.663545286	0.745502235	0.002564673	0.087945696	0	0	0.691935529	0.153865385	0.054010406	0.056282735	0.029352283
1.16.1.3	0.395383462	0	0.022612723	0	0	0.010608347	0	0	0	0.028943876	0.030573581	0	0.019061202	0.007175144	0.007482835	0	0.019117506	0.005980875	0.013327136	0.039845238	0.036618199	0	0.011965476	9.25758E-05	0.095003044	0.012520904	0.48330705	1.733455926	0.01890193	0	1.994126966	1.915463096	0	0	0	1.745670008	0.018856038	0.021853399	0.317686984	0.99996681	0.005011406	0.184489937	0.010047125	0.029720625	0.030303654	1.697912938	0.010111865	0	0.086526121
1.16.1.7	0	0	0	0	0	0	0	0	0	0	0	0	0	0	0	0	0	0	0	0	0	0	0	0	0	0	0	0	0	0	0	0	0	0	0	0	0	0	0	0	0	0	0	0	0	0	0	0	0
1.16.1.9	0.194955412	0.573751018	0.007133103	0.182724233	0.013023726	0	0.001911524	0.006936516	0.01033974	0.013865197	0.666228629	0.015011602	0	0.049129721	0.002440073	0.016339371	0.003863601	0.054225924	0.035537006	0.058750834	0.056557962	0.013233342	0	0	0.852000437	0	0.265135182	0.694743506	0.015129412	0	0.282269174	0.949479433	0.01522973	0	0	0.695206872	0	0.015039425	0.180589263	0.492969453	0.00631374	0.091450651	0	0.008495879	0.677931341	0.864232142	0.159250745	0.160476616	0.060348078
1.16.3.1	0.182678245	0	1.039190739	0.17634419	0.979938952	0.490397208	0.497242553	0	0.517110981	0.012303797	0.046294772	0.449167534	0.480657657	0.000720485	0.015787515	0.020244977	0.647719453	0.389094013	0.416260006	0.42159653	0.398679411	0.017521889	0	0	0.86752092	0	0.74340915	0.848956455	0.014823284	0.005719258	0.990910393	0.944324132	0	0	0.019858568	0.862579685	0.016206288	1.019710768	0.15044687	0.509622135	0	1.833597865	0.202009689	1.010038124	0.054383208	0.837134247	0.089037413	0.086731978	0.09121859
1.16.8.1	0.000408329	0.001429583	0	0.000879516	0.001979254	0.001589863	0.000964008	0	0.001854165	0	0	0	0	0	0	0	0	0.001293894	0.000251428	0.000720939	0.001968501	0.001778135	0.00083149	0	0	0.001752953	8.59525E-05	0.001697253	0.001032915	0.000720029	0.000336594	0	0	0.000720109	0.002086615	0	0.000515962	0	6.23067E-05	0	0	0	0	0.001731141	0	0.000342302	0	0	0
1.17.1.1	0.791923101	0.000338599	0.006977642	0.002259756	0	0.010289311	0.007633275	0.008977741	0	0	1.003356703	0.012069501	0	0	0	0	0	0.018002731	0.016791137	0.016697224	0.027774191	0.003865022	0	0.011585558	0.0416788	0	0.002412546	0.214790866	0	0	0.001571559	0.003459002	0.009454334	0.012100116	0.000911333	0.197689588	0	0.011984509	0	0	0.002836568	0	0	0.000147585	0.995113466	0	0.068601658	0.065189658	0.100842774
1.17.1.2	0.999570117	0.99647325	0.931219613	1.014842021	1.004980592	0.995211363	0.670339263	1.000009706	1.001842442	0.996983766	1.475847776	0.984029765	0.989106097	0.940873602	0	0.992779233	0.983913032	0.928208719	0.918309734	0.94101024	0.924813066	1.00262692	0.999874417	0.996826185	0.948017106	0.48821772	0.997205477	0.974478152	0.009682332	1.016204968	1.013308381	1.008470475	1.097695661	1.115355355	1.090766614	0.990564341	1.016771279	1.010550896	0.990204316	0.489804422	0.004796881	1.008274489	0.784160277	0	1.467977683	0.998285731	0.954908163	0.944550102	0.174972621
1.17.1.4	4.741773935	2.013982903	0	0.049565998	0.039399706	0.007429617	1.289975105	0.015097907	3.558503539	5.971787821	3.300624811	0.053980271	0.002574025	0.052204671	1.969212658	1.431989725	0.002054529	1.268965753	1.292599944	1.229515937	1.252975737	0.526319088	0.035155253	0	0.066234615	0.007522862	1.561943199	1.539994055	0	0	0.403132888	3.481231137	0.15248547	0.134381416	0.044284076	1.559609514	0	0.229707957	0.352227268	1.949411791	0.020154786	0.426518636	0.026767301	0	3.198799438	0.234971932	1.998214041	1.904977574	0.180757639
1.17.4.1	3.21271371	2.108593754	3.564286764	1.904939038	1.023407707	0.958318972	1.782128489	0.995844303	2.489240714	0.94369464	2.85109172	1.695277954	1.728917926	1.532729487	1.050408305	0.747738283	2.156026175	1.603521651	1.633672532	1.647613545	1.574576973	0.992724575	2.00601216	0.041331999	2.972004976	1.515953862	2.533736684	3.595883376	2.215880795	0.006415659	3.981349348	3.993412594	0.06746313	0.057574442	0.053633886	3.548962398	0.978452303	1.999022551	2.356370051	3.047988526	1.982751851	2.006325563	1.514529349	1.977552853	2.832307765	3.847857256	1.189169449	1.163108685	2.279306099
1.17.4.2	0.788972894	0	0.986719544	0.832946013	0.974841091	1.52218542	0.823103033	1.016110116	2.990987064	1.015121389	0.524486601	1.313208288	1.295480475	1.010270298	1.00711452	1.811788713	0.355562118	1.321887584	1.344813384	1.358092201	1.322921809	1.01883666	3.978848375	1.988327847	0.564822986	1.005819841	1.257728005	0.883052917	0.971140186	1.009732506	1.023109782	1.010118711	0.993501054	0.995072853	0.979243125	0.865301566	0.98760246	1.004592647	0.988563382	0.993055332	0.983902421	0.928885576	1.826223692	1.014407403	0.556842928	0.858799911	1.199967036	1.218710878	1.25527108
1.17.7.1	1.007132194	1.041607583	1.001088657	0.992615216	0.99128185	0.493742084	0.843100489	1.009525104	1.011008022	1.012505883	0.910392464	0.990862529	0.992818647	0.945249562	0.998205652	0.803159001	0.999469668	0.98296965	0.995478733	0.996126193	0.979191211	1.011671184	1.000154334	0.992976796	0.941225322	0.492686601	1.012250063	0.942660626	0.00259634	0.994953324	0.990693115	0.965082271	1.009621589	1.000520359	1.009941635	0.946343846	0.996171937	1.01287481	0.989034359	0.491914785	0	0.988339961	0.798769934	0.992212812	0.920454358	0.855328405	0.832360085	0.84901798	0.140607034
1.17.99.1	1.13023E-05	0.000188709	0	0.000102592	0.000359872	4.67252E-05	0	2.68744E-05	0.000279273	0	0.034252429	0	0	0	8.65561E-05	0	0.03044362	0.016514285	0.016245863	0.016260374	0.016185009	0	0	7.34986E-05	0	0	0.000194174	0	0.000141955	0.000251643	9.90152E-05	0	0	0.000200464	0	0.000297865	0.000265489	0	0	0	0	0.00027979	0.000108211	0	0.033832596	0	0.000291964	5.38066E-05	5.37497E-05
1.17.99.2	0	0	0	0	0	0	0	0	0	0	0	0	0	0	0	0	0	0	0	0	0	0	0	0	0	0	0	0	0	0	0	0	0	0	0	0	0	0	0	0	0	0	0	0	0	0	0	0	0
1.18.-.-	0	0	0.00011276	1.87254E-05	0	0.000140622	0	0.000114382	2.95613E-05	0.000137233	0.0168359	0.000113501	0	0	0	0	0	5.78637E-05	0	0	0	0	0	1.66793E-06	0.000114147	0	6.01249E-05	9.50007E-06	0.000120321	0.000105391	0	0.000126091	0.000138459	0	0	0	0	0	0.000104222	0.000125902	0	8.87583E-05	6.39839E-05	5.65778E-05	0.017031334	7.43864E-05	4.94802E-05	0	0
1.18.1.-	0.20451467	0.008586118	0	0.00899062	0.010014684	0	0	0.008676049	0	0	0.044612129	0	0	0	0.003578059	0.009974839	0	0.014177813	0.016978735	0.011495639	0.020406126	0	0	0	0.077314126	0	0.245828687	0.600351767	0.002957277	0	0	0.94942263	0	0	0.00219222	0.604713321	0	0.006125558	0.170592158	0.505575187	0	0.08904056	0	0.007190399	0.035966822	0.859085496	0.005900054	0	0.024532112
1.18.1.1	0	1.252655639	0.002531746	0.004454635	0.006150807	0.006030922	0.008444353	0.007672826	0	0	0.102886196	0	0	0.003681184	0	0.796787808	0.004131712	0.043065776	0.040185542	0.042547987	0.04459766	0	0.009088607	0.005448536	0.000907128	0.005690419	0	0.020751245	0.001760625	0.003575787	0	0	0.207528639	0.195239069	0.19976273	0.006111402	0	0.003172682	0	0	0	0.00683356	0.098499953	0.003103313	0.118011629	0.009119159	0.252838374	0.256380835	0.013956842
1.18.1.2	1.013712242	2.023816491	0.007129039	0.835676826	0	1.020537851	1.346619652	1.012796359	0.982735611	0.981018342	1.407199904	0	0.014376306	0.989118519	1.014989828	0.777662083	0	1.399088918	1.425284419	1.405147637	1.407917431	0.984321199	0.994040107	0.478178468	1.160995555	0.501979942	0.976621623	0.976056243	0.549086961	1.012427714	1.016855066	0.997474201	0.801265409	0.800004075	0.823874589	0.983784886	0.988174225	0	0.145616092	0.519439455	0	0.076209699	0.613030263	0.000333385	1.422339449	1.009530303	0.889500072	0.855520205	0.207453227
1.18.1.3	0.808755071	0.965964727	0	0.073719643	0	0	0.011542795	0.021508881	0.009554234	0	1.841940624	0.020813195	0.020417397	0.016574194	0	0.013767582	0	0.016780015	0	0.010387455	0.000856065	0.009433787	0.016142016	0	0	0.00478945	0.246030837	0.345340219	0	0	0	0.700833456	0	0	0.006216738	0.354046763	0.014216739	0	0.062053204	0.49854382	0.005179013	0.07602648	0	0	1.846847654	0.301622282	0.132037532	0.106838795	0.053045807
1.18.6.1	0	0	0	0	0	0.013033029	0	0	9.20291E-05	0.995510406	0.230622418	0.015425208	0.025472469	0	0.016226489	1.004583801	0.085828869	1.912468483	1.895856696	1.885681728	1.925413213	0.002314885	0	1.033457006	0.024865155	0.507707906	0.023545863	0.120918076	0	0.030459788	0.014812462	0.022409585	0.30282937	0.2989936	0.275679406	0.112745902	0	0.023917648	0.450711627	0	0.008922009	0	0	0	0.222730142	1.282347875	0.499439104	0.520834444	0.030793665
1.19.6.-	0	0	0	0	3.4277E-06	0	0	3.16794E-05	0	0.000138186	3.8166E-05	0.000144467	4.92311E-05	0	0	0.000196552	6.72172E-05	0	0	0	0	0	0	0	0	0	0.000142521	0.000133798	0.000135854	0	0.000132271	0	2.817E-05	0	4.31828E-06	0	0.000193219	0	7.71336E-05	0	0	0.00010465	0	0	0	0.000153626	0	0.000114216	0.035480652
1.2.-.-	0	0.002964973	0	0.001905678	0	0	0	0.002787112	0	0	0.101793653	0	0.00342675	0.004469099	0.003707278	0.002929468	0	0.020446889	0.018649505	0.012553086	0.013448687	0	0	0.000398973	0.064086365	0	0	0.011640483	0.002935233	0.001790722	0	0.004475606	0.00405618	0	0	0.010076573	0	0	0	0	0	0	0	0	0.10143451	0.001144722	0.005139001	0	0.005196565
1.2.1.-	0.823793675	0.609408922	0	0	0.036966744	0.004467222	0.197459611	0.041906186	0	0	3.052823333	0	0	0.007732409	0.990421002	0.011902074	0.074233643	0.02339008	0.051926891	0.081289398	0.044710292	0.016968562	0.004708183	0	0.756598818	0.462496134	0.980223636	1.5748618	0	0.016649329	1.177253944	2.650588768	0.0342095	0	0	1.601399093	0.035898223	0	0.530803957	1.505199242	0	0.246516353	0.010349581	0	3.044612834	2.266158388	0.385158221	0.372887754	0.31637983
1.2.1.10	0.829166416	0.158987673	1.918617098	0	0.005814111	0	2.153975499	0.017172886	1.9862189	2.023220826	0.804764106	0	0	1.973148547	0	2.365016301	0.041153257	2.355597958	2.34393903	2.323679045	2.380765564	3.95657687	3.980146233	0.995261693	0.130661683	1.0437117	0.747656462	2.037623212	1.990005236	2.041159479	1.18395765	2.687761464	1.1928001	1.216413027	1.151727487	2.038144911	0.011545122	1.988230613	0.413665893	1.961721207	1.957321321	0.277185916	1.41454075	0	0.829901181	2.522718361	1.232903282	1.156677417	1.854139856
1.2.1.11	1.210024372	1.001304135	1.955274622	1.094747561	1.001624433	1.011471671	0.486534506	1.000471161	0.486262346	1.009427151	0.980049455	1.018089565	1.018464178	1.01800536	1.009600928	0.993351367	0.987613621	1.06157073	1.096666476	1.07427387	1.068804548	0.998378048	0.993759543	1.018511096	1.100934967	1.002148202	1.253931062	1.825038967	1.004356559	0.013182003	1.978568108	1.958021734	1.016461076	1.014520377	1.019395615	1.855650162	0.991052428	0.761054384	0.670937889	1.511044004	0.996350577	2.057808736	0.795855773	0	0.988319883	2.268243948	1.189405742	1.201589996	0.841114515
1.2.1.12	1.614343921	2.007263848	0.877569574	1.28997143	1.016148851	1.006654367	0.984221906	0.999371968	1.00325324	1.002906495	1.117377105	0.922901569	0.916044661	1.010094909	1.98659675	1.009707793	1.073252362	1.353836119	1.357421648	1.356904009	1.386536722	0.999187145	1.009242322	1.482921121	1.784848039	1.506811072	1.749884713	1.511539138	1.977376451	0.987473219	1.007616386	1.930604331	0.994771076	0.981824949	0.985844293	1.521699625	1.012988153	1.012280145	1.176358205	1.987012367	1.013876026	1.106050411	0.983037441	1.001389026	1.11476276	2.290487498	1.236008629	1.251755734	1.091818457
1.2.1.16	2.425888478	2.211155387	0	0.247276936	0.043656925	0.026770938	0	0.007233504	0.541587393	0.004254894	2.763696561	0.01417839	0.023545882	0.092760292	0	0.23590121	0.133410834	0.074637028	0.154186721	0.102402339	0.14165427	0.015554119	0.003896957	0.003743355	2.446149592	0	0.771821985	1.255797548	0.049541272	1.951918431	1.419808142	0.982795376	0.010447883	0	0	1.314712131	0.01126986	0.044354956	0.148142636	0.490542547	0	0.182862752	0	0.038001278	2.724214937	2.714088407	0.650181877	0.727294416	0.951216686
1.2.1.18	1.802018811	1.674036726	0	0.65799564	0.016836433	0	0.145182601	0.028708869	0.016865298	0.979903007	2.190328599	0	0	0	1.012749598	0	0.016306703	0.039255046	0.079287264	0.067299977	0.083612745	0.008600354	0	0	0.222927826	0.47368056	0.22919296	0.415746571	0.332286269	0.018773148	1.022702114	0.059312876	0	0.005795596	0	0.384932322	0	0.014301697	0	0.028711072	0.024041167	0.100799605	0.029554237	0	2.213654228	1.014277428	0.363745056	0.370244528	0.254341572
1.2.1.19	0.004875973	0	0	0.002312384	0	0	0.009843986	0.004590311	0	0	0.023888807	0	0.005440177	0	0.000535681	0.011077478	0.001004786	0	0.009922676	0	0.000589222	0.00145155	0	0.007437832	0.040412132	0	0.254746919	0.597531058	0	0.006724322	0.009545493	0.944503303	0	0	0	0.602515219	0	0	0.173466884	0.493634071	0.003770399	0.088606271	0	0	0.026897057	0.723740354	0.037326652	0.030977517	0.056787591
1.2.1.2	4.017714848	0.697397669	5.797312293	0.436101408	0	0.077060423	0.246432117	0.093075532	0	0	7.244227723	0.097356645	0.004156075	0.078057184	9.068406168	0.328441074	4.335012018	0.270612568	0.337171777	0.296646251	0.399730473	0.581280803	0.00587304	0	1.24875517	0.588547057	6.086811852	4.550578712	0.463949506	0	1.660991487	6.120673979	0.375067691	0.492843882	0.43798176	4.481492534	0.065965658	1.860790094	1.586273707	4.33472893	0	4.252217498	0.006019474	0.089602409	7.270200958	6.388493176	0.868798563	0.825431188	0.642873149
1.2.1.20	0.002843679	0.001643048	0	0	0.002199062	0.002193438	0	0.000768274	0	0.001951927	0.024525298	0	0	0	0.000465419	0.000695367	0.002676943	0.000447363	0	0	0	0.001980039	0	0.001679216	0.000381225	0	0.000959674	0	0	0.00170725	0	0.000579854	0.002167105	0.002199009	0	0.000473761	0.000674613	0.000184877	0	0	0.001040327	0.00087749	0.002191989	0.002198575	0.024546059	0	0.001606087	0	0.012762748
1.2.1.22	0	0	0.127312424	0	0.012596637	0.006230443	0.019429008	0	0	0.021966008	0.11127377	0.311064908	0.28252537	0	0	0	0.710611086	0	0	0	0.0025528	0.008644143	0.004051775	0	0.047626249	0.011789255	0.500366828	0.941151199	0.012788618	1.991162053	0.298837259	1.794379693	0.008450513	0	0.005018058	0.933860255	0	0	0.31790136	1.507113123	0.014922935	0.171816897	0	0.013854657	0.130691762	1.739406691	0	0.015834077	0.211562302
1.2.1.24	0.003464426	0.134198776	0.002512381	0.181637448	0.000802316	0	0	0.001777878	0.002286245	0	0.055501832	0.002018956	0	0	0	0.002470149	0.000722559	0.000296307	0.001816744	0	0	0	0.003588574	0.003643089	0.003714983	0	0	0.031846504	0	0	0.282519362	0.00090371	0	0	0.000322517	0.027769661	0.001145503	0	0.001496151	0.000672534	0.002043286	0.001805205	0.000721047	0	0.060125278	0	0.124672407	0.124828749	0.03810389
1.2.1.28	0.40315938	0.691623842	0	0	0	0.002781476	0.002427148	0	0	0	0.642557182	0	0	0	0	0.001841062	0.005757923	0.017567221	0.023966031	0.008400945	0.010842785	0	0	0	0.180158549	0.00401512	0.000941137	0.001490487	0	0.008370454	0	0.003788064	0.00287659	0	0.003329875	0	0.006585555	0	0	0.006472415	0.005266037	0.007330416	0	0.001817497	0.651884575	0.006834024	0.156866893	0.155758732	0.047842812
1.2.1.3	2.627132168	3.56496126	0.007396501	0.350319015	0	0.532414221	1.1870045	1.031047408	1.536852143	0	5.752099084	0.044480911	0	0.356319164	0.047777018	0.551765789	0.195061204	0.697812023	0.790504329	0.746837168	0.822452912	0.568189241	0	0.572257967	1.206770971	0	0.942899354	0.35497676	0.061064576	0	0.301761007	0.042185317	0.227344375	0.214461939	0.270884993	0.398429653	0.041797841	1.053549948	0.003696501	0	0	0.052254602	0.414122662	0	5.668583669	2.055973864	1.466824225	1.471891277	0.373050465
1.2.1.32	0.198545231	0	0.003438348	0	0.002086432	0	0	0	0.002540061	0	0.200731306	0.000480303	0.002472753	0	0.001253571	0	0	0.001875466	0.003830772	0.000510308	0	0.003188005	0.001099319	0	0.00239721	0.001054844	0.001507223	0.003486868	0	0.003381837	0.000299097	0.003126726	0	0	0.002934369	0.001176056	0.001263599	0	0.003385588	0	0.002011536	0.001290445	0.003633168	0.000179574	0.206206926	0.000253487	0.003734103	0.003366577	0.009222123
1.2.1.38	1.981599429	1.886002342	1.908383417	0.726729531	2.022184775	1.013926705	0.007132896	1.98095136	1.97156037	2.033609576	2.530487138	1.995727314	1.981573982	1.928331446	1.968662652	2.038132601	1.756147006	1.273306023	1.280001682	1.23603522	1.228857399	2.02698371	2.023232388	2.005616303	1.790658572	0	2.488670684	1.872484595	0.213919872	0	2.015711117	1.959934659	1.79197305	1.820252727	1.776298608	1.848997746	1.966403633	0	0.338975485	0.963636132	0	0.310825664	0.801308107	0	2.50150948	1.985544783	1.808064896	1.830877461	0.555558177
1.2.1.39	0.208071884	0.618444364	0	0	0	0	0.011051623	0.012803721	0	0	0.825386267	0	0.000873572	0	0	0	0.007273978	0.028259506	0.029749939	0.008935871	0.011554698	0	0.007430607	0	0.452036533	0.005320187	0.256111145	0.358220181	0.003636234	0	0.007407337	0.360052497	0.005719708	0.007475433	0.000968284	0.357247054	0.00256742	0	0.083284593	0.258220921	0.003789551	0.086066682	0	0.006176256	0.806432324	1.70948848	0.027760438	0.019803189	0.075666527
1.2.1.4	0.196016596	1.212579051	0.005516032	0.004940475	0	0	0	0.007032984	0.00667118	0	0.544694856	0	0	1.8132E-05	0.006967372	0	0.000291182	0.024037074	0.012770986	0.019046967	0.026372976	0	0	0.002497358	0.04241152	0.006071102	0	0.03431299	0.003033146	0.007932783	0.145488323	6.10763E-08	0.002263437	0	0	0.022105542	0.010345473	0.003106688	0.007708034	0.006453126	0	0	0	0.004394158	0.549537083	0.134934666	0	0	0.021710246
1.2.1.41	1.011830493	1.004667912	0.985345582	0.727818509	0.992553643	0.485294354	0.34400573	1.014775545	0.989148959	1.002027551	0.931058623	1.01317116	1.009078286	0.98640101	1.008136703	0.788961176	0.861864032	0.801103545	0.80135095	0.812790722	0.81053153	1.010440386	0.003584407	0.991718362	0.962489074	0.999782228	1.252230436	0.87102874	1.002024583	1.004196219	1.01109207	0.99563859	1.011444188	0.996923087	1.002805477	0.878318964	0.995373935	0	0.243624755	0.502876698	0	0.958816492	0.489444369	0.002101718	0.931120239	0.853237071	0.906857159	0.907347346	0.450399288
1.2.1.43	0	0	0	0	0	0	0	0	0	0	0	0	0	0	0	0	0	0	0	0	0	0	0	0	0	0	0	0	0	0	0	0	0	0	0	0	0	0	0	0	0	0	0	0	0	0	0	0	0
1.2.1.46	0	0.000863874	0	0.085782251	0	0	0.002264273	0	0.00353934	0	0.542002887	0	0	0	0.001698776	0	0	0.006595514	0	0	0.00309187	0.006647401	0.004384707	0	0.005101294	0	0.003594758	0.021583635	0	0	0	0.004576351	0.004251797	0	0.002923595	0.022611154	0	0	0	0	0.00347768	0.005254206	0.00534728	0.003405538	0.549422684	0.006244915	0.117188059	0.120021678	0.041720966
1.2.1.5	0.001471755	0	0	0	0	0	0.000266327	0	5.28769E-05	0.003029575	0.024284543	0	0	0	0.002832563	0.000495072	0.000281452	0.180763979	0.178377835	0.17858437	0.178255099	0	0.00322589	0.00059428	0.000506776	0.001361832	0.000745301	0.023452487	0.003995097	0	0.002074933	0.000730373	0.003853882	0.002648366	0	0.025328392	0	0.251390056	0.001310789	0	0.004330487	0.001917452	0	0.002699888	0.023483172	0.713952525	0.093286013	0.095134569	0.000720044
1.2.1.50	1.44141E-05	1.39319E-05	0.000131218	7.07734E-05	7.35191E-06	0	0	0	0	4.55443E-05	0.008438506	5.64713E-05	0	0.00013903	0	1.28608E-05	5.58203E-05	0	0	0	0	0	0	0	0	0	0	0.008561263	3.44037E-05	0	0	0.000114847	0.000102841	0	0.000105489	0.008490862	0	0	0.000127196	0	0	0	8.21627E-05	0	0.008450302	0.000100026	1.39071E-05	0	7.47629E-05
1.2.1.54	0.00038647	0.006474802	0.005593959	0.006337437	0.003635649	0	0.001105287	0	0.000604648	0.003163197	0.033929107	0.001899464	0	0.009844011	0.005488665	0.008774057	0.005963519	0.001688621	0	0.007214133	0	0.005037244	0.005769313	0	0.004385856	0	0	0.008204468	0.007871032	0.008535707	0	0.000965975	0	0	0	0.011593933	0	0.00431779	0.008198759	0.002501172	0.00615704	0.004908962	0	0	0.042000663	0.000418707	0.125720923	0.128796251	0.032937666
1.2.1.59	7.21007E-05	0	0.000132153	0	7.18376E-05	0	0	0.000119357	0	0.000218162	0.008294722	0.000161294	4.69055E-05	7.95711E-05	0	0.000206304	7.81545E-05	0	0.000136313	0	0.00024115	0	0	0	0	0	9.1554E-05	0.000278693	0.000296875	0.000303543	0	0.000267422	0.000269348	0	0.000193077	0.000108782	0	0	0.000190861	0	0	0.000209696	0	0.000235597	0.008647231	0.000121308	0.031041984	0.031100556	0.012064903
1.2.1.60	0.199917804	0.00163365	0	0.086975839	0.007381984	0.012345484	0	0.009533023	0	0.003157564	0.796875201	0	0.005197764	0.005889866	0.004864945	0	0.010985892	0.001030808	0	0	0.006233152	0	4.97037E-05	0	0.207828224	0	0	0.459133043	0	0	0	0.343020784	0	0.011905646	0	0.450018334	0.006455233	0	0	0.23916555	0.004910421	0.056266333	0.000999317	0	0.791071213	1.001563114	0.02421813	0.020413379	0.097966496
1.2.1.65	0.001858051	0.001205838	0.000814432	0.002523196	0.001948009	0	0.002349887	0.000141241	0.00304741	0	0.303616657	0	0	0.000561054	0	0.002912758	0	0.000347702	0	0	0.000379472	0	0	0.00187659	0	0	0.002860199	0	0.001263761	0.003155182	0	0.000315084	0	0.00271912	0.001908639	0	0.001553291	0	1.97854E-05	0.000765658	0.000310861	0.001801971	0.002671102	0	0.307207435	0.003238912	0	0.001615405	0
1.2.1.68	0.81072259	1.787572827	0	0.009335449	0.012336606	0.001547065	0.010466214	0.013058957	0.010908346	0	0.759855549	0.00924299	0.012352722	0	0	0.008821977	0	0.020197739	0.015758476	0.013662867	0.022621296	0.000841685	0.004957647	0	0	0	0.256154418	0.058201755	0.003765291	0	0.009411701	0.022734941	0.011916611	0.006954407	0.009550029	0.055302309	0.003472635	0	0.004793444	0.001565059	0	0	0	0.012040032	0.779900829	0.133870419	0.053853523	0.05736944	0.092336193
1.2.1.70	1.004308366	1.035712292	0.942204502	0.453427352	1.015401838	0.005038463	0.318602475	0.001756871	0.9997148	0.987502265	0.900972042	0.010245007	0.019520477	0	1.013174625	0.192749081	0.979218219	0.650935687	0.631163766	0.635974838	0.634959095	0	0.992792222	0.498983073	0.935183719	0.488469542	0.486621054	0.897391404	0	1.002017347	1.008169313	0.957357925	0.308052157	0.31494702	0.286756052	0.895372561	0	0	0.99905638	0.490669519	0	0.179203348	0.409112777	0	0.908226692	0.876295452	0.359662552	0.360140528	0.157768701
1.2.1.71	0.197345579	0.954262933	0.00735156	0	0.01711623	0	0.015130171	0	0.001311454	0	0.470575814	0	0.013246258	0.015774349	0.00374933	0.006795498	0	0.05646655	0.055002681	0.048176722	0.056000677	0	0.005712595	0.007022168	0.030170354	0.002055376	0.514683401	0.763779747	0.000268455	0	0.997080255	0.967786877	0	0	0	0.755669557	0	0.012599258	0.176868579	0.764486018	0.010386941	0.083910347	0.002240378	0.000504448	0.474950607	1.280962761	0.076132614	0.061405925	0.0619923
1.2.1.72	0.202614198	0.991450526	0	0	0	0	0.010159482	0.003909782	0	0.003117436	0.030724389	0.01243313	0.006075754	0	0	0.00567847	0	0.014120935	0.012208402	0.001957716	0.024213782	0	0.009582002	0.008381737	0.031279786	0.010691366	0.244491561	0.87184137	0	0	0.996534831	0.977093354	0	0	0.00701887	0.850712401	0.014425225	0	0.170564263	0.492874748	0	0.088659369	0.001155662	0	0.030892273	0.872909794	0.069202201	0.07027118	0.045241678
1.2.1.75	0	0	0	0	0	0	0	0	0	0	0	0	0	0	0	0	0	0	0	0	0	0	0	0	0	0	0	0	0	0	0	0	0	0	0	0	0	0	0	0	0	0	0	0	0	0	0	0	0
1.2.1.8	0.769515431	1.684537764	0	0.186066642	0	0	0.17409978	0.010637586	0	0	2.657525438	0	0.014844449	0	1.018595338	0.002239561	0.019125474	0.211229532	0.17881148	0.1884949	0.212797235	0.021277133	0	0.006160023	0.913675637	0	0.244370847	0.714794286	0.007842718	0	1.295778186	0.862049169	0	0	0.033788783	0.682880066	0.016199372	0	0.186605997	0.518740461	0.014382598	0.091600893	0	0	2.668888456	1.318044121	0.564795164	0.555247345	0.178269279
1.2.1.80	6.82025E-05	0	0	5.75217E-05	5.60543E-05	1.8114E-05	0	3.47643E-05	7.85105E-05	6.78055E-05	0.008395272	1.57352E-05	1.11234E-05	0	1.59323E-05	2.76319E-05	4.91699E-05	4.51633E-05	3.73518E-05	0	7.10333E-05	2.06191E-05	4.74192E-05	0	8.09574E-06	0	3.95587E-05	0	0	0	0	0	2.59796E-05	3.63033E-05	0	3.79308E-07	0	0	0	4.30303E-05	0	0	0	0	0.008511274	0	0	4.12942E-05	0
1.2.1.9	0	0.56099963	0	0.002007617	0	0	0	0	0.005973368	0	0.034797955	0.000490772	0	0.006640764	0	0	0	0.504553233	0.493865549	0.501650557	0.496759752	0.00661051	0	0.000762692	0.000566151	0.003413142	0	0.002742771	0	0.007354381	0	0.010837216	0.105883224	0.10667791	0.092098013	0.00315618	0	0	0	0	0	0.002687692	0.108236035	0.004841007	0.030251131	0	0.097989306	0.08826881	0.079749567
1.2.3.1	0	0.001968867	0.001656875	0	0.00244011	0.003287961	0.000898965	0	0	0.997249763	0.008411941	0.0015587	0	0	0	0.001192089	0.002010454	0.018202986	0.021235195	0.011155995	0.020911419	0	0	0.000634668	0.00393071	0.001416239	0.004815502	0	0	0.003597115	0.002947692	0.001224986	0	0	0.000823132	0	0.001258932	0.003756287	0.000821992	0	0	0.001744105	0.003419761	0	0.008381542	0.001075615	0.002137129	0	0.003706363
1.2.3.3	0.009948465	0.004387556	0	0.004974068	1.000584098	0.008471964	0.005424912	0	0	0.001801403	0.013872088	0.006906291	0	0.004255262	0.004889322	0.001260706	0.012170077	0.027862477	0.023920473	0.008342503	0.024331401	0	0	0	0	0	0	0.014382607	0.484752092	0.010423103	0	0.002747305	0.011554776	0	0	0.009946028	0.007006859	0.002252951	0	0	0.007416882	0.003510292	0.102830747	0.004287425	0.008933473	0	0.148190143	0.14676741	1.125128528
1.2.4.1	1.423098539	2.422831302	0.930849402	1.020326065	2.029892199	0	0.189599747	2.960167353	1.020812956	0.025044721	2.969879769	0	0.013323182	0.030879848	0.004828416	0.433268346	0.094907839	0.770991369	0.779519981	0.752020408	0.671589966	0	0.031861081	0.027807456	1.080642356	0.96504291	0.738828672	1.050448658	2.171288012	0	1.281868221	1.025803019	0.202675721	0.23039049	0.254622849	1.038200169	0	0.012230108	0.196199182	1.515435036	2.032492199	0.974387132	0.149882092	0.034467415	2.981647528	2.309571257	1.218374518	1.191296234	1.035040988
1.2.4.2	1.008356435	0.992594474	0.888297546	1.004224079	1.000086394	0	0.165653659	0	0	0	0.993277657	0	0.004798865	0	0	0.000481796	0.017732313	0.099071416	0.067761793	0.100808229	0.068103082	0	0.005182936	0.013622732	1.036726621	0.003864817	0.487358692	1.023880467	0	0.004609662	0.990402329	1.171932473	0	0	0.021746985	1.014090636	0.014922601	0.017851962	0.232979221	0.518613039	0.004945725	0.921662942	0	0.003942623	0.97330499	1.01944506	0.172485186	0.196348761	0.108892089
1.2.4.4	0	0.001324061	0	0.35162724	0.004217846	0	0	0.999883094	0.007856436	0.013179079	0.929792556	0.622555084	0.628820714	0	0	0.02107052	0.00237808	0.085881652	0.066548482	0.07039542	0.043513813	0	0.005704502	0	0	1.016612434	0.487291715	0.074162212	1.035028073	0	0.022216869	0.081791122	0.017660986	0	0.014764116	0.064865199	0	0	0.013608821	0	0	0	0	0.006617154	0.911806427	0.299063182	0.12163155	0.134757284	0.299477835
1.2.5.1	0.413523256	0.070756664	0.016376994	0.538987945	0.99540966	0.515979471	0	0.001926258	0.002203723	0.015125499	0.897367413	0.463670535	0.47066882	0	0.990089974	0	0	0.023852889	0.047596018	0.043983479	0.020197768	0.011981077	0.001364696	0.014182357	0.86288216	0	0.240731448	0.778316825	0.008582818	0	1.014537161	0.936830696	0.006523177	0	0	0.804106029	0	0	0.185353116	0.516117254	0.012296749	0.072531157	0	0	0.925074664	0.851827102	0.272791356	0.294081553	0.067612084
1.2.7.-	0	0.052825938	0	0	2.948363562	1.004608571	1.616190982	2.004183017	0.945972984	1.973896696	0.472812033	1.037870727	1.010194149	0.005408074	5.987025585	1.0414295	0.829014215	1.460170908	1.414264149	1.373783495	1.37453917	1.027512746	1.020428345	0.549308668	0.053690578	1.554994315	7.769148167	0.774966217	1.419367861	0.966421547	0.046010049	1.036003558	0.947768994	0.892207908	0.925720102	0.80316344	0.983861571	0.974866768	1.659385288	0.52508841	0	0.03826389	0.927303354	0.989332426	0.474331996	1.108468492	0.654646168	0.646541486	0.056592446
1.2.7.1	0.054320105	0.036739038	0.018050938	0.035519889	0	0.013362192	0.036735107	4.036691643	0.026309506	7.970244897	0.096009805	0.022234049	0	0.045756262	0	0.42475287	0.089116147	1.01607426	1.040533308	0.996551045	1.038475532	0	2.001346218	1.998732452	0	0.04891275	1.287835236	0	0.050299641	0	0.002477062	0	1.321251585	1.273490512	1.334607311	0	0	2.792625527	0.299663632	0	0.01006509	0.007354188	0.448467554	0	0.070009654	0	0.471098374	0.470065752	0.066469284
1.2.7.3	0.02705718	0	0	0.021512136	0.047079144	5.591610297	0	0	0	4.004198918	0.202830067	6.311951583	6.275687994	0.037868678	7.058292477	4.153515083	3.924565183	1.802747113	1.898361868	1.887552426	1.940061786	0.082067958	0	0	0.083855384	1.046110188	2.46459881	0.150714022	0	0	0.047543268	0.099949774	1.397462822	1.373164216	1.390361318	0.115717582	0	0.067029984	0	0.713507468	0.041765145	0.040874692	0	5.092176153	0.227548834	0.071287564	0.963291218	0.968494502	0.326368367
1.2.7.4	0	0.001077456	0.002558981	0	0	0.001675679	0.002222091	0.00159507	0.001652205	0.001375058	0	0	0	0	0	0.000756025	0	0.002210596	0.001291916	0.000742811	0.002547367	0.001819349	0	0.001556525	0	0	0	0.001424999	0	0	0	0.001450193	0.301903679	0.30266057	0.299247842	0	0.000581073	0	0	0	0.00183384	0.00072309	0.002588774	0.002005977	0.001288813	0	0	0	0
1.2.7.5	0.4048388	0.004147945	0.003247191	0	0	0.001669215	0.005447831	1.23558E-05	0.005727635	0.005627923	0.084783198	0.003980108	0.0057558	0.007401876	1.001232755	0.008926754	0.025202064	0.3132704	0.312968355	0.31112325	0.305259334	0.007255692	0.002697778	5.8634E-06	0.007404805	0	0.493004261	0.010552759	0.008036816	0.008428398	0	0.007040314	0.304787952	0.298784233	0.304598562	0.010652546	0.005507936	0	0	0.007608118	0	0.00453083	0	0	0.098305398	0	0	0.006096382	0.122388755
1.2.7.6	1.56578E-05	0	0	3.85301E-05	0	2.73718E-05	5.71125E-05	0	0	1.87251E-05	1.53963E-05	0	5.59729E-06	3.0572E-05	0	0	0	0	0	0	0	2.18301E-05	6.28729E-05	0	0	3.36103E-05	4.86138E-05	0	0	4.44331E-05	0	2.50029E-05	3.14847E-06	0	0	6.12885E-05	0	4.52184E-05	0	0	0	0	2.40915E-05	0	1.86392E-05	0	3.22057E-05	0	0.011807191
1.2.7.7	0.002039161	0.005684586	0.003569368	0	0.001326501	0	0	0	0.003228311	0.999619966	0.000483203	0	0.005023892	0.00352795	0	0.203899971	0.003736939	0.065357174	0.066476779	0.067259566	0.068297681	0.003194282	0	0.003663588	0.004693054	0	0	0.005553948	0.003083942	0.002002973	0	0.001317918	0	0	0.001425069	0	0	0	5.6503E-07	0	0.003391257	0.002553533	0	0	0.001967079	0.003426518	0.032450785	0.036640707	0.047069714
1.2.7.8	1.005828562	0.884004469	0	0.013824082	0.042131018	1.514818764	0	0.062527337	0.06230844	2.022607407	1.62920009	1.819080782	1.900005315	0.006555843	9.998312306	1.177828399	0.013097849	0.781602174	0.854473017	0.780170589	0.749632546	0.042658677	0	2.019282871	0.085063928	0	1.974455726	0	0	0	0	0.086037785	1.542524972	1.471759145	1.522836275	0.059569079	0	0.01896259	0	0.01573018	0	0.027492499	0.002822037	0	1.677834932	0.038531191	0.74703788	0.772395248	0.165566735
1.2.99.2	0.158282912	0	0.034200665	0	0.013008253	0	0.01171898	0	1.540082519	4.038447088	1.536370667	0.011284819	0.016377421	0	0.021508315	2.420596799	0.076369768	2.045877471	1.991289476	2.040519788	2.010178064	0	0	1.003255007	0.03618021	0.013258066	0	0.006692749	0.009435474	0	0.016192058	0.037166126	0.838236199	0.802055819	0.807054868	0.047724631	0.973245982	1.015305904	0	0.001795697	0	0	0.502792096	0.003639007	1.576408048	0.039440882	1.067895036	1.096325656	0.058876312
1.2.99.5	0.009449743	0	0.004658498	0.003485687	0	0	0	0	0.003885539	0.001622436	0.243757303	0.006895981	0.004599357	0	2.000330504	0.001065033	0	0.152253757	0.157651569	0.160453519	0.162369568	0	0.010543874	0	0	0.004950733	0.006553104	0.010141199	0	0.008937229	0	0.002097027	0.203624725	0.192395082	0.202768452	0	0	0.005308809	0.00718064	0.006828015	0.007246434	0	0.006846395	0	0.247597856	0	0	0.006533336	0.000554804
1.2.99.7	0	0	0.005514734	0.003424334	0.004371077	0.001502096	0.004265444	0.004059507	0	0.002921427	0	0.001989809	0	0	1.002625325	0.005141688	0.003352495	0.002491993	0	0.00025376	0.004029501	0	0	0.004546768	0.004687564	0.001087312	0.004936571	0.005051882	0.001165489	0	0.005549779	0.004519555	0.005066374	0.000997202	0	0.001075597	0.002529655	0.000347672	6.61649E-05	0.005324475	0	0	0	0.002722057	0	0.004306144	0.004677329	0	0
1.20.4.1	1.963045563	1.762552928	0.905375451	0.338923856	1.018528105	0.494646437	1.175690779	0.999313966	1.034674921	1.031550709	2.512531383	1.35154758	1.399072462	0.221703946	0.96093446	1.003132401	0.366154665	1.861907519	1.819354323	1.845658019	1.8087295	0.998854781	3.995486241	0.474176098	1.305537118	0.499563424	1.015849645	1.502497532	3.175336788	0	0.577793866	1.983697762	0.734688327	0.742882104	0.732335543	1.541561272	0.95463753	0.044563632	1.140645917	2.016084346	1.9908793	1.134333497	2.391317443	0.010539348	2.468076155	2.151178073	1.042200923	1.016105316	2.038018951
1.20.9.1	0.000934435	7.25356E-06	0.001291832	0.000709571	0	0	0.00085492	0	0	0.0002084	0.136608611	0.001156307	0	0	0.000730663	0.000898131	0	0.001214616	0.0002429	0	0.000545902	0.0008601	0	0.000570346	0	0	0.000270551	0.000686134	0.000515963	0	8.09764E-07	0.000827889	0.001003417	0.000874726	0.000807049	0.000763945	0.001030171	0.001256272	0	0	0.001132223	0.000584396	0.001276169	0	0.136016671	0.000730082	0.000988342	0	0.000625376
1.21.-.-	0	0	0.000862816	0	0	0.00036629	0.000688078	0.000357194	0.000834125	6.06367E-05	0	0.000234453	0	0.000141723	0	0	0	7.88005E-05	0	0.00073047	0	2.5597E-05	0	0	0.000685504	0	0	2.61457E-05	0	0.000930886	0.000126868	0	0.000676427	0	0.000801213	0.000976174	0	0	0.000522191	0.000159492	0	0.001008373	0	0.001008182	0	0	0.063192476	0.062374793	0.010769134
1.21.3.1	7.57532E-05	0.043303904	0	0	0	0.000303147	0.000325868	0.000136845	0	0.000127403	0.008840232	0	0.000160402	0	8.32304E-05	0	0	0.016235293	0.016132929	0.016044496	0.016472231	0.000200937	8.85002E-05	0	0.000152982	0	0	0.004289358	0.000289195	0	0	0	0.000248793	0.000224181	0	0.004651439	0.000261876	0	0	0	0.000126728	0.000103004	0	0	0.008180371	3.15555E-05	0.000345334	0	0.000344392
1.21.4.1	0	0	0.009383026	0.006802673	0	0	0.00674126	0.007822764	0.00422625	0.016103108	0.014282017	0	0	0.010419453	0	0	0	1.30822438	1.301431102	1.294337592	1.303697034	0.009195692	0.017434858	1.515261154	0	0.012395488	0	0	0	0	0	0.005255546	0	0	0.014716873	0	0	0	0	1.235251404	0.014262349	0	0	0	0	0.013028015	0.326630755	0.340887314	0.160036297
1.21.4.2	0.028332963	0.026529683	0.005047717	0.000763286	0	0	0.034773912	0.02869425	0	0.035934804	0.075398181	0.018247597	0	0.024820845	3.029978006	0.025933774	0.00607909	1.173003124	1.170054061	1.178994487	1.201964429	0	1.041368807	1.499189663	0	0.016679404	0	0.01017598	0.120968961	0.010525241	0.017781228	0.101702172	0.035084277	0.003496653	0.042982594	0.047271455	0	5.233603895	0.033995014	0.787726462	1.036770033	0.010054969	0.51949106	4.980440204	0.058653243	0	0.629999993	0.638176982	0.089882936
1.21.4.3	0	0.000469224	0	0.002592701	0	0.002568893	0.002314951	0.000586986	0	0.002143008	0.001978885	0	0.00064488	0.00179972	0	0.001092321	0.001152145	0.001982253	0	0.002124141	0.001567615	0.001229354	0.001377923	0.000889664	0.001451455	0	0.001588938	0	0	0	0.002515086	0.002309428	0.001690149	9.63122E-05	0.000474575	0	0.002646595	0.502019809	0	0.001518233	0	0.001252264	0.001377027	0.001588106	0.001017729	0.001487001	0.000304165	0.002409144	0
1.21.4.4	0.021508662	0	0	0.020108766	0	0.012548604	0	0.029017841	0.009574596	0.02743965	0.022957679	0	0.011354498	0	2.021920733	0	0.009946131	0.31071929	0.304119531	0.287004153	0.279442823	0	0.001967686	0.503952807	0.023460106	0.000573571	0.006373728	0.017369831	0	0	0	0.073444224	0	0.023232603	0.006103347	0.058145119	0.001668165	4.500993519	0	0.471685533	0.026811517	0	0	2.995000297	0	0	0.213530711	0.16444892	0
1.3.-.-	0.000588109	0	0	0.001230893	0.001363731	0	0.0011929	0.001921618	0.000188366	0	0.033216071	0.001923201	0.000328629	0	0	0	0.000599228	0.017741412	0.01442492	0.017242894	0.016928911	0	0	0.001388497	0	0.002089266	0.248419583	0.008838278	0.001398892	0	0	0	0.000196609	0.00067362	0	0.010550747	0.001091191	0	0	0.001528808	0.001168194	0.000795778	0	0	0.03528701	0	0.029550963	0.030837909	0.013880626
1.3.1.-	0.012647079	0.008257191	1.083240592	0.013117051	0	0.498524794	0.002708679	0.992549322	0.000717852	1.018673249	0.261402682	1.020311268	1.014603226	0.018341845	0.019241084	0.81899441	0.935022603	0.677329164	0.678055061	0.650903637	0.676372388	0.496523605	0.98093776	0.505236214	0.002753683	1.000685707	0.738864535	0.062433332	0.554950852	1.000280353	0	0.016555942	0.882881385	0.910454183	0.91397688	0.079910761	1.007112517	0	0.826782613	0.022625503	1.01074146	0.052914246	0.59078875	0.01566131	0.255121367	0.865848295	0.744503306	0.745342731	0.310009465
1.3.1.10	0	8.2951E-05	0	8.35193E-05	3.21348E-05	0.000134631	0	0.000104452	0	6.51807E-05	0.016993041	0.000127346	7.00254E-05	0.000130563	0	0	0	6.97644E-05	6.74459E-05	0	0	3.076E-05	0.00012328	0	0	0	4.86342E-05	0	0	0	3.73132E-05	0	0.000143503	0	0.00011403	0	4.8219E-05	2.69747E-05	0	4.43482E-05	8.52767E-05	0	2.23607E-06	0	0.016984926	0	0.000129884	7.08401E-05	0
1.3.1.12	1.584918789	0.171031164	0.903414805	0.921227634	0.991410212	0.487606256	0.332000748	0.991719289	1.003286544	0.987796417	1.067941046	0.21566351	0.243347839	1.379964399	1.007301558	1.191420484	1.287625861	0.711359581	0.709864555	0.721168298	0.721934184	0.498148323	1.016317619	0.992728035	1.213573377	0.992869294	0.748541918	0.81492068	0.997296033	0	0.708299196	0.92099762	0.902101322	0.891642542	0.910770404	0.811656407	0.989379654	0	0.262780241	0.49597201	0.002828457	0.681462619	0.915799866	0.014073365	1.078110343	0.857043644	0.816953751	0.82507411	0.220236998
1.3.1.13	0	0	0	0	0	0	0	0	0	0	0	0	0	0	0	0	0	0	0	0	0	0	0	0	0	0	0	0	0	0	0	0	0	0	0	0	0	0	0	0	0	0	0	0	0	0	0	0	0
1.3.1.2	0.19815155	0	0	0	0	0.00287063	0	0	0	0	0.073483201	0	0.002506599	0.002918279	0.000610186	0.001184432	0	0.001062528	0.002476242	0	0	0.000605157	0	0.002555057	0	0.000796855	0.001412388	0.015610794	0	0	0.002337228	0.009194456	0.000828363	0.000462426	0.001046574	0.016704889	0	0	0	0	0	0.001548393	0.000291806	0	0.077043054	0.143777639	0.03112985	0.028935202	0.048668071
1.3.1.20	0.001089403	0.00232406	0.002019674	0.001094073	0.001391386	0.001674509	0	0	0	0.001342217	0	0.00110347	0	0	0.001615161	0.000274448	0	0.001683317	0.001056653	0	0	0.001624456	0.000833253	0	0	0.00203309	0.002217657	0.007684303	0.002098187	0.001600397	0.001294295	0.011650754	0.001769179	0	0.001803846	0.00652988	0.001490435	0.000338404	0.00097757	0	0.000128598	0	0.400033116	0	0	0.142794324	0.001752414	0	0.021523501
1.3.1.21	0	0	0	0	7.84447E-05	0	1.33868E-05	8.91252E-07	7.89286E-05	3.96732E-05	0.008480787	4.53364E-05	0	3.69238E-05	0	0	0	0	4.7704E-05	5.32104E-06	0	1.28864E-05	0	2.02337E-05	0	3.05926E-06	0	0	0	0	7.28413E-05	0	0	0	8.01568E-05	2.13253E-06	0	0	4.18015E-05	4.92973E-05	0	0	6.4039E-05	5.64161E-05	0.008537364	4.18135E-05	0	0	0
1.3.1.24	0	0	0	0	0	0	0	0	0	0	0	0	0	0	0	0	0	0	0	0	0	0	0	0	0	0	0	0	0	0	0	0	0	0	0	0	0	0	0	0	0	0	0	0	0	0	0	0	0
1.3.1.25	0	0.785687758	0	0	0.007227986	0	0	4.70791E-05	0	0.009597585	0.533665091	0	0	0.005652339	0.007408969	0	0.008089178	0.006837153	0.011171504	0.018036422	0.01741059	0	0.004687782	0	0.135102238	0.005776151	0.007135518	0.030250579	0	0	0.008577293	0.003558193	0.004022834	0.003921045	0	0.030159071	0	0	0.001870528	0.007301044	0.009387065	0.008670704	0.004226024	0.0033697	0.543583712	0.85618624	0	0	0.015793972
1.3.1.26	0.98692645	1.095310551	0.947005353	0.896236762	1.004677717	0.990872607	0.180381103	0.991197362	0.998321701	0.98659994	1.014698038	1.011614497	0.994914849	1.311985599	0.986804335	1.004086931	1.011682506	1.450965677	1.430239228	1.420935812	1.448160738	0.513523646	0.988495824	1.000092141	0.963413273	1.012013598	1.48971008	0.983455702	0.988511105	0	1.00562497	0.997759449	1.004306775	0.987198229	1.012939196	0.972679918	0.994357668	0.003046093	0.26187913	0.737409106	0.014463627	0.999276585	0.594544513	0	1.014980273	1.009908574	1.014547927	1.004866102	0.700753204
1.3.1.28	0.196535591	0.727326349	0.007646421	0.009258862	0.006522686	0	0	0.009244375	0.012459806	0.005142253	0.059260158	0	0	0	0	0.002597253	0	0	0	0	0.011924398	0	0.010732529	0	0.102684795	0.002030919	0.245114691	0.662058734	0.0102761	0.001446601	0	0.972722502	0.001599869	0.005476634	0.004059504	0.652361122	0	0	0.17241256	0.493313197	0.003141852	0.095767853	0.005655259	0	0.039724826	0.866074806	0.010798768	0.002429224	0.067468886
1.3.1.29	9.3087E-05	0	0.000115786	0	0	0	0.000104506	7.41393E-05	0	0.000130541	0.017055026	0	3.32646E-06	2.53738E-06	6.10489E-05	0	0	0.00014413	0	5.5145E-05	0	0	0	0	0	0	0	5.4208E-05	0	0.000118385	0	8.38236E-05	2.23996E-05	0	0.000118744	2.54789E-05	0	0.000135427	8.04198E-06	3.25685E-05	8.72956E-05	0	0	0	0.017030871	0	0	0.000128481	0
1.3.1.31	0.001992174	0	0	0.002080637	0.000202841	0	0	0	0	0.002276995	0.001533622	0	0	1.01252E-05	0	0.002052873	0.002632156	0.23931126	0.239357691	0.24088445	0.240146614	0.001541832	0.000623964	0	0	0.000758291	0	0.005003582	0.000181449	0	0.000724473	0.002041286	0	0.001714699	0.000523323	0.002283088	0	0	0.00164355	0.00046797	0	0.000489518	0.00227412	0.002583492	0	0.000575963	0.03033542	0.028931481	0
1.3.1.32	0.003354845	0.002620228	0.001378296	0.000497695	0	0	0	0.000301145	0	0	0.300261494	0.000929572	0	0	0.003555761	0	0	0.034796469	0.031394491	0.031588281	0.028599187	0.002800113	0.002821864	0.001609542	0.175380164	0	0.000445112	0.007507276	0.001489641	0	0.003456456	0	0.002459614	0	0	0.003017173	0	0.001286149	0.002594117	0	0	0.000113692	0.002880771	0	0.295900203	0.001788207	0.06232237	0.059164951	0.012038971
1.3.1.33	0	0	0	0.001932348	0	0	0	0	0.001016037	0	0.346100127	0.003751989	0	0	0	0.003751467	0.003276307	0.002093336	0	0	0	0	0.002407654	0	0.001905679	0.00288388	0	0.003461246	0	0	0.000954651	0	0	0	0.002521722	0.001442903	0.003314582	0	0	0	0.003376148	0.003135564	0.00148651	0	0.345500797	0	0	0.000624672	0.013300051
1.3.1.34	0.419662589	2.017599617	0.021113129	0.015146077	0.0142813	0.020616227	0.018752873	0	0.493483471	0	1.206026513	0	0.000950126	0.010693648	1.021502971	0	0	0.043217969	0.026418413	0.050137528	0.031407433	0	0	0	0.227001832	0	1.244546064	0.815969087	0	0	0.986203906	0.931372023	0.002652356	0	0.019083536	0.834556795	0	0.002629293	0.188849047	0.520225104	0	0.069583292	0.010724483	0.016155495	1.164389411	0.844059991	0.146222849	0.164264702	0.10325539
1.3.1.35	0.000499205	0	0.000659105	0	0.000734808	0.000163497	0.000568329	0.00035382	0.000590592	0.000562924	0.000671735	0.000599665	0	0.00062285	0	0.000218135	0.000681405	0	0.000276692	0	0.000709593	0.000743442	0	8.89586E-05	0	0	0	0.000770352	0.000366815	0	4.45507E-05	0.000814399	0	0.000260084	0	0	0	0	0.000191007	0	0	0.000450999	0.000665063	0	0	0	0.000142416	0.00048566	0
1.3.1.38	0	0	0	0	0	0	0	0	0	0	0	0	0	0	0	0	0	0	0	0	0	0	0	0	0	0	0	0	0	0	0	0	0	0	0	0	0	0	0	0	0	0	0	0	0	0	0	0	0
1.3.1.43	0	0.1746379	0	0	0.002860298	0.000104471	0	0	0.00196347	0	0	0	0	0.00127698	0.001397733	0.002361459	0.003393969	0.002233654	0	0	0.002969269	0	0.001050908	0	0.002630893	0	0.002807903	0.005995876	0.002428463	0	0.002698526	0.012483755	0.000927283	0	0.003088623	0.008809414	0	0.001190511	0	0.001998056	0	0	0	0.002496989	0.000511816	0.139326476	0.027914464	0.029972388	0.032905979
1.3.1.44	0	0	0.004660218	0	0	0	0	0	0.001791942	0.003278344	0	0.00262743	0	0	0	0	0	0.24526286	0.239579824	0.24170359	0.24578678	0.004655843	0	0.500922214	0	0	0	0.010306943	0.001604543	0.003396581	0.00375925	0	0.002518738	0	0	0.012566609	0	0	0.001418964	0.004503848	0.001688264	0	0.002645816	0.001319984	0	0	0.058223063	0.059353885	0.00166703
1.3.1.45	0	0	0	0.000299135	0.0004373	0	0	5.66822E-05	0.000281324	0	0	0.000132065	0.000520265	0.000168786	0.000214165	0.000544478	0.000444337	0	0	0	0	0	0	0	0	0.000499601	0.000278581	0.004864064	0	0.000198702	0	0.012057019	0	0	0	0.004264347	9.80843E-05	0.000450152	0.000293668	0.000480172	0	0.000487851	0.000464636	0	0	0.000260137	0.000542327	0	0.000419712
1.3.1.54	0	0.012060825	0	0	0.003916472	0	0	0	0.004402557	0.002404137	0.440631142	0.001959361	0.012342115	0	0.000667538	0.412041622	0	0.685741096	0.672489438	0.686706873	0.69077937	0.011827753	0	0.499404254	0.383679303	0.513988418	0	0.233097665	0.011914693	0	0	0.007148197	0.294869207	0.296967889	0.303101674	0.245743076	1.011628459	0.013937475	0.835379319	0	0	0	0	0	0.441375784	0.999021423	0.304388464	0.322393189	0.16638583
1.3.1.56	0	0.000111872	0.000216404	2.05042E-05	2.18083E-05	0	0.000215839	0.000154766	0	3.44055E-05	0.034069559	0	6.78641E-05	0.000183801	0	0.000113422	1.78814E-05	0	8.57488E-06	0.000176829	0.000196952	0	1.65853E-05	0	0.000245158	0	0	0.000211858	0	0	0	0	0.000140361	4.59783E-05	0	0	1.48867E-05	0	0.000298722	0.000232487	0	0.000217618	0	4.84866E-05	0.034224958	0	0.00010698	0.000258827	0
1.3.1.58	0.001188891	0.00081392	0.000404139	0.000713978	0	0	0.001808279	0.00056754	0.000807483	0.001669501	0.00809261	0.000913094	0.000689814	0.000787075	0	0.001252655	0	0	0.001183183	0.001614104	0.001036426	0	0.00065506	0.000868421	0.001833904	0.000882077	0	0	0	0	0	0.000725868	0	0	0	0	0.001327489	0	0.00152664	0.000337213	0	0.000319731	0.001660733	0	0.007479865	6.75478E-05	0	0	0
1.3.1.62	0.000243781	0.000949207	0.000564668	0	0	0.001433125	0	0.000879742	0	0.001342305	0.120658535	0	0	0	0	0.000505589	0	0	0.002084868	0.00208948	0.000985383	0	0	0.001224014	0.000365115	0.001335455	0	0	0.001132845	0	0	0.000634582	0.001916183	0	0	0	0.000206466	0.001547963	0.00014204	0	0.00114707	0.000816285	0.001763966	0	0.120278009	0.001115487	0	0.002098227	0.001250671
1.3.1.70	0	0	0	0	0	0	0	0	0	0	0	0	0	0	0	0	0	0	0	0	0	0	0	0	0	0	0	0	0	0	0	0	0	0	0	0	0	0	0	0	0	0	0	0	0	0	0	0	0
1.3.1.71	2.74626E-05	0	6.48184E-05	0	5.9126E-05	0	4.17887E-05	0	6.48999E-05	7.4176E-07	0.008408387	5.12246E-05	0	7.36864E-05	0	9.11626E-06	3.11368E-05	0	4.67466E-05	0	0	5.61056E-05	6.92482E-05	7.84852E-05	0	0	6.79392E-05	0	0	6.57836E-05	0	3.34741E-05	2.77437E-05	3.57827E-05	6.6822E-05	2.74789E-05	3.24013E-05	3.40733E-05	5.10315E-05	4.25949E-05	5.22948E-05	1.12636E-05	0	0	0.008460278	0	0	4.53784E-05	0
1.3.1.72	0	0	0	0	0	0	0	0	0	0	0	0	0	0	0	0	0	0	0	0	0	0	0	0	0	0	0	0	0	0	0	0	0	0	0	0	0	0	0	0	0	0	0	0	0	0	0	0	0
1.3.1.74	1.399418968	0.013910279	0	0	0.99772706	0.018866643	0.028526001	1.983293282	0.020647446	1.971383871	0.544545292	0.006706951	0.02225221	0	0.027113229	0.384836031	0	0.33023647	0.317267396	0.338371628	0.294533514	0.004216924	0	1.496999587	0.015690779	1.487043124	0	0.123550064	0	1.976472182	0	0.026508426	0.9286444	0.874133641	0.898182651	0.114618164	2.014987032	1.02281511	0.252687489	0.026463105	0	0	0.677741976	2.024362709	0.57366742	0.16396496	0.532716859	0.547762789	0.039071278
1.3.1.76	0	0.013080658	0	0	0.012087088	0.000148177	0	0.002644686	0.983385368	0	0.074409974	0	0.001708519	0.001589297	2.023309738	1.608068327	0.01648081	1.225072941	1.219541165	1.215638767	1.221127691	0.005257749	0	0	0.002744081	0	0.484857262	0.039110047	0	0.010843124	0	0.068065724	0.585513016	0.600235538	0.590029536	0.03350709	0	0.018799097	1.488463117	0.006913085	0.018058527	0	0	0.009962084	0.038108446	0.005892767	0.512611736	0.484020884	0.13360648
1.3.1.83	1.61118E-05	0	0	0.000193601	0	0	0	4.16388E-05	0.00022488	0.000196905	0.016916819	0	0	0	0.000118704	0	0.030506504	0	0.000200455	4.75467E-05	0.000221025	0.000137479	0	0.000187003	0	0	0	0.000154999	0	0.000100859	0.000229742	0	0	0	0.000171547	0	7.31056E-05	0	0	8.20758E-05	0	0	0	0	0.016925752	0.000101751	0	0	0
1.3.1.84	0	0	0	0	0	0	0	0	0	0	0	0	0	0	0	0	0	0	0	0	0	0	0	0	0	0	0	0	0	0	0	0	0	0	0	0	0	0	0	0	0	0	0	0	0	0	0	0	0
1.3.1.85	0	0	0.000891785	0.001303223	0.001637825	0.000901538	7.45281E-05	0.000486767	0	0	0.007567502	0.000536626	0.001400836	0.001615185	0	1.70266E-05	0	0	0	0.000315057	0	0	0	0	0	0	0.000973702	0.009877227	0	0.000150768	0.000286679	0	0.000502547	0.001044315	0.000465719	0.010084258	0.001366914	0.001008002	0.000333356	0.000759451	0	0	0.000543603	0.001282167	0.007771613	0	0	0.001349691	0.0007544
1.3.1.87	0.395918155	0.131548309	0	0.002256334	0	0	0	0.006048945	0.001204411	0	0.059007931	0	0	0	0.004399092	0.000455057	0	0	0	0.003182926	0.002414546	0	0.002096727	0	0.002636656	0.001523323	0.250844781	0.293548928	0.005522858	0	0.001965368	0.707005718	0	0	0	0.291471138	0.003597257	0.002070125	0.087949618	0.496987374	0	0.094767234	0.004188947	0	0.053019256	0	0.005101422	0	0.005259057
1.3.1.9	1.190810865	0.996029233	0.931844181	0.17506177	0.985430731	0	0.18769471	0.005143306	0	0	1.316856579	1.022854665	0.987287547	0.017586449	1.022125084	0.020675805	0.938675165	0.087453501	0.095056895	0.103039423	0.112170434	0	0.016798098	0.008125922	0.062365608	0.503804145	0.73052071	0.770331399	0.999187712	0.017188093	0	1.003545859	0	0.001908908	0	0.811830702	0	0.00577257	0.160440854	0.523109642	0.019360199	0.992516936	0.011230716	0	1.318948696	1.131178408	0.241347719	0.211185158	0.531777081
1.3.3.-	5.76435E-05	0	2.96742E-06	0	1.33019E-05	5.37733E-05	0.000112865	0	2.32224E-05	6.3578E-05	0	8.87153E-05	5.2389E-05	0.000178104	0	0	0.000163466	0.000190087	1.74985E-05	0	0.000127574	0.000177067	0	7.69795E-06	0.034380106	0	0	0.000139541	0.000175795	0	0.000100108	1.89655E-05	1.51009E-05	0	0	0	0	0.000136462	0	0.000189623	0.000187196	0	0	8.72848E-05	0	0	0.000174677	0	0
1.3.3.11	0.005639492	0.750042748	0.004211384	0	0	0	0.005366597	0.006602184	0	0.005142285	0.461458722	0	0.005766569	0	0.007391818	0	0.029285712	0.028167906	0.023618725	0.014209671	0.020778945	0	0.007701557	0.003510668	0	0.002053912	0	0.109289574	0	0	0.990711138	0.008319297	0.011769736	0	0	0.10360728	0.00852082	0.004929612	0.010890006	0.010532328	0.006089244	0.004475497	0	0	0.468320951	0.860881438	0.104749685	0.09887054	0.021211639
1.3.3.3	1.002658112	1.074263402	0.003153756	0.191203749	0.00108957	0	0.165222196	0	0	0	0.856336989	0.011517321	0.016110484	0.006998302	0	0.003055317	0.009066974	0.065515342	0.045526019	0.060394326	0.064921981	0.003235171	0.012502772	0.017902517	0.043987639	0.011795006	0.50216334	0.894594396	0	0	1.015391591	0.983523804	0	0.005132082	0.013131418	0.86292815	0.014088587	0.008057866	0.152077154	0.767477611	0.01627753	0.095482792	0.199902839	0	0.851919667	1.006923488	0.109933974	0.141151885	0.129463373
1.3.3.4	0.000126594	0.004801853	0.008009879	0.461772146	0	0.004939232	0.008542202	0	0.000915101	0.005380565	0.241816863	0.156661456	0.15758727	0.008272217	0.999417351	0	0.011952837	0.03786314	0.033092968	0.022075416	0.032412331	0.011712083	0.008680704	0.00976453	0.85789691	0.006117398	0	0.01059835	0.00574857	0.001893283	0	0.020591386	0	0.000462382	0	0.021107565	0	0.000189019	0.007431583	0	0.006243947	0.010947065	0.007994638	0.010127276	0.241823882	0.002945651	0.089992076	0.083651758	0.016417698
1.3.3.5	0	0	0.001170037	0	0.006239181	0	0	0	0.00130761	0	0.366507908	0.000527753	0.00092898	0	0.004775284	0.000970917	0.00502913	0.02788785	0.035841297	0.028009574	0.037325731	0.001029334	0	0.001144522	0	0.003704909	0.244676916	0	0.000516176	0	0.002093534	0	0.006270615	0	0	0	0.004333628	0	0.000544233	0.005977123	0.995244356	0	0.004549309	0	0.35809465	0	0.006242265	0	0
1.3.3.6	0	0	0	0.000298013	0	0.00168284	0	0.000648042	0.000766706	0	0	0	0.000230228	0	0	0	0	0	0	6.57144E-05	0.000344757	0	0	0	0.309651378	0	9.31807E-05	0.014438373	0.001778305	0.00032887	0.000892015	0	0.001128135	0.001741962	0.000329504	0.014091622	0	0.001586109	0.000792965	0	0	0.00019671	0	0	0.000497781	0.00179103	0.032800786	0.029621757	0.013397923
1.3.5.2	0	0	0	0	0	0	0	0	0	0	0	0	0	0	0	0	0	0	0	0	0	0	0	0	0	0	0	0	0	0	0	0	0	0	0	0	0	0	0	0	0	0	0	0	0	0	0	0	0
1.3.5.3	0.212997944	0.014806779	0.945225881	0.719209434	0	0	0	0	0	0.015260478	0.045624006	0	0.016195418	0.008058188	0.008607595	0	0.002658135	0.18791189	0.186109278	0.180035114	0.200366305	0	0	0	0.025231427	0	0.253768037	0.859974781	0.011518363	0.016165761	0.987542887	0.923154676	0.08417802	0.11088167	0.091664541	0.849128135	0	0.016066367	0.175530003	0.511643358	0	0.186918032	0.01202059	0	0.036659358	0.862296795	0.028844462	0.028784612	0.058375549
1.3.5.5	5.18836E-05	0	2.48027E-05	0.0001308	9.65609E-05	0.000125226	0	2.70752E-05	0	0	0.016817528	0.000142808	3.64417E-05	0.000143334	5.24834E-05	0	3.91766E-05	0	0	8.89655E-05	1.56245E-05	0	7.52403E-05	0	0.000154329	6.50285E-05	6.82866E-05	0	0.00015725	0	0	0	0	0	0	0.000102666	0	0	0.00016101	0	0	0	0	2.01759E-05	0.016965458	7.5534E-05	0	0	0
1.3.5.6	0.000135248	0	0	9.60069E-05	0	0	0	0.000157048	9.59013E-05	0	0.016895415	5.41638E-05	3.16197E-05	0	0	0	0.000140343	0	4.21169E-05	0	0	7.40101E-05	2.05537E-05	0.000160498	0	0	0	0	3.37413E-05	4.35603E-05	0.000146985	0.000155064	0	0	6.45432E-05	0	0	2.58344E-05	3.97216E-05	0	0.000101727	4.1942E-05	0	4.65062E-05	0.017065713	0	6.03216E-05	6.74466E-05	7.33738E-05
1.3.7.2	5.60749E-05	3.70318E-05	0	0	3.34102E-05	0	1.47458E-05	5.19882E-05	0	4.77084E-05	0.00845389	0	0	0	3.11341E-05	1.15796E-06	0	7.04773E-05	7.6072E-05	0	0	0	0	0	0	6.78304E-05	7.46485E-05	5.60018E-06	0	6.04114E-05	5.78338E-05	0	1.92937E-05	4.50361E-05	0	6.38507E-05	0	0	3.276E-05	0	3.77098E-05	0	8.91213E-07	5.23164E-05	0.008464991	0	0	5.51507E-05	0
1.3.7.3	2.19872E-05	0	5.49785E-05	0	0	5.80281E-05	0	0	0	2.33491E-05	0.008418583	0	0	0	0	3.57121E-05	6.97625E-05	6.91396E-05	0	3.52231E-05	0	7.83474E-05	5.03599E-05	0	3.98291E-05	0	0	4.81084E-06	6.89065E-06	0	0	0	4.64628E-05	0	4.67744E-05	5.29855E-05	0	0	4.82311E-05	0	4.14612E-05	4.46782E-05	7.29013E-06	7.14687E-05	0.008531756	0	0	0	0
1.3.7.5	0	0	3.06333E-05	3.75621E-05	3.54961E-05	0	4.26732E-05	0	4.70767E-05	7.55005E-05	0.008484196	3.29002E-05	0	0	0	3.7802E-05	0	0	0	6.87961E-05	0	0	0	0	0	3.98848E-05	7.09144E-05	6.24485E-05	5.10702E-06	0	2.04687E-05	0	2.14437E-05	0	6.37378E-05	0	0	0	7.0809E-05	7.18013E-05	0	6.16617E-06	7.98883E-05	4.72641E-05	0.008409809	2.5481E-05	0	0	0
1.3.7.7	0	0	0	0	0	0	9.55973E-05	0	2.48583E-05	0	0.025557277	0.000134241	0	6.85918E-05	1.66082E-05	0	1.10766E-05	0	3.27852E-05	0.000138382	3.67876E-05	0	0.000232281	0	0	3.23074E-06	2.65845E-05	0	0	0	0	5.06977E-05	0	0	7.86269E-06	0	4.9853E-05	0	0.000203998	6.38834E-05	0	0.000104503	5.86457E-05	0	0.025228877	9.61372E-05	0	0.000175679	0.000235077
1.3.7.8	0	0	0	0	0	0	0	0	0	0	0	0	0	0	0	0	0	0	0	0	0	0	0	0	0	0	0	0	0	0	0	0	0	0	0	0	0	0	0	0	0	0	0	0	0	0	0	0	0
1.3.7.9	0	0	0	0	0	0	0	0	0	0	0	0	0	0	0	0	0	0	0	0	0	0	0	0	0	0	0	0	0	0	0	0	0	0	0	0	0	0	0	0	0	0	0	0	0	0	0	0	0
1.3.8.1	1.639932402	0.397619211	0	0.031762995	0	0	1.001771146	2.998175433	7.040309535	2.037271361	1.24693726	0.001841873	0	0.034908446	1.014200897	0.043511345	0	1.44725535	1.418107409	1.444690726	1.465758054	0	0	0.968407076	0.118078351	0.545482058	1.029888033	0.079320168	0	0.041184147	0.041299881	0	0.930939276	0.87218985	0.930443669	0.07043737	1.453232264	0	2.121276991	0	0.026231525	0	0.760707644	1.954883394	1.222630145	0.139267199	1.011819642	1.024324854	0.075056893
1.3.8.2	0.00139028	0.003015536	0	0.002319761	0	0.003910955	0	0	0	0	0.012422062	0	0	0	0	0	0	0.08477305	0.08092092	0.077246006	0.076649571	0	0.000391969	0	0.001562496	0.004246953	0.498096756	0.004409803	0.072928527	0	0	0.002452851	0.09654991	0.095657588	0.098340263	0.0089228	0.003948328	0	0.001241927	0.000115889	0.003210131	0	0	0	0.012865597	0	0.005459714	0	0.035278173
1.3.8.3	0.000675867	0	0	0	0	0.000134028	0.000200741	0.000640212	0.000197227	0.000385462	0.076595919	0	5.64956E-05	3.05339E-05	0.000108921	0.000270296	0	7.09072E-05	9.60276E-05	0.000305663	0.000644087	0	0	0.000323608	6.58136E-05	0	3.17974E-05	0	6.6203E-05	0.00032732	0	0	0	0	0.000493678	0.000565725	0	0.000233623	0	0	0.000321249	0.000252976	0.000507162	0	0.075622851	0.00065321	0.000629854	0	0.000524326
1.3.8.4	1.37893195	1.145532179	0	0	0	0.017792087	0	0	0.018742195	0	2.3055996	0.008370425	0	0	0	0	0.018446297	0.000335845	0.003969615	0.024948406	0.006920537	0.013410747	0.009952558	0.020511359	0.023757247	0.022809153	0.264494798	0.037260826	0.016097645	0.021684781	0.010391956	0.001291794	0	0.023123622	0	0.01878772	0.005631856	0.011613266	0.001132624	0	0.004079011	0.024442153	0.022765527	0	2.282573889	0.564281057	0.105272941	0.142657891	0.099919719
1.3.8.6	0.792745169	0.835794032	0.001566216	0.00716891	0	0	0.009246254	0	0.01406237	0	0.862454142	0	0	0.001680457	0.002668103	0	0	0.04472094	0.022692021	0.030430179	0.040374247	0.008240409	0	0.005326912	0.853978591	0	0.261391937	0.02164911	0.010573206	0	0.003891441	0.002005725	0	0	0	0.017802754	0	0	0	0.006754542	0.013190467	0.000983805	0.01329878	0.004450174	0.866687	0.144186246	0.201622288	0.195488037	0.085274874
1.3.8.7	5.584147242	2.340774141	0.026966287	0.182194154	0.062397562	0	0.13351664	0	0.469954348	0	6.577288578	0	0	0.057485283	0.043068536	0.070639019	0.002948669	0.070003994	0	0.07179447	0.101991458	0	0	0.051420151	0.448885486	0	1.253928795	0.180165358	0	0.07586685	0.014849624	0	0.044744284	0	0.051050844	0.109926466	0	0.011588104	0.068135408	0	0	0	0.025978298	0	6.591158462	0.317900822	0.800038282	0.704540996	0.345053857
1.3.8.8	0.197144957	2.602847667	0.000680765	0	0.003339667	0	0.012357632	0.011610702	0.004527514	0	0.297411293	0	0	0	0.011382012	0	0	0.013635461	0.010697268	0	0.012598834	0	0.00821271	0.009382504	0.186864985	0	0.006216013	0.016174878	0.008025104	0	0	0.006905494	0.006188046	0.007756193	0	0.020024269	0	0.004381986	0	0.005929098	0	0.000146511	0	0	0.314571651	0	0.078664215	0.102513485	0.017911955
1.3.8.9	0	0	0	0	0	0	0	0	0	0	0	0	0	0	0	0	0	0	0	0	0	0	0	0	0	0	0	0	0	0	0	0	0	0	0	0	0	0	0	0	0	0	0	0	0	0	0	0	0
1.3.98.1	0.99052798	0.997650253	1.008088579	1.004872274	0.984951852	1.995820463	1.007518507	1.008463051	1.014660263	0	1.117456174	2.3848483	2.389514002	1.948203478	1.013772722	1.009398777	0.949796237	1.12713816	1.137317896	1.136662851	1.147271461	1.005415964	1.005991422	0.994564242	1.149502055	1.485436977	1.018417936	0.974016167	1.977967186	1.002822455	1.298116876	1.003894018	0.916334917	0.911810491	0.904634353	0.982345514	0.995319545	0.982084323	0.991749941	1.4909205	0.006548774	1.011759802	0.983565424	1.006576763	1.09903225	0.986006145	1.132305702	1.121786683	1.135169706
1.3.99.-	8.447758886	11.08886044	0	0.435734712	0.048444196	1.412605174	0.255916507	0.032674091	2.469063855	0	7.933608678	1.098558356	1.12745361	0	0	0	0.149742466	0.671397174	0.636672375	0.796909364	0.634574575	0	0.051189325	0.06759077	0.614592227	0.503598229	2.999639901	1.886031468	0	0	1.111957137	2.152028814	0.242698853	0.290497374	0.239410904	1.879958326	0.005879639	0	2.089925655	1.04261626	0.078062113	0.24760679	0.051772944	0	8.066097955	1.951205839	1.411335349	1.526562057	0.732895703
1.3.99.1	2.555578403	1.955027012	1.793686813	2.242451317	2.167738414	2.054906598	0.683591738	0.104143696	0.048898472	3.185987071	3.398139419	2.152712159	2.172541286	1.948126725	2.037590475	0.900212856	3.726494231	0.551312122	0.457276068	0.447008322	0.498345457	0	0	0	2.521371387	1.57090453	6.96721495	3.523853589	1.024148672	0	2.883148613	4.066053002	0	0	0	3.410349148	2.007468571	0	2.017144218	2.047046147	2.179928335	1.849582861	0.926762129	0	3.233358096	4.024449455	1.328700688	1.451081939	1.710639776
1.3.99.12	0	0.000949058	0	0	0.000887496	0	0	0.000341601	0	0.000377163	0	0	0.000174428	0	0.000170975	0.000291783	0	8.6225E-05	0	0	0.00020731	0.000532496	0	0.000882677	0	0.000164595	0	0.000285489	0	0.000351348	0	0	0.000827426	0	0.000703159	0	0.000898234	0.000879207	0	0	0	0.000775252	0	0	0.000961169	0	0.062658388	0.063399931	0.012704546
1.3.99.16	0.594258192	0	0	0	0.015783089	0.030590297	0.040409289	0	0.030931955	0	3.692837873	0.018680948	0	0	0.016174933	0.011626491	0.093610843	0.084909467	0.042379909	0.054221456	0.006855109	0	0.005810875	0.030504906	0	0	0.512572153	0.091075439	0	0	0.305980882	0.000684409	0	0	0.003992459	0.02379629	0	0.027986119	0.023862606	0	0	0.026262151	0.021169288	0	3.721579642	0	0.164422647	0.168129901	0.075458047
1.3.99.22	1.969600766	1.284691634	2.782693624	0.982675169	0.995583213	1.00829888	2.014641969	1.995397942	2.00371055	2.004215903	2.254328287	1.409582024	1.375302781	0.999768168	2.023418046	1.999174896	2.031359344	2.0148938	2.000551233	2.014926352	1.977998646	0.479023882	0.991194323	1.475228375	0.994595817	1.503735662	1.278457356	2.29001017	1.043592706	1.999429185	1.987230665	2.586144099	1.81368394	1.79756035	1.780198045	2.277238646	2.027351374	2.026005267	2.746328127	1.478012703	0.998499541	1.211100954	0.773683691	0.979847497	2.284109411	2.028627274	1.762024881	1.721190592	0.476743566
1.3.99.23	0.001095884	0	0.004564434	0	0.000783049	0.003507548	0.000131842	0.00455829	0.004455932	0	0.004728872	0.457747278	0.462082169	0.004382362	0.002243809	0	0	0	0	0	0.002693141	0.000671126	0	0.004286606	0.000200826	0.000141064	0.003684798	0.003266638	0.002798224	0.001636868	0.002873331	0	0.00252959	0.00434233	0.004347504	0.001610736	0.003479644	0	0	0	0	0	0	0	0	0.002766686	0.004686448	0	0
1.3.99.26	3.63593E-05	0.002481025	0.004515173	0	0.002084535	0	0	0.001569949	0	0	0.000190838	0	0	0	0	0.001976544	0.00050883	0.014942844	0.01517534	0.011442558	0.019022206	0.005370409	0	0.002564291	0.591141261	0	0.253590672	0.028582072	0.001777889	0.004975564	0	0.002773692	0	0	0.004704684	0.032603146	0	0	0.002860277	0	0	0.004633732	0	0	0	0	0.029303681	0.035683881	0.016300767
1.3.99.27	0	0	0	0	0	0	0	0	0	0	0	0	0	0	0	0	0	0	0	0	0	0	0	0	0	0	0	0	0	0	0	0	0	0	0	0	0	0	0	0	0	0	0	0	0	0	0	0	0
1.3.99.4	0.002350905	0.00560456	0	0	0.005161455	0.003027444	0.001976421	0	0	0	0.129849621	0.004556416	0.002035099	0.002423548	0.001288889	0.004059295	0.004819785	0.010653531	0.014091813	0.01206159	0.011407071	0.003405129	0	0.005362901	0.069921662	0	0.004443684	0.000363532	0.001143962	0.001086653	0	0	0.004067457	0	5.29247E-05	0	0.00199282	0	0.001878054	0.005197221	0	0	0.004016545	0.001874827	0.12451626	0	0.004285572	0	0.000936828
1.3.99.5	0	0.018161232	0.00572425	0.001646695	0.00835031	1.990185607	0	0.003757908	0.005312647	0	0.004839806	2.004327844	1.998203352	0	0.015619827	0.007137138	0.016701039	0	0.001088068	0	0	0.01013527	0.005308302	0	0	0	0	0	0.008008051	0.018795692	0	0.003530451	0.015709039	0	0	0	0.002713316	0	0	0	0.011069837	0.010930136	0	0	0.007543743	0	0	0	0
1.4.1.-	0.005515132	0.001561091	0	0	0	0.001628635	0	0	0	0.002450094	0.003363786	0	0.004584993	0	1.002841363	0	0.001886947	0.013078759	0.014246875	0.021216136	0.012773546	0	0.001179138	0	0	0.004097794	0	0.004031226	0	0	0	0.002119047	0	0	0.003823268	0	0.002965797	0	0	0.001720543	0.005192159	0	0.003035818	0.00490294	0.011072688	0	0	0	0.004457873
1.4.1.1	0	0.002230998	0.012770791	0.098974802	0	1.003542926	0.655331226	0.010159022	0.514791954	0.000194622	0.518328555	0.839377808	0.831639245	0	1.000122573	0	0.016877956	0.361625069	0.355205659	0.368857252	0.373143704	0.01572304	0.98969633	0.009626859	0.410629526	0	0.232411337	0.042989337	0.073867171	0	0.016780527	0.055372723	0.015327241	0	0	0.03715208	0	0	0.069059653	0.497966375	0	0.059134788	0.701598827	0.993603582	0.541275761	0.003874665	0.384804536	0.377694768	0.234993678
1.4.1.13	4.34820835	4.055228433	0	0.115829644	2.005657912	0.969297094	1.665786838	6.034162769	5.962832447	4.071805397	4.212979715	5.302108189	5.458251565	3.797517717	4.072930378	4.80505761	3.306952213	4.979407294	5.084023517	4.920025444	4.959353692	6.940735406	3.985348105	5.064043822	1.294797781	1.018749184	3.047502988	3.44333447	1.404933717	1.962032148	2.047814398	3.953793961	3.998290609	3.980531501	3.972990373	3.379114323	7.019230966	0	0.755082505	1.998578437	0.017777117	0.50881397	3.049554318	1.97400131	4.218634143	4.305818936	4.175176696	4.134493082	1.422570338
1.4.1.16	0.407423929	0.030750092	0.004581476	0.28895677	0.994390894	0.004980125	0.162677494	0.005332979	1.014669877	0.000925413	0.09533361	1.001267322	1.003660115	0.001706492	1.002310674	0.984236523	0.121282617	0.34076227	0.344060087	0.351023264	0.330060123	0.010479026	1.004749839	0.007464056	0.186766165	0.498130857	0.513450601	0.033778316	0	0	0.001660927	0.019594487	0.18337665	0.197187761	0.184316451	0.039376544	0.011939286	0	0.011729062	0.009975453	0.007376037	0	0.393015057	0	0.087692531	0	0.454731	0.478740008	0.003073797
1.4.1.2	0.007895916	0	0.011685325	0.081779796	0.004869432	0.003356393	0.836614509	0	0	0.002234436	0.35267321	0	0.013701982	0.002971603	0	0	0.027667475	0.267827235	0.265070562	0.261666506	0.262703592	0	0.010847734	0	0	0.51179267	0.259184182	0.039601484	0	0.00969566	0.001286587	0.023571547	0.090162229	0.102673734	0.092211599	0.038911661	0.013583379	1.001666414	0.736566218	0.502096575	0.001471346	0	0	0.007033192	0.348840732	0.149663796	0.206105368	0.218215544	0.060114958
1.4.1.20	6.42465E-05	0	0	0	0	1.93778E-05	5.01241E-05	0	0	2.0885E-05	0.008564425	0.000126359	8.40263E-05	0.00012479	4.91775E-05	0	4.85039E-05	0	8.44623E-05	7.10952E-05	0	3.47482E-05	0.000123499	0	0	0	8.53403E-05	0	0	8.03444E-05	0	5.07352E-05	0	0.000115438	0	0	0	5.31317E-05	0.000113772	0	4.91277E-06	2.18622E-05	8.14098E-05	0	0.008584264	0.000100359	9.54188E-05	0	0
1.4.1.21	0.001341271	0.834215875	0	0	0	0	0.008512738	0.001979899	0	0.989507541	0.664110452	0.393551769	0.387896806	0	0	0	0	0.138266524	0.122530013	0.125407865	0.124117197	0	0.009910922	0.010115985	0.13814466	0	0	0.044031948	0.008910571	0	0	0.005766846	0	0	0.010256476	0.031984144	0.505486509	0.004812321	0	0.004244012	0	0	0.006791995	0	0.653290099	0.287861346	0.042241979	0.040318248	0.004214651
1.4.1.3	0.791294283	1.220973399	0.007420413	0.19547344	0	0.012752003	0.014273475	0	0.013967863	0	0.803524658	0	0	0.011260408	0	0	0.258361196	0.100681932	0.125000958	0.103644894	0.101406043	0	0	0	0.091166016	0.485614014	0	0.23151098	0	0	1.014802	0.006822078	0.102744884	0.103425264	0.089320204	0.225061102	0.000947186	0.000453337	0	0	0	0	0	0	0.787839204	0.986293512	0.054714431	0.056009446	0.05778938
1.4.1.4	1.011647833	0.997187055	0.972779055	0.979050861	0.997381577	1.52490371	0.190965484	0.984733809	1.007491603	0.011760289	0.243712376	1.935779795	1.944290254	0.948384489	0.984405506	0.989665923	0.345922007	0.773662331	0.789514102	0.813619452	0.788387371	0.992813735	0.978806525	0.988368506	0.993735886	0.509316328	1.019138189	0.797538238	0.985493139	0	0.007980889	0.979659395	0.915347872	0.891038573	0.901791968	0.770008167	1.022500112	0	0.245765542	0.475858578	0.007110579	0.884693186	0.916609731	0.018937032	0.254687911	0.998735931	0.896701841	0.886387642	0.3139748
1.4.1.8	0.000417699	0	0.00028776	0	0	0	0	0	0.000793013	0	0	0.000910066	0	0.000537786	0.000316086	0	0	0.000223869	0	0.000936846	0.000762791	0.000829281	0	0	0	0.000495959	0.000299325	0	0.00054644	0	0.000414243	0	0.0006977	0	0.000651828	0.000652579	0	0.000970099	0.000942896	0.000606191	0	0.00014757	0	0.000640102	0	2.93277E-05	0.063293324	0.063028227	0.012199679
1.4.1.9	0	0.005113294	0	0.002148651	0	0	0	0.000404596	0.000477752	0	0.078753335	0.006268833	0.005918769	0	0.000805262	0.201369807	0.002588809	0.012202559	0.022093047	0.016837251	0.016349144	0.000692235	8.30696E-05	0	0	0	0.254008078	0.003626606	0.004358785	0	0	0.015088802	0.105797863	0.098586742	0.097536516	0.010097379	0.00257104	0	0	0.000351326	0.006524347	0	0.001070428	0.002230188	0.08044175	0	0.158657894	0.150460519	0.005405813
1.4.2.-	0.000575104	0.000699537	0.000328604	9.43102E-05	0.000147365	0	0	0	0.000612449	0	0.060039142	0.000292984	0.000386896	0	0.000669665	0.000707077	0.000404877	0.000670738	0.000260842	0.000186469	0	0.000696755	0	0.000634337	0	0	0.000460783	0.000229716	0.000673925	0.000703983	0.000567848	0.000649384	0	0	0.00036476	0	0	0	0	0.000691321	0	0.000606123	0.000235713	0.00031556	0.059089819	0	0.061998546	0.062671937	0
1.4.3.-	0.193709216	0.509007733	0.108489674	0	0	0	0	0.011603277	0	0.012743456	0.932593652	0.018760191	0	0.001146132	0.003771382	0	0	0.000785171	0	0.00820877	0.01513505	0.020867377	0	0	0.088598901	0	0.249830446	0.643695423	0	0	0.144487941	0.720820244	0	0.016462124	0.013893825	0.646541233	0.010575647	0.018268163	0.086571414	0.505267226	0	0.838120027	0	0.005162197	0.957905507	1.863951856	0.146884438	0.154616457	0.155296817
1.4.3.1	0	0	0	0	0	0	0	0	0	0	0	0	0	0	0	0	0	0	0	0	0	0	0	0	0	0	0	0	0	0	0	0	0	0	0	0	0	0	0	0	0	0	0	0	0	0	0	0	0
1.4.3.10	0.000311926	0	2.85742E-06	0.000410787	0.000242653	2.69891E-05	0	0	0.000151196	0	0	0	0.000413092	0.000148363	0	0.000264507	0.000296065	0.016419916	0.015866007	0.016455436	0.015797649	0.000315348	0.000316686	0	0.069048095	0.000244122	0.000166621	0.000125553	0.000221192	0	0	0	0	0	0.000120833	0.000340095	0.000122153	0.000354112	0	0.000286012	0	0	0.000151887	0	0.000357449	0	0.000138429	0.000268988	0
1.4.3.16	0.981559698	0.990567579	0.013533731	0.17373404	1.010861789	0.986494049	0.167607548	1.011886797	0.985021401	0.990376629	0.926821043	0.996990652	1.001507516	0.411977192	0.997920482	0.588804994	0.111459326	0.839700715	0.832273017	0.818474159	0.838316931	0.996989394	0.984658371	0.503710851	0.199390374	0	0.504487483	0.797872232	0	0.005075342	0.725906411	0.947396859	0.895486667	0.913839578	0.903917932	0.818797218	0	0	1.101210907	0.496596037	0	0.08300171	0.513331807	0	0.919492411	0.847565718	0.518717459	0.481537618	0.125146496
1.4.3.19	0.793911137	0.99012408	0.011962018	0.012716528	0.002251909	0	0	0.010017473	0	0.012572226	0.73338605	0	0.002506525	0.060792458	0.001537068	0	0	0.065665943	0.068753061	0.067059915	0.061073404	0.003000296	0	0	0.592012884	0.002276515	0.013040106	0.061247995	0.009701495	0	0.860237227	0.017735985	0.00589263	0	0	0.066475717	0.011841319	0	0.014222118	0	0	0	0.009645498	0.012626333	0.712303606	0.134113372	0.32572171	0.303539966	0.072156608
1.4.3.2	0	0	0	0	0	0	0	0	0	0	0	0	0	0	0	0	0	0	0	0	0	0	0	0	0	0	0	0	0	0	0	0	0	0	0	0	0	0	0	0	0	0	0	0	0	0	0	0	0
1.4.3.21	0.19408911	0.648649817	0	0.001266378	0.004624155	0.00157831	0	0	0.005478683	0.004733887	0.024772985	0.005957489	0	0.004205411	0.000686837	0.00323534	0	0.003295888	0.001425689	0.001849522	0	0	0	0.003826091	0.000204449	0.006316441	0.246266293	0.179052302	0	0.005515389	0.002845316	0.393522296	0.006498686	0.004816368	0	0.183756713	0	0	0.081871713	0.247112598	0.002126562	0.092184339	0.001507986	0.006389024	0.025139026	0.861763123	0.025376932	0.027855233	0
1.4.3.3	0	0.001365	0.000848916	0	0.000930938	0.000177119	0	0	0.000886298	0.000435895	0.023868165	0.000834267	0	0.001486158	0	0	0	0	0	0	0	0	0	2.70613E-06	0	0.001563866	0.000205186	0.009301135	0	0	0.000129852	0.001214881	0.000631702	0	0.000731592	0.009614605	0.001477659	0.000822034	0.000810449	0	0	4.29747E-05	0	0.001489026	0.025243857	0	0.031113397	0.032828139	0
1.4.3.4	0	0	0.010177916	0	0	0	0	0.005588651	0.004085281	0.005503729	0.267196118	0.003295583	0.006488265	0	0.005233891	0.203130699	0.007577752	0.428984281	0.416120892	0.425156045	0.421894383	0	0.002489486	0.004448954	0.057814194	0.006638443	0.004672191	0.012631698	0.003594769	0.999050551	0	0.018977828	0.010110617	9.53899E-05	0	0.010545916	0	0	0	0.006161257	0.002762969	0.003681159	0.00574448	0	0.273792344	0.001183056	0.217243393	0.212376603	0.013573861
1.4.3.5	1.013216712	0.937382645	1.007036826	0.006671807	0.982449296	0	0	0	0	0.00695802	0.954924582	0.829693126	0.864991041	0.016846463	0.004808766	0.004984409	0.103444775	0.018531173	0.039315042	0.047259152	0.041792798	0.009332207	0.001437675	0	0.127565665	0	0.490949683	0.906318065	0.00421138	0	1.005813109	0.997277556	0.015473564	0.00356857	0	0.917427741	0.002512797	0	0.168406529	0.512049966	0	0.939859306	0	0.013375986	0.958769282	0.837849973	0.253037008	0.252723812	0.139028654
1.4.4.2	1.603754704	0.00372637	0	0.820807331	1.991965204	0.523107812	0.362158296	0.003640829	0	0.033615732	1.326768394	1.311261345	1.298652234	0.006806849	2.014859484	0.390156311	0.004285132	1.064661573	1.052914188	1.056546631	1.066426018	0.033178046	0.020295897	1.031154971	0.953567764	0.009938282	0.72583457	1.187621951	0.006027547	0	1.13697305	1.322389285	0	0	0	1.1726564	0	2.022047216	0.146257375	0.509492409	0.020272352	0.109403984	0	0.028120015	1.304764535	1.263836664	0.606325471	0.594016313	0.207156048
1.4.7.1	0.807899581	0.003398764	0.009201618	0	1.019040594	0	0.011579333	0.006621875	0.495145859	0.017428684	0.311423573	0	0.015741644	0.018919359	0	0.212930068	0.011742735	0.090172825	0.088980847	0.111493385	0.115103026	0.509005178	0.013654096	0.006016446	0.000354213	0.007788965	0.259505697	0	0.005813261	0	0.009446377	0	0.4111323	0.388585049	0.402348235	0.013062256	0.014988603	0	0	0	0	0.013509875	0.203023384	0.017753748	0.331764355	0	0.163779901	0.152557614	0.013949747
1.4.9.1	0.005030247	0	0	0.002366681	0	0.004142451	0.000906182	0.007354873	0	0.003607817	0.334610801	0	0.001274087	0.004944038	0.007600533	0	0.024936987	0	0.007274272	0	0	0	0	0	0.007363015	0	0.002451005	0.007742722	0	0	0.007764386	0	0	0	0.002395591	0.001261348	0	0	0.000781131	0	0.006031135	0	0	0.004494004	0.330238498	0.002713886	0.005189254	0	0
1.4.99.-	0.000633695	0	0.000196304	0	0	0	0.000253326	0	0.00046459	0	0	0.000307121	0.00035991	0	0.000455542	0	0.061315661	0.000187694	0.000834825	0	0	0.000922291	0	0.000885314	0	0.000721848	0	0.000844796	0.000974734	0	0	0.00078739	0.001063541	0.000193213	0	0	0	0.000754673	0	0	5.62721E-05	6.89871E-06	0.000194214	0.000416093	2.27319E-05	8.06197E-05	0	0	0
1.4.99.1	2.572356341	1.903784883	0	0	0.017511868	0	0	0.018450949	0.040151844	0	3.489806216	0	0	0.018762206	0	0.036196465	0.154098547	0.040353002	0.014125648	0	0.002900261	0	0	0.021844875	0.196938412	0	0.217786543	0.906775953	0	0.011231435	0.980887058	0.961026939	0.044103418	0	0.030658352	0.959957393	0.035695302	0.030699457	0.359056704	0.479659262	0.008482832	0.045905202	0.040054547	0	3.568882146	2.139297497	0.141565326	0.184534845	0.219799506
1.4.99.5	0	0.003494551	0	0.001819048	0	0	0.000997152	0.002035791	0	0	0.029337662	0	0	0.000922786	0	0.001463475	0	0.003808777	0	0	0.004625654	0.00159377	0	0.004611155	0.003228111	0.001192974	0	0.011423538	0	0.004172672	0	0	0	0.002310326	0	0.008126299	0	0	0.004463559	0	0.002925341	0.000515341	0.000808111	7.27485E-05	0.024286371	0	0	0	0
1.5.1.-	0.204319267	1.166887618	0.000947113	0.006287788	0	0.008677211	0	0.005730077	0	0.005179941	0.208828816	0	0.005892388	0	0	0.010331414	0	0	0.004318189	0.002982134	0.002502358	0.011039971	0.011069034	0.009597968	0.058454101	0.018406967	0.240035348	0.935811363	0.007054112	0	0.304048501	1.708386363	0.000970672	0.00688334	0.017681671	0.905198049	0.004573563	0	0.150169258	0.49812481	0.005621097	0.076852578	0.008585112	0.011483372	0.217321613	1.706502082	0.077271987	0.072145591	0.041945076
1.5.1.10	0	0	0	0.000160996	0	0	0.000864128	0	0.000223426	0	0.000127986	0	0.000464152	0	0	0.000190039	0	0	0.00046312	0	0.000641855	0	0.000183347	0	0.000343523	0	0	0.000103808	0.000291441	0.000409606	4.1407E-05	0	0.00039056	0	0	0	0.000410204	0.000888151	0	0	0.000418072	0	0.000248745	0.000870756	0	0	0	0	0.000598756
1.5.1.12	0.593904605	0.305298724	0.162029334	0.006278743	1.012173405	0.006507474	0	0.008826088	0.011596779	0.009098032	0.484526523	0.21802212	0.228125087	0	0	0	0.199583973	0.03576736	0.044577023	0.043659347	0.035950421	0.002310388	0.00284783	0.498450898	0.205681974	0	0.009712369	0.324710241	0.005759936	0	0.13111786	0.331090112	0	0.005069046	0.006860851	0.330500474	0	0	0.010605076	0.01273891	0.009404511	0.038270538	0.004300175	0.009428745	0.486857629	0.277240738	0.129138183	0.132000084	0.02217978
1.5.1.15	0	0	0	0	0	0	0	0	0	0	0	0	0	0	0	0	0	0	0	0	0	0	0	0	0	0	0	0	0	0	0	0	0	0	0	0	0	0	0	0	0	0	0	0	0	0	0	0	0
1.5.1.19	0	0.000109184	0	0.000400104	0	0.00066846	0.000512439	7.24526E-05	0.000680833	0	0.00045822	0	0.000274275	0.000221614	0.00021299	0.000531917	8.13911E-05	0	0	0	0	0.000250142	0	0	0	0	0	0.000624875	0	0.000481329	0.000285999	0	0	0	0.000117701	0	0	0	0	0	0	0	0.000549307	0	0.000729335	0.000113602	0	0.000700981	0
1.5.1.2	0.987019151	1.599398403	0.957101881	0.918825279	1.003107213	0.513079658	0.504440863	0.992771256	0.99381635	0.999573272	1.011699953	1.156376948	1.150231697	1.100203989	1.002450407	1.001548671	0.895482095	1.178123582	1.163510694	1.165060657	1.16458534	1.002161369	0.9865273	0.509929518	1.010740225	1.502722655	0.996688911	0.952749395	1.497017238	1.006971647	0.992939444	1.025800504	0.890622189	0.911050856	0.911530704	0.952375111	1.012909594	0.250372647	0.247980364	0.755071303	0.005912301	0.967801622	0.786079449	0.009452354	1.024281174	1.435357617	0.991220357	0.990086805	0.637777348
1.5.1.20	1.010515104	1.790086165	0.966097513	0.722922163	0.996033821	0.998088481	0.176166461	1.004395825	1.010628765	0	0.908070088	1.166440612	1.151963685	0.995186682	0.998337174	0.600774854	0.542279778	0.599731759	0.604734295	0.619058306	0.621637297	0.988981833	1.01800282	1.014769945	0.932432713	0	0.48131516	1.037866641	0.019955013	0	1.018929154	1.000004617	0.796003482	0.808139997	0.81751507	1.043481309	0.002826533	0	0.498144116	0.51765657	0	0.971393574	0.280331654	0	0.893840092	1.004604569	0.832196596	0.826348598	0.411632555
1.5.1.24	0	0.041928471	0	0	0.006138488	0.001972202	0.005966682	0.004542482	0	0	0	0	0	0	0.002535341	0.195391928	0	0.207586933	0.208499967	0.208259724	0.21624554	0	0	0	0.00086966	0	0	0.00654307	0.002491418	0.002669332	0.001115752	0	0	0	0.004520493	0.003654436	0.00601991	0	0.001176861	0	0	0.001151833	0.101476233	0.004304074	0	0	0.038087029	0.03491332	0.006039474
1.5.1.28	0.001055144	0.08582194	0.000819346	0	0	0	0	0	0.001341505	0.000239864	0.076370313	0.001123503	0.000545029	9.05437E-05	0.000398079	8.08223E-05	0.00047923	0.001064472	0	0.00057145	0	0	0.000823867	0.000628981	0	7.90448E-05	6.50775E-05	0	0	0.000245671	0.000626784	0	0.001192416	0	0	0.00033035	0.000729354	0	0.00077421	0.00050098	0	0	0	0.000375855	0.077509954	0.000245668	0.030024491	0.02997745	0
1.5.1.3	0.994795392	1.07706081	0.947243412	0.830609176	1.006563829	0.514319683	0.993139281	0.014329048	1.005491099	0	0.962819133	1.010580395	1.014284649	0.985074604	0	1.007099799	0.038177484	0.753084444	0.747855836	0.736474023	0.736433149	1.002093532	0.995884303	0.990607987	0.972546425	0.99635301	0.253042313	1.057030414	1.5500127	1.007670589	1.008045541	1.172333563	1.010588848	1.006219213	1.009808316	1.065523716	0	1.005805822	1.012758979	1.262132495	1.012417913	0.996045829	0.789612338	0.00043255	0.980111249	1.013248439	0.921740819	0.896828371	0.961871855
1.5.1.33	0.005190506	0	0.001697195	0.005647047	0.000891529	0.004558128	0	0	0.000718633	0	0.001135535	0	0	0	0	0.002928091	0	0.01293298	0.018256049	0.013072288	0.018001717	0	0	0.000277844	0	0.001263722	0.00563906	0.004844536	0	0.002819468	0	0.002553275	0.001201553	0.002812217	0	0.00771939	0	0.00029647	0	0.005539597	0.004000186	0	0	0	0.001551631	0.002525182	0.001079721	0	0
1.5.1.38	0.802584751	1.006986933	0	0.087070847	0	0	0	0.008492112	0	0.019523002	0.959978835	0	0.0042878	0.014867094	0.016734948	0.00123242	0	0.030689924	0.030600886	0.045979574	0.016898773	0.003516391	0	0.017992512	0.863386528	0.009225662	0.267290259	0.65922595	0.005359786	0.002184028	0.985898551	0.934646227	0	0.008327039	0	0.646028731	0	0.014980342	0.16214721	0.491651645	0.012835236	0.07361278	0.014397705	0	0.975584564	1.129652783	0.191956821	0.198816124	0.093249244
1.5.1.5	1.983534819	2.212092179	1.913485866	2.01518522	2.011394187	2.00402686	1.669365144	3.996199202	2.014256422	2.01451919	2.364049491	1.982107237	1.993212147	1.99096596	1.989959429	3.19931402	2.009749797	2.675161742	2.712447757	2.673867774	2.678106941	2.993733005	1.991541766	3.000821316	1.981680506	1.997955459	2.015824491	1.977324765	2.023867051	1.982129091	1.985526617	1.992391592	2.416621322	2.415084093	2.388234161	1.947675233	2.989878177	2.003338797	2.176711361	1.995840623	2.018519995	2.012395905	1.806760156	1.998450191	2.332543526	2.003638639	2.672484744	2.687957164	2.194087125
1.5.1.7	0	0	0	0.089002389	0.993070721	0.50912762	0	0	0	0.01426178	0.361747492	0.301082688	0.316671542	0	1.01109492	0.616169435	0.983404061	0.197020411	0.203621181	0.219075427	0.227263299	0.014570972	1.013963474	0	0.066110785	0.008279015	0.232994732	0	0	0	0	0	0.515862005	0.512138377	0.48967118	0	0.993426248	0.013123257	0	0	0	0.001051399	0.283888826	0	0.38394159	0.006481211	0.337931104	0.344032622	0.043731403
1.5.1.9	0	0.000478496	0	0	0.00085891	0	0	0	0	0.00042948	0	0.000925823	0.000746281	0.000239309	0	0.000903999	0	0	0	0	0.000764558	0.000280243	0.000582098	0	0.000507856	1.20253E-05	0	0	0	0	0	0	0	0	0.000786664	0.000250202	0.000539216	0.000396666	0.000144349	0	0	0	0	0.000588568	0	0	0	0	0.000673205
1.5.3.-	0.211305723	0.015076602	0.008949576	0	0.008860891	0	0.011217811	0	0.003091331	0.0036258	0.00335735	0	0.003666124	0.005496191	0.01281795	0	0.106361288	0.21818182	0.211531576	0.207567035	0.221126994	0	0.007976809	0	0.038911854	0	0.251091784	0.750433546	0.004632819	0	1.152786215	0.957045129	0	0	0.000431537	0.756603846	0.00721574	0	0.17065756	0.48627177	0	0.096063245	0.010978722	0.002130714	0.005729894	0.702708687	0.024236658	0.036951478	0.042272141
1.5.3.1	0.027367757	0.145627439	0.034733907	0.018006168	0.008636148	0.028350439	0.884028683	0	0.54457834	0	2.648934392	0.040341719	0.017474786	0.007551234	0.989536119	1.195372959	0	0.382599018	0.451147746	0.386499395	0.437856574	0	1.054273849	0.465794697	0.185134576	0	0.038291885	0.03432321	0	0.968824161	0.035961096	0.137077967	0.714027525	0.672576809	0.725500867	0.079346023	0.494764253	0.034610474	0.461399943	0.003772467	0	0.00078487	0.423429392	0	2.638197892	0.67788115	1.490622994	1.536963997	0.41272935
1.5.3.13	0	0	0	0	0	0	0	0	0	0	0	0	0	0	0	0	0	0	0	0	0	0	0	0	0	0	0	0	0	0	0	0	0	0	0	0	0	0	0	0	0	0	0	0	0	0	0	0	0
1.5.5.-	0.587929374	0.024348812	0	0.189842691	0.016906664	0	0.498065832	0.005602005	0	0	0.120018048	0.003735174	0	0.027424272	0.00039107	0.000244048	0.034997844	0.029430882	0.022076866	0.035754286	0.057741329	0.00150375	0.001405709	0.010083968	0	0.025429341	2.26473681	1.357303013	0	0	0	2.743010587	0.019315162	0	0	1.359500395	0.006634101	0	1.065313059	1.496669251	0	0.274815622	0.023375758	0.022784513	0.082467026	0	0.056797945	0.054163578	0.075524761
1.5.5.1	0.81227456	1.075127131	0	0.003948451	0.001585547	0.011741573	0.000588166	0	0.00617229	0	1.040648607	0	0.014115216	0.013500942	0.013179711	0.014353991	0	0.027652524	0.029760235	0.020629195	0.02052788	0.007179648	0	0	0.000300434	0.007347169	0.261654769	0.102736825	0.010390436	0.006477061	0.004671615	0.026210443	0.011280736	0	0	0.113318322	0.007281395	0.010240338	0	0.014793223	0.003091745	0.00057173	0	0.000476572	1.048718082	0.129990248	0.079547288	0.078736609	0.079032215
1.5.8.2	6.92915E-05	0	0	0	0.004734128	0	0.00536178	0.002600078	0	0.001072632	0.036892151	0	0	0	0	0.001599192	0.00816087	0.00787015	0.021433555	0.02051378	0.022520692	0.007144884	0	0	0	0.006292165	0.004673804	0.002796079	0.00795212	0	0.003942442	0	0.004290298	0	0.003139958	0.004195124	0	0	0.007357872	0.501213988	0.99229322	0.006321852	0.00728273	0	0.040414205	0.005586473	0.005154555	0.003241791	0.027391624
1.5.8.3	0	0	0	0	0.000361329	0.005207012	0.005010813	0.000969179	0.005196407	0.003785564	0.003101754	0.001731553	0.000780553	0	0.002752834	0.003618953	0	0	0	0	0	0.000975781	0.00354768	0.000278774	0.003241753	0.001035698	0.002365302	0.005789484	0	0	0.003006786	0.009976553	0	0	0	0.004677114	0.003597205	0	0	0	0	0.00080593	0.000700056	0.001831629	0.000450398	0.143216227	0.066624241	0.066460029	0.000380424
1.5.8.4	0	0	0	0	0	0	0	0.000630927	0.001086041	0	0.051751297	0.001116514	0.001175653	0	0.00146489	0	0	0	0.000748464	9.3628E-05	0.001360623	0.001608963	0.002622133	0.001406499	0	0.002529874	0.000772467	0.001161658	0	0	0	0.002643311	0	0	0	0	0.001349473	0.000451195	0.002417596	0.00156005	0	0	0	0.000912195	0.049106058	0	0.060536335	0.06017599	0.013579366
1.5.99.-	0	0.000821318	0.000411967	0	0	0.001631806	0	0.000786436	0	0.000640324	0.017920026	0	0.001195433	0	0	0.001161548	0	0.001628473	0.001185362	0	0	0.000848226	0.000711283	0	0.0001493	0	0.00015495	0	0.000790597	0	0	0.000195227	0.000831568	0.001510007	5.2027E-05	0	0.000775676	0.001498035	0	0.001154826	0.001231472	0.00145788	0.0005559	0	0.016556957	0.000467997	0.001362307	0.001769326	0
1.5.99.11	0.005108257	0	0.001441515	0.004845382	0	0	0	0.005247123	0.001724844	0	0.000468174	0	0.001242416	0	0.004915433	0	0	0	0.006636181	0	0	0.00333514	0	0	0.005866782	0.006756952	0	0	0.005386391	0	0.000853567	0.006028473	0	0	0.00225233	0.001708102	0	0.001959849	0.002697642	0.002771008	0	0.005811803	0	0.006993397	0	0.002108389	0.062471264	0.066382615	0
1.5.99.12	0	0	0	0	0	0	0	0	0	0	0	0	0	0	0	0	0	0	0	0	0	0	0	0	0	0	0	0	0	0	0	0	0	0	0	0	0	0	0	0	0	0	0	0	0	0	0	0	0
1.5.99.6	0	0	0	1.31576E-05	0	0.000991212	0.000801604	0.000266714	0.000616794	0	0.041128189	0.001097495	0.000989274	0	0	0	0.153542089	0.002847836	0	0.003285206	0	0.002428902	0.003151855	0.000525516	0.000589166	0.003438853	0	0.039577123	0	0	0.139197924	0.014669012	0.000120071	0	0.001536355	0.041510079	0.003058738	0.002077679	0.003671747	0	0	0	0.003007794	0	0.038975619	0.000458175	0	0.002623515	0.013088576
1.5.99.8	1.980032245	1.741755036	1.329152774	1.56992501	3.031833686	0	0.199101427	0.011405522	0.035222004	0	1.770794808	0.723333812	0.684368866	0	1.984384175	0.026269364	1.226987298	0.158315437	0.131168571	0.157017977	0.165541619	0	0.000104113	0	0.983802805	0	0.495686282	1.590609705	0.01843535	0	1.5668864	1.712279764	0	0	0.013858465	1.608284717	0	0.018638314	0.198744784	0.504135021	0.016557783	0.251939203	0	0	1.757619041	1.825754828	0.288287167	0.227188429	0.200190899
1.5.99.9	0	0	0	0	0	0	0	0	0	0	0	0	0	0	0	0	0	0	0	0	0	0	0	0	0	0	0	0	0	0	0	0	0	0	0	0	0	0	0	0	0	0	0	0	0	0	0	0	0
1.6.-.-	0	0.006414708	0.006072387	0.252607305	0	0.001517959	0.506918785	0.014778032	0.99240328	0.982451835	0.040720307	0.013339143	0.010865772	0.043787468	0.988171677	0.39781375	0	0.517982553	0.48243189	0.486499395	0.517485941	0.023312695	1.019589572	0	0.30597499	1.523217253	0.014530353	0.134667825	2.786426683	0.982980621	0.024492294	0.009518162	0	0	0	0.115547695	0.001936031	0.268541439	1.083986574	0.493346497	0	0.016751809	0.385309278	0.986054959	0.036362111	0.003779328	0.24468095	0.272793736	0.523066008
1.6.1.1	0.204687639	1.00218377	0.011487284	0.187034092	0.014567387	0	0.167907912	0.000185829	0	0.005746894	0.113907728	0	0.009692721	0.013144874	0	0.008674421	0	0.018229693	0.013924944	0.005252514	0.015691201	0	0.014923211	0	0.049241293	0.016310907	0.259010993	0.856902238	0	0	0.999458618	0.95345923	0	0.00155898	0	0.870861609	0.013891336	0.011158655	0.167573769	0.488645743	0	0.078991354	0.005100106	0.00344695	0.112733741	0.727984547	0.136689116	0.117005212	0.053230227
1.6.1.2	2.234320369	2.967692416	1.873239498	0.464287776	0.009904917	0.028113973	0.026241387	0	0	0.017754784	2.977722698	0.019631309	0.015793708	2.742107094	0.049712145	0	0.01386931	0.057801026	0.092924548	0.032583086	0.082247438	0.021429876	0	0	0.395923549	0.009878151	1.276708512	1.677550998	0	0	0.284511713	1.936512473	0	0	0.016649318	1.711682925	0.047786394	0.010432959	0.376344659	1.050161585	0.020549586	1.990751002	0.010243952	0	3.01449554	1.972193751	0.344561619	0.364611236	0.316474744
1.6.2.2	2.53016E-07	0	3.95838E-05	7.44785E-05	7.61318E-05	6.95328E-05	4.75289E-06	6.26662E-05	7.34563E-05	0	0.008484125	0	0	7.07896E-05	5.23504E-05	0	0	0	2.60089E-05	5.01204E-05	2.76694E-05	7.46144E-05	0	7.53961E-05	0	0	0	0	0	0	0	5.11026E-05	6.98398E-05	1.25136E-05	0	0	7.60934E-05	2.92622E-05	2.47194E-05	6.2462E-05	5.24669E-05	0	0	4.40635E-06	0.008496055	3.15118E-05	2.49107E-05	0	3.22264E-05
1.6.2.4	0.000819089	0	0	4.78892E-05	0.000950463	0.001840644	0	0.001585196	0	0	0.050226465	0	0.001235177	0	0	0.000660897	0.001246631	0.00083749	0	0.000493182	0	0	0.000505328	0	0	9.35863E-05	0	0.009972049	0	0	0.001304333	0.000658844	0	0	0	0.01046954	0	0	0	0	0	0	0.001014752	0.001901918	0.049274868	0.000898268	0	0.000357436	0.000488177
1.6.4.-	1.003016156	1.57941671	0.013119452	0	0.014985208	0	0.814090307	0	0.015540826	0.014479811	0.694313921	1.007684148	1.002237329	0.033368727	0.006826901	0	0.016549907	0.136945342	0.157861372	0.164542684	0.132666792	0.001669226	0.012095857	0.003310547	0.084209168	0.499245867	0.519159587	0.621727745	0.419263472	0.007553601	0.003265927	0.992685612	0.012065767	0.013977732	0	0.625299677	0.0011485	0	0.149379447	0.501526344	0.007306492	0.087313596	0.011249863	0.012926716	0.682704661	0.847932455	0.101569403	0.085113045	0.074852461
1.6.5.-	0.081487256	0.081543599	5.930261127	0	0.009537254	4.563458282	0.004324452	0	0	0	0.205126163	5.930996196	5.96382576	0	0.056837986	0.04863724	0.0695085	0.141310715	0.025881427	0.04596819	0.038885368	0	0	0	0.672427413	0.052340806	0	1.430726459	0.007354543	0.012429653	0	0.198384347	0.043938446	0.05746192	0	1.580704309	0.927375565	4.928034306	0.174063834	0.469604314	0	5.357407121	0	0	0.278512703	5.220531124	0	0.090171846	0
1.6.5.2	0.206664347	0.770835533	0.042086122	0.278884935	0	0.003807324	0.009367273	5.03041E-05	0.003648139	0.009732014	0.617702267	0	0.009536524	0.050091224	0.007427638	0	0	0.023583275	0.021590464	0.025683276	0.026614579	0	0	0.008896562	0.028480063	0.008767283	0.010368879	0.120253964	0.01043497	0.011542584	0	0.00459351	0.009619962	0.008456502	0.005801414	0.119940212	0.006771342	0	0.00553121	0.001198626	0	0.006411472	0.094544263	0.010956504	0.598020184	0.862899091	0.082410851	0.095809508	0.057054618
1.6.5.3	14.61101824	13.20853801	0	14.05001621	14.24453591	10.42793012	3.900469928	4.011027615	5.045062291	3.988292533	13.85414927	11.45344527	11.52247338	0.149715764	3.801222543	4.423718942	13.38352824	3.345241964	3.194746088	3.268992552	3.491647684	1.98513457	2.993293455	1.501532773	1.349762561	2.4743848	7.094531826	12.60951924	1.123789487	0	13.22058553	12.95585315	1.942200588	2.04990135	1.914292455	12.88596008	0	3.615052449	2.74053841	6.380282179	0.068438766	1.394171319	0.965250004	0.758383982	14.18311459	13.54936349	5.624965409	5.929130399	2.430869475
1.6.5.5	1.812512404	2.592921532	0.062745267	0.59541749	0.965155834	0.016027479	0.014339456	0	0.03298141	0.009621922	4.099058082	0.048084913	0	0.042130224	1.038432371	0.157285409	0	0.105842272	0.104984043	0.158260099	0.072049988	0.038193402	0.032440213	0	1.33849172	0	1.022748697	1.038945559	0.092125295	0	1.252692676	0.97774925	0.0684085	0.121812392	0.128142254	0.981521226	0.001979819	0	0.207332594	0.500320353	0	0.061646611	0.008001448	0	4.11759602	1.973773469	0.675293321	0.733455805	0.486526269
1.6.6.-	6.62016E-05	0	0.000120019	8.58868E-05	0	7.9627E-05	8.9923E-05	9.07378E-06	0	0.000109496	0.008345834	0	0	0.000169665	0	9.71011E-05	0.000151863	0.015946383	0.016301413	0.016032303	0.015979615	0	0.000182295	0	0.000141397	0	1.69046E-05	0.000136366	0	0	8.49031E-05	0	4.76597E-05	0.000128385	0	0.000139228	0	0.000132673	2.41355E-05	0	0	0	0	0	0.008613813	0	0	2.60812E-05	0.000120195
1.6.99.-	0.785917497	0.909071078	1.17115563	0.469310437	0	0	0	0.009535228	0	0	0.056888649	0.606119423	0.620823041	0.561870679	1.002925568	0.010871926	1.59618785	0.163249439	0.144158367	0.14660423	0.174107558	0.007858137	1.990288544	0	0.191500462	0.488197295	0	0.190587045	0	0.013344359	0.013346544	0.287833193	0	0	0	0.162516588	0	0.018823782	0.565620852	0	0.00775459	0.804319068	0.518568649	0.00456143	0.060003452	0.297174748	0.125333023	0.120848578	0.132864423
1.6.99.1	0.001862574	0.003155341	0.002304359	0	0	0	0.001746894	0.002236268	0	7.9473E-05	0.436523978	0	0.001964143	0.000139232	0	0.004156443	0.268812837	0.002577389	0	0	0.000735549	0	0	0.00116118	0.000141361	0	0	0.002072085	0.003885074	0	0.002916005	0	0	0.000279689	0.000890128	0	0.000550693	0.000655722	0	0.000531833	0.000957801	0	0	0.001812432	0.432682659	0	0.003659168	0.003338627	0
1.6.99.3	0.978311056	1.516298989	1.021105242	0.985949878	0.03859009	0.024486966	0.297877498	0	0.538626715	0	2.926231958	0.733746864	0.734170404	0.696399557	0.007980457	0	0.219049076	0.517004412	0.55285083	0.537608907	0.540393861	0.51856564	0.002945988	0	0.934736612	1.532285226	0.720518112	1.018284734	3.162240081	0	1.005392565	1.029948663	0	0	0	0.949443127	0	0.027003119	0.435789407	1.276824987	2.000665688	0.942812032	0.015977896	0	2.993545133	1.269231246	0.69482894	0.697068775	1.201029415
1.6.99.5	0.598270161	0	0	0.001979106	0.005230786	0.014233421	0.004741198	0	0.014822204	0.010561569	0.669519167	0	0.000892558	0	2.015270175	0	0	0.200279617	0.222728594	0.221495631	0.197796202	0	0	0.002151622	0.15082807	0.990966531	0.486354234	0.005066018	0.013720925	0	0	0.005089974	0	0	0	0.005513139	0.014072491	0	0.008596642	0	0	0	0	0	0.655852363	0	0.016222939	0.038994968	0.024098931
1.7.-.-	1.374500637	1.395956337	0.976896465	0.019338297	0	0.016711715	0.863148352	0	1.472305985	1.006182404	1.444427323	0.835062794	0.830761323	0	1.023319531	1.369960776	0.050308134	1.93668923	1.934462581	1.944712601	2.000737174	0.030861256	0.970524326	1.026450068	0.113176486	0.477421185	1.757369558	1.776012717	0.989665553	0	0.997634279	2.03168258	0.904122701	0.895727748	0.930253026	1.752818114	1.030795062	1.770568619	1.164144931	1.474558408	0	1.013561148	0.183142702	0.967006314	1.473191536	2.42087964	0.966637416	0.945794138	0.257739777
1.7.1.1	0	0.000402594	0	0.000281664	0.000181842	0	9.75449E-05	0.001672259	0	0.001484688	0.016021612	0.001821858	0.001168005	0.000578194	0.000241026	0.00140266	0.001637819	1.17958E-05	0	0.000100516	0.000637166	0	0	0.000516648	0	0	0.000378641	0.001820077	0.000567485	0.000669367	0.001424197	0.00178583	0.000930213	0.001535688	0.000422059	0	0	0.001049433	0	0.000586012	0.001312277	0.001194901	0.001493056	0.000753922	0.0188117	0	0.000373752	0.001668774	0.033536066
1.7.1.13	1.611346346	1.314159137	1.209328665	0	2.022583818	0.004880466	0	0	0.97200702	0	1.342278689	1.223516597	1.205728599	0	0.984550492	0.391064789	1.235299374	0.170139107	0.212040618	0.17906841	0.217926486	0.028481624	1.017975861	0.510525404	0.124501533	0.508345466	0.494502825	1.294869082	0	0.00751097	1.159093366	1.299193784	0.304549649	0.273586617	0.315090786	1.290537441	0	0	0.26405878	0.502477701	0	1.290374929	0.321245342	0	1.37231557	1.30333849	0.496358285	0.526989432	0.111251896
1.7.1.4	1.987369279	0.925986059	0.040933673	0.019780542	0	0.006892271	0.825409921	0	0.518242918	0.018366759	2.332198805	0.030408956	0	0	0.01789588	0.024985319	0.090476705	0.163396367	0.186176971	0.140904592	0.183087501	0	0	0	0.111512196	0	0.508293698	1.646645808	0.027022405	0.041487164	0.434773697	1.974202822	0	0	0.030826768	1.639067501	0.021565297	0.035053858	0.329942882	0.964446811	0.004201925	0.217472763	0	0	2.291940104	2.564827241	0.440323477	0.462901195	0.15023765
1.7.1.6	0.00044821	0	0.000515146	0.000190773	0.000299202	0	0.000132108	0.000126979	0	0	0.000145433	0	0	0.000261246	0	0.000380103	0.000307154	0	0	0.00014577	0	0	0	5.99644E-05	0.000581812	0.000196763	0	0.00392363	0	0.000275776	0.000497262	0.011710178	0.000525537	0.000275374	0	0.004752913	0	0	0	0.000361287	0	0.000377038	0	0.000401064	0.000194236	5.29994E-05	0	0	0
1.7.1.7	1.009433768	0	0	0	0	0.013021946	0.019053862	0.008492986	0	0	0.209225867	0.013477822	0	0	0	0.012149722	0.018898201	0.040525928	0.027824288	0.033684885	0.013141273	0.013779776	0.01252945	0	0.04389355	0.483858892	0.241648908	0.892854243	1.005411976	0.008855588	1.127964592	0.986866197	0	0.017823823	0	0.895521637	0.006255433	0	0.169147838	0.511359542	1.005419689	0.073833701	0.312053174	0.017258738	0.184215704	0.874278795	0.162284466	0.156988669	0.841245427
1.7.2.1	0.590276436	0.010158517	0.938756529	0.458332774	0	0.006211245	0.002474359	0	0.007773399	0.008115602	0.764169068	0.003252559	0	0.007138903	0	0	0.003675165	0.025533961	0.023147127	0.010718442	0.012560885	0.00477755	0.007741722	0.009844624	0.000146141	0.002468126	0	0.017247325	0	0.010184328	0	0.013458823	0.004273724	0	0.001738005	0.012105945	0	0	0.004349078	0.006957518	0	0.043013258	0.008253403	0	0.749238452	0.141888292	0.002046737	0	0.067817179
1.7.2.2	0.185280296	0.013684363	0.950867548	0	0.011520512	0	0.330529499	0.006056594	0.010824547	0.01141842	0.003086895	0.623321233	0.626015423	0	1.009165433	0	0.923632498	0.008104252	0.004476099	0.000418785	0	0.003626367	0	0.009598405	0.176947069	0.009602453	0.753739606	0.551015492	0.002210434	0.004670495	0.004538781	0.946791816	0	0.014504664	0.009112157	0.563397365	0	0.004719401	0.170086341	0.496968687	0	0.99862647	0	0	0.015352348	0	0.046118379	0.028310303	0.052701564
1.7.2.3	0.576765452	0.013096331	1.976249278	0	0.009235029	0.007764792	0	0.011337054	0	0.003068324	0.317641144	0.013963008	0	0	0.001165033	0	1.277599061	0	0.026417686	0	0.01289221	0.016399106	0	0.016300999	0.038342483	0	0.497903202	0.953905204	0	0.012039968	0.301107177	1.861149844	0	0.026585405	0	0.975550302	0.010951008	0	0.39021206	0.998727679	0	0.64562729	0	0.014837295	0.320499066	0.700343272	0.085073983	0.070330364	0.063720735
1.7.2.4	0.600276162	0	0	0	0	0.00194235	0	0	0	0	0.36553441	0	0	0.002575929	0.003558783	0.002862339	0.178632431	0	0	0	0	0.000891904	0	0.002740972	0.002967107	0.005501528	0.005370083	0.008393032	0.000435183	0	0.002692018	0.009843469	0.005798928	0.001880092	0.000508092	0.005421567	0.005055648	0	0.00248318	0	0	0	0	0.000803604	0.35982748	0.140489242	0	0.003779372	0.02329127
1.7.2.5	1.198937835	0	0.042897707	0.282007734	0.010211371	0	0	0	0	0	0.794663591	0	0	0.003731429	0	0	0.163188516	0.014788919	0.021216401	0.023959032	0.027020249	0	0.009009387	0.007129147	0.243700759	0	0	0.020384399	0	0.004399867	0.003346453	0.012133689	0	0.001345587	0	0.013880232	0.006395344	0	0	0.010892494	0.009320845	0.049486883	0.008000985	0.005200809	0.80105807	0.153641215	0.00886279	0.004878405	0.058487151
1.7.3.3	0.000287572	0	0.000980901	0	0	0	0.001134588	0	0.000179389	0	0	0	0	0	0.000210356	0.000548007	0	0.000998576	0.000390565	0.000895825	0	0.000867643	0.000203804	2.73203E-07	0	0	0	0	0.000330955	0	0	0	0.000871449	0.000982806	0	0.000228094	0	0	0	0.000914561	0	0	0	0	0	0	0.093765785	0.094412455	0.023958266
1.7.3.4	0.000708299	0.000698833	0	0	0.000117966	0.00047059	0	0	0	0.000229517	0.000149311	0	0	4.74602E-05	0	0	0.151491976	0.015317085	0.015766079	0.015824319	0.015543369	0	0	0.000164093	0	0.000284395	0.000785794	0	0.000654732	0.000554895	0.000529502	0	0	0	0.000478983	0	0	0	0	0.000701713	0	0	0.000767275	0	0.00070342	0	0	0	0.011893657
1.7.7.1	0.002908958	0.002369751	0.004884327	0.26363273	0.011005843	0	0	0.010161216	0.994888642	1.000872185	0.040902923	0.007543492	0.004983255	0.004673459	0.005231218	0.191732287	0.193899087	0.442875735	0.431947415	0.430461441	0.427512478	0	0	0.007397697	0.716328235	0	0.009802861	0.003147177	0.009538156	0	0.010568113	0.004678998	0.096349213	0.099811582	0.097354738	0.019439183	0	0	0.247101748	0	0.002518645	0	0.305535158	0	0.043334632	0	0.20857643	0.229311474	0.025852621
1.7.7.2	7.12614E-05	0	5.48261E-05	7.96225E-05	4.73687E-05	0	0	0	9.67267E-06	4.3839E-05	0.008432881	0	0	6.38105E-06	0	6.47692E-05	3.14459E-06	0	0	6.58061E-05	0	4.79289E-05	0	0	0	4.08705E-05	0	0	5.43028E-05	2.89545E-05	0	0	7.80511E-05	0	0	0	5.51876E-05	0	2.44722E-05	0	2.63216E-05	0	0	1.91521E-06	0.008491667	4.86618E-05	3.64765E-07	0	0
1.7.99.1	0.596817489	0	0	0	0.001796558	0	0	0	0.002725839	0	0.102854341	0	0	0	0.003506845	0.001230292	0.209999832	0	0	0	0	0.001417949	0	0.0038037	0	0.003439066	0.002458191	0.009819057	0.000129485	0.000238538	0.002637884	0.009774922	0	0	0.002481417	0.009214687	0.00326353	0	0	0	0	0	0	0	0.105100726	0.002060071	0	0.001469098	0.008757566
1.7.99.4	4.687917205	1.148391551	0.95471939	2.50551829	0	0	0	0	0	0.056119334	3.37256906	0	0	0	4.926301047	0	1.054053378	0.393800723	0.440706635	0.299268958	0.357469532	0	0.015668885	0.062048926	1.206478768	0.069630068	2.520558229	4.392910239	0.022895492	1.048600674	0.491765626	6.772494899	0.008719039	0	0	4.419807043	0.028820231	0.065995811	1.183161494	3.424293548	0	1.432613697	0	0	3.347839994	4.957339766	0.362973546	0.411373389	0.725775403
1.8.-.-	0	0	0.005673195	0	0.006761146	0	0	0	0.003039596	0	0	0	0.002488494	0.009865525	0	0	1.019512639	0.038961148	0.05858839	0.055963033	0.045554663	0	0.002113728	0	0	0	0.007848936	0.007463408	0.007643211	0.996418287	0.004225495	0	0	0	0	0.015755711	0.998921869	0.009908444	1.662140466	0.009075701	0	0	0	0	0.005549309	0	0.023215953	0.023795847	0.007394074
1.8.1.-	0.014577029	0	0	0.009691788	0	0	0.179523661	0.010828367	1.0055918	0.010210596	0	0	0	0	0.005902384	0.388818479	0.009787546	0.925384247	0.921375907	0.904738627	0.918881221	0.003547545	0.985506586	0.013423759	0.006833706	0.005352148	0	0.142945545	0	1.002098813	0.008140207	0.009491387	0.206158737	0.201525958	0.188496355	0.152247238	0	0	0.669205638	0.009217855	0.002998336	0	0.403889404	0.009039622	0.00227003	0.002938664	0.145712659	0.153796723	0.051869557
1.8.1.14	0.002068327	0	0.000819257	0	0.0007513	0	0	0	0	0	0.005051519	0	0.002659441	0.004932844	0.004314695	0	0.001746779	0.011226357	0.01746038	0.015809943	0.019965461	0.003765838	0	0.005036299	0	0	0.004324374	0	0.000234301	0	0.001234512	0.004224573	0	0.00175694	0	0.008240209	0	0	0	0.003618794	0.002750125	0.004927443	0	0.004165152	0.003150734	0.002206424	0.000330043	0	0
1.8.1.2	1.965238833	2.019604496	1.921237117	0	2.00864339	0	0.041248556	0.016600478	0	0.037683654	2.146283975	0.005619279	0.036300253	0	0.012684277	0	0.417958931	0.11042765	0.091311585	0.122944581	0.112276829	0	0	0.021383312	0.484793166	0.034680227	0.711303688	1.845780406	0	0	3.016721779	1.885834265	0	0	0	1.816250842	0.042235091	0.038105697	0.333612881	1.029407496	0.025922636	0.142201764	0	0	2.16007742	2.301410454	0.195109117	0.154322212	0.257407332
1.8.1.4	3.17962861	2.579308718	0.914580611	1.703211524	0.977288977	1.035189038	0.154941369	1.97883549	0.499172386	1.019378746	2.683356052	1.714254881	1.673858009	0.923118079	4.028458774	0.381047758	0.131495921	1.069225835	1.054397933	1.084201868	1.043040028	0	0.009608509	0.475176248	1.860486009	0.969210143	0.749561485	1.255427367	1.563569078	0.033393804	0.971306451	1.331748644	0.165754006	0.166614091	0.22406511	1.256227737	0.007713213	1.034185395	0.346404193	1.031582789	0.969965269	0.931946276	0.106412129	0	2.688509897	1.865607914	0.902259041	0.932433429	0.753148382
1.8.1.6	0.000536713	0	0.000323969	0.000630774	0	0.000539469	0	0	0	0.000126617	0.016075269	0.000873572	0.000577347	0	0.000445917	0	0.000489103	0	0.000231629	0	0	0	0	0.000814101	0	0	0	0.012561326	0	0.000726429	0	0.00017844	0	0	0	0.013301526	0.000702284	0.00044002	0.000107939	0	0.000769039	0	0	0.000201954	0.016331398	0	0	0	0.000299084
1.8.1.7	0.21284654	0.170523368	0.981984366	0.19605295	0	0.009833553	0.161977707	0	0	0	0.664422102	0.008070262	0.008899178	0	0.001134732	0.001924044	0.008712715	0.01942573	0.009384163	0.012915225	0.013428049	0	0.021358147	0	1.015885299	0.511725673	0.742660709	0.870969364	1.487998699	0.014496231	1.016358292	0.973109161	0.013597776	0.00636682	0	0.874247287	0	0	0.17729219	1.010439674	1.002392281	1.016418299	0.112774532	0	0.665316025	0.978611972	0.270353176	0.26153543	0.780851813
1.8.1.8	1.424537061	1.959644245	1.005388721	0	0	1.019274763	0.02048898	0.969571548	0.001551805	0	1.087179855	0.002318846	0	0.017621806	1.025410142	0.21756777	1.067190049	0.094906022	0.072886536	0.063189173	0.08234008	0	0.017075208	0.021139668	0.22467636	0.019230246	0.496955886	1.704983206	0	0.021420196	1.992885068	1.958191295	0	0	0	1.675339971	0	0.265462462	0.35378368	1.014772098	0.00339183	1.009534148	0	0	1.124883034	1.728588881	0.120637854	0.090879729	0.117636622
1.8.1.9	1.994059503	1.287301788	0.97894981	0.977723144	1.015957203	1.017965619	2.309018665	1.980093667	2.004141203	2.02804644	1.993209872	0.976462101	0.972538398	1.749231999	4.974755074	2.217805556	2.835998865	2.579422211	2.622455523	2.567982125	2.608049903	1.000766617	2.007477071	0.992748325	1.203515417	1.974706506	1.496389737	1.045837531	2.545416788	1.977840688	0.973651743	1.048588261	1.727594791	1.708560008	1.713958686	1.006956456	1.493108184	0.984630097	1.736387169	1.029002435	2.014597258	0.92684505	1.695682081	2.974303383	1.988583305	1.142936322	1.818577679	1.839471987	2.116406766
1.8.2.-	0	0.000837928	0	0	0.001230299	0	0	0	0	0	0.001108392	0.001159176	0.000100505	0	0	0	0.000720936	0.113955497	0.113597488	0.112612474	0.113205691	0	0.001011589	0	0	9.83468E-05	0	0	0	0.000601948	0	0	0.000122613	0	0	0.00076093	0.000292047	0	0	0	0.001171606	0	0.000911549	0.000432602	0	0.000797169	0.001019	0.000898602	0.01105472
1.8.2.1	0.802379484	0	0	0	0	0.005054892	0	0.001425499	0	0	0.270368802	0	0.005028067	0	0	0.002326259	0.000921485	0	0	0.003062304	0	0	0	0.001550791	0.00372275	0	0.001883426	0.002909659	0.001698571	0	0	0	0.00336077	0	0.001929405	0.000983927	0	0.000591576	0	0	0	0.000693369	0.002635539	0	0.268813561	0.004348205	0.034766492	0.027162284	0.004253435
1.8.3.1	0	0	0.000492024	0	7.48082E-05	0.000413106	0.001537472	0	0	0.001468052	0.083222349	0	0	0.000923395	0	0	0	0.001230057	0	0.000690263	0.001201992	0	0	0	0	0.001583104	0	0.009435096	0.000584109	0	0	0.000868332	0.001125065	0	0	0.007129711	0	0.001259062	0	0	0	0.000480419	0.000843682	0	0.085426476	0.001174554	0.031530706	0.03235492	0
1.8.4.-	0	0	0.000387252	4.2989E-06	0	0	0	0.000324566	0	0.000295327	0.008410126	0	0.000410845	0.000278305	0	0	0.000373595	0	0.000340762	0.000200827	0.000251681	0.000301591	0.000183545	0.000351908	0.000426399	0.0001227	0	0.00392061	0.000380984	2.97735E-06	0.000374376	0.011701904	0	0	2.72931E-05	0.004092716	0	0.000268811	0.000365922	0.000125504	0.000429713	0.000275511	0	7.28835E-05	0.008353511	0	0	7.485E-05	0
1.8.4.11	1.009397925	1.12754233	2.146140538	1.249492265	2.037013613	1.996859115	2.817457921	0	0.004606186	0	1.350987983	1.429924102	1.487911921	1.382621371	1.966926755	0.427715627	1.287447702	1.250771518	1.32132818	1.326206155	1.274064884	0	0.007719552	0.023382968	1.100809931	1.478959301	1.747688234	1.009692829	2.058044476	1.023135078	0.985970414	1.039779882	0.528027955	0.537803422	0.506506348	0.951741327	0.467450676	1.987906484	2.985697014	1.518852471	2.99804867	1.782657415	1.335191706	5.005372994	1.396787687	0.969385594	1.15224502	1.194206554	1.119840791
1.8.4.12	0.994620393	1.061875395	0.823910747	0.901951824	0.998528369	0	1.000312851	0.010961373	0	0	1.142939246	0.019670724	0	0	0	0	0.674598456	0.546651739	0.551373878	0.535138474	0.533063152	0	0.001883152	0	0.942931328	0.505047353	0.772150187	0.9075361	1.002578257	0	1.006014561	0.921941001	0.018136811	0	0	0.8994864	0	0.011440331	0.154963276	0.518459328	0.982141338	0.163004716	0.088547662	0.983858525	1.131140862	1.00673193	0.269536498	0.285068699	0.763833362
1.8.4.8	0.989479045	1.003447927	0.824196169	0.256437155	1.002341491	0.498291606	0.010297427	0	0.00923764	0	0.861915565	0.015380138	0.005653063	0	1.006345989	0.011478273	0.108893948	0.121282146	0.121642585	0.120532776	0.093578381	0	0	0	0.775671241	0	0.486380301	0.905606232	0.004335758	0	0.992047269	0.976455614	0.185215782	0.200965281	0.217439735	0.892550644	0.519469989	0.012313542	0.32138714	0.519522053	0.004002302	0.073822429	0.008422966	0.01147775	0.887323528	1.015436834	0.192244972	0.185063991	0.236164426
1.8.5.-	0	0	0	0	0	0	0	0	0	0	0	0	0	0	0	0	0	0	0	0	0	0	0	0	0	0	0	0	0	0	0	0	0	0	0	0	0	0	0	0	0	0	0	0	0	0	0	0	0
1.8.5.3	0.195097007	0	0.950250841	0.08766103	0	0	0	0	0.013161328	0	0.02674376	0.005416453	0.0041432	0	1.007730152	0.008445324	0.169465752	0.047983524	0.032560047	0.037892353	0.056324621	0.014334308	0	0.01405818	0.118215431	0.003299565	1.502698833	1.118437332	0.00658841	0	0	1.146601559	0.012952571	0.016923293	0	1.117356679	0.0045827	0	0.257003314	0.509164248	0.006964357	0.805815387	0	0.014548185	0.051058149	0.845514855	0	0.009686787	0.111588086
1.8.7.1	0	0.258841887	0	0	0.001756593	0.000632105	0.001998076	0.00092894	0	0	0.111438764	0	0.000929292	0.001374071	0.000453132	0.000453311	0	0.001612088	0	0.000120539	0.000370472	0.000504509	0	0	0	0	0.00130232	0.00403584	0.002250228	0	0	0.000190263	0	0	0.000330456	0.003823665	0	0	0	0.002278573	0.000943698	0	0	0.001371152	0.108881614	0	0	0.00118255	5.38221E-05
1.8.98.1	0.012990076	0	0.009859571	0.026216943	0	2.017100747	0.005784178	0	0.008682073	0.026942571	0.014349761	0.459354586	0.488314998	0.001961192	4.005453587	0.015956661	0.153665113	0.054383065	0.031109491	0.022416879	0.032255782	0	0	0.004235615	0	0.032100724	0.024529104	0.032453918	0.010359942	0	0	0	0	0	0.012372673	0.033322041	0	0.01128259	0.241501962	0.0157341	0	0.030453751	0.033619706	0	0.065899912	0	0.063211932	0.063910418	0.100217478
1.8.99.-	0.002260441	0.003022457	0	0	0.000166558	0	0	0.001231059	0	0.000863727	0.000538531	0	0.002165975	0.001313791	0.003282137	0	0	0.000880882	0.001607022	0	0	0	0.00152744	0	0.03209654	0.002782449	0.002892082	0.247392508	0.001417937	0	0	0.008700036	0.000825018	0	0	0.246216891	0.00349183	0.003156171	0.002746701	0	0	0.001965159	0.001489457	0	0	0	0.000282069	0.003364855	0.032378438
1.8.99.2	0	0.003147695	0	0	0	0.00537536	0.005522348	0	0.005504703	0	0.008181673	0	0.003111148	0	0	0.194820327	0	0.195352742	0.195337458	0.198852659	0.198284054	0	0	0.502989296	0.003186445	0	0.000741517	0	0.000686145	0	0	0.002278658	0.495867148	0.499522535	0.494593558	0.004370354	0.002539324	0.003127576	0	0.000774215	0.00585679	0	0.00079411	0.002561787	0.012776229	0	0.095768218	0.096797708	0.042501649
1.8.99.3	0.010314226	0.009134006	0	0	0.005577736	0	0.01055576	0.001656867	0	0	0.003351114	0.002482342	0	0.00158782	2.007298242	0.003141089	0.001428385	0	0.005025586	0.000469095	0.008761055	0.005163217	0	0.010592929	0	0.004838423	0	0	0	0	0.000932051	0.003126913	0	0.006938785	0.006727764	0.004184807	0	0	0	0	0.004525066	0	0.008469707	0	0.002709999	0.006598765	0.001288541	0.003287686	0.020508064
1.9.3.1	3.605888818	0.076678934	0.003998743	0	0	0.03871517	0.013533647	0.036169383	0.021551383	0	5.863643472	0	0.016956006	0.012804198	0	0.005463861	1.044819876	0.197379363	0.153165496	0.131410745	0.258014549	0	0	0.051800875	2.693053818	0.019485328	1.192079282	0.049634447	0	0	0	0.157626547	0	0	0	0.049756419	0.082356357	0	0	0.058567913	0.05527203	0	0	0	5.789048993	0.57919699	0.832705782	0.831016349	0.434712291
1.97.1.-	0.000703924	0	0.000111141	0	0.004799056	0.003192639	0	0	0	0.000438778	0.098733653	0	0	0.002001973	0.004267689	0	0.005609282	0	0	0.006444908	0	0	0.004292999	0.006323467	0	0	0	0	0	0	0	0	0	0.0046158	0.000630209	0.00219821	0	0	0	0.003604744	0.001697476	0.004630669	0	0.005491749	0.102737641	0.003971172	0.0007899	0.004882611	0
1.97.1.4	1.398383233	0.078368019	1.987277133	1.0295856	1.971130094	2.024397564	1.780672836	5.024021176	10.02783525	4.002606506	0.379848538	2.868076104	2.854866602	2.141280042	5.936220433	3.850377882	0.407878915	5.823343651	5.757192401	5.733438171	5.857782046	2.963953036	6.072084568	4.063463237	1.013378844	2.052033279	3.203592164	3.039435987	2.051769803	4.925712186	1.387996192	4.067080761	2.816901937	2.726698393	2.824903949	2.938005959	2.998781607	1.964601036	2.477405738	2.794278068	2.063560105	2.067952433	4.46516775	3.018366613	0.387159572	3.56329743	3.319009488	3.322950545	1.316131891
1.97.1.9	0.58094509	0.015002852	0.048987294	0.001458788	0	0	0.490479524	0	0.992515359	1.012409747	0.05055283	0.02483128	0.006845208	0.025990053	1.002398343	0.625763986	0	0.353013156	0.336524677	0.348773311	0.325932938	0.518556099	0	0.006222651	0.015150168	0.507090023	1.724460157	1.333452706	0.531271232	0.023700664	0.011922605	2.633646516	0.181004867	0.178003944	0.205996852	1.306646256	0	0	0.248704617	1.483027999	0.006004091	0.267380129	0.001668789	0.003259162	0.016286147	0.853777404	0.227292255	0.206151629	0.092144512
2.-.-.-	1.79982675	2.83670743	1.937241832	1.098679874	0.978422877	0.516696126	0.360739669	0.988103143	0.963140958	0	2.14626663	1.195486161	1.131744233	0	1.004412061	0.759452129	1.656368518	0.729341385	0.6827124	0.701877707	0.742684074	0.014934527	0	0	0.672977669	0.542440317	1.455863618	2.21403878	1.219808835	0.013083488	2.116898912	2.378485623	0.899334055	0.900813664	0.863852906	2.214254697	0.006094623	0.959538454	1.106547802	1.770798012	0.013701068	1.760647518	0.339451787	1.007699045	2.179315552	1.82359273	0.993777293	1.039208925	0.933904279
2.1.-.-	0.197975002	1.342739422	0.063805024	0.012267695	0	0	0	0.011822254	0.495366528	0	0.01366733	0	0.007039447	0.013950313	0	0	0.038044256	0	0.007734141	0	0	0	0.007789104	0.013835489	0	0	0.242509011	0.678316987	0	0	0.999365424	0.98006466	0	0	0.012935409	0.679469366	0	0.004453906	0.151367943	1.013296413	0.009207345	0.106966971	0.090940807	0	0.01508114	0.86545527	0.040087894	0.030302383	0.04820057
2.1.1.-	5.241381802	7.572750834	3.792983319	4.384995405	3.049679605	4.528103972	3.487425029	6.044884924	4.473652211	3.987212951	6.08029757	6.345926735	6.382160514	3.056438467	3.974352957	5.187569855	3.008775574	5.459268997	5.346979972	5.425417117	5.403883272	4.02664306	6.0596221	6.948882189	3.82794912	6.467894074	4.490744945	4.816694055	7.496162594	3.056828869	4.089655318	4.927929935	5.128672954	5.023883876	5.0830228	4.857364627	5.545705048	3.509634829	8.593693163	4.724842426	5.052651087	4.072552699	5.312721007	0	6.140390832	5.027047962	5.43434941	5.463709358	6.137932834
2.1.1.10	0.00653523	0	0	0.080284816	0.000139383	0	0.001585307	0	0.003492544	0	0.040685122	0	0	0.041025736	0.008641503	0.005610606	0.072178367	0.188569376	0.187525056	0.183281175	0.178585722	0.002957278	0	0.504635751	0.098664941	0	0	0.157740274	0	0	0.148199883	0.069682196	0.188548572	0.198756177	0.194228348	0.147012774	0.004315809	0	0.007045984	0.507986288	0.005149239	0	0.105215378	0.010873464	0.030987282	0.863985945	0.14640727	0.149505186	0.446450156
2.1.1.100	0.000135481	0.000283065	0	0	0	0	4.77938E-06	0.001430636	0.00070994	0.001201671	0.008660916	0	0.000336238	0.001294387	0	0	0.00065485	0.015754611	0.015519448	0.017500076	0.017278024	0.000902089	0.001324618	0	0	0.000772021	0.000407634	0	0	0.001423847	5.7987E-05	0	0	0	0.000649986	0.000629551	0.00017028	0	0.001105473	0	0.000597859	0	0.00121322	0.001300701	0.007475878	0	0	0.001364243	0.000318397
2.1.1.103	0.001232634	0	0	0	0	0.000549922	0	0.001518089	0	0	0.161223205	0	0.000236755	0.000448272	0	0.001482857	0	0.001240478	0.000148057	0	0	0.001172528	0	0.000859637	0.001114102	0.001611187	0.000968021	0	0.000669227	0.001528472	0	0.000940455	0.000164565	0.001287815	0	0.000646487	0	0.000776223	0.001061791	0	0.001331976	0.001575011	0.001601411	0.001300036	0.161881422	0.000245672	0.001178579	0.000557583	0.013375774
2.1.1.104	0.00719364	0.008182993	0.002256658	0.088333221	0	0.995538683	0.661813256	0.005533205	0	0	0.093950952	0.003913414	0	0	0	0.008446752	0.026749734	0.037314043	0.025693465	0.024335806	0.029306092	0.003846589	0	0.001755193	0.032939124	0.492552984	0.007617802	0.015444462	0.006227244	0.007693449	0	0.007626518	0	0	0.000664706	0.002962083	0.005889804	0	0.839554129	0	0.005246427	0.001966221	0.096242501	0	0.099353887	0.005141601	0	0	0.01438278
2.1.1.107	4.122436479	3.023242414	3.501865127	1.222495982	3.077668789	0.081524168	0	0.015360577	4.493960308	1.074386342	3.463099022	0.065164742	0	0.094667853	1.916674876	0.73207591	0.061225305	1.980239621	1.872112117	1.850401342	1.923873966	0	1.092101879	0.547297937	3.214294745	0.551208402	2.262659149	4.485400961	0	0	4.948527054	3.943368904	1.633103953	1.522632341	1.556005216	4.517520972	0	0	1.828047464	1.753291324	0	1.282589718	0.459249454	0.018692858	3.587847112	6.646695122	2.020265805	2.031162016	0.666140268
2.1.1.11	0	5.20245E-06	1.15039E-05	5.62237E-05	0	0	4.23856E-05	0	7.78672E-06	7.44659E-05	0.008500089	0	0	0	7.77692E-05	5.22955E-05	7.17382E-06	4.51038E-06	0	4.04435E-05	0	3.66166E-05	0	0	0	0	3.53173E-05	3.45123E-05	0	0	5.59791E-05	0	5.27992E-05	0	2.14995E-05	5.07939E-05	8.06458E-05	0	5.22285E-05	8.51772E-06	0	3.64616E-05	0	7.02987E-05	0.00852963	4.62381E-05	5.27157E-05	7.24693E-05	0
2.1.1.113	0.397771701	0.134122034	0	0	0	0.498194728	0.166457777	0	0	0.000391788	0.100026048	0.076141123	0.080019813	0	0	0.000540514	0.002236209	0.032496671	0.029880708	0.028975432	0.035445704	0.002292006	0	0.002533837	0	0.002678519	0.001282435	0.027159845	0	0.00122998	0	0.024572016	0	0	0	0.02271881	0.002642303	0	0.003525759	0	0	0.003351319	0	0	0.103929499	0	0.034865885	0.033544665	0.00171799
2.1.1.13	1.765954486	0.992040884	0.021097695	0	0.968182414	0.993000438	0	1.02689566	1.526725586	2.979510762	1.542078927	0.949561215	0.945833309	0	1.96456096	0.997835272	0.136461662	1.615703033	1.609296857	1.628495232	1.615301088	0.968250361	2.025565106	1.96328178	0.47289649	0	1.232368741	0.796680391	0	2.003686253	0.164029827	1.022950149	2.617284815	2.603722442	2.619581502	0.805864266	2.964747212	0.014842829	1.105153826	0.490541485	0.013361646	0.219118469	1.006864365	0	1.551481004	0.894725023	1.101713118	1.159037436	0.201180524
2.1.1.130	0.414656822	0	0.012305687	0.027472298	0.005260114	0.026784434	0.027487605	0.035794689	1.004127876	0	0.622845127	1.083053901	1.04246753	0	4.024272622	0.363197456	0.055615418	1.297241857	1.292648785	1.30152769	1.313273688	0.033582488	0	0.032197302	0.453707102	0	0	0.455100382	0.016453242	0.029148411	0.008135595	0	1.010400138	1.021935807	1.034580193	0.381298935	0.017733772	0.038115201	1.666728337	0.00444108	0.010822748	0.032567335	0	0.000770928	0.620647825	1.701623527	0.623910024	0.59016986	0.199776523
2.1.1.131	0.21718562	0.005495343	0.007925017	0	0	0	0	0	1.518727868	0.99986205	0.48376263	0	0	0.009365663	0.000601179	1.000124423	0.032674958	0.675826068	0.682510344	0.69540795	0.704611088	0.511434155	0.01701049	0.514222811	0.217262047	0.507853518	0	0.230758404	0.007123281	0.996525584	0.018098924	0.006823632	0.586751965	0.607622357	0.615336151	0.231588633	1.0043881	0.01475281	0.81520308	0.008822078	0	0	0.006630744	0	0.518348592	1.144416144	0.549887408	0.513479608	0.18370015
2.1.1.132	0.40232794	0.019248465	0.012056698	0.019615938	0	0	0	0	0.539380718	2.969433158	1.221692259	1.871400453	1.819376251	0.032032138	0.016182131	2.42543145	0.030935944	0.874222712	0.896247231	0.895616154	0.855351237	1.007837377	0	0	0.933709203	0.467110722	0	0.314856949	0	1.038932281	0.020519105	0.092253747	1.229757809	1.223082076	1.234327419	0.298354171	3.037934177	0.004042844	0.869916699	0	0.016162544	0.040386444	0	0	1.230786415	1.17958213	1.330407883	1.307716175	0.253309125
2.1.1.133	0.212569783	0.007401867	0	0	0	0	0	0.014991562	0.990589645	0.990459714	0.623793041	0.534765833	0.535699468	0	0.014971045	0.987621095	0.039574545	0.739764518	0.751875319	0.743745862	0.737936955	0.51367074	0	0.483931795	0.379429365	0.499872145	0.014866369	0.271291702	0.00398216	1.005215978	0	0.036042143	0.585470617	0.614907638	0.610801653	0.254024065	0.982867869	0	0.829195852	0	0	0	0	0	0.621327006	1.003755051	0.624055983	0.631167719	0.190277329
2.1.1.137	0	0	0	0	0	0	0	0	0	0	0	0	0	0	0	0	0	0	0	0	0	0	0	0	0	0	0	0	0	0	0	0	0	0	0	0	0	0	0	0	0	0	0	0	0	0	0	0	0
2.1.1.14	0.820938281	1.00929665	2.027523318	1.153866761	0	0	0.161745737	0.031387378	1.001543323	0	0.87642061	0.03165476	0.01499826	0.973855382	0.978189195	0.023244686	0.815987615	0.232863712	0.22592204	0.186536956	0.22490972	0.033383671	2.992606575	0.510456387	1.156292449	0.021299751	0.248731085	1.225408306	0.831674568	0.024412018	2.281390284	0.956843642	0.120349818	0.120789012	0.092807475	1.197707279	0.002478764	1.006931806	0.200213986	1.726287719	0.986295343	1.386626625	0.888161166	0.029122508	0.86472642	2.556448692	0.526841081	0.537617692	0.58814367
2.1.1.144	0.811866931	0	0	0.00928453	0	0	0	0	0.005488306	0.012452669	0.347148817	0.001549565	0	0.153379093	1.014056558	0	0.033450821	0.035250566	0.026475869	0.042999012	0.038328406	0.014208188	0.005999659	0	0.031304937	0.006832941	0.236104633	0.601522753	0	0	0.144382624	0.913676217	0.009190591	0	0.003481577	0.575055525	0.003438568	0.007675507	0.153826705	0.493492714	0	0.084086928	0	0.008581769	0.358269004	0.989844287	0.091680131	0.093432128	0.063095573
2.1.1.148	0	0	0	0.00711405	0	0.007461932	0.487856838	0.988846665	0.000930039	0.991659938	0.043823891	0	0	0	0.994242258	7.15174E-05	0.953333262	0.517342733	0.528262546	0.542125752	0.546638636	0	0.006850368	0	1.004248082	0	0.512503912	0.010283466	0	0.012005714	0.00862332	0	0.31207041	0.287740808	0.297972756	0	0.985069406	1.015791373	0	0	0.014833386	0.006552894	0.013129875	0.982766761	0.044983114	0	0.125239226	0.127451151	0.064739701
2.1.1.152	0.00400537	0	0.003004138	0.001408736	0.002233851	0.000756587	0.002463235	0.004515645	0	0.003249583	0.051340733	0.001795123	0	0	0.004518817	0	0.000123113	0	0.001811091	0.002237509	0	0	0.004087557	0.000518698	0.380481259	0	0	0	0.002314875	0	0.000309903	0	0.004101261	0	0	0	0.004528702	0.000865151	0.00056246	0	0.002654481	0	0	0	0.048043408	0	0.120594121	0.126981147	0.021093276
2.1.1.161	0	0	0	0	0	0	0	0	0	0	0	0	0	0	0	0	0	0	0	0	0	0	0	0	0	0	0	0	0	0	0	0	0	0	0	0	0	0	0	0	0	0	0	0	0	0	0	0	0
2.1.1.163	1.212758196	0.985301605	0.834113278	1.074620206	0.992663663	1.001663623	0.660001976	0.004670983	0	1.023145447	1.061296788	1.094293768	1.057490873	0.00854071	1.022429858	0.205694426	0.941286093	0.555937949	0.564244607	0.565407092	0.578202842	0.004281516	0	0	0.927572462	0.014691604	1.000079421	0.954621394	0.064080338	0.017685023	1.023642238	0.992442062	0.102471182	0.095948937	0.103567417	0.947731058	0.008929744	0	0.74083115	0.51429659	0	0.158954772	0.020496258	0.014088686	1.056616531	0.982096443	0.258815088	0.250465791	0.478382214
2.1.1.166	1.019299181	1.010210242	1.014923239	0.168549728	0.0025353	0	0.171767711	0.002722954	0.002245013	0.007537992	0.905302729	0	0.00682977	0.020854039	0.99738179	0	0	0.03673511	0.048914337	0.056854651	0.043997602	0.000874797	0	0.009635953	0.11942416	0	0.486438348	0.945817787	0.001806398	0	1.004674977	0.921776193	0.002184691	0.015368141	0.009469568	0.927981176	0.006416061	0	0.157225469	0.509906169	0.009105654	0.950348082	0	0.013276579	0.916867211	1.011651766	0.108088621	0.136278614	0.133741079
2.1.1.17	0.004510385	0.21660653	0.003285127	0.004730539	0.003486129	0	0.002251689	0	0	0	0.013680186	0	0.005097018	0.003244984	0.003875533	0.000445493	0	0	0	0.001381086	0.00403016	0.004798946	0.003476416	0.001964141	0.004625797	0	0.253827498	0.001958962	0.001892171	0	0.001049174	0	0	0.002080944	0	0	0	0.000474821	0	0.001749945	0.000665267	9.92058E-05	0	0.00501111	0.009469151	0	0	0.000626686	0.002310138
2.1.1.170	0.990419002	1.007288225	1.001652716	0.991080553	0.010780542	0.495563322	0.989160751	0.992394941	1.004794694	0.991713002	0.953336389	0.92847325	0.926480808	1.000353899	0	0.799329282	1.000975196	0.987707536	0.972956901	0.980492105	0.976288697	0.997975279	0.999987785	1.000381717	0.993649183	0.988925994	1.008005511	0.903927697	0.982827768	0.995614612	0.995224075	0.954887241	1.000627352	0.991112347	0.990233549	0.910858143	1.00553665	1.004968639	1.008116926	1.001795176	1.009540863	1.009083944	0.895988198	0.005780779	0.948655515	1.008942125	0.943591082	0.935818716	1.000706562
2.1.1.171	0.197887164	1.017390858	0.959897613	0.636993894	0.002435457	0	0.012727455	0	0.492648592	9.0692E-05	0.051597205	0	0.007168903	0.110982455	1.002583735	0	0.005624325	0.115095324	0.138782245	0.143175548	0.112263408	0.498842917	0.013959088	0	0.397505511	0.009715057	0.736483003	0.946888287	0	0	1.008283836	0.978773275	0.295541526	0.314851563	0.295807233	0.932357475	0	0	0.17905654	0.515598638	0	0.989078537	0.213253337	0.011708093	0.060131531	0.874623595	0.202857436	0.211118495	0.078877981
2.1.1.172	0	1.044441193	0.982654179	0	0.017650075	0	0.019106318	0	0.003952746	0	0.019997401	0.009117765	0.006050764	0	0.019605355	0.023072149	0.004928558	0.095298309	0.087907066	0.091230339	0.072443724	0.020671147	0	0.001247049	0.119851435	0.007624744	0.232388024	1.116756488	0.993508447	0	1.006831843	0.970366159	0	0	0	1.114935312	0	0	0.906362046	0.483825298	0	1.010074094	0.214455094	0.018372603	0.040437297	0.980736924	0.290105443	0.321411951	0.45045915
2.1.1.173	0.190624137	0.988095702	1.018296741	0.185473073	0	0	0.185148016	0	0	0.004917544	0.044862395	0.011297923	0	0.013284972	0.011527016	0	0	0.041841909	0.031192463	0.035079231	0.015694479	0.508806092	0	0	0.117714507	0.004474057	1.004857902	0.881637313	0	0.007583638	0.985879439	0.931405513	0	0	0	0.886857183	0	0	0.180315812	0.497545502	0.001564036	0.941195557	0	0.005312034	0.035197042	0.839138092	0.064501745	0.049288907	0.064513028
2.1.1.174	0.191420544	0.00133675	0	0	0	0.007999157	0.011834456	0.000538414	0.001433675	0.004799595	0.011726935	0	0	0.007181109	0	0.003611789	0.009567429	0.014530991	0.019973807	0.02109369	0.003442673	0	0.012602753	0	0.005190917	0	0.237036686	0.648089169	0	0	0.989247405	0.955790635	0	0.006372718	0	0.622342178	0	0	0.164607372	0.499107497	0.006206292	0.091506133	0	0	0.024264485	0.86224013	0	0.009110954	0.024411208
2.1.1.176	1.787691333	0.983204152	0.987905293	0.998375597	0.985020276	0	1.014538932	0.98019709	0.993386592	1.008260647	1.791428013	0.000101298	0	0.015255674	1.015782697	1.011221659	0.018224864	0.9860493	0.991349776	0.985945634	0.988876831	0.988955812	1.015169264	1.01826251	0.977167864	0.987803114	1.005251302	0.892668485	0.998375003	0	0.998572538	0.988399466	0.995657168	0.98364037	1.015244247	0.899652112	1.014326637	1.00804444	0.906357695	1.017052447	1.005259387	0.893103441	0.813100305	1.015642772	1.784343635	1.01727478	0.959270602	0.977667798	1.059869912
2.1.1.177	1.007923814	1.000334081	0.952375033	0.181957788	1.000554765	0.999626227	0.999347674	0.997847906	1.493684264	0.991943636	0.950647417	1.005797791	0.998693706	0.954290995	0.992192611	0.993466571	0.96218144	1.002864243	1.000758772	1.004934388	1.000216483	0.4915164	0.993118802	0.992598562	0.096074433	0.994682771	0.994761088	0.901456217	0.976455782	1.005144576	0.994672701	0.992956882	1.1085532	1.103639453	1.100049261	0.907535244	0.993301606	0.997400921	0.991826324	0.99651771	1.003233691	0.994016226	0.905261898	1.006925265	0.961137567	0.996844726	0.945349892	0.938653271	0.964980617
2.1.1.178	0.20295327	0	0.012778244	0.009352013	0.000625249	0.002598692	0.003517361	0	0.007609614	0	0.003868649	0.013394022	0	0	0.995077891	0	0	0.005753334	0.030019389	0.010889536	0.004811766	0.009666782	0.004202893	0.005411026	0.014117242	0.007074702	0.23773375	0.668965737	0	0.001801998	0.996238768	0.951632948	0.00221955	0	0	0.663252634	0	0	0.177426171	0.502852067	0.007193962	0.1006187	0.004063045	0	0.013443622	0.844471304	0.003214491	0	0.0468883
2.1.1.181	0.200152427	0.01390219	0.010812093	0	0.00259799	0	0	0	0	0	0.049074727	0.373214509	0.398544582	0.004042028	0	0	0.042024639	0.023299805	0.026474885	0.030142495	0.008523272	0	0.002885109	0.013011724	0.039378128	0.011206521	0.262798358	0.774665948	0.015083821	0	1.013521012	0.955051773	0	0.006819544	0	0.79047651	0	0	0.178941897	0.497413117	0.002088192	0.095978674	0	0	0.030966411	0.860330786	0.065979371	0.050381311	0.053017224
2.1.1.182	0.996693923	1.001434113	0.94667175	0.995970524	0.996648202	0.504652844	0.997385174	0.998010091	1.000328673	1.002818543	0.987332499	0.996030387	1.004520654	1.001271467	0.999732803	1.003873972	0.975372038	0.968845754	0.963800188	0.967865245	0.973793341	0.994998385	0.999186406	0.99527701	1.032149515	1.00428446	0.998514928	0.979179481	0.963780746	1.005024158	0.99787001	1.000376504	1.000274906	0.996773942	0.994699567	0.981387174	0.996205994	0.998423261	1.000483723	1.006310631	0.994073642	0.996474785	0.90090464	1.005873246	0.986647192	0.997953133	0.995280371	1.003586287	0.975145204
2.1.1.184	0.007241976	0.007434301	0	0.003399592	0.008142611	4.63709E-05	0	0	0	0.001943688	0.01256118	0.159496219	0.151650153	0	0.005727271	0.193472834	0	0.008022721	0.008244088	0.022879134	0.016355552	0	0.000692091	0	0.000700551	0.006478554	0.003250927	0	0.46562376	0.004486327	0.000379658	0	0.005161325	0	0.00189867	0.012590521	0	0.008179693	0	0.251735329	0	0	0.099780286	1.008020679	0.022455786	0.008523085	0.066322438	0.057030482	0.030720525
2.1.1.185	1.004155619	0.998518003	0.944765903	0.999852024	0.996195405	0.997107717	0.835853427	0.994265261	1.005065484	1.003662325	0.968690319	0.995424886	1.001320901	0.997557255	1.00368138	0.998672764	0.998189402	0.972021726	0.969240017	0.966745763	0.963080129	1.003476872	0.996772006	1.001443885	1.003732419	0.995324794	1.002647936	0.944311022	0.997124936	0	1.005074162	1.002299572	1.006421963	1.006746661	0.997314726	0.947498251	1.001665691	0.992960407	1.002877132	0.999271359	0.99412294	1.003090399	1.094179304	0.998994702	0.977797259	1.004082832	0.937930508	0.93392439	0.996452824
2.1.1.186	0.192679144	0	0.942196541	0	0.007068465	0	0	0.01774044	0	0	0.019702067	0	0	0.006827169	0.994880391	0.007112024	0.003538769	0.022520255	0.023730435	0.024552541	0.032631803	0	0	0	0.092810809	0	0.24050193	0.869750166	0	0.012936517	0.998931299	0.978987121	0	0	0	0.875990431	0	0.008914846	0.153674228	0.51327563	0	0.876177172	0	0.003815046	0.035342537	0.866391944	0.064933624	0.045915679	0.034371263
2.1.1.187	0.188617485	1.005587386	0	0.003489306	0	0	0	0.980998183	0	1.011984366	0.050351796	0	0.018276903	0.317992756	0.0111661	0.009660719	0.017338876	0.191765967	0.201557638	0.175601949	0.180469051	1.00068935	0.987626029	0.015403755	0.931942627	0.50868553	0.243328493	0.82296056	1.002649147	0.016405785	0.991084097	0.907079853	0.020857318	0.020381162	0	0.848674678	0.997610277	0	0.230454818	0.765311527	0.990454913	0.096625553	0.887811873	0	0.028979855	0.850901512	0.183955566	0.206260887	0.416009293
2.1.1.189	0.186380728	0.009193353	0.952579845	0.735000697	0	0	0	0	0.009891186	0	0.009868409	0.001925634	0.008959096	0	0	0	0	0.003719641	0	0.009690079	0	0.008728228	0	0.015230947	0.038639576	0.013203261	0.243960522	0.820697388	0.010810083	0.00453237	0	0.925607314	0	0	0.006642494	0.797599819	0	0	0.159308641	0.502876902	0	0.955239802	0	0.011236043	0.012038216	0.866641863	0.005109459	0.015301186	0.024491574
2.1.1.190	0.983929905	0.944608071	1.096650965	0.193284722	0	0.018164774	0.328927598	0	0.00135486	0.01804063	0.892365834	0	0.007677946	0.010738022	0.010219496	0.005118961	0.008401436	0.044302514	0.046071741	0.014067807	0.035970469	0	0.014736301	0.002645042	0.037866371	0	0.500652427	0.738681189	0.011618271	0.019343764	1.012762994	0.950321562	0	0	0	0.751758854	0	0.015485005	0.177615601	0.516349397	0	0.900185626	0.002172354	0.013673504	0.87520413	1.016566499	0.093325826	0.087290817	0.105843408
2.1.1.191	1.775616269	0.018554931	0	0.029156289	3.01964909	1.983366323	0	0	0.984387509	2.008684805	0.786016035	0.988300799	0.986588571	0.028091476	0.969918516	1.374484225	0.122310164	0.928531126	0.93124496	0.889588639	0.94259306	0	0	2.028458363	0.037765793	0.51264002	0.51459746	0.789445104	0.978457484	0.00254583	1.014409245	0.980062526	1.077024379	1.078449373	1.087429277	0.790751057	1.998341973	0.025754857	0.933161443	0.49082201	1.008115782	0.075591351	0.886977962	0	0.78080775	1.00390531	1.15612785	1.177905254	0.220332208
2.1.1.192	1.009456978	0.990959448	0.937351258	1.002647019	0.985803449	0.998075416	1.158925109	0.998649919	1.497675635	2.006139561	1.051290728	1.088495814	1.076501776	0.939884784	1.01202618	1.006106179	0.973599671	1.275784019	1.279657766	1.268079629	1.268049143	1.005369264	1.001084417	0.998756835	0.919008493	1.002279093	1.263715728	0.987505301	0.99636419	0.007691671	1.012538954	0.988505582	1.313032877	1.293924522	1.303642511	0.997246479	0.986564225	1.010691205	1.004308343	1.014246036	1.000118436	0.949723386	0.995643851	1.002625749	1.047544456	0.993545655	1.060419676	1.069443832	0.167155151
2.1.1.193	1.000592305	0.952425913	1.010872448	1.004639679	1.003959126	1.007094938	0.171363941	1.010943365	0.992454249	0.991422559	0.934567288	0.997561559	0.993117672	1.00784282	1.010687008	0.995983538	0.979130689	0.967814276	0.97606993	0.961843248	0.966945606	0	0.999707489	0.996787833	0.963033143	0.496450116	0.994034365	0.969373783	0.990148305	0.99923525	0.994554896	1.014497757	1.001715031	1.00339741	1.008346836	0.97592654	1.003892307	1.009445289	0.992270599	1.005016144	0.99195738	0.965291515	0.890449148	1.005133082	0.921213359	0.993162635	0.936464566	0.929785208	0.520178837
2.1.1.195	0.189633247	0	0	0	0	0.014488547	0.005181071	0.003567138	0.999715535	0.988408424	0.567245301	0.625539394	0.614563221	0.015935962	0	1.005104517	0.036256282	0.723041713	0.721993181	0.716453536	0.698293061	0.486145332	0	0.489860463	0	0.484899541	0	0.246546154	0	0.997439893	0	0.035544465	0.611393973	0.596189917	0.596337409	0.238134011	0.990850044	0	0.818603017	0	0.01313213	0.003870045	0	0.004016841	0.5670286	0.996674263	0.575610725	0.556442025	0.169037196
2.1.1.196	0	0.007538646	0.00277501	0	0	0	0.009468686	0	0	0.000926144	0.003289222	0.009729252	0	0	0	0	0	0.550376237	0.551079814	0.545648026	0.557300112	0	0.003365476	0.007257289	0	0	0.009077632	0.212619453	0.001904229	0.005862814	0.001945619	0	0.099388797	0.092273899	0.094741254	0.219638888	0.00510918	0.005542848	0.823915558	0	0	0.000340358	0.009697607	0	0.005094723	0.852269781	0.060022182	0.061001514	0.103260144
2.1.1.197	1.005876531	1.00014312	0.967604721	0.192581782	0.00224686	0	0.146616731	0.002772765	0.006569527	0.003874146	0.871674691	0.925337554	0.903379562	0	0.013076673	0	0.77707073	0.102743229	0.096911805	0.097138184	0.114342444	0.005918	0.020400409	0.000695998	0.080167403	0.008362189	0.252140746	0.880365822	0.018110121	0.007867742	1.001389843	0.958585725	0.091970943	0.108226405	0.110790065	0.903437046	0	0.019054386	0.997007525	0.516244076	0	0.974285664	0	0.005699891	0.911005938	0.878488429	0.074623318	0.096222321	0.086393788
2.1.1.198	1.800978505	0.988556614	0.984494712	0.916936228	0.998400608	1.497658565	0.996523246	1.004799894	1.013560866	0.984457138	1.815846458	1.93133616	1.909709717	0.994410655	0.996214937	1.00620902	0.978530699	0.975662357	0.977525622	0.982232165	0.969999217	1.010443988	0.999239631	0.993938035	1.003758497	1.007694527	1.242198677	1.003604729	0.967811613	0.985926333	0.991056795	1.068820896	0.900097193	0.905582597	0.909762709	1.011740432	1.012413194	0.988994419	0.992917979	0.743994984	1.000102146	0.941160534	0.893756818	1.004438264	1.805396493	1.011788085	0.952297774	0.933741071	0.979061598
2.1.1.199	0.991472917	1.007354396	1.005704195	1.007131199	0.991301699	0.509163884	1.000056962	1.006730199	2.490220689	0.994926895	0.981167879	1.011686712	0.998610172	0.99246994	0.992679708	1.39870228	0.959825063	1.106501416	1.085131532	1.10082997	1.090501721	0.991321139	1.003071165	1.994141589	0.988095515	1.010962456	0.999786085	0.997321503	0.988235717	1.011331642	1.002936459	1.012703913	1.492575317	1.509226058	1.508798704	1.001778597	0.99514038	1.001152413	1.004213463	0.988401073	1.01082483	1.002762826	0.991681277	1.012186344	0.961846038	0.992688319	1.37033775	1.386794097	1.045959443
2.1.1.2	0	0	0	0	0	0	0	0	0	0	0	0	0	0	0	0	0	0	0	0	0	0	0	0	0	0	0	0	0	0	0	0	0	0	0	0	0	0	0	0	0	0	0	0	0	0	0	0	0
2.1.1.201	0	0	0	0	0	0	0	0	0	0	0	0	0	0	0	0	0	0	0	0	0	0	0	0	0	0	0	0	0	0	0	0	0	0	0	0	0	0	0	0	0	0	0	0	0	0	0	0	0
2.1.1.206	0	5.86262E-05	3.5099E-05	3.5627E-05	0	0	0	7.04238E-06	0	0	0	0	1.62643E-06	0	2.38986E-05	1.97007E-05	0	5.8074E-05	0	0	0	4.90263E-05	0	6.51708E-05	5.71345E-05	0	0	1.81858E-05	0	6.12512E-05	0	0	0	0	6.35769E-05	3.34263E-05	9.12353E-06	0	0	4.90784E-05	6.06349E-05	0	0	3.15545E-05	0	2.27088E-05	2.27196E-06	0	0.011760633
2.1.1.207	1.001221361	1.00516847	1.007653305	0.996448423	0.999207574	0.010338405	0.823743063	0.990747451	0.997194318	0.993788194	0.952357979	0.001757216	0	0.987842849	0.997489151	0.993994821	0.969739619	0.959093663	0.969046508	0.963488922	0.966959255	0.498840365	0.991133527	1.006393353	0.986148482	1.008777407	0.997091527	0.921269594	0.975720362	1.010956654	1.002003944	1.000598302	0.907166567	0.908687261	0.903625585	0.916130418	1.000105768	0.992252518	1.000282326	0.744411984	1.009021898	1.002869831	1.011320905	0.990051265	0.955308232	1.008686683	0.868134255	0.874918145	0.977617977
2.1.1.210	0	0	0	0	0	0	0	0	0	0	0	0	0	0	0	0	0	0	0	0	0	0	0	0	0	0	0	0	0	0	0	0	0	0	0	0	0	0	0	0	0	0	0	0	0	0	0	0	0
2.1.1.213	0.005627505	0	0	0.004910609	0	0	0.003095856	0.004561692	0	0.004350906	0.003752807	0	0.004344965	0	0.002047026	0.00288541	0.001699499	0.08170101	0.078678756	0.075625435	0.0839104	0	0.994590028	0.005366254	0.005410254	0.004337342	0.004377524	0	0	0.00180203	0.002540139	0.01327028	0	0.001851433	0	0.008770405	0.000186647	0.001453251	0	0.002696463	0.001038455	0.002851903	0.19611451	0.000602395	0	0.001252462	0.000738632	0.005076033	0.020758005
2.1.1.215	0	0	4.84857E-05	0	2.41526E-05	0.00010069	0	1.84625E-05	7.35093E-05	0	0.008502806	8.80351E-05	0	0	0	1.53106E-05	0	0	0	0	0	0	9.98681E-05	0	0	9.89093E-05	2.96337E-05	9.47709E-05	0	3.32493E-05	7.69254E-05	0	0	3.4345E-05	3.42505E-05	4.00387E-05	0	9.88755E-05	0	2.07868E-05	8.84956E-05	0	0	0	0.008562539	5.70678E-05	0	0	0.011778618
2.1.1.217	0	0.016752815	0	0.003920986	0	0	0.813111658	1.005394667	1.018782391	1.019723872	0.010379829	0	0	0.007336554	0.013266262	0.801523451	0	0.91830072	0.8977587	0.924595437	0.889542613	0	1.001612964	0.994608967	0.00382193	0.992125051	0.005667541	0.006402001	1.015515638	1.021682013	0	0.019122771	0.920579175	0.907441822	0.886794015	0.00858516	1.011376497	1.015339454	0.012650267	0.478843005	0.985061956	0	0.787460364	0	0.042581058	0.010010414	0.777030423	0.79262184	0.850574106
2.1.1.219	0.00861391	0.00187223	0	0.809865613	0.007099115	0	0	0	0	0	0.025619935	0	0	0.994220386	0.993194293	0	0.004166654	0.012907487	0.025205265	0.007712246	0.011564349	0.002063993	0.005775083	0.004029553	0.889642113	0.006029763	0	0.013542384	0	0	0.00706854	0	0.001961804	0	0.008417918	0.005496938	0.001940087	0.008310233	0	0.002890512	0	0.005001199	0.002970986	0.001232952	0.023634547	0.009390365	0.060308447	0.060577743	0.01497744
2.1.1.222	3.240133562	2.066639301	1.63999521	0.393816324	0.046591621	0	0.345241079	0.037620277	0	2.01770715	2.360956191	0	0.041830843	0.023223232	0.014202166	0	0.074369777	0.25397991	0.289808719	0.267750567	0.297209902	0	0.029419862	0.029302824	0.478468967	0.007346394	1.951337766	1.786909952	0	0.003979996	2.024754259	1.923301805	0.24541104	0.190807404	0.175078568	1.831844191	2.006390417	0	0.373523282	0.981108197	0.035888349	0.341318443	0.372389921	0	2.405458477	2.306448551	0.283214869	0.264620636	0.266503749
2.1.1.226	0.810566703	0.001800522	0	0.909253706	1.012663785	0	0.016001661	0.989003402	1.017606366	0.979535533	0.19259923	0.00904949	0.010256591	0.95440941	0.986512258	0.995835098	0.889873992	0.945589128	0.947207504	0.940195201	0.924488585	1.000515542	0.988427028	1.014885089	0.905057321	1.004224402	0.772020817	0.051032836	0.986282885	1.01602062	0	0.019145536	0.994588034	1.00998978	0.998616045	0.026978961	0.995531458	1.005764511	0.733519679	0.483552381	0.988227822	0.012037435	0.601722952	1.02057101	0.20043669	0.124089187	0.761216487	0.795619828	0.914292313
2.1.1.228	0.998304528	1.007445185	0.999651048	0.638378609	0.996585137	0.992049304	0.995508257	0.994709656	0.993141616	0.992480156	0.954052835	0.995176939	1.000959284	1.003030318	1.000387227	1.008402526	1.007356348	0.945736837	0.945371161	0.953158868	0.959843607	0.996063074	0.998907034	0.99919853	0.85372497	1.003194276	0.999311591	0.977602061	0.981574302	0	0.993792673	1.002738435	0.492581331	0.506192119	0.491621329	0.974420679	0	1.007533481	0.993812688	1.006602383	0.995949764	0.994510798	0.897442777	1.002748908	0.943969874	0.997246275	0.942069957	0.933855998	0.96779058
2.1.1.245	0	0	0	3.59287E-05	0	0.004282686	0.004034315	0.004219869	0	0.004335237	0.001854818	0	0.004119798	0.001766982	0.002461998	0.600496833	0	0.09890926	0.097316126	0.099403329	0.094472988	0.002708285	0	0	8.78297E-05	0	0	0	0	0	0.002321186	0.000536715	0.30014336	0.303147248	0.30427671	0.004220564	0.005285227	0.00496429	0.005160959	0	0	0.001962797	0.00402456	0.001638638	0	0.002742199	0.095742919	0.096302606	0.002910206
2.1.1.246	0	0	0	0	0	0	0	0	0	0	0	0	0	0	0	0	0	0	0	0	0	0	0	0	0	0	0	0	0	0	0	0	0	0	0	0	0	0	0	0	0	0	0	0	0	0	0	0	0
2.1.1.247	0	0	0	0	0	0	0	0	0	0	0	0	0	0	0	0	0	0	0	0	0	0	0	0	0	0	0	0	0	0	0	0	0	0	0	0	0	0	0	0	0	0	0	0	0	0	0	0	0
2.1.1.250	0	0.009498664	0	0	0	0	0	0	0.012591205	0.011240611	0	0.003860635	0	0	2.989153903	0	0	0.007302136	0	0	0	0.018694798	0	0.004601523	0.017833033	0	0	0	0.003850581	0	0.00416369	0	1.088511609	1.101475939	1.102671374	0	0.000223567	0.000546859	0	0	0.010079837	0	0	0	0.014008627	0	0.00543683	0.015295785	0.007824051
2.1.1.254	0	0	0	0	0	0	0	0	0	0	0	0	0	0	0	0	0	0	0	0	0	0	0	0	0	0	0	0	0	0	0	0	0	0	0	0	0	0	0	0	0	0	0	0	0	0	0	0	0
2.1.1.33	0.995439239	0.995598968	0.948208246	0.731881869	0.993831214	1.001158594	0.824124797	0.000282693	0.990052249	1.001728923	0.954059999	0.997561397	1.009529583	0.990868195	0	0.995474617	0.948930506	0.944050917	0.95723241	0.941017205	0.959634995	1.005915068	1.003862777	1.001548925	1.006900191	1.004555951	0.494712738	0.969765741	0.973501183	1.009905357	0.988743165	1.022513441	1.007457095	1.007744963	1.011140429	0.97178886	1.005829714	0.010856492	0.331899881	1.008677687	1.00312103	1.010205998	0.707268266	1.004133401	0.967153431	1.002471523	0.9729839	0.957629942	0.999366485
2.1.1.34	0.199404274	0.015364212	0	0.015584549	0.01105156	1.002024555	0.000849898	0.005169034	0.012463661	0.004318842	0.031239681	0.014749383	0.010193451	0	0.98675627	0.003361191	0.000595303	0.025016667	0.017021741	0.047285639	0.020931867	0	0.011673284	0.01019778	0.050031786	0.00813194	0.261483783	0.861491956	0	0	1.004430198	0.973226713	0	0	0.015358758	0.861119067	0	0	0.177384991	0.508808285	0	0.092581999	0.016499513	0	0.050897808	0.855794782	0.003526778	0	0.032572685
2.1.1.35	0.206325173	1.014689275	0.948951803	0	0	0.01251751	0	0.999881327	0.017225188	0.017473086	0.061029891	0.00456534	0.005321399	0.007305407	0	0	0.86228194	0.0310496	0.055584328	0.037077445	0.047097645	0.00636676	0	0	0.12096653	0	0.258220066	0.8599915	0	1.011808243	1.018165074	0.93465578	0	0.014442757	0	0.852104694	0.01020963	0	0.171386937	0.755510025	0	0.942482389	0	0.014472646	0.058638608	0.854056509	0.082733887	0.081955872	0.064587507
2.1.1.37	2.213421788	0.86719429	0.230184176	0.496591193	0	2.503327885	1.375858047	0.965018734	2.544651979	1.035613489	0.781569398	0.933070857	0.899850817	1.420886105	0.994530539	1.567798584	0.680443202	1.430441958	1.360749829	1.394045464	1.379778286	1.455700184	0	0.541616396	0.381640707	0.489301331	1.006006682	1.048763576	0.847835414	0.990885769	1.863275041	1.296276483	1.732513489	1.696958794	1.733028029	1.036032524	2.980138058	1.540946478	0.506870845	0.72848879	1.039379325	1.301052434	0.587282099	1.017979124	0.792758378	2.135028127	1.497372463	1.518818672	0.324778146
2.1.1.4	0	0.001213763	0.00066683	0	0.000842783	0.000152189	0	0.002434673	0.00167794	0.002201548	0.260325799	0.000594449	0.002307898	6.77351E-05	0.00228541	0	0	0.015018375	0.017852764	0.014285355	0.018568699	0	0	0	0.00190191	0.001238399	0.002221708	0	0.002170663	0	0	0	0	0.001211052	0.001813058	0.000987424	0	0.001063943	0.002381354	0.001201034	0	0.000197638	0	0.001050796	0.261340363	8.37428E-05	0.001920619	0.00102704	0.011083826
2.1.1.41	0	0	7.17767E-06	6.51788E-07	6.16147E-06	0	0	1.9182E-06	2.17201E-06	0	0	0	0	0	7.45487E-07	0	0	6.48183E-06	0	4.93596E-06	0	0	0	0	0	0	3.3487E-06	3.89611E-06	0	6.17112E-06	0	0	0	4.17823E-06	0	0	6.75528E-06	0	2.93813E-06	3.92137E-06	5.79288E-06	6.00973E-06	0	3.71398E-06	2.62803E-06	5.40178E-06	2.98511E-06	0	0
2.1.1.45	1.006348588	1.050209263	0.938662189	0.995544863	1.008570231	0.501578813	0.670140713	0.002318993	1.004944221	0	1.156565676	1.01113655	1.004019824	0.999710843	0	0.804056611	0.041165408	0.626972981	0.645356573	0.621203266	0.62399115	0.999246673	0.998498028	0.994771129	1.011275857	0.991617489	0.501519928	0.978612318	1.006003695	0.983910362	0.999187951	1.039740655	0.891668281	0.889522151	0.882930835	0.991056041	0.015036549	0	1.089623159	1.016539752	0.989887807	1.01000693	0.486158651	0	1.168276496	1.017502961	0.798783816	0.788127614	0.982528195
2.1.1.5	0	1.96089E-06	3.14089E-06	0	0	1.33609E-05	0	0	0	1.42618E-05	0	0	0	0	1.05855E-05	0	2.7015E-06	1.07757E-05	9.94713E-06	0	0	0	0	1.4242E-05	0	7.85624E-06	8.4106E-06	0	0	4.40691E-06	3.55056E-07	1.18793E-05	0	6.05365E-06	7.40011E-06	1.0611E-05	8.48406E-06	7.12244E-06	7.49894E-08	0	0	4.5637E-06	0	6.69247E-06	0	1.11305E-06	0	0	0
2.1.1.6	0	0	0.000272116	0.000221255	0.001095696	0.001020485	0	0.000398787	0	0	0.016354208	0.001294684	0.000880283	0	0	0.001072115	0	9.68297E-05	0.001289126	0	0	0	0.000135779	0	0	0	0	0.007547758	0	0.000328678	0	0	0.000396573	0.000348489	0.000891637	0.009932741	0.001290339	0.000798972	0	0.000827846	0.000715345	0	0	0	0.015959609	0.001220453	0	0.0008277	0
2.1.1.63	2.591365877	1.788098117	0.929666069	0.701912942	2.020349809	1.017724453	0.853954359	1.967828226	1.983965488	1.003772493	2.347078428	0.854485764	0.857369595	0.83113638	3.02938341	0.795002794	1.183612598	1.203346888	1.166903813	1.172254586	1.161054731	0.510741707	2.017898134	0.50059603	1.019183921	1.029876582	1.782877348	1.757440968	1.246501692	0	1.123572039	2.031876904	0.325803287	0.307951218	0.312578171	1.748800971	0.995562683	0.97586746	1.38930066	1.514556167	1.999413555	1.085635814	1.201611602	0.974157991	2.332554414	2.726520738	1.038481628	1.020810623	1.094881229
2.1.1.66	0.003151352	0.003178721	0	0.002816568	0	0.000235347	0.000508656	0.001416186	0	0	0.001974701	0	0.003728084	0.001014824	0	0.00215624	0.003162723	0.013888159	0.013935295	0.013170115	0.014778173	0.001534201	0	0	0.724876203	0.002221499	0.002449441	2.98336E-05	0	0	0	0.003711916	0.00285203	0.001138163	0.003488693	0.001548394	0.001063005	0.003233285	0	0	0.001996095	0	0	0	0.000632346	0.003423548	0.00259454	0.003843288	0.000414527
2.1.1.67	0.003587677	0.176531131	6.54153E-05	0.18161006	0.005421938	0	0.166779385	0	0	0.003328831	0.139552766	0.000499934	0	0.003080646	0	0.000125025	0	0	0	0	0	0	0.000408121	9.19688E-05	0.005520726	0.002217278	0	0.010610108	0.002395269	0.00525749	0.004398369	0	0	0.00466374	0.001388037	0.005303796	0.000653426	0	0.000316633	0	0	0.000836199	0	0.001509274	0.148506553	0.004533681	0.059675341	0.06793758	0.012844174
2.1.1.71	0.00013528	0.000532126	0.001425635	0	0	0.002133576	0	9.08795E-05	0	0.001449209	0	0.000398595	0	0.003590218	0	0	0.00287426	0.003455565	0	0	0.001704222	0.000263917	0	0	0.00120836	0	0.003330206	0.00625249	0	0	2.7155E-05	0.002152897	0	0.001801314	0.001503615	0.003694685	0	0	0.0021472	0.000213568	0.000707329	0	0.001167346	0	0	0.143011715	0	0	0.050105096
2.1.1.72	5.940790923	4.284211408	7.104631822	1.412098693	2.98121642	3.529512217	1.420803525	1.988196457	0.551589642	7.937270617	4.217929115	4.939067644	4.947142675	1.083166706	4.974796527	2.473631387	4.731046206	3.249491248	3.193051755	3.168808746	3.197806655	1.493229801	0.039982007	3.952122865	2.852294036	3.42994432	3.770480855	4.515239109	2.221241179	0.959004194	5.745475098	5.574424902	3.087447356	3.060907668	3.131489453	4.645039894	8.481377981	3.433351497	4.54798204	4.284404351	3.019411886	5.569679619	2.059386057	3.941980184	4.10561926	3.925171615	2.094760962	2.047976225	2.902727872
2.1.1.74	0.0037964	0.000803865	0	0.0163656	0.012028844	0.009386152	0	0.003194006	0.005275872	1.008695258	0.047107754	0.016640632	0	0	0.991079174	0	0	0.150459657	0.145215189	0.155568472	0.138564632	0.993037401	0.988300259	0	0	0.984437928	0.758352036	0.044824589	0.955441108	0	0	0.026038812	0.197900388	0.216489692	0.218465779	0.03479071	0.983060203	0	0.661318614	0.508591784	0.00024449	0.001518238	0.902189196	0.008103501	0.046927794	0.130543652	0.23733093	0.203940626	0.802639525
2.1.1.77	1.825036406	0	0	0.162931806	0	0.010940116	0.161125806	0	0	0.010096762	1.703982991	0	0	0.027751164	0.982570118	0.002667821	0.851019533	0.071671124	0.073209203	0.074560179	0.05418123	0	0.000368583	0	0.04018742	0.023549856	0.48158743	0.921393749	0.004960199	0	1.006662365	1.035857908	0	0.007573627	0	0.914209834	0.012140523	0.011605505	0.141855032	0.523790607	0.007736473	0.088411054	0.002306742	0.021718421	1.712102405	1.141871789	0.135167927	0.145701264	0.256980369
2.1.1.79	2.609340609	1.150625046	0	0.202662083	0	0	0	0.004684019	1.469994082	0	1.906432325	0.010645466	0	0.700932798	1.022729827	0.16228855	0.613671267	0.704112013	0.773425194	0.73179675	0.77205141	0	0	0	1.318705653	0.494457349	0.715301046	1.052987768	0.900342707	0	2.004966936	1.00529669	0.23769379	0.164129166	0.193346937	1.103133772	0.012501989	0.003428979	0.145945371	0.523661457	0.024007566	0.064609353	0	0.03042286	1.871496746	1.677584678	0.450326368	0.438710286	0.856019187
2.1.1.80	2.21021934	0.030113743	0	0.089818908	0	0	0	0.02459683	0.979782283	1.025578928	1.879879556	0	0.021147146	0	0.002906108	0.020340756	0.921689131	1.058194526	1.056125628	1.043025822	1.058026176	0.030055321	0.009644203	0.020454294	0.067209316	0.023718693	0.991844927	0.864396962	0.086696854	1.030984855	1.684037726	0.921915146	0.594169468	0.582782198	0.572982986	0.849595426	0	0	0.171867813	0.478430031	0.019660958	0.099147385	0.204819126	0.016512565	1.898209062	0.029316497	0.495362136	0.496844536	0.103830012
2.1.1.86	2.90116E-05	3.60966E-05	0	0	2.07395E-05	0	1.04198E-06	2.5299E-05	6.41574E-06	6.33411E-06	0	0	8.04693E-06	3.83859E-05	4.85333E-06	6.32258E-06	0	4.04813E-05	0	4.14061E-05	2.67278E-05	3.82461E-05	0	0	0	3.70722E-05	0	0	1.2059E-05	0	3.27843E-06	0	4.08111E-05	4.36115E-06	0	0	2.52925E-05	0	3.30264E-05	1.48439E-05	2.63691E-05	1.69767E-05	0	0	3.6924E-05	2.50298E-05	9.47644E-06	0	0
2.1.1.90	0	0.00063078	0.000574144	0	8.59422E-05	0	0	0	0	0.000935365	0.000345791	0.000835815	0	6.13613E-05	0.000777707	0.00059215	0.000666787	0	0.00012744	0	0.000937267	0	0	0	0.000883382	0	0	0.000128226	0	0.000290491	0	0	0.099909671	0.099611269	0.10071161	0	0	0.000563458	0	0	0.000145807	9.8277E-05	0.000896233	0	0	0.000861621	0	0.000783819	0
2.1.1.95	0	0	0	0	0	0	0	0	0	0	0	0	0	0	0	0	0	0	0	0	0	0	0	0	0	0	0	0	0	0	0	0	0	0	0	0	0	0	0	0	0	0	0	0	0	0	0	0	0
2.1.1.98	0	0	1.59848E-05	2.24709E-05	0	0	0	0	0	1.96289E-05	4.61786E-05	0	6.35966E-05	0	0	0	0	4.35213E-05	0	0	0	0	3.88274E-05	3.49039E-05	0	0	0	5.46262E-05	1.91529E-05	0	5.40922E-05	0	0	0	0	0	3.5323E-05	0	0	0	6.19881E-05	0	0	0	0	0	5.46477E-05	2.83766E-05	0.011745376
2.1.2.-	0.001837801	0	0	0	0	0	0	0.002485621	0	0	0.014731019	0.000475382	0.000966433	0.000131875	0.000887709	0	0.06263791	0.001645855	0.001548045	0.002444237	0	0.001431747	0.000281474	0.002446057	0.102926618	0	0.001802136	0.017510438	0.001490563	0	0.141429164	0.002284366	0	0.002421581	0.000941942	0.018016174	0	0	0	0.002352695	0.000173931	0.002205498	0.000499595	1.42955E-05	0.017622614	0	0.030087657	0.029993244	0.013884311
2.1.2.1	0.989033648	0.995485346	0.955017419	1.004575827	0.997423208	0.988778858	0.344961483	1.005618191	1.011840777	1.00279136	1.639104175	0.987982875	0.999857688	0.515200606	1.000124264	1.401654062	1.044008706	1.004048146	1.007144534	0.987494558	0.984423443	0.003010669	0.996225222	0.9963145	1.012084586	0.996317211	0.987846442	1.070436751	0.995377685	0	1.012177395	0.995174701	0.99647835	0.991400181	1.01301144	1.066784589	0.516027239	1.008198669	0.237543107	0.990086301	1.009757213	0.9541193	0.704157908	0.004223453	1.633948094	1.015748151	1.37564514	1.382972259	0.8605997
2.1.2.10	0.996691231	0.018716452	0.021997623	0.643242175	0.998309993	0.477538112	0.159220311	0	0	0	1.111662325	1.023899661	0.987584613	0	0.010016559	0.188244134	0.001625096	0.503237268	0.523248572	0.479271305	0.496743819	0.018814484	0	0.485039124	1.363854881	0	0.504274512	0.881848376	0.013367173	0	1.005919413	0.972950462	0.103028292	0.100674516	0.123293284	0.894827427	0	1.019052348	0.172391987	0.500214456	0	0.109785105	0.019611446	0.015649239	1.071221724	1.014852228	0.457955192	0.452173125	0.191953605
2.1.2.11	0.992851238	0.983734526	0.016268026	0.997654688	1.002221136	1.014445382	0.15497927	0.993815721	0.981415796	0.008612067	1.01992422	0.996286611	1.009025089	0.004162091	1.009116771	0.613493731	0.894699284	0.603735089	0.612359885	0.601475817	0.590407439	0.01081536	0	0.487773797	0.627395091	0.486504137	0.982825477	0.940565567	0.372332317	0.005025043	1.016406472	0.968308396	0.599027582	0.599488844	0.589619191	0.93606123	0	0	0.155806264	0.480736235	0	0.089053647	0.106506028	0.018431287	0.99298358	0.988941983	0.486514763	0.507444206	0.170476716
2.1.2.13	0.429514323	0	0	0	0	0	0.002125476	0.017643099	0.027098211	0.019323656	0.05537942	0.019943774	0.004968027	0.009306268	0.015096079	0.015200582	0.07312202	0.048570115	0.005979021	0.02925649	0.038587328	0	0.027124121	0.005059378	0.055430296	0	0.524067651	1.718256526	0.01875967	0	1.996952907	1.858825734	0.024334382	0	0.021165813	1.701193895	0.019190661	0.017561994	0.361193919	1.016366497	0	0.189055626	0.004756462	0	0.046582898	1.711598605	0.026208706	0.001620482	0.067661674
2.1.2.2	1.409585195	1.975741232	1.401217051	1.288841904	1.018412913	1.477546368	1.188144191	1.003875261	1.01986102	1.00332896	1.741370765	2.080304952	2.090949878	0.989117043	1.008388026	0.978719519	1.113369479	1.042459167	1.010542576	1.030343254	1.033660773	1.022194024	0	0.982602744	1.820837047	0.979863701	1.513516275	1.789834679	0.911223322	0.012891443	2.015894065	1.949924943	1.016626131	1.020987219	0.981632994	1.795785564	0.998671206	1.009040313	1.074415716	1.50268204	0.005246248	1.023703267	0.700110838	1.013069319	1.722987833	1.867939148	1.032883212	1.038698477	0.681533035
2.1.2.3	1.993344372	1.987399635	1.896448226	2.396045477	1.980957914	1.006357353	2.028876761	2.9705454	3.026705646	1.017813117	1.944315949	2.925979503	2.931426439	2.022829295	1.984804827	2.781860597	1.916634027	2.26184421	2.274742629	2.212863266	2.247992824	1.999744402	1.984053138	3.012676825	1.986148419	2.023974229	2.003201783	1.881973382	1.979298892	0	2.02790146	1.961816479	2.881468477	2.885742888	2.911354612	1.894710369	2.972144021	2.001207915	1.980071242	1.993547712	0	2.021607676	2.174015287	0	1.881963071	2.014927542	2.503552024	2.494202303	1.377201304
2.1.2.5	0.011956672	0.009755543	0.009865278	0.008673399	0.015989619	0.984138222	0.015668676	0	0	0.007039401	0.017677154	0.842167463	0.859290528	0.011054617	0.016450648	0.014226242	0.007679713	0.231207479	0.221004456	0.236369919	0.209932342	0.01193039	0	0.013548265	0	0.010202165	0.501738488	0.007519246	0.047481197	0.000338008	0.004452634	0.005385387	0	0.002455517	0.004386509	0.014288596	0.004696211	0	0.909294872	0.004113751	0	0	0.010981185	0.010327014	0.020388816	0	0.097921268	0.079728587	0.016385565
2.1.2.9	0.999480088	1.005070637	0.936841072	1.005734106	0.992990837	0.991345126	0.993262058	1.002793055	1.501682662	1.00198011	1.555939532	0.994392103	1.000611529	1.012343643	1.000096508	1.008244292	1.208212299	1.182760588	1.189637379	1.197294538	1.184385186	0.998471381	1.002738051	0.495343956	1.177919883	0.993239252	1.005661664	1.006711972	1.00624514	1.009294171	1.005482476	1.01818023	0.988891256	0.990795465	1.004903712	0.998528705	0.994246787	0.998243698	0.918717987	0.74844616	1.004294815	0.996604015	0.890082328	0.009291353	1.562867013	1.000604181	1.019374319	1.040093367	1.007562781
2.1.3.-	0	0	0	0.010110388	0.005152387	0.007983677	0.002472975	0	0.011335714	0	0.780428059	0.071450663	0.067107437	0.00285311	0	0	0	0	0	0.010268197	0	0	0	0.010755782	0	0.003701091	0.008337415	0.062520016	0	0	0.011226813	0.009219646	0.010344315	0.003915108	0.008916569	0.057118204	0	0	0	0.001041217	0	0	0	0	0.793635162	0.003347146	0.086138138	0.082997307	0.110150693
2.1.3.1	0.003546438	0	0	0.087313096	0	0.001204691	0	0.000228126	0	0	0	0	0.001233641	0.003123322	0	0.002572834	0.003347114	0.018477804	0.015445954	0.018251682	0.015186064	0.001951294	0.003870465	0	0.762172708	0.002279997	0.004039862	0	0.001741718	0.000977999	0	0	0.001085712	0	0.000897866	0.003311136	0.001802776	0.00256601	0	0.001533201	0.003093835	0	0.003954646	0.003147874	0.003009562	0.00391417	0.00390142	0	0.000436423
2.1.3.11	0.001444035	0	0	0.003007803	0	0.50108545	0	0.003090212	0.003575845	0.002046641	0	0.308729292	0.306803511	0.00141791	0.001126389	0	0.00372111	0.002048464	0.003328218	0.002134478	0	0.000612494	0	0	0.001384402	0	0.002498263	0.003664605	0.001257857	0.001392078	0.003092025	0	0.002284948	0.00146639	0	0.002611197	0	0.001025859	0.003656887	0	0	0.002523352	0.003749863	0	0	0.00350501	0.000492287	0	0.002811178
2.1.3.2	1.213818353	1.011566549	0.012567413	1.086649329	1.008485738	0.501376326	0.828225403	1.013676689	1.001723076	0	1.437337271	1.001138148	0.997548237	1.007564224	1.00645859	1.195506684	1.000341974	1.010609922	0.998794665	1.012084399	0.996536341	0.988703237	1.004094719	1.006130398	0.931651439	1.006037629	1.001575038	0.974920698	0.993935528	0	1.01302075	1.036970888	1.013588008	0.99864297	0.995149463	0.955888194	0.991183369	0.98989119	0.996376255	1.008523232	0	0.09590199	0.806301417	0.990870323	1.420580953	0.996625155	1.074931694	1.059526415	0.958303083
2.1.3.3	0.977682061	0.646774615	0.95185283	0.534297195	0.982020077	0.003373246	1.343582271	0.984062688	1.00802102	1.015168848	1.210937149	1.013650822	0.988996294	0.943214943	0	0.799608518	0.900434703	1.111112395	1.116669002	1.109770058	1.083148753	1.511667112	1.021919296	0.503633925	0.992833361	0.485592659	2.512553114	1.196374781	1.169625804	0.006758073	0.998583871	1.185728732	0.882893007	0.921408241	0.879120265	1.226168075	2.018595259	0.979868839	0.265097193	0.479141929	0	0.975736676	0.695485836	1.000553395	1.230078541	0.995041521	0.780110646	0.792208822	0.586896731
2.1.3.6	0	0	0	0.002944311	0.005879661	0.005177081	0.004284661	0	0	0.005766774	0	0	0.006050492	0	0.005323402	0.001353445	0	0.01961158	0.016692273	0.013893156	0.010585322	0.003542066	0	0	0.002862199	0.500388137	0.995053143	0	0.567850784	0	0	0	0	0.001025856	0	0.00578951	0	0.001758081	0.002684693	0.003230052	0	0	0.006083739	0	0	0.006690719	0	0.001435033	0.017479924
2.1.3.7	0.001129047	0.000128768	0	0	0	0.001929799	0	0.000322834	0.000333582	0.002820274	0.039420767	0.00260161	0	0	0.001575748	0	0	0.000482085	0	0.001174535	0	0.002210429	0.001712187	0	0	0	0.000791076	0	0.002446891	0	0	0.002518201	0	0	0.00259776	0.001924789	0.001617623	0.003120952	0	0.002370484	0	0.000525053	0	0.000816423	0.042561943	0	0	0.001699516	0
2.1.3.9	0.008908578	0.005661557	0	0	0	0.006636147	0	0.008751012	0.006763833	0	0	1.008213962	1.000581961	0	0.007449398	0.011005334	0.002943156	0	0	0	0	0.002283056	0.010774281	0	0.00474846	0	0	0.000903062	0	0.005189587	0	0.00845884	0	0	0	0.005076455	0	0.009577806	0	0.000789876	0	0.00503303	0	0.003162434	0.011009189	0	0.000837375	0.006572828	0
2.1.4.1	0.006483617	0.007517856	0.002086968	0.455087614	0	0.008621928	0	0.007971429	0.0098842	0	0.020500969	0.004075734	0	0	0.004751678	0	0.00378839	0	0	0	0.01018506	0.004486366	0	0.003535501	0	0.003116381	1.500593153	0.053405887	0	0	1.139190965	0.005750831	0.009394298	0	0.00381546	0.039260186	0	0	0	0	0	0.010427384	0	0	0.030783593	0	0.068762613	0.054066656	0.019652473
2.1.4.2	0	0.000139263	7.49586E-05	0.00019106	9.7118E-05	0.00015688	0.000135308	0	6.59085E-05	6.983E-05	7.30776E-05	0	4.42258E-05	1.36127E-05	0.000183896	0	0	0	0.000176558	0	0	0.000131032	5.14431E-05	0	1.16834E-05	7.34214E-05	0	0	0.000163277	3.96285E-05	0	0	8.48537E-06	0.000196467	0.0001392	0	0	0	0	0.000169229	0	0.000114859	0	0	0.000183836	3.96424E-05	0	0	0.023454684
2.10.1.1	1.814748599	1.014897003	0.912663698	1.368863797	0	0	0.137805368	1.002858857	0	2.01716342	1.850651495	0.004061103	0.02078473	0	0.991436018	0.187949194	2.073809414	0.852291468	0.843679888	0.871119756	0.828585685	0.480034274	0	0.02923247	1.938602866	0.489429926	1.49404137	0.940370562	0.513751914	0	0.972036433	1.029507704	0.1185732	0.114711481	0.078640578	0.933865347	1.029424029	0.981180758	0.278981718	0.524273104	0.020895549	1.00927124	0.018252638	0	1.848023691	0.98230866	0.37924244	0.377163174	0.287565314
2.2.1.-	0	0	0	3.29459E-05	0	0	0	2.88294E-05	7.60959E-05	5.05056E-05	0.008626106	5.34527E-05	1.29246E-05	0.000100522	0.000100705	9.98321E-05	4.70343E-05	9.97307E-05	0.000153083	0.000124553	0	0	0.000115319	0.000101653	9.75157E-05	0	0	0.000154866	0	4.59517E-05	0	0.000141286	0	5.28185E-05	9.77506E-05	0	0.000125544	0	0.000113432	0.000134697	0.000103418	0	0	0	0.008388819	1.11463E-05	0	0	0
2.2.1.1	1.184846022	1.997903492	1.049863777	1.31364524	1.045174779	0.953820311	1.345442351	2.067539277	3.937786563	10.0417074	2.454266023	1.628576109	1.750871446	1.054031443	2.997402593	3.575577039	1.128183591	3.275749107	3.323557274	3.288359489	3.253723403	4.047890594	5.960447518	2.01878531	1.070085674	1.546625219	1.822125538	2.533266376	1.158150836	6.072495884	2.29075992	2.276322606	3.503798341	3.515786744	3.456379731	2.617453564	2.066372639	1.03955527	2.02919525	1.534605125	2.985917588	0.985343013	3.504751915	0.947538092	2.426472977	5.428224905	2.71410493	2.747967705	0.918265172
2.2.1.2	1.233252653	0.988743475	0.936564101	1.108974869	0	0.471457252	1.002158952	3.001532502	4.523175976	0.024471894	0.965402618	0.803288464	0.762695359	1.010447477	0.020536103	1.01954279	1.021804456	1.803632099	1.753760276	1.77775481	1.74188087	1.478231087	1.991694773	0.495507467	1.0070129	1.497802394	1.031498393	1.695897847	0.087491604	1.996408143	2.014437224	1.95893744	1.216715039	1.188292536	1.18603164	1.637313482	0	1.015524414	0.300001125	1.524497762	0	1.060913051	1.032027116	1.002367089	0.989464068	2.710606671	1.007891794	1.050079667	0.499098343
2.2.1.6	4.168633782	2.836255431	3.716950849	2.049761296	1.915802304	0.984323885	0.722062177	2.961014325	4.509239113	1.973184908	4.652370802	1.912192746	1.889926547	2.051022401	3.036419209	3.47738328	1.993040667	2.245340809	2.200943221	2.201083884	2.229894687	0	2.065015545	4.047059859	2.391391276	0.456884021	3.240414264	5.407744412	1.165228317	1.001995741	4.899068629	5.821681631	3.102034182	3.089249215	3.159943247	5.432763661	2.025319951	0	1.560313078	2.983568596	0	2.933647983	1.11028194	0	4.584962326	7.490177831	3.234015883	3.272723722	1.014560926
2.2.1.7	1.002473997	0.982922957	0.963657207	1.090572996	1.008029518	0.499137713	0.164614921	0	1.016233644	0.979624459	1.019025126	1.831091253	1.859963143	0.953662068	0.993175543	1.803442674	0.978936507	1.131715915	1.135419667	1.116526778	1.127344194	1.016445754	1.996012713	1.483802301	0.888225196	0.019571848	1.01674513	0.949845549	0.367691906	0.989004345	1.018354099	1.000688427	1.296418589	1.298461283	1.301997839	0.989445134	1.009943369	0.007448807	1.75830711	0.513381508	0	0.974923461	1.082100854	0.001741422	1.009403736	0.987730227	1.288456199	1.286153711	0.668404332
2.2.1.9	0.203975237	0	1.013070033	0.740840611	0.996859178	0.010975545	0	0.002626126	0.483316434	0.009102881	0.082955208	1.078461303	1.073930104	0.160406408	0	0	0.013326259	0.015333088	0.012712054	0.046635798	0.029453387	0.012002258	0.01813642	0.014201932	1.001828568	0.48980676	1.016385526	0.799654466	0.610408656	0.007407681	0.150543625	0.982246409	0.00511672	0.014144483	0.006722453	0.835091218	0	0	0.168757567	0.491002599	0.003656302	0.973177756	0.098996518	0.018396163	0.073087577	0.848709902	0.084326874	0.106976926	0.062861966
2.3.-.-	0	0	0	0.093262546	0.003435133	0	0.167071877	0	0.004564782	0	0.0025803	0.0049767	0	0	0	0.00078629	0	0.018546556	0.012173408	0.010555954	0.018395509	0	0	0.000468782	0.064216194	0.003838439	0	0.004160608	0.271793109	0	0	0	0	0.005645006	0	0.008159244	0	0	0	0	0.00102215	0	0.003579296	0	0	0.002423896	0.003019532	0.005265167	0.010556413
2.3.1.-	8.133363708	14.05945648	4.7395734	4.327500231	3.825131151	6.056209252	1.835490251	10.0588924	3.388530064	4.86577934	8.580871911	5.069644823	5.046171701	1.492684108	3.932132809	3.392422082	2.955841936	3.472304058	3.635751202	3.697741419	3.631105552	0	3.923556882	0.977216308	5.060979978	2.489188759	5.942154007	11.6945188	6.292928002	2.032376473	10.11234063	15.44605164	2.321022507	2.46967791	2.481869744	11.94464364	0.579645443	0.074819763	9.660197719	9.074932695	0.019394549	4.147392764	3.556730446	0.826075211	8.784177438	14.30962933	2.940035378	3.203581237	3.66768055
2.3.1.1	0.990577148	0.987879335	1.00681589	0.375746495	1.002866877	0.010428953	0.004776885	0	0	0.018071549	1.052780115	0	0.017514941	0	1.984140239	0.000686209	0.189650238	0.035354255	0.023386271	0.017212958	0.006693964	0	0.002560952	0	0.034223708	0.004336461	0.244543806	0.907651959	0.016458367	0	0.985887584	0.974861504	0	0	0.017525852	0.890825549	0.017052316	0.001230835	0.164246748	0.509903004	0	0.155074726	0	0.010168191	1.077035946	0.876820485	0.207248014	0.200603468	0.097967659
2.3.1.101	0.000245905	0	0	0.000654685	0.000569584	1.7876E-05	0	0.000347847	0.000190295	0.00019751	0.084678796	0	8.32395E-05	4.60787E-06	0	0	5.53024E-05	0.000418693	0.000167738	0	0.000229428	0.000351548	6.74912E-05	0	0	4.36563E-05	0.000579956	0.000515136	0.000488463	3.26889E-05	0.000533184	0	0.00046232	0.000524536	0	0.000389065	0	0	0.000120111	4.47337E-05	0	0	5.94506E-05	0.000595095	0.085144234	0.000161897	0	8.15929E-05	0
2.3.1.102	0	0.003464056	0	0	0.000552826	0.003606109	0.003207069	0.003345871	0	0	0.082584587	0	0	0	0	0.004562474	0	0.005405451	0.004867218	0	0	0.003638604	0.00475874	0.000683228	0.028457241	0.000559187	0.245351024	0.297415849	0.004561361	0	0.002654678	0.305857591	0	0	0	0.298556617	0.005912105	0	0.000938591	0.501829478	0	0	0.003117284	0	0.08472789	0.278931099	0	0	0
2.3.1.109	0.205930269	1.37873959	0.017543864	0	0.019225188	0	0.018521375	0.00752383	0.013506785	0.011760155	0.949733316	0	0.002462511	0.003121528	0	0.014113732	0.019509846	0.02256426	0.030860349	0.020294663	0.036514406	0	0.013603729	0.020296651	0.027965774	0.019200856	0.511333867	0.740097516	0	0	1.005418621	0.953505482	0	0.019339435	8.57979E-06	0.770017165	0	0	0.153164158	0.480168075	0	0.100315073	0	0.012637227	0.964366718	1.559466006	0.141789273	0.13330565	0.098901344
2.3.1.111	0	0.000544332	0.001291283	0.001402019	0.000637433	0	0	4.21864E-05	0.000809518	0.000335545	0.01685724	0	0	0.000135839	0.000834616	0	0	0	0	0	0.001389577	0.000244428	0	0	0	7.53016E-05	0	0.007160386	0	0	0	0	0.001073846	0	0.000475715	0.008617111	0	0	4.07159E-05	0	0.000620678	0	0.001376587	0.000490853	0.01654979	0	0	0.00133861	0.001431133
2.3.1.117	1.008410721	0.985314971	0.937579136	0.910408807	0	1.000961555	0.003889072	1.021832854	0.01036267	0.016466486	0.927390712	0.013464233	0	0.963924543	0	0	0.861109727	0.760410726	0.77933313	0.74568926	0.771388633	0.518184353	0.997996236	0.016004376	1.471980691	0.513308072	0.508899507	0.976671337	0.968884992	0	1.000882288	0.979080738	0.11409322	0.107518262	0.107613267	0.983886203	0	0.012492654	0.236406367	0.750919226	0	0.894218249	0.418506823	0.010968505	0.943112916	0.999967695	0.30429949	0.322397444	0.686859216
2.3.1.118	0.196410545	0.089853787	0.000281488	0.005695618	0.009751988	0	0.001329536	0.006993668	0	3.31401E-05	0.533157608	0	0	0.008538777	0	0.001726138	0	0.027206198	0.026004622	0.04191803	0.030800255	0.007313638	0	0	0.00166622	0.005400119	0.258925184	0.554061319	0.005020962	0.002845712	0.009999047	0.950658095	0.000955905	0	0.002443808	0.557300411	0.00034943	0	0.167830937	0.503090154	0	0.102093824	0.010026231	0.003944659	0.537157221	0.718978727	0.074565778	0.075022435	0.079100544
2.3.1.12	0.77276156	1.695614086	1.010670524	0.47925857	1.019641916	0	0.160534323	1.981951848	0	0	1.401246264	0.019843025	0	0	0.022526517	0.416318505	0.072311597	0.378852085	0.377940849	0.37095392	0.341004854	0	0	0	0.119925792	0.510272009	0.488637963	1.010171365	1.113099214	0	0.996083496	1.063610165	0.115442368	0.074282739	0.106505927	1.024409441	0.023995375	0	0.138455874	0.99374397	0.985020603	0.974635499	0.075762599	0.021721556	1.384491431	1.84723266	0.454104707	0.45441512	0.556097993
2.3.1.128	0.998612775	1.249089671	0.944736173	1.280351204	0	0.497232866	1.175135652	1.992376257	1.036827992	1.033686161	1.087819959	1.073855468	1.056010663	1.892439207	0	0.374579756	0.257800364	2.076514128	2.064469052	2.033263334	2.030699887	0.010985974	2.997557086	0.9752542	1.798935115	1.526873455	0.726414647	1.88826255	2.042599972	0.9671413	2.162860157	2.064424686	2.188260163	2.213668245	2.171986586	1.951104114	0.493153681	0.235780506	3.462495561	1.504200853	0.00604179	1.094013133	1.873681014	0.965767342	1.065773349	2.036991353	0.995664743	0.947874051	1.127881424
2.3.1.129	0.995900747	1.058421568	0.889026845	0.191672258	1.010881041	0.982428953	0.191041895	0	0	0	0.948226333	2.016850639	1.979901611	0.006219816	0.972459649	0.021875467	0.949025254	0.007114185	0.016593583	0.011085929	0.040147861	0.023179528	0	0.022210458	0.111291795	0.502925717	0.224689813	0.911011659	0.004086754	0	0.980419608	0.999692698	0	0.017203102	0	0.924821935	4.74321E-05	0.013281061	0.976180845	0.505630367	0	0.930913763	0	0.027373206	0.964419468	0.868061978	0.14812056	0.152051895	0.124598064
2.3.1.15	2.003122633	0.943818805	2.92566281	0.358352801	2.009545009	1.994388185	1.833041187	2.007866865	2.026253147	2.996758097	1.912172548	0	0.024311115	0	2.011442532	2.189422791	2.001710438	1.484895293	1.505570756	1.454491355	1.500322756	2.000712139	2.01228985	1.520484322	0.307724409	1.999027813	2.233210052	2.594857434	1.938589189	1.997906233	2.978528757	2.794194733	2.490002636	2.464918434	2.474164759	2.638827277	2.000423746	2.004751806	2.130148947	2.71257507	1.98762118	2.150755817	0.966132101	0.967215237	1.937060131	2.832094222	1.882517829	1.91144494	1.954286383
2.3.1.16	2.603488259	1.093204364	0.895970083	0.194343625	0	0	0.201433517	0.025333274	0	0	1.740011679	0.023974518	0.019170082	0	0.019359152	0	0	0.018946026	0.061454813	0.019439224	0.02604008	0	0	0.003866339	0.420342024	0.004278795	0.76890914	1.729362914	0.007588977	0	2.03440935	1.98137869	0.033347264	0	0.015746297	1.734211933	0.027113598	0.019705655	0.394196292	0.996708217	0	0.264666354	0.015806456	0	1.777938865	2.026385429	0.265114142	0.268779238	0.167477321
2.3.1.164	0.004531007	0.003516344	0	0	8.94388E-05	0.002430611	0	0	0	0	0.406768754	0.383651313	0.38624124	0	0	0	0.004413935	0.101162777	0.09919906	0.093450948	0.095549135	0	0.001317393	0.001810705	0	0.004121649	0.003818287	0.010808414	0	0.003730339	0.004824065	0.001560391	0	0.000148858	0.001295654	0.013174431	0	0	0	0.001690642	0.000185449	0.002642046	0	0	0.40420277	0.144618579	0.026810624	0.027456909	0.015023144
2.3.1.168	0	0	0	0	0	0	0	0.000424328	0.008012784	0.008503143	0.333340153	0.005982014	0	0	0	0.001646232	0.009594792	0.037016023	0.02619366	0.036657869	0.02794258	0.003965019	0	0.003078499	0	0.501755941	0.243864109	0.02759951	0.526214385	0	0.00130797	0.022198545	0	0	0.001231041	0.018382599	0.001767217	0	0.003804708	0.000828295	0.004850692	0.004553435	0.004197357	0	0.335886848	0.1383473	0.038760523	0.029278353	0.114945038
2.3.1.174	0	0.088253528	0	0.004885856	0.003765564	0.000529397	0.003900248	0.000450949	0	0	0.011940614	0	0.003662554	0	0.000368807	0	0	0	0	0	0	0	0.003525586	0.002842197	0.004852839	0.004810426	0.000201274	7.45798E-05	0.004831141	0	0	0	0	0.004549154	0	0.002437003	0.003851077	0	0.000422035	0.000905874	0	0	0	0	0.010989857	0.003227477	0.062496013	0.066956909	0.010838928
2.3.1.178	0.000792261	0.084277587	0	0	0	4.92327E-05	0	0	0	0	0.092471873	0.002485571	0.001796314	0	0.001635815	0.001932877	0.031507845	0.0012477	0.00015735	0	0.001403838	0.002265917	0	0.001194321	0.001985351	0.000303947	5.1575E-05	0.002394993	0	0	0.001036478	0.002038912	0.002779013	8.33477E-05	0.000721459	0.004818056	0	0	0.002682048	0.002245629	0.000255641	0	0	0	0.093819265	0	0.065265576	0.063235532	0.001012412
2.3.1.179	1.187580838	0.352675692	0.014849863	0.64227445	1.007507939	0.981142794	0.163760935	1.023353535	0.983583232	0.99277172	1.429630314	1.017735439	1.021116848	0	0.993817505	0.994530692	1.110009229	1.093525929	1.081017465	1.097476074	1.119598911	0.509080711	1.010260958	1.511402882	0.090223325	1.516100555	0.998086644	1.388312894	1.505092971	0.999024451	1.429729483	1.364699364	0.987224315	1.014391062	1.016882163	1.380500469	1.019336858	0.001687533	0.926873743	0.990900887	0.99749875	0.083364015	0.598024594	0	1.418543	1.990908017	1.218495284	1.209297868	0.861265862
2.3.1.18	0.212588748	0	0.177225648	0.07681793	1.019736465	0.491247111	0.327371949	1.017358997	1.005059581	1.013569536	0.088302496	1.900869712	1.91255963	0.839620562	1.012860694	0.40107442	0.021497395	0.461983451	0.431454439	0.458612943	0.437228393	0	0.98412364	0.4823796	0	0	0.228081222	0.678740569	0	0.006645225	0.729697617	1.604086555	0.206190368	0.195761401	0.183264962	0.706200518	0.520621135	0	0.337015343	0.52206544	0.018983791	0.084388156	0.601332719	0	0.092305588	0.724387512	0.206282262	0.238970825	0.286265788
2.3.1.180	0.976904589	0.972560099	0.953741097	0.187259208	0.986398408	0.491268462	0.189609348	0.974546817	0.989497636	0.975477657	2.037462134	2.258121454	2.207642484	0	1.004258816	0.968956804	1.653157747	1.63144566	1.633053582	1.667451388	1.664498318	0.478111132	1.012393492	1.017033492	0.224078784	0.997000315	1.248203962	1.194933091	1.023748074	1.005417998	1.024079578	1.159556921	0.869596228	0.924105102	0.920857186	1.222297044	1.030189452	0	1.731806595	0.499628707	1.030057346	1.014613269	0.500787441	0.025224793	2.032084403	1.152000622	1.200478138	1.174663272	0.85825794
2.3.1.181	0.996895541	0.977660338	0.933464935	0.818010989	1.018023743	0.986818048	0.153149608	0	0	0	0.928516957	0.920912538	0.905628603	0	1.017174727	0	0.018024525	0.086431651	0.0980232	0.112050211	0.087049897	0	0	0.01398908	0.91436059	0	0.494480782	0.923916554	0	0	0.999753267	0.982940477	0	0	0.009565742	0.951577713	0.001610652	0	0.157365019	0.516833616	0.005040035	0.990651078	0.007818168	0.021611357	0.911605263	0.994644641	0.20547363	0.206484323	0.184206721
2.3.1.182	0.002451382	0	0	0	0	0.503222085	0.001636682	0	0	0	0	0.310637949	0.311537928	0	0.002311049	0.001619896	0	0	0	0.002104973	0	0.000919171	0.002059584	0	0	0	0.003558223	0	0.000113054	0	0	0.00319179	0	0.00402633	0	0	0	0.002211582	0	0.000473261	0.000597469	0.002266363	0.002307691	0.003983115	0.000401882	0.002285753	0	0.000507458	0.000342691
2.3.1.183	0.803126458	1.008913438	0.981263633	0.000100517	1.010095211	0.003762761	0.01817794	1.003715827	0.014240156	0.015647379	1.544982774	0.624900297	0.623066155	0.937086691	1.010909259	0.598522746	0.129564412	0.527521439	0.505838154	0.507704654	0.512645593	1.000894964	0.993856528	0.488834764	1.248010435	0	0.755085974	0.806533005	0.155803594	1.000487607	0.27819663	0.960142341	0.689168689	0.680278137	0.710317026	0.793933147	1.004972625	0.009197685	0.271046694	1.022349554	1.014475275	0.125210725	0.617048323	0	1.583941644	2.414310347	0.729660261	0.69538162	0.733801114
2.3.1.184	0.001144839	0	0	0	0	0.006422908	0.003084137	0.005923841	0	0	0.366663721	0	0.002991932	0	0	0.003759854	0.00620431	0.006571325	0.003029091	0.004935618	0	0.005213912	0	0.004879819	0.005878774	0.005054511	0.006753751	0.043330271	0.004193181	0	0.855482529	0	0.00560372	0	0.003881325	0.046892486	0.006299242	0	0	0.000694349	0.002973005	0.001984034	0.00514744	0	0.363991188	0.003640584	0.001756315	0.003500276	0.003650951
2.3.1.187	0.003600231	0.396572108	0.000631531	0	0	0	0.003087491	0	0	0	0.323003974	0	0	0.004368195	0.001648309	0	0.001692195	0	0	0	0	0.000396965	0.003986715	0	0.001259094	0.003332273	0	0.054159468	0.058185951	0.000637316	0	0.014140145	0.000131498	0	0	0.046235649	0.005849798	0.003861442	0	0.003739146	0	0.005290817	0.004000367	0.002977663	0.319250031	0.429329439	0	0.002564484	0.011575794
2.3.1.19	0.009495877	0	0.009426813	0	0	0.98825703	0.013856974	0.008545563	0	0.993767817	0.20362602	0.989160777	0.991728299	0	0.988286125	0.990074095	0	0.655379165	0.64165028	0.657824499	0.66153646	0.002359321	0	1.014187047	0	0.515365256	0	0	0.512177343	0.003865772	0	0.00193563	0.304652465	0.304556427	0.294158364	0	0	0	0.003100207	0.00644146	0.004725671	0.015460514	0.012670302	0.009059925	0.202626217	0.013538022	0.317030055	0.328197293	0.055804003
2.3.1.191	1.004958435	1.002110506	0.957289063	0.349359247	1.013023304	1.019005835	0.34866663	0	0	0	0.88143929	1.014058028	1.007355321	0.010510743	1.022888835	0	0.987941206	0.063479543	0.06419779	0.047490028	0.04243954	0.015935073	0	0.02271658	0.088134915	0.480168286	0.250112222	0.941380416	0	0.01822566	0.985044202	1.044958696	0	0.010575377	0	0.918314469	0.015834482	0.021124788	1.416680248	0.522472489	0.012295924	1.049387415	0	0.015579644	0.921023363	0.980330083	0.135833217	0.165779408	0.143132469
2.3.1.193	0.208796887	0	1.788860652	0	0	0.01588309	0	0	0.014212078	0	0.015825988	0.016939023	0	0	0.008397306	0.013309075	0.010874138	0.01440089	0	0	0	0.001353167	0	0	0.097891635	0	0.233866778	0.835846167	0.011577935	0	0.987085325	0.94071878	0	0.014606952	0	0.840293266	0	0.015312701	0.156758594	0.74846394	0.002326769	1.084632662	0.008206693	0	0.033120258	0.863891555	0	0	0.033327899
2.3.1.20	0.00241552	0.957939286	0	0	0	0.004067349	0.0026412	0	0.003170035	0	0.024079342	0.003251116	0	0.005162197	0	0.002575149	0.003019492	0	0	0.005010999	0	0.003706309	0.003175409	0	0.000395711	0	0	0.003429545	0.003567816	0	0	0	0	0.005250549	0.002134652	0	0.003702923	0.000623747	0	0	0.003629055	0	0.001519818	0.003559131	0.027265226	0	0	0	0.001848465
2.3.1.21	0	0	0	0	0	0	0	0	0	0	0	0	0	0	0	0	0	0	0	0	0	0	0	0	0	0	0	0	0	0	0	0	0	0	0	0	0	0	0	0	0	0	0	0	0	0	0	0	0
2.3.1.28	0.014277755	1.040834396	0.047497431	0	1.010006913	0.982833701	0	0.986485391	0.986784527	0	0.05165528	1.556864016	1.519653741	0.070401912	1.013483864	0.3861573	0.057009841	0.852257385	0.889982229	0.882350998	0.880297384	0.01653192	0.014383147	0	0	0.012676637	0.010902514	0.215603852	0.148844715	0.016605791	0.004987747	0.123718652	0.11681123	0.119224088	0.100888393	0.220088847	0.013282472	0.001572213	0.085578439	0.270538122	0.018303704	0.036786375	0.314038099	0.011503547	0.052082529	1.005021618	0.388360422	0.387976924	0.06733856
2.3.1.29	0.175951891	0	0.004359936	0.180940879	2.000361315	2.001867698	0.19358719	0	0.014086551	0	0.597927994	1.389513336	1.376394334	0.021635845	0.010609375	0.019488758	0	0.115991575	0.106395334	0.147177282	0.120920759	0.023988544	0.011650447	0.493194144	0.218603552	0.517135465	0.494260725	0.824507737	0.386417934	0	0.263891896	0.984665285	0.015036789	0	0	0.842008065	0.024198405	0	0.148354595	0.494859123	0	0.08751067	0	0	0.600569103	0.833949816	0.271060416	0.23361153	0.091915699
2.3.1.30	1.019541238	1.775325854	0.968729176	0.933057038	1.022705425	0.524555078	1.021570804	0.996949476	0.985666706	1.998934661	1.943408829	1.976373521	2.004445807	0.120051189	1.997254405	0.785369535	0.911245903	1.174349397	1.196950491	1.202024804	1.219169853	0	1.007614514	0.997489601	1.055104781	0.505970358	1.223763505	1.019089673	1.103907951	1.006631082	1.014084867	1.055850308	1.28015033	1.312585242	1.31067015	1.000571085	1.008617915	0.48479331	0.332321508	1.022538363	0.994454252	0.996441754	0.676542055	0.012428109	1.970119421	1.277180821	0.867273997	0.862370205	0.357228621
2.3.1.31	0.799579901	1.014809545	0.93000692	0.98743822	1.019800656	1.003202823	0	0.016986317	0.006926523	0	1.007701957	0	0.016721463	0.021146243	0	0.000605012	0.67301979	0.048660001	0.062338171	0.081128436	0.085802362	0	0	0.016315263	0.938083948	0.019546729	0.252516827	0.098432183	0.017564646	0.012923137	0.137269627	0.001705159	0.005477805	0.011822202	0	0.088356083	0.009052582	0.000279588	0.021406247	0.01296735	0.006808691	0.856153289	0	0	1.005710887	0.01351561	0.080691151	0.043472344	0.050543989
2.3.1.35	1.580042193	1.997388787	0	0.174459524	2.014412779	0	0	2.006972565	1.995379461	1.95811037	1.823869845	0	0.014771551	1.860960177	2.028403681	1.98404666	0.523561664	1.185042802	1.126896713	1.200401798	1.202428485	2.028485386	2.004883813	2.007239772	1.659403212	0	3.039324606	0.035950934	0.152465848	0.012669784	0	0.010368103	1.762665344	1.803976855	1.833736302	0.038333849	2.003339959	0.007774578	0	0.029664462	0.043056721	0	0.823807719	0	1.793558258	0.251312191	1.489744984	1.520494278	0.381875426
2.3.1.37	0.005338282	0	0	0	0	0	0	0.001295238	0.004219537	0.005398989	0.027325214	0	0	0	0	0	0.001258743	0.019309389	0.017549943	0.019588778	0.022311419	0	0.0041639	0.003016785	0.029946078	0.006157583	0.244797678	0.016712606	0.006880341	0.002593102	0.006891136	0.017095776	0.004460122	0	0.006723073	0.023078349	0	0	0	0.005622241	0.001408412	0	0	0.000891344	0.02513106	0.146290341	0.099951664	0.097087455	0.053184392
2.3.1.39	0.993858761	1.969387704	0.925100974	0.295244137	1.002508651	1.015896206	0.178325297	1.014489559	1.01388877	0.99442636	2.072720988	1.013401851	0.989743716	0	0.997300263	1.009158202	0.991124146	1.129571844	1.139796553	1.162611533	1.147991621	0.516692245	1.02263032	0.978274777	0.213642409	1.005388103	1.237728828	1.358672248	1.365070149	1.014083521	1.020495684	1.337325171	0.900452671	0.876965086	0.885985181	1.383977981	1.006835478	0.018081457	1.084854741	0.507167383	0.983795573	1.067435241	0.618177613	0.005010514	2.067497386	1.986440468	1.076749247	1.072868897	0.757650409
2.3.1.4	0	0	0	0	0	0	0	0	0	0	0	0	0	0	0	0	0	0	0	0	0	0	0	0	0	0	0	0	0	0	0	0	0	0	0	0	0	0	0	0	0	0	0	0	0	0	0	0	0
2.3.1.40	0.394408596	0	0.011140135	0.002586918	1.987572993	0.025508628	0	0	0	0.0267728	0.035093897	0.022463677	0	0.026129146	0	0	1.552426545	0	0	0	0	0	0	0	0.050481152	0	0.496587468	1.681104119	0.0178993	0.003054444	2.028880028	1.885904621	0.018809577	0	0.025473545	1.643939291	0	0.002300069	0.662727832	1.026203586	0	0.292612502	0	0.013052973	0.048084357	1.684124997	0.028159819	0.008208881	0.059269171
2.3.1.41	1.426179943	1.645658372	1.226116634	0.011767806	0	0	0.015857722	0	0.012130145	0.027924573	0.801024921	0.874805435	0.840478042	0.011403111	1.028147461	0	0.3257583	0.001360134	0.005987187	0.009532486	0.00887155	0	0.000390259	0.01831285	0.152741346	0.020820202	0.521309177	1.260794226	0	0	1.119237402	1.332429666	0	0	0	1.261498087	0.019885708	0	0.14914092	0.769397923	0.028664868	0.991291766	0	0	0.752958283	1.157049707	0.154473501	0.146296636	0.12230515
2.3.1.43	0.000152897	0	4.1938E-05	0	0	0	9.34476E-05	0	7.68431E-06	0	0.016973959	0	0.000157097	5.92169E-05	0	0.000102734	8.60715E-05	8.67656E-05	8.24598E-05	0	4.58223E-05	0	3.05317E-05	0	0	0	1.53268E-05	0.000136008	0	0	0	8.0879E-06	0	5.95507E-05	0	0	4.10563E-06	0	0.000108547	7.47027E-05	1.1839E-05	0.000111777	6.21688E-05	9.65192E-05	0.016973434	0	0	6.60897E-05	8.34833E-05
2.3.1.46	0.198245459	0	0.000929246	0	0.005804976	0	0.157193901	0.998460436	1.013106799	1.006450728	0.049056087	0.98166941	1.000442639	1.011608599	1.014341027	1.004809557	0.382793156	0.754540262	0.782928334	0.769665409	0.76696585	1.011140627	1.013034164	1.005523304	0.017525318	0	0.755888728	0.880790995	0.075791215	1.015929171	1.016104457	0.990120323	1.020143197	0.981424174	0.987055185	0.887174644	1.018433964	0	0.316966896	1.005857934	0	0.075632663	0.594382578	0	0.038671087	1.004540385	0.805626725	0.824912324	0.66003745
2.3.1.47	0.827816668	0.932420501	0.846329878	0.166959688	1.00448316	0	0.160239494	0	0	0	1.059401557	1.993248167	2.017237759	0.013460828	0.99321253	0.221559242	0.77132024	0.08150013	0.086105752	0.070144697	0.097863706	0.001844831	0.022504212	0	0.532727676	0.496361524	0.477154037	1.204801717	0	0.019458225	1.273815306	1.694997665	0.017636433	0.019331064	0.028393738	1.188774507	0.027259659	0	1.109766306	0.971878494	0.0255151	0.994374251	0	0.000363101	1.024518498	1.008150412	0.204831012	0.204783471	0.100303032
2.3.1.48	0	0	0.001922546	0.004323328	0.005154989	0	0.003274243	0.001978237	0	0.003413557	0.008825525	0.00068165	0	0.003634516	0	0	0	0	0.000475095	0	0	1.001629132	0.004247949	0	0	0	0.004849528	0	0.005381115	0	0	0.004514144	0.002520087	5.05098E-05	0	0.005510665	0.003757866	0.004406588	0.003814893	0.003431673	0	0.00451259	0	0	0.011978161	0.004622703	0	0	0.006745806
2.3.1.5	0	0.084478993	0	0.001948822	0	0	0.003035916	0.001956704	0	0	0.236092222	0	0.002652768	0.000684084	0	0.001316594	0	0.000883469	0	0	0.002069381	0	0.002569106	0	0	0	0	0.019831529	0	0	0	0	0.003020704	0	0.000989522	0.015190775	0.000381933	0.000344062	0.000224549	0	0	0	0	0.000676466	0.240113565	0.002524647	0	0.000525649	0.023950718
2.3.1.50	0	0	0	0	0	0	0	0	0	0	0	0	0	0	0	0	0	0	0	0	0	0	0	0	0	0	0	0	0	0	0	0	0	0	0	0	0	0	0	0	0	0	0	0	0	0	0	0	0
2.3.1.51	1.818829537	1.178024541	0.946180384	1.523018985	0.985035117	0.479962374	1.14521836	1.021527635	1.518655866	1.008416334	2.435331001	1.284332817	1.329551343	1.011536757	0.975625272	1.806609118	1.051857199	1.831121537	1.821182366	1.804477744	1.785502252	0.502994918	1.011830282	1.519523483	1.009922621	0.988558851	1.77376864	0.950591422	1.019639223	0.991409936	0.980803158	1.014803451	1.498012632	1.482605314	1.512128178	0.950874583	1.978021985	0.999093639	0.238276227	0.752117737	1.007067778	1.012417619	0.420669875	1.012447226	2.422168416	1.151592687	1.697911854	1.711475586	1.084858289
2.3.1.54	0.843806434	0	0.899755513	1.224962716	0.952497909	0.519796212	1.04318947	2.023612431	3.035847943	0	0.096148781	1.436485133	1.365514086	1.02659491	6.052674556	1.789708901	0	2.481138024	2.445703264	2.44253966	2.484599013	0.979459864	3.038456236	1.539033985	0.489077877	0.467870209	1.046770578	2.49302608	1.024188539	3.014253625	0.277373351	3.724357128	1.245081418	1.177042857	1.169116965	2.542813153	0.948222458	1.039963515	1.532810511	2.526680391	0.983955609	1.178014361	2.363840555	1.982309408	0.111809882	3.579019357	1.504146122	1.51305301	0.47074259
2.3.1.57	0.201054216	0.352637402	0	0.011037283	0	1.017519207	0.165835491	0.003903925	0.000127585	0	0.52355834	1.015148074	1.009000597	0	1.018024744	0.207356309	0.016614989	0.708915942	0.721658476	0.722133792	0.727817752	0	0.008225127	0	0.040322878	0.483266443	0.262943863	0.919019736	0.626687927	0.007616741	0.997929478	1.009240099	0.089635326	0.085749895	0.110642507	0.906640734	0.518704584	0	0.492342982	0.766792665	0	0.09816815	0.282324995	0	0.538017476	0.87363614	0.148800818	0.1435465	0.113534219
2.3.1.60	0.000948807	0.173193117	0	0.000968021	0.000216766	0	0	0.000798578	0	0.00062946	0.008633576	3.55233E-06	0	0.000354024	0	0.000381097	0.000715166	0.000745647	0	0.000744529	0	0	0	0.000200097	0.00047819	0.000458604	0.000425619	0	0.000369691	0.000439273	0	0	0.00038448	0	0	0.000553704	0.000824942	0	0	0.000191427	0.000364151	0	6.58098E-05	0.000837664	0.008165815	0.000720887	0.000327726	0	0
2.3.1.61	0.992831027	0.993869305	0.986935039	1.162439283	1.009230573	0.013513973	0.169676318	0	0	0	0.914445056	0.695275787	0.678568685	0.007045406	0	0	0	0.067196092	0.092446752	0.077684159	0.071885824	0.010621022	0.008481466	0	0.741779247	0	0.499276936	1.031589458	0.004344143	0	0.990634753	1.226042873	0.014504479	0	0	1.061262772	0	0	0.24808189	0.516395727	0.020424361	0.976663927	0.019115948	0	0.907394367	0.996221799	0.214314738	0.197329674	0.094649229
2.3.1.7	0.000751828	0	0	0.000580754	0	0.000620453	6.14455E-05	0.0001063	0.000196016	0.000662708	8.14131E-05	0.000750269	0.000512767	0.000370468	0	0	0	0	0.00026923	0.000514029	0	0	0	0	0.138498393	0.000654995	0	8.9796E-05	0	0.00048831	2.4261E-05	0.000354721	0.000535162	0	0	0.00010242	0.000517214	0.000513405	9.14223E-05	0.000282797	0.000300848	0.000515671	0.000162136	0	0.000711374	0	0	0	0
2.3.1.74	0	0.001227039	0.004220568	0.002414036	0	0.002417428	0	0.000688342	0	0.003755775	0.043935012	0	0	0	0.004598812	0	0.000350899	0.003733139	0	0.004236458	0.002320279	0	0	0	0	0.001969733	0	0.016232628	0	0	0	0.002576478	0.003394137	0	0.004641522	0.014375558	3.5274E-05	0.004192542	0	0.004182616	0	0.003900123	0.002970119	0	0.040937852	0	0.09794039	0.099397926	0
2.3.1.79	0.393221064	0	0.130357538	0.625987316	1.994852881	1.032995072	0.47692238	1.018631646	0.998293195	1.020131976	0.16318206	2.82481809	2.845126148	1.279725655	0	0.408024244	0.041481306	1.189678045	1.212669801	1.229788032	1.217389503	0.51111704	1.968368598	1.003025582	0.667165347	1.017989476	0.525183579	0.6368273	1.567471922	0.007214021	0.174393833	0.986911286	0.777677743	0.785452929	0.771841316	0.662957928	0.517746755	0.013427415	0.306038431	0.529307769	0.98363073	0.096735805	0.896970771	0.000938313	0.178399284	0.73673141	0.466485553	0.463879948	1.154797843
2.3.1.8	2.198901264	1.503159429	0.487632866	0.386681158	1.003668238	0.001013761	0.852866289	0.000421309	0.999706724	0.994028751	2.174970861	2.021684686	1.993594805	1.352450856	0.978426271	0.995755289	0.787553277	0.932867682	0.953788023	0.953233635	0.913056684	0.99784096	0	0.980141825	1.085663848	0.521048099	1.008627493	1.227173231	0.996844299	0.991522344	0.581328789	1.429477955	0.781201574	0.821814706	0.801185401	1.209566745	1.019104469	1.017790517	0.938276539	1.016681953	0.994873206	0.864950879	1.18097835	1.003497238	2.167961989	0.73559603	0.823268341	0.842710257	0.848434144
2.3.1.81	0.003830705	0.005882832	0.007333686	0.001135294	0.002602159	0	0	0	0	0.005628307	0.013557178	0.003259043	0.006507467	0	0	0.005843037	0.783756649	0.140973321	0.142456715	0.140145707	0.141521223	0.004991187	0	0	0	0.002973273	0	0.0440357	0.000271761	0.002104026	0.006011479	0.034453147	0.092688965	0.098438067	0.102574221	0.048549699	0.502441373	0.007434901	0.003071622	0.255906369	0.992122618	0.005150401	0.398289771	0	0.017627047	0.005021728	0.086840924	0.085672704	0.325200773
2.3.1.82	0.002565396	0.131765456	0	0.003267543	0.006398484	0.00389121	0	0.995028832	0.502628037	0.003748714	0.021441828	0.003065637	0.006418765	0	0	0	0	0.093053183	0.093302062	0.090120886	0.093422646	0.000447577	0	0	0	0.001073687	0.0049848	0.013371587	0.013580361	0	0.005570579	0.012775817	0.095255651	0.101193666	0.101183434	0.016321476	0	0.004344183	0	0.006285365	0	0.000813287	0.300246836	0	0.031210333	0.14328893	0.12427315	0.131222788	0
2.3.1.89	0	0.001143978	0	0	0.00505206	0	0.007539028	0.001327009	0	0	0.023159962	0.001767349	0	0	0.008183363	0	0.007255585	0	0.004267463	0.008979173	0.001181037	0.494377549	0.995482879	0	0.007170172	0.505001864	0	0.012076513	0.290581356	0.00370239	0	0.004737583	0	0.003700004	0.004665105	0.006622519	0	0	0.078971335	0.25836161	0.003918295	0.003606791	0.291087286	0	0.018821021	0.003450465	0	0	0.202813474
2.3.1.9	8.269337013	4.792413833	0	0.092922906	0.059629752	0	0.913364905	1.067999672	1.011587245	0.922703116	6.769018666	0	0	0.029999596	0.975756044	0.402968356	0	1.117074288	1.224627488	1.210234719	1.185453147	0	0.036918708	1.478559077	1.424608769	0.590316525	1.820893825	1.226912047	0.864460303	1.038223718	0.99392133	1.628999534	0.800878512	0.860057399	0.813569964	1.090300735	0.92999794	0.092064062	1.128520041	1.40511219	1.020115209	0.655599423	0.62444798	0.907404032	6.904660108	3.173034318	1.400859974	1.424599508	1.099874449
2.3.1.94	0.000360774	0.000364704	0.000304162	0	0	0	0.000999225	0	0	0.000998143	0.084820703	0.000461797	0	0.000708356	0	0	0.000373604	0.031781263	0.031609562	0.032189615	0.03188992	0	0	0	0.000516932	0.000604804	0.000925177	0.003218129	0.000290647	0.000656201	0.001005687	0	0	0.000824548	0.000316374	0.004381936	0	0.00095292	0	0	0.001050759	0.000379181	7.27136E-05	0	0.085395897	0	0.031907679	0.030728935	0
2.3.2.-	0	0	0	0.012365221	0.019962134	0	0.008607427	0	0	0	0	0	0	1.034155419	0	0	0.005585186	0.006305561	0.000736339	0.008245312	0.004443654	0	0	0	0.002609404	1.489537694	0	0.014085016	2.56206937	0	0	0	0.016089771	0.010211566	0.006643468	0	0	0.007472621	0	0.013153935	0	0	0.41969866	0	0.004020945	9.31833E-05	0.342021301	0.362389294	0
2.3.2.10	0	0.000662124	0.007518521	0	0	0	0	0.008067243	0.000608047	0.008408629	0.001775406	0.008571842	0	0.003184654	0.004103027	0	0.001671458	0.0163522	0.008954456	0.020366498	0.008111789	0.004815678	0.007450844	0.000154264	0.008207425	0.496622717	0	0	0.522225618	0	0	0.007391043	0.003828501	0.000560676	0	0.007862292	0.008052194	0	0	0.254282486	0.00699561	0.006348049	0.805192418	0	0	0	0.087080764	0.089971376	0.008569768
2.3.2.13	0.00049265	0	0.000820785	0	4.37173E-05	0	0	0	0	0.001016098	0.009339951	0	0.001119029	0.000673999	0.001481831	0	0.000945906	0.243803027	0.241430949	0.241994906	0.244070939	0	0	0.002106037	9.98265E-05	0.000631371	0	0.003363389	0.001707226	0	0.000380576	0.014730578	0	0	0.001035835	0.006596899	0.000592897	0	0	0	0.000526781	0	0	0	0.007425188	0.002725505	0.002407691	0.000313612	0
2.3.2.16	0.005167201	0.006010505	0.00699819	0.005065633	0	0.007954583	0.008506806	0.001329612	0.008875888	0.007461825	0.003402101	0	0.004402546	0.002998426	0	0	0	0.163164299	0.165696456	0.159949379	0.164113915	0	0	0	0	0	0	0.001630971	0	0	0	0	0	0	0.00174739	0	0	1.007427974	0	0	1.001629842	0	0.004493705	0.009210047	0.006574304	0.001297445	0.000925196	0	0
2.3.2.17	0.004429354	0	0.0015789	0.002916852	0	0.002771669	0.005050044	0.003096179	0	0	0.013811118	0.001144219	0	0.004071725	0	0.000743393	0.004852511	0.026956687	0.033978067	0.031195914	0.034639692	0	0	0	0	0.000518269	0	0.004973459	0	0.004062802	0	0.001111421	0	0.00232565	0.005457968	0.003404367	0.002906131	0.002047624	0.005281659	0	0	0.00133217	0.297113118	0.003134118	0.013660636	0	0	0	0.002164434
2.3.2.18	0.004524102	0.003860576	0.004767083	0.0023845	0.005194246	0	0	0	0.00148319	0	0.006086607	0.00137879	0.002322416	0	0.004887293	0.005193243	0.003911925	0.019687111	0.012049042	0.021325528	0.020580962	0.004619085	0.004390254	0.003517738	0	0	0	0	0.004169323	0	0.003231275	0.004615172	0	0.000816838	0	0.003548769	0	0.004505265	0	0	0.001038018	0	0.095291168	0	0.005159814	0	0	0.00164598	0
2.3.2.2	2.192796649	0.784870774	0.049454814	0.139513617	0.032792453	0	0.169841186	0.02636802	0	0.02071863	2.931730013	0.00030279	0.012919303	0	0.01455611	0	0.356139196	0.41504626	0.38130393	0.418389135	0.434782638	0.024366074	0.020693529	0.019794511	0.168035818	0	0.526233152	1.035860123	0	0	2.874109361	1.083311773	0.020359839	0.042005811	0.005752995	1.100899917	0	0.03617233	1.206706022	0.541011529	0.003114073	0.152938689	0.327990509	0	2.889180559	1.287404066	0.186970074	0.195740285	0.157993386
2.3.2.3	0	0.04573706	0	0.005129713	0.001779641	0.001181513	0.16010308	0.001687268	0.00650947	0.002790775	0.168790539	0	0.00587775	0.007739586	0	0	0.003358438	0.092543674	0.100277037	0.097033664	0.093828642	0	0	0	0.003224988	0.001464022	0.492318284	0.001451519	0.331798148	0.001597324	0	0	0.097309591	0.098784932	0.097182277	0.001047589	0	0.250211778	0	0.256761165	0.00578848	0	0	0	0.154296373	0	0.035218775	0.02892609	0.2182534
2.3.2.5	0	0.004044763	0	0.002997602	0	0.004129231	0	0.002235991	0.005338471	0	0.001111728	2.37408E-05	0	0	0	0.002784779	0	0.014048476	0.01557577	0.017816375	0.012958736	0.002949174	0	0.005416289	0.798123921	0.002953937	0.246483567	0.081418175	0	0.001397183	0.002614152	0	0.000431514	0	0.005446424	0.080386078	0	0.00415107	0	0	0.001328566	0	0	0	0	0.003146473	0.000543005	0.003813439	0.004236288
2.3.2.6	0.99018537	1.009123102	0	0.000911599	1.018547794	0	0	0.00501382	0	0.00464134	0.890593855	0.367418462	0.368212081	0.007314267	1.011425986	0	0.902940391	0.198362458	0.203193592	0.212366191	0.179650888	0.008828744	0	0	0.018933643	0	0.485924307	0.87796634	0.009774176	0.009583514	1.016746019	0.957751634	0	0.001379157	0	0.84899249	0	0.003437962	0.173677365	0.495182042	0.003378153	0.09127632	0.009839918	0.012382859	0.889280385	1.014625239	0.111299876	0.128103637	0.10437156
2.3.2.8	0.792470809	0.985857368	0.001992971	0	0	0.008405537	0	0	0.002996746	0.006458047	0.849720702	0	0	0.007526083	0.002335112	0	0.892162552	0.03148087	0.035318332	0.040119105	0.020569638	0.004817939	0.003864178	0	0.004758361	0	0.236103849	0.034442372	0	0	0	0.015076927	0	0	0	0.025538048	0.001529997	0.001097796	0	0.003336558	0.005814833	0	0	0	0.853087966	0.13228273	0.094491636	0.100369149	0.080507116
2.3.3.1	1.198531574	0.972845899	0.017767743	0.525561616	1.006419844	0	1.001923055	1.012174845	1.991678879	1.990372889	1.944901528	0.991725869	1.020480859	0.932248094	0	1.602140972	0.865802902	0.471421877	0.465858848	0.464924867	0.449747609	0.964914309	1.02392788	1.988785545	1.326885672	0.005632391	1.009915224	1.068231296	0.078238415	0.014509563	1.017755624	1.246212858	1.611732433	1.589763684	1.607952895	1.062446186	1.4719927	0.035177412	0.306172427	0.734559638	0	0.147550052	0.732680587	0	1.943149484	1.848538747	1.233869015	1.236163611	0.194307628
2.3.3.10	0	0.010594115	0.003441341	0.005363456	0.003216558	0	0.008556025	0	0	5.88596E-05	0.259591023	0	0.002176969	0.049568464	0.008902709	0	0.008757696	0.015875075	0.011610156	0.022384072	0.006934529	0	0	0	0.10337252	0.502901326	0.006277571	0.121430148	1.011905952	0	0	0	0.002147647	0.004876986	0.00619244	0.141887355	0.000844712	0.003124106	0	0.502447823	0.993137272	0	0.097898499	0.006205627	0.25897233	0	0.177886035	0.199211779	0.858753182
2.3.3.13	1.595828417	1.042153639	0.957970199	1.096948383	2.002218904	0.014554988	0.153413154	0.992460395	1.528835374	3.973796498	1.816789422	2.001617917	1.998447823	0.930421156	1.98636999	1.00068685	1.848042301	0.84018958	0.902532435	0.85650287	0.868223592	0	1.016535661	0.991773863	0.980219946	0.001118645	1.502149443	1.036214543	0.072694188	0.977303638	1.149247285	1.045909993	0.990103048	1.006293385	0.987281773	1.015927093	0.996456256	0.029363888	0.303801594	0.495235094	0.022752913	0.866558802	0.699989661	0.010406283	1.799797219	2.030105878	1.13279689	1.166559085	0.266428241
2.3.3.14	0.007512831	0	0.006261412	0.008764782	0	0.010128835	0	0.00097096	0.010908282	2.006294503	0.138730451	0.003022535	0.004482748	0.004436436	0	0.007652899	0.041979113	0.539363356	0.530770648	0.531084935	0.521388344	0.010306883	0	0	0	0	0	0.039332307	0.012447109	0	0.010594894	0.01172662	0	0.00264912	0	0.053960172	0.007860307	0.007359389	0.002506368	0.00181547	0.004455189	0	0	0.003883628	0.130120896	0.574594368	0.000713543	0.001846749	0.023270464
2.3.3.15	0.001057669	0	0	8.37322E-06	0.000133624	0.001371763	0.001324211	0.001711644	0.00140046	0	0.195558014	0.001683276	0	0	0.001458688	0.000964371	0.000145225	0	0	0.000657768	0.000360843	0.001175163	0.001804075	0.000243029	0	0	0	0.000539736	0.001324421	0.000155911	0	0.000163156	0	0	0	0.000346861	0	0	0.00044754	0	0	0.000369574	0	8.45902E-05	0.194628339	0.001139885	0.031938464	0.032211839	0.000315614
2.3.3.5	0.616255005	1.012465154	0.001989568	0.013379335	0.020709743	0	0.808111008	0.998327327	1.50399786	1.998520316	0.903071681	0.002632494	0.005173699	0.003006967	0.001390892	1.218313927	0.169037199	0.444251155	0.396295952	0.401770955	0.39727603	0.511077142	0.983910161	2.00529419	0.530487765	0.024063881	0.483083882	0.502905997	0.076215281	0.018620744	0	0.915428068	1.393759664	1.398043009	1.421956516	0.540791705	1.523581028	0	0.23225548	0.50941324	0.012265925	0.083128802	0.390334607	0.017293354	0.922422007	0.013206734	0.67698618	0.675795962	0.0933926
2.3.3.8	0	0	0	0	0	0	0	0	0	0	0	0	0	0	0	0	0	0	0	0	0	0	0	0	0	0	0	0	0	0	0	0	0	0	0	0	0	0	0	0	0	0	0	0	0	0	0	0	0
2.3.3.9	1.004145466	1.011085606	0	0	0.010065537	0	0.020742625	0.007174445	0.011432869	0.002659315	1.105421067	0.009838333	0	0.01918745	0	0.005033561	0.022739246	0.013167903	0.04378205	0.050610755	0.053292375	0	0.005850462	0.019425133	0.432655544	0.010107001	0.768010302	1.097647711	0	0.018551462	0.154648374	1.704459367	0.010135148	0.014049978	0	1.108386469	0	0.014653815	0.313736637	1.014873933	0.013373327	0.16534982	0.001174428	0	1.110113353	0.995373198	0.237838197	0.205271428	0.112133179
2.4.-.-	0.651461325	1.483500378	3.672086708	0.069816474	0.006170523	0	0.032820992	0	0.033433144	0.001893468	3.431310056	0.642851562	0.663265751	0.132209079	2.932495754	0.447794293	2.113816421	0.47918465	0.459518788	0.435515772	0.517079392	0.533001853	1.004243757	0.546129892	0.280422163	1.98078798	1.463344345	3.970723308	0.618587754	0.039931807	3.040515573	5.241401053	0.468734882	0.329756696	0.362890237	3.891676233	0.062840877	0.061320571	3.26276135	2.972650092	0	2.083458433	0.365208026	0.061972345	3.445143767	3.448662241	0.622041381	0.616932692	0.280552642
2.4.1.-	7.798637398	4.598141882	6.786005088	2.288058936	6.122969637	4.083899077	3.039034917	3.899056515	3.940858901	2.028657108	13.30140866	7.550046837	7.628612631	1.042710274	5.031828894	3.772642361	3.026576558	4.314016334	4.42607353	4.262818164	4.336588866	2.584608845	5.056654021	3.901048882	3.472722769	3.646026982	6.06422641	9.668881916	2.847289734	2.062221839	9.591888493	12.06152683	3.938262138	3.983473681	3.955246389	9.84363525	3.12177664	1.884448819	6.195607538	8.107255414	3.931596129	4.88343856	3.92669814	1.867762395	13.4199174	10.00561323	4.617595622	4.433239652	5.769559259
2.4.1.1	0.416636625	0.011488944	2.021468211	0.990977476	1.014116673	0.993964139	0.809278801	0	1.499717832	2.013149865	0.329148942	1.374451303	1.373168256	1.024302694	1.027205561	2.012138107	0.023519319	1.264781253	1.2810138	1.304653619	1.260248732	1.529770787	1.002526709	2.016050361	0.825729267	0.005495812	0.757566834	1.689628928	0.073142306	0.996476043	2.005454365	1.952136048	2.127414453	2.095271009	2.086771703	1.670486551	1.985170439	0.983312342	1.15055003	1.968343636	2.014716738	1.114755316	1.180233098	0	0.338574014	2.300174404	1.262140574	1.306244215	0.373725407
2.4.1.10	0	0	0.002429219	0.26918762	0	0	0.005581728	0.000185992	0.00405199	0.004217332	0.373982783	0.002338407	0.005734011	0	0	0.003186515	0.004666168	0.052564066	0.043850653	0.047610921	0.04801529	0.006108519	0	0	0.000821947	0.005021469	0	0.020724131	0	0.005733219	0.429186318	0	0	0	0.003738137	0.030289026	0.003522562	0.005946142	0	0	0.004376416	0	0.102153407	0	0.367550998	0.000460922	0.220562627	0.223457707	0.152191491
2.4.1.109	0	0.000339694	0.000278495	0.183378619	0	0	0.168970723	0.000228744	0.003185046	0.001870368	0.301970371	8.47609E-05	0	0.002907386	0	0	0	0	0	0	0	0	0	0.00279809	0.001754995	0	0.000813806	0	0.001852386	0.002529469	0	0	0.001499506	0.000480149	0.000969231	0	0	0.002843658	0.001758213	0.00294278	0.00291466	0.002042505	0.001583557	0.001465999	0.304121772	0	0.000519969	0.001215652	0.012605287
2.4.1.11	0	0	0	0	0	0.501260947	0	0.003571799	0	0.001625046	0	0	0.003526644	0.00158698	1.003018802	0.007304141	0.00760502	0.00805344	0.020396202	0.012529531	0.022711914	0	0	0.007098372	0.006324058	0.001654551	0	0.008026525	0	0.0019755	0.00514656	0	0	0	0.00586658	0	0.004948015	0.002793702	0.0063093	0.005645463	0	0.008112661	0.007297765	0	0.003135063	0.001187234	0.007227086	0.00785532	0
2.4.1.117	6.63453E-06	1.41277E-05	0	0	0	0	1.23951E-05	0	0	0	3.96198E-06	0	2.62585E-06	6.31456E-06	1.16176E-05	4.69691E-06	1.23284E-05	0	8.0571E-06	1.18121E-05	8.36227E-06	1.1918E-05	0	0	8.6174E-06	0	0	0	0	0	2.3051E-06	0	1.43624E-05	6.16927E-06	1.28146E-05	0	5.74327E-07	1.06422E-05	0	1.87412E-06	0	8.81771E-06	0	3.44649E-06	7.9324E-07	6.86989E-07	0	5.35055E-06	8.84123E-07
2.4.1.119	0	0	0	0.004148828	0	0	0	0.006875837	0.007002277	0.003273943	0.004435233	0	0.000492969	0.002135837	1.004884234	0	0.96259786	0	0.001915437	0	0	0	0	0	0	0	0	0	0	0	0.001355817	0	0	0.002664243	0.004035983	0	0.002783842	0.001241707	0	0	0	0.004645278	0.004397554	0	0	0	0.007038955	0.00442319	0.035860756
2.4.1.12	0.21989897	0	0	0	0	0.016175006	0	0.000306387	0.006094501	0	1.012823138	0	0.018327859	0.008681948	0.012423506	0.002920548	0.005237131	0.095859938	0.126071424	0.12164864	0.126281531	0	0.004302842	0.018986416	0	0.480456371	0.251972331	0.72770469	0.595461872	0	1.124644382	0.982734678	0	0	5.41504E-05	0.762367012	0	0	0.236425415	0.770838387	0	0.078011541	0.013520717	0.005807058	1.026949209	1.984554125	0.171083089	0.208160379	0.175345889
2.4.1.129	1.408383275	2.890829301	2.870634094	1.727541279	1.034157379	1.031038839	0.990675562	0	0.491283558	0.958294938	1.688586256	0.947672161	0.973103765	2.049404079	0.988009058	0.240694277	0.94782509	0.283185642	0.28685769	0.280718574	0.279690781	1.048090218	0	0.021687685	1.22994529	0.948367455	2.525745253	3.048708561	2.052467013	0	4.03077347	2.891754275	0.339224074	0.339438347	0.28769654	3.105125513	0.546628414	0.801173159	1.410738985	1.793840601	2.00885857	2.804522208	0.228476462	0.985741968	1.777363914	3.613570096	0.718823397	0.729134057	1.680510656
2.4.1.13	0.000337718	0.001093836	0.001076169	0.00079378	0	0.001248602	0	0	0	0	0	0.000932996	0	0	0.001334514	0.000262415	0	0.000233063	0	0	0	0.000889257	0.000807483	0.000705478	0.000851714	0.001208689	0.249512739	0	0.000605797	0.00015653	0	0	0	0	0	0	0	0.001101349	0.00043829	0	0.000201488	0.000911975	0.00060992	0	0	0.00010207	0	0	0.012652651
2.4.1.14	0.000479943	0	0.000645747	0	0.002132826	0	0	0.000157206	0	0	0.007964136	0	0	0.00253473	0	0	0	0.030093865	0.034304554	0.032536142	0.034849654	0.000615132	0.001967068	0.000622241	0.586509822	0	0.248294598	0.001570085	0.000120997	0	0	0	0	0	0.001253103	0.001134028	0.00159693	0.0026033	0	0.000410734	0	0.001156968	0.001120555	0.003155762	0.008696687	0	0.001189436	0	0
2.4.1.141	0	0	0	0	0	0	0	0	0	0	0	0	0	0	0	0	0	0	0	0	0	0	0	0	0	0	0	0	0	0	0	0	0	0	0	0	0	0	0	0	0	0	0	0	0	0	0	0	0
2.4.1.144	0.000860521	0	0	0.000630183	1.22797E-05	0	3.74903E-05	2.87955E-05	0	0.000139908	0.033267225	0	0	0	0	0.000615038	0.000657665	0.00036709	0.000831196	0	0	0	0.000156613	0.000867803	0.000424148	0.000497553	0.000243288	0.007904698	0	8.43847E-05	0	0	0	0	0	0.007943858	0.000371818	0	0	8.92089E-06	0	0	0.0005516	0.000357207	0.033055118	0	0	0.000171217	0.000278212
2.4.1.15	1.215514186	1.007338771	0.021609415	0.008769011	0.013199229	0	0	0	0	0.017017353	1.406661419	0.148772697	0.142204912	0.013625162	0.003980384	0	0	0.031628517	0.036726894	0.021291533	0.018964935	0	0.011596484	0.006374973	0.832899841	0	1.008505522	0.622836584	0	0.00401013	1.143908832	0.933101829	0	0	0.001535927	0.615857311	0.003285864	0	0.156610395	0.496625271	0	0.097655393	6.72625E-06	0.005125958	1.401413243	0.855839446	0.093008587	0.084225524	0.106933478
2.4.1.157	0.006483069	0.000260197	0	0.007063155	0	0.002085886	0.005737953	1.005092991	0	0.004435882	0.0203069	0.006802161	0.008069155	0	0	0.011758246	0.000254274	0.322239102	0.309985931	0.33179669	0.318066653	0	0.004358572	0.011118478	0	0.505652748	4.26634E-05	0.02874387	0.942887089	0	0.005152772	0.018550688	0.21071032	0.187420569	0.208636925	0.010360039	0	0.745796996	0.00573525	0.003327774	0	0.002282711	0	0.008983378	0.005088864	0.012071638	0.257398367	0.245732997	0.587201089
2.4.1.16	1.33644E-05	0	0	0	0	0.000117043	0	0	0.000262758	0.000168925	0.000131792	0.000115738	0	0	0.000322485	0	0.000278646	8.53414E-05	0	0	0	0.000263371	0.000320614	4.57729E-05	0	0	0	2.4883E-05	0.000238487	5.71468E-05	0	0	0	0.000129617	0	7.97959E-05	0.000137058	0.000244814	0	0	0	0	0	0	4.24672E-05	4.91013E-05	0	0.000232682	0.000256864
2.4.1.166	0	0.001016731	0	0	0.007172569	0.004723248	0	0	0.005881361	0	0.003301172	0	0.002094089	0	0	0	0	0.009926291	0.020607022	0.008417804	0.015277521	0	0.007123169	0.00329406	0.001290257	0.000952159	0.007813333	0	0.419192746	0	0	0	0	0.006097977	0	0.003438466	0.002528367	0.006050687	0	0.503174195	1.007771674	0	0.101357531	0	0	0	0.056821405	0.068466855	0.001745372
2.4.1.173	0	0	0	0.090251198	0.000306619	0	0	3.70199E-05	0.000950014	0	0.026210518	0.000662597	0	0	0.000370799	0	0	0.01536706	0.017104537	0.016569253	0.015225777	0.000260268	0	0.000486119	1.63663E-05	0	0.000335674	0	0.000633832	0.000901676	0	0.000831019	0	0	0.001051627	1.92063E-05	0.000997492	0	0	0.000700001	0.000173964	0.000191227	9.64002E-05	0.000751456	0.02649296	0.0003173	0	0.000995585	0
2.4.1.175	0	0	0.105806482	0.000574991	0	0.000255331	0.000332968	0	0	0	0.000421135	0.000343511	0	0	0	0	0	0.000480039	0	0.00031392	0	0.000155189	0.000300475	0	0	0.000247113	0.000112502	0.008747626	0	0.000337065	0	0.023821703	0	0.000210902	9.99144E-05	0.008855116	0	0	0	0.000270007	0	0	0.000430178	0	0	0.000428482	0	0.000416073	0
2.4.1.18	0.623793561	0.01897914	1.106449244	0.923811413	0.99872912	1.020826304	2.35881338	0	0.499194734	0.984687185	0.997471557	1.021153831	0.99936137	0.921425114	0.005617825	1.789795855	0.002095396	0.919545057	0.915723352	0.902365955	0.902366342	1.020674882	1.023723833	2.478219567	0.858377842	0.021110488	0.242517478	0.865987924	0.090575538	1.016315097	0.993838855	0.986824744	1.314720606	1.278618602	1.322047285	0.84744213	2.006602003	0.979946773	1.009591142	0.992951104	0.977262813	0.700552878	0.914721443	0.012651054	0.97824582	0.873006563	1.318649415	1.333536519	0.306366054
2.4.1.182	0.978899412	0.944525859	0.939929317	0.175069154	0.994511091	0.495274389	0.181630477	0	0.021778687	0	0.903579389	1.014229092	1.013631881	0.020136587	1.010709651	0	0.982014367	0.048053287	0.029412903	0.030122901	0.059299466	0	0	0.013471447	0.120489722	0.485544302	0.229469961	0.907087724	0.004245331	0.013401643	1.018542554	0.988775077	0.021667548	0.015005922	0	0.900101016	0.001237874	0	1.011215418	0.516421169	0.001099792	0.955146901	0	0	0.936408433	0.985873043	0.135356922	0.136436938	0.134528286
2.4.1.187	0.013322307	0	0	0	0.011454279	0.016792722	0.009440555	0	0.009123136	0.000449845	0.138640168	0.708179065	0.694864862	0	0	0.816752473	0	0.816673076	0.837458333	0.828583521	0.821557648	0.495154997	0	0.007255864	0.01497556	1.018030721	0.481863838	0.022933215	0.411730179	1.008927223	0	0.024391769	0.302294903	0.311081928	0.292583467	0.049379248	0.000228939	0	0.01986975	0.259141225	0	0	0.009402067	1.004418042	0.14714364	0.002632555	0.436895373	0.430472482	0.59427361
2.4.1.19	0	0	0.000579574	0	0.00180209	0.001136595	0.00173161	0.000449726	0	0	0	0	0.001446118	0.054815322	0	0	0	0.000119401	0	0.001263666	0	0	0	0.001499258	9.0338E-06	0	0	0	0	0.000995894	0.001053559	0.002139844	0.002078535	0.001425073	0	0	0	0	0	0.001994053	0.001868096	0	0	0	0.001898383	0	0	0	0.000308911
2.4.1.20	0	0.003435606	2.43244E-06	0.007440686	0	0.003053649	0	1.69431E-05	0.002565068	0.001235702	0.008295163	0.072729849	0.075588403	0	0.002206979	0	0.007739606	0.127856948	0.121145963	0.121811336	0.123019328	0	0.001717278	0.495327152	0.004976736	0.005046836	0	0.009751234	0	0	0	0	0.3979816	0.405670083	0.392817469	0.007167515	0	0.002176158	0.005437428	0	0	0.005825265	0	0	0.013222634	0	0.069610873	0.05532119	0.001234074
2.4.1.208	0	0	0	0	0	0	0	0	0	0	0	0	0	0	0	0	0	0	0	0	0	0	0	0	0	0	0	0	0	0	0	0	0	0	0	0	0	0	0	0	0	0	0	0	0	0	0	0	0
2.4.1.21	0.419678761	0.014329029	1.038208323	0.16440659	0	0.981165471	0.998215889	0.002852641	1.018508238	0.996219049	0.508210527	1.011742023	0.984490212	0	0	0.989095179	0	0.787432508	0.779605341	0.780549101	0.773160977	0	0.981364877	1.013042778	0.175169988	0.007406929	0.234213683	0.837873912	0.095999952	1.00044958	1.008016962	1.001728532	1.320264433	1.298827645	1.311115794	0.85671807	1.019596421	0.994969476	1.003894542	0.991880076	0.980496042	0.882989688	1.014920325	0	0.482333358	0.867045316	0.948437005	0.956074665	0.328053459
2.4.1.212	0	0	0	0.001778413	0	0	0	0	0	0.000821151	6.17452E-06	0.002004848	0.001218135	0	0.002299043	0	0.001902919	0.094743156	0.098696309	0.097995051	0.094823463	0	0	0	0	0.500052667	0	0.003938102	0.070428732	0.000527307	0.001184456	0.009924841	0	0.000900027	0	0.002350962	0.00278107	0.002607904	0.001029883	0	0.003435051	0.002935974	0	0.001368616	0	0.001158066	0	0.000112453	0.001438472
2.4.1.213	0	0.003582665	0.003030555	0	0.000896897	0	0.001652524	0	0.000496083	0	0.016300092	0.002398029	0	0	0.002637944	0	0	0.000126911	0.000798509	0	0.000316896	0.00330412	0.003837489	0.00097621	0.001133026	0	0	0.000788783	0	0	0.003447605	0.000853759	0	0.003809583	0.000513479	0.000772202	0	0	0	0	0.000212833	0.00079142	0.001274587	0	0.019864155	0.002088519	0.000568658	0	0.177383849
2.4.1.214	0	0	0	0	0	0	0	0	0	0	0	0	0	0	0	0	0	0	0	0	0	0	0	0	0	0	0	0	0	0	0	0	0	0	0	0	0	0	0	0	0	0	0	0	0	0	0	0	0
2.4.1.216	0.205267419	0	0.002157494	0	9.16543E-05	0.001538858	0	0	0	0	0.004893756	0.000526911	0	0	0	0	0.00545207	0	0	0.006121946	0	0.000589405	0	0.004804026	0	0.001462248	0	0	0	0	0.000423262	0	0	0.005633815	0	0.001290833	0.000365461	0.004199955	0.000258488	0	0.006058391	0	0.004791882	0	0.006267694	0.002484075	0.003569326	0.003831484	0.003967456
2.4.1.217	0	2.11652E-05	5.68447E-05	0	0	3.51054E-06	0	6.18974E-05	0	1.82193E-05	4.94346E-05	1.86442E-05	3.11434E-05	0	5.83576E-05	3.88286E-05	0	0	2.65233E-05	4.24744E-05	0	0	4.85456E-05	0	1.45967E-05	6.18005E-05	9.85055E-06	0	0	0	1.96733E-05	5.0549E-05	0	0	0	0	5.0616E-05	5.83403E-05	0	2.15944E-05	0	5.87363E-05	0	0	4.7064E-05	6.15396E-05	6.07144E-06	0	0.011740002
2.4.1.226	0	0	0	0	0	0	0	0	0	0	0	0	0	0	0	0	0	0	0	0	0	0	0	0	0	0	0	0	0	0	0	0	0	0	0	0	0	0	0	0	0	0	0	0	0	0	0	0	0
2.4.1.227	1.001908243	0.998784104	0.950305664	0.729232319	0.99878749	1.00236084	0.829009447	1.000480561	1.504606703	1.004507312	0.962523947	1.00368068	1.001668298	0.947230612	0.99602629	1.000108778	0.908445071	1.080506619	1.076238136	1.078971665	1.081718342	1.003873579	0.998554561	0.999239975	1.002316978	1.001442883	0.995565385	0.986664083	1.000680347	0.996069394	0.99964815	1.021629357	0.998702864	1.002666331	0.997587362	0.988494857	0.999531687	0.999551777	0.999433246	1.001376727	0.995405539	0.997694341	0.804252814	1.002206399	0.962920344	0.997490703	0.965739129	0.968710954	0.961781228
2.4.1.230	0	0	0	0.002750971	0.007250148	0	0	0	0	0	0.009995364	0.535849834	0.535028815	0	0	0.003566945	0.003117271	0.283060669	0.296162092	0.291243166	0.284032397	0.00611133	0.005779749	0.500101984	0.174999388	0.000251051	0	0.009283922	0.040700592	0.997009005	0.0019993	0	0.097195901	0.09252783	0.105376478	0.011256652	0	0.006908195	0	0	0	0.007543099	0.005094096	0.006926331	0.020305336	0	0.101486452	0.090399257	0.040725576
2.4.1.245	1.19477E-05	0	0	4.62907E-05	3.10726E-05	0	0	6.84577E-05	5.98034E-05	0	4.16471E-05	2.64767E-05	0	2.18117E-05	7.64845E-06	3.74643E-06	6.37803E-05	0	0	5.86101E-05	8.39357E-06	0	0	0	5.14128E-05	0	1.44449E-05	0	2.6009E-06	0	0	0	3.52288E-05	8.33502E-06	2.32648E-05	0	0	6.12205E-05	0	5.59851E-06	0	0	0	9.39513E-06	1.50637E-06	0	1.55608E-05	0	0.011731195
2.4.1.246	0	0.000284492	0	0	0.000248236	0.000212559	0.000267168	0.000111642	0	0	0	0.000123158	0.000291692	0.000183129	1.28577E-05	0.00037285	0.000324401	0	0	0.00023165	0	0	0	0.000267337	0	0	1.43788E-05	0.000215833	0	0.000165896	8.56102E-05	0.000142139	0	0.000199615	0.000248928	0.000287886	0.000186956	0	0.000288811	0.000356017	2.76354E-05	0	0	0	0.000205356	0.000320944	0	0.000153702	0.012071779
2.4.1.25	0.396740914	0	1.099615606	0.987162997	0.992358401	0.478202055	1.015135722	0.009866623	1.520438409	0.98924048	1.28377139	0.901465401	0.949799954	1.936542343	0.981297682	1.791488866	0.018877546	0.828719541	0.825413392	0.82905213	0.797936858	1.508334445	0.987292485	1.992188579	0.878237262	0.01020605	0.523678419	0.863940069	0.005555071	1.977967031	1.145329214	0.993904928	1.406345683	1.416047453	1.426156974	0.888112052	2.00452534	0.978310547	0.976958226	1.518944343	1.003892388	0.865952953	1.107629492	0	1.277316509	0.843907192	1.256667571	1.304041655	0.110863203
2.4.1.251	0.001867622	0.002477263	0.001205238	0.002394423	0.001144962	0.001595177	0	0	0.001669653	0	0.002101678	0	0.001873179	0	0.000784732	0.001380511	0	0	5.89136E-06	8.23028E-06	0	8.42195E-05	0	0	0.001283534	0.00047089	0	0	0.000210187	0.002093324	0	0.000185565	0.00176907	0.002532405	0.000141534	0	0	0	0	0	0.001737046	0	0	0.001235991	0	0	0.002367478	0.002065022	0
2.4.1.252	0	0.002639079	0	0.001027161	0.00087613	0	0	0	0	0.003149975	0	0	0.000596423	0	0	0	0	0.000494206	0	0.002877054	0	0.002735617	0.00372426	0	0	0.003027102	0	0	0.002940412	0	0	0.003936425	0.002970229	0	0	0.003928514	0	0	0	0	0.002518677	0	0.000700342	0.001526257	0	0.003760137	0.000534918	0	0
2.4.1.256	0	0	0	0	0	0	0	0	0	0	0	0	0	0	0	0	0	0	0	0	0	0	0	0	0	0	0	0	0	0	0	0	0	0	0	0	0	0	0	0	0	0	0	0	0	0	0	0	0
2.4.1.264	0.000967392	0	0	0	0	0	0	0.003866004	0.001574582	0	0	0	0.002977911	0	0.00142666	0	0	0	0.003213688	0	0	0.000560668	0.002551579	0.00258017	0.003058706	0	0.003393868	0.003816331	0.00389091	0	0	0	0.00278907	0	0	0	0	0	0	0	0.000603526	0.003609477	0	0.002079313	0.002125019	0	0.003227373	0	0.001458352
2.4.1.276	0.000162621	1.38168E-05	0	0	0	0	0	9.88591E-05	3.522E-05	0.000103401	0	0.000104348	0	9.94474E-05	0	0	4.79497E-05	6.45399E-05	0	0	0	0	3.24213E-05	0	6.46605E-05	3.77594E-05	5.12728E-05	0.004401164	9.89009E-05	0.000117369	9.01261E-05	8.85256E-06	1.92132E-05	8.28033E-05	0	0.00437997	0	0	1.8734E-05	2.91245E-05	8.7811E-05	6.30264E-06	0	0	4.18438E-05	0	0.000106195	0.000118907	0.000172002
2.4.1.278	0	0	0	0	0	0	0	0	0	0	0	0	0	0	0	0	0	0	0	0	0	0	0	0	0	0	0	0	0	0	0	0	0	0	0	0	0	0	0	0	0	0	0	0	0	0	0	0	0
2.4.1.4	0.007729489	0.00254308	0	0.538038986	0.00615337	0	0	0	0	0.008690204	0.002108957	0.007733292	0	0.009005946	0.004507635	0.802548888	0	0.0092005	0.022495025	0.016710701	0.008238351	0.002594478	0	1.00361849	0	0.004197052	0.001152798	0	0.002595231	0.006116916	0	0	8.81803E-05	0	0.008013076	0	0.003066823	0.002634182	0.004106648	0.004487429	0	0	0	0.001475798	0.012495752	0	0.241570924	0.248661112	0.006253839
2.4.1.44	0.001640113	0	0.000115145	0.001431899	0	0.000434193	0	0.001700271	0	0	0	0	0.001365957	0	0	0	0.001775242	0	0.000732156	0	0	0	0	0	0.000340026	0	0	0.13776432	0	0.001525876	0.001481381	0	0.000765835	0.000937367	0	0.13614158	0.000356601	0.001792593	0.000468973	0.000591206	0.001873726	0.00068358	0.000264647	0	0	0.000296412	0	0	0.035895599
2.4.1.46	0.398668687	0	0	0.002136273	0.001353691	0.002281971	0.002023945	7.50107E-05	0	0	0.034361837	0.000716615	0	0.000316061	0.000498191	0	0	0.050622539	0.049116916	0.048194652	0.047331655	0	0	0.000590499	0	0	0	4.001E-05	0	0	0	0.000635999	0	0	0.00034326	0.001545513	0	0	0.001985828	0	0.001499645	0.00028759	0	0.001673325	0.035812362	0	0.002117899	0	0.00019197
2.4.1.5	0	0.002410938	0.005725775	0	0	0.003806971	0	0	0.004219914	0	0	0.002714597	0.003006554	0	0.002414107	0	0.004021751	0	0	0.000689309	0	0	0.004748901	0.002016465	0.001805668	0	0.002341529	0.004922258	0.003237367	0.00376741	0	0.004042112	0	0	0.000979705	0	0.002301029	0.003805466	0	0	0	0.00130147	0	0.001603838	0	0	0.031153585	0.030561056	0.048399098
2.4.1.52	0.001903609	0.085215999	0.063683989	0	0	0	0.003843533	0	0.004400684	0.004934458	0.029971197	0.073481543	0.064842884	0.003425431	0.003931936	0.003472722	0	0.024386686	0.025954167	0.036921479	0.026175957	0	0.012753556	0	0	0	0	0.011848197	0	0	0.006417709	0.003548135	0.287075278	0.29207679	0.297416334	0.008116689	0	0	0	0	0	0	0.008118763	0	0.0278003	0	0.067765521	0.06184409	0.790363133
2.4.1.56	0.000554017	0	0.000652011	0.001224445	0	0.002153386	0.000802299	0	0.001726334	0	0	0	0	0.0003623	0.002108407	0	0	0.001166777	0.001964125	0.000260647	0.001951279	0	0.001265064	0	0.000662821	0.002503283	0.247760393	0.157107709	0	0	0	0.072584619	0.001810526	0.000124744	0	0.155992863	0	0.000395412	0	0.248838576	0	0.002671966	0.00290013	0	0.000641939	0	0	0.002740345	0.035158817
2.4.1.57	0.202501781	0.004948116	0.008343461	0.90979705	0.009492511	0.005628475	0.007180891	0	0	0	0.508892072	0.155163876	0.161130404	0.634372717	0.009647873	0.008449731	0.206612773	0.059384932	0.05900886	0.073738755	0.065224526	0.505099049	0	0.509651109	0.891507942	0.006899063	0	0.025715467	0.003352349	0.001972071	0.001702318	0.000904701	0.093266636	0.096649655	0.099977633	0.023019922	0	0.002813584	0	0.001213657	0	0.004402645	0	0.000627062	0.515851812	0.007498758	0.117600875	0.122931615	0.039048922
2.4.1.58	0.006713696	0.004628496	0.005690344	0.001473317	0	0	0.003468003	0	0.003420158	0	0.006126202	0.770601416	0.775164968	0	0	0	0.003214327	0	0	0	0	0	0	0.007604788	0.000338082	0.005984941	0.249507629	0.36382733	0	0.006161854	0.007998172	0.488921071	0.004547058	0	0	0.364619582	0	0.001705841	0.007335643	0.506397411	0	0	0	0	0.000209667	0	0	0	0.029335527
2.4.1.64	0.00053885	0	0	0	0.000479812	0	0	0.000274022	0	0.000421999	0	0	0	0	0	9.32248E-05	0.000395792	0.000416855	0	0.00033811	0.000255736	0	0	0.00010408	0	0	0.000202759	0	0	0	3.71483E-05	0	0.000508587	0.000174432	0	0.000271565	0.00012151	0.000421939	4.97117E-06	0.000412143	0.000527205	0	0	0.000503935	0	0.000494227	8.57172E-05	0	0
2.4.1.7	0	0.00426651	0	0	0.010163231	0.005218553	0.177549407	0.009515113	0.000997579	0.008190471	0.022893601	0	0.010428983	0.883034801	0.009593036	0.201114758	0.038443164	0.080011572	0.084100578	0.085776592	0.075535434	0	0	0.001869123	0	0.003276146	0.241765991	0.368829234	0.336092881	0.003158772	0.712369249	0.685191268	0.300835109	0.292113707	0.296118383	0.352300523	0	0.000796702	0.248478166	0.250891592	1.001027295	0.086103655	0.102268175	0.00949199	0.012217748	0.005052551	0.28069223	0.287094631	0.382473525
2.4.1.8	0	0	0.003371811	0	0	0.005690213	0	0	0	0	0.010736877	0.540940477	0.536388783	0	0	0	0.011615396	0.045046754	0.028586898	0.016942615	0.047781786	0.014596006	0	0	0.014485058	0.507953148	0	0.023195497	1.550928276	0	0.011287395	0	0.007626411	0.004560094	0	0.035588653	0	0	0.000763838	0	0	0	0.010317506	0	0.008704011	0	0	0.012437006	0.945986246
2.4.1.80	0.005814169	0	0.000168494	0	0	0	0.006829617	0.008180319	0	0.005638324	0.87152937	0.00803594	0.001382133	0	0.00744049	0	0.000812278	0	0	0.00892089	0	0	0.001288479	0	0.036959339	0	0	0.092751946	0	0	0	0.002428031	0.008838472	0.001577033	0.004756267	0.078089472	0	0	0.671951146	0	0.001895267	0.006106143	0	0	0.856693771	0	0	0.003024154	0.049448208
2.4.1.83	0.400157869	0	0	0.727768452	0	0.499643518	0.509094452	0.009266369	0.009305824	0.000270867	0.182972576	0.299913791	0.294395673	0.204537518	0.005567121	0.394083996	0.017237117	0.579865723	0.587895986	0.582916099	0.58200672	0	0	0.003735948	0.88741001	0.497267128	0.254188574	0.007911354	0.050576203	0	0.001446781	0.036167969	0.302280231	0.297546173	0.301715697	0.033245921	0.002576721	0.002140213	0.927622341	0.001343064	0.004873149	0.007641846	0.005377429	0	0.210709316	0	0.388987244	0.384656495	0.224128134
2.4.1.87	0.002207278	0.002265025	0	0	0	0.000900645	0	0	0.002334722	0.001623034	0.002301032	0.30791851	0.309926929	0	0	0.000751603	0.002184582	0.000869292	0	0.000966274	0	0.000482065	0.001962548	0.000508322	0.001839041	0.000602548	0.000199473	0.007134633	0.000267965	0.000744401	0	0.011185365	0	0.001797241	0	0.007065363	0	0	0.001439682	0.002327464	6.39707E-05	0	0.001606185	0.001225726	0.002258056	0.001111095	0.030553446	0.031164517	0.000376689
2.4.2.-	1.201137383	1.003771078	0.936964115	0.384369654	1.011718978	0.475909912	0.003101511	0.994749347	1.485072579	1.017060102	1.25922131	1.011406412	1.003822648	0.929882017	2.022252213	0.984669659	2.685245083	1.001050927	1.023692233	0.994060496	0.994791717	1.517308047	1.003653762	0.988202376	3.597586675	0.024910201	1.765469623	1.707375454	0.046097297	1.007948611	1.02546717	1.918093466	0.890962393	0.920610562	0.919461545	1.730625969	0.99815049	0	0.335129607	1.013439234	0	1.270563213	0.609734253	0.015212503	1.23081888	1.001997048	0.801646071	0.80362138	0.587347941
2.4.2.1	0.215289513	0	0.958215632	1.712845763	0.024173035	0.984632547	0.992438821	1.001412907	1.005473098	1.006563171	0.150622947	0.979898546	1.011590527	0	0	1.001969782	0	1.653438286	1.674464681	1.704442879	1.698745225	1.027578617	2.005813095	0.479283669	0.644737206	1.014873379	0.749709621	0.97177352	2.00459711	1.023133131	0.983547045	0.981056897	0.824100855	0.796497992	0.823107845	0.934398395	1.478990752	0.991673076	1.015128125	1.486805023	1.987070105	0.980641432	1.795501829	3.023968576	0.134961957	0.874182628	0.996543096	0.995135901	0.314113616
2.4.2.10	0.991265043	1.005610485	0.953871647	1.100451721	0.99948039	0.996245067	0.996880815	1.007372514	0.987402245	1.009512188	1.044893841	1.070561266	1.075093706	1.00662783	0.986599537	1.405050233	0.963556226	1.05778923	1.038208826	1.047341295	1.041326588	1.010865139	1.012557878	2.014385752	0.977273332	1.009292522	1.00232152	0.957626368	0.922352676	0.991419563	1.000905823	1.007520504	1.40818703	1.410019819	1.387865222	0.95606014	1.989257108	1.00742499	0.992573492	1.000602534	0	0.99472711	0.910293615	0.990668636	1.049337465	1.005957229	1.168862331	1.166483563	0.953534948
2.4.2.11	1.202473947	1.013925638	0.069688541	1.075983217	0	0	1.002438225	1.011485547	0.996001406	1.016292986	1.369724023	0.546978818	0.554880328	1.015463154	0.004343476	1.00773598	0.842843487	0.957468321	0.970046353	0.980224416	0.951522377	1.006405494	0.991559084	1.010554453	0.94214162	1.007823212	0.984831069	0.948501502	1.015120307	1.013673428	1.003976861	0.973908393	1.107423469	1.114597075	1.115469677	0.969841826	0.994691825	1.015744333	1.015869603	0.999432854	1.015617415	0.074195952	0.78495287	1.00135521	1.38310387	1.011498138	0.957577444	0.975989419	1.450907948
2.4.2.12	0.001463068	9.63747E-05	0.155941223	0	0.002015767	0	0	0	0.000628304	0	0.001340385	0.000119197	0.000384254	0	0.000444746	0.001545256	0.060317278	0.064360538	0.065364981	0.065370354	0.063540279	0.001746576	0	0	0.000144878	0.001731824	0	0	0	0	0	0.001086033	0.001104918	0	0	0.000343164	0.000206027	0	0	0	0.001573474	0.091346268	0.001279847	0.000689376	0.000196294	0	0	0	0
2.4.2.14	0.999914178	0.995798665	0.95142055	1.280883928	0.994566198	0.995937457	1.009808409	0.988517885	2.012251646	1.015036853	1.02497964	1.003292138	1.008788543	0.937010959	1.004265669	1.399103975	0.926291215	1.22369799	1.203186078	1.193324443	1.211703574	1.004922976	2.004147671	1.999733759	0.972696963	1.484921724	1.506349476	0.907423911	1.011268019	0.001380509	1.015329621	0.992111997	1.008670294	0.986111748	1.008205826	0.904507625	0.985060554	0.996342864	0.984901548	0.994890042	0	0.989637891	1.403628927	1.003215013	1.029243364	1.014022518	1.331336168	1.351669308	0.691846171
2.4.2.17	0.982591432	0.992368167	0.933267791	0.378930504	1.000340598	0.499319231	0.013645332	1.009361295	0.987502056	0.996029132	0.922228017	0.99232246	0.983716782	0.897230367	0.985296376	1.006118938	0.987061226	0.729859787	0.739013905	0.731667758	0.733439922	0.011749693	1.016890873	1.014947238	0.985763832	0	0.758189793	0.961776568	0.008051682	0.993719776	0.999405673	0.9979039	0.89092509	0.89391845	0.916271767	0.954578321	0	0	0.178317872	0.492878581	0	0.850500751	0.704861005	0	0.926367971	0.993338695	0.732170225	0.729911025	0.368256339
2.4.2.18	0.791141188	0.981596103	0.948350769	1.084810957	0.000705443	0.005839796	0.150700901	0	0.008865345	0.015631963	1.111510658	0.943474974	0.901464136	0.937733454	0.013738416	1.001669711	0.09990275	0.410484455	0.43167625	0.416554432	0.411674075	0	0.982456098	0.495823164	0.958548715	0	0.259031663	0.359474399	0.045842365	1.005202959	1.001445351	0.050745736	0.703739004	0.695265214	0.694421543	0.336473555	0	0	0	0	0.017667379	0.801978596	0.521011313	0	1.113890684	0.135303672	0.69057546	0.681400343	0.317437587
2.4.2.19	0.995146754	0.992825446	0.00293682	0.193361967	0.995332597	1.020059756	0.176620578	0.992207049	1.488184994	0	1.0200918	0.994019621	0.984181758	0.434814872	0.98827083	0.589795758	0.201541732	0.822210222	0.826461011	0.84604124	0.847849105	1.00431431	0	0.994113914	0.599570361	0.008386804	0.496089618	0.858600523	0	0.019405377	0.709859402	0.974594166	0.902590067	0.881700911	0.916504182	0.837058789	0	0.006058351	0.919590839	0.485066589	0	0.106836476	0.503242987	0	0.980022066	0.870701257	0.631997703	0.607300497	0.294870399
2.4.2.2	0	0	0.009048278	0	0.011084954	0.01478982	0.517389418	0	1.015370552	0.992908286	0.047462297	0.013062759	0.002439887	0.001173211	0.000599187	0.185216583	0	0.842050762	0.843780261	0.827181875	0.83858465	0.492139578	1.012712548	0	0	0.493338774	0.003230261	0.009155174	1.018130254	0.004682682	0.018015342	0.019829242	0.194356553	0.21857182	0.185082859	0.02563703	0.984123477	0.016828773	0.083319695	0.515819355	0	0.011992116	0.58325276	0.988463198	0.058493185	0	0.423381398	0.418090259	0.296260377
2.4.2.21	0.7842507	0.867937416	0.010326298	0.015587375	0.99698468	0.021258797	0.003001458	0.003204928	0.979260665	0.987236771	0.723447777	0.774098755	0.784134525	0	2.003349359	0.813461061	0	0.642464131	0.671775064	0.642247191	0.645917568	0.478575819	0.00671991	0.518579823	0.87823914	1.010975837	0.258039807	0.672452212	0.020510137	0.985353264	0	0.965417488	0.613786524	0.578372434	0.603364678	0.653288275	0.993465332	0.009942827	1.020886688	0.494374247	0	0.068437443	0	0	0.746608227	1.855654785	0.57520023	0.544697119	0.141660197
2.4.2.22	0.201446404	1.017427851	0.930522113	0.006306756	0	0.001456534	0.840542675	0	1.016613268	1.007948743	0.075551207	0.829461464	0.845462236	0.958786342	0.988540785	1.000348998	1.013895503	1.142004513	1.126091838	1.14186657	1.136457959	0.988081841	0.994818614	0.508796286	0.071685323	1.008575362	0.740276126	0.952995416	0.944612455	0.013039278	1.00146541	1.005292789	0.893117389	0.883581287	0.907877737	0.946789942	0.981098202	0.996802738	0.342022312	1.016443042	1.015068546	1.627423005	0.990720179	1.018421514	0.090962526	1.007663816	0.795948654	0.826593434	0.888973066
2.4.2.27	2.74401E-05	2.93448E-05	0	0	6.20943E-05	3.75414E-05	3.717E-06	0	3.47787E-05	2.88525E-05	0	0	2.79548E-05	5.76193E-05	4.73019E-05	3.30287E-05	0	0	0	6.31781E-05	6.1E-05	1.66328E-05	3.58904E-05	0	0	0	6.40343E-05	1.33132E-05	4.69197E-06	0	2.27735E-05	0	1.6582E-05	1.46581E-05	1.42569E-05	6.6731E-06	5.75088E-05	8.75037E-06	0	0	2.87063E-05	0	0	0	5.05999E-05	0	5.88868E-05	0	0.011815037
2.4.2.28	0	0	0	0	0.00203967	0	0.000863947	0	0.007865223	0.010442788	0.121512522	0	0.010141847	0.000759134	0.996992436	0.002671333	0.011319949	0.068404573	0.070573097	0.089062262	0.086979882	0	0.011625942	0.002243316	0.006654823	0.493610359	0.249129034	0.020473933	0	0.003821717	0	0.003221614	0.102569657	0.105666531	0.090768497	0.000827789	0	0.004212791	0	0	0	0.000376016	0	0.011625657	0.112795539	0	0.175500204	0.176058367	0.0559308
2.4.2.29	1.002893809	0.997375715	0.94313762	0.640175447	1.00195827	1.003147476	0.998780244	1.001167765	0.99551518	0.998886908	0.964993201	1.00260368	1.001742515	0.998940433	1.002402924	0.800019948	0.971544774	0.996982919	0.999604716	1.003272031	1.002740003	1.003452559	1.001651437	1.002455176	1.003239963	1.004470647	0.998920936	0.944131807	0.998426796	1.003763036	1.002374984	0.986483809	1.004173852	1.004012801	0.997431658	0.939409091	1.00316958	0.999429343	0.915452371	0.998638777	1.000859541	0.997480249	0.899794336	1.001244806	0.968975011	0.855143526	0.902141565	0.90833762	0.462491387
2.4.2.3	0.220176097	0.017190489	1.059311977	0.18332835	0.005119791	1.020388632	0.312417886	1.013400342	0.007240339	2.014629639	0.01228382	0.906582229	0.921581734	0.017043408	0	0.816756719	0.010469971	0.529320479	0.53200388	0.531192824	0.537179799	0	0	1.017603234	0.121741829	0.51785432	0.240231793	0.971177755	0.010403558	1.004721643	0.996872684	0.984122079	0.586970626	0.602379205	0.606887854	0.946466779	0.001667727	1.016235744	0.271354773	0.489778804	0.993907903	0.943490188	0.503406861	0	0.021916751	0.875885937	0.423426298	0.400510777	0.126145582
2.4.2.30	4.37702E-06	4.55176E-06	0	0	0	0	8.87798E-07	1.43986E-05	0	1.42339E-05	0	0	0	0	1.20552E-05	0	0	8.91386E-06	0	0	4.19449E-06	5.42107E-06	0	0	0	1.30163E-05	3.25827E-06	7.79275E-06	6.3692E-06	0	1.41238E-05	1.01628E-05	1.20158E-05	0	0	0	4.6235E-06	0	6.80298E-06	7.81105E-06	8.37519E-06	1.21815E-05	1.24874E-05	0	0	0	6.08434E-06	0	0
2.4.2.36	0.000521649	0	0	3.77938E-05	0	0	0.000281038	0	0	0	0.050536911	0.000190309	0	0	0	0.000417671	0.000200688	8.12871E-05	0	0.000227802	0.000431431	0	0.000505107	4.37818E-05	0.034336558	0.000516733	0.000243473	0.009094972	0.000341393	0.000397565	0.000393376	0.024262819	0	0	1.66414E-05	0.008918807	0	0	0.000381801	0	0	0	0	0	0.051144134	0.000356835	0	0	0
2.4.2.37	0	0	0	0	0	0	0	0	0	0	0	0	0	0	0	0	0	0	0	0	0	0	0	0	0	0	0	0	0	0	0	0	0	0	0	0	0	0	0	0	0	0	0	0	0	0	0	0	0
2.4.2.4	1.011656596	0.003970825	0	0.820512419	0.010053574	0.01408007	0.00239596	0.003061813	0.016113799	0.004702368	0.505573756	0	0	0	0	0	0.010038163	0.113387597	0.093295128	0.089070225	0.101436466	0.484131029	0	0.014266267	0.394215439	0	0.245380648	0.8380039	0	0.007979336	0.997241907	0.9277315	0.099327461	0.104348424	0.083703175	0.836327748	0	0.008533457	0.183481566	0.490842717	0.003699892	0.101094901	0.010368974	0.012707669	0.510353653	0.845144652	0.074517762	0.054337677	0.109672129
2.4.2.43	0.191575192	0	0	0.005594455	0.004764124	0	0.009142424	0	0.002456565	0.013810715	0	0	0.014861434	0	0	0	0	0.002089167	0.013851401	0.00511422	0.006137846	0.015237513	0	0	0.043525999	0	0.261477644	0.862959784	0.009879845	0	1.015910911	0.987571544	0	0.015339395	0.013997271	0.875932293	7.56599E-06	0.012182466	0.171138758	0.507674349	0	0.082427685	0.0016906	0	0.013289044	0.849826728	0.011184831	0	0.044935284
2.4.2.6	0.009836618	0.004945612	0	0.007571479	0.001726974	0	0.001410725	0	0	0.007107093	0.035844163	0	0.01122102	0.012460291	0.01240055	0	0.001103141	0.031664922	0.029902866	0.030460564	0.0365994	0.01163404	0	0	0	0.009734744	0.00351676	0.005378605	0.413306441	0.011794839	0	0.000983606	0.000570488	0	0.002955102	0.017548751	0.007397786	0	0.007270075	0	0	0.002188233	0.004807723	0	0.046018943	0.005630047	0	0	1.140293779
2.4.2.7	0.988463294	0.174757485	0.954745796	0.989573916	0	0.009504878	0.9960846	0.98469576	0.006973085	0.006433568	0.841320211	0.98366836	1.00267729	1.004928135	0.011235528	0.395339644	1.037014989	1.185842109	1.182570128	1.198308894	1.18041666	0.996960828	1.019068108	0.985102926	1.030924845	1.005058468	0.519670329	1.034239656	0.958480212	1.00745938	1.012505956	0.994189662	0.788061986	0.816716304	0.816625848	1.031408578	0.986725813	1.013744077	1.575960524	1.013249615	1.016679146	0.98482853	1.097589057	1.004794217	0.843230901	1.008816945	0.676237059	0.690950884	1.105984015
2.4.2.8	0.202612446	1.010542824	1.00552136	1.014774132	0.996139421	1.009551128	0.984878865	0.99413659	0.994494899	1.006493358	0.668528669	1.000639207	0.989121472	1.008406493	0.995379807	0.998924211	0.017455866	1.532309327	1.557157207	1.530284096	1.549609592	1.007951704	0.010420432	1.011010898	0.993248571	1.016005158	0.751897748	0.985687922	0.833964772	1.003346206	0.994733839	1.02412875	0.916680517	0.915346185	0.907588334	0.969451323	0.998452966	2.001664655	0.999863959	1.009349693	1.01063971	1.006325398	0.79596518	2.000830854	0.666194029	1.003740408	0.938256932	0.954910895	1.257265907
2.4.2.9	2.022569259	1.021445336	1.900773078	1.734501468	0.97759063	1.020121867	0.991336197	2.019347523	1.007830374	1.017434781	1.789456676	1.091773109	1.065678593	1.006508206	2.008939559	0.986977084	0.723856851	1.875824591	1.872976834	1.895647879	1.877989128	2.023776909	1.021313084	0.977314973	2.056092373	1.504847502	1.272421615	0.943060984	1.983906053	1.019348098	1.000428175	0.990991308	1.011361229	1.00462568	0.986205649	0.934336392	1.014290557	0.98918435	1.672299312	1.523408559	2.015307104	1.874919742	1.619102143	0.978153205	1.805344071	1.001688512	1.266365967	1.243048081	2.166825947
2.4.99.-	0.981481873	0.807105089	0.306205333	0.25806494	0.98150811	0.487321548	0.851445918	0.998712527	0.495578637	1.981294613	0.804639973	1.140995303	1.167966972	0.848605324	0.005950388	1.213388796	0.792061625	1.040718187	1.050900417	1.016911722	1.016505143	0.984891525	1.014473658	1.002384198	0.750614155	0.489963168	0.503696453	0.643034065	0.12939459	0.992576462	0.157705214	0.573984218	0.617306415	0.616868512	0.589525701	0.667145461	1.013408799	0.231028815	0.414977854	0.237801574	0.997914402	1.740247958	0.299300197	0.008917967	0.822515895	0.5686446	0.464386091	0.468749745	0.556002796
2.4.99.1	0	0.000301433	0.052369028	0.000214064	0	0.000322661	0	0	0	0	0.000191758	4.94924E-05	0.000102403	0	0	1.42562E-05	0	0.000248473	7.90075E-05	0.000103812	0	8.17673E-05	0	2.62118E-05	7.72515E-05	0	1.97469E-05	0	0.000210957	0.000196528	0.000152259	0	0.000104169	2.6081E-05	0	6.97227E-05	0	0.00016563	0.000205151	0	0	0.045362699	0.000252171	0	0	0	0.000121618	0	0
2.4.99.12	1.005745983	1.021059852	1.012049991	0.161232369	0.981444643	0.982414944	0.172176577	0	0	0	0.814806403	0.995658636	1.013946309	0.0010636	1.003418596	0	0.88771428	0.012124765	0.035690114	0.012539283	0.0105239	0.002066217	0.020743934	0	0.098026987	0.518930426	0.271954341	0.926487136	0.019682698	0	0.983733305	0.976895716	0.013932793	0.014989574	0.01106702	0.898453408	0.007568541	0.012590253	0.979753201	0.489995316	0	0.984964243	0	0	0.813633375	1.006163991	0.138881814	0.144163829	0.147560866
2.5.1.-	2.585992774	3.025318943	0.882495922	0.34135074	0.996990683	0.498161811	0.310436195	0	0	0	2.697633961	0.001413808	0	0	0.002720279	0.04439902	0.969353677	0.482305163	0.388517711	0.431472615	0.408729663	0.014811408	0.049206606	0.008270999	1.747850079	0.480179937	1.274549603	1.942795839	0.784332068	0.035280861	1.959536436	1.97001296	0.047895101	0.030568306	0	1.886531053	0	0	0.336791595	1.019948882	0.020672375	0.298358744	0.032258177	0.019886481	2.685196627	2.16891584	0.581723399	0.562884859	0.909914546
2.5.1.1	3.190031769	2.030063002	1.927565958	1.718842751	4.995576705	2.545043791	2.506523282	5.00121116	2.483205958	4.968281043	2.553801857	3.361535281	3.41256516	1.121258786	2.957468855	2.236235721	1.784051727	3.381800553	3.349975225	3.310054531	3.334994577	0	1.985578124	2.037473534	2.456668446	2.486831922	2.478134871	1.967165331	2.203624072	2.039302352	2.000720036	2.007581048	3.27071416	3.324060521	3.283404926	2.005699963	4.017801467	2.737907363	2.398538024	1.507520437	2.015019541	2.014048824	2.255984569	0	2.538153386	1.961178587	2.272248311	2.210727378	3.508683922
2.5.1.15	1.202582065	1.547028803	1.15407467	0.913713097	1.021408336	0.985690216	0	0.008827197	0.98239851	0	0.944951239	0.980230109	1.001980899	0.686620145	1.01775012	0.784999981	0.990906271	0.816700449	0.816434477	0.817382656	0.843773613	0	0.00191515	1.007681438	1.679660656	0.992862197	0.517704007	1.096997224	0.514113749	0.01548501	1.010785748	1.269842641	0.300870577	0.279544295	0.281664233	1.087374671	0	0.987993441	0.926396863	2.007108125	0	1.005047921	0.109467457	0	0.965905499	1.300601911	0.922367113	0.91251584	0.552025321
2.5.1.16	2.200799817	0.011377093	0	0.922871039	0	0	0.178886857	0.024382959	0	0	1.586515102	0	0	0.000677022	0.014568272	0.588970992	0.082566861	0.672271493	0.660511227	0.642989246	0.638444276	0.992447128	1.009162283	0.000761529	0.275469553	0.025676819	0.274698979	0.866572147	0.024295156	0.993485334	1.425255676	0.978771476	0.609269361	0.606887795	0.623541034	0.866240583	1.011248569	0.016295406	0.190557334	0.504184227	0	0.095614031	0.291174985	0.021297264	1.613746554	0.844033274	0.533797903	0.550053109	0.110455251
2.5.1.17	2.012097762	1.022500568	0	0.012564441	0	0.998915883	0	0	0.999672924	0.989567596	1.59246299	0.05701762	0.092830118	0	0.003667783	1.02636245	0.023837147	1.214865671	1.197523306	1.223216178	1.213139514	1.001459648	1.031111027	0.488174309	0.511486021	0.992775504	1.00914149	1.542739182	0	0	0.115766547	2.21283517	0.371617469	0.42203219	0.418126389	1.513130133	0.971315604	0.015533649	1.592743198	1.220221904	0	0.167795038	0.383482113	0	1.582977571	1.685206648	0.736475923	0.718920848	0.230655688
2.5.1.18	8.067800726	8.156777121	1.287162729	0.036058913	0	0	0	0.046488678	0.014960469	0	9.477946071	0	0.046130664	0.042171628	0	0.115690407	0	0.198179929	0.119478349	0.113128413	0.193334247	0.068514281	0	0.113362975	0.251575777	0.005766866	0.926208614	1.944679144	0	0	1.779212241	1.571666302	0	0.020941453	0	1.751049972	0	0.94192843	0.361378658	0.632871242	0.13076835	0.992611218	0	1.025766505	9.48282264	3.444997338	1.029160558	0.782233267	0.648053234
2.5.1.19	1.007035296	1.008718919	0.998122387	1.008369611	0.998086238	0.98904605	0.51015644	1.00183795	0.992106599	1.008212657	1.431715392	1.000716229	1.011446136	1.009417129	2.00060256	0.999256707	0.961582469	1.080524963	1.078676749	1.069797773	1.069479555	1.001783289	1.008018486	0.996056237	1.011709083	0.509114726	0.991392462	0.995376966	0.969494137	0.997625254	0.988589416	0.991473457	1.005641543	1.011514394	0.992391894	0.990482541	1.01012525	0.996332082	0.99182458	0.49789543	0.006316322	0.991897512	0.898344049	1.005488976	1.422034282	1.000612661	1.069607445	1.065504255	0.336270443
2.5.1.2	0	0.002610177	0	0.000137962	0	0	0.00228466	0.000543226	0	0.002454892	0.192578023	0	0.00266607	0.002422423	0	9.50314E-05	0	0.194515794	0.19216015	0.193684479	0.191189975	0.000137609	0.002052483	0.002254185	0.002671677	0	0	0	0.000486118	0.001041345	0.000966046	0.001831253	0.002590579	0.001884428	7.0545E-05	0	0.000964561	0	0.002368616	0.001709856	0.001655737	0	0	0	0.193566274	0.00068466	0	0	0.010902134
2.5.1.21	0.007257024	0	0.001913555	0	1.001438078	0	0	0.007035549	0	0	0.540246057	0.007470452	0.001121608	0.002613449	0	0.006555539	0.003433978	0.018100442	0.011497873	0.016029545	0.010430219	0.000775245	0	0	0.003283603	0	0	0	0	0.002417554	0	0	0.001790012	0	0.004013404	0.005075328	0	0.004036217	0	0	0.005586865	0	0.002935164	0	0.540222862	0.006123433	0.001915065	0.003543206	0.021564331
2.5.1.22	0	0	0	0	0	0	0	0	0	0	0	0	0	0	0	0	0	0	0	0	0	0	0	0	0	0	0	0	0	0	0	0	0	0	0	0	0	0	0	0	0	0	0	0	0	0	0	0	0
2.5.1.26	0.004733754	0	2.41706E-05	0	0.000857069	0.001021164	0	0	0	0.001546672	0.176462879	2.73291E-06	0	0	0	0.398691492	0	0.029102267	0.039550544	0.026510445	0.036214829	0	0.00451076	0	0.027289735	0.00103599	0.006700658	0.014430614	0	1.000910307	0.006150393	0.003949096	0.393280087	0.403115999	0.402652634	0.016343664	0	0.006550069	0	0	0	0.001749942	0.006994823	0.006500793	0.17176768	0.003683052	0.09639004	0.1005618	0.027333244
2.5.1.3	0.996940767	1.054508817	0.940169978	0.109679146	1.973677726	0.98566792	0.82232827	2.024822992	2.006554665	1.002355163	1.450296796	2.247915988	2.227949254	0	0.984580533	0.974661356	2.009644071	1.313358673	1.35583712	1.338519765	1.321471357	0	0.991555607	2.007715777	0.948716985	0.986427155	1.75722926	0.931737672	0.542328343	0	0.98340671	1.007682468	1.597383121	1.621173492	1.624502371	0.901654771	0.974868911	1.979122392	1.673669277	1.010052402	0	0.96827067	0.523881641	1.025998966	1.460384318	0.97793088	1.216651974	1.213286679	0.608819861
2.5.1.30	0.792988573	0.012163811	0.022232146	0.914731922	0	0.006753332	0.819203739	0	0.512830792	0	0.360222719	0	0.015038863	0.022025763	0	0.207436728	0	0.667725565	0.679099945	0.647989295	0.646461107	0.011879603	0	0.507926964	1.552427309	0.491299573	0.266835917	0.03087277	0.975738249	0	0.00728677	0.0248628	0.683030647	0.70514726	0.714559413	0.02102635	0.014136335	0.232052322	0.586590935	0.502635282	1.012155738	0.012366178	0.1137565	0	0.361430446	0	0.294915012	0.315430815	0.734872899
2.5.1.31	1.009733907	1.006388495	0.950046935	1.368545749	0.998904227	1.002230204	1.008358765	0.993630358	1.493061941	0.99529776	0.994689205	0.998865919	0.994167581	1.003974799	1.008767159	0.995147004	0.967865843	1.731625493	1.716876141	1.725960511	1.719176602	0.997241914	0.995583368	0.490904671	1.867831741	0.995791376	0.997720667	0.979256054	0.9852907	1.005909513	0.999656133	1.002906145	0.994268891	0.989908022	0.994779503	0.978218692	1.00306299	0.990262519	0.999981405	0.997388002	0.992008546	0.870302359	1.009670697	0.994096719	0.994536494	1.003529532	1.090502817	1.09336421	1.039442793
2.5.1.32	0.783957391	0.00802732	0.002818837	0	1.00223603	0.009213485	0	0.015818008	0	0.005215631	1.404964579	0	0	0.006641204	0.001347604	0	0	0	0.010950446	0.000339798	0	0	0	0.005434167	0.021704466	0	1.00317776	0.041382446	0.06415575	0	0.007245287	0	0.100042357	0.113352091	0.096101085	0.033385641	0	0	0.015024795	0.012621171	0.010649922	0	0.009781327	0.00953851	1.411295328	0.151728639	0.126289397	0.130454478	0.163262684
2.5.1.43	0	0	0	0	0	0	0	0	0	0	0	0	0	0	0	0	0	0	0	0	0	0	0	0	0	0	0	0	0	0	0	0	0	0	0	0	0	0	0	0	0	0	0	0	0	0	0	0	0
2.5.1.44	0	0	0	0	0	0	0.002758043	0.001651988	0.003256959	0.001487826	0.05718775	0.002765127	0.001909984	0	0.002345113	0.000713537	0	0	0.000216792	0.001664646	0	0	0.0027851	0.002622984	0	0	0	0.010976054	0.000546109	0.001636022	0.001411098	0.013111821	0	0	0.003128364	0.009725299	0.001051904	0	0.002625266	0	0	0	0	0	0.060369582	0.139714488	0.095256789	0.09669447	0.037092446
2.5.1.46	0.000864595	0	0	0.000651192	0	0.000319749	0.000979127	0	0.001845985	0.00114937	0.010075579	0	0.001443834	0	0	0.000843303	0	0.001184753	0	0	0.001780247	0	0	0	0	0.000533076	0	0	0.000684151	0	0.001274217	0	0	0	0.000388546	0	0.001503625	0	0.000676006	0.001754097	0.001490691	0	0	0	0.010099538	0	0.000153368	0.000325132	0.011935377
2.5.1.47	3.162368727	2.095146769	1.01483729	1.001444888	1.970471683	0.480657322	0.829244022	1.030954211	1.017527532	2.026528359	2.166107887	1.795174314	1.805663109	0.053233328	0	1.364847227	0.945088644	1.960390797	1.998123742	2.008354374	2.008094775	0.989635162	1.988535316	1.535881861	1.439798469	0.993335114	1.52651109	2.407209953	1.93226786	0.985346461	2.414728007	1.894481652	1.6639052	1.701833302	1.673114482	2.376001925	2.004776252	0.479288287	1.721223232	1.529120617	0.983047457	1.103953003	1.220759944	0	2.163747512	3.31601133	1.274789953	1.336051497	1.151464798
2.5.1.48	0.411914389	0	0.968647324	0.925559679	0.017045639	0.008969509	0	0	0.000135516	0.013025251	0.536579241	0	0.0101595	1.016193669	0	0.20268947	0.249000583	0.711539595	0.725856853	0.72987266	0.720516088	0.000895591	0.997599405	0.500475464	0.649678345	0.018959339	0.511377011	0.931307989	0.129491955	0.007833638	1.121027037	1.019457805	0.083428781	0.10090556	0.119829609	0.932806332	0.004334208	0	0.651030426	1.010799893	0	0.887851004	0.320092734	0.014267222	0.536768268	0.842028775	0.505658556	0.484763259	0.23594827
2.5.1.49	2.374540513	0.948440016	0.805067538	0.66601039	1.982120151	0.477134532	0.31054007	1.998949997	2.017433636	2.038050329	1.313228841	2.003485943	2.029346126	1.72623784	1.989981902	2.185930136	0.63701853	1.289857279	1.362858146	1.346460159	1.355287418	1.978845353	1.96964795	2.513718602	0.824391933	0	0.499825427	0.168833524	0.076824703	0.98495979	0.003262644	0.045143975	2.22933453	2.16195484	2.176688383	0.170116424	2.034124306	0.007214843	0.206483818	0.465104193	0	0.0201992	1.059212966	0.037204162	1.282728867	0.106651905	1.514108873	1.521203318	0.279816536
2.5.1.54	2.195459254	2.010240318	1.928819183	1.015724663	1.007867122	0.493172733	1.017650835	1.021228344	2.477573746	3.032164531	1.900477118	1.019865939	0.966257024	1.951858043	0.005550736	2.232578671	1.025368072	1.548437168	1.615041626	1.591032058	1.576786034	3.032819185	0.986151037	1.527108077	1.268522384	0.522832521	1.468058334	2.699855409	1.007029733	1.005702794	2.271339003	2.985919276	1.279073178	1.292106574	1.304434235	2.707868421	2.992070505	0.963403661	1.448023487	1.483733556	0.023992405	1.178297733	1.482433454	0.968936666	1.826992549	2.734406537	1.785586427	1.787870645	0.471807104
2.5.1.55	0.980127214	1.004313673	1.118554633	0.201741293	0.97848054	0.989641354	0.152224878	0.004717331	0	0	1.154996295	1.021339244	1.004797441	0.002919394	0.987567343	0.006605896	0.956413249	0.035134552	0.021552057	0.054086842	0.028874682	0	0	0.001756772	0.112249238	0.509880841	0.241120122	0.901287478	0.013622568	0.020856488	0.991888384	0.901767044	0	0	0.000694137	0.889335716	0.003998807	0	0.990918208	0.485783081	0	1.023801646	0.005584577	0	1.172620836	0.983630381	0.145999224	0.151185507	0.130959701
2.5.1.56	0	0.224674334	0.04978605	0	0.010295844	0	0.003380816	0	0.002617201	0.018520981	0.078242951	1.220600074	1.237197826	0.011030631	0.989817778	0.197225277	1.62189595	1.011534323	0.996571818	1.010138173	1.010179457	0	0.0069197	0	0	0	0.995004832	0.094426617	0.097712717	0.992905136	0.01818533	0.1211417	0.195185269	0.210894579	0.196213481	0.09927341	0	0.005397355	0.32577486	0.242708239	0.004052932	0.033058428	0.011945508	0.002015584	0.082178432	0	0.248565206	0.243699726	0.032789061
2.5.1.6	1.008039133	1.045750054	1.005020526	0.995410108	1.006706557	0.998254307	1.008179067	0.998198144	1.002704029	0.997687249	1.025314857	0.999043564	1.006158643	1.001064345	0.995492843	1.206863574	0.972364091	1.25365586	1.259397025	1.260317711	1.255797722	0.994301562	0.992813399	1.004274397	1.03182569	0.994279422	1.507993965	1.000971671	0.992797371	1.007261041	1.006784723	1.055286612	1.200892551	1.192312924	1.198406389	1.002144554	1.006177458	0.997126891	1.169473187	0.994702144	0.992619	0.951579784	1.299303727	0.993756119	1.0135035	0.99372638	1.154948649	1.160383628	1.005366472
2.5.1.60	0	0	0	0	0	0	0	0	0	0	0	0	0	0	0	0	0	0	0	0	0	0	0	0	0	0	0	0	0	0	0	0	0	0	0	0	0	0	0	0	0	0	0	0	0	0	0	0	0
2.5.1.61	1.009751797	0.992890126	1.008108119	0.34742161	0.988135324	0.016889699	0.347005884	0.013354259	1.486462151	1.003375509	0.885826321	0	0	0.000364863	1.016052304	0.806437045	0.968007818	0.932008912	0.89882114	0.940344201	0.933163875	0	1.000240771	0.497760882	0.882247489	0.482644285	0.764470461	0.966682212	0.008025351	1.1517E-05	0.987848449	0.993833295	0.387976741	0.40802365	0.415400549	0.935710226	0.011156382	0.010032168	1.009072241	0.497175654	0	0.181010382	0.387684989	0	0.886150213	1.007999472	0.653266616	0.647770084	0.186510265
2.5.1.62	0	0	0	7.42517E-05	7.38272E-06	0	4.95394E-05	0	2.83966E-05	0	0.008533295	0	5.21442E-05	0	0	5.11169E-07	0	0	0	0	0	0	9.05879E-06	2.0056E-05	5.43564E-05	6.0154E-05	0	0	0	0	3.2396E-05	3.13003E-05	5.30485E-05	0	0	4.72788E-05	2.83407E-05	1.44353E-05	0	1.58846E-05	0	4.76118E-05	2.62703E-05	0	0.008519558	5.81229E-05	5.07902E-05	0	3.31248E-05
2.5.1.66	0	0	0	0	0	0	0	0	0	0	0	0	0	0	0	0	0	0	0	0	0	0	0	0	0	0	0	0	0	0	0	0	0	0	0	0	0	0	0	0	0	0	0	0	0	0	0	0	0
2.5.1.68	0	0	0	0.548414114	0.003407792	0	0	0.003614965	0.000454747	0	0.03476001	0.002690498	0	0.003822103	0.001190092	0	0.000771283	0.014861741	0.013628489	0.019549583	0.015103565	0.002469517	0	0.00324203	0.27961272	0	0	0.008140172	0	0	0.002959534	0.001294755	0	0.000514796	0	0.006633751	0.002731728	0.000146551	0.000668883	0	0.002839491	0	0	0	0.032697234	0.001838883	0.001286569	0	0.003257431
2.5.1.7	1.41563031	1.000376471	0.99672915	0.986287746	1.00915012	0.997294205	1.017776529	1.996731935	1.011161807	1.992182826	1.514804176	1.012588729	1.008269608	0.960391072	1.010422998	1.409720582	0.984381075	1.935602646	1.951931975	1.938075196	1.954586745	0.998719618	0.992195662	1.002165573	0.969534774	1.513676605	0.996945113	0.991160604	1.960560486	0.992552136	1.014996647	0.982495515	1.003606974	0.986230341	1.003524717	0.974248953	1.495748105	1.001046173	1.000136792	1.007907081	1.983994358	0.986704279	0.998034987	0.996186937	1.499380295	1.017495982	1.233225815	1.227405041	1.265512703
2.5.1.72	1.012336688	1.016389142	0	0.079079601	0.981412689	1.013601453	0.17815455	1.000288794	1.011730773	0.012565808	0.909549946	1.008709459	1.005429062	0.378045979	1.008279661	0.799738853	0.143674965	0.857970158	0.830156855	0.844687941	0.821140439	0.984365225	0.9937497	0.981942525	0.506504946	0.013248338	0.517166948	0.839029863	0	0	1.018234564	0.983291705	0.799696573	0.804101642	0.813861129	0.83750366	0.019013656	0	0.832359373	0.484880035	0.000930176	0.105296817	0.493190478	0	0.898615528	0.847614119	0.642401335	0.631503418	0.128305617
2.5.1.73	0	0	0	0	0	0	0	0	0	0	0	0	0	0	0	0	0	0	0	0	0	0	0	0	0	0	0	0	0	0	0	0	0	0	0	0	0	0	0	0	0	0	0	0	0	0	0	0	0
2.5.1.74	0.208078937	0.00056761	0.993404341	0.828538149	0.993358786	0.493083999	0.483763496	0.002901501	0	0	0.097137023	1.321401118	1.326495317	0.934201229	1.006847304	0.010548343	0.043004371	0.126275524	0.133936968	0.112988676	0.150193575	3.02206E-05	0.000774558	0	0.996623263	0.494678441	0.758667054	0.850098222	0.621512764	0.011298189	0.127602066	1.017966081	0	0	0.004127652	0.835056585	0	0.008143051	0.761445353	0.997875254	0	1.004209489	0.019712258	0	0.121153533	0.865967633	0.045215338	0.043939935	0.679793125
2.5.1.75	0.804961226	1.004905296	1.00368608	1.100837971	0.994133513	0.989938268	0.835594936	0.997066969	1.008843461	0.991523974	0.932193029	1.993926664	2.002724949	0.990953105	1.009847185	0.991024174	0.981783147	0.986598692	1.012194736	0.990693844	0.99377219	0.998548609	1.007742107	1.001613385	0.958715503	0.999118077	0.988749274	0.97448795	0.977506961	1.011816704	1.000881561	1.015232961	1.000176096	1.001431898	1.004655794	0.968485665	0.991826671	1.013424998	0.92981854	1.004200531	1.002263566	0.951178329	0.793888016	0.999889763	0.92853601	1.01004587	0.993055967	1.006805836	1.023004036
2.5.1.77	0	0.000155801	0	0	0	3.39635E-05	0	0	0.000144973	2.45321E-05	0.017053996	3.17737E-05	4.97049E-05	0	0	4.67359E-05	0.000100278	7.8278E-05	0	0.000141853	5.21934E-05	0	3.93353E-05	0	2.86546E-05	0.000155836	0.000153358	0	5.25244E-05	0	0.000144218	0	0	0.000121166	0.000118921	0	0	0	0	0.000102943	0	2.44381E-05	1.91425E-05	0	0.01697259	0	5.70714E-05	6.15973E-05	0
2.5.1.78	1.017454358	1.012306992	1.00768093	0.275711464	0.989547318	1.012936484	0.671461718	0.008842671	0.987824535	0	1.077741193	0.988809585	1.008392305	0.110912123	0.99024629	0.404766327	0.996873624	0.883356153	0.884708704	0.895066493	0.875315753	0	0	0.990183501	0.933024244	0.491723269	0.48523859	1.016128675	0.07383363	0.009467322	1.159578551	1.017081021	0.70414582	0.705243363	0.715307416	1.013108396	0.508481801	0.017283114	1.007898781	0.756691501	0	1.001778519	0.413650059	1.001933636	1.081820124	1.158568372	0.770312742	0.766214134	0.509917585
2.5.1.82	0	0	0	0	0	0	0	0	0	0	0	0	0	0	0	0	0	0	0	0	0	0	0	0	0	0	0	0	0	0	0	0	0	0	0	0	0	0	0	0	0	0	0	0	0	0	0	0	0
2.5.1.84	0	0.000126683	2.83465E-06	5.27733E-05	6.65409E-05	0	0	0	4.61661E-05	1.67458E-05	0.016974336	6.81749E-05	0	4.86068E-06	0	0	0	0.000140356	0.000140109	0.00014409	0	0.00013958	7.86279E-05	0	6.42983E-05	0	0	0	7.79141E-05	6.82059E-05	0	0.000140449	9.68537E-05	0.000103723	0	4.15158E-05	0	8.43558E-05	0	7.12187E-05	0	7.33126E-06	0.000135427	0	0.016818778	0	0	0	0
2.5.1.86	0	0	0	0	0	0	0	0	0	0	0	0	0	0	0	0	0	0	0	0	0	0	0	0	0	0	0	0	0	0	0	0	0	0	0	0	0	0	0	0	0	0	0	0	0	0	0	0	0
2.5.1.9	0.994423358	1.046235067	0.99173651	0.464523868	1.012114906	0.998038022	0.84856255	0.011969149	1.002477767	0.014751658	1.018292659	0.994995507	1.00061095	0.110670598	0.983937946	0.39649602	1.012094424	0.894071405	0.901198704	0.911723644	0.903080757	0.002971896	0	1.008613363	1.013931652	0.502275065	0.507294677	0.995150904	0.08432187	0.005490908	1.003562462	0.965038953	0.713883409	0.686307994	0.715301501	1.009688577	0.505303545	0	0.92225298	0.751286544	0.016267552	0.998419822	0.493869834	1.010524799	1.04136465	0.99459298	0.62161697	0.637149471	0.442308223
2.5.1.90	0.982071573	0.991770073	0.933740908	0.173505327	0.99763567	0.978843878	0.149306885	0	0.000316567	0	0.950654488	1.009363563	0.981551377	0	0.98670688	0	0.974530585	0.063662601	0.047323002	0.057334834	0.057290378	0.019856067	0	0.005403599	0.113779459	0.015394676	0.514154119	0.889834383	0	0	0.995924361	0.958464384	0.01566791	0.002315453	0.015530577	0.914697463	0.020218155	0	0.183720883	0.494395425	0	0.984178849	0	0	0.959673731	0.980491544	0.169470192	0.144142311	0.127324611
2.5.1.96	0	0	0.001322802	0	0	0.004051571	0.00101964	0	0.00482474	0	0.009655797	0	0.002865417	0	0.004219947	0	0	0	0	0	0.004607675	0	0	0	0.000574784	0.000512968	0.246917409	0.007638681	0.069245432	0	0	0.003795497	0	0	0	0	0.002702741	0.004252712	2.08627E-05	0.002957976	0.003116263	0.003277752	0	0.003768641	0.00938107	0	0.00421266	0	0.032311796
2.6.-.-	0	0.001784025	0.833005998	0.899576964	0	0	0.181524937	0	1.01372782	0	0.042254758	0	0.005590528	0.991050238	1.005726902	0.399545576	0.003724921	0.386063135	0.356108868	0.372309832	0.381949924	0.494524905	0	0.506165094	0.721525986	0.008302903	0.507945915	0.026012676	0.005184254	0	0.011251565	0.017706423	0.786687615	0.80311644	0.814902434	0.028383561	0	0.016333539	0.083754918	0	0.007226581	0.816084967	0.108889219	0.004801864	0.04917075	0	0.491729993	0.48750741	0.018396546
2.6.1.-	4.39080811	2.486941915	1.064378097	0.756845725	6.072093717	0.937817398	0.822850245	1.023624187	2.008076262	3.951782471	5.183567028	3.015202449	3.076267535	3.940626531	3.018221553	2.781002238	2.196680252	3.668193798	3.572432015	3.540702937	3.609404177	4.424472237	6.048570786	3.558125886	2.272025125	3.495345852	1.439321456	3.929268265	3.336434929	1.970721059	5.099624502	3.722823518	1.604771607	1.660458224	1.656680443	3.937111386	2.060893301	1.816164555	3.553843425	2.793988927	1.959024403	1.360028328	2.542464964	1.923326422	5.094470064	5.641917734	3.151271785	3.173129952	3.323743227
2.6.1.1	0.617423203	0.98104259	0.984264645	0.369044079	1.006342832	0.477076909	0.845754014	2.99762663	1.469460525	0	0.386598579	2.173879374	2.139978611	0.974183408	3.994097387	2.023450413	1.006784086	1.913704478	1.961715217	1.909099478	1.937387361	0.995673795	0	1.005019324	0.147779764	0.025705452	0.724692944	0.982508895	0	2.028488441	1.27639498	1.050644271	1.122798914	1.072447798	1.082766307	1.027085193	0.964990149	0.978408749	1.865796967	0.513306318	1.016858905	1.017976065	0.43118375	0.033415644	0.351436347	2.018919587	1.087718891	1.131276037	0.171892608
2.6.1.11	2.814908509	2.688793594	1.87754988	1.040324342	2.997914303	0.962643099	0	2.992190978	4.037621756	2.023549897	4.40403841	1.224268329	1.265096319	1.174564591	0.9952262	2.191773066	1.333315963	2.156110875	2.122502948	2.121594744	2.133072146	3.001230155	3.008249707	3.038270629	1.678099304	1.032502411	2.287019444	1.89260398	0.164325461	0.029798794	1.979617452	2.053649617	2.788563226	2.811106354	2.83763509	1.846433965	1.981671665	0.005985576	0.378843543	0.946412826	0	0.29126266	0.990780701	0	4.32635434	3.161432437	1.998212344	2.044706685	0.533105198
2.6.1.13	0.007853381	0.006778379	0	0	0.006349864	0	0	0.006440306	0.00437667	0.006546622	0.193237391	0.16226352	0.157965114	0	0.004840222	0	0.008565914	0.054530271	0.048927396	0.048154602	0.052355625	0	0	0	0	0.005750766	0.011850826	0.047355356	0	0	0.010488592	0.034577795	0.002275273	0.001264037	0.000125418	0.041852279	0	0.009502163	0	0	0.01135981	0	0.00935357	0	0.195399494	0.130598195	0.188751981	0.195844458	0.062980676
2.6.1.16	1.017525086	1.043966248	0.994302621	1.373152711	0	1.011501367	1.175598181	1.011760094	1.000537371	0.988475095	2.02851899	1.017847901	1.003208505	0.937719937	1.014631217	1.189857857	0.952131757	1.032852017	1.045004278	1.038594433	1.034553044	0.982329614	1.017788494	1.482161875	0.969649117	1.005553209	0.9871461	0.949705672	0.989635775	1.989164444	1.153419845	0.975698446	1.197577433	1.215749835	1.196829698	0.967765452	1.009549236	0.986321253	0.987907192	1.010715825	0.982451653	0.96993204	0.497431181	1.017477028	2.030287998	1.155266677	1.282463978	1.287807628	1.106639091
2.6.1.17	0.607040454	0.428066481	0.00551565	0	0	0.004853348	0.006359748	0	0.001256836	0.002037366	0.435667929	0	0.007026521	0	0.002619458	0.005146202	0.001634807	0.022818187	0.00886076	0.018602767	0.014585028	0.001725379	0	0	0.132484038	0	0	0.004546377	0.00241535	0	0	0.004580378	0	0	0	0	0.001972422	0	0	0	0	0.002242033	0	0.004272879	0.432719889	0	0	0	0.022047497
2.6.1.18	0.796429322	0.621518539	0	0	0.016041824	0	0.015087528	0.001417751	0.001355997	0.010488042	1.296312611	0.00553998	0	0.006601872	0.00197201	0.010506731	0	0	0.013260971	0.002588782	0.001903676	0.008008828	0.009959873	0.002531575	0	0.016109245	0.007681514	0.039923366	0.001940936	0.005962394	0.00703434	0.002729794	0	0	0	0.047278622	0	0	0	0.012177717	0	0.015210223	0	0	1.30092687	0.140728085	0.130391702	0.116340328	0.094362357
2.6.1.19	0.974610702	1.127784657	0.036499309	0.360467182	0.036447446	0	0.028029902	0.041035955	0	0.002083172	1.857385146	0.029314247	0	0.137726109	0	1.419311874	0	0.537651863	0.558320263	0.538240383	0.510088253	0	0	0	0.853724412	0.016892947	0.729263865	1.926611277	0	0	1.697955019	2.662541179	0.422038541	0.409218629	0.376030502	1.931711118	0	0.020204506	0.384169317	1.468936143	0.038304851	0.275873714	0.001197146	0.005954248	1.844824505	2.319903719	0.781212733	0.752718892	0.421005548
2.6.1.2	0	0	0	0	0	0	0	0	0	0	0	0	0	0	0	0	0	0	0	0	0	0	0	0	0	0	0	0	0	0	0	0	0	0	0	0	0	0	0	0	0	0	0	0	0	0	0	0	0
2.6.1.21	0	0.009119905	0	0.004766062	0	0	0.009246153	0.001300648	0	0.012057516	0.754068286	0.007366207	0	0.004231791	0	0.011841746	0.362985589	0.219790212	0.222139735	0.219594255	0.203629627	0.007157131	0	0.48854149	0.011525823	0.512861811	0	0.098006513	0.085941231	0	0.006353968	0.046233625	0	0	0.011039118	0.104384989	0	0.005229402	0.005296614	0.009231428	0	0	0.30421911	0.010520144	0.757609471	0.153567371	0.119708395	0.137630082	0.103099946
2.6.1.36	0	0.000588206	0.001204321	0	0.000685666	0	0.001342019	0	0	0	0.015907887	0.00051356	0.00025638	0.001492523	0.00062209	0	0	0	0	0.000696634	0	0	0.001474759	0	0.000740015	0	0	0.009152156	0.001504983	0.00049708	0.001399341	0	0	0	0.000305794	0.009333103	0	0.000289989	0.000785226	0	0	0.001324465	5.69412E-05	0	0.017306622	0	0.001395775	0	0.000199313
2.6.1.37	0.011864119	0.517147898	0	0.013869384	0.001298636	0	0	1.00634853	1.004561151	0.015337246	1.167233913	0.862097178	0.837750928	0	0.011403437	0.401306936	0	0.14423156	0.131620318	0.137263302	0.153238027	0	0.991821281	0	0	0	0.255342786	0.151468319	0.380798622	0.015515126	0	0.017464351	0.083370393	0.083017672	0.113374098	0.155264424	0	0.015904735	0.083753659	0.013313537	0.005200365	0.004145578	0.484006222	0.00664286	1.16645126	0.440652166	0.144988345	0.159123445	0.14249311
2.6.1.42	0.998228511	1.005565921	0.959286259	0.984471137	0.985200609	0.497561951	0.343669676	1.015735854	1.005393338	0.992523334	1.357174519	1.08601134	1.076435589	1.09220934	1.996852101	1.013576614	0.998866533	1.360674316	1.350594292	1.364303725	1.365773602	1.011476921	1.006956274	1.006844913	1.049104926	0.489391097	0.999092216	0.945310387	0.979516921	1.008978183	1.706930697	1.014625559	1.102678858	1.08885364	1.108788272	0.956020621	1.012389148	1.010612118	0.409591136	0.995681903	1.012721363	1.181608517	0.616653593	0.015673953	1.36920508	0.989006789	1.109438265	1.079562461	0.655537809
2.6.1.44	0.000505861	0	0.002784127	0.001923951	0	0.004145112	0	0.003208139	0.001544569	0.005639371	0.61220305	0	0.002739271	0.001549623	0	0.005187555	0.003109463	0	0	0.003197291	0	0.00496859	0.002674613	0	0	0.001000348	0	0.004165827	0.000420243	0.003068642	0	0.004962302	0	0	0	0	0	0.004351228	0	0.000744581	0	0.000550208	0.002902784	0	0.611455906	0	0.062077472	0.062287585	0
2.6.1.46	0	0.00126274	0.002084386	0.001282256	0	0	0	0.000141452	0	0	0	0	0	0.000859986	0	0.400398131	0.001799436	0.000437949	0.000762557	0	0	0.001762145	0	0	0	0.000314784	0.001094252	0	0.001556095	0	0	0.000623691	0	0	0	0	0.00061897	0	0	0	0	0	0	0	0.001191574	0.001355216	0.064110587	0.063749944	0
2.6.1.48	0.000393506	0	0	0.002491521	0.000150415	0	0	0	0.002703144	0.001699715	0.00268923	0.002114311	0.000283635	0.000736592	0.002427206	0.001782846	0.000747095	0	0.001284615	0.002137706	0	0	0	0	0	0	0.002891682	0.00151591	0	0	0.001478619	0.001029564	0.000467524	0	0.000753684	0	0	0	0	0	0	0.000637331	0.001403052	0.002010667	0	0.00283376	0.001379173	0.002139389	0.011004243
2.6.1.50	0	0.000142539	0.000413307	0.000380456	0	0	0	0	0	0	0.00025284	0	0.000397008	0.000265221	0	0	7.00706E-05	0.000272585	0	0	0.000503675	0	0	0	0	0.000253589	0.000287755	0.004737182	0	0	0	0.00033025	0.000221133	0.00022314	0	0.004864013	0	0	0.00013693	5.31462E-05	0.000147397	0	0.000183112	0	0	0.000265493	0.000516821	0	0.012161045
2.6.1.52	0.986172676	0.996735072	0.890103838	0.985017051	0.010451989	0.98557076	0.153079963	2.00817772	1.004447372	0.999064212	1.227056808	1.014147453	0.991892568	0.932972221	0	0.994555327	0.831442682	0.402478021	0.414848615	0.392805208	0.413141294	1.000865659	0.987472169	0.509966097	1.017725251	0.517077593	0.988376587	0.985950424	0.087329033	0.999450022	1.003405458	1.009355822	0.807099018	0.802801259	0.783582401	0.971201971	0.98546578	0	0.184461692	0.499052871	0.019293285	1.011262777	0.71543195	0	1.23689234	0.983989756	0.736450775	0.73617416	0.331638286
2.6.1.57	0.994786251	0.951641464	0	0	0.008850008	0	0.184475968	0.978352616	0	0.017236893	1.668364831	0	0.019097682	0	0	0.024607499	0.002163032	0.006757642	0.029113219	0.029776642	0.045021609	0.001815221	0	0	0.057263106	0.020094316	0.520021048	0.902658851	0	0.01351074	0.984082974	0.944071674	0.20650445	0.217527491	0.202378962	0.892501452	0.012380922	0	0.596006375	0.493005708	0.015845534	0.07049265	0.400185549	0.022798715	1.659937226	1.580633058	0.209080949	0.223493189	0.587097143
2.6.1.62	0.598048489	0.990531337	0.846437184	0.173244838	1.017230195	0	0.160374353	0.007386696	0.013111689	0.006457667	0.86677371	0.93396922	0.925010719	0.018910062	0.987401945	0.419475346	0.811753939	0.353717342	0.35729876	0.351698083	0.374674771	0	0	0.012511487	0.683909943	0.485040992	0.245196163	0.954561548	0.006203379	0.010277002	1.012793523	1.007772579	0	0	0	0.959114326	0	0.001168728	1.005859141	0.483620867	0.012330657	0.942021843	0	0.005097464	0.848987196	1.014246783	0.385685035	0.393981112	0.17253676
2.6.1.66	1.384564046	0.860907941	0.516131643	0	1.01640877	0.021567783	0	0	0.01523094	0.0117165	0.951156582	0.017477415	0.013358359	0.720123531	0	0.375120254	0.008509296	0.022402996	0.080212721	0.032696971	0.019265999	0.024773562	0.01203694	0.000514973	0.582210146	0	1.227738559	1.649586535	0.347563212	0.001373812	1.863229028	1.739164119	0.806279901	0.803165975	0.815613713	1.688708707	0.014518409	0	0.142455377	0.491658132	0	1.059881092	0.003185025	0.018505949	0.980120327	1.726637818	0.1453227	0.134732135	0.082247298
2.6.1.7	0.002545688	0	0.002751819	0.008450436	0	0.008419762	0.004579453	0	0.010503643	0.001458853	1.197586414	0	0	0	0.010158064	0	0	0.005885721	0.004141561	0.00284268	0	0	0	0.008972119	0.008713072	0	0	0.003383902	0.005766666	0	0.000171335	0	0.003786361	0	0	0.000621479	0.005792672	0.009329313	0	0	0.00091312	0.004292865	0.006618188	0.002470674	1.177243817	0.001032002	0.003429462	0	0
2.6.1.76	0.189616207	1.095166787	0.954981656	0.013902296	0.013637175	0.00817559	0	0	0	0.00728922	0.640997872	0.00324832	0	0.001301405	0	0.000345352	0.052723965	0.042235243	0.049740521	0.050002165	0.038029189	0.001688529	0.002623402	0.497585266	0.066799532	0.006616507	0	0.199561561	0.002720641	0.006405843	0.997759189	0.003641423	0.009522561	0.012429504	0	0.193487924	0.01170613	0	0	0.005267685	0	0.876515529	0	0	0.633846246	0.857585187	0.346242472	0.33717178	0.095496828
2.6.1.77	0.004537593	0	0	0	0.001348465	0.005240196	0.001212876	0	0	0.00194285	0.028107715	0	0	0.002880434	1.000251019	0	0.00031452	0	0.003724795	0	0.001978415	0	0	0	0	0.004100125	0	0	0	0.003058354	0	0	0	0.004267919	0.002370049	0	0	0	0.005406629	0	0	0	0	0.001892385	0.021482055	0.004926905	0	0	0.001424209
2.6.1.81	0.215180611	1.441536754	0	0	0	0.013483163	0	0	0.010318535	0.00622252	0.004596256	0.003100842	0.00177043	0.006650153	0.005798366	0.011486459	0	0.012979314	0	0	0	0	0.009483519	0	0	0.007402312	0.246037798	0.73028277	0	0	0.994313348	0.943858358	0.001537639	0	0.000875425	0.747840776	0.001192942	0	0.167650553	0.484631208	0	0.088068383	0.011765478	0.004081939	0.006877235	1.5832764	0	0	0.041109674
2.6.1.82	0.205423608	0.006404202	0.011252487	0	0.007075699	0	0.000779281	0	0.006048183	0.004245034	0.021210564	0	0	0.002250367	0.01040273	0.002652129	0.009542446	0.08310329	0.072817359	0.071542367	0.087921208	0.009993994	0	0.008221807	0	0.005453301	0.251572767	0.598613462	0	0	0	0.945383013	0.007218541	0.010490586	0.00746643	0.605841049	0.010511819	0.002732105	0.15659316	0.511949366	0	0.086547587	0.011769986	0	0.017612794	0.846162994	0	0.004062857	0.079106271
2.6.1.83	0.007908086	0	0.000865232	0	1.0054029	0.009697395	0.008577902	0	0.990610839	0.99342219	0	1.097499273	1.077601264	0.051908316	0.999305014	0.77919369	0.012151964	0.276445905	0.262897645	0.267384992	0.28934597	0.015136599	1.007576183	1.001455974	0.012704824	0.510331428	0	0.014980222	0	0.980661301	0.012822739	0.002465699	0.910624608	0.910872787	0.888542221	0.022730567	1.011404406	0.017696712	0	0	0	0.013795335	0.215294195	0	0.026795064	0	0.611093217	0.642702111	0.015996844
2.6.1.84	0.002803813	0	0.001013985	0.000855284	0	0	0	0	0.001062371	0	0.069524793	0.001586195	0	0.002572676	0	0.002813884	0.002039292	0	8.53778E-05	0	0	0	0.001516934	0	0	0	0	0.006352573	0.002784625	0	0	0.00177546	0.002509123	0.002821008	0.001830333	0.004715217	0	0.001071605	0.000430003	0	0	0.00077764	0.002616976	0	0.070168111	0	0.033463946	0.028783128	0
2.6.1.85	2.235344099	0.997132618	1.804630344	0.445376968	1.985075786	0.530078844	0	0.007077072	1.533738601	0.027279739	1.465496752	1.193832617	1.190322913	1.090374255	0.003909517	0.772817182	1.452742761	0.645651487	0.591225321	0.644254189	0.646419078	0	0	0.97629722	1.213703178	0	0.496835897	1.839737459	0	0	2.026997864	1.983527785	0.214481524	0.188900355	0.193591008	1.807588633	0.024619105	2.001893879	1.692516032	0.964225319	0	1.85604274	0	0	1.428316791	1.859657698	0.709947353	0.698386487	0.20573118
2.6.1.86	0	0.000239003	0	0.000664802	0	0.000898046	0	0.000702677	0.000109938	3.44035E-05	0.017356206	0	0	0	0	0	0.000945984	0	0.000286302	0	0.000436914	0	7.6603E-06	0.000852119	0	0.000293764	0	0.004987855	0.000442906	0	0.000906174	9.20672E-06	0	0	0.000508538	0.003777515	0	0.00116026	0	0	0	0.000981009	0.000554899	0.001042152	0.016479864	0	0.092998501	0.094446655	0.00105968
2.6.1.87	0.191852661	0	0.00108303	0	0.00558563	0.012399168	0	0.010605484	0.003991471	0	0.008672016	0	0	0.001375808	0.014068885	0	0.00471793	0.00333264	0	0.013865032	0	0	0	0.013269962	0.049325201	0	0.24983965	0.834916489	0	0.01426592	1.001447834	0.945586778	0	0	0	0.837922841	0	0	0.176838411	0.507638751	0	0.096530247	0	0.001866617	0.03031839	0.723635689	0	0.013241551	0.047296833
2.6.1.9	1.569619348	1.110689199	1.919466338	1.181568063	1.007515069	0.009861032	0	0.976276993	1.51120383	0.995568295	2.396673007	1.875263295	1.834207527	1.029045192	1.005986082	1.998195786	1.178683256	1.183215034	1.188815676	1.199353486	1.219081668	1.017508187	1.027139287	2.471279196	2.534734468	0	1.024261948	1.083658602	0.059763433	1.026627434	1.022259402	1.013002716	1.214305628	1.214743952	1.180425329	1.107477117	1.028571416	1.004965459	0.893449655	0.48990195	0.026977177	1.542112166	0.588042134	0.99003014	2.386409211	1.156365692	1.304913908	1.288786699	0.632855133
2.6.99.2	0.9870422	1.007941368	0.004048316	0	0.985839738	1.021063505	0	0.007334315	0	0	0.929640644	1.006253111	0.983530293	0.016862667	0.007763821	0.012459678	0.829718354	0.065711414	0.04825257	0.029629809	0.056285548	0.021445877	0.010519069	0	0.037319911	0	0.494471316	0.90832456	0.019644812	0	1.014823896	0.999271842	0	0	0	0.920638231	0	0.013010326	0.152976591	0.487838958	0	0.070709767	0.011658453	0.007535266	0.927242772	0.97971486	0.116949794	0.119964892	0.141814335
2.7.-.-	1.010045404	0.010567733	0.017164875	0	0.983361157	1.009355202	0.017045874	0.01707837	0	0	0.225218736	0.981812434	1.011579256	0.020848093	0.007780703	0	0.018577025	0.029793997	0.014948524	0.029226877	0.029273232	0.002078901	0.008816514	0	0.465837855	0.997965847	0.232698111	0.355597122	0	0.017361417	0	0.760180248	0	0.017552552	0	0.326674727	0	0.002009735	0.079726448	0.504089813	0	0.073588484	0	0.004780734	0.212839786	0	0.264811713	0.233358782	0.051118457
2.7.1.-	2.039017636	1.202432913	1.904181713	3.016569472	0	0	1.94814213	2.038082053	9.958353115	12.06675993	1.891467991	0.64780744	0.606870172	0.061863171	0	0.623487475	0.015439975	1.747184569	1.653815932	1.632035733	1.788594296	0.406662952	0.929692247	1.42031813	0.808628344	0.921321461	3.331278746	3.472694821	3.521009891	0.03030655	0.192783993	5.557804442	1.351230145	1.429514154	1.385225701	3.483096167	0.950955021	1.055202044	4.580617594	4.012767085	1.044269933	0.655551342	1.95297119	0	1.817598635	3.49842401	2.494932334	2.474534472	2.019978803
2.7.1.1	0	2.59031E-05	0.000511353	0.001894712	0	0	0	0	0.001390816	0.003544758	0.001153215	0.386079214	0.385941685	0.002809936	0.003306488	0.003357875	0	0.034740473	0.031471512	0.034757239	0.029424178	0	0.000163755	0.002703446	0	0	0	0.003317078	0	0.000588968	0	0.014858828	0	0	0	0.005788266	0.001577275	0.00062774	0.00049685	0.002306642	0	0	0.001376747	0.003238081	0	0	0.002304922	0.003197867	0.003355766
2.7.1.100	0	0.007993423	0.002486883	0.009396315	0.005687086	0	0.161596343	0	0.496279713	1.005701543	0.017033202	0.008640536	0.003478281	0	0	0	0.011096271	0.294881296	0.30006462	0.297915218	0.296706616	0.002135325	0	0	0	0.002456502	0.012069934	0.231319493	0.011174662	0.000542131	0.992389024	0.095908824	0.599492606	0.610156466	0.604805126	0.232234544	0.007210476	0.008818144	0.490268292	0.495406609	0	0	0.097880426	0	0	0.847092791	0.097295321	0.091700785	0
2.7.1.105	0.008640633	0.003133658	0	0	0	0.000881451	0	0.00242205	0	0	0.140533906	0.002699707	0.001863984	0.004547013	1.989484071	0	0	0	0	0	0	0	0.001306114	0	0.001739693	0.001052341	0.00981743	0.005270855	0.001750704	0.013011294	0	0.011338186	0	0.008568933	0	0.013402683	0.010056475	0	0	0	0.012039887	0	0.013055492	0.011997891	0.1348318	0.008387781	0	0.008898681	0.621403703
2.7.1.106	0	0.000558622	0.000546609	0.272299688	0	0.001147723	0	0.000565025	0.000633527	0	0	0.001276792	0	0	0	0	0	0.000777016	0	0.000862739	0.00090379	0	0.000238627	0.000714593	0.00083968	0.000418346	0	0	8.65766E-05	0	0	0	0.001377192	0.000637522	0	0	0.000404108	0	0.00032768	0	0	0.001498169	0	0.000306674	0	0	0.000189447	0	0.000898919
2.7.1.107	0.995976012	0.938979947	1.050159014	0	0	0	0.503375257	0.996093178	0	0	0.905443697	0.775121653	0.782709378	0.009695042	1.006929447	0.416826758	1.004757826	0.788810497	0.767747929	0.772146478	0.787050863	1.005579829	0.004014868	0.49622272	0.054975635	0.500683999	0.756604758	1.004432221	0.977166291	0	1.151521626	1.237354519	0.391024026	0.384532002	0.394536536	0.985500417	0.000631074	0.995078763	0.324629139	0.517672867	0.983613312	0.983342223	0.687047385	1.000264905	0.925281821	1.018141022	0.485064578	0.484516052	0.499018496
2.7.1.11	0.850013276	0	0.941772071	1.271396171	3.025201119	1.994151804	1.669413165	1.04417876	2.011085128	2.036447399	0.682542613	2.569847786	2.615497714	0	0	3.981714707	0.015426001	2.067919722	1.980310371	1.980577652	2.024014299	1.539932949	5.960430963	2.995730246	0.961201512	1.003457798	0.964140917	1.64578571	0.913546336	1.98769265	1.167549093	1.929092605	2.610136173	2.636249084	2.57316328	1.63913546	3.528295092	2.023161463	1.197746472	1.518871513	0.981640899	1.14025797	1.999541369	1.031716107	0.679766439	2.315552188	2.478225941	2.39809463	0.84103844
2.7.1.113	0	0	0.010863297	0.00862634	0.015752012	0.01979759	0.008099972	0	0.01515912	0.017276211	0.574581698	0.018698324	0	0.009083629	0	0.00573395	0	0.206520307	0.203201841	0.214984846	0.200965583	0.020119063	0.01967418	0	0.018493288	0.518765408	0.017398542	0.025416629	1.805926603	0	0.009244175	0.01238115	0	0	0.007013449	0.034184603	0.019676044	0	0.013667489	0.012685564	0	0	0	0.012561039	0.554006992	0	0	0	1.496713032
2.7.1.12	0.990392488	0.708916971	0.93125217	0.167044877	0	0.017569676	0.007048976	0.001717311	0	0.989995535	1.115341839	0	0	0.538231445	0	0	0	0.133881304	0.126191121	0.089176613	0.12295142	0.017913402	0.003712148	0	0.943441797	0.522866205	0.241401682	1.271911755	0.972381364	0	1.263200478	1.425750368	0.08444058	0.112009885	0.104961591	1.312904833	0	0	0.243078985	1.006782723	0	0.207175655	0.006771569	0	1.097149499	1.311146325	0.293195794	0.278116808	0.756427348
2.7.1.13	0	0	0	0.000421772	0	0.001491466	0	0	0.001416968	0	0.008464335	0.002073549	0	0	0	0.000708314	0.001211871	0.001250845	0.002098868	0	0.000822478	0.000950931	0.002307403	0	0	0	0.000618816	0.005312053	0	0.001892083	0.00130952	0.00015332	0	0	0.001888752	0.004782954	0	0.002183792	6.18284E-05	0.002368045	0	0.001965199	0.001917716	0.001436575	0.006045396	0	0.001957483	0	0.013406354
2.7.1.130	0.808443153	1.013595167	0.982998664	0.182239843	1.007998794	0.502352556	0.168653677	0.014620312	0.004849769	0	0.868850216	1.003969529	0.994268776	0.017796661	1.015631358	0	1.006814359	0.049130282	0.031087436	0.048860758	0.052520474	0	0	0	0.1070377	0.484440602	0.234825377	0.882056148	0	0.017300978	0.996976492	0.992186784	0.004177323	0	0.012274209	0.888670644	0	0	1.012987817	0.486752882	0.015537329	0.995396724	0.019056053	0	0.88818538	0.859542778	0.13613076	0.104005567	0.15020444
2.7.1.144	0.390348256	0.019827544	0	0.18775972	0	0.013731832	0.677032391	0.026640678	2.999093053	1.017326421	0.425736508	0.004638097	0	0	0	0.996374345	0	0.331625057	0.330961613	0.339526215	0.345649335	1.479593789	0	0	0.028047182	1.004508244	0.754438873	0.996740964	1.375023398	0.997752013	0	1.789250509	0	0.010697108	0.025501949	1.027274272	0	1.020677747	0.5260037	1.258921426	1.009958543	0.18668711	0.699045001	0	0.407192742	0.544832979	0.611431331	0.634534028	0.310892444
2.7.1.145	5.1843E-05	0.000916739	1.60409E-05	0.001370945	0	1.13697E-05	0.000931075	0	0.001031631	0.001265743	0.007333934	0.001056724	0.00111538	0.00023477	0	0	0	0.000364978	0	0.000571733	0.000149481	0.001203794	0	0.001536105	0.000573242	0.001665513	0.000746901	0.008477176	0	0.000640216	0	0.012057148	0.001401181	0	0	0.007638537	0.000227294	0	0.000938204	0	0	0.000595119	0	0	0.008856435	0	0	0	0.000512813
2.7.1.146	0.000611182	0.000557831	0.000575144	0.000409617	0.000759617	0	0.000331075	0.000604584	0	0	0	0	0	0.000624467	0.000330205	0.000553492	0.000143816	0.000119878	0.000126177	0	0	0.000442959	0.000497476	0	0.000743205	0.000195954	0.00039901	0	0	0	0.000584534	0	0	0	0.000354357	0.000773883	0	0.000780469	0	8.99149E-05	0.000660739	0	0	0.000485457	0.000346913	0.000270918	0.000233738	0.000412213	0.047262372
2.7.1.147	0	0	0	0	0	0	0	0	0	0	0	0	0	0	0	0	0	0	0	0	0	0	0	0	0	0	0	0	0	0	0	0	0	0	0	0	0	0	0	0	0	0	0	0	0	0	0	0	0
2.7.1.148	1.010027102	0.872673049	0.944878169	0.62772992	0.998976037	1.011306956	0.997199474	1.000416486	1.010751236	0.99258045	0.921539908	1.000756789	1.000197518	0.939049109	1.001929051	0.98937741	0.937112268	0.98776749	0.994949624	0.978980972	0.975966614	0.994883764	0.992194562	1.009040715	0.934716952	0.995490917	1.01138634	0.951291879	1.001835922	0.994674603	1.0042655	0.966613187	0.989647475	0.9997121	0.990475202	0.952313233	1.002140173	1.009880892	0.910674453	0.488636111	0	0.995907081	0.892366648	0.005734434	0.915779489	1.000559993	0.884949752	0.881955436	0.527528588
2.7.1.15	0.382218906	0.078186585	0.996017915	0.80445548	0	0.033184528	0.632613197	0.025085586	3.011391777	2.974906934	0.911251987	0.892659262	0.912349328	1.327453632	0	1.82236585	0.008632561	1.274434876	1.33692276	1.324381621	1.278944037	0.515936225	1.031223696	0	1.232631368	1.007047962	0.497775667	1.400553032	1.496469863	0.968049671	1.434511924	1.22679527	0.300061789	0.269946233	0.2936747	1.344286204	0.020178473	1.014988926	0.335013852	0.514895137	0	0.922265613	0.502186356	0.029406644	0.921655979	1.705800249	0.969617548	0.94936503	1.360071883
2.7.1.156	1.973390388	1.855572013	0.028310205	0.030586925	2.037086983	0.000228199	0	0.027733195	3.044077111	3.994375764	1.552779874	1.499221688	1.556885831	0	4.039687072	2.430780825	0.20892862	1.899385987	1.947485237	1.955826286	1.959907095	0.986560283	0.016772485	2.011528571	0.751913019	1.010115255	0.522876786	1.275112545	0.018099013	2.040762762	0.00855951	1.868366104	1.814852385	1.806624537	1.822823241	1.25824085	1.032421191	0.007585104	1.995551955	0.977327891	0.02839452	0.221575676	0.027321689	0	1.57563315	2.016897825	1.408602378	1.470458358	0.301362053
2.7.1.16	0.185015806	0.011046784	0	0.189174529	0	0.006482846	0	0.009359413	0	0.98844883	0.055400207	0.013434321	0	0	0	0	0	0.145949781	0.155977511	0.142370185	0.15082287	0.008643175	0	0	0.021425658	0	0.257304968	0.781134586	0	0.007250624	0.996140831	0.948660522	0.286183492	0.299054463	0.307931564	0.770445569	0	0	0.159133663	0.495747361	0.00716238	0.086376273	0.012420053	0	0.041001794	0.851711931	0.095552252	0.097064951	0.212929546
2.7.1.161	0	2.22541E-05	0	1.33904E-05	0	0	0	0	0	2.70857E-05	3.33227E-05	5.03109E-05	0	0	0	1.59629E-05	4.85926E-05	6.3158E-05	0	0	0	0	2.92904E-05	4.0217E-05	0	1.18971E-05	7.64256E-06	2.13356E-05	1.85234E-05	0	3.06488E-05	2.42244E-05	3.75088E-05	0	5.91506E-05	3.3292E-05	0	1.0524E-05	0	2.53801E-05	0	6.16468E-05	0	0	6.2548E-05	0	0	0	0.011739451
2.7.1.162	0	0	0.00065993	6.25874E-05	0.000636614	0	0	0.000507539	0.000547649	0.000338501	4.3081E-05	0.000455295	0.000243213	0.209583861	0	0	0	0	0	0	0	0	0	0	0	0.001147776	0	0	0.000525168	0.000186952	0.00108085	0.000850318	0.000512996	0.001163271	0	0	0	9.09586E-05	0.000680069	0.000869659	0	0	0	0.00036861	0	0	0	0	7.22737E-05
2.7.1.164	0	0	0	0	0	0	0	0	0	0	0	0	0	0	0	0	0	0	0	0	0	0	0	0	0	0	0	0	0	0	0	0	0	0	0	0	0	0	0	0	0	0	0	0	0	0	0	0	0
2.7.1.165	0	0	0	0	0	0	0	0	0	0	0	0	0	0	0	0	0	0	0	0	0	0	0	0	0	0	0	0	0	0	0	0	0	0	0	0	0	0	0	0	0	0	0	0	0	0	0	0	0
2.7.1.166	0.000723577	0	0.997810425	0.005983916	0.005038083	0.00675811	0.007690309	0	0.005636819	0	0.084992497	0	0	0	0.00705312	0	0	0.016321442	0.022352523	0.016833839	0.015639927	0	0.008034977	0.001402807	0.070283224	0	0	0	0	0.002517116	0	0.007575675	0	0	0.002317773	0.006490534	0.007592474	0	0	0.006989536	0	0.904746227	0.005932825	0	0.083066865	0.00657684	0	0	0.004672461
2.7.1.167	0.002975343	0	1.724976185	0	1.996595096	0.005425668	0.041586205	0.011169702	0.030049031	2.011468545	2.599133133	0	0	0.017542459	0	0	1.118530124	0.053381542	0.061653144	0.021944756	0.030067051	0	0.014259299	0.017627602	0	0	0.480049712	1.38191006	0	0	1.971485501	1.503396032	0	0	0	1.358688905	0	0.017326519	1.679017577	0.977113721	0.036324148	1.451398192	0.022861787	0	2.585875794	1.41591676	0.332998619	0.33248775	0.098437269
2.7.1.168	0.000832986	0.000704012	0	0	0.002406402	0.000633345	0	0.001983651	0.003238028	0	0.298699557	0.230173197	0.227442313	0.000417892	0.003097881	0.20287934	0.453256061	0.133124732	0.133954589	0.125603661	0.126279838	0.004379459	0.004451667	0.001588399	0.000947971	0.497769771	0	0.020272809	0.049070176	0.001191133	0	0	0.005722429	0.00351637	0	0.020555368	0	0.004620921	0.078031161	0.004121428	0	0	0.09414116	0.004913357	0.295679639	0	0.097659069	0.091022981	0.01264211
2.7.1.169	4.39135E-05	3.80936E-05	2.79957E-05	0	0	0	3.30818E-05	0	0	2.7471E-05	5.92728E-05	0	0	3.80984E-05	6.51977E-05	0	3.24885E-05	0	0	0	5.51817E-05	1.63491E-06	5.91831E-05	9.76696E-06	0	1.92338E-05	0	1.33129E-05	5.0331E-05	6.09656E-05	0	0	5.95807E-05	2.2004E-05	5.81579E-05	0	0	0	0	2.13886E-05	2.636E-05	5.49328E-05	5.26012E-05	9.044E-07	0	1.83655E-05	0	6.11105E-05	0.011786777
2.7.1.17	0.212920317	0.030535102	0.903776017	0.716681775	0	0	0.298098295	0	3.043920689	5.952263599	1.766026634	1.057636317	1.075228167	1.186858887	0	3.62269067	0.023392636	0.808092629	0.845251043	0.815170411	0.858412304	0.497861101	0.036180367	0.50630526	0.351692218	0.484957985	0.254182527	0.971588046	0.560251501	5.014591811	0.415619729	1.106417749	1.876599169	1.894096126	1.914417891	0.989986441	0.047236349	0	0.199105332	0.464032756	0.035009491	0.700400102	0.209437314	0	1.800133688	1.957757194	1.340886587	1.41871925	0.456420534
2.7.1.170	0.996676109	0.993314846	0.93718076	0.099465412	0	0.018706607	0	0.00038352	0	0	0.893753708	0.08318725	0.068737406	0.117068527	0.011526765	0.01171056	0.002967627	0.063503613	0.082716258	0.086594798	0.098238574	0.500787947	0	0	0.072926868	0.01298282	0.265337527	0.878602958	0.063920158	0.01803331	1.012818009	0.97439603	2.27147E-05	0.003845176	0.008827249	0.868629542	0	0.013201832	0.181326737	0.482440439	1.011965402	0.256569014	0.015761734	0.005191521	0.8806516	0.990486886	0.108981794	0.077811927	0.126413738
2.7.1.19	0.207207231	0.015013508	0.006108431	0.006173843	0	0	0	0.004894202	0	0	0.181928883	0	0	0	0	7.9218E-05	0.010364999	0.031744865	0.041183276	0.038170152	0.020665872	0.000385053	0	0	0.041683729	0.001439156	0.235844549	0.846123601	0.012199472	0.011647279	1.006049951	0.956981902	0	0.003977721	0.003621511	0.827403431	0	0.006291526	0.177929101	0.506430099	0.013031784	0.077527223	5.91974E-05	0	0.207479045	0.846920174	0.02259968	0.042157088	0.044557067
2.7.1.2	0.9731757	0	0	2.369601309	2.015674476	1.537349464	1.164705987	0	1.021803402	5.028266942	0.772118097	2.18115983	2.173218331	0.508647401	0.988192227	1.784315144	0	1.500586497	1.504091065	1.446000022	1.492478996	1.489977467	2.021531295	1.003362295	1.383609365	0.469693078	1.036410359	0.915619078	1.087459998	1.015620608	1.27061976	1.033753942	1.163170044	1.177382931	1.19631074	0.874137636	2.008172612	0	1.405582816	0.98169761	1.960828588	0.108616864	0.965459693	0	0.79982257	0.986277352	1.449391166	1.438673326	1.072968028
2.7.1.20	0.797564377	0	0.002976596	0	0.011642346	0	0	0	0.004326946	0	0.867140771	0.004419138	0	0	0.996095984	0	0.010096809	0.077485857	0.077717186	0.06708836	0.072745114	0.005798615	0.013389252	0.500771055	0.011841636	0.005172684	0	0.021523157	0	0.011990709	0.013220564	0	0.00356298	0.009699025	0.002439225	0	0.012523896	0	0.003892407	0.011687701	0	0	0	0.001195168	0.873275564	0.003472605	0.119131002	0.128564892	0.046526086
2.7.1.21	0.180975909	0.002598116	1.008563413	0.553742662	0.013582611	0.995030966	0.983183238	0.995266244	0.000199407	0	0.065583054	0.991659873	1.003471842	0	0	0.39033884	0.074957204	0.689443917	0.70421055	0.705118695	0.69590418	0.004567585	0.985985933	0	0.154661935	0.512546412	0.494841391	0.883325502	1.049123107	0.013238659	1.014640155	0.974934401	0.113999132	0.097227737	0.108041434	0.889965977	0.999670759	1.010170062	0.185688287	0.984775641	1.005817844	1.017279675	0.794095779	1.000376478	0.060132618	0.838726459	0.32393283	0.331851732	0.887562658
2.7.1.23	0.998541706	1.001830487	0.945987431	0.820153338	1.000083279	0.998488935	1.00100287	1.001482085	1.000928939	0.99728868	1.015461094	1.000450614	1.000073965	0.999273709	0.999457822	1.000078159	0.998106311	0.950162584	0.951910885	0.953073963	0.950494846	0.997714679	1.002124629	0.999154119	1.001324497	1.002127792	1.000348148	0.968674658	0.998278994	0.998658755	0.998364338	1.001815405	0.999349356	0.997924136	1.000059476	0.968324751	0.998714262	0.998928856	0.831416275	0.999616434	1.000786288	0.954809969	0.797390144	0.999240254	1.019085033	1.001432024	1.03194352	1.029205214	0.997399129
2.7.1.24	1.004386342	1.001487779	0.940820687	0.812434241	1.003080527	1.001153232	1.004662912	0.996271302	1.000485663	0.993686092	0.984921769	1.005017016	0.999612346	0.952027831	0	0.997382364	0.97525093	0.952688951	0.955267161	0.956967501	0.951416255	0.497285868	0.9936301	0.99948528	0.964990309	1.001284233	1.002887352	0.968067374	0.997650597	1.005160351	0.995865186	0.988482233	0.902241755	0.906110914	0.901383552	0.959974711	0.996702784	1.003680725	0.993565933	1.000378506	0.999260588	1.000399479	0.793511362	0.996326086	0.994793406	1.005814682	0.99776317	0.994008271	0.978933088
2.7.1.25	0.38504584	0.020591021	0.009410151	0.174976424	0.979519627	0	0.175937046	0.019947042	0.002473439	0.986593928	1.183080792	1.000332734	0.98147659	0.017520713	0.01892523	0	0.689507362	0.125058458	0.130741282	0.11843821	0.123788784	0	0.012789853	0	0.02925731	0	0.241591699	0.906885586	0.012050081	0.00743576	0.992236033	0.96962593	0.012685217	0	0.017781214	0.891471075	0	0	0.15740605	0.484780291	0	0.089617375	0	0	1.171984232	0.876659742	0.104732049	0.076976617	0.166162047
2.7.1.26	1.61084045	1.908540482	1.883520834	2.192419082	1.995730991	2.011007575	1.664167593	1.999900406	2.000427375	2.009062146	1.913303328	1.993858952	2.008896878	2.010452504	1.997952023	2.006873237	1.989336374	2.022357737	2.029764259	2.022044552	2.027758335	2.008581551	1.992562562	2.002741984	1.925676184	1.993979833	2.009097273	1.935991092	2.006987447	1.987848593	1.991552258	2.003835839	1.797257445	1.790639524	1.802709549	1.937699815	2.001424042	1.991504266	1.997590905	2.007807871	2.005515842	2.004454572	2.010616469	1.997532778	1.924052889	2.009155006	1.930582708	1.943850678	2.038647786
2.7.1.27	0.000109177	0.001140348	0	0.091027814	0	0.001303537	0	0	0.000844332	0	0.016732922	0	0	0	0	0.000612031	0.001692042	0	0.001620618	0	0.00107822	0.001595974	4.94608E-05	0.000852941	0.000903733	0.000515206	0.001405891	0.013684427	0.001343564	0.000725694	0.000559389	0.025272694	0.001035013	0	0	0.011662169	0.000637946	0.001177068	0	0.000823255	0.000443585	0.00142418	0.001111929	0.000537437	0.015782654	0.141474826	0.030501289	0.032676116	0.021919909
2.7.1.29	0	0.011944353	0	0.449214305	0	0.011245549	0.005118413	0.0047184	0.491633672	0.989176952	0.392209766	0	0	0.003510774	0	0.21274922	0	0.663787571	0.666873842	0.657755796	0.667955862	0	0.012606772	0.000770883	0.197048273	0	0.249809661	0.122449988	0.005801794	0.003880145	0.297231609	0.025076474	0	0.011835942	0.011334544	0.10856003	0	0	0.011096202	0.0074866	0	0.0075259	0	0.004655257	0.398608254	0.865651035	0.224219391	0.224996895	0.072876686
2.7.1.3	7.81168E-05	0	3.34678E-05	0	2.83728E-05	1.56634E-06	8.04152E-05	5.01509E-05	0	0	0.008452973	2.18895E-05	0	4.99972E-05	0	5.89412E-05	6.29311E-05	0	0	0	0	2.90069E-05	1.2131E-05	1.04284E-06	0	0	3.27835E-05	0	0	0	7.70611E-05	6.38397E-05	0	7.5662E-05	0	0	0	0	0	0	5.37747E-05	4.88147E-05	1.53875E-05	0	0.008437812	4.06543E-05	5.52248E-05	0	0
2.7.1.30	1.021351259	0.983953378	1.196386461	1.093182256	0.010420471	0	0.989746659	1.005884942	0.979793679	1.981682997	1.020377007	0.217834633	0.242836512	0.008376913	0.989232035	1.824449717	0.012816477	1.078754794	1.069302761	1.044482468	1.051743995	1.484246102	1.986758488	1.015831161	0.999232897	0.501079394	1.007954619	1.129413337	1.014367374	1.020707274	1.152157809	1.004580422	1.49124927	1.503358891	1.476767776	1.124194661	0.505816646	0.007731629	0.983498057	0.993157083	0	0.866977747	1.099091174	0.981232295	1.006355092	1.846382591	1.255257863	1.23230884	1.15128972
2.7.1.31	0.581294902	0.833637987	1.019576208	0.609943726	0	0	0.834186606	0.975589391	2.01101108	1.011725791	0.71570898	0.624889715	0.620386902	0.651563956	0.020514602	0.615045136	0.225698968	0.947915157	0.938374726	0.951197009	0.964578327	0	1.010599841	0.503827863	1.007910547	0.484277412	0.510672542	1.600330489	1.284910534	0.996452038	1.016605888	2.008769851	0.486971692	0.516229579	0.517473689	1.626103562	0.011816463	1.021917905	0.401068828	1.508431625	0	0.789092749	0.913732094	0	0.739209752	2.298443137	0.782595842	0.794985265	0.76220812
2.7.1.32	0.000820973	0.000782711	0	0	0	0.001467354	0	0.001384547	0.000150752	0	0.009236815	0	0	0	0.001263465	0.000275529	0	0	0.000156293	0	0	0	0.001482024	0.001424274	0	0.000652998	0.000973585	0.000389891	9.43248E-05	0	0.000425338	0	0.000451551	0	0	0	0.001446801	2.06258E-05	0	0.000228059	0	0.000624087	0	0	0.006921908	0	0.061062542	0.062381485	0.001130052
2.7.1.33	0.814201485	0.953820671	0.955751899	1.185118408	1.002821185	0.488610706	1.511470688	1.010994832	1.00443006	2.000570508	0.940151828	1.536970284	1.535728994	0.994781416	1.006387578	1.205682981	0.967415545	1.052074699	1.051036622	1.052829235	1.06653751	1.489643144	0.999339276	0.985056833	0.999718846	0.985774847	1.487755535	0.958121609	0.995082918	0.986009784	1.010799988	1.013055734	1.004623359	0.989349546	1.005965972	0.949775849	1.998794643	0.987228831	1.005940207	0.995950997	1.011108687	0.915952504	1.012550192	0.000876744	0.940802651	1.003124789	1.162480604	1.15927682	1.053450899
2.7.1.35	0.592811593	0	0.836230833	0.435951467	0	0.011747929	0.826176764	1.006376496	0.998127499	1.978370276	0.61933878	0.826536562	0.82696802	0.949682063	1.989230989	0.980766313	0.104779993	0.768498452	0.766735441	0.747110854	0.742791338	0.999385974	1.000523056	0.996087115	0.854870188	0.486258975	1.01325481	1.406243544	1.146125531	0.016446263	0.721487587	1.922882605	0.882829753	0.899812342	0.908385129	1.402645686	0.992322258	1.016180489	0.665716904	1.001696436	1.012551243	0.809425861	0.302803514	0.022318636	0.637276974	1.836303175	0.748045194	0.755712223	0.846092253
2.7.1.36	0	0	0.004196117	0.274647874	0.002261006	0	0.00543075	0.010020469	0.00992382	0.009681627	0.004603023	0.001562808	0.010992435	0.042369884	0	0	0	0.025042086	0.02733182	0.024107238	0.01773977	0	0	0.001268156	0.079622135	0.486983359	0	0.013043946	0.995036767	0.006247653	0.000343399	0	0	0.005905616	0	0.021698902	0	0.011295834	0	0.256298859	0.98941057	0	0.109139406	0	0.013618822	0.007710852	0.111835861	0.130680404	0.826683764
2.7.1.37	0	0.00229502	0	0.005133409	0.004679527	0.001243797	0	0.00519168	0	0	0.002018986	0.002777266	0	0.626187419	0.004107039	0	0.003824133	0.003336334	0.004850291	0	0	0	0	0.005265352	0	0	0	0.025598209	0.001457504	0	0.004858869	0.060843632	0	0.000843577	0.002276918	0.017427955	0	0.004204494	0.749049582	0.002634478	0	0.001967803	0	0	0	0	0.00336847	0.001020764	0.013575765
2.7.1.39	0.982866134	1.003080941	1.108522349	0.896258363	0.016353887	0.013332122	0.003155122	0.985625091	0	1.01695748	0.959865942	0	0.018298189	0.981061124	0.013921686	0	1.010584188	0.577987072	0.596556075	0.575791366	0.579840226	0.983686373	1.01718484	0	0.96477953	0.98126985	0.506548608	0.971298871	0.623811625	1.00241459	1.013332284	1.000451871	0.205286693	0.214265515	0.194427125	0.974931472	0.985589314	0.016493588	1.065842997	1.01419179	0.983234047	0.913167465	0.893973007	0	0.958985321	0.982317246	0.301595693	0.310189145	0.738169805
2.7.1.4	0.382149771	0.011626228	0.931273186	1.450978612	1.034195102	0.023155215	0.837345987	0	1.99423994	3.010698428	1.35100938	1.911264259	1.91907693	0.996857851	0.011545459	1.232321872	0	0.863281776	0.854759486	0.830933642	0.890240771	1.532771309	1.013732265	2.515173548	0.394472274	0.492864806	0.514516413	1.544971819	1.976633347	0.968312623	0.970674733	1.896393078	0.762503801	0.781495294	0.816919482	1.527880589	1.022053139	0.029473961	0.44457066	1.242534294	1.006690726	0.256325896	0.666641102	0	1.294805481	2.751422959	1.212551604	1.196024246	0.860599927
2.7.1.40	1.210484255	0	0.981439522	0.993991888	0.984229064	0.521390636	0.989243702	1.018083591	0.51948128	1.019532137	1.342198711	0.985200728	0.989233556	1.000912798	1.015064378	0.982740715	1.05258728	1.515259805	1.481616599	1.489391128	1.510766724	1.004627896	1.998406766	1.001691299	1.360957742	0.479755681	1.247450707	1.947401189	1.006014615	0.986177561	1.987228546	1.849191398	0.998572758	0.992877193	0.993899263	1.950690627	1.01031333	1.013316334	1.263580749	1.504590681	0.987148866	1.107128384	1.319957336	0.983158282	1.321215152	1.694494525	1.014202815	1.026316392	1.004512252
[truncated: 1,113 more rows]
[truncated: 32 more columns]
