# Supplementary material for: Metabolome of human gut microbiome is predictive of host dysbiosis
Source: Gigascience. 2015 Sep 14;4:42. doi: 10.1186/s13742-015-0084-3 (PMC4570295; doi:10.1186/s13742-015-0084-3)
Supplement: Additional file 6: — All noise-added taxonomic average enzyme function count matrices. (ZIP 14369 kb) [file 13742_2015_84_MOESM6_ESM.zip › AdditionalFile_5/Genomes_0p05SD_c.txt]

SAMPLE	Acidovorax	Acinetobacter	Actinobacillus	Actinomyces	Akkermansia	Alistipes	Anaerococcus	Anaerofustis	Anaerostipes	Anaerotruncus	Aquabacterium	Bacteroides	Bacteroides	Bifidobacterium	Bilophila	Blautia	Campylobacter	Clostridium	Clostridium	Clostridium	Clostridium	Collinsella	Coprobacillus	Coprococcus	Corynebacterium	Dialister	Eggerthella	Enterobacter	Enterococcus	Epulopiscium	Erwinia	Escherichia	Eubacterium	Eubacterium	Eubacterium	Ewingella	Faecalibacterium	Finegoldia	Fusobacterium	Gemella	Granulicatella	Haemophilus	Holdemania	Hylemonella	Ideonella	Klebsiella	Lachnobacterium	Lachnospira	Lactobacillus
1.-.-.-	11.01875001	13.87084327	8.071143205	2.916104514	8.037667373	2.630905426	2.864047332	0.76291335	1.51541536	3.274817751	15.25745025	2.95415629	2.544465674	1.194161602	5.925003989	1.762371243	4.150691271	1.821340745	1.770872175	1.90351818	1.644036439	8.059064187	3.624428093	2.180584324	2.898404976	5.561572228	10.55550999	18.725218	9.620221076	2.896490769	9.702055033	26.85792679	1.474355166	1.700970744	1.79447514	18.53125122	3.754226218	0.930835822	13.25988327	14.89135443	3.373537016	6.821695769	1.754035723	0.709777442	14.80049178	14.94336731	3.479962126	3.879008547	6.787799776
1.1.-.-	1.353685222	1.10774244	0.082229285	0.376570304	0.046379732	0.989819276	0.025814815	1.042474982	2.047841142	0.003101871	2.38700443	1.111377086	1.136231689	0.851476431	0	0.213718675	0.061274275	0.241996903	0.302210414	0.269336965	0.254228477	0.469443775	0.029806195	1.032777277	0.308970489	1.53222697	0.955807562	2.637470507	2.158075862	0.019292942	1.269449161	3.552855625	0.023149023	0	0.044420646	2.685079737	0.010575179	0.001475185	0.98055986	2.23219556	0.991486217	0.99307448	0.026023998	0.032543213	2.380807483	3.137208169	0.5588037	0.565849224	0.416354703
1.1.1.-	4.232947857	10.1879329	1.165494977	1.283662122	0.080952902	0.508272226	2.240876419	4.107973885	8.563494309	5.06657866	7.589951512	3.601657915	3.452988629	0.536738873	0.973059584	3.348494624	1.0832004	2.543142658	2.431042017	2.489630275	2.490133962	0.524838313	3.014024402	1.048407745	1.303543976	1.003357626	2.814928257	3.332308252	1.835736132	1.103621943	1.315618022	4.007585251	0.949799018	1.061598116	0.917958793	3.302144847	2.466743303	3.675208463	2.772239199	1.946417477	0	0.969212376	1.698411845	1.102010233	7.496295661	5.38097797	2.833344884	2.776149445	2.296855321
1.1.1.1	3.348017728	4.052959995	1.173600075	0.403999708	0.94439748	0	0	2.023985765	1.958195268	2.966846918	4.733489596	1.446524913	1.392397245	1.480113081	6.025920032	2.551959901	0.088155678	1.133335096	1.118148367	1.11155415	1.137094554	0.534074198	0.048709914	0.954734019	1.24455514	0.47800125	1.563844908	2.297211194	0.948960877	3.003758719	0.943218165	3.150186551	0.739890319	0.775920747	0.784252904	2.294860776	1.002188696	0.006886311	0.712666299	1.014399385	0.042993375	0.249157855	0.543179031	0	4.807055635	3.779344682	1.614108739	1.540494934	1.741790885
1.1.1.10	0	0	0.000152401	0.000889853	0	0.000655291	0	0.001389512	0	0	0.134997076	0	0	0.00056859	0.000444435	0	0	0.000595035	0	0	0.0004919	0.000351669	6.85669E-05	0	0.001367577	0.000264942	0.000136799	0	0.000405332	0	0.000732459	0	0	0.000791699	0	0	9.12294E-05	0.000999962	0.001027176	0	0	0.000467465	0	0	0.136853372	0.000884219	0	0	0.011290774
1.1.1.100	3.460948858	3.924925101	0.89257933	1.079199081	1.948570959	1.569662448	1.226925462	10.92848167	3.551337373	3.065128807	7.514303136	1.751892217	1.767334754	0.709234329	2.998106383	2.849823994	1.671268522	2.719487189	2.70105811	2.783882405	2.753870647	1.572386649	1.975951623	1.990072744	1.126941013	1.962218336	1.408723145	1.851653489	2.600031936	2.930529948	1.90855568	1.431737333	2.349487624	2.359240415	2.265657308	1.971445226	1.570511139	1.184943783	1.079357005	0.738106233	2.025841454	0.959036824	1.461098339	0.911483408	7.470672536	3.672103558	3.224024609	3.276921265	2.143448997
1.1.1.102	0	0	0	0	0	0	0	0	0	0	0	0	0	0	0	0	0	0	0	0	0	0	0	0	0	0	0	0	0	0	0	0	0	0	0	0	0	0	0	0	0	0	0	0	0	0	0	0	0
1.1.1.103	0.202392414	0.009360384	0.010716589	0.280971484	0.993916794	0	0.158146147	0	0.015069671	0.003971278	0.549159317	0	0	0.006372388	0.000865652	0.58693855	0	0.166402521	0.169485426	0.186945661	0.191501459	9.04918E-05	0.005938173	0.98577945	0.028093885	0.013422992	0.234626669	0.835681623	0.012983888	0.00124859	0.152522217	0.988938322	0.287042297	0.315428233	0.315055433	0.813465364	0	0	0.152342589	0.494783192	0.015051157	0.088192278	0.004520768	0.000482244	0.522122002	0.859842777	0.302148542	0.317290638	0.086335034
1.1.1.11	0.004607916	0.002283745	0.007826387	0.003861128	0	0.003500394	0.003402841	0	0	0	0.536177358	0.00491094	0	0.005710309	0.006104044	0	0	0	0.002463411	0	0.008416148	0.003807299	0.006277539	0	0.035256148	0	0	0.202447103	0.008020282	0.000809985	1.007892413	0.077361787	0	0	0	0.204735329	0.002018684	0.003398053	0	0.00414491	0	0	0	0.005071242	0.5386283	0.852019544	0.001189265	0.000545371	0.01333078
1.1.1.122	0	0.180379815	0	0.00024536	0	0	0	0	0.002174219	0.007454853	0.262581914	0.002435583	0	0.005616953	0	0	9.84355E-06	0.007357805	0	0	0.00294654	0.003943022	0	0	0.004497874	0.003659654	0.004206854	0.064466217	0.001874247	0.007110583	0.008498789	0.099228455	0.000515207	0.005761247	0	0.064856597	0	0.003738709	0	0.258844758	0	0.007077449	0	0.005681423	0.266399134	0	0.256491441	0.256392603	0.021149554
1.1.1.125	0.208237188	0.02051087	0.041986194	0.002653642	0.008344782	0	0	0	1.509141211	1.986416259	0.705333441	0.091424334	0.072801592	0.222814757	0.009365256	0.215205604	0.027456217	0.498830592	0.519563873	0.510842817	0.515119536	0.511856325	0	0	0.070858056	0.005221343	0.233052755	0.949842652	0.073632987	1.010756348	0.277915329	0.940970948	0.120674403	0.109277984	0.100377577	0.960024979	0	0	0.325158223	0.49537681	0	0.110502807	0.284163744	0.008915313	0.723804506	1.706318783	0.241964901	0.249262795	0.404317698
1.1.1.130	0.197104098	0	1.057890888	0.005526113	0	0.002781525	0.169759657	0.001544792	0.000376882	0	0.004487908	0.001987314	0	0	0.006022357	0.194129512	0.004049563	0.122578002	0.125079007	0.127190917	0.13466423	0.002116881	0	0	0.032129502	0	0.249369405	0.454205366	0.000748361	0.004483787	0.007943903	0.721617647	0	0	0	0.472783857	0	0	0.078918609	0.497105159	0.00367684	0.278432387	0	0.005845007	0.0046636	0.136689616	0.101762583	0.09400503	0.030767832
1.1.1.132	0	0.003907328	0	0	0.003176642	0.00331475	0	0.002956421	0.000219698	0	0.02676853	0.073340582	0.073331182	0	0	0	0	0.062356193	0.063095413	0.067669614	0.062404281	0.000109519	0	0	0.003116526	0.003580018	0	8.33223E-05	0.021572919	0.000305728	0	0	0	0.004467153	0	0.008718771	0.000287657	0	0.001149308	0.002450723	0	0.001069668	0.001783689	0	0.027194267	0.000337501	0.092648796	0.093919753	0.019253499
1.1.1.133	0.780416843	0.218783327	0.499918195	0.112267695	1.022439046	1.026237626	0.494297283	0.006900536	0.980218698	0.990453488	1.235338885	2.059934689	2.074074582	0.09507285	0	1.214961163	0.018954031	0.721407787	0.734654392	0.69694083	0.708143348	0	2.019118423	1.0175665	0.349305492	0.512817069	1.021287785	0.380163674	0.960670212	1.003517948	0.162663413	0.362857694	0.699746656	0.690152047	0.677983939	0.374736706	1.513097417	1.012254524	0.907601466	0.023013997	0	0.016439023	0.717363003	0.000197887	1.237273863	0.27493349	1.008956727	0.995167955	0.522491208
1.1.1.137	0	0.000171546	0.000414972	0.000396408	1.23651E-06	0	0	0	8.12911E-05	0	0.0001116	0	0.000439813	0	0.000297955	0	0	0	7.07058E-05	0	0.000434522	0.000123412	0.000407348	0	0	0	0	0	8.33582E-05	0	0	0	0	0	0.000339486	8.47299E-05	0	0	0.000167078	0.000260016	0.000130333	0	0.000410007	0.000131196	0.000351606	5.42235E-05	0	0	0.070619542
1.1.1.14	0.299791609	0	0	0.688258346	1.025966712	0	0.094545932	14.01500047	12.05370126	2.935127988	0.739949286	0.092869577	0	0	0	1.904836333	0.042549941	0.969336368	0.875303609	0.953165354	0.927878943	0.074655495	0.059536345	0.450629804	0.07590372	0.011196722	0.059946727	0.203460407	0.070395508	0.927306293	0.06725939	0.237861544	0.613322548	0.760480813	0.649073134	0.308936049	0	0.07523303	0	0.293777167	0	0	0.463641194	0	0.827790824	0.098015493	1.319389369	1.302476098	0.200545836
1.1.1.140	0.207871885	0.022025888	0.033562729	0.184552549	0	0	0.172846621	0	3.991971647	0	0	0	0	0.017574907	0.0031717	0	0	0.31195545	0.307480052	0.333848973	0.34253292	0	0.027180699	0.025965805	0.005352238	0.501757581	0.230044394	0.877597363	0.79753806	0.011627995	0.870445445	1.529617585	0.09970331	0.078944057	0.081424782	0.883035861	0	0	0.272271822	0.736905433	0.012508428	0.106478596	0.105151585	0	0	1.548045524	0.365916987	0.390643551	0.380678201
1.1.1.154	0.210196309	0.005247942	0	0	0	0.00697775	0	0	0	0.009386542	0.036992881	0	0.008427761	0	0.006448799	0.201436117	0	0.02116395	0.030646501	0.025976897	0.036730633	0.01053864	0.005829123	0.005310202	0	0.50162645	0.252091481	0.541108371	0.651944308	0.009772364	0	1.14696037	0	0	0.006980223	0.547326525	0	0	0.260933065	0.758326105	0.006343418	0.097442348	0.004788387	0	0.044943519	0.142951185	0.059843362	0.062733574	0.063838989
1.1.1.157	1.990515307	1.491262898	0	0	0	0	1.802582634	1.00514709	1.029951709	0.99279819	2.097904851	0	0.020097273	0.265417421	0.983997661	0.212092524	0	1.074804816	1.057541156	1.10845124	1.092565465	0.014203647	0.969257328	0.978871024	0.638802089	0	0.495477129	0.400929944	0.011689272	0	0.019238396	0.519645944	0.783391291	0.822300761	0.792741975	0.397091746	0.986871422	1.250844509	0.99624919	0.26266056	0	0.162291508	0.608187872	1.0195228	2.097306386	1.870769706	0.66882007	0.670103155	0.459944592
1.1.1.158	1.00185026	1.001009879	1.006370186	1.006981936	0.008784208	1.010906695	1.008124833	0.993212339	0.992786303	0.994202156	1.00063153	1.003265151	1.006654882	1.042843048	0.995926594	0.995140676	0.962223012	1.009792513	0.988212473	1.00472121	1.003429293	1.989111357	0.998938416	0.995971306	0.97018145	2.009718409	1.494525184	0.97536966	1.261559099	0.003757338	0.995880878	1.018421027	0.902095835	0.909549307	0.889260853	0.983484207	1.010657382	1.00699821	1.008750037	1.010752682	1.009868455	0.904725386	1.111614763	0.989985153	1.005705525	1.007560734	0.965043173	0.971515167	1.010422551
1.1.1.159	0.196987557	0.124654463	0	0	0.005720849	0	0.163955246	0.998707637	0.003066594	0	0.078034986	0.072635598	0.071427786	0.005162562	0.008990047	0.799560595	0.978006354	0.164707005	0.163605856	0.163533491	0.166096897	0.507515112	0.004571261	0	0	0.003049816	0.508927368	0.346227091	0.009975179	0	0.010661757	0.877717665	0.195556252	0.206079886	0.191514832	0.345802251	0	0	0.248611152	0.5098708	0.005613151	0.08628225	0.206433459	0.011040285	0.070753554	0.005391358	0.194369848	0.183074203	0.063009863
1.1.1.169	1.403601454	0.151443233	0.006166892	0.397466664	0.986681289	0	0.312961084	1.004146897	2.025128541	1.03046162	2.663724632	0.985598636	1.01011218	0.5848722	0	0.971655741	0.028575743	0.909576545	0.931608272	0.917961478	0.92585072	0.525840749	1.016728588	1.50853971	0.687811924	2.034214836	0.284495851	1.186442414	2.055102288	0.020700524	1.589571197	0.966383194	0.424127297	0.416482312	0.378146525	1.153431552	1.51992628	0.967861889	0.258086737	1.026672886	2.012414612	0.084761547	0.77662698	0.979695478	2.692440686	1.887074116	0.977473624	0.952762406	0.799194987
1.1.1.17	0.20217919	0	0.882126306	0.094100153	0	0	0.144786043	0	4.012961429	0.009409775	0.032551676	0.015274575	0	0.005262381	0.025154904	0	0	0.204116502	0.210777863	0.211259649	0.230175189	0	0.025618863	0	0.047659422	0.488282962	0.246968767	0.874829408	0.992059399	0.020210584	1.021069775	0.980617151	0.092660879	0.077018387	0.116499162	0.847617054	0.00759519	0	0.313125953	0.515833466	0.016053459	0.109220518	0.294708732	0	0.052181046	0.854549581	0.422957151	0.449627323	0.414818489
1.1.1.170	0	0	0	0	0	0	0	0	0	0	0	0	0	0	0	0	0	0	0	0	0	0	0	0	0	0	0	0	0	0	0	0	0	0	0	0	0	0	0	0	0	0	0	0	0	0	0	0	0
1.1.1.18	0	0	0	1.004272676	0	0.011613289	0.173586451	0	6.015324022	0	0.960852314	0.039620875	0.025299376	0.072022333	0.016055167	0.034707384	0	0.562469119	0.602474062	0.575496957	0.594969238	0	0.035980597	0.038932298	0.202571335	1.021124312	0.000795462	0.436770044	0.62280883	1.007886516	1.264522734	0.059971856	0	0.038356496	0	0.474816703	0.020096823	0.007290541	0	0.010343084	0	0.109779763	0.12761788	0.014422035	1.007356019	1.98160458	0.846455857	0.869273308	0.371642433
1.1.1.184	0.002430959	0.266747242	0.002376077	0.000564272	0.007816449	0	0.002394762	0.005184867	0	0	0.730080639	0	0	0	0.002968131	0	0.000244467	0.022427913	0.009122681	0.020630041	0.014678864	0	0.00776933	0	0	0.005441874	0	0.002390926	0.007528704	0	0	0	0.001971554	0.005316404	0	0.000150959	0.004153571	0.000456043	0.003580474	0	0	0	0	0.006399448	0.737735277	0.006407386	0	0.003210059	0.047201262
1.1.1.193	0.601391832	0.000513423	0.003932331	0.005982002	0.005537388	1.005699129	0.005994984	0	0.005528682	0	0.054027952	0.229678924	0.234521132	0.106388512	0	0	0	0.043663235	0.042672623	0.052519678	0.053362053	0.504230162	0.00505821	0.000414944	0.073207535	0	0	0.038999921	0.006794104	0.001676268	0	0	0	0	0	0.04137795	0.007028726	0.007250122	0.004238256	0	0.006658244	0.00524948	0	0	0.055633602	0	0.120117002	0.122056037	0.076680913
1.1.1.195	0	0	0.000696618	7.36356E-05	0.000352143	0	0.000503089	0.00092521	0.000654624	0.00047325	0.007788583	0	0	0	0	0	0	0.000905994	0.000472361	0	0.000672505	0.000186339	0	0	0	0	0	0	0.00065009	0.001014681	0	0	0	0.000437761	0	0	0	0.000937183	0.0006673	0.000421305	0.000550396	0	0	0.000951236	0.009135557	0	0.030249847	0.032254633	0.000571695
1.1.1.2	0	0.03594205	0	0.359463834	0	0	0.167393142	0	0	0.002872843	0.536440823	0.145623789	0.149198144	0	0	0.212159634	0.656747748	0.067947529	0.093606595	0.081905909	0.088274595	0	0.01304214	0.005588377	0.45148344	0.00092875	0.00565129	0.076459668	0	0.988705394	0.56580014	0.005947372	0.002375018	0.00777326	0	0.067606622	0	0	0	0	0.009980669	0.005122305	0.100647971	0	0.535687642	0.008537967	0.267668821	0.275676303	0.062747805
1.1.1.202	0.007936926	0	0	0.008240217	0.007783597	0.002044224	0.003718033	0	0	0	0.021273711	0.075810158	0.0810192	0.007073037	0.002333486	0	0	0.512521404	0.5150337	0.523176486	0.508925437	0.003405204	0	0.507723385	0.004850523	0.003435169	0	0.035403316	0.043863421	0.004752589	0	0.007693085	0.107038923	0.107169675	0.106142674	0.032817917	0.003180286	0.000651104	0	0	0.006560555	0.003939971	0.100443726	0.003763459	0.032763523	0.715207944	0.069434286	0.061516707	0.236894602
1.1.1.205	0.99827316	1.00181042	0.996640201	1.996892959	0.99798913	0.986716367	0.992975559	1.003126009	0.990959784	0.989261349	1.546736964	1.07303363	1.077252266	1.992442265	0.995961552	1.013192328	0.917407082	1.153882316	1.134898896	1.131147549	1.15489547	0.997650506	0.996904646	0.98936016	2.323732272	1.499441501	1.00353551	0.940018105	0.991343473	1.00791123	1.010857301	0.998747482	1.014361557	0.999802914	1.010585713	0.94758318	1.007562974	1.001336559	0.914157225	1.00282872	0.99010689	1.013281147	0.989407552	1.00110435	1.553999903	1.003043013	1.088876383	1.085217098	1.065007866
1.1.1.206	0.004624074	0.003050047	0.002249722	0.005343508	0.003288529	0	0	0	0	0.005697265	0	0	0.002067378	0.003746094	0.00376971	0.004031742	0.00026686	0.00230554	0.000743027	0.003032697	0	0	0.001688981	0	0.004823616	4.7654E-05	0.00185709	0	0.003083912	0.004420256	0.001988269	0	0	0	0.002336564	0	0	0.003260914	0	0	0.002787153	0	0	0.004382686	0	0.003481675	0.001914396	0.005466577	0.004425367
1.1.1.21	0	0.005952364	0.006476611	0.092471992	0.005531558	0.002732341	0.001973991	0.000801742	0.005906265	0.004901594	0.099493607	0	0	0.00218918	0.002012382	0.601613077	0.001400778	0.028745936	0.036922793	0.026973419	0.026219339	0.003326953	0.005941722	0	0	0.002849159	0.001355118	0	0.00033358	1.001878499	0	0	0	0.005095536	0.002991742	0.006433087	0.001511856	0.003044627	0.004722616	0.003116315	0	0.003904226	0.002966746	0	0.087317177	0.001295778	0.129873603	0.124217499	0.002034108
1.1.1.210	0	7.47414E-05	0.000138366	9.0814E-05	0.0001351	3.01517E-05	0.000128423	0	0	4.71822E-05	0	0	0.000102919	0	0.000157212	0	0	9.61658E-06	0.000131028	4.15134E-05	0	0	0	5.12653E-05	5.3058E-05	0.000142556	0	0	0.000127139	7.52541E-05	0.00011188	0	0	3.5465E-05	0	0	0	3.72157E-05	1.01313E-05	2.60468E-05	6.89693E-05	0.000117194	0	5.83007E-05	0.000157509	7.15106E-05	0	0.000154241	0.000111554
1.1.1.215	1.005062767	1.078985936	0.04511318	0	0.015512508	0	0	0	0	0	0.798593928	0	0	0.010112742	0	0	0	0.014523579	0.006646761	0.012806645	0	0	0.015412443	0	0.032725213	0.003946773	0.258778346	0.828537261	0	0	1.133131282	0.960609481	0	0.004756048	0.009376988	0.851369386	0	0.008311212	0.173041102	0.489584492	0	0.085678259	0	0.016220618	0.817710928	0.866327346	0.053928137	0.079890491	0.08739887
1.1.1.218	0.000722968	0.000874562	0	0.090576806	0	0	0.000466646	9.88658E-05	0.000333375	0.000766784	0.000514384	0	0	0	0.000662268	0.000831201	0	0.032174201	0.032255309	0.032619653	0.031623015	0	0.000848179	0	0.102611865	0.000511155	0.000381883	0.000355759	0	0	0.000423135	0	0	0	3.57974E-05	0.000488006	0	0	0.00041743	0	0	0.000662569	0.000435647	0	0.000971777	0.000483662	0.000537656	0	0
1.1.1.219	0	0.303011391	0.003905045	0	0	0	0.006249029	0.001351619	0.008645117	0.004405967	0.663432248	0.006399475	0.005795276	0	0	0	0	0.094085225	0.104041884	0.101131638	0.095146257	0.003126235	0	0	0.007801593	0	0.254715407	0.029717589	0.002531049	0	2.28364E-05	0.003841899	0	0	0	0.03018745	0.507899714	0	0	0.007017466	0	0.008133154	0	0	0.667601562	0	0.038235467	0.034796927	0.133832546
1.1.1.22	0.973529198	1.302192983	0.105027939	1.020946167	1.022374126	1.013350783	0.821665608	1.013332781	0	0.000161211	1.36819249	2.414414351	2.404655112	0.600566951	1.015888097	1.003356416	0.535767308	0.358954727	0.362206578	0.385938043	0.379978531	0.487533829	1.027377049	0	0.941584317	0.522239238	1.028585451	0.954158403	0.346161884	0.00302028	0.977208468	1.02947277	0.404717053	0.404491039	0.401397162	0.938034549	0.511320174	0.235395543	0.302927178	0.527804774	0	0.103743007	0.416270845	0.01916665	1.360042603	1.013228224	0.515000514	0.552868935	0.224826439
1.1.1.220	0	0.003170574	0.00032494	0.004023993	0	0	0	0	0.003326881	0	0.003749719	0.001154477	0.004262424	0.002179067	0	0.000666596	0.847914357	0	0.001465093	0.001149656	0	0	0.00422342	0	0	0	0.0027232	0.008407193	0.000172731	0.004632775	0.004548218	0	0.001553291	0.003977272	0	0.006940767	0	0	0.00240025	0.00238353	0	0	0	0	0	0.003763006	0.00268853	0.001248863	0.015851822
1.1.1.23	0.991485146	0.954150122	0.939735947	0.449745071	1.008780409	0.499561685	0.004828644	0.996188899	1.00511337	1.001408942	1.058945913	0.99594758	1.004974918	0.957535682	1.007479029	0.994546624	0.996424756	0.739986657	0.735798252	0.711407698	0.726970302	1.009609603	0.998943875	1.003504935	1.055779626	0.00199272	1.016457797	0.987119626	0.041365575	1.016104303	0.988549957	0.957401611	0.996119069	1.014464919	0.990367783	0.980813204	0.507993652	0	0.154885989	0.488017012	0	0.865712056	0.688542077	0	1.035451424	0.984525416	0.77710953	0.773725662	0.398397714
1.1.1.244	0.000600029	0.001366562	0.000579403	0.001362213	0	0.000755438	0	0	0	0.000635299	0	0	0	0.001168715	0.000264761	0.000119131	0.001303014	0	0	0	0.00106174	0	0.000107134	0.001070146	0.034918488	5.57203E-05	0.000164632	0.102089009	0	0	0.000303249	0	0.001380873	0	0	0.102205193	0	0.000992242	0	0.000234285	0	0.001253013	0	0.000940172	0	0	0	0	0
1.1.1.25	0.818354988	1.015618907	1.135825599	1.009251543	0.989711559	1.005032253	0.358181626	0.984237879	3.026369029	1.970524293	2.00767408	0.98614721	0.992069068	0.98987042	1.016976553	1.407736332	1.03336012	1.15263114	1.198315418	1.16788965	1.20812151	0	1.026279732	1.016047254	1.68055761	0.472661297	1.01854502	1.396402137	0.996967609	0	1.306072049	1.135894201	1.528090133	1.493199827	1.513524272	1.462835799	0.005876981	0.007519492	1.514959287	0.50997714	0.003992498	1.871942318	0.632817159	0.034190774	1.978901256	4.291785131	1.283764409	1.296527039	0.764853429
1.1.1.251	0.197976143	0	0	0.001713762	0	0	0.009631408	0.006306459	1.491568052	0	0.017261608	0	0	0.006252454	0.005446348	0.807339437	0.01199555	0.06321472	0.066966569	0.075199134	0.069132126	0	0.010019651	0.003155147	0.008457263	0.011196529	0.23987077	0.47472943	0.000112834	0.990593445	0	0.880013017	0	0.010359353	0	0.456483958	0.002112894	0	0.25694312	0.505973225	0	0.080360277	0.009165504	0	0.007995595	0.564635548	0.249582154	0.249713927	0.038056205
1.1.1.255	0.199348679	0.043385965	0.00188141	0.000712118	0.000709342	0	0	0.000770191	0	0.001529716	0.070049423	0.001180563	0.000249015	0.000301049	0	0.001593449	0	0.018075304	0.015671819	0.014419502	0.013867619	0	0.001149639	0	0.000427814	0.002158185	0	0.038717122	0	0	0.000182127	0	0.000530064	0.002101102	0	0.03798857	0.0014709	0.001207623	0.00194168	0	0	0	0.001519461	0	0.066522898	0	0.001419791	0.000764086	0
1.1.1.26	0.000835787	0.001912194	0	0.003538335	0	0	0	0.006234597	0.008467451	0.008350579	0.253542761	0	0	0.001532742	0	0.007568641	0	0.084278188	0.083880942	0.088047541	0.074621056	0.005024569	0.005122224	0.00464948	0	0.004372488	0.253539858	0	0	0.005850557	0.005924163	0.003188725	0	0.001513503	0.002102244	0.006449973	0	0	0.004805623	0.005496146	0	0.009813477	0	0	0.246258359	0	0.060429871	0.063083419	0.028119954
1.1.1.261	0.009443941	0	0	0.098739865	0	0.50934999	0.007431689	0.004234985	0.995598754	0	0.009790536	0	0.00270912	0.003828706	0.002336102	0	0	0.081619465	0.075558092	0.081067456	0.090444861	0	0	0	0.008622155	0	0	0	0	0.006925644	0	0	0.592954582	0.607597769	0.597588271	0.00371164	0	0	0.005235883	0.004246832	0.004080615	0	0.00926618	0	0.001250351	0.001955586	0.153950821	0.164925779	0.016071027
1.1.1.262	0.82045164	1.023070423	0.174212868	0.017705278	0.990596903	0.512565999	0.184709756	0	0.479286939	0	1.343129061	1.007443865	1.025150313	0.017964574	0	0.202477284	0.791400047	0.515803873	0.493384127	0.506507608	0.523592289	0	0.027041813	0	0.03553388	0.001124879	0.486416725	1.248276865	0.021700423	0.023087544	1.120870979	1.2259066	0.380903538	0.396865899	0.415379519	1.258505048	0.503391288	0.00322394	0.692571476	0.515004202	0	0.116425604	0	0.998741303	1.331498837	2.418179917	0.334022139	0.29414005	0.213315967
1.1.1.264	0.010793092	0.002390779	0.041974531	0.101204103	0.002436201	0.004868076	0	0.00343412	0	0.005445662	0.174068523	0.009691837	0.006587742	0	1.004760452	0	0	0	0.005941718	0	0	0	0	0	0.127472928	0.007681656	0	0.309134921	0	0	0.141146839	0.418078341	0.008451446	0.000173599	0	0.299965535	0	0.007525996	0.082107941	0.503466556	0.005986849	0.046479241	0.00318951	0.00719803	0.186099486	0	0.039165412	0.03819932	0.03839662
1.1.1.267	1.012264391	1.002766616	0.943655353	0.823207227	1.012710496	0.996213776	0.151485711	0.008058331	0.98378615	0.991274028	0.94680853	0.984129934	1.000383306	0.945588449	1.014818121	0.987333211	0.973391346	0.993577081	0.975492471	0.993436556	0.988644054	1.004375705	0.983906466	0.988259078	0.896054449	0.491696236	0.984673592	0.940055701	0	0.999075548	0.999839272	0.978157878	0.885817975	0.901259776	0.900308716	0.951686781	0.502055547	0	0.930889189	0.508103059	0.014867013	0.985429039	0.796574659	0	0.961976761	0.848290935	0.816414055	0.822482614	0.124507534
1.1.1.27	0	0	0.014520207	0.812411522	0.009227798	0	1.690617284	0	2.030197629	3.005927324	0.198243187	0.038362614	0.010294597	1.788129601	0	0.994785996	0.53783443	1.386994344	1.396432949	1.348884018	1.37809411	2.000071777	0.9727765	1.029520624	1.109085978	2.005277882	0.467261139	0.193182767	2.025021384	0	0.004720624	0.238270215	0.78021342	0.796286216	0.831947799	0.20942129	0.01971379	0	0.8126089	0.496967244	0.999545953	0	1.088987846	0.977543923	0.246537162	0.889552841	0.962149462	0.911098421	2.591854505
1.1.1.271	0	0	0	0.075678705	1.019263206	0	0	0.008901187	0	0	0.270556985	1.3647384	1.394983423	0.001198902	0.005236311	0	0.836448006	0.078337741	0.110755418	0.089680617	0.096927627	0	0	0.012498702	0.021418627	0	0	0.729539951	0.078432223	0	0	1.160256643	0.00970878	0.00524971	0.011147343	0.733917353	0	0.018766724	0.340761042	0.763739675	0.014689043	0.173395251	0.100691655	0	0.275019455	0.303132221	0.03476494	0.034396821	0.108461706
1.1.1.272	0.00312683	0.002602908	0	0.00202396	0.00344122	0.504157491	0	0	0.00314389	0.007010262	0.134924527	0.005287946	0	0	0.006777993	0.401569667	0.658901499	0.243233651	0.235596006	0.235516327	0.242877997	0	0.997806384	0	0	0	0	0.015236872	0	0	0.003886724	0	0.202063506	0.200513453	0.207399681	0.015739732	0.005018216	0.000480357	0.161804996	0.005422359	0	0.004743591	0.105271815	0	0.123543589	0.006930169	0.11948496	0.125323438	0.015062411
1.1.1.274	0.612069618	1.024476275	0.094303347	1.620473448	0.015759173	0.512378127	0.005079664	0	0.032580741	0.00072755	0.650289238	0.156737058	0.128431332	0.37946124	1.027942006	0	0.026538912	0.169207414	0.159581867	0.156629718	0.169405214	0	0	0.005036575	0.485501415	0.485274661	0.519429461	1.897184074	1.487325184	0.004000909	1.884488569	2.328267221	0.00661296	0.031501851	0	1.92054547	0	0.018473585	0.406217867	1.24233197	0	0.206214397	0.215609014	0	0.663713911	1.68999084	0.123390109	0.069265105	0.624607232
1.1.1.275	0	0	0	0	0	0	0	0	0	0	0	0	0	0	0	0	0	0	0	0	0	0	0	0	0	0	0	0	0	0	0	0	0	0	0	0	0	0	0	0	0	0	0	0	0	0	0	0	0
1.1.1.276	0.000562365	0	0.004068086	0	0	0	0	0	0	0.001643059	0.042703388	0.005108821	0.005071022	0.009726789	2.006724966	0	0.048844226	0	0.009373554	0.008554869	0	0	0	0.0003151	0	0.006346965	0	0.031761796	0.00577129	0.000352126	0.004712221	0.003073569	0.004527634	0	0	0.024640844	0	0	0	0.003054628	0.011661879	0	0	0.005708574	0.026819458	0.854078223	0.065604785	0.073103321	0.00979094
1.1.1.28	1.180153701	0.843896713	1.085048981	0.069339285	0.029037422	1.022060281	0.00737994	0.03186632	0.0079292	0.004286132	0.731273746	0.935272627	0.897722732	0	0	0.770503236	0.020193758	0.812425484	0.848093258	0.805002685	0.830271587	0.485020461	1.994110173	0.526296849	0.222974174	0	0.467055158	1.695333407	0.683914949	0	2.142564952	1.944762329	0.491371193	0.4663204	0.489119919	1.717795401	0.012068422	0	2.114188834	1.484341298	0.974150067	1.793603247	0.826001995	0	0.711992658	1.890673232	0.29974493	0.296635027	1.636208819
1.1.1.282	0.194411789	0.005945056	0	0	0	0.007240311	0.005570444	0	0	0	0.025898321	0.000500404	0	0.000101342	0.008395179	0	0	0	0	0.002294098	0	0.003987072	0.00841964	0	0	0	0.25420298	0.441146532	0.009710486	0	0	0.918029578	0.00607593	0.004384369	0	0.44596894	0.003081686	0.005135604	0.17211771	0.507553174	0	0.091832971	0.009033699	0	0.013518527	0	0	0.009393312	0.03329061
1.1.1.284	2.840160629	2.542158145	1.800082662	1.093532509	0.04422755	0	0	0	1.975415646	0.012535702	2.506249527	0.045076255	0.006404244	0	0	0.047356895	0.020974724	0.231590881	0.241504017	0.245722433	0.249800842	0.019623931	0	0	0.166633891	0	1.995593987	1.575049709	0.876612374	0	2.274176669	1.952828485	0.045682466	0	0	1.59599064	0.04996606	0	0.309723973	1.007455271	0.026338423	1.580283081	0.00510083	0	2.460608203	2.571721119	0.857642806	0.822208115	0.299768058
1.1.1.288	0	0	0	0	0	0	0	0	0	0	0	0	0	0	0	0	0	0	0	0	0	0	0	0	0	0	0	0	0	0	0	0	0	0	0	0	0	0	0	0	0	0	0	0	0	0	0	0	0
1.1.1.29	0	0.316462596	0.989894123	1.37157E-05	0	0.49725475	0	0.001631754	0	1.99290487	0.167256081	1.001802927	1.009498146	0.007159313	0.99068366	0.992774487	0.09010989	0.534455137	0.509394446	0.508286478	0.518796421	0	0	0.506159962	0.066705372	0	0.770078726	0.072589615	0.082029593	2.001557938	0.003722851	0.064021852	0.20314352	0.204227465	0.214361528	0.078250458	1.01290566	0.020867551	0.313894968	0.005574772	0.01174814	0.858303537	0.504534236	0	0.186589229	0.020087361	0.234062849	0.260117481	0.137452048
1.1.1.290	0.207239905	1.017126613	0	0.015380922	0.008600795	0.981811708	0	0.017274976	0.000194213	0.004250226	0.033816095	0.982480018	1.001194148	0.013439914	0	0.014529054	0	0.031361983	0.009765266	0.014901066	0.026874687	0	0	0.002719944	0.052637982	0	0.258708827	0.87843647	0.017174717	0.01517677	1.002871678	0.979394471	0.017320043	0.010852519	0	0.875520704	0.005770478	0.010008608	0.150971683	0.503745088	0.011208928	0.085466208	0.001943446	0	0.028657124	0.871457845	0.043569737	0.069495844	0.052157219
1.1.1.294	0	0	0	0	0	0	0	0	0	0	0	0	0	0	0	0	0	0	0	0	0	0	0	0	0	0	0	0	0	0	0	0	0	0	0	0	0	0	0	0	0	0	0	0	0	0	0	0	0
1.1.1.3	1.420093288	1.639750415	0.000469246	0.814588187	1.004075188	0.998095064	0.186453922	1.024966253	2.009808416	0.989140715	1.042372968	0.017541636	0.006246738	0.993517675	1.003075539	2.013968667	0.88429751	1.159925726	1.156632786	1.142351826	1.164748252	1.00977098	0.98735308	0.984782054	0.874175039	1.023643043	0.733571165	0.063678955	0.591215438	1.014798373	0	0.033821729	1.202319025	1.18606163	1.198326802	0.029008419	1.000116109	0.730547196	0.338955353	0.485453761	0.98410446	0.003982595	0.799444774	0.001747841	1.01632829	0.153952207	1.259753168	1.283299005	0.70436452
1.1.1.30	0.815419866	0.690562986	0	0.192228893	0.015884332	0	0.018265702	0	0	0.015586928	1.369988141	0	0.013698136	0	0	0.193132594	0	0.008176922	0.012697609	0.009501998	0	0.017700688	0.003098688	0	0.147375388	0.011655292	0.248393681	0.102699901	0.009018864	0	0.017950463	0.047669048	0.001560019	0	0.0103954	0.075516175	0	0	0	0.00941098	0.008525927	0.052549798	0.00630471	0.009161208	1.370925656	1.130975891	0.11595303	0.132276377	0.09079923
1.1.1.306	0	0	0	0	0.001386401	0.001227653	0	0	0.000354526	0.00295233	0.014427087	0.000639337	0	0.003244306	0.003194161	0	0	0.019332616	0.018700403	0.014273119	0.019080921	0	0.000651077	0	0.514886751	0.000137736	0.001852535	0.005273684	0	0.001834396	0	0	0.000631193	0.002371411	0.001566926	0.005329075	0	0.001388117	0	0	0	0.001438636	0.001357563	0	0.016413922	0	0.063344871	0.060149724	0.008678647
1.1.1.31	2.370298989	1.741952911	0.970990671	0.569096346	0.025386815	0	0.147384439	0.030598078	0	1.024167353	2.768680817	0.012217033	0	0.030512285	2.012730755	0.593697052	0.034426144	0.369252253	0.313229418	0.375268881	0.347633575	1.026764377	0.037065994	0.029621915	0.654822116	0.483699833	0.273357803	0.246532994	1.031912551	0.995832276	0.30405903	0.159755498	0.080466218	0.110919535	0.110090738	0.252735063	0	0.036602778	0.014222654	0.5219674	1.011779803	0.29789256	0.285728877	0	2.797216785	0.826002366	0.575821547	0.571156329	0.516066572
1.1.1.312	0	0	0	0	0	0.000297057	0	0	0	0	0.078102139	0.001032918	0	0	0	0	0	0	0.001112126	0.000872754	0	0.001393161	0	0.000473183	0	0	0	0.001416424	0	0.001201751	0	0	0	0.000644224	0	0.00119711	0.000384236	0.000946553	0.001233414	0.000639305	0	0.001327863	0	0.000536703	0.078081783	0	0.001035942	0	0.000910794
1.1.1.34	0	0.006798994	0.009556021	0	0.006133054	0.006816988	0.003688701	0.000927885	0.001926182	0	0.035459899	0	0	0	0.00144196	0	0.00365507	0	0	0	0.003304907	0	0	0	0.077927236	0.002786892	0	0.014759931	0.234451252	0.00564152	0	0	0.005842472	0.00254035	0.005889294	0.016940516	0	0.008431852	0.081620291	0.009319575	1.005823513	0.00436395	0	0.005148308	0.037116082	0.006851222	0.008890194	0	0.500950044
1.1.1.35	6.878301153	7.695173163	2.70523765	0.158598269	0	0	0.23441723	0	0.050951277	0.00548399	6.401601717	0	0.028937821	0.021723925	0.028872705	0.071440594	0.200848506	0.213335857	0.085085026	0.253483454	0.196534143	0.001847869	1.068267887	0	1.079505123	0	2.100022642	5.929952279	0	0	6.876548304	6.765537963	0.073958543	0	0.066851549	5.749503714	0.093884569	0	1.259307929	3.399050803	0	0.759573722	0.06173775	0	6.243345427	6.600964057	0.573473977	0.613570238	0.860304231
1.1.1.36	1.002554003	0.013619301	0.019183943	0	0	0.013784151	0	0.013685554	0.017934085	0.020797638	1.696628769	0.019437203	9.76165E-05	0	0.011101433	0.017026512	0	0.060745571	0.06448077	0.063030266	0.068069357	0.005828261	0.007656462	0	0.016333585	0	0.249831114	0.003435664	0	0	0	0	0	0	0.005103708	0.025083993	0	0.018630111	0	0.003677831	0	0.012274184	0.00786282	0.00740083	1.702271008	0	0.041102056	0.047861833	0.040262683
1.1.1.37	2.585692565	1.340673271	1.123547689	1.132449679	1.989559709	1.504478398	0.193188217	0	0.032968731	1.984746276	2.442494892	2.516448039	2.572035101	0.138087308	0	0.223100917	1.297432734	0.238370208	0.264623185	0.29805888	0.235205862	0.025683032	1.033041301	0	1.311032126	0.032838301	1.266055822	1.617247105	0	0	1.143881485	1.952412694	0.100814884	0.083170618	0.104409939	1.655692236	0	0.012913072	0.157707927	0.534815205	0	1.243008743	0.172307954	0.022307255	2.388633717	2.14587104	0.260261016	0.219923003	0.346310887
1.1.1.38	0.202586965	0.963722059	0.017130973	1.175922979	0	0.006964097	1.001365702	0.999168385	0.99493998	0.990188271	0.133745655	0.023614969	0.020270916	0.130667252	0.974621596	1.02521695	0.686786741	1.20377797	1.236820989	1.209780552	1.222373736	0.015714146	0	0.975499183	0.245709015	1.991996204	0.26696217	0.939161388	1.600588027	0	1.003949725	1.010627916	0.901558346	0.877097109	0.876461806	0.947126979	0.981593055	0.974342351	0.675832799	0.749060001	2.019581836	0.073048267	0.487470135	0.991616163	0.135535493	1.293847256	0.975456441	0.976321747	0.708483074
1.1.1.39	0.005253698	0.003518703	0	0	0.001374979	0	0	0.00254368	0	0.003707612	0	0	0	0.005261112	0	0.002993633	0.003154117	0.00509385	0	0	0	0.00248413	0.001260682	0	0.005073646	0.499688475	0	0.005313501	0.596407163	0.003112017	0	0	0	0	0.004202186	0	0.000418875	0.004422575	0	0	0.001261263	0	0.000652055	0	0.004127704	0.000516841	0.032767118	0.027892854	0.109050573
1.1.1.4	0	3.007902348	0	0	0.013126977	0.009712118	0	0.007417312	0	0	0.446971433	0	0	0.60341495	0.016676521	0	0.014996806	0.077249967	0.12547884	0.094606979	0.096133607	0.027938313	0.021834208	0.015306854	0.420751815	0	0	0.287272902	0.000681275	0.018198984	0.305540734	0.024261742	0.000219362	0	0.023726246	0.245409711	0	0.037512325	0.004454117	0.012746835	0	0.026634822	0.191497176	0.03492441	0.39821109	1.736595502	0.047277474	0.095706751	0.753995538
1.1.1.40	1.614098077	0.968062226	0.903633853	0.007768288	0.994379201	0.494357645	0.006739488	0.006429465	0.006690023	0	1.774428851	0.974361244	0.987173264	0	1.973105277	0	0.9343787	0.078213423	0.085549303	0.047659186	0.069893802	0.009138397	0.015069411	0	0.107720562	0	0.522816442	0.871744332	0	0	0.114657182	1.011461418	0.036452677	0	0	0.859828027	0.020510455	0	0.141113791	0.480343158	0.029672157	0.965682171	0	0.006569153	1.752026361	1.265146355	0.189631006	0.192940038	0.160549776
1.1.1.41	0	0	0	0.005508457	0.013599754	0	0.827556893	1.003133183	0	0.996490065	0.116763439	0	0.006557881	0	0	0	0	0.480400546	0.478809244	0.457082796	0.452550578	0.986292891	1.003731721	0.004265649	0.004354942	0	0.509042538	0.021321581	0.028347489	0.991441073	0.009851522	0.027329437	0.196229509	0.196357175	0.212121409	0.005035751	0	0	0.097165565	0	0	0	0.612156781	0	0.116999625	0.003110399	0	0.002858483	0.067667933
1.1.1.42	1.58176537	2.042214423	0	0.711442534	1.013103484	0.011865339	0.189211667	0.002851493	0.98260342	0	1.320299566	1.006511907	1.00039781	0.959828773	1.014232177	0.982947103	0.862569695	0.425727135	0.400621243	0.406303838	0.395586637	0	0	0.51533699	0.913108955	0	1.26845951	0.950844073	0.103191864	0.01991987	1.146887799	1.120702829	0.79366033	0.779919254	0.778803397	0.956842743	0.988506379	0	0.190687795	0.725322789	0	0.153084579	0	0.006473153	1.345898469	1.021087915	0.720853561	0.717869128	0.231509781
1.1.1.43	0	0	0	0.00091338	0	0.000338314	0	0.001928499	0	0.000559377	0.051394374	0	0	0	0	0	0	0	0	0	0	0	0	0	0	0.000225185	0.002273328	0.002442647	0.001166883	0.001931716	0	0.001283013	0.001675035	0	0	0.00542136	0	0	0	0	0.000633923	0.000480296	0	0	0.052525051	0	0.002310506	0.002095419	0.01132111
1.1.1.44	0.183771115	0	0.924098956	0.82618095	0.017888378	0.00851066	0.162116855	0.01945173	0	0.008635286	0.639646965	0.939216527	0.896778096	1.324372525	0.01095038	0.20683277	0	0.226081322	0.238667162	0.249600018	0.215832362	0	0.021477251	0.007873919	1.022119971	1.50806365	0.254409599	0.99810029	1.835900092	0.021005695	0.995567101	1.008419015	0	0	0.024569371	0.999973318	0.011662037	0	0.182893321	0.975632552	1.005640441	0.992964532	0.586894198	0	0.637235928	0.979159985	0.486819269	0.518750686	1.199778175
1.1.1.46	0.000199234	0.002121974	2.3322E-05	0	0.001840777	0.002122673	0	0.001771852	0.000994342	0	0.13320306	0	0	0	0	0.001181342	0.001709856	0.001713131	0.002241168	0	0	0	0.002959834	0.00096601	0	0.002077778	0	0.002322028	0.002091458	0	0.000172424	0	0	0.001094137	0.002168841	0	0	0.001634671	0	0.003024829	0	0	0.000875057	0.001057799	0.137587751	0	0.00146247	0	0.002957598
1.1.1.47	1.608891559	0.013027125	0	0.008422654	0	0	0.007003077	0	0.009529451	1.010968749	0.842273759	0	0	0	0	0.196169597	0.006096082	0.002096087	0.015074246	0.004765476	0.015775125	0.014172203	0	0.012679469	0.025080721	0.489477314	0.497092287	0.065147561	0.835027225	0	0.87113908	0.019263253	0.005432077	0.010086684	0.010810636	0.060522445	0	0	0	0	0.005172014	0	0.014470106	0	0.84069091	0.138879218	0.145602454	0.141440208	0.288899481
1.1.1.48	0	0	0	0	0	0.001701841	0.000938148	0.003164652	0	0.002919311	0.200963349	0	0.005926056	0	0	0.004859915	0	0.005888844	0	0	0	0	0.004966913	0	0.003499673	0	0	0.000621581	0.001337178	0	0.004220943	0.010007997	0.001661281	0	0	0.005778657	0	0	0.00229703	0	0.006131904	0	0.00571554	0.000546687	0.203355023	0.001293338	0.096711446	0.09368228	0.051288281
1.1.1.49	1.016754589	0	1.035782464	0.822977095	0	0.00317081	0.000845198	0	0.023779131	0.006322589	1.13227986	0.94169449	0.906893587	0.995973193	0.023001729	0	0.0760644	0.089386664	0.131763137	0.112943203	0.104954272	0.02188266	0	0	1.042439038	0.520818167	0.480550958	0.964973858	0.994569821	0.023591233	0.996629565	0.973720976	0	0.013865948	0.007481929	0.935664089	0.011102819	0.014870597	0.172206173	0.982220489	1.00039191	0.99490352	0.418825843	0	1.144290522	1.000293892	0.423858119	0.447597427	1.02345919
1.1.1.50	0.005186822	0.004062706	0	0.002115	0	0	0	0	0.00455775	0.001365317	0.104407539	0.005031386	0.00250484	0.001791511	0.005202487	0.000581718	0	0	0.000110622	0	0.00141251	0	0.002426315	0	0.003605261	0	0.001746198	0	0.002522828	0	0.003864785	0	0.000743597	0	0.001905749	0.001024009	0	0	0.002254843	0	0.005092266	0	0.000910379	0	0.097694524	0	0.066696948	0.066887236	0.008961183
1.1.1.51	0.000298666	0	0.000681042	0.000246958	0	0	0.000486398	0	0	0.000680433	0.076819	0	0	0	0.000393519	4.24195E-05	0.000206359	0.00053417	0	0	0.000405559	0.00036899	0	0.000380817	0	3.23968E-05	0	0	0	0	0.00068889	0	0	0.000482241	0	0	0.000245247	0	0.000583162	0	0	0	0	0	0.076404286	0	1.6919E-05	0.000322733	0
1.1.1.53	0.203810463	0.003971881	0	0	0.004751977	0	0	1.002958896	0.003168014	0.000179372	0.122077639	0	0	0	0.007373589	0	0.003152912	0.019194598	0.021879557	0.011557867	0.012802869	0.004526148	0.003429118	0	0.103007597	0.002922852	0.007007324	0.010295652	0	0.005350544	0.006243851	0.003281149	0	0	0	0.007497519	0.001615705	0	0	0	0	0	0	0.003595417	0.120119823	0.005867127	0.029277198	0.023292482	0.111273064
1.1.1.56	0	0.005476356	0	0.001272493	0	0.006436954	0	0	0.00777926	0	0.031302359	0.002335947	0	0	0.00151203	0.001396531	0	0	0.001323658	0	0	0.003741408	0	0.004946125	0	0	0.00161147	0.057882534	0	0.002707598	0	0.077929001	0	0	0.002737087	0.049450785	0	0.00613091	0	0	0.002303655	0	0	0	0.034053766	0.568148602	0	0	0.036907554
1.1.1.57	0.209565312	0.015763225	0.067934955	0.281810344	0	0.014630422	0.31589547	0	0.016578481	0.005063704	0.39544432	0.093832622	0.095840866	0.06063674	0	0.385948276	0	0.191917161	0.204546274	0.1773756	0.178487121	0.019570826	0	0	0.233463455	0	0.248614972	1.016559182	0.418715302	0.996281119	0.27270725	0.968964545	0.213962848	0.199152126	0.211163742	1.024847412	0.994020099	0.018815201	0.168269431	0.49927251	0.015909826	0.110456163	0	0.014990276	0.412944931	1.708742735	0.219634649	0.226084236	0.211109416
1.1.1.58	0.200376992	0	0.0551162	0.012624282	0.005546397	0.501908035	0.012787886	0	0	0	0.126800004	0.851030375	0.835718903	0	0.007164466	0.398962455	0	0.252849832	0.234798777	0.247411502	0.239588146	0.495215856	0	0.001308936	0.039512871	0.013236702	0.247719147	0.675918959	0.411663328	1.010879107	0.149130625	0.925233629	0.084117192	0.107445554	0.098653305	0.676531057	1.000809701	0	0.158399197	0.513019439	0.00414907	0.084558619	0	0.008538237	0.119366562	1.284794812	0.230139915	0.207831776	0.03767844
1.1.1.6	0.201119849	0.054689334	0	0.014737053	0.018084594	0	0.151111089	0.000192729	2.017527151	1.020811877	0.146994339	0.029019409	0.014996246	0.312309762	0	0.809667538	0	1.196666349	1.222849988	1.202418902	1.17564258	2.006291331	0.023883945	0.504187432	0.269793119	1.499841746	0.238372522	0.948718014	1.919539202	1.98636725	0.60038505	1.117110107	0.707197107	0.672662999	0.721673613	0.922979555	0.006117495	0.479840336	0.388763987	0.754822289	1.024283566	0.100199004	0.377620055	0.013153899	0.142992975	2.166220614	0.590331682	0.581888974	0.356764155
1.1.1.60	0.80910433	0.544619001	0.165989381	0.090368876	0	0.018693799	0	0.007710847	1.026728551	0.022239612	1.751719855	0.013109576	0.003247857	0.019459735	0.025059357	0.978603345	0.101112433	0.419471931	0.419811914	0.381065684	0.381454972	0.00893508	0	0.001148263	0.009294927	0.026329788	0.476302941	1.236473924	0.079423765	1.014361844	0.130120122	1.925868438	0.30826033	0.321169277	0.324466371	1.233596023	0.015864776	0	0.427530301	0.979347616	0.013175106	0.184343027	0.402234529	0	1.773913627	0.989806873	0.556606552	0.556052889	0.186533682
1.1.1.61	0	0	0	0	0	0.006221705	0	0.993244146	0.996663647	0	0.653360542	0.009013695	0.008815435	0.150215207	0.005227575	0	0	0.235846431	0.241410145	0.236306735	0.233565863	0	0	0	0	0	0	0.00143928	0.006633192	0	0.007131931	0.008084062	0.096980162	0.096738237	0.106368504	0	0	0.002821094	0.168062474	0	0.004541777	0	0	0.007913567	0.666742126	0	0.052947919	0.071434225	0.014221384
1.1.1.62	0	0.000776792	0	0.002839485	0	0.001921848	0.002458915	0.001522598	0	0.000802151	0.276585563	0.003109809	0	0	0.000954098	0	0.002927295	0	0	0	0.001032139	0.001832336	0	0	0.001849721	0	0	0.000169754	0	0.000401984	0	0	0.000661209	0	0	0	0	0	5.72121E-05	0.000607631	0	0.001669635	0.001688366	0	0.279441234	0.002722481	0.003121756	0.002670765	0
1.1.1.65	0.198529096	0.001853445	0	0.001391943	0	0.001243389	0	0.001197463	0	0	0.069965379	0	0	0	0	0.000419484	0	0.001504988	0.002250564	0.001477394	0	0	0	0.000730807	0	0	0.002071741	0	0.00141942	0	0	0	0.000866805	0	0.000465227	0.001166633	0	0.001186434	0	0	0.001788958	0	0	0.002035347	0.069402126	0.000767478	0.028976262	0.030199117	0
1.1.1.67	0.002481579	0.004761173	0	0.542196956	0.00489551	0.004832485	0.001576633	0.00455371	0	0.004505122	0.020036644	0.077747873	0.080858858	0.002280036	0.001159358	0	0	0.015194532	0.018359007	0.014146638	0.017286237	0.000535299	0.004336023	0	0.070496455	0.00187909	0.003873277	0.00483107	0.003649096	0	0.004872158	0.003557298	0	0	0.000603833	0.001789596	0.001050148	0.002750777	0	0.001402372	0.004865521	0	0.004030826	0.000168291	0.017713253	0	0.089001959	0.097252786	0.016435146
1.1.1.69	1.217953901	0	0.057693607	0.008227586	0.00179135	0.983269739	0.002576376	0	0.004475028	0.002671416	0.629776778	0.988113553	1.012850823	0.002786637	0.998756866	0.209152186	0	0.457680851	0.456268958	0.478698396	0.479624011	0.492420824	0	0	0.169426645	0.505367585	0.233628221	0.519061127	1.086264593	0	0.426936078	0.542924831	0.089655469	0.092404697	0.106439074	0.53151342	1.502238161	0	0.346350612	0.49062927	1.005937167	0.035385954	0.28255005	0.015619086	0.624673488	0.418026459	0.280660332	0.289891845	0.046128194
1.1.1.77	0.188743277	0.014069473	0.944287051	0.165361734	0	0	0	0.017653584	0.991451904	0	0.04455811	0.984637491	1.016719101	0.644055011	0.001463714	0.39847554	0	0.306253481	0.323091472	0.305817351	0.291309311	1.001382966	0.986606253	0.984325772	0.013243086	0	0.259422454	0.584687199	0.403381316	0	0.134739921	0.927170951	0.897468046	0.908013347	0.902643591	0.593975719	1.007829049	0.01421635	0.339121811	0.497046557	0	0.107800496	0.310517222	0	0.035694775	0.848146662	0.445649291	0.426126055	0.019951991
1.1.1.79	2.020180233	0.006254551	0.028538956	0	0	0.010004064	0	0	0	0.033491896	1.686489263	0	0.01415585	0	0.029206075	0.035518201	0	0	0.007021728	0	0.006219542	0	0	0.011989979	0	0.019875879	0.494009191	1.156118221	0.010259394	0	2.001726319	1.551554279	0	0	0.008651039	1.159165853	0	0.03816637	0.317002677	0.967456647	8.04349E-05	0.213259234	9.99982E-05	0	1.688314327	2.893434535	0.260551784	0.263614054	0.050325104
1.1.1.81	0.602123564	0.009479193	0.010103528	0.016051971	0.0091624	0.013308619	0.181434843	0.006652302	0.011720161	0	0.452286182	0.005084037	0	0.016035103	1.013162149	0.214921264	0.022218138	0.071003377	0.069969914	0.061888679	0.059080993	0.004407348	0	0.006850607	0.022601201	0.010614926	0.013982813	0.206602911	0	0	0.280668819	0.024241038	0.205017756	0.190119155	0.214691637	0.206773545	0.995900711	0	0.01169767	0	0	0.005294286	0	0	0.448690476	1.137437087	0.194404161	0.172199524	0.073836995
1.1.1.82	0	0	0	0	0	0	0.000154656	0	1.71946E-05	0	0.017018655	0.000209589	6.10936E-05	0.000197211	0.00010313	0	0	0.016208552	0.016063326	0.016147218	0.016329115	7.10776E-05	0	0.000221609	0.034602339	0	0.000202667	8.99258E-05	0	0	0	0.000248279	0.000230724	0.000215745	1.23731E-05	0.000159213	2.31775E-05	0.000272915	0.000119853	0	0	0.000168488	3.04457E-05	0	0.016910737	0.000250426	0.000277336	0	0
1.1.1.85	0.994006263	0.987083086	0.88702947	0.893840021	0.991601898	0.486509737	0.001290362	0.990905205	1.004691987	0.992974284	1.118406068	1.006509541	0.996276479	0.88414733	1.017406995	1.00875645	0.863824241	0.589184689	0.582637367	0.571007585	0.588149987	0	0.984837517	0.994105493	0.98374745	0	0.98299632	0.934240959	0.103774873	1.005825119	0.983951088	0.96203827	0.910607981	0.911606235	0.891117638	0.925560455	0.987328579	0	0.341279387	0.50045176	0	0.824108302	0.495705886	0	1.151652732	1.000457754	1.046731381	1.042796325	0.205046346
1.1.1.86	0.983855691	1.011876171	0.93302859	0.985485439	1.014599267	0	0.147787869	0.985071111	1.014329315	0.007585665	1.200604479	0.984390586	0.996307512	1.61546906	1.00098776	0.998079906	0.952531942	0.655177668	0.660298608	0.651924253	0.675397516	0.011314584	1.003977442	0.991520751	1.01538974	0.003747473	0.986782261	0.963011623	0.104578563	1.005210715	1.013832597	1.020886459	0.885939647	0.909328282	0.886725458	0.960484181	0.981398303	0	0.329186203	0.518505123	0	0.970986291	0.603394489	0.010852475	1.212966552	0.995356803	0.926629197	0.945974894	0.228400053
1.1.1.87	0	0	0	0	0	0	0	0	0	0	0	0	0	0	0	0	0	0	0	0	0	0	0	0	0	0	0	0	0	0	0	0	0	0	0	0	0	0	0	0	0	0	0	0	0	0	0	0	0
1.1.1.88	0.200526169	0	0	0	0	0.002475755	0	0.003765018	0	0.001705304	0.116900062	0	0.003436537	0.050893923	0.003225245	0.009276052	0.010042296	0	0.005512322	0.001519631	0	0.004181015	0	0	0.005576128	0.008842083	0	0.021685901	0.384000384	0.008451683	0	0.006688619	0.001330961	0	0	0.008089988	0.004956242	0.004720484	0.092073372	0.49529851	0.005994733	0.007052779	0.104693046	0	0.119478424	0.002273836	0.150524498	0.159853699	0.783340277
1.1.1.9	0.000230538	0	0	0	0.003467797	0	0.001682291	0	0	0.002497043	0.370798458	0.000282044	0.002436403	0.212018012	0	0	0.00070039	0	0	4.28582E-05	0	0.004448488	0	0.000551808	0	0	0.001841313	0.021609245	0	0.005992154	0.139430156	0	0.001041625	0.002288483	0.000854337	0.025725742	0	0	0	0	0	0.002330553	0	0	0.37876695	0	0.030866202	0.028774577	0.027558828
1.1.1.90	0	0.13121487	0.006797711	0.00361467	0.004355226	0.003316721	0	0	0	0.003769555	0.057487253	0.004669976	0	0.000396129	0	0	0.00608997	0.107208991	0.116582454	0.112018915	0.106641746	0.006485111	0	0	0.064444608	0	0	0.036857855	0.005614331	0.004295642	0	0.006755214	0.001265276	0.001211573	0.004906695	0.028704069	0.000258205	0	0	0	0.006415885	0	0.001854504	0	0.061388365	0.856826125	0.024439179	0.0243601	0.390532841
1.1.1.91	0.003154844	0	0	0.005008547	0	0.006976776	0.008102584	0	0	0	0.76436272	0.010164968	0	0	0	0	0.008108254	0.062995971	0.062307757	0.074030327	0.05712041	0.010433277	0.011176003	0	0.148059991	0	0	0.026983396	0.004022763	0	0.136641861	0	0.001874115	0.011437932	0	0.022011382	0	0.007438711	0.010076737	0	0.007495733	0	0.004292436	0.011004822	0.771678978	0	0.053110706	0.062810546	0.033490436
1.1.1.93	3.639935096	1.590391906	0.014409645	0.024490466	0.042349638	0	0	0.027550504	0.0124071	0.041930099	2.938616995	0	0	0	0	0	0	0.124760766	0.191279534	0.13526095	0.175985424	0	0	0.024946778	0.060272312	0.043206252	0.709919873	1.192396065	0	0.032299437	0.43059994	1.685890702	0	0.023426628	0	1.173544043	0	0	0.214361842	1.532096128	0.043941656	0.303216136	0.044923979	0	2.851503143	3.868054344	0.378329674	0.394045632	0.023292167
1.1.1.94	0.994849623	0.983915064	0.937950211	1.101718125	1.000115768	0.48330088	1.346097472	3.011483173	3.003499007	1.011896055	0.966540941	0.984405061	1.001181377	0.954283483	0.997919269	0.806806687	1.016803576	1.021469077	1.030508639	1.004807436	1.022336619	1.009405853	1.014741725	0.986252281	1.02758903	1.009115424	1.009963379	0.947360299	1.355936517	1.013992239	0.994873518	1.011286218	1.116027912	1.083224919	1.114563789	0.930377762	1.015657319	0.98673878	1.018327232	0.989231012	1.017354836	0.915112237	0.818420565	0.982743511	0.982930352	1.002823029	1.155675354	1.143576101	1.064261772
1.1.1.95	2.164912657	1.331195653	0.949289906	1.079534613	1.024801391	1.013704862	0.537776103	3.020590819	5.520755246	2.97478114	2.356811085	0.979481035	0.997061201	0.896978887	2.957080411	1.969154057	1.03818302	1.759324383	1.77949153	1.725044631	1.789169152	1.039137123	0.993838128	0.961543803	1.002941346	1.004528814	2.034352158	1.37551283	1.435386076	1.001075495	1.260201607	1.392493258	1.382053249	1.362115777	1.394624368	1.374772329	1.018700963	0.499809659	1.071685083	0.537987456	0.00736602	0.929886735	1.717299602	0.039999206	2.332400914	3.410142922	1.487053144	1.538846388	0.707405561
1.1.2.-	0.001702621	0.00034772	0	0.003079829	0	0	0	0	0	0.001669348	0.308321438	0	0	0.002436482	0.001055488	0	0.000329326	0	0	0.002053156	0	0	0.000542373	5.5918E-05	0	0	0.001793048	0.002827839	0.00032015	0	0	0	0	0	0.002182822	0.000688636	0.002086233	0	0	0.000888971	0.002772165	0	0.002402735	0.00221754	0.305100446	0	0.029663773	0.031498161	0.011238308
1.1.2.3	1.806312198	0.918919521	0.854428964	0.751187904	0.012243251	0.025436948	0.15464354	0.020199571	0.010500846	0	1.518214872	0	0	0.000611369	0.005549991	0.023636529	0.032707	0	0.012242265	0	0.018486409	0.018284882	0.018097842	0	0.461622988	0	0.494292639	0.800235371	0	4.9309E-05	0.28208494	1.010180305	0.014376332	0.024998126	0.003585034	0.824571255	0.00496006	0.015284797	0.162116513	0.507103037	0.020616508	0.924915331	0.004342712	0	1.500817211	1.415824523	0.146154062	0.130846593	0.116324798
1.1.2.4	0.792726976	0.0164285	0.008040985	0.370809343	0.000326618	0	0.012162146	0.017614202	0.006109416	0	1.547304975	0.305601924	0.295095579	0	0.995064232	0.186896663	0.062464371	0.033251073	0.049960209	0.048549648	0.059260799	0.514371167	0	0.002043979	0.004741762	0	0.014864731	0.009360718	0	0.014864737	0	0.041419935	0	0	0.012768361	0.030878353	0.007208592	0.006637796	0	0	0.010412124	0	0.017337795	0.016411405	1.550073762	0.12552956	0.04774124	0.070136198	0.102902654
1.1.2.6	0	0	0	0	0.003220326	0.00116198	0	0	0.004153521	0	0.006042644	0	0.001517965	0.0018307	0.001896638	0	0	0	0.004571255	0.00253456	0.002576263	0	0	0.001973791	0	0	0.000886713	0.004847312	0	0.000571032	0.002578789	0	0	0	0.00363429	0.003577746	0.004181615	0.003366355	0.003311829	0.003421193	0.000118415	0	0	0.003281213	0.004573572	0.004872669	0.001734272	0.001403851	0.003797348
1.1.2.7	0	0	0	8.05363E-05	0	0	0.000138295	0.000146168	0.00011171	0	0.016850415	9.96146E-05	9.83729E-05	0	2.0775E-05	0	0	6.99796E-05	0	0	0.000124004	0	0	0	0.000118426	0	1.83141E-05	0	3.78628E-05	0.000140629	0.000139758	0	0	7.27142E-06	0.000128628	0	9.95968E-05	8.3331E-05	3.75082E-05	0	0	4.39991E-06	1.24028E-05	9.7849E-06	0.016878873	0	0	2.68231E-05	9.67901E-05
1.1.2.8	0	0	0.847442458	0.011453608	0	0.002311935	0.006509447	0	0	0	0.455964911	0.013172835	0.009353218	0	0	0.001917119	0.008470406	0.000705634	0.00037001	0.000981556	0.010849399	0.000601637	0	0	0	0	0.251108154	0.016254274	0.010511206	0.013125127	0	0	0.011909577	0.001049425	0	0.010674944	0.010529229	0	0	0	0.006342287	0	0.000986998	0	0.460987342	0	0.02785591	0.023803147	0.001216478
1.1.3.15	1.827190623	0.044171368	0.002279981	0.121261817	0.990969355	0	0.857978274	0	2.978791496	0.976492545	1.62230631	0	0.032977356	0	3.969393975	0.02161153	1.666152762	0.76695803	0.754234778	0.799715918	0.779790372	0.034430957	0	0.020976097	0.321112002	0.031654588	0.47001808	0.341889216	0.006273384	0.016320182	0.025793335	0.728420907	0.180822569	0.230033944	0.233900039	0.337528259	0	0.017824346	0.938232486	0.52799342	0.029932406	0.085804137	0	0	1.618990301	0	0.566979117	0.621907734	0.308149979
1.1.3.21	0.004613217	0	0.005501056	0.003690834	0.000246426	0.000233325	0.000250126	0	0	0	0.065173981	0	0	0	0.007493751	0.005362991	0	0.000647032	0	0.005220508	0	0.006794444	0	0	0.000554064	0.50145291	0	0	0.993438084	0.00183945	0	0.005672399	0.006299325	0	0	0.005869311	0.006841387	0.005895011	0	0.007209529	0.000708438	5.81632E-05	0.093964084	0	0.06431078	0.005537974	0.120931702	0.124810059	0.276188855
1.1.3.41	0.000460098	0	0	0	0	0	0	0.00035414	0	0	0	0	0.000551597	0.000719515	0	0	0	0	0	0	0	0	0.000501944	0.000849242	0.00036017	0	0	0.000855685	0.000546436	0.000227888	0	0.000663879	0	0	0.000744999	0.000465589	0	0	0.000949141	0	0	0	0	0.0004608	0	0	0.031029076	0.031127224	0
1.1.3.6	0.003833894	0.47996116	0.000823676	0	0.002670686	0	0.003870412	0.000664713	0.002786537	0.000190454	0.196440094	0.002527735	0.000693716	0	0	0.004395138	0	0.001308102	0.003917012	0.001320398	0	0	0.003766389	0.004297182	0.134472446	0	0.003752085	0.010301343	0	0.000807646	0	0.00320147	0	0.000764273	0	0.005185322	0	0	3.4406E-05	0	0	0.000798561	0	0	0.190651557	0	0.158560471	0.158493143	0.024715685
1.1.3.8	0	0.001138984	0.000942368	0.00304822	0	0	0	0.000625239	0	0.000662317	0.058491532	0	0.003685449	0.00340721	0	0.000249713	0	0.0121268	0.014655617	0.016837413	0.013290008	0.003035399	0	0.002460103	0.727407417	0	0	0.00645112	0.003198086	0	0.138702245	0.0034152	0.001976217	0	0	0.004651745	0.0021938	0	0.003208475	0.004169373	0.003339672	0	0.002443127	0	0.062579065	0.002870707	0	0	0.00171588
1.1.3.9	0.001352147	0.000997673	0.000292569	0.00158239	0	0	0	0.001152607	0	0	0.229312662	0	0.000565297	0.001347406	0	0.00113449	0	0.001167942	0	0	0.000363352	0	0	0.001277211	0	0	0.001683597	0	0	0	8.21042E-05	0.000975886	0.001880417	0	0	0	0	0	4.06821E-05	0.000780217	0	0.001429679	0	0.001965067	0.23074322	0	0.001257114	0.000221153	0.010798748
1.1.5.2	0.400157985	1.656719256	0	0	0	0.007539125	0	0	0.007541521	0	0.19269125	0	0	0.020008137	0	0.021081955	0	0.030613492	0.012011697	0	0.000767268	0.002996196	0.010491061	0.019075705	0.007661099	0	0.504292809	0.678459472	0.005026362	0	1.134511283	0.966582243	0	0.009125539	0.002231382	0.667137474	0	0	0.146663692	0.513410704	0	0.07098101	0	0	0.173433898	0.861060706	0.09288254	0.101087728	0.04227457
1.1.5.3	1.599556711	0.889865379	3.106190337	1.867230823	0	0.542929736	1.79169786	0.972277425	1.553701262	0.050958599	1.115003741	0.440644899	0.494466451	0	2.977960003	0.571485059	0.139622257	1.259802313	1.197443302	1.241847145	1.203142889	0.999399742	1.054471824	0.024248541	1.079902928	0	1.457601103	3.158832881	0.458014976	1.018437571	1.18960286	3.848897275	1.380322161	1.356332741	1.40843067	3.219702813	0.454223367	0.013011575	1.459004016	2.003751821	0	3.47387892	0.632451413	0.039205194	1.123435194	3.844700738	0.808075685	0.76127059	0.652475889
1.1.5.4	0.426039625	0.70936892	0.884146638	0.010254743	0.02257904	0.007860135	0.024615044	0	0.026036098	0	0.213217437	0	0	0	0	0.006860005	0.914518011	0.025533539	0.04340406	0.045804428	0.037945184	0.025103274	0	0.00812459	0.892647068	0.001537123	0.266429378	0.713960515	0	0	1.989484482	0.976135933	0.02244516	0	0.02385406	0.688412809	0.009856817	0	0.141911608	0.523809224	0	0.130752793	0	0	0.234664182	1.737178597	0.190254133	0.199455156	0.027199221
1.1.5.8	0.212965077	0.906990927	0	0.003854459	0.000844822	0.008454854	0.004532881	0.01251153	0	0.009049814	0.06893316	0	0	0.00546272	0	0	0	0.012919965	0.010204917	0	0	0	0.007414221	0	0	0	0	0.121946172	0.007957868	0.00194271	1.011073988	0.006782056	0.012776261	0	0.010252381	0.132784962	0	0	0	0	0	0	0	0.009028812	0.048915485	1.276869665	0.065513188	0.061837321	0.022134661
1.1.99.-	0.204484055	0	0	0	0.008576077	0.010729135	0	0.000900226	0.010278634	0.011060978	1.107738062	0	0	0.002401841	0	0.00697212	0.037244098	0	0	0	0	0	0	0.011978464	0	0	0	0.042313156	0.011169859	0.006833162	0.142790096	0.021081529	0	0.01221254	0.001097086	0.025058866	0	0.007888036	0	0.010955965	0	0.00171001	0.007887213	0	1.10291233	0.437154931	0.113521124	0.115844791	0.201771574
1.1.99.1	1.974310624	0.931955473	0.025011381	0	0	0	0	0.013877376	0.025662856	0.005838072	2.33058057	0	0	0	0.004851589	0	0	0.073505297	0.042392572	0.033228277	0.032101473	0	0	0	0.648897392	0.008737117	0.235831	0.577308799	0.008563201	0.014289231	0.991353439	0.863250913	0	0.016942239	0	0.607793319	0.003852457	0.026122422	0.164930303	0.500076218	0.003056359	0.10643306	0	0.017476604	2.290342116	0.973817476	0.289854309	0.311132508	0.106197237
1.1.99.10	0	0	0.000567692	0	0	0.000438032	0.00074515	0.000370674	0.002001907	0	0.051313431	0	0	0.001033875	0	0	0	0.001305394	0.000820844	0.000679979	0.00166227	0	0.000893279	4.83812E-05	0	0	0	0.001089925	0	0.001008096	0	0	0.000649136	0	0.00159174	0	0	0.001175605	0	0.000498615	0	0.00019375	0.000496915	0.000604614	0.052280708	0.002010617	0	0.001428815	0.000784903
1.1.99.2	0	0	0	0	0	0	0	0	0	0	0	0	0	0	0	0	0	0	0	0	0	0	0	0	0	0	0	0	0	0	0	0	0	0	0	0	0	0	0	0	0	0	0	0	0	0	0	0	0
1.1.99.21	0.008265768	0	0.008442515	0	0.011420737	0.007560003	0	0.006731176	0.007576962	0	1.038757371	0	0	0.007827029	0.002468696	0	0.00899754	0	0	0.010754375	0.005020569	0	0.007414779	0.010377686	0.008032202	0.000642623	0	0.0304033	0.000256237	0.005832843	0.145838414	0.006295512	0	0.000253531	0	0.024255802	0	0	0	0.010090808	0	0	0.003401328	0.003343656	1.036587907	0	0.094602414	0.103325525	0.064722946
1.1.99.24	0	0	0	0	0	0	0	0	0	0	0	0	0	0	0	0	0	0	0	0	0	0	0	0	0	0	0	0	0	0	0	0	0	0	0	0	0	0	0	0	0	0	0	0	0	0	0	0	0
1.1.99.28	0	0.003859248	0.00578545	0.001925114	0	0.0019556	0.004385106	0.004654409	0	0.001425544	0.065942238	0	0	0.005693752	0	0	0.005703144	0.016942254	0.017614652	0.018720519	0.011377599	0.001510119	0.002680723	0	0.040358591	0.004766099	0	0.005896321	0.00482445	0	0	0.002450482	0	0	0.004078098	0	0.002705801	0	0.002963568	0.004064371	0	0	0.001687789	0.00238835	0.072971535	0.00354011	0.003031716	0.004792236	0
1.1.99.3	0	0.024291639	0.002221683	0	0.023584908	0	0	0	0	0	0.638310221	0.002090949	0.021415686	0.026244797	1.971251984	0.024555434	0.991210098	0	0.011833347	0	0.010876081	0.013042237	0.017582224	0.007257218	0.031589935	0.006238512	0	0.328005988	0	0	3.148086073	0	0	0.03191127	0.009633718	0.328305859	0	0.012418064	0	0.02221645	0.025499869	0.003730659	0	0	0.652097659	1.708653094	0.014209884	0	0.011158365
1.10.2.-	0.000886637	0.000782061	0.000822473	0	0	0.00069424	0	0	0.000516743	0	0.008353447	0	0.000313912	0.000225728	0.000756811	0	0	0	0	0.000238023	0	0	0.000383746	0.000220076	0.0008441	0	3.13288E-05	0.003504464	0	0.000596343	0	0.011797971	0	0	0.000172121	0.005067654	0.000811416	0.000831484	0	0	0.000365953	0	0.000302188	0	0.009046387	0	0	0.000737165	0.000702569
1.10.2.2	1.590492546	0	0	0	0.013867184	0.003247261	0.010130977	0.012524219	0	0	0.92748938	0	0.000236444	0	0.014514099	0	1.060296658	0.035974334	0.056400619	0.052452543	0.041152913	0.004659541	0.004859991	0	0.006426273	0.015304743	0.239933718	0.029937957	0.0152297	0.006683967	0.008056923	0	0.000615484	0	0.004065444	0.041114122	0	0.001511947	0	0	0	0	0	0	0.905722799	0.128559797	0.060139293	0.055129734	0.090249613
1.10.3.-	3.521134341	6.888799838	1.974605447	2.827745557	1.914487558	0.948618605	0.887210115	0.072786331	0	0	7.310198383	1.932138527	1.979529555	0	1.983791194	0	1.634430026	0.074439022	0.085049421	0	0.027383609	0	0.021694083	0	1.312316283	1.111293121	3.346126661	6.317431954	1.283411658	0.035111463	5.564620182	6.603446702	0	0	0	6.247698284	0	0.118156637	1.33918286	4.632761602	0	2.287923455	0.006479177	0	7.458771687	8.251036028	0.83186765	0.901715949	1.938834297
1.10.3.12	0	0.00354463	0.001621747	0	0.000266423	0	0.002904223	0.007053944	0	0	0.113826809	0.021429172	0	0.02029164	0.004176779	0.012519163	0.018642164	0.07098305	0.062325764	0.082895474	0.062867816	0.017120084	0.019382078	0	0.019230806	0.01576769	0	0.019323879	0.00243234	0.013373686	0	0.033767615	0	0.021285696	0.012853384	0.017501001	0.007342284	0.015084618	0.006927363	0	0	0	0.010170327	0.014679865	0.117431989	0	0.013669904	0.007604286	0.00258982
1.10.3.2	0	0	0	0	0	0	0	0	0	0	0	0	0	0	0	0	0	0	0	0	0	0	0	0	0	0	0	0	0	0	0	0	0	0	0	0	0	0	0	0	0	0	0	0	0	0	0	0	0
1.10.3.3	0.000186367	0	0.002504128	0.002364796	0.001320922	0.002180811	0.002000562	0.00097825	0	0.001055364	0.230514846	0	0	0	0	0.003951838	0	0	0	0.002339404	0	0	0.00359161	0.003840767	0	0.001234295	0	0.010578417	0	0.000476437	0	0.002511925	0	0	0	0.009349202	0.001336445	0	0	0	0.003000309	0	0	0.001799761	0.232932686	0	0.003482523	0	0.024943138
1.10.9.1	2.30176E-05	6.9702E-05	5.02655E-05	5.14034E-05	0	8.25782E-05	1.24837E-05	0	2.95393E-05	0	0.0084895	0	0	0	8.02689E-05	0	0	0	0	0	0	1.31484E-05	5.90988E-05	0	0	8.40575E-05	5.12817E-06	3.5138E-06	4.7912E-05	4.55086E-05	5.17996E-05	6.83071E-05	0	8.02364E-05	0	0	8.36007E-05	4.22391E-05	0	0	0	0	0	7.20231E-05	0.008518693	0	6.61639E-05	0	0
1.10.99.2	0	0	0	0	0	0	0	0	0	0	0	0	0	0	0	0	0	0	0	0	0	0	0	0	0	0	0	0	0	0	0	0	0	0	0	0	0	0	0	0	0	0	0	0	0	0	0	0	0
1.11.1.-	0	0.000171478	0.000369615	0.177564053	0.000360496	0	0.171894392	0	0	0.000188442	0.212694156	0	0.008313036	0.003594467	0.005780699	0	0.000344584	0.005989276	0	0	0.001291534	0.005234149	0.007812836	0	0.004779169	0.00179042	0	0.033391027	0	0	0	0.000709185	0.008483306	0	0.004829293	0.03594295	0.008601651	0.004144186	0.003576072	0.001162332	0.008272363	0	0.002236761	0	0.217260389	0	0.131154341	0.120544229	0.33348296
1.11.1.1	0	0.000696726	0	0	0.006066103	0	0	0.004655802	0	0	0.022368744	0	0	0	0.004234437	0	1.47767E-05	0	0	0.00552912	0.003299385	0	0.005752641	0.000863141	0.006348224	0.49996908	0	0.00958593	0.909560733	0	0	0.007087369	0.005683962	0	0	0	0	0	0.000745818	0	0	0	0	0	0.010348642	0.00500051	0.001619729	0	0.523894132
1.11.1.10	0	0.746659979	0	0	0	0	0.500380242	0	0	0.018799666	0.890691503	0.014812095	0	0	0.007959365	0.207771266	0	0.405078563	0.372630418	0.39479213	0.405985428	0.018137731	0.001743552	0	0.0078513	0.507065331	0.237932498	0.084988403	1.019356791	0.005583445	0.14751652	0.007199967	0.004352978	0	0	0.10751614	4.72565E-05	0	0.010584074	0.0110947	0	0.012958094	0	0.990892548	0.874537525	0.866241543	0.347873809	0.330176612	0.024431807
1.11.1.15	2.369447405	2.310664674	1.895737943	1.892445872	0.987856316	2.00342152	2.184349567	1.019213423	1.040518155	0.960621557	3.639152886	3.10145122	3.152899332	1.523669133	2.05280976	0.754626848	3.147840746	1.502685258	1.479841638	1.458816179	1.460026385	0.048260389	1.994458385	0.024462923	2.658335826	1.965819312	1.767958378	3.10969293	1.530563799	1.010369163	3.759380792	2.951003093	0.854488155	0.754710702	0.83612037	3.065458407	0	3.205247323	1.30404097	2.052564959	0	3.195490235	1.346743189	3.028391224	3.564431602	3.57079629	1.119235116	1.187175994	1.135644724
1.11.1.21	0.811170642	1.421010811	0	0.373718851	0.009772461	0.005209936	0.368473046	0	0.028363663	0.033359035	1.500323753	0.030638541	0	0	0.031040606	0.029607231	0.143389746	0.08279809	0.092545681	0.083157276	0.115252195	0.021052166	0.028189062	0.024847961	0.099353289	0	1.00448937	1.675739659	0.032055476	0	1.685298591	2.254355918	0.003238808	0	0	1.724184605	0	0.012782812	0.306794367	1.003521412	0	0.210399993	0	0	1.461346989	1.743028458	0.374904998	0.395678322	0.103855722
1.11.1.5	0.389991266	0	1.010472126	0	1.008123793	0.017887013	0.003600817	0	0.0104184	0.00595714	1.192961363	0.626617142	0.626022709	0	1.007709	0	1.530275581	0.01591468	0.027639368	0.027765297	0.027854268	0	0.020854095	0	0.034424027	0.014527395	0.26726627	0.661489672	0.018869035	0.001384254	0	0.964690234	0	0	0.005450531	0.655716708	0	0	0.165874306	0.482665546	0	0.179688405	0.019619559	0	1.215161587	0.010507128	0	0.014186609	0.068795143
1.11.1.6	1.800087135	1.629844857	0.876848934	0.164717426	1.019761285	1.02040089	0.315072701	0	0.023326014	0.013028161	1.087846949	0.627053638	0.624280944	0	1.005438598	0.020062456	0.699821973	0.107563771	0.116642325	0.088953689	0.114633036	0.025503974	0.005669982	0	1.08493284	0.523918638	1.019952222	0.86736681	0.501401268	0.010428931	1.265279192	1.010996937	0	0.007927826	0	0.87637787	0	0	0.172611081	0.497046659	0	0.863143784	0	0.014005424	1.124749073	0.996476469	0.346526723	0.333681233	0.217579542
1.11.1.7	0.20113695	0.612217765	0.00185919	0	0	0.004020173	0.007043556	0.006871126	0	0.006101471	0.80338105	0.00417955	0	0.000176485	0.006854421	0.008942672	0.008758508	0.007011458	0.013627183	0.016096134	0.025188124	0.005900951	0.000329148	0.001148186	0	0.005494931	0	0.008361904	0.001520506	0.006283056	0.001255624	0.000337262	0.007803458	0.001227228	0.002716428	0.002522286	0	0.01025278	0	0.002784824	0.005512989	0	0.002360654	0.001094043	0.815109309	0	0	0	0.019106912
1.11.1.9	1.786745339	2.167623155	0.028793511	0.184453279	0	0	0.819648561	0.009627851	0	0.000975274	1.069014571	0.70293881	0.705609747	0	0.023827096	0.009445646	0.099672393	0.771140085	0.780403275	0.76326325	0.773603161	0.015071989	0.98201128	0.028536612	0.390239824	0.023320912	0.972045746	0.88830643	0.489288045	0.009263209	1.162136752	0.936898508	0.07067881	0.085321306	0.079702465	0.867675066	0	0.472079076	1.020113869	0.516414235	0.97142414	0.088209101	0.600553458	0.978936359	1.027936887	1.41355207	0.441006298	0.455530769	0.328348461
1.12.-.-	0.00112563	0	0.001286279	0	0	0	0	0.001235214	0	0.001342038	0.016620593	0.000623117	7.59195E-05	0.000378905	0	7.83345E-06	0	0	0.00139854	0	0.001549955	0.00131031	0.000879463	0.000117178	0	0	0	0.003218231	0	0.000950286	0	0	2.32267E-05	0	0	0.003167465	0	0	0	0.001600699	0.001383298	0	0.001222639	0	0.017430428	0.000112399	0.000833525	0.001115849	0.001070176
1.12.1.2	0.00048968	0	0	0.001192119	0	0	0.000225869	0	0.001902617	0	0.278828876	0.001481388	0.002448555	0.000484138	0.000914481	0.001728592	0.001295496	0.002229752	0	0	0.001335143	0.001377961	0	0	0.00052368	2.51293E-05	0	0	0	0.001331534	0	0	0.002189864	0.000802465	0	0.000458641	0.001394679	0.000155429	0.001850719	0	0.001672511	0.001258437	0.001656976	0	0.280292841	0.001396888	0.001867573	0.00035401	0.000411797
1.12.2.-	0	0	0	0	0	0	0	0	0	0	0	0	0	0	0	0	0	0	0	0	0	0	0	0	0	0	0	0	0	0	0	0	0	0	0	0	0	0	0	0	0	0	0	0	0	0	0	0	0
1.12.2.1	0.002332505	0.001761031	0	0	0	0.00276262	0.003751703	0	0.001723192	0	0.022842016	0	0	0	0.003555011	0	0	0.324858833	0.324760094	0.320088358	0.320844603	7.61121E-05	0.003845134	0	0	0	0	0.001018255	0	0.002991782	0	0.000853684	0	0.003612041	0.000652811	0.005057051	0.001479021	0.002539048	0.503181089	0.004376527	0.000180966	0	0	0	0.026455551	0	0.029712685	0.033247428	0.046660221
1.12.5.1	0.009681235	0	0.010756962	0.002660036	0.990480258	0	0.003043243	0	0.014502059	0	0.076251192	0.001329603	0	0	0.006242379	0.004816251	2.736475646	0	0	0.014246314	0.004811659	0.013740061	0	0	0	0.002742444	0	0.003498178	0.011510589	0.002325069	0.002945065	0	0	0	0	0.02234348	0.005164952	0.002111087	0.00043172	0	0.004940197	0.015435984	0	0	0.058197404	0	0	0	0.023431173
1.12.7.2	0.029869689	0.039277833	0	0	0.00869839	0.013458486	0	0.024947302	1.45632015	0.02510123	0.070106093	0	0	0	7.984554548	0.353062765	0.087225619	1.074402891	1.073523165	1.040414016	1.092676347	0.039926972	0	0.993577823	0	0.015649621	0	0.045585648	0	0.007597257	0	0	0.585569116	0.638724393	0.632981673	0.032203275	0	0.00777875	0.064781604	0	0	0.030109202	0.781371256	0	0.123061602	0.046695622	0.429741651	0.480027839	0.005160411
1.12.98.1	0	0.000127367	0	5.50764E-05	0.000111233	8.70191E-05	0.000113653	0	0	0	0.008597536	0	0	8.9597E-05	0.000108366	0	6.22058E-05	0	0.000152853	0.000160624	2.87832E-05	0.000132888	0.000168803	9.13218E-05	1.76307E-05	0	0	0	0.000138045	4.3642E-05	0	0	0	0	0	0	2.15006E-05	0	0	0.000110449	6.28276E-05	9.62125E-05	0	0	0.008622613	0.000113915	5.04056E-05	8.91806E-05	0
1.12.98.2	0	0	0	0	0	0	0	0	0	0	0	0	0	0	0	0	0	0	0	0	0	0	0	0	0	0	0	0	0	0	0	0	0	0	0	0	0	0	0	0	0	0	0	0	0	0	0	0	0
1.12.99.-	0	0.004953665	0	0.000577619	0	0	0	0.000650898	0.005191409	0.001584737	0	0	0	0	0.00465488	0	0.001720172	0	0	0.000918466	0	0.005324533	0	0.00549407	0	0	0.004049374	0.00220417	0.001209344	0	0.005437982	0.002423525	0	0	0.005493723	0	0.003481527	0.002658489	0	0	0	0.004185003	0	0.002703386	0	0.004820691	0.005426866	0	0.030093849
1.12.99.6	0.763378132	0.014510865	1.673137014	0	2.031315193	0.013864496	0	0.002056017	0.015829991	0.04660863	0.242265097	0.04736783	0.047879878	0	7.939886211	0.046812679	0.276033019	0.736371123	0.713133606	0.684449327	0.713867014	0.036300873	0	0.029360741	0.242402341	0	2.029604863	2.367317464	0.02307619	0.018254752	0	3.760634833	0	0	0	2.362908138	0	0.054656551	0.704589889	1.95253044	0	0.456821289	0.044905072	0.049270088	0.300053156	0	0.190510901	0.17653012	0.267863189
1.13.-.-	1.85792E-05	0	0	1.4756E-05	0	6.52754E-06	4.00568E-05	3.04774E-05	2.42744E-05	1.8263E-05	0	0	6.37972E-06	3.09125E-05	0	0	0	0	0	4.37783E-06	0	0	4.31842E-06	0	2.18907E-05	2.28671E-05	0	0.004231721	0	1.77645E-05	5.06301E-05	0	0	4.5303E-05	0	0.004265469	0	1.57692E-05	5.97791E-05	1.10992E-05	0	3.06877E-05	4.251E-05	0	0	3.86165E-05	0	5.68247E-05	3.43336E-05
1.13.11.-	0	0	0	0.000107466	0.000153176	0	0	0	2.38059E-06	0.001162699	0.033589796	0	0.000893969	6.19401E-05	0.000926431	0	0	0.000705938	0	0	0	0	0.001109713	0.001187338	0	0.000630837	0.000612488	0.002504053	0	0.000761018	0	0	0	0.001404386	0.000132227	0.003125501	7.94296E-05	0.000306346	0	0.001188135	0.000763834	3.60234E-05	0	0.001753708	0.032848969	0	0.000550115	0	0
1.13.11.1	0.391302017	0.948912733	0.007563849	0	0	0.0046729	0	0	0.000631062	0	1.226724759	0.012804056	0	0.008291707	0	1.95881E-06	0	0.043334777	0.038722013	0.047456729	0.042632018	0	0.01177388	0.013351481	0.220268958	0.006086492	0	0.032110995	0.003413098	0.003347239	0	0	0	0	0	0.032457569	0	0.016036117	0	0.009595061	0	0	0.007525423	0.002406436	1.224268014	0.717400398	0.035053629	0.041025086	0.067410383
1.13.11.11	0.605643054	0.006465395	0.00797964	0	0	0.01089869	0	0.006710655	0.008884308	0	0.790803264	0.005850348	0.002665947	0.0102947	0.008858712	0.009002769	0	0.000439588	0	0	0.00048382	0.010991399	0	0	0	0	0.239756899	0.012651183	0	0	0	0.007133371	0	0	0.004333856	0.011442778	0.000414949	0	0.001502156	0.008952609	0	0	0	0.001321167	0.769894102	0	0.065609852	0.066820319	0.028308414
1.13.11.15	0	0	0.004304508	0	0	0.003172002	0	0.006470951	0	0	0.524451228	0	0	0	0	0.00540185	0	0	0	0.002199362	0.001898071	0	0	0.004364328	0.040653058	0.000754819	0.009107782	0.452023494	0	0	0	0.341198626	0.004999503	0	0.002425317	0.466293949	0.005213189	0.001058968	0	0.254655371	0	0.03661936	0	0	0.534282957	0.856670981	0	0	0.080182594
1.13.11.16	0.203906947	0.128558569	0	0	0	0	0	0	0.007160177	0	0.125584894	0.005745693	0.004953095	0	0	0	0.00057929	0	0	0	0.001820591	0	0	0	0.040828274	0.003086633	0.245987752	0.312771618	0	0	0.000390978	0.744145032	0	0	0	0.30677932	0.002110589	0	0.091389441	0.494116105	0.007154088	0.097693611	0.005958669	0.007009826	0.11080353	0.855686196	0	0	0
1.13.11.2	0.401359234	0	0	0.086470877	0	0.002891299	0.003601499	0	0	0	0.359862756	0.004679706	0.005476682	0.001179516	0	0	0.004093674	0	0	0.003163558	0	0.00353601	0.005346833	0.00064138	0.033253243	0	0	0.036141645	0.021937084	0.001258374	0	0.01266726	0	0	0.005452992	0.026250492	0.001931566	0.001341235	0.002572153	0.003815682	0.0024735	0	0.005095354	0.004466304	0.351901771	0.138326911	0.031620949	0.029145248	0.029493974
1.13.11.20	0	0	0	0	0	0	0	0	0	0	0	0	0	0	0	0	0	0	0	0	0	0	0	0	0	0	0	0	0	0	0	0	0	0	0	0	0	0	0	0	0	0	0	0	0	0	0	0	0
1.13.11.24	0	0	6.1331E-05	3.99931E-05	1.3001E-05	3.13736E-05	0	3.60697E-05	6.18569E-05	0	0	0	0	5.96545E-05	1.00208E-05	6.77563E-05	0	4.6223E-05	0	1.26733E-05	0	0	0	0	0	8.40851E-05	0	0	5.44627E-05	0	4.05091E-05	0	0	0	3.76627E-05	0	2.59935E-05	0	8.31821E-05	0	6.66637E-05	1.23806E-05	4.05834E-05	0	0	6.664E-05	0	0	0
1.13.11.27	0.784960247	0.848165602	0	0	0	0	0.00139212	0	0.019834275	0.009080469	1.681070047	0.016410187	0	0	0	0.002015278	0	0.025139348	0.023307569	0.043891051	0.052738636	0	0	0	0.156337386	0.014861331	0.271657955	0.126120694	0	0.011881386	1.02080991	0.010596601	0.010659197	0.022091281	0.017751671	0.1250649	0.007071295	0.018580081	0	0	0.014890401	0	0	0.011700306	1.691030092	0.703213764	0.295206444	0.325279558	0.063180063
1.13.11.3	0	1.544143552	0	0.007265559	0	0	0	0.000183802	0	0.005677347	1.192252695	0	0	0.000447927	0	0.011152914	0	0.064598987	0.037259419	0.033369436	0.071099789	0	0.01865432	0.00534733	0.258408611	0.009154387	0	0.112842859	0.018414537	0	0	0.038062309	0	0.018484043	0.003094518	0.141414938	0.016329568	0	0	0	0.001685167	0	0	0	1.20466978	2.001138006	0.272492803	0.22923144	0.107750545
1.13.11.33	0	1.47618E-05	0.000934037	0	0	9.5748E-05	0.000668837	0.001105695	0.000646848	0.000963576	0.025095713	0.000637328	0.000659804	0.001101276	0.001133101	0.000287719	0	0	0.001086837	0	0	0.000350596	0.000147842	0.000296171	0.000514516	0	0	0.003388094	0	0.000176851	9.61606E-05	0	0	0	0	0.003344302	0	0	0.00107229	0.000426291	0.000128007	0	0	0.000109279	0.026106892	0.001046988	0	0.000691012	0
1.13.11.34	0	0	0	0	0	0	0	0	0	0	0	0	0	0	0	0	0	0	0	0	0	0	0	0	0	0	0	0	0	0	0	0	0	0	0	0	0	0	0	0	0	0	0	0	0	0	0	0	0
1.13.11.37	0	0.002111279	0.000116826	0	0	0	0	0.001639153	0	0.001154133	0.13730641	0.000557632	0	0	0	0.00081907	0.001594156	0.015264854	0.017124723	0.01733903	0.014069535	0	0.001828335	0	0.034672008	0.002311938	0	0.002177734	0.002174681	0	0.001988333	0.000557123	0.000733579	0	0	0	0	0	0.000395386	0.001822555	0	0.001979327	0.002305168	0	0.136765851	0.000723699	0.033121757	0.028970395	0.00072814
1.13.11.38	0	0	0	0	0	0	0	0	0	0	0	0	0	0	0	0	0	0	0	0	0	0	0	0	0	0	0	0	0	0	0	0	0	0	0	0	0	0	0	0	0	0	0	0	0	0	0	0	0
1.13.11.39	0.205938977	0	0.010792431	0	0.011045431	0.002080892	0.010662814	0.010356933	0	0.000877992	0.204561078	0.068216898	0.088244852	0.011381117	1.004224474	0	0	0.004613114	0.010157057	0	0	0.004860775	0.005929642	0.002305633	0	0	0.010960068	0.032375891	0	0	0	0.008602026	0.006387951	0	0	0.02705859	0	0	0	0	0.008684995	1.39708E-05	0.009982395	0.010632891	0.185213584	0	0.008547224	0.003676849	0.036557446
1.13.11.4	0.194638554	0.083501794	0	0	0.002397184	0.004536763	0	0.002301599	0.498857194	0	0.398358695	0.001029286	0	0.007228557	0.001568129	0	0	0.026670141	0.026363155	0.035651472	0.035234487	0	0	0.002732516	0.098691781	0	0.002346092	0.243352864	0	0.00352077	0.00415106	0.24723329	7.86849E-05	0	0	0.237268442	0.001384752	0.000923059	0	0.250891412	0.006138603	0.049136026	0.301828627	0.007296147	0.405534004	0.000105201	0.066925567	0.054722906	0.041720317
1.13.11.41	0	0.002188287	0	0	0	0	0	0	0	0	0.295650579	0	0	0	0	0.00138868	0	0	0.002148729	0	0.000879495	0.000533683	0.001980079	0	0	0.000552298	0	0.005270683	0	0	0	0	0	0	0	0.002445552	0	0	0.000246073	0.001049242	0.000728545	0.00231731	0.000604583	0	0.296045511	0	0.065150031	0.064756279	0.012481556
1.13.11.5	0	0.005635635	0	0	0.009763953	0.005574099	1.79735E-05	0	0	0	0.704371636	0	0	0	0.008034879	0	0	0.0121403	0.014417918	0.024814859	0.008091062	0	0	0.009123125	0.007733591	0	0	0.017890617	0.009757722	0	0	0.018353356	0	0.001936404	0	0.004275364	0	0	0	0	0	0	0	0	0.706959204	0	0.158678461	0.148589738	0.03910466
1.13.11.52	0	0.000856857	0	0.000966467	0.000445141	0	0.000111645	0.001185217	0.001099389	0	0.001219844	0	0	0.001001303	0.001088681	0.00029738	0	0.001359013	0.001051873	0.000953601	0	0.001107642	0.00070983	0	0	0	0.250143082	3.45487E-05	0	0.001383725	4.24769E-05	0	0	0.000459635	0	5.32278E-05	0	0.000103027	0	0.000413454	0	0	0	0	0.000230151	0	0	0.001041415	1.56452E-05
1.13.11.53	0.013883747	0.020027122	0.017822079	0	0	0.013983614	0	0	0.008094707	0.016602302	0.057498331	0.0139571	0.01315931	0.014134014	0.000564641	0	0	0.007886621	0	0	0	0	0.002897738	0.021492492	0.009594577	0.004535462	0	0.445345564	0.023839074	0	2.300906731	0.0144265	0.013756624	0	0	0.439902001	0.020209899	0	0	0.010430983	0.020417906	0	0	0	0.081188085	1.711831106	0.16624717	0.208946665	0.04269298
1.13.11.56	2.75651E-05	3.65206E-05	0	0	6.69251E-05	0	7.70267E-05	0	1.31785E-05	5.77645E-05	0.00844347	5.14482E-05	0	0	0	3.40298E-07	0	1.26342E-05	3.70981E-05	0	0	5.46983E-05	1.64375E-05	5.90476E-05	0	3.81883E-05	6.59876E-05	6.01715E-05	0	0	4.2979E-05	0	0	0	7.02672E-05	7.66808E-05	4.88329E-05	0	4.06252E-05	0	0	0	0	6.59558E-05	0.008475083	5.92103E-05	4.7985E-05	1.30246E-05	0
1.13.11.6	3.3531E-05	0	0.000477956	0	0.002518535	0	0.00389812	0	0.000844628	0	0.097401385	0	0	0	0.001186706	0.000775607	0	0	9.29384E-05	0.002207508	0	0	0	0.001110496	0.000156505	0	0	0	0	0	0	0	0.0023688	0	0.002479405	0.00341758	0	0.003226833	0.001162155	0	0	0.001932941	0.002723028	0	0.09626706	0.001059956	0.002490396	0.003041721	0.008262523
1.13.11.8	0	0.009677482	0.009341963	0	0	0.007352103	0	0	0.011493145	0	0.622659666	0	0.004099091	0.003933749	0	0.003607159	0	0.001360472	0	0	0.00243804	0.002208269	0	0.003261668	0.0053562	0.004298795	0	0.094493577	2.59055E-05	0	0.430830564	0	0	0.003105957	0.012861072	0.075934008	0.011724018	0.003784102	0	0	0	0	0	0.002609651	0.619857929	1.57869538	0	0	0
1.13.12.-	0.200142044	0.00103412	0	0	0.002907027	0.003309924	0.000321976	0.005542946	0.003010427	0	0.405338914	0.003580592	0.000758085	0	0	0.003602007	0.006120118	0	0	0	0	0.006833539	0.005816474	0.00681204	0.107896425	0.00524867	0	0.054007199	0.451957897	0	0.570971971	0.057768868	0.001041015	0.000908541	0.001143131	0.064913872	0.000563985	0.004115076	0.087301536	0.003686035	3.56795E-05	0.004907299	0.093705365	0	0.407959211	0.003628538	0.193007737	0.181619486	0.070268814
1.13.12.16	1.206823537	1.693253872	0.02351349	0	0.014404764	0	0.000246602	0.023867068	0	0	2.857091875	0.033727589	0	0	0	0	0.982198667	0.039732326	0.031637867	0.025683312	0	0	0	0	0.700212743	0.033386705	0.239156294	0.058211328	0	0.004728192	0	0.048271724	0.031375351	0.017346872	0.028028137	0.065646275	0	0.027233622	0.587636554	0	0	0.01689813	0	0	2.836072933	0.994278142	0.151981611	0.134528999	0.134306893
1.13.12.3	0.001184871	0.0035638	0	0	0.003866679	0.002884377	0	0	0.002121874	5.04746E-05	0.057566252	0.000402508	0.000813476	0	0.001921405	0.00347035	0	0.0001009	0.001754763	0.00066214	0.002101589	0	0	0.003524115	0	0.001071668	0	0.012341966	0.002846729	0.000647651	0.001076852	0	0.003820482	0	0.000394212	0.01088385	0	0	0.000118671	0	0.001589648	0	0.001490494	0	0.061747941	0.00239778	0.121363151	0.124810295	0.032107693
1.13.12.4	0	0.000429204	0.000256872	0.000427778	0	0.001149902	0	0.000341326	0.001228683	0.001805359	0	0	0	0	0.001427801	0	0.000436646	0.000787845	0.000549296	0	0.000155544	0.00053431	0	0	0.00152084	0	0.000609692	0.010293004	0.000557502	0	0.001762053	0	0	0.001015145	0.001892687	0.008629092	0	0	0.001905365	0.001614206	0	0.000226651	0.001798905	0.001523094	0	0	0	0	0.047667537
1.13.12.7	0	0	0	0	0	0	0	0	0	0	0	0	0	0	0	0	0	0	0	0	0	0	0	0	0	0	0	0	0	0	0	0	0	0	0	0	0	0	0	0	0	0	0	0	0	0	0	0	0
1.13.99.1	0	0	0	0	0	0	0	0	0	0	0	0	0	0	0	0	0	0	0	0	0	0	0	0	0	0	0	0	0	0	0	0	0	0	0	0	0	0	0	0	0	0	0	0	0	0	0	0	0
1.14.-.-	0.616518897	0.019872707	0.038653474	0.249907521	0.002898913	0	0.207706799	0.01145573	0.033076081	0	1.628045788	0	0.019584166	0	0.026823269	0.034240383	0.044476435	0.010890672	0.033369337	0	0.062588912	0.014559482	0	0	0.190111086	0.025657545	0.260760481	0.249954352	0.036194327	0	0.011049909	0.143086777	0	0.015036435	0.047884652	0.253690712	0.033818981	0	0	0.036226245	0.985860474	0	0	0	1.66281695	0.183037219	0.687800549	0.676795652	0.378738452
1.14.1.-	0.191660292	0.349953814	0	0	0	0.003457689	0.000610064	0	0	0.000821805	0.082604181	0.004903402	0.006853581	0.007231302	0	0.004962189	0	0	0.006940297	0.00779155	0	0.005601896	0.002371247	0	0.037869672	0	0	0.327337373	0	0.000720772	0.000609936	0.48645501	0.007386332	0.007956126	0.001891298	0.335057779	0	0.007281221	0.007434501	0	0	0.007160812	0	0.006835565	0.086793859	0.865067636	0.000852907	0	0
1.14.11.-	1.797429118	1.762386276	0.016077746	0.194173757	0.00382775	0.02730642	0.152174094	0	0	0	1.931301851	0.009476218	0	0.00557757	0	0	0.042117985	0.020561611	0	0	0	0	0.016650962	0.024120598	0.616908604	0.034829901	0.51081422	1.230452234	0.025284953	0	1.720802908	1.901726248	0	0.013727404	0	1.271950126	0	0	0.307094067	0.971264177	0	0.200240217	0	0	1.911955596	2.722671778	0.257766417	0.220510782	0.190487812
1.14.11.1	0.002919447	0	0	0	0	6.68537E-06	0.003599342	0	0	0	0.43624604	0	0	0.003418745	0.002375171	0.001032856	0	0.000689817	0.004693568	0.000948978	0.001184484	0.004900316	0	0.003964713	0.001988068	0.000275591	0.002459257	0.023160685	0.001358372	0	0.430283632	0	0	0.000729185	0	0.025790746	0	0	0	0	0	0	0	0	0.429487599	0	0	0.003820868	0.024929691
1.14.11.16	0	0.008519934	0.009502914	0.001292593	0	0	0.00029075	0.007350535	0.003475394	0.01168077	0.979405497	0	0	0	0.011444864	0.001613299	0	0.010581598	0.004473919	0.009154647	0.005369769	0.005697309	0	0	0	0	0.009852588	0.052200956	0	0.00260609	0.00294429	0.018783983	0	0.006972322	0	0.074453493	0	0	0.010357716	0	0.004613768	0.001825557	0	0.001734985	0.974535019	0.57149086	0.007598299	0	0.061113654
1.14.11.17	0.413229418	1.219999972	0	0.021162968	0.02466719	0	0.019635818	0.015563911	0	0	2.760355364	0.031235623	0.024715914	0	0.013554746	0.00768663	0.008650436	0	0	0.007651437	0.02564302	0	0.012846395	0.012618834	0.051588628	0.000818181	0.483673595	0.718973914	0	0	1.419165825	0.97246434	0	0.031606538	0.030144932	0.700018565	0	0.001988921	0.189314617	0.496153496	0	0.057082316	0.001852373	0	2.773559543	0.865920845	0.170003437	0.219399437	0.13130039
1.14.11.18	0.000529093	0.002665525	0	0.000561789	0	0.004471625	0.003348908	0.001224219	0.001899895	0	0.621149781	0.007257154	0	0	0.003130391	0.005429743	0.031334635	0	0.007445059	0.005624339	0.007052221	0	0.00519517	0	0	0.00522652	0	0	0	0.001035012	0.004927893	0	0.006314429	0.002610014	0.001965229	0	0	0.00207973	0.004479476	0	0.001718269	0.005002813	0.00043919	0	0.620794453	0	0.005300871	0.000836125	0.026782762
1.14.11.2	0.802345536	0.000366171	0.000149739	0	0.004987377	0.002455237	0	0.000141063	0.004183417	8.83423E-05	0.282187687	0.003712298	0.006997462	0.006059818	0.002877342	0	0	0.006211005	0.003247901	0	0	0	0	0.002947099	0	0	0	0.005614784	0	0	0	0.014001314	0	0.002884337	0.003110889	0	0.004431484	0.001349244	0	0	0	0.006137967	0.001201141	0.004175325	0.286040807	0	0.006503358	0.007228341	0
1.14.11.21	0.000482922	0	0.000836248	0.000810265	0.000628208	0	0	0.000790645	0.000336594	0	0.000853657	0.000169632	3.37081E-06	0.000284354	0.000203149	0.000498834	0	2.82626E-05	0.000197135	0	0.000364207	0	0	6.40715E-06	0.000692947	0	0	0.004151949	0.000195598	0.000422971	0.14299868	0	0	0	0.000816238	0.003963154	0	0	0.000515472	0	0.000437385	0	0	0	0.000851047	0	0.000538941	0.000459988	0.023829538
1.14.11.9	0	0	0	0	0	0	0	0	0	0	0	0	0	0	0	0	0	0	0	0	0	0	0	0	0	0	0	0	0	0	0	0	0	0	0	0	0	0	0	0	0	0	0	0	0	0	0	0	0
1.14.12.-	0	0.006103804	0.010459484	0	0.006703093	0	0	0.003250251	0	0	0.303450375	0	0.010814864	0.001658602	0.009594702	0.0064833	0	0	0	0	0.007473035	0	0.006023271	0.006414266	0	0.001264736	0.000199063	0.013198219	0	0	0.000411283	0	0.002349492	0.010556256	0.003199621	0.00312	0	0	0.008312342	0	0.000440036	0.007850125	0.003778461	0.003951654	0.312775427	0	0.00340934	0	0.00601049
1.14.12.1	0	1.472129261	0.007799259	0.004493736	0	0	0.004944191	0	0.001174046	0.002603919	0.106965351	0	0.007223647	0.006126972	0.000315402	0.002754832	0	0.006577671	0	0.005286575	0	0.005953568	0	0.001054696	0	0.006339492	0	0.00653163	0	0	0	0	0.00133729	0.003835658	0.003245142	0.010409445	0.000906987	0.007506944	0	0.005613808	0	0	0	0	0.106808472	0	0.006135786	0.000823795	0.028573432
1.14.12.10	0	1.680253394	0	0	0	0.014451757	0	0.013211245	0.003578264	0	1.010622351	0	0.017101179	0.01589225	0	0	0.005365172	0.026568529	0.050601718	0.032855059	0.029319993	0	0	0	0.253546663	0	0.01386119	0.074602412	0.001684323	0.017515075	0.015921176	0.014660602	0.01693686	0	0	0.077939254	0	0.007475196	0	0.009797326	0.001722056	0	0.016646764	0	1.004232116	1.723113976	0.002425748	0	0.016289362
1.14.12.12	0.401915637	0	0.001096924	0	0.000787035	0.001287664	0	0	0	0	0.035061412	0.000384685	0.001450896	0	0	0.000439897	0.000958465	0	0.000411257	0	0.000417413	0	0.001043844	0	0.001196982	0.000199443	0	0.001148441	0	0	0	0.002198614	0.000290115	0.001318764	0	0.001158942	0.001818706	0.000297544	0	6.86667E-05	0	0	0.002196896	0	0.03505207	0.001050953	0.000645794	0	0.000662564
1.14.12.13	0	0.004838072	0	0.001473369	0	0.009229075	0	0	0.001701185	0.005842616	0.412624483	0.007709667	0	0.000814599	0.005155791	0.00670971	0	0	0	0.002556442	0.006677215	0.006480094	0.004220965	0.006566946	0.006747704	0.006929008	0.007020612	0.015903929	0.004218154	0	0	0.02142113	0	0	0	0.009629156	0	0	0	0.002594968	0.001594651	0.008349037	0.005560791	0.005629744	0.411743139	0.136864631	0	0	0.00621598
1.14.12.17	0.395127689	1.004532182	0.003177015	0	0.011278276	0.006446076	0.011975371	0.012605339	0.004636286	0	0.866030733	0	0	0	0	0	0	0.266587383	0.276031299	0.278170184	0.289654388	0.000784137	0	0.005597613	0.226134718	0	0.248293776	0.843736277	0.016706924	0	0.289813765	0.970230409	0	0	0.00242941	0.82432852	0	0	0.171386214	0.503887092	0.017183595	0.090200485	0	0	0.872371072	0.856435359	0.05559834	0.076759931	0.082518904
1.14.12.18	0.199978294	0.001286477	0.001552766	0.001395381	0	0.006570646	0.001846514	0.006392457	0	0	0.173839287	0.003741347	0	0.003758687	0	0	0	0.004182521	0.003033721	0.002075962	0.001583996	0	0.004247798	0	0	0.004141434	0	0.002797338	0	0	0.003543938	0	0.002728785	0	0.003053127	0	0.007344585	0.007236151	0.00052844	0	0	0	0.005324346	0	0.170092955	0.005295912	0.005434935	0.004405613	0.002324775
1.14.12.19	1.19841238	0.25857525	0.010033974	0	0.014009393	0.006131646	0	0.003145651	0.005483954	0.01276227	1.640011556	0	0	0	0	0	0.011243308	0	0	0.006213928	0.003255904	0.004944083	0.014813615	0.001829192	0	0	0.510964371	0.607134795	0.020167832	0.012775061	0.020162537	1.403012307	0.001871816	0	0	0.575731473	0.004827329	0	0.167115443	1.018657673	0.003735862	0.164902629	0	0.006923118	1.631097131	0	0.018586509	0	0.019464379
1.14.12.3	0	0	0	0	0	0.001935205	0.003694877	0	0.003308955	0	0.087569755	0	0.001686584	0	0	0	0	0.000215202	0.002827673	0.000178897	0.000345952	0.002209023	0.001586479	0.001607466	0.002351064	0.001793282	0.000584452	0.003068994	0	0	0.002776015	0	0	0	0.002133044	0.002493118	0.003182867	0.000626369	0.003334254	0.002212246	0	0.00143304	0	0	0.086439586	0	0.003581737	0.000628862	0
1.14.12.7	0	0	0.00160794	0.001590073	0.003207895	0.000647513	0.001358691	0	0	0.001256465	0.330962093	0.001849693	0	0.000956366	0.000159935	0	0.001018799	0	0	0.000673708	0	0.000871257	0.000611529	0	0	0	0.002965332	0.003022323	0.000596506	0	0	0.002942001	0	0	0	0.000653723	0.000471059	0	0	0	0.000332099	0.000957364	0.001754922	0.001148363	0.328823648	0	0.063830738	0.061045126	0.002379842
1.14.13.-	2.616465922	5.665881693	1.638361909	0.552045427	0.044364235	0.027736849	0.471119829	0	0.046960033	0.004247913	3.525416229	0	0	0.00112298	0.016107856	0	0.046943578	0.104645958	0.178822444	0.181475178	0.088298916	0	0	0.02334982	0.154859695	0	1.466740498	1.872673323	0.467024381	0	1.944300188	1.921999718	0.057833062	0.03347304	0	1.795603418	0	0	0.322665909	0.976030742	0	0.35359293	0	0	3.48905069	2.457960656	0.585914838	0.544942251	0.393425504
1.14.13.1	0.787293753	0.268214614	0	0	0.004404304	0.008849557	0.002674529	0.00442801	0.000688786	0.009238059	1.033926819	0	0	0	0.003623215	0.00660199	0.009045996	0.016146878	0.006644167	0.010092334	0.009067977	0.00620486	0	0	0.210840034	0	0	0.286178777	0.002654256	0.003865345	0.432796309	0.267130755	0	0	0	0.297986201	0.002548553	0.011977399	0.007933309	0.243536326	0	0.053115782	0	0	1.023357455	0.278524695	0.116803388	0.120481721	0.128801786
1.14.13.100	0	0	0	0	0	0	0	0	0	0	0	0	0	0	0	0	0	0	0	0	0	0	0	0	0	0	0	0	0	0	0	0	0	0	0	0	0	0	0	0	0	0	0	0	0	0	0	0	0
1.14.13.106	0.000243597	0	0.00252898	0.00109617	0.001923682	0	0	0	0	0	0.001841723	0	0	0	0	0.000607075	0.000648988	7.43918E-05	0.00177712	0	0	0.00118122	0.001861923	0.001191496	0.000655729	0.000852878	0	0.001729734	0	0	0	0.001523509	0	0	0.000416623	0.00221998	0.002253775	0	0.001115245	0	0	0.000889362	0.001616447	3.95797E-05	0.001218807	0.000549148	0.028560421	0.03319141	0
1.14.13.12	7.13034E-05	0	0	0	0	4.3969E-05	2.70419E-05	7.89478E-05	5.89979E-06	4.54859E-05	0.008426611	0	4.30711E-06	0	0	0	0	6.69267E-05	0	0	0	6.83521E-05	0	0	0	5.15105E-05	0	2.06191E-05	0	5.91294E-05	2.50052E-05	0	0	0	7.64002E-05	3.83918E-05	0	1.49763E-05	0	0	6.25825E-06	9.18513E-06	5.80791E-05	0	0.008421038	1.4133E-05	0	3.06777E-05	0
1.14.13.127	0.207432868	0.137925472	0	0	0.008583343	0.005969334	0.009222226	0	0	0.007807119	1.634625752	0.003786554	0	0.00381542	0.010306154	0	0.013002122	0.032608246	0.031403748	0.007361983	0.001344107	0.013129555	0	0.009751515	0.054520412	0.009796106	0.252087732	0.327043276	0	0.002539619	0	0.762150514	0	0.016824446	0	0.328691587	0.007390914	0	0.079807519	0.495522134	0	0.08319745	0	0	1.601557432	0.853629475	0.058304626	0.077440016	0.087016948
1.14.13.132	0	0	0	0	0	0	0	0	0	0	0	0	0	0	0	0	0	0	0	0	0	0	0	0	0	0	0	0	0	0	0	0	0	0	0	0	0	0	0	0	0	0	0	0	0	0	0	0	0
1.14.13.149	0.384915327	1.377293451	0	0.018372601	0	0	0.001036663	0	0	0	1.514996654	0.010621982	0.014700246	0.00694444	0	0	0	0	0	0	0.006041191	0.004104168	0.004526758	0	0.336913336	0.009632082	0.495111133	0.378187724	0	0	0	0.621726228	0	0.000382598	0	0.364211593	0.017516329	0	0.002130323	0.479852867	0.003085229	0.182248629	0	0	1.522698064	1.716049247	0.190544151	0.20659333	0.087469489
1.14.13.151	0.00021534	0.041107178	0.002131291	0	8.47363E-05	0	0.001349794	0	0.002180236	0.001361504	0.007628301	0	0.000454669	0	0	0	0.001205238	0.000630015	0.000906736	0.000540079	0.00138262	0.002252341	0	0	0	0.001335501	0.251739946	0.014942603	0	0	0.001641366	0.001950676	0.000902443	0	0	0.011176118	0.001791958	0.002543755	0.002138813	0.000832606	0.001610456	0.000949155	0.001045994	0.000809959	0.007573713	0	0.032908907	0.032005677	0.034744314
1.14.13.154	0	0	0	0	0	0	0	0	0	0	0	0	0	0	0	0	0	0	0	0	0	0	0	0	0	0	0	0	0	0	0	0	0	0	0	0	0	0	0	0	0	0	0	0	0	0	0	0	0
1.14.13.2	0.003668085	0.821679873	0	0.0062559	0	0.006585635	0.00016733	0	0	0.010014728	0.685729063	0	0.00981524	0.00983319	0	0	0	0.004147284	0.015756821	0.01642852	0.019633849	0	0	0	0.148148754	0.005131947	0.001245662	0.066528491	0	0.007568478	0.151719628	0.024962579	0.009797675	0	0.007595448	0.068144666	0.005529216	0	0.009758911	0	0	0.000391656	0	0.00217482	0.691081164	0.993859035	0.176545716	0.178393255	0.073878176
1.14.13.20	0	0.089797513	0.005703776	0.007803595	0	0.004999537	0	0	0.008803521	0	0.144235658	0.006389102	0.003398046	0	0.001094933	0.009363356	0	0	0.00353726	0	0.009538951	0.001119788	0.009029426	0	0.041761306	0.003194403	0	0.001803474	0.004934797	0.003488408	0.004331134	0.004540472	0	0.006490116	0.006934759	0.006418219	0.0033527	0.005431472	0	0.009122112	0	0	0	0.008184624	0.147506713	0.006342295	0.040367886	0.031682779	0.008300881
1.14.13.22	0.194575032	0.519788633	0	0.003707354	0	0	0.00041534	0.005192661	0.000954379	0	0.474318909	0	0	0	0	0	0	0	0.00808382	0	0	0	0.003865367	0	0.145853519	0	0.246536982	0.010763461	0	0.007799764	0.000324319	0	0	0	0.007296557	0.018431455	0	0	0	0.005312606	0	0.002345857	0.002438634	0.002104068	0.480267276	0	0	0	0.01573824
1.14.13.39	0.001495335	0	0	0	0	0	0	0	0	0	0.009928487	0.002032164	0	0	0	0	0	0.021380013	0.017640383	0.017061491	0.015433956	0.003205083	0	0.002449194	0.000623307	0.003483804	0.003590714	0.012500067	0.000553047	0.004948975	0	0.012262814	0.002801143	0.001923304	0	0.00855562	0	0	0.000839307	0	0	0.002514049	0	0	0.012743117	0	0.00028797	0	0.016828504
1.14.13.40	0.197466124	0	0.004496013	0.003359019	0.003913581	0.001133437	0.001343622	0	0.000327345	0	0.228024643	0	0.001748602	0.001630146	0.002298304	0.00223528	0.002969838	0.000547809	7.1339E-05	0	0.001917813	0.000183013	0.00123389	0	0	0.004673622	0.004167693	0	0	0	0	0	0.003609566	0.001949672	0.003443864	0.002158874	0	0.002689139	0.003617906	0	0.001450547	0.001544401	0	0.003849714	0.225491781	0.000272742	0	0	0
1.14.13.50	0.001787237	0.00096811	0	0	0	0.002163587	0.002935113	0.002976064	0.00117862	0	0.065125418	0.003128854	0	0.000575985	0.003082971	0.002910571	0	0	0.003062011	0.001801158	0	0.001428687	0	0.001340682	0	0	0	0.005362794	0	0.000115805	0	0.002395921	0.001940874	0.002465727	0.001591079	0.005647663	0	0.000445164	0	0.00199007	0	0	0.002472769	0	0.066431269	0	0	0	0.032519359
1.14.13.59	0.401338035	0.614853076	0.003835884	0	0	0	0.010591932	0	0.01088319	0	0.16590983	0	0	0	0	0	0	0.026149736	0.00839668	0.023392864	0.027500797	0	0	0.001597658	0.149313862	0.002543214	0.252727535	0.485146801	0.007477537	0	1.009544971	0.284615685	0.000776715	0.005056013	0	0.478065556	0	0.003839492	0	0.510909117	0	0.011029243	0	0.012454385	0.153579434	0.271837664	0.137824205	0.111988804	0.027200558
1.14.13.7	0.20305069	1.132547782	0.002962366	0.280022266	0	0	0.169952002	0	0	0	0.38669244	0	0.004176927	0.001616043	0	0	0	0.039476136	0.03539586	0.033601901	0.025110077	0	0	0	0.20466866	0	0	0.007970386	0.00164906	0.007863617	0.004433806	0.000178121	0.001383312	0.003949472	0.004500575	0.001357186	0	0.001926078	0	0	0	0	0	0	0.380892957	0	0	0.000495293	0.002741295
1.14.13.70	0.001614095	0	0.000148037	0.0015065	0.001316047	0.000784303	0	0	0	0.001470515	0.015621656	0	0.001428149	0.001679098	0.001253695	0.001036017	0	0	0	0	0	0.00103156	0.001318034	0.001636596	0	0.00159887	0.000570182	0.009136348	0.000777068	0	0	9.19074E-05	0.000758253	0.001805159	0	0.009538898	0	0.001268187	0	0	0	0	0.00069954	0.001427923	0.017034657	0	0.00027522	0	0
1.14.13.8	0	0	0.001862868	0	0.004201461	0.003012882	0	0	0.004522305	0	0.311922101	0.000531923	0	0.001116599	0.000160812	0	0.002035984	0.01787893	0.017965538	0.012936106	0.018683452	0.001732352	0.003150329	0	0.106859585	0.002070223	0	0.021671283	0.002358074	0	0.002667075	0.010378738	0.001609654	0.004060454	0.004223438	0.015507332	0.001163149	0.001127497	0	0	0.003994433	0	0	0	0.318184924	0.004203376	0.064825059	0.062631227	0.022602191
1.14.13.81	0.003076786	0	0.005103166	0	0.005873216	0	0.00371446	0.001619368	0	1.004565884	0.10641296	0.081573928	0.0796814	0.001211657	0.000575106	0	0	0.030663556	0.026718329	0.036758144	0.027340653	0	0	0.00444736	0	0	0	0.002017698	0.005535524	0	0.000878493	0.006851532	0	0	0.000138279	0.00721647	0.002886117	0	0.002936457	0	0	0.002936659	0.005626496	0	0.106268146	0.004447918	0.06320165	0.06231381	0
1.14.13.82	0.164727024	2.601398194	0	0.026325137	0.024059366	0	0.039276625	0.03883917	0	0	1.683871756	0.023781505	0.054530996	0	0	0	0.042024824	0.051341851	0.036607653	0.067103899	0.025266405	0.054572968	0	0.019683084	0.321781013	0	0	0.154154019	0	0	1.9051446	0	0.052452679	0.014645605	0.007050058	0.137820106	0	0.024686326	0	0.03302675	0.051578389	0	0.055015289	0.028141716	1.685257481	2.451764556	0.138811111	0.118327824	0.068566828
1.14.13.83	0	0.003346043	0.00519981	0.004859792	0.00625158	0.002666675	0	0.001648839	0.001755577	0.006222902	0.379901041	0	0	0.000770817	0	0.001548567	0	0.014124407	0.020606984	0.008967878	0.013901784	0	0.007227276	0.001805516	0.730622933	0	0	0.019764101	0	0.00212485	0	0.012882021	0	0	0.001263386	0.014727412	0	0	0.004715269	0.000951297	0.00201231	0	0.000712633	0	0.38583398	0.136348155	0.128821534	0.126031318	0.0723204
1.14.13.84	0	0.001695802	0	0	0	0	0	0	0.001604848	0.001174487	0.01530891	0	0.00056773	0	0	0	8.61175E-06	0	0.000270627	0.000580597	0	0	0.000339642	0.001777873	0.001120674	0	0	0	0	0	0.000353378	0.000562554	0.00123583	0	0.000614716	0	9.64283E-05	0.00065103	0.000905285	0	0	0	0	0.000937637	0.016570616	0	0.001348539	0	0
1.14.13.9	0	0.00068627	0.001536423	0.000988416	0.000127333	0.003142932	0.001657457	0	0	0	0.001821804	0.00064251	0	0	0.0035273	0	0	0.002758789	9.71372E-05	0.001559149	0.002187143	0	0	0	0	0	0	0	0	0.003755986	0	0	0.001154207	0.001506821	0.00328345	0.001186835	0	0	0	0.003618685	0	0	0.002510675	0.001550926	0	0	0	0.003748371	0.001684928
1.14.14.-	0.003008058	0	0	0.005076851	0	0.002741164	0	0.000669794	0.002582338	0	0.149091719	0.002812021	0	0.002113731	0	0.005101181	0.003316712	0	0	0.000836654	0.000955041	0.00217759	0	0	0.000941565	0.004953956	0.000454088	0.002680225	0.004626071	0	0.001013818	0.000789006	0	0.003177734	0.003848212	0.001443962	0.001058811	0.004003593	0.004391459	0	0	0	0.000386544	0	0.144633312	0.001424316	0.060571499	0.064763321	0
1.14.14.1	0	0.003449359	0.003694501	0.091620226	0	0	0.161510264	0	0	0	0.338269339	0.002751771	0.005978709	0.006792627	0	0	0	0.009676189	0	0	0.00272999	0	0	0.000191236	0	0	0.003451356	0.022272855	0.004349286	0.001087449	9.51848E-05	0.020854083	0.008415311	0	0	0.016206716	0.00469899	0.008425556	0	0	0.001175143	0.00605885	0.003706872	0.005646241	0.346631132	0	0.089747943	0.085217777	0.026406585
1.14.14.3	0.99677977	0.037640957	0	0.729515927	0	0	0.01781595	0	0	0.008062409	0.823826087	0	0.015134814	0.0159852	0.007635832	0	0.015872477	0.081866199	0.072507831	0.077959561	0.072691746	0	0	0.005896367	1.431821652	0	0	0.132001412	0	0.004460554	0.139872377	0.033167834	0	0.000908231	0	0.107590812	0.003690318	0	0.00910142	0.010173605	0	0.001624711	0	0.987455973	0.818787996	0.152861534	0.294528805	0.326449976	0.131894313
1.14.14.5	0.968392832	2.604713112	0.004801287	0.02512868	0	0.010292354	0	0.030486925	0.021528165	0.023921875	2.087301978	0	0.00934715	0	0.01894882	0	0.05726112	0.071475445	0.066307807	0.020606105	0.020710059	0	0	0	0.177815422	0	0.236600617	0.768107352	0.008739952	0.012536184	2.010647142	0.919072498	0	0	0	0.787776148	0.004944182	0.03498366	0.202055518	0.481490926	0	0.057794866	0	0	2.035771532	3.005848926	0.316896962	0.273794806	0.114377736
1.14.14.7	0	0.000145313	0	0	0	0	0.000246045	0.001668156	0.001723148	0.001977098	0.078145679	0	0	0	0	0.002587254	0.001564731	0.002086074	0.000347155	0.003024759	0.001980224	0	0	0	0.00170564	0.001196026	0	0.002747682	0	0	0	0	0.002581398	0	5.24016E-05	0.002529844	0.001509469	0.002101965	0	0	0	0.001018501	0	0	0.07796215	0	0	0.002284587	0.003166064
1.14.14.9	0	1.071648997	0.846332853	0.011313279	0	0.01781021	0	0.994710169	0.507249245	0.009820093	1.177172145	0	0.008355981	0	0	0	0.008941113	0.075391764	0.076345114	0.062749884	0.075623347	0.005849764	0	0	0.073830603	0	0	0.994058671	0	0.016352328	0.155640126	0.697237119	0.108772924	0.119710743	0.11709146	0.970306256	0.021999887	0.004585448	0.323685077	0.515386928	0.01484222	0.114688891	0.021732233	0.013498608	1.193472025	1.580287795	0.05469919	0.066380761	0.197345996
1.14.15.3	6.15302E-05	1.216782816	0	0	0	0.00854509	0	0	0.000492863	0	0.506952137	0.001553198	0.009281044	0.005177601	0.000977664	0.005842716	0	0	0	0	0	0.004564454	0.003445859	0.00526058	0.110308111	0	0	0.014803668	0	0.004155905	0.001683452	0.001266235	0.002391025	0.000427308	0.009014891	0.012452676	0	0.007678503	0.003713263	0	0	0.001279476	0.008197401	0.002550761	0.507422203	0	0	0.002131308	0.018555099
1.14.15.7	0.804580838	0	0	0	0	0	0.002691147	0.000901491	0.00387639	0.00116721	0.654229674	0.003697867	0.000534037	0.002168471	0.004182562	0	0.006162734	0	0	0	0.000442331	0	0.005909212	0	0	0	0.003988614	2.10148E-06	0.005099813	0.002331982	0	0	0	0.006380771	0	0	0	0	0.002253133	0	0	0	0.006124962	0.005080801	0.655223226	0.000409932	0	0.001263439	0.020940692
1.14.16.-	0	0	0	0	0	0	0	0	0	0	0	0	0	0	0	0	0	0	0	0	0	0	0	0	0	0	0	0	0	0	0	0	0	0	0	0	0	0	0	0	0	0	0	0	0	0	0	0	0
1.14.16.1	0.806015397	0.010088283	0	0	0.000653151	0	0.008510289	0	0	0.005805633	0.692004293	0	0	0	0.000578627	0.007506865	0	0.020488834	0.021473516	0.011558012	0.017519895	0	0	0.003695446	0.005908783	0.007729983	0.259344697	0.011560672	0.003713608	0.005475996	0	0.021164371	0.000826261	0.004686642	0.006969756	0.004463444	0	0	0	0.00500378	0	0.003305307	0	0.000247814	0.696961211	0.000921998	0.057404946	0.067945441	0.028740535
1.14.17.3	0	0	0	0	0	0	0	0	0	0	0	0	0	0	0	0	0	0	0	0	0	0	0	0	0	0	0	0	0	0	0	0	0	0	0	0	0	0	0	0	0	0	0	0	0	0	0	0	0
1.14.18.1	0	0.001398095	0	0	0	0	0.003787523	0.001074637	0	0.000752768	0.248965144	0.001740639	0.001395513	0.000855743	0	0	0.003267438	0	0.000891836	0.000917841	0.000492601	0	0	0	0.06608138	0	0.001259294	0	0	0	0.001054653	0	0	0.001724734	0.000531833	0	0.003161554	0	0.000701618	0.000922005	0.002543685	0	0.002768748	0	0.242216284	0.00081842	0.02741186	0.029020468	0.063405659
1.14.19.-	0	0.002276221	0	0.000374384	0.000928736	0.001684007	0.003214268	0	0	0	0.419113836	0	0.001624603	0.00466556	0.002765802	0.004042507	0	0.012892595	0.012536194	0.015195567	0.017649845	0	0	0	0.001951222	0.003400206	0.001771344	0.0042017	0	0.003781667	0	0.010508621	0	0.002090411	0	0.00214126	0	0	0	0	0.000730599	0	0	0.002126853	0.415428965	0	0.033561778	0.031366439	0.027971386
1.14.19.1	0.791105504	1.608089827	0.000881153	0.35798039	0	0	0.322365219	0.012934917	0.002155193	0	1.146585344	0.011096879	0.002881746	0.007934995	0	0	0	0.063524952	0.048238437	0.060187052	0.031777614	0	0.000546149	0	0.006796929	0.015078424	0	0.002118831	0	0	0	0.00186622	0	0	0.008034206	0	0.007181197	0	0	0	0	0	0.011169562	0.00178871	1.15106905	0.004480176	0.062664653	0.060052981	0.047644568
1.14.19.2	0.000674956	0	0.001855307	0	0.001092085	0.001876948	0	0	0	0	0.031630019	0	0	0.000650718	0.002534337	0.001682301	0	0.000564146	0	0	0	0	0.002441802	3.8224E-05	0	0.001839893	0	0.017406218	0.001384511	0	0	0.002845244	0	0	0	0.018623698	0.001740655	0.002187087	0	0.002971893	0.002094988	0.000612047	0	0.00144716	0.035317665	5.32373E-05	0.06425779	0.060226529	0.012105525
1.14.19.3	0	0.306531314	0.001902493	0	0.004069854	0.000289313	0	0	0.004691593	0	0.03078245	5.18081E-05	0	0.00393726	0.003136285	0.000912124	0.001144981	0.003157154	0.000515823	0.004137525	0.002246935	0.003027415	0.004641928	0	0.20281211	0	0.004130433	0.004742014	0.003559164	8.15444E-05	0.004209496	0	0.002030084	0	0.004683809	0.004202412	6.60537E-05	0.002636459	0	0.004816884	0.000449448	0	0	0.003938699	0.037400916	0	0.028609441	0.029450448	0.01505329
1.14.21.6	0.000458504	0.130791283	0	0.000575649	0.000272118	0.00030983	9.01669E-05	0.000366687	0	0	5.09484E-05	0.000298	0.000699544	0.000306004	0.000120316	0	0	0	0	0.000500427	0.000360955	7.19644E-06	0	0	0.000181939	0.000617545	1.45194E-05	0.000321716	0	0.000460028	0.000420399	7.48823E-05	0	0	0.000179709	0.000463152	0	0.000469271	0	0.000340744	0	0	0.000492643	0	0	0.000221039	0	0.000424672	0
1.14.21.7	0	0	0	0	0.000147066	0.000100317	0	0	0.000148325	0.000221645	0	4.82177E-05	7.78679E-05	0.000169087	0	0.000193166	0	0	0	0	0	0	0	0.000216715	0	0.000144609	0.000213461	0	0	0.000134857	0.000211745	0	0.00015555	0.000115919	0	8.19917E-06	0	0.000182699	0.000192747	0	3.73994E-05	0	0.000185462	0	1.17913E-05	0.00016243	0.031244932	0.031268167	0.000223784
1.14.99.-	0	0	0.004024296	0	0	0	0	0.00146553	0	0	0.522426391	0.004516115	0	0.002675007	5.20243E-05	0.004383587	0.001639843	0	0	0.003980708	0.005089019	0.0012577	0	0.002440888	0.002247249	0	0.003629355	0.011003163	0.003688372	0	0	0	0.004272093	0	0	0.012669328	0.004673402	0	0.00399231	0.004543176	0	0	0	0.003684606	0.520567738	0	0.062921033	0.059001267	0.023256064
1.14.99.1	0	0	0	0	0	0	0	0	0	0	0	0	0	0	0	0	0	0	0	0	0	0	0	0	0	0	0	0	0	0	0	0	0	0	0	0	0	0	0	0	0	0	0	0	0	0	0	0	0
1.14.99.3	0.004872775	0	0.000552418	0	0	0	0	0.005685649	0	0.000801137	0.018967788	0	0.00496598	0.002215488	0	0	0.000821896	0.213867786	0.211989531	0.207074103	0.215528651	0	0.001023102	0	0.554432068	0	0.001915385	0.00934092	0.001126394	0	0	0.002588583	0.001271587	0	0	0.00455715	0	0	0.005330127	0	0	0	0.001911695	0	0.02237594	0	0.032627292	0.028617186	0.016265685
1.14.99.33	0	0	7.21486E-05	5.6534E-05	6.70363E-05	0	0	5.53435E-05	0	5.90228E-06	0.00843148	1.22831E-06	0	0	2.00817E-05	0	0	0	0	0	3.3419E-05	6.18982E-06	4.672E-05	0	5.13081E-05	2.93921E-05	0	4.57489E-05	0	0	5.70632E-06	0	6.32745E-05	5.59828E-05	0	0	0	0	3.72445E-05	0	0	0	4.52236E-05	6.80261E-05	0.008541023	7.61855E-05	7.26873E-05	0	0
1.14.99.36	0	0	0	0	0	0	0	0	0	0	0	0	0	0	0	0	0	0	0	0	0	0	0	0	0	0	0	0	0	0	0	0	0	0	0	0	0	0	0	0	0	0	0	0	0	0	0	0	0
1.14.99.39	0	0	0	0	1.22873E-05	0.000103713	0	5.8028E-05	0.000103198	0.000122353	0	4.24505E-05	0.000139077	0	0.000160488	1.53514E-05	0	0.016057898	0.015997695	0.01596987	0.016279396	0.00014122	0	0	0.000148045	2.83704E-05	9.58523E-05	0	0	5.61037E-05	2.29287E-05	7.00916E-05	0.000145231	0	5.19094E-06	0.000167627	0	8.00419E-05	0	0.000116353	0	0	0	3.51246E-05	0	8.9952E-05	0.000121514	1.84219E-05	0.000114364
1.14.99.40	0.992129456	0.001414189	0.008985954	0	0	0.00597474	0.005335041	0.006619387	0	0.008506203	0.631871803	0	0	0	0	0	0.052747146	0	0.000223878	0.001981881	0	0.001672455	0.007931472	0.000738507	0.072656238	0	0.006505924	0.026606434	0	0.003957729	0.008005885	0.016388891	0.00946167	0	0	0.018987619	0	0.005445408	0	0	0	0	0	0	0.636462011	0.140017169	0.088844423	0.086678725	0.048886534
1.14.99.41	0	0.000225865	0	0	0	0	0	0	0.000712511	0.001319884	0.032251937	0.000316083	0	0.001608241	0.001615161	0	0.001422384	0	0	0	0	0.00057297	0	0	0	0	0.001705566	0.004535232	0.001086004	0.000539285	0	0	0.001589907	0.001302706	0.001454002	0.003588573	4.78372E-05	0	0.002046558	0.000209003	0.001174151	0.001600661	0	0.000430259	0.034193123	0.001279656	0	0.001188407	8.84781E-06
1.14.99.44	0.001072819	0.004520967	0	0.003488982	0.002317967	0	0.001624305	0	0	0.002002588	0.004198781	0.002703347	0	0	0.003087663	0.001503713	0	0.015383199	0.018289483	0.013981037	0.017513726	0	0	0.000821905	0	0.003986066	0.001166604	0.000973902	0.054017747	0.0012605	0.001902463	0	0	0.003482387	0	0.003737921	0	0.003041817	0.001559207	0.001086093	0.004418079	0	0	0.003604555	0.004385402	0.001288977	0	0	0
1.14.99.46	0.200790602	0.310127659	0.003197344	0	0	0.002076215	0	0.009621763	0	0.000260503	0.010575681	0	0	0.001021523	0	0	0	0.000896121	0.001173469	0.003273726	0.011091858	0.010007469	0	0.000223144	0	0.008588817	0.250611069	0.44598491	0	0	0.281594929	0.925112981	0	0	0	0.463215974	0	0.007103624	0.173190745	0.502499257	0	0.096882433	0.010939205	0	0.012312934	0.863899637	0.08352102	0.091325603	0.010851179
1.15.-.-	1.10218E-06	1.32381E-05	0	0	0	1.29469E-05	0	0	3.12473E-05	0	3.17609E-05	0	0	0	0	7.56562E-06	2.22907E-05	0	0	0	0	0	0	2.49836E-05	0	3.16407E-05	2.52059E-05	0	7.88353E-06	0	0	0	7.15011E-06	7.75484E-06	1.17841E-05	0	0	0	0	3.46407E-05	1.4159E-05	2.40178E-05	0	0	0	1.89827E-05	1.69336E-05	2.79381E-05	8.45219E-06
1.15.1.1	2.978499663	2.292197309	1.957183774	1.188270681	1.026486194	0.959720377	0.375930556	0.02776426	1.00534774	0.966993791	2.034545099	1.019515744	0.975225659	0	0.041310854	0.202798131	1.26946861	1.515203624	1.4622041	1.461932544	1.531150611	0.001356984	0.998437663	0.02111992	1.308212639	1.015196265	1.223163665	2.622737864	1.024726777	0.004608556	1.045649002	3.257785801	0	0	0.009284136	2.649330364	0	0	0.490502126	2.048419476	1.001952863	1.302958165	0.292561155	0.021116896	2.064403364	2.827312771	0.736701872	0.736017511	0.397988769
1.15.1.2	0	0.003898148	0	0	0	0.008546307	0.821865979	0	0.489934334	0	0.018264593	0	0	0	1.013800209	0.006061294	0.024424051	0.400481682	0.39863973	0.398786059	0.403738969	0.50570355	0.990008332	0.012350702	0.004493186	0.009596358	0.257502302	0.011559506	0.000863423	0.002338028	0	0	0.204398003	0.191390808	0.206539897	0.011053132	0	1.012652843	0	0	0	0.00384452	0.588975846	0.997852872	0.018245934	0.011820935	0.128392362	0.113056909	0.028510176
1.16.1.1	1.011039141	0.266287515	0	0.364303276	0	0	0.00872615	0.002210632	0	0	0.688385732	0	0	0.007182602	0	0	0.00735641	0.081681017	0.070479611	0.083968638	0.071261896	0.008532932	0.002545045	0.001812172	0.476984763	0.001184877	0.241119235	0.085508614	0.126420934	0.005694643	0.002847713	0.089414417	0.010081148	0	0.00049749	0.089568483	0.003690324	0	0.673700865	0.744944249	0.003803374	0.09082557	0	0	0.679808338	0.154256547	0.05851051	0.051861734	0.025266509
1.16.1.3	0.385806582	0	0	0	0	0	0.02753491	0	0	0	0.006996288	0.002699064	0	0.025330523	0.013681353	0	0.028804654	0.025563882	0.050488669	0.045595124	0.058883806	0.013770223	0	0.015449821	0.073645492	0	0.488075089	1.723552467	0	0.027764755	1.981619889	1.930339257	0	0.022078113	0.017043103	1.763810684	0	0	0.339754615	0.985971643	0.005556536	0.161417833	0	0.019227603	0.007541168	1.723941981	0	0.012655905	0.043414999
1.16.1.7	0	0	0	0	0	0	0	0	0	0	0	0	0	0	0	0	0	0	0	0	0	0	0	0	0	0	0	0	0	0	0	0	0	0	0	0	0	0	0	0	0	0	0	0	0	0	0	0	0
1.16.1.9	0.216017234	0.577950207	0.000453812	0.172334753	0.015211038	0.010343862	0.009128784	0.001807593	0	0	0.662143392	0.002258694	0.007388032	0.041790814	0.01063171	0.002187431	0	0.059363508	0.041704919	0.05649475	0.042061028	0.006249934	0	0.001031832	0.848887591	0	0.253427413	0.67767512	0	0.013970385	0.276985944	0.976071482	0	0	0.003317123	0.678170981	0.006454952	0.001190609	0.178188466	0.49722344	0.012739492	0.103911212	0.003488493	0	0.686135268	0.867373845	0.169938307	0.139938736	0.07316694
1.16.3.1	0.196688688	0	1.038591057	0.197470773	1.019767667	0.484160761	0.482307348	0	0.517440617	0	0.042312479	0.464121133	0.455090856	0.000857663	0	0.004653634	0.681956771	0.395393678	0.404187568	0.417112258	0.397467641	0.020108507	0.015151288	0.014819885	0.867675634	0.016803315	0.766055631	0.867853295	0.008330643	0	1.009601974	0.945727726	0	0	0	0.843838172	0	1.011298728	0.17360297	0.519596327	0.015599915	1.810776709	0.208974149	0.994414748	0.062334041	0.850019138	0.102788283	0.106488977	0.077926603
1.16.8.1	0	0	0	0.00066735	0	0	0	0.001074555	0	0.000380261	0	0.002047844	0	0	0.001690627	0	0	0	0.001171272	0	0.000162801	0	3.62929E-05	0.001017754	0	0	0	0.00194798	0.000743829	0	0	0	0.001019312	0.000614494	0.000541233	0.001574392	0.001220757	0.001475453	0.001305193	0	0	0	0	0.000449732	0.000610513	0.000672126	0	0	0
1.17.1.1	0.812092457	0.005980243	0	0	0	0.001510901	0.008016531	0	0.008865874	0.009629179	0.985811224	0.007111463	0.009837792	0	0	0	0.004577866	0.019615903	0.022756522	0.007221883	0.028228217	0.010488839	0.009974239	0.005387671	0.043556118	0	0	0.203548227	0.0022399	0.004428535	0	0	0.009829988	0	0	0.211455543	0.000530299	0	0	0.007895065	0.008352331	0.003816102	0.007648525	0.006320438	1.002464578	0.004274592	0.059345228	0.054922715	0.113922853
1.17.1.2	0.999922778	1.008893692	0.963065775	0.98758123	0.996874331	1.013943104	0.681364322	1.010689429	1.008721845	0.983599113	1.48565153	1.005791585	0.991010235	0.946732219	0.015764461	0.988072645	0.972358606	0.937628694	0.926340224	0.940495898	0.94650541	1.006201944	0.998746908	0.997290463	0.922883933	0.500273554	1.002714257	0.97751668	0.002496422	1.000644359	0.998191352	1.021186399	1.113764327	1.105898203	1.109972927	0.988281304	1.000958804	0.996359461	0.991107622	0.483797668	0.008129075	1.013973849	0.816734633	0	1.481316627	1.000870987	0.923846148	0.933465083	0.201775244
1.17.1.4	4.778842476	1.998336481	0	0.067387408	0.046875449	0.031306042	1.333630093	0.061007451	3.508871152	6.00827956	3.324556428	0.019792053	0.058250775	0	1.943524337	1.434219799	0.023557102	1.253029482	1.258765547	1.251830782	1.253452961	0.52706746	0	0.062918658	0	0	1.555642608	1.570396304	0.097877998	0	0.388217884	3.449746656	0.149263481	0.061172186	0.0930014	1.537694072	0	0.271305221	0.370004024	1.97211991	0.048427694	0.379903415	0	0	3.314347376	0.271828323	1.992640284	1.936526598	0.243830864
1.17.4.1	3.194882094	2.037353573	3.596408292	1.949469781	1.054629331	0.963638454	1.823879133	0.950859578	2.490799289	1.009344358	2.798960472	1.733724398	1.687299636	1.540439671	0.959653704	0.793170722	2.215820001	1.619684156	1.580083422	1.586221093	1.583752046	0.979023921	2.025900304	0	2.958858183	1.488053434	2.528369439	3.619820656	2.204569622	0	4.040989563	3.936081948	0.142458047	0.104604896	0.06326914	3.532026374	1.028949738	1.94843845	2.362424459	3.028172698	2.037382064	2.055034826	1.487056519	2.029791794	2.846219749	3.909371807	1.20365263	1.130725121	2.283963797
1.17.4.2	0.778275001	0.005474793	0.985278378	0.807364972	0.984436356	1.505922984	0.808179829	0.983143462	3.018984303	0.998116177	0.523508183	1.329340236	1.286253485	0.99646968	1.023341173	1.785160169	0.3412018	1.364127104	1.33762653	1.348517899	1.31167745	0.976443514	4.006935651	1.990894091	0.564713714	0.978067243	1.230621416	0.871657979	0.982373314	1.003329719	1.003802267	0.963683714	1.025151726	0.990233942	0.984249333	0.887560718	0.987645763	0.976048513	1.006332281	1.026835636	1.015324523	0.932748122	1.776630838	0.982214304	0.554378085	0.852551761	1.22306753	1.201438832	1.250035409
1.17.7.1	0.996793894	1.037139191	1.006063075	0.994244818	1.006800993	0.511956277	0.839605144	1.007772118	1.008491546	1.011388848	0.904562221	0.991597259	1.002676311	0.950727149	0.99777982	0.805963692	0.996310721	0.995945211	0.983693006	0.987849954	0.994668002	1.0111935	0.998771543	0.99547292	0.944416889	0.507282768	1.010008804	0.946915637	0	0.990440581	0.988860301	0.975457612	1.001414085	1.003773567	0.98921316	0.939174396	0.997958363	0.996142637	0.993539685	0.512185139	0.000428096	0.989516725	0.801599208	0.9967997	0.926854574	0.858774621	0.830055646	0.855801138	0.147894681
1.17.99.1	0	7.96548E-05	2.4237E-05	0.000388616	0.000301462	0	0.000336712	0.00025358	0.000129096	0	0.034034459	0.000231036	0	0	0	0	0.03030308	0.016061787	0.016251792	0.016175682	0.016433582	0	0	0	6.91276E-05	9.96724E-05	0.000345322	0.000225842	0	0.000306459	0	0	0.000142863	0.000318034	0	0	0	7.43922E-05	3.99127E-05	0.00022387	0.000383308	0	0	0	0.033706548	0.000215768	0.00033733	0	0.000131141
1.17.99.2	0	0	0	0	0	0	0	0	0	0	0	0	0	0	0	0	0	0	0	0	0	0	0	0	0	0	0	0	0	0	0	0	0	0	0	0	0	0	0	0	0	0	0	0	0	0	0	0	0
1.18.-.-	0	0	0.000106053	7.57566E-05	0.000135015	0	0	0	6.63602E-07	0	0.017054449	6.44446E-05	3.00867E-05	0.000115409	9.19835E-06	3.41628E-05	0	0.00011307	0	8.49456E-05	7.78539E-05	0	2.80781E-05	0.000159448	0.000123209	0.000110441	0.000160316	0	0	6.02569E-05	3.03903E-05	5.61841E-05	9.96516E-05	0	0	3.70649E-05	0	0	0	0.000147587	5.79145E-05	5.80957E-05	0.000148752	0	0.017017981	0	0	0.000137202	0.000138755
1.18.1.-	0.191066421	0.002272813	0.007483885	0	0.000374538	0.009227048	0.000287396	0.006497631	0	0	0.023422217	0.009874472	0.006673958	0.004610999	0.000867516	0.009994483	0.003544023	0.023262947	0.016310772	0.021390402	0.013231397	0	0	0.000566396	0.075791996	0	0.24681406	0.600751226	0.001177074	0.008081573	0.008559432	0.959925876	0.003468144	0.009210593	0.006093146	0.592595966	0.004618991	0	0.155676397	0.50082771	0	0.086163457	0.002618373	0	0.038427494	0.848430811	0.009312515	0.00652974	0.033288615
1.18.1.1	0.003178933	1.253091563	0.0038502	0.002647029	0	0	0.004863293	0.002098222	0	0	0.102219028	0	0.008161638	0	0	0.806596462	0	0.044056295	0.05091129	0.047419006	0.051944984	0	0.001461421	0	0.000374297	0.007955255	0.001562719	0.012474827	0.009555091	0.004932281	0.005271417	0.004511293	0.201783914	0.202895532	0.20647013	0.008892591	0	0	0	0.003087504	0	0.000925601	0.096520989	0.009725645	0.108447254	0.008188351	0.241863723	0.257838169	0.021372575
1.18.1.2	1.008868445	1.987908376	0.007746889	0.824603994	0	1.001901023	1.311081507	1.007549092	1.007180054	0.997460854	1.402653761	0	0	0.989266039	0.979688704	0.793582051	0.005492398	1.389809248	1.381086023	1.395542145	1.420466234	1.010584801	1.002928167	0.492176449	1.177607388	0.479156473	0.985801342	0.959630647	0.545476378	0.989228496	0.977895979	1.000671532	0.778309541	0.784755609	0.796795885	0.955377859	0.990170061	0.014954238	0.146993575	0.508133509	0	0.113653008	0.593598247	0	1.444461065	0.98252387	0.889432364	0.870334017	0.243264998
1.18.1.3	0.795218925	0.958663575	0.004516274	0.085418955	0.012909874	0	0.005614791	0	0.010360778	0.007626998	1.827819998	0.007562321	0	0	0.00222254	0	0	0	0.018933548	0.012304967	0.018984471	0	0	0	0.005574954	0.021418308	0.266644144	0.339660367	0.00354916	0.015676503	0.018758771	0.732794539	0.01474754	0	0.012157177	0.324509069	0	0.002464082	0.104976766	0.509456527	0.00130142	0.102095271	0	0.000223134	1.842757582	0.27270062	0.123705541	0.131487373	0.029968082
1.18.6.1	0	0	0.030524118	0	0.009473359	0	0	0.016598497	0.026519212	0.992250195	0.184234183	0	0.005742501	0	0.016939649	1.013109063	0.061262296	1.874343249	1.90883444	1.909373082	1.875609258	0.029437235	0.032643614	1.018311411	0.027721197	0.530124438	0.027832215	0.096919425	2.28854E-05	0.005891022	0.023803201	0.015398171	0.278796088	0.318537356	0.331418959	0.120189177	0	0	0.417036371	0.018447594	0.013784066	0	0.001292157	0.02453596	0.187500679	1.300367229	0.547210303	0.501431494	0.064288967
1.19.6.-	0.000125931	8.91067E-05	0	0	0.000144706	0	5.46105E-05	0	5.25541E-05	0	0.000139652	0	6.37688E-05	0	0	0	4.67343E-05	0	4.4014E-05	0	0.000158029	0.000143187	0.000187263	9.96344E-05	0	0	4.70514E-05	6.52781E-05	0	0	0	0.000177666	0	8.72031E-05	8.39306E-05	0	0.00018186	0	0	8.45754E-05	3.56114E-05	0.000104466	0	0.000118185	0.000163376	0	0	0	0.035299789
1.2.-.-	0.002726233	6.13912E-05	0	0.004664043	0.000525512	0.001787159	0	0.004815072	0	0.005116296	0.098070889	0.002128528	0.002867664	0.004064688	0.00143224	0.000215197	0	0.01817406	0.018409015	0.019353307	0.013476168	0.002602068	0.002268403	0	0.064907048	0.002748513	0	0.006696266	0.004418484	0	0	0.004720653	0	0	0.002115172	0.00975677	0	0.003389675	0	0	0	0.003431518	0	0.004192472	0.098928366	0	0.004922609	0	0.004094097
1.2.1.-	0.820981661	0.668045381	0.013601399	0	0	0	0.12562848	0.003946927	0.023562442	0	3.108107554	0	0	0	0.976991039	0	0.080378407	0.090250916	0.042718993	0.024790116	0.095787117	0.020117427	0.019957364	0.005141762	0.685884818	0.537158771	1.005304249	1.616173245	0.00242629	0	1.175134431	2.616039212	0	0	0	1.619176931	0.022134316	0.017963866	0.475871277	1.511685613	0.001993955	0.306292666	0	0	3.051106129	2.272876059	0.365673796	0.394075213	0.323249762
1.2.1.10	0.805901455	0.133783744	1.873979688	0	0.016754067	0	2.195273541	0	2.015772114	1.983639542	0.798324804	0.015948251	0	1.996022466	0.035928968	2.40625895	0	2.318835891	2.384144124	2.310299389	2.330216227	4.028372911	4.014927385	1.01394744	0.05996328	0.973366956	0.773331459	2.058494946	2.049869177	1.957527535	1.150947018	2.688354861	1.162444161	1.199493703	1.233500525	2.023629372	0.00405688	1.976469422	0.415059395	1.979014762	2.020244675	0.310479203	1.37030699	0.035835885	0.808283698	2.539845436	1.145630687	1.188650458	1.906680259
1.2.1.11	1.189607503	0.978751294	1.927465386	1.081298531	0.979449504	1.01671959	0.498725341	1.014593831	0.517038536	0.988344831	1.021114743	1.007965661	1.005870733	1.018661622	1.006073481	0.989873314	1.020336896	1.076432456	1.088053747	1.086816647	1.094460158	1.012560772	1.019386541	0.982904018	1.1247366	0.983972046	1.259014827	1.823526569	1.02129041	0	2.003270738	1.963930566	0.984670748	0.991426582	1.01148834	1.837960357	0.978307815	0.736790604	0.669359371	1.503245106	1.016064533	2.047872494	0.781839284	0	1.008648868	2.281811684	1.176627067	1.174569858	0.835269713
1.2.1.12	1.595531705	2.015192301	0.876527725	1.278439759	1.000594811	0.999069709	1.006224868	1.002203581	0.989820365	1.015448068	1.119260988	0.928107157	0.905726064	0.995798592	1.99962508	1.009204786	1.071636785	1.360215559	1.377207844	1.387850027	1.376107866	1.008846146	0.98545259	1.499652779	1.778500514	1.498501089	1.749976545	1.496519744	1.967510364	0.99483037	0.997698727	1.910232117	0.983603227	1.00127618	1.00833889	1.524104115	1.012697069	0.9828841	1.181910213	2.016094067	1.016580818	1.072655818	0.984972028	0.989974837	1.106590999	2.267550302	1.267547221	1.253763269	1.111063075
1.2.1.16	2.379288711	2.300802624	0.033431095	0.315071337	0	0	0.032168723	0	0.460007753	0	2.773699388	0.043508193	0	0.066674982	0.038361885	0.221526482	0.120819302	0.123388007	0.092176752	0.151622821	0.116226461	0.025305974	0.044806184	0	2.492543277	0	0.747563155	1.235783731	0.093415113	1.990938297	1.455476771	0.997255446	0	0.005395341	0	1.244465248	0.008167054	0	0.171928454	0.48650423	0.047268035	0.182223499	0	0.001008647	2.771187285	2.763103175	0.683302218	0.654499722	0.891282646
1.2.1.18	1.827907229	1.673927809	0.024815396	0.629413437	0	0	0.185581101	0.019326592	0	0.989597629	2.220984856	0.029252128	0	0.001949607	1.002332928	0	0.029168814	0.089947497	0.048649223	0.088600572	0.090912109	0	0	0	0.211408262	0.50808543	0.229158517	0.394899499	0.321040132	0.029839304	1.011824072	0.112889459	0	0	0.016851086	0.412603297	0.018903308	0	0	0.029063325	0	0.067114956	0.022003056	0	2.226907717	1.009677547	0.359190074	0.352278138	0.254497251
1.2.1.19	0	0	0.01058566	0.008206825	0	0.00863625	0	0.006090633	0	0.002286755	0.032424708	0.00427895	0	0.003752907	0	0	0	0.003870887	0.008383474	0	0.009157415	0	0.00293243	0	0.035163203	0	0.243767166	0.584791448	0	0	0	0.943867292	0	0.006463792	0	0.584122594	0	0	0.161295251	0.49124234	0.004387285	0.098446599	0	0	0.032806831	0.70365542	0.032308249	0.028833849	0.0613271
1.2.1.2	4.007015021	0.67835244	5.639051041	0.423511301	0.034654829	0	0.056039347	0	0.068497111	0.116985042	7.295687368	0.108979958	0	0.003149687	9.006828793	0.503610212	4.234853032	0.351603159	0.340475627	0.306579767	0.199155155	0.604848222	0	0.031197918	1.174036386	0.48406445	6.096267441	4.513729478	0.570700192	0.091368123	1.58117783	6.253645263	0.339493974	0.409718906	0.475601705	4.528283469	0	1.846452484	1.414637368	4.312616858	0	4.28448278	0	0.0017649	7.270511325	6.371635725	0.891562049	0.957684868	0.477705644
1.2.1.20	0	0.002746201	0	0	0	0.002986944	0	0	0.000415397	0.002474636	0.024889347	0	0	0.00250531	0.000854159	0.001268387	0.000841207	0	0	0	0	0.002552671	0.001660378	0	0.002338213	0.003100538	0.001168486	0.000170134	0	0	0.001179777	0.000526396	0	0	0.001207524	0.002704767	9.209E-05	0	0	0.002289763	0	0	0	0	0.023956874	0	0	0.002213472	0.010303074
1.2.1.22	0	0	0.085751569	0.001306598	0.011385008	0	0	0	0	0.021172459	0.12554699	0.332756558	0.32153759	0.020953264	0.021758517	0.010423943	0.740975177	0.02540523	0	0.020920236	0	0.002272691	0.005852087	0.020525089	0.046731148	0	0.500680041	0.95404097	0.025532213	1.994107454	0.285803661	1.787731456	0	0.000174701	0.012883336	0.928994322	0	0	0.353667671	1.513245733	0.012426409	0.199646778	0.023351121	0	0.1111834	1.693929362	0.000108259	0.021797177	0.244119787
1.2.1.24	0	0.131596895	0.000138577	0.185171803	0	0	0	0.002278907	0.002233796	0.002600996	0.056416791	0.002757672	0	0.000413732	0	0	0	0.000480887	0.003923857	0	0	0	0	0	0	0.000665731	0	0.02886792	0.002435375	0.003108126	0.283486399	0	0	0	0	0.027018056	0	0	0	0	0.002603507	0.001509877	0	0.000816405	0.059734713	0	0.121641992	0.127025462	0.034444416
1.2.1.28	0.405960439	0.692453061	0	0	0.005263642	0.006781841	0.003087332	0.005267664	0.003293599	0.002980431	0.640488432	0	0	0	0	0.007024838	0.002161176	0.024477852	0.019195072	0.009959249	0.016610075	0	0	0.007527517	0.166489599	0.001746283	0.003713222	0.005546922	0.007924006	0.005296632	0.004325339	0.003204245	0	0.000782658	0.008416699	0	0.007527345	0	0	0.004472457	0	0	0.006379619	0	0.639754407	0.005968068	0.157695101	0.149757866	0.03994194
1.2.1.3	2.5810064	3.586886316	0.114140718	0.39791447	0	0.492255421	1.090913875	1.036509446	1.546179971	0	5.681466287	0	0.047667422	0.419648989	0	0.614503334	0.109621539	0.683179851	0.817585549	0.682690536	0.693622841	0.487766688	0.010577044	0.557321926	1.263679223	0.022652198	0.952476475	0.341914157	0.046476929	0	0.284776877	0.117539793	0.261516197	0.179659282	0.261592455	0.331377138	0.030916429	1.041402582	0	0.041059867	0	0.064492704	0.393810121	0	5.676615462	1.991288075	1.446750744	1.436237539	0.398006486
1.2.1.32	0.2015937	0	0	0.00035	0.000822373	0.003017202	0	0	0	0.003350871	0.204256031	0.000903231	0.001576564	0	0.00134564	0.001985169	0.001020611	0.00350308	0	0	0	0	0.001128332	0	0.003195516	0	0	0	0	0	0.003825012	0	0.002980633	0.002568841	0	0.000823177	0.0011827	0	0.002489141	0.000517567	0.000448761	0	0	0.001164238	0.199997563	0.002795165	0.003048075	0	0.011483485
1.2.1.38	1.997830193	1.942493143	1.868791547	0.704794021	1.99864254	1.002399276	0.007257617	1.974080748	1.961853307	1.994297582	2.514505408	2.031410875	2.022766239	1.930633784	1.998985273	1.990642646	1.739287063	1.248716851	1.240428467	1.258504617	1.230389103	1.965877222	1.977045873	1.967579673	1.778001999	0	2.527333198	1.898686553	0.211934876	0.03744935	1.986276933	1.974601744	1.811704376	1.828610353	1.819009332	1.833265652	2.006596977	0.011795747	0.372102376	0.994664096	0.021157219	0.282525842	0.816177636	0	2.508139681	1.981206654	1.809932347	1.844803986	0.525105204
1.2.1.39	0.202701449	0.60102521	0.012141419	0.007936878	0	0	0.012856509	0.008574348	0.006021237	0	0.804167961	0	0.012449002	0.00599187	0.011824046	0	0	0.023883628	0.02376777	0.008262853	0.006649792	0.011127966	0	0.000681391	0.441359427	0.001142909	0.247617486	0.352269073	0	0.006814281	0	0.382909521	0.012297015	0.011670713	0	0.355346356	0	0.013846506	0.069896758	0.23607852	0.002988116	0.098740586	0.006533763	0	0.811326312	1.716116653	0.01935608	0.034016679	0.056373869
1.2.1.4	0.208007637	1.227124348	0	0.001380799	0	0	0.005726013	0.001693687	0.007413721	0.009095926	0.547564185	0.002490707	0	0.00172717	0	0	0	0.009843865	0.005529626	0.010486771	0.008610647	0	0.006789209	0.010577497	0.043024986	0.007066952	0	0.040245096	0	0	0.134031498	0	0	0.010240669	0	0.028229957	0	0	0.00325165	0.009195279	0.002349398	0	0.006738408	0.002873574	0.560488626	0.149226883	0.002566771	0.001105146	0.019718972
1.2.1.41	0.993149277	0.996336918	0.994123229	0.717244247	1.000968353	0.491178669	0.328257709	1.004054778	1.012046388	1.004612176	0.94510256	0.986561522	1.003415678	1.00195917	0.987788878	0.808514564	0.846957938	0.791445759	0.816259453	0.795397309	0.79843631	0.991466693	0	1.003953056	0.970535933	1.010552562	1.237986324	0.871802409	0.99466433	0.997661675	0.984789486	0.974366292	0.985393256	0.988603055	0.997400906	0.868892014	0.994064128	0.007393058	0.244986126	0.504009937	0	0.966823271	0.50907746	0	0.94452065	0.859398184	0.90750732	0.895024855	0.472323578
1.2.1.43	0	0	0	0	0	0	0	0	0	0	0	0	0	0	0	0	0	0	0	0	0	0	0	0	0	0	0	0	0	0	0	0	0	0	0	0	0	0	0	0	0	0	0	0	0	0	0	0	0
1.2.1.46	0.005292285	0	0	0.096081406	0	0	0	0	0	0.002071205	0.539384023	0	0	0.006704776	0	0.000541934	0.004799846	0.006692043	0	0	0.004385429	0	0.004266388	0.002774588	0	0.004048018	0.003825224	0.01510635	0	0	0	0	0.007897124	0.006521692	0	0.02441039	0	0.004387253	0	0	0.008417805	0.004015733	0.004978072	0.006546255	0.535987121	0.006794142	0.126356431	0.13010046	0.041956103
1.2.1.5	0	8.91395E-05	0.004455082	0	0	0	0	5.77438E-05	0	0.000256979	0.029844393	0.002153707	0.004276531	0	0	0.000791988	0	0.181263307	0.175002241	0.181004969	0.176326818	0.003804476	0	0.002237534	0	0.001275976	0.004161743	0.024535617	0	0	0.003993438	0.004335588	0	0	0.004579432	0.024993213	0.003108058	0.250273154	0	0	0	0	0	0	0.022318005	0.713228708	0.08981906	0.090834599	0.001546666
1.2.1.50	4.72334E-05	2.31092E-05	7.81802E-05	5.99735E-05	0	0	1.31149E-05	0	0.000132445	0	0.008529238	0	0	0	4.80778E-05	7.72887E-05	0	0.000135228	0.000110893	0	8.79627E-05	7.87961E-05	4.46921E-05	0	0	3.99607E-06	0	0.008695412	0	8.26043E-05	6.19729E-05	7.38808E-05	0.000119358	0	9.27628E-05	0.008517877	0	0	5.72137E-05	0.000140415	0.000122629	0.000115899	3.91318E-05	6.48079E-05	0.008391776	0	2.75123E-05	8.71442E-05	0
1.2.1.54	0	0.001070014	0	0	0	0.001923404	0	0.000503944	0.008315389	0	0.033662405	0.009428511	0.005667655	0	0.002853271	0.006939832	0	0.000565277	0	0	0	0.000257137	0	0.000327347	0	0	0.009222145	0.001533605	0.005776253	0.000455712	0	0	0	0.004406438	0	0.017903213	0.006728625	0	0.001473639	0.006185701	0	0	0	0.001935277	0.02571055	0	0.133578505	0.119814512	0.024534161
1.2.1.59	0.000178846	7.0885E-06	0	0.000252521	0	0	0.000153454	0.00017125	2.95959E-05	0.000123531	0.008451851	0	0	0	0	9.30478E-05	0.000297767	0	0	0.000153226	7.37869E-05	0.00014328	0.000259563	0	0	0	0.000278622	0	0.000276709	0	0.000255783	0.000297384	0	5.79608E-05	1.39454E-05	0	2.72337E-05	2.79064E-05	0	0	0.000294317	0	0	0.000183667	0.008227326	0	0.031207938	0.031541338	0.011723227
1.2.1.60	0.193396459	0.005239443	0	0.102838977	0	0.009984025	0	0.012057103	0	0	0.806829944	0.004441813	0.012148173	0.00649141	0	0	0	0	0.008708695	0	0	0	0	0.006343659	0.200900012	0.009220388	0.004523703	0.453277913	0.003104313	0.012208338	0.008136235	0.353797488	0.0081942	0.005183843	0	0.446441142	0	0.00078978	0	0.259413175	0.006108666	0.058153722	0.003358087	0.011635336	0.785289037	0.995715823	0.040769688	0.040208891	0.109697022
1.2.1.65	0.001914336	0.002493038	0	0	0	0	0	0.003261878	0.003350659	0	0.303089313	0	0.001144739	0.001739893	0.001182307	0	0	0	0	0	0	0.003059963	0	0.002445026	0.002991983	0	0	0.002732492	0	0.00073156	0	0	0.000684846	0	0	0.002717939	0	0	0	0	0.000768073	0.002418586	0.001737778	0.000981256	0.304528385	0	0	0	0.000697596
1.2.1.68	0.81191448	1.778581821	0	0.006085273	0	0	0.006818858	0.011179166	0.011852424	0	0.767821359	0	0	0.008820848	0.00912588	0.001238084	0.01029515	0.006568443	0.007427302	0.004954031	0.019952368	0.003124154	0.004690609	0.003565873	0	0	0.238552592	0.062985492	0.001146194	0.005808021	0	0.013259146	0.009396426	0.008006345	0	0.060401569	0	0.007413863	0	0	0	0	0	0.008657473	0.758159159	0.141762379	0.053824609	0.070439719	0.078801501
1.2.1.70	1.013397925	1.040118107	0.928459924	0.46699999	1.009752556	0.006163467	0.351956814	0	0.997766669	0.993469241	0.900576749	0	0.015667317	0.012586561	1.001666102	0.18303122	0.982106745	0.641174119	0.649642617	0.655613492	0.63205036	0.01343079	1.003089122	0.517071935	0.946308241	0.511719859	0.504946186	0.881107225	0.003730635	1.01264922	0.981951474	0.945221386	0.280196861	0.295279039	0.284230973	0.884893752	0	0	1.019996237	0.506523451	0	0.17282661	0.386256451	0	0.905424808	0.869628776	0.391529447	0.367406641	0.16807016
1.2.1.71	0.217070325	0.95110085	0.015139221	0.000549539	0	0.014635932	0	0.000319082	0.011100694	0	0.47802783	0.0113351	0.003295727	0.015791399	0	0.007553318	0.006268682	0.040766457	0.050285313	0.050484533	0.043325662	0	0	0	0.023370031	0.006232119	0.513772512	0.759338481	0	0.015599364	1.0127373	0.968096953	0.007991828	0.001171522	0.015438611	0.752556145	0	0.016228689	0.157045807	0.741087978	0	0.076064228	0.015859246	0	0.473866219	1.278105401	0.046019912	0.048946593	0.072351854
1.2.1.72	0.18938158	0.9878178	0.001346808	0.015508448	0	0	0	0.005546698	0	0	0.008991529	0.011862767	0	0	0	1.58719E-05	0	0.021359844	0.022172683	0.004099646	0.021637397	0.0106644	0.009166527	0	0.024317175	0	0.233440983	0.878216502	0.016365326	0	0.984040094	0.958567877	0	0	0.009767842	0.87317327	0	0	0.150492074	0.506083725	0	0.091829807	0.009047793	0.003884528	0.026633104	0.849189394	0.061844214	0.049774892	0.044307436
1.2.1.75	0	0	0	0	0	0	0	0	0	0	0	0	0	0	0	0	0	0	0	0	0	0	0	0	0	0	0	0	0	0	0	0	0	0	0	0	0	0	0	0	0	0	0	0	0	0	0	0	0
1.2.1.8	0.768986878	1.724226205	0	0.209971285	0	0	0.131293305	0.012874027	0	0.018121301	2.679103212	0	0	0	0.979249117	0	0	0.180405129	0.167155192	0.212351983	0.185491706	0.023153067	0.025474271	0.014611539	0.939530652	0	0.227768701	0.724180988	0.052762362	0.005951461	1.271760947	0.892322868	0.037788871	0	0.015572974	0.70345665	0.01745471	0	0.163265093	0.505671848	0	0.065387947	0	0.003576506	2.632042599	1.294014752	0.550983362	0.531529742	0.196406039
1.2.1.80	0	4.83132E-05	0	6.01198E-05	7.24921E-05	1.53778E-05	0	0	0	1.15375E-05	0.008499317	0	0	3.16319E-05	0	0	7.07098E-05	5.68184E-05	2.75958E-05	0	7.2648E-05	1.73043E-06	7.83952E-05	7.89778E-06	0	2.39793E-05	7.16674E-05	1.71933E-05	0	6.87081E-05	5.34818E-05	0	2.3172E-05	0	2.91757E-05	0	0	3.59021E-05	6.14888E-05	7.73526E-05	2.25692E-05	0	0	5.38997E-05	0.008411681	0	0	6.62502E-05	1.63368E-05
1.2.1.9	0.002784223	0.566434074	0	0.000945405	0.007647539	0	0	0	0	0.002661123	0.037828404	0.003947495	0	0	0	0.006391462	0	0.495386875	0.498635994	0.494519249	0.499747499	0.003181084	0	0.005525134	0.004161446	0.004614053	0.002865045	0.001219618	0	0.003244938	0	0.017475938	0.093623719	0.097404639	0.097588057	0.009063811	0	0	0	0	0.005557383	0	0.100157863	0	0.031190917	0.001079837	0.097207402	0.099132085	0.075335754
1.2.3.1	0.003943218	0.002791084	0	0	0.003526503	0	0	0	0.002247453	1.003296308	0.013182492	0	0	0	0	0.002173872	0.000723959	0.014269754	0.012025377	0.015512663	0.017205801	0	0.003565355	0	0.001413465	0	0.00195981	0.004389212	0.002125187	0	0.001663604	0.005277851	0.003047997	0	0	0.005060458	0	0.002325742	0.003897218	0.000267114	0	0	0.003138745	0	0.008900677	0.001419548	0.005123563	0	0
1.2.3.3	0.010023477	0	0	0.007953989	0.995252019	0	0	0	0	0.003287493	0.011156636	0	0	0.007137657	0	0	0.004030926	0.022550657	0.011495751	0.026614053	0.023724541	0.010355238	0.002421043	0.008310168	0	0.0100317	0	0.009922806	0.465116981	0.011834441	0	0	0	0.003256141	0	0.009550271	0	0	0.001161493	0	0	0	0.090331436	0	0.028237554	0	0.144965062	0.160609965	1.139992784
1.2.4.1	1.434874514	2.416764971	0.988071277	1.043222102	2.000418765	0	0.157437063	2.965176739	1.000838639	0	3.039641191	0.005482948	0.016826422	0.057678595	0.040828575	0.349445813	0.132777845	0.774949243	0.699191925	0.761446753	0.722319997	0	0	0	1.110013338	1.039990584	0.793474975	1.0728887	2.201042478	0.007232696	1.2920708	1.036845851	0.204226298	0.213562246	0.204192272	1.078362938	0.022222597	0	0.126001161	1.505028154	2.012927103	1.004613959	0.160024547	0.029481537	3.001921994	2.310339621	1.239440247	1.268362469	1.118073098
1.2.4.2	0.981742172	1.001905054	0.905763685	0.981651889	0.981960605	0.00659607	0.17976929	0	0	0.022105103	0.985186677	0.007506691	0	0	0.002382969	0	0.018337966	0.101098605	0.086341915	0.083710551	0.093401832	0.008607976	0.012695932	0.001061352	1.052996089	0.00565069	0.495782219	1.034737381	0.007246448	0	1.007298317	1.202487706	0.010648394	0	0	1.005400383	0	0.017633254	0.228056465	0.499731822	0	0.909094811	0.008358988	0.009060287	0.969188142	0.990616727	0.199934451	0.179136304	0.116520313
1.2.4.4	0.010096824	0.015212549	0.008801789	0.386671633	0	0	0	0.979704922	0.003286671	0.013669994	0.920164666	0.594762221	0.621451482	0	0	0.004381265	0	0.061372128	0.079195455	0.075129806	0.059122842	0.019096275	0	0	0.002438725	1.007271904	0.477482309	0.088101945	1.010636879	0.021754623	0	0.061819879	0	0.01851021	0.02109238	0.088171785	0	0	0	0	0.009765203	0.004888775	0	0.019414133	0.899554854	0.29320878	0.118452486	0.119947651	0.304774312
1.2.5.1	0.385833777	0.076151796	0	0.551683142	1.015127113	0.491643065	0.007486731	0	0.016679594	0.013224195	0.933207897	0.465172884	0.469920853	0.011559431	1.013566651	0.001549113	0.004878406	0.045712094	0.03549552	0.049575266	0.03727527	0	0	0	0.850937079	0.018689868	0.264923389	0.790660607	0.000756526	0	0.988639122	0.926736678	0.01246307	0	0.006770237	0.806076031	0	0	0.160850747	0.497139416	0	0.088418057	0	0	0.924143224	0.866312681	0.270558079	0.282435593	0.080635844
1.2.7.-	0.050624422	0	0.026525591	0.020623505	3.022248833	1.028319789	1.675188756	1.982364645	1.048361423	1.948009686	0.478829171	0.951129813	0.994566137	0	6.040997374	0.976519242	0.854395642	1.447321872	1.442948482	1.403295227	1.441531914	1.012721827	0.985731504	0.473143735	0.030800082	1.490288213	7.760055527	0.821685242	1.449138305	1.024671055	0.032142734	0.982794958	0.906852262	0.94273446	0.945943988	0.82911574	0.985830724	0.963681645	1.672045961	0.483081799	0.022696212	0.057555743	0.874534441	0.969276172	0.566468154	1.155339199	0.630261564	0.620167504	0.083308291
1.2.7.1	0	0.025762597	0	0.054443157	0.040815163	0	0	3.950666083	0.037029475	7.9890021	0.073257123	0.041372838	0	0	0.009621769	0.425779923	0.07101418	1.000755015	1.023941021	0.98451463	0.97111575	0.024903394	1.98312155	1.996105553	0	0.036223566	1.215609107	0.016551566	0	0	0.049076239	0	1.308376947	1.266337809	1.318813686	0	0	2.697858106	0.259269307	0.046329228	0	0	0.442776288	0	0.101501191	0.011998223	0.517743719	0.468503088	0.12821709
1.2.7.3	0	0.000213148	0	0.035462926	0	5.517451501	0	0	0.07845851	4.037588801	0.208386952	6.238554673	6.192678648	0	6.922777669	4.114718078	4.058257235	1.787915326	1.871094987	1.849088594	1.926554511	0.051691297	1.51175E-05	0	0.07863766	1.047303602	2.442699935	0.06324467	0	0	0.041886706	0.18111598	1.364925644	1.435007389	1.485698444	0.080050016	0.031582232	0.067153376	0.002391076	0.830653815	0	0	0.094340241	5.026593169	0.158734136	0.09038066	0.93000535	0.929389452	0.394770825
1.2.7.4	0.002376638	0.001496388	0.00017719	0.001365375	0.00267766	0	0	9.82921E-05	0	0	0.001493171	0	0.002260801	0	0.001770832	0	0	0	0.00270209	0	0	0.002580449	0.00271087	0.002050043	0.001216183	0.002512417	0.002467731	1.08762E-05	0	0.001563139	0.002290269	0.001683706	0.299705288	0.29935689	0.30097778	0	0	0.000521055	0.001817231	0.001165836	0	0.000971001	0.00281235	0.002436834	0.002636382	0	0	0.001255584	0.00195019
1.2.7.5	0.397361552	0.007931277	0.000543453	0	0.001497544	0	0.005008851	0	0	0	0.091544753	0.001587553	0.002519359	0	0.997821239	0	0.031435579	0.299641206	0.306184289	0.310431142	0.302582507	0	0	0.007258541	0	0	0.508434672	0.004914	0	0.007219738	0	0.006387635	0.307674764	0.300285476	0.294945803	0.007653364	0.002886215	0.000400381	0	0	0	0.008919099	0	0	0.101449038	0.008332614	0	0.003725555	0.125338555
1.2.7.6	0	2.05545E-06	6.60396E-06	0	0	2.38541E-05	4.84432E-05	0	4.6674E-05	0	2.72526E-05	5.44707E-05	0	0	0	5.76172E-05	0	2.3814E-05	4.63641E-05	6.15518E-05	6.48473E-05	4.22765E-06	0	6.44709E-05	0	0	5.13052E-05	0	1.54218E-05	5.1528E-05	8.00868E-06	0	0	0	0	4.94835E-05	1.79265E-05	0	1.09728E-05	0	5.67169E-05	2.44241E-06	2.76541E-05	0	8.93819E-06	0	4.89852E-05	5.07191E-05	0.011773798
1.2.7.7	0	0.001900698	0	0	0	0	0	0	0	1.001369572	0	0.002754838	4.97498E-05	0.001686312	0	0.198889056	0	0.068662373	0.069691522	0.067380642	0.061584792	0.003055837	0	0.003058679	0	0	0.005507964	0	0.002153991	0	0.001990311	0.00052432	0	0	0.002494883	0.001189548	0	0.002451666	0	0.000237819	0.003758067	0.001905685	0	0	0	0.000333495	0.030801344	0.032621229	0.045921087
1.2.7.8	1.01830575	0.881825037	0	0	0	1.552038482	0	0	0	2.010204268	1.683769839	1.87994143	1.892447417	0.048060627	9.981377334	1.177665723	0	0.773568245	0.770234498	0.834583978	0.754815153	0.054702907	0.035321132	1.955603489	0.023751368	0	1.961952447	0.08450119	0	0.034461281	0.037001689	0.060431163	1.488900289	1.474186579	1.471295087	0.024405012	0	0.042149346	0.048156424	0	0.050808186	0	0	0	1.663973271	0.027954045	0.718454017	0.749200244	0.094197252
1.2.99.2	0.173967311	0.017110753	0	0	0	0	0	0.030010051	1.532026204	4.017182304	1.541984551	0	0	0	0.032675868	2.423341272	0.12280483	2.072269023	2.001292371	1.997063407	2.042326237	0.007393746	0	1.040950053	0.038843306	0	0	0.027965954	0.030417316	0.032953993	0.004391722	0.025487625	0.841072611	0.789852708	0.833953392	0.01307561	0.977290898	1.011697694	0.018800943	0	0	0	0.458276191	0	1.53015273	0	1.103271908	1.121511534	0.099198295
1.2.99.5	0.011317524	0.00329362	0	0	0	0.004408884	0.007953188	0	0	0	0.253361782	0.007054538	0.005296008	0.006821925	1.998537661	0	0.007157868	0.151541919	0.171838992	0.165077309	0.17153516	0	0.005913184	0.009664207	0	0.003813487	0.003709639	0	0	0	0.003516869	0.011404307	0.192958773	0.192899083	0.206548	0.008943459	0	0.00489822	0	0.00371538	0	0.008720023	0	0.003554332	0.255223994	0	0.011094438	0	0.001943438
1.2.99.7	0.001822445	0	0.005441318	0.003232839	0.004831101	0	0.000308524	0	0	0.005433557	0.001818598	0	0.001070234	0.000792705	0.99777911	0	0.000116675	0	0.0030591	0.000610589	0.00348206	0.004165954	0	0.000770215	0.005618365	0	0	0.001765359	0.005624714	0	0	0	0	0.003813338	0.00372411	0.001465963	0	0	0.003352741	0	0	0	0	0	0.003678957	0.005698541	0.000157339	0.002739482	0
1.20.4.1	1.964777186	1.781872777	0.889327148	0.364968647	0.957988401	0.466136211	1.198240902	1.003430403	1.032673796	0.96817897	2.523967343	1.426884115	1.349908016	0.208389019	0.987314168	0.969499474	0.375842565	1.829827589	1.851971446	1.873996014	1.831411212	1.039992089	4.033875682	0.477014907	1.342868942	0.53865422	0.991372852	1.565077576	3.128991731	0	0.612737948	2.016016585	0.730851979	0.665377847	0.733671443	1.516147626	0.957669602	0.01027163	1.184234376	1.972618615	1.979955954	1.099177855	2.440774016	0.009293896	2.448918776	2.179996046	1.003274809	1.040204771	2.071682932
1.20.9.1	0	0	0.0011046	0	0	0.000455583	0	0.001084485	0.000272208	0	0.134808572	0.001055091	0	0.000720962	0.000361525	0.00016129	0.000120965	0.001243699	0.000139373	0	0.001182564	0.000947584	0	0.000114875	0	0.000944838	0.000934484	0	0.000217845	0.000905213	0	0	0.000684368	0	0.00049021	0	0	0.000729957	0.000755967	0	0	7.60526E-06	0.000830334	0	0.134472123	0	0.000753859	0	0.000942009
1.21.-.-	0	0	0	0.000174516	0	0.001025054	0.000344243	0	0	0	0.000550952	0	0	0.000506229	0	0	0	0.000949664	0.000774104	0	0	0.000112729	0	0	0	0	0.000428585	0	0.000634646	0	0	0	0	2.10589E-05	0	0.000405421	0	0.001030033	0.000574339	0	0	0	0	0	0.000703535	0	0.063094621	0.062050114	0.010776101
1.21.3.1	0	0.043227309	0.00011098	7.29638E-05	0	0	0	9.2931E-05	0	0	0.00815262	8.96974E-05	0.000266518	0	0	0	0.000210797	0.015829079	0.016297204	0.016201593	0.016101286	0	0.000263571	0.000294658	0.000103046	0.000154008	0	0.004588418	0.000172757	0	0.000362792	0.000327865	0.000140971	0.000209419	0	0.004140572	0	0	0.000312935	5.59671E-05	1.56714E-05	0.000357566	0.000160531	0	0.00822435	0	0	0	0.000121833
1.21.4.1	0	0	0.009298375	0.003321067	0	0.010153679	0.013761696	0	0	0.01487373	0	0	0	0	7.90102E-05	0	0	1.320404981	1.321013848	1.30718122	1.317941145	0	0.009839849	1.486227181	0.010576268	0	0	0	0.012490834	0.015574362	0	0.009874298	0	0.009660722	0.012689123	0	0.006972847	0.001416787	0	1.257294279	0.013143335	0.008180735	0.010237384	0.01405023	0.01741951	0.008102978	0.328626858	0.340385977	0.136829749
1.21.4.2	0	0	0	0.015833605	0	0.012260579	0	0.005996994	0.028467039	0	0.02574393	0	0.000229413	0.029191593	2.989046497	0.005669257	0.013482233	1.212910817	1.213041006	1.175359851	1.239026074	0	1.038787449	1.512053622	0	0.036003561	0	0	0.182565464	0	0.016298343	0.078448166	0	0	0	0.018585977	0.037559387	5.275688063	0.035805128	0.79124399	1.023824917	0	0.533223117	5.031573557	0	0.000967291	0.614478977	0.642734249	0.087899226
1.21.4.3	0.001781729	0	0.00052459	0.000945314	0	0.000202353	0	0	0	0	0.000511542	0.002539246	0	0.000132937	0.00116938	0.000744669	0	0	0.001734321	0.000859088	0.001392337	0	0	0	0.00204671	0.001875677	0	0	0.001028409	0	0	0	0.002730695	0	0.001842939	0	0	0.502104365	0	0.001232015	0	0.000492116	0	0	0.000112936	0	0.000753315	0.000401472	0
1.21.4.4	0	0.007159142	0	0.010200787	0	0.012256496	0.019618113	0.000935916	0.02484166	0	0.012256432	0.025462535	0.004514036	0.005430392	2.017022574	0	0	0.29513459	0.289392813	0.305400267	0.299680373	0.022292449	0	0.505294634	0.024913273	0	0.012560114	0.020339996	0.004815199	0	0.012752601	0.062926354	0	0	0	0.033078635	0	4.487607883	0	0.504822157	0.018123581	0.020782201	0	2.987183327	0.038493935	0.01162472	0.173531322	0.182076297	0.00116836
1.3.-.-	0.000697853	0.001243379	0	0.000867743	0	0	0.002101901	0	0	0	0.035202072	0	0	0	0.000558206	0	0	0.014536062	0.014625074	0.015581522	0.016635935	0.001619113	0.002148658	0.000468534	0.001474368	0.000525617	0.251828041	0.007592247	0	0	0	0	1.85315E-05	0	0.001395878	0.010418224	0.002100369	0	0.000374056	0	0	0.000246293	0	0.001871949	0.035380897	0.000848222	0.030061273	0.030390398	0.013013977
1.3.1.-	0.013643238	0.013414695	1.115914068	0.011396137	0.020371304	0.478718393	0	1.019107541	0.016054715	1.013032224	0.28968537	0.987990476	0.992972251	0.020469857	0	0.79654263	0.960158114	0.683605422	0.661201146	0.683393804	0.669224489	0.517603146	0.982802854	0.510917524	0.018195424	0.990905376	0.752104079	0.077775627	0.554780439	1.022024321	0.014022216	0.019499284	0.890987466	0.899371346	0.890909601	0.070721232	1.012694921	0	0.838813945	1.00132E-05	0.981934604	0.055548376	0.609298621	0	0.263020327	0.877583946	0.73493352	0.75316868	0.310164701
1.3.1.10	0.000131349	0	0	1.1512E-05	0	9.30595E-05	0.00014041	0	0.000133917	0	0.016912877	0.000117874	0	0	8.38411E-05	0	0.000153343	7.99095E-05	0	0	9.70665E-05	1.72954E-05	4.72416E-05	0	0	0	0	6.80634E-05	0	0	0	0	0	9.79839E-06	0	0	0.000134605	1.0983E-05	0	4.86954E-05	0.000121042	0	0	3.6136E-05	0.016926753	0	5.95239E-05	0	0
1.3.1.12	1.599099898	0.163203575	0.902470412	0.891472299	0.986841091	0.515891909	0.346273622	1.015776683	0.998132161	0.993156435	1.073413962	0.221552023	0.220110578	1.358080518	1.004942234	1.200472999	1.309147704	0.735128867	0.722832193	0.709388265	0.743940712	0.502586604	0.990721491	0.985032054	1.195971175	0.999911334	0.734134247	0.835885359	0.975479481	0	0.716890743	0.915025369	0.905354102	0.902910597	0.904027451	0.833665977	0.994562093	0	0.231764745	0.495125725	0	0.682256556	0.901699883	0.000943766	1.08929716	0.84996873	0.797727695	0.820038422	0.216661044
1.3.1.13	0	0	0	0	0	0	0	0	0	0	0	0	0	0	0	0	0	0	0	0	0	0	0	0	0	0	0	0	0	0	0	0	0	0	0	0	0	0	0	0	0	0	0	0	0	0	0	0	0
1.3.1.2	0.199646389	0	0	0	0.00027492	0	0	0	0.000987166	0.002632411	0.075203796	0	0.001435973	0.002791182	0.001539389	0	0	0	4.2004E-05	0.000833376	0.001512673	0	0	0	3.24425E-05	0.001443346	0	0.01464901	0.000362223	0.002573363	0.002621825	0.009971235	0.002673588	0	0.002702202	0.017957017	0.002784303	0.000882182	0	0.001020543	0.002509548	0.001064791	0.002708483	0	0.073903305	0.143056547	0.032140969	0.033986079	0.044264876
1.3.1.20	0.001338891	0	0	0.001599299	0.000183945	0	0	0.000622152	0.000831407	0.000566344	0.00086306	0.000778452	0.001458673	0	0.000661141	0	2.75377E-05	0	0	0	0.001550516	0.00172973	0	0.001691712	0	0	0.000352518	0.009861512	0	0.000438556	0	0.013956976	0	0.002072648	0	0.009672497	0.001956329	0.001869747	0.001748537	0	0.000970845	0.001946619	0.3998652	1.70894E-05	0	0.145024795	0	0.001824487	0.022139277
1.3.1.21	2.26373E-05	0	0	0	6.73101E-05	0	0	2.62021E-05	4.29849E-05	3.01136E-05	0.008426216	7.3938E-05	0	3.08479E-05	0	0	3.5941E-05	0	4.79016E-05	0	0	0	4.8879E-05	4.94044E-05	0	1.028E-05	7.50762E-05	0	5.99006E-07	3.04785E-05	1.14425E-05	3.20327E-05	0	0	4.0634E-05	0	5.95889E-05	6.62626E-05	7.68515E-05	0	0	0	4.51474E-05	0	0.00849	0	3.99508E-05	7.83368E-06	4.9328E-05
1.3.1.24	0	0	0	0	0	0	0	0	0	0	0	0	0	0	0	0	0	0	0	0	0	0	0	0	0	0	0	0	0	0	0	0	0	0	0	0	0	0	0	0	0	0	0	0	0	0	0	0	0
1.3.1.25	0.001930424	0.781469098	0.006880539	0	0	0	0.006723527	0.000390615	0.003438353	0	0.549196021	0.001364483	0	0	0.006950409	0.006466366	0.004954884	0.017712188	0.017177997	0.01234407	0.011219768	0	0.003657656	0.003993499	0.141212621	0	0.00344318	0.039530209	0	0	0	0.017652575	0.00159791	0	0.002683158	0.032905525	0	0.008814871	0.005305196	0.004797759	0	0	0	0.000362416	0.535186148	0.864991465	0	0.005094748	0.015696613
1.3.1.26	1.005204976	1.096826501	0.961370471	0.90948259	1.014145105	0.994519345	0.167476332	1.01491581	0.992944326	0.999760774	0.9889395	0.99625297	1.013971921	1.300398641	1.008712349	0.997787467	1.002556822	1.429912596	1.429295925	1.445474539	1.431062833	0.496817534	0.997021795	0.98720542	0.968194548	1.005789854	1.508577055	0.989724183	0.981737172	0	1.000481652	1.01236902	0.993594928	1.009235978	1.009782922	0.97257325	0.998305288	0	0.261467492	0.74048924	0	0.990385694	0.586152806	0.014404678	1.001497277	1.009678122	0.995570473	0.987523536	0.719630122
1.3.1.28	0.191690177	0.745649431	0.001546113	0	0	0	0.010716499	0.005129647	0	0.006121382	0.061285431	0.002392498	0.007362512	0	0.007517807	0.004728074	0	0	0	0.008458566	0.011178364	0.000421003	0	0	0.104273861	0	0.254986687	0.663552991	0	0.005501681	0.010242738	0.978390089	0.001534953	0	0	0.660240719	0	0.008973221	0.167386531	0.496568571	0	0.096488059	0.002348208	0.001623407	0.047225918	0.86682926	0.006463149	0	0.073127573
1.3.1.29	0	0	0	1.79423E-05	0	0	3.39744E-05	0	0	5.96793E-05	0.017061622	0.000147281	0	0.000122981	2.6356E-05	6.77799E-05	0	0	9.23494E-06	0	0	0	9.87522E-05	0	0	4.3564E-05	0	0.000101916	8.33193E-05	9.33262E-05	0	3.33191E-06	0	0	0.000130172	0	0.000104027	8.83254E-05	0.000128165	0	0.000134641	6.78776E-06	2.31385E-05	0.000128207	0.016927005	7.28909E-05	4.08313E-05	0	0
1.3.1.31	0	0.002137904	0	0	0	0.001718559	0	0	0.002364521	0	0.001372234	0	0.002503649	0	0	0	0.000951046	0.241266204	0.239632965	0.243564094	0.242877219	0	0.001727855	0	0	0.001596933	0.00246797	0.003118352	0	0.001633604	0.001580218	0	0.001069157	0.000389799	0	0.004440299	0.001304765	0	0	0.000453058	0.000371779	0.00076181	0	0.000866267	0.000753654	0.001066887	0.029976444	0.029403702	0.001006133
1.3.1.32	0	0.001587749	0	0.001904486	0	0.002457497	0	0	0.000582981	0	0.29698627	0.001786649	0.001916543	0	0	0	0	0.030158912	0.029400651	0.034084406	0.035063475	0	0.002084405	0	0.170265575	0.001177231	0.001547272	0.004705662	0.002892256	0.003552638	0.002942503	0	0.003717896	0.000658867	0	0.003618578	0	0	0.002840707	0	0	0.00101439	0.002244372	0	0.299533189	0	0.061106975	0.061335815	0.012414442
1.3.1.33	0	0	0.002919775	0.002083031	0.002466934	0	0.001558416	0.002677265	0	0.002581999	0.347840849	1.20426E-05	0.002044668	0.003878723	0.00371093	0	0.00203693	0	0.003349689	0	0	0	0.002565357	0	0	0	0.001902491	0.003701151	0	0.00393064	0.003074158	0	6.45656E-05	0	0	0.004628278	0	0	0	0	0	0.00212927	0	0	0.350948462	0.001289192	0	0.000736273	0.008377149
1.3.1.34	0.416294793	1.985315429	0	0	0.00092311	0	0	0.021721858	0.519244156	0.015548547	1.192770934	0.001461745	0	0	1.009085035	0.012063337	0	0.030401791	0.062647407	0.068276024	0.031750301	0	0	0	0.214510939	0.006681753	1.231836773	0.838712283	0.001357316	0.015892773	0.990592996	0.957865308	0	0.018440187	0.020057218	0.843927101	0.00639618	0.017919516	0.172420864	0.516688457	0	0.09115123	0.004715821	0	1.169715627	0.874328026	0.151632692	0.146991773	0.093755363
1.3.1.35	0.000699156	0.00059904	0.000612336	0.000793236	0.00049755	0	1.10627E-05	0	9.89572E-05	0	6.98379E-05	0.000279918	0	0	0	0	0	6.39401E-05	0.000260285	0	6.91178E-05	0.00033753	0.000766745	0.000284572	0	0.000384838	0	0.000372934	0	0	0	0	0.000793573	0.000607626	0.000794341	0	0.000216431	0	0.000696359	0.00074148	0.000552105	0.000141101	0	0.000468444	2.20987E-05	0	0.000113233	0	0
1.3.1.38	0	0	0	0	0	0	0	0	0	0	0	0	0	0	0	0	0	0	0	0	0	0	0	0	0	0	0	0	0	0	0	0	0	0	0	0	0	0	0	0	0	0	0	0	0	0	0	0	0
1.3.1.43	0.002988299	0.17197862	0.000461996	0	0	0.002239522	0.001222814	0.000983124	0	0.000772874	0	0	0	0.001658075	0	0.000633521	0	0	0	0.00343775	0	0	0.00241161	0.002336181	0.002481075	0.00257279	0	0.009193104	0.000991295	0	0	0.011660079	0.00255011	0	0	0.012105385	0	0	0.000595958	0	0	0	0.001363383	0	0.002144439	0.141408657	0.034676917	0.033603255	0.037655984
1.3.1.44	0.000264682	0.000501804	0	0.001163595	0	0	0	0	0	0.003353532	0	0.000740336	0.001392114	0	0	0	0.001802598	0.244496784	0.244655153	0.241832298	0.244404076	0.002791451	0.003694571	0.504006811	0	0	0	0.011725401	0	0.001825562	0.001148317	0	0	0.003313439	0	0.013792146	0	0.003478568	0	0	0.003002154	0	0	0	0	0.001213108	0.058677346	0.058876789	0.003043978
1.3.1.45	0	0.000463033	0.000106242	0	0	0.00054098	0	0	0	0	0	0.000372734	0	0	0.0004559	0	0.000163574	0.000428348	0	0	0	0.000291131	0.000465577	0.000419445	0	0.000572665	0.000124161	0.003809693	0	0	0.00050339	0.012149786	0	7.75482E-05	0.000522047	0.004366741	0.000521782	0.000200012	0.000310387	0	0	0	0	0.000256987	0.000156144	0	0.000443573	0	0
1.3.1.54	0.008670694	0.00904014	0	0.014088157	0.010553209	0	0.010047692	0	0.003239746	0	0.434367452	0.012274406	0	0.013086165	0	0.410759742	0.008948172	0.664390111	0.679350322	0.670417951	0.680007309	0	0	0.509371019	0.365481288	0.493016138	0	0.23063725	0.004285629	0.004899573	0.008702144	0.001115373	0.301500698	0.289715223	0.308381564	0.249007456	1.007033929	0	0.839347408	0.004816421	0	0	0	0.008980014	0.432380069	0.994779592	0.322451267	0.316987791	0.177808939
1.3.1.56	0	0	8.91077E-05	0.000228202	0.000137	0.000179904	0	0.000141171	0.000244139	0.000151454	0.033957861	0.000181384	0.000307553	5.1324E-05	0.000201895	4.62498E-05	0.000104178	0	9.86599E-05	0.000267235	0.000169498	0.000144814	0.000257718	0	8.60929E-05	0	0.000250814	0	0	0.000209738	0.000134184	3.05216E-05	0	0	0	0	0	6.64598E-06	0	0	0.000324668	0.000136918	0.000277648	0	0.033985349	0	0.000276078	0.000276309	0
1.3.1.58	0.001054578	0	0	0	0.000889802	0	0	0.000478319	0.001578888	0.000763922	0.008082161	0.00095049	0	0.00171561	0	0	0.001027955	0	0.001622912	0.000693379	0	0.001296107	0.000974525	0.001486833	0.000727318	6.23329E-07	0.001704842	0.00161929	0.001634073	0	0.000849765	0	0.001596329	0.001119469	0.000148948	0.001637464	0.001347347	0.000584885	0.000649356	0	0	0	0	0	0.009117283	0	0	0	0.00106243
1.3.1.62	0.001317867	0.001241621	0.000407063	0	0	0	0	0	0	0	0.117367975	0.000275053	0.001911699	0.001450988	0	0.001364735	0	0.000222235	0.001954108	0	0	0.001461542	0.001086611	0	0.000794649	0	0	0.001003614	0	0	0	0.000842829	0.000939908	0	0.001410206	0.001089427	0	0.000972361	0.000918825	0.000396177	0	0.000504979	0.000751428	0	0.11890094	0	0.001075467	0	0.001797974
1.3.1.70	0	0	0	0	0	0	0	0	0	0	0	0	0	0	0	0	0	0	0	0	0	0	0	0	0	0	0	0	0	0	0	0	0	0	0	0	0	0	0	0	0	0	0	0	0	0	0	0	0
1.3.1.71	6.59357E-05	0	6.35332E-05	0	5.72845E-05	4.31486E-05	1.68407E-05	0	7.23935E-05	0	0.008423325	0	7.8384E-05	0	6.04694E-05	0	0	4.29536E-05	0	0	4.23685E-05	4.22706E-05	2.67545E-05	0	0	0	0	0	1.39534E-05	4.98264E-05	0	1.61156E-05	0	4.05103E-05	0	4.20362E-05	1.0045E-05	0	6.16444E-05	7.90645E-05	6.39056E-05	2.34378E-05	0	7.89488E-05	0.008554837	0	6.79427E-06	0	0
1.3.1.72	0	0	0	0	0	0	0	0	0	0	0	0	0	0	0	0	0	0	0	0	0	0	0	0	0	0	0	0	0	0	0	0	0	0	0	0	0	0	0	0	0	0	0	0	0	0	0	0	0
1.3.1.74	1.4168705	0.042787081	0	0.001513651	1.002047059	0.02305175	0.013168595	1.994416453	0.015240694	1.972697034	0.54442444	0.002573731	0.028325988	0	0	0.39555866	0	0.299980803	0.310150336	0.345406148	0.337004668	0.010446154	0	1.518906659	0.016293437	1.522297167	0.0266379	0.100301015	0	1.984753538	0.013183819	0.049685331	0.925568403	0.87277803	0.881909843	0.09125996	1.975238336	0.992499066	0.23941202	0	0	0.006867707	0.712286529	2.01527172	0.561403717	0.119375902	0.546689746	0.567967121	0.000423465
1.3.1.76	0	0.019834231	0	0	0	0.00471653	0	0.016431726	1.013801672	0.006545393	0.030638382	0	0	0.014453529	1.978296651	1.58490395	0.016701191	1.217640052	1.231518813	1.214121622	1.211170014	0	0.017013868	0.004489897	0.012360576	0	0.504282761	0.040634963	0	0.011738525	0.00511133	0.045995053	0.623773949	0.622992696	0.576528858	0.017243851	0	0.006879598	1.523462451	0	0.013572877	0.013037767	0.003706108	0	0.05903877	0	0.476437463	0.512482479	0.147456118
1.3.1.83	4.56735E-05	0	0.000122205	0	2.91081E-05	0	9.07971E-05	0.000145234	0.000169888	0	0.01677903	3.7067E-05	0.000105273	0	0	0	0.030227819	0.000104346	0.000152584	0	0.00010542	0.000161594	3.5327E-06	7.19677E-05	0.000179576	0	0.000103671	7.01794E-05	0	0	0	0.000224801	5.3801E-05	4.02516E-05	0	0	0	0	0	6.80314E-05	0	0	0.000193325	0	0.016953073	0	0	0	0.000214905
1.3.1.84	0	0	0	0	0	0	0	0	0	0	0	0	0	0	0	0	0	0	0	0	0	0	0	0	0	0	0	0	0	0	0	0	0	0	0	0	0	0	0	0	0	0	0	0	0	0	0	0	0
1.3.1.85	0.000278968	0	4.82894E-05	0	0.00059506	0	0.0009153	0	0.000353664	0.001636403	0.007662221	0	0.000512163	0	0.00137347	0	0.001477528	0.000646008	0	0	0	0.001381304	0	0.000493801	0.000275681	0	0	0.009553017	0	0.001166909	0.000885572	0.000724161	0	0	0	0.00884312	0	0.00045124	0	0	0	0	0.001507566	0.000434341	0.009917007	0	0.001467311	0.000650315	0
1.3.1.87	0.405579892	0.126031813	0.003860297	0.001275607	0	0.005700343	0.004139122	0	0.002772954	0.003757503	0.061350456	0.005318516	0	0	0	0	0.003236501	0	0	0.003040631	0.001765044	0	0	0.000747091	0.001327564	0	0.253699393	0.295874804	0.006552809	0.006425652	0	0.717031347	0	0	0	0.292929753	0	0.000512784	0.078907942	0.502563791	0	0.093380292	0.001767904	0	0.065736642	0.006165147	0	0.005979848	0.000501755
1.3.1.9	1.18893346	0.989717391	0.926305292	0.170963804	1.018995794	0	0.157647769	0	0.015983374	0.021242466	1.316256947	1.010542698	0.979387167	0.003323525	0.999267787	0	0.918631998	0.082942507	0.101113428	0.105960615	0.093119405	0	0.010899856	0.00313207	0.078872802	0.499047532	0.735287316	0.788649676	0.984484225	0.012626097	0	1.021680933	0	0	0.019885912	0.778253028	0	0.019524535	0.152612708	0.488015789	0	0.994455943	0.000990729	0.005121908	1.326672686	1.137249131	0.23064359	0.207278484	0.559597053
1.3.3.-	0.000135381	0	0	0.000173781	0.000154008	0	0	0	0.000124873	0	0.000123395	0.000179197	3.64439E-05	0	0	0	7.21742E-05	0	0	0	0	7.2584E-05	4.29328E-05	0	0.034515994	8.43531E-05	0.000182758	0	7.28527E-05	0	0	7.87364E-05	0	3.75305E-05	3.14751E-05	0	0	0.000184356	7.35903E-05	0.000179175	0.000106666	3.28405E-05	0	0	0	0.000123005	0	0	2.5547E-05
1.3.3.11	0	0.737075235	0.000892473	0.011693321	0.009765918	0	0.008022085	0.008552847	0.004471545	0	0.454023568	0	0.007491384	0.001157407	0.005745425	0	0.018868813	0.012744486	0.023044347	0.02095439	0.00525126	0	0.001535843	0	0	0	0	0.114508654	0.007092537	0.004033009	1.005510952	0.000146845	0.001925189	0.00506203	0	0.101764138	0	0.009435576	0.008476148	0.00881813	0.003523712	0.007265308	0	0	0.455656087	0.848669441	0.087792081	0.097533671	0.006288963
1.3.3.3	0.983488577	1.076945613	0.017830677	0.165741727	0	0.010436359	0.174738973	0	0.013391077	0.000224192	0.87807437	0	0.016501457	0.016614871	0	0	0.000624211	0.067095236	0.052830394	0.052656879	0.065655355	0	0.004583423	0	0.031364549	0.000547421	0.494672124	0.894517418	0	0.002111066	0.982131621	0.961182527	0.005295028	0.002276742	0.014071767	0.860592134	0	0.010896721	0.154009326	0.747109474	0.000103462	0.095729774	0.219208668	0.018809812	0.858151346	0.986293786	0.126678996	0.115488347	0.103314795
1.3.3.4	0	0	0	0.46325482	0	0	0.005552687	0	0.002740901	0	0.236043505	0.165537996	0.160272834	0	1.007075724	0	0.01120142	0.027087751	0.042937994	0.027759901	0.043578625	0.000138441	0.004138594	0.002351286	0.868641495	0.005979136	0.008543309	0.0258041	0	0	0	0.020704059	0	0.00365543	0	0.011622575	0	0	0.00538156	0.004089897	0.011788864	0.010679215	0	0	0.255340318	0	0.091335192	0.083003773	0.000691142
1.3.3.5	0	0.001198304	0	0	0.002540245	0	0.005320712	0.004423113	0	0	0.36021091	0	0	0.003674234	0	0	0.000694302	0.0300107	0.034757441	0.036963705	0.031758298	0	0	0.004633401	0	0	0.256206653	0.003547725	0	0	0.006711063	0	0.000323111	0.005177239	0.004172767	0.001092585	0.005140606	0.003960866	0.0023874	0	0.993481505	0	0	0.005653124	0.368259763	9.81395E-06	0.004805263	0.004307513	0.000859372
1.3.3.6	0	0	0	0	0	0.000351659	0	0.00158348	0	0	0.001165491	0	0	0.000523804	0.001435583	0.000816416	0.001528744	0.001597011	0.000721516	1.96466E-05	0	0.000780354	0.000919605	0.000758389	0.308728782	0	0	0.011730427	0.000906343	0.000458943	0.000105573	0.001727264	0	0	0.001639482	0.011431865	0	0	0	0.000460928	0	0	0.000866931	0.001572765	0	0	0.032576698	0.030459297	0.010796192
1.3.5.2	0	0	0	0	0	0	0	0	0	0	0	0	0	0	0	0	0	0	0	0	0	0	0	0	0	0	0	0	0	0	0	0	0	0	0	0	0	0	0	0	0	0	0	0	0	0	0	0	0
1.3.5.3	0.202552731	0.010929588	0.943124505	0.741493535	0	0.016570396	0.015184847	0.003369284	0	0	0.058091526	0.007218671	0	0.00490401	0	0	0	0.191621528	0.198735125	0.205537502	0.180756702	0	0.010009242	0	0.034556869	0.004666494	0.234810538	0.837425952	0.014248553	0.005219101	0.999681456	0.941864908	0.116518717	0.116692679	0.086227488	0.856601856	0.004560847	0	0.179963524	0.514858486	0	0.193259589	0.001834792	0.004557884	0.039087964	0.868548778	0.01511909	0.015084221	0.046933619
1.3.5.5	6.87373E-05	0.000148015	3.15961E-05	0	0	0.000105002	0.000136432	7.57435E-05	8.16435E-05	1.21213E-05	0.016846154	0.000103925	0	0	0.000117785	7.19481E-05	0	0	0	4.72607E-05	0	1.12506E-05	0	0	4.66869E-05	0	0	0.000111206	7.35325E-05	0.000160957	0	0	0	0	0	0	9.62655E-05	0	0.00014499	7.78869E-06	0	0.000109184	0.000140999	5.17461E-05	0.016879121	8.15069E-05	5.92101E-05	0	0
1.3.5.6	7.27545E-05	1.93365E-05	3.85094E-05	0	0.000107418	3.06618E-05	0	2.042E-05	0.000122577	0	0.016872306	8.1741E-05	0.000103901	0	0	0	0	0.000133685	0	0	7.15881E-05	2.47455E-05	5.43506E-05	4.882E-05	0	0	0.000112891	0.000122491	7.82633E-05	0	0	5.85649E-05	0.000117993	0	0.000113201	0.000108885	0	6.72873E-05	1.37262E-05	7.77114E-05	0	4.69736E-05	0	0	0.016829984	0.000135588	1.61366E-05	0.000141959	8.81535E-05
1.3.7.2	1.6738E-05	3.16089E-05	0	6.07223E-05	0	0	4.03876E-06	5.16275E-05	5.0754E-05	2.69812E-05	0.008484985	2.2671E-05	0	0	2.06221E-05	7.65383E-05	3.63146E-05	0	7.65902E-06	0	9.484E-06	0	0	0	0	0	7.28908E-05	2.86986E-05	1.88939E-05	0	4.62473E-05	4.55399E-06	1.65055E-05	7.11638E-05	4.34108E-05	0	0	1.31928E-06	0	2.45084E-05	3.42542E-05	4.29164E-05	2.0735E-05	7.66084E-05	0.008443473	2.2401E-05	0	7.99783E-05	4.97839E-05
1.3.7.3	2.59102E-05	2.6089E-05	3.02931E-05	0	9.61458E-07	2.41325E-05	0	1.75262E-06	2.15321E-07	0	0.00854737	2.0329E-05	1.9573E-05	7.63117E-05	7.35779E-06	0	0	0	2.01558E-06	0	3.44224E-05	0	0	6.38147E-05	0	0	0	0	2.84461E-05	0	0	3.20211E-05	0	0	6.6339E-05	0	0	0	5.99162E-05	6.76977E-05	0	7.54396E-05	6.28882E-05	0	0.008403116	0	0	9.4095E-06	8.04225E-05
1.3.7.5	0	0	5.77941E-05	1.42655E-05	0	0	0	7.92211E-05	2.58505E-05	3.82219E-05	0.008407935	2.70698E-05	7.43655E-05	1.65266E-05	3.27509E-05	3.71649E-05	2.65843E-05	2.67401E-05	0	6.31816E-05	7.12572E-05	7.23122E-05	5.09407E-05	7.21624E-05	0	0	0	1.74098E-06	0	0	1.39518E-05	7.97093E-05	2.41274E-05	2.33537E-05	7.76722E-05	5.65529E-05	1.70866E-06	0	0	0	6.79598E-05	0	6.08958E-05	5.13992E-05	0.008499644	4.44167E-05	0	1.96858E-05	0
1.3.7.7	0.000178707	3.5391E-05	0	0	0	3.0222E-06	0	0	0	0.000228759	0.025294087	0.000113928	0	0.000181295	0.000211113	0	0.000235465	6.73193E-05	0.000214791	0	0	0	0.000151788	0.000181568	0.000240172	0.000177731	0	0.000217071	0.000129362	0	0	0.000179458	0.000190961	0.000165465	0.000104664	0.000110186	0.000199663	0	0	0	0	0	0	3.72897E-05	0.025303752	1.95948E-05	0	0	0
1.3.7.8	0	0	0	0	0	0	0	0	0	0	0	0	0	0	0	0	0	0	0	0	0	0	0	0	0	0	0	0	0	0	0	0	0	0	0	0	0	0	0	0	0	0	0	0	0	0	0	0	0
1.3.7.9	0	0	0	0	0	0	0	0	0	0	0	0	0	0	0	0	0	0	0	0	0	0	0	0	0	0	0	0	0	0	0	0	0	0	0	0	0	0	0	0	0	0	0	0	0	0	0	0	0
1.3.8.1	1.566760234	0.312682088	0	0.040083764	0	0	0.978690644	2.975600874	6.988161037	1.952895821	1.263031197	0.022235244	0.022697019	0.035221999	0.959564241	0	0	1.438447989	1.413244282	1.434608101	1.455320157	0	0.038154376	0.959272062	0.097813518	0.521805029	1.009725154	0.08176078	0	0	0.022855338	0	0.935175321	0.908260009	0.905899836	0	1.474014257	0.015834597	2.131217021	0	0	0.041637501	0.804085635	1.960928716	1.234209679	0.176976719	1.024524958	1.024567377	0.076623755
1.3.8.2	0	0	0	0.002935462	0	0.004578858	0	0.000729689	0	0	0.008616279	0.000162981	0	0.005421069	0.00536723	0	0.004276089	0.083799648	0.077237627	0.081892272	0.082439733	0	0	0.002967276	0	0	0.504473393	0.009017051	0.07298464	0	0.002912594	0.000579912	0.103614505	0.099449813	0.100681174	0.00246476	0	0.002500494	0	0	0	0	0	0	0.012697377	0	0.005083107	0.002968046	0.032579279
1.3.8.3	0.00054106	0	0	0.000536423	0	0	0.000388556	0.000181518	0	0.000145422	0.076829761	0	0.00052598	0.000499157	0	0	0.000175812	0	7.53924E-05	0.000622429	0.000476338	0	0.000324336	0.000568939	0	0.000557448	0	0	5.11043E-05	0.000117251	0.000542079	0.000625699	0	0	0	0.000615461	0.000328111	0.000241833	0.000461192	0	0.000198249	0.000531848	0	0.000162044	0.075780272	0.000100253	7.81392E-05	3.18397E-06	0
1.3.8.4	1.416188426	1.116400564	0.021070127	0	0	0	0.00482125	0	0.007799738	0	2.276281375	0	0	0.009217913	0.00208398	0	0.00676208	0.003399621	0.022926535	0	0	0.021450602	0.017224571	0.012723321	0	0.003078464	0.238488782	0.046330525	0.007481808	0	0.017421539	0.034610391	0	0.018288224	0.000369065	0.047924285	0	0.005459458	0.011738454	0.003334213	0	0.016377993	0	0.018412255	2.297584574	0.585165439	0.100256673	0.129703776	0.086855206
1.3.8.6	0.792174173	0.833348477	0.012056919	0	0	0.012497866	0	0	0	0.009017138	0.864968614	0.007102195	0.003578621	0	0.001070128	0	0.003159805	0.038068358	0.021037059	0.040937623	0.03015257	0.0103857	0	0	0.849606928	0.013958308	0.251097637	0.028681258	0.001424902	0.0042502	0	0.008653998	0.003815183	0	0.003817268	0.033366724	0.005434838	0.011892856	0.010627492	0.009975255	0.011482846	0.00204924	0	0	0.861121021	0.137606381	0.175555924	0.183652495	0.077715312
1.3.8.7	5.549755386	2.386650054	0.004310743	0.196084511	0	0	0.22578648	0.028167232	0.582781569	0.079887447	6.664602699	0.064032363	0.025013034	0	0	0	0.012707551	0	0.131532601	0	0.106117771	0.04322081	0	0.08124634	0.539668377	0	1.186002107	0.17405495	0	0	0.049710422	0.106160149	0	0	0.078131045	0.21393925	0.044835659	0	0	0.075638469	0.037569833	0	0.011157585	0	6.733889708	0.35891747	0.835768838	0.680825663	0.385655442
1.3.8.8	0.210092065	2.618580052	0.001280978	0.009684408	0	0.010312279	0	0.003360616	0.012848005	0.010719232	0.290450473	0	0.011948295	0	0.00278689	0	0	0.010355514	0	0	0	0.012992974	0.006200678	0	0.166424333	0.013806303	0.010790256	0.009944834	0	0	0.008440231	0.016765377	0.012731111	0	0.003615593	0	0	0	0	0	0	0.010542875	0.001439492	0.00768823	0.31241718	0	0.096622176	0.083236714	0.019827642
1.3.8.9	0	0	0	0	0	0	0	0	0	0	0	0	0	0	0	0	0	0	0	0	0	0	0	0	0	0	0	0	0	0	0	0	0	0	0	0	0	0	0	0	0	0	0	0	0	0	0	0	0
1.3.98.1	1.009107804	1.015251009	0.997443805	1.013423639	0.992161526	1.989653974	0.992880682	1.012209307	1.008343155	0	1.117471462	2.395517869	2.378644179	1.966266132	1.004216628	0.994301128	0.920793703	1.137590905	1.151545346	1.131827016	1.153576441	1.012467624	0.991285593	1.002778208	1.137713267	1.485507721	0.989610912	0.995792688	1.969256208	1.019134874	1.285778548	1.008015325	0.885755033	0.910555319	0.891177107	0.970664954	0.990382157	1.018186351	0.990127141	1.502743063	0.002363811	0.985531876	0.987877161	0.985279496	1.092716137	1.016098441	1.133659334	1.107713065	1.131495358
1.3.99.-	8.450277095	11.14683912	0	0.460693923	0	1.378026908	0.230680863	0.038746514	2.435417898	0	7.972337488	1.064733459	0.90829802	0	0	0	0.180378286	0.589828721	0.602371554	0.622014666	0.720935693	0.013178798	0.062437867	0	0.572586556	0.544169908	3.021736518	1.8385658	0.043337192	0	0.98919493	2.141090214	0.219464557	0.224512353	0.197918709	1.695970761	0	0.055506403	1.939746156	0.949926639	0.088230896	0.241314476	0	0	8.131545087	1.869834642	1.404065395	1.588251716	0.666141692
1.3.99.1	2.432958102	1.902312619	2.064734416	2.334015856	2.042198274	1.884767957	0.897248896	0.027186608	0.170693384	3.138897883	3.266018606	1.815800328	2.061628431	1.943252111	1.853506726	1.038762196	3.763668867	0.468879194	0.477226931	0.455454633	0.337093177	0.089119174	0	0	2.439960039	1.321770452	6.872017252	3.467478363	1.245847335	0.074174372	2.615742375	3.725170846	0.092120148	0	0.136559298	3.726831446	1.84645411	0	1.805690208	2.133238254	2.103073468	2.065205576	0.836459403	0.037417081	3.234972693	4.104357797	1.488274607	1.316245274	1.892883579
1.3.99.12	0	0.000654986	0	0.000392289	0.000290154	0	0	0	0	0.000832193	0	0	0.000650544	0.001001132	0	0.000172932	0	0.000528827	0	0.000441898	0.000866886	0	0.000633209	0	0.000628498	0	0	0.000513211	0	4.9431E-05	0.000763015	0	0	8.49289E-05	0.000256067	0	0.000668377	0.000424527	0	0.000350995	0	0.000567942	0.000523972	0.00067472	0	0.000601877	0.06279115	0.062395193	0.011231562
1.3.99.16	0.642050128	0	0	0.021981447	0.03623409	0	0.037570484	0.04049348	0	0.012644685	3.692841415	0.022502795	0.036499623	0.001255597	0	0	0.072326785	0.040180759	0.075383304	0.035207433	0.045581376	0.029716923	0.010810459	0	0	0.020346711	0.522042977	0.089552322	0	0	0.264198461	0	0.016534785	0.00866796	0.036481622	0.075927553	0	0	0	0.025124231	0	0	0.018479045	0.031168803	3.683737762	0	0.157987628	0.200861889	0.034821795
1.3.99.22	1.976952197	1.249109402	2.808795913	0.97736139	1.024053553	1.015756802	1.977985032	2.017939119	2.02257294	2.000873954	2.28881775	1.378523681	1.403810925	0.989715236	2.023765757	2.011976286	2.056472978	2.00214293	1.980739806	1.977361032	1.961421776	0.483287627	1.004144185	1.519066988	0.969127713	1.525720311	1.269680024	2.301458769	0.988138576	1.997778477	2.017382558	2.584695293	1.803970213	1.801709916	1.80883681	2.278061991	1.978908814	2.012164094	2.722438891	1.521321126	0.996004057	1.238404808	0.784452769	1.016586669	2.254468222	2.014157907	1.74281599	1.72783495	0.510669687
1.3.99.23	0.004185128	0	0	0.001840767	0.002332132	0	0.004166095	0.000610423	0	0.000234698	0	0.461844545	0.463279843	0.00053335	0.003224683	0	0	0.00044307	0	0.003384085	0	0.001702207	0	0	0	0	0	0.001939105	0.003245933	0.002926937	0.003485403	0	0	0	0	0.003921378	0	0	0.001190019	0.00357674	0.002416734	0	0	0	0	0.001919141	0	0.002985397	0
1.3.99.26	0	0	0.000615378	0.002166538	0	0	0	0	0	0.004288378	0	0.002413949	0.005852259	0	0.003794948	0	0	0.018706532	0.017891424	0.015231701	0.016187034	0.00334096	0.003662052	0.003133287	0.584420051	0.000452946	0.255022988	0.025015428	0	0	0.001062785	0.003693344	0.005726362	0	0.004222354	0.033327079	0.001528115	0	0.005589373	0	0	0	0	0	0.004443396	0.002142028	0.035381093	0.027472523	0.009742255
1.3.99.27	0	0	0	0	0	0	0	0	0	0	0	0	0	0	0	0	0	0	0	0	0	0	0	0	0	0	0	0	0	0	0	0	0	0	0	0	0	0	0	0	0	0	0	0	0	0	0	0	0
1.3.99.4	0.000824423	0.002578797	0.000194878	0.003808096	0.00343108	0	0	0.004274182	0	0.004713461	0.129688525	0.001590153	0	0.003894716	0.000783618	0.005579066	0	0.017562208	0.016555249	0.012036901	0.017553952	0	0.005079337	0.004958469	0.072322674	0.002026555	0.003030315	0	0.00049315	0.000438552	0.002585529	0.001364304	0.003629181	0	0.002080653	0.001012393	0	0.004017717	0	0.002443731	0	0	0.000100406	0	0.13038823	0	0	0	0.001240905
1.3.99.5	0.008202375	0	0	0	0	1.982579346	0	0.019388342	0.019220833	0.003713526	0.002151309	1.990086948	1.997015542	0.003099467	0.002198566	0	0	0	0.019875887	0.018659918	0	0	0	0.004524685	0.008724207	0	0.017662873	0.009132935	0.013954067	0	0	0.017038758	0	0	0.006162984	0.0089451	0.001376666	0.009449148	0	0.005894672	0	7.20029E-05	0.018577755	0.003917198	0.016898867	0.01654132	0.002480823	0	0
1.4.1.-	0.004760552	0	0	0.002218119	0	0	0.005294251	0	0.003066153	0	0.012748748	0	0.000650185	0.000852119	0.999892799	0	0.003690648	0.017436805	0.020137124	0.012655261	0.017579683	0	0	0.004376225	0	0	0.001450568	0.000931549	0.000831314	0.001821647	0	0	0	0	0.001281072	0.001169978	0	0	0.004160115	0.002005004	0.002505599	0	0.003494183	0.003547686	0.008297495	0	0.002151009	0	0.001159754
1.4.1.1	0	0.011723017	0	0.107682205	0	1.006960398	0.672729113	0.014438385	0.481060257	0	0.541286327	0.84631265	0.829986053	0	0.988168242	0	0.025832907	0.367947275	0.379538615	0.365351183	0.380917301	0.017404123	0.992690273	0	0.43202426	0	0.234887732	0.052026231	0.059436374	0.015540421	0.006814252	0.065377375	0	0	0	0.029560726	0.016082638	0.011322561	0.082501888	0.481892241	0.011929349	0.054981446	0.711289543	0.99580994	0.539293736	0.004282869	0.390604016	0.372705621	0.217434685
1.4.1.13	4.33371746	3.941936121	0.058351667	0.174321466	1.979803674	0.946481581	1.637583875	5.931145658	5.987142868	3.989978374	4.14747069	5.378385269	5.41789201	3.726071345	3.917021975	4.779824625	3.214024743	4.986212302	4.953994701	5.012617752	4.99302994	7.071745695	3.970133202	5.041931763	1.241432336	0.97233334	3.001448106	3.470177249	1.350849801	1.973870633	2.046613301	4.037448022	3.917266666	4.055828534	3.916961059	3.440714541	6.938953443	0	0.804049761	2.057412548	0	0.53436477	3.036646458	1.942897998	4.197085593	4.244728318	4.189081328	4.067856356	1.377998418
1.4.1.16	0.409662628	0.034925352	0	0.277807798	1.011146602	0.016332289	0.179582385	0	0.983708089	0	0.077840011	0.982472658	0.999739052	0	0.999663105	1.000869108	0.130762849	0.326149135	0.325700226	0.327704976	0.331352016	0	0.983669283	0.002543469	0.18457162	0.486842772	0.500122667	0.024391615	0	0	0	0.001365302	0.187455445	0.204946789	0.193126271	0.018302442	0.00973994	0	0	0	0	0.00350459	0.384067657	0.011828175	0.098104125	0.005156128	0.479542515	0.456152044	0
1.4.1.2	0.014197238	0.005843874	0.012503933	0.092127459	0.015254076	0.01400404	0.834723267	0.004998991	0	0.000921345	0.346365802	0.009980661	0.002572396	0	0	0	0.032652527	0.242946295	0.24634068	0.249049772	0.256343477	0.00789573	0.002202312	0	0	0.495420525	0.260565609	0.031250477	0.000320388	0.01351483	0	0	0.103880607	0.093972919	0.086225326	0.034693359	0	1.004352277	0.759094283	0.485607232	0	0.003845627	0.006128835	0.001238963	0.323961102	0.148730181	0.216565992	0.217387652	0.076788707
1.4.1.20	2.47041E-06	2.85871E-05	0	0	4.44304E-05	0	7.83714E-05	0	0	0	0.008504988	0.000120851	1.76196E-05	9.37432E-06	9.27725E-05	9.22329E-05	9.05717E-05	5.97751E-05	0	4.58401E-06	5.68814E-05	8.71379E-05	0	1.46301E-05	0	0	0	0	8.56561E-05	0	0	0	0	0	0	7.07597E-05	0	2.2599E-05	4.11429E-05	5.577E-06	0	0	0	0	0.008523873	0	1.22216E-05	4.59009E-05	7.3736E-05
1.4.1.21	0	0.834688321	0	0	0.009918106	0	0.001659269	0	0	1.00880694	0.665410404	0.393166079	0.390990162	0.000631536	0.01127149	0	0.008787868	0.124058297	0.117905257	0.13287115	0.13164755	0.003383405	0	0	0.128899885	0	0	0.031134224	0.007866092	0	0.003823806	0	0	0	0.00296205	0.03549674	0.492591245	0	0	0.010876436	0	0	0.005560159	0	0.653841762	0.289770492	0.035218124	0.03594983	0
1.4.1.3	0.813845135	1.231210915	0	0.178203054	0	0.014356411	0	0.012116646	0.005854412	0	0.78304953	0.003070969	0.010808367	0.013475374	0.009711635	0	0.270294808	0.109196426	0.1251208	0.11028547	0.126454489	0	0	0.013420242	0.10325726	0.497469904	0.01017338	0.232990555	0	0	0.985625789	0.012358058	0.101373445	0.101347692	0.10812232	0.230514203	0.002043703	0.013636339	0.013248898	0	0.014022836	0.007911918	0	0.006929604	0.789178491	1.006920117	0.063941479	0.077083529	0.068079501
1.4.1.4	1.015540566	0.988485228	0.972589026	0.995887764	0.985423504	1.501432598	0.186824731	0.999856497	0.974789385	0	0.238713211	1.93967813	1.94533555	0.957157229	1.006435462	1.024399286	0.327794131	0.767201741	0.793839833	0.779396376	0.782156772	1.016084789	0.979777148	0.9761329	0.992845286	0.506476993	0.98631511	0.811646126	0.975809294	0.003050867	0	0.980032051	0.901986293	0.893890964	0.921587729	0.775598903	1.001790205	0	0.25614605	0.522902986	0	0.880281893	0.895556937	0.025619235	0.271751382	1.008846046	0.855060503	0.888615488	0.292635253
1.4.1.8	0	0	0	0.000530287	0	0	0.000885055	0	0.000370563	0	0	0.000711267	0	0.000805092	0	0.000538188	0	0.000242048	0.00063591	0	0.00028755	0	0	0.000394432	0	0	0.000869448	0	0.000711924	1.68066E-05	0	0.000322684	0	0	0.000903718	0.000708289	0.000902246	0.000615088	0.000916898	0	0.000649849	0	0.000969247	0.000283624	0	0.000963704	0.061490454	0.062468686	0.012106166
1.4.1.9	0.006060734	0	0.004594659	0.00087882	0.000498821	0	0	0	0.003514421	0	0.078302569	0.00569807	0.003391214	0.00296668	0.001769883	0.204255507	0.001800213	0.020548327	0.020981498	0.020053769	0.013325945	0	0.003879864	0	0	0.005674476	0.252553612	0.006621411	0	0	0	0.006532964	0.098997728	0.104348472	0.105870114	0.009143316	0.003641657	0.006030331	0	0	0.004455793	0	0.003880724	0.001260987	0.084000849	0	0.162225419	0.15424328	0.009366739
1.4.2.-	0	0	0.000435633	0	0	0	0.000619218	0.000562894	0	0	0.059586156	0.000195864	0	0.000516123	0.000336399	0.000428804	0	0	0	0	0.000612962	0	0	0.000655204	0.000179982	0.000633834	0.000109596	0	0	0.000104887	0	0	0.000483342	0.000507765	0	0	0	0.00040015	0.000265431	0.000490037	0.000410764	0	5.25969E-05	1.97019E-05	0.058846732	0.000623343	0.063073062	0.061943628	0.000365612
1.4.3.-	0.208727073	0.512657924	0.084494977	0	0	0.009999329	0.006587018	0.002136548	0	0.004134925	0.95264158	0	0.000181887	0.009902437	0.004341274	0	0.018178398	0	0	0	0.009900055	0	0	0.008650736	0.08527711	0.006136371	0.239106265	0.611010958	0	0	0.127286756	0.717677306	0	0.002974738	0	0.611453355	0.019382999	0.004505041	0.102256023	0.508353385	0	0.828738132	0.002748339	0	0.931041245	1.875532858	0.166807143	0.152308991	0.162143697
1.4.3.1	0	0	0	0	0	0	0	0	0	0	0	0	0	0	0	0	0	0	0	0	0	0	0	0	0	0	0	0	0	0	0	0	0	0	0	0	0	0	0	0	0	0	0	0	0	0	0	0	0
1.4.3.10	5.18575E-05	0	5.01088E-05	0.000233412	0.000401014	0	0	0	0	9.00555E-05	0.000122034	0	0	0	0.000158199	0	0.000327161	0.016235354	0.015874305	0.016224371	0.016372559	0.000230112	4.31901E-05	0.000301494	0.068715675	0	0	0	0	0.000153825	5.60222E-05	0.000296117	0	0.000364083	0.000226515	0	0	0	0.000323455	7.74841E-05	0.000177669	0.000184136	0.000398961	0	0.000223436	0.000235242	0	0.000194612	0.000411848
1.4.3.16	0.993648832	0.980785056	0.010578522	0.192395404	0.995716258	1.016842087	0.187045666	1.002397568	1.018269811	1.016448606	0.934915721	0.998140066	0.986992032	0.409388049	1.002576141	0.594341401	0.116238064	0.850501971	0.851929063	0.848274712	0.830948427	0.985864034	0.983308181	0.50557711	0.192110099	0.014350793	0.501282975	0.796872502	0	0.009081858	0.704119476	0.984142368	0.898665277	0.912377849	0.894487459	0.801728373	0.010363054	0	1.065646663	0.510275827	0.014596164	0.08829349	0.484588067	0	0.929508623	0.869130385	0.499731424	0.497509451	0.10833201
1.4.3.19	0.790239406	1.011962671	0	0.006440524	0.010733763	0.007742795	0	0.012388873	0	0	0.734829755	0.006786969	0.00795026	0.05432159	0	0	0	0.050709905	0.050707286	0.060063264	0.05137041	0	0.011290625	0	0.575458196	0.013861759	0.006470086	0.063894851	0	0	0.85122941	0.035797356	0	0	0.001297569	0.07139254	0	0	0	0	0	0.008075978	0.003244474	0.004235039	0.706820453	0.153835167	0.317575692	0.305502628	0.068185412
1.4.3.2	0	0	0	0	0	0	0	0	0	0	0	0	0	0	0	0	0	0	0	0	0	0	0	0	0	0	0	0	0	0	0	0	0	0	0	0	0	0	0	0	0	0	0	0	0	0	0	0	0
1.4.3.21	0.197795752	0.646003945	0	0	0.004731027	0	0.003266107	0	0	0.000482408	0.027958221	0.00646025	0.000271149	0	0	0.004059383	0.001792431	0.004999991	0	0	0.002718996	0	0	0.005458863	0	0.003457348	0.25087073	0.183084564	0.005581725	0.00074577	0.00361066	0.395586286	0.001948975	0	0.001018413	0.191169759	0.003447507	0	0.081804523	0.256013661	0	0.091342594	0	0.002225159	0.024327749	0.854728177	0.031798547	0.036891924	0.003400202
1.4.3.3	3.60743E-05	0.000395849	0.000635583	0	0.000586973	0	0.001298238	0.001233607	0.000270243	0.000328999	0.023734408	0	0.00037234	0	0	0	0	0	0	0.0004496	6.92764E-07	0	0	0	0	0	0	0.009677566	0	0.001015039	0.000175967	0	0	0	0.001006543	0.007978562	0.000184048	0	0.001430906	0	0	0.001598826	0	0	0.024796069	0.001127485	0.029576712	0.031662109	0
1.4.3.4	0	0	0.003527561	0.004886261	0.005385887	0	0.008003308	0	0.001478051	0.005720996	0.255327502	0	0.000165103	0	0	0.208002873	0	0.409550405	0.417594495	0.40898099	0.409259103	0	0.006298117	0.000745159	0.065594944	0.007365593	0.006958565	0.019309217	0	0.992572309	0	0.015169578	0	0	0	0.022275881	0	0	0.005613541	0	0	0.00283063	0.005381802	0.008936689	0.253751344	0	0.211687854	0.227320539	0.016499066
1.4.3.5	0.979684525	0.966791019	0.98118731	0.020585402	1.002516952	0	0.017699831	0	0	0.008111332	0.93758066	0.861817127	0.825238161	0	0	0	0.084397832	0.052617392	0.022725628	0.035785505	0.020154901	0	0	0.020734185	0.131512328	0.01114203	0.517637616	0.887401993	0	0	0.98564456	1.007952672	0	0.006617722	0.006774598	0.889123006	0	0	0.154637101	0.506912789	0	0.942802206	0	0.013005033	0.919999617	0.867796567	0.230787227	0.264386214	0.131225017
1.4.4.2	1.572185686	0	0	0.802367267	2.028308951	0.498669352	0.306434456	0	0.006083096	0	1.329134291	1.320331738	1.329104827	0	1.988868943	0.414183622	0.033736683	1.037928947	1.022417891	1.069824104	1.028965135	0	0.02753561	1.011203806	0.927879035	0	0.735299647	1.189616441	0	0	1.138430242	1.328982258	0.011911171	0.006222933	0	1.193830731	0.020502749	1.980200025	0.149401875	0.525616524	0	0.074940942	0	0	1.293981512	1.266960907	0.618494674	0.621066214	0.154956289
1.4.7.1	0.804952931	0.000187767	0.019212067	0.005040728	1.003747487	0	0	0.015328794	0.513173771	0	0.311816563	0.005830098	0.005765159	0.01882303	0	0.195841902	0	0.10971502	0.079389898	0.113745523	0.112697867	0.482834049	0.000385107	0.01807372	0	0	0.263407405	0.018718161	0.015331081	0.017809406	0	0	0.396493162	0.38992199	0.390018846	0.009342551	0	0.019037613	0.002745501	0.003705704	0.003027221	0.003238289	0.213317112	0	0.33935072	0.014147901	0.17080697	0.150965688	0.026952432
1.4.9.1	0	0	0.002977071	0.001495793	0.003907458	0.000956053	0	0	0	0.00508235	0.333638185	0	0.005681399	0.006883937	0.002002632	0	0.026064722	0.005044501	0.004198841	0.005575287	0	0.004258469	0.003667592	0.004647677	0	0	0	0.000587908	0.005306445	0.007216598	0.00782979	0.006154166	0	0	0.001311646	0.006267885	1.94735E-05	0.006164559	0	0	0.003445244	0.000174565	0	0.002967124	0.331822787	0.007745389	0	0.002821471	0.00609994
1.4.99.-	0	0	0	0	0	0.000210202	0	0.000324673	0	0.000553317	0	0	0.000755385	0	0	0.000915523	0.061054854	0.001177026	0	0	0.000461581	0.000842377	0	0	0.001009997	0	0.000287691	0	0.000697486	0	0.000905176	0	0	0.000357932	0.000348818	0.000536069	0.0011417	0.001057573	0	0.000784543	6.37144E-05	4.52502E-05	0	0.000990348	0.000618847	0.001089443	0	0.00018914	0
1.4.99.1	2.573964429	1.884069154	0	0.008842307	0.032126525	0	0.005295045	0.005086112	0	0.02259482	3.519893088	0	0	0.003462693	0	0.006486675	0.093308987	0.04995063	0.034178419	0.049479471	0.063574774	0.021124546	0	0.033744055	0.247314126	0.020482383	0.250413335	0.889525869	0	0.020433019	1.0342593	0.968575488	0.029412839	0	0.018162344	0.922553349	0.0273602	0	0.301546972	0.476066359	0	0.11769071	0	0.019142023	3.561139319	2.156031512	0.157733025	0.162115406	0.278147622
1.4.99.5	0.000335138	0.000226525	0.003363344	0	0	0	0	0	0	0	0.024868912	0	0.004882366	0.004437549	0	0	0	0.003187667	0	0.003519521	0	0.001155429	0.002253947	0.00381101	0	0	0	0.016564374	0	0.003917912	0.000803101	0	0.003491532	9.95712E-05	0	0.015813448	0.002578771	1.29269E-05	0.000335592	0	0	0	0	0	0.027344177	0.001989876	0	0.004574103	0
1.5.1.-	0.218214763	1.166947041	0.02093794	0.007761736	0	0.001054683	0	0.009851411	0.010114557	0.009127014	0.212803991	0.004462126	0.00201989	0.013943068	0.018293782	0	0.011204857	0.018995566	0	0.006802219	0.011266805	0.004165059	0.011711413	0.004536551	0.054103639	0	0.23149147	0.89731181	0.016324697	0	0.278517822	1.688716085	0.001673751	0	0	0.92818636	0	0.014860159	0.171469484	0.505264655	0	0.086576964	0.014777558	0	0.20439094	1.708519438	0.070313554	0.057205371	0.067599964
1.5.1.10	0	0.000603145	0	0.000798212	0.000873927	0.000276017	0.000856198	0	0	7.35649E-06	0	0	0.00044489	0	0	0	0.00069337	8.45755E-06	0	0	0	0	0	0	0.000756353	0	0	0	0	0.000708897	0.000260341	0.000100837	0.000584734	0.000466782	0	0	0	0.000452326	0.000750902	0	0	3.97333E-05	0.000858167	0	0.000839342	0	0	0	0
1.5.1.12	0.610035293	0.297741763	0.155072495	0	0.987435722	0	0.005928015	0.003191539	0	0	0.492222738	0.236935279	0.232901712	0	0.007533289	0	0.215144975	0.055659707	0.056181624	0.051496402	0.041979922	0.001788909	0.007133316	0.488361625	0.202511156	0	0.005341507	0.337582549	0.00249127	0.012002957	0.14209915	0.341326953	0.011884781	0.010748688	0	0.327911033	0.012085562	0.011826109	0.010179685	0	0.001426809	0.03296726	0	0.00201573	0.479396844	0.284842756	0.130545338	0.128394532	0.030502169
1.5.1.15	0	0	0	0	0	0	0	0	0	0	0	0	0	0	0	0	0	0	0	0	0	0	0	0	0	0	0	0	0	0	0	0	0	0	0	0	0	0	0	0	0	0	0	0	0	0	0	0	0
1.5.1.19	0	9.93468E-05	0	0.000295521	0	0	0.000644944	0	0.000418568	0.000600171	0.000526355	0	0	0.000117423	0	2.42653E-05	0.000512279	0	0.000475938	0.000590687	0	0	0	0	0.00017099	0.000515551	9.95705E-05	0	0.000585873	0	0	0	0.000337264	0	0.000299307	0.000192945	8.84091E-07	0	0	3.30313E-05	0	0.000193029	0	0	0	0	0	0.000364895	0
1.5.1.2	1.005475902	1.596163915	0.948148231	0.907577983	1.000110457	0.493135171	0.501008629	0.991625248	0.999199925	0.997282534	1.020985934	1.163481726	1.161631839	1.105801223	1.005233778	0.987920763	0.894933406	1.174911336	1.188434245	1.180454418	1.169911044	1.001877084	0.999419533	0.508522298	0.985933968	1.491172581	0.985832951	0.953950691	1.502522393	1.005035311	0.986584641	1.024175943	0.887499494	0.887351963	0.898346469	0.957591215	0.994803672	0.237221909	0.264156358	0.756757831	0	0.940904642	0.788166171	0.01348451	1.018461887	1.42609516	1.012817925	1.009085477	0.613259967
1.5.1.20	0.995434136	1.801712373	0.964154942	0.722963364	1.008251447	1.015736842	0.164334645	1.005870501	1.002595142	0	0.887524014	1.159854752	1.15973561	0.997200173	0.988832189	0.598206815	0.534404404	0.609828771	0.619872186	0.619850469	0.61101329	1.01743056	0.997093848	0.999305345	0.942640201	0	0.504642967	1.071132283	0.028606931	0	0.989401255	0.995582001	0.818521753	0.790148767	0.793373991	1.045832276	0	0.007198637	0.492064121	0.481432897	0	0.939252256	0.30106748	0	0.895443184	0.989302756	0.801126411	0.794230442	0.43092429
1.5.1.24	0.00163397	0.050171852	0.004131705	0	0	0	0	0.003825	0.006813124	0.003921328	0	0.006547357	0.001701315	0	0.003962551	0.200566915	0.001400163	0.205054642	0.20414045	0.207815671	0.216067181	0.000768603	0.004961014	0.000713417	0.003388083	0	0.002405718	0.000448643	0.003879537	0	0	0	0.003433979	0	0.006696206	0.001794853	0	0.000828391	0	0.003014027	0	0.005215915	0.099767345	0.000179155	0.002527264	0.000334365	0.031088954	0.030700735	0.002731009
1.5.1.28	0	0.085571571	0.001245921	0	0	0	0.001345356	0.000828479	0	0.000513481	0.074889572	0	0	0	0	0	0.001098879	0.000898969	0	0	0	0.000574558	0.000481898	0.000272662	9.78027E-05	0	0.001041774	0.001358525	0	0.000635825	0	0	0	0.000431428	0.001361151	0	0	0.001214006	2.02047E-05	9.19278E-05	0.00069741	0.000637456	0.000864899	0.000513187	0.076871741	0.000255298	0.030600971	0.031303962	0
1.5.1.3	1.000557571	1.075850646	0.93963141	0.8320531	1.004205485	0.502055568	0.997067602	0	1.004379378	0	0.985069234	0.98981582	0.990854025	0.989375867	0.007477013	0.996844533	0.029891062	0.747251589	0.736542967	0.740204702	0.746036479	1.002778654	0.987173402	1.00465375	0.97635446	0.997825461	0.244376078	1.05591137	1.544954187	1.002853091	1.01269953	1.17365401	1.002094629	1.005684106	0.994802549	1.078593029	0	0.989455752	0.989759433	1.250865078	0.99087442	0.993305952	0.797719588	0	0.96047624	0.985391693	0.902165805	0.904154742	0.952221622
1.5.1.33	0.003874632	0.002835035	0	0.004729467	0	0.004135612	0	0.002334083	0.001541245	0.001958327	0	0	0.001312779	0.001883529	0.00115726	0.003845474	0	0.014860165	0.018328162	0.014743114	0.011859557	0.001724872	0.001480346	0	0.00447364	0.004621065	0	0.008036925	0.000647932	0.005079657	0.000969846	0.001235398	0	0.003759031	0.001753773	0.007364989	0.003477216	0	0.001566258	0	0.00150887	0.005078113	0	0.001412748	0.001225598	0	0	0.001064382	0
1.5.1.38	0.808767818	1.01144437	0.018297395	0.082662382	0.018958617	0	0	0.013253948	0	0.000923025	0.982319628	0.00618511	0.0188389	0	0	0.007829586	0.00238723	0.027615648	0.016426745	0.042728816	0.040638703	0	0	0	0.845110363	0.015923102	0.24093448	0.637997867	0.017252286	0	0.980084833	0.939866229	0.019288003	0.007120282	0	0.621776868	0	0.003343991	0.167375992	0.500983735	0	0.107214759	0.005198415	0.011813615	0.961451876	1.132776316	0.176107567	0.201227162	0.108470093
1.5.1.5	2.019381181	2.215674474	1.876745215	2.012738687	2.018763993	2.000527168	1.647831217	3.98806026	1.995043754	1.988906373	2.350267478	2.019557559	2.008499781	2.011347763	2.019025762	3.193677572	1.992386398	2.676265801	2.688206806	2.703723255	2.678631785	2.983830283	2.005560564	2.992717892	2.015568477	2.015680266	2.010155501	1.948611451	2.035158402	2.001297394	1.987489234	1.984512685	2.397556545	2.395611852	2.405946999	1.966894566	3.01881591	2.009019628	2.1515788	2.001014966	2.018036247	1.999334629	1.7813945	2.015092517	2.340119109	1.992506925	2.698619876	2.692006651	2.194495025
1.5.1.7	0	0	0	0.077562972	1.004844214	0.513523852	0	0.009246175	0	0.010260099	0.365641428	0.301855741	0.315423546	0	1.005453121	0.604741554	0.97393365	0.209038824	0.201174153	0.202212651	0.196317129	0.01662783	1.010979367	0	0.085743589	0	0.263732409	0.012504835	0.001616952	0	0.00061102	0	0.483111105	0.513328608	0.516289142	0	1.011286254	0	0.009039394	0.002371819	0	0.008508579	0.28314623	0.008580374	0.369875679	0	0.326583284	0.349543115	0.046110628
1.5.1.9	0.000903145	0.000778486	7.95368E-05	0.000451571	0.000205021	0.000643715	0.000595306	0	0	0.000535962	0	0	0.00084058	1.43384E-05	0	0	0.000843115	7.1948E-05	0.000868865	0	0	0	0.00082804	0	0	0	0	0	0	0.000181076	0	0	0	0	0	0	1.7094E-05	4.22905E-05	0.000862424	0	0.000769615	0.000401592	0.000730908	0	0	0.00018337	0.000824675	0.000233966	0.00033506
1.5.3.-	0.211365177	0.013875239	0.013782676	0.007286818	0.014734868	0.005308499	0.001186467	0.001591656	0	0.003105522	0.029629982	0	0.00589519	0.0042922	0.013077395	0	0.115855424	0.205782615	0.20504992	0.216434636	0.201347098	0	0	0.004868413	0.048571597	0	0.261942473	0.763816317	0.009485139	0	1.135703208	0.943641033	0	0.002344276	0.003167374	0.762695929	0.013959167	0.000924452	0.171722974	0.514424252	0	0.090374555	0	0	0.030129601	0.708569126	0.044531819	0.041531467	0.028780021
1.5.3.1	0.049173054	0.127451021	0.037528423	0.042287548	0	0	0.840720609	0.05033851	0.475298121	0.047275157	2.712032052	0	0.007385199	0.053063686	0.96449453	1.165348148	0.003567798	0.383789162	0.451209562	0.456670677	0.423997587	0	1.052040774	0.480326448	0.09924558	0	0.044645424	0.025624042	0.023479366	0.957052026	0	0.052236758	0.658899117	0.693161683	0.747758332	0.105073634	0.496400541	0.056682401	0.416555853	0	0	0	0.389854882	0.019491082	2.665859084	0.670596029	1.506099652	1.509329033	0.427621696
1.5.3.13	0	0	0	0	0	0	0	0	0	0	0	0	0	0	0	0	0	0	0	0	0	0	0	0	0	0	0	0	0	0	0	0	0	0	0	0	0	0	0	0	0	0	0	0	0	0	0	0	0
1.5.5.-	0.59629538	0	0	0.202633477	0.001871511	0.025961543	0.521824195	0.019621149	0	0	0.122880911	0	0.008714191	0	0.002669646	0.01259279	0.055791203	0.021265863	0.016053191	0.059797858	0.024875549	0	0.009595382	0	0	0.000708214	2.223140279	1.358125873	0.018289872	0.022781212	0.021813214	2.76771082	0.008852769	0.024561525	0.006382175	1.363558658	0.026324559	0.000757931	1.056329584	1.505701932	0	0.247882045	0	0.002401281	0.077760897	0.010434027	0.070938609	0.047699616	0.096380468
1.5.5.1	0.796526588	1.091354569	0	0.005564675	0	0.010272791	0.013019305	0	0	0	1.025359664	0.012593073	0.01208723	0.011426673	0.005029687	0	0	0.004685048	0.009072662	0.021739062	0.022371264	0	0.003448549	0.002672412	0.008433311	0	0.242113196	0.091577555	0	0.01121493	0	0.0215022	0	0	0.007340689	0.110545647	0	0.000237289	0.012025715	0.011529251	0.011354106	0	0	0	1.039549158	0.150560878	0.080809733	0.078558212	0.069650263
1.5.8.2	0	0.000995206	0.000763468	0	0	0.00052285	0.007682683	0	0.000836976	0.007462501	0.034430969	0	0	0.00589638	0	0.005271717	0	0.022010572	0.009842226	0.013108383	0.016274919	0	0.004304581	0.004453241	0	0.004929721	0	0	0	0	0.005703499	0.004847727	0	0.000960734	0.004211299	0.012013775	0.001488399	0	0.005741452	0.497499182	1.00761232	0.003176391	0	0.001550369	0.046251091	0.008043036	0.002443697	0	0.016715114
1.5.8.3	0	0.001790852	0	0.002429861	0	0.003831207	0.000647275	0.002122488	0	0.003486728	0	0	0	0	0.004473884	0.002582119	0.005030335	0.000771793	0.002086536	0	0	0	0.000825495	0	0	0.003595856	0	0.004622758	0.002760242	0	0.003564244	0.01135928	8.71463E-05	0.003064003	0.002303642	0.008146657	0.004964782	0	0.000497391	0.004746743	0.00472609	0	0	0	0.002199699	0.14212917	0.063071058	0.063023998	0.001781217
1.5.8.4	0.002510347	0	0	0	0	0	0	0.000958262	0	4.23436E-05	0.049368349	0	0.00189695	0	0.000890264	0.001731918	0	0	0.002636742	0.001302922	0.002078012	0.002527769	0.001525275	0.001843683	0.000750633	0.001617225	0	0.002126072	0	0	0.002498499	0.002257606	0	0.001260139	0	0.002600452	0.000286529	0.001602467	0	0	0	0	0.000338871	0	0.050070926	0	0.062128509	0.062781243	0.009519135
1.5.99.-	0.001601678	0.000836909	0	0	0.001814543	0.000773438	0	0	0.001847937	0	0.015614911	0.001682912	0	0.001785558	0.001528554	0	0.000998546	0.001208304	0.000896559	0	0	0	0.001213073	0.001469488	0.001001226	0.000123649	0.000170499	0.0011859	0	0	0.001407681	0.00042066	0.000151042	0.001455814	0	0.00096726	0.001099625	0	0.000392945	0	0	0.000361761	0	0.000882074	0.018313863	0.000630563	0.000681882	0.001115892	0.00049414
1.5.99.11	0	0	0.003556357	0.001104242	0	0.001260381	0.00104214	0	0	0	0.001502768	0	0.006893531	0.005164204	0.003192332	0.006409572	0	0.007331385	0.0004984	0.000104165	0	0	0.002246455	0	0.002655714	0.002892473	0	0.00729407	0.005958564	0	0	0.003808173	0.004471082	0.002148344	0	0	0.000813488	0	0	0	0.004977017	0	0.003708206	0	0	0.002068219	0.058320612	0.069543669	0
1.5.99.12	0	0	0	0	0	0	0	0	0	0	0	0	0	0	0	0	0	0	0	0	0	0	0	0	0	0	0	0	0	0	0	0	0	0	0	0	0	0	0	0	0	0	0	0	0	0	0	0	0
1.5.99.6	0	0	0	0	0.001073561	0.001111199	0	0.00341678	0	0	0.039471187	0	0.001956781	0.003599235	0	0	0.154381704	0.002088296	0	0	0	0.003016812	0	0.001138932	0	0	0	0.03872955	0.000348902	0	0.140482843	0.010428841	1.04661E-05	0.00330499	0.002191588	0.036535342	0.002924967	0	0.002190502	0	0	0	0	0	0.044010135	0.000311568	0	0	0.012788384
1.5.99.8	2.011298937	1.776387501	1.339656261	1.566024925	3.037865788	0	0.15323576	0	0.007455214	0.017384479	1.754518124	0.682861004	0.656346191	0	1.960836761	0	1.207392274	0.165805612	0.13036016	0.093039726	0.126050852	0	0.004603144	0.025930881	0.981495009	0	0.500734269	1.628167974	0	0	1.575725831	1.7348118	0	6.62622E-05	0	1.610628091	0	0	0.16376791	0.473476741	0	0.249656445	0.021490061	0.038741498	1.806473714	1.867342897	0.221607383	0.278582549	0.15711066
1.5.99.9	0	0	0	0	0	0	0	0	0	0	0	0	0	0	0	0	0	0	0	0	0	0	0	0	0	0	0	0	0	0	0	0	0	0	0	0	0	0	0	0	0	0	0	0	0	0	0	0	0
1.6.-.-	0.022455108	0.017019082	0	0.250473485	0	0.005182135	0.483526198	0.015048628	0.979361281	0.984302156	0.017822364	0	0.025064615	0.029824017	0.991174939	0.398801952	0	0.488102914	0.487945308	0.499985995	0.508394099	0.021133408	1.011664952	0	0.321280538	1.508982367	0.024891303	0.106702625	2.774486991	1.010689149	0.003041046	0.037456811	0.018905972	0.012290582	0	0.132708618	0.022301909	0.246471081	1.058718811	0.516895953	0.019096416	0.025021985	0.406325355	0.994719045	0.039626133	0	0.266436379	0.260697132	0.518133654
1.6.1.1	0.204164102	0.994766088	0	0.191033946	0.011678493	0.00134222	0.151621023	0	0	0	0.096500642	0	0.008941067	0.004111368	0	0	0	0.026045219	0.000608065	0.00781239	0.018379775	0	0.004214799	0	0.023881014	0	0.264420199	0.870429618	0.008657459	0.001223174	0.986197197	0.968511654	0.012270337	0	0	0.870308836	0	0.009884551	0.168108294	0.516276729	0.009363978	0.10318317	0	0.003781206	0.111193982	0.723773862	0.120759981	0.12883792	0.056811226
1.6.1.2	2.192795837	2.946303764	1.939821639	0.408322874	0	0	0	0	0	0	3.054752432	0.015335888	0	2.784029738	0	0	0	0.07280735	0.093770722	0.030445464	0.100161436	0.003557201	0.045989694	0.040677799	0.392939883	0.042164139	1.251937195	1.705906213	0.042105181	0.009694106	0.256887183	1.954852509	0.00881389	0.002127988	0	1.701100291	0	0	0.366354695	1.015504233	0.00812845	1.936043394	0.042845765	0.006208263	2.990381974	1.977567786	0.305921216	0.342995361	0.345584945
1.6.2.2	5.64522E-05	2.29195E-05	0	2.64131E-05	7.75035E-05	4.53461E-05	4.29596E-06	6.35212E-06	0	0	0.00842046	5.25701E-05	0	0	0	3.48792E-05	0	4.12524E-06	7.46453E-06	4.84556E-05	3.54933E-05	4.11802E-05	6.35868E-05	7.91747E-05	0	1.56312E-06	0	3.12903E-05	0	7.86635E-05	1.73594E-05	0	3.58744E-05	5.83915E-05	3.45131E-05	6.81162E-07	0	1.11537E-05	0	7.00709E-05	0	5.78395E-05	4.00844E-05	1.91419E-05	0.008435096	1.5026E-05	4.26302E-06	4.10479E-05	5.80563E-05
1.6.2.4	0.001047105	0	0	0	0	0	0.001274295	0.001132278	0.000675825	0	0.049360356	0.000600483	0	0.001860229	0.000485485	0.000571524	0	0.001150344	0.001627126	0	0	0.001812399	0.000127971	0.000856325	0.000340021	0.001382476	0	0.007550135	0.000568022	0.000184118	0	0.001627548	0	0.000792429	0.00175748	0.007763731	0.000477691	0.000829084	0.000550527	0	0.000901351	0	0	0.000733232	0.048966573	0.000753284	0	0	0.000802967
1.6.4.-	0.995609353	1.580667808	0	0	0	0	0.816368471	0	0	0.003063928	0.683796882	0.989977797	1.013694212	0.04090518	0.01646316	0	0.011747979	0.153598894	0.148663066	0.156598765	0.154216565	0	0.002467769	0.004232339	0.090655369	0.519422707	0.513976784	0.607170089	0.445317039	0	0	0.985922926	0	0	0.014701054	0.641755087	0	0.003018782	0.161963939	0.480939626	0	0.108576115	0	0.016051817	0.690800543	0.876099973	0.098614806	0.082496158	0.089620514
1.6.5.-	0.013994491	0.090686905	6.005254127	0.086728018	0	4.522996966	0.01318459	0.036310962	0.062819866	8.71688E-05	0.244035537	6.032467913	5.952427958	0	0.069167163	0.054058149	0	0.150418231	0.18587774	0.042697147	0.095953511	0	0	0	0.52829844	0.092183222	0	1.572486353	0.082415013	0.018040922	0	0.303799315	0.090065368	0	0.071710008	1.524533989	1.027919353	4.909355002	0.067665266	0.411897048	0.086266827	5.485446163	0.082558194	0	0.194757017	5.10226569	0.063699018	0	0
1.6.5.2	0.196932856	0.783181696	0.059186546	0.279506116	0	0.00444498	0	0.004684524	0	0.004526476	0.604789357	0.000449233	0	0.060925934	0.000734497	0.000825922	0.001008682	0.02328117	0.006303314	0.012426916	0.004527736	0.0027363	0	0.003090298	0.025020175	0	0.011266985	0.131121948	0	0	0	0	0	0	0.002524697	0.109352038	0.003983917	0.007127209	8.71372E-05	0.002577342	0	0.011749272	0.098486699	0	0.612973585	0.846808459	0.089717277	0.100102045	0.056512097
1.6.5.3	14.64186032	13.43736552	0.035719249	14.07988895	14.18035178	10.72377363	3.662034584	4.061663332	4.768996665	4.122412541	14.02090231	11.49263266	11.37548731	0	3.843914229	4.244369377	13.67304642	3.585519295	3.295842823	3.601365134	3.572585007	1.925615916	2.848406172	1.67159962	1.435744694	2.264096566	7.180887137	12.63800768	1.039240402	0.027670285	13.26951509	13.25603301	2.07832163	1.818113826	1.850765082	12.61278088	0.258622361	3.816546837	2.931920216	6.746489766	0	1.141302104	0.726687674	1.212660157	14.14571196	13.66175583	5.770719573	5.827514364	2.420917414
1.6.5.5	1.753539237	2.543062204	0.058669263	0.542103634	1.000802406	0.011917726	0.001784402	0	0.009519836	0	4.049674674	0.038835549	0	0	1.008930592	0.211547206	0.046408578	0.098543061	0.11938677	0.160524643	0.104049084	0.01309634	0	0.007123824	1.399360911	0	0.970169634	1.022461784	0.143672741	0.020150094	1.33382152	1.026707438	0.127753	0.051210762	0.097287756	0.978228621	0.03378998	0	0.16265521	0.542267805	0.042003581	0.118470368	0.02079944	0.01992633	4.051897247	1.978483766	0.732169721	0.6997483	0.446079777
1.6.6.-	1.19148E-05	0	7.17076E-06	0	0	0	0	6.77292E-06	1.67115E-05	0	0.008533072	0	0	5.05907E-05	0.000159983	2.97781E-05	0.000113025	0.016179992	0.016309915	0.016032767	0.016312416	0	0	8.80624E-05	0	0	3.50044E-05	0	5.95783E-05	3.20057E-05	0.000144058	0	0	0	0	1.36361E-05	0	0.00014917	0	0	0	3.14489E-05	0	0	0.008386978	0	0	0	0
1.6.99.-	0.812359735	0.910160823	1.148428654	0.438442724	0	0.008337699	0.001587047	0.016414625	0	0	0.078297513	0.620847107	0.630840125	0.591717104	0.996418008	0.012518411	1.600442689	0.162856295	0.142588787	0.161341417	0.168168018	0	1.995173054	0.010630285	0.178914846	0.499803468	0.016619695	0.167579941	0.016943767	0	0	0.283669108	0.004818047	0.008331103	0.007023157	0.195891326	0.005603209	0	0.57568458	0	0.016686083	0.830516949	0.506601773	0	0.057809764	0.293661504	0.137886234	0.109380682	0.139489845
1.6.99.1	0.001256477	0.001192261	0.003207427	0.000435924	0	0.002936574	0.003462114	0	0.003221801	0	0.431710001	0	0	0.002014765	0.001072112	0.001175678	0.276356331	0	0	0	0	0	0.000120502	0	0	0.002270941	0.003000905	0	0	0	0	0	0	0	0.000816552	0.001486639	0.001672947	0.000839685	0.001616123	0.002828586	0	0	0.003266956	0.000819003	0.434988067	0	0	0.003077623	0
1.6.99.3	0.965307106	1.486427609	1.04251371	0.992505634	0	0	0.300662268	0.011060103	0.458576539	0	2.953491645	0.804661794	0.736616028	0.667269312	0	0.025811757	0.240795302	0.485010746	0.518586607	0.544186535	0.478444075	0.542095719	0.026385905	0	0.966208429	1.47941067	0.779156346	0.980754838	3.1603605	0	1.002991431	1.044339099	0	0	0.03881285	0.999521237	0	0.013002277	0.409955156	1.230087829	2.020745197	0.915341894	0.033056751	0	2.92827546	1.278363509	0.658499644	0.678882573	1.196982416
1.6.99.5	0.585517946	0	0.00041407	0.004661933	0	0.015097221	0	0	0	1.91788E-05	0.655373029	0.010275322	0	0.002548291	2.002950443	0.009729593	0	0.216472458	0.195401707	0.199220903	0.209369737	0.009184707	0.001012758	0.002227857	0.127295234	1.010186703	0.489406421	0	0.010263164	0.013828044	0	0.007400583	0	0.003854327	0	0.012017499	0.001484277	0	0	0.010515615	0	0	0.00360607	0	0.665029036	0.014642112	0.029858131	0.018847092	0.008989348
1.7.-.-	1.417193668	1.381746406	0.92336793	0	0.020424325	0	0.81487846	0	1.474690142	1.025670277	1.45592246	0.815932023	0.81287198	0.028170395	0.992875255	1.427833893	0.071434642	1.957240367	1.946640287	1.955634156	1.940280334	0.029003677	0.99815207	0.975745147	0.115685072	0.47202614	1.727735027	1.80040974	0.967996594	0.02281479	1.021936304	2.005149391	0.909127907	0.88067722	0.892577262	1.755668671	1.014020338	1.763364697	1.143476735	1.471383437	0.017793934	1.019143162	0.167926307	1.032985242	1.467054695	2.43403232	1.000505116	0.969742439	0.267766841
1.7.1.1	0.000561883	0	0.00152924	0.001774661	0.00129554	0.000473266	0	0	0	0	0.016475033	0	0.000912585	0.001145521	0.001548271	0	0.001096696	0.001096292	0.001478438	0	0	0	1.04189E-05	0	0.00026865	0.001412515	0	0	0	0	0	0	0	0	0	0.00042485	0	0	0	0	0.000394343	0.001233258	0	0	0.016798181	0	0.000699284	0.001634751	0.033654036
1.7.1.13	1.613190975	1.297028814	1.186218064	0.012741116	2.021004228	0.007423219	0.013535864	0.025325833	1.010168989	0	1.37345842	1.222796296	1.213120801	0	0.972893405	0.375036081	1.255285703	0.173332432	0.209365991	0.176713969	0.19694883	0	0.98835098	0.50354853	0.132386651	0.49941768	0.482020376	1.255958719	0.003516942	0.001676286	1.162208209	1.2701395	0.298143648	0.299721573	0.273261158	1.268340053	0	0.017677911	0.272619096	0.481237016	0	1.275923506	0.320984059	0.025828576	1.336298326	1.311512452	0.481145251	0.521150961	0.156186461
1.7.1.4	1.992123993	0.920397774	0.028027593	0	0.006597231	0	0.802024901	0.016673303	0.485094909	0	2.352686742	0.023469549	0	0	0	0.035908758	0.030765943	0.19438528	0.186682411	0.14968445	0.143549446	0	0.037180906	0	0.110421284	0.007836853	0.537286287	1.660044575	0	0.023759411	0.434792829	1.942315856	0	0	0	1.683156169	0	0	0.373750568	1.026562407	0	0.193217251	0.037117239	0	2.347670719	2.563564778	0.47029267	0.505489429	0.161016885
1.7.1.6	0	0	0.000289678	0	0.000108583	4.69202E-05	0.000343156	0	4.28358E-05	0.000166825	0.000181703	0.000109284	4.58561E-05	0	0	0	0.000197942	0	0.00023671	0.000511197	0	0	0.000455323	0.000534522	0.000187805	0.000199219	0.000132646	0.004702089	7.71059E-05	0.000528287	0.00029447	0.012081141	0	0	0.00052108	0.004646504	0.000362822	0	0	0	0.000294097	0.000390701	8.79657E-05	0.000176241	0	0	0	0.00045613	0
1.7.1.7	1.005861598	0	0.007798649	0.001505325	0.010151937	0.001862985	0	0.001251832	0	0	0.197958957	0.01630521	0.009662331	0.019539673	0	0	0	0.049133047	0.022081406	0.014653783	0.03843939	0	0.00538691	0.01355163	0.031491147	0.508927442	0.230941027	0.889940322	1.00209864	0	1.131760594	0.978191956	0.01096791	0	0.009716846	0.863934636	0.015346892	0.012067793	0.170012775	0.503423512	0.986177652	0.08579628	0.290723148	0	0.214632125	0.860476554	0.142229861	0.155864724	0.839638128
1.7.2.1	0.592839814	0	0.940675855	0.45811193	0.001651674	0.007491342	0	0	0.004420967	0.001544924	0.748439096	0.006871884	0.002760401	0.003216033	0	0.006660442	0	0.020858365	0.011818231	0.013487672	0.009551581	0	0	0	0.00422813	0	0.008746553	0.007859958	0.000734628	0	0	0.003825442	0.003020077	0	0	0.004717978	0.007203701	0	0	0.003198673	0.000522922	0.035910492	0.006015141	0.002558601	0.756310651	0.135831904	0	0	0.064853005
1.7.2.2	0.18904348	0	0.945722346	0.00572839	0	0.010289362	0.348274016	0.000361081	0	0	0.025045696	0.626895026	0.619656998	0.002572827	1.014686835	0	0.90569329	0	0.009821071	0.00996527	0.004779385	0	0.005226119	0	0.166861916	0.011493245	0.75030191	0.557685097	0.013665085	0.009487532	0.002959111	0.965086038	0	0	0	0.567002688	0.001656805	0	0.172053775	0.487852365	0.010967334	0.988778919	0	0	0.018944013	0	0.037869231	0.038268773	0.061767985
1.7.2.3	0.574395706	0	1.944034556	0	0.014323899	0	0.004674636	0.024219509	0.011765983	0.023004473	0.315224147	0	0	0	0	0	1.244191049	0.020909082	0	0.029287414	0.001585587	0	0	0	0.036780453	0	0.518104323	0.977297007	0	0	0.27006176	1.815640074	0	0	0	0.98181284	0	0.002070272	0.388807732	0.997153022	0.028170344	0.650535063	0	0.007306007	0.321548896	0.730001208	0.106901535	0.071386629	0.024949757
1.7.2.4	0.596692319	0	0	0.000368243	0	0.005474664	0	0.005254726	0	0.003644339	0.364686736	0.003143068	0	0	0	0.003773791	0.179702531	0	0	0.004759927	0.002565521	0.004463966	0	0.003583595	0	0	0.006013936	0.009036017	0	0	0	0.016250328	0	0.000505802	0	0.01327006	0	0	0	0	0	0.002018292	0.001483737	0	0.36489631	0.140807514	0	0	0.020658094
1.7.2.5	1.209568626	0.001343515	0.044742747	0.271460887	0	0	0.009676936	0	0	0	0.809247625	0	0.010745346	0.008284109	0	0.006476691	0.157379405	0.006089355	0.005210322	0.008007454	0.020901302	0	0	0	0.235777415	0.001997374	0.003912442	0.002082695	0	0.006951783	0	0.004502355	0	0.005562976	0	0.020431471	0	0.00227655	0.005203385	0.001269306	0.00257405	0.042961892	0.005865947	0	0.817382684	0.153281223	0.00477156	0.004850275	0.068064715
1.7.3.3	0.000591686	0.001050631	0	0	0	0	0	0.000208619	0.000804265	0	0.000681391	0	0.000714267	0	0	0	0.000636638	0	0.000538099	0.000648892	0	0.000574728	0	0.000149086	0	0	0.000269926	0	0.000112192	8.11845E-07	0.000402674	0	0	0	0.000981457	0	0	0.000848866	0	0	0.000700146	0.000135305	0	0.000986752	7.81688E-05	0	0.093691365	0.094317748	0.023205011
1.7.3.4	0	0.000821729	0.000851079	0	0.000814608	0	0	0.000562538	0	0	0.000343857	0	0.000163539	6.29247E-05	0	0.000251667	0.151205848	0.016404255	0.015367375	0.015818551	0.015475556	0.000761378	0.000462891	0.000154591	0.000185111	0.000113599	0.000572461	0.00053778	0.00033725	0.000593701	0	0	0	0.000502735	0	0	0	0.00068688	0	0	0.000611259	0	0.000676925	0.000131847	0.000242078	5.28161E-05	0	0	0.012292638
1.7.7.1	0	0.004820049	0	0.264852957	0	0	0.004025221	0.01045293	0.99037338	1.002555834	0.029937359	0.004546803	0.005311714	0	0	0.21061527	0.179854283	0.433439337	0.429469878	0.437045938	0.43187733	0	0	0.002059407	0.726757363	0.00401447	0	0.003820592	0	0.005723604	0	0.01619034	0.099316809	0.096130358	0.08968817	0.013473115	0.007100743	0.004547356	0.262150901	0.001660506	0	0	0.309541707	0	0.042656346	0.00127825	0.218310315	0.224366174	0.02651735
1.7.7.2	0	4.01897E-05	1.04026E-05	0	0	7.13371E-05	6.47377E-05	0	6.87289E-05	0	0.008513173	0	4.39398E-05	0	0	0	4.87167E-05	0	8.49408E-06	0	4.27855E-05	0	0	9.62373E-06	1.18743E-05	0	7.44555E-05	0	4.58787E-05	7.64435E-05	0	5.18995E-05	0	1.12383E-05	6.05308E-05	0	3.97249E-06	0	0	1.61507E-05	0	0	2.52649E-05	7.6021E-06	0.008476033	6.64911E-05	7.98377E-05	0	0
1.7.99.1	0.602285355	0.003215185	0	0.002702085	0	0	0.000836114	0	0	0.003158072	0.100035321	0	0.000228896	0.00030221	0.001185309	0	0.214422075	0	0.00129136	0.001851339	0	0	0.000976403	0	0.00364406	0	0	0.006070735	0	0	0	0.010913146	0	0	0	0.011713207	0.002745396	0.000861575	0	0	0	0.000385592	0.002196957	0	0.104283827	0	0	0.000117379	0.012643603
1.7.99.4	4.542102684	1.159029175	0.945371772	2.584659354	0	0.040313038	0	0	0.027048212	0.033198823	3.37426393	0.006233927	0.079663474	0.02044793	5.071904568	0.000284385	1.0285664	0.416664834	0.336886888	0.468538177	0.375074278	0.020396426	0.016075367	0	1.178647604	0.029274993	2.502452609	4.46286401	0.080499796	0.99660559	0.521065336	6.696291768	0	0.001488033	0	4.435069458	0.041228634	0	1.174799276	3.49844791	0	1.417979452	0	0	3.404775516	5.079580577	0.337676798	0.38950859	0.7871831
1.8.-.-	0	0	0	0.007157979	0.002399532	0	0.001103975	0	0.002850583	0.001668657	0	0.00529632	0	0	0	0.00234009	1.027337512	0.055196079	0.036267401	0.044320022	0.042509567	0	0.012594956	0.01226896	0	0	0	0.016374287	0.013207135	0.996007494	0.011846447	0.009144802	0	0	0	0.013461883	0.992195152	0.002962237	1.678123907	0.002015629	0.009801378	0	0	0.002354759	0	0	0.019747798	0.040029917	0.008175087
1.8.1.-	0	0	0	0.009889618	0	0.006547481	0.170760216	0	0.998912892	0.014133627	0	0	0	0	0.007272422	0.388141808	0.005091028	0.919926825	0.919680593	0.911544941	0.922225557	0.0122557	0.999007751	0	0	0	0.00414644	0.131240268	0	1.009140791	0	0.030551299	0.199816776	0.186140554	0.192267184	0.146783655	0	0.004545532	0.65962467	0.007583997	0.001155046	0	0.405306191	0.004068017	0	0	0.170394304	0.169588336	0.05433358
1.8.1.14	0	0	0.004709727	0	0	0.000666493	0.000516328	0.003179409	0.004283237	0	0.009802144	0	0.004313445	0.003585688	0.004290468	0.00229261	0	0.01136421	0.021274453	0.019050125	0.013496902	0.002130825	0.002727401	0	0	0.004417691	0	0.001920578	0	0	0.001886044	0.002073954	0.003655307	0	0	0.005003676	0	0	0	0	0	0.002817561	0	0.002120814	0.012891789	0.0023114	0	0	0
1.8.1.2	1.974988709	2.015376754	1.971857934	0	1.959553575	0.044549668	0	0.011957809	0.04442595	0.030597545	2.199576396	0.02528425	0.011675864	0.032838765	0.004146737	0	0.397702576	0.07988491	0.153378596	0.091368927	0.150403233	0	0	0.029913447	0.439647299	0.021189492	0.769757713	1.822447601	0	0	3.017467696	1.913176035	0.006150085	0.03063611	0	1.821726131	0	0	0.343356266	1.033698491	0.042772083	0.15120891	0.032681071	0.005666061	2.203036444	2.287286083	0.171437245	0.130857246	0.191732849
1.8.1.4	3.161741144	2.560462908	0.949716961	1.688603804	1.034300587	0.982158459	0.173125442	2.018313558	0.47320163	1.009139428	2.641489544	1.731656936	1.657317486	0.913919231	3.998715575	0.366786428	0.147768106	1.046100436	1.030099008	1.056971944	1.084103574	0.001374746	0.025426306	0.48095576	1.855283017	0.994117698	0.719360525	1.318530079	1.532839023	0.001013765	1.010797262	1.272686082	0.222366711	0.239039528	0.179642913	1.314041689	0.032017066	1.025028981	0.320252357	0.989116847	0.983053531	0.931336603	0.10254848	0.023567831	2.644776536	1.836955322	0.872153601	0.882615834	0.775036288
1.8.1.6	0	0.000103598	0.000865827	0	0.000123822	0	0	0.000751663	0	0.000108739	0.016907321	0.000636479	0.000453862	0	0	0.000464319	0.000846839	0	0.000851017	0	0.000606458	0	0.0006738	0.000443733	0.000197243	0.000102019	0	0.01246651	0.000418109	0	0	0	0	0.000849468	0.00040817	0.012254523	0	0	0	0.000534048	0.000219194	0.000839945	0.000238231	0.00076717	0.016525664	0	0.000381189	0	0.000918454
1.8.1.7	0.182001731	0.191576803	0.988462688	0.176055201	0	0	0.189066134	0	0.016606913	0.018472335	0.681025218	0	0.018579001	0.023422067	0.008532004	0	0.018843841	0.034883795	0.017281722	0.008160418	0.014806707	0	0	0	0.991800327	0.499517086	0.748950554	0.892726778	1.479287737	0.004753354	0.999114021	0.978178201	0.023797222	0.018174129	0	0.875648768	0.007337826	0.020188892	0.188851324	0.989031666	1.022883727	1.023122376	0.111120001	0.007049262	0.66839705	0.998049913	0.269115697	0.242445399	0.770577379
1.8.1.8	1.37346236	1.935207805	1.00051452	0.021904839	0	1.01028076	0	1.029676772	0	0.00461266	1.107262889	0.024976614	0.006850568	0.03355814	0.995592616	0.212880225	1.056918164	0.094237888	0.03032075	0.061426879	0.088809396	0	0.009428047	0.02548506	0.234348085	0.031431479	0.469263125	1.65723583	0	0.012699527	1.981168226	1.924823611	0	0.005522487	0.006355003	1.700867018	0.000630115	0.236048459	0.336465539	0.988082962	0	1.000702787	0	0.015840039	1.090689168	1.710890258	0.107933424	0.141589416	0.127519973
1.8.1.9	1.975718461	1.287899663	0.999011849	1.026416909	0.964603366	1.013820829	2.314176951	2.026514158	1.976673586	2.034180327	2.009388312	1.034387421	1.014199572	1.721537217	4.994354275	2.175438095	2.804593644	2.578593615	2.570776583	2.593402402	2.589556694	0.990561876	1.975497797	1.031964822	1.146698103	1.976848094	1.517581628	1.002518148	2.560060436	2.00570993	0.994918237	1.067624069	1.673973053	1.696376683	1.688463488	1.067314933	1.523999188	1.001042247	1.766041514	1.00156883	1.975144202	0.950617356	1.717672763	3.000247874	1.985397034	1.123048691	1.84717216	1.873443993	2.161206548
1.8.2.-	0.001020328	8.50842E-05	0.000818853	0.000821912	0	0	0.000197197	0.000157379	0	0	0.000748919	0	0.000298162	0	0	0	0	0.113261964	0.112728247	0.113056524	0.113221514	0.001036607	0	0.000386233	0.001216271	0	0.00088311	0	0	0	0.001086584	0.000964608	0	0.000214183	0.001104067	8.47247E-05	0	0	0.000805572	0	0.000327687	0.000590376	0.00063095	0	0	0	0	8.9361E-06	0.011804215
1.8.2.1	0.79663244	0	0.001348783	0	0	0	0	0	0	0.002973347	0.27466867	0.004087691	0	0	0.003020087	0.001704836	0	0	0	0	3.69335E-05	0	0	0	0	0	0.001650033	0.002373112	0	0.002207942	0.00244347	0.003007284	0.001056135	0.003784167	0	0.000370837	0.00191397	0.001566681	0	0.000662048	0	0	0	0	0.27172513	0.00107645	0.029193494	0.034768106	0.000733227
1.8.3.1	0	0.000401484	0.000532716	0.00125747	0.000624791	0.001062937	1.31136E-05	0.001379438	0	0.001002753	0.083535676	0	0.001466124	0.000111538	0	0	0	0.001100053	0	0	0.000458368	0	0.001662637	0	0.001388789	0	0.00083581	0.009382091	0.001053084	0	0	0.001577878	0	0	0.001371002	0.00850241	0	0	0	0	0.001036213	4.39767E-05	0	0	0.084855335	0	0.030762349	0.030027144	0
1.8.4.-	0.000258096	0	1.30631E-05	0	0	0.00021532	0	0	0.000291747	0.000178947	0.008157772	0.000391799	9.38675E-06	0.000201918	0.00017328	0.000293499	0	0	0	9.20959E-05	0.000159058	1.35268E-05	4.84741E-07	0	0	0	0	0.004701561	0	0	0	0.01231564	6.69644E-05	2.58653E-05	0	0.00451848	0.000438919	0	0	0.000161842	0	0	0.000424847	0	0.008331308	0.000344652	3.85891E-05	0	0
1.8.4.11	1.002888293	1.113080174	2.16613592	1.273472018	2.016974667	2.024943945	2.820535316	0	0	0.037938107	1.411155065	1.432166182	1.424999672	1.398532014	2.032331804	0.36725347	1.305780612	1.284280525	1.296147025	1.304376157	1.262809658	0	0	0.042651398	1.066093728	1.468173864	1.712011235	1.003402516	2.095213618	0.998043173	0.961490119	1.046285301	0.489086681	0.503827184	0.505606328	1.0051146	0.521568894	1.993813819	2.963753327	1.512850776	3.031614777	1.803246414	1.325937019	4.958484868	1.392093893	0.975339114	1.141094527	1.145705609	1.143384984
1.8.4.12	0.980414339	1.032247977	0.82169603	0.908195758	1.011499891	0	0.988921791	0	0.011414069	0	1.138435114	0	0.004354737	0	0.021635695	0	0.710832724	0.555626351	0.554149475	0.555073745	0.568479027	0	0.000563875	0.012027978	0.948983512	0.49914962	0.745803364	0.878088407	0.978599756	0.005206771	1.014562265	0.928201738	0.020935688	0.007268286	0	0.888597477	0.00769315	0.000712406	0.179751005	0.512419239	1.009578894	0.193777125	0.083538325	1.021554739	1.158782065	1.008102851	0.289179393	0.27184209	0.735484467
1.8.4.8	1.005382143	0.985435576	0.844380935	0.264602466	1.009698689	0.497302574	0	0	0.011360451	0.002880466	0.885330763	0.01569659	0.013093627	0.009914188	1.005834135	0	0.110287627	0.09480905	0.105265939	0.128146725	0.103823637	0.019607748	0	0.016325465	0.801782735	0	0.509978067	0.872281764	0.00880269	0	0.981809632	0.978066302	0.206529555	0.180230082	0.196670323	0.868828394	0.510744996	0.007398139	0.333493771	0.519607249	0	0.104899833	0.006680828	0	0.871636179	0.985611911	0.186519174	0.202395235	0.241351088
1.8.5.-	0	0	0	0	0	0	0	0	0	0	0	0	0	0	0	0	0	0	0	0	0	0	0	0	0	0	0	0	0	0	0	0	0	0	0	0	0	0	0	0	0	0	0	0	0	0	0	0	0
1.8.5.3	0.218733294	0	0.96738701	0.097024917	0.003004632	0.007691141	0.010843609	0.013925053	0.013961836	0.016362421	0.02070875	0.016354425	0.010706952	0	1.011878825	0.016040208	0.190650922	0.031395678	0.061023113	0.052027678	0.037096368	0	0.015486685	0	0.154223655	0.011917698	1.489158833	1.125612849	0.009730049	0.015154148	0	1.139229238	0.001850117	0.01950011	0.018667024	1.118405022	0.007968864	0.008596895	0.236065839	0.507950447	0	0.83712144	0	0.003581612	0.035646939	0.852176132	0.007076888	0.008862358	0.12374985
1.8.7.1	0.000953668	0.259752458	0.001509704	0	0	0	0.000514911	0	2.9947E-05	0	0.108793122	0.001113249	0.000371131	0.001062273	0.00143196	0.001152477	0.000179365	0.000954398	0.001360253	0.001160418	0	0.000853315	0	0	0	0.001025723	0	0.002402097	0	0	0	0	0.002191559	0	0	0.004193358	0.001586429	0.000497511	3.2742E-05	0	0	0	3.67298E-05	0.001402186	0.108887763	0	0.000165099	0	3.49899E-05
1.8.98.1	0	0.00464639	0.003665488	0.015540282	0	2.028348834	0.008261127	0	0.029118253	0	0.017840408	0.491666258	0.49309765	0.009909583	4.014597505	0.014331782	0.142841293	0.026619904	0.040625074	0.028222624	0.026066241	0	0	0	0	0	0	0	0	0.034242704	0.006699081	0	0	0.021188006	0	0.023370542	0.000616577	0.022607532	0.267024635	0	0	0	0.022922377	0	0.013200271	0	0.05613512	0.044297651	0.109314962
1.8.99.-	0	0.002191232	0.002820714	0.003189243	0.000836001	0	0	0	0	0	0	0	0	0	0	0	0.001186925	0	0	0.003323562	0.003364571	0.000526317	0.001171491	0	0.036433852	0.000783459	0.003126767	0.247888564	0	0.000370342	0.003247702	0.014635586	0.003368618	0.003401485	0.003294723	0.249530602	0.002779925	0.002668441	0	0.001825884	0.002953382	0.003232168	0.000367146	0.002046391	0.00019368	0	0.000837959	0.003236402	0.038012401
1.8.99.2	0.005818673	0	0.002085656	0.004312078	0.004791102	0.00090562	0	0.00523729	0.005695261	0.004585876	0.011054933	0	0	0	0.003966286	0.202231095	0	0.197120123	0.19291956	0.192823399	0.199459927	0	0	0.504095923	0.004813936	0.001358489	0	0.000417886	0	0	0	0	0.50274981	0.494865554	0.497723766	0	0	0	0	0.004937716	0	0.000432145	0.002880518	0	0.003838642	0.001346497	0.098928555	0.093815401	0.046103563
1.8.99.3	0.006308851	0	0.00184318	0.006546296	0.002889803	0.0038979	0.00147681	0.002133344	0	0.003282011	0	0	0	0	2.008812356	0.004947617	0.010072538	0	0	0	0.007147486	0.007310586	0.003866497	0	0.009764628	0	0	0.008043848	0.007740261	0	0	0.008384206	0.003758306	0.009687734	0	0	0.003301876	0	0.007255704	0.010547164	0.01013985	0.007361756	0.007207447	0.004707236	0.005148458	0	0.006802595	0	0.020877195
1.9.3.1	3.631788417	0	0	0.034955459	0	0.065141838	0.061017428	0.074847859	0	0	5.778775016	0.028120765	0.067178698	0	0	0.079169137	1.1006811	0.156103539	0.207735504	0.168107148	0.149824421	0.041451374	0	0.060018014	2.609340467	0	1.166275875	0.0540563	0	0.082111674	0	0.021761479	0.035489288	0	0.050954536	0.167589544	0.049861077	0.068238199	0	0.067446436	0.062191204	0	0.009399771	0.022483031	5.780613689	0.633014196	0.903167044	0.813780452	0.430381878
1.97.1.-	0.004063727	0.006089022	0.006265249	0.003774861	0	0	0	0.005193244	0.006089186	0	0.100700804	0	0	0.005477847	0.003624959	0	0.006398886	0	0.002302417	0	4.91999E-05	0.001590025	0.001834316	0	0.00557332	0.003018998	0	0.003444777	0	0	0	0	0.002764076	0	0	0.003131551	0	0.003220052	0.006066338	0.003327155	0.002225964	0	0.001619968	0	0.10113019	4.9671E-05	0.004778641	0	0
1.97.1.4	1.461465415	0.047296807	1.940571024	1.05223259	1.930176798	1.970367468	1.785154609	4.953862145	10.00494239	3.960521358	0.458085348	2.867293532	2.768671714	2.177786932	5.996316259	3.759850536	0.399303825	5.776693054	5.867271475	5.808826112	5.787356596	3.049687889	6.05671598	3.990066593	1.033027022	1.997812014	3.231223512	2.897776788	2.081270101	4.973401418	1.379608053	4.077978907	2.760996564	2.829785996	2.853673395	2.988590022	3.037307429	2.018344955	2.490311037	2.746371662	2.013160585	2.170824514	4.327974954	2.964716388	0.471272714	3.642095131	3.351547715	3.457482238	1.338932047
1.97.1.9	0.606411459	0	0.049088848	0	0	0.019022272	0.493111498	0	1.013652983	0.991677434	0.018461934	0	0.004994922	0.005075223	0.99417563	0.60451909	0	0.321199994	0.351038122	0.356386537	0.313919804	0.516488311	0.023995169	0	0	0.49688964	1.725482645	1.301338103	0.551511842	0	0.017396479	2.632350649	0.18026835	0.221177807	0.209973917	1.325265584	0	0.016689339	0.246207679	1.521521255	0	0.278755202	0	0	0.024037045	0.863396936	0.20846418	0.216894363	0.046011034
2.-.-.-	1.756382466	2.850595053	1.920572994	1.085973223	0.958565836	0.483892004	0.339778998	0.986361807	1.023663671	0.018509628	2.120840793	1.126348286	1.193591513	0.006570176	1.004628798	0.837738861	1.685376926	0.745732819	0.750561896	0.760616163	0.739841463	0	0	0	0.658910625	0.46304838	1.52114536	2.198770364	1.213497986	0	2.130333672	2.389703545	0.891057273	0.865617851	0.892593696	2.189154762	0.016951985	0.954052543	1.097232125	1.751443685	0	1.689384952	0.342231963	1.031711963	2.123899073	1.89056321	0.964986179	0.955421887	1.008046111
2.1.-.-	0.200018915	1.359925011	0.067970394	0.009657186	0.013000557	0	0	0.007887219	0.496766601	0	0.018888912	0.015749026	0.002440593	0.000951818	0.002201651	0.0153923	0.045735552	0	0.013950457	0.005879012	0.009761179	0.000268856	0.009478236	0	0.010499491	0.016116733	0.263556477	0.670350804	0.001883422	0	1.007835121	0.973684219	0.006003247	0	0	0.672424293	0.007158392	0	0.154340543	1.014497482	0.014302764	0.091101619	0.102691651	0.001168372	0.010120114	0.859899276	0.044260484	0.028116175	0.034401247
2.1.1.-	5.267170346	7.578193308	3.895014095	4.504617793	2.93576015	4.539907574	3.485851952	6.038596159	4.497481893	3.967383747	6.130120497	6.369556735	6.402733927	3.028873347	3.993864531	5.254998821	2.865949282	5.472151124	5.355012779	5.442598699	5.384552855	3.99068261	6.04482809	7.005726423	3.823826623	6.481637447	4.424130283	4.819975325	7.450852849	2.996590016	4.080370661	4.950472083	5.093185061	5.079161473	5.066185844	4.828251086	5.4952048	3.524734191	8.619883986	4.683097709	5.075677522	3.986499335	5.369509683	0	6.083702143	5.036540625	5.411079047	5.40737883	6.235039569
2.1.1.10	0	0.003208796	0	0.10190097	0.001323643	0.003999303	0	0.003023561	0	0.012275544	0.044805424	0	0.006251923	0.040905665	0.003507397	0	0.060326214	0.175304872	0.17528614	0.165210104	0.172076564	0	0	0.502616037	0.11564941	0.011581866	0	0.154910649	0	0	0.137399629	0.0618123	0.199606355	0.203810162	0.20816959	0.14461774	0.008647371	0	0	0.511052349	0	0	0.107220106	0.00775031	0.022289242	0.850548789	0.154667737	0.165742944	0.448302526
2.1.1.100	0.001273807	0	0	0.00072	0.000125214	0.001014741	0.001310153	0	0.000636996	0.001291744	0.009880416	0.001057762	0	0.000461908	0	0.00116235	0.000606549	0.016893192	0.017522201	0.01679197	0.015724001	0	0	0	0	0	0.000835335	0	0	0.001152421	0.001144212	0	0.000903756	0.00064179	0.000822398	0.000148427	0	0	0	0	0.000523649	0.00046431	0	0.000105484	0.007987867	0	0.001067976	0	0
2.1.1.103	0.000787359	0.001126925	0	0.001197369	0	0	0.00142395	0.000707373	0	0	0.161578785	0	0.000973402	0	0.001552489	0.001605562	0.001138377	0.001552373	0.000817	0	0	0	0.000130723	0.000569505	0.001179867	0.00057953	0.001120723	0	0.000107869	0	0.000570931	0	0	0	0	0.001100391	0.00068758	4.00547E-05	0	0.001118865	0.001308744	0	0	0.00086951	0.160407774	0	0	0.000681841	0.013195543
2.1.1.104	0.000707954	0	0.004941019	0.0982406	0	1.002403405	0.664483293	0	0.000751974	0.005076961	0.100451777	0.000746315	0	0	0.005063565	0	0.03802418	0.028153061	0.032128442	0.037347356	0.027367681	0	0.000890671	0	0.037576356	0.49210753	0	0.015649997	0	0	0.007998695	0	0	0.000598875	0.00477762	0.01501964	0.006495485	0.001534119	0.830477208	0	0	0.000815985	0.099098131	0.007485308	0.107299612	0	0	0	0.009095619
2.1.1.107	4.236557409	2.993294005	3.42964259	1.351055463	2.997291671	0	0.011071216	0	4.592061898	0.968083113	3.51847906	0	0.058104088	0.074470661	1.93143324	0.755136603	0.040522036	1.915477361	1.956782802	1.94786505	1.806437278	0	0.917617142	0.543400705	3.262498986	0.423155161	2.242900551	4.590773393	0.084198117	0.070248226	4.92527997	3.918189023	1.558339088	1.551981326	1.664741531	4.576892971	0.034821577	0.007991892	1.840783566	1.706031637	0.024801497	1.199271647	0.333560585	0	3.465262002	6.528719917	1.90004753	2.015469926	0.554113569
2.1.1.11	0	0	3.06083E-05	0	0	0	7.0052E-07	6.67353E-05	5.43649E-05	0	0.008528506	5.99304E-05	0	0	2.09551E-05	0	0	0	0	0	6.10424E-05	3.83082E-05	4.16358E-05	0	6.56842E-05	2.60994E-05	4.54727E-05	6.85097E-05	0	0	6.01421E-05	0	0	4.70942E-05	0	0	5.11042E-05	0	5.79482E-06	0	0	7.42573E-05	7.48078E-05	0	0.008431356	0	0	2.81243E-05	0
2.1.1.113	0.39740291	0.133438243	0	0	0.003441148	0.497877439	0.165479979	0	0	0	0.103415918	0.073939718	0.076782016	0	0.002012015	0.002828496	0	0.035897438	0.032126403	0.033884663	0.030023984	0	0	0.003771344	0.000164548	0	0	0.028544721	0.000682052	0	0.003759176	0.027680527	0.000307615	0.000252668	0.000566997	0.02538058	0	2.81044E-05	0	0	0.003766198	0	0.003140434	0	0.102994134	0.000131362	0.029175053	0.031172784	0
2.1.1.13	1.772880265	0.930070543	0.068338533	0	0.995935137	1.024738382	0	1.018232983	1.519678803	2.975771901	1.582244907	0.897383225	0.888654833	0	1.96606709	1.022455793	0.109727375	1.603000232	1.627661539	1.622237225	1.582750061	0.990998359	1.976076826	2.007433771	0.478286205	0.032359486	1.282325241	0.801625117	0	2.001661113	0.140995433	1.022711756	2.59935484	2.632213617	2.620196467	0.852471501	2.970559125	0	1.119961826	0.524850657	0.021275212	0.21390547	0.99240447	0	1.591920368	0.875424879	1.123232471	1.115420584	0.223926134
2.1.1.130	0.410760678	0	0	0.03393122	0	0	0	0.038706425	0.997139583	0.007269878	0.64818571	1.050998258	1.080069058	0.029324175	4.024341164	0.372932722	0.088095502	1.318488815	1.325922122	1.258800503	1.322683946	0.01398769	0	0.018036911	0.466482532	0.024452852	0	0.436778373	0.012606172	0.005265666	0	0.003228662	0.965691171	1.025641698	1.037060696	0.454317899	1.85481E-05	0	1.633208891	0.031943917	0.015369781	0	0.009117988	0	0.617234524	1.700865243	0.595031131	0.599197508	0.233961025
2.1.1.131	0.19015189	0.008654013	0.006004481	0.009296685	0.016839016	0.005942493	0.015365459	0	1.488112362	1.008322571	0.505747622	0	0.016581152	0.007586818	0.005393433	0.995596112	0.015119941	0.712046885	0.704522828	0.678979206	0.704049179	0.505285352	0.005820814	0.490345927	0.224631882	0.505718089	0	0.244562177	0	1.001151399	0.005162255	0.038411422	0.600258923	0.584149669	0.617223869	0.247933754	0.984327375	0	0.818797197	0	0.003964365	0	0.015269476	0.007508686	0.489777728	1.160454229	0.547641154	0.516727738	0.202220318
2.1.1.132	0.428077252	0	0	0	0.033417375	0.007744157	0	0.019892077	0.477838517	3.013011463	1.194376571	1.834882401	1.866619612	0	0.039766671	2.419147014	0.083807922	0.842686798	0.876202108	0.880328823	0.902195156	1.010330463	0.039181477	0.03420625	0.927904549	0.468605825	0.030174384	0.331443014	0	1.022924339	0.021531602	0.023212377	1.19043959	1.23374265	1.19199254	0.328138187	3.020405447	0.021023823	0.814564089	0	0.009539198	0.010832259	0	0	1.190805273	1.126210609	1.307600336	1.288535109	0.229425943
2.1.1.133	0.207992057	0	0.009109468	0.005294514	0.007024824	0.009433728	0.005928513	0	0.997257112	1.001899194	0.6445535	0.521310071	0.52813236	0	0.012172619	1.009650822	0.025163	0.748166717	0.752985427	0.748139474	0.737320793	0.508202417	0	0.496721991	0.378682865	0.498521862	0	0.254501894	0	0.992217778	0	0.022105077	0.58510642	0.592787712	0.592443712	0.252267081	0.997526613	0.007431716	0.830861716	0	0	0	0	0	0.624986152	0.991977108	0.625363097	0.620483982	0.177628607
2.1.1.137	0	0	0	0	0	0	0	0	0	0	0	0	0	0	0	0	0	0	0	0	0	0	0	0	0	0	0	0	0	0	0	0	0	0	0	0	0	0	0	0	0	0	0	0	0	0	0	0	0
2.1.1.14	0.831541479	0.980560229	2.027221111	1.157299712	0	0.030382507	0.14246971	0.012620335	1.034220244	0	0.896214612	0	0.03046742	1.012150021	1.016142109	0.021691091	0.875521981	0.196556366	0.185730947	0.24258951	0.23558967	0.016385396	3.017505832	0.511490986	1.157429514	0.033427456	0.225115862	1.237421684	0.855847949	0.01139701	2.285308697	0.979143079	0.120224438	0.102692303	0.095314152	1.211424482	0	0.984131341	0.154256504	1.756049007	0.995858258	1.364211264	0.916331499	0.007374404	0.904404874	2.54668502	0.508322414	0.532943651	0.59408868
2.1.1.144	0.810506765	0	0.01071607	0	0	0.009284616	0	0.001317744	0	0	0.349601823	0	0.013184144	0.16372372	0.98881015	0	0.037367075	0.04062194	0.028935121	0.029233287	0.036290776	0.00749953	0	0.009895607	0.031069395	0	0.239684273	0.585034193	0.007285011	0.01016646	0.131986539	0.923013855	0	0	0.005457955	0.601600407	0.004183141	0	0.158495745	0.49702668	0	0.105081757	0	0	0.334550861	0.988176478	0.08513318	0.101238364	0.083981844
2.1.1.148	0	0.011032152	0	0.012788994	0	0	0.491439418	1.017506995	0	0.990627418	0.035019059	0	0	0.007907835	1.003787834	0.015753066	0.947945403	0.520520194	0.544534558	0.533916199	0.523902061	0	0	0	1.012077775	0	0.515664845	0.010124673	0	0.014522273	0.005787457	0	0.313330996	0.296003998	0.300672373	0.022584051	1.005317583	1.010061488	0	0.008346895	0	0.007065688	0.017765555	0.992988921	0.052960399	0	0.109571173	0.128077547	0.033945979
2.1.1.152	0.004582706	0	0	0.003137517	0	0	0	0.004967229	0.002669179	0.004586797	0.05379289	0.00170963	0	0	0.004113721	0	0	0	0.002690039	0	0.002391029	0.001323332	0.001211155	0	0.378882571	0	0.004166042	0	0	0.003208339	0	0.003476279	0.003235313	0	0.004163476	0.001538889	0	0	0	0.00371734	0	0	0	0	0.050392593	0	0.122865639	0.12938408	0.026715963
2.1.1.161	0	0	0	0	0	0	0	0	0	0	0	0	0	0	0	0	0	0	0	0	0	0	0	0	0	0	0	0	0	0	0	0	0	0	0	0	0	0	0	0	0	0	0	0	0	0	0	0	0
2.1.1.163	1.220626228	1.004938869	0.856869636	1.079224879	1.02238705	0.981645762	0.667434441	0.000567483	0.010948521	1.000437171	1.047397504	1.079126921	1.08305209	0	0.99005129	0.183293681	0.942777883	0.582928804	0.55683241	0.557240395	0.558600894	0.016041812	0.003070642	0.01727846	0.928849621	0.003074685	1.019295409	0.956849347	0.083274116	0.007673625	1.004971316	1.03230397	0.112901593	0.080499543	0.077452274	0.93135811	0	0.004261497	0.759718589	0.497835214	0.013976562	0.168345729	0.004303778	0.004853781	1.054902551	0.989446106	0.257994452	0.269467617	0.479267791
2.1.1.166	0.998930856	1.01560558	1.013289638	0.189976504	0	0.018496983	0.18584167	0.006546284	0.001395399	0	0.91996338	0	0.018599671	0	1.005796978	0	0.009486537	0.058155006	0.053362303	0.053803498	0.052986543	0	0.009636394	0	0.105925623	0.006634345	0.514560296	0.948259304	0	0.001697625	1.017032793	0.941385521	0	0	0.000412265	0.94105344	0.009059918	0	0.179020348	0.509036605	0.013411772	0.9487109	0.001129612	0	0.909209155	1.012703786	0.124029579	0.139501009	0.113464712
2.1.1.17	0	0.215191981	0	0.003614259	0.000245591	0.005194383	0.003983509	0.000292157	0	0	0.003883215	0.00181335	0.000844011	0.000903518	0	0.003052554	0	0.001078715	0.002476422	0	0	0	0.003234636	0	0.001965209	0	0.253340041	0.002457794	0	0	0.004179054	0	1.72113E-05	0	0	0	0	0	0	0.00194686	0	0	0.000402897	0.004210984	0.00392102	0.003773999	0.004195712	0	7.23721E-05
2.1.1.170	0.994954171	1.000860841	0.989517235	1.004662159	0	0.49949277	0.996254847	1.004193034	0.99961314	1.010915721	0.94739003	0.925883551	0.919965192	0.998135641	0	0.809179288	1.003937752	0.993386368	0.983287963	0.992811742	0.980413859	1.007757416	1.006584494	1.00734188	0.998290935	0.99305004	0.998522401	0.920740447	0.976017345	0.99855797	0.992866612	0.956064543	1.005296501	1.002658772	1.007708318	0.903839525	0.991147086	1.002136927	0.989093736	0.9937329	1.002135512	1.002123985	0.910486571	0	0.961913885	0.989387944	0.926857875	0.938085049	1.010014619
2.1.1.171	0.19360353	1.007900578	0.941823005	0.621309135	0	0.001377389	0.00013424	0.011933541	0.516510191	0	0.05173302	0.005430494	0.004914749	0.088088422	0.981623352	0.004416203	0	0.132037173	0.116779857	0.14288945	0.127320243	0.508705263	0	0.013706886	0.381043532	0	0.738020854	0.960112988	0.005030877	0	1.009709586	0.979641686	0.311863174	0.284995657	0.282186735	0.935666629	0	0	0.176884768	0.489635079	0.010546595	1.012277544	0.198202165	0	0.048571001	0.875385306	0.225928678	0.231986459	0.076978145
2.1.1.172	0	1.028190782	1.00854224	0	0	0	0.014651244	0.014691755	0	0	0.02939342	0	0.020296808	0	0	0	0	0.077296884	0.09080324	0.096489798	0.085833084	0	0.002559421	0	0.119987312	0	0.251777483	1.125159905	0.977098701	0	0.985671466	0.991292271	0	0	0	1.133122369	0.006920602	4.19591E-05	0.900011594	0.501865105	0	0.99886586	0.181253946	0.020526103	0.028522014	0.997982574	0.289692119	0.315975905	0.489373116
2.1.1.173	0.198310238	1.011581925	0.998273836	0.16479809	0.018059829	0	0.151229925	0	0	0	0.019550069	0	0.013463452	0	0.012626069	0	0	0.029275156	0.044058915	0.042579535	0.045743849	0.496346867	0	0	0.114112457	0.003032549	0.993803435	0.867868327	0	0	0.984237322	0.928119263	0	0	0	0.87542501	0	0.008569637	0.176225771	0.481634786	0	0.953102015	0.003446806	0	0.046646204	0.873029216	0.072260946	0.072441034	0.045610903
2.1.1.174	0.198782895	0.012165139	0.008305762	0	0.001876668	0.007486857	0.002590126	0.010481256	0	0	0.026775373	0.009549772	0.012268205	0.008292328	0.01163385	0	0.011967488	0.003343771	0.011578993	0.003818127	0.013248686	0.005684753	0	0	0	0	0.246053552	0.626202036	0	0.006814898	1.006639681	0.957002259	0.010350444	0.00538643	0	0.645493974	0.006392681	0	0.169810435	0.489765781	0	0.099547358	0.006789398	0.000996471	0.005265264	0.869048422	0	0.005970341	0.033188649
2.1.1.176	1.787878296	1.008307039	1.015151204	1.011474116	0.998124179	0.000604606	0.990765281	0.995343213	1.010324903	0.992307075	1.780135008	0.00389861	0.006660567	0	1.015546708	0.996309791	0	1.003247285	0.986824541	0.965417019	0.990087123	1.005558511	1.015685586	1.01775642	0.946638157	1.010590786	0.991645579	0.880457526	0.986462812	0.012070495	1.016353102	0.981577494	1.003065528	1.014141971	1.017247214	0.889260126	1.002180329	1.002231017	0.900479942	0.989936249	0.991991727	0.896161178	0.799206799	0.993672739	1.791284857	1.018960925	0.972754691	0.955266278	1.064276446
2.1.1.177	1.00338582	1.000689487	0.950007725	0.175150334	1.005636487	0.992637887	0.992540594	1.003580855	1.501093491	1.006181633	0.956050239	0.999765268	0.998977965	0.952073076	1.003306906	1.008173877	0.961852317	0.999984187	1.007679379	1.007409322	0.995674854	0.507722155	1.001197166	0.998190639	0.106827163	1.007388672	1.007693715	0.909761439	0.982388036	0.992619801	0.996511583	0.987346105	1.098237524	1.091430556	1.105127997	0.901037697	1.002604766	1.004497861	1.007366064	1.003320659	1.006233826	0.999500912	0.892899253	1.008483541	0.958320261	0.996015793	0.936822701	0.930650818	0.958242156
2.1.1.178	0.191398607	0.009176338	0	0	0.009924554	0	0.012786668	0.010881976	0	0	0.010899261	0	0.006477577	0	0.987875041	0.001757275	0	0.017675005	0.006450175	0.028371508	0.015403002	0.007073496	0	0.00489357	0	0	0.242034754	0.660119615	0.007250204	0	0.993084146	0.931806862	0.001377937	0.006225367	0.008917662	0.646826861	0.013803479	0.00350992	0.162739112	0.491210027	0.007994694	0.092302468	0.004460577	0	0.026927839	0.850760913	0	0	0.029820275
2.1.1.181	0.187602136	0.010910911	0	0	0.009395703	0	0	0.003621169	0.001480755	0	0.019450227	0.385759519	0.384641972	0	0	0.003772856	0.024736071	0.025764318	0.014681925	0.018800111	0.007763813	0	0.011592131	0.005465632	0.031054609	0.013781918	0.25268086	0.776874432	0.000281468	0	1.013838277	0.943522656	0.006096069	0	0.012448941	0.771450896	0.002492611	0.009194652	0.156529329	0.510795103	0.004533103	0.093958599	0.006645657	0	0.04536973	0.865949025	0.064073036	0.071067011	0.049525189
2.1.1.182	1.00486823	1.000653814	0.951292136	0.999699012	1.000677053	0.501649425	1.0046019	1.00099092	1.003690899	0.995365219	0.99615186	1.001044956	1.006022844	0.999300429	1.002631106	1.005080625	0.964442239	0.963782905	0.973326728	0.968881369	0.9661994	1.004398883	0.994509805	0.994762897	1.032001899	1.001535453	0.994828679	0.974652906	0.965959999	1.000441772	0.997694655	0.997575786	0.995237029	1.003767456	0.998632876	0.983818236	1.002530231	0.998866645	1.001305433	0.997660298	1.004612493	0.994061286	0.89908248	1.001382229	0.993147795	0.99466377	0.997830636	1.005512721	0.982566397
2.1.1.184	0	0.004073166	0	0	0	0.000255936	0	0	0	0.005358747	0.019565355	0.159250636	0.146319686	0	0	0.206577498	0.00584352	0.012199028	0.022526025	0.021615289	0.018704046	0	0.008938576	0.004428865	0	0.008342737	0	0.00831184	0.477446508	0.007681249	0	0.008577871	0	0	0	0.004048257	0.000173199	0.005927654	0	0.255441883	0.003121277	0.002981558	0.09164562	0.991729749	0.022179907	0	0.069384791	0.057831005	0.027680394
2.1.1.185	0.994257106	0.998172467	0.945432502	0.992680519	0.993198702	1.002893704	0.826816803	1.000951243	1.003178561	0.995515492	0.968502167	1.000600801	0.997598839	1.003738696	0.997931039	0.992850056	1.002731188	0.964676202	0.970468202	0.974612498	0.973506496	1.001747185	0.999158406	1.001074729	1.005728865	1.005317381	1.001379097	0.939872229	1.006495981	0.0013765	1.003161468	1.003112361	0.998196245	0.993868071	0.999862468	0.946136805	1.004280597	1.00442918	0.998800676	0.995033564	0.993429893	1.006503465	1.10260354	1.004961468	0.9707005	1.00232996	0.933916126	0.936715484	0.99338319
2.1.1.186	0.203739224	0	0.949214335	0.016949606	0	0.013791045	0	0	0	0.016888793	0.01648548	0.012410514	0	0	0.98502718	0	0	0.016860607	0.014697011	0.029411336	0.017987661	0.005085709	0	0	0.110276564	0.006424991	0.237389591	0.881339318	0.007403308	0	0.993084611	0.947170499	0	0	0.014366109	0.887933483	0	0	0.172999037	0.490360381	0.011699991	0.877278836	0	0.015634486	0.024646548	0.851944299	0.077778631	0.048872372	0.053030036
2.1.1.187	0.209828953	0.998509734	0.008528769	0.006810103	0	0.004500266	0	0.981135978	0.006313726	0.985163386	0.037891701	0	0	0.319765031	0.0127465	0	0	0.192844156	0.194703835	0.214453147	0.176362494	1.008832582	0.983433176	0.019733787	0.911811777	0.485751304	0.256521743	0.822456834	0.971315898	0.0021995	0.996990302	0.910641626	0.014177526	0.002589572	0.003825984	0.854393002	0.993635851	0	0.240981846	0.746889978	0.995981242	0.081637548	0.917343167	0	0.048297115	0.859951365	0.195833859	0.172699339	0.427506831
2.1.1.189	0.203482008	0.002909467	0.951788522	0.718132245	0.012750299	0	0	0.010306317	0	0.014400486	0.022353943	0	0	0	0	0	0.004245651	0	0.000195266	0	0.006187425	0.007364202	0.013243935	0	0.034718442	0	0.234184763	0.797454466	0.011624859	0	0.006640118	0.938995372	0.002707852	0	0	0.806794427	0	0.000300493	0.17598096	0.514602557	0	0.969126438	0.013012869	0.005437526	0.018093644	0.86153975	0.003010032	0	0.026097016
2.1.1.190	0.994577296	0.945394242	1.098955999	0.165544466	0.001679566	0	0.325869801	0.006767345	0	0	0.887777232	0.017419738	0	0	0.013492194	0	0	0.01457441	0.040786575	0.040967961	0.028544904	0.015657567	0.012160838	0.004460278	0.042867917	0	0.484121231	0.750740383	0	0.019273938	1.005724653	0.931637487	0.002793907	0.00151699	0.01495539	0.745825271	0.013079962	0	0.183488444	0.499134003	0.009578449	0.896705464	0	0.010767935	0.904992447	0.990630794	0.109100117	0.094648742	0.117041508
2.1.1.191	1.795113277	0.0016136	0.010064506	0.006768662	2.99667949	2.024924712	0.023496653	0	1.022236308	2.005218642	0.75470121	1.00033691	1.003702967	0.027113182	1.006297217	1.414784247	0.1307804	0.891418137	0.923502144	0.93495418	0.897397657	0.02261803	0	1.999825707	0.046878588	0.527113776	0.492637804	0.806625156	1.022942319	0	0.995497364	0.959332416	1.091991602	1.09240229	1.080769408	0.84393881	2.010883114	0.01007679	0.91375608	0.484912695	1.028332783	0.116091773	0.92026762	0.018183744	0.749820377	0.974669306	1.184560301	1.127616554	0.197593815
2.1.1.192	1.014301583	0.999696412	0.950241195	1.001425035	1.012795525	1.002698486	1.160652663	1.011313419	1.499317158	2.010277556	1.057596352	1.087556609	1.088266366	0.955674449	1.003709332	0.992038741	0.976903559	1.286539479	1.281185338	1.285223232	1.260739355	1.013062865	1.00581686	0.990617399	0.933520608	0.986601868	1.236726587	0.982280304	1.007805746	0	0.999899749	0.979648874	1.297040073	1.299008216	1.301709444	0.981024389	1.011444079	0.996509568	0.993218281	1.011052999	1.006812861	0.967668035	0.992659793	1.004315533	1.039215287	1.014193499	1.048765874	1.057036171	0.173206976
2.1.1.193	1.010309136	0.95835887	0.999538129	0.996088733	1.006386875	0.994272266	0.157097894	1.010045706	1.000965196	0.996433557	0.914585524	1.008596784	1.000855464	0.99451832	0.991041752	0.996405209	0.964542182	0.963708989	0.967750122	0.956781142	0.979116338	0	0.990072712	0.996648518	0.961808015	0.488954513	1.009660206	0.960186309	0.998211911	0.99240427	1.000118118	1.013866886	1.01145719	0.990393122	0.989784387	0.965653093	1.010508436	1.005528791	0.992056445	0.995756072	0.990274483	0.961482419	0.90212652	1.000939268	0.912672847	1.00711388	0.937020843	0.931825587	0.529976169
2.1.1.195	0.191134154	0	0	0.004904298	0	0	0	0.007114388	1.012555653	1.015009064	0.558511367	0.598235755	0.629021109	0.009873894	0.005994351	1.008345403	0.02905195	0.723802036	0.694079003	0.708291226	0.70544586	0.508209765	0.009412451	0.503964382	0	0.489895461	0	0.239808123	0.005809931	0.991975767	0.00020891	0.025905258	0.5942079	0.599433924	0.59496575	0.220744814	1.012678576	0	0.821339925	0	0	0	0	0.017531989	0.562134477	1.006563733	0.577492564	0.562032557	0.156018028
2.1.1.196	0	0	0	0	0	0	0.000739036	0	0.00790337	0	0	0.004878551	0	0.002781648	0.008909024	0	0	0.540660259	0.553526074	0.542848504	0.555659396	0.006476374	0	0	0	0	0.001483006	0.217364541	0.006341706	0	0	0.003587579	0.096416233	0.104069579	0.109883671	0.227868662	0	0.007777517	0.843447755	0	0	0.006941267	0.008402522	0	0.003578281	0.852912973	0.055647652	0.057990466	0.085733879
2.1.1.197	0.979642538	0.988833949	0.950843098	0.189933472	0	0.007345689	0.155383424	0	0.00508377	0	0.882991372	0.944642496	0.919144781	0	0.002806498	0.009299349	0.795978148	0.078797838	0.106591933	0.103037744	0.082946905	0	0	0.001933224	0.077275186	0	0.245009365	0.906119489	0	0	0.995823313	0.97391238	0.120573453	0.090149153	0.110700368	0.912155672	0.006762391	0	0.984401138	0.508728499	0	0.955325493	0	0.012786946	0.876528193	0.843279108	0.112544126	0.08802776	0.080402094
2.1.1.198	1.792651017	0.996840825	0.995383633	0.895384032	1.004346688	1.515578939	1.009422665	1.013996794	1.009267781	0.995500917	1.810330774	1.916184889	1.915274603	0.986562076	1.00927757	0.987019307	0.973960801	0.978788217	0.959062348	0.965608251	0.981137404	1.014045397	1.010743675	0.999377585	1.013661082	1.010059736	1.245562903	1.017532971	0.967372089	0.986408467	1.011967022	1.082956792	0.889639714	0.902761025	0.885336202	1.020277441	0.985635171	0.984719746	0.993933067	0.76235513	1.00450403	0.950483227	0.905610244	1.01546144	1.828163864	0.984632647	0.936415081	0.949585724	1.003572529
2.1.1.199	0.993466207	1.009048569	1.004317481	0.993898594	1.011659539	0.492226307	1.00728879	1.002477816	2.495078001	1.009563311	0.962751713	1.004512856	0.991963233	0.995069845	0.997472213	1.390491694	0.960527138	1.097963029	1.087467915	1.095004755	1.101291816	0.988071873	1.004840837	2.00731277	1.007648279	1.001639003	1.009818356	0.992865158	0.989750455	1.001095747	0.995672347	1.011202059	1.496374187	1.498751871	1.48971894	1.011408567	1.005829625	1.002261494	1.003564575	1.010213578	0.997477158	0.988730725	1.011993761	0.992802115	0.983180239	1.012668901	1.36421839	1.373459304	1.036130881
2.1.1.2	0	0	0	0	0	0	0	0	0	0	0	0	0	0	0	0	0	0	0	0	0	0	0	0	0	0	0	0	0	0	0	0	0	0	0	0	0	0	0	0	0	0	0	0	0	0	0	0	0
2.1.1.201	0	0	0	0	0	0	0	0	0	0	0	0	0	0	0	0	0	0	0	0	0	0	0	0	0	0	0	0	0	0	0	0	0	0	0	0	0	0	0	0	0	0	0	0	0	0	0	0	0
2.1.1.206	0	6.46061E-05	0	0	5.6621E-05	1.95646E-05	0	2.92441E-05	8.74997E-06	0	4.31714E-05	0	0	0	0	0	0	0	0	0	0	0	3.83519E-06	0	0	0	2.67255E-07	0	0	6.17207E-05	5.20128E-05	5.92038E-06	0	3.49353E-05	4.51713E-05	0	3.84091E-06	0	0	2.16316E-05	0	0	0	4.85401E-05	0	2.55565E-05	0	5.96986E-06	0.011721278
2.1.1.207	1.010694535	0.995383851	1.004542822	1.005215161	1.005213397	0	0.825966907	1.003345098	0.991819799	0.986265712	0.95825435	0	0	0.996516625	1.008190418	1.001646105	0.975924354	0.967710688	0.96422228	0.98149382	0.96838663	0.500604297	0.993494509	1.002430678	1.013493605	0.988618168	1.002881991	0.914842874	0.977770805	0.995675926	1.000254987	0.976559276	0.908438028	0.890054224	0.900629613	0.93138778	0.999137001	1.001515052	0.993595716	0.754434499	1.007200216	1.002522918	0.996834409	1.00778874	0.976992967	0.991349312	0.88021115	0.877363291	0.970175822
2.1.1.210	0	0	0	0	0	0	0	0	0	0	0	0	0	0	0	0	0	0	0	0	0	0	0	0	0	0	0	0	0	0	0	0	0	0	0	0	0	0	0	0	0	0	0	0	0	0	0	0	0
2.1.1.213	0	0.00143051	0.000949136	0	0.002116948	0.004868014	0.003738675	0	0	0.003943797	0	0	0	0.000397474	0.002529893	0	0.005531602	0.083184622	0.080184945	0.085788102	0.0758673	0	0.997077877	0.00124584	0.000576239	0.003236086	0	0	0	0	0	0.015481839	0	0	0.004662882	0.009770584	0	0	0	0	0	0.000914263	0.195369503	0.001968604	0	0	0	0	0.024077897
2.1.1.215	0	4.66777E-05	0	0	7.28791E-07	0	0	0	4.41081E-06	1.37204E-05	0.008534758	0	0	0	1.9843E-05	0	5.13835E-06	2.72223E-06	4.56774E-05	0	0	7.85635E-05	7.59144E-05	3.15963E-05	5.12726E-05	0	1.28919E-05	1.18272E-05	3.28614E-05	0	2.16956E-06	0	4.48631E-05	0	0	5.98588E-05	4.62604E-05	0	6.87991E-05	7.96118E-05	0	0	0	1.8841E-05	0.008377676	0	2.30571E-05	8.1806E-05	0.011686841
2.1.1.217	0	0.020031174	0.013370306	0	0	0.006976258	0.84834861	0.990218796	1.004684538	0.99709206	0.04522829	0	0	0	0.008074388	0.781265002	0.005404457	0.897113613	0.882495396	0.919736759	0.908384532	0.011914839	1.015032329	1.007217044	0.007885342	0.998957585	0	0.027353801	1.020140099	0.993122219	0.009782672	0.004013673	0.909072416	0.915399501	0.879402415	0.028344619	0.986490659	0.991323826	0.016828627	0.512616347	1.006604183	0	0.796975232	0	0.02930796	0.012044258	0.78160781	0.792335552	0.856291597
2.1.1.219	0	0.007620575	0.009152367	0.820286324	0	0	0	0.006613232	0	0.008566794	0.009362568	0	0	1.003692768	0.994533562	0.002555796	0.002263203	0.012822586	0.021076559	0.014747269	0.007558545	0	0	0.008003793	0.901705315	0	0	0.000644717	0	0	0.005575284	0	0	0	0	0.005938231	0	0.006139559	0	0	0	0	0.005475793	0.007785195	0.017754688	0.002508152	0.055055459	0.06595523	0.016240969
2.1.1.222	3.200515361	2.113151316	1.706372776	0.392686052	0.046092649	0	0.343886666	0	0	2.013089807	2.443443819	0	0.046771265	0	0	0.02460008	0.12019076	0.267972455	0.328966607	0.290491864	0.289347696	0	0.034972949	0	0.496527852	0	1.99024034	1.773764122	0	0	2.025733216	1.968781357	0.165804298	0.211026611	0.210496983	1.849871359	1.95297489	0.027283556	0.287741069	0.976973295	0.012545284	0.413453287	0.413024997	0	2.404619679	2.247767714	0.250699701	0.242041317	0.269555973
2.1.1.226	0.7852735	0.016058197	0	0.887389036	1.000366908	0	0	0.982721085	1.016162625	1.008926551	0.203139575	0	0.014199385	0.950008024	0.982016858	0.992040144	0.867574411	0.93617892	0.919207797	0.92354498	0.948738141	0.994601852	1.013435651	1.006650098	0.901491331	1.012524542	0.741823352	0.030499658	0.992279485	0.99305905	0.015862468	0.042344258	0.991376093	0.982588726	1.01781811	0.019040941	0.982983623	0.986744296	0.765601273	0.508069825	0.989916462	0.011548759	0.617229001	0.999428143	0.198952725	0.124682109	0.762324233	0.795089375	0.895353939
2.1.1.228	0.996591141	0.995514707	1.008566633	0.635617752	0.992146106	0.991315989	1.008171886	1.002497455	1.008487653	1.006529271	0.953581966	0.992553477	1.002855632	1.006879657	0.994626617	0.995375953	1.008771744	0.952387737	0.943941759	0.954518595	0.950377487	1.002180396	0.993708334	0.993503495	0.853208019	0.998099786	1.00373277	0.97236539	0.977402578	0	0.993284969	0.997950291	0.500223729	0.492163795	0.508234545	0.980175289	0.000105072	1.00649425	1.006837598	1.004318579	0.993460101	0.996483911	0.8964361	0.997331737	0.9501385	1.003402275	0.946495896	0.931033399	0.974110038
2.1.1.245	0.004376427	0	0.003930195	0	0	0.002295219	0.000711494	0	0	0	0	0.00021749	0	0	0.003514124	0.595777589	0	0.09663575	0.101986751	0.093646897	0.094541901	0	0	0	0	0	0	0.004463655	0	0	0	0.005427207	0.299819694	0.304884334	0.304590131	0	0.005114572	0	0.000760353	0	0	0	0	0	0	0.002054806	0.09186065	0.091777789	0
2.1.1.246	0	0	0	0	0	0	0	0	0	0	0	0	0	0	0	0	0	0	0	0	0	0	0	0	0	0	0	0	0	0	0	0	0	0	0	0	0	0	0	0	0	0	0	0	0	0	0	0	0
2.1.1.247	0	0	0	0	0	0	0	0	0	0	0	0	0	0	0	0	0	0	0	0	0	0	0	0	0	0	0	0	0	0	0	0	0	0	0	0	0	0	0	0	0	0	0	0	0	0	0	0	0
2.1.1.250	0	0	0.01085752	0.006486834	0.004420208	0.001452747	0	0.011992611	0	0.016405365	0.017811768	0	0	0	2.991261742	0	0	0	0	0.003147121	0.012067405	0.012779382	0	0	0.00213561	0.016534577	0.003007963	0.016195313	0	0.006426699	0.01446666	0.001218237	1.116630723	1.098065466	1.107225697	0	0	0.002382672	0	0.015685197	0	0	0	0.002718909	0.01197383	0	0.008199233	0	0.013214797
2.1.1.254	0	0	0	0	0	0	0	0	0	0	0	0	0	0	0	0	0	0	0	0	0	0	0	0	0	0	0	0	0	0	0	0	0	0	0	0	0	0	0	0	0	0	0	0	0	0	0	0	0
2.1.1.33	0.989580855	1.006274633	0.943616911	0.738886946	1.007521116	0.990474497	0.822045607	0.005108653	0.992525774	0.993134109	0.948844408	0.994394816	0.995869388	1.003172155	0.009858332	1.011713039	0.943094613	0.946369986	0.961992145	0.941564662	0.951418458	0.98860202	0.995617374	0.991310573	1.010752519	1.001680922	0.494859573	0.965477893	0.974296861	1.002817284	0.988599916	1.011360323	1.004631592	0.991596756	1.003601878	0.974257429	0.991449114	0	0.335754012	1.010747835	0.991336628	1.011565407	0.690210585	0.993706221	0.957589947	1.001574932	0.978703451	0.971232986	0.991895241
2.1.1.34	0.184197661	0	0.01223169	0	0	1.003692424	0	0	0.009790538	0.013989626	0.058894953	0	0.015629609	0	1.011369629	0.003502253	0	0.033432294	0.046206828	0.031641787	0.037613029	0	0.000999399	0	0.025537354	0.010801115	0.255168105	0.83475259	0	0.007473623	0.998146042	0.977480808	0.006469481	0	0	0.851963271	0	0	0.16124674	0.516182293	0.002301999	0.10340427	0.015231415	0	0.054187979	0.853356784	0	0	0.024600135
2.1.1.35	0.204610122	0.9987349	0.930973413	0	0.003366324	0.016855576	0	1.009059359	0.001473493	0.014545668	0.051517911	0	0.018448129	0	0	0.008257603	0.879355642	0.067026879	0.042761993	0.049311191	0.058602221	0.017125458	0	0.004976498	0.115361647	0	0.243426947	0.864126502	0.005394588	0.983569363	1.007335814	0.947603283	0.017979127	0.013294348	0	0.869384009	0	0	0.167456676	0.745592605	0	0.939018857	0	0	0.026894047	0.857074112	0.078505586	0.104599656	0.076326687
2.1.1.37	2.218612076	0.789967257	0.228968365	0.434564691	0.026230556	2.497310217	1.361639991	1.011540618	2.457233073	1.036098875	0.746635917	0.911691996	0.926306736	1.415669	0.99836151	1.579265947	0.618904722	1.350373173	1.427612008	1.366207622	1.345250285	1.487536002	0	0.516935015	0.391098779	0.459506884	1.035511109	1.038270251	0.850138329	0.982535485	1.834927782	1.330599865	1.722774355	1.737591105	1.744909228	1.05313863	3.018375615	1.532533476	0.520848992	0.748580901	0.993270814	1.282173767	0.563092222	0.974932288	0.795476095	2.15453485	1.476019097	1.468863086	0.326302578
2.1.1.4	0.000795332	0.000132494	0	0	0	0.001012991	0	0	0.002492439	0	0.263671508	0.001661289	0.000570237	0	7.19448E-06	0.001707799	0	0.017584139	0.016283923	0.01544106	0.014091859	0	0	0.000602362	0	0	0.000457494	0	0	0	0.001744028	0	0	0	0	0.001127445	0	0.00056937	0	0	0.001329186	0	0	0	0.261323999	0	0	0.002061994	0.009312813
2.1.1.41	0	6.55923E-06	0	4.91877E-06	5.33466E-06	0	0	6.83903E-06	3.12163E-06	5.13203E-06	0	0	0	6.14657E-06	3.21515E-06	2.11706E-06	0	0	0	0	0	3.81401E-06	1.32064E-06	3.08346E-06	3.73397E-06	0	3.17069E-06	3.81389E-06	8.02257E-07	0	2.72194E-06	0	1.67923E-06	0	0	0	3.19629E-06	0	2.50169E-06	2.97624E-06	2.23511E-07	6.64984E-06	1.44439E-06	7.10038E-06	3.50489E-06	3.62579E-06	2.28959E-06	0	3.31059E-06
2.1.1.45	1.01576439	1.042742394	0.948729149	0.998970554	0.994972452	0.501261501	0.674131242	0	1.012084896	0	1.151634233	0.989485677	0.990936922	1.003205112	0.014662331	0.785806605	0.025340718	0.621058787	0.619076912	0.621519894	0.633067927	1.000158717	1.013335564	0.989186045	0.987479462	0.987850991	0.495050382	1.002825367	0.987587536	1.012374865	1.017191254	1.034919262	0.894812072	0.911246126	0.915118503	0.971204663	0.012590813	0	1.09230144	1.017402223	0.986964618	1.007859091	0.483720011	0.010079072	1.158471602	1.015520321	0.775740269	0.791640904	0.964953567
2.1.1.5	0	4.82107E-06	0	3.25209E-06	9.58457E-06	1.23129E-05	2.1045E-06	4.72844E-06	0	1.31934E-05	5.91302E-06	0	0	5.1148E-07	7.18138E-06	8.65506E-06	0	4.36941E-06	0	3.01671E-06	0	1.38089E-05	4.31999E-06	0	9.42982E-06	0	0	0	0	0	3.89127E-06	0	0	0	0	0	0	7.30863E-07	4.07501E-06	1.04887E-07	0	5.18208E-06	0	1.16763E-05	0	0	5.30865E-06	0	0
2.1.1.6	0	0	0.001232135	0	0	0.001352056	0.000238767	0.000647762	0	0.001100803	0.017693918	0	0.000698856	0	0	0	0.0014695	0	9.49497E-05	0.000583263	0.000381856	0.001245359	0.000462272	0	0.00128596	0	0	0.009888557	0	1.1233E-05	0	0	0	0.000866499	0.001121063	0.007081822	0	0.001367596	0.000891762	0.000983892	0	8.70695E-05	0	0	0.017834207	0	0.000466414	0.001415882	0.000284044
2.1.1.63	2.571284849	1.799645752	0.934088781	0.725307723	1.988764763	1.033473555	0.812334353	2.008495389	2.018028113	1.031643546	2.37299357	0.854735735	0.812503441	0.834043598	2.980990657	0.802898347	1.149356401	1.192480936	1.210599399	1.196005236	1.202354811	0.516237173	1.970053378	0.477111451	1.014933152	1.016513994	1.732692408	1.770343017	1.231223806	0	1.17225425	1.967172749	0.319735622	0.288561687	0.308292273	1.741213167	0.9996353	1.004818573	1.402038629	1.49326487	2.019825138	1.088796257	1.182036863	0.99920012	2.367295166	2.739079014	1.01374349	1.057140126	1.082202751
2.1.1.66	0	0	0.002234272	0.000182253	0	0	0	0	0	0	0	0	0.000325978	0	0.0012008	0.000794945	0.003221282	0.019551649	0.015811923	0.013035847	0.013823255	0	0	0.000735512	0.726545129	0	0.001960478	0	0	0.000169134	0.003170559	0	0.003891716	0	0	0.001121962	0	0.003695416	0.001260511	0	0.002874053	0	0	0	0.004014053	0	0.001404672	0.002583349	0.000759221
2.1.1.67	0.002904961	0.168766262	0	0.186083191	0.004638736	0	0.169838362	0.000296812	0	0	0.141109292	0	0	0	0	0	0.002813174	0	0	0.002435159	0	0.001496879	0	0	0	0	0.000490147	0.005285453	0.001104849	0.004721876	0	0	0	0.001019133	0.004884408	0.004047523	0.000325263	0	0.005092308	0	0.00058709	0.004833933	0	0.000877582	0.145011772	0	0.065090694	0.064158258	0.01557272
2.1.1.71	0	0.001656353	0	0	0.00033646	0.003345597	0	8.2023E-05	0.001913132	0	0.001412692	0	0.000568493	0	0.002277359	0.002828708	0	0.00065349	0.002112203	0.002420272	0	0	0.002812632	0.000697839	0.0001022	0.000174154	0	0.003883739	0	0.002612366	0	0.002133152	0	0	0.000226564	0.007174598	0	0	0.003760762	0.002936776	0	0.000983861	0	0	0.002202964	0.146011196	0.001360273	0	0.047952944
2.1.1.72	5.97231592	4.271489519	6.998480183	1.321487807	2.949976645	3.561602715	1.422199853	1.971812501	0.447791367	8.062119022	4.173685483	4.873546233	4.844462505	1.042950622	4.921796956	2.336318195	4.754365898	3.240433667	3.17921211	3.306635986	3.237887725	1.498152777	0	4.004205414	2.837184842	3.55294111	3.714735215	4.552278136	2.134623784	0.980685923	5.778134804	5.567914064	3.057841259	3.157726997	3.133292463	4.53369364	8.456325083	3.469666667	4.49737128	4.313891266	2.996393942	5.553895492	2.116651946	3.982293054	4.109915107	3.848413784	2.190185904	2.155858366	2.874168984
2.1.1.74	0.018737649	0.017729982	0	0.002615095	0.012635721	0	0	0	0.010899969	0.986626044	0.064299007	0.008012348	0	0	1.016766739	0.002269752	0	0.149824145	0.153405123	0.142968731	0.150565119	0.987425307	0.992859668	0	0	0.991413633	0.763310257	0.01671186	0.953243806	0.011340381	0.014117905	0.028971001	0.212823962	0.211839186	0.181084604	0.027022782	0.998007356	0	0.680949207	0.48879608	0	0	0.892772515	0.001869465	0.037593675	0.152796522	0.22714303	0.209922055	0.790567618
2.1.1.77	1.808186649	0	0	0.206212555	0.005679339	0.021790322	0.174714606	0	0.013865639	0	1.707084593	0.027628886	0.027637693	0.019803132	0.993781547	0	0.873089097	0.052911937	0.061276997	0.06860341	0.036720595	0.026372203	0.024039096	0	0.041250001	0	0.516824749	0.918335127	0.00343964	0.009087171	1.023269589	1.005568122	0	0	0.004538123	0.91292762	0.003332842	0.006670324	0.143183174	0.52667391	0	0.118239218	0	0	1.714823314	1.131324805	0.169973177	0.180690804	0.218012503
2.1.1.79	2.595386267	1.16843358	0	0.198818809	0.031451836	0.01071176	0.016480919	0.011300034	1.47602365	0	1.879791851	0.007331392	0.001013867	0.701159886	1.005487869	0.164489231	0.61526829	0.779229843	0.726406469	0.726680847	0.739592378	0	0.000449386	0	1.318647426	0.526046279	0.725084375	1.07640189	0.841657676	0	1.965018518	0.993724542	0.193029572	0.196231866	0.209955259	1.125705062	0.009442815	0	0.166851008	0.499997246	0.006486506	0.06576406	0.030252468	0.02627263	1.909142	1.729316931	0.431747392	0.451136514	0.823602066
2.1.1.80	2.216139061	0	0	0.118932795	0	0.012872665	0	0	1.021861893	1.012833949	1.905084449	0.009529182	0	0	0.026505392	0.013762455	0.966228788	1.042700389	1.011952815	1.002990052	1.031674436	0.02650132	0.029458711	0.00295287	0.009218013	0.023435095	1.020067736	0.847144135	0.092325194	0.972115666	1.699988633	0.908695562	0.584481282	0.605446454	0.604952974	0.885398564	0	0.022211765	0.170998746	0.507398909	0	0.078550483	0.18662401	0	1.896369493	0	0.473080491	0.462927895	0.107438133
2.1.1.86	4.2411E-05	0	5.42097E-06	0	0	5.78985E-06	0	2.09823E-05	0	1.19277E-05	4.05065E-06	0	0	0	0	1.83333E-05	0	3.94924E-05	0	3.60705E-05	3.92388E-05	2.29805E-05	3.05707E-05	0	1.20806E-05	9.54723E-06	0	0	4.29128E-05	4.02053E-05	0	0	0	0	0	0	0	2.74562E-05	0	1.4278E-05	1.85528E-05	1.67175E-05	3.77382E-05	3.14379E-05	2.55754E-05	4.33222E-06	0	2.19841E-05	3.42413E-05
2.1.1.90	0	0	6.27604E-05	0.000539854	1.84726E-05	0	0	0.000286613	0.00014495	0	0	0	0.000633876	0.000866148	0	0	0	0	0	0.000254308	0	0	0	0.000915185	0	0	0	0.000297829	0	7.49799E-05	0.000851249	0.000252569	0.099114669	0.100517805	0.099128401	0.000152577	0	0	0	0	0.000304524	0	0	0.000630355	0	0	0.000264184	0.0004833	0.000678546
2.1.1.95	0	0	0	0	0	0	0	0	0	0	0	0	0	0	0	0	0	0	0	0	0	0	0	0	0	0	0	0	0	0	0	0	0	0	0	0	0	0	0	0	0	0	0	0	0	0	0	0	0
2.1.1.98	0	0	0	3.14313E-05	0	1.67125E-05	5.48073E-05	1.54248E-05	1.19639E-05	1.56552E-05	0	2.80723E-05	0	0	2.64304E-05	0	5.22772E-05	4.33059E-05	2.04902E-05	0	2.4732E-05	0	0	0	0	2.44012E-05	5.43089E-05	0	6.07476E-05	0	4.87771E-05	0	0	5.7122E-05	1.45501E-05	0	0	0	0	4.87865E-05	0	2.82813E-05	0	0	4.46162E-05	0	0	4.77887E-06	0.011815033
2.1.2.-	0.001204318	0	0.00049101	0	0	0.000366454	0	0.000656627	0.00169328	0	0.01570357	0.000366037	0	0	0.001942891	0.000733093	0.061259321	0.001341403	0	0.000877066	0	0.001366647	0	0	0.105828902	0.000848026	0	0.017765201	0	0.000136907	0.14301115	0.002431608	0	0	0	0.015493091	0	0	0.000154245	0.001018901	0.001496797	0	0.000480248	0	0.01914412	0.000107737	0.030122044	0.031968174	0.012081611
2.1.2.1	1.001802457	0.991327667	0.934460798	1.010211087	0.986527181	1.00969998	0.334116008	0.997259461	0.991232301	1.012918324	1.625376512	1.004724538	0.990787734	0.529512288	0.985907401	1.40821483	1.020767932	0.985829748	1.015535927	0.990232398	1.013229723	0.011382013	0.993387019	1.002691301	0.997578325	0.998296183	1.01477709	1.087112273	0.978092728	0	1.005415844	0.99966996	0.992860835	1.008940453	0.997402359	1.082834378	0.486541017	1.003392827	0.240464626	1.006441449	0.987605779	0.947704081	0.683981193	0	1.624053923	1.015268833	1.359605367	1.377341006	0.866670157
2.1.2.10	1.013008053	0.023327631	0.006412213	0.648543304	0.98653716	0.493919604	0.172275489	0.001184473	0	0.021381779	1.104768854	0.996008607	0.995419294	0	0.000361865	0.217662917	0.01665552	0.489621154	0.520354159	0.50850331	0.499559386	0	0	0.487756224	1.366354352	0	0.488195399	0.871343402	0	0.00279353	0.981047886	0.983541769	0.122512956	0.100351785	0.091402748	0.888130376	0.023948425	1.006392778	0.160084982	0.484790842	0	0.089752322	0.010887707	0	1.103373035	0.99080154	0.456008609	0.491705158	0.175801968
2.1.2.11	0.982270174	0.989409705	0	0.991126979	0.993799874	1.003304478	0.162581853	1.020252887	0.980995202	0	0.998064069	0.992603639	1.002593764	0	1.00707482	0.596004591	0.889207159	0.616205025	0.606249011	0.587331319	0.590051948	0.008246238	0	0.486089072	0.627975019	0.501155261	0.998021809	0.930642055	0.373669332	0	1.007595285	0.98884302	0.594157888	0.589161662	0.59417409	0.954962306	0.007347404	0.011093377	0.178101125	0.499819228	0.017476436	0.082324231	0.085167326	1.88578E-05	0.994557374	1.017690168	0.506878134	0.494548549	0.155955478
2.1.2.13	0.401317043	0.022656208	0	0	0.003141345	0	0.003021505	0.00951797	0	0	0.057163244	0	0	0.007931847	0	0.005714068	0.076053643	0.05162946	0.005486845	0.053854624	0.012957639	0	0	0	0.087118432	0	0.484593596	1.669860543	0	0	2.02785754	1.849310565	0	0	0.013071338	1.721053411	0.004974721	0.008334122	0.338026226	1.011821679	0.00268799	0.191519713	0.023104254	0	0.035169419	1.689080033	0.024240936	0.019434605	0.079787291
2.1.2.2	1.402462578	1.979214733	1.421207045	1.260285414	1.005241191	1.49121793	1.168519219	0.985034923	0.991721216	0.98112496	1.737003212	2.078380573	2.09236878	1.004363498	0.997467222	0.991960659	1.100894607	1.044701835	1.042048196	1.042534538	1.050373532	0.98965281	0	1.011628685	1.849235118	1.012114976	1.505126496	1.762620812	0.905419312	0	1.981552345	1.950242947	0.977240581	0.978782143	0.986284917	1.774109576	0.999338666	0.995762109	1.105968024	1.495530878	0	1.036951074	0.708745813	1.006562456	1.703523403	1.86674265	1.035837724	1.02281344	0.672662931
2.1.2.3	2.03290403	1.96930266	1.904544403	2.339366713	1.973727388	1.021539327	1.996498003	2.968705213	2.992218782	1.019280624	1.902604226	2.956554321	2.904623483	2.023032354	2.018767084	2.77804526	1.969125411	2.266784796	2.273598196	2.222293124	2.253107466	2.006088769	1.975416428	2.982427243	2.001419335	2.011964981	1.995835288	1.876185395	1.969508964	0	1.967875602	2.005499851	2.924725405	2.920234711	2.886022572	1.914152489	3.008127605	1.9944652	1.997818145	1.98773646	0	2.002110317	2.191822372	0.02807211	1.934486565	2.030696459	2.500763598	2.482297684	1.375406766
2.1.2.5	0	0	0.01490758	0.000203794	8.42049E-05	1.002446767	0.000508738	0	0	0.000500216	0	0.831769254	0.83845463	0	0.01422441	0.006483295	0.010992363	0.219545094	0.209710334	0.229530929	0.229973035	0	0.003292983	0.014523888	0.00135506	0	0.506385198	0.00597585	0.023329462	0.006394683	0.002946244	0.008994533	0.008438367	0	0.009997003	0.000170526	0.003535316	0	0.909023229	0.003917461	0	0.018014568	0	0.002783038	0.001176205	0.004248652	0.078987967	0.089319235	0
2.1.2.9	0.990340744	0.999695493	0.952969025	1.000851033	1.009637202	0.997564803	1.003502877	1.011770687	1.50080842	1.006958108	1.574750584	1.005406692	1.003157507	0.989725798	1.009692261	0.998353217	1.22035331	1.197340575	1.204316095	1.189321859	1.185878777	0.995978527	0.987518803	0.487874952	1.177816967	1.002130484	1.00014014	1.002780698	0.990508291	1.002603389	1.00173755	1.002260728	1.010569573	1.009597714	1.005557911	1.012219223	1.005169066	1.010371425	0.924502957	0.739002802	1.004773525	0.991913235	0.892103965	0.002438755	1.568115261	0.996946975	1.021142456	1.03555501	1.006278494
2.1.3.-	0.005261895	0	0	0.00609342	0	0.008636926	0	0	0	0.0082687	0.785592505	0.083803466	0.076283369	0	0.008261805	0	0	0.006737988	0.008806421	0	0.002885439	0	0	0	0.010637046	0	0	0.059769459	0.007937717	0	0.001091096	0	0	0.007484931	0.003145037	0.05204686	0.004914418	0	0	0	0.003614154	0	0	0	0.777286287	0	0.10050911	0.089491111	0.112310224
2.1.3.1	0.003597908	0.000426284	0	0.087798762	0	0	0.002172727	0	0	0.000238924	0	0.002566879	0	0.001111359	0	0.000415646	0.000820696	0.016491563	0.016892277	0.019597937	0.016524967	0.000366909	0.001584242	0.002056557	0.760226249	0.003209327	0	0.000187426	0	0.003138	0.004124969	0.000587672	0	0	0.003034231	0.000331494	0	0.003296841	0	0	0.001262033	0	0	0	0.000579383	0.000673791	0.002889724	0.001676694	0
2.1.3.11	0	0	0.001170839	0	0.00320826	0.499565708	0.001869685	0.001557152	0	0.000199073	0.003609582	0.305786203	0.303671055	0	0	0	0	3.01432E-05	0	0	0	0.003392421	0.003521188	0	0	0.002816073	0	0.000928699	0	0	0.004000078	0	0	0.002766294	0.002067301	0.00301561	0	0	0.001790401	0.00184467	0.003740643	0.003348806	0.001567658	0.003577716	0.000397335	0	0.002183334	0.002187859	0
2.1.3.2	1.210792563	0.990267704	0	1.088417079	1.008511159	0.492059318	0.842346178	1.005379672	0.986600222	0	1.439074347	1.00715095	0.995435784	1.009516562	1.005432262	1.213566964	0.990290907	1.008151169	0.995546204	1.008491681	1.00417912	0.986999661	0.991984518	0.994910153	0.944455118	0.991490318	1.002624186	0.952282295	1.010442036	0.000644029	1.004776365	1.028314751	0.997970172	0.990941511	0.985829163	0.975274688	0.990372025	1.007336504	0.991036397	0.987771122	0	0.103652616	0.806948756	0.992708021	1.424226416	1.001926955	1.057410595	1.060197804	0.964927792
2.1.3.3	1.012599305	0.654535266	0.969574693	0.549537735	1.010051627	0	1.33232546	0.98423898	0.992130531	1.018412911	1.239957894	0.994041021	1.021756459	0.94685645	0	0.780008445	0.890376672	1.102865775	1.106979726	1.112202416	1.112292202	1.481912473	0.98745555	0.493549788	0.997419338	0.501970916	2.490582981	1.212010322	1.157232433	0.005129071	1.00021229	1.206291245	0.922079931	0.887160796	0.894379049	1.228177235	2.001076815	0.98039156	0.242760468	0.501195917	0	0.954184373	0.72227387	0.991856903	1.24235487	0.999386129	0.785293132	0.784054096	0.55541694
2.1.3.6	0.00591901	0.000927526	0.004387501	0	0.003248542	0	0.005952177	0	0.003834191	0.003271141	0.003186129	0	0.004001074	0	0.003181191	0.004746241	0.000850656	0.015258261	0.021980418	0.015551605	0.01427368	0	0.004586692	0	0.001728643	0.50325921	1.004340582	0.003535581	0.568131846	0	0.001363262	0	0.002729424	0	0	0.004954569	0.001990036	0.005242446	0	0.001857847	0	0	0	0	0.006393616	0.000596057	0	0.004085424	0.026967122
2.1.3.7	0.002481739	0.000886043	0.003211803	0.003136654	0	0.002423486	0.001390754	0	0	0.002729224	0.040471471	0.001023911	0	0	0.001077431	0.000616076	0	0.001062343	0.001705989	0.000254014	0	0	0.000712565	0.003221387	0	0	0.002241284	0	0.000274787	0.000991309	0.00292146	0	0	0.001811607	0.00259003	0.002053083	0.000804109	0.002846638	0	0	0	0.003050106	0	0	0.043902824	0.000809659	0.000681549	0	0.001203481
2.1.3.9	0	0	0	0.002328539	0	0.009484398	0.003558864	0.008454445	0.009693195	0	0	1.005848589	0.991578737	0.006880175	0	0	0.002886415	0	0.004244935	0.010160732	0.006228884	0	0	0.000192389	0	0.001997375	0.004087523	0	0	0.003996927	0.00538074	0.00932189	0	0.007793476	0	0.01026861	0.008185657	0	0	0.007078574	0	0.000361246	0.005483579	0.006578469	0.008289447	0.001733374	0	0.001464009	0.007220035
2.1.4.1	0.005611028	0	0.008906402	0.457403077	0.004692735	0.000479459	0.007369779	0.009532691	0.002210792	0	0.015640888	0	0.001947947	0	0	0	0	0.008751568	0	0	0.003830327	0	0.006614679	0.007513654	0	0	1.495746057	0.047717519	0	0	1.148854992	0	0	0	0	0.0387185	0	0	0	0	0.004222336	0.008806131	0	0	0.025262705	0	0.069409379	0.053061293	0.033694374
2.1.4.2	1.24662E-06	0	4.25239E-05	7.91427E-05	0	0.000127999	0	0	0	9.60101E-08	0	0	0	4.06676E-05	9.09115E-05	0.000126585	0.00018267	7.72565E-05	2.60401E-06	0.000178127	0	9.88572E-05	0	0	0	0	0	0	3.34453E-05	0.000196628	7.42911E-08	8.90595E-06	0.000196162	1.04403E-05	0	0	6.35051E-05	0.00010441	0.000171246	0	0.000188633	0.000188145	0	0	0	9.36619E-05	0	9.97758E-05	0.023510944
2.10.1.1	1.819012103	1.047889196	0.877302447	1.350888862	0.024316739	0	0.140056134	1.028724256	0.013084754	2.027029367	1.874115289	0	0	0	1.023816584	0.202855932	2.082009989	0.882709113	0.866666569	0.825904237	0.825672333	0.511071546	0.010148586	0	1.948623088	0.529844654	1.526774687	0.907244852	0.554385884	0.00626351	0.987647394	1.019508297	0.079963405	0.104100634	0.099228253	0.948007819	1.000982322	1.028366802	0.273809605	0.484091741	0	1.020605403	0	0.013917256	1.866460021	0.98970937	0.393803592	0.400857611	0.263392062
2.2.1.-	0	0.000109581	0	3.9782E-05	0	0.000131916	0.000129859	0.00011374	2.44896E-06	0	0.008477507	0	0	7.01733E-05	0	0	0	0	0	0	0	0	0	0	4.69282E-05	0	0	3.15111E-05	0	0	7.33183E-05	0	0	0	0	4.08433E-05	5.00548E-05	0	0.000135505	4.25692E-06	3.31075E-05	0	0.000110147	4.57605E-05	0.008462449	0.000138991	9.89678E-05	6.21669E-05	5.26278E-05
2.2.1.1	1.159443233	1.901669452	1.032444542	1.330765978	0.968144396	0.995928748	1.323601928	1.932394901	3.973113178	9.97869932	2.403363479	1.654050652	1.675755054	1.04040236	3.054974039	3.642948031	1.228339391	3.268031107	3.277634664	3.303200779	3.315386918	4.037441676	5.96727833	1.957069599	1.111392434	1.455471718	1.730571459	2.66049454	1.131462002	6.040761841	2.341803175	2.374025645	3.571746733	3.560762832	3.443601654	2.548375505	1.994561474	0.960647893	2.125776039	1.543792402	2.983580239	1.09773066	3.551442625	0.970801554	2.520958367	5.356793126	2.736600343	2.767612037	0.903243568
2.2.1.2	1.20308385	0.994939035	0.915258063	1.066289066	0	0.496221311	1.021932415	3.033419041	4.466783702	0.015479477	0.996201825	0.742893518	0.74421813	1.028212093	0	1.03615617	0.991974998	1.751047381	1.801906049	1.76877425	1.798891897	1.478079689	1.981980607	0.525119259	1.02976991	1.468235482	0.977696116	1.667977984	0.107457729	2.019391816	1.97936579	1.974169931	1.223350942	1.221024499	1.229731078	1.657029021	0	1.032318425	0.33275046	1.501230066	0.016720678	1.045552449	1.007205246	0.969628082	0.957408055	2.716666506	1.019682348	1.026353842	0.49109926
2.2.1.6	4.232454344	2.835232543	3.826893761	1.971757458	2.022545161	0.96949638	0.641948632	2.92241458	4.475061937	2.006684744	4.552456831	1.994383599	1.971143934	2.03991549	3.005535723	3.397459296	1.924673474	2.142615678	2.144354237	2.182359215	2.193710488	0	1.929130092	3.949874675	2.370763717	0.5648144	3.226954632	5.325841077	1.217295527	0.937981938	4.825201551	5.951067849	3.028868154	3.101996676	3.157456841	5.381761239	1.962394968	0.00186455	1.583359381	3.054528005	0.012301662	2.915390922	1.10737048	0.03324387	4.606767332	7.570003615	3.309463582	3.241115012	0.998087059
2.2.1.7	0.981736288	1.008932307	0.932125348	1.085447745	0.990506817	0.4886265	0.162695126	0.008000629	0.983866085	0.990271578	0.987295695	1.848434133	1.836080077	0.931333102	1.015680598	1.785173015	0.987776336	1.109008705	1.117404983	1.143142854	1.139555103	1.016834771	1.978128902	1.510408066	0.886930181	0	1.004189803	0.958433162	0.400534703	1.022026028	0.997870029	0.970172416	1.289284819	1.289302053	1.312143724	0.952615007	1.01527393	0.00512419	1.743834124	0.521328276	0.005239316	0.969032075	1.115629739	0	1.021352556	1.020080903	1.262232201	1.280859595	0.697178603
2.2.1.9	0.211368404	0	0.999382029	0.716757302	1.015676006	0	0	0.013216642	0.481883816	0.003038224	0.078328674	1.072674939	1.060629445	0.145784673	0	0	0	0.03897974	0.042926542	0.046703395	0.033929141	0.013084452	0.016253062	0	1.00534287	0.507722505	1.00455042	0.831604485	0.636596081	0.009898937	0.150255699	0.971692145	0	0	0.01031841	0.802847102	0.011454424	0	0.169519961	0.520120379	0	0.966018831	0.098322355	0	0.0751717	0.868164803	0.075956703	0.105218345	0.056456371
2.3.-.-	0.002882368	0	0.003262609	0.091905959	0	0	0.17160886	0	0	0.000844364	0.003851766	0.001286904	0	0.003698003	0.005081721	0.004977008	0.000950215	0.017247862	0.014877976	0.021817155	0.012012755	0	0	0	0.067786365	0.002422117	0.001402883	0.002862132	0.273205375	0.005172428	0	0	0	0.005707917	0.002053966	0.001671486	0.002988247	0.002554504	0	0	0.005158887	0	0	8.92997E-06	0	0	0	0.000976805	0.007425077
2.3.1.-	8.081595154	14.15213576	4.906723297	4.356719927	3.945861293	6.071382201	1.793826536	9.843040531	3.399563916	5.060254763	8.653044629	5.162192512	5.198752302	1.544140073	4.004378061	3.584938893	2.984690321	3.476361056	3.538987751	3.407213955	3.471504568	0	4.187801879	1.101755346	4.943659557	2.622700574	6.136808391	11.96434902	6.216751902	2.066447032	9.949036038	15.23392521	2.496304772	2.494872341	2.494220412	11.74822826	0.452854191	0	9.469422059	9.087310421	0	4.090154244	3.696248258	0.974629882	8.664834796	14.11408645	3.07131354	3.064446176	3.800112233
2.3.1.1	0.996715733	0.989831406	0.978771932	0.347337766	0.976514973	0.000640753	0	0.019288376	0.023315902	0	1.07694433	0.006488365	0.015885906	0.020158086	1.977058706	0	0.214704412	0	0.020430754	0	0.025134031	0	0.013954448	0.0169659	0.038257499	0.023347123	0.231221532	0.895294297	0.022468367	0	0.990455879	0.980802583	0.01175612	0	0.012395469	0.879365435	0	0.0218655	0.152180399	0.49617387	0	0.142702702	0.006850812	0	1.083474162	0.833940166	0.187269497	0.210768985	0.121163816
2.3.1.101	0.000609147	0	0	0	0	0	8.474E-05	0	0	0.000336691	0.084198374	0	0	0	0.000277613	0	0.000169751	0	0	0	0.000464289	3.12379E-05	0	0.000182166	0	0	0	0.000495489	0.000155306	0	0	0.00059939	0.000307926	0	0	0	0.000624797	0.00063234	0.000300725	5.56751E-06	0.000730012	0	0	0.000275476	0.084686799	0	0	0	0
2.3.1.102	0	0.004697466	0.000990267	0	0.00662801	0.004491411	0	0	0.005809832	0	0.08791175	0.003579175	0.001631668	0.001608431	0	0	0.005486257	0.002038694	0	0.002969896	0	0.002100127	0	0	0.0286831	0.00183261	0.248016618	0.306749939	0.000284086	0	0	0.298463911	0.002545414	0.005696967	0	0.297763046	0.000823961	0	0	0.501799434	0.003987345	0	0.000246608	0	0.085787382	0.280688734	0	0	0.005225849
2.3.1.109	0.199251973	1.399156846	0	0	0.006245664	0.015862806	0.010644261	0	0.000976825	0	0.958075241	0	0.018452414	0	0.020281089	0.001942556	0.005283936	0.014946949	0.051166216	0.022108765	0.050804513	0	0	0	0.049588908	0.006850603	0.497039678	0.746134228	0	0.001015472	0.979779498	0.938191723	0	0	0	0.756201031	0.014473052	0.00921416	0.156318209	0.492533254	0.00592912	0.090422581	0	0	0.939670806	1.554335017	0.104325047	0.121422567	0.081055207
2.3.1.111	0.000459007	0	0	0.001378624	0.00058812	0	0	0.000332585	0.000684694	0	0.016624423	0.000308553	0.000561078	0.000884135	0.000921805	6.92094E-05	0.000966229	0.000285228	0	0	0	0.000863607	0.000395014	0.000860836	0	0.000829038	0	0.009871153	0.001449936	0.001020196	0	0	0.000733978	0	0.000685402	0.009512972	0	0.001119023	0	0	0	0.001236406	0	0.000408663	0.016263858	0	0	0	0.001291167
2.3.1.117	1.01347932	0.9898494	0.937094098	0.919974328	0.013135091	1.016221064	0.003019864	0.994075403	0	0.003252715	0.97111473	0.012764457	0.01043812	0.939509398	0.021836824	0	0.878565643	0.769801176	0.778191917	0.763010402	0.75196838	0.503523513	1.020767265	0.013340993	1.481422633	0.521904308	0.513451211	0.968977807	0.98576476	0.005007487	0.983959507	0.984526941	0.099510884	0.096997829	0.079543388	0.971721197	0.001829662	0	0.259126145	0.729741661	0.003845475	0.920161502	0.398565686	0	0.92894113	0.987485336	0.333724423	0.29655886	0.683223135
2.3.1.118	0.188377945	0.085284723	0.006758994	0.00770175	0	0.010996964	0.005109509	0.01247337	0.007350897	0	0.528347655	0	0	0.005632913	0.003229712	0	0	0.035006206	0.044469898	0.02392963	0.041342035	0.005918782	0.009057411	0.007074121	0	0	0.247258971	0.558947149	0.002502632	0.001562101	0.01205537	0.937887184	0	0.008595381	0.008817861	0.564091555	0.006103999	0	0.175010691	0.493225808	0.010440463	0.086778085	0	0.003763708	0.520969684	0.702556922	0.050669394	0.069736722	0.091116019
2.3.1.12	0.784117675	1.680255883	0.974347809	0.458105702	1.005293327	0.003310233	0.165378545	2.005942412	0	0	1.402972378	0.021353838	0.025650639	0	0.004701204	0.421023425	0.118731946	0.366157238	0.356645292	0.361271286	0.327183385	0	0.02308729	0.02618998	0.143216054	0.486355094	0.527018996	0.979751176	1.0827758	0.006134939	0.983456748	1.064003367	0.107293514	0.089244254	0.107745142	1.01999389	0	0.00591255	0.164132949	0.979580217	0.994742125	1.027396484	0.122336222	0.007788241	1.389214905	1.849733721	0.426873625	0.432081435	0.566277357
2.3.1.128	0.979633028	1.292364803	0.950062096	1.304838164	0	0.473197916	1.152067239	2.015922639	1.017844077	0.976140716	1.095916093	1.065165868	1.105901802	1.883141777	0.026299481	0.364593151	0.278037602	2.065340788	2.078025842	2.05540219	2.086167809	0	2.986109042	1.000964148	1.809758523	1.488951881	0.779175344	1.908544395	2.055230448	1.017631268	2.1746872	2.0913061	2.170910206	2.218191185	2.182754913	1.939051026	0.484438086	0.276867567	3.483142868	1.492872043	0.014019247	1.112305492	1.877083239	0.992006972	1.094142646	2.032862684	0.996990712	0.952994759	1.103279623
2.3.1.129	1.025940884	1.06118463	0.868432625	0.189495895	0.988154292	0.985146404	0.155750836	0	0.008066083	0.001873829	0.970768959	2.017720067	2.011347049	0	1.005940346	0	0.997655321	0.00495703	0.051154044	0.03009856	0.016386849	0	0	0	0.126318765	0.495439981	0.226645476	0.954671689	0	0.014552206	1.001561292	1.020248168	0.027370652	0	0	0.937472266	0	0.00311	1.01062551	0.48890037	0	0.945312777	0.027465789	0.009045224	0.953313415	0.867790528	0.177750615	0.134393677	0.133724719
2.3.1.15	1.976856125	0.972395452	2.973264913	0.327335543	1.987377373	2.026552761	1.794533222	2.02128888	1.961740115	2.997616039	1.890215402	0.019081664	0	0.023942815	2.02950194	2.175583698	2.004851952	1.434259209	1.490550803	1.427958488	1.454442395	2.006893271	1.99440552	1.511221047	0.363645477	2.009370413	2.278100028	2.619545699	1.97138271	2.035042246	3.013274738	2.870444015	2.46810427	2.48688829	2.492216073	2.59224863	1.965741258	2.002572539	2.128487426	2.746717852	1.969964993	2.160103976	1.018842858	0.975538235	1.883730093	2.859103583	1.946600293	1.875482686	1.998147267
2.3.1.16	2.566169911	1.093691852	0.858044731	0.171100109	0.039370342	0	0.140182879	0.030512923	0.000947532	0	1.731396437	0	0	0	0.035136505	0.038314288	0.024684736	0.071480368	0.020416541	0.022402757	0.062660534	0	0.035393628	0.021012151	0.483522136	0.002202105	0.782615636	1.677934972	0	0	2.02672897	1.915003505	0	0	0.027122425	1.696637163	0	0	0.434775861	1.009691846	0	0.232917618	0.007370135	0.02154374	1.779555886	1.99462115	0.296024557	0.309577928	0.137213002
2.3.1.164	0.002582033	0.004448959	0	0	0.003115635	0.004904938	0.000733181	0	0	0	0.403369087	0.38618092	0.386686371	0	0.003159092	0	0	0.10101711	0.092571231	0.098840154	0.099587661	0.000607173	0	0	0	0	0	0.010264685	0	0	0	0.004860622	0	0.002930161	0	0.011532299	0	0.004574934	0	0.001999183	0	0	0	0.00411938	0.402994417	0.141667671	0.027749176	0.034774166	0.009695611
2.3.1.168	0	0.001924937	0	0	0	0	0.004759574	0.008368946	0.000963703	0	0.339937813	0.00011076	0.008431128	0	0.005860013	0.000997154	0.007006732	0.040919825	0.025528606	0.036060483	0.032270974	0.008983334	0.008579107	0.009281163	0	0.50928327	0.255038642	0.022090523	0.532130297	0.007753087	0	0.023771854	0.008638278	0	0	0.014713597	0.009361013	0.00858628	0	0	0	0	0	0.001453441	0.342807855	0.146857334	0.024256088	0.039275226	0.104553722
2.3.1.174	0	0.09138729	0	0.001773654	0.003272506	0	0	0	0.000913291	0	0.012828443	0.005003417	0	0.004759187	0	0.003413569	0.003175132	0	0.000422893	0.003919526	0.004607583	0.004751442	0	0	0	0.000756792	0	0.005450774	0.004222079	0.003250877	0	0.0039556	0.003758873	0	0.001666888	0.001889116	0	0	0.002887249	0	0	0	0	0	0.005851631	0.001515523	0.059805604	0.062422378	0.007111304
2.3.1.178	0.001668581	0.088416968	0.000929338	0.001169	0.0013268	0	0	0.001487298	0	0.00032309	0.093621701	0.000835636	0	0.000443537	0	0.002331064	0.030605473	0	0.002641171	0	0.001342023	0	0.001339628	0	0	0.002623831	0	0.005168635	0	0.002657198	0	0	0	0	0.001532456	0.005383921	0	0	0.00200967	0	0	0.001240598	0	0	0.094277155	0.001379062	0.060637334	0.063450592	0
2.3.1.179	1.178029336	0.359634556	0	0.649127939	0.992214717	0.989651709	0.175159263	1.021073466	0.992108937	1.009856065	1.408010766	1.01369768	0.977934764	0.014082901	0.980366277	0.991822073	1.134286435	1.118564505	1.099942818	1.111052534	1.079801702	0.507811386	0.999028042	1.483877008	0.068141184	1.486756774	0.990099605	1.346022615	1.514686805	1.012254296	1.405486417	1.32741242	1.018918787	0.993696549	1.007577354	1.365406428	1.020440516	0.011800011	0.932466351	1.013561617	0.983410102	0.104600395	0.611761018	0.010244674	1.422755302	2.006804959	1.211891591	1.236817088	0.87016424
2.3.1.18	0.193209834	0.004056315	0.155693673	0.105470977	1.018955014	0.521597268	0.310012166	0.977739857	0.996728424	0.983449802	0.094761652	1.933812444	1.928222644	0.827248827	1.012685723	0.413243179	0	0.442499732	0.431609461	0.451470502	0.428687827	0.00016071	0.996148153	0.514208276	0.014199958	0	0.255797359	0.694562006	0.016365529	0.017179585	0.730497171	1.60317331	0.197650384	0.185219701	0.19085336	0.683547912	0.514561587	0.010949606	0.322888927	0.512608748	0	0.077106251	0.591651556	0	0.071649032	0.718209093	0.231414849	0.230766467	0.262085917
2.3.1.180	1.027277736	0.975922169	0.918158541	0.211353449	1.017120983	0.513925796	0.137768547	1.02434214	0.99262889	1.006818065	2.052220714	2.248793917	2.241939757	0	0.977491306	0.985171744	1.621250122	1.673447821	1.667032363	1.649547607	1.665348493	0.475099093	0.987588836	0.975533368	0.228405068	1.024398295	1.248146131	1.201981737	0.999501789	1.006675748	0.989256425	1.179906812	0.919179695	0.923251247	0.909208188	1.222152939	0.975866898	0.030460703	1.721334413	0.520270846	1.012968879	1.003045827	0.485683891	0	2.058521664	1.130822243	1.205066126	1.191642094	0.85861158
2.3.1.181	1.005826109	0.979123041	0.949082347	0.829835183	0.996403303	1.012669733	0.157923605	0	0.012375022	0.001029374	0.935727948	0.904930944	0.906742788	0	0.990732249	0.000595702	0.017869805	0.098603306	0.076786265	0.118633717	0.081103578	0.004948471	0.022211636	0.0113078	0.938243261	0	0.517249453	0.93987311	0	0.014519279	0.999578277	0.995847442	0.002463626	0	0	0.92540216	0	0	0.180832206	0.512191165	0	0.993624	0.01297124	0	0.944703318	0.984577016	0.185592587	0.206827163	0.180248842
2.3.1.182	0	0.001572735	0.003849965	0	0.003246044	0.499979001	0	0.001555233	0	0.002637438	0.000961319	0.304869422	0.311407627	0	0.001858685	0	0.003358338	0	0.000268535	0	0	0	0.000567981	0.000590007	0.000608505	0	0	0.003595383	0.002641811	0.002372312	0.002886103	0	0	0	0.000444931	0	0	0	0.003910289	0	0	0	0.002669602	0	0	0	0.003937797	0.00315582	0
2.3.1.183	0.815106006	1.007323145	1.012094593	0	1.006653623	0.016981418	0.02304484	0.977997921	0	0.022659154	1.5451042	0.626369275	0.608030214	0.947531225	1.008447694	0.620101856	0.121319277	0.514664903	0.528150281	0.517613058	0.493241564	1.010855493	1.01526168	0.502470944	1.225718917	0.000371862	0.735141712	0.776129066	0.160075925	0.986394891	0.268683657	0.960167187	0.714809804	0.69873694	0.696348856	0.785277567	1.001125161	0	0.272079836	1.007855772	1.014009699	0.125210295	0.617612821	0	1.590870036	2.407992906	0.726597359	0.721008182	0.751096979
2.3.1.184	0.006752968	0	0	0	0.000986278	0.002919202	0.004079493	0	0.00267494	0.004171183	0.363187536	0.002701642	0	0.005297329	0	0.001349034	0.000250071	0.00084377	0	0	0.003080618	0.006473448	0	0	0	0	0.004226892	0.045145394	0	0	0.85459939	0	5.36432E-06	0.002998764	0	0.038677011	0.004494182	0	0.003807135	0	0	0	0	0	0.366022705	0	0	0.005722712	0
2.3.1.187	0	0.396713066	0	0	0	0	0	0	0.002106259	0	0.32641759	0.004818136	0.005712608	0.002376204	0.002100718	0.000181937	0	0.002021461	0	0	0.005149048	0.002149221	0	0.000552563	0	0.002221217	0	0.054246103	0.06027595	0	0	0.01376905	0	0.002453467	0.00222639	0.048922991	0.003597301	0	0.000284789	0.005772323	0.000986563	0.003910767	0.005973865	0.005117629	0.32087148	0.429782316	0	0.005956979	0.010435867
2.3.1.19	0	0.01188328	0	0.016005617	0.013363881	0.991425713	0	0	0	0.994300741	0.207012494	0.997422084	1.000081077	0	1.004313773	0.995218728	0.011027874	0.633136247	0.650460455	0.643106371	0.647704527	0	0.012446533	1.016343048	0.009298027	0.511177166	0.007996935	0.013098215	0.51280319	0.006900576	0	0.014126768	0.315614404	0.301190806	0.309691032	0	0	0	0	0	0.0059909	0	0	0.001913292	0.200758316	0	0.320642924	0.317758457	0.086072365
2.3.1.191	0.985887651	1.009263387	0.967934459	0.36011206	0.989808934	0.985917733	0.322575058	0	0	0	0.888384331	0.98225452	1.012833346	0	0.98150731	0.010407384	0.981415025	0.065683385	0.062705796	0.060729352	0.053475582	0.015570078	0	0	0.120383729	0.509772861	0.241810639	0.93694289	0	0.005498223	0.988284205	1.029019938	0.018425272	0.015191501	0.013227739	0.915496947	0	0	1.406509843	0.515751751	0.000209974	1.057925358	0	0	0.918027676	1.00939575	0.178193364	0.161086236	0.107992586
2.3.1.193	0.206595242	0.015052955	1.797044293	0.012742786	0.018093424	0	0.011335101	0	0.014364507	0	0.024790898	0	0	0	0.01426032	0.013596126	0	0	0	0.00887376	0	0.009492169	0	0	0.095646168	0.001165783	0.261003509	0.817446543	0	0.018124297	1.007394943	0.94496725	0.01451857	0	0	0.831457584	0	0.015846946	0.15861679	0.745112224	0	1.096915368	0.015637343	0	0.01309051	0.840913542	0.002566618	0.014565625	0.033705909
2.3.1.20	0	0.959075229	0.000561703	0	0	0	0.003553913	0.002611018	0	0.002465832	0.023993697	0.001303259	0.003666009	0.004333121	0	0.004022469	0	0	0	0	0	0	0.003368789	0	0.004168838	0	0	0.002642967	0	0	0	0.001493988	0	0.004912984	0.005004425	0	0	0.000152872	0.003937146	0	0.002244339	0	0	0	0.028958981	0	0	0.003326846	0.003365318
2.3.1.21	0	0	0	0	0	0	0	0	0	0	0	0	0	0	0	0	0	0	0	0	0	0	0	0	0	0	0	0	0	0	0	0	0	0	0	0	0	0	0	0	0	0	0	0	0	0	0	0	0
2.3.1.28	0	1.063354549	0.070061715	0.008432005	0.987863188	1.013299037	0	1.013541399	0.980306361	0	0.045328921	1.519282659	1.530320865	0.056905625	1.005797928	0.418174097	0.046105093	0.874757718	0.85019094	0.86777514	0.858048213	0	0	0	0.017140998	0.018690241	0	0.205424291	0.136984017	0	0.015053335	0.137310658	0.106529166	0.099823113	0.094428602	0.227115107	0.010869004	0	0.097394506	0.26123166	0	0.044987385	0.28718168	0	0.068485587	0.995367364	0.386676809	0.379013836	0.060246668
2.3.1.29	0.20599964	0.011282957	0.002238252	0.167491488	1.99614224	2.000939344	0.191749757	0.008264759	0	0.02504321	0.607462497	1.365590474	1.373329888	0	0	0	0.015170187	0.153431216	0.107575732	0.111977805	0.150155911	0.011510057	0.006091843	0.500059375	0.217451756	0.527039914	0.484028229	0.828739194	0.374435792	0	0.279963867	0.996233085	0.014118568	0.020033722	0.008468079	0.865400424	0.020298452	0	0.183490492	0.493429524	0.02286952	0.078732367	0.002512277	0	0.612382933	0.855060445	0.236404972	0.268743756	0.121632151
2.3.1.30	0.98703649	1.79557138	0.923502632	0.927243548	0.999128621	0.474590968	0.991979931	0.97660076	0.98001724	2.025735224	1.95199821	2.017173749	2.02215889	0.103982188	1.999606419	0.79217026	0.893405662	1.210658828	1.213076936	1.201499446	1.219021132	0.023631244	0.982627169	0.98627063	1.01015447	0.516620116	1.259532824	1.009097675	1.112703851	0.979010113	1.009323004	1.049436107	1.314222241	1.281102414	1.292856709	1.00242246	1.022144738	0.475854404	0.358480931	0.981399818	1.003850964	0.981867059	0.677203011	0.013488294	1.943116642	1.298076731	0.861416891	0.875132038	0.339250887
2.3.1.31	0.794434437	1.018201852	0.92906169	1.01429693	0.99347562	1.006105444	0	0.004908862	0.005434182	0.011995569	1.010543955	0	0	0.018473956	0	0.002526032	0.653872988	0.05813068	0.043619666	0.060937857	0.059231848	0	0	0.01493592	0.950562527	0	0.260826858	0.066427889	0.017628205	0.005043503	0.159285924	0.03055291	0	0	0	0.081707942	0.016410368	0.010016637	0.020549779	0	0	0.871532176	0	0.002216293	1.014001763	0	0.071680714	0.074932682	0.063546639
2.3.1.35	1.580324991	2.013389722	0	0.155120707	1.96693889	0.004600619	0.004681552	1.978366079	1.992910675	2.032810465	1.776786786	0.015423794	0	1.873458658	2.030090141	1.997269494	0.567436385	1.151884698	1.146242624	1.153982929	1.163060983	2.000580667	2.001402912	1.975637925	1.626696946	0	2.962115044	0.100099385	0.181136482	0	0	0.064001072	1.829625626	1.755981345	1.819718434	0.054417636	1.959541164	0.025885681	0	0	0.00326113	0.028979564	0.806660675	0	1.811009061	0.259871669	1.539351129	1.521533338	0.383507879
2.3.1.37	6.07352E-05	0	0	0.00696998	0	0.006652998	0	0	0.004819472	0.001117622	0.022431616	0	0	0.001804109	0.004770078	0	0	0.02025423	0.013110788	0.015259861	0.019557237	0	0.003635102	0	0.032124461	0	0.252382514	0.012389652	0.001407982	0	0	0.011885797	0	0	0	0.01775252	0	0.002994543	0	0	0	0.002797281	0.003479634	0	0.020105094	0.147126846	0.094320303	0.092009196	0.049293087
2.3.1.39	1.019576928	1.961389077	0.961641384	0.254049067	1.018030323	1.020897636	0.184116808	0.979730927	0.980999778	0.985651814	2.057761481	0.982788702	0.993552276	0	0.998705811	0.991730658	0.999504081	1.154353149	1.127912058	1.14485173	1.12361997	0.516281863	0.99380776	1.017625858	0.199370229	1.015371429	1.256734879	1.377796583	1.352995924	1.001654397	1.022918128	1.330216509	0.91136716	0.886296914	0.90434516	1.370220477	1.000776818	0	1.092494858	0.518787386	0.980975816	1.108317703	0.607225288	0.011105813	2.052931648	2.002367066	1.085709448	1.079053669	0.748749802
2.3.1.4	0	0	0	0	0	0	0	0	0	0	0	0	0	0	0	0	0	0	0	0	0	0	0	0	0	0	0	0	0	0	0	0	0	0	0	0	0	0	0	0	0	0	0	0	0	0	0	0	0
2.3.1.40	0.378478528	0.009157611	0	0.020245861	2.020196456	0.01655582	0.007861008	0.005307924	0	0.007082135	0.006849918	0.026135429	0	0	0	0.024461666	1.576209368	0	0	0	0.031015813	0.011232665	0.009007688	0	0.096275119	0.013182474	0.49511022	1.676399457	0	0	1.997634835	1.923268678	0	0	0.026961628	1.666060894	0	0.007926419	0.645944353	1.032181117	0.004485517	0.250765292	0.028168996	0	0.033869972	1.71554819	0	0	0.084117861
2.3.1.41	1.38288361	1.630369896	1.226929896	0.013146222	0	0	0	0.024849831	0.00631962	0	0.75850863	0.845361852	0.835762897	0.007533532	1.022166342	0	0.331309817	0.003901343	0.029128392	0.031137148	0	0	0.012244763	0	0.160394895	0.005473134	0.498260013	1.274786066	0.016143466	0.016829336	1.144629136	1.354452258	0.000201204	0.00849435	0.02052575	1.292617068	0.011071248	0.022509264	0.174020337	0.76156467	0	1.005296517	0	0.012948235	0.79251543	1.162518559	0.12934275	0.135010933	0.128198585
2.3.1.43	0.000129158	7.17497E-05	0	7.98412E-07	0	0	0	0	0	0.000155633	0.016986927	3.74385E-05	8.52799E-05	5.25164E-05	0	0.00012166	0	3.46797E-05	2.37181E-05	0.000133413	3.44443E-05	9.3689E-05	0.000105565	0	4.56152E-05	0.00012329	0.000134557	0	0.000158003	0	0.000148732	0	0	0	8.4536E-05	0	0	0	0	8.7757E-05	0	7.55559E-05	0	1.71086E-05	0.017046458	0.000104004	1.50451E-05	0	0
2.3.1.46	0.204012593	0.008173307	0	0	0	0.018324099	0.171759636	0.993391977	0.989911071	0.99363456	0.042229058	1.020403514	1.005543325	1.012864355	1.017996737	0.98315927	0.397985367	0.791634616	0.787533846	0.765164486	0.790131649	1.018411172	0.985975262	1.013547508	0.038143438	0	0.75062196	0.921763886	0.078991743	1.01385993	0.998454556	1.006524336	1.019307218	1.019767718	1.00145703	0.887086832	0.991778333	0	0.328332916	0.996290995	0.009526466	0.110565127	0.586874806	0	0.065282811	1.020443363	0.806173951	0.796462525	0.676756185
2.3.1.47	0.807356952	0.967620799	0.856241456	0.181996813	0.97802943	0	0.175291503	0.026118043	0.016792281	0.025806606	1.055779687	1.986287396	2.021941156	0.017366864	0.97592237	0.173624926	0.791242041	0.090511017	0.10260741	0.087150486	0.085433788	0	0	0	0.51803458	0.505274949	0.519608163	1.211607189	0	0.019006308	1.286273825	1.70229574	0.025818062	0	0.006851655	1.189099147	0.003330552	0	1.078591488	1.005079705	0	0.995894764	0.001510543	0	1.020305172	0.986814153	0.212462713	0.166632885	0.143864955
2.3.1.48	0.004040726	0	0.002570033	0.003659107	0	0	0	0	0	0	0.007960552	0	0	0.005086535	0	0	0	0	0.004183689	0.001763611	0.005435177	1.005197207	0	0.004635141	0	0	0.002100637	0.004629291	0	0.000779967	0.004513201	0.004419249	0.001251671	0.001396376	0	0	0.002087283	0	0.00234498	0.002375073	0.002683619	0.00541217	0.000740431	0	0.003490266	0.000208268	0	0.001187328	0.010863554
2.3.1.5	0	0.089809309	0	0.002291732	0	0	0	0.001250224	0.001310515	0	0.235172745	0	0.001374794	0.001684158	0	0	0	0.002003925	0.000855454	0	0	0	0.000429393	0	0	0	0	0.01792192	0	0.002101815	0.000253969	0	0.001255052	0	0.001010653	0.016573498	0.000251291	0.001952301	0	0.000293592	0.001192282	0	0.001098641	0	0.237427701	0	0.002068826	0.001652931	0.025394987
2.3.1.50	0	0	0	0	0	0	0	0	0	0	0	0	0	0	0	0	0	0	0	0	0	0	0	0	0	0	0	0	0	0	0	0	0	0	0	0	0	0	0	0	0	0	0	0	0	0	0	0	0
2.3.1.51	1.785275035	1.184806865	0.97043599	1.521768367	0.988549095	0.523728772	1.177596933	0.986770724	1.518047784	0.997941569	2.418733592	1.291290851	1.320812992	0.995086999	0.992007335	1.78224743	1.04116515	1.821067376	1.808176545	1.78563346	1.808834782	0.483774674	0.998343777	1.522579195	1.000402668	1.008547947	1.73955708	0.949915993	1.019824503	0.990641543	0.986408466	1.029959941	1.521023331	1.502729744	1.50251507	0.944262616	2.014727159	0.980022669	0.265999041	0.734827221	0.980442002	1.020929682	0.393571689	1.010268624	2.436873492	1.146900871	1.695520283	1.740233088	1.077051952
2.3.1.54	0.786291769	0.047815644	0.964269932	1.261549487	0.985395562	0.512919233	1.010350861	2.029227775	2.991195736	0	0.156675774	1.395224479	1.344947985	0.964087012	6.005794718	1.760426218	0	2.492559773	2.462546231	2.497086977	2.425438152	1.0330333	2.993612063	1.532445184	0.464866022	0.520237283	0.999349257	2.526090286	1.049487784	3.052910269	0.27311919	3.792802378	1.175930042	1.148495161	1.224023159	2.556212665	0.973277784	0.986273004	1.475566895	2.481970102	0.95269124	1.25906538	2.39755987	1.969249785	0.173547596	3.550285902	1.443811158	1.44407947	0.443182955
2.3.1.57	0.185780538	0.352186024	0.0169234	0	0	1.01842901	0.157687348	0.00542786	0	0.015480212	0.540141115	0.98142647	1.010562907	0	0.997775737	0.211335909	0.000368643	0.699317986	0.692542339	0.700681605	0.704819745	0	0	0.018196364	0.017206719	0.484134826	0.249774858	0.931837152	0.621702227	0	0.999256328	1.028106869	0.089825175	0.105051035	0.09141585	0.925920015	0.491241562	0	0.491885075	0.754978025	0	0.079346235	0.313831007	0	0.508136867	0.874187785	0.171823077	0.170099627	0.123437666
2.3.1.60	0	0.173907014	0.000284453	0	0.00073081	0.000835183	0	0	0.000226304	0	0.008352004	0	0.000522999	0	0.000734006	0	0	0.000521272	0.000821649	8.79395E-05	0.000869728	0.000164105	0	0.000400281	2.82851E-05	5.12635E-05	0	0	0	6.10528E-05	0	0	2.89984E-05	0.000387683	0	0	0	0.000530371	0.000670639	0	0	0.000733107	0	0.000431963	0.009451791	0	0.000218157	0.000344741	0
2.3.1.61	1.022035496	0.993180922	1.013257385	1.198093945	0.993430465	0	0.151110659	0.007847934	0.017754222	0.012875512	0.876944736	0.685807075	0.68960212	0	0	0.016980298	0	0.069213043	0.069789273	0.063280422	0.083805996	0	0	0	0.775690679	0.000652164	0.48450422	1.054205441	0	0.010339942	0.978862754	1.205802167	0.007605019	0.023167027	0	1.024795643	0.004445637	0.001234406	0.241857379	0.505521099	0	0.995195147	0	0.002504483	0.908163184	1.003686688	0.221322107	0.201657776	0.127936485
2.3.1.7	0	0.000313749	0.000617736	0	0	0.000319493	0	0	0	0.000119851	0.00020716	0.000410765	0	0.000648638	0	0.000601336	4.71074E-05	0.000560274	0	0.000732023	0	0	0	1.62455E-05	0.137507203	0.000766214	0.000345616	0.000740038	0.000703265	0	0.000303471	0.000575272	0.00063333	0	0.000683621	0.000601685	0	0.000731302	0.000119158	0	0	8.85119E-05	0	0	4.04182E-05	0.000203335	0.000466365	0	0.000252812
2.3.1.74	0	0.000766117	0	0	0.000756936	0.005417001	0	0	0.002513514	0	0.037093153	1.11662E-05	0.00038418	0	0.001732531	0	0.005778981	0	0.000126009	0.003452469	0.004769626	0	0.00332308	0.002029809	0.004344704	0.00443415	0	0.019026257	0.000303127	0.004606451	0	0.002879441	0	0	4.23867E-05	0.014410096	0.003304388	0	0	0	0	0.000777272	0	0	0.038545497	0	0.090909775	0.096944697	0
2.3.1.79	0.410767285	0	0.125576542	0.618038496	2.029448319	1.001123388	0.524410911	1.011947184	1.018790466	1.008862659	0.11982882	2.873222258	2.874949632	1.256757525	0	0.37595299	0.055140954	1.197065804	1.186031515	1.22555468	1.219087993	0.512027026	1.967867757	0.994783855	0.680475934	0.976365496	0.473545686	0.60634491	1.53608698	0	0.123685583	0.943597479	0.783761971	0.791111801	0.831744874	0.65365629	0.504827108	0.030262866	0.313807253	0.508342986	1.000357997	0.058453032	0.91315755	0	0.126846394	0.743232174	0.470306415	0.456914661	1.195141142
2.3.1.8	2.200005103	1.536407354	0.486522483	0.357036169	0.982261256	0	0.822406072	0.01660986	0.997879621	1.020387327	2.149366998	2.004672847	2.022095474	1.355720587	0.977540071	1.014012143	0.806124323	0.958495788	0.956122987	0.931836915	0.948961557	1.008616467	0.021719421	0.983219249	1.067015217	0.513422832	1.011121723	1.231692168	0.959335669	1.003145145	0.548212376	1.437156145	0.789641155	0.783235955	0.781112775	1.226474774	0.991922998	1.012852088	0.924027168	0.99462336	0.996120877	0.859002974	1.205931494	0.978380874	2.131850054	0.712399448	0.843244449	0.846528559	0.865451473
2.3.1.81	0.005327073	0.005921427	0.004690558	0.003590055	0	0	0	0	0.000484652	0.004766295	0.014982408	0.004125289	0.005948276	0.004725381	0	0	0.789993579	0.150218239	0.147437695	0.150069842	0.137535123	0	0	0	0.002344786	0.008133594	0.003704973	0.040504085	0	0	0.006370724	0.035876187	0.103830972	0.09813045	0.097078518	0.038549256	0.49825734	0	0.000572994	0.254438307	0.995105368	0	0.393848971	0	0.017891816	0.003502513	0.086958598	0.09801093	0.325747223
2.3.1.82	0	0.13427528	0	0.00109856	0	0	0	0.997054762	0.505635461	0.001533269	0.023991782	0.003077408	0	0.002805791	0	0.001367498	0.005750541	0.096859481	0.100625923	0.097252905	0.092065309	0	0.005277654	0	0	0.002913124	0.001166603	0.006511172	0.018884251	0.001110609	0.005798115	0.013766553	0.103689174	0.1019359	0.096620694	0.009344775	0	0	0.002677649	0.003857972	0	0	0.29569489	0.003041351	0.019498273	0.137334709	0.123575042	0.128918776	0
2.3.1.89	0.008920274	0.004211491	0	0.00201553	0	0	0.007375878	0	0	0.007306296	0.016470843	0.007926349	0	0	0	0	0.002646001	0.007125244	0	0	0	0.492032596	1.004375344	0	0	0.498744527	0	0.00880285	0.291429763	0	0	0.015634532	0.002362737	0.006439874	0	0	0	0.008216069	0.083155337	0.252903519	0	0.000424505	0.291747035	0.007317049	0.021966664	2.18297E-05	0.006715785	0	0.214269931
2.3.1.9	8.143435582	4.864824814	0	0	0.083190095	0	0.749751527	1.08741739	0.905124271	1.091473492	6.915262808	0.021847184	0.002659414	0.083732019	1.004410433	0.349090438	0	1.163592323	1.240498668	1.150500947	1.109433585	0.007070109	0.090343759	1.456794891	1.524845975	0.562493451	1.786220796	1.081692243	0.858626893	0.923424484	0.913193406	1.698163522	0.81328101	0.797976499	0.751149294	1.233577408	1.077813842	0.020500185	1.109209687	1.589352172	0.987701761	0.698870739	0.655111956	1.064185589	6.841904447	3.207341026	1.384688589	1.343619361	1.172645767
2.3.1.94	0.001155003	0.000479005	0	9.81006E-05	0	0	0	0.001044901	0.000525816	0	0.084089143	0.000390362	0	0	0	0	0.000446305	0.032984118	0.033194616	0.031081577	0.032582835	0.000573733	0	0	0	0	0	0.004440648	0.001156885	0.000126597	0	0	0.001139151	0	0	0.004513586	0	0	0	0	0.000802077	0.000379333	0	0.000300271	0.085409704	7.70491E-05	0.03001152	0.03086738	0
2.3.2.-	0	0	0	0.019307884	0	0	0	0	0	0.01793901	0	0	0	1.050955158	0.003532744	0.021632082	0	0	0.020721899	0	0.019125583	0	0	0	0	1.513638924	0	0.018470333	2.591045215	0.003637755	0	0.022941004	0	0.005345537	0.006014503	0	0	0	0	0	0.008434515	0.008957062	0.404973242	0.007889374	0.015840784	0	0.339627614	0.34080373	0.017105026
2.3.2.10	0.008322895	0	0	0.002243355	0.001172594	0.004704834	0	0.006668583	0	0	0	0.004875896	0.007247058	0.007370113	0	0	0.000475393	0.009074571	0.020380366	0.020872741	0.023724804	0	0	0	0	0.493029724	0	0	0.531747894	0	0	0.000686345	0.001140694	0.000953976	0.000424054	0	0	0.00857433	0.003769544	0.241783395	0	0	0.793740952	0.005653416	0.002706254	0.003709095	0.094549019	0.089307901	0.003837001
2.3.2.13	0.00148925	0.000164122	0	0.001220829	0	0	0.000314332	0	0.001039106	0.001392949	0.009690927	0	0	0	0.001038772	0	0.000385671	0.239277614	0.240432831	0.244531377	0.243408341	0.001497853	0	0	0	0	0	0.006028802	0	0.001915397	0.001303499	0.013871188	2.11632E-06	0.001824581	0	0.003749334	0	0	0	0	0	0.001453541	0	0	0.008544777	0	0	0	0.000831781
2.3.2.16	0.00794498	0.000749573	0	0	0	0	0.008227617	0	0.005402418	0.002735767	0.012053815	0	0.000834184	0.006525168	0.003852782	0	0	0.152603928	0.154400341	0.165223065	0.15321092	0	0	0.007279529	0	0.00358375	0.002229018	0.001367892	0.00904919	0	0.004483114	0.006550977	0	0	0	0	0	0.997537211	0	0.001277809	0.997992903	0.002520411	0	0.002176456	0.009644563	0	0	0.003893222	0.007600118
2.3.2.17	0.001965983	0.002704055	0.003959292	0	0	0	0.001517703	0	0.002653461	0.000944175	0.007513555	0	0.005180116	0	0	0	0	0.031445245	0.035188773	0.033368608	0.033876155	0	0	0	0.002112003	0.002881672	0	0.002501258	0	0.00353659	0.00253531	0	0.001393703	0.002352717	0	0.000459959	0.000658175	0	0.00547104	0	0.00216606	0.000615245	0.295369776	0.005172213	0.007899655	0.000945753	0.002641229	0	0.004075976
2.3.2.18	0.004968733	0	0	0	0.00538483	0.002555036	0.002036227	0	0	0.003833274	0.003422135	0	0.004669701	0	0.00472245	0	0.000515674	0.019948039	0.016377585	0.01133111	0.018121925	0	0	0.003277626	0.004653146	0	0	0.002865464	0	0	0	0	0	0.00103473	0	0.007957587	0.001485514	0.004885118	0.003670056	0	0	0	0.096166331	0	0.012499927	0	0	0.002386232	0.005290205
2.3.2.2	2.241332656	0.823689389	0.053523121	0.168980042	0	0	0.130845351	0	0.020010869	0.042874022	2.921502855	0	0.025311481	0	0.002839333	0.032144652	0.324373757	0.439957359	0.375797552	0.360948236	0.416693818	0.012868254	0	0	0.209737613	0	0.507671154	1.115778841	0.01922212	0	2.825726772	1.080614189	0.042853154	0.035058143	0	1.057795049	0.018455123	0.012361835	1.292075447	0.460944712	0.038343444	0.142234896	0.261863724	0	2.924689342	1.26592275	0.235973216	0.207988058	0.129220927
2.3.2.3	0	0.037918378	0.005538306	0	0	0	0.165315899	0.00436018	0.003348712	0	0.168507686	0.000603977	0.002020262	0.007899061	0	0.005899619	0	0.090547268	0.097872753	0.090420514	0.091529011	0	0	0.005921438	0	0	0.502482639	0.006620386	0.334098869	0.004079966	0.002714042	0	0.096014506	0.100556032	0.100274011	0	0	0.252474063	0.002757658	0.247171108	0.002687096	0	0	0.00342418	0.154493649	0	0.02773822	0.026567851	0.204856722
2.3.2.5	0.0003045	0	0	0	0	0.00255533	0	0	0	0.000408149	0.000880979	0.000943486	0.003479336	0.005593648	0	0	0	0.011018045	0.01893979	0.012326948	0.013627729	0	0.005722811	0	0.792900193	0.000864985	0.2452136	0.090820042	0.001325162	0	0.00340556	0.005549816	0	0.001832385	0	0.088976537	0	0	0.00185029	0	0	0	0.000843182	0.003936382	0.004888374	0.00034957	0	0.000208031	0
2.3.2.6	0.991050201	0.999822733	0	0	1.012113797	0.00505623	0.010574477	0.003514242	0	0.007623335	0.884401334	0.38384673	0.381100908	0	0.997462772	0	0.904851712	0.199653045	0.20980494	0.190201853	0.180367675	0.019602923	0.010725322	0.019700512	0.024083784	0.014773324	0.504005345	0.876206275	0.012307224	0.019488343	1.017102077	0.9563505	0	0	0	0.874486775	0	0.002645067	0.155578512	0.506919835	0	0.078499684	0.010595239	0	0.873873896	1.0037666	0.128231932	0.12965038	0.122971927
2.3.2.8	0.805268546	0.985546011	0.007290983	0	0.00429825	0.003147879	0.01332048	0.013575632	0.011654142	0.00453245	0.833223728	0	0.003384333	0.009088508	0	0.005238991	0.872243483	0.038631284	0.025792323	0.046640023	0.02574586	0	0.002216878	0	0.008681998	0	0.252757327	0.018398435	0.01203247	0.010300279	0.012501416	0.018125397	0.01264245	0	0.009575574	0.024411412	0	0	0.012060799	0	0	0	0	0	0.856977887	0.129417025	0.085130012	0.104993477	0.071776451
2.3.3.1	1.178338964	0.971920464	0	0.530194411	0.990538229	0	1.015611221	1.005806745	2.01382759	2.028198066	2.007526995	1.023658059	1.007140168	0.941968906	0	1.572527251	0.883935731	0.474110076	0.503795831	0.464180768	0.472886165	1.012969326	1.034462512	2.031639609	1.297269002	0.029508713	0.97525308	1.070803222	0.052904691	0.018519061	1.028963817	1.24611852	1.568373627	1.631363097	1.633256051	1.045640986	1.481558894	0	0.361347658	0.775907461	0	0.165710744	0.675865488	0	1.960935284	1.839328642	1.245263567	1.236401266	0.205050295
2.3.3.10	0	0.003524428	0	0.007035803	0	0	0.009498327	0.004517141	0.010693235	0	0.276453477	0	0.007673711	0.056360297	0.001131715	0.002240943	0.007813803	0.0188903	0.026544099	0.025047495	0.026885405	0	0.005492439	0	0.092759535	0.494681281	0	0.143840786	0.996892705	0	0	0.002051137	0.012051079	0.011295199	0.007248122	0.137543296	0.005463268	0.005639395	0	0.501267263	0.986699564	0	0.0868991	0.010920996	0.274988781	0.005241357	0.198252975	0.188559829	0.834876588
2.3.3.13	1.617891092	1.042372702	0.950252684	1.087344562	2.024279311	0	0.192651477	0.972557739	1.515452118	4.024706826	1.806381331	1.991175198	1.968724352	0.96666661	1.972283248	0.988179999	1.910033322	0.859436307	0.864606053	0.876727769	0.847496464	0.003067389	0.99329733	1.006554026	0.992708947	0.007682593	1.47051865	1.068259657	0.113079234	0.980366746	1.173462354	1.051487063	1.014435319	0.979851694	0.994128026	1.074974725	0.984692484	0.015959433	0.319940274	0.483121265	0.021198333	0.864014693	0.715587982	0	1.814872624	1.970681541	1.170089723	1.176360192	0.266930252
2.3.3.14	0	0.007939254	0.010527415	0.006192337	0	0.006042172	0	0.001509127	0	1.999906992	0.129819855	0.007477178	0	0	0.003917406	0	0.02496052	0.520213234	0.52734036	0.525549128	0.523661141	0	0.006075679	0	0	0	0	0.041711186	0	0	0.008371751	0.01005453	0	0.012687335	0	0.0410704	0	0	0.012208089	0.004067828	0.007205617	0.006185467	0.002857912	0	0.131668226	0.561510076	0.001601628	0.007102791	0.016411658
2.3.3.15	0	0.000488434	0.000130904	0.000950606	0	0.000786109	0	0.001614217	0	0	0.194017076	0.000721693	0.000309157	0	0.000377797	0	0	0.000835237	0	0	0.000126566	0.001002916	0.000593039	0.001320829	0	0	0	0.001562521	0	0	0	0	0.001100658	0	0	0.000478789	0	0	0	0.001346331	0	0	0	0	0.194975562	0.001753325	0.030585296	0.031177112	0.000622787
2.3.3.5	0.620113006	0.997672253	0.023288897	0	0.010349807	0	0.832698376	1.00003013	1.508522169	1.987150045	0.923913055	0.006017046	0.019306128	0.017790534	0	1.214163193	0.129599302	0.437508479	0.396469811	0.422635814	0.444405908	0.4913173	0.999865997	2.025874337	0.55863817	0	0.514282336	0.533532344	0.041193181	0	0.011973969	0.922081082	1.380843618	1.395579043	1.414671847	0.505854742	1.524349854	0	0.238314088	0.476061342	0	0.084202528	0.379689835	0.012784496	0.881266204	0.019678189	0.660592197	0.670764275	0.10399398
2.3.3.8	0	0	0	0	0	0	0	0	0	0	0	0	0	0	0	0	0	0	0	0	0	0	0	0	0	0	0	0	0	0	0	0	0	0	0	0	0	0	0	0	0	0	0	0	0	0	0	0	0
2.3.3.9	0.993074218	0.993896742	0	0.004607201	0	0	0	0.014121521	0	0.01817263	1.119558433	0	0	0.013487142	0.0103534	0.010082212	0.0212281	0.053642317	0.045975665	0.039113716	0.022655755	0.014386078	0	0.01710792	0.413985758	0.02124802	0.758679439	1.112890869	0.013646588	0.00233608	0.128091029	1.693901164	0	0.01314911	0.013341547	1.089479512	0.007442938	0.010541347	0.312042959	1.002673371	0	0.175011247	0	0	1.122093919	1.015297457	0.230226768	0.208382346	0.128920572
2.4.-.-	0.639405656	1.495837177	3.687924736	0	0	0	0	0.065375078	0.055406135	0	3.444211315	0.602786168	0.59169845	0.145051704	3.017649494	0.433796161	2.087664604	0.483634258	0.522669182	0.431032981	0.440325568	0.515612136	0.945432272	0.546197545	0.194603915	1.963236937	1.47039931	3.952323996	0.508106637	0.063330226	2.94337513	5.198916067	0.391619105	0.42965795	0.429220594	3.937427537	0.01184628	0	3.31051407	3.056196435	0.039592875	2.091273874	0.465251486	0.052053879	3.380345024	3.365692827	0.564067879	0.597285204	0.345747409
2.4.1.-	7.786804585	4.722376719	6.85021343	2.250221877	5.987653194	4.001512431	2.975127396	3.996100518	3.852673725	1.997417457	13.45870739	7.685103035	7.410713415	1.089202795	5.024990805	3.666708397	2.92675952	4.456386752	4.378070286	4.406901578	4.451389264	2.519798758	5.050568247	4.052357619	3.596226071	3.378765548	5.872035093	9.6183096	2.744656446	1.998508948	9.566592482	12.013356	4.043966287	3.897648646	3.836363238	9.816552632	3.003481112	2.009827344	6.25982236	8.12939702	4.133271439	4.69472332	3.756424831	2.079429618	13.29787945	10.01123166	4.510149067	4.506380325	5.889562465
2.4.1.1	0.41893536	0.014590699	2.043003163	1.030798338	0.967909849	1.030055301	0.826551326	0	1.4656151	2.012231618	0.371265887	1.409815839	1.360041535	0.995023873	0.994970498	1.998562127	0	1.275681887	1.260747777	1.244285936	1.287065192	1.506880311	1.019994705	1.99710604	0.807509982	0	0.76034109	1.686227072	0.060961226	1.010160087	2.002048117	1.977990787	2.097372185	2.096141389	2.08421097	1.713119461	2.024559096	1.008747468	1.177049329	1.990483471	1.984123734	1.091257034	1.177975687	0	0.371587722	2.315756567	1.28016204	1.271536053	0.422580938
2.4.1.10	0	0	0	0.273866521	0	0.000830329	0.003288573	0	0	0.005334057	0.373919377	0	0.000199641	0	0.001255582	0.002278618	0.002503442	0.050269503	0.049636871	0.050403378	0.048879065	0.005533435	0	0.0018701	0	0	0	0.025483957	0	0.003986253	0.433705695	0.005303106	0	0.003370978	0.005557875	0.028057849	0.0049747	0	0	0	0	0	0.098327976	2.37536E-05	0.376952647	0	0.221504301	0.21413406	0.153010801
2.4.1.109	0.002064308	0.002342298	0.000509593	0.183534553	0	0	0.169063328	0.000854378	0.001402465	0	0.307125135	0	0	0.002294049	0	5.83382E-05	0.001817128	0.001347827	0.002932166	0.002964727	0.00255077	0.003193269	0.001604188	0	0	0.000614296	0.001492083	0	0	0.002196748	0	0	0	0.000987388	0	0	0	0.002430449	0.001165693	0	0.003055445	0.002639204	0.002968692	0	0.302970554	0.00031156	0.002692236	0.002685102	0.012775737
2.4.1.11	0	0.002181101	0	0.007204626	0.008213677	0.497087351	0	0.001367376	0.007788144	0	0	0	0.001409153	0.005853222	1.004281955	0.006658978	0	0.022100315	0.018692754	0.009965103	0.023431338	0	0	0	0.00227138	0	0.006548681	0	0	0.004529008	0.002071823	0	0.000617303	0	0	0.000141242	0.001837548	0.001561944	0	0.002352061	0	0.008084869	0	0	0	0.005665894	0	1.51575E-05	0.007324136
2.4.1.117	0	0	9.64303E-06	8.13639E-06	0	0	1.20509E-05	1.06721E-05	9.31292E-06	2.09996E-06	7.62422E-06	1.11593E-06	0	0	1.0535E-05	1.70375E-06	0	0	1.30842E-05	1.1559E-05	3.94815E-06	0	0	0	7.85415E-06	1.00084E-05	0	9.53789E-06	0	1.32044E-05	6.79188E-06	9.9339E-06	2.89062E-06	0	1.41002E-05	1.43413E-05	1.76403E-06	0	0	4.30218E-06	1.3316E-06	0	7.25752E-06	0	0	0	0	0	0
2.4.1.119	0.005312392	0	0.003949243	0.005803041	0.00309955	0	0.007414011	0	0.005791635	0.00360867	0	0	0.00757759	0.002369855	1.002529485	0.004017702	0.970376593	0	0.004987839	0	9.50129E-05	0	0.000267817	0.000491961	0	0.003102369	0.003449269	0.004264368	0	0.002501851	0.002302982	0.007201723	0.001996785	0.003475435	0	0	0.006868779	0	0.00382324	0	0.001564913	0.007258615	0	0	0	0.002176882	0.00121791	0	0.032487359
2.4.1.12	0.218246176	0.004677669	0.003620884	0.006089781	0	0.010958341	0	0	0.003992331	0.000215096	1.028787885	0	0	0.01496705	0	0.003978318	0	0.11114321	0.096296856	0.133961411	0.123005539	0.010191037	0	0.007705772	0	0.488960337	0.253223687	0.738626472	0.561207667	0	1.137170956	0.988111222	0.00319743	0.002994265	3.90511E-05	0.73725576	0.011652489	0.013949685	0.243805221	0.745601912	0.009730882	0.096285348	0	0.009969507	1.003968969	1.989651132	0.191743407	0.190415324	0.187410855
2.4.1.129	1.400036736	2.965487276	2.920650013	1.713517191	0.999096183	0.973608529	1.008271853	0.004691563	0.525258514	0.958636816	1.713652989	0.971191705	0.969059844	1.99994914	1.01773075	0.249560116	0.994382496	0.245703721	0.311106086	0.298692341	0.253503398	0.994281731	0.007653679	0	1.287452135	0.946820552	2.509807351	3.103614393	1.995736888	0	3.975906661	2.974224004	0.307572137	0.278324508	0.268611145	3.065183858	0.475731215	0.764128667	1.46526917	1.783886337	1.989262097	2.745525064	0.246405271	1.031254319	1.713463742	3.53893277	0.750424518	0.79904187	1.742330386
2.4.1.13	1.30182E-05	0.000688011	0	0.00013629	0.000628674	0.000282935	0.001222839	0.001355125	0.000307804	0	0.000759561	0.000481797	0.000490621	0.000745318	0	0.000509523	0.001100287	0.000727719	0.000818507	0	0	0.000280791	0	0	0	8.14698E-05	0.250051803	0.000203242	0	0	0	0	0	0	0	7.58164E-05	0	0.000516957	0.000234162	0.000955164	0	0.00022897	0	0.00053344	0.001187886	0.001301781	0.000223205	0.001217665	0.012712906
2.4.1.14	0.002019907	0.003292207	0.002384974	0.000861775	0	0	0.000733104	0	0.000143213	0	0.005286238	0.001037918	0.000850556	0.000177108	0.00308132	0.001555382	0	0.031216994	0.035411139	0.031989097	0.032252067	4.6229E-05	0	0.003207502	0.585635234	0.001369763	0.251782198	0	0.003223934	0.002631097	0	0	0.00019741	0	0.001845903	0	0	0	0	0.000576075	0.001492406	0	0.002458786	0	0.008575584	0	0.002996793	0	0.001408158
2.4.1.141	0	0	0	0	0	0	0	0	0	0	0	0	0	0	0	0	0	0	0	0	0	0	0	0	0	0	0	0	0	0	0	0	0	0	0	0	0	0	0	0	0	0	0	0	0	0	0	0	0
2.4.1.144	0	0	0	0.000393727	0	0	0	0.000576045	0	0	0.034119433	0.000135513	0.001037376	0	0	0	0.001034506	0	1.90365E-05	0	0.00050754	0.001111577	0.000408986	0.000190284	0	0	0.000837736	0.009349039	0.000538739	0	0	0	0	0.000833622	0	0.008338528	0	0.000139591	0.000775881	0.00055173	0	0	0.000643946	0.000297754	0.034200863	0	0	0.001124434	0
2.4.1.15	1.18061555	0.996989789	0.004654759	0	0.008668252	0	0.009152247	0	0	0.007667558	1.408966442	0.141631615	0.162072241	0.004419922	0.014780645	0	0	0.006900478	0.017190516	0.012114107	0.009063546	0	0.006359049	0	0.810349214	0.017094731	1.002177617	0.632325562	0	0	1.142563501	0.930331517	0.01109087	0.019867683	0	0.632103518	0.005474146	0.005189661	0.161722183	0.495472898	0	0.080829937	0.009706012	0	1.384979626	0.872093408	0.092488316	0.108909148	0.112086522
2.4.1.157	0.005165576	0	0.008797394	0.005534749	0	0.012825313	0	1.005268637	0	0.012348957	0.011215748	0.004403768	0	0	0.006160538	0.001744054	0	0.32512077	0.315126204	0.333529682	0.33085731	0	0.005691289	0	0	0.511807083	0	0.018044157	0.958116782	0	0.002368484	0.016293417	0.209534587	0.189852175	0.18767205	0.004238815	0	0.753100529	0.00912879	0	0.010723318	0	0	0.006228239	0.021239589	0.004774253	0.250895175	0.256930785	0.60465598
2.4.1.16	8.76557E-05	4.18181E-05	0.000140504	0	0	0.000157942	0	0.000224624	0	0.000151783	0	0.000362159	5.12778E-05	0.000261288	0	0.000327703	0	0.000305568	0	0	0	0.000136285	0.000209702	0.000251168	0	0.000274225	0	0	0.000228598	0	0	0.000145122	0	0.000164452	0	0.000313033	8.90493E-05	3.31119E-05	0	0	0	4.8225E-05	9.73806E-05	9.91077E-05	0.000300351	0.000106303	0.000326602	0	0
2.4.1.166	0	0	0.007561393	0.006218812	0	0	0.004706546	0	0	0	0.005340962	0	0.007015533	0	0.002629763	0	0.006818492	0.022994134	0.009355069	0.016672421	0.023788995	0.003705468	0	0.002757412	0.005396011	0.000954272	0.005362401	0.002672653	0.423486767	0	0	0.004450803	0.00163301	0	0	0.007218884	0	0.003119583	0.001622978	0.501786455	1.004864934	0	0.100843367	0.003726069	0	0	0.06040973	0.056025427	0.001447672
2.4.1.173	0	0.000878376	0	0.090232902	0.000259964	0.000160272	0.000316987	0.000789384	0	0.000296595	0.024457139	0	0.000865913	0	0.000338545	0	0.00053223	0.017056738	0.0151085	0.015053162	0.015618587	0.000884292	0.000514583	0	0.00033447	0	0	0	0	0	0	0	0.000970708	0	0	0	0.000989761	0	0	2.41027E-05	0	0	0.000556687	0	0.024791112	0.000926274	0.000673062	0	0
2.4.1.175	4.14924E-06	0	0.104703249	0.000214782	0.00051051	1.15795E-05	0.000529983	0.000268473	0.000211924	0	0.000500739	0	0	0	4.12026E-05	0.000276892	0	0.000569346	0	0.000547843	0	0.000121971	0.000218814	0	0.000460103	0	0	0.008995766	0	0	0	0.02423583	0.000243864	0.000446507	0	0.008862678	0.000515349	0	0	0.000536433	0.000241489	2.62416E-05	0	0.000363237	0.00050792	0	0	0	0
2.4.1.18	0.589662331	0.002339685	1.130637651	0.93283977	0.981197088	1.017670302	2.342615309	0	0.522190335	1.007988669	0.997567557	1.003330943	0.982125636	0.96068122	0.000512536	1.801336101	0.003168997	0.883283657	0.892085637	0.928100293	0.905262916	0.987755144	0.994467413	2.482447784	0.87905206	0.020707917	0.248629314	0.850377304	0.086613607	1.012685038	0.985940804	1.01905468	1.312311041	1.308630987	1.285741656	0.852565739	1.977221613	0.975327036	1.022546752	0.983567855	0.984150188	0.670923023	0.875464041	0	0.96857556	0.877646865	1.335193835	1.306274098	0.329232205
2.4.1.182	0.982634404	0.949376565	0.94960575	0.161805748	0.981039311	0.483777304	0.147274704	0	0	0	0.912789	1.009882861	1.001724296	0.018443949	0.986929416	0	1.010970505	0.051662983	0.039990504	0.045710758	0.067312242	0.011465026	0	0.000145388	0.084312591	0.492233923	0.240421807	0.907941078	0	0	0.999603646	1.000476386	0.009212993	0	0.008882751	0.918322399	0	0.008598424	0.986370873	0.479781432	0	0.935540269	0.004965002	0.010703421	0.898148848	1.019353571	0.151055635	0.136744159	0.15048772
2.4.1.187	0	0	0	0	0.009000026	0	0.011936347	0.005865507	0.017694807	0.014722235	0.150050468	0.687925992	0.68186074	0.014604435	0.018037196	0.793131419	0	0.820418365	0.80590041	0.837653399	0.840089897	0.509709302	0	0.0033852	0	0.996844531	0.482162262	0.03874194	0.380392562	0.995593155	0.00963597	0.009876821	0.309547281	0.312034107	0.290370277	0.026882474	0.015043366	0	0.008617811	0.237083393	0.000560235	0	0	1.007919384	0.145822281	0	0.419113603	0.44990397	0.591228927
2.4.1.19	0	0	0.000606552	0.001994199	0.00155801	0.0004092	0.001650397	0	0	0	0.001197355	0.000620483	0	0.054397351	0	0.000122151	0.001462401	0	0	0.001255335	0.001322754	0.000289031	0	0.000959033	0	0	0	0	0	0.001707892	0.001432738	0	0	0.000427588	0.000325427	0.000481852	0	0.00177201	0	0	0	0	0.002193351	0.000517194	0.001264105	0.001883628	0	0.001718919	0.000302898
2.4.1.20	0.006750118	0	0	0	0.006388106	0.001609457	0.007860696	0	0.007868368	0.008277007	0.01274392	0.070132535	0.079181646	0.002412048	0	0	0	0.134994838	0.134549431	0.126433112	0.125089322	0	0.006019182	0.493862392	0.001688257	0	0	0.004903417	0	0	0	0.007217048	0.402794851	0.404603441	0.406295732	0.008753413	0.005123108	0	0.005131929	0	0	0	0.000571292	0	0.00835847	0.00514632	0.060081987	0.063819602	0.005634628
2.4.1.208	0	0	0	0	0	0	0	0	0	0	0	0	0	0	0	0	0	0	0	0	0	0	0	0	0	0	0	0	0	0	0	0	0	0	0	0	0	0	0	0	0	0	0	0	0	0	0	0	0
2.4.1.21	0.419055195	0.002524679	1.06830846	0.167501987	0	1.018571067	1.002521255	0	0.993059092	0.981310373	0.496714755	0.999521953	1.008001491	0	0.00714765	0.987909971	0.017352375	0.796037702	0.766445005	0.76673971	0.760783428	0.008935391	0.996572035	0.994294902	0.169051324	0	0.244376575	0.834732905	0.071490471	1.004319667	1.016294492	0.982124205	1.302155552	1.30681992	1.313184293	0.844629341	1.014572381	1.021231857	0.996412901	0.996331512	0.98421698	0.870828603	1.0122875	0.016167351	0.472697748	0.873603778	0.963615905	0.987294701	0.333091928
2.4.1.212	0.003049081	0	0.002145663	0	0	0.000761555	0	5.78715E-05	0.001508471	0	0	0	0	0.001370988	0	0.002608258	0.001606545	0.093990091	0.094887582	0.093881615	0.099284812	0	0	0	0.003088596	0.497246301	0	0.00613967	0.070540563	0	0	0.012842134	0	0	0.001609307	0.004744581	0	0	0	0.002981787	0.002151763	0	0.000100563	0	0.001399762	0.002743885	0.000246259	0	0.002907969
2.4.1.213	0	0.003714476	0	0	0.000387735	0.001162157	0.000301159	0.00342247	0	0.001321989	0.018985117	0	0.003902505	0	0.000507579	0	0.000974701	0	0.000319735	0.001078805	0.002935204	0	0.003155397	0	0	0.001825537	0	0.001594004	0.000334148	0	0.002460279	0	0	0.000626402	0	0	0	0.003773815	0	0.001447197	0	0.002278086	0	0	0.016254883	0.003230934	0	0.0001651	0.179752204
2.4.1.214	0	0	0	0	0	0	0	0	0	0	0	0	0	0	0	0	0	0	0	0	0	0	0	0	0	0	0	0	0	0	0	0	0	0	0	0	0	0	0	0	0	0	0	0	0	0	0	0	0
2.4.1.216	0.197827554	0	0.003689065	0.006088248	0	0.005476856	0.001212161	0.000731128	0	0.000593978	0.011096431	0	0	0	0.001244203	0.00304564	0	0	0	0.005131747	0	0	0	0	0.005075818	0.005211784	0	0	0	0.005600762	0	0.003204212	0	0	0.001200886	0.002792289	0	0	0	0.004079581	0	0	0	0.005310352	0.013533852	0.000868644	0	0	0
2.4.1.217	4.01246E-05	0	0	0	0	1.82824E-05	0	7.69637E-06	0	0	0	5.8949E-05	1.59518E-05	1.62319E-05	0	0	1.59741E-05	0	2.88695E-05	4.02126E-05	0	0	0	1.83681E-05	0	7.81231E-07	3.12788E-05	0	6.2485E-05	3.62655E-05	0	6.43806E-05	0	3.87521E-05	5.54216E-05	5.39205E-05	0	6.48906E-05	0	0	0	0	2.63317E-05	5.9046E-05	0	1.52006E-05	8.65422E-06	4.63348E-05	0.011759433
2.4.1.226	0	0	0	0	0	0	0	0	0	0	0	0	0	0	0	0	0	0	0	0	0	0	0	0	0	0	0	0	0	0	0	0	0	0	0	0	0	0	0	0	0	0	0	0	0	0	0	0	0
2.4.1.227	0.995946314	0.995516553	0.946708499	0.726660853	1.003849882	0.998969463	0.830500482	0.999510818	1.497524234	0.997172666	0.968324571	0.997828034	1.001557168	0.948273908	0.999204954	1.003011257	0.91078887	1.082533029	1.08004964	1.083448262	1.082783507	1.003140775	1.003465838	1.000360072	0.999040624	1.00388078	0.995254805	0.982682197	1.004317495	0.99637932	0.995550104	1.02150046	0.99523078	1.003501931	1.003266852	0.987683262	1.000387668	1.003779348	0.996503463	1.002532571	0.996694779	1.002447877	0.802983796	1.004135697	0.96624198	0.999593398	0.969350622	0.971497977	0.960955011
2.4.1.230	0.001979727	0.002345736	0	0.005056986	0.000565252	0	0	0.004378405	0.003397719	0.004733261	0.016102446	0.545845918	0.544555978	0.002898162	0	0	0.007090381	0.290219393	0.292787787	0.289314179	0.282423844	0	0.002119447	0.507600983	0.176580768	0	0	0.010931943	0.042220706	1.005948989	0	0	0.106367732	0.106470953	0.092904178	0.006990999	0	0	0.002271222	0	0.005311321	0.007422787	0	0	0.022354942	0.00307498	0.091890897	0.093234157	0.032240485
2.4.1.245	0	3.1861E-05	0	6.43433E-05	0	4.20541E-05	9.46805E-06	4.84834E-05	5.41614E-05	4.06452E-05	0	0	4.94103E-05	2.90664E-05	2.40815E-05	2.40089E-05	0	1.96026E-05	0	6.72977E-05	6.36904E-05	0	0	5.05857E-05	0	4.61108E-05	0	0	0	4.72964E-05	0	5.92773E-05	0	2.81876E-05	0	0	3.8017E-05	0	5.40835E-05	3.47421E-05	6.45284E-05	4.74982E-05	1.93776E-05	5.23E-05	0	5.22031E-05	0	0	0.011828955
2.4.1.246	7.41481E-06	0	0	6.50551E-05	0	0.000217452	0.000307908	0	0	0.000320276	0	0	0.000172181	0	0	0.000296175	0	0	0	0.000229851	0	0.000323117	0	2.53193E-05	0	0	0.000111524	0.000368174	0.00030689	0.000161108	0.000359453	0	0.000180983	0	0	0	0.00015283	0.000168094	0	0	0.000188124	0	0.000310747	0	7.15236E-05	0	0.000213302	0	0.012050864
2.4.1.25	0.414987894	0.007523322	1.084933716	1.007450086	0.97335711	0.513803147	1.025942392	0.001084504	1.490712778	1.014893515	1.291898263	0.940509383	0.927081864	1.95650046	1.008415425	1.810022169	0.021512885	0.802021496	0.796924321	0.802672086	0.824192201	1.496166132	1.01095879	2.005850962	0.909017176	0.012235152	0.522786054	0.893111573	0	1.992750798	1.130627372	0.990053741	1.419980676	1.404453597	1.38988321	0.900986566	2.025518968	0.997501259	0.997559195	1.48107	1.011006728	0.838832064	1.076567331	0.020516678	1.275637525	0.873700433	1.297511867	1.295377009	0.114451803
2.4.1.251	0	0.002534848	0.001812107	0	0	0	0	0	0.001892456	0	0	0.000584514	0.002122581	0	0	0	0	0	0	0	0	0.001435235	0.001044997	0.000624946	0.002470936	0	0.00065295	0.002502604	0	0.000425122	0	0	0.001271051	0	0	0.0021482	0	0	0	0	0	0.002576873	0	0.000974774	0.002167638	0.000313352	0.002166211	0	0
2.4.1.252	0.00319441	0.002007224	0	0	0.003385106	0.002796578	0	0	0.001422583	0	0.001225423	0	0.00372225	0.003597531	0.003196662	0.001809015	2.13835E-05	0.000261917	0	0	0.001760789	0.000327675	0.002229334	0.001033211	0	0.003442602	0.00361582	0	0	0.001326077	0	0	0.003258685	0.003139994	0.000234328	0	0.003416092	0	0.00016546	0.001179479	0	0.001122738	0.003727814	0.000377542	0	0.002254958	0	0.002321106	0.002204986
2.4.1.256	0	0	0	0	0	0	0	0	0	0	0	0	0	0	0	0	0	0	0	0	0	0	0	0	0	0	0	0	0	0	0	0	0	0	0	0	0	0	0	0	0	0	0	0	0	0	0	0	0
2.4.1.264	0	0	0	0	0.003478649	0.0014234	0.002715328	0	0	0.00078216	0.000428934	0	0	0	0.00367531	0.002161244	0.002093045	0	0	0.002717542	0.001138679	0	0	0	0.0028565	0	0	0.001449928	0	0	0.001419515	0.001857155	0	0.000549934	0.000754826	0.00012247	0	0	0.00268431	0	0	0	0	0.002325318	0.002854553	0	0	0.00127303	0.003107586
2.4.1.276	0	0	0	0.000113815	0	0	1.92613E-05	0	0.000114347	0	0	6.51778E-05	0.000123631	0	7.76044E-05	0	8.43745E-05	0	0	0.000140094	7.08574E-05	2.52856E-05	4.87767E-05	4.75034E-05	0	0	3.183E-05	0.004216913	0.000129036	0.000160416	0.000104269	0	0	0	4.33375E-05	0.004316285	0	0	0	0	0	0.000140188	0	0.000164733	0	3.54761E-05	0	0	8.15839E-05
2.4.1.278	0	0	0	0	0	0	0	0	0	0	0	0	0	0	0	0	0	0	0	0	0	0	0	0	0	0	0	0	0	0	0	0	0	0	0	0	0	0	0	0	0	0	0	0	0	0	0	0	0
2.4.1.4	0	0	0	0.537610934	0.007622504	0	0.001688206	0	0.006324627	0.001787167	0.00467634	0.005191148	0.004403473	0.001311784	0.007066059	0.804783736	0.005145479	0.009454555	0.023571803	0.020862297	0.021311161	0.008777248	0	1.000930301	0	0.006156682	0	0	0	0.005232367	0	0.000430131	0.00128843	0.007263198	0.000273357	0.006747619	9.86274E-05	0	0.008804397	0	0.004484637	0	0.006619367	0.002671381	0.004325982	0	0.245114697	0.247812359	0
2.4.1.44	0.001054141	0	0	0.001910969	0.001662508	0.000967293	0	0	0.000379726	0.000312735	0.000311817	0	0.000241197	0	0	0.000774304	0	0.00148946	0	0	0	0.000857965	0.001424853	0	0.000575709	0.000967122	0.001507131	0.138415505	0.001545228	0.000549471	0.000532753	0.000557743	0.000956304	0	0.000494864	0.136863267	0.000682479	0	0.001917203	0.001722231	0	0.001409118	0	0	0.000164124	0.001534011	0	0	0.036200435
2.4.1.46	0.398239742	0	1.93991E-05	0	0	0.002267936	0.000755804	0	0	0	0.033464066	0.000430807	0	0.001680892	0	0	0	0.050439581	0.050109898	0.048544976	0.048390088	0	0.001018536	0.000126048	0	0.001830466	0	0.001814832	0.000282908	0.001156042	0	0	7.36451E-05	0.000350867	0.000483694	0.000958502	0	0.00199852	0.001990491	0	0.00126827	0.002070225	0	0.00092182	0.034726206	0.000126515	0.001064816	0.00214036	0
2.4.1.5	0.005347837	0	0.004452465	0	0.002829348	0.001948957	0.000840303	0	0	0	0.003536431	0	0.003611783	0.001930962	0	0	0.001825959	0.005886936	0.003230311	0.00169218	0.004178814	0.003215586	0.000677024	0.005712586	0.00234826	0.005897372	0.001916064	0.001557639	0	0.001079099	0.002388916	0	0.003120416	0	0.001958519	0.004208919	0.000849744	0	0	0.002567852	0.002476973	0.001792204	0.003636239	0.001271331	0.004243715	0.001976409	0.026774921	0.036336796	0.045242317
2.4.1.52	0.002249391	0.094719864	0.049613388	0.007931956	0	0.010609502	0	0	0.006632709	0	0.009699339	0.08604738	0.084591221	0.001373415	0.002327075	0	0.007282264	0.035348162	0.036054799	0.040412618	0.030418383	0	0	0.003326441	0.007803942	0.001222569	0	0	0	0	0.001533091	0	0.288034491	0.307716865	0.305764984	0.021655585	0	0	0.003414045	0.009346565	0.000846737	0	0.006275372	0.01374598	0.010735807	0.002521303	0.076138253	0.061366418	0.792368471
2.4.1.56	0	0.001791105	0	0	0.001924428	0	0	0.002138741	0	0	0.000105306	0	0.000588448	0.00160327	0.002408728	0.002019042	0.001507457	0	0.002030666	0	0.001415959	0	0	0.002461696	0.001504944	0	0.248329567	0.161151071	0.001265105	0.001007437	0	0.071851999	0.002763171	0.002536973	0	0.156897426	0	0	0	0.252611563	0	0.001871381	5.85585E-05	0.001196245	0	0	0.001030779	0.00206288	0.036428824
2.4.1.57	0.204169553	0.006309009	0	0.917587978	0.007391247	0.008649214	0.003102498	0	0	0	0.508583577	0.145295053	0.144573439	0.628503397	0.005228407	0	0.221110775	0.071763303	0.063084273	0.060110855	0.06981876	0.502886405	0	0.50390556	0.892421062	0.00180703	0	0.012972451	0	0.007013402	0	0.002038935	0.108385419	0.091492769	0.103750195	0.012694572	0.00015205	0.006069432	0	0.001676585	0	0	0	0	0.504322154	0.003271298	0.125099638	0.116362848	0.041042649
2.4.1.58	0	0.003254476	0	0	0.005889094	0.002883376	0.006702623	0.007276519	0.00495998	0.004462725	0.008648084	0.774699815	0.769006104	0	0.002167736	0	0	0.003330144	0.008549401	0	0	0	0	0	0.004385321	0.004781327	0.246869889	0.367330023	0	0.007544847	0	0.49499615	0	0	0.004628552	0.370101196	0.003726044	0.005621932	0	0.499252886	0	0.006011064	0	0.004075863	0	0.003454755	0	0.007870822	0.033539217
2.4.1.64	0.000276498	0.00034349	0.000186259	0.000353414	0	0.000128877	0.000445965	0.00029282	0.000440222	6.61825E-05	0	0.000246725	8.44688E-05	0.000480835	0.000544993	0.000376181	0	0	0.000100455	0	0.000290058	0	0.000296435	0	0.000427579	0.000381709	0	0	0.00051872	0	7.51551E-05	0	0	0	7.71055E-05	0.000437922	0	0.00039256	0.000273374	0	0	3.6818E-05	0	3.37435E-05	0.000461541	0	0	0.000204599	0
2.4.1.7	0	0.01149439	0.002444785	0	0.002121001	0	0.159207638	0.007091155	5.86285E-05	0	0.010611527	0.005442776	0.008646344	0.903199975	0.000104938	0.188809548	0.035435342	0.084616825	0.07715375	0.079711809	0.075131965	0.007902346	0.003477717	0.010640911	0.009018834	0	0.256658586	0.359648251	0.318722453	0	0.704377829	0.6782864	0.303080497	0.292904306	0.300235895	0.360443002	0	0	0.245301604	0.260322571	1.011265654	0.095825234	0.095150863	0.002253572	0.025293324	0.00460491	0.273221106	0.280228979	0.380705463
2.4.1.8	0	0.010939107	0.012480896	0	0.008347335	0.007306104	0.014616024	0	0	0	0	0.553748217	0.541009681	0.007138149	0.009855905	0.008045124	0.002539918	0.041266253	0.018002577	0.027099119	0.044119911	0.004191839	0.000100867	0.001192693	0.014439534	0.48468537	0.011957728	0.01120303	1.556396761	0	0	0	0.007677646	0	0	0.019097495	0.004041087	0.004101205	0.005936411	0.004707323	0.000170369	0	0.005588303	0	0.003155056	0.004478308	0	0.00500709	0.935832846
2.4.1.80	0	0	0.002819947	0.006041429	0.00798355	0.006479262	0.002350156	0.006980773	0.004498432	0	0.862704297	0	0	0	0	0	0	0	0.008197619	0.006067441	0	0.003232649	0	0	0.043429094	0	0.0038061	0.078753805	0	0	0	0.001243986	0.008459141	0.007279039	0.007597596	0.091365847	0.006219261	0	0.662670389	0.001214736	0.007283975	0.003158766	0	0	0.858118136	0	0	0	0.038683789
2.4.1.83	0.39136067	0	0.003490594	0.726045939	0.014580576	0.502250609	0.512742488	0	0	0	0.183919284	0.29389424	0.317989226	0.220487768	0.01419292	0.398917637	0.025063433	0.589850279	0.580869671	0.593708857	0.57074918	0.001324764	0	0	0.901040949	0.48872809	0.263719944	0.020481346	0.05592124	0	0.009005215	0.035025689	0.291952639	0.289198706	0.290735482	0.022116349	0.008940914	0.000192325	0.916655008	0	0	0	0	0.005843334	0.20071747	0	0.389925354	0.366455549	0.225620246
2.4.1.87	0.002105665	0	1.55913E-05	0.001724589	0	0.00171371	0.00111586	0.00024903	0.00024049	0.001892761	0.002402596	0.307765293	0.308019766	0.002102062	0	0.001016536	0.001921816	0	0	0	0.000977589	0.000703625	0	0	0	0	0.000349594	0.010206509	0.000577924	0	0.001920902	0.010550171	6.05831E-05	0	0.000225292	0.009815439	0	0.001290503	0	0	0	0	0	0.000197973	0	0	0.029245408	0.031076766	0.002213624
2.4.2.-	1.1822328	0.981637732	0.93155456	0.349189886	1.014623558	0.510067633	0.029929426	1.028929173	1.482894114	0.982027224	1.269440748	0.993983834	0.987222929	0.946487496	1.97653626	0.991224494	2.695299302	0.982878614	0.999925512	1.002418831	1.01385687	1.480822311	1.009130138	1.010114032	3.605186534	0	1.744807245	1.73214932	0.055619409	1.019906769	1.002839325	1.913796744	0.905765589	0.909832131	0.906734233	1.702847344	1.009885941	0.017044705	0.312913418	0.998812932	0.020012138	1.286535398	0.581350543	0.00970324	1.22522367	0.985158021	0.797204406	0.809774748	0.547192536
2.4.2.1	0.206560702	0	0.959506054	1.752814769	0.015890756	0.996443407	1.024988118	0.983243976	1.002265706	1.005458219	0.15782633	1.012002434	1.011821718	0	0	1.026765067	0	1.693384236	1.68680327	1.694961159	1.670658374	0.981793627	2.003373832	0.472126503	0.672598968	1.016152078	0.75265466	0.936421112	2.022164211	0.999525157	1.004069211	0.991016897	0.779094106	0.815196615	0.777469697	0.941962258	1.51242626	1.002860222	1.010273692	1.516016577	2.027093394	1.008637938	1.80107823	3.025386196	0.127091973	0.841299077	1.007866928	1.002434797	0.33147801
2.4.2.10	0.998046378	1.012955572	0.945809907	1.081506544	0.99921343	1.013314485	0.990311993	1.012485229	0.993573675	1.011295696	1.039719137	1.086697981	1.074274437	0.985631348	1.008714395	1.399094783	0.968141283	1.039119584	1.046159006	1.049231451	1.060613237	1.007429512	0.998369041	2.009705326	0.964948033	1.004218493	0.996149415	0.967112005	0.9036339	1.005766314	1.008542356	1.00505967	1.409165161	1.394462885	1.406276874	0.973603795	2.000713741	0.993443934	0.98733092	1.013498414	0	1.011696152	0.900068881	0.989909227	1.05497489	0.996421172	1.155676157	1.156551135	0.943597708
2.4.2.11	1.211695825	1.008245513	0.044237498	1.104045527	0.014014313	0.001896464	1.007213487	1.00500207	1.014822453	0.993878211	1.361523643	0.538587279	0.535330515	0.988953216	0.012813294	0.988605579	0.859384473	0.966001673	0.979262493	0.9851124	0.975215907	0.983618383	0.995859258	1.015379803	0.926257519	0.987115875	1.007149296	0.968635596	0.996184244	0.987184357	1.006099826	0.974982779	1.109959107	1.110539709	1.082541881	0.943982072	0.986693633	1.00590631	1.003401942	0.995173097	0.985335941	0.099800783	0.787171048	1.001360715	1.360688986	0.998065854	0.985310084	0.975496108	1.439619173
2.4.2.12	0	0.000102444	0.157544705	0.002058074	0	0	0	0	0.000420616	0.0019896	0	0.00109888	0	0.000100851	0.00154941	0.001177715	0.059611641	0.062910341	0.063430299	0.062875373	0.063771423	0	0	0	0	0	0.001994002	0.000722342	0	0.000346652	0	0	0	0.001514533	0.000113573	0	0	0.000910176	0.000427699	0.000842368	0.000504223	0.090105542	0	0.000883206	0.000716239	0.000539293	0	0	0
2.4.2.14	1.003467823	1.012821724	0.933538138	1.278266528	1.01005331	1.014856867	0.988596594	0.996511642	1.989019759	0.993195811	1.026325023	1.012733071	1.007325925	0.93213597	0.988906242	1.398271149	0.947299684	1.223501284	1.195535501	1.225268756	1.226417884	0.983372106	1.998689145	1.98870278	0.951085801	1.515705557	1.490540777	0.898371774	1.015904938	0	1.00733683	0.989834548	1.015332989	0.991211392	1.007783281	0.888603514	1.006259185	0.98477403	1.006888804	1.008865288	0.002517158	1.001029788	1.390699778	1.012683616	1.021551525	0.986081907	1.352729632	1.346168123	0.668779977
2.4.2.17	0.997018362	0.984636111	0.95969375	0.362723894	0.98393466	0.481967192	0.004138979	1.006736549	0.992118101	1.015670124	0.914220891	1.010562293	0.985862943	0.887303092	0.998760447	1.015551008	1.000852895	0.730190856	0.725836759	0.735185651	0.713721617	0	1.015570484	0.988924681	0.990700881	0.012949469	0.748446819	0.957176046	0.007489203	0.988997844	0.99821549	1.004478051	0.906417079	0.911593272	0.882114467	0.96136589	0	0	0.156848003	0.492293887	0.007582717	0.868588086	0.710594972	0	0.918804671	0.985757742	0.727192848	0.712236862	0.371426348
2.4.2.18	0.789884084	0.995825772	0.955684637	1.104415974	0	0	0.15178402	0.008110325	0	0.019873084	1.10221369	0.922792161	0.916421544	0.959763948	0	0.989326934	0.119104509	0.434808856	0.433157125	0.4163614	0.397881862	0	1.00337606	0.509584266	0.968561998	0	0.242932094	0.326043984	0.05343616	1.001473824	1.007210615	0.032257525	0.702370162	0.707031669	0.720574839	0.343315553	0	0.016417293	0.005223511	0.013331432	0	0.825072302	0.490268241	0.005765264	1.09702791	0.145804577	0.688798065	0.701424834	0.313546016
2.4.2.19	0.980485196	1.004028633	0.001384759	0.199306457	1.01936407	0.983550461	0.167797682	1.000744281	1.513673317	0	1.013680058	0.99892506	1.00297952	0.424485144	0.999936719	0.596506181	0.200449941	0.857646453	0.852607513	0.844501246	0.843075122	0.980200586	0	1.010383433	0.57718078	0.015029441	0.504797108	0.841318301	0	0.019590524	0.712431174	1.00410726	0.918412605	0.893146939	0.894853416	0.844201355	0	0.017097124	0.905759471	0.495858858	0.016529951	0.091181041	0.518584244	0	0.991248349	0.860649106	0.633980671	0.625763723	0.287125146
2.4.2.2	0	0.005576506	0.009897143	0.014017933	0.008231255	0.001625	0.494700015	0	1.001353871	1.000432851	0.054317976	0.017592242	0.000222814	0.002097749	0	0.189985857	0	0.834412926	0.849238655	0.820845674	0.852482612	0.516897624	1.011201591	0	0.000714297	0.491442225	0.016681104	0.010512384	0.992593194	0	0.008299372	0.021137713	0.185445171	0.21620293	0.188507767	0.029037453	0.990318443	0	0.100851603	0.513228903	0.000122434	0	0.598691367	1.003596458	0.045377558	7.76814E-05	0.400597357	0.40656864	0.287386338
2.4.2.21	0.803411408	0.846153841	0.023645837	0	0.982244318	0.022131078	0	0	0.988105405	0.993494678	0.742092895	0.749186659	0.772169547	0.023217095	2.013512712	0.816332757	0.017624414	0.652265348	0.641795445	0.67562344	0.6646737	0.48651057	0.020317515	0.510784229	0.891022569	0.993542933	0.256383556	0.668493939	0	0.98173544	0	0.944023278	0.588851657	0.611027856	0.618394032	0.66234126	1.007185038	0.002105276	0.986200973	0.511224561	0.016102735	0.104753911	0	0.00821624	0.756063299	1.846196758	0.540383477	0.548751837	0.176664151
2.4.2.22	0.195892613	1.019213954	0.930193263	0.004810204	0.013779594	0	0.850571465	0.010983956	1.00224549	1.007330576	0.071415122	0.829049016	0.8570689	0.944713637	0.99505161	0.983364082	0.991065586	1.150526944	1.131100778	1.162980835	1.162646174	1.011827718	1.015259835	0.516768013	0.086008368	1.01382925	0.731035733	0.922605478	0.973530372	0.002762961	0.993967102	0.97981201	0.912150166	0.890310679	0.914115637	0.952288733	0.9869145	1.005420768	0.333553986	1.002699808	0.998433531	1.62125408	0.991308953	0.98118633	0.065301332	0.983133371	0.817031364	0.801694002	0.897171608
2.4.2.27	0	2.92476E-05	0	0	6.22338E-05	0	0	0	0	6.42703E-05	5.59282E-05	1.5417E-05	0	4.98554E-05	8.35513E-06	2.30505E-05	0	0	3.05785E-05	0	6.92822E-06	4.10772E-05	2.5147E-05	0	6.47528E-05	6.20888E-05	0	4.55814E-05	5.45101E-07	1.14833E-05	4.8001E-05	3.2335E-05	0	5.75902E-05	0	4.77086E-05	1.33865E-05	6.15632E-05	0	0	5.81629E-05	3.50013E-05	0	3.15371E-05	0	0	1.00593E-05	0	0.011739087
2.4.2.28	0.003797604	0.008457533	0.006317678	0	0	0.004630883	0.008431325	0.004427625	0.009613522	0	0.106046027	0	0	0	1.012049501	0.001874162	0.007674203	0.090204376	0.088897145	0.085449349	0.091955907	0.006573648	0.012883307	0	0	0.488951827	0.240798706	0.024589339	0	0.005547409	0	0	0.089446205	0.093555827	0.10900965	0.011488506	0.006519773	0	0	0.012749439	0.007167048	0	0	0.011497337	0.108935069	0	0.192165198	0.19530289	0.065715113
2.4.2.29	1.00058729	0.996572189	0.950808966	0.633871913	0.996651598	0.998599742	0.996875811	1.001156836	0.995773077	0.997593878	0.967851332	0.997380424	0.999574499	1.00073082	0.995836707	0.801631771	0.96711638	0.996372963	0.996738842	1.002908577	1.003847015	0.999916077	0.997250243	1.001749209	0.999545645	1.003175118	1.001670728	0.936546929	1.000193674	0.997798545	1.001550177	0.987493699	1.001919568	1.000925937	0.998542029	0.939844117	1.000790451	1.002330506	0.919247278	1.002716742	0.996597658	1.003536439	0.896409144	0.996742225	0.964987266	0.853510311	0.907305718	0.903498825	0.45815466
2.4.2.3	0.199544706	0	1.034553913	0.182423854	0	1.015052084	0.333231673	0.981554473	0	2.020446901	0.022681801	0.939051475	0.943111571	0	0	0.784330925	0	0.549004066	0.549829769	0.511568125	0.530851744	0	0.00925865	1.012191971	0.090036044	0.519430381	0.233565212	0.958666479	0	1.002765975	1.006751774	0.960340607	0.602192177	0.593828504	0.597109762	0.950568306	0	1.008239945	0.264482866	0.485317179	0.999774366	0.975485889	0.491279239	0	0.035532332	0.874664679	0.406340402	0.385555434	0.118991421
2.4.2.30	1.02097E-05	0	0	0	1.21652E-05	8.24235E-06	0	0	1.17476E-05	8.81843E-06	1.05373E-06	0	0	1.41052E-05	0	9.45121E-06	0	0	0	1.39908E-05	0	7.73325E-06	0	0	0	0	0	1.16582E-05	0	7.85064E-06	0	1.18093E-05	0	3.15284E-06	0	0	0	1.3766E-05	0	0	0	8.01101E-06	1.47631E-06	8.22717E-06	6.91736E-07	0	0	1.18904E-05	0
2.4.2.36	0.000336924	0	0	0.000264147	0	0.000377265	0	0	6.80146E-05	0	0.051169368	0.000499664	0	0	0.000406782	0	0.000357085	0	0.000425539	0	0	0.000446325	0	0.000163729	0.033946272	0	0	0.0083203	0.000102531	0.000499454	0.000466339	0.024386286	0	0	0	0.008726203	0	0	0	0.000461851	0	0	0	0.000545326	0.05094944	0	0.000372017	0.000333264	0
2.4.2.37	0	0	0	0	0	0	0	0	0	0	0	0	0	0	0	0	0	0	0	0	0	0	0	0	0	0	0	0	0	0	0	0	0	0	0	0	0	0	0	0	0	0	0	0	0	0	0	0	0
2.4.2.4	0.994780301	0	0	0.800709398	0	0.001994892	0.011894708	0.003310304	0	0.016952101	0.500663516	0	0.003080938	0.006347625	0.004194084	0.007456136	0	0.096975583	0.110946494	0.08238978	0.084815674	0.489894972	0.015502346	0	0.387308267	0	0.258008158	0.84986902	0	0	1.001425396	0.932915816	0.087441535	0.111113084	0.083683929	0.824554909	0	0.007184624	0.171598102	0.494848046	0	0.082212631	0	0	0.511930237	0.860057447	0.058594006	0.061478662	0.08163604
2.4.2.43	0.209801059	0	0	0.001192215	0.007674444	0.01467942	0	0.009672511	0.015172989	0	0.006907752	0	0.015139399	0.015740288	0.003833033	0.014906396	0	0.011903394	0	0.005701211	0.002320067	0.009402864	0	0	0.040739843	0.013116008	0.24012255	0.884692274	0.015156297	0.011115534	1.005261925	0.971744534	4.41876E-05	0	0.009132751	0.874626111	0	0	0.159241398	0.513163341	0	0.102938489	0.008065216	0	0.001248782	0.842396005	0	0.004470687	0.066860662
2.4.2.6	0.001118517	0.011430152	0	0	0.000760701	0.002933345	0.008514808	0	0	0.009938043	0.023102985	0	0.004852878	0.00796109	0.010330859	0.001734891	0	0.040829817	0.035826508	0.033980879	0.02984228	0.004174975	0.008015522	0	0	0	0.006892607	0.01739933	0.426788603	0	0	0.006667925	0	0	0.00875933	0.012115143	0.010006275	0.006727575	0	0.00208301	0.000304647	0.00167885	0	0	0.037920498	0	0	0.004333262	1.134709021
2.4.2.7	1.009002582	0.163652561	0.929355339	0.997074725	0	0	0.992832767	0.994468239	0	0	0.84212461	0.993186891	1.003024848	0.998970503	0	0.403009713	1.047272172	1.179891177	1.191459428	1.210523872	1.190709487	1.006716098	0.991115548	1.00071915	1.025214451	1.009906419	0.490542673	1.046615051	0.952355838	0.996420957	0.993435859	1.010785918	0.793770699	0.791740087	0.818404919	1.030666368	0.985729473	0.990490363	1.580241744	0.999317863	1.02002909	0.990944342	1.095934303	0.999532405	0.839034124	0.999411475	0.696619243	0.703349672	1.09468708
2.4.2.8	0.216171403	1.006680487	0.990786726	0.992675475	0.989572306	0.985087723	1.012021425	0.99278909	1.010509526	0.985485934	0.678245529	0.984342109	1.008996706	1.010896034	1.005453468	0.992997896	0	1.538149572	1.533799642	1.565607603	1.55689466	1.000072714	0	0.984585572	1.008888493	0.994172552	0.750212347	0.981922604	0.847997512	1.004729085	1.007565635	1.007455666	0.882822148	0.896641641	0.888063845	0.973976549	1.017506827	1.982222163	1.007415736	0.990338545	0.985097098	1.00020174	0.817745472	2.001662705	0.660669371	0.99487631	0.926159953	0.935868926	1.257497408
2.4.2.9	1.985170821	0.994691325	1.885922316	1.724095596	0.99609163	1.005400955	0.982099752	2.011905495	0.989020701	0.998169169	1.778781451	1.061726269	1.09916414	1.017824802	2.008010885	0.990427115	0.719298045	1.908403625	1.893481802	1.907002787	1.904337983	1.996406772	1.01886992	1.009711704	2.092345673	1.49686841	1.24235767	0.926822596	1.989491906	0.998254258	0.986928312	0.983666424	0.981589484	1.00473885	1.004831018	0.945386269	1.020867078	0.976668488	1.689263465	1.479293861	1.992933689	1.872684464	1.587304462	1.019003066	1.80133867	0.996224925	1.265978072	1.251611624	2.193441591
2.4.99.-	0.987195373	0.8218317	0.299536565	0.271527387	0.986086471	0.486294349	0.841513471	0.992122211	0.503543853	2.0080603	0.814151234	1.15553724	1.155624456	0.849572944	0.003317921	1.197748179	0.776383263	1.022236827	1.032506271	1.031794236	1.043724809	1.002454072	0.987182495	1.00413504	0.76560842	0.508463429	0.484399377	0.663828716	0.154048769	1.006892519	0.150966987	0.597899769	0.615029355	0.604572151	0.582262653	0.66923996	0.984778445	0.248639326	0.427093769	0.269419529	0.99603583	1.734830146	0.295643741	0.0178037	0.810237233	0.566514894	0.478375355	0.4768052	0.572116497
2.4.99.1	0.000208081	0	0.052282104	0.000365286	0.000104039	0.000125154	0.000184146	0.000318601	0	0	0	0	0.000224892	4.60975E-05	0	7.07715E-05	0	0	0.000107063	1.20149E-05	0.00018509	0.000280935	0	0	0	7.88453E-05	0	0	0	0	0	0	0	0	0.000156823	0	0	0	0.000205652	0.000267454	0	0.04541528	0	0	6.68772E-05	2.74187E-05	0.000105743	0.000305198	0
2.4.99.12	0.990135012	1.006673954	1.013532395	0.19523884	0.982138201	0.997603557	0.177173831	0	0	0.005407509	0.813635503	1.010111625	0.978941182	0.007447342	0.984051929	0.004321202	0.928092895	0.042083055	0.02887572	0.027538161	0.036470484	0	0.009592102	0	0.111165616	0.496998908	0.231525886	0.893932251	0	0	1.006373642	0.999006804	0.001616906	0	0	0.903963598	0	0.002040475	0.980079802	0.502232547	0.007939807	1.002855161	0	0.001928023	0.80901602	1.007824408	0.125703179	0.119820782	0.111474555
2.5.1.-	2.550677643	3.029371267	0.817643067	0.386319465	0.956282574	0.452965551	0.29903417	0	0	0.045049246	2.724980797	0.032002922	0.010387554	0	0.044584152	0.015926261	0.974662978	0.431362428	0.405005137	0.416288535	0.397768412	0.046537013	0	0.040478995	1.795760081	0.492180659	1.249678258	1.915646548	0.844513173	0	2.033296494	2.050005751	0	0	0	1.874479545	0.026085194	0.03983424	0.285758764	0.961300317	0	0.22203547	0.0514636	0	2.664790354	2.123009591	0.637737538	0.561589266	0.946677311
2.5.1.1	3.191110917	2.008013379	1.903133699	1.725035134	4.996066278	2.50577876	2.502007502	4.975382761	2.525699216	4.995255846	2.552241006	3.349755686	3.385022207	1.106185314	3.034258165	2.241800827	1.810822839	3.371949404	3.327680204	3.344612234	3.349832604	0.025188735	2.030870977	2.008547225	2.401942679	2.471893512	2.47453526	2.033918131	2.133629379	2.002551082	2.043985319	1.960608386	3.268812124	3.323609157	3.313777828	2.017695634	4.017656791	2.766352872	2.414064146	1.45665464	1.977248094	1.99600424	2.294530246	0	2.531065526	1.993387419	2.252482114	2.263734556	3.512596537
2.5.1.15	1.182178053	1.543989588	1.165484968	0.915161353	0.97952318	0.99906594	0.008485205	0.011828208	1.007094724	0	0.980149987	1.00031974	1.003656694	0.683056503	0.989993352	0.801911105	0.961790745	0.810151204	0.821904484	0.8312663	0.822978476	0	0.020669281	0.984573956	1.683114836	0.983068784	0.493532327	1.106080937	0.515823014	0.000346959	1.004004246	1.250626133	0.308723218	0.284310604	0.305854012	1.111213978	0.00380098	0.991558098	0.901299945	1.99576334	0	0.986716443	0.102923416	0.01562206	0.956769103	1.284156565	0.903311472	0.908211804	0.558109674
2.5.1.16	2.202735118	0.020841012	0.009134387	0.883762067	0	0	0.189397998	0	0	0.009142487	1.590746683	0.003176699	0.020398229	0	0.015043938	0.597247709	0.066273623	0.644021048	0.674797031	0.678657172	0.675683128	0.981795249	0.993277968	0.008754366	0.290451417	0	0.250226959	0.874108476	0	1.010473861	1.448018474	1.000174581	0.578852355	0.604085947	0.593847172	0.89505729	1.007982603	0	0.177541425	0.489137258	0	0.090776669	0.284844279	0	1.57688925	0.8768305	0.555974785	0.517706404	0.114477079
2.5.1.17	2.017711867	1.012652697	0.007440707	0.015591961	0	0.986172069	0.006577638	0	1.002046617	1.003569546	1.575791384	0.053153914	0.077100912	0.015736032	0.022240359	0.983104038	0.02480595	1.211810958	1.247101588	1.209291518	1.217907342	1.018486571	0.998746262	0.468591047	0.485980256	0.985189099	0.972542381	1.54577324	0.023980104	0.010055227	0.137404988	2.234283597	0.368714653	0.399070698	0.41614303	1.545868933	0.994352551	0.027294548	1.612020501	1.279721765	0	0.212467476	0.426128955	0	1.598481352	1.745553495	0.733785555	0.748692036	0.187265548
2.5.1.18	8.055262758	7.970124024	1.325546403	0.059853742	0	0.107664538	0	0	0	0	9.233747595	0.113465959	0.000637923	0.003029902	0.07294366	0	0.114398127	0	0.182861114	0.015435197	0.163175026	0	0	0.110241158	0.13249664	0.023215659	0.916561847	1.936302314	0	0	1.875265639	1.529656479	0	0	0.073861077	1.893597657	0.056437495	0.910974743	0.302476457	0.538258167	0.08443673	0.925681304	0.112791971	1.025712083	9.423306614	3.65610146	0.946727769	0.901384999	0.686557601
2.5.1.19	1.008248803	0.989948064	1.008643179	0.993696612	1.007882877	1.00405737	0.510591559	1.004498023	1.006927715	1.001674615	1.42332166	0.989501338	1.005110985	0.995570474	2.010936057	1.011470603	0.963580815	1.07282083	1.073894041	1.078186245	1.082437073	0.988261151	1.010269406	0.998534667	1.004102182	0.497127841	0.999974212	0.997047929	0.967221866	1.009875319	1.011761579	0.996972683	0.99916264	1.009787734	1.000991069	0.983045549	1.007667598	0.992621643	1.007147589	0.499575512	0	0.992795761	0.907400123	1.006057563	1.41465502	0.997444315	1.05103132	1.056110276	0.330864558
2.5.1.2	0.000332439	0	0.002239786	0.000263667	0	0	0.002647848	0	0.001620491	0	0.197237479	0	0	0	0.002391069	0	0	0.195486026	0.192045799	0.194174091	0.191157077	1.49114E-06	0	0	0	0	0	0	0	0.002057233	0	0.001957196	0.00035608	0.001217088	0	0.001278341	0	4.26217E-05	0.001379131	7.2868E-06	0.002527462	0.001665331	0.001617246	0	0.194186432	0	0.00096671	0.002284561	0.01335723
2.5.1.21	0	0.003895477	0.004378221	0	1.004612452	0.002742343	0	0.000828981	0.003593114	0	0.536188951	0.00052144	0.002921403	0	0	0.002665076	0	0.0211355	0.019160638	0.017320006	0.012810453	0	0.006322762	0.007382046	0	0.001953923	0.005859128	0.010675115	0.003310452	0	0	0	0.000972808	0.005967778	0	0	0.006610028	0	0	0	0.00019166	0	0	0	0.528276341	0	0	0.000544279	0.028664714
2.5.1.22	0	0	0	0	0	0	0	0	0	0	0	0	0	0	0	0	0	0	0	0	0	0	0	0	0	0	0	0	0	0	0	0	0	0	0	0	0	0	0	0	0	0	0	0	0	0	0	0	0
2.5.1.26	0	0.006335014	0.00154829	0.003648475	0.007419605	0	0	0.004961566	0	0	0.164320307	0.006275405	0	0	0.000912565	0.393988179	0.003000988	0.033853715	0.036948494	0.02669632	0.030769404	0	0	0	0.034114415	0.0069791	0	0.022732304	0	1.001412584	0	0.001257293	0.400858845	0.397391661	0.402297301	0.01839085	0	0	0	0.00320821	0.003932889	0.000248901	0	0.001811546	0.175935517	0	0.099297875	0.098956353	0.016659242
2.5.1.3	0.989910452	1.057247035	0.938904127	0.091538643	2.019115049	1.021412826	0.849564647	1.992413384	2.016510635	1.00820576	1.460723076	2.220936361	2.251950586	0	0.988011231	1.00129536	1.976824782	1.321319987	1.348984627	1.322492696	1.333483241	0	0.992041608	1.993784379	0.962495818	1.004051912	1.728759608	0.899766442	0.550869737	0	1.021494393	1.019614223	1.62252798	1.615097647	1.611200068	0.915375416	0.977636959	2.020488765	1.667773105	0.993380725	0.003151551	0.973049956	0.514606016	1.001416806	1.434360117	1.015389946	1.243391043	1.233409477	0.636338232
2.5.1.30	0.782805012	0.015690267	0.013181767	0.901074063	0	0.015241929	0.816612148	0	0.502696676	0.009278554	0.343010801	0	0.018429871	0.019330832	0.014512245	0.188987691	0.010122593	0.648688215	0.674300742	0.671450455	0.64390472	0.021493888	0.011926864	0.493655408	1.571563307	0.480807189	0.232325359	0.053205937	0.959542008	0.012265136	0.015288451	0.027571271	0.713723353	0.678991139	0.682629433	0.022460672	0.00415307	0.269255449	0.598027151	0.484670354	1.007930674	0	0.104369234	0.01461705	0.385470515	0	0.330228851	0.292218397	0.703384266
2.5.1.31	0.996715679	1.008953561	0.944646574	1.357833513	1.002218958	0.998650519	1.008662108	1.009699362	1.502925131	0.994511317	0.991367808	1.005525009	0.999688984	0.996427675	0.990449242	1.00542339	0.978328681	1.716095062	1.719471966	1.729130829	1.721397611	1.001137708	0.993769412	0.508668837	1.865703002	1.005447323	0.99339918	0.979723596	0.975402303	0.994711633	0.994316621	1.00634002	1.00284182	1.002514439	0.991863086	0.978848457	0.996348154	0.990713929	0.99550492	0.993494211	0.99409697	0.854940441	0.991982106	1.001137183	0.995149405	1.00303519	1.090911059	1.098398979	1.025646611
2.5.1.32	0.796608651	0	0	0	0.993370293	0.014073094	4.09061E-05	0.005495555	0	0	1.386173507	0.003710819	0.005019886	0	0.016474957	0	0	0	0	0	0.000619548	0.015088281	0	0.008116942	0.033485917	0.003941062	1.011878703	0.030193511	0.087910994	0	0.006849104	0.027195019	0.097462279	0.093451795	0.107581888	0.063691824	0.016892262	0	0.016839159	0.014171763	0.003872595	0	0.01102127	0	1.395257156	0.130468029	0.120768705	0.113605964	0.158169919
2.5.1.43	0	0	0	0	0	0	0	0	0	0	0	0	0	0	0	0	0	0	0	0	0	0	0	0	0	0	0	0	0	0	0	0	0	0	0	0	0	0	0	0	0	0	0	0	0	0	0	0	0
2.5.1.44	0	0	0.002622791	0.001790447	0	0.001587888	0.001913511	0	0	0	0.057051383	0	0	0	9.88294E-05	0	3.02887E-05	0.000880636	0.000154799	0.002548613	0.001859791	0.002883167	0	0	0.000842121	0.003058727	0	0.006009437	0	0	0	0.009218224	0.002762598	0.003273954	0.001593124	0.008620465	0.003052245	0	0	0.000659741	0.000730035	0.000242489	0	0	0.058573698	0.144228884	0.09261326	0.095434741	0.034914543
2.5.1.46	0	0	0	0.001572278	0	0	4.48591E-05	0	3.76332E-06	0.000939234	0.010093496	0.001424443	0.001011226	0.000644912	0	0	0	0.001058182	0	0.000573043	0.000754969	0	0	0.00016059	0	0.001286166	0	0.000571833	0	0.001775109	0	0.000128885	0	3.6873E-05	0.00162704	0	0.001841373	0	0	0	0.001207397	0.00133849	0	0.001752534	0.009831727	0	0	0.001734258	0.01119722
2.5.1.47	3.230732261	2.163532439	1.014651306	0.995337888	1.978080852	0.49364402	0.809219987	0.967558304	0.978207276	1.985348374	2.107231177	1.735950717	1.780362826	0.038040887	0	1.425537889	0.909970598	1.957035882	1.946664263	1.947311591	1.963427557	1.013902392	1.978439637	1.508649765	1.381922095	0.983820908	1.481735694	2.39431743	1.990817234	0.993801262	2.45228287	1.917753733	1.724371814	1.701048733	1.6854906	2.370189454	2.025155019	0.468449353	1.766225297	1.473221625	1.022461814	1.058175271	1.207810558	0	2.123052817	3.282249801	1.307545625	1.317865758	1.132390161
2.5.1.48	0.412788949	0.016612915	0.931813352	0.894888163	0	0	0	0.007205243	0	0	0.511919898	0	0	1.004308376	0.009155952	0.189754961	0.245533109	0.717602928	0.73280341	0.709870544	0.736110674	0.006081729	0.988274096	0.491240337	0.674824789	0	0.509567207	0.937342402	0.130543513	0	1.154240936	1.005723774	0.090947331	0.103648594	0.111858801	0.917930349	0	0	0.667198827	1.013093863	0.021111712	0.91366028	0.320966256	0	0.501007368	0.848675394	0.497874069	0.488464996	0.219099593
2.5.1.49	2.4406179	0.9570327	0.851192152	0.639729934	2.034852688	0.470229801	0.303271977	2.017289591	2.04057234	1.968415868	1.305503569	2.013033742	2.016057475	1.703720317	1.981730145	2.21309405	0.696015102	1.363637124	1.342619296	1.328755626	1.295660334	2.038403004	1.971667737	2.538804454	0.788201049	0.010647399	0.511473872	0.130313247	0.072317371	1.006051481	0	0.036442617	2.216430759	2.164891566	2.190269033	0.129959119	1.984095086	0	0.125390896	0.478488445	0	0.043398171	1.140739923	0	1.261216175	0.142743507	1.490279133	1.478189132	0.247614024
2.5.1.54	2.182620541	1.998284038	1.961564024	0.991250898	1.02377103	0.515721995	1.001093411	1.022447218	2.472257012	3.034450432	1.890283541	1.038511987	0.998974603	1.960073686	0.032217879	2.171205127	0.965516652	1.585196283	1.566630048	1.58329843	1.575699462	3.008373495	0.990387769	1.496892328	1.21798263	0.48990794	1.532657255	2.710631039	1.001365819	1.002234283	2.268547043	2.984101039	1.296691684	1.314875774	1.299803393	2.668562867	3.037569932	0.995007292	1.442544482	1.493462317	0.032713229	1.189874734	1.498895197	1.012616426	1.875007095	2.74169597	1.756157198	1.783053914	0.438057053
2.5.1.55	0.996436483	0.995144246	1.095672395	0.158906496	1.005433536	0.981394268	0.158452664	0.014824031	0.010550149	0.004371928	1.140856244	1.013500157	0.980862219	0	0.982924889	0.011172584	0.991506521	0.031844884	0.022136694	0.046728178	0.035544187	0	0.021233221	0	0.085353369	0.497131907	0.231749176	0.886420394	0	0.010826893	0.984846713	0.874209584	0.021648108	0.022701874	0	0.876865478	0	0	1.005835581	0.490449261	0.013599267	1.041699852	0.001173816	0	1.181515952	0.998147406	0.143043826	0.168351905	0.162381351
2.5.1.56	0.016037865	0.230156014	0.049615836	0.014436135	0.008579023	0	0.000421055	0	0.010848635	0.01660446	0.109992181	1.21759866	1.223402497	0.004322041	1.002077399	0.181614517	1.609886739	1.001167392	1.009949519	1.007060662	0.993863379	0	0.015743381	0	0	0	1.01542359	0.084948191	0.098423854	1.003211548	0	0.116021089	0.181247249	0.193198461	0.185074565	0.108667902	0	0	0.344874201	0.255046424	0	0.028767787	0	0	0.104250428	0	0.233867171	0.258254704	0.037836912
2.5.1.6	1.004885534	1.049784861	1.00608678	1.000175784	1.007821005	0.994815781	1.005007384	1.001827975	0.997438941	1.007806284	1.013375694	0.995982096	1.004900188	0.995875399	1.004495233	1.196507163	0.974135471	1.263827352	1.265012506	1.255862085	1.261630305	1.005528183	1.001892024	1.006438057	1.035778396	1.003494094	1.493704343	0.98768482	1.001714017	1.001147983	1.000216239	1.055465203	1.197747658	1.201390879	1.196035662	0.998100994	0.993249699	1.004013858	1.16303291	0.993790608	0.995283017	0.959977405	1.291814722	0.996774104	1.010580279	1.002675528	1.162915125	1.162968937	1.007420964
2.5.1.60	0	0	0	0	0	0	0	0	0	0	0	0	0	0	0	0	0	0	0	0	0	0	0	0	0	0	0	0	0	0	0	0	0	0	0	0	0	0	0	0	0	0	0	0	0	0	0	0	0
2.5.1.61	1.019164023	1.020243826	0.99269573	0.374879379	0.988454285	0	0.344496768	0	1.489489641	0.992774661	0.907315337	0	0	0	1.013220923	0.817813566	0.984075766	0.923075341	0.90544802	0.918667341	0.919665863	0	1.006873255	0.513242181	0.871584428	0.500386413	0.748972367	0.93975616	0.001173144	0.018379267	1.017281075	0.990562712	0.38107112	0.391503281	0.396521541	0.932155474	0	0.015486043	1.017426102	0.500429936	0.004568983	0.1656387	0.391682235	0.016449616	0.907726769	1.015103853	0.647768432	0.638490404	0.192390564
2.5.1.62	2.30414E-05	8.03792E-05	0	0	0	0	4.49547E-05	3.96284E-05	0	5.82798E-05	0.008527919	0	0	4.80387E-05	0	2.8412E-05	4.806E-05	5.26117E-05	5.82208E-05	4.73667E-05	3.68864E-05	0	0	0	0	0	3.89208E-05	3.92861E-05	6.75925E-05	0	0	4.47736E-05	0	2.59572E-05	1.61662E-05	9.63777E-06	6.29121E-05	5.03601E-05	0	1.98739E-05	5.39553E-05	0	0	6.58197E-05	0.008496082	0	0	0	0
2.5.1.66	0	0	0	0	0	0	0	0	0	0	0	0	0	0	0	0	0	0	0	0	0	0	0	0	0	0	0	0	0	0	0	0	0	0	0	0	0	0	0	0	0	0	0	0	0	0	0	0	0
2.5.1.68	0	0.000272153	0	0.547428115	0.002911493	0.000898021	0	0	0.000994559	0	0.030701072	0	0	0.000392739	0	0	0	0.018359001	0.013254536	0.01928442	0.018963009	0.003063618	0.002908122	0	0.273432893	0	0.002876158	0.006782533	0.000758339	0.003767668	0.001023194	0	0	0.001700227	0	0.005430084	0	0.001460763	0	0.003771651	0	0	0	0	0.0332747	0.003172304	0	0.003829824	0.000692814
2.5.1.7	1.410080556	0.98408491	0.991749333	1.00775694	1.015446206	0.98203128	1.012884179	2.001692628	1.008202764	2.00978567	1.494251235	1.002185326	1.007844988	0.953589477	1.000916163	1.402491081	1.001399595	1.956638632	1.954892059	1.960315051	1.947389733	1.000660257	1.01496719	0.983943655	0.971206579	1.507612559	0.998862691	0.972992866	1.959411555	1.018401594	0.989220255	0.969939929	1.014653889	1.007604396	1.01055047	0.992702078	1.491822364	0.981906488	1.005708408	0.989415354	2.017848105	1.002538269	0.99409894	1.013734355	1.50132735	0.996003934	1.236924572	1.229847357	1.252978684
2.5.1.72	0.997412125	1.011501036	0.007945744	0.106017737	1.015012025	0.986790925	0.175128557	1.017650853	1.019000005	0.007754676	0.899935734	1.015896571	0.993497229	0.360363773	0.985722915	0.809330928	0.139308747	0.825295147	0.820394511	0.834330967	0.825725517	1.007083147	0.993502172	0.992275709	0.507958152	0.004208702	0.509763148	0.821612363	0	0	0.986761685	0.952985303	0.789074391	0.793695888	0.791443185	0.814459057	0	0.00196778	0.831148424	0.50335493	0	0.073706012	0.510090646	0.010110534	0.872532881	0.869602111	0.622713548	0.624427126	0.098944856
2.5.1.73	0	0	0	0	0	0	0	0	0	0	0	0	0	0	0	0	0	0	0	0	0	0	0	0	0	0	0	0	0	0	0	0	0	0	0	0	0	0	0	0	0	0	0	0	0	0	0	0	0
2.5.1.74	0.213466175	0	0.988135488	0.808429828	1.01863707	0.516009052	0.514344808	0	0	0	0.107595953	1.29206095	1.312508575	0.941074311	0.990064733	0	0.061417688	0.115940245	0.117466364	0.123689214	0.150539091	0	0.008058224	0	0.99138196	0.500404977	0.745649477	0.857423987	0.583089798	0	0.157171355	1.000975377	0.014481869	0.01444189	0.002307571	0.836853219	0	0	0.730107949	1.004957127	0	0.998670872	0.005995082	0	0.099779712	0.85094577	0.042597259	0.019676444	0.681449115
2.5.1.75	0.796931646	0.997565081	1.010657824	1.09329391	0.999420801	1.009373908	0.833329107	0.991369671	1.011033583	0.986612233	0.938673875	1.99223651	1.995057102	0.990527427	0.999912222	1.002654282	0.980731413	0.990480176	0.997655933	0.999787854	1.003775362	1.001656065	1.001273448	1.000520518	0.968913281	0.986940809	1.013257037	0.955024424	0.990482506	1.008108198	1.009593705	0.998687958	1.011846771	1.00640807	1.00841041	0.966560935	1.003341142	0.994183337	0.927260506	0.991741815	1.009999814	0.965196131	0.801053826	1.007220934	0.946105705	1.003561216	1.010630378	1.008233053	1.000499642
2.5.1.77	0	9.83141E-06	4.3892E-05	0	0	0	0	2.36461E-06	0	6.76682E-05	0.016802014	0	1.66853E-05	0	0.000122844	1.51851E-06	2.22512E-05	2.19471E-05	0	8.91051E-05	5.68888E-05	0	0	0	6.75782E-05	0	0	0	0.000158885	1.9448E-05	7.61437E-05	4.94207E-05	2.42684E-05	0	0	0	6.83668E-05	0	0	0	3.30791E-05	0	3.19829E-05	9.51749E-05	0.016907957	0	0	0	0
2.5.1.78	1.010027061	0.993566627	1.013712299	0.277677329	1.014648099	1.002457495	0.677754099	0.005624633	0.997464744	0	1.081089076	1.007672979	1.017015246	0.110790853	0.990796159	0.396482091	0.992062445	0.885738063	0.877043975	0.886316238	0.898312004	0	0	1.016342791	0.930568069	0.484800901	0.491274451	1.015559886	0.100946007	0.013502737	1.156733727	1.012972265	0.717101055	0.69681076	0.686384707	1.003238093	0.508722068	0	0.987449021	0.745833917	0.015384067	1.006917435	0.411132785	0.995774002	1.096298825	1.154776438	0.772501848	0.799225896	0.498619936
2.5.1.82	0	0	0	0	0	0	0	0	0	0	0	0	0	0	0	0	0	0	0	0	0	0	0	0	0	0	0	0	0	0	0	0	0	0	0	0	0	0	0	0	0	0	0	0	0	0	0	0	0
2.5.1.84	7.19483E-05	0.000125914	9.78277E-05	2.01382E-05	1.25316E-05	0.000103062	1.34478E-05	0	0	0	0.016792953	0	0.000106013	0.000155923	6.78247E-05	1.45525E-05	0	6.5838E-05	0	6.34011E-06	7.94252E-05	9.46332E-05	0	0.000105007	0	0	0.000110657	1.66004E-05	0	0	0	0.000118071	0	0.00013765	0.000154392	8.33836E-05	0.000100731	8.18992E-05	0.00014378	0	0	0	0	0	0.017025748	0.00015782	7.28345E-05	0	8.56432E-05
2.5.1.86	0	0	0	0	0	0	0	0	0	0	0	0	0	0	0	0	0	0	0	0	0	0	0	0	0	0	0	0	0	0	0	0	0	0	0	0	0	0	0	0	0	0	0	0	0	0	0	0	0
2.5.1.9	1.004065317	1.049917438	0.994190189	0.465552005	1.015733971	1.001172676	0.832681337	0	1.000493102	0.00373088	1.039392431	0.985277676	1.013430281	0.109442182	1.013103526	0.39828851	0.990933042	0.919613826	0.894763606	0.915650404	0.899260932	0.001856287	0	0.986442604	1.001440039	0.50367826	0.49038476	0.988713409	0.074470782	0	1.016555958	0.971304115	0.691347429	0.686337168	0.703072362	0.998232842	0.488142665	0.002697919	0.920653891	0.746907322	0.004572582	0.996133008	0.501674083	1.005635571	1.022642228	0.997948953	0.613258595	0.636567294	0.419981953
2.5.1.90	0.993124555	0.994801077	0.961171556	0.188423847	1.018391513	0.98915555	0.153917363	0.020181299	0	0.012845021	0.930466932	1.014798147	1.017356798	0	0.995551611	0.021733235	0.966733466	0.043899218	0.053740619	0.081348396	0.080270897	0.013642755	0.020486363	0	0.094176316	0	0.504852382	0.886322988	0.000987396	0.019160343	1.020686046	0.939379882	0.016553302	0	0	0.89845841	0	0	0.168997898	0.49161391	0.011952847	0.985460043	0.017754214	0	0.955243194	1.01017529	0.153350034	0.136669764	0.14168407
2.5.1.96	0.001013961	0.00050797	0	0	0.002892148	0	0	0.000244351	0	0	0.011254311	0	0	0.002921029	0.004740766	0.001924754	0.000844552	0.00481961	0	0	0	0.004610631	0.004844465	0.001034217	0	0.001401932	0.245470703	0.002809216	0.070451919	0.003730504	0.001332434	0	0.003166284	0.003358561	0.00334544	0.005796135	0.003370688	0.001167358	0.004917855	0.001599379	0	0	0	0.002664039	0.011134291	0.004785278	0	0.002580227	0.03811777
2.6.-.-	0	0	0.838900056	0.898601227	0.015195334	0	0.173058883	0.00392934	1.007133891	0	0.075541687	0	0	0.995933419	0.995132915	0.40969633	0.009880244	0.372624662	0.357191552	0.379027428	0.377511382	0.497699151	0.007165475	0.506167513	0.717210769	0	0.493651602	0.015639144	0	0	0	0.002748212	0.796556711	0.787762493	0.785830819	0.023141306	0	0	0.078792086	0.004283568	0	0.809161148	0.094661057	0	0.05456807	0.001215146	0.496734141	0.510877507	0.048451054
2.6.1.-	4.333226475	2.462332673	0.983013723	0.743408673	5.978841749	0.933157789	0.801334476	0.986472945	1.928705238	3.933413473	5.232694116	3.137998857	3.083864475	3.947523353	3.00805928	2.782211242	2.104988565	3.617974304	3.598082893	3.647154005	3.564407871	4.447927306	6.056002549	3.470191095	2.372974557	3.569476991	1.495033367	3.928956577	3.36257694	1.926548112	5.074134788	3.773491715	1.616543226	1.565597185	1.551849535	3.849828362	2.03055698	1.809664456	3.551522001	2.691794156	1.96826315	1.246970901	2.466963118	1.927119764	5.176431457	5.631546332	3.190671347	3.231703808	3.257035979
2.6.1.1	0.56753602	0.974040455	0.980308371	0.395525838	1.033049589	0.471922153	0.796313131	3.00054923	1.518399335	0	0.36377194	2.143127516	2.179329638	1.014385281	4.030899591	2.013014543	0.990021221	1.954829856	1.963952507	1.959853634	1.91623454	1.020367802	0	1.004509926	0.147747034	0	0.714618074	1.004429395	0	2.034196747	1.286415185	1.011120858	1.105489236	1.132344914	1.082206838	0.975698322	0.96617799	0.985122996	1.842436896	0.47349826	1.011102829	0.962310103	0.429109973	0.012483941	0.3673315	2.036183713	1.124047328	1.067377903	0.216059891
2.6.1.11	2.791666704	2.778518439	1.892384111	1.045912445	2.992737371	1.017294468	0	3.021648325	3.97226672	1.993577292	4.398785108	1.281213342	1.273251874	1.20813039	0.973676547	2.197349651	1.358949108	2.107494832	2.166278952	2.138886743	2.114280495	2.947996686	2.947306237	2.981753444	1.75212625	0.995533646	2.239737946	1.851319018	0.216526812	0.024879041	1.954679728	2.099415909	2.812616649	2.780583709	2.752099897	1.891439781	2.009474722	0	0.379557471	0.988792983	0.000388062	0.261764531	0.950437668	0.055577886	4.386696278	3.170851604	1.991958745	2.025427076	0.53863208
2.6.1.13	0	0	0.005703129	0	0	0.002375956	0	0.010364329	0.007004664	0.004697184	0.186794149	0.152418247	0.165715079	0	0	0	0.005968509	0.038876774	0.05455769	0.054420274	0.046545363	0.003864906	0.009745314	0.001906039	0.007940186	0.001426367	0	0.040179767	0	0	0.009862555	0.040015109	0.003356761	0.007039867	0.010714485	0.032761201	0	0.003089512	0.001332421	0.00754394	0	0.011557361	0	0	0.176924293	0.132034374	0.186943425	0.183505356	0.060267351
2.6.1.16	1.013189982	1.026936252	1.011481385	1.38102505	0	0.990775026	1.148992662	0.994590688	0.987727722	0.993741316	2.011743846	1.00495458	0.987057353	0.936632245	0.984841731	1.207825577	0.975134541	1.031193213	1.034912549	1.035977155	1.033059648	0.996770345	1.004043393	1.502291052	0.965112716	1.016293774	0.999997517	0.943632397	0.982580791	2.01551232	1.142746704	0.970531547	1.193443966	1.192764868	1.190978481	0.946669483	0.99759842	1.014738362	1.008894238	1.005252542	1.010784375	0.93799422	0.482850576	0.983132988	2.019345843	1.127229773	1.264442825	1.263391507	1.080686691
2.6.1.17	0.599504704	0.434911621	0.006706273	0	0.001331096	0	0.003725928	0	0.001455097	0	0.427648139	0.002759797	0.003029634	0	0.004659256	0.00149164	3.15899E-05	0.022636968	0.023101863	0.014822933	0.01690891	0.000403552	0	0	0.134585149	0.005579749	0.003037963	0.007029448	0	0.001682081	0.002239136	0	0	0	0.001328652	0.002157704	0	0.004279086	0.003209703	0.002226866	0.000905202	0.003472525	0	0	0.437293326	0	0	0	0.024171491
2.6.1.18	0.78812351	0.598082472	0	0	0.012599668	0.007092214	0.009802194	0	0	0	1.31529272	0.002056275	0.000597189	0	0	0	0.012292315	0.0073154	0.005197493	0	0.001382645	0	0.012195162	0.000582197	0	0	0	0.034045908	0.009735037	0.007339411	0	0	0	0	0.01167238	0.025359579	0.000384725	0	0	0.015013461	0.005572427	0	0.015029053	0.013001737	1.315349005	0.153198597	0.11945658	0.109663749	0.101649388
2.6.1.19	1.013608684	1.096203028	0.001209915	0.331880136	0.027053023	0	0	0.041432959	0	0	1.798297423	0	0	0.110227385	0	1.383113203	0.035912005	0.524994359	0.517701977	0.559204696	0.508113368	0	0	0	0.851221546	0.02181615	0.783046568	1.976993762	0	0.010869857	1.714945831	2.664159314	0.407379149	0.370132654	0.410034811	1.984032898	0.018803357	0.02167133	0.408146578	1.480891732	0	0.253972042	0	0.026719248	1.83363785	2.324449497	0.773862543	0.776887227	0.393981106
2.6.1.2	0	0	0	0	0	0	0	0	0	0	0	0	0	0	0	0	0	0	0	0	0	0	0	0	0	0	0	0	0	0	0	0	0	0	0	0	0	0	0	0	0	0	0	0	0	0	0	0	0
2.6.1.21	0	0	0	0.013874558	0	0	0.009873125	0.004402648	0	0	0.75208786	0	0	0	0	0.002859709	0.359635505	0.206195154	0.208922867	0.212071531	0.201991067	0	0	0.499153971	0.013292255	0.508687982	0.002105662	0.080455336	0.091531607	0	0	0.037738466	0.010987568	0	0	0.095284085	0.000459744	0.013716343	0.003863481	0	0.011006715	0.006137528	0.302758608	0.009995243	0.742975446	0.129007539	0.13680991	0.125384902	0.092793213
2.6.1.36	0	0.000393694	0	0.001360537	0.00063633	0	0	0.001366192	0	0.001413598	0.018423114	0	0.001331971	0	0	0	0.001483633	0.000379441	0	0	0.00140952	0.000559243	0.000333443	0	0.001213827	0.000452242	0	0.008959008	0.001311668	0	0	0	0.001434135	0	0	0.009039455	0.000391405	0.000602778	0.00142137	0.001154789	0	0	0.000106718	0.000903993	0.018409488	0	0.000409879	0.001262233	0
2.6.1.37	0	0.539108033	0	0.009266878	0	0	0.000757675	1.000791912	0.995819741	0.013172842	1.148433356	0.862339955	0.828529553	0	0	0.391940132	0.009976651	0.140391498	0.14335394	0.139287118	0.15768187	0	1.011937399	0.008365146	0	0.01196598	0.266423331	0.152966915	0.377694836	0.009723337	0	0.026530797	0.085898443	0.08446346	0.094750454	0.174534983	0	0	0.084135085	0	0	0.006351169	0.490350296	0	1.159309771	0.411073581	0.155889454	0.156587938	0.141252628
2.6.1.42	1.007099741	1.010804044	0.934751708	1.006860284	1.011886197	0.516379152	0.342800883	1.01274959	0.989571724	0.983345192	1.367105873	1.080982655	1.091225455	1.120238344	2.004017621	0.98375444	1.00100228	1.359139364	1.351406152	1.342760252	1.340226723	0.99639012	0.991061936	1.013526655	1.041910554	0.485325495	1.006458352	0.949729298	0.985056168	0.989610848	1.7225082	0.997688952	1.109161378	1.101021006	1.098502814	0.969751755	1.00303964	1.009386246	0.430160482	0.98458556	0.990168773	1.183883154	0.594239129	0.007235877	1.36932512	1.005603098	1.097115856	1.102644409	0.64950065
2.6.1.44	0.005215137	0.003243397	0.002173305	0	0.002861664	0.005612224	0	0	0	0	0.604549722	0.001796531	0	0.003284072	0	0	0	0.000956977	0.000160509	0.001756119	0	0	0.002752257	0	0	0	0.001220385	0	0	0.002871916	0	0	0	0.004795724	0	0.002221742	0	0	0.001036762	0	0	0.00166212	0	0	0.606947989	0.00404703	0.058844033	0.063519342	0.001313927
2.6.1.46	0	0	0.001717232	0.000387328	0.001653706	0	0.002102375	0.00034126	0	0	0.000299662	0	0.000306128	0	0	0.399219413	0	0.001958951	0	0	0	0.00185765	0	0.001317438	0	0.001661086	0.001278164	0	0	0	0	0.001837088	0	0.001486602	0.001110697	0.000291341	0.000849551	0.000796774	0	0	0	0.000735336	0	0.002201777	0.000517825	0	0.064176462	0.061562888	0
2.6.1.48	0.000701139	0.000969811	0	0	0	0	0.001362748	0	0.00091766	0	0.000111262	0.000841244	0.000654102	0	0.001272801	0	0.000386684	0.002792676	0	0	4.53073E-05	6.25659E-05	0.000727119	0.001290954	0	0	0.002796127	0.000972697	0.001824885	0.000839674	0.002220453	0.001818668	0	0.000632805	0.001133745	0	0.00196425	0	0.000196448	0	0.001165551	4.63541E-05	0.000826824	0	0.001575887	0.002779149	0.00277593	0.001983938	0.009378979
2.6.1.50	0	0.0001354	5.53525E-05	0.000379124	0.000568499	0	0	1.30055E-05	0	1.59077E-06	6.81699E-05	0.000400489	0.000459872	0.000239837	0	0.00022396	0	0.000168226	0	0	0	0	0	0	0	0	0	0.00408732	0.000572766	0	1.37593E-06	0	0.000297015	0.000186112	0	0.004647071	0	0.000432846	0.000102266	0	0	0	0	0	0.000103994	0	0	0.000279611	0.012163374
2.6.1.52	1.001202527	0.99124614	0.900756868	1.012553538	0	1.00839283	0.151979133	1.989706132	0.996836111	1.001138847	1.227249065	0.998609339	0.989969128	0.940378559	0	1.013918987	0.848598764	0.401728725	0.390386135	0.394512712	0.402384628	1.005553144	0.989785677	0.490074611	1.012679428	0.50636606	1.015060476	0.974775313	0.108686994	0.999229701	1.008369486	0.986991652	0.80534659	0.800000408	0.787826482	0.983737803	1.013315558	0	0.171648362	0.511225169	0.014819939	1.00364267	0.699137095	0.015359667	1.22981854	1.016653783	0.728276207	0.706472595	0.337698175
2.6.1.57	0.982625989	0.937137663	0.000874458	0	0	0.010029165	0.186706223	0.996799903	0	0	1.692397918	0.015550269	0	0	0.020195063	0.002392487	0.005493798	0.044887089	0.037194398	0.021933456	0.037428526	0	0.025073033	0.007579253	0.017874508	0.009660223	0.48295347	0.907168201	0	0	1.016593672	0.984662946	0.219186175	0.193469626	0.224408272	0.895157336	0.006526751	0	0.560817429	0.490006486	0	0.087015723	0.38655358	0	1.702653096	1.596160842	0.23913369	0.202084691	0.618321019
2.6.1.62	0.607433448	1.012032576	0.85503687	0.187303388	0.988344025	0	0.152563659	0.016252039	0.013312784	0.019221346	0.865769812	0.91884656	0.905392075	0.005575569	1.001439726	0.384178436	0.809068838	0.366292976	0.380431464	0.375332459	0.362254455	0	0.001252678	0.002391721	0.686477824	0.495969884	0.241576213	0.960228915	0.027655778	0	1.007894359	0.989284931	0	0	0	0.952461819	0.013797958	0	1.001008063	0.50736936	0.018756548	0.959052461	0.003299543	0	0.848789175	0.979803406	0.394805968	0.371815915	0.142819165
2.6.1.66	1.372132335	0.841027567	0.556110734	0.017873592	0.978350787	0.007815294	0	0.015969128	0.00977331	0	0.984914671	0	0	0.753614988	0.001603287	0.43020816	0.000412427	0.075972724	0.065203652	0.079355859	0.032462661	0.029476343	0	0.025692123	0.617919304	0.022599255	1.263524056	1.662358446	0.295187201	0	1.838201862	1.703162508	0.83037317	0.832320551	0.82396247	1.644867295	0.014448561	0	0.168703246	0.482539881	0	1.120799835	0	0.008580925	0.957257277	1.7038092	0.144677569	0.120976156	0.080336705
2.6.1.7	0.000366142	0.002954943	0	0.003280815	0.008598546	0.009474008	0.007401227	0	0	0	1.184209363	0.001668931	0	0	0.00513884	0	0.000676772	0	0	0.004031536	0.004625755	0.001458527	0	0	0.007401364	0.00951305	0	0.00643852	0.004708826	0	0	0	0	0.00595873	0	0.002493821	0.010149355	0	0	0	0.010771729	0	0.000572767	0	1.176640688	0	0	0.007365268	0.010742132
2.6.1.76	0.185637268	1.079194717	0.960350296	0	0.006825776	0	0	0.006881127	0.01400231	0	0.638959844	0.013979111	0	0	0.008827855	0.012487971	0.045906319	0.052206998	0.062080218	0.035214862	0.063197285	0	0	0.500603415	0.065312848	0.012084119	0.000440938	0.191195322	0.006364432	3.36371E-05	1.007033422	0.021350449	0.011122002	0.014994301	0	0.19057005	0	0.014500213	0.012239062	0	0	0.853913277	0.005745078	0	0.630766108	0.84395295	0.34421476	0.337392544	0.087725777
2.6.1.77	0.004159977	0	0	0.003344001	0	0	0.000502971	0.001694151	0	0.004443779	0.023149349	0.002347007	0	0	0.994754529	0	0.003519537	0.000972506	0.001159096	0.00127016	0	0.004601112	0.005469743	0.00117209	0	0	0	0.004903924	0	0	0	0	0	0	0	0	0	0	0.004049005	0	0.003427165	0	0.002306852	0	0.02325703	0.000485204	0	0	0.003849267
2.6.1.81	0.195651239	1.429974013	0.015357706	0.016880262	0	0	0	0.012949393	0	0	0.03404616	0	0	0.01730293	0.008053284	0	0.011228555	0	0.00296317	0	0.006194277	0	0.003028504	0	0	0	0.263037431	0.742196307	0.013729972	0	0.994913202	0.969034789	0.004111813	0.007707652	0.004881837	0.759611755	0	0	0.156299991	0.492592771	0.005355195	0.078921796	0.01092684	0	0.007357296	1.574093222	0	0	0.042794075
2.6.1.82	0.192627085	0	0	0	0.00883706	0	0	0.009903442	0.008995762	0.002411643	0.027874826	0	0.001850797	0.000254433	0	0.008380068	0	0.089259154	0.086551981	0.07085887	0.077922232	0	0.011857403	0.00042461	0	0	0.257897382	0.601127588	0	0	0.004949873	0.956224411	0	0	0.011797761	0.594679368	0	0.004701744	0.165248845	0.512020292	0.002955737	0.080695934	0.010822721	0.010886664	0.024654313	0.851840691	0.000456798	0.000220576	0.068490127
2.6.1.83	0	0.018288361	0	0	0.999749741	0	0.004357742	0.006115118	1.004657262	0.997699769	0.032765214	1.063814114	1.083465369	0.033455258	1.008484752	0.818302458	0	0.266478687	0.259050138	0.260587805	0.267325808	0	0.995578006	1.011965597	0	0.497178986	0.002463842	0	0.007193016	0.991900832	0.008800386	0.008152827	0.881679202	0.9162027	0.886509318	0.025478854	0.995496604	0	0	0	0.016703751	0	0.194522644	0.003080299	0.013310459	0	0.615262278	0.645590901	0.006327223
2.6.1.84	0	0	0.001737952	0	0.00241474	0	0	0	0.002427109	0.002422045	0.065993771	0.001605626	0	0.001989465	0.000500877	0	0	0.002091757	0.001332909	0	0	0	0.001458268	0.001661532	0	0	0	0.002945624	0	0	0.002743312	0	0.002555072	0	0	0.003852223	0.002012724	0.002626423	0	0	0	0.000807472	0	0.002155155	0.067742784	0	0.029903845	0.029311689	0.000795006
2.6.1.85	2.190968088	0.968253733	1.783869414	0.470932832	2.030572144	0.466508861	0	0	1.506865376	0	1.455661479	1.184289523	1.114205822	1.075312735	0	0.770545657	1.443533723	0.601375531	0.595568199	0.613292172	0.635645771	0.009877605	0.01161482	1.023557594	1.206512123	0	0.489028848	1.825921799	0	0.002063941	1.960309908	1.930367883	0.222929797	0.179095632	0.202867344	1.819277993	0	1.989140438	1.646122382	0.98357508	0.011872962	1.829195288	0.032749436	0.031440974	1.465388305	1.877042246	0.665580245	0.67003082	0.228100063
2.6.1.86	0	5.37006E-05	0	0	0.000490099	0.000202349	0.000738279	0	0	0.000207663	0.016492684	0.000439967	0	0	0	0	0	0.000433149	0.000311395	0	0	0.001095592	0	0	0.000832834	0	0	0.004978242	0	0.000409896	0	0	0	0.000619344	0	0.003910853	0	7.51475E-05	7.82121E-09	0	0.000555597	0.001042792	0.000284018	0.000572277	0.016188909	0	0.093669871	0.094077307	0
2.6.1.87	0.204839781	0	0.003388997	0	0.010941801	0.002402884	0	0	0	0.00743267	0.017738394	0.013236266	0	0	0.011322497	0.014797825	0	0.008865497	0.009330984	0	0.004124335	8.81226E-05	0	0.012070212	0.022808479	0.012933365	0.261783151	0.831520996	0	0.002228819	0.99807504	0.961865786	0	0	0	0.827938993	0.005236492	0	0.172341703	0.497388874	0.001503788	0.086693165	0.007588941	0	0.003581167	0.708741109	0.00120265	0	0.034849747
2.6.1.9	1.573520887	1.059512303	1.973498293	1.182952773	0.997537647	0.01719331	0	1.007140177	1.492712085	1.000837283	2.348393859	1.83869145	1.861316089	1.006195279	0.985152205	1.980369386	1.17673291	1.217818634	1.166852885	1.20650422	1.203000878	1.026427008	0.980623152	2.516410002	2.54682196	0	0.970710825	1.069555697	0.072878847	1.002789187	0.990587162	1.026507185	1.184958513	1.208906556	1.177550546	1.0795712	0.976915059	1.007198187	0.928557993	0.513041913	0.020713748	1.559464962	0.570011684	1.001293849	2.367109474	1.124707806	1.304877506	1.287274262	0.638163517
2.6.99.2	0.979344516	0.994191709	0	0	1.005190738	1.002223042	0	0.00515903	0	0	0.911321131	1.015794942	0.98389737	0	0	0	0.80163022	0.034912897	0.052182023	0.055405275	0.047618422	0	0.01553395	0	0.026947575	0.012738277	0.504860366	0.916913761	0	0.000354418	0.999795455	0.98439215	0.000541388	0	0.000177152	0.898940481	0	0.003298299	0.17357278	0.513966243	0.017943995	0.094311659	0.018545008	0.019900945	0.922435397	1.015698399	0.120271047	0.132042266	0.108854624
2.7.-.-	0.9805167	0	0.007466673	0.01485906	1.008991284	0.99184315	0	0	0	0	0.221122844	1.007195241	1.002882383	0	0.003312333	0	0.01728881	0.040104652	0.014317868	0.027665864	0.04453955	0	0	0.013647497	0.485873142	1.001627781	0.263082085	0.331994381	0.018148729	0	0	0.787155485	0	0.020398145	0.019201766	0.353657191	0	0.005161345	0.093929457	0.486080135	0	0.085005874	0	0.013654513	0.225526255	0	0.258885572	0.238401712	0.033283742
2.7.1.-	1.908734531	1.196667818	1.901391404	3.037665243	0	0	1.998309952	1.976815399	9.913819978	11.92877415	1.779297404	0.597076194	0.551523919	0	0	0.649204877	0.12429867	1.691856777	1.720689979	1.672310979	1.62920997	0.523052113	1.018848089	1.467854918	0.782574212	0.990751948	3.254163932	3.44934425	3.386990888	0.089951326	0.203518487	5.669357115	1.346410674	1.357572768	1.325560609	3.478143807	0.979016073	0.931849647	4.539494452	3.90690941	1.082534948	0.717531453	1.87940607	0.028123585	1.770037209	3.49026383	2.537415664	2.494382063	2.001194293
2.7.1.1	0.00271065	0	0.000205984	0.002556587	0	0	0	0	0	0.000659458	0.001892795	0.387658307	0.384798538	0	0.001751419	0	0	0.035155563	0.030800383	0.028551092	0.028835873	0.003275767	0.001936557	0	0	0.003285829	0.003055983	0.001757836	0.002521655	0.003424278	0	0.014345084	0	0	1.98036E-05	0.001892209	0	0	0.000837421	0.003161418	0.00085765	0.000421445	0.001636063	0	0	0.000941443	0.000652845	0	0.000937558
2.7.1.100	0	0	0.000880658	0	0.004915122	0.00953037	0.154803267	0	0.501508448	1.004131969	0.019316074	0.005132615	0	0.002618048	0	0.001026612	0	0.282549352	0.301253426	0.297063743	0.292127867	9.81754E-05	0	0.007210994	0	0.005524177	0.008887761	0.234655519	0.002659494	0.008198565	0.997282282	0.099155324	0.590429644	0.602867005	0.59724131	0.236560375	0	0.010137032	0.494436917	0.494418287	0	0	0.09075055	0	0.01862355	0.860704246	0.096073026	0.081451821	0
2.7.1.105	0.002381283	0	0	0	0.003096794	0.011866182	0.009096054	0.002248447	0	0	0.13701565	0	0.005396231	0.005631452	1.990721179	0.002463949	0.013138138	0	0	0	0	0	0	0	0.006243736	0.009194146	0.003221746	0	0	0.007556316	0	0	0.004805916	0	0.002232459	0	0.009253057	0	0	0.007687265	0	0	0.00522944	0.002012896	0.138458858	0.01058975	0.009455545	0	0.608673492
2.7.1.106	0	0.001112603	0.001270323	0.273120483	0.000158812	0.000831211	0	0.000705853	0	0	0	0	0	0	0.00012281	0.000851631	0	0.001090082	0.000740135	0.001098695	0	0	0	0.000562995	0.000948332	0.00016919	0.00065914	0	0.000715609	0.000610024	0.001068702	0.000880134	0.000454784	0	0.000406924	0.001128909	0	0	0.000821318	4.96731E-05	0.000434027	0.000442504	0.000958568	0	0	0.000627221	0	0.001100436	0
2.7.1.107	0.995977767	0.946570728	1.041324233	0.019061976	0.004229894	0.017654745	0.494634023	0.989836758	0	0	0.90144947	0.779043025	0.782479158	0	1.005184824	0.395354586	1.00533294	0.75770909	0.791316237	0.783265728	0.781408229	0.988051972	0.013828529	0.496280145	0.079083726	0.515346529	0.75789314	0.994493849	0.974377928	0	1.140520327	1.240015754	0.408192347	0.417413256	0.381370145	1.00941008	0.008272575	0.99285252	0.314421439	0.509771209	0.988478718	1.015727581	0.697889695	0.98231226	0.903550725	0.991097556	0.484896204	0.480758759	0.464640476
2.7.1.11	0.849980171	0.042467185	0.91685449	1.323951126	2.949126079	1.976972118	1.707277947	0.976207475	2.032982687	1.994072096	0.689008695	2.572005134	2.653716456	0	0	3.999696528	0	2.081405025	2.026375128	2.023887931	1.987683521	1.499414328	6.003411405	3.022250318	0.967530621	0.984121094	1.009685265	1.648653267	0.978265899	1.977819202	1.162442998	1.912636622	2.629135734	2.54904433	2.640678124	1.692702952	3.457499424	1.963102315	1.161640298	1.466456331	0.984255646	1.088615286	1.971817801	1.014823264	0.718803336	2.27926794	2.422291851	2.407898882	0.865717688
2.7.1.113	0.014872137	0.008839721	0.001393384	0	0.000912487	0.01671476	0.013693035	0	0	0.011507733	0.568707182	5.8074E-05	0.013482378	0	0	0	0	0.223055891	0.214177158	0.19583995	0.208753104	0	0.003282911	0	0.015652936	0.51133966	0	0.012132884	1.835641851	0	0.014290623	0.008275767	0	0.013062962	0	0.034634388	0	0	0.002459891	0	0.014599778	0.0167048	0.011975125	0	0.576093784	0.00155648	0.004880342	0.018548867	1.507437246
2.7.1.12	1.026321388	0.687781463	0.963405344	0.186544389	0.000266981	0.00432668	0.005586297	0	0.005042767	1.006734405	1.135030072	0.022298979	0	0.517734658	0	0	0	0.092032951	0.098245888	0.110738981	0.098853675	0.011884467	0	0	0.966472667	0.500540356	0.22736388	1.273416343	1.003630015	0.007404293	1.303107668	1.443552977	0.093995097	0.114706951	0.081815741	1.293337814	0	0.022651097	0.234163472	0.982060828	0	0.184265447	0.002071232	0	1.093650241	1.306442305	0.26646137	0.294567447	0.801271689
2.7.1.13	0	0.002159302	0.000900443	0.001520923	0.002251891	0.000280593	0.001940972	0.000173412	0	0	0.007850197	0.001615439	0.002215628	0	0.0024438	0	0.001219399	0	0	0	0.002429024	0	0.001151189	0	0	0.002104287	0	0.004509364	0	0.000755049	0.002058882	0	0	0	0	0.00570945	0	0	0.00158721	0	0	0.00011435	0	0.00050093	0.010033578	0.000251933	0.000824181	1.32536E-05	0.012586479
2.7.1.130	0.788393371	1.006114557	1.007178045	0.188244547	1.003288598	0.504805693	0.18512571	0.006342639	0	0	0.910459284	0.979619781	1.001681689	0	0.982197603	0	0.986727833	0.027518141	0.030091832	0.049439671	0.061545761	0.012249425	0	0.001318009	0.115837986	0.511861181	0.24041087	0.905555216	0	0	0.98970834	0.996209294	0	0.013857861	0.011227229	0.889410337	0	0.005426118	0.978785326	0.507288283	0.017932179	1.016767679	0	0.017124212	0.878312843	0.850433958	0.114943234	0.115337009	0.12462811
2.7.1.144	0.416816183	0	0.016280282	0.172320152	0	0.011020386	0.644078338	0.003433434	3.025157019	0.996629371	0.41015367	0	0	0.021753581	0.008261348	1.000789779	0.008345073	0.337679115	0.299289051	0.328885462	0.324868152	1.520061728	0.024526542	0	0.012088189	0.979890997	0.770646967	1.040370855	1.375852224	1.025555554	0	1.815670583	0	0.016340466	0.006546962	1.014121434	0.000199337	1.017934375	0.483476066	1.253186621	0.988026895	0.160710471	0.676416216	0	0.398615708	0.589935846	0.628382612	0.628306114	0.302200089
2.7.1.145	0	0	0	0.000581392	0	0	0	0	0.000270638	0	0.008010777	0.000356144	0.000257525	0.001515073	0.000509898	0	0.000263021	0	0.001697571	0	0.000125169	0.000259653	0	0.000786782	0	0.001198648	0.001171226	0.007213945	0	0	0	0.010516407	0	0.001424177	0.000314964	0.009806151	0.00169254	0	0.00030056	0.00118943	0.001325116	0.001542725	0	0.000155852	0.007255038	0	0.000294605	0.001143573	0
2.7.1.146	0	0.000101073	0	0.000341533	0	4.52988E-05	0	0	0.000106588	0.000319077	0.000158127	0	0.000592783	0	0	0.000413457	0.000571362	0	0	0.000643801	0.000550401	0	0.000551848	1.82926E-07	0.000605456	0	0	0	0	0	0.000117048	0.000119365	0	0	0	0.000100232	6.72909E-05	0.00036387	0	0	0.000674576	0.000215494	0.000565854	0.000504294	0	0	0	0.000619338	0.047155564
2.7.1.147	0	0	0	0	0	0	0	0	0	0	0	0	0	0	0	0	0	0	0	0	0	0	0	0	0	0	0	0	0	0	0	0	0	0	0	0	0	0	0	0	0	0	0	0	0	0	0	0	0
2.7.1.148	0.992474192	0.87569004	0.955292797	0.638764916	1.00452709	0.991140628	0.994640292	1.002372908	1.000037191	1.004925502	0.919602695	0.999254562	1.010145949	0.951010962	1.000052202	0.990729401	0.948714156	0.982513125	0.9925659	0.98451426	0.988280081	0.999855083	0.989902892	0.990669049	0.922051461	1.011105163	0.99914367	0.96986757	1.00794704	1.008115556	1.005825095	0.971549153	0.989734781	0.991510188	1.002543132	0.954739118	0.994157594	0.999433153	0.921387994	0.508126413	0	1.010559645	0.909868197	0	0.916774453	0.991328552	0.8837544	0.879979872	0.526991174
2.7.1.15	0.389010585	0.020198226	1.030382801	0.785080744	0	0.017256755	0.667410511	0	2.995770533	2.967009381	0.932913954	0.908749673	0.907935501	1.312702726	0.026134487	1.786350575	0.027920747	1.28535066	1.329030005	1.305596754	1.291536514	0.512980351	1.031916058	0	1.205804823	0.969549105	0.498731065	1.402868844	1.520792347	0.980652616	1.452919851	1.263441368	0.298711163	0.318099635	0.294180252	1.393323554	0	0.990820491	0.344143862	0.529467643	0.029885459	0.912465948	0.485530145	0.035381056	0.932906569	1.702060389	0.97311103	0.9594414	1.326209683
2.7.1.156	2.027261603	1.786471304	0.016583361	0	1.989719143	0	0	0.042990262	3.025793838	4.031767114	1.53024379	1.526673198	1.538806717	0.008488058	3.987001791	2.389878117	0.224610149	1.963104132	1.892976284	1.908137675	1.910113036	0.974790895	0	2.021187663	0.797572	0.974845856	0.477868985	1.240713767	0.008178284	1.973551601	0	1.874520754	1.759263161	1.781721378	1.828612159	1.2589982	0.97531571	0	1.983591499	0.999256799	0	0.191295693	0	0.007654002	1.573982339	1.969047271	1.407328126	1.469442399	0.334152244
2.7.1.16	0.207337804	0.015603764	0	0.187747477	0	0	0	0.013079658	0	0.983445625	0.032804744	0.013031396	0	0.000764017	0.010786904	0	0.010351879	0.137857202	0.160425625	0.152497737	0.142511204	0	0.008415436	0.003990764	0.035894581	0	0.237291919	0.773833595	0	0.011985183	1.005338348	0.94212295	0.315526949	0.295624638	0.311881914	0.790415161	0.012930735	0.012484199	0.165803614	0.513742097	0	0.104074427	0	0	0.032928103	0.84920855	0.102440015	0.084199492	0.218394892
2.7.1.161	7.59808E-06	2.8375E-05	2.8976E-05	6.39468E-05	4.64277E-05	5.0282E-05	3.998E-05	2.0983E-05	2.9011E-05	6.41694E-05	0	4.12745E-05	0	5.33238E-05	3.41815E-06	0	0	0	0	4.91936E-05	0	8.19094E-06	2.45339E-05	0	6.2504E-05	0	5.46328E-05	5.66016E-05	0	0	0	4.21059E-05	3.64918E-05	0	6.3002E-05	1.80314E-05	0	0	0	4.57093E-05	0	4.20759E-05	5.06517E-05	0	0	0	1.26224E-05	0	0.011817757
2.7.1.162	0.000985718	0.000109853	0	0.000972957	0	0	0.000612671	0.000451427	0.000516607	0	0	6.79309E-05	0	0.210934699	0	0.000607003	0.000112065	0.000419559	0.000583925	0	0.001060409	0.001151209	0	0	4.05037E-05	0.000661486	0.000174109	0	0	0	0	0	0	0.001008671	0	0.001027741	0	0.000961248	0	0	0	0	0.000402819	0.000924096	0.00025952	0	0	0	0
2.7.1.164	0	0	0	0	0	0	0	0	0	0	0	0	0	0	0	0	0	0	0	0	0	0	0	0	0	0	0	0	0	0	0	0	0	0	0	0	0	0	0	0	0	0	0	0	0	0	0	0	0
2.7.1.165	0	0	0	0	0	0	0	0	0	0	0	0	0	0	0	0	0	0	0	0	0	0	0	0	0	0	0	0	0	0	0	0	0	0	0	0	0	0	0	0	0	0	0	0	0	0	0	0	0
2.7.1.166	0.003105649	0	0.99281471	0.002290854	0.00160008	0	0.004221866	0.003633044	0.003857513	0	0.079029829	0	0.007758035	0.001754033	0.006917483	0	0.007912251	0.014945224	0.025109202	0.011820755	0.018511932	0.005674886	0.002781032	0	0.073047903	0	0	0	0.000735306	0	0	0.000528742	0	0	0	0	0.007847337	0.007323237	0	0	0.003125725	0.91832388	0	0	0.085441891	0	0.008321305	0	0
2.7.1.167	0	0.018080576	1.714191519	0	2.008881277	0.003830476	0.023933275	0	0.018626862	2.016951038	2.551390986	0.014723268	0	0.003866273	0.00695732	0.0348504	1.153556743	0.036065283	0.04060476	0.045981382	0.012177063	0	0.015058153	0	0	0.026772795	0.524936365	1.354740885	0	0.003834196	2.00183226	1.500487639	0.028712076	0	0	1.410089154	0	0.039725972	1.630792674	0.980806814	0	1.45192945	0.036218152	0	2.538794347	1.391770474	0.296474904	0.318971349	0.091183526
2.7.1.168	0	0.004478767	0	0.003495283	0.003468793	0.001361374	0.003912257	0	0.003065764	0	0.299868088	0.232215314	0.229488636	0	0	0.204165559	0.45441451	0.126644746	0.133853721	0.134725168	0.128818485	0	0	0.005493778	0.0055753	0.49768796	0.003193047	0.0179009	0.053284104	0.002002471	0.002614303	0	0	0	0	0.026868133	0.000665234	0	0.083901224	0.002441616	0.002728727	0	0.102412505	0.001102137	0.302170254	0.005578465	0.090244051	0.093733449	0.016495104
2.7.1.169	0	3.63989E-05	7.64056E-07	1.29365E-05	2.67307E-05	1.37995E-05	3.19329E-05	0	1.41972E-05	0	0	2.52256E-06	0	6.18874E-05	8.0512E-06	3.39368E-05	0	2.89268E-05	0	0	1.84996E-05	1.99007E-05	2.97349E-05	0	0	2.87088E-05	3.18961E-05	9.95371E-07	1.20864E-05	3.75795E-05	0	2.01871E-05	4.61453E-05	0	0	1.48842E-05	0	0	4.22944E-05	5.43375E-05	0	0	5.51831E-05	2.06707E-05	0	0	0	5.00849E-05	0.011777111
2.7.1.17	0.232821864	0	0.971006309	0.758460737	0	0	0.365418594	0.024005407	3.013525803	6.012128193	1.747290285	1.05794514	1.053033373	1.245153505	0.015535046	3.610097267	0	0.863709844	0.861530111	0.871357849	0.817659075	0.496142738	0.046912197	0.548410655	0.369299782	0.453728317	0.210186005	0.960786798	0.602551952	4.966765673	0.397019209	1.073552981	1.891170747	1.900624257	1.883417645	0.97918423	0.027962796	0	0.200687805	0.495243713	0	0.729511676	0.212460576	0.024149106	1.763724873	1.950119916	1.325224442	1.423372583	0.495028569
2.7.1.170	1.002712799	0.992097325	0.934528509	0.079228924	0.004196709	0.018125714	0	0.007978654	0	0.00776202	0.863769361	0.072911145	0.073477766	0.105979593	0	0	0	0.063309155	0.092725953	0.07330882	0.078577054	0.487570539	0.002111686	0	0.062412734	0.013748669	0.242581932	0.87070582	0.090150807	0	1.01649041	0.969044618	0	0	0	0.849321424	0	0	0.165076053	0.490260261	0.984346728	0.268348302	0.004227211	0.003550785	0.869789776	1.017944614	0.089469024	0.108848409	0.123668907
2.7.1.19	0.195459915	0.009202628	0.012931623	0	0	0.003571762	0	0.000574954	0	0	0.18408511	0.013281126	0.0030367	0	9.95274E-05	0.011558544	0.006473998	0.020574295	0.035989266	0.040776679	0.01927658	0	0	0.009209909	0.021919889	0.008440359	0.242455117	0.853247982	0	0	1.003279261	0.951240651	0.008348587	0	0.011617821	0.826789635	0.008963265	0	0.152271035	0.508965703	0	0.082541888	0.009435671	0.013208314	0.183735475	0.848209397	0.028524873	0.039077146	0.022929823
2.7.1.2	0.972428543	0	0	2.358110335	1.996861986	1.46670112	1.202074522	0	1.029275506	5.039164951	0.773655129	2.14377246	2.139815738	0.468167528	1.027037654	1.81113049	0	1.465542093	1.447769742	1.473562566	1.480495491	1.483476079	1.972349743	0.989058102	1.333594185	0.529657353	0.995519067	0.933172345	1.077739291	0.9614553	1.291611193	1.047311209	1.214026445	1.202424368	1.237184235	0.902991612	1.970896175	0.021715548	1.432894539	1.022715538	2.014978759	0.078671338	0.994190136	0.01197255	0.81812977	0.967044086	1.439413282	1.462093343	1.069147571
2.7.1.20	0.806769242	0	0.011984428	0.012123984	0.013443885	0.002715999	0	0.002615856	0	0	0.882299278	0.002592134	0.006357957	0.007502983	1.009834096	0	0	0.078029787	0.053801311	0.059013541	0.076316788	0.003448296	0	0.48953488	0	0	0.007081787	0	0.00910184	0.002668011	0.000720326	0	0.00779707	0.012757515	0	0.014243442	0.003438971	0.004142524	0	0.003627339	0.006963457	0	0.009375249	0.012072453	0.885159087	0.007275961	0.127777508	0.120327165	0.059844644
2.7.1.21	0.205851883	0.00335539	0.993191152	0.53074277	0	1.010363535	1.00109814	1.000232453	0.018451817	0.006009922	0.087320689	0.990428156	0.997733688	0	0.015412738	0.408062971	0.066527647	0.676359469	0.694467833	0.703638376	0.701420065	0.007502359	0.994601519	0.000105356	0.137903937	0.484477729	0.492788252	0.905944515	1.043329501	0.014735021	0.991848703	0.990734798	0.107504803	0.108922259	0.079920804	0.877607589	0.992053838	0.986998437	0.186923164	1.00227711	0.990244532	0.980891484	0.819000547	1.006495802	0.054054917	0.845196882	0.335517739	0.351026935	0.889614307
2.7.1.23	1.001882944	0.997317981	0.946485224	0.818318436	0.999468012	1.001842601	0.99883136	0.998462811	1.002207508	0.998856803	1.018726682	0.999606	0.999528264	0.997487811	0.997362853	1.001266382	0.997549884	0.951912171	0.952955794	0.952850744	0.952268914	0.997207104	0.998595158	1.000494099	1.000119657	1.000308963	1.000168833	0.971999512	0.997998831	1.001118964	1.000166819	0.999901697	0.998583489	1.002575493	1.001757587	0.967664507	1.001253302	1.001670587	0.832785185	1.000511466	1.000389475	0.956251813	0.802292796	1.002349211	1.014933038	0.997745999	1.033274618	1.029040619	1.00072928
2.7.1.24	1.004544896	1.000712016	0.946675453	0.823941634	1.002825069	1.006014443	1.003461145	0.995251883	0.995985792	1.00447717	0.98880389	1.004782776	0.99840346	0.94802472	0.002066971	1.005962038	0.968693635	0.957367195	0.949900966	0.948504678	0.950833445	0.500050142	0.999210409	0.993464044	0.965636214	0.993817676	1.005698799	0.95825863	1.006357508	0.996548019	1.005152849	0.993302137	0.906483287	0.90315276	0.901010985	0.963317495	0.997334813	0.997147841	1.004896872	1.000276838	0.9982633	0.997987286	0.804992828	0.998424103	0.992352734	1.003116528	1.005732246	1.004185587	0.979861546
2.7.1.25	0.402396133	0.003893864	0.006587638	0.192012872	1.017533649	0.011947045	0.146856417	0.012733624	0	1.019947919	1.19942606	1.000876667	0.990564709	0.004051511	0	0	0.714503396	0.133693712	0.131419728	0.145959301	0.133876869	0.013083813	0	0	0.0480732	0	0.256549668	0.889787479	0	0.005036001	1.006312603	0.989991585	0.019416663	0	0.008089226	0.897301318	0	0.019935493	0.162635048	0.492327303	0	0.082422812	0.003382177	0.019055599	1.193461592	0.840296022	0.09088908	0.090810144	0.169994928
2.7.1.26	1.610199464	1.901309301	1.898461644	2.17336877	2.003164647	1.990420422	1.664672388	2.000410373	1.99987695	2.006279924	1.917160765	2.00377351	2.010498657	1.994988743	1.989789452	1.990599165	1.997731839	2.034500303	2.043004144	2.021567826	2.040604044	2.010480317	2.005412334	1.997457473	1.936922031	1.998889464	2.010611171	1.942540374	1.989491966	2.009762605	1.988883232	2.009051946	1.791896786	1.792334879	1.794982542	1.944403492	2.007518727	2.009015788	1.992691506	1.990004731	2.003182516	1.990215331	2.008600945	1.99389329	1.926755765	2.004154464	1.9500034	1.933434433	2.048793168
2.7.1.27	0	0.000638226	0	0.0906891	0	0	0	0.000170322	0	0	0.018073329	0	0.001668778	0	0	0.000610882	0.001578873	0	6.71223E-05	6.45717E-05	0.001474607	0	0	0	0	0.000702016	0	0.014321041	0.000381916	0.000410817	0	0.023438528	0.001485385	0.001337239	0	0.012442753	0	0	0.00138451	0	7.13487E-05	0	0	0	0.016003729	0.143335845	0.031187508	0.031148571	0.022247179
2.7.1.29	0	0.005669478	0	0.453143597	0	0.0033022	0	0	0.509524985	0.987557028	0.387877212	0.010938301	0.012169593	0.008014132	0.012118765	0.201723778	0	0.662484984	0.656985201	0.667416103	0.663225131	0	0	0.011434643	0.206319921	0	0.238370949	0.106192334	0.004525354	0.006798052	0.296761749	0.030315799	0.003286816	0	0.011396498	0.110188468	0	0.004078642	0	0	0.003307281	0	0.008722042	0.008905242	0.391259135	0.860446279	0.210739355	0.23000953	0.070152837
2.7.1.3	0	6.05704E-05	0	2.61365E-05	2.98024E-05	9.12017E-06	0	5.21199E-05	4.09133E-06	0	0.00841594	4.09494E-05	5.29575E-05	6.63639E-05	6.55248E-05	7.86798E-05	0	0	0	0	0	4.50746E-05	0	3.06189E-05	0	0	0	2.83955E-05	0	0	1.80631E-05	0	0	0	6.67066E-05	0	5.06253E-05	0	0	0	0	0	0	0	0.008426838	0	0	2.61043E-05	0
2.7.1.30	1.002140127	0.979828313	1.202922916	1.076516675	0.020092189	0.003868773	1.017015004	1.007584499	1.001911693	1.980919946	1.017899256	0.248494268	0.23313993	0	1.023177006	1.795657595	0.04953133	1.062531939	1.079115869	1.068485112	1.053917166	1.494540841	2.016660234	0.991363686	0.993462809	0.50256155	0.981952399	1.133274656	1.018576042	0.99536358	1.123926416	1.018392262	1.505682775	1.475959739	1.521080632	1.125737192	0.513236613	0.019215447	1.023321387	1.020131536	0.00904757	0.846734294	1.10950948	1.020394435	1.03223589	1.873622221	1.256006229	1.228085535	1.153315028
2.7.1.31	0.593069324	0.804065273	1.018054751	0.619270392	0	0.01456083	0.842279066	1.015477079	1.998920132	0.988604937	0.725642587	0.637990654	0.612315553	0.642524499	0.003678015	0.587376192	0.200381049	0.929339557	0.946829221	0.947511626	0.927106567	0.021655157	1.007335859	0.5255004	1.025945718	0.512189109	0.518004393	1.640821093	1.280426538	0.98000098	0.993311821	1.985182897	0.480091716	0.519024594	0.500492952	1.615488953	0.013022747	0.987572699	0.429525252	1.485111511	0	0.799294562	0.896027693	0	0.726239033	2.305256219	0.788804895	0.77340037	0.754785064
2.7.1.32	0	0	0.001286977	0.001269488	0	0	0	0.001499408	0.001357173	0	0.008914632	0	0.000978698	0.000692212	0	0.000944713	0	0.001021327	0	0	0	0	0	0.001010009	0	0.000363961	0	0	0	0	0.001627832	0.001441769	0.001072165	0	0.000269162	0.001374082	0	0.000190293	0.000112685	0	0.001654165	0.000240172	0.000691737	0	0.009511756	0.001623925	0.063539231	0.062398392	0
2.7.1.33	0.788926639	0.945571706	0.935711571	1.186015798	1.015854677	0.494397222	1.513215557	1.000137647	0.995196363	1.990880552	0.946962427	1.539025369	1.525790736	0.994184522	1.001536656	1.206540748	0.971414605	1.050661215	1.05129522	1.06150894	1.064916837	1.503933049	1.006772817	1.005930168	1.005111823	1.014001462	1.487357224	0.937228238	0.989162504	0.985325675	1.013961521	1.01360539	1.000505598	1.002501918	1.012238259	0.95098731	2.00578878	1.004175687	1.010631406	0.984851266	0.99747435	0.91683513	0.996387399	0.006305355	0.953948234	0.991275596	1.158995683	1.16432163	1.051157595
2.7.1.35	0.587191445	0	0.837997594	0.467636292	0	0.009471316	0.82097697	1.008703942	1.002728307	1.990313442	0.648433182	0.848494558	0.859599191	0.927953975	1.990892295	0.998000277	0.077327251	0.75650335	0.752422372	0.761546991	0.748803134	1.006802392	0.987809001	1.018225583	0.883565502	0.498519158	0.990235304	1.411696226	1.171285758	0.001353872	0.73424134	1.920517589	0.914488346	0.902873184	0.905189659	1.431188988	0.999677402	0.978347332	0.647467192	1.00900358	0.992825765	0.839855217	0.321760013	0	0.647376017	1.841227212	0.754911166	0.770290931	0.813909235
2.7.1.36	0	0.003425612	0.010476913	0.265576334	0	0	0.005467732	0.005307987	0	0.002600656	0.006658651	0	0.006799164	0.057672458	0	0.007831364	0.012900399	0.012691075	0.017145744	0.016722333	0.017267201	0	8.96974E-05	0.008413602	0.08041853	0.513156861	0	0.01953024	1.013205059	0	0.006930514	0	0.004002107	0	0.011464594	0.021175925	0.009286122	0.004334518	0	0.262593366	1.009142559	0.006063118	0.106237599	0.004948863	0.020997074	0	0.135558363	0.123487638	0.831369554
2.7.1.37	0	0.003696113	0	0.001250912	0.000933788	0	0.002100596	0	0.00215307	0	0	0.001327354	0.004822412	0.627420973	0	0	0.001351257	0	0.001444647	0.002688537	0	0.000913002	0.004121936	0.003544128	0.000627542	0	0.001964768	0.017700606	0.001434579	0	0.000121355	0.060559363	0	0.001014828	0	0.020896851	0.000952837	0	0.7476479	0.002083861	0.002352092	0	0.000688643	0	0.004287344	0	0.00157834	0	0.017103991
2.7.1.39	1.01393636	0.986024008	1.08466269	0.929704362	0.015250658	0	0	1.011725302	0	1.018987391	0.932603621	0	0.003396436	0.988350301	0.010739807	0	1.016975322	0.596372068	0.582554566	0.583255522	0.581740242	0.982957783	0.984388418	0	0.968634589	0.995892859	0.515207103	0.9602563	0.609041072	1.010239885	1.000763809	0.990617158	0.187784341	0.211131052	0.220044892	0.967279608	0.995032755	0	1.072984684	1.002790571	0.995992033	0.90790854	0.907913763	0.01541614	0.953783418	0.984812135	0.311523898	0.332872027	0.749144161
2.7.1.4	0.417311254	0.018891576	0.959009634	1.431301559	1.021824122	0	0.823748908	0	1.982992585	2.964440203	1.319110976	1.910765761	1.942458256	0.977202676	0	1.210445649	0.022271081	0.858636849	0.847604206	0.861004658	0.844742761	1.481477133	0.995697776	2.532016748	0.381991648	0.492541517	0.504722592	1.504653124	1.954126449	1.026947502	1.031701488	1.893441519	0.772462963	0.790573207	0.783453755	1.492046161	1.013277876	0.034739822	0.384322673	1.273328707	0.971588219	0.270288305	0.712926351	0	1.345274933	2.712311692	1.222073088	1.185220066	0.864555365
2.7.1.40	1.202966293	0	1.014607104	1.012643448	1.00777907	0.497999341	1.002823074	1.014345954	0.505915843	1.010553667	1.351748698	1.02125314	1.018705245	0.981120878	1.006135137	0.98749021	1.040465729	1.514010009	1.499138062	1.492403999	1.489290048	0.9953756	2.012000828	0.999196876	1.381890761	0.499183025	1.235286924	1.93151166	1.018409723	0.99604767	2.017113465	1.867551741	1.011467269	1.01575938	0.991765526	1.930986781	1.00921958	1.011038561	1.266091588	1.507845635	1.002694852	1.08883873	1.281724906	1.000576506	1.340101883	1.700235842	1.010597965	1.02786828	1.03262165
2.7.1.41	0.000277796	0	0.000231335	0.000618342	0	0	2.24465E-05	0.000752721	0.000588226	0.000409529	0	0.000670319	6.12104E-05	0.000776492	0.000832138	3.25981E-05	0	0	0.000805098	0	5.64268E-05	0	0.000234001	0.000606966	0.000768014	0.000735241	0.000728359	0.00418583	0	0	0	0.000555025	0.000590185	0	0	0.004306121	0	9.97212E-05	0	0.00037711	0.000245806	2.25541E-05	0	0	0	0.000553295	0.000729894	0.000495456	0.035487026
2.7.1.45	0.226823174	0	0.979146888	0.102900955	0	1.023714159	0.806602434	0.007361604	2.014241023	2.000538102	1.045339058	1.525141478	1.555437547	0.182323301	0.025922697	1.381573759	0	0.887880196	0.886952328	0.895787572	0.891200624	0.481015116	0.994776334	0	0.119468543	1.008581281	0.267995645	0.969414609	1.809208813	1.003763895	1.30011118	1.025902678	0.677480815	0.720462398	0.675084472	0.979447839	1.979597854	0.015977141	0.35485688	0.488535063	2.007767686	0.589160105	0.499948098	0.021616989	1.086480353	1.871269107	0.952724739	0.94665896	0.513659843
2.7.1.46	0	0	0	0	0	0	0	0	0	0	0	0	0	0	0	0	0	0	0	0	0	0	0	0	0	0	0	0	0	0	0	0	0	0	0	0	0	0	0	0	0	0	0	0	0	0	0	0	0
2.7.1.47	0	0.001346693	0.000293321	0.000737102	0.001660357	0.000410692	0	0	0.002401779	0	0.024892888	0.003046274	0	0.001111435	0.00072226	0	0.000281655	0	0	0.00066646	0	0	0	0.001115887	0.000226826	0.001187553	0	0.014775892	0	0.00269944	0.002762428	0.010037945	0	0	0	0.015312302	0	0	0	0	0.001632507	0.001679428	0	0.001242123	0.022497634	0.143681124	0	0	0.032520932
[truncated: 1,109 more rows]
[truncated: 32 more columns]
