# Supplementary material for: Metabolome of human gut microbiome is predictive of host dysbiosis
Source: Gigascience. 2015 Sep 14;4:42. doi: 10.1186/s13742-015-0084-3 (PMC4570295; doi:10.1186/s13742-015-0084-3)
Supplement: Additional file 6: — All noise-added taxonomic average enzyme function count matrices. (ZIP 14369 kb) [file 13742_2015_84_MOESM6_ESM.zip › AdditionalFile_5/Genomes_0p05SD_d.txt]

SAMPLE	Acidovorax	Acinetobacter	Actinobacillus	Actinomyces	Akkermansia	Alistipes	Anaerococcus	Anaerofustis	Anaerostipes	Anaerotruncus	Aquabacterium	Bacteroides	Bacteroides	Bifidobacterium	Bilophila	Blautia	Campylobacter	Clostridium	Clostridium	Clostridium	Clostridium	Collinsella	Coprobacillus	Coprococcus	Corynebacterium	Dialister	Eggerthella	Enterobacter	Enterococcus	Epulopiscium	Erwinia	Escherichia	Eubacterium	Eubacterium	Eubacterium	Ewingella	Faecalibacterium	Finegoldia	Fusobacterium	Gemella	Granulicatella	Haemophilus	Holdemania	Hylemonella	Ideonella	Klebsiella	Lachnobacterium	Lachnospira	Lactobacillus
1.-.-.-	10.95452583	13.65795721	8.413712552	2.361831202	8.192314162	2.818281706	2.501310906	1.24933862	1.387406197	3.23527345	15.42158472	3.204725153	2.693578445	1.019815353	5.854865727	1.384414605	4.232056178	1.91592673	2.036903077	2.309321214	2.259332428	7.715560984	4.38013562	2.241755702	3.533270572	5.163707204	10.12717561	18.30294866	9.625720673	2.786278977	9.701418623	26.61273647	1.773220435	1.577755556	1.746339506	18.33150312	3.860218467	1.328018217	13.29888152	14.68600521	3.001051913	7.249498113	1.794159803	0.772988872	15.42584573	14.88237924	3.495413151	3.653527181	6.977450378
1.1.-.-	1.369339666	1.104804176	0.126882072	0.328171595	0.035186829	1.008891217	0	1.009067535	1.999868864	0.039194677	2.35180723	1.126923047	1.202483277	0.79689405	0	0.245113794	0.122536804	0.239657285	0.307961004	0.258408368	0.297511593	0.470939008	0.035286905	0.981434912	0.32925475	1.5401774	1.04219793	2.637375293	2.078555493	0.027625568	1.320727031	3.562330373	0.028516993	0.003209561	0.028246349	2.645084646	0.01106998	0.016530819	1.001062405	2.22545739	0.993165799	0.938903833	0	0	2.381132775	3.140185342	0.50490164	0.522699954	0.416904533
1.1.1.-	4.256544696	10.23593759	1.189168863	1.165406568	0	0.556597828	2.325637371	3.983762029	8.502455997	5.028832217	7.599295661	3.645353283	3.572494533	0.517576132	1.05355969	3.469353754	1.004212488	2.456490948	2.510998102	2.490308908	2.384447267	0.409054837	2.944388185	0.933286416	1.453931523	0.940091149	2.715208601	3.328844477	1.854458876	0.959024273	1.250181764	4.08204591	1.060591185	0.924471002	0.995958984	3.262950771	2.477345126	3.680207474	2.577938735	1.916453844	0.020981939	0.942400588	1.894305722	1.048024346	7.49905681	5.400961463	2.81398181	2.844407126	2.312429243
1.1.1.1	3.346086209	4.090899653	1.150336409	0.32815529	0.933678469	0.0112533	0.056096165	2.062791858	1.974717743	2.974784509	4.808080005	1.474620027	1.498752895	1.453979678	6.020470892	2.642939021	0.036310777	1.119476915	1.095620783	1.225549019	1.139025266	0.440887262	0.044868994	1.049308066	1.256778216	0.524577364	1.47974235	2.28514065	0.920780676	2.934614281	1.041123373	3.136449103	0.816612355	0.868057795	0.769533063	2.22818907	0.962764144	0	0.716079	1.050363401	0	0.247858967	0.545006738	0	4.800866084	3.706206492	1.615848903	1.522697767	1.681980469
1.1.1.10	0	0.000980823	0.001005602	0	0.000721725	0	0	0	0.000748616	0.000676306	0.134502476	0.000863743	0.000326012	0.000399873	0.001072748	0.00100848	0	0.001169027	0.00134189	0.00135431	0.000721255	0	0.00101132	0.00055123	0	0	0	0.00049101	0.001003941	0	0.000536731	0	0	0.000432151	0	0	0.000140126	0.001131303	0	0	0	0.001080227	0.000279167	0	0.136732473	0	0	0.000215036	0.013131954
1.1.1.100	3.491074827	4.00382775	1.025252187	1.181541343	1.968728788	1.573474553	1.183270927	11.03277584	3.494053309	2.987033778	7.6067068	1.750526055	1.792710271	0.671616174	3.007529488	2.816929043	1.56637732	2.805945766	2.64485824	2.678484219	2.743534349	1.451114329	2.028876182	2.034248332	1.150397585	2.068029661	1.566172808	2.012770112	2.606251337	3.081863921	1.981215016	1.579698499	2.236574568	2.326547247	2.20549258	1.925480962	1.554657897	1.246798778	1.047883941	0.792204828	2.065270569	1.071421289	1.443554152	1.071173041	7.511861043	3.803607247	3.171272923	3.171058839	2.011439752
1.1.1.102	0	0	0	0	0	0	0	0	0	0	0	0	0	0	0	0	0	0	0	0	0	0	0	0	0	0	0	0	0	0	0	0	0	0	0	0	0	0	0	0	0	0	0	0	0	0	0	0	0
1.1.1.103	0.205485448	0.014371849	0	0.257486327	0.997823069	0.00572147	0.167028306	0	0.00590518	0	0.542613814	0.004813904	0	0	0.006487139	0.590023807	0	0.16527967	0.161871283	0.171483591	0.166592144	0	0.014221457	0.990267566	0.044954441	0.006093044	0.265027527	0.829428069	0.002153489	0.000833906	0.148691231	0.974124932	0.311728116	0.298388985	0.315332777	0.829747341	0.014633529	0	0.166561333	0.494600613	0.011201884	0.097163083	0	0.008805538	0.538181032	0.873019156	0.316035798	0.302953994	0.078940037
1.1.1.11	0	0	0	0.007474686	0	0	0.007216694	0.00894169	0.002319403	0	0.540628554	0.000427737	0	0.002084747	0.002890553	0	0.002153282	0.007972182	0	0	0	0.002934241	0	0.00692942	0.043318193	0.005077141	0	0.207937981	0	0.001828068	1.007995594	0.079354737	0	0.004851169	0.00035409	0.211611036	0.007858791	0.001327213	0	0.00574551	0	0	0.002703646	0.007691668	0.534657584	0.865923069	0	0	0.007722853
1.1.1.122	0	0.171775966	0.004314644	0	0	0.003684624	0	0	0	0.003735605	0.270613802	0	0	0	0.001547437	0.002684256	0.009086953	0.006448842	0.002172683	0	0	0	0	0.002567801	0.006554257	0	0	0.06917455	0	0	0	0.114821686	0	0.007592424	0.003274469	0.054050657	0	0	0.001545885	0.255706651	0.008033979	0.006440584	0.007834773	0.007287859	0.254175123	0.007530214	0.253969567	0.25284005	0.030834511
1.1.1.125	0.195224942	0	0.061770973	0	0.007295915	0	0	0.002264896	1.506903243	2.019215698	0.705296453	0.067421418	0.061881737	0.21228061	0.016495472	0.187244316	0.016503094	0.524666416	0.516192871	0.516136051	0.514661172	0.513497619	0	0	0.054296168	0.012948679	0.271617239	0.941133227	0.089448845	0.989157036	0.281948386	0.942632274	0.115958053	0.11687737	0.092720021	0.965066339	0.000671599	0	0.34779932	0.50749325	0	0.079851852	0.286379022	0.019290408	0.734277315	1.700728478	0.229637568	0.243613738	0.403829842
1.1.1.130	0.190740854	0.002477607	1.061109719	0	0.008932882	0	0.163751097	0	0.002464154	0.005320755	0.018216985	0	0	0.001350596	0.000127949	0.205210121	0.007368916	0.127177218	0.122890083	0.132461165	0.120555843	0	0	0	0.038708392	0.000769871	0.245870249	0.46875866	0	0.003293044	0.008114268	0.722454544	0.007227734	0.004372546	0.003297728	0.459750976	0	0	0.078980585	0.490621226	0	0.274431088	0.006491093	0	0.015708193	0.135774206	0.090966592	0.100085082	0.039696656
1.1.1.132	0.000511517	0	0.002907845	0.000365778	0	0.004020005	0	0	0	0.003556634	0.029025815	0.078973173	0.075349295	0	0	0	0	0.066332929	0.059713663	0.066787222	0.063465181	0	0.004397304	0	0	1.38493E-05	0	0.000178175	0.014971023	0	0.002895817	0	0	0	0.00195302	0.002977852	0.002217231	0.004025283	0	0.002595049	0	0	0.000449071	0.003388583	0.021132779	0	0.093140149	0.093013534	0.021726027
1.1.1.133	0.790562564	0.205848841	0.543205255	0.068897599	1.015325321	1.007814324	0.500761923	0	1.020683891	0.986729876	1.21031087	2.087922589	2.050151783	0.119047396	0	1.185585623	0.001988787	0.683985795	0.686141915	0.724322761	0.719927528	0	1.9917624	1.002656286	0.358863863	0.498082249	1.012437979	0.366574342	0.946172411	1.021425273	0.127935239	0.313424823	0.720702119	0.706395703	0.711424448	0.35596897	1.518621068	1.022614381	0.911135111	0	0.007284896	0	0.711208415	0.023077363	1.201472691	0.294017188	0.986165713	1.003509564	0.525574299
1.1.1.137	0	0	0	0.000399161	0	0	9.3774E-05	5.90382E-05	0.000123082	0.000162147	0	0	0	0.000378248	0.000376325	0.000124349	0.000185854	0	0.000276179	0	0	0	0	8.2291E-05	0	0.000178634	0.000406068	0.000364054	6.10462E-05	0	0	0	0	0.00016294	0.00023881	0.000437924	0	6.73305E-05	0	0.000441017	0	0	0.000157309	0.000209088	0.000181924	0.000199562	0	0	0.070353937
1.1.1.14	0.128989794	0.003917102	0.096873333	0.670045229	0.924338387	0	0	13.97131071	12.08204028	3.004052251	0.705284278	0	0.072612231	0	0	1.915785917	0	0.861573122	0.901790116	0.962476144	0.896637616	0	0	0.412511751	0.06226696	0.00919769	0	0.258998651	0	0.909967102	0.1014278	0.37318742	0.751632503	0.758837879	0.599467257	0.205526794	0.027974612	0.00499551	0.023253228	0.19063352	0.098124098	0.076747436	0.317618773	0.022817825	0.846086198	0.137851324	1.151418455	1.20819112	0.27413978
1.1.1.140	0.206023767	0	0.050711343	0.188306888	0.023920495	0	0.154278913	0.027390436	4.022881072	0.020002707	0	0.014097093	0	0	0	0	0.023387899	0.325720389	0.33217626	0.29944691	0.304021832	0	0	0	0.025929757	0.502341254	0.253368014	0.865347412	0.82421131	0.005114604	0.879861842	1.540924225	0.090838356	0.113789332	0.125217067	0.882733254	0	0	0.223248463	0.722469464	0.014481917	0.069987268	0.114029237	0.01155891	0	1.571151984	0.396240256	0.361109749	0.400736703
1.1.1.154	0.19380915	0	0.00185705	0.005642227	0	0.010861038	0.006193704	0.010874837	0	0.00501202	0.040789169	0.010074494	0	0.010055684	0.008417045	0.192496942	0	0.022402863	0.035702275	0.03989878	0.038983646	0.007736724	0.001698267	0.003614838	0	0.498003384	0.247632611	0.545533092	0.659476228	0	0.010401701	1.150212781	0	0	0	0.544802671	0	0.006856849	0.2591854	0.745069005	0	0.101158775	0	0	0.039020592	0.133230141	0.063362723	0.054915772	0.067404759
1.1.1.157	1.992584928	1.474016088	0.024303934	0.003542757	0	0.009735776	1.811325697	1.000102667	0.994876768	0.977952685	2.108654679	0.008025367	0	0.240687962	0.976139915	0.220012945	0.021431904	1.074442755	1.085864079	1.101444168	1.089675554	0	1.028675717	0.974097921	0.662137632	0.026568673	0.510240367	0.391756611	0.008612968	0	0.020872393	0.477901315	0.787585874	0.772205024	0.772726296	0.383748267	1.025227593	1.232062125	1.011677918	0.261437148	0.004422555	0.129043879	0.626415509	1.007409079	2.153334669	1.834422316	0.665091173	0.66780562	0.466072229
1.1.1.158	0.989987809	1.003152622	1.005540698	1.010747254	0	1.003298093	0.989452514	1.009666111	1.006399188	1.005295561	1.001170791	0.993898747	0.992880224	1.05198501	1.007763029	1.011458228	0.96457938	1.006125513	1.008858451	1.000805012	0.98972051	1.993488955	0.991478953	0.99464855	0.957607105	1.988616629	1.494234662	0.972507058	1.268723154	0.006591092	1.008229776	1.004100196	0.893617712	0.908608608	0.910721263	0.985369624	1.000089925	1.008133525	1.004695581	0.993947786	0.989513984	0.902685128	1.093347245	0.99212951	1.011066706	0.999029383	0.976569513	0.976009514	1.011551358
1.1.1.159	0.208764777	0.123214702	0.008537177	0	0	0.00957406	0.159962017	1.000903466	0.009193755	0.002806007	0.070692163	0.069741689	0.079927179	0.00982203	0	0.806616837	0.972199547	0.165656389	0.166099676	0.153223488	0.159243317	0.497752412	0.001900732	0.010896397	0.007715447	0	0.493755039	0.358978018	0	0	0.009629728	0.878603654	0.203874233	0.190910289	0.206575026	0.367024087	0.000241704	0.001805542	0.25259249	0.509721708	0.007917103	0.091553477	0.192845943	0.004717694	0.061971012	0	0.192441391	0.17740424	0.055623421
1.1.1.169	1.396362639	0.178527441	0	0.391577475	1.027293089	0.016270165	0.329685645	0.966597326	2.006520824	1.003332494	2.65232265	1.031472242	0.975575221	0.590508568	0	0.986102323	0.044881322	0.906116119	0.899375634	0.888603364	0.899373619	0.510454316	0.989976346	1.467650052	0.684878613	1.99186143	0.232875532	1.183815572	2.074266583	0.008804711	1.564722626	1.002743866	0.392059811	0.434766844	0.367088293	1.144535991	1.510917668	1.034255818	0.225143785	1.008562244	1.989959143	0.096463716	0.823741963	0.993874513	2.684893647	1.827998796	0.991521913	0.962070268	0.807970449
1.1.1.17	0.211235666	0	0.869729571	0.073555071	0.000934851	0.026464994	0.144638526	0.006543116	3.982003906	0.004582305	0.019489448	0	0	0.015816358	0.003162905	0	0	0.229690854	0.187091492	0.197436532	0.195090693	0	0	0	0.046896763	0.516653249	0.266603402	0.827919672	0.982629753	0	0.986310958	1.01265256	0.075989613	0.084263455	0.098538727	0.860531897	0.008676799	0.005115237	0.314185432	0.498140095	0	0.078472844	0.309732311	0	0.025784973	0.842032442	0.444033345	0.425898865	0.390540675
1.1.1.170	0	0	0	0	0	0	0	0	0	0	0	0	0	0	0	0	0	0	0	0	0	0	0	0	0	0	0	0	0	0	0	0	0	0	0	0	0	0	0	0	0	0	0	0	0	0	0	0	0
1.1.1.18	0.009585752	0.029432507	0.028278459	0.992941047	0.001198231	0	0.151819047	0	5.982817247	0	1.012039927	0	0	0.056499363	0	0.040889279	0.009321515	0.59015144	0.541347463	0.589184218	0.55213983	0	0	0.013603991	0.268637009	1.004319811	0.003964083	0.450699187	0.578552303	1.011904627	1.297623953	0.036991114	0.012318179	0.029325549	0.028747213	0.500438802	0.02382216	0	0	0.000756527	0.019144547	0.09267287	0.105194426	0	0.958177489	2.01845005	0.871988435	0.86649341	0.374247703
1.1.1.184	0.007564351	0.259815629	0	0.007989763	0.007577888	0.005951399	0	0	0	0	0.730781521	0.007278166	0.004978543	0	0.004351923	0	0.001892604	0.015997699	0.017283626	0.008160157	0.021169185	0.006212185	0	0.003022371	0.000542398	0.000992948	0	0.001770711	0.005606066	0	0	0.006709934	0	0.0057212	0	0	0	0	0	0.000898369	0.007613792	0	0	0.00283753	0.744580424	0	0.002388775	0.006203936	0.040800562
1.1.1.193	0.599539974	0.006390496	0	0.000952116	0	1.005145315	0.002159021	0.002625287	0.001172886	0.002570809	0.054061717	0.223791092	0.236940256	0.106642328	0.000326473	0.005665261	0.000128243	0.04120875	0.050990772	0.052468804	0.04839031	0.496330959	0	0.004900243	0.069537201	0	0.002688113	0.035571796	0.003868477	0.002714933	0.006361653	0	0	0.00059627	0	0.03263193	0	0.001948726	0	0.007110903	0.006125665	0.001356067	0	0	0.059030632	0	0.121999368	0.126552458	0.066277555
1.1.1.195	8.86122E-05	0.000347096	0	0	0	0	0	0.000140589	0.000895088	0.000122817	0.008150874	3.84243E-05	0	0	0	0	0	0.000339952	0.000181097	0.000318792	0	0.00025184	0	0	0	0	0.000482502	0.000742971	0	0.000620901	0	0.000476504	0	0	0	0	0.000541396	0	0	0	0	0	0	0.0006686	0.009234916	0.000782117	0.031143043	0.031024183	0
1.1.1.2	0.009348516	0.057061876	0.00020845	0.365789989	0.009892167	0	0.164136942	6.90366E-05	0.013703456	0	0.542950704	0.150413159	0.15119005	0.011361372	0.01088181	0.197457792	0.675243099	0.073537078	0.06916999	0.076479384	0.091053272	0	0.00587745	0	0.456810303	0.002765329	0.004278483	0.089453416	0	1.004765421	0.567048716	0.000693637	0	0	0.013530399	0.083753307	0.008772419	0	0	0	0	0.01217544	0.089482162	0.012579554	0.520815573	0	0.283312159	0.287383684	0.064990076
1.1.1.202	0	0.006249001	0	0.005794494	0	0.005738309	0	0.00555765	0	0.000106632	0.022428966	0.081713962	0.076051965	0	0	0	0	0.513867803	0.508623217	0.510827803	0.515465816	0	0	0.507393598	0	0	0.006061094	0.030685569	0.031041267	0.005641404	0.003868492	0	0.09834004	0.104291835	0.104663759	0.039626915	0.008589249	0	0.008042009	0	0	0.004442031	0.09555323	0.000672787	0.021295716	0.71951326	0.065174372	0.0642658	0.237123505
1.1.1.205	1.01094515	0.999260264	0.996959171	1.991781552	0.98635832	0.995710606	0.995121066	1.006925953	1.008577395	1.009164162	1.555783305	1.088275938	1.087376569	1.996635975	0.98724896	0.998101422	0.898763295	1.132699627	1.132800815	1.130997614	1.131111684	1.006891416	1.00280861	0.990459001	2.3164514	1.505980143	1.011317367	0.952662932	0.986366117	1.008952082	0.990708907	1.011733029	1.000389737	0.998796862	1.010120928	0.962756918	0.998189807	0.98948164	0.919376625	1.00076834	0.999267264	0.986392941	0.992296337	0.986842335	1.554667107	1.013794679	1.093570799	1.094872538	1.080061004
1.1.1.206	0	0.004975815	0.001042907	0	0	0.001769963	0.001805258	0.004171822	0.004188624	0.000492335	0	0	0	0	0.001662859	0	0.005381436	0.001126078	0.00340049	0.004097311	0.000531272	0.001790562	0	0	0.00244314	0	0.001831018	0.003769927	0	0.000397496	0.001958868	0.003545709	0	0	0	0.003095262	0	0.001141013	0.001616027	1.75172E-05	0.003625221	0.005050843	0.003561265	0	0.00471537	0.003109657	0	0	0.003431738
1.1.1.21	0.006694656	0.003750549	0.004330802	0.087462705	0.00061801	0	0.003130967	4.42455E-05	0.004148489	0.00142883	0.094723122	0	0.004963757	0.002731405	0.002489643	0.604311838	0	0.029736429	0.031149187	0.027739174	0.036134375	0.004996042	0.003350086	0	0	0.000440053	0.001012831	0	0.000242086	0.999586239	0	0.005046425	0.001355335	0	0.003337748	0	0.006415473	0	0.000502798	0.000185274	0.005559207	0	0	0.002901341	0.090309709	0.001379707	0.119888323	0.121353312	0
1.1.1.210	0	0	0.000124196	3.5518E-05	4.4232E-05	0	2.65612E-05	0	0	0	0.000114473	0	0	0	0	0	0	0.000100755	0	8.75693E-05	0	6.40273E-05	0	0	3.51878E-05	0.000138573	0	7.72537E-05	5.82094E-06	6.14444E-05	0	0	0	0	5.97999E-05	0.000150117	2.04477E-05	3.9717E-05	0.00012763	3.06233E-05	0.000147441	0	9.58834E-05	5.47371E-07	4.50128E-05	9.1817E-05	6.93861E-05	0	5.01995E-06
1.1.1.215	0.99812544	1.088787866	0.065950082	0.010659796	0	0.014893474	0	0	0	0.000326904	0.809601733	0	0	0	0.011117611	0.018112964	0.004633455	0	0.016287267	0	0.006459652	0	0.004464838	0.00717758	0.050960335	0.013991183	0.243773566	0.817142081	0.00692233	0.004933842	1.154573299	0.990405712	0	0	0.00842463	0.854950167	0.01088561	0.001826272	0.149336332	0.486956009	0.007856506	0.104042708	0	0.00731423	0.794846081	0.871316527	0.059432083	0.045987464	0.059839614
1.1.1.218	2.20386E-05	0	0	0.091861924	0	0.000577551	0	0	9.58969E-05	0.000406226	0.000196692	0	9.07201E-05	0	7.93112E-05	0	0	0.031486321	0.032225534	0.031477595	0.033016959	0	0.000771573	0	0.104323288	0.000389284	0	0.000604649	0.00086746	0.000930562	0.000574984	0	0	0.000840751	0.000619737	0.000288152	0	9.37551E-05	0	0	0	0.000643263	0	0.000924179	0.000248468	0.000481475	0	0	0
1.1.1.219	0.002938379	0.300337757	0	0.008565094	0.000951597	0	0	0.002578952	0.002152227	0.001238555	0.660530155	0	0	0	0	0.002254432	0.00290393	0.103526335	0.09103516	0.099514749	0.093631911	0	0	0	0	0.001538402	0.248446482	0.017997548	0	0.003531211	0.001577265	0.001855829	0	0.005731214	0.0076539	0.019185463	0.491426385	0	0.000845384	0.00197112	0.005623329	0	0.001215654	0	0.669243793	0	0.033996712	0.024582445	0.133450828
1.1.1.22	1.024685335	1.312358665	0.085334863	1.025933742	0.971727627	1.002930351	0.843619566	1.004339241	0	0	1.39881647	2.369543544	2.406186456	0.557389295	0.992432508	0.99348874	0.489565044	0.343173527	0.400393322	0.390817297	0.362278992	0.494360612	0.999902064	0	0.968437601	0.470419047	0.979460014	0.903133816	0.373670392	0.007004054	1.028490659	1.023458748	0.401789719	0.371067078	0.396576866	0.936200948	0.482810697	0.250360356	0.347215696	0.490022158	0.012855289	0.081965384	0.420753898	0.004522673	1.378835839	1.016621009	0.515564164	0.539571802	0.179672906
1.1.1.220	0	0.002498073	0.000630884	0	0.004565781	0.00372492	0	0	0	0	0	0.003612198	0	0	0.002107022	0	0.852950628	0.002720949	0	0	0	0.000321388	0.001570885	0.003479587	0	0	0.001213083	0.008965481	0	0	0.004361818	0.004042079	0	0	0.002321072	0.005616246	0.002435178	0.002540565	0	0	0	0	0	0	0	0	0.001945114	0	0.015323398
1.1.1.23	0.99635327	0.962205863	0.948707963	0.445912012	0.988021546	0.496300825	0.005863367	1.003514988	0.986602912	0.99312756	1.036962864	0.99131712	1.004933846	0.934431037	0.984339859	0.993829828	0.985291762	0.735978293	0.726835872	0.732737536	0.717770935	1.010596353	1.008939776	0.995258228	1.082455734	0.00152137	1.008628506	0.986358636	0.06028459	0.985913211	0.992640275	0.947263635	1.0097389	0.989219772	0.98443597	0.978360659	0.51204882	0.000717293	0.152634798	0.497133182	0.012756082	0.853237428	0.700000323	0	1.05296572	0.995820088	0.775542324	0.782690209	0.400185089
1.1.1.244	0.00021565	0	0	0	0	0	0	0.000400251	0.00132113	0.000557176	0.000884152	0	0.000286333	0	0	0	0.001340401	0	0	0	0.001213871	0	0.000226154	0.000841533	0.033578425	0	0.000658828	0.102576363	0	0.000140027	0	0.000627882	0.000581566	0	0.000106967	0.102996426	0.000921738	0.00094659	0	0	0	0	6.74938E-05	0	0	0.000970495	0	0	0
1.1.1.25	0.820573497	1.024580328	1.08331045	0.978939945	1.002120069	1.025928386	0.336961764	0.994441451	3.011879034	1.985346393	1.988343059	1.003902686	1.005525998	0.990089019	1.004952148	1.404343615	0.999256815	1.153373165	1.180608554	1.190867375	1.190498466	0.033683523	1.03382031	1.017134911	1.686395763	0.522706505	1.030151998	1.431912187	0.99785525	0.023734534	1.267980418	1.117676269	1.494729486	1.486742273	1.474468922	1.41854718	0.023908586	0.012369714	1.465946818	0.530921697	0	1.897777076	0.599410896	0	1.966032609	4.282862477	1.328491842	1.279082068	0.772509827
1.1.1.251	0.206078573	0.012250922	0	0	0	0	0.01053759	0.003629701	1.502285013	0.008708224	0.018752477	0	0	0.004637575	0.008282233	0.794577072	0	0.067679686	0.059978864	0.06852913	0.052683726	0.003266926	0.004249762	0	0.006465572	0.007526158	0.2472464	0.459965531	0.002771523	0.999848352	0.00462458	0.857719959	0.009791542	0.010595829	0	0.470130215	0	0.000198602	0.244162336	0.490432609	0.000898478	0.082417515	0.011061568	0	0.019612371	0.565176305	0.253417382	0.260018943	0.056664258
1.1.1.255	0.19918091	0.043218114	0	0	0.001293409	0	0	0.001082431	0.001403882	0	0.069006433	0.002124618	0	0	0	0.002075095	0.000854713	0.014524696	0.017711532	0.01569565	0.014088916	0	0.000508138	0.00152694	0	0.000131535	0	0.040715093	0.000832116	0.001622128	0.001381048	0	0.001763205	0	0.001177458	0.04066315	0.001934131	0.001238169	0.0012865	0.001764241	0.001174855	0.000454861	0	0	0.06725841	0.000964958	0.000639466	0	0
1.1.1.26	0.007213579	0	0.006083729	0.004315728	0.005141674	0.002065507	0	0.007147952	0.003944767	0	0.257313217	0	0	0	0.002642012	0	0	0.089339297	0.08305598	0.090225882	0.075123154	0.006276637	0.006913704	0	0	0.003710021	0.243563962	0	0	0	0	0.00195966	0	0.008098176	0.007142236	0	0	0.008488462	0	0	0	0.002404339	0.006025017	0.003498631	0.245338179	0.00887846	0.061599702	0.06857913	0.03125937
1.1.1.261	0.008681682	0	0.003670139	0.0872904	0	0.509747411	0.008139239	0	0.990713148	0	0.009493981	0	0.008734715	0	0	0	0.005605015	0.087724082	0.080946938	0.083531467	0.089893795	0	0	0	0.001857525	0	0.003394699	0	0.007081477	0	0	0	0.604686207	0.604450479	0.607554216	0.008251597	0.007884835	0	0	0.003578515	0.007572957	0	0	0	0.008839731	0.009170892	0.158942759	0.152950032	0.025372429
1.1.1.262	0.801119514	1.018296288	0.181503692	0	0.975254735	0.519010161	0.161423312	0.004746058	0.525800439	0.012282529	1.353361797	1.005120588	1.001968197	0	0	0.216402429	0.801589056	0.537739908	0.523164114	0.524021471	0.537283546	0	0	0	0.035373063	0	0.484295611	1.265087675	0.009005508	0.009900682	1.122516288	1.186907615	0.405604179	0.425459622	0.387558177	1.231458829	0.500317746	0.00768865	0.689201073	0.507622029	0.024276659	0.079197961	0.023378657	1.001362717	1.354413129	2.424613194	0.321060845	0.30542551	0.216285136
1.1.1.264	0.000946132	0.001818274	0.046664913	0.098624515	0	0	0	0.007671938	0.000453987	0	0.186349956	0	0.003800895	0.005580834	0.998748613	0	0.008711373	0	0.001960298	0	0.006991453	0	0.010046508	0	0.131100292	0.004486509	0	0.298721616	0.003321722	0.000419688	0.138579404	0.431236356	0.008047892	0	0	0.294037242	0.005315431	0.010010548	0.087843073	0.502005491	0.010669535	0.046414944	0	0.005856299	0.187594096	0	0.032999763	0.038911996	0.04896872
1.1.1.267	1.003938564	1.003159747	0.937156554	0.808102909	1.001114419	1.011937728	0.161666358	0.011176849	0.9891053	0.987551642	0.953669355	1.011273437	1.014386773	0.937397412	1.000413177	1.014502475	0.966260146	0.987029551	0.991568025	0.997880455	0.979702073	0.99375509	1.003095441	0.985708185	0.890509982	0.512151105	0.996993716	0.962175985	0.013327871	1.004096615	0.991692812	0.990224521	0.913354599	0.893706092	0.913875868	0.941352162	0.49303795	0.010795001	0.907077016	0.514384853	0.002815197	0.993479796	0.795197781	0.005053264	0.948902278	0.853004381	0.822038828	0.805862492	0.13721481
1.1.1.27	0.011536483	0	0.03777644	0.823169313	0	0	1.684342994	0	1.963880285	3.009692968	0.25408091	0.013467606	0.024336716	1.774048125	0	0.972434134	0.565568613	1.391784926	1.380168681	1.405764448	1.375222096	1.966667023	1.010573452	1.02262906	1.113901756	2.03900607	0.498097826	0.163285115	1.993967782	0.031747995	0	0.289144317	0.837823605	0.784360582	0.818619542	0.182402513	0.004597682	0	0.813054982	0.479256474	0.983931546	0.028246818	1.094218924	0.966767973	0.1920939	0.823521498	0.930782871	0.914225707	2.579664428
1.1.1.271	0.010330024	0.019766392	0	0.091142048	1.010344602	0.008534808	0.014566481	0	0.015558662	0	0.260125406	1.386349316	1.371816316	0	0	0	0.802537447	0.077899303	0.096261298	0.113426208	0.095623082	0	0	0	0.040486279	0.000388461	0.001262648	0.740726335	0.057282701	0	0.001916946	1.199260197	0	0	0.015730018	0.73029841	0.020432608	0.018681477	0.35214101	0.750525593	0.005395209	0.178222095	0.092274996	0.010163386	0.273766123	0.271718871	0.019700232	0.049315927	0.098618185
1.1.1.272	0	0.003015607	0	0.007482	0.000638946	0.494244095	0	0	0	0	0.131650261	0	0	0.005927548	0	0.40737023	0.672960145	0.240643307	0.243687114	0.234547577	0.236157793	0	0.99590519	0	0	0	0	0.008075471	0	0.005562813	0.002676811	0	0.198006635	0.193204077	0.197807659	0.005977443	0	0	0.159451261	0.001236053	0	0	0.092599673	0	0.129562362	0	0.124161595	0.129815583	0.013036439
1.1.1.274	0.607934226	1.070915812	0.115119762	1.62803231	0.004091908	0.495917471	0.02835442	0.028353094	0	0	0.639263339	0.160007902	0.176078834	0.36364762	1.015119498	0.018581906	0.021124145	0.111951806	0.121404437	0.138783296	0.145451249	0	0.025461133	0	0.499700037	0.489923987	0.480457269	1.88537179	1.457923176	0	1.857848877	2.307687782	0.013622231	0	0	1.857200834	0.020768996	0.012409583	0.3870683	1.244853092	0	0.179066893	0.212082997	0.003914039	0.651142925	1.684849562	0.112853699	0.108999682	0.606887268
1.1.1.275	0	0	0	0	0	0	0	0	0	0	0	0	0	0	0	0	0	0	0	0	0	0	0	0	0	0	0	0	0	0	0	0	0	0	0	0	0	0	0	0	0	0	0	0	0	0	0	0	0
1.1.1.276	0	0	0.002292521	0	0	0.002445032	0.006281817	0	0.004594242	0.003721988	0.038127355	0	0.000198372	0.002044583	1.993709785	0.002736682	0.063069911	0.004947416	0	0	0.002825728	0	0.004870262	0	0.004620015	0	0.011843057	0.032064794	0.004460223	0.00946976	0	0	0.004019555	0	0	0.029843328	0.0035697	0	0.004843887	0.002185517	0.001600769	0.008720945	0	0	0.034420656	0.847743151	0.06734536	0.064041306	0.005885887
1.1.1.28	1.165243062	0.847356955	1.078129428	0.06874604	0	0.984179506	0	0	0.011959996	0.015454416	0.692046571	0.924297668	0.946094237	0	0	0.810170613	0.010328497	0.857972759	0.814379632	0.856900883	0.847789044	0.495545468	1.977014452	0.521520844	0.228023395	0	0.490453124	1.749626548	0.673992135	0.025741868	2.158160359	1.927954255	0.499371455	0.49976915	0.496957341	1.745038028	0.010821793	0	2.082775635	1.47664048	0.972442129	1.773616467	0.76828987	0.001885969	0.685819341	1.861876339	0.291220752	0.258924364	1.651515815
1.1.1.282	0.197247621	0.007022136	0.008865212	0	0.005712849	0.006099164	0	0	0	0	0.012195506	0.008662615	0.006063668	0	0	0.007653146	0.005673236	0	0	0	0.000146774	0.009448204	0.006466876	0.002349748	0.00156646	0.004840927	0.257228513	0.458563339	0	0	0.004736703	0.906798319	0	0.007533894	0.008643391	0.452779916	0	0	0.175534861	0.498284188	0.005866852	0.097420708	0	0.0062095	0.017566544	0.009106462	0.001191334	0	0.032663012
1.1.1.284	2.797752988	2.547252553	1.76135528	1.080408046	0	0.048398158	0	0.008375428	1.956925889	0.041848668	2.523101047	0	0.027038472	0.004150406	0	0	0	0.233051691	0.252443138	0.242005602	0.258086841	0.00219009	0.033611133	0.027069696	0.218457419	0	2.015297982	1.594020591	0.878334385	0.032418343	2.235675087	1.935750614	0.003622601	0.032619488	0.041052831	1.576484515	0	0	0.309363789	1.016704599	0	1.543896101	0	0.033479104	2.526846698	2.619183529	0.839258491	0.773809546	0.281132086
1.1.1.288	0	0	0	0	0	0	0	0	0	0	0	0	0	0	0	0	0	0	0	0	0	0	0	0	0	0	0	0	0	0	0	0	0	0	0	0	0	0	0	0	0	0	0	0	0	0	0	0	0
1.1.1.29	0	0.325671727	1.005070166	0	0.020613549	0.509841269	0.014414531	0	0.017242586	1.978749994	0.158061086	0.995127171	1.003676158	0	1.012219315	1.016188343	0.090233675	0.522270203	0.531176143	0.534917505	0.509247352	0.009641718	0.001353406	0.479555509	0.04785266	0	0.729991128	0.065749747	0.074565972	2.007837137	0	0.080478118	0.194149326	0.188392257	0.184921679	0.072356903	1.021230961	0	0.353799108	0	0.00632843	0.885234357	0.504409969	0	0.16847659	0	0.266235497	0.244783523	0.163574701
1.1.1.290	0.193231778	1.010586084	0	0	0.019054207	1.002616129	0	0	0	0	0.038078096	1.005869329	0.982713457	0	0.018017515	0.004991515	0	0.013049943	0	0.02089079	0	0	0	0	0.049917399	0	0.263178106	0.879427822	0.005763808	0.016233361	0.998408539	0.976920304	0.002512223	0	0	0.890105017	0.015894982	0	0.16536433	0.513503967	0.002914528	0.088911135	0	0.004779984	0.05710312	0.852947011	0.054866086	0.071334921	0.056969555
1.1.1.294	0	0	0	0	0	0	0	0	0	0	0	0	0	0	0	0	0	0	0	0	0	0	0	0	0	0	0	0	0	0	0	0	0	0	0	0	0	0	0	0	0	0	0	0	0	0	0	0	0
1.1.1.3	1.383919137	1.653266381	0.017634867	0.817149969	0.985010435	0.983071319	0.189063737	0.985298655	2.015214225	0.993031078	1.004824391	0	0	1.017467805	1.019971998	2.009950573	0.924842554	1.155770167	1.142687851	1.184055911	1.150072005	0.989140731	0.989097784	1.011511756	0.878454542	1.022931016	0.725352872	0.041601698	0.580508633	1.018483797	0	0.057068603	1.178106277	1.213395516	1.200280159	0.046004354	1.011512248	0.726845161	0.34660412	0.521737218	1.008741339	0	0.803102057	0.008020997	1.017411037	0.167515143	1.288257556	1.274965328	0.710149903
1.1.1.30	0.808685247	0.68944237	0	0.172084217	0.014535446	0	0	0	0	0.01298758	1.356978836	0	0	0	0	0.182047852	0.01628672	0	0.011478954	0.015944934	0	0.013616098	0	0	0.119925502	0	0.253760518	0.084533132	0	0.006504174	0	0.077296346	0	0	0.005826811	0.108087247	0	0.005688105	0.001036743	0.008787585	0	0.042634567	0.003172762	0.017829809	1.372976607	1.15804321	0.12830434	0.11754031	0.119846558
1.1.1.306	0	0.003003548	0	0.001803246	0	0.000166653	0	0.001602923	0	0.001623973	0.014571482	0	0.002228193	0	0	0	0.00102821	0.016885258	0.01842865	0.015556666	0.018570049	0.000490338	0.002549696	0.001443796	0.518402021	0.000881736	0.001068431	0.007910985	0	0	0	0.002838972	0.001686589	0	0	0.007221241	0	0	0.001297653	6.02136E-05	0.001056959	0	0.002561381	0	0.018351614	0.000541463	0.065348253	0.062979633	0.009172962
1.1.1.31	2.420193196	1.731023033	0.993202721	0.561181571	0	0.013646632	0.18299176	0.027998183	0.016856491	0.995921991	2.77688765	0	0	0.029709446	2.024084068	0.562269186	0.058379498	0.351164681	0.359843114	0.343793154	0.372424894	1.004490373	0	0	0.663527797	0.486176952	0.231215943	0.276221852	1.023825822	1.021018076	0.270618716	0.168156741	0.100396928	0.074139364	0.102589433	0.305023975	0	0.023373751	0.03605971	0.499648079	1.019115302	0.347950868	0.266355652	0.031644267	2.822652489	0.867152199	0.595775892	0.600149254	0.518853918
1.1.1.312	0	0.001396716	0.000774196	0	6.49873E-05	0.000878308	0	0.000223839	0.001965097	0.001548692	0.078030929	0.000937389	0	0.001068623	0	0.00185346	0	0	0	1.40827E-05	0.000201444	0.001968313	0.001354387	0.000791887	0.001921635	0.000570082	0.000360563	0	0.001351685	0.000730481	0.000646666	0.00043728	0	0	0	0	0.001185271	0	0	0.001288859	0	0.000551602	0.000951756	0.001568844	0.077050855	0	0	0	0
1.1.1.34	0.003060814	0	0	0.005803206	0	0	0.00308455	0.004275253	0	0.006125055	0.049454225	0.008963169	0	0	0.009725772	0	0.005993297	0	0	0.008887361	0	0	0.002281855	0	0.068705967	0	0.007689879	0.015476034	0.232500004	0.007547825	0.005457224	0	0	0	0	0.015546452	0.007996886	0	0.086036017	0	0.998219906	0	0.004384333	0.009776626	0.050200665	0	0.00466587	0.002609872	0.503696957
1.1.1.35	6.883636277	7.679200073	2.741161879	0.199119566	0.017438062	0	0.186991136	0	0.067378375	0	6.1808218	0.099262702	0.006571823	0	0	0.115647981	0.163780074	0.295144386	0.251483873	0.208684173	0.13138232	0	1.04168394	0.052585824	1.176710846	0.127111516	1.868161556	5.757893453	0.046146435	0.040175621	7.079279937	6.637808701	0.020631076	0.003430661	0	5.963477359	0.111075433	0.076064012	1.195942815	3.545803509	0	0.715142433	0.147874009	0	6.283457507	6.575020334	0.687958592	0.439885354	0.610340292
1.1.1.36	0.986627337	0	0.012252514	0	0	0.013603728	0.010963277	0.015985174	0.005308263	0.007593421	1.67683436	0	0	0	0.010323316	0.014607206	0.005347486	0.049182188	0.038247226	0.032467766	0.044095368	0.011560149	0.006478553	0	0.001223897	0	0.261612674	0	0	0.008502913	0.015067851	0.018363072	0	0	0	0.033336261	0.00442175	0	0.009971203	0.013941555	0.015204488	0.004012455	0	0	1.687377479	0	0.018192296	0.051138477	0.076679758
1.1.1.37	2.618130123	1.342873723	1.173341537	1.131146126	1.96649184	1.518420348	0.195051621	0.018577524	0	1.974968133	2.440693789	2.530851118	2.51540674	0.128924404	0	0.217209876	1.354684775	0.277622492	0.262191579	0.287995413	0.308701623	0	1.021819334	0	1.244524529	0	1.25618652	1.61242632	0.009521582	0	1.167254067	1.936508724	0.130285483	0.117434817	0.132502981	1.635252721	0	0.011958852	0.181782293	0.51088475	0.007824838	1.26089601	0.194569205	0	2.395391909	2.110539951	0.195991304	0.252943817	0.388362455
1.1.1.38	0.208715881	0.966362653	0	1.166465148	0.013599419	0.025155691	0.994662063	1.01785305	1.017656243	0.980588905	0.128117936	0	0.021072211	0.081373342	1.006152266	1.012189865	0.69524735	1.20146005	1.200806547	1.210662852	1.216493884	0.025661633	0.016421002	0.986798153	0.247275843	2.022025377	0.255074143	0.932271412	1.599572283	0.00604629	0.99026233	1.045739468	0.919217949	0.908794182	0.898355366	0.922626846	1.01422423	1.011591886	0.669618614	0.767048091	2.017753406	0.113535701	0.511168233	0.99763053	0.122030042	1.297342965	0.976743817	0.963568331	0.725273829
1.1.1.39	0.001144403	0	0	0.005008756	0	0	0	0	0.000239013	0	0.001005166	0	0.003681495	0.00287692	0.003304547	0	0	0	0	0.003028858	0.002072615	0.003024663	0	0.002884384	0.002652438	0.498177839	0	0.004042921	0.604903142	0.002889115	0.002184195	0.000821688	0	0.002514927	0.001526298	0	0.004434933	0.002653151	0.002416169	0	0	0.002892975	0.002434005	0	0.000453764	0.005342013	0.03347182	0.033226595	0.102029881
1.1.1.4	0	3.025702934	0	0	0.009039175	0.005125627	0	0.035627089	0.003162927	9.98524E-05	0.453186647	0.026902386	0.019997223	0.659392444	0	0.009785995	0.015685085	0.116368931	0.108954422	0.088127	0.094277341	0.011019768	0	0.028344076	0.394224207	0.018663915	0.008741758	0.229157089	0	0.010756659	0.312257378	0.028499914	0	0	0.00457998	0.241542982	0	0	0	0.007181808	0.013532678	0.037544354	0.186306251	0	0.396526911	1.698838158	0.080547593	0.061580668	0.721777899
1.1.1.40	1.612704364	1.00319646	0.901825708	0.003730871	1.015063037	0.485113551	0	0	0	0	1.765004273	1.020996457	1.018683057	0	1.985930591	0	0.944926163	0.107794614	0.107190936	0.101145024	0.073043052	0	0.007303918	0.014275537	0.067767451	0	0.475691461	0.854692604	0	0.016204847	0.169909442	1.013257101	0	0.029780041	0.031367864	0.853593669	0.036411636	0	0.14584601	0.490265145	0.010738848	1.024253729	0	0	1.717282681	1.304159231	0.156801525	0.140562557	0.219879395
1.1.1.41	0	0.002035263	0	0	0.010494548	0	0.847050764	0.993501937	0	1.007892291	0.103641271	0.005077328	0.007364787	0	0	0.014814591	0	0.45777345	0.473051911	0.466655171	0.453564141	1.004189151	1.00092688	0	0	0	0.50462751	0.025553875	0.01025562	0.995659981	0	0.0322643	0.198008764	0.206036367	0.19076807	0	0	0.003976801	0.070335416	0.007206267	0	0.007821693	0.606470514	0	0.118285596	0	0	0.00556678	0.073145518
1.1.1.42	1.582831382	2.023497551	0	0.727297478	1.010151244	0	0.18935767	0.019187157	0.988074127	0.009893062	1.321015923	1.012019555	0.994217114	0.961901101	1.018942815	1.017874736	0.898681302	0.423217063	0.442621703	0.419829231	0.407319872	0.004014809	0.01912187	0.480639514	0.912856505	0	1.259973449	0.939814052	0.080921483	0	1.129191503	1.089904077	0.811029219	0.781402941	0.787084399	0.940204497	1.021486414	0.00228328	0.190845546	0.738084819	0.00639056	0.158146352	0.019776352	0.008122157	1.332340452	0.975509907	0.722919884	0.733420158	0.212829093
1.1.1.43	0.001953874	0	0	0.002533584	0.002348075	0.000412049	0	0	0	0	0.050513556	0	0	0	0	0	0	0.001489007	0	0.002405426	0.001991522	0	0.000253758	0.001358342	0	0.001583414	0	0.004561711	0	0.000635573	0	0	0.001366216	0.001529688	0.000813991	0.00200613	0.001361467	0.000648891	0	0.001392363	0	0.002048555	0.000472182	0.000605239	0.051583383	0	0.002315837	0.000180677	0.012424257
1.1.1.44	0.191285348	0.017653692	0.937668967	0.791558721	0.010181914	0	0.156801252	0.023639914	0	0.021264831	0.622623812	0.934485118	0.896855859	1.332471157	0.017062297	0.190401767	0	0.24816905	0.244568508	0.218728587	0.221308462	0.022516742	0.016864807	0.005189007	0.983647614	1.515877968	0.256435815	0.979788534	1.83175094	0.010662445	1.006435904	1.016559031	0.021116195	0.007454406	0	0.997305592	0.013674968	0.005636979	0.140091772	0.98446971	1.026465855	0.985845629	0.583908538	0	0.628507363	1.012740867	0.509925745	0.487555163	1.22361767
1.1.1.46	0	0	0	0.003003439	0	0.001011181	0.000913078	0.000591522	0	0.002028511	0.133026602	0.001845332	0.001373918	0.000641073	0	0	0	0.001275395	0.000790028	0.001999746	0	3.7926E-05	0.002617567	0	0	0.002837748	0.002717586	0	0	0.002519692	0.000901429	0.003008352	0.002651043	2.33278E-05	0.001303564	0	0.000179493	0.00276994	0	0	0	0.000277513	0	0	0.13542467	0.002019186	0.001224735	0.0009501	0
1.1.1.47	1.61015549	0.001276687	0	0.000557522	0.004461422	0.012082166	0.01384257	0	0	0.986080033	0.82236742	0.008037168	0	0.013483859	0	0.189057399	0	0.025979264	0.00749083	0.029486722	0.01460187	0	0.008225399	0.010277025	0.046938863	0.489368015	0.489993409	0.067329651	0.840127881	0	0.863858566	0.025666663	0.012107875	0.010822089	0.001416196	0.075305609	0	0	0.012290773	0.006773869	0	0.007310102	0.00329938	0	0.822839226	0.134890077	0.165828498	0.153508212	0.280730781
1.1.1.48	0.002778988	0	0	0	0.005737484	0	0	0.002118317	0	0.003609747	0.203702513	0	0.002967521	0	0.001038124	0	0	0.003258029	0	0	0.000581298	0.005715862	0.005069818	0.001471566	0.002582753	0.005648685	0	0.007397251	0.00196783	0.00010054	0	0.011109589	0	0	0	0.007444451	0	0	0	0.005110599	0.005436376	0	0.005414945	0	0.206647441	0	0.089805473	0.091431748	0.045608531
1.1.1.49	0.995816183	0.001485859	1.045729978	0.827452982	0	0.011403384	0.01743188	0.008884935	0.000410326	0	1.15204074	0.92039614	0.933907258	0.981486551	0	0	0.070978252	0.131665091	0.124637936	0.086152491	0.119279011	0	0	0	1.060355682	0.48600111	0.48165159	0.979209418	1.02261551	0	1.024463415	0.956212973	0	0.003793968	0	0.98674803	0.008095153	0	0.152027668	1.000739336	1.017847769	0.986296068	0.377394436	0	1.144792639	1.002784623	0.429402608	0.424847258	0.988810551
1.1.1.50	0	0.005179747	0.001731769	0.00091871	0.003643127	0	0	0.003558075	0	0	0.098485274	0.001362611	0.003567207	0.004366469	0	0	0.004118155	0.003256701	0.0012554	0.002536163	9.31008E-05	0.002650767	0.002000965	0	0.000418592	0	0	0.004148843	0	0.003141536	0.001812157	0	0.004699627	0	0.002257763	0.000201623	0	0	0.001689767	0.001698331	0.000829637	0.001830077	0	0.005082995	0.105054324	0	0.064271411	0.066218841	0.008091225
1.1.1.51	0.000116797	0	0.00051841	0	0	0.000713049	0.000184026	0	0.000436843	0	0.075939993	0	0.00028375	0	0	0	0	0	0.000721088	0	0.000640321	0.000457871	0	0.00030357	0	0	0	0	0	0	0.000415924	0.000447003	0.000275938	0.000370733	0.000398385	0.000539119	9.40834E-05	0	0.000627554	0.000586213	0	0	0.000675179	0	0.075676188	0.000677437	0	0	0
1.1.1.53	0.197732926	0	0	0	0.003448042	0.004642508	0	0.993172489	0	0.003383802	0.118943503	0.007851423	0	0.006544916	0	0	0	0.022510057	0.02121714	0.011754438	0.008378036	0	0.001299748	0	0.111516853	0.006330457	0	0.014939527	0	0.000892313	0.005629649	0	0.00505845	0	0	0.013254439	0.002501524	0	0.00122414	0	0.004139565	0.00723084	0	0	0.123881099	0.007679328	0.037547914	0.027426823	0.102758747
1.1.1.56	0	0	0.0024632	0	0	0	0.002765081	0.007291116	0	0	0.038126024	0.002944082	0	0.003881352	0	0.003678733	0	0	0.007453321	0.005294545	0.001162728	0	0.001621493	0	0.003951391	0	0	0.054714983	0	0.003528419	0.006577865	0.066487531	0	0	0	0.048475072	0	0.005092018	0.003519931	0	0	0.002360266	0	0.007138091	0.041230739	0.574933798	0	0	0.040060969
1.1.1.57	0.182282148	0.016415081	0.049190971	0.281829609	0.002526947	0.017490731	0.347324268	0.004603254	0	0.004577026	0.425784767	0.092314082	0.073800761	0.057635984	0.003221275	0.404032757	0.019626056	0.175228339	0.189578033	0.183469389	0.202927744	0.006482598	0	0	0.249213627	0	0.255423216	1.034216782	0.393384016	1.015506966	0.293141466	0.982643758	0.185410949	0.217159186	0.184225313	1.024668916	0.995019746	0	0.177352439	0.500700434	0	0.072988725	0	0	0.425121925	1.69937831	0.228426092	0.226370502	0.194254964
1.1.1.58	0.190145288	0.000982495	0.038767166	0.002843805	0.010442798	0.492635516	0	0	0.006080831	0	0.127946513	0.83334704	0.835160173	0.014864044	0	0.387250257	0.004840344	0.242570611	0.236846242	0.226342995	0.235275447	0.487198721	0	0	0.040878284	0	0.23947325	0.668087025	0.40722206	1.004035704	0.140040178	0.92464725	0.113337888	0.089752959	0.100142	0.680866893	1.011721035	0	0.155564394	0.484782542	0	0.088704919	0	0.008268795	0.119337142	1.272887078	0.225687297	0.215461586	0.022159575
1.1.1.6	0.171126419	0.030186833	0.000216437	0.023847709	0	0	0.152774481	0	1.987865551	1.026423019	0.098583146	0.028120482	0	0.310572305	0.018258899	0.78311558	0	1.221456359	1.220831978	1.199520124	1.175940725	2.018222232	0	0.500180478	0.260555395	1.494124408	0.245609701	0.94343489	1.91767714	1.979241235	0.558443303	1.082770984	0.726100689	0.684148148	0.704132703	0.954368965	0.022768171	0.512808689	0.424170938	0.77422624	1.016280855	0.115767063	0.396364038	0	0.136620048	2.114336535	0.588618944	0.570651722	0.368343224
1.1.1.60	0.824364374	0.540697344	0.156274173	0.084860694	0	0	0	0.025743156	0.983240046	0.008187224	1.77583789	0.022370034	0.026052988	0	0.009377811	0.983479488	0.099814007	0.41644328	0.387672472	0.399621933	0.410261968	0	0	0.024220998	0.058921486	0	0.499769395	1.22610682	0.06568946	1.027333999	0.167953189	1.967532426	0.314613896	0.286971882	0.277460607	1.212749805	0	0	0.427925578	0.984004709	0	0.172998687	0.396396396	0.007819461	1.772214483	1.002522979	0.513574291	0.558743996	0.159480643
1.1.1.61	0	0.004797487	0	0	0.002578713	0	0.001985712	0.995948422	0.999843906	0	0.662167934	0.00858594	0.010093543	0.163492936	0.004676448	0.002654051	0.003998099	0.232610107	0.246298691	0.242594641	0.233492464	0	0	0	0	0	0	0	0.002316819	0	0.007275113	0.001859032	0.107257561	0.099630263	0.109872225	0.000145546	0.006739263	0	0.170263544	0.005909401	0.003569187	0	0.003827722	0	0.67110163	0	0.059773908	0.056179933	0.016840027
1.1.1.62	0.000339746	0	0	0	0	0	0	0.001031697	0.003342149	0	0.282702466	0	0.003242857	0	0.000565535	0.002130111	0	0.000394255	0	0	0.003061394	0.00041878	0.001532459	0	0	0	0	0	0	0	0	0.00322338	0	0	0.002126817	0.001350064	0	0.002948164	0	0	0.001264635	0.002430886	0	0.002708879	0.278039961	4.20852E-05	0	0.000332696	0.000786539
1.1.1.65	0.200221483	0	0.00126198	0	0.00037956	0.001135701	0.001810432	0	0	0.001025613	0.068443681	0	0	0.001901521	0	0.00162547	0	0	0	0.00063683	0	0	0.000218423	0.000117711	0	7.98811E-05	0	0	0.001338467	0.001492075	0	0	0	0	0	0	0	0.002283586	0.001773987	0	0	0	0	0	0.068877553	0.000868982	0.032015141	0.031009697	0.001224092
1.1.1.67	0.001968678	0	0.003011532	0.54273835	0.004060574	0	0	0	0.004916146	0.002541996	0.015728292	0.08103318	0.07308136	0	0	0	0.003888615	0.019863726	0.011676322	0.015175138	0.016620144	0	0	0	0.069025788	0.004509949	0.000817984	0.005106726	0	0.003135438	0	0	0	0.001541727	0	0.00491909	9.35406E-05	0.003032128	0.002774712	0.000790644	0.000174409	0.000465125	0	0	0.016547215	0	0.091818609	0.098746601	0.01461407
1.1.1.69	1.181847985	0.009304633	0.042517814	0	0	1.000600242	0.007419555	0.003882669	0	0.015728417	0.634212545	0.983871538	0.994491186	0	1.008245648	0.201957348	0.01492411	0.460550926	0.46674076	0.472939106	0.460180957	0.511142771	0.000301369	0	0.184239441	0.503656455	0.251008985	0.535080375	1.054589196	0	0.431922888	0.527105929	0.116456761	0.091051233	0.110484759	0.530886196	1.490675041	0	0.318924133	0.498347496	1.016721501	0.03154909	0.310143572	0	0.654527168	0.414026609	0.277671983	0.264531956	0.059940206
1.1.1.77	0.188068895	0	0.941757103	0.172315829	0.014856279	0.013392164	0	0	0.984845002	0.013634461	0.024758456	0.995539804	1.004628413	0.630637982	0.008604441	0.389081425	0	0.322233825	0.309548732	0.289298305	0.309190101	0.996100341	1.006177345	0.996781642	0.005298405	0	0.23340067	0.613624902	0.412179081	0	0.152014947	0.920896156	0.89397362	0.887655524	0.907175185	0.588886279	0.989223234	0.008918345	0.35143904	0.49293985	0.009869478	0.087699124	0.295512463	0	0.040646549	0.861718024	0.4554763	0.434899824	0.029455649
1.1.1.79	2.038687678	0	0.03423828	0	0.013206902	0	0.00586077	0	0	0	1.70377181	0.038342518	0.004760001	0	0.002185851	0	0.026614288	0.016622963	0	0	0.027613694	0	0	0.003134492	0.007011863	0	0.506481724	1.219836851	0	0.003648884	2.007741552	1.480147368	0.025574605	0.015024404	0.037284761	1.181509124	0	0.017977571	0.361486581	0.978952132	0.014569533	0.211968139	0	0	1.663142204	2.85916347	0.274368991	0.256265094	0.030397898
1.1.1.81	0.603802026	0.003821157	0.009741787	0	0.010237515	0.00759027	0.176537503	0.000660343	0	0.006297392	0.429151401	0.00862819	0	0	0.985335718	0.184863301	0.016552984	0.052453834	0.052084951	0.059626891	0.069430487	0	0	0	0.029967811	0.000982164	0	0.210328663	0.007010595	0.013484887	0.285479217	0.027212047	0.189729623	0.186843927	0.198331828	0.192905915	0.992497394	0	0	0	0.005566212	0	0.014864232	0	0.450233431	1.134151572	0.173192057	0.188490679	0.058502424
1.1.1.82	0.000129362	0.000177604	0	0.000133066	0	0	0	0	0	0.000253441	0.016884021	0	0.000226686	0.000160144	0	4.57885E-05	0	0.016108547	0.015968747	0.016146161	0.016155962	0.000294556	0	0	0.034418042	0	0.000215664	0	0.000189302	4.05375E-05	0	0	0.000173616	0.000207083	0.000148333	1.25939E-05	0	0	0.00017325	0	0.000109216	0.000253847	0.000289694	2.58898E-05	0.016727186	0.000173385	0.000172803	0.000245202	2.46562E-06
1.1.1.85	1.016553181	1.001441151	0.907830918	0.893263638	1.011320292	0.511735074	0.001908201	0.985105612	1.006435008	1.003454151	1.152990647	1.017361357	1.007994404	0.890067609	0.997419569	0.98846446	0.869530722	0.59390391	0.587841564	0.577681917	0.579045812	0.004219037	0.993152056	0.98795187	1.007151333	0.004590626	1.001662413	0.93120611	0.099335525	1.001444806	0.985524941	0.983508533	0.895199434	0.913137047	0.905164279	0.919551689	0.992139177	0.003232673	0.315803965	0.514991541	0	0.831911999	0.489724418	0.008862703	1.125273848	0.991267858	1.01714085	1.040179586	0.207559465
1.1.1.86	0.98910518	1.014218371	0.962419631	1.014357248	0.986445046	0.008443977	0.167073935	0.994915972	1.009374491	0.014412344	1.207830677	1.004312823	0.998055698	1.629165787	0.992308296	1.008324783	0.963626364	0.67493101	0.645472956	0.65899751	0.665819531	0	1.010059912	1.006493962	0.991084736	0.002292088	1.012223811	0.958575671	0.10760354	0.988868477	1.008557189	1.01827767	0.888351342	0.897320093	0.909305506	0.981815154	1.012912123	0	0.352181147	0.517843661	0.006888863	0.940116861	0.609131891	0.010735475	1.207610884	1.016245587	0.953398089	0.925983501	0.218817636
1.1.1.87	0	0	0	0	0	0	0	0	0	0	0	0	0	0	0	0	0	0	0	0	0	0	0	0	0	0	0	0	0	0	0	0	0	0	0	0	0	0	0	0	0	0	0	0	0	0	0	0	0
1.1.1.88	0.193147691	0.005955494	0	0	0	0.005256171	0.001589897	0	0.001592602	0.000575475	0.118482451	0.006922586	0	0.047566061	0	0	0.007965588	0.001348891	0.007590756	0	8.3102E-06	0.006760612	0	0.007891089	0.002242105	0.002360765	0.008051958	0.013447979	0.374135661	0	0.003844572	0	0.005358985	0.004399095	0.00404482	0.01695578	0.007247018	0	0.090314033	0.502276265	0	0.004740795	0.096157847	0	0.114634934	0	0.156197963	0.162379284	0.767144892
1.1.1.9	0	0	0	0.005185915	0.001007405	0	0	0.000532241	0	0.005892129	0.367213093	0.00355076	0	0.214678643	0	0.00544779	0	0	0	0	0	0.002283503	0	0.002840571	0.002323893	0.003193702	0.00035051	0.022492817	0	0	0.14009688	0	0	0.003487378	0.001433499	0.025879393	0.003189449	2.95365E-05	0	0	0	0	0	0	0.377225682	0.001749292	0.034286739	0.036529923	0.025901243
1.1.1.90	0.004937144	0.130934967	0.00577311	0	0.005263339	0	0.000693389	0	0.004722351	0	0.059693599	0	0	0	0	0	0.000779893	0.116010655	0.114642897	0.109702617	0.11750864	0.0029224	0	0	0.070552593	0.006335182	0.005926081	0.029616979	0.006667455	0	0	0.005747381	0	0	0.001942223	0.033497656	0	0.002837702	0.003815044	0	0.003461036	0.005536874	0	0.000602574	0.053606549	0.863595045	0.036912769	0.029234006	0.383611876
1.1.1.91	5.73711E-05	0.004382103	0	0	0	0	0.001981049	0.010295179	0.009493638	0.001969691	0.754415236	0.005605002	0.010814082	0	0.009969685	0	0.001959804	0.060543148	0.055018701	0.065185488	0.058912756	0.002169345	0.004608702	0	0.133184947	0	0	0.012556513	0.00695353	0	0.143121219	0.001115176	0.009029177	0.007083106	0.004605831	0.021251301	0	0	0	0.000113979	0.005428522	0	0.007828092	0.005825077	0.764038081	0	0.055593385	0.068822222	0.019471823
1.1.1.93	3.581120594	1.543239926	0.001478372	0.038916483	0.026838203	0.028817412	0	0.014016219	0.005464227	0.028630002	2.910159303	0.004031127	0.018166662	0.048789742	0	0	0	0.171716925	0.152700526	0.182448684	0.164034712	0	0	0.038183803	0.063919782	0.025265157	0.792572504	1.186848025	0.023750472	0.043903406	0.417230156	1.696384675	0.015267368	0.036942447	0.037973827	1.176973961	0	0.031180838	0.256583054	1.461565632	0	0.256290178	0.026376886	0.021760274	2.931133274	3.881425797	0.398696615	0.420882948	0.012720821
1.1.1.94	1.016750944	1.002464965	0.960538699	1.10166122	0.991835869	0.506112831	1.342284647	3.009000964	2.995724225	1.013965559	0.960171027	1.014168729	1.013114847	0.945705138	1.002002768	0.811360182	1.00608294	1.025642844	1.009841028	1.005597762	1.017384048	0.992748659	1.0124803	1.002949385	1.035962082	0.983967992	0.994782468	0.924104776	1.381214673	0.982186312	0.982922787	1.008503018	1.09849321	1.115897391	1.085901544	0.954034565	0.992355609	0.997012964	0.99731187	1.011765985	0.984261247	0.899560875	0.78552534	1.007869189	0.976495374	1.012746749	1.160209601	1.16716613	1.055906502
1.1.1.95	2.20189115	1.34338932	0.912233277	1.079082019	0.965489507	0.99326729	0.500205601	3.017064919	5.473005718	3.037068477	2.331376834	1.001859076	1.040451774	0.881399891	3.012482652	1.977888271	1.051888911	1.742941171	1.776551728	1.80018546	1.741624137	1.043526762	1.005907445	0.995692195	0.991131524	0.964139672	2.027745375	1.339835521	1.473776299	0.993078355	1.280929426	1.374625603	1.386243702	1.385593768	1.371229139	1.388608683	0.983813884	0.516442942	1.124374909	0.461437073	0.025084587	0.988092972	1.727107894	0.036785637	2.357640807	3.407576045	1.527374529	1.540038476	0.697755653
1.1.2.-	0	0.001864195	0.003259551	0	4.89964E-05	0.001500173	0	0	0.002071057	0.000715012	0.302031256	0.002070913	0.001852662	0.000403114	0.001626506	0.002410615	0.000329872	0.001412223	0	0.000725129	0.003377739	0.000597563	0	0	0	0.002232847	0.001490162	0	0	0	0.000339366	0	0.001615593	0	0	0.003196989	0	0	0	0	0	0.000445106	0	0.003302056	0.306320541	0.00044502	0.029597786	0.033108995	0.011225471
1.1.2.3	1.774893101	0.905377976	0.825634796	0.709349449	0.017419547	0	0.193105573	0.006323333	0	0	1.500235565	0.016513591	0	0	0	0.009826236	0.015411119	0.001701834	0	0.011936919	0	0.014244448	0.020401075	0	0.506657674	0	0.520836024	0.833818005	0	0.001520829	0.309248992	1.007535798	0.005371977	0.01480907	0	0.835716622	0	0.015187399	0.159689449	0.515349631	0	0.917614294	0	0	1.524230481	1.451225966	0.121784266	0.14559095	0.118964865
1.1.2.4	0.791718816	0.001188482	0.018054331	0.381720378	0.010862064	0.002758836	0	0.01679364	0.003856196	0	1.570185567	0.323055086	0.322498869	0.008389943	0.987891198	0.217298161	0.053459339	0.062565489	0.063397557	0.049100507	0.063989129	0.499731288	0	0.006901347	0.009692715	0	0.005048429	0	0	0	0.003748743	0.017896091	0	0	0.004102671	0.031006635	0	0	0	0	0.011397496	0	0	0.01744783	1.571095013	0.133696339	0.052706441	0.062196633	0.122395396
1.1.2.6	0	0.001611081	0	0.004869234	0.002848431	0.003697226	0.002350611	0.00366801	0.002716023	0	0.009360421	0	0.001195281	0	0.002938947	0.001966325	0	0.001686683	0.000108131	0.00031019	0.002856576	0.004556456	0.000163833	0	0.001376233	0	0.00288177	0	0	0.000791416	0	0.004052557	0.003413558	0.003612446	0	0	0.003250147	0.004177635	0	0.000288307	0	0	0	0	0.006252798	4.85164E-05	0	0.002702432	0.003007868
1.1.2.7	5.72102E-05	0.000155017	0.000152273	6.89546E-05	0	0	3.31991E-05	4.2639E-06	2.8773E-05	0	0.016902306	0	2.27857E-05	0.000117666	2.38681E-06	0.000137041	0.000108757	7.68315E-05	0	8.55153E-05	0.000116975	0	0	1.97286E-05	0.00015106	0	2.2542E-05	0.000143087	9.98046E-05	0	2.8198E-05	0	0	0	0.000107048	0	4.40888E-05	0	0	0.000108657	0	9.22844E-05	0	0	0.016916437	7.40263E-05	1.85651E-05	9.94412E-05	9.56096E-05
1.1.2.8	0	0.008942895	0.840514492	0.008988277	0.008599409	0	0.006423058	0.010398741	0	0.002850195	0.444274282	0	0.003050515	0	0	0	0	0	0.008329688	0.00513299	0.009166605	0	0.010628056	0.000521375	0	0.000505654	0.242004404	0.01090421	0	0	0	0	0	0	0.011352077	0.005682685	0.009118927	0.010267584	0.012211229	0	0.006512904	0	0	0	0.456383946	0	0.042108749	0.031147239	0
1.1.3.15	1.784866643	0.007982429	0.023146774	0.076734892	0.986986168	0	0.800150616	0.005006997	3.026655558	1.001268271	1.659742095	0.005766543	0	0	3.978038147	0.02895794	1.65032994	0.822826679	0.795294007	0.807635526	0.810206911	0.035074387	0.029978616	0	0.329673508	0	0.488013531	0.308778455	0.051629261	0	0.003402633	0.729787601	0.173223703	0.17139114	0.173580331	0.319632465	0.023624857	0	0.879786622	0.522845573	0.01982317	0.107291004	0	0	1.68152056	0	0.633156304	0.613453991	0.309025971
1.1.3.21	0.000588798	0.000239781	0.002409906	0	0.005584012	0.000227206	0.007666231	0	0.003356144	0	0.067300312	0	0.003645648	0.007610734	0.004884503	0.0004728	0.000651964	0.005674316	0.003273509	0	0	0	0.004539301	0.003769758	0.004015193	0.506307523	0.00723009	0.004599752	0.998966948	0.002408635	0.007015006	0.003983433	0.000143269	0.002807938	0	0	0.00628079	0	0	0	0.004916363	0.002825477	0.102529134	0	0.06984877	0.003331179	0.12501931	0.132430944	0.264525884
1.1.3.41	0	0	0.000468378	0	0	0	0.000696823	0	0	0	0	0	0	0	0	0	0	0.00018847	0	0	0	0	0.000744006	0	0.000345681	0	0	0	0.000545873	0	0	0	0.000830225	0.000325343	0.000635223	0.000542602	0.000117186	0.000401786	0	0.00075529	0	0	5.81057E-05	0	0	0.000841587	0.030436736	0.03124662	0.000841503
1.1.3.6	0	0.479020844	0	0	0.00091851	0	0	0.002964088	0	0	0.196250374	0	0	0	0	0.003519963	0	0.000366665	0	0	0.000250896	0	0.002388079	0.000837172	0.135273761	0	0	0.005882021	0	0	0	0	0	0.002511025	0.002391818	0.009468601	0.003110148	0.001986192	0.002562708	0.00215668	0	0	0.00309507	0.001778511	0.195888146	0	0.158936099	0.158434803	0.019237658
1.1.3.8	0	0.000355028	0.004002474	0	0	0.0003697	0.002920323	0.00396681	0	0	0.057850737	0	0.000890382	0.000379241	0.002681503	0.000326021	0	0.016076228	0.018660486	0.020266274	0.013850685	0.000673178	0.000620926	0	0.72182652	0	0	0.009997742	0.001266381	0	0.146604183	0.003342495	0	0	0	0.007303624	0.001431574	0	0	0	0	0.004101229	0	0.000135912	0.061868378	0	0	0	0
1.1.3.9	0	0	0.000668991	0	0	0.000273471	0	0	0.001624911	0	0.228044646	0	0.000923121	0.000621708	0	0.001755843	0.001738864	0.001018538	0.001469778	0.000618782	0	0	0	0	0	0	0	0.00074362	0.000951122	0.000868168	0	0	0.000442023	0	0.000906128	0	0.001509618	0.001882773	0	0.000355466	0.001319177	0.001109861	0	0	0.22975899	0	0	0.00083133	0.012451016
1.1.5.2	0.413416159	1.634416169	0	0.020591372	0	0.010173896	0	0.015069722	0	0.010988017	0.203268474	0.011802309	0	0.010571366	0	0	0	0.012015626	0.031229887	0.010867863	0.001797591	0	0	0.002220778	0.007757259	0	0.500716734	0.665309063	0.012302617	0.013316613	1.143703826	0.943054029	0.00986952	0.020079934	0.013464196	0.650523481	0	0	0.187740742	0.488845045	0.011122111	0.085014982	0.012830838	0.008387036	0.191928726	0.836019816	0.083032447	0.095605819	0.040255386
1.1.5.3	1.654365184	0.83874773	3.055814087	1.881330709	0.053780265	0.496584659	1.880391755	1.02823645	1.544126428	0.017652048	1.084872946	0.423092093	0.449174947	0	2.981451203	0.547812434	0.079032617	1.171651961	1.168377069	1.211221258	1.190084064	0.978855923	0.975279033	0	1.045589935	0	1.537623071	3.184809129	0.541118462	0.978401987	1.18823495	3.908444993	1.356151417	1.391197574	1.401770122	3.238338201	0.552683552	0	1.532421173	2.013645133	0.012033631	3.477516969	0.593684706	0	1.073282493	3.807577613	0.79653066	0.794926022	0.643799429
1.1.5.4	0.37658286	0.682758373	0.868877629	0	0.008191993	0.010804518	0	0.017312421	0	0	0.253559954	0.021676373	0	0.014669245	0.000678151	0	0.946324186	0.065060229	0.039092003	0.062133774	0.054439946	0	0	0.010127842	0.875518082	0.020487844	0.249028179	0.707009815	0.013760123	0.0026507	2.014655031	0.985616309	0	0	0	0.687814068	0	0	0.181994091	0.47754303	0	0.128177136	0	0.010525859	0.220175001	1.700132317	0.189694543	0.191863399	0.064283507
1.1.5.8	0.205550048	0.908542695	0	0.011737964	0.010267306	0	0	0	0	0.001879085	0.06697687	0.009693473	0	0.004002853	0	0.012139025	0	0.000947704	0.008796477	0.012782884	0	0	0	0	0	0.012447623	0.010315255	0.1212167	0	0	0.992799244	0	0	0.009519352	0	0.128862631	0	0.004859983	0.005465747	0.010107569	0.010789995	0.009474027	0	0	0.05783098	1.279542681	0.067478335	0.072569665	0.022998557
1.1.99.-	0.191060456	0	0.008159772	0.003621852	0	0	0	0.008793045	0	0	1.117206051	0	0	0.008624919	0	0	0.021222189	0.011750375	0	0.001763025	0	0.009622091	0	0	0.00175974	0	0	0.026371696	0	0.001652674	0.135065125	0.033394978	0.012504452	0.001146472	0	0.027070172	0	0	0.004780876	0	0.008219536	0.006035248	0.00214587	0.012980884	1.123293172	0.417820631	0.126084166	0.112589608	0.222495959
1.1.99.1	2.009029777	0.94174574	0.00290992	0	0	0.020197425	0	0	0	0.000743081	2.342602652	0.028495253	0	0.02759991	0.008998227	0.019952184	0	0.020795228	0.028481091	0.04834762	0.05744623	0.013358261	0	0	0.637610623	0	0.27152438	0.610487294	0.019712583	0.030138479	1.028185961	0.873249121	0.017103846	0	0.023401863	0.591097262	0.029706737	0	0.155331858	0.511943443	0.006606906	0.112958283	0.0163939	0	2.325374471	1.010480426	0.299855476	0.29801142	0.123386544
1.1.99.10	0	0.000380597	6.02322E-05	0	9.23951E-05	0	0	6.9488E-07	0.00195423	0.000575919	0.051720629	0.000241284	0.001131506	0.001921059	0.001909464	0	0	0.001667998	0	0	0	0	0	0	0	0	0.000131094	0	0.001266577	0	0.000278436	0.001861828	0	0	0	0	0.00140546	0.001150796	0.000839163	0.001301274	0	0.000359513	0.000807918	0.000833156	0.051802244	0.001573916	0.000347859	0.000852808	0
1.1.99.2	0	0	0	0	0	0	0	0	0	0	0	0	0	0	0	0	0	0	0	0	0	0	0	0	0	0	0	0	0	0	0	0	0	0	0	0	0	0	0	0	0	0	0	0	0	0	0	0	0
1.1.99.21	0.003482432	0.005737642	0	0.005698533	0.008634859	0	0.004318966	0	0.005592819	0.007490888	1.022977643	0.006293756	0	0.007122888	0	0	0.005855605	0.000637358	0	0.004792131	0.005665068	0	0	0.011994143	0	0	0.010264971	0.030944486	0	0.004811151	0.150288164	0	0.004189201	0.002782946	0	0.025544131	0.011280301	0.007331128	0	0.000305581	0	0	0	0.005427797	1.024133508	0.011090336	0.085030064	0.084549834	0.058722592
1.1.99.24	0	0	0	0	0	0	0	0	0	0	0	0	0	0	0	0	0	0	0	0	0	0	0	0	0	0	0	0	0	0	0	0	0	0	0	0	0	0	0	0	0	0	0	0	0	0	0	0	0
1.1.99.28	0.004860451	0.00241092	0.004792392	0	0	0	0	0.0027433	0.005418511	0	0.070390184	0	0	0	0.004021504	0.003121521	0.001121917	0.012816513	0.017394157	0.013974309	0.011202086	0	0.003976579	0.003604782	0.035535401	0.002652412	0	0.001294543	0.001513515	0	0	0	0.004785424	0	0	0	0	0.000305029	5.77275E-05	0.003465004	0	0.005665419	0	0.005295429	0.067204738	0.004601407	0.004001639	0.001851627	0
1.1.99.3	0	0	0.010978571	0	0	0	0.00565852	0.022028651	0	0	0.645241931	0	0	0	2.013260158	0.020954456	0.97849355	0.007131742	0.006869643	0	0.029571643	0	0	0	0	0.034555989	0	0.363095248	0.012070321	0	3.124627937	0	0	0.000237177	0.030182355	0.342510762	0.02335665	0.007150279	0	0.00337872	0.006129828	0	0	0.023895278	0.621684574	1.702722773	0	0	0.049191816
1.10.2.-	0.000788143	0.000778197	0.000460479	0	0.000532103	0	0	0	0.000361734	0	0.008089995	0	0	0.000448374	0	0	0	0	0.000491506	0.000376649	0.000635954	0.000557704	0	0	0.000350125	0	0.000528512	0.004409398	0	0.000901398	0	0.011377192	0	0	0	0.00481951	0.000791444	0	0.000869363	0	0.000201969	0.000916171	0	0.00057734	0.007758619	0	0	0.000282131	0
1.10.2.2	1.601069688	0.008129197	0	0	0	0.015292308	0	0.009394059	0.014685254	0	0.9122718	0.013209455	0	0	0	0.002793125	1.076019835	0.038843833	0.04855093	0.05271787	0.062955284	0.003235031	0	0	0.001558191	0	0.235763931	0.039273831	0.009007419	0.009531237	0	0.017371794	0	0	0	0.034012104	0	0.010571328	0.010759196	0.00919257	0	0	0.00614917	0	0.912927503	0.142221806	0.070858642	0.071297969	0.100594309
1.10.3.-	3.600313162	6.900509489	1.829772934	2.876694537	1.972891447	1.082223905	0.894674239	0.03196709	0.007846236	0	7.431596441	2.046702635	2.098321252	0	2.101652004	0.024735115	1.639685133	0.100877599	0.113253839	0.201889919	0.101882138	0	0.129436239	0.024157532	1.092046019	0.917865132	3.25765508	6.412910705	1.257072509	0.043091379	5.529060857	6.568391664	0	0	0	6.277731139	0.103191926	0	1.225258777	4.624234565	0	2.419926268	0	0	7.399598997	8.253461051	0.85399192	0.837267384	2.113879301
1.10.3.12	0.019461632	0	0	0	0.007118478	0.004344115	0.007739649	0.013167829	0	0.019528192	0.094186975	0	0	0.009444063	0.000944694	0	0.018773679	0.044402896	0.045991351	0.049763823	0.049147312	0.008142156	0	0	0.020578197	0	0	0.039806257	0	0.005703223	0	0.054791155	0.009349204	0	0	0.044674902	0.013558549	0	0	0.00028344	0	0.007587662	0	0	0.112955656	0.019155667	0	0.018058039	0
1.10.3.2	0	0	0	0	0	0	0	0	0	0	0	0	0	0	0	0	0	0	0	0	0	0	0	0	0	0	0	0	0	0	0	0	0	0	0	0	0	0	0	0	0	0	0	0	0	0	0	0	0
1.10.3.3	0	0.003027503	0.002563382	0.000915923	0	0	0.004002058	0	0	0.000526605	0.228865426	0.001077112	0.003743327	0.001778712	0	0.00130782	0.000910802	0	0	0.00160138	0.001512614	0	0	0	0.000404814	0.000511122	0	0.010404156	0.002970508	0	0.003242948	0.003755732	0.001790078	0.003392673	0.002021117	0.01363104	0	0	0.001422494	0.000301866	0.002651861	0.000957621	0	0.001197463	0.225183543	0.002438612	0	0.00316363	0.022082026
1.10.9.1	5.12225E-05	3.26081E-05	0	0	2.64501E-06	0	0	5.94313E-05	1.81343E-05	0	0.008446619	2.62996E-05	2.92997E-05	8.04304E-05	0	0	5.74994E-05	2.3587E-05	8.53226E-05	0	0	2.48833E-05	0	0	7.00815E-05	1.24668E-05	0	5.05829E-05	0	2.40642E-05	0	0	7.97281E-05	0	4.85535E-05	0	5.91943E-06	0	0	0	0	3.29933E-05	3.78283E-05	4.05161E-05	0.00840925	0	0	0	0
1.10.99.2	0	0	0	0	0	0	0	0	0	0	0	0	0	0	0	0	0	0	0	0	0	0	0	0	0	0	0	0	0	0	0	0	0	0	0	0	0	0	0	0	0	0	0	0	0	0	0	0	0
1.11.1.-	0.008846106	0	0	0.179009707	0.004937975	0.004518255	0.168595931	0	0.006420611	0	0.203821481	0	0	0	0	0	0.008574932	0.001337308	0.005757729	0	0.005579929	0	0	0.004474458	0	0.003947069	0	0.039772076	0	0.003075704	0.00795441	0.005803753	0.007323284	0.004777198	0.003074223	0.042726543	0.008155565	0.006332616	0	0.004596523	0.008925475	0.00322567	0.007373059	0.00833507	0.209621581	0.005615554	0.12331461	0.12573934	0.348431437
1.11.1.1	0	0.001817516	0.00317763	0.005726448	0	0.001293655	0	0.0064561	0	0.003213421	0.011890855	0.002624868	0	0.004058982	0	0	0.0070607	0.002404429	0	0	0	0	0.003211272	0.004710991	0	0.505785639	0	0.005872933	0.914123612	0.002030775	0	0.001242732	0.000296114	0.002904471	0	0.009376826	0.003506506	0.003288367	0	0.002324443	0	0.002402379	0	0.000331099	0.011458789	0.007174239	0.00289895	0.001041555	0.520003435
1.11.1.10	0.018964274	0.728246205	0.005318287	0	0.000802617	0	0.514708552	0	0.013711858	0.000288337	0.857237266	0.00883072	0	0.008905447	0.016683916	0.193423712	0.01193911	0.385235952	0.390643803	0.370673855	0.380524752	0.011319693	0	0.001394109	0.016871589	0.489215984	0.253228468	0.080959476	0.998171232	0.019118521	0.130236062	0.024436057	0	0.000462792	0.015829645	0.10269976	0	0	0.016012824	0	0	0	0	0.986894252	0.882315447	0.859416942	0.33708536	0.341689962	0.020759079
1.11.1.15	2.391911083	2.299617328	1.985771607	1.872279516	0.961847268	1.956470958	2.123622259	0.984881648	0.993640799	0.943913482	3.604227975	3.149228311	3.197937628	1.575255436	1.958088473	0.836164291	3.123965682	1.498257482	1.477357881	1.458828657	1.515216368	0.019527566	2.018091012	0.003665417	2.703778554	1.951871766	1.731463102	3.138202447	1.521313731	1.016814781	3.71849794	2.992034209	0.746806577	0.820583677	0.769886584	3.13922723	0.038130627	3.232817459	1.320005947	1.99065771	0.046436636	3.232716633	1.390433068	2.968170441	3.52853793	3.626766989	1.107520908	1.196822149	1.199470735
1.11.1.21	0.821264798	1.373404328	0.025036654	0.348354198	0	0	0.348763181	0.017406588	0	0.008277228	1.446923174	0.025657261	0.005326151	0.030100269	0.014822263	0.034654793	0.144779917	0.104655506	0.081461423	0.122108304	0.131194836	0	0.021612404	0	0.091438011	0.015640531	1.021304689	1.710568622	0.004788864	0	1.7475584	2.254310173	0.012077288	0	0	1.675121158	0.016668524	0.00278028	0.35955721	1.009903232	0.020047094	0.213482451	0.023194899	0	1.490864164	1.685871112	0.366290503	0.391387569	0.09086756
1.11.1.5	0.409085362	0	1.005518355	0.01029714	0.983433136	0	0.002945029	0	0	0	1.185113872	0.605113025	0.603810983	0	0.980133186	0	1.522380574	0.050293641	0.014682497	0.049662768	0.044528266	0.019185993	0	0.01280485	0.041834161	0	0.267135204	0.645928804	0	0	0.015280672	0.947878967	0	0	0.01642716	0.663722736	0	0	0.159427677	0.487727685	0	0.185514911	0	0.017859436	1.188628353	0.000607267	0.002417008	0	0.075781014
1.11.1.6	1.791087733	1.622917975	0.907403027	0.194723695	1.007972995	1.019367235	0.310046657	0.006796078	0.025642231	0.001650632	1.09857725	0.639645404	0.616842348	0	1.01987592	0.015253545	0.68644214	0.130741486	0.092406376	0.117215393	0.137957078	0	0	0	1.126430739	0.476963697	0.976662269	0.831849077	0.539687553	0.019704454	1.288953766	1.00797988	0.008032839	0	0.001754993	0.857957803	0.002464301	0	0.147109577	0.49904916	0.026076368	0.854945332	0	0	1.114819768	0.981165444	0.354871122	0.365208214	0.243113075
1.11.1.7	0.191038302	0.606652979	0	0.001527851	0	0	0.00204844	0	0	0	0.814489456	0	0.000962304	0	0	0.005414609	0.003021117	0.00585864	0.024224149	0.006160951	0.013307287	0	0.009446189	0	0	0	0	0	0	0	0.000632091	0.004767006	0	0.001776767	0	0	0.007761934	0.006714601	0	0.003130339	0.003515386	2.8554E-05	0.000123048	0	0.821217316	0	0	0	0.024107662
1.11.1.9	1.768785856	2.187517882	0	0.19981613	0	0	0.825031975	0	0.003605487	0.007307901	1.058452807	0.712062043	0.70316805	0.01794182	0	0.001796961	0.11184252	0.77259749	0.768931473	0.775539431	0.76281964	0.02222015	1.006162329	0.016725105	0.399677204	0.028958158	1.008805172	0.863423078	0.500741277	0	1.164542681	0.955414727	0.078445812	0.108488953	0.119456155	0.876634461	0	0.510452774	0.986403937	0.493097648	0.973551264	0.087643523	0.586159783	0.98805336	1.041579816	1.440344583	0.433269627	0.435426578	0.304052399
1.12.-.-	0.001537824	0	0	0	0	0.001448297	0.000542576	0.000805793	0.001247369	0	0.015925171	0	0.001404381	3.76648E-05	0.000777958	0.000210997	0.001082151	0	0	0.001576637	0	0	0	0	0.001584522	0	0	0.003560822	0.001456811	0	0.001350464	0	0	0.00120199	0.001064862	0.003047643	0	0	0	0.001240646	0.000464411	0	0.000896257	0.000125093	0.017855449	0.000817036	0.000793676	0	0
1.12.1.2	0	0.000230726	0	0	0	0.001541119	0.002061428	0.000647323	0	0.000705379	0.279353473	0.001163177	0.001011042	0	0.002543085	0	0.00046543	0.001354621	0.000350121	0	0.001914109	0.000423092	0	0	0	0.002310792	0.001939116	0.000199183	0	0.000798693	0.000603263	0.000371313	0.000125735	0	0	0	0	0	0.001415042	0.00250677	0	0	0.001506856	0	0.280718757	0.001049969	0	0.000945857	0
1.12.2.-	0	0	0	0	0	0	0	0	0	0	0	0	0	0	0	0	0	0	0	0	0	0	0	0	0	0	0	0	0	0	0	0	0	0	0	0	0	0	0	0	0	0	0	0	0	0	0	0	0
1.12.2.1	4.09861E-05	0.002329753	0.004145159	0.003297485	0.002992661	0	0	0.002594188	0	0	0.028500098	0	0.001718789	0.002069255	0	0.001815155	0.003194507	0.319630293	0.324687956	0.326425065	0.321827838	0	0.00178912	0.002426311	0.003033902	0	0.004300195	0.003753632	0.001155316	0.001170752	0.003171026	0.000581588	0	0	0	0.00221046	0.002684027	0	0.496372639	0	0	0	0.001891684	0	0.027392166	0.003528808	0.030659744	0.03474611	0.047433502
1.12.5.1	0.002213637	0.006665159	0.013880126	0.007412707	1.006847424	0	0	0	0	0	0.053441731	0	0	0	0.015467397	0.002347985	2.739920787	0	0.015032319	0.012823288	0.006830609	0	0.000748629	0.015917132	0.010497656	0	0	0.021528495	0	0.003745404	0.014241391	0	0	0	0.004989873	0.019237509	0	0.012868721	0.007191862	0	0.003238433	0	0.008558933	0.011579992	0.064551864	0	0	0	0.010211523
1.12.7.2	0	0	0	0	0	0.039348999	0	0.042264047	1.483110678	0	0.051284172	0.019596498	0.034700856	0	8.003609931	0.420229608	0.031809365	1.06671899	1.055519427	1.074663621	1.039050892	0	0.04504997	0.958039181	0	0	0	0	0.000146532	0	0.004372734	0	0.599808466	0.616570375	0.572255558	0.036667268	0	0.04021833	0.064452189	0.014716867	0	0	0.768208001	0.039517267	0.091869997	0	0.448888524	0.412760513	0.051733393
1.12.98.1	7.66754E-05	0.000146097	0	2.96317E-05	0.000154813	0.000103701	2.34984E-05	0	0	0	0.008471148	2.29081E-05	0	4.8357E-05	0	0.000180494	0.000105033	0	9.54755E-05	0	0.000175008	0	0	5.36317E-05	0	6.15877E-05	0	0	0	0	0	4.04868E-05	9.80909E-05	9.60504E-05	8.84814E-05	0	0.000177917	0.000146693	0	0	2.05423E-05	0	5.97272E-07	0	0.008537176	0	0	7.77254E-05	7.13914E-05
1.12.98.2	0	0	0	0	0	0	0	0	0	0	0	0	0	0	0	0	0	0	0	0	0	0	0	0	0	0	0	0	0	0	0	0	0	0	0	0	0	0	0	0	0	0	0	0	0	0	0	0	0
1.12.99.-	0	0.002559371	0	0.000542682	0	0	0.003321795	0.000240375	0.001066636	0	0.000602295	0	0	0	0.002205937	0.003673959	0	0	0	0	2.06022E-05	0.004431893	0.001863442	0	0.00034324	0.004292046	0.004924071	0.001427345	0.002932937	0.002128204	0	0	0	0.000658074	0	0.002047675	0.002713331	0	0	0	0.004162017	0	0.00514453	0	0	0.003745541	0.00173225	0	0.031541473
1.12.99.6	0.781565081	0	1.663149389	0.019876254	1.997713912	0	0	0.040736845	0	0.02626448	0.248677242	0	0.03903277	0.030726682	7.9468359	0.048534461	0.240144732	0.643843407	0.633751582	0.619409748	0.619756965	0	0	0.04006994	0.332965861	0	2.046221972	2.310033741	0	0.015706562	0	3.838277375	0.052734446	0.034313808	0.056050976	2.334974888	0.004757484	0	0.621638518	2.05411561	0	0.473889979	0.014935579	0.005226119	0.258949226	0.003458377	0.127859858	0.165659637	0.242142644
1.13.-.-	4.84742E-05	0	1.6781E-05	1.58088E-06	0	4.59618E-05	0	0	4.96777E-05	0	3.20453E-05	0	0	5.91606E-07	2.93693E-05	3.64569E-05	0	8.26261E-06	0	4.59351E-05	0	1.26674E-05	4.58843E-05	6.19102E-06	0	5.23077E-05	4.13488E-05	0.004328453	0	0	0	4.03688E-05	5.31214E-05	0	0	0.004298676	0	5.67849E-05	3.25812E-05	0	1.96267E-05	1.00856E-06	0	5.25811E-05	0	1.35912E-05	0	3.74837E-05	0
1.13.11.-	0.000675363	0	0.001176544	0.000251635	0	0.001230165	0.000604045	0	7.14661E-05	0	0.034533575	0	0	0	0.001280977	0.001712858	0	0	0.001251682	0	0.000332771	0.000729766	0	0.000304328	0	0	0	0.00465485	0.000649375	0	0	0	0	0.00089543	0	0.005047061	0.000616023	0.001745935	0.00028264	0.001361159	0.001465158	0	0	0.000552758	0.033513862	0.000287258	0	0	0
1.13.11.1	0.390354934	0.945238032	0.004463621	0	0	0.002563727	0.009972346	0	0.003117403	0	1.224354441	0	0	0	0.009610118	0	0.010753266	0.046516081	0.048668243	0.064443304	0.043480273	0.011450175	0.007546252	0	0.220737476	0.007456092	0.008209438	0.039511004	0.014929971	0	0.006342242	0.009033819	0	0	0.013717219	0.04203117	0.000348213	0.015240485	0.004857811	0.006053358	0.002868161	0	0.015928623	0	1.196842273	0.730460536	0.046423303	0.016453746	0.059893398
1.13.11.11	0.59786122	0.005868668	0	0	0	0.005126397	0	0.001205784	0	0	0.778602423	0.010909563	0.006668972	0.002374672	0	0	0	0	0.003189101	0	0	0	0	0	0.004596455	0	0.251260192	0.014703368	0	0.00645474	0	0.021389061	0.005079521	0	0.004609968	0.017273282	0.000631256	0	0.009243466	0.003796793	0.006723304	0.004435784	0.003552383	0.00364166	0.771706393	0	0.073024284	0.054560717	0.034687963
1.13.11.15	0	0	0	0	0.007936636	0.000877428	0.002513671	0	0	0	0.522183408	0.003763531	0.000883221	0	0.00167375	0.007342355	0.007795434	0	0.009280908	0	0	0	0	0.007106625	0.036884225	0.008340146	0.007238394	0.467945264	0	0.001927656	0	0.343266579	0.006689893	0.007254841	0	0.451338367	0	0	0.008274858	0.24683487	0.009525345	0.0383103	0	0.001676514	0.522089793	0.853734095	0	0	0.078060163
1.13.11.16	0.191987247	0.130534074	0.004255557	0	0.006915605	0.007715229	0.004479384	0.000960145	0	0	0.114094858	0	0	0	0	0.007118331	0.0031529	0	0	0	0.001333806	0	0	0	0.041088671	0	0.24383397	0.319424083	0.004368027	0.002188785	0	0.741525894	0.006687079	0.001484227	0	0.312076709	0	0	0.090156534	0.501676152	0.006553842	0.089919047	0	0.007138875	0.11587482	0.859311164	0	0	0.006578131
1.13.11.2	0.399157499	0	0.004945665	0.095407967	0.002428291	0.005401667	0.005567284	0.000815079	0.001812343	0	0.358025058	0.004731741	0	0.00213121	0	0	0	0.002648659	0	0.001607525	0.004281921	0.001116027	0	0.000754318	0.029370815	0	0	0.024727062	0.01534626	0	0	0.010656994	0.001236087	0.00099717	0	0.0346856	0	0	0	0	0.004394332	0.000882148	0	0.005073122	0.361234464	0.14218991	0.029454089	0.029494864	0.020837017
1.13.11.20	0	0	0	0	0	0	0	0	0	0	0	0	0	0	0	0	0	0	0	0	0	0	0	0	0	0	0	0	0	0	0	0	0	0	0	0	0	0	0	0	0	0	0	0	0	0	0	0	0
1.13.11.24	0	6.87618E-05	0	2.1539E-05	0	0	4.68149E-05	2.36012E-05	0	0	0	2.96723E-05	0	0	0	5.11534E-06	4.2339E-05	4.64985E-05	3.22628E-05	5.43065E-05	6.34312E-05	0	0	0	0	0	8.01712E-05	3.98195E-05	8.34472E-05	6.65838E-05	6.77778E-05	7.53426E-05	5.58508E-05	0	0	0	0	6.43495E-05	0	0	4.39642E-05	0	6.86248E-05	4.21462E-05	7.20978E-05	5.37046E-05	0	0	7.05585E-05
1.13.11.27	0.822737707	0.814222795	0.017733809	0.002658817	0	0.006953217	0.00453282	0	0	0	1.688799936	0	0	0.017354131	0.003328394	0	0.00763227	0.036181941	0.051362832	0.035033456	0.042048851	0	0	0.009351534	0.194527888	0	0.228307798	0.12736434	0	0	0.991358447	0.018012156	0	0.020721262	0	0.100279948	0.004935315	0.006438341	0	0	0.022186305	0	0.020841852	0.019354018	1.669879654	0.722070795	0.297893668	0.313110745	0.048917175
1.13.11.3	0	1.5686285	0.0137564	0.005742642	0.017644751	0	0	0.018329378	0.015830409	0	1.215134134	0.020683211	0	0	0	0	0	0.062198586	0.036582422	0.067284095	0.054866347	0	0.003518818	0.010647655	0.279828707	0.016601554	0	0.130056013	0	0.00100901	0	0.056385888	0.011330427	0	0.006604853	0.108277141	0	0	0.012667632	0.002303597	0.01778738	0.017248696	0.006673267	0	1.229241207	1.986282224	0.255089949	0.268750978	0.113915175
1.13.11.33	0	0.000262103	0	4.92645E-05	0	0	0.001131993	0.000186426	0	9.09079E-05	0.024913722	0.001042841	0.000818741	0.001074788	0	0.000772855	0.000984053	0	0	0.000675736	0.000999686	0	0.000279467	0	0.000572577	0.000763911	0	0.003615596	0.000492787	0.000121438	0.000620541	0.000805929	0.000562623	0.000997291	0	0.004306708	0.000432257	0.000136848	0	0.000204889	0.001016638	0	0	0.00029104	0.024941851	0	0	0	0
1.13.11.34	0	0	0	0	0	0	0	0	0	0	0	0	0	0	0	0	0	0	0	0	0	0	0	0	0	0	0	0	0	0	0	0	0	0	0	0	0	0	0	0	0	0	0	0	0	0	0	0	0
1.13.11.37	0	0	0	0	0.001338967	0	0	0.000356028	0	0	0.137698918	0.000102762	0	0	0.000854251	0.000409115	0	0.016736305	0.014871814	0.016943617	0.017796649	0.002132942	0	0.001912584	0.033043127	0.001843841	0	0.001977908	0.001339198	0	0.001620753	0	0	0	0	0.002250745	0	0.002167574	0.000386202	0	8.76304E-05	0.002338172	0	0	0.137451798	0	0.029619776	0.029957577	0.001141345
1.13.11.38	0	0	0	0	0	0	0	0	0	0	0	0	0	0	0	0	0	0	0	0	0	0	0	0	0	0	0	0	0	0	0	0	0	0	0	0	0	0	0	0	0	0	0	0	0	0	0	0	0
1.13.11.39	0.212306523	0	0.007947799	0	0	0.0004226	0.006498504	0	0.008000747	0	0.206172553	0.078910713	0.073802179	0	1.004263266	0	0.005200853	0	0	0	0	0	0	0	0	0	0.007345311	0.021464421	0.003311483	0.005430794	0.006036814	0.010407788	0.004870671	0.011303064	0	0.020141672	0	0	0.00721321	0	0.004708517	0	0	0	0.195718607	0	0	0	0.036082631
1.13.11.4	0.206370967	0.089851352	0.00617776	0.003645225	0	0.00377701	0.002314601	0	0.49489814	0	0.396966401	0.00622494	0.007013422	0.004211665	0.004110844	0.006069095	0.002511763	0.037298256	0.036533799	0.033264083	0.024930446	0.001610131	0	0	0.102722406	0	0	0.232077055	0.007743509	0	0	0.254350656	0.007276534	0.006414056	0.002965224	0.236215688	0.001969316	0.005903397	0.002710303	0.255740768	0	0.046357146	0.303854351	0.003189227	0.396134456	0	0.062388689	0.068083971	0.043211001
1.13.11.41	0	0	0	0	0.002569731	0	0.001311742	0.000124058	0	0	0.294026304	0.001167677	0	0.001555491	0	0	0.003003457	0	0.001174951	0.002823979	0.001746981	0	0.001705615	0.001765322	0	0	0.00248435	0.005090167	0.003119091	0	0.000872387	0	0	0.003065363	0.001775545	0.00158971	0.001485204	0.002506029	0	0	0	0.000851924	0.002443918	0.001173603	0.296263149	0	0.061443911	0.060451856	0.012083166
1.13.11.5	0.01127935	0	0	0	0	0.010322735	0	0.006672904	0.005474576	0.008358552	0.700053974	0.002588253	0	0.005139298	0.006076773	0.00159217	0.005882233	0.009508919	0.012844517	0.014567159	0.005037286	0	0	0.001565472	0.006540922	0	0	0.020234059	0	0.005270646	0.00798454	0.014663063	0.007483701	0.00894538	0.00035086	0.008098439	0	0	0	0.005346422	0.003454399	0	0.009466545	0	0.706267372	0	0.145736082	0.159916496	0.030485422
1.13.11.52	0	0	0.001293081	0	0	0	0	0	0.000689831	0.000457175	0.000373011	0	0.000165957	0	0.000897748	0	0.000337222	0	0.001247834	0.000791631	0.000313746	0	0.001250853	0	0	0	0.251181959	0.000556195	0.001116824	0	0.000331653	0	0.000513534	0.000789779	0	0	0.000935465	0	0	0	0.000193432	0	0	0.000248881	0	0.000654582	0	0	0
1.13.11.53	0	0.006214873	0	0.006048306	0	0.001782102	0.000114641	0.020699258	0.016333916	0.024457758	0.087727398	0.019613113	0	0	0.013167293	0.018012276	0.021215574	0.017052108	0	0	3.53481E-05	0.011546734	0.01032782	0	0	0	0.002628333	0.457715122	0.013856749	0	2.272379686	0.03939779	0.020253603	0.002167898	0.014859056	0.461904605	0	0.013244663	0	0	0.010321002	0.021195505	0.011089417	0	0.06425958	1.737031955	0.17164714	0.206816294	0.04696113
1.13.11.56	5.4927E-06	0	0	0	1.56806E-05	0	0	1.08107E-05	0	7.19109E-06	0.008423245	5.60227E-05	1.79849E-05	0	0	3.74436E-06	0	1.7398E-06	0	0	2.7634E-05	0	4.13174E-05	0	0	3.60796E-05	2.69922E-05	3.85333E-05	6.21633E-05	1.74045E-06	0	0	5.01833E-05	2.92964E-05	1.61026E-05	5.58692E-05	7.11687E-05	1.46661E-05	6.27671E-05	0	9.43936E-06	0	0	0	0.008491403	5.85365E-05	0	2.33521E-05	0
1.13.11.6	0	0.004286063	0.001132832	0.001636321	0	0.003205406	0	0	0	0	0.095610192	0.001271256	0	0.002620557	0.000175859	0.001186725	0.001380547	0	0	0	0.002977789	0	0	0.000813667	0.001675971	0.002966854	0	0	0.000279337	0.000310429	0.004232316	0.004118968	0.000518413	0.003938223	0.001647019	0	0.001291476	0	0.002083174	0.00396282	0	0	0.000816313	0	0.092348372	0	0	0.001456988	0.014722987
1.13.11.8	0	0	0	0	0.00964855	0	1.3485E-05	0	0.001964869	0	0.614280626	0.01308332	0.011692254	0	0	0.005924612	0.005815424	0.012196536	0	0.005971549	0.005555829	0	0	0.008305443	0.003034176	0	0.008471645	0.084395909	0	0.001793277	0.434029218	0.012105437	0	0	0.0106436	0.084372261	0	0	0.006393392	0	0	0.001881804	0	0	0.609675922	1.570741729	0	0	0.000170303
1.13.12.-	0.202341817	0	0	0.003164137	0.006378769	5.73854E-05	0	0	0.003642945	0	0.402815243	0.002269659	0	0	0.003268783	0	6.78473E-05	0	0	0	0.002137058	0.004060157	0.006334414	0	0.101028299	0	0	0.059133383	0.451972114	0.001246338	0.574863627	0.062660013	0	0	0	0.055047368	0.0068653	0	0.080105424	0	0.001618417	0.003263721	0.09975582	0.002665566	0.407101639	0.003783367	0.186733492	0.18801423	0.065579096
1.13.12.16	1.185548281	1.713679902	0	0.017296138	0.029877741	0.000603372	0	0.031139846	0	0.017861659	2.83888964	0.015139508	0	0.01439174	0	0	0.948119638	0.04532967	0.04626126	0.034609322	0	0.033191797	0	0.017531793	0.703870904	0	0.280729763	0.078021782	0.01397738	0.025201423	0	0.04045418	0	0.001724428	0.027276404	0.096481778	0	0.02079113	0.585887743	0.025981561	0.023636681	0	0	0.018879766	2.845467307	1.007792263	0.108450843	0.103878979	0.138139344
1.13.12.3	0	0	6.31134E-05	0.000345682	0	0	0.003361333	0.00010945	0.002298284	0.002534593	0.055477496	0.00257333	0.001833288	0	0	0.002649175	0	0.001127912	0	0.001863584	0.003528387	0.004008795	0.000558183	0.000788709	0	0	0	0.010680178	0	0.004018161	0	0	0	3.34647E-05	0	0.006838647	0.002465226	0.000728064	0.003117064	0	0.002591022	0.002594878	0.000573726	0	0.060116241	0.002832289	0.12433397	0.127560457	0.038541173
1.13.12.4	0	0.000566497	0	0	0	0	0.001121398	0	0	0	4.38651E-05	0	0.001454452	0.0017421	0	0	0	0	0	0	0	7.97637E-05	6.2114E-05	0.000728469	0	0	0	0.007119951	0.000922989	0	0	0.001107146	0.001468905	0.000519722	0.00121447	0.010346282	0.001772802	0	0	0	0	0	0.001047082	0	0.001021255	0	0	0.00162992	0.046800763
1.13.12.7	0	0	0	0	0	0	0	0	0	0	0	0	0	0	0	0	0	0	0	0	0	0	0	0	0	0	0	0	0	0	0	0	0	0	0	0	0	0	0	0	0	0	0	0	0	0	0	0	0
1.13.99.1	0	0	0	0	0	0	0	0	0	0	0	0	0	0	0	0	0	0	0	0	0	0	0	0	0	0	0	0	0	0	0	0	0	0	0	0	0	0	0	0	0	0	0	0	0	0	0	0	0
1.14.-.-	0.601005152	0.078828858	0	0.321168099	0.018176148	0.006480912	0.168125486	0	0.006254286	0	1.593167047	0	0.017326069	0	0.02861708	0.013009388	0	0.011215825	0.021817555	0.063459025	0	0.013748204	0	0.038088741	0.197923929	0.013341394	0.225494941	0.227963546	0.009969851	0.032074301	0.045911912	0.161247495	0.033736699	0.004985373	0.009141806	0.225154115	0.023526008	0.013132934	0	0.030468147	0.991187066	0	0.028102882	0.011733528	1.63122207	0.183119651	0.695299741	0.619811079	0.336968623
1.14.1.-	0.206793056	0.345289872	0.001080101	0	0	0.006622337	0	0	0	0.004520927	0.09060538	0	0	0.008503866	0	0.002410022	0	0.000257886	0.000230206	0	0.005726469	0	0.004873433	0	0.032647454	0	0.006898098	0.329611358	0.000806695	0	0.008872477	0.496111348	0	0.007765032	0.000909955	0.323348145	0.005708488	0	0.000524682	0.001813483	0.001677688	0	0.007759118	0.008552877	0.079457816	0.860768567	0.000445946	0	0.001881541
1.14.11.-	1.790811803	1.755890366	0	0.211538847	0.035260644	0	0.140536455	0	0	0	1.901943905	0.006185714	0.010666836	0.027233802	0.003761647	0	0.059274521	0.011095784	0.017691668	0.045890018	0.03551771	0	0.015841393	0.034108466	0.586666346	0	0.468877714	1.274247774	0.027456289	0	1.724503968	1.93005516	0.002524646	0	0	1.264356071	0	0	0.302858326	0.981838861	0.000604162	0.15869168	0.030825509	0	1.909023656	2.741382839	0.220767282	0.257482067	0.200923988
1.14.11.1	0	0.001828256	0.002926743	0	0	0.002286793	0	0.00372745	0.004578528	0.00133654	0.427704147	0	0.004476454	0	0	0	0	0.000295956	0.00322558	0.000111301	0.004884473	0.004669134	0	0	0	0.002629456	0.000904333	0.017128838	0	0.001037861	0.423802634	0	0.003481872	0	0.002501959	0.021646969	0	0	0	0	0	0.000449881	0	0	0.431962817	0	0	0.003169394	0.025201639
1.14.11.16	0.011465556	0	0	0.000164384	0	0.003919632	0.012247007	0	0.004234709	0	0.986326995	0	0	0	0.000962047	0	0	0.002990868	0.002793526	0.01010589	0	0.0043125	0	0	0.008306374	0	0	0.056652456	0.008891004	0	0.003961623	0.017004381	0	0.012012982	0	0.055598686	0.003200541	0	0	0.011184138	0.000562952	0	2.95977E-05	0.001610785	0.972485015	0.564009385	0.009043013	0.012257349	0.076921093
1.14.11.17	0.366169442	1.241719733	0.012412446	0	0	0	0	0.030490337	0.008962359	0.028404624	2.787215786	0.009649884	0.01442779	0.021490644	0	0.007536099	0	0	0	0.013964297	0.009566133	0.023292253	0.010155626	0	0.039341796	0.022100432	0.506027005	0.716539549	0.032420597	0	1.416046599	0.958626718	0	0.004502619	0.012467151	0.692847117	0	0	0.198964396	0.531115629	0.000312904	0.070787872	0	0.02059022	2.777651956	0.855105863	0.170525773	0.198115481	0.113430074
1.14.11.18	0.004968856	0	0.003820385	0	0.002545358	0.00037652	0	0.003598111	0	0	0.623699485	0	0	8.9193E-05	0.001983825	0.003153167	0.031063066	0	0	0	0	0.006561977	0	0.006805213	0	0.005435449	0	0	0	0.000713718	0.004463228	0	0	0	0	0	0.003399885	9.44122E-05	0.005815374	0	0	0.00292634	0.000840144	0	0.619976341	0.006621652	0	0	0.01782859
1.14.11.2	0.799076622	0	0	0	0.00193412	0.002565721	0	0.001992431	0	0	0.285424044	0	0	0.005327882	0.000712043	0	0	0	0.006303932	0.004607735	0.005407129	0.000386876	0	0	0	0.005631377	0.006914568	0.00448988	0.006619259	0.007123592	0	0.011060491	0	0.001190129	0.001781593	0.00112183	0.000432491	0	0	0	0.003842915	0	0.003785385	0	0.287465383	0	0.003524497	0.006159419	0
1.14.11.21	2.82297E-05	0	0.000677581	0	8.16775E-05	0.000700112	0.000777341	0.000131501	0	0.000851795	0.000319033	0	0	0	0.000457189	0.00084555	0.000526934	0.000664751	0.000396288	0.000605063	0	0	0	0.000268389	0.000659705	0	0.000151364	0.004293839	0.000425269	0	0.143624317	0.000236499	0.000619412	0.000797709	0	0.004424064	0.000262375	0.000427355	0.000150556	0	0	0	0	0.000234392	0.000795023	2.26729E-05	0	0.000136098	0.023424539
1.14.11.9	0	0	0	0	0	0	0	0	0	0	0	0	0	0	0	0	0	0	0	0	0	0	0	0	0	0	0	0	0	0	0	0	0	0	0	0	0	0	0	0	0	0	0	0	0	0	0	0	0
1.14.12.-	0.00842772	0	0	0	0.001541745	0	0.011233789	0	0	0	0.322881017	0.000377474	0.010624018	0	0	0.011643023	0.009374643	0.01006468	0	0	0	0.001747198	0	0	0	0	0	0.012768299	0.008343525	0.004322329	0.007561402	0	0	0	0	0.013395939	0.007425681	0.005186861	0	0.006744888	0.000543349	0	0	0	0.315163634	0	0.006007139	0	0
1.14.12.1	0	1.47830501	0.008791767	0	0.000487236	0.001355728	0	0	0.004247504	0.004971495	0.094047243	0	0.001676717	0.006129393	0.003056398	0.008368198	0.006764276	0	0	0	0.005937528	0	0	0	0.006936844	0.005449115	0.002470163	0.011689537	0.002787708	0.000613541	0.000867366	0	0	0.008173545	0	0.014355941	0	0.006714635	0	0.007534575	0.002728033	0.000673753	0	0	0.099096937	0.005537103	0.001005355	0	0.022137896
1.14.12.10	0	1.70394945	0	0.017764008	0	0	0.005589946	0.013135633	0.016690939	0	1.025095028	0.001533988	0.017034648	0.005657352	0.005924854	0	0	0.04299457	0.044032205	0.035319202	0.022865911	0.011737561	0	0	0.236578211	0.016172501	0	0.0836801	0	0	0	0.014305126	0.015651643	0.002014245	0.000766874	0.060267071	0	0	0	0.006728747	0.009343375	0	0	0.013864461	1.030995247	1.724957148	0.012757806	0.004358398	0.013056516
1.14.12.12	0.400971317	1.03175E-05	0	0.001223817	0	0	0	0	0	0	0.032611139	0.000825975	0	0	0.001950352	0.000994597	0	0	0	0	0	0.001300044	0	0.000339733	0.000487971	0.002212932	0.001960135	0	0.001494416	0	0	0	0	0	0.000276639	0	0.001256279	0	0	0.000501371	0	0.000603279	0	0	0.032022553	0.000441708	0.001576473	0.001925577	0
1.14.12.13	0.00712935	0	0.004443609	0.003770813	0.006393726	0.006694881	0.003966762	0.009314553	0	0	0.408841015	0.003964679	0.008289073	0	0.001215227	0	0.004295805	0	0.001865918	0	0.007252403	0	0	0	0.000519768	0.007352427	0.009204717	0.000645532	0	0.008569971	0	0.018704524	0.001315644	0	0.006077553	0.007149338	0	0	0	0	0	0.007565405	0	0.009321584	0.412964856	0.140219399	0	0	0.003730232
1.14.12.17	0.390062077	0.994931488	0.015173623	0	0.01085717	0.001692329	0.008537389	0.012010874	0	0	0.863782522	0	0.003630558	0.014468848	0.009551385	0	0	0.265725376	0.288140498	0.274402007	0.269890419	0	0.015157744	0	0.252228205	0.008191121	0.248430619	0.827663971	0.005325104	0	0.276907907	0.974231725	0	0	0	0.849493369	0.017067867	0.002673626	0.159882718	0.514329866	0	0.105258067	0	0	0.87292959	0.846307881	0.06442026	0.062358732	0.077832361
1.14.12.18	0.205609357	0.005178539	0.00611749	0	0.00086201	0	0.007117169	0.002514758	0.005317081	0	0.169748074	0	0	0	0.001674063	0	0	0	0	0.005515498	0.002058574	0	0.003111909	0	0	0.001528076	0.00583206	0	0	0	0.000795177	0.003017813	0.003872285	0.002006782	0.001713394	0.010932098	0.000450193	0	0	0	0	0	0	0	0.176030693	0	0	0	0.00253998
1.14.12.19	1.191741378	0.254043318	0	0	0.012976178	0	0	0.013103961	0.001351379	0	1.617831823	0.016467483	0	0.019373493	0.007754189	0	0	0.008611353	0	0.011965874	0	0.002518058	0	0.013998924	0	0	0.480225006	0.575818557	0	0.00019266	0.001970626	1.398169947	0.00712741	0.020185302	0	0.583578546	0	0.007166512	0.157415728	1.000051786	0	0.167710259	0.011035636	0.006031994	1.645398585	0.008284802	0.008129489	0.004703733	0.014427514
1.14.12.3	0.000854069	0	0	0	0	0	0	0	0.003199424	0.001287681	0.084710515	0	0	0	0.002209011	0	0.001696549	0	0.003420519	0.003699344	0.002966043	0	0	0.001247381	0	0	0	0	0	0.002892728	0	0	0	0.000168192	0	0	0.000737239	0.003567255	0	0	0.000559832	0	0.003536696	6.66113E-05	0.086665989	0	0	0	0.000339586
1.14.12.7	0.001733439	0.002214575	0.000479605	0.00089593	0.001552867	0	0	0.00316021	0	0.001943052	0.329674803	0	0	0.001364058	0.002662473	0.000583741	0	0.002806964	0.000165157	0.000935463	0.003156416	0.002033941	0	0.002661305	0	0.000709022	0.002188013	8.60724E-06	0.002057121	0	0	0	0	0.002133713	0	0	0	0.000936416	0.002333506	0	0.001073908	0.001572845	0	0	0.32942132	0	0.06555101	0.061419058	0
1.14.13.-	2.568243544	5.588283475	1.731771351	0.566632925	0	0	0.508908943	0.027880442	0	0	3.420547258	0	0.013429115	0	0.04972971	0.006235219	0.045637053	0.109712586	0.131756279	0.101843778	0.085549099	0	0	0	0.143262194	0.0301459	1.477546572	1.788854411	0.359772887	0	2.019788482	1.946139368	0.02496626	0	0.027144021	1.780649537	0	0.040014152	0.390368647	0.954380193	0.026954479	0.282111435	0.009993943	0	3.518940995	2.44813183	0.561839726	0.499820757	0.367048394
1.14.13.1	0.797607493	0.254722807	0.006767884	0.01272666	0	0.00719354	0.006920365	0	0.004744754	0	1.036134993	0	0	0.00677149	0.009343924	0	0	0.013078554	0.011867444	0.009511129	0.021915864	0.009661987	0	0	0.214582571	0	0	0.279720192	0	0.002566639	0.428627096	0.278566449	0.007644994	0	0	0.287654635	0.005179189	0.010800906	0	0.260715961	0	0.042842007	0.00080934	0	1.037616751	0.294838254	0.118200992	0.125132447	0.120432642
1.14.13.100	0	0	0	0	0	0	0	0	0	0	0	0	0	0	0	0	0	0	0	0	0	0	0	0	0	0	0	0	0	0	0	0	0	0	0	0	0	0	0	0	0	0	0	0	0	0	0	0	0
1.14.13.106	0.001727818	0	0.00015855	0.001447871	0.001776073	0	0	0	0.002036658	0	0.001710682	0.001309207	0	0	0.00242234	0.001612616	0	0	0.001029871	0.000536503	0.001218107	0.001687924	0	0.00062926	0.000372628	0.002170435	0.002702474	0	0.002160095	0.000341437	0	0	0.001004222	0	0.001310226	0.00138444	5.55829E-05	0	0	0	0	0.002347842	0.000917506	0.001890435	0.000208653	0	0.032087528	0.032299463	0.001744666
1.14.13.12	0	0	0	1.14314E-05	0	0	0	4.42796E-05	0	2.33287E-05	0.008526415	1.17471E-05	6.1161E-05	0	2.37028E-05	0	0	0	0	9.2049E-06	2.78789E-05	0	0	0	7.85566E-05	0	0	0	0	6.34624E-05	1.31148E-05	0	3.31097E-05	5.27197E-05	4.35741E-05	0	0	4.40589E-05	0	0	0	0	3.47956E-05	0	0.00849608	0	6.02536E-05	1.52167E-05	0
1.14.13.127	0.216791644	0.117462371	0	0.008669209	0	0.011640441	0.016850671	0	0	0.00644083	1.627575359	0	0.014075695	0.004261744	0	0	0.006114958	0.025725664	0.003356888	0.008676685	0.009220781	0.009381905	0	0	0.070358125	0	0.264026289	0.305427078	0	0.016839126	8.63772E-06	0.763693857	0.00765061	0	0	0.306758039	0	0.007959102	0.084611486	0.504020333	0.017068103	0.106030553	0.005920257	0.00723437	1.625147113	0.867177904	0.065906122	0.062197076	0.096079366
1.14.13.132	0	0	0	0	0	0	0	0	0	0	0	0	0	0	0	0	0	0	0	0	0	0	0	0	0	0	0	0	0	0	0	0	0	0	0	0	0	0	0	0	0	0	0	0	0	0	0	0	0
1.14.13.149	0.398030227	1.412552116	0	0	0.001921247	0.011932113	0.021683636	0	0	0	1.500019255	0	0	0	0.005256476	0.00511365	0	0.003093703	0	0.00095742	0	0.005042971	0	0.006015469	0.346563727	0	0.495824211	0.38895443	0.012089825	0.017654078	0.019580322	0.658934065	0	0	0	0.38794651	0	0	0.015991886	0.512936328	0	0.197681784	0	0	1.506583851	1.716675539	0.177464947	0.1920354	0.086588828
1.14.13.151	0.001480094	0.04521709	0	0.001085565	0.001859605	0.000266144	0	0.001952079	0.000206412	0	0.006282497	0	0.002448107	0.001194195	0	0	0	0.000330427	0.00050842	0	0.000443628	0.002150144	0.001610904	0.001124437	0.002266687	0	0.247595711	0.015421729	0	0	0.000235207	0	0.002096336	0	0	0.012000949	0.001373556	0.001761779	0.000685922	0	0	0	0.001317855	0.000506191	0.007559328	0	0.030271343	0.029545604	0.035014549
1.14.13.154	0	0	0	0	0	0	0	0	0	0	0	0	0	0	0	0	0	0	0	0	0	0	0	0	0	0	0	0	0	0	0	0	0	0	0	0	0	0	0	0	0	0	0	0	0	0	0	0	0
1.14.13.2	0.007937734	0.835113111	0.011156171	0	0.00660177	0	0.002490287	0	0	0	0.68601114	0	0.005716384	0	0.001103707	0.010534271	0.009583781	0.016323728	0.017516818	0.027502446	0.025807992	0.000261941	0	0.000808681	0.147486389	0.008646943	0	0.05494207	0.001696255	0.009694908	0.131596431	0.029609517	0.007752782	0.000842488	0.011258035	0.070382657	0.004460887	0	0	4.21468E-06	0	0	0.006018168	0.00842011	0.690830087	1.008529626	0.192562346	0.191137053	0.074067123
1.14.13.20	0	0.078777953	0	0	0.002254335	0.009252486	0	0.003374389	0	0.004872071	0.157574506	0.005773293	0	0	0	0.007560333	0	0.001794477	0	0.005481571	0	0.007565777	0.008978535	0.008846142	0.039065886	0.002254624	0.003557401	0.011262378	0	0.002851735	0.001607578	0	0	0	0.007178697	0.012170612	0	0	0.008733217	0.007309501	0	0.005537202	0	0.001364717	0.156655733	0	0.038971383	0.029222173	0
1.14.13.22	0.192641858	0.515467964	0	0	0	0.001322352	0	0.006305272	0.006162391	0	0.478951818	0	0	0.002598202	0.005777511	0	0.001288538	0	0.003370612	0	0	0	0.005632045	0.008375884	0.131383829	2.22689E-05	0.244126342	0.013785165	0.005076635	0.002949483	0	0.006842465	0	0	0	0.021347148	0	0.008171117	0.00252419	0.004657216	0.006241776	0.0054393	0.002467517	0	0.467999689	0	0	0.005898066	0.019388735
1.14.13.39	0.002837158	0	0	0.002881374	0.000377566	0	0	0.005105009	0	0	0.003397629	0.00345919	0.002388226	0.003265429	0.004582067	0	0	0.015536101	0.014231847	0.014587091	0.014795274	0.005538689	0.005487272	0.00176925	0.002222186	0.000672923	0	0.01307444	0.004069399	0	0	0.011501177	0.001693892	0.000239482	0.00345874	0.006714076	0	0	0	0.002041636	0	0	0	0	0.010491066	0.000748965	0	0	0.009804569
1.14.13.40	0.196066524	0.002916623	0	0.002925099	0.004401984	0	0.000211673	0.001150865	0.003281804	0	0.229563045	0.001026959	0	0.001767168	0	0	0.001110488	0.001226972	0.003644258	0	0	0.003237575	0	0	0	0.001805596	0	0.000340681	0	0	0	0.003739997	0.001899397	0.000974055	0.003605724	7.27247E-05	0.001220657	0.000773691	0.003484591	0	0	0	0	0	0.227550319	0	0.003502951	0	0.002955432
1.14.13.50	0.002522693	0	0	0.00270896	0	0	0	0	0	0	0.065950962	0	0.000564886	0.001451938	0	0.002809577	0.001858841	0.002875248	0	0	0.001448714	0	0.000808414	0	0	0	1.60147E-05	0.00599878	0.001917754	0.000206332	0.003025372	0	0	0	0.002931908	0.00492825	0	0	0	0	0.000694624	0	0	0.001852675	0.065337323	0	0.001520101	0	0.034652516
1.14.13.59	0.393046988	0.607808764	0	0	0	0.004428774	0.012570056	0	0	0	0.146552631	0	0.013215214	0	0.010760739	0.013227144	0	0.010410818	0.018065082	0.021468331	0.017924842	0	0	0	0.144892271	0.003305138	0.242921601	0.470174905	0.00157821	0.003110592	1.004049576	0.292061058	0	0.003435923	0.000848248	0.491766544	0	0	0	0.496243869	0.013854159	0	0	0	0.157228805	0.287150249	0.117028626	0.13546867	0.028060147
1.14.13.7	0.195269839	1.124777564	0.008468393	0.267256289	0.00769142	0.008168622	0.170421754	0	0	0.000423635	0.374499135	0	0.007420758	0	0.003352793	0.003104905	0	0.032580293	0.027608681	0.023782717	0.034382143	0.002264453	4.67657E-06	0.006867768	0.210858265	0	0.003136245	0.005644829	8.89824E-05	0.002907993	0.004719396	0	0	0	0	0.012441269	0	0.002176747	0.000100452	0	0.006213515	0.002728177	0	0	0.373852855	0.003944899	0	0.001184502	0
1.14.13.70	0.001509829	0	0	0.001044443	0.000264252	0	0	0.001013501	0.000696094	0.001680598	0.017780138	0.000865368	0	0	0	0	0.001850885	0.000145755	0.001483665	0	0	0.001164626	0.001622034	0	0.001375593	0	0.000165671	0.008913996	0.000803821	0	0	0.0016608	0.000824369	0.000345335	0.000124614	0.009538626	0	0.001493398	0.000889946	0.000696592	0.00134609	0.000599788	3.43125E-05	0	0.016579626	0	0.000947127	0.000606085	0.001831683
1.14.13.8	0	0.003815504	0	0.00082532	0	0	0	0	0.003781996	0	0.309797323	0	0.003888347	0	0.003249313	0	0	0.012311746	0.014968888	0.011760738	0.020851494	0	0	0.004114888	0.099803266	0	0.003685795	0.018387745	0.003266383	0.004396274	0	0.012977884	0	0.002507125	4.38836E-05	0.017326505	0	0.001745492	0.000695651	0.002960974	0.004478968	0.000841801	0.002868305	0	0.316081365	0	0.059020666	0.057949422	0.020129103
1.14.13.81	0	0.00166864	0	0.003256402	0	0	0	0.004488495	0.00064256	1.000064087	0.114712145	0.078385409	0.081896042	0.001505348	0	0	0.004358278	0.03224273	0.027663064	0.036421683	0.032792896	0	0	0.001642146	0.001133453	0	0.003454705	0.007361825	0	0	0.003270535	0.011377073	0.000692159	0	0.002191056	0.003006338	0.005759663	0	0	0	0.000405772	0.00569872	0.001387149	0	0.112491883	0.005800009	0.058125766	0.062107088	0.004116129
1.14.13.82	0.186840208	2.62101678	0	0	0.002861949	0.009443158	0.028639845	0	0	0	1.723347659	0	0.02842937	0	0	0.018387614	0.033531908	0.00490881	0.003308344	0.049026636	0.042101987	0	0	0.008019318	0.36321076	0.04385806	0	0.167123667	0.003664494	0	1.839724206	0	0.041795166	0	0.039087456	0.23213599	0	0.049643074	0	0	0.014526856	0.011941871	0	0	1.666346417	2.388973282	0.165028387	0.128906984	0.082457585
1.14.13.83	0	0.000889079	0	0	0	0	0	0.000777014	0	0	0.379451326	0	0	0	0.003308315	0	0	0.017036261	0.023412044	0.01681858	0.010067448	0.000596281	0.005565978	0.001173129	0.717891719	0	0	0.016476527	0.000297464	0.000974464	0.007039906	0.004726635	0	0.001360414	0	0.017915556	0	0	0	0	0.00258841	0.004889574	0	0	0.387662755	0.139995209	0.11825617	0.124370907	0.068870266
1.14.13.84	0	0.001583118	0	0.001774815	0.001201732	0	0	0	0	0	0.018220779	0	0.000929347	0	0	0	0.00037331	0.000406171	0.001666492	0.001797218	0.000432123	0	0	0	0.001640051	0.000271195	0.00091656	0	0	0.00093956	0	0.000412432	0.001266004	5.92719E-05	0.000947812	0	0	0.000808971	0.001107699	0	0	0	0	0.000831795	0.01695757	0	0.001323504	0	0
1.14.13.9	0	0.000681381	0.000631287	0.001663933	0	0	0	0.001926627	0.003245007	0	0.002822737	0	0	0	0	0	0	0	0	0.001848502	0	0	0.003180037	0.000827657	0	0	0.00068628	0	0	0.00252347	0	0	0	0.002036849	0	0.00374131	0.002095132	9.00443E-05	0.001192067	0	0.000549537	0	0	0	0.001963552	0	0	0.000275275	0
1.14.14.-	0.004123936	0.000127498	0.005043052	0	4.61914E-05	0.004081985	0	0.001366999	0	0.00165729	0.143129092	0.002991954	0	0	0	0	0	0	0.000560514	0.005214636	0.001797628	0.004668796	0	0	0	0	0.004939688	0.003220346	0	0.004437043	9.77457E-05	0	0	0	0	0	0.003950204	0.001108197	0	0.004942107	0	0	0.002696557	0.001847632	0.144326095	0	0.059819705	0.057303252	0
1.14.14.1	0	0	0.009217201	0.096859215	0.000147197	0	0.161241762	0	0	0.004164623	0.339439095	0	0.008803967	0	0	0.002403901	2.84026E-07	0	0.003554963	0.005376949	0.000211585	0.007619593	0.0048604	0.0045401	0.007966903	0	0	0.011958261	0	0	0.00571747	0.003077964	0	0	0.008148798	0.028499972	0.004317841	0	0.005083525	0	0.000652818	0	0.005822613	0	0.344155852	0	0.085860034	0.091364843	0.018304225
1.14.14.3	0.991265221	0.031086078	0.017927302	0.713671229	0	0	0.006900254	0.007321381	0.017295628	0.01523642	0.831165623	0.018417332	0	0	0	0	0.036534727	0.095677726	0.072653828	0.065339459	0.087947155	0.007727791	0.002269843	0.004435469	1.460336688	0.00538915	0.004526571	0.124191832	0.015145102	0	0.133258562	0.027376287	0	0	0.002814911	0.116254279	0.008447284	0.004592282	0.001405102	0.016443021	0	0.011139293	0	1.011186846	0.830406128	0.130165523	0.316716928	0.330775849	0.143675706
1.14.14.5	0.976123928	2.552889044	0	0.023513598	0.01184239	0.031596548	0.009971487	0	0.004236049	0	2.074067362	0.026060912	0.030211908	0	0.017131497	0.038016351	0.039762211	0.015866922	0.005931475	0.018993156	0.000115422	0.03524469	0.012452626	0	0.139204239	0	0.259816183	0.833144792	0.019642971	0.022989747	2.015089698	0.911961087	0	0	0	0.768941597	0	0	0.182151474	0.521482524	0.028783499	0.120087037	0.039114317	0	2.060763623	3.035042507	0.296565464	0.296895336	0.10390279
1.14.14.7	0.003125903	0	0.002491883	0.000325148	0	0.002791575	0.001692066	0	0	0.000461627	0.075062112	0	0.000685559	4.3193E-05	0	0.00107476	0.002181314	0.001289921	0	0.001460193	0	0	0.00131357	0	0.000227717	0.002811548	0	5.07699E-05	0	0.000118459	0.00254247	0.000282355	0	0	0.002619454	0.001680716	0.00062636	0	0.001203361	0	0	0.001455204	0.003147235	0.001521662	0.07864909	0.002171209	0.000100521	0.000837647	0.001438521
1.14.14.9	0.00100849	1.087835863	0.842837415	0.022723662	0.00370937	0	0.00810188	0.995334111	0.502173888	0.005246835	1.197426797	0	0.02137667	0	0	0.01879913	0.006953513	0.067086666	0.076220181	0.060759484	0.076214334	0	0.011554467	0	0.087461968	0	0	0.971229562	0.01679477	0	0.156912077	0.654274845	0.100078472	0.105366417	0.118898421	0.980889367	0	0	0.333821177	0.497314236	0	0.132654463	0.013045812	0	1.198340703	1.587201788	0.042120793	0.0693151	0.167547254
1.14.15.3	0	1.226675169	0	0.00450322	0.00145834	0	0	0	0	0	0.516861733	0.006016355	0	0	0.009132542	0	0.004474253	0	0.006757658	0.002936974	0	0.008007419	0	0.008722361	0.103089141	0.001873461	0.004018192	0.030052087	0.007176484	0.002614779	0.008302456	0.002393195	0	0.001306101	0.008602526	0.029378268	0.000332575	0	0	0	0.00548941	0	0	0.005277167	0.502055764	0	0.005965172	0	0.029819329
1.14.15.7	0.801768224	0	0.003712577	0.003731431	0	0.006072737	0.000812774	0	0.001038058	0	0.647060261	0.001054894	0.002774057	0	0.004692807	0.000324846	0	0.001925972	0	5.31175E-05	0.005854092	0.004528943	0	0.002819239	0.006112494	0	0.005321508	0.006911818	0.001828894	0	0.002633095	0	0.004175735	0.003651751	0	0.004459919	0	0.007140602	0	0.006775614	0	0	0.006438289	0.005017244	0.652225271	0.005474186	0	0.000791142	0.025610991
1.14.16.-	0	0	0	0	0	0	0	0	0	0	0	0	0	0	0	0	0	0	0	0	0	0	0	0	0	0	0	0	0	0	0	0	0	0	0	0	0	0	0	0	0	0	0	0	0	0	0	0	0
1.14.16.1	0.807961227	0	0	0	0	0.000339073	0.007476137	0	0.010021648	0	0.677773549	0	0.000180318	0	0.003225816	0.007334624	0.00389045	0.021241228	0.018931507	0.006352604	0.010359567	0	0.00324379	0.001692809	0.000352643	5.61237E-06	0.240995736	0.018959342	0	0	0.002650874	0.010712421	0	0.005521641	0	0.023583758	0	0	0	0	0.010667391	0.005308133	0.009107687	0	0.679112494	0.005624033	0.055146987	0.058501526	0.025251607
1.14.17.3	0	0	0	0	0	0	0	0	0	0	0	0	0	0	0	0	0	0	0	0	0	0	0	0	0	0	0	0	0	0	0	0	0	0	0	0	0	0	0	0	0	0	0	0	0	0	0	0	0
1.14.18.1	0	0.001584224	0.001138462	0.001118315	0	0.004487767	0	0.004288282	0.002586497	0	0.247949997	0.002071439	0	0	0	0	0	0	0	0	0.003071741	0.003117126	0	0	0.069178276	0.002397822	0	0.002305797	0	0.002748649	0.000909139	0.003330017	0	0	0	0.002242799	0	0	0.000952303	0	0	0.004064868	0.000426696	0	0.247045168	0.000701171	0.034824808	0.02846466	0.056776176
1.14.19.-	0.001666934	0	0	0.003746959	0	0.003949843	0.000563091	0.001676832	0	0.003271369	0.415219244	0	0	0.001036381	0	0.001801526	0	0.019205412	0.016378682	0.016513557	0.013219327	0	0.000853833	0	0.004647973	0	0.003284623	0.008748857	0.003538618	0.004683841	0	0.01192898	0	0.001992211	0.003665485	0.00553081	0.001548139	0.002544032	0	0	0	0.003201932	0	0.002394544	0.418314641	0.002465127	0.029162967	0.033510137	0.02513174
1.14.19.1	0.796239116	1.599896918	0	0.346818831	0	0	0.340438918	0	0.016707012	0	1.163415491	0.016143817	0	0.010188231	0	0.016531205	0	0.064231158	0.03698697	0.045007618	0.062821205	0	0.012159155	0.012865022	0.003630299	0	0.002992146	0.018660281	0	0.007922786	0.011668235	0.003363073	0.012290637	0.014081869	0	0.005075676	0.010482663	0.00566434	0	0	0	0.005773271	0.010092346	0	1.155770818	0	0.055747372	0.076422812	0.036477683
1.14.19.2	0	0	0.003095121	0	0	0	0.000154591	0	0.001793043	5.91467E-05	0.035010822	0	0	0	0	0	0.001297968	0	0	0.002290117	0	0.000828024	0	0.000535919	0.000831894	0.002653205	0	0.016220257	0.000817657	0	0.001554312	0	0	0	0.001525176	0.015990013	0.000728458	0	0.000581989	0	0.001651685	0	0	0.002151279	0.033658559	0	0.0656358	0.061029571	0.012032195
1.14.19.3	0.002299164	0.299774069	0.00291059	0	0.00084977	0.001226997	0.004585449	0.004171818	0.002336837	0.001772769	0.029628727	0.000995211	0.003100594	0.004267339	0	0	0.004505813	0	0	0.002808024	0	0.004491024	0.001508066	0.003816517	0.203255274	0	0	0.01006612	0	0.004248852	0.004182041	0	0.002073193	0.002349955	0.002851579	0.013233908	0.001502678	0	0	0	0	0.00022232	0	0	0.031473832	0.003411741	0.029482347	0.026561844	0.015998244
1.14.21.6	0	0.130004495	0.000703562	0	0	0.000712691	0.000570163	0	0	0	0.000348822	0.000178178	0	0	0	0	0	0	0	0.000374797	0	0.000259874	0	0	0	0	0.000219773	0.000275993	0.000475346	0.000225892	0.000213388	0.000295684	0.000628008	0.000162934	0	9.33543E-05	0.000148144	0.00039096	0.000111313	0	0	0	9.75358E-05	0	0.000586734	0	0	0.000714354	0.000470421
1.14.21.7	0.000128538	0	0.000134335	0	0	0.000236136	1.29493E-05	3.46223E-06	0.000206448	0.000227825	0	1.66346E-05	0.000152431	0	0	0	0	0.000158858	0.000117221	2.08151E-05	0.000158193	0.000164702	0.000125016	4.4326E-05	0	0	0	8.73451E-05	8.62667E-05	9.83942E-05	0.000184742	0.000191264	0.00023862	0	0	0	0	0	0	0	5.55784E-05	0	0.000221528	7.70378E-05	3.40196E-05	0	0.03143875	0.031163309	6.86394E-05
1.14.99.-	0	0.002277396	0.003650115	0.0043787	0	0	0.004413153	0.005691435	0	0	0.529392044	0	0.002573757	0	0	0	0	0	0	0	0.005445148	0	0.000820091	0	0	0	0	0.009749712	0.002216963	0.001776266	0	0.005433475	0.001471448	0	0.004513024	0.005977282	0.003180032	0	0.002238615	0.001930254	0.004422642	0	0	0	0.527012587	0	0.064738427	0.065550483	0.025701706
1.14.99.1	0	0	0	0	0	0	0	0	0	0	0	0	0	0	0	0	0	0	0	0	0	0	0	0	0	0	0	0	0	0	0	0	0	0	0	0	0	0	0	0	0	0	0	0	0	0	0	0	0
1.14.99.3	0	0	0	0	0.002277481	0	0	0.000675434	0.005241152	0	0.019758071	0.003821204	0.001472724	0	0	0	0	0.211746886	0.208093542	0.214833351	0.206448175	0.00311268	0	0.0013842	0.556664235	0	0.005627032	0.008416489	0.000397896	0	0	0	0.004538034	0	0.000343643	0.002943676	0	0	0	0	0.004456636	0.003805241	0.00404777	0	0.015334025	0	0.037115836	0.027409687	0.014640904
1.14.99.33	6.77079E-05	0	2.21181E-05	0	0	3.45901E-05	0	0	6.14863E-05	4.54959E-05	0.008535105	0	1.96591E-05	5.94513E-07	0	4.56649E-05	9.46298E-06	0	5.43768E-05	1.08384E-06	6.1909E-05	0	0	7.7184E-05	7.85773E-05	6.01536E-05	0	0	2.03378E-05	0	0	3.63921E-05	0	3.02285E-05	0	0	0	0	0	0	0	0	0	0	0.008422945	0	6.38376E-05	7.22255E-05	0
1.14.99.36	0	0	0	0	0	0	0	0	0	0	0	0	0	0	0	0	0	0	0	0	0	0	0	0	0	0	0	0	0	0	0	0	0	0	0	0	0	0	0	0	0	0	0	0	0	0	0	0	0
1.14.99.39	0	0.000148655	0	0	0	0	0	0	0	0	8.35207E-05	0	0	0	0	4.91843E-05	7.59244E-05	0.016217575	0.01605288	0.016077362	0.016202501	0	0	0	0.000106903	7.9508E-06	0	4.28251E-05	6.6599E-05	0.000125193	0	0	0	8.79688E-06	0	0	0	0	0	0	0	0	0	0	0	0.000109472	0	0	0
1.14.99.40	1.001987851	0.006722425	0	0.005767798	0.008302869	0	0.004621343	0	0	0	0.636891548	0.007166588	0	0.004294963	0	0.004535625	0.061982372	0.00119215	0	0.008102779	0	0	0	0	0.073281107	0.000640881	0	0.014862093	0.009479287	0	0	0.008572591	0	0	0.009334327	0.022055405	0	0.002339508	0	0	0	0	0	0	0.632068236	0.143179469	0.0929088	0.089748815	0.068603946
1.14.99.41	0.001086306	0.002053399	0	0	4.80089E-05	0.001184442	0	0.0016526	0	0.001854094	0.035368503	0.001861505	0.000994919	0.000729812	0.001327065	0.001337596	0.000617205	0	0.001132518	0	0	0	0.000799526	0	0	0.001761696	0	0.004624039	0.0008379	0	0.001219976	0.002007667	0.001642987	0	0	0.003473699	0.000105587	0	0	0.001289846	0	0.000278039	0	0.000799037	0.033366589	0	0	0	0.001729777
1.14.99.44	0	0.000257077	0	0	0.003569538	0.004115584	0.003989937	0	0	0.000715525	0.004924689	0.004489704	0.002998912	0.002549502	0.004549898	0.001556457	0	0.019071159	0.012409873	0.01377901	0.013668454	0.003529958	0	0	0.001607171	0	0	0.003146689	0.056574033	0	0	0	0	0.000410971	0.00026804	0.002270267	0	0	0	0.004252821	0	0	0.002725384	0	0.00889737	0.000947727	0.000872935	0.004404127	0
1.14.99.46	0.208177968	0.312340868	0	0	0	0	0	0	0	0	0.019297086	0	0	0	0	0	0	0	0.009799558	0	0.003653631	0.003921532	0.002791618	0.000385592	0.008154882	0	0.248915412	0.451220472	0	0	0.284628397	0.923383151	0	0.000770167	0.010334923	0.46312803	0	0.004988887	0.156807098	0.490612584	0.007600454	0.094865326	0	0.003129622	0.011487556	0.847672737	0.086339399	0.083929509	0.002990014
1.15.-.-	0	0	6.87608E-06	0	2.92658E-05	0	0	0	2.80908E-05	0	0	0	3.57449E-05	0	2.61207E-05	0	0	2.25857E-05	2.60167E-05	0	1.35329E-05	3.21471E-05	0	0	0	2.22345E-05	1.80855E-05	0	0	1.01814E-05	0	0	9.67149E-06	0	2.89175E-05	0	2.73829E-05	0	2.05727E-05	1.55743E-05	1.88287E-05	4.62953E-06	1.16317E-05	0	2.78166E-05	1.85496E-06	0	0	3.4729E-05
1.15.1.1	2.959791655	2.256813175	1.991743694	1.209173206	1.00782647	0.965147429	0.322463592	0	0.967860746	1.027124304	2.02806029	0.975905479	0.961359266	0.004738343	0	0.237660904	1.309646016	1.518566279	1.45154662	1.469717961	1.490545786	0.006102622	1.028550491	0.019908491	1.34181574	0.95370861	1.256534207	2.69778985	0.969438196	0	1.001058221	3.253171994	0.035999473	0.008001095	0.004892131	2.68904919	0	0.010701785	0.466355049	2.019120103	0.962470008	1.326383878	0.290542845	0	2.024359759	2.905545451	0.756525813	0.784980322	0.452899247
1.15.1.2	0.010691977	0	0	0	0.009467171	0	0.822135898	0	0.489744924	0.010453844	0.012473104	0.010421202	0	0.014780744	0.987887433	0	0.01852784	0.412373029	0.396801691	0.410309171	0.413127522	0.488949839	0.989126825	0	0	0	0.247495861	0.006619281	0	0	0	0.006373369	0.208623452	0.200136538	0.204939979	0.002811317	0.004707417	1.001915105	0.009142073	0	0.004077404	0	0.590965233	1.004746784	0.027184119	0.009492664	0.12900395	0.123950382	0.019240418
1.16.1.1	1.009665772	0.259463454	0	0.372111556	0	0.011028465	0	0	0.009557964	0.00232594	0.696290387	0.004032315	0	0.000505891	0	0	0	0.072030256	0.092479434	0.078417968	0.092590849	0	0.002156434	0	0.489873262	0.00165672	0.253941578	0.084064597	0.124215381	0.001964006	0.003992472	0.10633816	0	0.010457107	0.007461956	0.085755753	0.008936674	0	0.660309399	0.748308717	0	0.087900963	0	0	0.67791303	0.145094008	0.073601865	0.054958625	0.023074771
1.16.1.3	0.379906997	0.018430927	0.006662243	0.005178836	0.0123442	0	0.015972371	0.014535718	0	0.008297245	0.013684221	0	0.028201758	0.001420012	0.008603168	0	0	0.016301596	0.013832599	0.011066697	0.038574934	0	0.01272865	0	0.069590516	0.010974573	0.498370973	1.749634546	0.015035994	0.008098095	1.989871612	1.934141237	0	0	0.021384787	1.764275553	0.026345296	0.005944535	0.34876854	1.029219766	0	0.152373335	0.015545453	0.007492856	0.043209235	1.726541103	0	0	0.053816184
1.16.1.7	0	0	0	0	0	0	0	0	0	0	0	0	0	0	0	0	0	0	0	0	0	0	0	0	0	0	0	0	0	0	0	0	0	0	0	0	0	0	0	0	0	0	0	0	0	0	0	0	0
1.16.1.9	0.192775333	0.580419324	0.016459143	0.195173588	0	0.006245996	0.014966917	0.011496601	0	0	0.661699173	0	0.008435241	0.055854295	0	0.006573147	0	0.06354158	0.064528888	0.050651122	0.033975139	0.00455768	0	0.000182476	0.847505446	0	0.237562544	0.686748835	0.011947695	0.008315957	0.296299655	0.963373977	0.00136617	0.001415753	0	0.673950518	0	0	0.159291904	0.512304565	0.00052492	0.078063831	0.01411818	0	0.657856459	0.845515803	0.152053074	0.152238594	0.057982724
1.16.3.1	0.213064683	0	1.043930262	0.165385483	0.990159483	0.513580715	0.50514499	0.020110877	0.482454146	0	0.056615197	0.460964545	0.464880927	0.017853019	0.005034115	0.015512397	0.6783479	0.391590257	0.398799563	0.397303836	0.408304063	0.007081167	0	0.011749944	0.86355757	0	0.753175838	0.874578905	0	0.00853366	0.99197324	0.955058058	0.015714298	0.001735583	0	0.859281567	0	0.991729273	0.18610678	0.482538525	0.017292986	1.808454231	0.190736561	0.993065009	0.045307713	0.867733081	0.077940059	0.094905454	0.092762083
1.16.8.1	0	0	0	0.001705279	0.001127811	0	0	0.001018272	0	0	0	3.85843E-05	0.000365582	0.001716631	0.000712475	0	0	0.001430905	0.001364821	0	0.001764064	0.00054583	0.001663383	0.002092028	0	0.001156406	0.001236797	0	0.000303728	0.001820302	0	0.001789707	0	0	0.001761782	0	0	0	0	0	0.001659324	0	0.000263995	0.001979256	0	0.001800546	0	0	0.00168611
1.17.1.1	0.800399502	0.008044604	0	0	0	0	0.000190781	0.008768945	0.011326251	0	0.985504555	0.000426463	0.006570173	0.001066423	0.00734266	0	0	0.009192605	0.022638804	0.018201581	0.028216834	0	0.000571623	0	0.037400241	0	0.006225199	0.200520922	0.00566394	0	0	0	0.011517389	0	0	0.198717285	0.006194687	0	0	0	0	0	0.007916995	0	0.985053576	0	0.06307256	0.051219455	0.097928018
1.17.1.2	1.00280476	1.002327845	0.957553973	1.017392468	0.988578409	0.99766938	0.654949454	1.005344802	1.004551344	1.01628489	1.486712567	0.998083617	1.002768457	0.956845791	0	0.989313676	0.985585593	0.920208605	0.942416485	0.939540516	0.949106554	1.011824498	0.993128015	0.984136656	0.913648737	0.487720206	1.00084138	0.991485694	0.015258255	0.9822792	1.004758644	1.009176196	1.114197766	1.085243621	1.098453645	0.973605546	1.013523092	0.983876791	0.998298369	0.509347448	0.008396609	1.013796457	0.784809214	0.009960223	1.482696705	1.004240633	0.933434364	0.930975612	0.179124546
1.17.1.4	4.767408486	2.086825521	0.021115561	0.015425434	0.010862472	0.016043688	1.319787614	0	3.488379261	5.987156616	3.256102057	0	0	0	2.058333831	1.334297622	0.029584285	1.267008673	1.246231421	1.238197006	1.339417371	0.480165805	0	0	0	0	1.541554382	1.514609836	0.050215132	0.026560786	0.403137815	3.417851501	0.062482359	0.083934781	0.093153487	1.537776852	0	0.275524655	0.37112648	2.026887695	0.044274527	0.405654782	0.05016177	0	3.217396181	0.336240277	1.934080707	1.882504592	0.21614089
1.17.4.1	3.148215684	2.131037802	3.544765304	1.874736955	0.996018634	0.944360318	1.888864109	1.017408359	2.463911139	0.982396331	2.80536608	1.732350213	1.692434417	1.579638134	0.982497859	0.752781642	2.126790303	1.600682204	1.673020299	1.632042605	1.626608267	0.946023174	1.999415252	0	3.045584279	1.529788776	2.460508525	3.562881904	2.283792951	0.048112728	4.041330514	3.934813569	0.087880073	0.13429774	0.086676189	3.560857512	0.975831904	1.950637783	2.300170681	2.996496714	2.029168955	2.052134031	1.535313633	1.99577036	2.815425627	3.838948268	1.143846853	1.195052925	2.253530723
1.17.4.2	0.821390304	0.007391855	0.988311125	0.845143325	0.986039688	1.496825431	0.838638291	0.973095953	2.981953479	0.977432846	0.536878029	1.280122314	1.318458781	0.995783772	0.983596822	1.787079056	0.388848118	1.358145827	1.337021392	1.337201404	1.346679646	1.01231955	3.980281829	1.978856185	0.560651902	1.023982158	1.262238652	0.871399095	0.956300306	1.015429189	1.007138629	0.99050679	0.978889322	0.976097091	0.974171138	0.875739696	1.02584203	0.999236902	1.021357918	0.991862996	0.974818912	0.892071123	1.783835084	0.985492188	0.531235143	0.867864764	1.227474082	1.22832262	1.249705302
1.17.7.1	1.006259735	1.035612944	0.994007431	0.991049893	1.000499092	0.513957753	0.822188669	1.004588155	0.992992016	1.009479999	0.92859243	1.00547958	0.986508733	0.937763505	1.006335226	0.807343166	1.00187117	0.987906778	0.970477448	0.978420207	0.970500341	0.991363764	0.992929999	0.993443111	0.941414846	0.487531628	1.003265161	0.963524127	0	0.993855386	1.000732874	0.982746539	0.991196258	0.99660339	0.990656821	0.940885613	1.008612148	0.992776694	0.996630861	0.494056592	0.010066915	0.994915563	0.807647485	1.00794828	0.905938312	0.844109883	0.831897778	0.857645516	0.141049493
1.17.99.1	0	0.000337654	0	0	0	0.000167143	0	0.000352669	0	5.57642E-05	0.034220315	9.12592E-05	2.13671E-05	0	4.54352E-05	6.98306E-05	0.030410342	0.016067988	0.015856472	0.015918567	0.01609389	0	0	0	0.000356142	0.000176866	0.00024963	0	0	5.29527E-06	0.000344582	0	0	0	0	0.00018176	0.000265339	0.000287256	0	0	4.46266E-05	0.000231931	0	0.000366183	0.033946745	0.000195081	0	2.55567E-05	0
1.17.99.2	0	0	0	0	0	0	0	0	0	0	0	0	0	0	0	0	0	0	0	0	0	0	0	0	0	0	0	0	0	0	0	0	0	0	0	0	0	0	0	0	0	0	0	0	0	0	0	0	0
1.18.-.-	0.000145963	7.06512E-05	0	0	3.41655E-05	0	0	5.10305E-05	0	0	0.017049644	4.3146E-05	0	9.78976E-05	0	7.89398E-05	0	0.00015458	0	4.65726E-05	0	3.33549E-05	0	0	4.8329E-05	9.59272E-05	0.000119303	0	0	0	0	0.000116549	0	3.03795E-05	0	5.82571E-05	0.000116243	0	0	0	0	0.000145246	0	0.000116527	0.016877701	2.71841E-05	0	0.000120444	0
1.18.1.-	0.189595464	0.004997819	0.000617886	0.006205541	0	0	0	0	0.003005932	0.006805638	0.034099594	0.009571684	0	0.001492879	0.009519531	0	0	0.009369897	0.019094528	0.014898561	0.005201211	0	0.004138759	0.005628731	0.063727439	0.007873603	0.238984432	0.592296135	0	0	0	0.945314167	0.009295523	0.009095103	0	0.597223213	0.002790699	0.001876724	0.161422961	0.502688277	0.008088777	0.082415343	0.002474452	0.003065055	0.028750371	0.862783536	0.010217279	0	0.037805196
1.18.1.1	0	1.258092149	0	0	0	0	0	0	0.000578988	0.004602012	0.117932368	0.005140593	0.00843687	0.00595917	0	0.809346933	0.004971321	0.042661631	0.05535287	0.040484603	0.057288763	0.008050803	0.000288105	0.003112836	0.008975053	0	0	0.018357609	0.004470439	0	0.008171742	0.006450667	0.191285009	0.197448702	0.19868139	0.008148569	0	0	0.0029344	0.004741503	0	0	0.107793788	0	0.100790266	0.002957507	0.256789499	0.257174106	0.011848572
1.18.1.2	0.989430076	2.00887138	0.022667999	0.833220042	0.021374881	0.992863394	1.346559288	1.022122127	1.020052831	0.985997465	1.412001721	0.014125135	0.001836069	1.010327611	0.987167291	0.822253434	0.010812045	1.397071022	1.421107767	1.410592023	1.394773017	1.013658464	0.983975074	0.488717737	1.183599681	0.521192052	1.009080292	0.970549534	0.539026294	1.013090382	1.002496463	0.997435871	0.808163694	0.821430153	0.807769902	0.99880089	1.009165528	0.019610672	0.151779466	0.522698824	0	0.075751782	0.591340938	0	1.400147823	1.020867436	0.861384177	0.860330362	0.236447069
1.18.1.3	0.784533505	0.955456818	0	0.077644847	0	0	0	0	0	0	1.861206355	0	0.008399235	0.003159495	0.010549824	0.018665443	0.017657679	0.008346001	0.021544787	0	0	0.009107057	0.02195665	0	0.001336617	0	0.25023584	0.351973752	0	0	0.004551207	0.725393849	0	0.013737205	0	0.335334287	0.000211588	0.008392112	0.089957652	0.498200022	0	0.078371402	0	0.003241938	1.867760414	0.29121695	0.113342018	0.125279148	0.062971175
1.18.6.1	0.000436476	0	0.032056992	0.024755416	0.032084968	0.023254732	0.002473117	0.025448405	0.0156195	0.987195768	0.222113906	0	0	0.027202897	0	0.996700462	0.059371455	1.870985549	1.907764824	1.888748792	1.883988425	0.032267047	0.00642008	0.975982823	0.011762373	0.5027407	0.006105835	0.121417492	0.030538561	0.032423154	0.033146471	0	0.279875398	0.275884887	0.285894835	0.085375088	0	0.031232382	0.413475486	0.009093851	0	0	0	0	0.201911804	1.29347469	0.509831734	0.553901391	0.072947975
1.19.6.-	8.90492E-05	0	0	0.00012864	8.34192E-05	0	0	0.000153849	0	0.00014073	0	0	0.000153387	0	0	0	0.000129088	0	9.42342E-05	0.000105241	0	0	0	0.000117061	0.000127545	7.54715E-05	0	0.000128552	0	3.42918E-05	0.000163465	0	0.000130865	0	0	0.000146219	4.94473E-05	0	0	5.19202E-05	0	0.000119416	0	0.000138039	5.5759E-05	0	0	6.69734E-06	0.035146863
1.2.-.-	0.00159991	0.004783906	0.001347096	0.00288502	0	0	0.001971934	0	0	0	0.103676331	0.003151304	0.000509091	0.003562304	0.000475861	0	0	0.019795748	0.015173505	0.014193141	0.02028311	0.000836889	0.004203427	0	0.064514473	0	0.001227042	0.010485187	0	0.00079734	0.003397194	0.001504381	0.002412269	0.001315878	0	0.010381154	0	0	0	0.002742012	0.003399563	0	0.005164087	0.004553266	0.104633822	0.005098392	2.83816E-05	0	0.004072732
1.2.1.-	0.825688437	0.647254519	0.041596347	0	0.020286721	0	0.207861373	0.031586215	0	0.024759197	3.079785781	0	0	0.029668196	1.014039163	0.0067947	0.065980656	0.03442813	0.023893929	0.077884985	0.05776084	0	0	0	0.759371605	0.511259026	0.969388594	1.588751296	0.020182556	0.006402253	1.115853887	2.647165125	0	0.023874146	0.042821013	1.602234579	0	0.028240747	0.493023797	1.536620807	0	0.237692493	0	0.014056098	3.027830576	2.314067416	0.392194164	0.36891777	0.32910872
1.2.1.10	0.801921657	0.126391291	1.846471722	0.009160808	0.022838044	0.022450885	2.14158318	0.020822955	1.954796075	2.042257747	0.791954726	0	0	1.986060307	0.041825883	2.375740583	0.003394598	2.323351021	2.376577252	2.39136753	2.337146249	4.012043811	3.991603353	0.965362801	0.112257735	0.990401571	0.763405461	2.028584662	2.021836624	1.987243782	1.119270393	2.656901784	1.186252324	1.195530879	1.174084276	1.994521359	0	2.031970655	0.438433965	2.044715423	1.958564531	0.255626113	1.394138948	0.020697291	0.807979872	2.534302379	1.165194704	1.140645681	1.899164658
1.2.1.11	1.181494257	1.019987538	1.941915087	1.088467784	0.982773564	1.001500332	0.510710856	1.010518702	0.485524649	1.000457316	1.017237975	1.006692184	0.987888212	0.986827969	1.020618134	1.004320677	0.990108404	1.07050991	1.087767719	1.099414729	1.077238511	0.987521664	1.016295591	1.001399233	1.088455572	0.982693643	1.255646985	1.846124679	1.018225723	0.002529693	1.990080657	1.941692126	1.015617234	1.020819847	1.016481565	1.85423797	1.018851087	0.729287242	0.684085208	1.510794964	0.985158004	2.041155537	0.783541423	0	0.987200952	2.297240952	1.202594143	1.191681079	0.831415855
1.2.1.12	1.606175357	1.982343489	0.909023181	1.281785889	0.993098955	1.013225064	0.992282185	1.005579276	1.017046616	1.015713822	1.098050073	0.912745239	0.919948898	1.007890886	1.99159795	0.987039042	1.055215266	1.377101019	1.379022585	1.36453265	1.358454126	1.008290479	1.018268237	1.481660817	1.776472553	1.486142888	1.738353309	1.505222978	1.960611976	0.998524964	0.998889904	1.928667175	0.998246242	1.016709502	1.012294943	1.524965196	1.018505136	0.981839382	1.150291755	1.996685091	1.006010694	1.073933097	1.017788915	1.014123023	1.097978174	2.284900771	1.266254623	1.240800961	1.112219322
1.2.1.16	2.429517597	2.268708487	0.018730173	0.245636586	0	0	0.018380554	0.038626328	0.521334454	0.018396553	2.802030347	0.049073635	0	0.104180721	0	0.215203881	0.161250392	0.152945522	0.074999079	0.101882976	0.110383043	0.028183434	0	0.011940946	2.424561057	0	0.710696854	1.263637647	0.024067902	2.028720669	1.412640526	0.985927975	0	0.03535734	0.001855809	1.228569258	0.040385083	0.024248847	0.187609396	0.476859952	0.007222606	0.180360828	0.037402977	0.045817786	2.805666125	2.748097535	0.678798345	0.644913091	0.907710295
1.2.1.18	1.810338741	1.640835607	0.013848178	0.65543587	0.029317882	0	0.186899477	0	0	0.975024717	2.236189366	0	0.000550584	0.024766408	0.96994521	0.021726013	0.02073013	0.071183838	0.073327884	0.070766125	0.087469372	0.00304369	0.005529126	0.021725404	0.265727328	0.515983866	0.219891699	0.411763249	0.330527785	0	1.017928874	0.068808071	0.01959021	0	0	0.401045518	0.01687438	0	0.016853468	0	0.003101604	0.089304822	0	0.012190579	2.185946121	1.025440375	0.322507806	0.338979771	0.257177449
1.2.1.19	0	0.007846928	0.009944385	0	0.009140049	0.004892155	0	0	0.000957587	0.005475205	0.021474769	0	0.003616065	0	0	0.001151529	0	0	0.001229822	0	0.007593135	0	0.003039339	0	0.031539562	0.010275434	0.239404527	0.598875666	0.003439055	0.006457283	0.009383554	0.947949151	0.008397367	0	0	0.592705162	0.001577284	0.006930058	0.160070392	0.504492375	0.003818956	0.082730865	0.002155871	0.010654533	0.032659515	0.706117292	0.02318373	0.028604312	0.068328216
1.2.1.2	3.965930667	0.706941544	5.665245371	0.340337817	0.00102967	0.062224504	0.070066176	0.00526729	0	0	7.301894371	0.08331489	0.061646522	0	9.048820694	0.334743162	4.373430197	0.317389576	0.243690922	0.268582423	0.377793589	0.580012626	0	0.110471458	1.115000506	0.615751303	6.063889291	4.574691548	0.59669421	0	1.691020327	6.249349023	0.37485958	0.391392252	0.401223612	4.516331035	0	1.682011382	1.615850045	4.276367132	0.017915703	4.292141159	0	0	7.250146299	6.386763357	0.942240157	0.860126625	0.602517611
1.2.1.20	0.000553081	0.001719214	0.002397863	0	0	0	0.002472529	0	0.002945207	0	0.027085457	0.001313893	0	0.002391817	0.0015685	0.002233959	1.95437E-05	0	0.001856584	0.001436925	0.001444804	0	0	0.001922557	0	0	0	0.000593061	0.00202819	0.001188866	0.000472768	0	0	0	0	0	0	0.001283425	0.000980187	0.001297379	0.001593164	0	0	0.001342283	0.024779886	0.001124647	0.000225481	0.00126933	0.014007226
1.2.1.22	0.022458649	0.022501298	0.128047526	0.018641235	0	0.001443243	0.003193211	0	0.013516998	0.025129229	0.14922222	0.319695465	0.290655763	0.024366808	0	0	0.735855442	0.008758669	0.001504604	0	0	0	0	0	0.070200784	0.02163103	0.508970475	0.921568978	0.003237962	2.018002636	0.30466325	1.82082841	0	0.01685396	0	0.967265554	0.018755453	0.01644559	0.30886758	1.481544347	0	0.162130471	0.007425409	0	0.125719559	1.713835719	0	0.003196337	0.246925393
1.2.1.24	0.003636826	0.130990567	0	0.181170487	0	0	0	0	0	0	0.061392673	0	0.001526693	0.001034771	0	0	0	0	0	0.00098389	0	0.00042716	0	0.002195982	0.002021077	0.001452292	0	0.028941377	0	0	0.28652332	0	0.00315844	0	0	0.028478594	0	0.001290034	0	0	0.001400728	0	0.002471968	0.001786071	0.061102588	0	0.126189966	0.121804682	0.03752435
1.2.1.28	0.394710412	0.695860932	0	0.00765611	0.003545129	0	0	0	0.003690724	0	0.64861508	0.001376186	0.007419439	0	0	0.00465855	0	0.023771112	0.01716407	0.02417105	0.024083563	0.00059281	0.001129308	0.008180927	0.17428578	8.07912E-05	0.005584603	0	0.001512963	0	0.000221293	0	0	0.006061187	0.002087308	0.00593801	0	0.004839504	7.13358E-05	0	0	0.000533586	0.001092558	0	0.643935492	0.008331402	0.152302215	0.161274659	0.040774768
1.2.1.3	2.579256493	3.628326837	0.115882442	0.392409958	0	0.541854331	1.220678615	0.953849385	1.555111579	0	5.784306903	0.054867248	0	0.43482291	0.058894398	0.614115758	0.14849187	0.761522473	0.828460629	0.795877845	0.812855062	0.482459215	0.059487404	0.440531529	1.181412552	0	0.995503511	0.328131797	0.072222451	0	0.309623565	0.063495277	0.202815628	0.212152818	0.254884185	0.357734573	0	1.064311494	0	0	0.05891187	0.02445093	0.439486416	0.038556854	5.76266575	2.043275267	1.439253009	1.435142798	0.377027819
1.2.1.32	0.196692292	0	0	0.001307232	0.00197601	0	0.000238443	0.003207819	0.00238164	0.00267407	0.199771836	0	0	0	0.002651935	0	0.003415337	0.002330981	0	0	0.002310601	0	0.000947146	0.000907435	0	0	0.00015173	0.001833291	0.002008956	0	0	0	0	0	0.000327677	0.002676206	0	0.001108591	0.000616071	0	0	0	0	0.001276846	0.205432364	0	0.002901687	0	0.009096419
1.2.1.38	1.991134099	1.879078677	1.861369661	0.736314131	2.003204017	0.986589657	0.029402704	1.987868788	1.965071278	2.017798297	2.50751865	2.013212313	2.008457932	1.920243938	1.98017938	1.975455998	1.734079493	1.293435172	1.250065529	1.254475159	1.248231219	2.034611422	1.962207056	2.030286455	1.818042201	0	2.473209661	1.890088628	0.154519198	0.002949093	1.984392594	1.938111767	1.833474112	1.795687081	1.761886096	1.898238013	1.962238822	0	0.361080659	0.965542266	0	0.269299377	0.807567626	0.004750647	2.494051085	2.03669856	1.819075875	1.84941556	0.535060025
1.2.1.39	0.201326254	0.599481687	0	0.00873992	0	0	0.004166647	0	0.001019347	0	0.804044775	0.003688616	0.009690098	0	0	0.009364036	0.0132894	0.022465622	0.005953413	0.025839267	0.02830621	0.000822535	0	0	0.444222755	0	0.259665582	0.34143545	0	0.009518491	0	0.373379623	0	0	0	0.338680626	0.005396816	0	0.07880651	0.24108186	0	0.079051203	0	0.004937216	0.801871187	1.70152912	0.041395231	0.019182988	0.07861867
1.2.1.4	0.200077433	1.21624219	0.002573801	0	0	0	0	0	0	0.008123069	0.545398065	0	0.0103205	0	0	0	0.003849891	0.008269324	0.020410913	0.012148572	0.007172098	0	0.002074192	0.009435468	0.028443209	0.003010557	0	0.031516396	0	0	0.146621224	0.00210036	0.006060099	0	0.010087772	0.034405131	0.00526429	0	0	0.001409373	0	0.00987095	0.005557815	0.007510563	0.54314162	0.137502463	0.010264124	0	0.013809742
1.2.1.41	0.99241016	0.999659408	1.000818479	0.713465001	0.994951196	0.498824602	0.346824896	0.989316326	0.99479002	0.993485563	0.928601003	1.004967401	1.014689084	1.004814974	1.005764041	0.785487835	0.845795139	0.805295231	0.793572753	0.796701201	0.7946171	1.014000281	0	0.99601626	0.955442058	0.990580867	1.244218182	0.869918538	1.007796084	1.005288074	1.007325793	0.997911607	1.010832874	0.993700742	1.003586525	0.886989606	0.992599602	9.92058E-05	0.25153837	0.493925809	0.008908038	0.961479868	0.492879816	0.014041116	0.949875099	0.84308228	0.897920629	0.905320566	0.470664208
1.2.1.43	0	0	0	0	0	0	0	0	0	0	0	0	0	0	0	0	0	0	0	0	0	0	0	0	0	0	0	0	0	0	0	0	0	0	0	0	0	0	0	0	0	0	0	0	0	0	0	0	0
1.2.1.46	0.000523971	0	0	0.091601321	0.003765906	0	0	0.002338818	0.005270974	0.000334628	0.5373796	0.007919031	0.006358471	0.007221607	0	0	0	0	0.002069963	0	0	0.007356855	0	0	0	0	0	0.014136665	0.006223827	0	0.007002107	0.003627905	0.007526688	0.008288375	0.006024797	0.012126005	0	0.002742405	0	0	0	0.005519078	0	0.004319364	0.540951485	0	0.125343051	0.121236399	0.042377497
1.2.1.5	0	0.000169708	0	0.002620664	0	0.001881269	0	0.003334612	0	0.002629719	0.023612839	0.004146819	0	0	0.001954327	0.001841237	0	0.180074438	0.176184777	0.175007977	0.17856941	0.003658452	0.003371889	0.001432831	0.001856964	0	0.002890888	0.023503722	0	0	0	0.003624426	0	0.000593672	0	0.021747548	0	0.249577332	0.004026474	0	0.003856208	0	0	0	0.021571823	0.712979039	0.095593438	0.093765128	0
1.2.1.50	0.000119912	6.72226E-05	6.4723E-05	0	1.62989E-05	0	3.45077E-05	7.23087E-05	1.34536E-05	0	0.00849812	0	0.000128359	0	5.669E-05	7.97216E-05	2.99878E-05	0	0	0.000116829	9.63235E-05	0	5.6434E-06	4.5158E-05	0	0.000103367	0.000139509	0.00847872	0	7.39363E-05	3.71289E-05	0	0	8.97176E-05	6.69218E-06	0.008671654	0	0	1.05884E-05	6.55325E-06	9.96909E-05	0.000107031	0	0	0.00845357	0.000139349	0	2.10321E-05	0
1.2.1.54	0	0.007050884	0	0	0	0.009014374	0	0.005887583	0.00214971	0.002418865	0.039208811	0.005920186	0.005052634	0.000140956	0	0.001768367	0.002931796	0.001095697	0.008990239	0.003682393	0.004411868	0	0	0	0.008764264	0	0.00477175	0.009702745	0	0	0.000337119	0	0	0.009274137	0	0.012037237	0	0.009473517	0.002359071	0	0.005392162	0.005634315	0.008998715	0	0.035262044	0	0.120853067	0.127138725	0.025399256
1.2.1.59	0.000272668	0	0.000190955	0	0	0	0	0	0.000301716	0.000155457	0.008230819	0.000299277	0	0.000294675	0	0.000115586	0.000142878	0	0	0.000113016	0.000262819	0.000192918	0	6.95249E-06	6.50969E-05	0	4.56007E-05	0	0	5.2972E-05	0.000250551	0.00014538	3.74312E-06	0.000301563	2.56852E-05	0.000104772	4.53267E-05	0	9.02309E-05	0	0	0	0	0.000174973	0.008216072	0	0.031054942	0.031216133	0.011598526
1.2.1.60	0.209295629	0.003424373	0.003715563	0.087209683	0.009447334	0	0	0	0.00822037	0.011566619	0.800146848	0	0.010569188	0	0.005283514	0.00667793	0.000769887	0.000942019	0.010547243	0.004459119	0	0	0.012636611	0.004180965	0.198401024	0	0	0.443713945	0.006344238	0	0.006783467	0.345948512	0.001466802	0.010980057	0	0.455547787	0.001273815	0.012723678	0.01107831	0.242217434	0.003860443	0.05355457	0	0	0.79491194	0.996077379	0.022638037	0.020005882	0.094253697
1.2.1.65	0	0	0.002611605	0	0	0.002854278	0.001951982	0.001581392	0	0	0.30739611	0.001436188	0	0.000167271	0.002764824	0.000798201	0.002756863	0.003260754	0	0.002877863	0	0	0.00089943	0	0.001451855	0	0	0	0.002189327	0.002894682	0.000263357	0.000267219	0.002010523	0.001667508	0.000768597	0.00299381	0.003246261	0	0	0.002348496	0.001875496	0.00027992	0.002033457	0	0.306125234	0.002230416	0.001388852	0	0
1.2.1.68	0.789718289	1.771879434	0.004175721	0.004309684	0.004225162	0.00098276	0	0	0	0.001712224	0.77069021	0.008033906	0.012057164	0	0	0	0.004917279	0.015869365	0.01558502	0.028891806	0.028502531	0.000729409	0.007896498	0.001097581	0.001965529	0.004026757	0.257976751	0.04856161	0	0	0.010809265	0.006336478	0	0	0	0.043756864	0.008769511	0.007964105	0.005780926	0	0.010195079	0	0.004446761	0	0.765983407	0.138797754	0.056934083	0.055464123	0.077213619
1.2.1.70	1.003561245	1.030261882	0.960145874	0.444163897	1.015290463	0.005695583	0.350279717	0.015403344	1.001176535	0.9847505	0.899935369	0.002968794	0	0	0.99846804	0.19105833	0.952709426	0.650400849	0.652681088	0.629608209	0.631706931	0	0.979669999	0.481274733	0.949848314	0.515891265	0.507545074	0.89037995	0	1.005523649	1.007889747	0.980956438	0.303516472	0.295152463	0.315881849	0.880599767	0	0.002683216	1.001423936	0.503087488	0.003051185	0.175118789	0.380385389	0	0.903990452	0.840225453	0.388966743	0.356724655	0.142846592
1.2.1.71	0.196735474	0.968216008	0	0.009878765	0.003170722	0.013727693	0	0	0.009185187	0	0.484938137	0	0	0	0	0	0	0.052890206	0.046746276	0.056440038	0.035259041	0	0	0.011614075	0.037073735	0	0.486618546	0.750756705	0	0	1.012542568	0.945737822	0.004286981	0	0.003705767	0.735076487	0	0	0.183623246	0.741373292	0	0.083820018	0	0.012996138	0.479616511	1.28279069	0.059902087	0.079023504	0.06588424
1.2.1.72	0.19086936	1.012765274	0	0	0	0	0	0	0	0.013364091	0.033807942	0	0.011016944	0	0	0.002356078	0.015529535	0.001436807	0.01416206	0.02984982	0.014955206	0	0	0.008031742	0.028737947	0	0.266250675	0.861978394	0	0.001255377	0.987646362	0.960802873	0.013802235	0.001453065	0.005189799	0.87547664	0.003542434	0	0.159585432	0.498522346	0	0.081819144	0.013568238	0	0.014131061	0.857435323	0.060238854	0.055291697	0.045092252
1.2.1.75	0	0	0	0	0	0	0	0	0	0	0	0	0	0	0	0	0	0	0	0	0	0	0	0	0	0	0	0	0	0	0	0	0	0	0	0	0	0	0	0	0	0	0	0	0	0	0	0	0
1.2.1.8	0.818540447	1.675555378	0	0.164226431	0.032794867	0	0.165550424	0	0.022780096	0.008707007	2.675519169	0	0	0	0.969573109	0.007563679	0.038293671	0.188169805	0.156800265	0.209158486	0.21015034	0.008720466	0	0	0.908051183	0.030311548	0.214372112	0.724366213	0	0.015605635	1.31495074	0.916352413	0	0	0	0.70698751	0	0.004635204	0.174692542	0.505673404	0	0.08630076	0.012690634	0.025393524	2.658502774	1.313666397	0.511009788	0.493025985	0.188278667
1.2.1.80	1.95381E-05	0	6.89131E-05	3.14997E-06	0	5.16395E-05	0	0	1.69139E-05	0	0.008478713	0	0	0	0	0	0	5.79136E-06	0	0	0	0	3.24006E-05	0	0	7.96307E-05	0	7.65954E-05	5.95398E-05	0	6.11064E-05	0	3.08377E-05	6.48623E-05	0	0	3.89466E-05	6.27757E-05	2.31303E-07	0	4.39501E-05	0	3.7771E-05	5.57217E-05	0.008449212	7.92137E-05	0	5.73644E-05	0
1.2.1.9	0.005265	0.569792423	0.001729822	0	0.003504155	0	0.003537502	0.001801145	0.007050211	0	0.037771808	0.008089135	0.00591865	0	0	0	0	0.504925446	0.504524693	0.508354527	0.504008681	0	0.003725765	0	0.007045656	0	0.007193793	0.015288916	0.008255659	0	0.002429715	0.00717489	0.107098229	0.095235325	0.097598533	0.016928282	0.000725833	0	0.006392264	0.007415654	0.004963284	0.00135962	0.103149917	0.001745562	0.02845454	0	0.094948361	0.096896648	0.082985465
1.2.3.1	0.0047858	0.003847318	0	0	0	0.005272382	0	0	0.004968929	1.000546563	0.010217092	0.002184326	0.005015491	0	0.000242822	0	0.004356344	0.012005681	0.017368694	0.015500209	0.014578539	0	0	0.002050799	0.005228218	0.0016738	0	0	0.004325332	0	0.002588331	0.001212309	0.001680046	0	0.005102282	0	0	0.001890704	0	0.003043943	0	0.00163442	0	0	0.00813237	0	0.004825681	8.60932E-06	0
1.2.3.3	0.011135216	0.009490803	0	0.011041791	0.992092989	0	0	0	0	0	0.00965489	0	0.00573296	0.01106946	0.009991151	0	0	0.02821247	0.019302811	0.008005233	0.022998021	0	0	0	0	0	0	0.008858051	0.481754313	0	0	0	0.003791602	0	0	0.006744279	1.34199E-06	0	0.003562212	0	0	0	0.095865525	0.007558085	0.020252463	0	0.161411527	0.164461776	1.136371804
1.2.4.1	1.391282449	2.379424766	0.962263612	1.006713741	1.959097813	0	0.160853562	3.003458315	0.948244354	0.023285175	3.019903281	0	0.034196428	0.089845831	0	0.386425186	0.053636951	0.69194331	0.681484528	0.746337061	0.706804314	0.049092713	0.004985011	0.007988686	1.120411317	0.991148835	0.762167389	1.054860425	2.170199163	0	1.281823463	1.077119069	0.224943437	0.215595249	0.195049896	1.04804586	0	0	0.126522358	1.538962078	2.000392902	0.93404121	0.211218556	0	3.016717923	2.258515748	1.271732668	1.211023672	1.071364889
1.2.4.2	0.992512906	1.007430846	0.91058586	1.021311969	1.012474292	0	0.154292595	0.012286851	0	0	1.003942153	0.012885186	0	0.009280453	0.019608571	0.005255996	0	0.098285456	0.081995838	0.069681916	0.06704789	0	0.001702373	0.005776168	1.038333896	0	0.489827179	1.008762011	0.001586364	0.006577312	1.018493012	1.160094891	0	0.000987413	0	0.992645187	0.013922265	0	0.268496398	0.503912901	0	0.890446466	0.010282576	0	0.988994631	0.988569048	0.202623253	0.1668309	0.122820295
1.2.4.4	0.015623705	0	0.008285135	0.359670944	0	0.002951956	0.017858329	1.006442174	0.004057918	0	0.902944543	0.62416568	0.595212199	0	0.007679325	0	0	0.078172014	0.059215136	0.071030079	0.052170932	0.006807137	0	0	0.0115691	1.008466626	0.518281295	0.07655802	1.024652561	0	0	0.074408878	0.014824237	0	0.006593848	0.086447705	0	0	0	0.019046566	0.008406779	0	0	0.004063327	0.90940877	0.281735402	0.146576112	0.123394434	0.303389236
1.2.5.1	0.383064326	0.096087744	0.00679167	0.553963148	1.013561727	0.481425544	0.014454972	0.017059923	0.009157254	0	0.923970613	0.452872633	0.464429814	0	0.990376282	0.018407007	0.008576186	0.024993725	0.026730703	0.046499092	0.038119107	0	0.003660319	0	0.873389948	0	0.23584629	0.801720592	0.006173426	0	1.017848015	0.945040632	0	0	0	0.781448982	0	0	0.185250163	0.48106428	0	0.083835536	0	0.013668602	0.906837232	0.864709311	0.275747806	0.267023981	0.070003127
1.2.7.-	0.042406651	0.004865848	0	0.041541312	3.050096916	0.962451682	1.627919075	1.974173822	1.00344652	2.017506941	0.462323919	1.011056591	1.051053842	0	5.989115605	0.970425513	0.834563038	1.425989128	1.366886496	1.468492029	1.41698575	1.043953083	1.019340798	0.464649023	0.060495845	1.495068717	7.728674842	0.801226181	1.448605556	1.054949546	0	0.98272297	0.869605206	0.900451857	0.86214145	0.775150182	1.004516589	0.975831057	1.721389671	0.496861249	0	0.070910495	0.943973979	0.945822468	0.496641339	1.187212163	0.607690632	0.627115331	0.028026359
1.2.7.1	0.042566314	0	0	0	0	0.047105527	0	4.030145602	0	8.027114687	0.173162571	0.007863842	0.055360353	0.029788839	0.019680042	0.360746766	0.129720217	0.95529484	1.024643066	1.012362139	1.021653842	0.024679465	1.989318763	1.948829135	0.012996685	0	1.256484785	0	0	0.004991386	0.014830147	0.047578141	1.312316193	1.288309966	1.252712491	0.04572926	0.034417651	2.794676102	0.303301337	0	0	0	0.436910624	0.040088827	0.121659288	0.035650654	0.496990306	0.503920084	0.10757214
1.2.7.3	0.031796962	0	0	0	0.07047697	5.405645659	0	0	0.000199499	3.967418001	0.133953826	6.183326487	6.237347418	0.010757548	6.971117578	4.258524268	3.975579661	1.875428404	1.818197158	1.853759579	1.809230392	0.010066888	0.094053765	0	0	1.036727905	2.433285236	0.07446667	0.056847884	0	0	0.04322675	1.343604669	1.357500277	1.465817091	0.168502684	0.082715966	0	0.041712719	0.660065194	0	0.053985465	0	5.067103289	0.098261279	0	1.025149271	0.999113032	0.330447227
1.2.7.4	0	0.001818523	0.002091276	0	0.000404173	0.002113385	0.002787287	0	0.00094017	0	0	0	0	0	0.001668102	0	0.002606367	0	0.002306139	0	0.001713334	0	0.001809236	0	0.002027766	0.002104564	0	0.000455992	0	0.000127709	0.001818447	0.00230532	0.300703059	0.298022892	0.302133372	0.00235834	0	0.001878372	0	0.001607762	0.001296273	0	0	0.002530978	0	0.00093498	0	0	0
1.2.7.5	0.399094832	0.003284181	0.0080904	0	0	0	0	0	0	0.006304108	0.096748487	0.00293943	0.004002813	0.000765501	0.995511853	0.000154342	0.030300447	0.30331389	0.305965053	0.308543326	0.304502131	7.04356E-05	0.005023447	0.001696816	0.004417346	0.006875563	0.496649841	0.010710342	0.001877157	0	0	0	0.299027374	0.298211272	0.291216868	0.011554522	0	0	0.006703995	0	0.004249617	0.001056661	0.002843895	0	0.095873682	0	0.008151634	0	0.119236822
1.2.7.6	0	0	5.32787E-05	1.38064E-05	1.8596E-05	0	0	8.19372E-06	0	2.24167E-05	0	3.22451E-05	3.96837E-05	3.06235E-05	5.38831E-05	0	0	4.75123E-05	0	4.66937E-05	0	0	0	1.40529E-05	0	6.13873E-05	0	1.01461E-05	5.26305E-05	0	4.66385E-05	0	2.04725E-05	2.47309E-05	0	4.18173E-05	0	0	0	5.53831E-05	3.53498E-06	1.5203E-05	2.72552E-05	0	1.18136E-05	5.55743E-05	0	0	0.011757518
1.2.7.7	0.000566125	0.003820557	0	0.004424298	0.001765772	0.001767354	0	0	0	0.998214407	0	0.004671132	0	0	0	0.204696243	4.23515E-05	0.062269368	0.065591895	0.060691498	0.064502488	0	0	0.001112341	0	0	0.002948823	0	0.000681266	0.000599086	0.000965025	0	0	0.002108204	0.003716272	0.004144358	0.003580967	0.001040273	0	0.002937879	0.004500044	0	0	0.000771697	0	0.004050913	0.025786132	0.026339037	0.043449621
1.2.7.8	0.99820121	0.873177592	0	0.029703931	0.014730152	1.52529351	0.015453184	0	0.01168417	1.938982725	1.641572012	1.8898168	1.900216096	0.034298574	9.947915298	1.188140492	0	0.748510278	0.760968653	0.848689321	0.750833519	0	0	1.961336911	0.132968898	0.028815492	1.943218184	0.030721367	0	0	0.06403445	0	1.519625542	1.47685746	1.439414126	0.093986582	0.024474541	0	0	0	0.059433453	0	0.044590155	0	1.625878637	0	0.8071676	0.725756095	0.124549368
1.2.99.2	0.190760343	0	0.0197953	0	0	0.022061012	0.007289221	0	1.527009069	3.980607022	1.524852193	0.021148844	0	0.039270068	0	2.359908986	0.099125587	2.073400143	2.062160431	1.993555786	1.995261283	0	0	1.006656293	0.007976812	0.016293031	0	0.009628618	0	0.012827817	0	0.039134012	0.828045175	0.838268182	0.796625395	0.079610724	1.004558356	0.972360286	0.028776354	0.033790371	0.040134966	0	0.478228563	0.030790574	1.567348279	0.041678149	1.101160677	1.067354417	0.110067987
1.2.99.5	0	0.003733306	0.005380616	0.001770693	0.007346973	0.004304337	0	0.010868121	0	0	0.251865317	0	0	0	1.997649838	0	0	0.156103285	0.1507215	0.150115976	0.170698857	0.004733965	0.001168703	0	0	0.002529371	0	0	0	0	0.006530697	0.011456331	0.19620062	0.190707351	0.199144926	0	0	0	0.008978456	0	0	0.00281243	0	0.010871155	0.238123667	0	0.008411234	0.010004176	0
1.2.99.7	0	0	0	0.003792154	0	0	0	0.001380473	0.002928444	0.003496259	0	0	0	0	0.998671219	0.002431403	0	0	0	0.001830574	0	0	0.000741195	0	0	0	0.001156325	0	0.000913336	0.003088134	0	0.001219322	0.004089972	5.2419E-05	0	0	0.000153523	0.004771427	0	0	0.001522868	0.001350764	0	0.004692476	0	0	0	0	0.002037627
1.20.4.1	2.000102955	1.775509244	0.875346898	0.371383081	0.995559043	0.526876672	1.209164063	0.956277067	1.019616841	1.008547762	2.442801968	1.405189183	1.352215826	0.24653602	1.005192781	0.964034593	0.329935727	1.856246778	1.796057177	1.855873822	1.83593604	1.037780325	4.008890256	0.483344566	1.307900727	0.475336648	0.969089759	1.52871995	3.147445684	0	0.607203108	1.97634662	0.716313136	0.654584789	0.743270207	1.482929576	1.004430415	0	1.17356525	1.988914879	1.989472849	1.097465116	2.36232911	0	2.478476392	2.174384391	1.040900593	1.01593263	2.040464126
1.20.9.1	0	0	0.000569918	0.000572064	0.001171966	0	9.73351E-05	0.000644639	0.001104506	0	0.135399324	0	0.000783924	0	0.00084788	0.001081149	0	0	0	0.000340654	0	0	0	0.001217343	0	0.001189988	3.9388E-05	0	0.000284624	0	0.000111289	0	0.000611073	0.000706997	0	0.000838905	0	0	0	0.001194265	0	0.000853218	0.001167061	0.000691936	0.136587122	0.000748798	0.001151868	0.000218357	0.000907302
1.21.-.-	0.001027028	5.41078E-05	0.00087942	0	0	0.000267441	0.000290472	0.000977827	0.000952996	0	0	0.000929241	0.000190909	0.001006918	0	0.000410657	0	0	0.000363014	0.000826952	0	0	0	0.000985244	0	0.000423917	0.000591241	0.000832088	0	6.54201E-05	0.000566792	0	0.000876565	0	0	0	0	0	0	0	0	0.000806022	0.000739952	0	0	0.000856566	0.0634566	0.062795754	0.011775375
1.21.3.1	0	0.043268301	0	0	0	0.000346313	5.96117E-05	1.4419E-05	0	0	0.008624456	0.000213755	0	0.000350106	0.000162114	0	0	0.016027492	0.015881618	0.015948161	0.016333763	0.0001558	0.000129641	1.44521E-05	0	8.00364E-05	0.000120528	0.004443963	4.86678E-05	1.67895E-05	0	0.000217664	0	0.000211477	0	0.003990338	0	0.000244137	0	6.3731E-05	0	0.000125176	0	4.67322E-05	0.00870433	9.92912E-05	1.17454E-05	0	0.000343033
1.21.4.1	0.002352159	0	0	0.016005645	0.000313563	0	0.015889886	0.01432041	0.001903259	0.010870155	0.00058283	0	0	0.006240502	0	0	0	1.292574786	1.302315643	1.302810794	1.318736075	0	0.001562418	1.513180294	0.011713606	0.005110306	0.014246851	0	0.006193344	0	0	0	0.011754446	0	0	0	0	0.006360669	0.00116269	1.265998951	0.010731406	0.004393	0	0.002804165	0	0	0.359870292	0.351349243	0.161155594
1.21.4.2	0	0	0	0.012563219	0	0	0	0.007052696	0	0	0.060794565	0.032358485	0	0.044036374	3.009952506	0	0	1.22495984	1.241450538	1.188639279	1.202144589	0.017253569	0.95773416	1.524601224	0	0.020050083	0.021212778	0	0.195958232	0	0.026896087	0.050526752	0	0.040213983	0.034279533	0.051709773	0	5.273342327	0	0.76728029	0.957458192	0	0.529360287	5.035789679	0.016921465	0.037021455	0.655474994	0.6797141	0.062799245
1.21.4.3	0	0	0	0.001160953	0.002198836	0	0.000420831	0	0	0.001567208	0.001101109	0	0.000637474	0	0	0.000997362	0	0	0.000106137	0.002521464	0	0	0.001213681	0	0	0.000673566	0	0.000757152	0.001217147	0	0.000495047	0.000303078	0	0.001517551	0	0	0	0.499076071	0.000244819	0	0.001497106	0	0.001290834	0	0	0.001417386	0.001393533	0	0
1.21.4.4	0.022922939	0.002582001	0.011688441	0.004146678	0	0.027532428	0	0.005681231	0	0	0.040357917	0.01563575	0.002209373	0.006714333	2.013303051	0.02724966	0.02614311	0.28708975	0.320978584	0.286210256	0.262277264	0.006566354	0.025038743	0.472934034	0	0	0.000678082	0.031695454	0	0.014659884	0	0.113252878	0.030327971	0	0	0.053272116	0	4.475918519	0	0.481676229	0	0.019830758	0	3.016203207	0.041366729	0.014783315	0.160658389	0.198946455	0.000516248
1.3.-.-	0.001708309	0.001464167	0.001310795	0	0	5.4348E-05	0	0	0.000835836	0	0.033886077	0.001623835	0.001436085	0.000239397	0	0.001381576	0.001291744	0.014360368	0.01446775	0.014188053	0.018277931	0	0.0004834	0	0.00044145	0	0.251867228	0.010223602	0	0.00178128	0.001562989	0.001236955	0	0	0	0.007553605	0.000235528	0	0	0	0.001971118	0.000632809	0.001943606	0.001497105	0.033671233	0	0.032229445	0.033297506	0.013117736
1.3.1.-	0.019374201	0.020694086	1.125062955	0	0.021277671	0.481417672	0.012907093	1.003320914	0.017959192	1.003629905	0.28383163	1.011936781	0.9993422	0	0.017717543	0.786269691	0.918496564	0.647030155	0.652068981	0.680295019	0.65242067	0.486457984	1.019084129	0.504181663	0.0067272	0.993010074	0.738236602	0.083119508	0.544463063	0.980181189	0	0	0.918628048	0.915333653	0.883146377	0.086644729	1.009065796	0	0.813237514	0.005387975	0.995586435	0.029318261	0.610959801	0.016111765	0.284947097	0.873059872	0.731952905	0.751376851	0.333428231
1.3.1.10	0	0	5.37759E-06	9.24732E-05	0	0	0	0	0.000117717	2.43404E-05	0.017004565	0	0.000114302	0	0.000146173	0	2.36086E-05	2.64102E-06	0	0	0.000157776	0	0	1.47064E-05	0	0.000117223	0	6.07458E-05	0	0	0.000145753	5.18133E-05	1.13906E-05	9.31088E-05	0	0	3.40626E-06	0	0	9.3977E-05	0	0	0.000130521	0	0.016894063	7.1668E-05	0	8.73659E-05	0
1.3.1.12	1.598795675	0.162589268	0.893729072	0.899827965	0.989783284	0.50947269	0.351770201	1.012798231	0.997291745	0.991723085	1.075823139	0.233077254	0.247300512	1.383882525	1.00321244	1.201533624	1.297555202	0.734394959	0.734685025	0.728450143	0.717641579	0.500341353	0.986931848	1.017691923	1.221852859	1.007790911	0.768058745	0.831491619	0.990487504	0.007025055	0.722309288	0.911499381	0.908358788	0.88901787	0.914062437	0.826503399	1.000634009	0	0.26611341	0.49223658	0	0.683763405	0.898562051	0	1.062874621	0.865832524	0.816258253	0.820425664	0.228979232
1.3.1.13	0	0	0	0	0	0	0	0	0	0	0	0	0	0	0	0	0	0	0	0	0	0	0	0	0	0	0	0	0	0	0	0	0	0	0	0	0	0	0	0	0	0	0	0	0	0	0	0	0
1.3.1.2	0.198784567	0	0	0	0.000490821	0.000189044	0.001521244	0	0	0	0.074431708	0	0.000609993	0	0.002215901	0.000345306	0	0	0.001533369	0.000282991	0	0	0.000843756	0	0.000848116	0.002961631	0.001153553	0.018182675	0	0.000431961	0	0.013659209	0	0	0.002298681	0.020033755	0.00065915	0.002704347	0.000979693	0.002516668	0.000535494	0.000342584	0.001387207	0	0.07629801	0.142622294	0.028812786	0.031835078	0.0474753
1.3.1.20	0.001383209	0.001330025	0.000843012	0.001482764	0.001880951	0	0	0	0.001664163	0.001148187	0	0	0.000725677	0	0.001075592	0	0.001723563	0	0	0	0.000512883	0	0.00081766	0	0.001338924	0	0.001080472	0.006824506	0.000322811	0	0	0.01418419	0	0	0	0.009479232	0.000777044	0.000816516	0	0.001921959	0.000182518	0.001611964	0.397936928	0.000731998	0.001689795	0.144372624	0.002034621	0.001140883	0.021981412
1.3.1.21	7.18352E-05	6.04873E-05	0	0	0	0	0	0	4.60061E-05	5.55204E-05	0.008544858	0	0	0	0	1.75912E-06	3.54147E-05	1.85029E-05	0	6.98991E-05	0	0	0	0	0	0	0	4.5648E-05	0	0	5.26764E-05	2.57373E-05	3.32098E-05	2.16248E-05	0	0	2.31085E-05	5.17703E-05	4.79131E-05	0	0	0	4.80339E-05	0	0.008544013	5.8123E-05	0	0	0
1.3.1.24	0	0	0	0	0	0	0	0	0	0	0	0	0	0	0	0	0	0	0	0	0	0	0	0	0	0	0	0	0	0	0	0	0	0	0	0	0	0	0	0	0	0	0	0	0	0	0	0	0
1.3.1.25	0	0.791710602	0	0.003343579	0.002532962	0	0	0.002087441	0	0.000878194	0.548990402	0.004202717	0	0.004574333	0	0.005445796	0.006824774	0.0183091	0.02350815	0.011115424	0.018379993	0.00162859	0.008880842	0.003697165	0.129084458	0	0.005851335	0.03613879	0	0	0.006275992	0.007817272	0	0.007811109	0	0.028306354	0	0.006874362	0	0	0	0	0.001204565	0	0.550478911	0.856245065	0.001226156	0.008411364	0.021354998
1.3.1.26	0.992384583	1.102295384	0.962917497	0.895041726	1.001631191	0.986698358	0.155011447	0.985898407	0.985776565	1.007158294	1.011129776	0.990690328	0.995511351	1.302664315	1.009818904	1.003208569	0.986715455	1.422241683	1.428994747	1.431169095	1.434667007	0.497864486	0.987770731	0.989081761	0.965816664	1.009091123	1.506871442	0.967256139	0.967665094	0	1.002660035	1.007476197	0.995102438	1.001033728	1.008219446	0.978255651	1.009056292	0.012532751	0.258816346	0.746726013	0.012259881	0.995137825	0.607644699	0.013145757	1.000130557	0.99950155	1.005859202	0.99910881	0.699930648
1.3.1.28	0.204898828	0.733441095	0.002728206	0.011993842	0	0.008291471	0	0	0.009417061	0	0.045743361	0	0.004776758	0	0	0.010838282	0.000691854	0.012205981	0.008540795	0.011883376	0.012526977	0.008845397	0.012582244	0.011577384	0.107713809	0.011618327	0.249312901	0.656166363	0	0.000245065	0.008527575	0.986195452	0.008114547	0.003207408	0.008670618	0.656397083	0	0.002449944	0.17540937	0.505881851	0.000610772	0.08716257	0	0.012464321	0.053417442	0.849655575	0.00150065	0	0.07907106
1.3.1.29	3.38566E-05	1.5952E-05	9.84494E-05	7.03259E-05	0	0	8.88068E-05	0	0.000142386	0	0.016929412	6.79501E-05	0.000154974	0	8.90512E-05	0	0	1.93317E-05	9.38662E-05	0.000139652	2.6872E-05	0.000128689	0	5.24926E-05	0.000151296	8.06136E-05	3.90252E-05	3.80506E-05	1.79248E-05	0.000146135	0	4.35435E-05	0	2.28883E-05	4.2997E-06	0.000124703	0	0	0	9.85286E-05	0	0	0	0	0.016843023	9.63144E-05	0	0.000143689	0
1.3.1.31	0.002014353	0.001547636	0	0.001935065	0	0	0	0	0.001336711	0.002378187	0.001649289	0.001071069	0.002210209	0.000151061	0	0	0.000377312	0.241232353	0.241113491	0.242541264	0.239560728	0	0.002427431	0	0	0.002287694	0	0.003798926	0	4.23104E-05	0.002275319	0	0	2.50474E-06	0.00245853	0.002764332	0	0.001926013	0	0	0	0	0.000318874	0.002564783	0.000358989	0	0.033767639	0.030809477	0.000465658
1.3.1.32	0.003390979	0.000356235	0.002704647	0	0.002299761	0.001374523	0	0	0	0	0.298417886	0	0.000719811	0.001985318	0	0	0	0.028633413	0.035100387	0.02880545	0.035208413	0	0.002893751	0	0.17575631	0	0	0.005247254	0	0.002791126	0	0	0	0	0.001113365	0.007163202	0	0	0	0	0	0.001918582	0.002021924	0	0.300344021	0	0.059874094	0.061500457	0.013166693
1.3.1.33	0	0.002121591	0.001221832	0.003934033	0	0.002437643	0.001166742	0	0	0	0.347362565	0.001333791	0	0	0	0	0	0.002426517	0	0.002443606	0.002542552	0.003217645	0.000304594	0	0.003378505	0.003179351	0	0.005434349	0	0.001044599	0.003983108	0.002512819	0	0	0	0.003255513	0	0	0	0.001764052	0	0.002854681	0.000704661	0.001079144	0.343604971	0.000649961	0	0.002986294	0.011441063
1.3.1.34	0.396418537	2.016445287	0	0	0	0	0	0	0.496539532	0	1.190358529	0.006714083	0.00131032	0	1.021974453	0	0.013064565	0.04527691	0.048727064	0.029779717	0.031127407	0	0	0	0.218991937	0.018809067	1.233277517	0.821436237	0	0.021984832	0.978892298	0.956666376	0	0	0.016599634	0.81340535	0	0	0.151363778	0.494236868	0.002521007	0.1105606	0.010415616	0	1.184228072	0.850954353	0.166123432	0.177690896	0.076575917
1.3.1.35	1.80827E-05	0.000398506	0.000604432	0	0	0	0.000272972	0.000501948	0.000770017	0	0	0.000492112	0.000118319	0	0.000574117	0	0	0	0	0	0.000343413	0	0	0	0.000169244	0.000396746	0	0	0.000148467	0	0.000791722	0	0	0.000754641	0	0	0.00061456	0	0.000457657	0	0	0.000807485	0.000325964	0	0	0.000270276	0.00079321	0.000380304	0.000227282
1.3.1.38	0	0	0	0	0	0	0	0	0	0	0	0	0	0	0	0	0	0	0	0	0	0	0	0	0	0	0	0	0	0	0	0	0	0	0	0	0	0	0	0	0	0	0	0	0	0	0	0	0
1.3.1.43	0.003321357	0.17222075	0.002505818	0	0.00180711	0	0.001829264	0.000452625	0	0.002479244	0.002260365	0.001681648	0	0.003500195	0	0	0	0	0	0	0	0	0.001299741	0.003133558	0.002172417	0.000510521	0.002101167	0.008858899	0.001083779	0	0	0.008652695	0	0	0	0.010501191	0.001386558	0	0	0	0	0	0	0.002688727	4.54785E-05	0.144211214	0.029994934	0.033641929	0.037330835
1.3.1.44	0.003852473	0.003173921	0.003153636	0	0	0	0.001425798	0.002482493	0.000506224	0	0.002380038	0.0002282	0	0.000653913	0.001914358	0.003457113	0	0.24181271	0.243075525	0.243135492	0.245478605	0.003505624	0	0.498810301	0	0	0	0.008842311	0.002685939	0.00386041	0	0	0.003002125	0	0.002409544	0.017311381	0.001817944	0.002322643	0.004646162	0.001348486	0.00162412	0	0	0	0	0	0.064034445	0.06508204	0.00428828
1.3.1.45	0	0.000239521	0	0	0.000507317	0.000220926	0	4.62175E-05	0	0	0.000279672	0	0	0.000517835	0.000537104	0.000114918	0.000572167	0.000378754	0.000459479	4.30736E-05	0	3.5421E-05	0	0	0.00018742	0	0.00056805	0.004469765	0.000486967	5.59877E-05	0.000539347	0.01198615	0	0	0	0.004505963	9.90603E-05	0	0.000267729	0	0.000249524	0	0.000487617	0	0	0.00037079	3.92062E-06	8.97147E-06	0
1.3.1.54	0.001168069	0.013915555	0	0	0	0.000555029	0.002387981	0	0	0.013807563	0.450675813	0	0	0	0.006121537	0.399797468	0	0.674984242	0.680407142	0.684872823	0.66486288	0	0	0.493256069	0.378794727	0.494868425	0.012190746	0.241806553	0.010331826	0.001081753	0	0.000701847	0.303332534	0.297054935	0.286577616	0.248739274	0.991500304	0.012625536	0.819444973	0.008068406	0	0	0.000729399	0	0.443673686	0.990880317	0.32196661	0.323053081	0.178079149
1.3.1.56	0	0	0.000128773	0	0	0	0	0	4.29087E-05	0	0.034227159	0	0	0	2.6772E-05	0.000335999	0.000345016	0.000195491	4.00845E-05	0.00010595	0.000201775	0.000194723	0	0	0	0.000116607	0	0	0	0.00019915	0	0.000151889	0	3.50684E-05	0.000349241	0	0.000121504	0.000350359	0	0.00027708	0	0	0	0	0.033655952	4.80895E-06	0.000329977	2.25372E-06	6.07497E-05
1.3.1.58	0	0.000707794	0	0	0.00073555	0	0.000262714	0	0	0.000837324	0.007532649	0	0	0	0.000983862	0.000941762	0.00087239	6.88639E-05	0	0.001815453	0	0.000573126	0	0	0.000984672	0.000148641	0.000981918	0	0	0.000429893	0.000416487	0.001308177	0	0	0	0.001300197	0.000969802	0	0.000284864	0	0	0	0	0	0.009004986	0	0	0	0.000153628
1.3.1.62	0.001665165	0.001287421	0	0	0	0	0	0	0	0	0.119793041	0.00167442	0.000147517	0	0	0.00084542	0	0	0.001960682	0.001835042	0.001810728	0	0.000441693	0.001450129	0	0.000478349	0.002086393	0.000543676	0	0.001585674	0.001128237	0	0	0	0	1.20766E-05	0.00068973	0	0	0.001325616	0.000996789	0	0.000908758	0.000640665	0.118407042	0	0	0.000860546	0.002116987
1.3.1.70	0	0	0	0	0	0	0	0	0	0	0	0	0	0	0	0	0	0	0	0	0	0	0	0	0	0	0	0	0	0	0	0	0	0	0	0	0	0	0	0	0	0	0	0	0	0	0	0	0
1.3.1.71	0	4.83844E-05	0	0	0	0	4.37864E-05	0	0	4.84095E-05	0.008414831	0	4.64323E-05	0	0	0	2.09274E-05	2.0355E-05	0	0	4.53408E-05	3.57782E-05	0	0	0	0	8.02481E-05	0	6.2082E-05	0	0	0	2.88515E-06	0	1.88908E-05	3.12937E-06	0	3.51355E-05	0	7.68868E-05	0	0	0	3.08489E-05	0.008466057	6.57651E-05	7.37912E-05	0	0
1.3.1.72	0	0	0	0	0	0	0	0	0	0	0	0	0	0	0	0	0	0	0	0	0	0	0	0	0	0	0	0	0	0	0	0	0	0	0	0	0	0	0	0	0	0	0	0	0	0	0	0	0
1.3.1.74	1.389936097	0.067198368	0	0	0.993557493	0.025512383	0	1.996992939	0	1.972194548	0.577896719	0.029522337	0.025956841	0	0.023817187	0.411234489	0	0.316958685	0.335465961	0.30488444	0.318161323	0.005551332	0.006150032	1.473699024	0	1.483099261	0.007809548	0.087412778	0	2.017470828	0.015469657	0.0072801	0.907748221	0.910785713	0.892586246	0.105014104	1.997726357	0.987568749	0.227744999	0.021603957	0	0	0.726695642	2.007995714	0.539782096	0.161062878	0.549640719	0.546901639	0.052215969
1.3.1.76	0.011068309	0	0	0	0.017745629	0	0	0.020522796	0.991644422	0	0.032108827	0	0	0.0186087	1.982783088	1.601617593	0	1.202631354	1.210162931	1.210858439	1.216656535	0.005733896	0	0	0	0	0.501065549	0.025631745	0.001276548	0	0	0.043693736	0.586725754	0.619718903	0.612453646	0.057074317	0.015616699	0	1.486208334	0.009196888	0	0.000915367	0	0.02252715	0.040759343	0.021745899	0.506594926	0.507414906	0.164642707
1.3.1.83	5.1932E-06	0.000209354	0	0.000223069	0.000187124	0	0	0.000112635	0.000224672	8.82705E-05	0.016976558	6.35528E-05	0	0	0	0	0.030347745	0	0	9.37524E-06	0.000187389	0.000192364	0	0.000132478	0.000142817	0	0	0	0	0.000113726	5.43979E-06	0	0.000166842	8.15284E-05	0.000149354	0	2.3202E-05	0.000192796	0.000226077	0	0	0.000149366	0	5.54095E-05	0.016724976	3.69381E-05	4.55345E-05	9.95591E-05	0
1.3.1.84	0	0	0	0	0	0	0	0	0	0	0	0	0	0	0	0	0	0	0	0	0	0	0	0	0	0	0	0	0	0	0	0	0	0	0	0	0	0	0	0	0	0	0	0	0	0	0	0	0
1.3.1.85	0	0	0.000844946	0.000817466	0	0.001014916	0.001280727	0.000575718	0	0	0.008930647	0	0	0.001055551	0.001546896	7.74237E-05	0	0.00125551	0.000573799	0	0.000743583	0.001286345	0.00138864	0	0	1.80679E-05	0	0.007926768	0.001411633	0.001461062	0.000424536	0	0.000716475	0.000294503	0.000751872	0.008684422	0	0.001178966	0	0	6.7666E-06	0	0.001388376	0.000939508	0.007074272	0.001532828	0.001402623	0.001430256	0.001361948
1.3.1.87	0.403520027	0.124671818	0.006048663	0	0	0.003703581	0.003405252	0.00303082	0.004603061	0.003081841	0.064958185	0	0.000504747	0	0	0.003596111	0.001741204	0.003716554	0	0.002531026	0	0	0.00060527	0	0.005531915	0.005580437	0.247848906	0.300913336	0	0.006466207	0	0.714713286	0.004541262	0	0	0.297224383	0	0	0.080473465	0.497028203	0	0.094922387	0.0058557	0.002396212	0.054767105	0	0	0.005669471	0.003632692
1.3.1.9	1.194685812	1.017330905	0.944718204	0.159395131	1.000277661	0	0.152880394	0	0	0	1.290639477	0.994417801	0.986135342	0.003918242	1.021149432	0.010305394	0.944648436	0.111947774	0.095957493	0.111729088	0.079920651	0	0	0	0.078996401	0.516599462	0.727013462	0.786715696	0.968780837	0	0.018009809	0.990205009	0.00498969	0.002240282	0	0.791937218	0	0.01505741	0.172875314	0.511944586	0.019280971	0.996000469	0.002249564	0	1.318162448	1.126276644	0.203483698	0.19899215	0.529730203
1.3.3.-	0	0.000137605	5.70564E-05	0	0	0.000169072	4.68726E-05	0.000188624	0	0.000137888	0.000165778	5.70449E-05	9.13095E-05	0	0	0	0	6.11272E-05	0	0	0	0.000169134	5.87693E-05	0	0.034487365	7.85436E-05	0	4.71634E-05	0	0	0.000126022	0.000137663	0	0.000175728	3.26299E-05	0.000183044	3.20223E-05	0	0	0	0	0	6.00685E-05	0.000154072	0.000100829	7.77906E-05	4.95404E-06	0.000152839	0
1.3.3.11	0.005560353	0.72950395	0	0.002780174	0.010322554	0	0	0	0.001920117	0.009951604	0.461101612	0.002802073	0	0	0	0	0.030210383	0.0212718	0.018717287	0.024702959	0.023594613	0.008053009	0	0.005645508	0	0.004051489	0	0.101819753	0.00844576	0.000544478	0.99919922	0.00989066	0.007722318	0	0	0.110914592	0	0.001185138	0	0.007975384	0.005314242	0	0.006297688	0	0.476485254	0.863603306	0.09904297	0.0955312	0.016061674
1.3.3.3	1.010031122	1.083286493	0	0.182824518	0	0.007710283	0.148577404	0	0	0	0.880623744	0.003800381	0	0	0	0.006905507	0	0.050205806	0.054599892	0.03497022	0.057044515	0	0.012189087	0	0.033810464	0.01602748	0.483821249	0.890415977	0.015006418	0	1.002211032	0.971659404	0	0.011728123	0.009419008	0.892669144	0	0.014666889	0.17614352	0.731612405	0.003833888	0.072049723	0.203842119	0.001084207	0.844887886	0.983424161	0.14037217	0.119086133	0.126800116
1.3.3.4	0	0	0	0.451713911	0	0.006189297	0	0.00044705	0.008282632	0.00427456	0.24907626	0.152586437	0.162939254	0	1.004274168	0.000661347	0.01000069	0.020431124	0.04053667	0.030575921	0.033147383	0.005173544	0.004895605	0.00578595	0.863991541	0.005822847	0.007810262	0.029395232	0.004898743	0	0.011120431	0.034956234	0	0	0	0.024108826	0.010137112	0	0.011684233	0	0.00769219	0	0	0.004205374	0.239803293	0.001703994	0.098410972	0.083181907	0.02104801
1.3.3.5	0	0	0	0.003214364	0	0.004270024	0	0	0	0.004507313	0.36646828	0	0.002464023	0.003719291	0.003652196	0.003539767	0	0.038159648	0.028072954	0.035623085	0.03722466	0.006530259	0	0	0	0.003441262	0.255916808	0	0.00553031	0	0.001988831	0.006745891	0.00680459	0	0.002495468	0.002329905	0.002495252	0	0	0	0.993308093	0.001756075	0	0	0.364794634	0.006748171	0	0.000140021	0.005374651
1.3.3.6	0	0.00121073	0.00150169	0.001257783	0.00105542	0	0	0.0014475	0	0.000826965	0	0.001658928	0.000904928	0	0.001512325	0.000501408	0	0.000641477	0.000373107	0	0	0.000908878	0	0.000936709	0.311612793	0.000410985	0.001234187	0.013053485	0.001746826	0.000980185	0	0	0.001501847	0	0	0.011679236	0.001244007	0.000321922	0	0	0.000181973	0	0.001515021	0	0	0	0.032482161	0.030739149	0.010484799
1.3.5.2	0	0	0	0	0	0	0	0	0	0	0	0	0	0	0	0	0	0	0	0	0	0	0	0	0	0	0	0	0	0	0	0	0	0	0	0	0	0	0	0	0	0	0	0	0	0	0	0	0
1.3.5.3	0.20582245	0	0.935409112	0.73025876	0.009160448	0.009846636	0	0	0	0.01271492	0.038049883	0	0.0063364	0.002253404	0.000775765	0	0.003587436	0.194130113	0.187411853	0.200716948	0.186233396	0	0	0.010110357	0.043908377	0.002508084	0.238796771	0.858546299	0	0	0.986305513	0.955957234	0.101305415	0.109321588	0.099753685	0.862225821	0.011053675	0.011886758	0.155135039	0.489964448	0.011976074	0.187912781	0.008863548	0.007595914	0.029561974	0.866596883	0.04216404	0.016140281	0.038056364
1.3.5.5	0	0	0	9.54721E-05	0.000139855	4.48212E-05	0	0.000125344	6.58512E-05	0	0.017053663	2.152E-05	1.64363E-06	4.36016E-05	2.24098E-05	0.000150178	0	0	0	0.00016067	0	0	0	0	0.000100671	4.98561E-05	0	0	0.000137729	8.34763E-06	2.82407E-05	7.53834E-05	0	1.79031E-05	0	0	0.000122338	0	9.07723E-06	0.000135224	0	1.90204E-05	0.000118423	0.000132769	0.017077435	9.18501E-05	0	1.22464E-05	0
1.3.5.6	0	1.8068E-05	0	0.000116398	0.00014093	0	3.77643E-06	2.63897E-05	1.49872E-05	0	0.017060275	9.71636E-05	8.73789E-05	0.0001287	8.18147E-05	0	0.00010465	9.51729E-05	0	7.30114E-06	0.000113095	0.000106984	0	0.000110205	0	0.000149646	3.03916E-06	0	0.000106576	8.19125E-05	1.11657E-05	0.000139942	8.76412E-05	0	0	3.27659E-05	8.2134E-05	0.000157752	9.99521E-05	0	0.000130374	2.4181E-05	0	0	0.016968004	0	0	8.21349E-06	0
1.3.7.2	0	0	6.41004E-05	4.73234E-05	0	0	0	0	1.17906E-05	3.07155E-05	0.008406466	3.52073E-05	4.32888E-05	0	2.69247E-05	6.42822E-05	7.12101E-06	0	0	0	2.50808E-05	2.05602E-06	0	0	4.86413E-05	0	0	0	1.74809E-05	0	5.15909E-05	0	5.82684E-05	6.1747E-05	5.32142E-05	4.41274E-05	7.9543E-05	0	0	0	5.10211E-05	0	1.41667E-06	5.71052E-05	0.008475656	0	0	0	5.44999E-05
1.3.7.3	4.14016E-05	0	0	0	3.81599E-05	0	0	4.26325E-05	0	5.9525E-05	0.008424248	6.55589E-06	1.21625E-05	0	0	3.96013E-05	0	0	4.30542E-05	5.43184E-05	0	0	2.17804E-06	0	0	1.06405E-05	4.67576E-05	5.90806E-05	0	0	0	0	4.18866E-05	5.39497E-05	6.22978E-05	1.26263E-06	5.98022E-05	0	0	3.53782E-05	0	6.09622E-05	5.27957E-05	0	0.008404201	1.25969E-05	0	4.49776E-05	0
1.3.7.5	3.33053E-05	5.08288E-05	0	4.82096E-05	7.46018E-05	0	7.19406E-05	7.14358E-05	4.35948E-06	0	0.008454284	0	0	0	2.31268E-05	7.03855E-05	0	2.11198E-06	2.56541E-05	0	7.30953E-05	0	1.53525E-05	4.40963E-05	6.26858E-05	5.09357E-05	2.10706E-05	7.56804E-05	0	0	6.99272E-05	9.78892E-06	0	0	6.40137E-05	0	6.34601E-05	0	1.944E-05	0	0	0	2.35584E-05	2.09699E-06	0.008495375	3.98373E-05	7.14051E-05	0	4.51147E-05
1.3.7.7	0.000218021	0	0.000177187	0.000208153	0	0	7.57764E-05	0	0	0.000153384	0.025398879	3.25753E-05	0.000195906	5.37592E-05	0	0	6.28792E-05	0	0	2.47091E-06	0.00010348	6.78461E-05	0	0	0	0	0	0	0.000110698	0	0	0	0	0.000139174	6.49741E-06	0	2.34867E-05	0	0.000192783	9.3056E-05	0.000135987	1.26873E-06	0	0.000139665	0.0256237	0	1.88892E-06	0	0.00016305
1.3.7.8	0	0	0	0	0	0	0	0	0	0	0	0	0	0	0	0	0	0	0	0	0	0	0	0	0	0	0	0	0	0	0	0	0	0	0	0	0	0	0	0	0	0	0	0	0	0	0	0	0
1.3.7.9	0	0	0	0	0	0	0	0	0	0	0	0	0	0	0	0	0	0	0	0	0	0	0	0	0	0	0	0	0	0	0	0	0	0	0	0	0	0	0	0	0	0	0	0	0	0	0	0	0
1.3.8.1	1.634133254	0.374225405	0.012465826	0	0.013145717	0.027318932	0.952819664	2.954110492	6.996087927	1.959434669	1.219042562	0	0.012086827	0.033175444	0.976266029	0	0.043208306	1.467936369	1.434180586	1.467878505	1.486982815	0.0119344	0	1.028442941	0.10293573	0.464147606	0.965151529	0.037673021	0.045141518	0	0.006313179	0.048651209	0.92171925	0.920527915	0.944240067	0.052316562	1.473927984	0.008784037	2.047822158	0.028828399	0.005237482	0.005550869	0.835048027	1.953943478	1.228306049	0.146639792	0.981875957	0.985677065	0.037453627
1.3.8.2	0	0	0	0	0	0.002184716	0.004736243	0	0.002704349	0.002303167	0.009107962	0	0	0.003415507	0.004231562	0	0.003016163	0.082490566	0.080328088	0.081703853	0.078649092	0.004149629	0	0.00401457	0	0.003280691	0.501637544	0	0.073021789	0.002076208	0	0	0.097672807	0.094989403	0.101380687	0.006767552	0	0	0.004809201	0.000438226	0	0	0	0	0.007326187	0	0.004245389	0.002288237	0.038335832
1.3.8.3	0.000319307	0	0.000251853	0.000233568	0.000595161	0	3.10795E-05	0	0	0	0.076127609	0	0	0.00024946	0	0	0	0.000417742	0.000450473	0	0	0.000279152	0	0	0	0	0.000476347	0.000270369	0.00030703	6.89557E-05	0.000458762	0	0.000706174	0	0	8.8652E-05	0	0.000362666	0	0	0	0	0.000224824	0	0.076851466	0.000296177	0.000239019	0	0.000697514
1.3.8.4	1.411042973	1.137641126	0.015604175	0.003321072	0.007440618	0.025057759	0.002450208	0	0.00833474	0.014760902	2.279914012	0	0	0.0075536	0.000737355	0.019083787	0	0.039985701	0	0	0.004923646	0	0.010064554	0	0.014830418	0.010760427	0.273244062	0.033773108	0.006117071	0	0	0.028614445	0.01706995	0.006268556	0.007162935	0.02343302	0.02470599	0.012520393	0	0.010256689	0	0.01983977	0.010012352	0.015071024	2.296022845	0.572807209	0.129266139	0.11659045	0.084079255
1.3.8.6	0.786482837	0.827396765	0	0	0	0	0.013049643	0.003449413	0.000980721	0	0.843399881	0.010880595	0.001627169	0	0.007093048	0.005787474	0.007044372	0.045224641	0.01851267	0.045818908	0.045044793	0.008474452	0.004287518	0	0.869728478	0	0.24935087	0.030070537	0.012380517	0	0.009729614	0.013611471	0.011588893	0	0	0.025946982	0.006727159	0	0.009407268	0.011304457	0	0	0.003091025	0	0.842523947	0.146478073	0.200360907	0.174731022	0.090357203
1.3.8.7	5.668527442	2.262151375	0	0.118398827	0	0.051832502	0.156338758	0.047946355	0.555117531	0	6.658713903	0	0.016827272	0.019965763	0.000419829	0.056995627	0	0.107336071	0.12922263	0.032778239	0	0	0.076040975	0	0.473520713	0.041296072	1.22914751	0.218484172	0.009562656	0	0.034974357	0	0.003967427	0	0.004576337	0.255206838	0.076914091	0.084561239	0.048357402	0.040691584	0	0.027005973	0.078089504	0	6.692546338	0.208421668	0.777588255	0.773222245	0.27882239
1.3.8.8	0.21134585	2.609841454	0.005817847	0	0.009593143	0.000277014	0	0	0	0	0.316187568	0.007283829	0	0.012456641	0	0.010549471	0	0	0.012117812	0.003797529	0	0	0	0.014942138	0.172959426	0	0.007291558	0.01299188	0.013693449	0.001987759	0	0.0012041	0	0	0.001277977	0	0.013067153	0	0	0	0	0.011638139	0	0.012832508	0.300621959	0	0.095334782	0.105225099	0.019068371
1.3.8.9	0	0	0	0	0	0	0	0	0	0	0	0	0	0	0	0	0	0	0	0	0	0	0	0	0	0	0	0	0	0	0	0	0	0	0	0	0	0	0	0	0	0	0	0	0	0	0	0	0
1.3.98.1	1.016666355	1.01788693	1.00810917	0.988863701	0.991683561	1.998636877	0.994664875	1.011406657	0.993680944	0	1.109527762	2.396594049	2.401871393	1.96132172	1.004721519	0.989680487	0.931032112	1.162125198	1.146491636	1.13080461	1.142761834	1.01825762	1.016201953	1.002668719	1.129266493	1.485233	0.99618229	0.99899939	1.965667868	0.986229622	1.296071039	1.007680068	0.89109234	0.898993165	0.89809418	0.982238194	0.991709449	0.99949444	0.990792304	1.486795899	0	0.983076773	0.99526502	1.009583283	1.103823432	0.995270771	1.127805553	1.129874492	1.123746392
1.3.99.-	8.454503279	11.03446726	0.021928643	0.499878381	0	1.442999524	0.14237546	0	2.41236205	0	7.935171254	0.999888048	0.904555816	0.028494112	0.053136243	0	0.170328561	0.766600623	0.603448388	0.636639463	0.789047919	0	0.090138317	0.085164001	0.625366024	0.574628198	2.96722846	1.69411541	0.083328376	0	1.075047289	2.051937776	0.153549126	0.112122847	0.136017858	1.711441429	0	0	2.064445356	1.121290187	0.020689884	0.109482191	0	0	7.965919071	1.870126559	1.585944194	1.607699105	0.771755746
1.3.99.1	2.224367669	2.121499782	1.767787004	2.281844853	1.82564421	1.867398489	0.690456143	0.146832402	0	3.050394114	3.085960351	1.940591678	2.059314375	1.843987793	1.991500184	0.936570926	3.826499155	0.363482301	0.463290601	0.439751535	0.428493396	0.047487862	0	0.103322959	2.457525333	1.671802184	7.084640794	3.731124965	0.945147172	0.136327407	2.773401801	3.810227207	0	0	0.001967381	3.72976134	2.143187823	0.109572665	2.090918731	2.046203889	1.861634199	2.146445719	1.17853635	0.024673581	3.080078497	4.258549435	1.460638556	1.488543019	1.758919947
1.3.99.12	0	0.000260044	0	0.000929715	0	4.00597E-05	0	0	0.000398475	0.000106942	0.00074973	7.02897E-06	0	0	0.000576323	0	0.000819	5.88537E-05	0	0	0	0	0	0	0.000499988	0.000797208	0.000156182	0	0.00014205	0	0.00093361	0	0.000841872	4.61733E-05	0	0	0.000805369	0.000976101	0	0.000715823	0	0	0.000312233	0.000369891	0.000521472	0.000359356	0.062011792	0.063286165	0.01219797
1.3.99.16	0.607988578	0	0	0.042424317	0.041316596	0.01148537	0.018856267	0.003157782	0.023937233	0.032881545	3.728266294	0.01131157	0	0	0.040918145	0	0.051933547	0.031519593	0.090730501	0.090849388	0.063025959	0	0	0.024939896	0	0	0.478703079	0.084510748	0.037801086	0	0.273614662	0	0.020072397	0.031903861	0	0.088352816	0.031951608	0	0.021982484	0	0.010068074	0	0.007721856	0.009149743	3.657658446	0	0.175990312	0.195558727	0.049904435
1.3.99.22	1.994275935	1.265072188	2.803042008	1.011431553	1.019818138	0.974273167	1.995524124	1.996959975	2.005979079	1.971473952	2.249590874	1.376295248	1.37694525	1.021163097	1.984883671	1.970013151	2.065031869	1.968324004	1.998873376	2.007051023	1.970692821	0.484387725	0.978498961	1.485444573	1.000143135	1.477823851	1.262599932	2.303989249	1.016955675	2.026281494	1.996362219	2.595412496	1.796862539	1.823151888	1.804032365	2.303933048	2.001337441	1.995613384	2.778371152	1.483140307	1.022585268	1.214438485	0.830163936	1.027835069	2.239113151	2.01782778	1.753263639	1.779416145	0.468373449
1.3.99.23	0	0.001628111	0	0	0.004188454	0	0	0.000905409	0.003395012	0.002899204	0	0.466449075	0.458444208	0.00161491	0	0	0.004318869	0	0.004004614	0	0.004212707	0.001632834	0.000924787	0	0	0.003105275	0	0	0.003218731	0.00194727	0.001965862	0	0.001271621	0	0.002372491	0	0.001913243	0.000574332	7.35131E-05	0.000839796	0.001993262	0.004997036	0.000897508	0.002268705	0.004053377	0.001956943	0.004687112	0	0
1.3.99.26	0.00055414	0	0	0.004414257	0	0	0.004100288	0.00550894	0	0.004024714	0.000237409	0	0.004036114	0	0.002308432	0.004746474	0	0.015818754	0.021287936	0.010261052	0.01931127	0.005640158	0.003738198	0.003038952	0.587260517	0.003515945	0.245129857	0.02908163	0	0	0	0	0	0	2.28714E-05	0.028004896	0	0.005722432	0	0	0.00196383	0	0	0	0.004419936	0	0.031001462	0.033313238	0.013984194
1.3.99.27	0	0	0	0	0	0	0	0	0	0	0	0	0	0	0	0	0	0	0	0	0	0	0	0	0	0	0	0	0	0	0	0	0	0	0	0	0	0	0	0	0	0	0	0	0	0	0	0	0
1.3.99.4	0.003711789	0.003072041	0.00482888	0	0.002931948	0.004839453	0	0.001448442	0.004838916	0	0.126978002	0.001826439	0.001926247	0	0	0.001095218	0	0.016876657	0.014109239	0.011684309	0.016689297	0.002475698	0.002806048	0.004276692	0.073949167	0	0	0.000779293	4.84542E-05	0	0.001978017	0	0	0.003528479	0.003382105	0	0.000363088	0	0.004037948	0	0	0	0	0.002214425	0.121674372	0	0	0	0
1.3.99.5	0.018824205	0.00183869	0	0.013669854	0	2.002915395	0.018713472	0	0	0.013479099	0.014939388	2.015951818	1.981449656	0.01397017	0	0.013210884	0	0.000116851	0.00272817	0.00085075	0.013931058	0	0.006283524	0	0	0	0	0.012304711	0.008171493	0	0	0.00400162	0.007881553	0	0	0	0	0	0.000595511	0	0	0	0	0.014903557	0.012701334	0	0.018903321	0.006445473	0.000201411
1.4.1.-	0	0	0	0	0.003647177	0.001868895	0	0	0	0	0.010353127	0	0	0	0.99550857	0.005104807	0.001581166	0.017044393	0.02106698	0.021255123	0.011549803	0.000219055	0	0.002336109	0.002155059	0.003948599	0	0.001072046	0.004006243	0.000570019	0.000585259	0	0	0.00393669	0.002481833	0.002956301	0.002166097	0.003143629	0	0.000908669	0.003055283	0.003997474	0.00038239	0	0.003856888	0	0	0.003019899	0
1.4.1.1	0	0	0.002105774	0.076691995	0.014548823	0.998526123	0.672793996	0.016833247	0.489251921	0.013024653	0.530465167	0.859434327	0.84127778	0.006481472	1.002231727	0.010038865	0.034292826	0.384722461	0.367447644	0.363042735	0.366910673	0	0.98136713	0.015928406	0.415640638	0.010028429	0.2425653	0.043213232	0.074898444	0.009069869	0.011458621	0.046683686	0	0.016867496	0	0.05571891	0	0.009801396	0.064776131	0.51330486	0	0.02830095	0.701595187	1.018423953	0.507117139	0	0.378542897	0.371822595	0.226523334
1.4.1.13	4.468021988	4.003214409	0.010116515	0.158692555	2.003478545	0.963563678	1.723706728	5.946776597	5.937383473	4.048138949	4.096728197	5.326724849	5.458665955	3.76349969	3.986620789	4.839263205	3.205136781	5.070995029	4.988093511	4.9628074	4.932899532	6.994616645	3.921570216	5.009205224	1.236171587	1.007882545	3.063982193	3.3992413	1.446494849	1.946961335	2.060825729	4.078896066	3.963589047	4.081752825	4.07093617	3.401666643	6.990131007	0	0.765583603	1.936401247	0	0.589943794	3.053940459	2.033161137	4.230862754	4.253361268	4.117684347	4.123757352	1.391082542
1.4.1.16	0.382758373	0.032471803	0	0.274262423	0.98770844	0.014054498	0.170050144	0	0.989368439	0	0.083549563	1.011353565	1.007040172	0	1.000698656	1.013131777	0.118151633	0.347324204	0.34112346	0.341055258	0.322372344	0	0.990796877	0	0.16164119	0.495365942	0.492420953	0.012415333	0.006119687	0.000485588	0.007352619	0.000568555	0.214345855	0.204584735	0.195400382	0.029167077	0.007285745	0	0.011981446	0	0	0	0.40074607	0	0.086414737	0	0.486205251	0.465957401	0.020201325
1.4.1.2	0	0	0.005827682	0.099859541	0.008871251	0.00749397	0.821986715	0.01478396	0.008838135	0.014967342	0.324905262	0	0	0	0.010769467	0.007101082	0.023038836	0.248260664	0.249771518	0.255152705	0.250390042	0	0.000444039	0.006569923	0.007498418	0.494200913	0.24624824	0.020328149	0.009947373	0	0.007722732	0.02150661	0.104009604	0.093632868	0.115298533	0.03614702	0	0.986664514	0.744880222	0.495247705	0	0.011259106	0	0	0.331630604	0.14071163	0.223997423	0.222121769	0.079713357
1.4.1.20	0	1.64277E-05	0	0	5.77558E-05	0	0	0	0	3.3395E-05	0.008517178	0	4.57093E-05	0	0.000104567	0	6.90121E-05	0	0.000114183	0	0.000126416	5.72961E-05	0.00011727	0.000109587	0	0	0	0	0	0	7.75682E-05	8.72118E-05	0	5.17857E-05	0	0	0	0	3.32963E-05	0	0	0	0	0	0.00860106	7.99507E-05	5.22711E-05	7.92545E-05	3.24881E-05
1.4.1.21	0.002640948	0.834498129	0.001670519	0.00324846	0	0.004345723	0.010074097	0.000824215	0.007333093	0.997582122	0.667004348	0.388713689	0.394453174	0.004126548	0.006248678	0.00119381	0.006167085	0.137794707	0.1379133	0.1278548	0.124157481	0	0.011567977	0.00453405	0.136111692	0.001819966	0	0.03020251	0.005488551	0	0	0.008660023	0	0.005090601	0.008723148	0.032747288	0.494138965	0	0.002319845	0	0	0.011046031	0.011535778	0	0.66550863	0.275770467	0.033923211	0.039243666	0.007359438
1.4.1.3	0.804584468	1.202399719	0	0.167483755	0.0034629	0.014432854	0.009058844	0.005497122	0.008210961	0.006169472	0.78218139	0	0	0	0.000632645	0.014476864	0.262775244	0.124641983	0.105449374	0.102829238	0.120580677	0.011315776	0	0	0.102275903	0.492503012	0	0.217120439	0.00733654	0	0.994340613	0.002106477	0.095631604	0.103463481	0.104730524	0.20851704	0.009249966	0	0.001367035	0	0	0	0	0.00892242	0.806497858	1.007954539	0.056094479	0.048180571	0.059933529
1.4.1.4	0.996791877	0.996175868	0.94421101	1.008961857	0.999746943	1.519041828	0.155437275	0.99473593	0.994377781	0.020502884	0.244774786	1.943979413	1.901476548	0.926671258	1.023380547	1.023674036	0.357940015	0.813203763	0.779913156	0.792361549	0.78963596	1.01350595	0.991181578	1.0234089	1.016559457	0.525068033	0.990245353	0.778002772	0.97583729	0.006662855	0	0.989733013	0.890480705	0.875405675	0.921822462	0.790030857	1.002841126	0.015624823	0.267092542	0.502935776	0	0.844804153	0.917638264	0	0.275341052	0.98510368	0.887829953	0.853240193	0.325612276
1.4.1.8	0.000654859	0.000670018	0.000640353	0	0.000120544	0	6.1516E-05	0	1.53353E-05	0	0	0	0	0.000359568	7.43125E-05	0.000853947	0.000923151	0.000414313	0.000287909	8.41224E-05	0	0.000344345	0.000393708	0	0.000509395	0.00044963	0	0.000295549	0.000362367	0	0	0	0	0.000413637	0	0	0	0.000232499	9.58818E-05	0.000952193	0.000912691	0.000861836	0	0	0.000309081	0	0.063276525	0.063185759	0.010908874
1.4.1.9	0	0	0	0	0.00592095	0	0.005377276	0.000725497	0.005781917	0	0.088725064	0	0.001573888	0	0	0.198063687	0.000691125	0.011326059	0.014343221	0.01080825	0.013653911	0.002884758	0.000411008	0.001185374	0.001954714	0	0.244881735	0.003688413	0.005527874	0.005620669	0	0.013830916	0.103391449	0.098835295	0.095435974	0.007658719	0.006385819	0.002272427	0.004906352	0	0.003944436	0.00149344	0.004815485	0	0.080610491	0	0.151704017	0.159622758	0.012886671
1.4.2.-	8.59575E-05	0.000438162	7.08691E-05	0.000705446	0.000679016	0	0.000501608	0.000133564	0	0	0.059921256	0	0	0.000545424	0.000300574	0	0	0	0	0.000659653	0.000336783	0.000653678	0.000257989	0	0.000504988	0.000226713	0	0	0.000141027	0.000686368	0.000195455	0	0	0.000363569	0	0.000547319	0.000164798	0.000307477	0.000599446	0	0	0	0	5.02962E-05	0.058949908	0.000120976	0.062920353	0.06267594	0.000194776
1.4.3.-	0.18745136	0.508640183	0.12504916	0.001077672	0.001744588	0	0.000621399	0	0.011566212	0.007286125	0.954406495	0	0	0	0.019634533	0.020035948	0	0.012017434	0	0	0.008497206	0	0.017679406	0.007319463	0.07843696	0.006690817	0.262683301	0.611201206	0.00045825	0.001255965	0.131893428	0.719583304	0.004530136	0	0	0.635660071	0	0.015906788	0.080698909	0.498869526	0	0.833520269	0	0.002033549	0.929628797	1.850582225	0.141658016	0.157692869	0.134494103
1.4.3.1	0	0	0	0	0	0	0	0	0	0	0	0	0	0	0	0	0	0	0	0	0	0	0	0	0	0	0	0	0	0	0	0	0	0	0	0	0	0	0	0	0	0	0	0	0	0	0	0	0
1.4.3.10	1.32739E-06	4.1431E-05	0	5.22386E-05	0.000169595	0	0	0	0.000202141	0.000267653	0	0	0.000404805	0	0	0.000212072	0.000282117	0.016163623	0.015912599	0.016539836	0.0160619	0.000154202	0	0	0.068950405	0.000336343	0	0.00036545	6.90591E-05	8.28934E-05	0.000349122	0.000295709	6.19771E-06	4.10473E-05	9.4958E-05	0.000278485	0.00036789	7.77635E-06	8.68005E-05	0	0	0	8.92373E-06	5.16794E-05	0	0.000251251	0.000315938	0	0.000200682
1.4.3.16	0.991532643	1.010372363	0	0.18301342	0.982391655	1.005238734	0.169861794	1.018438674	0.985932889	1.011958396	0.929574126	0.999755166	1.005838501	0.406194475	0.992198579	0.5830783	0.12030275	0.830523152	0.846417531	0.845092052	0.839105878	1.01011701	0.994101664	0.515829539	0.21377882	0	0.513508438	0.803959148	0	0	0.729521267	0.971818611	0.909287451	0.884290876	0.896674706	0.805080935	0.003735738	0.013124944	1.091195329	0.486900751	0.009543013	0.099344612	0.49969268	0.003620142	0.94598313	0.83962829	0.516095615	0.511984226	0.099179296
1.4.3.19	0.787613365	0.992643574	0.000229811	0.009898529	0	0.011176862	0.009137122	0	0	0	0.720250619	0.00360282	0.012667785	0.047815412	0.006628024	0.013889118	0.013975678	0.079343259	0.078795303	0.056166706	0.058462004	0.009650983	0.008585328	0.013199255	0.587770679	0.006172865	0.003458931	0.05864036	0.003914859	0.00452188	0.843683295	0.023595705	0	0	0	0.066869436	0	0.013996662	0	0	0	0	0	0.01457761	0.720114152	0.135531096	0.306012201	0.299509731	0.087742842
1.4.3.2	0	0	0	0	0	0	0	0	0	0	0	0	0	0	0	0	0	0	0	0	0	0	0	0	0	0	0	0	0	0	0	0	0	0	0	0	0	0	0	0	0	0	0	0	0	0	0	0	0
1.4.3.21	0.205636934	0.649475877	0	0	0	0.002796264	0	0	0.006285035	0	0.028737939	0	0.005432295	0.002467941	0	0	0.001217483	0	0.002063832	0	0	0.001904203	0	0	0.005967104	0.005006389	0.254926587	0.187985561	0	0	0	0.394446573	0	0.006623998	0.0011126	0.179831865	0	0	0.082992327	0.250153352	0.002623178	0.085277609	0.004262922	0	0.025339973	0.863550985	0.030454914	0.026571982	0
1.4.3.3	0	0.00025641	0	0.000917862	0.001343378	0.001089312	0.001724859	0.001468075	0.0006276	0	0.026762014	0.001678883	0.000118337	0.001476233	0	0	0.000429878	0	0.000164708	0.000627	0	0.001437186	0.001728567	0.001761647	0	0	0.00163101	0.010096613	0	0.000495372	0.000801324	4.15509E-05	0	0.00094624	0.001645667	0.008794389	0	0.000432335	0.000500902	0	0	0.000617074	0	0.000581199	0.027134744	1.32585E-07	0.031042801	0.030725657	5.04862E-05
1.4.3.4	0	0.005826054	0	0	0	0.000439373	0.006074688	0	0	0.01030716	0.253146177	0.010377962	0.003242694	0.001667354	0	0.199929297	0.002376329	0.422663229	0.416726539	0.430302883	0.413940646	0.000174489	0	0.00388366	0.06965093	0.011155892	0.000548551	0.01733372	0.004185874	0.993856867	0	0.013862092	0.008154485	0.000525012	0	0.017776396	0.008354809	0.004680198	0	0	0	0.001230251	0	0	0.263209313	0.000540751	0.2103734	0.207646663	0.018863722
1.4.3.5	1.010158998	0.952663064	1.00041512	0	1.013797357	0	0.006671341	0.011895184	0.005219779	0	0.944801373	0.864494429	0.852296173	0.006958575	0	0.012149923	0.105053669	0.024457206	0.020661894	0.051976642	0.018253089	0.006996903	0.007325583	0.009122502	0.140327164	0.004358145	0.484250303	0.888408415	0.016531344	0	0.993773379	1.007753565	0	0	0.015319917	0.918530556	0	0	0.173846632	0.492137329	0	0.942761601	0	0.018603973	0.932803125	0.867145442	0.270178155	0.231973048	0.142488038
1.4.4.2	1.570079693	0	0.004219936	0.803707065	2.031785864	0.517305206	0.332886228	0	0	0.03180268	1.324179359	1.286058335	1.296465206	0.011340176	1.980450875	0.3669947	0	1.070780039	1.07004803	1.03193981	1.02507025	0.017878311	0.029741224	0.989465965	0.906753048	0	0.758312854	1.187407166	0	0	1.11345518	1.320003	0	0	0	1.193349111	0.020244232	2.02171662	0.149890825	0.487966245	0.00427481	0.106358722	0	0	1.290597851	1.298837986	0.622269908	0.607472371	0.156728243
1.4.7.1	0.807883972	0	0	0.003336372	0.988895388	0	0.017913384	0	0.482123983	0.010963848	0.340787724	0	0	0.00136644	0.019426311	0.189621501	0	0.093518776	0.080693525	0.113793933	0.115009524	0.497921034	0	0	0	0.003582777	0.256064079	0	0.0196219	0.017115508	0.009229135	0	0.411292043	0.383850528	0.396699391	0.005561573	0	0.016603159	0	0	0	0	0.193240257	0.000413459	0.335870058	0.009334585	0.137936024	0.154915424	0.018245441
1.4.9.1	0	0.005340919	0	0	0.001381595	0	0	0.002300133	0.004236709	0	0.331220488	0	0	0	0	0	0.037630695	0	0.004895161	0.002918424	0	0	0	0.006122695	0	0	0.003782074	0	0.003578548	0	0	0	0	0.005988067	0.005951721	0	0	0	4.13435E-05	0.00478246	0.005755341	0.006520769	0.006244231	0.007343272	0.33241155	0.004668449	0	0.003155967	0
1.4.99.-	0	0	0	0	0.000148079	0	0.000521966	0	0.00064961	0.001182665	0	0.00098251	0.000360883	0	0	0.000634619	0.060261427	0	0.001176032	0.000730839	0.000236223	0.000717683	0.000975039	0	0	0	0.000951832	0	0	0.000475449	0	0	0.00044806	0	0.000489084	0	0	0.000104749	0.000791837	0	0.001137362	0	0.000900505	0	0	0	0.000454092	0	0
1.4.99.1	2.570476454	1.878689884	0.043907863	0	0	0.041664621	0	0.016828207	0.043924336	0	3.560841451	0.031679262	0.034177793	0	0	0	0.098320366	0.061833109	0.046432597	0.005171187	0.068640909	0	0	0.022693236	0.169862276	0.026528214	0.236035726	0.966937972	0	0	0.992349089	0.964636691	0.001273208	0	0.026969063	0.910667389	0.028165655	0.028471252	0.297378037	0.457000347	0.036005031	0.105127109	0	0.011526	3.557028241	2.128968164	0.168954346	0.149859601	0.248178592
1.4.99.5	0	0	0.003335285	0.002928638	0	0.00244962	0	0	0.001020343	0	0.026484714	0.000814371	0	0.000540671	0.003001064	0.004586966	0	0	0	0.003789628	0.004055981	0	0	0.002658318	0	0.004100543	0.001248763	0.011730811	0	0	0.001985123	0	0.001587987	0.000949825	0	0.008087191	0.000292243	0	0.004157522	0	0	0	0	0	0.028989784	0	0.000149262	0.004363203	0.004268645
1.5.1.-	0.204469453	1.172047434	0	0	0.016421761	0	0.013631852	0	0	0.010846802	0.236531255	0	0	0.018412706	0.010003891	0	0	0	0.000185674	0.006881556	0	0	0.019270359	0	0.05523416	0	0.254877349	0.904407529	0.004943385	0.015312313	0.27668983	1.6915343	0.001403999	0.016616299	0.007183122	0.915721565	0	0.01892827	0.155547431	0.482129592	0.018910736	0.070428892	0.00091483	0.014275808	0.224238701	1.731009397	0.058822331	0.063528023	0.064622065
1.5.1.10	0	0.000177408	0	0	0.000803305	0	0.000358496	0.000420365	2.12046E-06	0	0.000410761	4.66884E-05	0	0	8.93584E-05	0	0.000880769	0.000899657	0	0.000128815	0	0.000921415	0	0	0	0.000773818	0	9.34041E-06	5.0544E-05	0	0	4.50597E-05	0	0.000838108	0	0.000522809	0.000836982	0	0.000770594	0	0.000857512	0.000820374	0	0.000449504	1.94342E-06	0	0	0	0.000389522
1.5.1.12	0.59986185	0.301197503	0.166680027	0.001753283	0.999607684	0.004548299	0	0	0	0.0104709	0.489670662	0.242495587	0.226704701	0	0.000235215	0.00571525	0.221558382	0.060850726	0.049953212	0.037633481	0.038004525	0	0	0.512286746	0.208591112	0	0	0.330405346	0.008264726	0.012715879	0.130485116	0.338863931	0.01263733	0	0	0.343150106	0	0	0	0.009735891	0.001100444	0.04996734	0.000749265	0	0.483257732	0.27288997	0.1184427	0.121043949	0.044240111
1.5.1.15	0	0	0	0	0	0	0	0	0	0	0	0	0	0	0	0	0	0	0	0	0	0	0	0	0	0	0	0	0	0	0	0	0	0	0	0	0	0	0	0	0	0	0	0	0	0	0	0	0
1.5.1.19	8.31033E-05	0.000175775	0	0	0	0.000686927	0.000543795	0	0	0	0.000643467	0.000185748	0	0.000718241	0.000660951	0	0	0.000189031	0	9.06679E-05	0	0	0	0.000266559	0.000574855	0	0.000172348	0	0	0	0.00073474	0	0.000733633	0	0.000501601	0.000146073	0.000167121	0	0.000568399	0.000539633	0	0.000289246	0	0	0	0	0.000655263	0	0
1.5.1.2	1.012438966	1.599864574	0.953719883	0.906091384	1.012326349	0.491278368	0.505552618	1.001675431	0.987710208	1.008710856	1.015412483	1.163447888	1.15635798	1.103253387	0.994066092	0.990482811	0.89734767	1.181278773	1.171152358	1.188756733	1.181077951	1.001501377	0.993923568	0.507131796	1.003420011	1.507789265	1.00612441	0.96390964	1.486174015	0.994758527	1.00396619	1.01704632	0.899192542	0.886206843	0.903342046	0.98009611	1.014056529	0.235816443	0.253348858	0.738611643	0	0.955048362	0.793154539	0	1.018257799	1.441059597	0.99549091	1.002286142	0.62562622
1.5.1.20	1.018503367	1.784979783	0.944114636	0.72742842	1.009310222	0.98694331	0.153978272	0.989647974	0.988510741	0	0.907636671	1.15784453	1.166846576	0.984302221	0.993048369	0.614181941	0.544425213	0.628378017	0.613558178	0.605552994	0.597151146	1.011005861	0.980060781	1.014817879	0.923371369	0.010108171	0.482795691	1.054613166	0.006560013	0	1.014472189	1.000232227	0.808722233	0.815067091	0.785636754	1.04537517	0.014759648	0.003006567	0.499640777	0.520272954	0.002069751	0.952802747	0.297110379	0	0.904008702	0.980710488	0.79504105	0.796701333	0.406660131
1.5.1.24	0	0.048565725	0.00474516	0	0.00053523	0.004844301	0	0	0.005578363	0.004395195	0.003673877	0	0.000158495	0.00245121	0	0.199591286	0.002765532	0.203432278	0.204804721	0.216250356	0.21494389	0	0.004994045	0.003622757	0.000241303	0	0	0.00636859	0	0	0	0.006774967	0.005640089	0.000395911	0	0.004783871	0	0	0	0.002072687	0.003565265	0	0.097858917	0	0.00414068	0.003474956	0.031481557	0.027781504	0.003803676
1.5.1.28	0.000362546	0.087528867	0.000434552	0	0.000268178	0.001286528	0	0	0.000648875	0	0.0768765	0	0	0	0	0	0	0.000709749	0.001353537	0.000207312	0	0.000571016	0.001324618	0.000630524	0	0.001257844	4.52636E-05	0.001003848	0.000888592	0.000896871	0.000630215	0	0.000705618	0.001262599	0.000745682	0	0	2.73962E-05	0	0	0.000339444	0.000525613	0	0	0.07539403	0	0.029850493	0.030013831	0
1.5.1.3	1.005062989	1.073272445	0.960812002	0.828769322	0.996527457	0.498708776	1.015662723	0	0.984779361	0.005945317	0.982611031	0.988842516	0.984765098	1.009099263	0	0.993335933	0.041638475	0.731832968	0.733053813	0.750643576	0.743156194	0.985685056	1.003053227	1.001243446	0.969785354	1.009360541	0.255770508	1.07073644	1.536639013	1.010108581	0.994471309	1.180495511	0.995816799	1.005481183	0.991544349	1.076690493	0.004489643	0.993173537	1.005258651	1.256884544	0.984053195	1.001510689	0.796615734	0.004562016	0.99058073	0.984904435	0.891162646	0.911728697	0.967417035
1.5.1.33	0	0.002837668	0	0.005613659	0.003268069	0.004900219	0.002626402	0	0	0.001275151	0	0	0.003297699	0	0.000612152	0	0	0.017811336	0.015151234	0.012372825	0.0192755	0.001334259	0	0.005084675	0.000599681	0.003555615	0	0.004865026	0	0.000911802	0	0	0.00298678	0	0	0.009222171	0	0.005613033	0.004089091	0.001645388	0.001116839	0.001177892	0	0.003787917	0	0.00271439	0.00171913	0.001801802	0
1.5.1.38	0.813455822	0.982403737	0	0.10301457	0	0	0.005520089	0.000560707	0	0.018161053	0.970046992	0.00193029	0.017388983	0	0	0.009890445	0	0.039025041	0.033175378	0.019245977	0.051267696	0.010430438	0	0	0.850299756	0.013266139	0.267294725	0.622717669	0	0.00978795	0.984370239	0.935793694	0.011941764	0	0	0.646727314	0	0	0.176635487	0.505166194	0.000459798	0.080075203	0	0.016374532	0.976053399	1.153309971	0.171048377	0.184953128	0.12136127
1.5.1.5	1.996739996	2.202914693	1.902341581	2.015308753	1.993870034	2.007735614	1.652193185	4.007172217	2.008233768	1.998839224	2.358637177	2.011478251	1.998148098	1.98554845	1.984166016	3.195065613	2.004304648	2.688319367	2.708467792	2.711065554	2.706504144	3.01336855	1.995690469	2.997771295	1.987486945	1.997442959	2.013465499	1.971368102	2.025498788	2.010388209	1.980382802	1.984828088	2.390649296	2.414264628	2.387220463	1.951741092	3.016818697	1.988040837	2.159909996	2.010398066	2.017564145	2.016120453	1.801399229	1.986629613	2.336113779	1.990570442	2.693198197	2.679612873	2.171712524
1.5.1.7	0	0	0.017589093	0.098209418	0.986753415	0.483938343	0.013799728	0	0.014016135	0	0.359029127	0.292840817	0.305038312	0.006793468	0.998107677	0.600747273	0.963419567	0.197096147	0.217700874	0.19327641	0.203191428	0	0.992701891	0.007318788	0.081998727	0.009737754	0.258932045	0	0	0	0.015577515	0.011708565	0.501404924	0.49239093	0.488301991	0	0.990170736	0.004065636	0.007691768	0.009396168	0.001911778	0	0.301538944	0.003045352	0.374313654	0	0.336332091	0.353466904	0.058685571
1.5.1.9	0.000169166	0	0.00032825	0.000889079	0.000718758	0	0	0	0.000488407	0	0.000340056	0	0.000230713	0.000372393	8.67874E-05	0.00080913	0.00016482	0.000247135	0.000247686	0	0	2.91225E-05	0	0.000390257	0.000264407	0.000465078	0	0.000655076	0	0	0	0.000804932	0	0	0	0	0	0	0	0	0.000355168	0.000664952	0	0.000397233	0	1.82417E-05	0.000167353	0	0
1.5.3.-	0.21251073	0.015088093	0	0	0	0.005063499	0.001979217	0	0.009194766	0.012319897	0.023925508	0.001948554	0.003583418	0	0	0	0.12124853	0.206542028	0.224187688	0.198033546	0.206144291	0.011753479	0	0.000256391	0.042926806	0.000825585	0.240586388	0.746051257	0.000579938	0.012884755	1.140072015	0.953351665	0.007194155	0.007567046	0	0.753938392	0	0	0.164654163	0.493919863	0	0.088049937	0	0	0.025788033	0.726292095	0.028444972	0.019797128	0.04266084
1.5.3.1	0	0.145932703	0	0	0.004491423	0.051297412	0.846229918	0	0.550127899	0.005629303	2.732195897	0	0	0	1.027073867	1.225747492	0.037115061	0.419621661	0.426987172	0.462657102	0.481368829	0	1.001395721	0.456146997	0.100080328	0	0.008887291	0.079099102	0.010087152	0.954302471	0.028420962	0.066944254	0.663308292	0.718994235	0.683514588	0.117569861	0.486727114	0	0.460537736	0	0.007410595	0.031964051	0.352960802	0.053744819	2.715232702	0.740257956	1.499692075	1.502597006	0.406526407
1.5.3.13	0	0	0	0	0	0	0	0	0	0	0	0	0	0	0	0	0	0	0	0	0	0	0	0	0	0	0	0	0	0	0	0	0	0	0	0	0	0	0	0	0	0	0	0	0	0	0	0	0
1.5.5.-	0.573978869	0	0.006087801	0.179058728	0.015995539	0	0.515557194	0	0.027206837	0.004137487	0.107717617	0.022110705	0	0	0	0.022457306	0.007481386	0.03138857	0.052817104	0.032804699	0.005866434	0	0.024002125	0	0	0.014776557	2.265403275	1.345271017	0	0.018176752	0	2.750240041	0.005215547	0.012875596	0.014301382	1.377639399	0	0.007742953	1.106380359	1.490159882	0	0.282422702	0.013318951	0	0.106364176	0	0.071150369	0.082432792	0.067893988
1.5.5.1	0.801608666	1.101866282	0.010795835	0	0.0061626	0.006506929	0	0.003628589	0.008679993	0.007255842	1.049036003	0	0.014503972	0	0.004651625	0.002623989	0	0.027357174	0.008751182	0.003948436	0.012517467	0	0	0.003143257	0	0	0.263782235	0.087380736	0.011928527	0.007676513	0.014658499	0.012009361	0	0	0	0.108925121	0.008647424	0.001459672	0	0	0.001452674	0.011664333	0	3.56261E-05	1.024021738	0.149284518	0.079347838	0.080734518	0.077118151
1.5.8.2	0.002739863	0	0.003083014	0	0.006795946	0.00052864	0	0.00064741	0	0.002031715	0.039761121	0.003937311	0	0	0.001129913	0.004484606	0.004607748	0.009959038	0.02386242	0.022252073	0.016013298	0.003788666	0	0.008179687	0	0.007173533	0	0.007406929	0.005760699	0	0.007495639	0	0	0.008229457	0.001650705	0.010537523	0.003994478	0	0.008040433	0.502524818	0.997252017	0.00642902	0.004019806	0	0.039474027	0	0	0	0.018183906
1.5.8.3	0.0038353	0	0	0.004453587	0.003448534	0	0	0.002186239	0.004084857	0	0.001920642	0.000747228	0.005149611	0.001294228	0	0	0	0	0	0.001478244	0	0.004445365	0.004236858	0	0	0.001660751	0	0.013484117	0	0.004305236	0.004823871	0.009469127	0	0.001847157	0.002578216	0.003594814	0	0	0	0	0	0	0.001347247	0	3.03425E-05	0.147393408	0.061501376	0.067476456	0.002781656
1.5.8.4	0	0	0.001053688	0	0	0	0.000300709	0	0	0	0.051815463	0	0	0	0	0	0.001649328	0	0	0	0.001615196	0.00262012	0.00161651	0.000578902	0.000204193	0.000106933	0.000360982	0	0	0	0	0.000130594	0.001243325	0	0.00010469	0.001048561	0	0.000898189	0.002540259	0.002264972	0.001261319	0.002253955	0	0	0.052403154	0.001361778	0.060125591	0.060207915	0.010596294
1.5.99.-	0.000382432	1.06133E-05	0.001249443	0.000435704	0.001518905	0.001448881	0	0	0	0.001046111	0.015382859	0	0.00109073	0	0.000367423	0	0	0	0.001609089	0.000868319	0.001302869	0	0.000404621	0.000211743	0	0	0.000844917	0	0.001399786	0.000484208	0	0.000727343	0	0.001250383	0.001806802	0	0	0	0.000715404	0.000304922	0	0.00016626	0.001637478	0.000402707	0.016624435	0	0	0.001645927	0.001382923
1.5.99.11	0.006516525	0.002952481	0	0	0.002793016	0	0	0.005132876	0	0.007242182	0	0.000381373	0	0	0.004388502	0.00159919	0	0.006947852	0	0	0	0.005113807	0	0	0	0	0.000419708	0.00240875	0	0.00392514	0.002124701	0.002528925	0	0.004394933	0.006026392	0	0.005128447	0	0	0	0.000744281	0.005365686	0	0.004020692	0	0	0.064896042	0.059272795	0.005484064
1.5.99.12	0	0	0	0	0	0	0	0	0	0	0	0	0	0	0	0	0	0	0	0	0	0	0	0	0	0	0	0	0	0	0	0	0	0	0	0	0	0	0	0	0	0	0	0	0	0	0	0	0
1.5.99.6	0	0.002345523	0.000968161	0.001525766	0	0.002819146	0.000213025	0	0.001410509	0	0.042350443	0.002293884	0.003326566	0.003158647	0.000461342	0.000235009	0.154141331	0.000565724	0	0.003151763	0.00137937	0	0	0.002866317	0.001029074	0	0	0.035053188	0	0	0.144580398	0.010955644	0.000349288	0	0.001783486	0.037636687	0.00196143	0.002728132	0.002181841	0	0	0.003518819	0.002130405	0	0.044405669	0.001916619	0	0	0.015164201
1.5.99.8	2.038274449	1.752017831	1.330058099	1.566406401	2.974002324	0	0.141311205	0	0	0.008565817	1.734832209	0.685523018	0.703919477	0.009057875	1.976992109	0	1.215187535	0.159655615	0.122063554	0.14766715	0.101705269	0	0	0	0.933872191	0	0.487771495	1.579340458	0	0	1.601821256	1.703551732	0.024765356	0.037229011	0.001712324	1.621095343	0	0	0.186362757	0.483234281	0	0.258627659	0.005224878	0	1.78283579	1.829053121	0.259764797	0.236154154	0.226508907
1.5.99.9	0	0	0	0	0	0	0	0	0	0	0	0	0	0	0	0	0	0	0	0	0	0	0	0	0	0	0	0	0	0	0	0	0	0	0	0	0	0	0	0	0	0	0	0	0	0	0	0	0
1.6.-.-	0.007591742	0	0.013096796	0.278229251	0.006638407	0.024029122	0.519746686	0	0.996879713	1.01534283	0.03507642	0	0.002930246	0.060387541	1.02546738	0.385826505	0.014829714	0.486342153	0.512423215	0.511216393	0.506456196	0	0.996861029	0.002535085	0.328330304	1.522708042	0.021383349	0.119869866	2.758611618	0.982035648	0	0.035235001	0	0.004429142	0	0.147540632	0.02069999	0.257963949	1.085619701	0.477887809	0.011837253	0.004432929	0.400931475	1.009642824	0.005154371	0.024892805	0.244638067	0.241521521	0.534453078
1.6.1.1	0.21132258	1.001928835	0.006484257	0.194198766	0	0	0.164651607	0	0.00310497	0	0.104623656	0	0.00371842	0	0	0.004362391	0.00812379	0.00394113	0.018456198	0.015463804	0.014808272	0	0.014635748	0.006680102	0.029234564	0.015774542	0.23817907	0.871935718	0.000484783	0	0.990403389	0.964254024	0	0	0.00242246	0.851716547	0	0	0.169980409	0.501274946	0.016460273	0.104702859	0	0	0.090318064	0.720258836	0.136267188	0.111279592	0.062107265
1.6.1.2	2.153836334	2.999505604	1.878243005	0.472151891	0	0.037041307	0	0.011480671	0.044510704	0	2.982863165	0.046263575	0.000385259	2.689323073	0	0.034218798	0	0.060197003	0.01856407	0	0.027350724	0.028569994	0	0.049298334	0.403729656	0.016296753	1.27126145	1.651436174	0	0.008952847	0.286070801	1.874158886	0.024122715	0	0	1.683159607	0	0	0.340114567	0.977415388	0.039472001	1.926008869	0.030134708	0	3.006202609	2.031182587	0.392330285	0.302801515	0.292078805
1.6.2.2	0	7.08181E-05	3.10401E-05	7.01898E-05	0	0	0	3.12788E-06	3.53332E-05	4.65429E-05	0.008500738	0	5.58272E-05	0	7.45153E-05	0	0	1.21953E-05	1.47584E-05	0	7.27896E-05	2.60348E-05	0	0	0	0	7.94754E-05	0	5.23051E-05	0	0	5.66895E-05	6.24373E-05	0	0	0	0	7.414E-05	7.45528E-05	0	0	0	0	6.39074E-05	0.008407227	4.35508E-05	6.28539E-05	2.56462E-05	1.09217E-05
1.6.2.4	0.001080317	0.001044626	0.000809646	0.001399513	0	0	0	0.000554753	0	7.16852E-05	0.051413586	0.001432403	0	0.000150277	0.000433487	0.001316404	0.001501143	0.0005879	0	0	0.001618975	0	0.000437425	0	0.000230803	0.001675901	0	0.00759789	0	0.001784324	0.00037327	0.000885118	0.000590806	0.000572414	0.001713925	0.010427723	0	0	0.00125143	0.000269028	0.001462817	0	0	0.001300308	0.050805701	0	0	0.001298864	0.001549865
1.6.4.-	1.005519173	1.583612809	0.004768435	0.012516017	0.000521533	0.012873234	0.824332161	0.005706486	0.014654925	0	0.697382072	0.989917735	1.006323444	0.058789128	0	0.01758586	0.012154375	0.163370166	0.163922797	0.148674058	0.16051275	0	0.014302028	0	0.085608701	0.480524713	0.51314425	0.620866534	0.423698756	0.002054415	0.007782127	0.981076635	0	0	0.019178991	0.641584948	0	0.013590204	0.156509877	0.502474271	0	0.074220468	0.003239412	0.012804582	0.699676478	0.838148195	0.092612926	0.102224835	0.090440661
1.6.5.-	0	0.095286067	5.986998181	0.08163321	0.004144408	4.518738375	0	0.039112335	0.067927342	0	0.225431556	6.052938228	6.027874308	0	0	0.019838062	0	0.037191329	0.108178126	0.033397422	0.072783703	0	0.02202907	0	0.592620239	0.048097155	0.055436461	1.548012916	0	0.091795345	0	0.217822298	0	0.072481128	0	1.485646458	1.035998282	4.990002582	0.064699348	0.570716412	0	5.332766298	0	0.022376433	0.122532396	5.112313825	0.027926053	0	0.058489377
1.6.5.2	0.207545824	0.770575098	0.042014226	0.26422552	0	0	0	0.007374453	0.010478612	0	0.606158655	0.005090409	0.007984712	0.05878745	0.0034382	0	0	0.014169815	0.019504224	0.01009002	0.013473722	0	0.001522433	0	0.02992355	0.002925943	0.000682023	0.117630672	0.011272112	0	0.005054808	0.014826639	0.003850096	0.009656548	0.00571303	0.111106233	0	0	0	0.000968074	0.005520636	0.009582438	0.102112668	0	0.620669258	0.862706283	0.090950721	0.099455519	0.039695419
1.6.5.3	14.48412624	13.36181011	0.178301396	13.79072971	14.04417973	10.60075405	4.073658002	3.950370384	4.801357183	4.18861873	13.94723174	11.22532807	11.38297613	0.113349006	4.140231306	4.349997707	13.39531504	3.354077219	3.197275959	3.368539511	3.449179823	1.909122066	2.759744722	1.354549122	1.234842385	2.721341479	6.95993082	12.60339172	1.085001712	0.117940079	13.372193	13.22843742	1.813838964	1.988054063	2.074999759	12.59780308	0	3.81213724	2.970656388	6.47359829	0.20642661	1.013176477	0.951178331	1.255643208	13.81407476	13.55344756	5.612557103	5.665795407	2.426281602
1.6.5.5	1.813140349	2.563197201	0.121242101	0.55082747	0.980637989	0	0	0.039094884	0	0.016651487	4.093551202	0.006622287	0	0.007507987	0.978685285	0.227827355	0.041979158	0.068116004	0.061672539	0.139622945	0.079045881	0.019736346	0.034477557	0	1.409655275	0.026220881	1.009854225	0.973377981	0.093974415	0	1.307556053	1.041908012	0.111535207	0.084561511	0.136082318	0.962780869	0	0.041148964	0.115089775	0.542259051	0	0.123715398	0.042587955	0	4.114417417	2.016111878	0.67079999	0.634530907	0.50193671
1.6.6.-	0	0	0	1.77704E-05	0	0	0	0.000105025	9.12136E-05	0.000129767	0.008381345	1.75724E-05	0.000110587	0	0	0.000158633	0	0.016269001	0.016214605	0.016116867	0.016248296	7.49537E-05	0	0.000128805	0	9.22913E-05	0.000170066	1.22309E-05	0.000184788	8.3703E-05	0	0.000173427	0.000101103	0.000140167	0	8.53798E-05	0.00010512	0.000142272	0	0	0.000139119	0	0.000126617	0	0.008562441	8.05327E-05	0	7.35489E-06	0
1.6.99.-	0.816893176	0.921881463	1.155656987	0.437649799	0	0.008919869	0.00405208	0.004278342	0.001646997	0	0.088464969	0.614592277	0.616047375	0.586872599	1.013571553	0	1.623478943	0.141710635	0.18083572	0.17149177	0.17577165	0	1.997528535	0.014829266	0.186365006	0.490664232	0.019718204	0.185544395	0	0.013930606	0.016898704	0.302274455	0.002380658	0.001361193	0	0.195278567	0.005990796	0	0.600170907	0.011785264	0	0.835419963	0.516485848	0	0.058172859	0.267866808	0.13395485	0.122046284	0.135322341
1.6.99.1	0.003640146	0	0	0.000768305	0	0	0	0	0.00144264	0	0.43525384	0.001824655	0	0.001437544	0	0.002040322	0.272798648	0	0	0	0	0.000506735	0	0	0.001493014	0	0	0	0	0.002955046	0	0.001805456	0.002833203	0	0.000877891	0.001078483	0.003896073	0	0.003560977	0	0.000802648	0.001851992	0	0.000190324	0.431469902	0.001028188	0	0	0
1.6.99.3	0.960133694	1.498952252	1.032004673	1.015046371	0.003642888	0.006307278	0.294351038	0	0.492401954	0.03087448	2.987838043	0.801903395	0.791347879	0.691244452	0	0.035004801	0.228422574	0.484338437	0.530267057	0.514734385	0.533488507	0.53448942	0.017322983	0.030232965	0.943286464	1.515490524	0.731905593	0.943104581	3.17473041	0	1.035892856	1.040771336	0.026159095	0	0	0.976012857	0	0.035703752	0.43593622	1.238899085	1.99475031	0.953006688	0.039282951	0	2.916845942	1.293087562	0.673303372	0.633909518	1.190163996
1.6.99.5	0.593356008	0.001481133	0.006033422	0.009152079	0.01454666	0.005292889	0	0	0.008047647	0	0.680325901	0.015074466	0	0	2.003105486	0	0	0.211225632	0.221924752	0.21558151	0.197180651	0.002232331	0.000401392	0.006038331	0.132187447	1.00708992	0.496756414	0.007714891	0.012003242	0.005757917	0.007543917	0.006849741	0	0.002742249	0	0	0.008801117	0.007201102	0	0.010987385	0	0	0.009385236	0.010893217	0.655400606	0	0.018338577	0.040016654	0.007068331
1.7.-.-	1.42363608	1.411632326	0.962540663	0.014836726	0.029721889	0.017363392	0.81441818	0	1.47510313	1.024896035	1.465434037	0.827840911	0.83587905	0.026864138	0.970833761	1.401875532	0.043387326	1.983647139	1.961586227	1.9393735	1.981972012	0	0.973599902	0.998285721	0.151210698	0.479717901	1.735462956	1.760676656	0.9824605	0	0.985033636	2.0248313	0.917509566	0.908395987	0.903850896	1.791217084	1.009109531	1.736604096	1.19361522	1.524626714	0.031151077	1.043754918	0.221111569	1.022667139	1.475084849	2.42930798	0.94862681	1.000741733	0.277796733
1.7.1.1	0.000449328	0.000487696	0	0.001045424	0.000746393	0.000166398	0.001141867	0.001209545	0	0.000145501	0.0173988	0.000142565	0	0.001009853	0	0	0.001660763	0	0	0.000334392	0.00150907	0.000647271	0	0.001539969	0.001073553	0	0.00161118	0	0	0	0.000382579	0.001711636	0	0	0.001779043	0.001345149	0	0.00092637	0.001543758	0	0.001216634	0.000792757	0	0	0.016336862	0.000297808	0.001778472	0.000391814	0.035403013
1.7.1.13	1.606120211	1.321785528	1.228202188	0	1.974471945	0	0.019326084	0.01107749	0.972212538	0	1.332725197	1.226348861	1.249593974	0	1.005994128	0.408224434	1.221853566	0.172349544	0.221601282	0.220565687	0.217513661	0	1.001670336	0.48224556	0.103001222	0.509125078	0.484905552	1.268012435	0	0.027748681	1.115333725	1.265289033	0.29802602	0.281334178	0.328895503	1.2714819	0.016574057	0	0.222385787	0.493932238	0.020896757	1.28835657	0.300707815	0.011132644	1.349405551	1.314063456	0.498312976	0.471766244	0.121358213
1.7.1.4	2.0191111	0.915750222	0.015647234	0	0	0.004651744	0.859756156	0.005335007	0.484987296	0.019305832	2.335465767	0	0.023688764	0.027709458	0.00242627	0	0.065847494	0.17241621	0.16802229	0.142160518	0.124392965	0.028911554	0	0.021258481	0.060119524	0.019824371	0.541757822	1.672794517	0	0	0.470618492	1.936971967	0	0	0.002593344	1.641759155	0	0	0.350236565	1.012892437	0.029142434	0.222168819	0.038215628	0	2.353621079	2.580076221	0.506938424	0.435159166	0.134923414
1.7.1.6	0	0	0.000188583	0	0	0.000196879	0	0.000555421	0	0	0.000296734	5.18423E-05	0	0.000301965	0.000180713	0	0	0	0.000206849	0	0	0.00015297	0.000547581	0	0.000377762	0.000155092	0	0.00475447	0.000553644	0	0	0.012012158	0	0	0.000395112	0.003747129	0	0	0	0	0.000395661	0	0	0.000369731	0.000306914	0	0	0	0.000354334
1.7.1.7	0.981512309	0.012796928	0.013130433	0	0	0	0	0	0	0.017092077	0.179715246	0	0	0.01658605	0.000572381	0.00271363	0.011209528	0.022137529	0.039298497	0.021031914	0.019962213	0	0	0.001398005	0.037367103	0.509864439	0.232533787	0.887975908	0.987387504	0	1.155728107	0.997214818	0	0.017109703	0	0.884541045	0	0.003223124	0.158080975	0.510979465	0.999007689	0.08299858	0.30645008	0.008214482	0.195968327	0.8520304	0.1631105	0.172958537	0.829122777
1.7.2.1	0.5900974	0	0.941340858	0.454711352	0.007407053	4.53946E-05	0	0	0	0.010128617	0.747062329	0	0	0	0	0.00577238	0	0.016683513	0.026084354	0.024928447	0.01782901	0.007058841	0	0	0.008792441	0	0.000964297	0.012124954	0.003463241	0.00767832	0.005887334	0.003251823	0	0.002252066	0.003895349	0.006565125	0	0	0.009978891	0.002210247	0	0.038267494	0.005786662	0	0.754170673	0.141699379	0	0	0.052646187
1.7.2.2	0.208318772	0	0.958505313	0	0.001918323	0	0.323013259	0	0	0.013301198	0.004619047	0.630203813	0.600985756	0.006949818	1.007013005	0	0.904942876	0	0.002034108	0	0.007035665	0.01513619	0.006925678	0	0.187005897	0	0.741822538	0.565760703	0.008782021	0.007952227	0.005757945	0.962833999	0	0.007034225	0	0.562714625	0.00560527	0	0.177309135	0.507772703	0	1.004486823	0	0.000960566	0.02388906	0.015498588	0.035247466	0.029995593	0.038767522
1.7.2.3	0.606744282	0.007748819	1.931836299	0	0	0.014836849	0.008002019	0.017327222	0	0.010815876	0.322335863	0.002000876	0	0.003259751	0	0.018821231	1.302696812	0.009472227	0.030029999	0	0.001427831	0.025351264	0	0.019921806	0.046718109	0.009349422	0.49482367	0.93989067	0.024928269	0.002299141	0.274253524	1.845810463	0.020028346	0.020796546	0.012911616	0.971687903	0	0.026065746	0.390798635	1.020824713	0.001544143	0.665051652	0	0	0.324202424	0.741559608	0.095343703	0.084597633	0.016696472
1.7.2.4	0.596750144	0	0	0	0	0.004758102	0.001732515	0	0	0.005428306	0.359000986	0	0	0	0	0	0.182346252	0	0	0	0.004679063	0	0	0	0	0.005447401	0	0.008254398	0.000512837	0	0	0.006722359	0	0	0	0.010989869	0.000643932	0.004219449	0.005173287	0.002196309	0.002511025	0.002771583	0.001863125	0	0.366283612	0.141911837	0.001512544	0.003393064	0.024400367
1.7.2.5	1.202466204	0	0.04449897	0.268895627	0.000221786	0	0.002085059	0	0.003741501	0	0.804348709	0.008884662	0.007768173	0.008543911	0	0	0.146033055	0.013803466	0.020928437	0.023397967	0.009667031	0	0.003800124	0.000572909	0.240829908	0	0.004261936	0.008818804	0	0	0	0.017024166	0.003418219	0	4.84522E-06	0.019051717	0.002616696	0.002599191	0.010838742	0.006360873	0	0.049832978	0	0.009378276	0.804629385	0.142062538	0	0	0.066833531
1.7.3.3	0.000577467	0.000554319	0.000605798	0	0	0.000378228	0	0.000856763	0	0.000707449	0.001156697	0.000997115	0	0.000182218	0.000245221	0.000464533	0.000908099	0	0.000207047	0.00106264	0.000724302	0.001004659	0.001162321	0	0.000640672	7.00071E-05	0.000152233	0	0	0	0	0	0	0	0	0	0.000193568	1.889E-05	0.00027435	0.001098766	0	0.000936331	0	0.000961598	0.000987803	0.000345823	0.093901023	0.093294265	0.022844354
1.7.3.4	0.000461348	0.000829618	0	0.000336708	0.000385369	0.000192276	0	0	0	0	0.000588	9.69116E-05	0.000125869	0	0.000514064	0	0.15207391	0.016763327	0.016528066	0.016092953	0.015955058	0.00060492	0	0	0	0	0.000115551	0	0.000425412	0	0.000274025	0	0.000245472	0.000659537	0	0.000764658	0	0	0	0	0.000245638	0.000816365	0	0	0	0	0	0	0.011306275
1.7.7.1	0.006270433	0.002889555	0	0.261828087	0.008666987	0	0.007985185	0	0.991219125	0.995549659	0.045777784	0.009167698	0	0	0	0.197096276	0.173570616	0.430141327	0.441768382	0.43776646	0.427578573	0	0.005194869	0	0.721457587	0	0	0.01658103	0	0.008592929	0.004014635	0.007418107	0.108383643	0.096787657	0.088350181	0.010301934	0.011205222	0	0.261443565	0	0	0.005198159	0.304850203	0.001235523	0.041235826	0.010469079	0.215457781	0.218874996	0.041992102
1.7.7.2	0	8.01479E-05	0	0	5.50879E-05	0	2.71231E-05	1.45576E-05	0	7.71832E-05	0.008492173	0	0	6.84612E-05	6.70546E-05	7.98856E-05	0	0	0	0	5.97471E-05	7.62015E-05	0	3.93448E-05	0	0	0	0	0	5.81487E-05	7.25622E-05	0	6.39227E-05	0	2.77395E-05	0	4.96027E-05	5.14153E-05	5.83202E-06	5.63804E-05	0	8.01032E-05	0	7.04447E-05	0.008522971	0	0	3.05915E-05	0
1.7.99.1	0.597412291	0.001594767	0.003393532	0	0.001439056	0	0	0	0.00184775	0	0.097918816	0.001657249	0.00350238	0.001835726	0.001382606	0.003771581	0.209087122	0	0	0	0.001152759	0	0.002891419	0	0	0	0.002605084	0.008713632	0	0.001253321	0.001034423	0.010711628	0.001644607	0.000518958	0.002720664	0.006360466	0.003492846	0	0.002825432	0	0.002812871	0	0.001591287	0	0.10500919	0	0	0.001526526	0.012975274
1.7.99.4	4.567669528	1.219479855	0.92787079	2.529798267	0.080951873	0.01686424	0	0	0.026234763	0.034216629	3.440581849	0	0.085982832	0.037641935	5.035927718	0.081848704	0.882121101	0.345583636	0.359202912	0.424912482	0.460996935	0	0.088846614	0	1.234828288	0.022904454	2.563201489	4.33204652	0	1.042068558	0.600383258	6.780069485	0.008344079	0	0.019709549	4.444951122	0.030550656	0	1.249985452	3.525771557	0.080083414	1.475115557	0	0	3.383977817	4.952112085	0.319957892	0.362995319	0.87708066
1.8.-.-	0.010364867	0	0.004244122	0	0	0.002864863	0.013476412	0.002064865	0	0	0.011905432	0.008197781	0	0.006939986	0.0040733	0.011490948	1.023099479	0.037935685	0.048941238	0.052118118	0.056013173	0.001575688	0.004046226	0	0	0.01098282	0.002207313	0.012120453	0	0.994186865	0	0.009614253	0.003710508	0.011499691	0	0.025039348	1.000330924	0	1.671339898	0	0	0	0.007808174	0	0.013169099	0	0.024750357	0.034932745	0
1.8.1.-	0.009013584	0	0	0.005586296	0.012386588	0.002675653	0.15856148	0.004191894	1.010106563	0	0.001471284	0.002024566	4.17585E-06	0	0.012796031	0.39457575	0	0.925431957	0.923582429	0.933461282	0.930562506	0.004444803	1.00909285	0.011984608	0.004281819	0	0	0.153689498	0.009070121	1.007850802	0	0.031741532	0.193100543	0.192082838	0.187025251	0.15397954	0.004736863	0	0.65468752	0.00100088	0.002407657	0.003198419	0.386839187	0.004432148	0.0134737	0.009218455	0.165445697	0.162709184	0.066232273
1.8.1.14	0	0	0	0	0	0	0.002459601	0	0.000964575	0	0.003606504	0	0.002401482	0	0	0	0	0.013439169	0.018976812	0.018758966	0.014559676	0	0	0.001777702	0	0	0	0.00069303	0	0.000928746	0	0	0.001250566	0.003084504	0	0.002079771	0	0	0	0.005180257	0	0	0	0.002304574	0.008894549	0	0	0.000837839	0
1.8.1.2	1.957745691	2.008102787	1.924140186	0	1.989831143	0	0	0	0	0.021339523	2.159088918	0.028418747	0.00254594	0	0	0.026538886	0.400745175	0.12088417	0.122372173	0.113416179	0.141758102	0	0	0	0.416300091	0	0.762281871	1.787051498	0.037896325	0	2.970266298	1.865759605	0	0.012597307	0.020335162	1.84395189	0	0	0.303360373	1.031282466	0.013152324	0.13904454	0.009459016	0	2.178444752	2.274195036	0.184306437	0.121299345	0.219915869
1.8.1.4	3.168821629	2.582326711	0.918989487	1.740336896	0.9754439	1.037333782	0.204979852	2.026131757	0.53018806	0.977860198	2.661345674	1.653367215	1.660117162	0.968834904	4.010554831	0.385516587	0.124950645	1.095872781	1.056861629	1.086035015	1.040742962	0	0.001460053	0.537116313	1.801260582	1.023888547	0.761130325	1.314560059	1.505818794	0	0.957711038	1.25211302	0.220201253	0.216182416	0.195073613	1.275670252	0.025067596	0.98479817	0.336466641	0.983258958	1.006424323	0.939600247	0.070105886	0.008529929	2.7147379	1.828451387	0.876115238	0.938136611	0.714878018
1.8.1.6	0	0.000102899	0.000844005	0.000235282	0	0.000789952	0.000814923	0.000560091	0	0	0.016351648	0	0	8.29901E-05	0.000895976	0.000118941	0.00059119	0.000120534	0	0	0	0.000782561	0.00059163	0	0	0.000317549	0	0.012703239	0	0.000426907	0.000614083	0.000148571	0	0	0.000845488	0.01375821	0.000886933	0.00072217	0	0.000469705	0	0	0	0.000757946	0.016701178	0.000921046	0	0	0.000887662
1.8.1.7	0.223186897	0.155675605	0.99454395	0.157895641	0.002136619	0.002791962	0.151592406	0	0	0	0.655845974	0.007779347	0	0.02294494	0	0.001542252	0	0.035251681	0.033903494	0.037002151	0.01603976	0.011607686	0.013851833	0	0.984231376	0.486756892	0.758148079	0.879734533	1.451229207	0	1.016163618	0.991347419	0	0.00098653	0.01960434	0.892293017	0.023308516	0	0.170472752	0.983482773	1.003596817	1.024067846	0.123356539	0	0.686219451	1.005461364	0.240144041	0.244816666	0.807351253
1.8.1.8	1.434011504	1.988993701	0.994325089	0	0.008852977	1.023324163	0.000119209	1.005904992	0	0	1.130462577	0	0	0	1.005104979	0.169580176	1.062739103	0.047025296	0.032585548	0.036053665	0.061963913	0.019137989	0.032403649	0.017124139	0.21662553	0.022661118	0.510849357	1.6780526	0	0.02551258	1.970591016	1.906360414	0	0	0	1.672537896	0.000932626	0.25616294	0.310533509	0.974829458	0	1.013792537	0	0.000595998	1.091542697	1.706125298	0.15437921	0.092554764	0.102516033
1.8.1.9	1.966962028	1.294224103	0.97849299	0.97730459	1.028947632	1.006145287	2.314737387	2.028255713	2.027212126	1.976848821	2.008902178	0.994464224	1.014372633	1.713533645	5.017797621	2.225837126	2.841830075	2.58521426	2.572005272	2.621395826	2.583245609	0.98590267	1.967320032	1.018975731	1.201726568	1.99148847	1.516738118	1.015373817	2.521293905	2.007362107	0.998663502	1.046659059	1.687457659	1.66465621	1.682748293	1.061404535	1.510182117	0.979666304	1.765296441	0.983318854	1.964353593	0.93256849	1.691730587	2.983652447	1.943189283	1.129859804	1.824253692	1.828393203	2.098123816
1.8.2.-	0	0.000786157	0	0.000698845	0	0	0	0.000804139	0.001053463	7.61355E-05	0.000952059	0	0	0.00059413	0.001198987	0	0.000647297	0.111807288	0.111904887	0.11377182	0.112191781	0	0	0	0	0	0.0001899	0.000324258	3.4889E-05	0	0	0	0	0.00117025	0	0	0.000708528	0	0	0.000258756	0.000628806	0	0	0.00116415	0	0	0.001045385	0.001088684	0.011946622
1.8.2.1	0.796243901	0	0.000664486	4.85362E-05	0.004054763	0	0	0.001522481	0	0.002076075	0.268341612	0.000887015	0.003253781	0	0	0.003771684	0	0.001181319	0.003424301	0	0	0.000304659	0	0.00452223	0	0.001220527	0	0.004954837	0.00358509	0	0	0.002279032	0	0	0.000773121	0	0.002005364	0	0	0.000792226	0	0.001617301	0.000187546	0	0.269965031	0	0.030732783	0.03522089	0
1.8.3.1	0.001570577	0.001628319	0	0	0	0	0	0.000797364	0.001287903	0	0.085448561	0	0.000305542	0	0	0	0	0.000873208	0.000466794	0	0.001071619	0	0.001107914	0	0	0	0	0.00757729	0	0.001028742	0	0	0.00072035	0.001119582	0.000736378	0.009518131	0	0	0	0	0	0	0	0.00028645	0.083065545	0.000358427	0.032077511	0.032101895	0
1.8.4.-	0	0	5.65984E-05	0	0	0.000202586	0.000315008	2.48766E-05	0.000423916	0.000137927	0.008690548	0	0	0.000410722	0	0	0.000251733	0	0	0	0.000404744	0	0.000286489	0	6.5776E-07	0.000199447	0	0.004170172	0.000282826	0	0	0.01184609	0	0.000159674	0.000430071	0.004662745	0.000355555	0.000412424	0.000119843	0.000113739	0	2.3708E-05	0.000333312	0	0.008746528	0.000181995	0	0.000237617	0
1.8.4.11	0.969460732	1.075019321	2.120370442	1.272326016	2.020271138	1.971850385	2.794331166	0.038888657	0.004183163	0	1.36827022	1.485001163	1.440322471	1.39156628	1.961320111	0.406416828	1.296531045	1.278271711	1.272191191	1.260730089	1.289453763	0	0	0.018832672	1.077693703	1.477081314	1.732892646	0.967999814	2.08484589	1.018862793	0.965237794	1.078831575	0.494176142	0.464298189	0.484095548	0.97956898	0.469139291	2.001304453	2.989137819	1.503022484	3.027399749	1.830909721	1.280923401	4.996383185	1.341183186	0.970738466	1.192549636	1.188450867	1.156985295
1.8.4.12	0.990231074	1.037756539	0.847732759	0.915812	1.00785322	0	1.016214478	0	0	0.01269559	1.157404356	0	0.01078746	0	0.017349715	0.020138545	0.71819475	0.545602329	0.543626544	0.54245766	0.566484963	0.009604168	0	0	0.911925693	0.515327438	0.757530589	0.874843333	0.9797073	0	1.010972524	0.952251219	0.007684345	0.006328211	0	0.906197082	0.000226142	0	0.183042506	0.478298877	1.004911509	0.164885806	0.078884002	0.989775143	1.144286563	0.987152653	0.29518462	0.268476231	0.766822367
1.8.4.8	1.015952081	1.008535808	0.84006381	0.26116009	1.017833375	0.513652749	0.017461228	0	0.012324364	0	0.866757363	0	0	0	0.990085716	0.017858106	0.072373606	0.106227166	0.124847963	0.131812045	0.124851575	0	0.015139567	0.00305738	0.793871735	0.002072451	0.501860421	0.871109164	0.008994569	0	1.007703792	0.984874918	0.218528067	0.204026786	0.218721975	0.874582672	0.493845378	0.015542617	0.351532983	0.49616145	0	0.075731726	0.003493452	0	0.885905342	1.009568991	0.200350549	0.193086486	0.218918106
1.8.5.-	0	0	0	0	0	0	0	0	0	0	0	0	0	0	0	0	0	0	0	0	0	0	0	0	0	0	0	0	0	0	0	0	0	0	0	0	0	0	0	0	0	0	0	0	0	0	0	0	0
1.8.5.3	0.205018287	0.016989284	0.952320186	0.088222517	0	0.003031593	0.01279373	0	0	0.005080048	0.039814793	0	0	0	0.986481927	0	0.186968768	0.034929564	0.051251522	0.060977303	0.057718261	0	0.00986696	0.012971461	0.142130758	0	1.481939736	1.135155372	0.015854561	0.002048803	0	1.159869922	0	0	0.00075979	1.119539581	0.018593421	0.001780092	0.250400173	0.507193316	0.008624912	0.833431304	0.006253356	0	0.030790764	0.86871813	0	0	0.093752901
1.8.7.1	0.001272564	0.259827591	0	0	0.000784983	0.000861044	0.000494696	1.27213E-05	0.000347265	0	0.110256429	0	0.001782371	0	0.000103418	0.000645476	0	7.87423E-05	0.001023053	0.000405737	0	0.00095212	0	0.001440889	0	0.00082176	0	0.003039407	0.000418676	0	0	0.001054914	0	0	0.001144988	0.006127105	0.001923148	0.002161616	0.001090408	0	0.000349752	0	0	0.001716375	0.108114609	0.000482851	0	0	0
1.8.98.1	0.026072328	0.000207701	0.024975166	0	0.001730041	2.028302356	0.018874992	0	0	0	0.047715441	0.446191311	0.492437944	0	4.008750008	0	0.180540084	0.071234742	0.052133562	0.082472752	0.077363455	0.003081604	0	0	0	0	0.01466582	0.028162508	0.021759081	0	0	0.021471995	0	0	0.025084306	0.028685825	0.018984794	0.001471752	0.268233351	0.017677279	0.01804872	0.023958817	0	0.008585681	0.022438216	0.034198382	0.066998765	0.092415598	0.13905161
1.8.99.-	0	0	0	0.002921437	0	0.001711873	0.000612329	0.003370403	0	0	0	0.000202099	0	0.000448974	0.001595707	0.003472001	0	0.003356314	0	0	0	0.001942341	0	0.003359385	0.036558	0	0.001397188	0.248584141	0.00074494	0	0.001224551	0.010948656	0	0	0	0.252150707	0	0.000619845	0	0.000996418	0	0	0	0	0	0	0.002504947	0	0.03634254
1.8.99.2	0	0.003900245	0.002033149	0.000153107	0	0	0	0	0.00322908	0	0.009475569	0	0.004373717	0.002533225	0	0.202365776	0.003996894	0.19590815	0.190854407	0.187991048	0.193071417	0	0.001318676	0.497866409	0	0.003986563	0	0	0.000128561	0	0	0	0.505755582	0.496846459	0.495128461	0.003355998	0	0.001120161	0	0.00023183	0	0.000584656	0	0.001512799	0.008496969	0.001076718	0.089595756	0.098060803	0.047094884
1.8.99.3	0	0.004708808	0.00043685	0	0	0.010748108	0.005891946	0	0.006387772	0	0.00654245	0.003522057	0.002431647	0.003233947	1.990387353	0.005139849	0.000186793	0.005724326	0.002993604	0	0	0.011018056	0	0.003473705	0	0.00922437	0.004795305	0.007749225	0.009391473	0.009048716	0.000432702	0.00928056	0.00979019	0	0.003691008	0	0	0.003173861	0.006692061	0	0.007866326	0.008918272	0.001492598	0	0	0	0	0	0.019765892
1.9.3.1	3.530605958	0.076298779	0	0.01679782	0	0	0	0.000885918	0	0.006887952	5.868577308	0	0	0.023975886	0.049071241	0.0219108	1.109278694	0.268734062	0.292592758	0.13092659	0.133402394	0	0	0	2.67390675	0	1.227958191	0.073408044	0	0.05261778	0.007550903	0.013359244	0.060335187	0.059287807	0	0.12304175	0	0	0	0	0.038983927	0.05691761	0.005377644	0.07072285	5.850063186	0.568900238	0.939521093	0.952919108	0.532371916
1.97.1.-	0	0.003133834	0.006122778	0	0.00287774	0.006302573	0.006276718	0.000404865	0	0.002679696	0.09750116	0	0.002552005	0	0	0.001807372	0	0.005828311	0.000132164	0.005631631	0	0.00056099	0.001403431	0.001143274	0.000425463	0	0	0.003297126	0.003734305	0	0	0.00287151	0	0.001985086	0	0.004640328	0.005127518	0	0	0.003489995	0	0	0	0.002995157	0.096766294	0	0	0	0.001684206
1.97.1.4	1.331389441	0	1.988705706	1.0119994	1.93709088	1.996947148	1.772236716	5.034875359	9.9201876	4.036172533	0.409218641	2.847852061	2.804775573	2.128953135	5.920427257	3.789188953	0.407393413	5.884532859	5.783840616	5.862711657	5.821120906	2.937145686	5.970350417	4.067045046	0.94253366	2.009858884	3.220978321	2.954626485	2.13951771	5.043242557	1.469242289	4.038186472	2.819601202	2.836797533	2.829747774	2.990754609	3.048738253	1.968672307	2.335754389	2.798003771	1.916643415	2.200642286	4.436585522	3.002871969	0.443802193	3.509714983	3.355081801	3.315511733	1.409951676
1.97.1.9	0.596943475	0.009144166	0.058649742	0	0.025002176	0	0.523319884	0.005163545	1.001898188	1.019016497	0.006446258	0.023309178	0.022372152	0	0.98528572	0.61450486	0.003277188	0.348412321	0.314277175	0.337537348	0.326380427	0.480274147	0	0.022921296	0	0.476930197	1.723676851	1.307732026	0.510288914	0.025366735	0	2.631791947	0.174489768	0.216685916	0.223175662	1.322364087	0	0.021431017	0.246945757	1.473488963	0.017187319	0.253250327	0	0.011315183	0.040281035	0.849923734	0.237802205	0.197518254	0.060506765
2.-.-.-	1.770027352	2.860090635	1.909971348	1.057436514	0.994767482	0.47412996	0.325109231	0.963308241	1.020215387	0.031435048	2.172282897	1.16203044	1.115050298	0.0350426	0.973270304	0.754682432	1.682157462	0.692039141	0.77093289	0.764268243	0.724326216	0.028962878	0	0	0.683884315	0.455771034	1.458276348	2.200949644	1.267598165	0	2.120224281	2.39168122	0.942425966	0.90649862	0.925741631	2.191377552	0.02802674	0.996024656	1.079965892	1.794199449	0	1.743909501	0.333728452	1.035314192	2.189087961	1.88826909	0.969835183	1.016391495	0.970444075
2.1.-.-	0.184841902	1.354117011	0.04778065	0	0	0	0	0.008526631	0.497790348	0.011707564	0.019203854	0.000563018	0.001333418	0.009288148	0	0	0.014216292	0	0	0	0.000199291	0.011246924	0.002135412	0	0	0.013606272	0.253919864	0.681260407	0.011434546	0.00425427	1.0146995	0.958375226	0	0	0	0.669517001	0	0	0.164379877	1.012438575	0	0.086187956	0.108146663	0.00943382	0.004286852	0.843593767	0.044856011	0.024538858	0.060240298
2.1.1.-	5.272579594	7.572028812	3.86810686	4.384409346	2.928177985	4.455591312	3.433881283	5.953181334	4.453090701	3.975882589	6.128782805	6.31447046	6.314242698	2.952230193	3.988844465	5.228126305	2.972399192	5.388142201	5.463416523	5.413733658	5.360133397	4.063895443	6.044835896	6.952981834	3.829012326	6.479386885	4.572149317	4.833046714	7.378521573	3.017730235	4.199572336	4.942335974	5.065833722	5.050901272	5.115349248	4.772133355	5.473981426	3.453930899	8.603264346	4.763488688	4.956481768	4.048596553	5.351760804	0.039579023	6.12754848	5.043732442	5.484423944	5.412196681	6.151819429
2.1.1.10	0.001064385	0	0.010058362	0.088042271	0.000908125	0.001416542	0.012694859	0.009190812	0	0.011833801	0.039077284	0.005885503	0.008670757	0.047680981	0.010794822	0	0.056801866	0.187393879	0.188281284	0.177522909	0.17001207	0.009815978	0.011999411	0.508259655	0.101899771	0	0	0.142727231	0.001196307	0	0.143344097	0.077857524	0.206905028	0.207723519	0.198280955	0.146455434	0.00123966	0.007845423	0	0.497550089	0	0.003983687	0.107179452	0.011930093	0.027615442	0.845305826	0.148677411	0.162242658	0.45920566
2.1.1.100	0.001040351	1.07725E-05	0	0.001064304	0	0.000664714	0.001293604	0	0.000768628	0.001043619	0.009806361	0	0.000746968	0.001188525	0.000435002	0.000958816	0	0.015282662	0.015056857	0.015763648	0.015669548	0	0.000207459	0.00047816	0	0.00038802	0.000329179	0	0.000751928	0	0	0.001450905	0.000829896	0.00083422	0.000730761	0	0	0	0.000934945	0.000271461	0.000883806	0	0	0	0.008687322	0	1.11453E-05	0	0.000574999
2.1.1.103	0	0	0	0.000200091	0	0.000856737	0.001110106	0.00058595	0.001340299	0	0.159850476	0	1.29487E-06	0	0.000894631	0	0	0	0.000356655	0	0	0.001086849	0	0.000437963	0.000755216	0	0	0.000784051	0	0.000845252	0.001502854	0	0.000633027	0	0	0.000392474	0.001264182	0.001331357	0	0.000971683	0.000117481	0.000229798	0.001531802	0	0.162058939	0.000101512	0	0	0.011413426
2.1.1.104	0	0	0	0.082895416	0	0.998654452	0.659309239	0.007367612	0	0	0.108995021	0	0	0	0.002105471	0	0.035609572	0.0251171	0.024295526	0.040612436	0.024940375	0.008513957	0.000615745	0	0.033049259	0.493116955	0.005292533	0.00085725	0.005647393	0	0.006445545	0	0.004488194	0.007764972	0	0.005083131	0	0	0.828845595	0.005090585	0	0	0.09518632	0.001045032	0.09593397	0.004807735	0	0	0.009708377
2.1.1.107	4.170459615	2.955973066	3.399772539	1.203121612	3.068728368	0.066663731	0	0	4.475332435	0.918565019	3.639387108	0.018696738	0	0	2.065181856	0.772232058	0.017707875	1.949623085	1.927845989	1.843063134	1.87600527	0.045036973	1.082302769	0.501216241	3.279786154	0.528317288	2.2260843	4.660323677	0	0	4.879102615	3.910396408	1.521936839	1.619187455	1.565779183	4.48557355	0	0	1.944640695	1.67819821	0	1.230342149	0.447673474	0.003721436	3.604240931	6.528579943	2.008844869	1.874709178	0.566039641
2.1.1.11	3.47703E-05	0	0	3.07253E-05	0	0	4.06736E-05	4.02229E-05	0	0	0.008420541	0	0	0	2.21446E-05	0	0	0	7.27261E-05	4.17861E-05	0	5.02988E-05	0	0	5.28219E-05	0	7.21563E-05	0	0	1.49929E-05	2.84709E-05	0	2.63672E-05	0	0	0	7.96564E-05	0	4.24523E-05	1.45501E-05	0	6.02976E-05	0	0	0.008396627	7.63804E-05	0	6.68652E-05	5.6023E-05
2.1.1.113	0.397271619	0.126900959	0.001060565	0	0.001159401	0.501483859	0.167419521	0	0.002943181	0	0.101487121	0.076420222	0.075469051	0	0.002715409	0.001316235	0.00344779	0.03061895	0.033026233	0.03021253	0.032929317	0.003249679	0	0.001148887	0	0	0	0.024510844	0.001604742	0.002450643	0.00090618	0.023568693	0.00144373	0.001719329	0	0.022102225	0.000723538	0.002078356	0	0.000219274	0	0	0	0	0.100632955	0.000138788	0.030028587	0.028311223	0
2.1.1.13	1.836493575	0.932424876	0.050019604	0.020446853	0.969665883	0.998467349	0.000990953	1.018968674	1.476714358	2.989010001	1.553390774	0.887642405	0.94740557	0	1.998990773	1.026538467	0.142222	1.620340489	1.631679109	1.577031885	1.615113867	1.032333952	1.980026221	2.015769176	0.427384689	0	1.281848988	0.815948383	0.0162507	1.964852865	0.148269397	1.013695289	2.572648013	2.594452423	2.614789609	0.85991876	2.999045631	0	1.05148448	0.515571978	0.020864225	0.191975171	0.985602641	0	1.544930275	0.853174968	1.132240631	1.147539472	0.226459257
2.1.1.130	0.363651793	0	0	0	0	0	0.026867114	0.025455677	1.003003951	0.029390105	0.680527273	1.041614086	1.095701133	0.012652455	3.973235354	0.415512755	0.092781358	1.277099366	1.28018981	1.262058927	1.265216519	0.004337297	0.023324737	0	0.461241135	0	0	0.41559224	0.01850323	0	0.024111678	0.057059351	0.972401585	1.011579135	1.007053209	0.405306031	0.012281018	0.029573717	1.702248703	0	0	0	0.023350646	0	0.607028598	1.72654423	0.601125799	0.592576701	0.221244992
2.1.1.131	0.192001087	0.00924805	0	0	0	0.017998582	0	0	1.516309158	1.010076556	0.488712666	0.018423796	0.011046455	0	0	0.99870596	0.046107891	0.689171622	0.688136436	0.677675774	0.687919466	0.509375062	0	0.515371467	0.207436724	0.517618085	0.015505215	0.233811402	0.010521396	0.994200174	0.000845561	0.030546879	0.590563911	0.617825809	0.598153782	0.234932354	1.011626483	0	0.837131544	0	0	0	0	0.000555971	0.506856242	1.161041842	0.54847607	0.534761357	0.191985926
2.1.1.132	0.419806407	0.033832843	0	0.001439746	0.032650553	0.003205804	0	0	0.530371663	3.033822745	1.221519883	1.874590398	1.859277106	0	0	2.435665699	0.030016919	0.87810808	0.888215729	0.831494829	0.897929165	0.97078958	0	0.021653661	0.940276018	0.484331935	0.033580605	0.306788266	0.022462142	1.008995181	0	0.077432023	1.238451982	1.176926688	1.174138016	0.265901491	3.025258963	0	0.855491204	0.038561336	0	0.018006529	0	0.037348833	1.211527314	1.129130394	1.346816247	1.324533382	0.22102293
2.1.1.133	0.198310927	0	0.012367535	0	0	0	0	0.014679382	0.994907924	0.996632327	0.613105182	0.527047056	0.543623076	0.005757523	0	0.9860837	0.02984823	0.736018739	0.756334266	0.756635639	0.727758638	0.499478672	0.002706849	0.50597157	0.370005669	0.491439968	0	0.243905839	0	1.010445678	0.003778671	0.0287441	0.597043907	0.591364744	0.590391271	0.253126688	0.985803974	0	0.818283406	0.014535511	0.007218965	0.00385435	0	0.01075035	0.623038447	1.008445078	0.624025847	0.632689851	0.164315633
2.1.1.137	0	0	0	0	0	0	0	0	0	0	0	0	0	0	0	0	0	0	0	0	0	0	0	0	0	0	0	0	0	0	0	0	0	0	0	0	0	0	0	0	0	0	0	0	0	0	0	0	0
2.1.1.14	0.792530708	0.981755611	1.973512515	1.153597448	0	0	0.134351212	0	0.991601741	0.028346813	0.912796508	0	0.022337847	0.96739931	1.009314161	0.008262724	0.867946677	0.226539465	0.198843227	0.192816352	0.179336342	0.023343287	2.966371042	0.511485386	1.152696151	0	0.25350369	1.244867831	0.87406177	0.032260537	2.29159289	0.943074206	0.124915451	0.107004921	0.114279477	1.257781598	0.029486161	0.968900546	0.190726298	1.737351506	1.024641729	1.383163992	0.932285451	0.030342754	0.870863652	2.560340577	0.563504586	0.499399133	0.639020292
2.1.1.144	0.799146463	0.001192176	0	0.003977417	0.013294347	0	0	0	0	0.01108359	0.339564768	0	0	0.167424024	0.995790449	0.004866152	0.036121713	0.030057274	0.025514204	0.035280461	0.043449247	0.004250952	0.013633537	0	0.024750811	0.003874559	0.236074715	0.582317443	0.001365301	0	0.145583791	0.926975518	0	0	0	0.578594191	0	0.007103523	0.156420223	0.511374268	0	0.095321465	0.008514601	0	0.352823208	0.998854289	0.097372844	0.102905151	0.079988281
2.1.1.148	0	0	0	0	0.009823166	0	0.513828862	0.989779805	0.010439453	1.003487791	0.036841693	0.002470851	0.00621472	0	0.984513916	0.003888279	0.940579783	0.527492558	0.548205701	0.549214396	0.533662889	0.015483704	0	0.011605031	0.994009779	0	0.486045775	0.007583873	0.007749367	0.004108014	0	0.000468113	0.301549974	0.315856887	0.29051205	0.030320976	1.015543938	0.993115132	0.016392718	0	0.005334459	0	0.007056362	1.015857988	0.053497464	0.017416193	0.124259107	0.137632013	0.057141691
2.1.1.152	0	0	0	0	0	0	0	0.002681841	0	0	0.050635342	0	0	0	0.002133495	0.001965828	0	0	0	0.00362488	0	0.000947544	0	0.001078784	0.381905882	0	0.002796457	0.002958871	0.002253967	0.004723955	0.001460595	0	0.001601486	0	0	0.00204656	0	0	0.003370072	0	0.003858221	0	0	0.003311203	0.054855347	0	0.127937181	0.128908526	0.024032547
2.1.1.161	0	0	0	0	0	0	0	0	0	0	0	0	0	0	0	0	0	0	0	0	0	0	0	0	0	0	0	0	0	0	0	0	0	0	0	0	0	0	0	0	0	0	0	0	0	0	0	0	0
2.1.1.163	1.18016641	1.002023579	0.82374074	1.100717077	1.023461415	1.013297237	0.663764238	0.006523449	0.015179697	1.006147768	1.051443731	1.094186125	1.076179212	0.011401468	0.98099879	0.187348034	0.917569665	0.569619321	0.562298544	0.563733674	0.542833128	0.006907014	0.023434615	0.016312482	0.91414094	0	1.021126372	0.963440453	0.09512362	0	0.983555255	0.99944624	0.085447305	0.097553352	0.092280241	0.960511774	0.022752791	0	0.750661413	0.481603333	0	0.185775349	0.013366576	0	1.071919904	1.020595795	0.239482751	0.252566353	0.515438944
2.1.1.166	0.981184139	0.989183351	0.990982247	0.182438731	0.009730626	0	0.174558735	0	0	0	0.895938401	0.004443756	0	0.01773363	1.016451901	0.001591452	0	0.038481961	0.050506139	0.040126061	0.059601364	0.000508466	0.006077749	0	0.09854373	0.000533732	0.517222479	0.947061077	0	0.015229387	0.988992126	0.922279408	0.002732982	0.000509639	0.02013999	0.917014951	0.000991512	0.005508487	0.165776611	0.483992478	0.006550331	0.963446177	0.016191966	0	0.922181818	1.018161081	0.111863256	0.13552395	0.105686181
2.1.1.17	0.003591594	0.21388695	0.000444566	0.00481512	0	0.004894969	0.005135038	0.001279226	0	0	0.00897572	0.000148452	0	0.000964007	0	0	0.004008332	0	0.004554405	0	0.001617375	0	0	0	0.003226692	0.00279486	0.254292307	0.002450646	0	0.002512374	0.002289545	0.005103821	0.002935334	0	0	0	0.003079091	0	0.000746853	0	0	0	5.87881E-05	0.004665665	0.006842745	0.003265828	0.004339939	0	0
2.1.1.170	1.002628644	0.994313138	0.99294067	0.998979176	0.007246141	0.510268096	1.003430123	1.003563326	0.999326179	0.998136807	0.965463987	0.929352152	0.916031363	1.007816049	0.001395217	0.802126969	1.008482327	0.979174452	0.983178375	0.991790702	0.974184713	0.994408811	0.990607067	0.992518681	0.996654604	1.005401684	1.008578141	0.900157613	0.977012065	1.000215079	1.006914713	0.961911479	0.997350536	0.999802039	1.00784357	0.920732758	0.998261311	1.001635408	0.989384543	0.996613941	0.988921941	1.001561977	0.900171512	0.009535423	0.953706756	0.99900585	0.928710157	0.935828061	1.006234313
2.1.1.171	0.19238967	1.005681673	0.965499398	0.624259623	0.005808172	0.016933143	0.015254824	0.00782518	0.489632163	0.005472104	0.055413155	0.007018865	0.012373448	0.103250636	0.992569543	0.008959637	0	0.138237661	0.138838877	0.129898979	0.112113675	0.495688113	0	0	0.388018126	0.011237684	0.768157729	0.926752129	0	0	1.014442201	0.961501029	0.291802473	0.287324615	0.292625016	0.962770921	0.006454989	0.001052316	0.163827818	0.517410396	0	0.990623724	0.213291657	0.017627152	0.06950395	0.871371376	0.213994339	0.232947092	0.076552536
2.1.1.172	0.017616831	1.066060351	1.007394278	0	0.007447721	0.000428409	0.004932131	0	0	0.021775902	0.036867083	0.014054305	0.019916368	0.021571597	0	0.020031641	0	0.058910811	0.074989983	0.085137855	0.060868047	0	0.009430102	0.002505324	0.126322243	0	0.264683886	1.119062512	0.996625054	0.005693991	1.014910498	0.980895164	0	0.005968591	0.004777168	1.143794559	0	0	0.899299876	0.492777662	0.019850279	1.018586663	0.222515193	0.015025167	0.010780596	1.023151167	0.297898922	0.319576786	0.450341238
2.1.1.173	0.189039644	0.981869636	1.013579457	0.181135508	0	0.017898869	0.170628038	0.014661774	0.008700642	0.006162043	0.019053698	0	0	0	0	0.007369495	0	0.047101312	0.032185702	0.026594932	0.049254419	0.498838358	0	0	0.108953476	0	0.996993034	0.855488311	0	0.004057944	0.981800654	0.952457721	0.016905651	0	0	0.887867149	0.008260392	0.011821027	0.174900997	0.508573147	0.015053921	0.956656052	0.001867136	0.002307379	0.03523615	0.845467668	0.055584868	0.049124967	0.062102935
2.1.1.174	0.193280643	0.006519733	0	0.011702097	0	0.012295886	0.010728508	0	0	0	0.005902349	0	0	0	0.012646621	0.006654302	0	0.003139133	0.025495047	0.019049429	0.021654401	0	0	0	0.006153103	0.006653555	0.260428982	0.62589538	0	0.004865957	0.98849064	0.954326014	0.00427406	0	0.006507133	0.638789446	0.012649018	0	0.167567785	0.495606818	0	0.097631088	0.002617434	0.007550734	0.013929418	0.866232527	0.011533829	0.002770867	0.031864391
2.1.1.176	1.800759369	0.990577951	1.003835917	1.008767155	1.007978107	0.01838797	0.980531153	0.984468809	1.013855719	0.998380876	1.789945811	0.013356618	0	0.011735689	1.006534489	0.987583473	0.000689088	0.995185531	0.985839657	1.001788588	0.991050326	1.002104745	1.018099876	1.004030365	0.948304962	0.993472766	1.000572138	0.905397285	1.010679375	0.001024665	0.980173675	0.993140935	0.989740843	1.018702597	0.982925856	0.893178707	0.986162759	1.000802639	0.906444983	1.017626118	0.999671418	0.921744042	0.785594916	0.998217073	1.814085509	0.994365931	0.986810914	0.952947507	1.069351623
2.1.1.177	0.995084836	1.008386768	0.948824053	0.187305226	1.006655906	1.000570707	1.006235507	1.004605813	1.501986102	1.002886744	0.952620075	0.998045795	1.00085364	0.954953928	1.004594606	0.991676128	0.971055256	1.001746464	0.997270563	0.999535377	1.004446473	0.507973441	0.999410377	1.000440944	0.111699932	0.991414794	1.00319309	0.903688734	0.988564962	0.995325303	0.993268399	0.995800823	1.092708854	1.104965263	1.09499836	0.901723682	0.999492494	1.005544442	1.006272189	1.005132951	0.991879698	0.992732834	0.902626886	0.997404894	0.960346875	1.004731966	0.935925264	0.943933431	0.962612265
2.1.1.178	0.199425702	0.00646035	0.012702774	0	0.001953545	0.011122495	0	0	0.003147282	0	0.004586701	0.000883022	0	0	0.999633902	0	0	0.011276962	0.025355875	0.015499405	0.016634769	0	0	0	0	0	0.252216811	0.646268871	0	0	0.997278677	0.946174414	0.008793278	0.001044572	0.012367078	0.644960945	0	0	0.158138831	0.495597262	0	0.095612585	0	0	0.010707874	0.853880008	0	0.013700932	0.048285295
2.1.1.181	0.209582606	0.006708963	0.002995182	0	0.015239953	0.002341763	0.003633235	0.011086712	0.013345943	0	0.039808946	0.374041668	0.394460758	0	0.013226821	0	0.03148928	0.017420433	0.016322153	0.006713327	0.014741552	0	0	0.014083735	0.033590816	0.002800495	0.246247411	0.772838184	0	0	0.994956661	0.95592388	0	0.004084914	0	0.766677305	0	0	0.159332438	0.509349732	0.009655971	0.098658669	0	0.001500023	0.026628142	0.869439872	0.076550336	0.073334055	0.047519127
2.1.1.182	1.004578057	0.997337688	0.945874058	0.997711414	1.002629327	0.499267725	1.001954277	0.995207161	0.99945395	1.00569318	0.987005486	1.003932283	0.996351577	0.996868488	1.002582761	0.993768777	0.963489033	0.972720335	0.961657273	0.968439332	0.966885647	1.00376284	0.998055408	0.998984429	1.034008104	1.004228206	0.99984915	0.983360167	0.964876521	1.001342316	0.994112666	1.005571913	0.996286662	0.999993376	1.004457187	0.972217845	0.995451421	1.006072776	1.003826903	1.003691346	1.001161121	0.995363968	0.903076495	1.00033219	0.987712875	0.999742075	1.003214566	0.997968526	0.975404338
2.1.1.184	0	0	0.008214842	0.000319479	0	0	0.006945913	0	0	0	0.008300977	0.148470821	0.150660616	0	0	0.206898486	0.006201579	0.013061342	0.024324407	0.02324798	0.021930636	0	0.005376193	0.000273218	0	0.004360998	0.00561107	0	0.473774177	0	0.002798672	0.006188686	0.00171368	0.006616732	0	0.007858264	0.004337514	0.000736173	0	0.253371629	0	0	0.103223168	0.99714175	0.016133813	0.00560884	0.066331072	0.061684845	0.03753586
2.1.1.185	0.998197966	1.001021006	0.95372701	0.994570037	1.000089298	0.995199027	0.835401664	1.002469479	1.002170889	0.99677959	0.968933392	0.994081537	0.993588843	1.003638677	0.999469511	0.992600721	1.000731713	0.963670479	0.962731635	0.972084459	0.969777883	0.992793641	1.006484163	0.992436881	1.001113225	1.004825781	0.99720728	0.93331166	0.99561704	0.005826847	0.993359053	1.005862095	0.996308898	1.001109242	0.9969598	0.946676656	1.003647919	1.006981622	0.995262579	1.002248257	1.003687983	1.003204057	1.104919207	1.00524168	0.97330473	0.997426977	0.933939479	0.938908228	0.995488336
2.1.1.186	0.190520999	0.006497878	0.955029821	0	0	0.001972745	0.009332372	0.006410604	0.01373801	0	0.01582977	0.001186624	0.007291757	0.010606957	1.015741918	0.009831186	0	0.026884787	0.002899368	0.028855336	0.01473192	0.001453832	0.01163342	0.004361708	0.112970122	0	0.233872554	0.877656653	0.011400411	0.015148565	1.007152351	0.980989181	0.016878226	0.017458939	0	0.877492838	0.002241803	0	0.156936508	0.491698711	0.009199074	0.852413308	0	0.016339244	0.026454174	0.844773069	0.080254341	0.050665379	0.029616505
2.1.1.187	0.197086931	0.988007396	0	0.012946159	0	0	0	0.979438252	0.012035426	1.016978929	0.044984776	0.000329406	0.004221405	0.305774607	0	0.008180833	0	0.192662239	0.184889202	0.177897536	0.198220966	1.003737181	0.98936779	0	0.914231804	0.505805609	0.270059191	0.822138213	0.991935105	0	0.984615056	0.926727154	0	0	0	0.853114076	0.982086642	0	0.241926326	0.752670503	1.006357716	0.085196274	0.893856992	0.000279797	0.048172746	0.864214164	0.191255288	0.172247109	0.404322962
2.1.1.189	0.192590269	0	0.935920407	0.716891391	0	0.014831751	0.004146729	0.009610983	0.012167359	0	0.028978878	0.011175888	0	0	0.009554413	0	0	0.00902862	0.012470259	0.009116184	0.013696532	0	0.008762065	0	0.020411438	0	0.265730398	0.805998923	0	0	0	0.927679678	0	0.011748829	0.008455185	0.809272089	0	0	0.172802377	0.487708926	0.010133663	0.951739875	0	0	0.022326116	0.86076106	0.006380175	0	0.047526414
2.1.1.190	0.998758448	0.937577086	1.103771536	0.164703734	0	0.001341862	0.333230316	0	0	0.007953289	0.889212958	0	0.007941696	0	0	0	0	0.031873955	0.025385112	0.033082854	0.036194112	0.016166283	0	0	0.023265777	0.008082456	0.481996512	0.732005294	0.003973177	0	1.018760464	0.92167686	0.017848648	0	0	0.740756168	0	0.002539111	0.152835059	0.495253454	0.006296459	0.899876375	0	0.00591691	0.887138007	0.982621866	0.076503117	0.077451932	0.126616534
2.1.1.191	1.825605307	0.001021805	0.029117516	0.024641539	2.986541818	1.98680414	0	0.027111251	0.989913581	1.999105115	0.782871633	0.997643182	0.971482889	0	1.02387436	1.429654096	0.115534782	0.915946959	0.891084447	0.92586791	0.943107459	0	0.00542331	2.018431851	0.05583606	0.522417053	0.489821473	0.824194431	0.993397498	0.013562885	1.016337723	0.993296771	1.093699172	1.073514694	1.118330589	0.837525015	2.020103093	0	0.926128887	0.486861021	0.986945388	0.100778181	0.872590941	0	0.787778331	1.021570283	1.163214875	1.13172463	0.228614683
2.1.1.192	1.009461091	0.997799579	0.959320509	1.001225302	0.995342025	1.01072405	1.170705788	0.999446652	1.501159331	2.01078013	1.063324779	1.07555864	1.070874048	0.956267198	1.002965374	1.008214543	0.959990974	1.275796709	1.283656274	1.264685344	1.275912083	0.994016009	0.996596642	0.988329426	0.918374137	1.001212984	1.23913491	0.987306444	0.986939131	0	1.0065728	0.994664594	1.301417453	1.297697096	1.304938018	0.991752748	0.995951693	1.006900671	0.999045419	0.989986422	0.996987256	0.963011535	0.989865977	1.006466966	1.045191345	0.993700368	1.048229636	1.061256075	0.159605353
2.1.1.193	1.011541213	0.965191761	1.007762578	0.989294412	0.999208605	0.989389645	0.159141772	1.006796794	1.000178581	1.01067325	0.930847855	0.990134397	0.99965091	0.992466402	1.005301443	0.990577371	0.97231454	0.973290001	0.975864312	0.978280748	0.970771461	0.007090385	0.994989049	0.997408119	0.970715852	0.499903209	1.009174243	0.975654546	1.004572106	0.988542088	0.990591434	1.017638917	0.997526825	1.010866987	1.009039044	0.966413868	0.996967095	0.989680079	0.992505348	1.005086823	1.007295435	0.962593727	0.895236128	1.011280827	0.92891595	1.010039594	0.944794187	0.927814125	0.525227313
2.1.1.195	0.209523935	0.007318791	0	0.000543469	0	0	0.000116883	0	1.010418669	1.004977287	0.588635133	0.619225536	0.630679844	0.006511501	0	0.991027105	0.013540633	0.703146152	0.692074227	0.704930594	0.695922856	0.483101849	0	0.488585595	0.010801641	0.496412886	0.003046225	0.221454376	0.01214606	1.009592395	0.007320868	0.040783358	0.614253285	0.58772625	0.588741905	0.239817122	0.999571406	0.000769908	0.816953807	0.006828582	0	0	0.016734559	0.007261688	0.571335902	1.013675299	0.576419815	0.554128185	0.147964598
2.1.1.196	0.007077695	0.002690726	0.004794734	0.002653002	0	0.002684344	0	0.00840714	0.002085881	0.004912384	0	0	0.005270898	0	0.006437194	0.009138843	0.002392561	0.540409167	0.548280821	0.5434515	0.552775702	0.009632518	0	0	0.001900925	0	0	0.213809634	0	0	0	0.001703608	0.099996252	0.11019109	0.091708748	0.215234314	0.007761909	0.006539846	0.825043002	0	0	0	0	5.39346E-05	0.008853208	0.85314593	0.070611416	0.071709345	0.090378558
2.1.1.197	1.018091568	1.01289654	0.959494797	0.175285255	0.0052284	0	0.188250642	0	0.006379847	0	0.883373952	0.911703405	0.913074546	0	0	0	0.798673793	0.088371514	0.077461517	0.11237209	0.082725628	0	0.019164271	0.006197861	0.073582307	0.015281681	0.23918203	0.911070459	0	0	0.997130039	0.993415331	0.113502595	0.097318611	0.116285389	0.892170247	0.018130086	0	1.016736595	0.520663485	0.006650793	0.972584381	0.019121705	0.019671487	0.877140346	0.853913525	0.078861397	0.11065734	0.099755051
2.1.1.198	1.797651422	1.011506967	0.988007954	0.922770672	0.99843077	1.488421383	1.000890029	1.012177605	1.006781197	1.00988498	1.815871682	1.920058016	1.917899417	0.995486226	0.988618745	0.987960883	0.968876847	0.966316186	0.970504303	0.958173716	0.976446644	0.997880266	1.010259255	1.010352108	0.985557508	1.010777453	1.252642111	1.023192901	0.970092067	0.994730153	1.014620909	1.065577022	0.888881699	0.907622792	0.892191506	1.006987885	1.011656668	0.999381309	1.013762087	0.752208221	0.997308579	0.942537217	0.885675292	1.014366184	1.802365256	0.992328886	0.942041787	0.924832144	0.999487135
2.1.1.199	1.003861222	1.003534384	0.989893248	0.990181419	1.010494967	0.489039629	0.998348376	1.005587607	2.508335287	1.001898448	0.979933152	1.007864877	0.993633701	1.007061233	1.011863275	1.410723422	0.979069436	1.097149129	1.103959594	1.109137108	1.107796825	1.006591348	0.990923359	2.009414545	0.993615788	1.007266829	1.001241932	0.991762554	0.979537414	1.002505635	0.996562404	0.994727298	1.494314532	1.502594687	1.498568074	1.004657714	1.005495778	1.000517841	1.0121371	0.998367378	1.002095163	1.001831685	1.00263689	0.98894407	0.986210484	1.00992681	1.382062091	1.376450788	1.038496482
2.1.1.2	0	0	0	0	0	0	0	0	0	0	0	0	0	0	0	0	0	0	0	0	0	0	0	0	0	0	0	0	0	0	0	0	0	0	0	0	0	0	0	0	0	0	0	0	0	0	0	0	0
2.1.1.201	0	0	0	0	0	0	0	0	0	0	0	0	0	0	0	0	0	0	0	0	0	0	0	0	0	0	0	0	0	0	0	0	0	0	0	0	0	0	0	0	0	0	0	0	0	0	0	0	0
2.1.1.206	2.49264E-05	2.00705E-05	3.81688E-05	1.88877E-05	0	0	2.81327E-05	1.4958E-06	0	0	1.27547E-06	0	0	0	0	0	8.28404E-07	0	0	2.72754E-05	0	2.98187E-05	1.49677E-05	0	3.2438E-05	0	0	3.25825E-05	4.30972E-05	0	5.89616E-05	3.93821E-05	0	2.7906E-05	1.8961E-05	1.46049E-05	4.06495E-05	4.36263E-05	1.58549E-05	0	4.28533E-05	6.12488E-05	4.84488E-05	9.19045E-06	3.41637E-05	1.13785E-05	2.81039E-06	0	0.011720056
2.1.1.207	0.9870932	1.004331193	0.990985412	1.002319985	0.987791629	0.008267897	0.82017162	0.994340092	1.011519548	0.997900733	0.977875531	0	0	1.011931673	1.003162881	1.007045511	0.981772173	0.977860828	0.979163088	0.977099901	0.972957797	0.503372231	0.994206099	1.001269722	1.004410237	0.995884642	1.007426615	0.926807075	0.981481063	0.989918316	1.013363104	0.99198164	0.90635023	0.897552431	0.902060912	0.923761508	0.995169188	1.003699486	1.008299295	0.757969903	0.99612649	0.991776323	0.996289425	0.991342466	0.952819206	1.00418328	0.8769527	0.888130723	0.974544761
2.1.1.210	0	0	0	0	0	0	0	0	0	0	0	0	0	0	0	0	0	0	0	0	0	0	0	0	0	0	0	0	0	0	0	0	0	0	0	0	0	0	0	0	0	0	0	0	0	0	0	0	0
2.1.1.213	0	0	0.001319576	0	0.003023583	0.003697266	0.002490721	0.00259558	0	0.005129843	0	0.000406273	0	0.00498635	0.004607408	0	0.000985605	0.082413578	0.083943235	0.08222299	0.082560643	5.76129E-05	0.999416487	0	0.001724413	0.002483236	0	0	0.002062769	0.004545988	0.001281122	0.008618352	0	0.00372116	0	0.000607803	0.003622143	0	0	0.000753534	0.004585182	0	0.199829153	0	0	0	0	0	0.026030797
2.1.1.215	0	0	9.26366E-05	8.30499E-06	0	8.71297E-05	0	0	0	9.42491E-05	0.008492277	0	3.30842E-05	9.0908E-05	0	0	0.000101546	9.37367E-05	0	4.62408E-05	8.78495E-05	0	7.95076E-05	2.67574E-05	0	4.96444E-06	9.49441E-05	0	0	9.1193E-05	0	0	0	0	7.10978E-06	0	0	3.45638E-05	1.78052E-05	4.07022E-07	0	6.27181E-05	0	0	0.00840562	0	0	0	0.011829033
2.1.1.217	0.009171001	0	0	0.015473168	0.002036745	0	0.854602723	1.003253584	0.995072595	1.009288151	0.019843213	0.018561014	0	0.007543551	0.014624281	0.811682212	0.008811792	0.919757268	0.914088731	0.893715535	0.886198928	0.013381678	1.009044147	0.978151664	0	0.995719165	0	0	1.018219388	0.978197644	0.018546296	0.029513417	0.905324686	0.900125704	0.922105707	0.028151392	0.979110262	1.011075151	0	0.478898898	1.011626666	0	0.790863618	0	0.007988704	0	0.776607166	0.782077581	0.839376743
2.1.1.219	0	0	0	0.825515104	0	0	0.008937431	0.002231816	0	0	0.026773636	0.001932878	0	0.993655996	0.997267096	0.007426899	0.009897108	0.01812424	0.022721177	0.017685842	0.022866923	0	0.000953025	0.007090032	0.897373022	0.006169262	0	0.016286189	0.000510797	0	0	0	0.005939023	0.001417388	0	0.014267053	0	0.003651732	0	0.008186114	0	0	7.03209E-05	0	0.012079752	0.006753701	0.069683257	0.06876723	0.018619507
2.1.1.222	3.248665097	2.042065656	1.651974077	0.384335728	0	0	0.306192083	0	0	1.991135617	2.372821718	0	0.002960251	0.023197451	0.003467559	0.019798583	0.10632544	0.257951681	0.268741693	0.287643134	0.267612365	0	0	0	0.472149635	0.018191701	2.016976028	1.843358043	0	0.045705667	2.021729229	1.995786107	0.172344752	0.219230087	0.224238114	1.760953947	2.011628539	0.005660801	0.318350601	1.012080762	0.049176663	0.315930082	0.428462496	0.015138879	2.385305388	2.313848796	0.251251086	0.222627088	0.325542844
2.1.1.226	0.803515009	0.009997755	0.014456843	0.908783048	0.98620122	0	0.02197779	0.981671487	0.994777503	1.003741144	0.222772655	0.003196169	0	0.937743985	1.01741072	1.011328635	0.866822603	0.938136714	0.95599074	0.931372775	0.950450414	0.995023208	0.999959311	1.022230996	0.896815023	0.990148495	0.75531136	0.046013432	1.014498401	0.994520248	0.012925948	0.022413628	1.010084445	1.014499255	1.017341245	0.053630181	0.985155419	0.994249519	0.749888953	0.493960524	0.980079846	0	0.597734047	1.01069759	0.207732776	0.129200945	0.786795452	0.759007352	0.907120418
2.1.1.228	1.009011014	1.005775295	1.007855353	0.634003696	0.997831465	0.99867514	0.994888405	1.007786574	0.997263894	0.991208574	0.940923226	0.994084399	0.99843071	1.005196913	1.003231583	0.993292854	1.001753479	0.955527464	0.945844673	0.959267567	0.949859591	1.005765349	1.002488356	1.001154711	0.854321983	0.999960591	0.997746486	0.971016392	0.973764506	0	1.003513733	1.0052104	0.50443925	0.502468647	0.502377787	0.982802033	0	0.996057047	0.993276306	1.002609021	1.001754085	1.000313915	0.89811604	1.006921149	0.946662239	1.007274489	0.9368228	0.942101292	0.971595067
2.1.1.245	0	0	0	0	0	0.000528269	0.002623464	0	0	0.003324309	0.002599305	0	0.002594506	0.00209497	0	0.602399683	0.002439141	0.095478922	0.096761401	0.101209449	0.093286199	0	0.002230108	0	0.003858972	0.002112305	0.004602053	0	0.003632178	0.004823729	0	0	0.2989028	0.299609493	0.299818764	0	0	0	0.002396431	0.002041302	0.003582944	0	0	0.001713777	0.003020375	0.003594424	0.089427699	0.09709433	0.003811358
2.1.1.246	0	0	0	0	0	0	0	0	0	0	0	0	0	0	0	0	0	0	0	0	0	0	0	0	0	0	0	0	0	0	0	0	0	0	0	0	0	0	0	0	0	0	0	0	0	0	0	0	0
2.1.1.247	0	0	0	0	0	0	0	0	0	0	0	0	0	0	0	0	0	0	0	0	0	0	0	0	0	0	0	0	0	0	0	0	0	0	0	0	0	0	0	0	0	0	0	0	0	0	0	0	0
2.1.1.250	0.005378473	0	0	0.008717478	0	0	0	0.014647363	0	0.00907925	0	0.013652024	0.009128004	0.009415994	2.997236624	0	0.016371735	0	0	0	0.013132477	0	0	0	0	0	0.012293292	0.009360771	0	0.013959135	0.01802518	0.00950119	1.087576498	1.104729222	1.105531023	0.010593743	0.006237078	0	0.016795661	0.006275219	0.007423932	0.015323836	0.016409019	0	0.008077893	0.004699073	0	0.00360606	0.0162023
2.1.1.254	0	0	0	0	0	0	0	0	0	0	0	0	0	0	0	0	0	0	0	0	0	0	0	0	0	0	0	0	0	0	0	0	0	0	0	0	0	0	0	0	0	0	0	0	0	0	0	0	0
2.1.1.33	0.994637993	0.989770329	0.957342876	0.729263558	0.994534714	1.004418607	0.827813081	0	0.994006065	0.993866983	0.962563875	0.992051696	1.01069125	0.988893383	0.001738633	1.002359395	0.93255194	0.941814673	0.942885555	0.941032122	0.951261717	0.998886081	0.996190347	1.003748715	1.006855508	1.005786202	0.50805994	0.970232732	0.988267714	1.010206774	0.992871873	1.001237751	0.990033518	0.997528029	0.99637797	0.974700812	1.010436192	0	0.330243571	1.009458979	0.990486924	1.004917966	0.698974896	0.992122083	0.965095295	0.994760708	0.960527376	0.96993602	0.984419142
2.1.1.34	0.184330686	0.002746687	0.015589597	0.002602205	0.015271416	1.000359757	0	0.012108861	0.014291467	0.015326507	0.047135164	0	0.004991708	0.004797657	1.001732786	0.012566783	0.004813514	0.021628124	0.036699196	0.019750496	0.028754488	0	0	0.017003236	0.046033792	0	0.247712782	0.841256615	0.015551086	0.004517838	0.998453555	0.952636446	0.008839476	0	0	0.835103023	0	0	0.166849341	0.497354309	0.010327333	0.107877432	0.003472416	0	0.056099148	0.870243561	0	0	0.018104685
2.1.1.35	0.217807274	0.988602582	0.92981089	0	0	0.009357853	0.011548261	1.00749551	4.06406E-05	0.01638325	0.036632741	0.001308757	0	0	0.013119947	0.010818011	0.896644635	0.043118031	0.034811029	0.061939947	0.055401201	0	0	0.018148345	0.08675485	0.011777871	0.245407618	0.868197111	0	0.992793433	1.011921168	0.957576406	0	0.010863697	0	0.862920319	0	0.013859937	0.165522147	0.739362874	0.001481465	0.951425013	0.013346939	0	0.030803981	0.865837204	0.108330808	0.091072348	0.087867838
2.1.1.37	2.211151108	0.852935043	0.307488828	0.490817424	0.033744631	2.531709183	1.308204987	0.99611059	2.467714596	1.006326874	0.747880757	0.958895213	0.919720132	1.388508067	1.040925939	1.582513163	0.615398288	1.370061028	1.366059074	1.357012764	1.425215123	1.490251613	0	0.497757339	0.416806993	0.497537942	0.962764888	0.989904473	0.879942581	1.037413522	1.81230443	1.304025007	1.676440251	1.662729957	1.665242142	0.985468424	3.034975461	1.485728231	0.467597503	0.723830036	1.040210206	1.296620928	0.619253776	1.028705662	0.789903298	2.109623706	1.4598439	1.477503755	0.408543584
2.1.1.4	0.00151109	0.001625791	0	0	0	0	0.00172408	0.002323436	0	0	0.262676182	0.000276824	0	0.002349011	0.000346313	0.000371438	0.002144925	0.015024876	0.017876297	0.016165948	0.015361918	0	0	0	0	0.001089921	0	0	0	0	0.000343988	0	0.000681382	0.001277094	0.000456031	0	0	0	0	0.001494375	0	0.000321757	0	0.001448201	0.262549211	0	0.00059398	0	0.012138219
2.1.1.41	1.05252E-06	2.58915E-06	0	0	0	0	9.52556E-07	0	0	0	8.3726E-07	0	0	7.11455E-06	0	0	0	0	0	2.21778E-06	0	0	0	5.23211E-06	6.874E-06	3.64199E-06	6.58244E-06	0	2.60209E-06	1.84594E-06	2.8248E-06	4.22196E-06	0	6.07604E-08	0	2.03004E-06	0	6.63875E-06	0	0	0	1.21812E-06	2.98054E-06	1.1891E-06	0	0	6.16883E-06	0	2.54523E-06
2.1.1.45	0.992007696	1.061337589	0.958586448	1.016908371	1.006872405	0.490459482	0.650822429	0	0.997320591	0.005766521	1.144231819	0.988957107	0.98289878	0.984184499	0.006985501	0.782142545	0.02883509	0.643821255	0.624989357	0.643172997	0.623894799	1.010171619	0.989612017	0.991015321	0.999847452	0.982902227	0.50424159	1.002497359	1.001079686	1.006677842	0.991842793	1.057868976	0.91729637	0.906301417	0.888202899	0.984335304	0	0	1.101075749	0.995666988	0.988643137	0.997061299	0.507366976	0	1.166792704	0.995917679	0.778864669	0.77843205	0.984090162
2.1.1.5	0	0	1.38325E-05	0	0	0	0	1.17279E-05	6.74525E-06	1.00769E-05	0	3.63854E-06	0	0	1.35521E-05	1.0346E-05	0	1.00867E-05	0	2.35825E-06	0	5.13052E-06	9.05281E-06	0	1.07974E-05	0	0	0	0	1.24491E-05	0	0	1.15877E-05	1.02717E-05	0	5.02742E-07	1.21404E-05	0	7.27281E-06	1.32685E-05	1.35672E-05	0	1.21899E-05	0	1.24164E-05	0	0	5.48939E-06	7.97359E-06
2.1.1.6	0	9.93336E-05	0.000814868	0	0.000904816	0.00036024	0	0.000929733	0.001019311	0	0.016844041	2.27412E-05	0.000312147	0.001409078	0	0.0002025	0	0	0.001120117	0.001466602	0.000497749	0	0.00123493	0	0	0.000836289	0.000580367	0.008990556	0.000216463	0	0.000327373	0.001148916	0	0	0.001424811	0.008878431	0.000355149	0	0	0	0.000263567	0	0.000217046	0.001217579	0.016333532	0.000333322	0	0.000967324	2.70905E-05
2.1.1.63	2.573725682	1.793816893	0.961542126	0.707512299	2.017625296	0.975561227	0.804592679	1.979717235	1.975459966	0.989443091	2.344707656	0.830207822	0.839992496	0.874673197	3.024023875	0.804707812	1.162894738	1.184981631	1.196210074	1.180422706	1.184444694	0.471143116	1.974084302	0.49446653	1.048676181	1.015295826	1.763121871	1.748597802	1.208845448	0	1.146205682	1.998640675	0.272642203	0.322152024	0.278502494	1.722376714	0.967606787	0.983327777	1.423936577	1.470687981	2.000542058	1.060861034	1.227331555	1.003839057	2.346199642	2.746316747	0.998171008	1.035900909	1.075043881
2.1.1.66	0	0.003777797	0	0	0	0	0.001667538	0.003398961	0	0	0.003039601	0.003864531	0.000506256	0	0	0	0	0.015608584	0.016183848	0.01970407	0.018338025	0.000770829	0	0	0.721382448	0.003373149	0.001467738	0.00308481	0	0.002451596	0	0	0.000350224	0.003880993	0.001986821	0	0	0.001322467	0	0	0	0.003959542	0	0.001423001	0.001077521	0.001416414	0.003064675	0	0
2.1.1.67	0.003517895	0.178439785	0.000210157	0.183362936	0	0.000828721	0.16213024	0	0.000933312	0	0.14404836	0	0.000837748	5.44664E-05	0.004756205	0	0.003074828	0.00243099	0	0.001870735	0	0	0	0	0.000351388	0	0	0.013853016	0.001159421	0.000485954	0	0	0	0	0	0.003097871	0	0	0	0.003119905	0	0.002895865	0.001383872	3.79368E-05	0.145489527	0	0.058443769	0.063849126	0.012825483
2.1.1.71	0	0.001934379	0.00040738	0.000670122	0	0	0	0	0.001698945	0	0.002479284	0	0.000421563	0	0.000489004	0.000875033	0	0.001158203	0	0	0	0	0	0.002234009	0.001425033	0	0	0.004305045	0	0.001111838	0	0	0	0.002534958	0.000913754	0.003144827	0.003687407	0.00054457	0.002473329	0.00131194	0	0.003246122	0	0	0.00081683	0.14105222	0.001637565	0	0.047166301
2.1.1.72	6.023229162	4.239794795	7.034418559	1.350218237	3.021869141	3.478275149	1.439810361	2.008499099	0.484695786	7.96550564	4.149404361	4.886054799	4.881948141	1.164001	5.066892418	2.326005468	4.667111103	3.297294573	3.196419952	3.306451692	3.165453727	1.438267262	0.006178585	3.985692633	2.830364088	3.475232488	3.817885606	4.565389079	2.156072593	1.047619349	5.764476374	5.465807079	3.175038238	3.17333155	3.076768714	4.578179787	8.579021148	3.419186268	4.50810542	4.232152354	2.96834665	5.485483249	2.103702931	4.037959013	4.15490729	3.906662474	2.059568058	2.185480469	2.776726291
2.1.1.74	0.0109249	0	0.000278328	0	0.004417568	0	0.002539062	0	0.018505603	0.996004192	0.043125915	0	0	0	1.000277794	0	0.002644528	0.144327056	0.151927781	0.139827623	0.126827531	1.017734539	1.012038941	0	0	1.014641357	0.752629637	0.01957238	0.969904978	0.006360542	0.002940608	0.020572611	0.194876444	0.210293634	0.184448348	0.035034208	0.995291944	0.003823499	0.678944909	0.489731502	0.01480072	0.00679953	0.883506915	0.003128652	0.048818895	0.1264807	0.201370037	0.206025736	0.785202286
2.1.1.77	1.778260672	0.025964632	0.026590629	0.158570455	0.026237345	0.019732022	0.177827959	0.012794231	0.003196501	0	1.721516692	0.003748161	0	0	0.999657547	0	0.853797984	0.054103346	0.052265248	0.030327787	0.027602906	0.018053219	0.000545242	0	0.013011028	0	0.489723997	0.897653031	0.016839379	0	0.97197357	0.995078529	0.015150593	0.013559363	0.014210658	0.917128637	0	0	0.159069171	0.482100673	0	0.100743233	0.022753706	0.012018734	1.702958844	1.14442488	0.163936706	0.168436059	0.236278631
2.1.1.79	2.584392535	1.135395092	0	0.202947666	0	0	0.031057028	0	1.487624367	0	1.863401645	0	0	0.717026781	0.973804072	0.167408139	0.614507524	0.719957493	0.774992939	0.757247114	0.771565634	0	0.021885354	0.008220238	1.311739671	0.509798703	0.782384755	1.083600161	0.875395671	0	1.999035244	0.968251844	0.173883769	0.21891196	0.169724976	1.064685591	0	0.038771452	0.17397293	0.507716038	0	0.088484953	0.032813737	0.03737662	1.863949936	1.721552491	0.43676127	0.435119378	0.834021098
2.1.1.80	2.229912924	0.025890202	0.00984458	0.093310188	0.032998953	0.030902197	0.013393837	0	0.979455565	1.023954804	1.906155368	0.033045654	0.028140411	0.010553338	0	0.026957429	0.946537987	1.055875754	1.063457724	1.008689827	1.001508376	0	0	0.023615364	0.051178235	0	1.018857651	0.851841871	0.079703314	1.013598415	1.744352667	0.905780898	0.623343856	0.595743586	0.578911267	0.840990151	0	0.007719164	0.168910239	0.497522606	0	0.069138931	0.19695637	0	1.892860998	0.000401354	0.448771967	0.497620885	0.096141696
2.1.1.86	0	3.6965E-05	3.1017E-05	4.10256E-05	0	0	3.61582E-06	0	3.79638E-05	0	0	0	0	0	0	0	7.32683E-06	0	4.23496E-05	3.80356E-05	0	0	0	0	0	5.27708E-06	1.35053E-05	2.95105E-05	1.5566E-06	0	0	2.29427E-05	0	3.83597E-05	3.74537E-05	0	4.23158E-05	0	0	1.78483E-05	0	0	3.41605E-06	4.30584E-05	1.26755E-05	0	1.44304E-05	9.27355E-06	4.32665E-05
2.1.1.90	0	0.000391604	0.000579167	0.000779383	0.00084661	0	0.000914511	0	0.000898248	0	0.000704564	0	0	0.00073498	0	0	0.000811293	0	0	0.00010573	0.000628864	0.000798916	0.000218802	0.000237253	0	0.000924847	0	0.000869462	0.000187311	0	0.000709699	0	0.09974704	0.100192274	0.099914717	0	0	0	0	0.000779477	0	0	0.000801005	0.000711593	0.000181736	0	0	0.000670651	0.000552368
2.1.1.95	0	0	0	0	0	0	0	0	0	0	0	0	0	0	0	0	0	0	0	0	0	0	0	0	0	0	0	0	0	0	0	0	0	0	0	0	0	0	0	0	0	0	0	0	0	0	0	0	0
2.1.1.98	3.50027E-05	1.67221E-05	3.61356E-05	3.83468E-05	0	0	2.92133E-05	0	1.4927E-06	6.13946E-05	0	0	2.70593E-05	0	0	0	2.52515E-05	3.60808E-05	0	0	0	0	0	0	9.50916E-06	6.12783E-05	0	0	6.32142E-05	4.31151E-05	5.42997E-05	4.92164E-05	0	2.14914E-05	0	0	0	2.46159E-05	0	1.39721E-05	0	2.49052E-05	0	1.2464E-05	4.30722E-05	0	7.09239E-06	0	0.011751497
2.1.2.-	0	0	0	0	0	0.000456089	0.000599963	0	7.99417E-05	0	0.017102437	0.001478553	0.000870523	0	0	0.00135296	0.059770013	0	0.000973107	0.002447959	0.001184367	0.001747611	0	0	0.102542002	0	0	0.017025628	0	0	0.140612784	0	6.35457E-05	0.002057366	0	0.015133812	0.002051145	0.00074247	0.001390766	0.001388468	0.001402027	0.002055644	0	0	0.017580885	0	0.033389078	0.033750168	0.010818519
2.1.2.1	0.993497009	1.011964937	0.956566391	1.009778854	1.010601104	1.003200076	0.334581571	0.994725082	1.014068128	1.011003582	1.631574218	0.991699902	1.015896272	0.534670996	1.01436876	1.411184605	1.04317012	1.001431744	0.984654688	1.006129531	0.996202823	0	1.000050596	0.997499247	1.001886128	0.991620161	0.999028786	1.09002388	0.988280839	0	1.006755076	1.000033683	0.993625754	0.984348489	0.994295226	1.087716997	0.496403697	0.987676128	0.256193234	0.998567895	0.984829801	0.947615722	0.703412794	0	1.625047698	0.997145683	1.382180555	1.362621989	0.864103832
2.1.2.10	0.993750355	0	0.018128085	0.654043558	0.98574425	0.498786267	0.185428309	0	0.015860295	0	1.088886435	0.994896104	1.015865328	0.002386524	0.00910933	0.213195244	0	0.522934244	0.501635081	0.500006176	0.495263507	0.018754268	0.00167359	0.503610709	1.36113027	0.008380398	0.50257734	0.888030065	0	0.014150051	0.997933605	0.997956234	0.082191216	0.092330493	0.08081312	0.902744552	0.015175194	1.015692219	0.169791879	0.501830105	0.017323244	0.078161016	0.006568372	0.019989654	1.075607332	0.991143985	0.470948316	0.448096013	0.201906784
2.1.2.11	0.993143939	0.982547062	0.013347627	0.980627952	0.993838946	1.003451591	0.174661509	1.006626069	0.995199549	0.020402083	1.011674794	0.994867605	1.00525891	0	1.011066098	0.598000389	0.86086964	0.588913999	0.603857926	0.586279354	0.58217806	0	0	0.517916124	0.628905085	0.493401978	0.98253517	0.948185757	0.347495475	0	0.990456823	1.005909344	0.609940211	0.614650639	0.604230214	0.960665399	0.004395466	0.011111624	0.157439097	0.514881594	0	0.094023542	0.094473808	0	0.9843205	1.008764608	0.504916694	0.48737408	0.156583149
2.1.2.13	0.422245258	0	0.014605268	0.008404944	0	0.014321756	0	0.011183412	0.026161119	0	0.045225895	0	0	0.019234055	0	0	0.035918832	0.007699672	0.04667855	0.041793786	0.029131547	0	0.003803517	0.006282746	0.096750719	0	0.507605599	1.6940986	0.007811185	0	1.9745931	1.904256865	0.005062113	0.003844603	0	1.689926081	0.028779819	0	0.337877578	0.992261502	0	0.1935226	0	0.026695095	0.03496041	1.738446071	0	0	0.10060491
2.1.2.2	1.387440579	1.97337322	1.418073809	1.294447682	1.019932686	1.513941771	1.184722262	1.013326675	1.018115221	1.011993275	1.725618358	2.063275393	2.087404735	0.986831984	1.00295177	0.979441835	1.106222435	1.022191006	1.046719153	1.051979218	1.014638407	0.988316431	0	1.013927021	1.845996541	0.989073161	1.492078585	1.792070737	0.926972982	0	2.00183173	1.940354822	0.987452653	1.005833834	1.003129566	1.754889662	1.017789196	1.013649133	1.064059429	1.514674684	0	1.062876948	0.705164283	1.002261156	1.717806213	1.843362552	1.044150148	1.012498475	0.6687358
2.1.2.3	2.016620824	1.99803889	1.926163816	2.341785439	2.02613406	0.980977201	1.984164104	3.008598272	3.009290344	1.005075386	1.939096675	2.894485794	2.94363454	2.00514337	1.967123357	2.827318518	1.964345476	2.226246319	2.25515497	2.226769677	2.264928519	1.983575378	2.003599956	2.983823529	1.990854693	2.000947618	1.975373844	1.887521585	1.971716271	0	1.992229961	1.998761606	2.882309052	2.870029037	2.892177647	1.887757536	3.003465277	2.016793569	1.988108892	1.979397868	0	2.026061658	2.216345226	0.005854209	1.931867835	2.0297741	2.467577504	2.517088987	1.396373382
2.1.2.5	0	0.005881584	0.005902548	0.012714489	0	1.000384143	0	0.001490956	0	0	0	0.862181113	0.840650916	0	0	0	0.008685243	0.215214575	0.238195895	0.231209613	0.21436396	0	0.010955164	0.00487049	0.006636761	0	0.487101901	0.023383573	0.027166317	0.014884467	0	0.0042195	0	0	0.016666611	0.017109248	0.015583654	0	0.916690248	0.013835173	0.014910628	0.001724432	0.014499376	0.008080249	0.000221306	0	0.092854158	0.098191736	0.005237035
2.1.2.9	1.004957065	1.007365632	0.938133103	0.992511963	0.994923607	1.005988842	0.995859089	1.005806573	1.503139317	0.996496349	1.564702629	0.988857117	0.996252165	1.007580294	0.989449049	1.00184595	1.203675138	1.190031577	1.193446187	1.193960704	1.193740929	0.997429079	1.006808509	0.499749054	1.17412938	1.0006071	0.993755291	0.994316612	1.000074636	0.987810632	1.008467608	1.021195947	1.010701183	0.99940755	1.002649957	1.007029136	1.003718989	1.007057578	0.920578018	0.752468224	1.003812016	0.993214987	0.893182342	0.006472215	1.563636053	1.011832626	1.020167382	1.033908056	1.023935849
2.1.3.-	0	0	0.00607448	0	0	0.003974367	0.011329733	0.007469188	0.000459245	0.008109056	0.797220412	0.064880781	0.080417496	0	0.010786722	0.000701509	0.012030619	0.010082128	0.011003503	0	0.004267385	0	0	0	0.001729203	0.006475259	0	0.047993071	0.003554024	0.010062544	0.001766821	0.007825249	0	0	0	0.048359356	0	0.004045911	0.007604965	0.000991915	0	0	0.000879926	0.006357404	0.786326185	0	0.084765406	0.089572214	0.127757498
2.1.3.1	0	0.00146751	0.002197335	0.090732064	0.001063029	0	0	0	0.002770192	0	0	0.004052974	0	0	0	0.00355073	0.001108682	0.015318234	0.014123524	0.012698581	0.013545273	0.003982945	0.002715236	0.002855624	0.754592921	0	0	0	0.003503879	0.002314953	0.001830012	0.000329759	0.002351377	0.001847572	0.000857123	0.003180687	0	0.002942426	0	0	0.0009442	0.001997216	0.001468612	0	0.002186303	0.001111258	0	0.002810923	0.001709911
2.1.3.11	0	0.00048971	0	0.004025617	0	0.502875119	0	0	0.001002402	0	0	0.307944768	0.306936301	0.003168718	0	0.003398058	0	0.003319218	0	0.003886579	0	0	0.002568337	0.003314791	0.003788344	0	1.34487E-05	0	0.001690194	0.003676525	0	0.000502333	0.001369674	0	0.003558158	0.000258239	0.002788633	0	0.000798503	0	0	0	0	0.003387888	0.001029564	0.000247161	0	0	0
2.1.3.2	1.202757553	1.00955761	0	1.100694889	1.012375988	0.504057647	0.820340228	0.989496053	0.985974578	0.008599852	1.428462949	1.003965445	1.008424073	1.008087989	1.002920256	1.202772578	1.011989425	0.990356791	1.009722813	0.99715807	0.990262627	0.993960715	1.001005735	1.011342542	0.921604593	0.99160511	0.995860449	0.973780065	0.999190402	0.009394795	0.994089812	1.014333264	1.005221344	0.995973255	0.986480461	0.948822488	0.985841503	1.013231047	1.000805076	0.993538948	0.013053277	0.096310338	0.812050974	0.989097482	1.42818431	1.004059815	1.065214336	1.059672933	0.96669899
2.1.3.3	0.985014858	0.636146196	0.930888543	0.547696095	1.009500844	0	1.344320247	0.991418646	1.009552983	1.007861729	1.226256569	0.997986589	1.008984124	0.957764694	0	0.821021167	0.896511382	1.075944715	1.093539878	1.090245973	1.091513489	1.51038751	1.020048156	0.51173892	1.007144196	0.516526857	2.504897852	1.198369643	1.18277289	0.017704565	0.994368779	1.206694701	0.911922154	0.894940013	0.884168972	1.202220732	1.977983973	0.979319076	0.270248485	0.519655011	0.001820166	0.97213806	0.693092342	0.982010256	1.2212684	1.014210275	0.7636878	0.766457192	0.587776158
2.1.3.6	0.006279748	0	0	0	0	0.006065913	0.000926211	0.006390294	0	0.001707373	0	0	0	0	0.004164658	0	0.003099858	0.018886399	0.017008148	0.016429479	0.01384034	0	0.006258375	0	0	0.504411968	0.997794307	0	0.567360743	0.004292536	0	0	0.001136417	0.004512383	0.000882188	0	0.006490112	0	0.006766457	0.005784278	0.006477739	0	0.004469971	0	0	0.006334213	0.00603889	0.005166816	0.026043577
2.1.3.7	0.002031862	0	0.00051048	0.003308365	0.002928126	0	0.000205577	0	0	5.51322E-05	0.03985587	0.002958825	0.001086947	0	0	0.001879154	0.001273284	0	0.000996898	0.00247072	0	0	0	0.002628319	0.000521661	0.000727107	0.002317463	7.10764E-05	0	0	0	0.002232065	0.000853442	0	0	0	0.002483498	0.002372657	0	0	0.002356464	0	0	0	0.040530189	0.003305905	0.000331609	0.001217427	0
2.1.3.9	0.00132913	0.002909013	0.004434186	0	0	0.007713217	0.006269614	0	0	0	0	1.005238715	0.995047565	0	0.008139106	0	0	0	0	0	0.009020174	0	0.010945868	0	0.010552518	0	0.003387159	0.004250616	0	0	0.000311911	0.015175941	0.009703368	0.00560434	0	0.002376021	0.005899667	0	0	0.006479727	0.003089108	0	0	0.000777644	0.006335443	0	0.008192161	0.004393246	0.00807732
2.1.4.1	0.000495757	0	0.002299337	0.458127436	0.006501617	0	0	0.003420973	0.010499894	0	0.021768211	0	0.005584952	0	0.005821494	0.009676541	0	0	0	0	0.006056274	0.004431985	0.010170049	0.004477051	0.001080819	0	1.509669741	0.052192162	0	0	1.139370463	0.00428627	0.007142472	0	0	0.052756134	0	0.009883463	0.009789549	0.003156336	0	0	0	0.006503433	0.028489913	0.001812206	0.053406881	0.067339942	0.023517883
2.1.4.2	0	0	0.000202412	0	2.66703E-05	0	0	0.00020815	0.00012875	0	0.000147105	0	0.000114935	0.000103439	9.7827E-05	0.000177993	0	0	3.32674E-06	0	0	0	0.000153743	0.000120087	0.000188373	0	0.000145017	0	0.000131227	0.000192277	1.75872E-05	0.00011475	0	0	0	0	0.000166211	0.000133841	0.000190182	0	7.24374E-05	4.11016E-05	0	0	0.000153747	6.6211E-05	0.000163791	0	0.023641837
2.10.1.1	1.783987275	1.048780484	0.909615189	1.337122197	0	0	0.158671669	0.985260961	0.029260814	2.002286721	1.867255718	0	0	0	0.971277962	0.20361088	2.061071538	0.869731384	0.866165477	0.829254127	0.84607572	0.485818643	0.023452578	0	1.90613184	0.522621117	1.528635954	0.928444829	0.504211372	0	0.97544934	1.014289053	0.078890451	0.072033565	0.083809485	0.905256861	1.021020608	0.98398412	0.251465348	0.471736712	0.015932787	0.987564922	0.017634383	0.001287827	1.864454726	0.976007931	0.396785608	0.40856028	0.260670983
2.2.1.-	0	0	0	0	1.29973E-05	0.000113198	0.000150408	0.000109623	0	9.76889E-05	0.008350588	0.000101368	0	0	0	0	0	2.56132E-05	0.000115138	3.2099E-06	0.00012815	4.17161E-05	0	9.52664E-05	3.19965E-05	0.000132556	2.53438E-05	0	0	0.000128284	0	0	0	0.000155698	0	0	8.03803E-05	6.51556E-05	1.92274E-05	0	0	0	0	6.93165E-05	0.008510616	0	6.91109E-05	6.91947E-05	0
2.2.1.1	1.179443225	2.007605509	1.018602925	1.242647397	0.984595292	1.013358074	1.380083987	1.988586713	3.932515498	9.997241273	2.405790646	1.651531409	1.751813694	1.004503121	3.05978501	3.561647922	1.189619017	3.303096414	3.358734449	3.281527452	3.304501675	3.965475643	5.934300554	1.96691376	1.067301379	1.540116534	1.748701301	2.610249192	1.040471775	6.047602936	2.267559397	2.34820543	3.527274103	3.484155225	3.49929958	2.601009051	2.065655744	0.940048633	2.144242851	1.482708007	3.037912288	1.106364437	3.559413613	1.007046812	2.439396637	5.391184909	2.691194549	2.698699093	0.894603451
2.2.1.2	1.221272094	1.032768937	0.96155398	1.064813251	0	0.487678674	0.97819366	2.98751162	4.510149172	0	0.985786308	0.770960782	0.772820495	1.031163909	0	0.965383765	0.971791243	1.794697038	1.754908599	1.751658966	1.77192117	1.489415156	1.979739589	0.509597196	1.033887223	1.494375676	1.001330995	1.678644613	0.091736418	2.035292125	2.017624799	1.972094869	1.176353389	1.204525436	1.214704257	1.703163856	0	1.016538085	0.324800865	1.498410906	0	1.076122937	0.97661985	0.998170484	1.014555792	2.713814331	1.022540772	1.040742965	0.518338091
2.2.1.6	4.202409986	2.858562806	3.841414078	1.951097883	2.039538501	1.044213989	0.674590073	3.030532509	4.556249601	1.975368319	4.683123199	1.850195991	1.886359415	2.003751804	2.920843793	3.429727367	2.030035829	2.148384531	2.134669295	2.19377275	2.103781234	0.012817073	1.977197697	3.948024805	2.361513563	0.467110325	3.224704765	5.415806671	1.130221957	0.950473956	4.906533125	5.964410217	3.062429447	3.086785665	3.134810474	5.422817898	1.976787142	0.067797916	1.512462576	2.939621372	0.046757147	2.873086792	1.124469761	0	4.584991265	7.557222108	3.24713962	3.304930426	0.971420613
2.2.1.7	0.987263746	1.010573805	0.956752874	1.084572559	1.014716675	0.487080285	0.166338447	0.00423242	0.985733979	1.008083903	1.007848149	1.835267844	1.826090901	0.952968637	0.989824159	1.816593836	0.990948853	1.151121297	1.117007415	1.133328264	1.133232166	0.982643997	1.995225737	1.512883253	0.892779111	0.016730972	1.002329316	0.982595991	0.371868732	0.983641416	1.00551552	1.008104968	1.287178095	1.296105907	1.288966308	0.991876011	1.000553049	0.013039159	1.758229646	0.498865304	0.008990685	0.936379389	1.115681649	0.006967392	1.021028553	0.991870239	1.292481958	1.28115465	0.691775027
2.2.1.9	0.208353744	0.019418734	1.019528528	0.718051371	1.012329479	0.00251435	0	0	0.501513926	0	0.071913657	1.083513985	1.057437476	0.159982654	0.013821511	0	0	0.013382974	0.048324379	0.026975662	0.021933478	0.013457926	0.004486843	0.004782007	0.996114886	0.498345846	1.00175128	0.82268121	0.617909965	0.000920805	0.158450384	0.972807972	0.014242552	0.006863041	0.005039743	0.817982714	0	0.01352167	0.18662646	0.517961101	0.017660293	0.963432266	0.083776401	0	0.086083873	0.858681229	0.110281124	0.079465486	0.064932771
2.3.-.-	0.004603038	0.001773974	0	0.086615915	0.000597122	0.001193006	0.1666815	0	0.002418504	0	0.005408471	0	0.00244837	0	0	0.004126435	0.001805309	0.021690585	0.021873047	0.015197005	0.021905765	0.004466798	0.005732769	0.005459547	0.067748601	0	0.002544088	0.003187532	0.276862079	0	0.003412739	0.005145296	0	0	0	0.007041481	0.005146401	0.003212704	0	0.003977471	0.001935569	0	0.002144594	0	0.001267657	0	8.16831E-05	0.004394548	0.015020873
2.3.1.-	7.820798519	14.27853135	4.974561532	4.25349961	4.190213235	6.059958004	2.027171329	9.926470281	3.372634789	5.101054761	8.923670826	4.869601908	5.019592262	1.496568055	3.851475947	3.485961633	2.97252246	3.548932522	3.651551063	3.432077521	3.525081871	0.022273295	4.178712541	0.93482158	4.791699816	2.632085318	6.174552176	12.01007735	6.141243516	2.181629452	9.875736145	15.3678091	2.537648111	2.258226629	2.412059583	11.83477546	0.486080923	0	9.80441793	8.875824748	0.14517704	4.257602633	3.544760748	0.965622667	8.872735109	14.19418362	3.200597298	3.161020934	3.718515156
2.3.1.1	0.992724188	0.983379622	0.984674541	0.380843184	1.005690395	0.008930004	0	0	0.012187692	0	1.054411189	0.005919384	0	0	2.012228395	0	0.206813256	0.001341939	0.007467148	0.032126888	0.019894541	0.011292666	0	0	0.020313277	0.005523842	0.249011466	0.901283322	0.004771711	0.001510391	0.978768431	0.978377023	0	0.013516545	0	0.909830832	0	0.020500853	0.181176215	0.484928108	0	0.147336566	0.012468593	0.02004357	1.07041624	0.848499439	0.193123335	0.209665569	0.106411914
2.3.1.101	0	0	0	0	0	0.000782878	0	0.000437486	0	0	0.084559918	0.000458483	0.000173815	0	0	0.000673706	0.000669806	0.000156442	0	0.000510692	0	7.5026E-05	0.000300219	0	0.000800265	4.19432E-05	0.000695235	0.000560665	7.68083E-05	0.000243428	0.000694889	0.000737289	0.000730067	0	0	0	0	0.000398392	0	0	8.71217E-06	0	0.000364071	0.000600441	0.084644683	0	0	0.000434989	0
2.3.1.102	0	0.001189968	0.006720614	0.001647756	0.003329543	0	0	0	0.0003986	0.005923476	0.089761903	0	0.000708324	0	0	0	0	0	0	0.005462841	0	0	0	0.001438625	0.0408259	0	0.247006442	0.295793684	0.005542398	0.006165824	0.003894997	0.305376997	0.001719581	0.006946449	0.006544313	0.302336236	0.001145915	0	0.002000779	0.498577116	0.002014956	0.003542042	0	0	0.091135157	0.282469811	0.003954697	0	0
2.3.1.109	0.215289034	1.401849637	0.017381186	0.002124679	0	0	0	0	0	0.003305136	0.968287535	0.017634722	0	0.003962467	0.004312952	0	0.018523228	0.021773502	0.028420168	0.031427109	0.021806767	0	0	0	0.046840733	0	0.491011584	0.732564017	0.018211271	0.001918539	0.981721663	0.919627116	0.007649528	0.010460608	0.00248969	0.732717016	0.005209662	0.009217937	0.181124735	0.487985451	0	0.107514483	0.007031137	0.019952843	0.960244326	1.582965331	0.124844069	0.137836557	0.077326507
2.3.1.111	0.001393149	0.000681962	0.001445262	2.90682E-05	0	0.000754481	0.001302319	0.000316254	0	0	0.017090284	0	0	0.000748194	0	0.001326958	0.000198205	0.000638387	0	0	0.000868904	0	0	0	0	0.001375288	0.000117969	0.007164338	8.74156E-06	0.001461552	0	0	0	0	0	0.00788885	0.00061681	0.000766078	0	0	0	0.001015408	0.000139485	0	0.015999426	0.000619921	8.81094E-05	0	0
2.3.1.117	1.002481837	0.991783214	0.964036881	0.922475825	0.014833395	1.010890715	0	1.016545378	0	0.0020395	0.946393953	0	0.016537829	0.962387213	0	0.0027074	0.868348343	0.775993483	0.757452459	0.767900507	0.774559896	0.517628511	1.01528746	0.01833927	1.463297221	0.51499658	0.508546881	0.975845926	1.0020949	0.015257022	1.010146347	0.956214694	0.10316162	0.105265527	0.10533917	0.976386639	0	0	0.268308842	0.729624806	0	0.924303539	0.387592463	0	0.937101275	0.998925731	0.317409853	0.307594691	0.677351538
2.3.1.118	0.200825092	0.079311121	0.007984452	0	0	0	0	0.001220214	0	0	0.53527691	0.006602772	0	0	0	0.009751924	0.00983595	0.038897017	0.026343337	0.01989771	0.043618977	0	0	0.001266562	0	0	0.248068946	0.578512097	0.000732832	0.010006757	0	0.944638248	0	0.007279053	0	0.559561973	0.007748275	0	0.16256816	0.503101242	0	0.090888852	0	0	0.533439897	0.718269927	0.06897419	0.057000763	0.094127861
2.3.1.12	0.774443741	1.671580856	0.98936936	0.462629147	1.002625854	0	0.187453826	1.972709591	0	0	1.371971944	0.028165194	0	0	0	0.388907618	0.092806618	0.344324586	0.336134683	0.377104509	0.350010885	0	0.018931667	0.008086661	0.151343327	0.49067843	0.51966612	0.992578121	1.119702089	0	0.995138912	1.034506682	0.075011301	0.114162252	0.094347297	0.988366552	0.024135984	0	0.173504869	0.978008007	1.002458934	1.026382049	0.09379337	0.020705173	1.384102318	1.833452474	0.427666233	0.43813469	0.568617907
2.3.1.128	0.969396745	1.263972484	0.934000071	1.305010525	0.02058562	0.484573821	1.197064465	1.98662736	1.016952926	0.980807969	1.065524426	1.060801695	1.08740483	1.908705041	0.017021992	0.366029174	0.307412673	2.100754288	2.039324692	2.043268348	2.092595259	0.018124126	3.013861832	1.005394586	1.830128504	1.480243651	0.726264127	1.884671903	2.059011	0.968601059	2.161088614	2.072612931	2.219384854	2.173349779	2.19671033	1.941119921	0.47080418	0.267094153	3.50507527	1.468940985	0	1.126885428	1.923453785	0.991029426	1.122353079	2.005653543	0.933393237	0.952749253	1.102070418
2.3.1.129	0.992189544	1.058148909	0.894890207	0.194212981	1.00428796	1.001622787	0.183417002	0.011619578	0	0.008780878	0.964539351	2.022378628	1.975239954	0	1.015010588	0	0.987846361	0.059210345	0.044967485	0.045624951	0.012747014	0.006710567	0	0.00614414	0.077959246	0.513803268	0.223211758	0.936526978	0	0.011426737	0.989883274	1.018611509	0	0	0.02353916	0.91778684	0	0	0.972466318	0.487015118	0.02082913	0.963149233	0	0.00019624	0.931924901	0.871046976	0.149244293	0.184310851	0.121622288
2.3.1.15	2.023678382	0.954004574	2.929028831	0.331101397	1.972391859	2.024420383	1.797188443	1.99046999	2.013849871	2.979812729	1.938445873	0	0.033586507	0	1.986513226	2.231492894	1.951009912	1.445229483	1.456976057	1.458788874	1.488958478	1.980646074	1.989077767	1.517417887	0.31979765	2.023464158	2.277521465	2.645345446	1.96108248	1.974168599	3.026450532	2.867784159	2.479309799	2.470087901	2.509186393	2.62316628	2.020650327	1.976859103	2.185057097	2.715905745	2.035656506	2.196326123	0.973342986	1.024722001	1.939419761	2.856714501	1.938679438	1.90378989	2.016558102
2.3.1.16	2.598222368	1.145822201	0.872249343	0.194152906	0	0	0.180544729	0.02541321	0.023455169	0	1.768260765	0	0.012871756	0.009178657	0.021206349	0	0.032955584	0.027978145	0.062477912	0.06839108	0.028777863	0.035542451	0	0.014456509	0.438550241	0	0.754496831	1.69824103	0	0	2.020679518	1.976034899	0	0.030846025	0	1.706035572	0.001857853	0	0.424755428	1.001466781	0.006162775	0.257913107	0.002168662	0.0259589	1.763475685	2.032534041	0.30719123	0.257817333	0.145335254
2.3.1.164	0	0.001229561	0	0	0.004894972	0.000403035	0	0	0	0.001543432	0.409921021	0.382646204	0.384431362	0.000426825	0	0.000500981	0.003204833	0.097289295	0.096304416	0.100416854	0.099853178	0.002255916	0	0	0.004598859	0.00478849	0	0.016788643	0.003979094	0.000205904	0	0.002402399	0.003220497	7.26261E-05	0	0.010646719	0	0.004875077	0	0.003129811	0	0	0.001208983	0	0.40622626	0.14134046	0.036201126	0.032961791	0.016142716
2.3.1.168	0.003643181	0.008789255	0	0.009462473	0	0.008762698	0.008022136	0	0	0.002186192	0.348167591	0	0	0	0	0	0.007541123	0.031135715	0.035983302	0.029385645	0.027231666	0.005861159	0.007006167	0	0.008667857	0.508317963	0.250247225	0.013813423	0.52939835	0	0.000839638	0.031253812	0	0.007814856	0.009218803	0.020171704	0	0	0	0.000178746	0.00746485	0	0.000549476	0	0.341445692	0.151051124	0.027883302	0.034816558	0.10927118
2.3.1.174	0.004795833	0.089747218	0.001716298	0	0	0	0	0.004957517	0	0	0.010809021	0.001704087	0.002873059	0	0	0.003798394	0	0.000134311	0	0	0	5.43376E-05	0	0.003672691	0	0	0	0.007799794	0.000469712	0	0.003845548	0	0	0	0	0.00867694	0.001351999	0	0	0	0	0.00378842	0	0.002810588	0.008995879	0.002033694	0.065095005	0.058295983	0.012173677
2.3.1.178	0.001359205	0.085941838	0.001279883	0.000338389	0	0	0	0	0	0	0.095830051	0	0	0.000187783	0	0	0.03242161	7.97786E-05	0	0	0.001656446	0	0	0.000232942	0.000246487	0.000122501	0.000953184	0.004108237	0	0.000146254	0.001323515	0	0	0.000879455	0	0.004166167	0	0.000855721	0.000956992	0.002489521	0	0.001403479	0	0	0.090673742	0	0.062142708	0.062413203	0
2.3.1.179	1.201463236	0.342319175	0.009457443	0.616366505	1.022001559	0.988953518	0.185063708	0.981231472	0.9973975	1.014126495	1.419178262	0.979785553	1.015496136	0	0.988042201	1.00502007	1.1289533	1.099299713	1.087669769	1.075137253	1.11284375	0.485586882	0.988260862	1.519750154	0.054292256	1.51926145	0.989449785	1.352399484	1.533101775	1.016826903	1.405589508	1.353599867	0.984117639	0.98475541	1.021583386	1.384898704	1.007182157	0.00674558	0.936159636	1.023080312	0.98888245	0.087506948	0.577967503	0.016241909	1.442043339	1.998565959	1.239173748	1.226771041	0.847015188
2.3.1.18	0.177638551	0.023280428	0.136300773	0.113987024	0.995584437	0.522933715	0.344279753	1.012399442	1.011588259	1.007232002	0.07835692	1.910708556	1.902798289	0.835088471	1.015885587	0.390007375	0	0.440030756	0.452895246	0.449119848	0.451484383	0	1.006422778	0.476964587	0	0.00571149	0.251409265	0.681581966	0	0.006281788	0.701132407	1.601588667	0.209423506	0.18423267	0.190172995	0.700385858	0.503909112	0	0.313126744	0.522868827	0.008997677	0.084587593	0.578834238	0.015182714	0.0928969	0.737618696	0.221511746	0.217222881	0.281035122
2.3.1.180	0.993951222	1.02658216	0.928703299	0.182144196	0.972610861	0.515234558	0.144238727	0.993243185	0.988633632	1.021515257	2.011067836	2.235366198	2.249059196	0.005597257	1.007807501	0.990799709	1.616305983	1.66973575	1.65846405	1.618548556	1.652174999	0.48493119	0.987041949	1.01847299	0.192109611	0.974213469	1.24772196	1.204566174	0.98204489	0.982190331	0.992047763	1.175012162	0.90319222	0.913367682	0.897257342	1.210047684	1.015019369	0.027307034	1.776218704	0.488428072	0.982728828	1.019831156	0.498180994	0	2.029161524	1.137508161	1.17576173	1.201066543	0.838138981
2.3.1.181	0.994136318	0.991447749	0.938670301	0.806474126	1.010124433	0.987128558	0.152373088	0.009607286	0.016772803	0	0.942426097	0.906107287	0.940498145	0	1.015170271	0.010719787	0.005283249	0.082501236	0.112915407	0.106661761	0.101602072	0.020518922	0	0	0.920752068	0	0.514734229	0.964652503	0	0	1.018509851	0.954781271	0	0	0.001157817	0.936446941	0	0.012628992	0.166197599	0.485156702	0.019564897	0.983325217	0	0	0.913480296	1.004897307	0.175181612	0.207032895	0.175457993
2.3.1.182	0	0	0.001322268	0	0.002239665	0.498260864	0.001636816	0	0	0	0	0.311649327	0.309600124	0	0.003389515	0	0.000967894	0	0.00201264	0	0.000317209	0	0.000683976	0	0	0	0.001424376	0	0	0	0.001918704	0	0.000999284	0.001920929	0	0.002468074	0.001080471	0	0.002936062	0	0.002514579	0.003112384	0.003402615	0.000788924	0	0	0	0.000561621	0.003882856
2.3.1.183	0.787174814	1.009213121	0.989080018	0	1.009299636	0.002805889	0.019640072	0.987533918	0.01249544	0	1.555924548	0.605580874	0.638178321	0.929813947	0.986040337	0.590493543	0.138193232	0.517103158	0.529561732	0.493862731	0.500716332	1.00044024	1.022982758	0.478426648	1.243201412	0.0197	0.773801381	0.803413969	0.146513984	1.009715736	0.29171597	0.984808199	0.716753329	0.700101429	0.720610967	0.768133387	0.999063672	0	0.234645321	0.994259768	0.992762056	0.135652015	0.576111663	0	1.547239557	2.452245526	0.733933438	0.70613502	0.73438754
2.3.1.184	0	0.000374506	0	0	0	0	0.005754789	0.00651547	0	0.001985776	0.369671593	0	0	0	0.002605399	0.003806448	0.005063189	0	0.000345428	0.004867533	0	0.003081788	0.000685706	0.004884078	0.00500567	0	0	0.041337708	0	0	0.861494167	0	0.004976481	0.006803822	0.004784832	0.049558259	0.003308914	0	0.005088685	0	0.002624009	0	0	0.000266929	0.365132852	0.001190173	0.002454775	0	0
2.3.1.187	0	0.393370802	0.00124067	0	0.003042307	0	0	0	0.005529522	0.00087885	0.317252188	0	0.002018022	0	0	0	0	0.004714996	0.005440993	0	0	0.004933067	0.003101327	0.001869551	0.003133246	0.005720475	0	0.051978345	0.052964548	0	0.004568127	0.009342068	0	0.001492551	0.002316352	0.047284165	0	0.000341275	0	0.004722513	0	0.001095822	0.001411534	0.001937784	0.322799953	0.432761609	0.005606232	0	0.017683326
2.3.1.19	0.007296176	0.016151668	0.010842179	0	0.014168421	0.986089141	0.011926146	0	0.000703527	0.984499016	0.213798524	1.010067007	0.995588077	0.009591317	0.993502067	1.01161132	0	0.650691058	0.632834251	0.652984877	0.63893654	0.001939823	0.010994387	1.009992709	0	0.494255713	0	0.001336964	0.525275048	0	0	0.004400767	0.307188448	0.2874316	0.31095131	0.019431321	0.008514212	0	0	0.006810084	0.002026557	0	0.01162177	0	0.198232607	0.004950221	0.327181702	0.305826494	0.053923467
2.3.1.191	1.00605432	1.011412137	0.964879018	0.369416314	1.014319907	0.998346168	0.355781535	0	0	0.014517673	0.897612726	1.02151167	0.995962365	0	0.984982354	0	0.951691626	0.0724678	0.082719432	0.054278582	0.051247673	0.018552991	0	0	0.108946247	0.497428399	0.241262281	0.919464757	0.007848662	0.020249917	0.985481083	1.023016514	0.020032828	0	0	0.908674855	0	0	1.396146084	0.502887617	0	1.027802068	0	0.007745521	0.875488362	0.99632103	0.141425893	0.136019674	0.126779883
2.3.1.193	0.202297011	0.001510909	1.788926222	0.015137976	0	0	0	0	0.01562533	0	0.035103007	0	0	0	0.00570519	0.006766942	0.015172041	0.01298631	0.00480539	0	0	0	0	0.002190101	0.120933928	0.009669542	0.231931734	0.81792405	0	0	0.990205276	0.943676791	0.009727114	0.010184345	0	0.819427694	0	0	0.160445909	0.760865119	0.004987575	1.074377588	0	0.011750095	0.015072988	0.86742013	0.015826789	0.016445961	0.03402945
2.3.1.20	0	0.954747076	0.000374691	0.001025479	0.001646089	0	0	0	0	0.000503442	0.030128962	0	0	0	0	0.003167392	0	0	0.000302841	0	0	0.003575669	0.004942795	0.004821571	0.00087439	0	0	0	0	0.001072469	0.000755556	0	0	0.001929556	0	0.003002779	0.004280732	0	0.001774473	0.001157617	0	0	0.000707509	0	0.024501087	0	0	0.002497737	0.001503939
2.3.1.21	0	0	0	0	0	0	0	0	0	0	0	0	0	0	0	0	0	0	0	0	0	0	0	0	0	0	0	0	0	0	0	0	0	0	0	0	0	0	0	0	0	0	0	0	0	0	0	0	0
2.3.1.28	0	1.028271376	0.042097254	0	1.000949629	1.000244007	0.013611128	1.009380028	0.992532547	0	0.058314455	1.523846136	1.536329197	0.033917997	1.007005999	0.387995917	0.040406047	0.885549177	0.887709272	0.881724958	0.862460984	0.002361446	0	0	0.0121107	0	0.001600207	0.206305093	0.146176812	0	0	0.114097768	0.102170154	0.087857148	0.104157922	0.236555175	0.013924933	0.011899732	0.092955201	0.255250913	0	0.060650995	0.320416297	0.012995144	0.060576659	1.0152605	0.354313157	0.382869755	0.058212062
2.3.1.29	0.208352917	0	0.016771443	0.166852178	1.984736038	1.988944466	0.140473213	0	0.023167513	0	0.597694439	1.363351175	1.368108656	0	0	0	0	0.148579263	0.11535545	0.146064086	0.132462743	0.006142627	0	0.50700205	0.25077111	0.502606903	0.497725486	0.867411416	0.377999394	0	0.278799882	1.013231637	0	0	0.00846903	0.866748046	0	0	0.167422066	0.502797657	0	0.085359525	0.006715112	0.008780599	0.608723136	0.844102715	0.238149187	0.233875109	0.098333677
2.3.1.30	1.022767394	1.791010399	0.953451508	0.928295127	0.996521889	0.524026294	1.012814923	0.994016267	1.020821369	2.020267593	1.967910983	1.993878151	2.012589745	0.09585769	2.008561115	0.774684764	0.925316781	1.210437	1.218716885	1.182229769	1.192440022	0.007913993	0.989470427	0.983093977	1.014506326	0.48591416	1.251456532	1.007918071	1.122877027	1.012247205	1.018288103	1.023611138	1.324466561	1.319438485	1.290494183	1.009061431	0.976093434	0.477456843	0.344869929	1.013678725	1.001948164	1.019883982	0.699462033	0	1.978789663	1.280933664	0.855156501	0.886570831	0.365963835
2.3.1.31	0.791229289	0.989620445	0.934048104	1.016323404	1.012265874	1.003694835	0	0	0.00568558	0	0.993270887	0	0.007847107	0.021113121	0	0	0.672414863	0.073874931	0.08345872	0.05004368	0.065179298	0.005561955	0.020930518	0	0.927789637	0	0.240124474	0.065530964	0.000406223	0.003157619	0.159015806	0	0	0.013902126	0	0.086038072	0.009399879	0.012455708	0.017220032	0	0.011136687	0.881470106	0	0.003905135	1.009637959	0.005886934	0.081737141	0.048501874	0.066121235
2.3.1.35	1.624454168	2.020499755	0	0.186333152	2.044233493	0.033859253	0	1.997985414	2.007098254	1.991393656	1.803553621	0	0	1.900998334	2.022110638	2.012486126	0.576026907	1.164868048	1.149587077	1.205449671	1.136785392	1.985112571	2.030851548	2.02255453	1.672570795	0	3.034765069	0.023516225	0.15990408	0	0	0.045504754	1.758005235	1.797812933	1.774978429	0.062324258	2.029973471	0	0.013604369	0	0.043771209	0	0.804819158	0.029230123	1.781689895	0.323248083	1.469167051	1.484850006	0.401812261
2.3.1.37	0	0.002414154	0	0	0	0.000894971	0.003861518	0.001687482	0.002015156	0.005530266	0.024224796	5.36124E-05	0.006206691	0	0.0066517	0.003566667	0.00059762	0.018558308	0.009225698	0.020417602	0.010324641	0	0	0	0.038993042	0.00342717	0.248792604	0.011428773	0	0.004639615	0	0.008558167	0	0	0.006024689	0.019415427	0.000932947	0	0	0.001305933	0	0.000496639	0	0	0.030086332	0.140825439	0.093607419	0.100317591	0.049766506
2.3.1.39	1.0235559	1.942495721	0.948478682	0.253646722	1.012570003	0.988087064	0.151872475	1.020134227	0.996315162	0.991653604	2.085209788	1.021836698	1.018133611	0	1.001877149	0.983361919	0.983265033	1.164824634	1.146205497	1.139290035	1.132157659	0.512387634	0.987212248	0.997860848	0.197853026	0.989053719	1.267496723	1.3538435	1.330793711	0.982344056	0.99054006	1.359301482	0.920755231	0.918135513	0.892439336	1.360668418	1.014898121	0.014017371	1.074152144	0.481319559	0.997730371	1.112423866	0.61483083	0	2.065531948	2.006087621	1.10890512	1.101761114	0.725165159
2.3.1.4	0	0	0	0	0	0	0	0	0	0	0	0	0	0	0	0	0	0	0	0	0	0	0	0	0	0	0	0	0	0	0	0	0	0	0	0	0	0	0	0	0	0	0	0	0	0	0	0	0
2.3.1.40	0.408584926	0	0.013910507	0	1.99323899	0.021270646	0	0	0	0.030142285	0.021710274	0	0.030082372	0.014474779	0	0	1.591850683	0	0.006827549	0	0	0.00452874	0	0	0.081876844	0	0.494389204	1.682576823	0	0	1.968007305	1.935359918	0	0	4.19279E-06	1.692402234	0	0	0.673858017	1.011695156	0	0.277882724	0.016355728	0.013443835	0.021416155	1.701451219	0	0.009638277	0.056562873
2.3.1.41	1.399412525	1.635588878	1.227826804	0.016793384	0	0	0	0.014229828	0	0	0.773962246	0.856963531	0.836905796	0	1.024269876	0.025931295	0.303045945	0	0.002198442	0.010287006	0.014202832	0.018053723	0.027311481	0.02494282	0.117920937	0.008389773	0.473762361	1.251171342	0	0	1.161434459	1.34238762	0.023465852	0.011262548	0.016546633	1.252216896	0	0.013381314	0.193155787	0.766443891	0.023266858	0.999315902	0	0.01917737	0.802107684	1.169724125	0.152202884	0.172238682	0.092818075
2.3.1.43	4.32348E-05	8.1375E-05	0.000144769	0	0	0.000153098	5.31487E-05	0	0	0	0.016806561	0	0.000100547	0.00015746	1.22683E-05	3.0564E-05	1.28684E-05	3.43862E-05	0	0	0	0.000112857	5.89513E-05	0	7.48246E-06	0	2.63812E-05	0	0.00014934	1.28422E-05	0	0	2.93873E-05	1.26584E-05	0.000141444	0	9.0847E-06	0	5.95838E-05	0	7.02478E-05	0	0	4.32997E-05	0.01681956	0.000108942	0.000130225	0	0
2.3.1.46	0.219809096	0	0.009123084	0.016910432	0	0.00116559	0.147188632	0.979496517	0.981044891	1.017578608	0.034114322	1.008319792	0.999439041	1.013082296	0.994608481	1.014002395	0.391878827	0.763742959	0.774951911	0.764440447	0.772328261	0.984898831	1.001430147	1.005402569	0.018671573	0.007571898	0.733240849	0.898099454	0.096901156	0.98138874	0.986532021	0.990736559	1.002052678	0.991424187	1.016491122	0.901791333	1.006447721	0.000504407	0.339506151	1.018072619	0	0.082192057	0.597499986	0.015980211	0.068169468	0.994137032	0.812985156	0.813687937	0.674029919
2.3.1.47	0.817697599	0.941443547	0.835887373	0.190374185	1.010714656	0	0.185812803	0.013750063	0.019910818	0.014545603	1.042911177	1.997442049	1.994362318	0	0.99664115	0.225175229	0.806085142	0.110612325	0.075015829	0.087437323	0.12399401	0.026960872	0.008642684	0	0.514710157	0.495288482	0.525157872	1.174752324	0	0.015628857	1.257576494	1.711274308	0.015002609	0	0	1.208522778	0	0	1.108968815	1.003904668	0.000259865	1.005581185	0.000123106	0.002762725	1.019479996	0.985441164	0.175825896	0.161384641	0.129980272
2.3.1.48	0	0.004863469	0	0.002135683	0	0.004456321	0.001743947	0	0.003759615	0.000492987	0.012635017	0	0	0.00424045	0	0.003665328	0.003944099	0	0.003439215	0	0.001306523	1.000847837	0	0	0.000113208	0.002584943	0	0	0.002467859	0	0.003468953	0.004899582	0	0.00300542	0.001119318	0.001466263	0	0.003168095	0	0.001978024	0	0	0.002460271	0	0.006526038	0	0	0.005396896	0.009301404
2.3.1.5	0	0.087334969	0.000954824	0.001179108	0.000298472	0	0.001077917	0.001429871	0	0.001608026	0.238601148	0.001685782	0	0.00249241	0.002308136	1.76692E-05	0	0	0	0.000440757	0.001635997	0.002252612	0.002522624	0	0.002087819	0.000990551	0	0.016516363	0.000624281	0	0.001110247	0.002674745	0.00212961	0.003001095	0.00305144	0.017959768	0	1.852E-05	0	0	0.002657421	0	0	0	0.237748005	0.001786427	0.000595412	0.000823218	0.022892913
2.3.1.50	0	0	0	0	0	0	0	0	0	0	0	0	0	0	0	0	0	0	0	0	0	0	0	0	0	0	0	0	0	0	0	0	0	0	0	0	0	0	0	0	0	0	0	0	0	0	0	0	0
2.3.1.51	1.815986543	1.185347619	0.929312502	1.52728588	1.011563362	0.481216711	1.171398789	1.001061029	1.52483172	0.996043769	2.447273395	1.30078006	1.297043113	1.014906538	0.979094229	1.784323341	1.027520634	1.793390398	1.797591271	1.795831957	1.797086019	0.51223722	1.011081819	1.479218789	1.012850104	1.017890845	1.73983894	0.963679523	1.024032987	0.993384089	1.006179176	1.033703283	1.478184637	1.489819898	1.476933916	0.936381121	2.011928581	0.982407015	0.226306981	0.770903954	0.999341985	0.993988358	0.420671102	0.992726516	2.454893907	1.125246495	1.733711262	1.702100594	1.103310086
2.3.1.54	0.780210448	0	0.939881933	1.302872493	1.038822934	0.547197468	0.974744547	1.969821046	2.999853551	0.040862222	0.153081184	1.398799568	1.430356616	1.027243877	6.005991947	1.785115256	0	2.421008957	2.493327366	2.463918543	2.490606038	0.969308706	2.987631726	1.513986858	0.498531563	0.450239628	1.015697745	2.525035226	0.968038332	3.011355205	0.33472856	3.75583392	1.232888492	1.175638927	1.202128917	2.515591272	1.008513616	1.051026931	1.451447945	2.502175671	1.033132975	1.256054918	2.426000082	2.006234975	0.151616377	3.58596549	1.471172199	1.439801051	0.476504876
2.3.1.57	0.198692594	0.362462268	0.011897781	0	0.009274492	1.003181645	0.164117441	0.006929999	0	0	0.5438006	0.996322901	1.014347245	0	1.012423065	0.194741679	0	0.692299029	0.702387796	0.712615561	0.706842605	0	0.002413799	0	0.033457156	0.485121874	0.25352214	0.927319753	0.63467539	0.014372798	1.001026771	1.016701587	0.095065963	0.091303589	0.088184399	0.92611457	0.495137478	0	0.514202881	0.741990883	0	0.073958856	0.297663828	0.015489936	0.527880191	0.864457351	0.157635827	0.149509256	0.121582681
2.3.1.60	0	0.174422518	0	0.000609068	0	0	0.000660418	0.000591015	0	0.000610112	0.009391851	5.64518E-05	0	0	0	0.000907874	0	0	0.000171903	0	0	0	0.000917449	0	0	0.000565933	0	0	0	0.000520444	0.000103017	0	0	0	0	0.000653683	0	0	0	0	0.000520295	9.10921E-05	0	0	0.007496867	0.000242117	0	0	0.000962854
2.3.1.61	0.992968431	1.006489737	1.005683169	1.170310218	1.005447793	0	0.171089989	0	0	0.013732326	0.901021334	0.68151585	0.67916648	0.01321863	0.000617148	0.014060307	0.017445678	0.068416678	0.079244736	0.079405039	0.100751176	0.023685685	0.005736633	0.011960877	0.763207609	0	0.512182422	1.038489131	0.011919264	0.019786996	1.021153057	1.239210718	0	0.009439203	0	1.03347537	0	0.010796126	0.269231664	0.518522343	0.002653973	1.022065224	0.01091369	0	0.876183285	0.997805451	0.233481134	0.226921271	0.108310217
2.3.1.7	0.000296858	0.000342013	0	0	0	0	0	0.000266515	0.000108619	0.000533697	0	0	0	0.000475182	0.000504129	0	0.000511298	0	0.000122425	0	0	0	0	0.000756624	0.137848736	0.000291724	0.000644584	0.000296456	0.000240278	0	0	0	0	0.000125966	7.89852E-05	0	0	0	0.000700415	0	0.000144816	0	0	0	0	0	5.9785E-05	0	0.000113935
2.3.1.74	0.002000252	0.002919134	0.000985727	0	0.001588605	0.005059732	0	0.002578558	0	0	0.042730083	0	0.002312954	0	0.000460173	0.004574629	0	0.000174136	0	0	0	0.002838542	0.005790957	0	0	0	0	0.019266758	0.00070401	0	0.00361253	0	0.002798164	0	0.000266776	0.015732556	0.002667464	0.003092375	0.002920853	0	0.005064265	0.000727067	0	0	0.046695042	0	0.095034125	0.097868821	0.003765037
2.3.1.79	0.411206409	0	0.139414193	0.618003187	2.033152854	0.9964819	0.523206732	1.015732733	0.995791643	1.005505431	0.144372059	2.818962957	2.858783069	1.244024329	0.02501287	0.412245847	0.010776057	1.192268784	1.182956872	1.231082364	1.211523094	0.501429159	1.966446206	1.02534326	0.666442567	1.004374572	0.480622478	0.643145462	1.591931227	0	0.174806177	0.959164098	0.820923618	0.767997459	0.780741857	0.656558721	0.489251531	0	0.363464793	0.49899581	0.998284173	0.057367732	0.922039219	0.007751181	0.176971018	0.736616901	0.407194527	0.450183562	1.210425854
2.3.1.8	2.18056787	1.53361925	0.467913051	0.375236058	0.98648093	0	0.815970252	0.008245409	1.009528489	0.989206556	2.150264542	2.017014533	2.022040092	1.369198466	0.98509982	1.020538739	0.765158826	0.928384476	0.953445349	0.939000888	0.94706883	0.993665788	0.011142329	0.993143188	1.068626654	0.486554532	1.011464214	1.248967955	0.997276376	1.015551861	0.553795793	1.425661019	0.805073732	0.819760955	0.776645437	1.251418923	0.988890915	1.009079093	0.908309601	0.985313901	0.993219212	0.880056033	1.177339275	1.005517868	2.14623825	0.728937745	0.841074532	0.832045695	0.882165175
2.3.1.81	0	0.003688523	0.002191464	0.007631894	0	0.005891698	0	0.001866472	0.006758216	0	0.013962424	0.007341381	0.005405437	0.005298046	0	0	0.788849086	0.142660817	0.148463599	0.14866528	0.138500736	0	0	0	0	0.004335561	0	0.048243055	0.001437973	0.004562911	0.00324819	0.035233657	0.102318764	0.105925385	0.107877022	0.038475557	0.502664187	0.005239997	0	0.254297694	1.002633744	0.008071204	0.406660259	0.004464448	0.023140022	0.000739086	0.086505377	0.0865682	0.320003174
2.3.1.82	0	0.136429984	0.005807459	0.005849038	0	0.005798581	0.003410907	0.999112248	0.50621961	0	0.027512347	9.77041E-05	0.0042154	0.003139279	0	0	0.003310358	0.101303416	0.103305079	0.103335991	0.09971932	0.00054959	0.005062173	0	0.001841758	0	0.001489593	0.00894861	0.018485021	0	0	0.010371656	0.105857514	0.101656277	0.096286822	0.016933585	0.002110212	0.002242348	0	0.005796136	0.001214458	0.006417545	0.293764272	0.003438921	0.03145773	0.146128682	0.118800007	0.119026299	0.002408522
2.3.1.89	0.007507447	0.00086073	0	0	0	0	0.006800163	0	0.003745623	0.007296434	0.012625464	0.001222752	0	0	0.004360978	0.000716974	0.003266997	0.001721038	0	0	0.004976562	0.505109663	1.009110157	0	0.006351638	0.491461531	0.007611729	0.003836349	0.282010965	0.008283485	0	0.014466108	0.005473799	0	0	0.00878764	0	0	0.080683363	0.257904642	0	0	0.304013436	0.002646641	0.023357587	0.00246249	0	0.009098	0.208474024
2.3.1.9	8.255335033	4.855205658	0	0.031792072	0	0.090127529	0.738922586	0.976786354	1.09187956	1.000464288	6.80860904	0.020087918	0.046198469	0	0.927298392	0.341197934	0.078486601	1.178003772	1.138391909	1.169409079	1.072545068	0.079362463	0	1.448537999	1.368373587	0.490039948	1.804321298	1.231196847	0.932175264	1.032124584	0.923198585	1.597994867	0.735986139	0.794902474	0.845203527	1.140138625	1.092950742	0.029422715	1.239066841	1.567774228	0.967416872	0.661607324	0.63288091	1.075552987	6.94998184	3.132013744	1.491922087	1.511120344	1.131662175
2.3.1.94	0.001107806	0.000465408	0	0.000795895	0	0	0	0.001118648	0	0	0.085482352	7.46187E-05	0.000745563	0	0	0	0	0.031003504	0.033401754	0.031175419	0.032093687	0	0	0.001254954	0	0	0.00073383	0.005163834	0	0.000236161	0.000412233	0	0.000435194	0.000345031	0.001293016	0.005044993	0	9.14264E-05	0	0	0	0	0	0	0.084729144	0.00070994	0.030328897	0.031939204	0.001187928
2.3.2.-	0.016684973	0	0.011105315	0.017551702	0	0	0	0	0.001470791	0	0.020270048	0.003594915	0	1.055272028	0.020559232	0	0	0.020924576	0	0	0	0.0210558	0.024115708	0	0.016424781	1.510293853	0	0	2.571525618	0	0.014788787	0	0	0	0.013006204	0.00180039	0.0005197	0.02309915	0	0.00346031	0	0	0.397187232	0.003706798	0.017645528	0.021685507	0.353083982	0.337845718	0.015834669
2.3.2.10	0	0.008463835	0.002358705	0	0.007096899	0	0.006278904	0.000449282	0.00534801	0	0.005318494	0	0	0	0.001811226	0.0083605	0.008212714	0.012545728	0.015003973	0.012165882	0.013375941	0.006131814	0	0.00799768	0.005039122	0.493464547	0.000513214	0	0.530938738	0.006996787	0	0.007889962	0	0.004303913	0	0.000950657	0	0	0.00120571	0.257924087	0.008142107	0	0.800121697	0	0	0.002772835	0.09587755	0.102015586	0.0071528
2.3.2.13	0.000730059	0	0	0.001052012	0	0.002552487	0.002517778	0.001747294	0.000344779	0	0.005798306	0.000319798	0.001728669	0	0.002135661	0	0	0.243713246	0.239199792	0.243993481	0.241562198	0	0	0	0.002382867	0	0.001153209	0.003157853	0	0.001491646	0.000110546	0.009374986	0.000190575	0	0	0.002473802	0.001430518	0	0	0	0.000242537	0.002191689	0.002624266	0	0.008766327	0.001632404	0.001832974	0	0.001817723
2.3.2.16	0.001803763	0	0.002921627	0	0	0.003860015	0.005062393	0	0.009130016	0.005248802	0.011898962	3.6464E-05	0	0	0.008233344	0	0	0.161186165	0.16129225	0.156747299	0.154145799	0.001660663	0	0	0.007799929	0.006879158	0.007836316	0	0.005562055	0.004080006	0.000425985	0.003647703	0.008818877	0.002064782	0.001889354	0	0	0.998368321	0	0.002501615	1.003618118	0.007904808	0.000236648	0	0.000974409	0.003650125	0	0	0.00875415
2.3.2.17	0	0	0	0.003937302	0.002932443	0	0	0.001294738	0	0	0.013016483	0	0.004215755	0.001958085	0	0	0.002396982	0.028771303	0.03353233	0.032706714	0.037061968	0	0	0.001905607	0	6.66385E-05	0	9.18385E-05	0.005017391	0.00055654	0	0.004376408	0	0.001415372	0	0.002597016	0	0.003609405	0	0	0	0	0.297227884	0	0.007992812	0	0.001997879	0.000931723	0
2.3.2.18	0	0	0.004354439	0.002285045	0.000988933	0	0	0	0.003961956	0	0.013392065	0.001886416	0	0	0.000543748	0	0.001032373	0.018145284	0.020239884	0.017168526	0.019639297	0	0	0	0.005147998	0.004072697	0	0.002951355	0	0.002405597	0	0.002676633	0	0.005290596	0	0.00895997	0	0	0	0	0.003506366	0.004712179	0.099431119	0.00206358	0.006820394	0	0	0	0
2.3.2.2	2.223711531	0.825705528	0.093906733	0.191995506	0	0	0.156494139	0	0	0	2.885992861	0	0	0	0.026479169	0.02756141	0.39569921	0.394270951	0.442131464	0.371021831	0.385893304	0	0.000482964	0	0.21902366	0.033310747	0.466161625	1.090957806	0	0	2.898985218	1.066559583	0.021048217	0.010273908	0.030352834	1.103693986	0	0	1.217229952	0.493038377	0.023686653	0.124720009	0.283722361	0.023934621	2.936116554	1.280208596	0.236624935	0.180668375	0.129262616
2.3.2.3	0	0.039071006	0.003541379	0	0	0	0.166235568	0	0	0.003557125	0.160376403	0	0	0	0	0	0.003868372	0.101916861	0.090267709	0.090712021	0.102325517	0	0	0	0	0.003096806	0.492374883	0	0.32003807	0	0.005324163	0	0.096946078	0.104377131	0.103673158	0.0040272	0.007818668	0.249714786	0.002628537	0.244982412	0.004253982	0	0	0.006133267	0.166213696	0.003040572	0.038108818	0.02940178	0.203913883
2.3.2.5	0.000818492	0.000204207	0.00298259	0.002453185	0.0052024	0	0	0	0	0.002687501	0	0	0.003742989	0	0.004815074	0.000819475	0.002481695	0.013826757	0.019676276	0.014135282	0.021292115	0	0	0	0.793375382	0	0.247417098	0.086757767	0.001823644	0.001205959	0	0.002528367	0	0.001093308	0.003927917	0.091359154	0.004889419	0.005127082	0.000371041	0	0.005030976	0	0.003755451	0	0.004214199	0.005584929	0	0.001034039	0
2.3.2.6	1.01194366	0.996057871	0	0.008361532	1.004184647	0	0.008942178	0.013896376	0	0	0.864456114	0.39681289	0.36837009	0.010683458	1.003959568	0	0.926815269	0.185221256	0.19969952	0.188230759	0.187099818	0.013646676	0	0	0.033060204	0.003815834	0.51981041	0.849576094	0.013719523	0.003796567	0.995436885	0.940259178	0	0.017741539	0.006963467	0.866397312	0	0	0.181769965	0.484023457	0.015601814	0.078391633	0	0.00243292	0.874290858	1.004156861	0.10874946	0.130480101	0.137148029
2.3.2.8	0.790760552	0.996477546	0.00554591	0	0.004688695	0	0	0.000161851	0.011893348	0.010497001	0.838448515	0.000849038	0	0.005178598	0	0	0.86432776	0.018062783	0.040632583	0.037681903	0.026495394	0	0	0.00826169	0	0.004048846	0.236595756	0.019265872	0	0.004960533	0	0.007086227	0	0	0	0.029189334	0	0	0.005194464	0	0.00925983	0	0.003070385	0	0.843335223	0.133540931	0.08184832	0.106105102	0.091544
2.3.3.1	1.183917205	1.017973086	0.006094458	0.53477261	1.028037413	0.033067383	1.00214342	1.004871517	1.982495344	1.982354399	1.990179305	1.004377352	1.008222944	0.974462448	0.003076259	1.623888298	0.84647266	0.516435253	0.470557621	0.454703313	0.4820715	0.977892999	0.99994966	2.007332409	1.282107352	0.030070524	0.980619848	1.100786753	0.105736128	0	1.034706471	1.28150369	1.623691577	1.614192377	1.611176441	1.074458763	1.48530045	0.012028401	0.346748759	0.779198341	0	0.207171956	0.709280187	0	1.999459711	1.847771391	1.274415411	1.246576227	0.24042139
2.3.3.10	0.013260097	0	0	0	0.004534476	0.013303275	0	0	0	0	0.274046774	0.008280675	0	0.063645336	0.006548578	0.002776104	0.013268814	0.008474386	0.00687564	0.022384647	0.01475107	0.008048229	0.009796899	6.08397E-05	0.116040707	0.493447612	0.011894792	0.130311531	0.995857348	0	0	0	0	0	0.010097726	0.120871346	0.00872153	0	0.003421376	0.486917708	1.005967776	0.013459207	0.0969813	0	0.262410956	0.000230463	0.187696378	0.191349522	0.846104017
2.3.3.13	1.61859944	1.020640057	0.976810082	1.073432595	2.023423357	0.021559357	0.138248963	1.024902735	1.478018194	3.97991758	1.842153349	1.982653337	2.00208045	0.954131601	1.997989916	1.014226116	1.901531587	0.891077899	0.891624287	0.867823676	0.901710936	0	1.009255455	1.027840591	0.996709238	0	1.492789593	1.020427004	0.101339451	1.006588742	1.170053995	1.05878854	0.983240329	1.026332966	0.993432132	1.017349874	0.991841182	0	0.323586324	0.472611668	0	0.865731302	0.671570999	0	1.828183982	2.009431928	1.134756689	1.185777489	0.286956156
2.3.3.14	0.005651337	0.002341698	0	0.007918282	0.011141289	0	0	0	0.000964937	1.996019827	0.130528961	0.010932862	0	0	0	0.001637321	0.025871254	0.54184838	0.543015968	0.539321497	0.525034502	0	0	0.0051492	0	0.001800436	0.011845326	0.036331075	0.001016458	0	0	0	0.007458661	0.011047442	0.012876286	0.034727228	0	0.006764524	0	0	0	0	0.010755251	0.005574854	0.132142589	0.571049369	0.011522194	0.007168169	0.027958354
2.3.3.15	0	0	0.000112764	0.001358819	0	0	0.001331596	0.001527197	0.000635461	0.000424447	0.194539567	0.000551215	0.001604026	0.001382042	0	0	0	0	0	0	0	0.001335476	0.001557738	0.001538556	0.001318972	0	0	0	0.001382217	0.000412416	0	0	0.001614398	0	0.00046938	0.000850545	0	0	0	0	0	0.00021753	0.000662968	0	0.194377261	0	0.030430227	0.032028881	0.001856569
2.3.3.5	0.606219636	1.015648136	0	0	0.0077943	0.006938983	0.814364014	0.977270694	1.481360881	1.974706812	0.922490326	0	0.007831131	0	0	1.177466635	0.155628643	0.415961575	0.40887733	0.413700184	0.426392589	0.481132032	0.988199503	2.008855073	0.5507969	0.010750287	0.501504114	0.541303141	0.063513783	0.013454358	0.020061876	0.901793605	1.416022675	1.383360044	1.407548	0.501607735	1.524541079	0	0.257875048	0.520281031	0	0.08693764	0.403639724	0	0.900268154	0.01643716	0.653377308	0.666336133	0.080729557
2.3.3.8	0	0	0	0	0	0	0	0	0	0	0	0	0	0	0	0	0	0	0	0	0	0	0	0	0	0	0	0	0	0	0	0	0	0	0	0	0	0	0	0	0	0	0	0	0	0	0	0	0
2.3.3.9	0.998500615	0.991632411	0.020019674	0	0.014917029	0	0.018726449	0	0.004267976	0	1.098408521	0.002610236	0.0025575	0.021990478	0.021222458	0.018406226	0	0.013035402	0.020413094	0.042199583	0.011555631	0	0.017809948	0.008999286	0.420722823	0	0.771095843	1.101937322	0.01940208	0	0.153034412	1.67772565	0	0.021599817	0.014192319	1.119270666	0	0.019908291	0.339829364	1.014080469	0	0.159860152	0	0	1.089667923	0.981878732	0.217119509	0.232506143	0.133932091
2.4.-.-	0.580996101	1.413847809	3.733202138	0.074327599	0.044760748	0	0.013674302	0.065412971	0.022433724	0.005666072	3.394571983	0.582846855	0.580678589	0.078102456	3.016461451	0.369963239	2.068478744	0.484008919	0.472452939	0.466584661	0.463891697	0.463447187	0.929996262	0.434267057	0.20051013	2.000884352	1.539226764	4.01424473	0.569282644	0.061264579	2.961101704	5.22755858	0.354593561	0.447342206	0.436539361	3.913779024	0.020378674	0.041016441	3.206276921	3.001163035	0.007554645	1.983812743	0.348776761	0.054937874	3.496754073	3.44307629	0.696202147	0.574600528	0.380273
2.4.1.-	7.745071408	4.592679392	6.767094333	2.106496411	5.937319112	3.862158141	3.05107164	4.102071218	3.85732767	2.007011111	13.22031668	7.610885276	7.510501396	1.045616795	5.021627524	3.744060132	2.991812244	4.374971706	4.401060852	4.488551653	4.386100174	2.60222242	4.919154191	3.877859653	3.598926815	3.372480002	6.126995086	9.604609525	2.736330845	2.015016855	9.707911491	12.10644944	4.038720669	4.030491783	4.014008354	9.654214837	2.943506127	1.934109322	6.213112774	8.219532475	4.074654285	4.725431384	3.729243595	1.857699513	13.35636055	10.07492183	4.596560915	4.363979441	5.946236597
2.4.1.1	0.396958608	0.025778269	2.025912466	1.011706747	1.000552795	0.991090982	0.829975437	0	1.48084931	2.019339587	0.346648193	1.393753773	1.356647709	1.030682282	0.991578416	2.023865191	0.010875521	1.289527588	1.288218706	1.262471876	1.302316148	1.510051045	0.978069292	2.024132938	0.800370018	0.020865285	0.722449691	1.728867244	0.116924671	1.035402221	1.992752814	2.00947538	2.072919103	2.08144861	2.067167842	1.69805375	2.025584963	0.990102829	1.181824513	2.030699326	2.015725558	1.122752665	1.207382871	0.014080522	0.305870117	2.286228298	1.284787272	1.294942366	0.356148633
2.4.1.10	0	0	0.003398494	0.271276803	0.006051571	0	0.002827578	0.001316737	0.004042145	0	0.372511755	0.001181453	0.003966543	0.003607199	0.000628922	0	0.004574532	0.045769727	0.044264571	0.047982532	0.046111346	0	0	0.000216686	0.002708518	0	0	0.021310404	0.005464665	0.000259409	0.434146255	0	0	0	0.000378606	0.02828986	0.002563689	0	0.004413473	0	0	0.005734268	0.097450242	0.00274141	0.374289638	0.005754631	0.215895722	0.216474164	0.151757708
2.4.1.109	0	0.000404127	0.00247676	0.184983501	0.000253852	0	0.169754551	0	0.001578814	0.001874884	0.307715879	0.000190929	0.000900887	8.58045E-05	0	0.002351903	0	0	0	0	0	0	0.002397082	0	0	0.00178851	0.00316586	0.001581732	0	0.000367197	0.000815249	0.001055694	0.001210892	0.000550547	0	0.001309608	0	0	0.002443572	0.000623644	0.00068349	0.000497826	0	0	0.305324404	0	0	0	0.011287641
2.4.1.11	0	0	0.001134642	0.004816522	0.001311101	0.50050607	0	0	0.001031331	0	0.003088208	0	0	0.005630255	0.99198243	0	0.005899665	0.021621073	0.019810367	0.015147156	0.008450734	0.000223917	0.002500478	0	0.000847474	0.002832834	0.002938142	0.007704761	0.007811631	0	0.004587324	0.008201889	0	0.006031678	0	0.001722529	0.004412945	0.005638774	0.001740162	0.004610034	0	0	0.002941832	0	0	0.005510134	0	0	0.005260617
2.4.1.117	0	5.65334E-07	1.22996E-05	5.184E-06	0	0	0	1.25629E-05	0	1.23648E-05	0	0	0	0	7.38515E-06	4.41396E-06	1.02417E-05	0	1.31982E-05	1.1981E-05	0	0	0	0	0	1.33182E-05	8.68761E-06	0	0	1.11252E-06	0	4.5805E-06	0	0	0	0	0	0	4.56306E-08	0	0	1.23543E-05	4.01184E-06	7.02724E-06	0	0	1.03403E-05	6.06104E-06	0
2.4.1.119	0.003768911	0	0	0.001665713	0.000217238	0.006996031	0.005158436	0.007675957	0	0	0	0.001921752	0.006026852	0.001819216	1.001601026	0.005991183	0.966294176	0.000740312	0.003879735	0	0.002233864	0.000871674	0	0.002415917	0	0	0.001462744	8.95809E-06	0	0	0.0037238	0	0.004026805	0	0.004112953	0.006112415	0.006525932	0	0	0	0.004355534	0	0.000983303	0	0.002885656	0	0.005502208	0.004653569	0.03654997
2.4.1.12	0.20590729	0	0.005333636	0.010190781	0	0	0.001392825	0.01469388	0	0	1.027888234	0	0.01149928	0	0.011344435	0.001782423	0	0.123613298	0.126376227	0.094843796	0.093740058	0.000835296	0	0.018423578	0.010554159	0.508882058	0.257033557	0.761342445	0.568193076	0	1.142062783	0.955953691	0	0.007184078	0	0.742623134	0	0.007474582	0.246285196	0.77004427	0.005173565	0.087644106	0	0.001199667	1.003150892	2.008241098	0.180065788	0.189666945	0.180527727
2.4.1.129	1.422662362	2.907536915	2.883665753	1.729955662	0.981270899	0.996970378	0.964080034	0	0.543481798	0.977764767	1.776110691	0.955682134	1.037243205	1.96820312	0.982654484	0.192845341	0.970995475	0.270688519	0.252952438	0.279269192	0.301679713	1.02014474	0	0.018216758	1.289135067	0.962860987	2.476367452	3.059803203	2.051758454	0	4.03330176	2.908237736	0.298366219	0.253755753	0.297574402	3.121204178	0.49479103	0.71621619	1.444046063	1.742980595	2.050421084	2.771724252	0.221190209	1.009654294	1.69135241	3.552422335	0.772486611	0.713920973	1.652603859
2.4.1.13	0	0.000523576	0.00016244	0.00087735	0.001157272	0.000139201	0.000121408	0	0	0	0	0.000763467	0	0.001302242	0.001071787	0	0	0	0	0.000750379	0	0.000538485	0	0.001233066	0	0.00127838	0.249735046	0	0.001171081	0.000533295	0.000310208	0.000586355	0.001153398	0	0	0	0	0	0	0	0	1.25846E-05	0	0.000922371	0.000439672	0.000904338	0.000360921	0.001252806	0.012224222
2.4.1.14	0.0034517	0.000190434	0	0	0.001500809	0.002806351	0	0	0.002011718	0.002262123	0.007839868	0	0.000386448	0	0	0.003496113	0	0.032266169	0.030248644	0.029838169	0.033071102	0	0	0	0.58288689	0	0.252274632	5.80864E-06	0	0.002040522	0.000165816	0	0.000195321	0	0	0.001491526	0.001810374	0.002648183	0.002143072	0.002040151	0.000605815	0.001763963	0.002945057	0	0.00536413	0	0	0	0
2.4.1.141	0	0	0	0	0	0	0	0	0	0	0	0	0	0	0	0	0	0	0	0	0	0	0	0	0	0	0	0	0	0	0	0	0	0	0	0	0	0	0	0	0	0	0	0	0	0	0	0	0
2.4.1.144	0	0	8.10489E-05	0	0.000185776	0	0	0.000376609	0.000255073	0	0.034818499	0.000791287	0	0.000257421	0.001147641	0.000289378	0.00012506	0	0.000640179	0.001111939	0	0.000884422	0	8.29591E-05	0.001067935	0	0.000646387	0.008085602	0	0	0	0.000205594	0	0.000448727	0.000654597	0.008390317	0	0	0.000418692	0.000710082	0.000577785	0	0	0.000299405	0.033877039	0.000960038	0.000739542	0.000103414	0
2.4.1.15	1.181235205	1.007044361	0	0.006388751	0	0.010036328	0	0	0.012370866	0	1.419264762	0.152398146	0.159311793	0.017789	0	0.014727119	0	0.033654597	0.000977671	0	0	0	0.015492534	0.005880172	0.827320905	0	1.003704701	0.599662088	0	0.021405686	1.124273905	0.936630081	0	0	0	0.599519704	0.003846397	0	0.17334772	0.49917361	0.020126041	0.080442392	0	0.012052967	1.404819543	0.859508944	0.10860916	0.089769851	0.099999738
2.4.1.157	0	0	0	0.012949951	0	0	0.004706467	1.004857439	0.011248508	0	0	0	0	0	0	0.010642457	0.010784001	0.328932272	0.32517051	0.315897938	0.330949647	0	0	0	0	0.491116702	0	0.025360075	0.936937527	0	0	0	0.198743864	0.19330785	0.19986815	0.007386735	0.012764453	0.748071998	0	0.010804372	0.002284944	0.002677558	0	0	0.010130288	0.002932516	0.244823032	0.242342929	0.591783425
2.4.1.16	0.000199636	0	3.15745E-05	0	0	0.000352511	0	0	0.000352483	0	0	0.000200485	0	0.000252999	0	0	3.04884E-05	5.01056E-05	4.03448E-06	0	0	0.000354146	0	0	0	0.000109483	0.000288969	0.000353437	0	0.00024037	9.26433E-06	0.000169039	0	0	0	2.9901E-05	0.000114534	6.32195E-05	0	0	0	0.000148972	0	9.70012E-05	0	0.000171001	0	0	9.79648E-05
2.4.1.166	0.001614593	0.003799371	0.002235771	0	0	0	0	0	0	0.006886353	0.003656788	0	0	0.004005736	0.007045756	0	0	0.016507743	0.011692114	0.018126766	0.009402393	0.005552799	0	0	0.003668381	0.00276583	0.001841706	0	0.41704362	0.00727865	0	0.000960814	0	0	0.00622863	0	0.004529403	0.007344609	0.004056553	0.500728937	1.003503942	0	0.092712346	0	0	0.007194789	0.062468559	0.06207698	0
2.4.1.173	0	0.000396181	0	0.08983361	0.000674873	0	0	0.000597489	0.000496293	0	0.025813952	0.000206898	0	0	0.000593145	0	0.000119883	0.015065224	0.015409688	0.016743402	0.015664179	0	0.000695206	0	0	0.000856283	0.000802115	0.000872943	0.000970854	0	0.000435478	0	0	0	0	0	0.000794743	0	0.001014868	0.000202353	0	0.000405127	0.001042353	0.000787895	0.026060125	0	0.000843724	0.00073707	0.000295373
2.4.1.175	0	0	0.105731848	6.76782E-05	0	8.83804E-05	0.000528535	0	0.000578116	0.000140317	0.000158032	0	0	0	0.000517624	0.000581074	0	0	0.000280553	0	0	7.90997E-06	0	0.000508477	0.000586001	0	0	0.008872291	6.86531E-05	0.000115724	0.000347431	0.024660383	0	0.000533251	0.000431923	0.008309828	0	0	0.000503927	0.000420624	0.000605196	0	0.000492704	0.000293828	0.000490277	0	0	0	0
2.4.1.18	0.62364672	0	1.088937016	0.930831304	0.985675799	1.006192172	2.35819392	0	0.4936312	1.003754767	0.962999407	0.991035761	0.998346664	0.939301254	0	1.810921306	0	0.910605465	0.919415641	0.915399895	0.902134292	1.016914606	1.007252468	2.52431164	0.869057442	0	0.243813392	0.832830888	0.099576049	1.006046974	1.020791694	1.011304208	1.282457301	1.282108258	1.308218004	0.866667881	2.020486326	0.989066492	0.984454418	1.003886952	0.9961356	0.661998741	0.920372852	0.000198587	0.999369262	0.879668803	1.333013499	1.335137832	0.330887651
2.4.1.182	1.021672733	0.944380353	0.959677784	0.189778478	1.005586091	0.508615512	0.159386251	0	0	0	0.895119448	1.005868153	0.987545388	0.002777572	0.995632748	0	0.980507421	0.067464277	0.045196098	0.053264664	0.04100306	0	0	0.015754684	0.118541651	0.507471966	0.256976708	0.875220084	0	0	1.006555703	1.002742356	0.009287326	0	0	0.909282463	0.016119776	0	0.985894197	0.516160109	0.019896157	0.965699059	0.016155251	0.021329383	0.90433603	1.016787692	0.144610041	0.149692055	0.140567511
2.4.1.187	0	0.005785321	0.018297862	0	0.016219171	0.000219241	0	0.01263739	0	0.012171234	0.118630874	0.677544671	0.699525474	0	0.003594501	0.782258104	0.006262246	0.807448036	0.820673237	0.80691771	0.818240265	0.499367503	0	0	0.006746897	0.983463379	0.497383708	0.021733262	0.408881679	0.986046362	0.002910189	0.013614777	0.288402757	0.303509894	0.282601349	0.021232864	0	0	0	0.25986591	0.01556016	0	0.003309599	0.997194104	0.151299698	0	0.421940803	0.421943518	0.606441284
2.4.1.19	0.001615506	0.000268339	0	3.77101E-05	0.001289652	0.001753315	0	0.000715941	0	0	0.000857161	0.001519107	0	0.054842976	0	0	0.000818408	0	0	0.000799344	0.000217844	0.001215782	0	0	0	0	0.002093406	0.000161702	0.001503269	0.000927627	0.002106877	0	0	0	0.000578824	0	0	0.001623891	0	0	0.000908572	0.000874467	0	0.001636316	0.001119907	0	0	0	0
2.4.1.20	0.006989303	0	0.008059809	0	0	0	0	0.007381896	0.001545036	0.00301835	0.010639473	0.082072128	0.078791085	0	0	0	0.000876475	0.13210328	0.123801173	0.128587485	0.129143397	0	0.007719426	0.499897318	0.00742885	0.007610325	0.003767619	0.002934931	0	0	0	0.007422119	0.405875967	0.399552817	0.401699852	0.004179976	0.005839278	0	0.005670624	0.007284081	0.005559426	0	0	0.007492838	0.004408728	0	0.058804342	0.057830461	0
2.4.1.208	0	0	0	0	0	0	0	0	0	0	0	0	0	0	0	0	0	0	0	0	0	0	0	0	0	0	0	0	0	0	0	0	0	0	0	0	0	0	0	0	0	0	0	0	0	0	0	0	0
2.4.1.21	0.413785104	0	1.033546114	0.183912229	0.011082548	1.005453371	1.000708366	0	0.993371153	1.019651006	0.495705553	1.001403248	1.002563577	0	0.002340434	1.015810672	0	0.777760598	0.75676881	0.771197779	0.761952066	0.014288439	1.001935174	1.006040304	0.168561513	0	0.231899056	0.869498071	0.086232658	0.984155428	1.000680297	0.975859861	1.282670398	1.317732639	1.321651546	0.840255674	0.97997459	0.988661028	0.986633921	1.007086762	0.99956403	0.868558671	1.008694691	0.00781376	0.513029513	0.872401562	0.969813561	0.979181815	0.299497153
2.4.1.212	0	0	0	0	0.003295788	0	0.003407302	0	0	0.001506818	0	0	0.001364493	0	0.002612722	0.001286167	3.96175E-05	0.097769608	0.093320515	0.093727387	0.097132988	0.001735295	0.003363927	0	0.001007938	0.499846921	0.003513868	0.006968159	0.069834362	0	0.001512364	0.012979554	0.000196048	0.002858865	0.000375314	0.00493553	0.002840827	0.000668438	0	0.002280389	0.00219213	0	0.000120619	0	0	0	0.001654566	0.001590578	0
2.4.1.213	0	0.00323034	0	0.000180872	0	0	0	0	0.001560503	0.000904149	0.018053393	0.000173614	0.003124266	0.003603079	0	0	0.001708313	0.002485456	0	0	0	0.002071125	0	0	0.001992081	0	0.003323225	0	0.003500198	0.00072708	0.00026683	0	0.001401359	0	0.003680065	0.001201134	0.002009427	0.002937832	0.002127246	0.001156262	0	0.003579137	0	0.00349741	0.020248087	0	0	0	0.177956302
2.4.1.214	0	0	0	0	0	0	0	0	0	0	0	0	0	0	0	0	0	0	0	0	0	0	0	0	0	0	0	0	0	0	0	0	0	0	0	0	0	0	0	0	0	0	0	0	0	0	0	0	0
2.4.1.216	0.200974419	0	0.000337752	0.001277085	0.003508305	0	0	0.000933607	0	0.001422397	0.010477068	0.00439964	0.003471818	0.005112715	0	0.003755583	0	0.002713616	0	0	0	0	0	0	0.005243076	0.005784542	0.001030267	0.004381747	0.005063109	0	0	0	0	0.002750086	0.001228251	0	0.000984172	0	0	0.002585673	0	0.003201215	0.001743211	0.003401229	0.008339979	0.002225296	0.004825261	0.003168683	0.005481174
2.4.1.217	0	5.20121E-07	0	0	2.49787E-05	0	3.36884E-05	0	1.69872E-05	0	0	0	6.55618E-05	0	1.19971E-05	1.04844E-05	0	3.41585E-05	4.77817E-05	0	1.48117E-05	4.32898E-05	0	0	0	0	5.31797E-05	1.67927E-05	1.04125E-05	4.57401E-05	3.14344E-05	0	0	2.72435E-05	2.63871E-05	3.06675E-05	0	0	0	0	0	2.97089E-05	0	9.9549E-06	1.21534E-05	0	0	1.52898E-05	0.011708496
2.4.1.226	0	0	0	0	0	0	0	0	0	0	0	0	0	0	0	0	0	0	0	0	0	0	0	0	0	0	0	0	0	0	0	0	0	0	0	0	0	0	0	0	0	0	0	0	0	0	0	0	0
2.4.1.227	0.997074641	1.000775591	0.949040302	0.731371366	0.998183248	1.003956541	0.831104573	0.996021664	1.497685304	1.003305816	0.96167911	0.995861259	1.004752378	0.943788967	1.000658546	0.99957408	0.908417575	1.085145251	1.08248671	1.084855594	1.081413582	0.996818902	0.997983117	1.000585897	0.995319997	0.999455693	0.9984184	0.984185615	0.999967404	0.995836908	0.997087349	1.021952357	1.004261984	1.00196474	0.996912785	0.990024131	1.000680816	1.000461757	0.99828438	1.00050271	0.998236564	1.00144128	0.799507328	1.000708314	0.966294925	1.000481397	0.968393968	0.972784678	0.968024242
2.4.1.230	0	0.001509261	0	0	0.001739055	0.002605162	0	0.006792297	0	0.001181951	0.011746782	0.530914535	0.545631748	0	0.00686404	0	0	0.28705048	0.293064757	0.286657898	0.295966615	0.007727631	0	0.493008641	0.17365449	0.00504508	0	0.009790544	0.036699996	1.007133305	0	0.006502405	0.094166641	0.09642076	0.09651561	0.00867083	0.007922295	0	0	0	0	0.000488077	0	0	0.018471832	0.000453359	0.100544363	0.098087101	0.038914241
2.4.1.245	0	0	0	0	0	3.61382E-05	7.09161E-06	0	0	2.04564E-05	4.50387E-05	0	3.06121E-06	0	0	3.86719E-07	0	2.2719E-05	1.93679E-06	0	0	1.22412E-05	0	4.66406E-05	4.44223E-05	4.76526E-05	3.39704E-05	5.30398E-05	5.05362E-06	0	2.1365E-05	6.03795E-05	2.7037E-06	0	0	0	1.01312E-05	2.42277E-05	0	0	0	2.16306E-05	1.98289E-05	6.34383E-05	5.32131E-05	0	0	5.86459E-05	0.011823342
2.4.1.246	0.000308289	7.5404E-05	0	0	0	8.35268E-05	0.000231884	0	0	0.000249802	7.14555E-05	0	0.000356381	0	0	0	0.000267268	0.000144878	7.03987E-05	0	0	0.000246276	0.000130002	0	0.000142494	7.9934E-06	0.000349098	0	0.000120668	0.000227946	0	0.000206004	0.000315158	0.000285858	0	0.000265034	0.000187959	0	0	0	0.000219083	0	0	5.41161E-05	0.000300014	0.000331581	0.000118375	0	0.011580497
2.4.1.25	0.379598231	0.002424463	1.100687406	1.008870017	0.997868325	0.474807332	1.016640776	0.025801922	1.501843381	0.998852668	1.288817288	0.926147943	0.934049297	1.937166626	1.022176912	1.822741867	0.02594443	0.831621954	0.83275467	0.842568453	0.847088996	1.489064148	1.013715826	1.996294867	0.920731371	0.006836332	0.519303975	0.854029643	0	1.981985087	1.141299842	0.967069421	1.41648464	1.376952896	1.377034575	0.864461805	1.977941187	0.975432667	1.011133805	1.516107542	0.990187365	0.858876743	1.115547014	0.005273013	1.316190369	0.857668108	1.261631514	1.298415902	0.097920176
2.4.1.251	0	0.001906661	0	0.002350144	0	0.000453111	0.002439702	0.000468872	0.002028646	0.000800208	0	0.000178606	0	0.001148743	0.000626248	0.000532149	0	0	0.00192739	0.001946665	0.00118545	0	0	0.00067831	0.000130314	0.000826585	0.002704966	0.002137453	0	0.000240397	0.000612531	0.000870557	0.001824546	0	0.000713227	0.002571054	0	0	0.000368565	0.001162672	0	0	0.002267276	0	0.002314437	0	0.002015892	0	0.002107027
2.4.1.252	0.003019424	0.000510591	0.000323412	0	0.002126149	0	0.003589204	0	0.001834398	0.002558412	0	0	0.003361386	0.001827001	0	0	0	0.003321042	0.002489265	0.003671193	0	0	0	0.004068644	0.003566158	0	0.003818367	0	0	0.003944096	0	0	0.003905192	0.002926074	0.001077675	0.000159303	0.000987376	0.001687384	0	0	0	0.003321633	0	0	0	0.002376003	0.003898904	0.003512499	0.00222443
2.4.1.256	0	0	0	0	0	0	0	0	0	0	0	0	0	0	0	0	0	0	0	0	0	0	0	0	0	0	0	0	0	0	0	0	0	0	0	0	0	0	0	0	0	0	0	0	0	0	0	0	0
2.4.1.264	0.003579448	0	0.001212	0.003505736	0	0	0.000740431	0.000647947	0.001623276	0	0	0.001758844	0	0	0	0	0.000681661	0	0	0.003744026	0.003974867	0.003205724	9.68072E-06	0.001445926	0.001059544	0	0	0.002756686	0	0.000546587	0	0	0	0.004016999	0	0	0	0.000882588	0	0.001469869	0.000358081	0	0	0.003687949	0	0	0	0.003149285	0
2.4.1.276	9.33578E-05	0	8.33573E-05	0	0	3.64532E-05	0	9.13197E-05	5.40387E-05	0	2.53905E-05	0	0	3.80211E-06	0	3.45567E-05	0	3.62942E-05	5.42895E-05	0.000136094	0.000156592	7.48251E-05	0.000146406	0	9.2738E-05	0.000171965	0.000111993	0.004285145	0.000147674	0	0	5.80793E-05	0	0	0.000124283	0.00421308	2.78344E-05	0	6.49198E-05	0	0.000170082	0	0	7.38891E-05	0	4.52463E-05	0	0	0
2.4.1.278	0	0	0	0	0	0	0	0	0	0	0	0	0	0	0	0	0	0	0	0	0	0	0	0	0	0	0	0	0	0	0	0	0	0	0	0	0	0	0	0	0	0	0	0	0	0	0	0	0
2.4.1.4	0.001158335	0	0.000951518	0.547239528	0.00388246	0	0.008298929	0	0	0.006517342	0.005540077	5.94342E-05	0	0	0.004207302	0.795525448	0	0.011782395	0.014751437	0.021424278	0.013069525	0	0.008074169	1.008058555	0.003153547	0.006775412	0	0.003676731	0	0	0	0.007219918	0.000742365	0.007256466	0	0	0.00778611	0.003823285	0	0.006878462	0	0.005641487	0.003776156	0	0.001853811	0.000265198	0.25373338	0.250743036	0
2.4.1.44	0.000577769	0	0	0	0	0.000333461	0.000126045	0	0	0	0	0	0.001185737	0.000529653	0	0.001541845	0.00055927	0	0	0.000308587	0.001146409	0.000921683	0.001754905	0.001643663	0	0	0	0.135928036	0	0.001887345	0	0.001640888	0.000472664	4.8826E-05	0.000677849	0.138120029	0.000256338	0.001678157	0.00162413	0	0.000448434	0	0.00072714	0.000807594	0	0	5.50139E-05	0	0.03723715
2.4.1.46	0.399895955	0.000477742	0	0.001131809	0	0.001421271	0.001200315	0.001194775	0.001964073	0.000446154	0.035707546	0.001541587	0.001250912	0	0	0	0	0.049232004	0.049057434	0.047388498	0.048106751	0	0	0.000467835	0.00045265	0.001448833	0.001046648	0	0.002019384	0	0.001198706	0.000100846	0.001577111	0.001533382	0.000920581	0.000578739	0	0.001240857	0.001727974	0	0.000456373	0.002157511	0.001484857	0.000643241	0.032382613	0	0.000610075	0	0
2.4.1.5	0.005211039	0	0.002233148	0.002525166	0.000691241	0.000641787	0.004683669	0	0	0	0	0	0.005964845	0	0	0.002408403	0	0	0	0	0.001149591	0.004343579	0.000356521	0	0	0.003524693	0	0	0	0.00135582	0	0	0.005624324	0	0	0	0.001721292	0.002151823	0.002727496	0.000710517	0.005974815	0.003028953	0.004497583	0.001247615	0.005057545	0.001035849	0.029137099	0.028346037	0.052437494
2.4.1.52	0	0.10044608	0.04531161	0	0	0	0	0.00877832	0.01088374	0.006338282	0.016467545	0.072291764	0.074247334	0	0	0.010080344	0.009886031	0.038485074	0.019895358	0.04555219	0.02677766	0.011926853	0.007500469	0	0	0.000879521	0	0.0055275	0	0.003922429	0.003492685	0.006534045	0.304939306	0.306110395	0.307493063	0.018794491	0.013813424	0.010244059	0.012117741	0.001550669	0	0	0	0	0.01156219	0.000680629	0.049620357	0.072539143	0.796543693
2.4.1.56	0	0	0	0	0.00093077	0.001599382	0	0.000957763	0	0.002390142	0.000839327	0.002891988	0.000947794	0	0.002860611	0.001281253	0.001144175	0.002082262	0	0	0	0	0.002844959	0.001111163	0	0.001533146	0.2495591	0.159529663	0.000581202	0	0.001847744	0.072551834	0	0	0.002731639	0.158710544	0.001351968	0.002910135	0	0.249005911	0	0	0.000238267	0	0.002466864	0	0.001401051	0.000977452	0.03247991
2.4.1.57	0.20308986	0.006359516	0.001506128	0.907222573	0	0	0.003514188	0.000721775	0.000177548	0.004518884	0.505709127	0.15693666	0.150632325	0.625895709	0	0	0.21795569	0.066152821	0.071048794	0.062303213	0.067994638	0.501304786	0.00876068	0.504525732	0.89079152	0	0.004885544	0.014627788	0	0.009061302	0.005449493	0	0.100106177	0.095935624	0.096355003	0.015158423	0	0	0	0.007860372	0	0	0.003746741	0.005399696	0.511494768	0	0.126275431	0.127087482	0.041490714
2.4.1.58	0	0	0.004115856	0	0	0.007510415	0	0	0	0	0	0.763217866	0.763058284	0.000662605	0.000395302	0.002768831	0.005774218	0.008271432	0.002173232	0	0	0	0.007577695	0.003820164	0.006704981	0	0.25776632	0.364080653	0	0.000454075	0.008474901	0.485482575	0.003968078	0.003875347	0	0.37460362	0.003705156	0.007076343	0	0.50793833	0.005754159	0.005522651	0	0.00455549	0.006894752	0.001569189	0.007846087	0	0.034046474
2.4.1.64	0	0	0	0	0	0	0	0	0	0.000104483	0	0.000457499	0.000182679	2.98245E-06	0	0	0	0	0	6.86861E-05	0	0	0	0	0.000160095	0	0.00031275	0	0	0.000362955	0	0	0	0	0.000544186	0.000309098	0	0	0.000326862	0	2.41319E-05	0	1.79805E-05	0	0	0.000261334	0	0	0.000328292
2.4.1.7	0.004181598	0.008635419	0.005899368	0	0.00469943	0	0.174102415	0	0.009474808	0.00432835	0.023612947	0.008060883	0.011228282	0.88759778	0.003360374	0.195307521	0.03204898	0.077032334	0.081421768	0.080956643	0.075143174	0.005704788	0	0.006406854	0.004320411	0	0.242107399	0.370596973	0.335967648	0	0.703862789	0.695075243	0.288769253	0.309424566	0.303310669	0.352638222	0.001046368	0.002501942	0.259843528	0.245117582	1.009853821	0.092344184	0.089951975	0.001244495	0.012785306	0	0.284659558	0.286924437	0.373445577
2.4.1.8	0	0	0	0.006324619	0	0	0.003068716	0.001774492	0.00302498	0.003137728	0.0108228	0.544813335	0.537422968	0.014935423	0.001959941	0	0	0.043284101	0.017824397	0.024343641	0.016783959	0	1.20651E-05	5.8848E-05	0.002791388	0.501916699	0.006709025	0.013313081	1.572395639	0	0.011040845	0.011164307	0	0.001681748	0.003121915	0.019557254	0.007509335	0	0.000392141	0.008274714	0	0.001431975	0.004042998	0.004499261	0	0	0	0.014691727	0.941893131
2.4.1.80	0	0.000899149	0.003778647	0	0.007844553	0	0.007960652	0.004521821	0	0	0.864193095	0.00261267	0.008328382	0.008168745	0	0	0	0	0.008759376	0.003958914	0	0.006673691	0	0.003729988	0.025626132	0	0.00208973	0.085853999	0	0.006666985	0	0	0	0	0.003489311	0.083897651	0.001054156	0	0.667917842	0	0	0.00256787	0.007540522	0	0.87171698	0	0.000654923	0.003127056	0.048912014
2.4.1.83	0.398066259	0.015631624	0.007640946	0.734039841	0	0.513100379	0.505446353	0.007793171	0	0	0.207718278	0.31764117	0.31892214	0.206801217	0	0.409100363	0.016310017	0.565603111	0.586483442	0.595382674	0.567816106	0.002244834	0.003561146	5.12697E-05	0.902930479	0.495824612	0.244392653	0.007915272	0.06156613	0.014745187	0.007478104	0.033580584	0.314673904	0.305274555	0.296492012	0.019146009	0	0	0.92188947	0.007417813	0	0	0	0	0.199311954	0	0.359917013	0.390770464	0.215536273
2.4.1.87	0.000735018	0	0	0	0.001475013	0	0	0.002240597	0.000453993	0	0.00148067	0.306520774	0.308816772	0	0.000351264	0.001914492	0.001721577	6.12039E-05	0	0	0	0.000352424	0.001634385	0.0015776	0	0	0	0.006193041	0	0.000989145	0.001367284	0.012148706	6.45319E-05	0.000465283	0.000290067	0.007840797	0	0	0.001285164	0	0.001624667	0.00041311	0.000918268	0	0.000173827	0.001057968	0.030841773	0.03195414	0
2.4.2.-	1.189288737	1.022985512	0.921735849	0.364929936	1.02490757	0.487611828	0.02678335	1.022545609	1.524608212	0.975421349	1.219822803	0.985340144	0.990455618	0.965274006	1.978752019	0.993993046	2.698536149	0.997429518	0.994084699	1.022401925	1.028945137	1.526194072	1.016276751	1.024376981	3.631966008	0	1.733802989	1.710367068	0.062014882	0.973951435	0.99901551	1.943215545	0.896144011	0.879972198	0.912501535	1.725649374	0.99747371	0	0.347337076	1.02150505	0.026175549	1.268579293	0.593084925	0	1.244211016	0.991402548	0.757794535	0.751450498	0.599140884
2.4.2.1	0.202969219	0	0.920784815	1.751454824	0	1.010680604	1.022699026	1.024493607	0.978218524	0.978442807	0.107582037	1.011207937	1.026656701	0	0	1.018699035	0.000283199	1.667476747	1.667457329	1.664037409	1.684405187	1.012992062	2.020690878	0.528094665	0.668962315	0.995688767	0.776058076	0.962750169	1.995050788	0.978857141	1.002456771	0.987874651	0.778820957	0.787126105	0.828539696	0.958255851	1.491391382	0.999041685	1.01345863	1.519610329	2.016379479	0.989797392	1.783248846	3.002427004	0.162142825	0.845653964	0.974457743	0.994854862	0.301405777
2.4.2.10	1.00236138	1.006765136	0.938392165	1.092993414	1.008817013	1.010001035	0.990593209	0.990552534	0.998738822	1.005968475	1.061971069	1.084125036	1.068726324	1.008921047	1.000397856	1.39875929	0.9568832	1.056575593	1.050907124	1.04406997	1.036902505	1.013090681	1.01228525	2.001011986	0.972563099	0.988969204	1.011020133	0.968281336	0.92311497	1.003724896	1.009682024	0.99270297	1.387416585	1.404155333	1.412111224	0.960250773	1.994932864	1.006045266	0.985542016	1.009601794	0	1.001162949	0.91258427	1.00032875	1.037990719	0.98765646	1.142149206	1.153446399	0.952281671
2.4.2.11	1.184392783	1.000095684	0.064868423	1.074018122	0.000478031	0.01230911	0.98457283	0.986101851	0.987107663	0.997124514	1.369846897	0.537425366	0.549954025	0.997412668	0.008220006	1.01081949	0.852334683	0.973503645	0.98186281	0.955547967	0.951779235	1.0124507	1.013795782	0.996040037	0.945716491	0.991664127	0.984901439	0.968578543	0.986678137	1.002401803	1.008796029	0.987404538	1.113452403	1.11588433	1.116334464	0.963448675	0.987070751	0.998817555	1.001268035	1.015001267	0.990149292	0.096388847	0.79543049	0.991147486	1.383651382	0.996304375	0.986205959	0.979960909	1.419131476
2.4.2.12	0.001502586	0	0.155910814	0.000436088	0.001561288	0	0.000438171	0	0	0.00059373	0.001591038	0.001336535	0.001152991	0	0	0	0.059614593	0.066527411	0.063011908	0.065718682	0.066440752	0	0.001708796	0	0.001082884	0.001409293	0.001934311	0	0	0	0	0.001801816	0.000230437	6.76523E-05	0.001181777	0	0	0.000339261	0	0.000426399	0.002028278	0.091787796	0.000799414	0	0	0	0.001942156	0.000383842	0
2.4.2.14	1.014443839	0.985343871	0.956451904	1.272429504	0.999617238	1.006096122	0.984828427	1.002848576	2.009014621	1.010602208	1.041226254	1.004712951	1.009261083	0.956671455	1.012841219	1.391788584	0.942421301	1.194413826	1.212736842	1.198807347	1.197928347	1.001163449	2.008573984	2.004745056	0.959136173	1.483726977	1.501488009	0.917643314	0.98694806	0.014495785	1.002925351	0.988477145	0.995402876	0.992993473	0.987173702	0.905441639	0.996928593	0.983083964	0.997666158	0.98718922	0	0.992129889	1.400283067	1.012749922	1.02724842	0.995883601	1.360030686	1.348851865	0.6912676
2.4.2.17	1.008467126	0.989122897	0.953146062	0.367495587	1.0173709	0.490634165	0	0.998521084	1.008804777	1.016557898	0.92051332	0.991215465	1.005928464	0.907963259	1.018034319	0.986743528	0.988926983	0.741935982	0.732324117	0.73690057	0.715015941	0.016231187	0.998160244	1.000322999	1.012132394	0.015811883	0.766668199	0.948631692	0.004847673	0.985035673	1.001314225	0.996381637	0.913676945	0.908042961	0.904924313	0.945296655	0	0.004866542	0.170454579	0.50336101	0	0.867511273	0.705394304	0.007205587	0.94574666	0.990038822	0.703443283	0.701240113	0.367668084
2.4.2.18	0.778809697	1.011603166	0.958570539	1.107429582	0	0.011100086	0.161080237	0.007905367	0.017293449	0	1.104817345	0.907912988	0.903978157	0.953841464	0.02054959	0.981580727	0.112151338	0.416733064	0.407809906	0.418701097	0.437528609	0.013509875	1.01777891	0.516464073	0.962601788	0	0.248459344	0.352788277	0.039986632	1.019796702	0.994992839	0.033065588	0.687071277	0.703962447	0.709445723	0.322116458	0.002789173	1.76974E-05	0.016085721	0	0.005271068	0.797027358	0.506878294	0	1.12188286	0.124001014	0.691888586	0.676548203	0.322930823
2.4.2.19	0.979964268	1.014828724	0.003273066	0.177225971	0.99165705	0.992173476	0.178176378	1.006393332	1.484140456	0	1.008976545	0.996486674	1.004116801	0.433812413	0.999363009	0.609263903	0.169785607	0.822276898	0.84019319	0.857181859	0.823406808	1.003791484	0	0.980748797	0.568739851	0.010161272	0.484743928	0.821006318	0	0	0.70132367	1.002864429	0.90275151	0.887917378	0.881127661	0.844015292	0	0	0.90253382	0.493038261	0	0.079101933	0.511099074	0	0.997923202	0.840543658	0.605799115	0.635460661	0.285246574
2.4.2.2	0.008395605	0	0	0	0.014361481	0	0.498625494	0	1.005193283	1.016291332	0.043803977	0	0.017775196	0.008139061	0	0.209849704	0	0.844698383	0.835987805	0.837831564	0.843364318	0.484556368	0.996040186	0	0	0.51295985	0	0.020637654	0.988140445	0.012189527	0	0.014757645	0.205631493	0.20577994	0.184530075	0.000379734	1.000566192	0.007560101	0.093002712	0.482320838	0.018225643	0	0.607159886	1.010012721	0.042774556	0	0.403650926	0.389184516	0.26491375
2.4.2.21	0.819786981	0.89388233	0.012643868	0.016193031	0.980197913	0.00341691	0.005728934	0.008370312	1.024317156	0.981467837	0.744497656	0.777869136	0.75888453	0.02438703	2.001150221	0.793386573	0	0.663903752	0.651535978	0.676466888	0.646710088	0.489116263	0	0.488667765	0.912056737	0.977311365	0.230969195	0.640173073	0	1.007032791	0.00403735	0.937399209	0.590135496	0.606102258	0.618024164	0.673375487	0.996066536	0	1.000635243	0.519588734	0.008978158	0.070998339	0	0.002215993	0.743909983	1.833420623	0.543332343	0.559524601	0.169285138
2.4.2.22	0.18354679	1.017785136	0.938775005	0	0	0	0.843677609	0.011478072	1.011586366	0.985550576	0.083522651	0.85030597	0.854364992	0.952833016	1.015478156	0.994707561	1.018978479	1.147191151	1.134381627	1.12828442	1.160568848	0.98536968	1.018123713	0.483470393	0.05222704	0.997533447	0.759911984	0.934206533	0.979884044	0.010333168	1.001713389	1.005295386	0.893809642	0.887608773	0.91679005	0.948538275	1.003685105	0.995854835	0.341651162	0.993842497	1.000353423	1.651370202	1.006284103	1.000105207	0.091074393	0.991032845	0.815733944	0.809778458	0.892963306
2.4.2.27	0	4.22996E-05	4.59006E-05	0	2.46317E-05	0	5.52706E-05	0	2.901E-05	0	0	0	0	6.17341E-05	0	0	0	0	0	3.09633E-05	0	0	1.02902E-05	0	2.85038E-05	0	0	0	0	0	0	0	0	4.15388E-05	5.69946E-05	0	0	0	0	0	0	3.94939E-05	0	6.04736E-05	3.07191E-05	6.06967E-05	0	0	0.011779516
2.4.2.28	0	0.009725471	0	0.003454702	0	0.009906579	0	0	0	0	0.12593502	0.009554231	0	0	0.997588714	0.00975151	0.005907664	0.072359374	0.078761661	0.089225149	0.069150231	0	0.001796952	0	0.005780027	0.510971634	0.243222294	0.014515683	0	0.001354106	0.011833062	0	0.11005046	0.111146864	0.112924887	0.00801728	6.15751E-05	0.010172825	0	0	0.000618766	0	0.009470832	0	0.106462312	0.000145	0.192205229	0.191147738	0.070789289
2.4.2.29	0.999564247	1.004436831	0.950550529	0.633140233	1.000669647	1.003371467	0.999668273	1.001760009	1.003795602	0.999932228	0.970207765	0.998469687	0.996805023	1.000390572	1.001138065	0.796634031	0.969478774	1.000931924	1.004473181	1.003676816	1.003200184	1.003779307	0.996177708	1.001583272	0.998068937	0.999667656	1.002806901	0.937708863	0.999345692	0.997427181	1.003289951	0.985539782	0.999809316	1.0019711	1.000575007	0.936558821	0.997960816	1.003499812	0.913479467	1.002782849	1.001248062	0.995867824	0.897703014	0.99712026	0.961742885	0.854336822	0.907387637	0.902435261	0.457033207
2.4.2.3	0.208166848	0	1.045560237	0.199601619	0.009848505	1.006365623	0.319705298	0.982049127	0	2.010908181	0.050062976	0.908599911	0.910106458	0	0.019752035	0.781552982	0.015889064	0.545529707	0.523004838	0.533301576	0.524852473	0.007023293	0	1.009405924	0.105730001	0.500195603	0.254006165	0.959148558	0	0.981193072	1.004278905	0.991525522	0.596278837	0.595785442	0.612544607	0.981530934	0.015212042	0.998582625	0.266469851	0.51934407	0.987164521	0.932834022	0.495550625	0.004173425	0.017353457	0.863439864	0.406073773	0.405583156	0.143599318
2.4.2.30	0	0	9.95338E-06	1.23453E-05	0	7.26848E-06	0	2.12337E-06	1.42245E-05	0	0	0	1.22414E-05	0	0	0	6.7905E-06	7.04387E-08	1.00667E-05	0	0	0	7.40046E-06	0	9.15471E-06	0	0	6.77618E-06	9.2904E-06	4.6677E-06	0	4.60831E-06	0	1.02664E-05	7.87473E-06	0	0	5.45725E-06	7.46481E-06	0	5.74465E-06	1.07899E-05	0	1.29087E-05	2.3268E-06	0	0	0	1.29675E-06
2.4.2.36	0	0	0	0	0	0	0	7.49297E-05	0.000389481	0	0.050874819	0	0	0	0	0.000475614	0	0	7.63553E-05	6.66863E-05	0.000195528	0.000561392	0.00014549	0	0.03391628	0	0	0.009161571	4.06489E-05	0	4.19022E-05	0.024271125	0	0.000493804	4.92585E-05	0.00843843	0	0	8.23951E-05	0.000240388	0.000375311	0.000477821	0	3.44823E-05	0.050322335	0	0.000390694	0	0.000226549
2.4.2.37	0	0	0	0	0	0	0	0	0	0	0	0	0	0	0	0	0	0	0	0	0	0	0	0	0	0	0	0	0	0	0	0	0	0	0	0	0	0	0	0	0	0	0	0	0	0	0	0	0
2.4.2.4	1.013395695	0	0.004910168	0.825134779	0.005856302	0	0.013810233	0.004592804	0	0	0.501966453	0.011713588	0	0.005622529	0.007797632	0.009967752	0.012074233	0.091395663	0.090298205	0.09242346	0.088072206	0.500594919	0	0	0.378882759	0.000135121	0.246884893	0.83015224	0	0.004229745	1.009246183	0.925572085	0.100391106	0.090931708	0.103198099	0.843054719	0.011554661	0	0.179026753	0.490748381	0	0.085586208	0	0	0.515810668	0.855608661	0.059789994	0.064494287	0.105155266
2.4.2.43	0.186769444	0	0	0.014188291	0	0	0	0	0	0	0	0	0	0.005821534	0.001735269	0.000195568	0.005880895	0	0	0	0.006097181	0.00411267	0.013527605	0.000164071	0.046596798	0	0.249727411	0.881531229	0.002152133	0	0.99818248	0.961465154	0	0.013927702	0	0.871383408	0	0	0.159389682	0.498087701	0.004638018	0.075792443	0	0.010918184	0.022366175	0.8522191	0	0	0.072667745
2.4.2.6	0	0.008248523	0	0	0	0	0	0.008664873	0.002707993	0.006619456	0.03636393	0.003482131	0	0	0.011485297	0.000293091	0.011863875	0.032560247	0.042316677	0.042343789	0.043116932	0	0.010525816	0	0	0.010235497	0	0.027158444	0.406697167	0.002039256	0	0	0.005563608	0	0.004710786	0.005765884	0.010274013	0	0.012505727	0	0	0	0.002221013	0.011588064	0.040755249	0	0.007490579	0.000992889	1.135395161
2.4.2.7	1.016473625	0.165486917	0.948058024	0.985635482	0.000301135	0.008852297	0.982759732	0.993537713	0.011128951	0	0.865476609	1.003770305	1.01245538	0.986910021	0.018216213	0.405206576	1.013018615	1.19849075	1.210573605	1.176230182	1.213583969	1.004226606	0.994344884	0.994147333	1.04990761	0.987141964	0.498335294	1.051324398	0.963928979	0.993115754	0.985771212	1.005111742	0.810912657	0.780069466	0.802068417	1.030531146	1.011359133	0.996917867	1.593372473	0.988133869	0.989388841	1.004797203	1.109700534	0.986067324	0.84629096	0.989346433	0.695038466	0.706828945	1.09513641
2.4.2.8	0.189561201	0.9950913	1.017015907	1.0016267	0.983295198	1.010785625	1.00027014	0.98354304	0.986174083	0.990692894	0.671361222	0.986512277	0.986041057	0.988252037	1.001202591	1.0112237	0.002832382	1.538230549	1.565579032	1.545085383	1.534266688	0.9913868	0.016174093	1.0103647	1.010794194	1.011390997	0.742286762	0.985706151	0.849724899	1.004143385	1.006087855	0.998670414	0.904580649	0.899855321	0.886536023	0.959912697	1.004282226	1.999694833	1.01411879	0.984802424	0.983819396	0.988836614	0.795737479	2.013203413	0.677372086	0.994903298	0.93980489	0.935578887	1.266537677
2.4.2.9	1.986814982	0.997852722	1.899581093	1.731169684	1.006457853	1.011390729	0.98269228	2.0022907	0.999139279	0.993913092	1.765150324	1.077559568	1.098746788	1.018195565	2.00167129	1.017123164	0.732024522	1.878739612	1.906695522	1.865972554	1.900666386	2.022970749	1.019732108	1.022918826	2.066620253	1.488311448	1.26028333	0.945060227	1.962370189	1.017384716	0.976173331	1.021241314	1.023379988	0.98790967	0.991799835	0.965297196	1.009003761	0.987878253	1.67785129	1.50245215	2.011704361	1.840888058	1.604639203	0.979538739	1.797793699	0.987357963	1.2617881	1.267404219	2.179965281
2.4.99.-	1.004763451	0.813577441	0.31304757	0.260080524	0.998423747	0.493748238	0.818180994	1.0042315	0.496680434	1.990786925	0.813369443	1.16670978	1.148007681	0.844829906	0.019351908	1.195570314	0.771587128	1.022870785	1.033571396	1.03372254	1.048849198	1.007536631	1.000749892	0.994999775	0.75858626	0.513103136	0.495163879	0.647686193	0.155570278	1.009077554	0.161823073	0.60852447	0.592592363	0.590116411	0.604724689	0.661401842	1.017064947	0.23208649	0.401160536	0.241292094	0.996923596	1.739533855	0.289452841	0.014157248	0.824555963	0.582822326	0.466956326	0.472985268	0.553184452
2.4.99.1	5.07154E-05	0	0.052787409	0.00036128	7.2505E-05	0	2.84482E-05	0	0.000377212	0.000342646	0	0	0.000274874	0	0	0	0	0.000307586	0	5.36904E-06	0	0	0	0.000353266	0.000203045	4.7097E-05	1.1753E-06	0.000342336	0	0	0	0	4.35898E-05	0.000138232	0	1.62097E-05	0	0.000133315	0	0	6.7358E-05	0.045664708	0	0.000326954	0.000276536	0.000195315	0	0	0
2.4.99.12	0.978200253	1.01924785	1.013115047	0.194810571	0.980213412	1.014192018	0.162725068	0.019276809	0.014389517	0	0.824463359	0.991320749	1.020230565	0	0.990519894	0	0.916559766	0.013870536	0.022470394	0.023935853	0.040611669	0	0	0.014972122	0.100193907	0.496461769	0.271637582	0.909248821	0	0.009965306	0.98717564	0.988353991	0.01668671	0.000995991	0	0.90381051	0.015881204	0	0.993648539	0.48420952	0	0.99294616	0.006680343	0	0.791926129	0.995891517	0.105052456	0.12560169	0.126103225
2.5.1.-	2.631771595	3.050577312	0.812076665	0.403850367	0.950321507	0.478293301	0.361426953	0.023404698	0.007391617	0.038437598	2.656606269	0.019348039	0.023875618	0.030519216	0.004992299	0	0.920051936	0.47660189	0.482387019	0.482089467	0.431759513	0	0	0	1.706711707	0.492957121	1.236416157	1.961494151	0.796842432	0	1.97424533	2.035521605	0.017717736	0	0.033218256	1.967727907	0	0	0.374230098	1.031598607	0	0.324859842	0.042956445	0	2.682812604	2.145250478	0.622921227	0.632874994	0.937849644
2.5.1.1	3.176680218	1.966456701	1.900111546	1.715509955	4.977625805	2.459462708	2.495111239	5.027567793	2.525265241	4.982487493	2.577579524	3.382198295	3.375314384	1.134926881	2.990672304	2.18519073	1.859473891	3.322855751	3.366355714	3.324071	3.374337635	0	1.968979827	1.978696678	2.437980859	2.505942278	2.489487151	2.040150219	2.123861988	1.994088453	2.030654443	1.943397224	3.27478969	3.276608668	3.341813287	1.972321187	4.042465862	2.755284205	2.389755263	1.497021678	2.030740557	2.03502199	2.271439162	0.033932658	2.576617377	2.035273327	2.217421102	2.223095036	3.475922654
2.5.1.15	1.216649114	1.544037837	1.165143833	0.901675466	1.003335344	0.997467209	0	0.017706055	0.989296947	0	0.958906544	0.978463053	1.016528312	0.696462987	1.016561385	0.806637051	0.973684282	0.828961434	0.825652091	0.84289075	0.834229618	0.016734326	0.010980502	1.001425076	1.686366849	1.014725022	0.513378272	1.071732476	0.540091964	0.007599474	1.015981313	1.248561032	0.287877639	0.318854385	0.313236624	1.092160253	0	0.993015165	0.915118256	1.988565589	0.017477344	1.013767221	0.084729176	0.000448427	0.966910058	1.29995407	0.89973734	0.913970199	0.558519649
2.5.1.16	2.213911792	0.018220683	0	0.890713232	0	0.010915658	0.154211007	0	0	0.019825466	1.615841172	0.00896422	0.007133801	0	0.000567394	0.612815983	0.069403958	0.649002243	0.658552031	0.665564225	0.652778309	0.998061359	1.023209032	0.006144718	0.265503044	0	0.240740919	0.897874698	0	0.992341098	1.434000362	0.964751924	0.623357799	0.588743589	0.606380369	0.868247894	1.021808186	0.013463675	0.15519408	0.503972692	0.013640616	0.099410026	0.279185741	0.025704484	1.608592199	0.848020397	0.50706355	0.546946329	0.122872178
2.5.1.17	2.007250921	1.003363023	0	0.019762751	0	0.984891771	0.022622254	0	0.973569801	1.003881206	1.596848098	0.049436277	0.088136607	0	0.019601013	1.00074624	0	1.216201597	1.241684226	1.219668296	1.193730495	1.01585899	1.021937326	0.523966427	0.455509776	0.974367973	1.022996806	1.510753784	0	0.020102	0.133804214	2.273143596	0.400497853	0.408694302	0.404605042	1.490215026	0.992841194	0.025735468	1.581426574	1.269417773	0.030467901	0.207834575	0.378102441	0.003582248	1.632363869	1.720613589	0.74862857	0.779227794	0.203657747
2.5.1.18	8.079928731	8.145603843	1.148293724	0.120071522	0	0	0.020372955	0.076652064	0	0.106747204	9.301488671	0	0.09706701	0.00281741	0	0.005192875	0.02555537	0.00305115	0.152578876	0.050966175	0	0.085891591	0	0	0.196443637	0.053689593	1.064685598	1.915905326	0	0.11416003	1.968631182	1.63263694	0.075243857	0	0	1.79329227	4.07125E-05	0.919980633	0.382837905	0.59046875	0	0.992609193	0.11349278	0.934095036	9.25726595	3.555410358	0.861687854	0.871503281	0.709176697
2.5.1.19	1.002034198	1.003500414	0.994109497	1.009856884	1.000305521	1.001456428	0.508389593	0.996410943	0.999346733	0.989133891	1.421493765	0.993670959	1.009807507	0.989741336	2.00443513	0.995024653	0.97470948	1.078014805	1.090865488	1.086516231	1.069109726	0.98990248	1.007015495	1.000462814	0.996426732	0.495043979	1.002323388	0.994104831	0.952004377	0.996994701	1.007081855	0.995455419	1.002995231	0.990675482	1.005785402	0.994109907	0.989679579	0.994637877	1.003331639	0.496539318	0	0.999053523	0.906946664	1.004168751	1.430594683	0.990428419	1.052904708	1.055095436	0.331902439
2.5.1.2	0.002247631	0	0	0.001702335	0	0.001062151	0.00188475	0	0	0.000716267	0.193557246	0	0.000694493	0.000465095	0.001179895	0.00021754	0.002136086	0.196292708	0.196089733	0.194435078	0.193031913	0	0	0	0.000121856	0.001898669	0.001104184	0	0	0	0.001259046	0	0.001731907	0.00049869	0.00249851	0	0	9.2512E-05	0	0.002210853	0	0.001992253	0.002478914	0.001461886	0.193508946	0	0	0	0.010955148
2.5.1.21	0.003604655	0.007175059	0	0.004268886	0.992947546	0.000792131	0.005019253	0	0.005630202	0	0.528424679	0.001805104	0.003061883	0	0.001540799	0	0.003379547	0.016790312	0.01878551	0.011376888	0.018354986	0.006897592	0.002162698	0	0.002604798	0.005173387	0.00359943	0.008657732	0.003361802	0	0.000119057	0	0.006472186	0.000319263	0	0.004558263	0	0	0.002983856	0	0	0	0	0.00318835	0.527786766	0	0	0.004033007	0.021308107
2.5.1.22	0	0	0	0	0	0	0	0	0	0	0	0	0	0	0	0	0	0	0	0	0	0	0	0	0	0	0	0	0	0	0	0	0	0	0	0	0	0	0	0	0	0	0	0	0	0	0	0	0
2.5.1.26	0	0.001418924	0.002331047	0.004641129	0	0.007103827	0	0	0.003734548	0	0.167830124	0	0.004269083	0	0.005979307	0.405185318	0.00173449	0.037332387	0.030466326	0.035131397	0.0248937	0.006306914	0.004327278	0	0.029146574	0	0.001578818	0.021742445	0.003055954	0.996459131	0	0.002354837	0.396020212	0.398417553	0.405494193	0.022919529	0.004325386	0	0	4.98017E-05	0.003496319	0	0	0	0.175540859	0	0.09042635	0.097536153	0.03005782
2.5.1.3	1.009204881	1.063940332	0.92898607	0.11107346	1.995885691	0.978411072	0.814442943	2.022127823	2.018079006	0.974652914	1.464981577	2.245374712	2.20458099	0	1.023302486	0.997568356	1.982545844	1.36263484	1.358971585	1.328918744	1.363572863	0	0.986387408	1.990540391	0.983014243	1.002730805	1.775088521	0.923702151	0.55254837	0.013374559	1.009785433	1.038306856	1.607783209	1.606894441	1.582151795	0.935347856	1.010247444	2.00869273	1.649754941	0.980329266	0.003983571	0.952389483	0.502426872	0.981833155	1.461910256	0.992020748	1.213346795	1.208212362	0.596708721
2.5.1.30	0.80977417	0.003695268	0	0.912248648	0	0.010069162	0.835989977	0.010216593	0.495996551	0	0.353576417	0	0.016799827	0.009501173	0.004633366	0.180539716	0	0.639337584	0.653758269	0.64026374	0.661541264	0.018093769	0	0.516070437	1.568921023	0.500841872	0.239867108	0.050118132	0.977701772	0.004257312	0	0.040233666	0.708058653	0.718554405	0.692013597	0.026575069	0	0.271049277	0.563726849	0.503891407	0.9845664	0.017434075	0.107455198	0	0.359289844	0.004700132	0.308612823	0.326876546	0.695825657
2.5.1.31	1.000004241	1.004328607	0.953257397	1.357483476	1.00443416	1.005743347	1.00773913	1.003639052	1.496515618	1.000141211	1.00013958	1.002003241	1.00720309	0.993523539	1.008551748	0.99666333	0.969661939	1.726931342	1.732248041	1.7269584	1.733233538	1.0053438	1.002353144	0.495350408	1.863972759	1.00237768	1.006970606	0.982728571	0.982552312	0.991460917	1.005398271	1.004826455	1.009863384	0.990192427	0.997273078	0.996688266	0.993514098	0.992466412	1.000351908	1.003149835	0.995175914	0.857872057	0.996702083	0.993206291	0.992482986	1.003621379	1.103089137	1.087240007	1.043062157
2.5.1.32	0.812633946	0.014119707	0.003146699	0.013982928	1.004094574	0.016349408	0	0	0	0.011726639	1.41014765	0	0.004303524	0	0	0.013517558	0	0.016876704	0.012752875	0.005412061	0	0	0	0.003995864	0.027772325	0.000979162	1.008106615	0.041672721	0.055798869	0.0082293	0.009867887	0.007505772	0.095043288	0.116880372	0.102940953	0.049564734	0	0.002314768	0.0101576	0.011403628	0.011024918	0.001168213	0	0.016925188	1.389571365	0.130065539	0.126406852	0.142486506	0.169867361
2.5.1.43	0	0	0	0	0	0	0	0	0	0	0	0	0	0	0	0	0	0	0	0	0	0	0	0	0	0	0	0	0	0	0	0	0	0	0	0	0	0	0	0	0	0	0	0	0	0	0	0	0
2.5.1.44	0.00271171	0.002657702	0	0	0	0	0	0.002157042	0.001596184	0.001796039	0.057973156	0	0	0.001997755	0	0.003252314	0.002590194	0.00122902	0.001855242	0.001775093	0.001254387	0	0.000946657	0.00293019	0.001951102	0	0	0.009843816	0	0.002876905	0.001092025	0.012377641	0	0	0.001255141	0.006862938	0	0.000639316	0	0.001248133	0.001395573	0.0004186	0.002208456	0	0.057051806	0.143584912	0.093796005	0.095501515	0.033488442
2.5.1.46	0	0	0	0.001323369	0.000673603	0	0.001554536	0.000413042	0	0	0.007186557	0	0.001172031	0	0.000380124	0.001731087	0	0	0	0.00022927	0.00143311	0.00168355	0	0.001341912	0	0	0.001282742	0	0.001578031	0	0	0	0	0	0	0.001158535	0.000859761	0	0	0.001107047	0	0.000320322	0	0	0.007989828	0.000949414	0.00148385	0.001807615	0.0129227
2.5.1.47	3.218440069	2.130262217	1.01159535	1.00586784	1.987305835	0.462654731	0.852018659	0.97168494	1.008632429	2.001884338	2.164314089	1.731987564	1.779566802	0.042934859	0.003887139	1.436790111	0.883501587	1.973510029	1.993305414	1.960989417	2.004608812	1.008574201	2.004744461	1.504493598	1.394749065	1.006287486	1.5310165	2.387387961	1.936959799	0.99042857	2.393131823	1.939840372	1.714361493	1.682885887	1.668896161	2.389837088	2.027117095	0.504441229	1.733633486	1.481015738	1.019405894	1.09367341	1.187704696	0.029137232	2.114348346	3.311648375	1.291797666	1.344460517	1.130520278
2.5.1.48	0.417265102	0.004656358	0.930992327	0.898484312	0.016734858	0	0	0.019452875	0	0	0.538198494	0	0	1.008367913	0.00656473	0.180664725	0.231805667	0.715592354	0.746871612	0.712598694	0.720304634	0.002056119	0.978127578	0.481133027	0.646521437	0.014454645	0.502228723	0.949615248	0.099750699	0	1.162880493	0.990534146	0.104935381	0.093847715	0.084591655	0.925919552	0	0	0.688595749	1.000472386	0.016493864	0.889971993	0.31091631	0	0.533389063	0.854971967	0.518623084	0.489446679	0.242155626
2.5.1.49	2.372277404	0.968642869	0.874928516	0.666357931	2.016101445	0.491215348	0.364415582	2.010437607	2.008935869	2.023244148	1.261205735	2.010304411	2.015816938	1.739337354	2.038643437	2.208924031	0.639816611	1.35301756	1.289466585	1.334093925	1.340327072	2.017002264	1.97570583	2.532402011	0.838274166	0	0.505903626	0.149369463	0.062963479	1.01646999	0.027715774	0.076281264	2.184733331	2.168998472	2.229201569	0.10047929	2.011311649	0.014890573	0.191942218	0.465136237	0.012666866	0.00477431	1.10480348	0	1.259301597	0.160080909	1.480925674	1.541088547	0.282454584
2.5.1.54	2.192017102	1.989812531	1.961892271	1.002842455	0.96667895	0.538024853	1.013502263	1.009224557	2.492003897	2.990701123	1.848252769	1.012080846	0.996229305	1.952508045	0.028518813	2.167848082	1.037359006	1.545736391	1.611216044	1.57337321	1.577156583	2.983765441	1.015545473	1.522097915	1.230188153	0.495365242	1.490274642	2.706137464	0.999757718	0.986591084	2.319498219	2.983690999	1.337972953	1.31482183	1.319730008	2.694637035	3.034567929	1.012972646	1.395474077	1.519768408	0	1.183424171	1.515116232	0.999702033	1.847283716	2.724433235	1.759206742	1.786443111	0.427282061
2.5.1.55	1.021004499	1.015974264	1.127911614	0.194077175	1.017955721	0.983713161	0.144139546	0	0	0	1.158865512	1.009095697	0.983212802	0.021201674	1.001158562	0	0.962977919	0.044366245	0.052366584	0.035145122	0.027804657	0.001507296	0.017850845	0.012177932	0.104290575	0.488575687	0.240853364	0.87874421	0	0.017135378	0.99119951	0.885834049	0	0.005165142	0.02228096	0.865748005	0	0.000173729	0.992039153	0.489664306	0.010321806	1.031146246	0	0.005149309	1.143095826	1.021546866	0.147463165	0.142818801	0.155424803
2.5.1.56	0	0.23321455	0.042904735	0	0	0	0.018916542	0.016989135	0.006063254	0	0.094530616	1.215820919	1.245176255	0.007884604	1.006449219	0.183216239	1.607811302	0.992030564	1.008051263	1.006059864	1.009098048	0	0	0.011047875	0.007336419	0	1.007591554	0.078667775	0.098852075	0.99583446	0	0.148041917	0.193719326	0.197147039	0.207090797	0.098673462	0.010553327	0	0.319173146	0.26878996	0.003431791	0.064242676	0.004828457	0	0.096144625	0	0.238896621	0.267607796	0.065087758
2.5.1.6	1.00295789	1.049890104	0.99881406	0.998180216	0.999951096	1.004574968	0.99958508	1.000916962	1.005505831	1.006973805	1.008954857	0.999473737	0.994766384	0.997645943	0.996929867	1.201944521	0.977849747	1.256362156	1.251449656	1.264126851	1.251632633	0.998853776	1.001327395	1.008512461	1.027944136	0.994444655	1.498353961	0.997181399	0.995549703	0.9925905	0.99394333	1.067715131	1.192156959	1.207613513	1.205772961	0.995010265	0.992720062	1.008217722	1.172901419	0.994464065	1.00649299	0.96011094	1.292417283	1.000638247	1.012397625	0.992342387	1.148475928	1.155692469	1.013500836
2.5.1.60	0	0	0	0	0	0	0	0	0	0	0	0	0	0	0	0	0	0	0	0	0	0	0	0	0	0	0	0	0	0	0	0	0	0	0	0	0	0	0	0	0	0	0	0	0	0	0	0	0
2.5.1.61	1.018666569	1.00813116	0.986023795	0.343699641	0.98425184	0.000430065	0.331854879	0.000725717	1.506689313	1.001819935	0.902762831	0.019486821	0.011547134	0	1.02056918	0.800522599	0.957373876	0.937016501	0.936258886	0.934074756	0.932327752	0	0.990136666	0.482744826	0.856867434	0.489338743	0.755178508	0.973269961	0.012781647	0	0.993727914	0.979824265	0.395834338	0.420280212	0.386103051	0.955108728	0.001540673	0	1.015470457	0.514922683	0	0.163900333	0.390369949	0	0.897844586	0.979589209	0.656772757	0.65883559	0.188813338
2.5.1.62	1.83983E-06	1.4479E-05	0	1.85216E-05	6.7204E-05	0	6.77323E-05	3.38312E-05	0	7.37576E-05	0.008459156	0	0	1.54512E-05	3.51476E-05	4.77404E-05	6.91487E-05	2.30503E-05	0	2.80397E-05	4.82542E-05	0	0	2.3387E-05	0	5.70602E-05	5.81143E-05	2.78629E-05	2.263E-05	7.10017E-05	3.35143E-05	1.61642E-05	6.12967E-05	4.01807E-05	0	0	5.54743E-05	7.4428E-05	6.2417E-05	0	2.78853E-05	7.12998E-05	0	5.38049E-05	0.008469683	0	0	0	0
2.5.1.66	0	0	0	0	0	0	0	0	0	0	0	0	0	0	0	0	0	0	0	0	0	0	0	0	0	0	0	0	0	0	0	0	0	0	0	0	0	0	0	0	0	0	0	0	0	0	0	0	0
2.5.1.68	0	0.003754352	0.002965771	0.548779016	0.000808314	0.000627466	0.000349689	0	0	0	0.033616361	0	0	0.003381904	0.002042703	0.001532651	0	0.016774354	0.015054545	0.018378926	0.013116212	0.003935166	0	0	0.279699135	0.00071758	0.001500295	0.009474327	0	0.00396018	0	0	0	0.00232461	0	0.007727526	0.001787347	0	0	0	0.003401209	0.001612077	0.002141857	0	0.034438761	0.002285728	0	0	0
2.5.1.7	1.407281812	0.988116363	0.993359014	0.98421523	0.992158828	0.987833378	0.987236836	2.00169867	1.007589947	2.010491427	1.496676591	1.016782204	0.984537877	0.941639757	0.989654422	1.39650115	1.010912184	1.957292913	1.95634654	1.95072347	1.965045703	0.983545479	1.010515622	1.014729365	0.966495789	1.507678276	1.011870134	0.986406997	1.931226681	0.987638448	1.004066744	0.979237232	0.9874072	0.986624972	1.018222908	1.004045031	1.509261336	1.002289486	0.99186326	1.004319156	1.987295102	1.014485535	1.016870476	1.001596728	1.514261108	1.005403785	1.226291776	1.217837928	1.277396899
2.5.1.72	0.99647726	0.980335864	0	0.090945231	1.00465911	0.993654307	0.179101385	1.001583314	1.00660222	0.006117803	0.874852568	0.993702807	0.984987081	0.37523841	0.980325546	0.810987711	0.161610035	0.845096077	0.851584871	0.83039936	0.837798981	0.991827441	1.015556392	1.014724289	0.517292998	0.01005182	0.489981439	0.824739015	0.010668534	0	1.008345979	0.96889397	0.80484113	0.814464771	0.787562293	0.848635055	0.008798857	0.017163079	0.821479267	0.487171062	0	0.096127605	0.508151023	0.008284115	0.877954182	0.841263483	0.610026696	0.624159486	0.109965801
2.5.1.73	0	0	0	0	0	0	0	0	0	0	0	0	0	0	0	0	0	0	0	0	0	0	0	0	0	0	0	0	0	0	0	0	0	0	0	0	0	0	0	0	0	0	0	0	0	0	0	0	0
2.5.1.74	0.189208336	0	0.986007997	0.836180648	1.017546358	0.521530124	0.504739264	0.015672358	0	0.02058191	0.113903938	1.323350891	1.321362323	0.965229011	1.011534091	0	0.076419284	0.133276447	0.121171085	0.110116008	0.120518575	0	0.016546301	0.018745678	1.019482132	0.501166969	0.757837725	0.824308659	0.583863209	0.008198315	0.121179704	0.997435685	0.013397039	0	0.015186825	0.853169868	0.013417426	0	0.764645014	1.016450459	0	0.987553039	0	0.001184003	0.093337732	0.868613042	0.018265526	0.047732474	0.703926554
2.5.1.75	0.79412389	0.9909633	1.000931893	1.089272501	0.994082089	0.99226621	0.841717976	0.995445755	1.003708841	0.991485749	0.945938935	2.0073091	1.992549082	1.008828236	0.997757826	1.013164776	0.961251656	0.992090863	1.003574457	1.010569861	0.988221523	0.999855994	1.004323983	0.999845144	0.955698286	0.987132782	1.012494083	0.963557372	0.969537331	1.002027825	1.010382226	1.01568936	1.003891405	1.011815872	1.003579983	0.948091549	0.989660106	1.00527594	0.917004017	0.995639204	0.995296756	0.948500187	0.797665246	0.99274386	0.938815278	0.993215501	1.001128922	0.991144928	1.018367561
2.5.1.77	0	0	0	3.32478E-05	0	3.50777E-05	1.23289E-05	0	0.000147679	7.33589E-05	0.016849435	3.0069E-05	0.000112989	0	0	0	0	0	0	0	0.00012203	7.34318E-05	0	0.000119076	0	6.17648E-05	7.59817E-05	0	0	5.76923E-05	0	0.000131921	0	0	6.7019E-05	0	0	4.86614E-05	0	0	0	0.00015281	1.59519E-05	0.000101189	0.017072542	0.00015061	0	8.76614E-05	0
2.5.1.78	1.0163972	1.017384863	1.016171649	0.256683661	0.987218307	1.015722366	0.677101324	0.000437225	0.98924171	0	1.099318306	1.004680998	0.993685826	0.105068866	0.983029729	0.394270999	0.9900591	0.875031861	0.874880931	0.894677236	0.872690735	0.006707911	0	1.007735263	0.944771844	0.514527202	0.517391559	1.010158246	0.097701868	0.009170826	1.149189372	1.007486983	0.703655251	0.688735047	0.704478302	1.03332112	0.504340261	0	1.016532737	0.756032009	0.014700527	1.015469777	0.383696377	0.987971548	1.0847409	1.159697191	0.768124722	0.788635654	0.519907794
2.5.1.82	0	0	0	0	0	0	0	0	0	0	0	0	0	0	0	0	0	0	0	0	0	0	0	0	0	0	0	0	0	0	0	0	0	0	0	0	0	0	0	0	0	0	0	0	0	0	0	0	0
2.5.1.84	2.46721E-05	0.000101698	1.51274E-06	0	0	0	0	0	0	8.84176E-05	0.01694571	0.000122417	0	0	2.45251E-05	0	0	9.47616E-05	0	6.86568E-06	0	9.2033E-05	4.10737E-05	0.000105907	0	0.000131266	0	0	0	0	0	0	0.000126089	0.000132981	7.61207E-05	0	0	0	0	3.94427E-05	0	0.000120507	0	0	0.016837901	8.90843E-05	0	9.71185E-05	0.000127406
2.5.1.86	0	0	0	0	0	0	0	0	0	0	0	0	0	0	0	0	0	0	0	0	0	0	0	0	0	0	0	0	0	0	0	0	0	0	0	0	0	0	0	0	0	0	0	0	0	0	0	0	0
2.5.1.9	1.016325299	1.037823873	1.006575661	0.447557028	1.000654588	1.006709261	0.818484967	0.005806508	0.99447498	0	1.040313661	0.996467421	1.011099185	0.088957405	0.986052539	0.410264092	0.993079587	0.91305444	0.89744711	0.901684307	0.908243625	0.005541135	0	1.004809998	0.997675119	0.495759988	0.49748405	0.986336355	0.074879263	0.006759685	0.99937086	0.980370043	0.68801854	0.687881332	0.683551813	0.986071026	0.502577961	0.010646625	0.909246223	0.75796922	0	1.005549143	0.502186666	0.990356634	1.009019596	1.011603518	0.625616009	0.639579576	0.4194932
2.5.1.90	0.991861831	0.997987757	0.967749098	0.181044601	1.000282083	1.018194054	0.171333238	0	0.020453931	0	0.935900002	1.015496495	1.019286021	0	0.980081638	0.010165288	0.991313354	0.06855083	0.085919849	0.086196874	0.077562253	0.007759251	0.009453544	0	0.089558914	0	0.50096261	0.885795013	0	0	0.995163729	0.953561003	0.015646917	0	0	0.89121073	0.000207635	0.019497515	0.144773996	0.509225083	0	1.021757848	0.021694297	0.000521448	0.935105344	1.0216542	0.139579651	0.155893967	0.137698672
2.5.1.96	0	0	0	0	0	0	0	0.002896404	0.002617484	0.000594525	0.004573751	0.003397513	0	0	0.001345151	0.001237323	0	0	0.00076866	0.004645142	0	0.003385914	0.000837704	0	0.000787276	0.002363958	0.254812634	0.00549442	0.072245562	0	0	0	0.001448063	0	0	0.003849648	0.000984397	0.003748212	0.001558524	0.003640533	0	0.00183243	0.004027291	0.000151757	0.013103846	0.003256683	0	0.003978362	0.033012272
2.6.-.-	0	0.016362065	0.842538688	0.916517127	0	0	0.174771486	0	1.017184745	0.014990113	0.075303537	0.007790359	0	0.995528339	1.004526027	0.412755725	0.016171625	0.372434703	0.363986871	0.360957252	0.358746106	0.489204953	0	0.488559438	0.71080616	0	0.500816405	0.008629604	0	0.016896407	0	0.008923788	0.789191208	0.812236725	0.788519144	0.022051853	0	0.002498173	0.080063597	0	0	0.801618408	0.109237229	0.00842313	0.071152285	0.014809013	0.483070273	0.49516301	0.029928451
2.6.1.-	4.389046856	2.458167387	1.02255262	0.819739212	6.009726811	0.972071422	0.77460153	0.967048034	1.973517579	3.939564723	5.219298414	3.106566044	3.083532479	3.889327122	3.047632928	2.805814076	2.131332375	3.681673107	3.549141639	3.560519119	3.654976287	4.47123197	6.060204253	3.534578835	2.279396522	3.426546838	1.509315975	3.905445844	3.288690471	1.941799608	5.162003981	3.639487541	1.640024248	1.572574543	1.550049562	3.852514691	2.053070102	1.776257061	3.495856186	2.738531848	2.040382536	1.314451856	2.547249382	2.004059988	5.121068945	5.567432147	3.234832728	3.159346644	3.282646643
2.6.1.1	0.602097279	0.957179221	0.985707524	0.330148903	0.987149441	0.536694765	0.808611397	3.031186518	1.494358317	0.010669532	0.375200968	2.144308407	2.175653702	0.990297852	3.99725656	2.020204682	1.020414695	1.945241025	1.94057168	1.952930072	1.949336572	0.99094991	0	0.99649089	0.177691436	0	0.72506142	0.970308771	0	2.023471484	1.322351054	1.044432324	1.110838447	1.1052909	1.076852498	0.975084253	0.98078923	1.020596022	1.79614368	0.522158192	0.964530994	1.012563267	0.399975486	0	0.359077004	1.97925735	1.078013619	1.124634093	0.208194212
2.6.1.11	2.777011465	2.734644605	1.845000921	1.063320506	3.05560855	0.991517368	0	2.945845766	3.97791128	1.953933918	4.422723006	1.203452921	1.286393227	1.132880938	1.041375534	2.154957425	1.349711598	2.116067868	2.164796408	2.158028667	2.108533852	2.945188638	2.997786077	3.028496271	1.749038634	0.957648246	2.202287977	1.916722612	0.211932131	0.024858219	1.998446071	2.080051291	2.815327592	2.752129928	2.846035775	1.942544282	2.050541511	0	0.284046243	0.995639745	0.022434351	0.286948764	1.048375811	0.028956728	4.351937897	3.195825186	2.024716114	1.953945395	0.52984149
2.6.1.13	0	0	0.004569329	0	0.007253333	0	0	0.005009539	0.008336938	0	0.198349651	0.160129666	0.148017871	0	0.00621206	0.01225796	0	0.05060144	0.05095578	0.056882692	0.047172052	0	0	0	0	0.005902266	0	0.035110565	0	0.000529058	0	0.026910088	0	0	0.002993795	0.049404988	0.007446105	0.00455332	0	0	0.010729337	0.002569682	0	0	0.186118077	0.134369534	0.178592337	0.195117682	0.058843762
2.6.1.16	0.995500096	1.042939438	1.006597808	1.374355672	0	1.013611046	1.184501353	1.008705831	1.007111659	0.98255293	2.016204253	0.983800298	1.005677546	0.933360458	0.991928567	1.209788145	0.971497432	1.03331088	1.063413781	1.033972846	1.055233382	1.01553693	1.007149265	1.494547972	0.967138833	0.998663242	0.991169948	0.946007003	0.998400305	1.987325289	1.140537919	0.997649195	1.204601788	1.194067665	1.197377562	0.946125881	0.995409705	1.006044549	0.985438484	0.995217923	1.00262101	0.963593504	0.503317236	0.999964736	2.014806177	1.127571351	1.271911379	1.298070809	1.093411633
2.6.1.17	0.600480079	0.430636295	0.003649562	0.001445192	0.002625039	0.001209424	0.001830311	0.00438074	0.006275166	0.001760236	0.437083484	0	0	0.004833222	0.005380833	5.00275E-05	0	0.018657704	0.009660278	0.018629349	0.018608842	0	0	0	0.141446092	0.000549332	0	0	0	0	0.000141974	0	0	0	0.005333585	0.000691494	0	0	0.001327799	0	0.004673143	0.007270251	0	0.00680101	0.430097525	0.004658601	0.000512385	0.007269625	0.03061839
2.6.1.18	0.783642057	0.624093548	0	0.007041782	0	0.015072109	0.014896647	0.00873292	0	0	1.292787883	0.015462448	0.006877428	0.013841581	0.000473996	0.008922731	0.013894205	0.012691855	0	0.003481556	0	0	0	0	0.00711191	0.00792385	0	0.050770805	0	0.009908104	0	0	0	0	0.013572517	0.035272766	0	0	0	0	0.016093504	0	0	0.007285748	1.31236975	0.136737123	0.135930492	0.109770775	0.100437711
2.6.1.19	0.995212227	1.071388781	0.015022453	0.385969631	0	0.02697301	0.003001457	0	0	0	1.827908123	0.017067227	0.040072517	0.089985513	0	1.402868474	0.015237182	0.54853845	0.549943138	0.554544879	0.533866244	0	0.019407327	0	0.886476903	0	0.757100781	1.983450864	0	0	1.713077333	2.632925629	0.400221106	0.432216479	0.430801558	1.934711329	0.016445588	0.010999833	0.432603798	1.513727835	0	0.262933861	0.038820267	0.035401989	1.878400454	2.249447438	0.787165045	0.78063327	0.378405529
2.6.1.2	0	0	0	0	0	0	0	0	0	0	0	0	0	0	0	0	0	0	0	0	0	0	0	0	0	0	0	0	0	0	0	0	0	0	0	0	0	0	0	0	0	0	0	0	0	0	0	0	0
2.6.1.21	0	0.010930392	0.001076863	0.002463147	0	0	0	0.006240986	0.000618394	0	0.733790489	0	0.007259556	0	0	0	0.362812251	0.217384685	0.201183884	0.216132437	0.213124778	0.010520985	0.002146899	0.489109084	0.00882208	0.495453298	0.006373536	0.108172627	0.100275766	0.009473481	0	0.045457059	0	0	0.003239392	0.087239587	0	0	0.002971108	0.00194031	0	0.009996722	0.299010286	0.006361972	0.737686499	0.145891503	0.137939266	0.120527899	0.096972993
2.6.1.36	0	0	0.000224115	0.001158043	0	0.00091673	0	0	0	0.00018112	0.017475569	5.37731E-05	0.001400564	0.000584358	0.000571469	0.000716834	0.001059378	0.000763393	0	0	0.000253167	0	0	0.000798385	0	0	0.000590934	0.00735368	0.000185337	0	0	0.000680106	0	0	0	0.009433515	0	0	0	0	0.000427425	0	3.60177E-05	0	0.017862695	0	0.000244396	0.000430361	0
2.6.1.37	0	0.535375614	0	0	0	0.006323429	0.000814758	0.989439946	1.00467938	0	1.1404329	0.838382398	0.834449404	0.011223944	0.002020292	0.40032481	0	0.157465881	0.141566157	0.152462202	0.132972929	0.017005725	1.000353769	0.011862683	0	0	0.238635963	0.17586009	0.377778382	0	0.006616492	0.010922494	0.099914393	0.102886794	0.086686002	0.178009002	0	0	0.080213548	0	0.000497738	0.006127868	0.504388233	0.01373042	1.135718496	0.445711689	0.156939173	0.139218043	0.143654782
2.6.1.42	0.983894139	0.983755258	0.933662515	0.991573246	0.987628212	0.498603612	0.344666067	0.993213851	0.987647902	1.010986396	1.36661759	1.061466838	1.060923662	1.092159899	2.000935379	0.998214432	1.009065812	1.342910582	1.34277863	1.354777558	1.338431805	1.000609535	0.995088855	1.008196363	1.020652393	0.508267426	1.016744241	0.947502598	0.972953452	1.006701219	1.727705593	1.023919592	1.086177987	1.092390547	1.099846103	0.946197056	0.997118616	0.993751714	0.423141065	1.015353321	0.986135357	1.191257787	0.615669972	0.012946353	1.367552667	0.988836328	1.101339818	1.085283858	0.638093762
2.6.1.44	0	0.004098071	0	0.003225195	0	0.00381596	0.000377374	0	0.001540402	0.00030871	0.612587804	0	0	0	0.000853998	0	0	0	0	0.005426249	0.004728693	0.002865311	0.000440849	0	0.005334012	0.00297562	0	0.001405914	0	0	0	0	0.001270828	0	0	0.003547887	0.004454082	0.000172434	0	0.005342824	0.00544911	0.002342176	0.001161643	0.000154854	0.611555809	0	0.065176972	0.067361058	0
2.6.1.46	0	0.001606674	0.00216774	0	0.000136862	0.001312135	0	0	0.000310792	0	0.00168115	0.001557764	0.00148081	0	1.41005E-05	0.399627607	0	0	0.001198824	0.001034151	0	0.001105265	0.001259989	0.000293245	0	0	0	0.002197264	0	0.001993182	0.00011773	0.000841513	0.000452203	0	0	0.001027313	0.001333899	0.002095441	0.000307361	0	0.002095726	0	0.000757213	0	0.000111231	0	0.063825571	0.062537973	0
2.6.1.48	0	0.001839545	0.002200786	0	0.001213769	0	0.001444295	0.002695908	0	0	0.000368594	0.00293185	0	0.002234827	0.001251319	0.00286535	0.000957603	0	0	0.002450559	0.001932961	0	0.002415699	0.000313924	0.000541662	0.002571687	0.001850865	0.002969309	0	0.002919135	0	0	0.001121595	0	0	0	0.001961397	0.002730766	0	0.000713528	0.001857733	0	0.001493522	0.003017757	0	0.002508011	0.000466724	0.002397477	0.011444087
2.6.1.50	0.000249825	0.000372099	0	0.000434791	6.20791E-07	0	0	0.000524316	0	0.000456465	0	0	0	6.12904E-05	9.32837E-05	0.000397041	0	0.00049525	0	0	0	0	8.67973E-06	5.82E-07	0.000116554	0.000277171	0	0.004806488	0	0	0	0.000387955	0	0	5.0173E-05	0.00426887	0	0.000289102	0	2.01364E-05	0.000324729	0	0	0	0	0.000377159	0.000304281	0	0.01149063
2.6.1.52	0.998650944	0.984568619	0.913040185	1.006136409	0	0.997331165	0.150531418	1.988291448	0.986154685	1.003689336	1.23074904	1.015484903	1.005278695	0.942942884	0	0.984911478	0.863981938	0.392512625	0.38482177	0.389109628	0.412354265	0.986203057	0.998375245	0.494559566	0.999686702	0.481843735	1.011258476	0.9824498	0.075915569	0.98461283	0.981300216	1.008602682	0.797416779	0.805521231	0.810139261	0.978111425	1.008834288	0.018894181	0.165122307	0.506922281	0.000280982	1.010126843	0.710484661	0	1.222724677	0.994423831	0.709255978	0.734696386	0.320217221
2.6.1.57	0.978751278	0.950655231	0	0	0	0	0.177125062	0.987250372	0.012124879	0	1.698658985	0	0	0	0	0	0.014322971	0.042547604	0.04374535	0.025783463	0.020076462	0.008908415	0	0	0.032511905	0	0.475487439	0.896472875	0	0.005366642	1.006430674	0.972171134	0.212237883	0.222288117	0.186096804	0.914224148	0.018599859	0	0.595376291	0.488391687	0.013149176	0.10380653	0.391648018	0.024463154	1.689986953	1.549156774	0.221550718	0.225849194	0.605038613
2.6.1.62	0.591292394	1.003643791	0.855263914	0.18936433	0.991473274	0.0152415	0.173571309	0.006048816	0.012999326	0	0.846128288	0.911644823	0.91714426	0.002131974	0.997766109	0.41492999	0.807351337	0.375649846	0.363862696	0.38033816	0.372884078	0	0.010050779	0.005854555	0.681737452	0.51100571	0.233967531	0.950792689	0.034062796	0.000962851	0.989053765	1.019475868	0.007545965	0	0.005600809	0.969109417	0	0.017667163	0.983194797	0.486917415	0	0.973533926	0	0.014980119	0.876843173	0.998044792	0.375540495	0.371231444	0.149882307
2.6.1.66	1.394824562	0.869180564	0.522421686	0	1.01312238	0	0.015176937	0.0302322	0.027650845	0	0.958749869	0	0.019645991	0.728772694	0.011781003	0.371640127	0.002042894	0.050102453	0.071416949	0.057254663	0.018257879	0.016206192	0	0	0.58263268	0.031428852	1.278250218	1.682285742	0.348963613	0	1.860311949	1.756332758	0.780903711	0.797365623	0.794864069	1.664498375	0.014111863	0.003719146	0.194420676	0.504397021	0	1.089486358	0	0.027476845	0.984067901	1.709271503	0.125018305	0.121394499	0.054000656
2.6.1.7	0	0	0.010747108	0	0	0.00112839	0	0.009915393	0.004855934	0	1.190922658	0	0	0	0	0.009378708	0.007183019	0.005764934	0.009743316	0	0.005623754	0.000297383	0	0.005210867	0	0	0.009214414	0.007312967	0	0.009207462	0.008222829	0	0.005450416	0.004383147	0.00565846	0.010150624	0	0	0	0.000733396	0.007797798	0	0.010645611	0.010914858	1.186121287	0	0.003035382	0.005157512	0.009630866
2.6.1.76	0.204889197	1.075213788	0.935891321	0	0.008348681	0	0	0.012697598	0	0.013663872	0.643850133	0.00088939	0	0.005200891	0	0.006050547	0.071945645	0.044045481	0.052972307	0.037383039	0.048573808	0.001512741	0.00344163	0.493653312	0.080186057	0.002132673	0.002013143	0.208310803	0.015128014	0.009768996	0.986713566	0.009619317	0	0	0.00457286	0.184411109	0.000514945	0.001447036	0	0.013682562	0	0.860444148	0.01105918	0.008637689	0.647989089	0.858968764	0.355395024	0.340193679	0.08061309
2.6.1.77	0	0.00307212	0.001108548	0.001154735	0	0.000610066	0	0	0.002346923	0.00129417	0.027812855	0.003309429	0.003097539	0	0.996819136	0	0.001720157	0	0.003752608	0.001752769	0	0.004454497	0	0.004022879	0.002799791	0	0	0.000385483	0	0	0	0	0.00512468	0.003788566	0	0.001198624	0.004368019	0	0.005144724	0.002284172	0.004240725	0.000527499	0.00225339	0	0.027553609	0	0	0.003710278	0
2.6.1.81	0.204489216	1.419543541	0.012545041	0.015108141	0.010357114	0.007251352	0	0.007852835	0.000598564	0	0.028791859	0.00280388	0	0.006312932	0	0	0	0.010870087	0.006532075	0	0	0	0.005972974	0.002871865	0	0	0.254929962	0.75784292	0	0	1.016072518	0.96369334	0.017419596	0.008530016	0.013713726	0.727057975	0.01509556	0.007872752	0.174252377	0.503682353	0	0.087865315	0	0.009478772	0.004048162	1.584273904	0.004404182	0	0.041869641
2.6.1.82	0.204328661	0	0.004935422	0	0	0	0.008997569	0	0	0.000521871	0.020320972	0.00977255	0	0	0	0.004959735	0	0.086375658	0.08292631	0.08175829	0.088712606	0	0	0.001594482	0.009946595	0	0.247864752	0.596029985	0.000488934	0	0.007814555	0.961250989	0.005793226	0.00386163	0.003979364	0.598980875	5.17536E-05	0	0.155499752	0.508081299	0.009034016	0.097829928	0.010217819	0	0.028263715	0.847298025	0	0	0.082013785
2.6.1.83	0	0	0	0	1.017440554	0	0	0.01320118	0.995978114	0.981448007	0.013370288	1.081148742	1.080186108	0.050233232	1.019663166	0.792517396	0	0.259446527	0.271768878	0.277419554	0.258354191	0.010584545	0.986974657	1.015769776	0.001745392	0.484125254	0	0	0	1.004884011	0.01538462	0	0.895367584	0.88815079	0.885980942	0.019825205	0.985891842	0	0	0	0.019762513	0.018775295	0.195241879	0	0.003252086	0.011855751	0.628497233	0.631639023	0.035458909
2.6.1.84	0.002181253	0	0.000722289	0.000439654	0	0	0	0	0	0.001279373	0.06943789	0	0	0	0.000854931	0.000788447	0.002764649	0.001391289	0	0	0.002626141	0.001818997	0	0	0.000244609	0	0	0.005105441	0	0.001591518	0	0	0	0	0	0.00668172	0.001221003	0.002260166	0	0.00089674	0	0	0	0	0.065612149	0	0.032943723	0.032657432	0
2.6.1.85	2.190631361	1.029071391	1.824871871	0.437488669	2.009948218	0.49272193	0	0	1.47523364	0.004612388	1.476130279	1.138212448	1.14906488	1.136527249	0.002100575	0.789718599	1.44425314	0.58394107	0.62264332	0.633546858	0.592977949	0	0	0.960438019	1.266761798	0.027067049	0.504618602	1.867985768	0	0	1.961719448	1.92597706	0.238263119	0.22225384	0.168690127	1.840350387	0	1.987217604	1.635222426	0.982826041	0	1.861357837	0	0.035517714	1.439765047	1.878055674	0.650807713	0.707204357	0.200236054
2.6.1.86	0	0.000826255	0	0	0	0	0.000427324	0.000696525	0	0.000169309	0.017882371	0.00111621	0.000339698	0	0.000590176	0.00021343	0	0	0	0.000866504	0	0.000426029	0.001205717	0.000782952	0	0	0.000421025	0.003132036	0.000115474	0.000961985	0	0	0	0.001081016	0.000271176	0.003305098	0.000524442	0.000164791	0	0	0	0.000582617	0	0.00099533	0.017057681	0.000918843	0.0933083	0.093413999	0.000487869
2.6.1.87	0.196095529	0	0.006280038	0	0.014290701	0.009453144	0	0.000877758	0.00982537	0	0.005083511	0	0.000476015	0.002580055	0	0	0.009609968	0	0	0	0	0.01139658	0	0.008028648	0.024356015	0	0.261637319	0.843540284	0	0.002816098	1.000980901	0.955879891	0	0	0.008766191	0.818594789	0	0	0.170642076	0.502727683	0.013888111	0.104458854	0	0.001765101	0.020094817	0.707089805	0	0	0.029245382
2.6.1.9	1.578812747	1.05982163	1.947170943	1.160985613	0.989651271	0	0	0.996240517	1.485964123	1.017032091	2.374350738	1.863366595	1.824786442	1.008070564	0.981438596	2.006497532	1.157498463	1.17746082	1.170869242	1.221328281	1.214912852	1.029652484	1.010597235	2.512442756	2.532310661	0.011123142	1.016329053	1.055389761	0.060779324	0.981349594	0.984408231	1.003033068	1.213879837	1.187411541	1.193188331	1.104596942	1.03014024	1.015672648	0.92916943	0.485333772	0	1.559335486	0.629540954	1.024992624	2.371647885	1.132997291	1.318108441	1.325255378	0.667811841
2.6.99.2	0.996505907	1.020881312	0.009613707	0.015761112	1.008974762	0.999742423	0.021346711	0	0	0	0.913060436	1.01775859	0.995028695	0	0.00585588	0	0.829214076	0.062090521	0.062678725	0.070040786	0.057481041	0	0.007425032	0.012212445	0.038635707	0	0.478962131	0.911406983	0.005239736	0.021239119	0.980293427	0.990106828	0	0	0.005550047	0.916227977	0.017111797	0.012946973	0.184795909	0.478256328	0	0.107225002	0	0	0.920834998	0.982805959	0.109032833	0.137675082	0.112553506
2.7.-.-	1.01957514	0.01208334	0.019422591	0.018790743	0.996081404	1.00739459	0.012712527	0	0	0.004720976	0.243307631	1.004258876	0.997558455	0	0	0.002427284	0.020477445	0.017779429	0.036666343	0.011817173	0.042834936	0.010501641	0	0	0.467885086	1.002756029	0.240054151	0.359290867	0.020975627	0.010346735	0.00013414	0.764301747	0.01309245	0.002158267	0	0.343797057	0	0	0.090797738	0.519518327	0	0.108354881	0	0.017237581	0.209391302	0.010816683	0.266304446	0.25862136	0.042328982
2.7.1.-	2.052373029	1.199432409	1.885337512	3.156577586	0	0.026660724	2.044785514	2.082879357	9.914102442	11.91694125	1.741657865	0.709895884	0.603830304	0	0.048492946	0.58958347	0.05680361	1.614451478	1.715782714	1.629456299	1.632143431	0.521573116	1.063735571	1.421399249	0.771750633	1.096564035	3.240489906	3.416390461	3.340130542	0	0.285317007	5.594423845	1.430125996	1.320875095	1.325883564	3.554094547	1.072420528	1.052765598	4.428341923	3.947717007	1.076622919	0.734010432	1.943811049	0.060703489	1.854750061	3.502887786	2.455598284	2.402260995	2.152087757
2.7.1.1	0.001856148	0.001101274	0.000279747	0.001478402	0	0.001369838	0	0	0	0	0	0.383936461	0.385554047	0	0.003167951	0.001817671	0	0.034525485	0.034240237	0.035908602	0.035066817	0	0.002336502	0.000132759	0.001990058	0	0	0.00558774	0	0.001745687	0.000846987	0.010262649	0.002270398	0	0.001904417	0.002604617	0	0.001362314	0.0016817	0.002875796	0.003512178	0.003011333	0	0.001339414	0.00288844	0	0.000481903	0	0.001269266
2.7.1.100	0.001415288	0.011659334	0	0.004761802	0	0	0.157657529	0.005653126	0.496714806	0.993483049	0.008700081	0.002718432	0	0.007168152	0	0	0	0.297658471	0.283010677	0.299574976	0.296255592	0.005008334	0.006893619	0	0.00603041	0	0	0.221838069	0.005685727	0.00997249	0.997608638	0.093414883	0.593502127	0.587755223	0.604266957	0.237056386	0	0	0.499696497	0.505105974	0.002910197	0.006849831	0.110293854	0.000733917	0.017812149	0.850981837	0.088272511	0.090239163	0
2.7.1.105	0	0.008486425	0	0	0	0	0	0	0.004719336	0	0.128237683	0.013201934	0.012471845	0.00659298	1.989365292	0.00036653	0	0	0.010119692	0.005128739	0.00175074	0	0.007595891	0	0	0	0.004283693	0.002918879	0.012898056	0.005148687	0	0	0	0.012861891	0	0	0.009679386	0.001554053	0	0	0	0	0	0	0.12602093	0.012954703	0	0.005451731	0.601726607
2.7.1.106	0	0	7.9859E-05	0.27410942	0	0.001179763	0	7.00154E-05	0.000652466	0	0	0.000377546	0.001187442	0	0.00089982	0	0.000878895	0.000996502	0.001078498	0.000127607	0	0.000795551	0	0.001154462	0.000669062	0.000278985	0	0.001193114	0	0.000463873	0.00063258	0.000628824	0.000601506	0.000665696	0.000963892	0	0.000887325	0.000913122	3.45154E-05	0.000596692	0	0	0.000550528	0	0	0.000774629	0.000687347	0	0
2.7.1.107	0.990347704	0.952645222	1.058204366	0	0	0.004647441	0.503763803	1.01036402	0	0.019399158	0.922784719	0.763123353	0.770966169	0.002481467	1.004037266	0.410573818	0.981714591	0.758877416	0.760823564	0.793843761	0.761085868	1.010809622	0.005823088	0.514957151	0.085550211	0.516201029	0.744223213	0.976409572	0.968112153	0	1.13729275	1.229681305	0.419502086	0.380781451	0.403645519	0.990357482	0.002301578	1.019556192	0.318623303	0.507295434	1.01279281	1.018620407	0.708504351	0.986837032	0.928572817	0.980928025	0.472994458	0.4670335	0.467349234
2.7.1.11	0.782881562	0.030502666	0.997471693	1.301646095	2.96744294	2.030473066	1.666406562	0.957227146	2.032024602	1.956757311	0.682531597	2.609197397	2.578937085	0.00036558	0	4.032594372	0.038921514	2.046125471	2.074523835	2.058585697	2.011442667	1.551428337	5.956717734	2.965395454	0.983722329	0.995189398	0.989667977	1.630897283	0.977108952	2.043094774	1.120712231	1.952947654	2.644874748	2.569808411	2.615493591	1.643301606	3.495393856	1.980004557	1.214689473	1.551628681	0.993251651	1.11240244	2.014050019	0.979669729	0.714306451	2.245508884	2.450898139	2.409557853	0.889212448
2.7.1.113	0	0	0.004070982	0.001367613	0.019067824	0	0.006428062	0	0	0.009599605	0.570763671	0.013036777	0.013277738	0.014348699	0.016542094	0.000975684	0.013371928	0.225989557	0.205088778	0.211966163	0.222939264	0.000520757	0.006456675	0.015506545	0.001516804	0.490264603	0	0.011020694	1.817913769	0.005860208	0.002081022	0.002669816	0.013683334	0	0	0.035148261	0	0.00465607	0	0.007339255	0.013773062	0	3.47273E-05	0	0.559565483	0	0	0.012830015	1.511187496
2.7.1.12	0.992280307	0.710832524	0.961729352	0.184997853	0	0.01254826	0.0007863	0	0.018460751	0.983571357	1.112189138	0	0.013007496	0.525150307	0.012537212	0.002711393	0.02565608	0.127350312	0.124908569	0.120681477	0.134083268	0.006344354	0	0.010331664	0.940426837	0.512308268	0.226611295	1.286983974	0.978964066	0	1.288016222	1.439150276	0.09617137	0.074760341	0.082913692	1.279867951	0	0	0.256630187	0.998436247	0	0.200697567	0.025119238	0	1.12754627	1.279562847	0.265788594	0.255793401	0.760836458
2.7.1.13	0.001098563	0.000713455	0	0.00013477	0	0	0	0	0.000459178	0	0.008856697	0.00065103	0.00162342	0	0	0.002045508	0	0.000281684	0.00015285	0.001469557	0	0.001127179	0.001888083	0	0	0	0	0.004584224	0.000681514	0	0	0.000168799	0	0	0	0.004393204	0	0.000212454	0	0	0	0.002033439	6.92712E-05	0.001812337	0.006947131	0	0	0	0.014212263
2.7.1.130	0.818049327	0.979949455	1.013316262	0.189322936	1.001167896	0.485375859	0.155340236	0	0.009986853	0	0.887695557	0.992507367	1.021071864	0.0147553	0.987342083	0.007022009	1.014606561	0.056848141	0.030133869	0.037576336	0.054788039	0.012690991	0	0	0.107072715	0.497956025	0.263122997	0.890523747	0.015021366	0.020959844	1.010206414	0.973401642	0	0	0.018250983	0.888281699	0	0	1.012226205	0.497224913	0	0.990909089	0	0	0.891770278	0.861878492	0.107517596	0.103463573	0.134299604
2.7.1.144	0.406871011	0.021275169	0.004374883	0.183813576	0	0	0.68158221	0.008351474	2.995181817	0.982292727	0.401807006	0	0	0.026533779	0	0.991395234	0.001438992	0.336715279	0.308277063	0.32828617	0.341751263	1.493150197	0.004218863	0.014168796	0.030059052	0.975386047	0.732939566	1.026465721	1.376070508	0.976309848	0.010289243	1.785582068	0	0.014202168	0.001094577	1.035144487	0.021703798	1.014199252	0.491243331	1.223297858	0.99451456	0.179478126	0.711156679	0.014519411	0.44655781	0.584810753	0.5978484	0.602110016	0.342597176
2.7.1.145	0	0	0.000743414	0.000832722	0	0.000727947	0	0	0.00013196	0	0.007778489	0.00048635	0	0.001430694	0.001007742	0	0	0	0	0	0.001343825	5.5501E-05	0	0.000627375	0.001089272	0	0.000411749	0.007927695	0	0	0.001590837	0.012620163	0	0.000488946	0	0.007944755	0	0	0	0.000977627	0.000781407	0	0.000716282	0.000256947	0.009879671	0	0.001062713	0.00081162	0.001075914
2.7.1.146	0.000196401	0	0	0.000315748	0.000443547	6.77422E-05	0	0	0	0.000233461	0	0	0.000145131	6.9775E-07	0.00022011	0.00013689	0.000252739	0.000457529	0.000398227	0.000552865	8.51578E-05	0.000560007	0	0.000443839	0.00022344	0	0.000403585	2.13924E-05	0	0	0.000754088	0	0.000680557	0.000606468	0.00020436	7.44355E-05	0.000689713	0.000718045	3.46689E-05	0.000717851	0	0	0.000108514	0	0	8.29382E-05	0	0	0.046747473
2.7.1.147	0	0	0	0	0	0	0	0	0	0	0	0	0	0	0	0	0	0	0	0	0	0	0	0	0	0	0	0	0	0	0	0	0	0	0	0	0	0	0	0	0	0	0	0	0	0	0	0	0
2.7.1.148	0.989344773	0.877559376	0.950503462	0.634692536	0.997973001	1.004082017	0.99155098	0.996695617	0.991467199	0.996451398	0.91443639	0.996697945	0.989177573	0.95271668	1.005949763	0.992362795	0.945904711	0.983082407	0.981987542	0.986759235	0.98219385	1.009689422	1.002884558	1.005941133	0.923719498	0.998595863	1.002049957	0.953473896	0.99966311	1.007539554	1.008258925	0.977898535	0.995092997	0.990266752	0.993978366	0.969053415	1.002426188	0.996904341	0.927506016	0.507464311	0	0.994764425	0.891692894	0.011126403	0.916853953	0.994898835	0.871868438	0.882825734	0.511948769
2.7.1.15	0.383497502	0.07901653	1.012593523	0.850649297	0.024629896	0.000326853	0.700027396	0.032130795	3.007763734	3.003376512	0.953745983	0.949992809	0.939902718	1.34653628	0.012420801	1.796342676	0.02922024	1.284373209	1.332411213	1.27848996	1.319640357	0.511272532	1.029876097	0.014236616	1.21283401	1.01635162	0.492237111	1.369000976	1.493681814	0.99516534	1.452154021	1.262813938	0.323277234	0.280005327	0.335605604	1.381130659	0.007085089	0.965184371	0.324040945	0.519008219	0.029939781	0.909011135	0.526216592	0	0.904858094	1.726925441	0.961040449	0.97101322	1.371471942
2.7.1.156	1.958269291	1.800721839	0	0.011359843	2.044060305	0	0.011928575	0	3.01668341	4.038253295	1.560605997	1.51338274	1.544532004	0.037073276	3.978884235	2.375109045	0.183438321	1.933167226	1.975670897	1.972803927	1.963281345	0.985749339	0.000191945	2.039530156	0.735720845	1.045254772	0.521086563	1.199020755	0.014080282	1.95722998	0	1.864346546	1.797150664	1.826381038	1.822454034	1.236249111	1.019659915	0	2.016522916	1.040095408	0	0.215275329	0.038712726	0	1.563130146	1.999834594	1.47215608	1.399373935	0.301040859
2.7.1.16	0.191907479	0	0.004041055	0.166994868	0	0	0.003059278	0	0.012344722	1.002283318	0.039483771	0.004806663	0	0.015185969	0.013075426	0	0.005460592	0.159506917	0.159003899	0.159887148	0.152135332	0	0.009994216	0	0.018967601	0	0.263572976	0.775704034	0	0.005689351	1.000162685	0.93578855	0.306800529	0.309479931	0.312258862	0.793359187	0	0.015985578	0.171658603	0.503604332	0	0.084857041	0	0	0.051204139	0.863044852	0.104839884	0.091168277	0.211717739
2.7.1.161	0	0	0	4.90964E-05	4.1399E-05	0	3.66008E-06	0	0	0	3.02623E-05	0	0	3.93947E-05	0	2.29361E-05	0	1.07166E-05	0	6.35252E-05	0	0	0	2.66415E-05	0	0	0	1.6721E-06	6.25666E-05	0	0	3.65773E-05	2.4074E-05	1.7465E-05	0	0	0	1.1E-05	2.97492E-05	0	4.13313E-05	0	0	3.65539E-05	0	0	0	3.7946E-05	0.011755913
2.7.1.162	0	3.73479E-05	0	0.000643255	0.000208332	0	0	0.000170596	0.000405772	0	0	0.000425656	0.001104102	0.210454118	0	0.000444865	0.000420869	0.000600645	0	0	0.000304486	0	0.000918957	0.000775707	0.000357334	0	0	0.000542236	0	0.000159403	0.000438197	0.000371594	0	0.00062155	0.000325701	0.00017055	0.001070672	0	0	0.001109123	0	0.000779825	0	0.000174676	0	0.000983938	0.00035412	0	0
2.7.1.164	0	0	0	0	0	0	0	0	0	0	0	0	0	0	0	0	0	0	0	0	0	0	0	0	0	0	0	0	0	0	0	0	0	0	0	0	0	0	0	0	0	0	0	0	0	0	0	0	0
2.7.1.165	0	0	0	0	0	0	0	0	0	0	0	0	0	0	0	0	0	0	0	0	0	0	0	0	0	0	0	0	0	0	0	0	0	0	0	0	0	0	0	0	0	0	0	0	0	0	0	0	0
2.7.1.166	0.002785107	0.006062792	1.003974095	0	0.007361784	0.004947108	0	0	0.000304125	0.008765116	0.084128962	0	0.00602709	0	0.005170618	0	0.006588475	0.024074985	0.022003055	0.018712476	0.014805591	9.18102E-05	0	0	0.068128259	0	0	0.006273953	0	0	0	0	0	0	0.003701936	0.007180929	0.003152602	0	0	0.007871181	0	0.915861935	0	0	0.073186011	0	0.008155955	0	0.00624411
2.7.1.167	0.011680751	0.002708482	1.702820125	0.025161335	2.013077245	0	0	0.034268257	0	1.964017357	2.573552421	0	0.008548972	0.031595667	0.010068226	0	1.182388979	0.042969267	0.00458246	0.058872309	0.024162092	0.009544968	0	0	0	0	0.471220775	1.367490225	0	0	2.001297733	1.527528415	0.013313724	0	0	1.3755613	0.008600048	0.035677261	1.69412681	0.960122437	0	1.480613398	0.015507917	0.028997751	2.609611372	1.44976851	0.316971128	0.283454864	0.07638128
2.7.1.168	0.003976275	0.002492353	0.001648512	0	0	0.000366827	0	0.00082684	0	0.002097752	0.300153043	0.229208962	0.23370715	0	0.005092843	0.200826327	0.456069615	0.125745059	0.123394835	0.12354496	0.13471919	0.004112295	0	0	0.003270146	0.495718613	0.004503371	0.024777542	0.056392397	0.004928015	0.002548136	0.001784751	0	0.004911313	0	0.018573411	0.001483044	0	0.087170625	0	0.005200133	0	0.096967946	0.003442219	0.294855022	0.001066807	0.098406397	0.099557072	0.008976483
2.7.1.169	2.80405E-05	6.25178E-05	2.14367E-07	5.5812E-05	1.66176E-05	1.15319E-05	1.64031E-05	0	0	4.24948E-05	0	8.05311E-07	4.14308E-05	2.56343E-05	5.99864E-05	1.93531E-05	4.89213E-05	6.42216E-05	0	0	3.09352E-05	0	1.29019E-05	0	1.47191E-05	1.86153E-05	2.2049E-05	3.74762E-05	4.04737E-05	6.4651E-05	0	3.00219E-05	0	4.48992E-05	0	2.5527E-07	0	2.32561E-05	0	0	3.62692E-05	0	2.10188E-05	0	0	5.91704E-05	3.60061E-05	4.74322E-05	0.011729368
2.7.1.17	0.238909873	0.023100636	0.974276033	0.740883363	0	0	0.365276995	0.019961946	2.99353828	5.993710287	1.807036233	1.0712261	1.056495385	1.16176317	0.022092489	3.606812947	0.026153199	0.901118955	0.872825593	0.844997693	0.827411968	0.449742397	0	0.477653247	0.38136254	0.478091479	0.213797853	0.962882216	0.546938022	4.956203233	0.416746781	1.046693502	1.940461463	1.923308375	1.870233852	1.046090833	0.007830203	0	0.177599075	0.531978635	0	0.722256592	0.230739658	0	1.806384992	1.969135686	1.338628981	1.382327191	0.479606099
2.7.1.170	0.993456035	1.018537647	0.940638677	0.105471316	0	0	0.006653976	0	0.018054386	0.003600756	0.868624075	0.068626748	0.064868924	0.086513646	0.010533635	0	0.006294015	0.079788271	0.083814505	0.074095828	0.093502606	0.487415395	0.007278935	0	0.086096582	0	0.233664425	0.86827562	0.057718334	0	1.017090829	0.98806787	0.009646641	0	0	0.872378995	0	0.009976728	0.171078477	0.503101982	1.019513136	0.275379837	0	0.0026014	0.87523753	1.006267941	0.108927506	0.076851539	0.123704372
2.7.1.19	0.208743299	0	0.007937866	0	0.010705279	0	0	0	0.002094199	0.002356893	0.183862102	0.006696768	0	0.001036575	0.009094431	0.013470492	0.014018352	0.019224241	0.018284246	0.026835111	0.031745005	0	0	0	0.048219904	0.002475408	0.245650237	0.837938687	0.012533076	0.012325633	1.009728844	0.975513095	0	0.014714225	0	0.851745187	0.014273853	0.007407911	0.158447444	0.511169421	0	0.094226363	0.010343942	0	0.181460831	0.845272513	0.025177045	0.035049586	0.020863067
2.7.1.2	1.037380027	0	0.003854961	2.346439502	2.005000649	1.512527191	1.183104394	0	0.971239297	5.036744389	0.753261604	2.170870995	2.128916267	0.442351117	1.008616664	1.80101102	0.068849768	1.469207619	1.47502897	1.444093271	1.435515828	1.464327639	1.972620111	0.974853826	1.309654617	0.528326615	1.013705827	0.904314361	1.066308339	1.007969642	1.323615807	1.040693606	1.235604044	1.227509435	1.216615209	0.891593009	1.970245616	0.020282875	1.450184102	0.997497421	2.028322913	0.129906619	1.036064818	0.03905358	0.779376536	1.031979215	1.439887218	1.398732109	1.046313371
2.7.1.20	0.812538227	0.00866169	0.003192493	0.009865625	0.002395071	0.004349988	0	0.009599287	0	0.005685522	0.859925333	0	0	0	0.990913805	0	0	0.062662508	0.073475006	0.063510782	0.070631135	0.003569328	0.009271885	0.496846764	0	0	0	0.012037442	0	0.005342139	0.006960229	0.000778888	0.00371823	0	0	0	0	0.005855755	0.01060771	0.005633373	0.005365918	0	0.012589677	0	0.876301708	0	0.114639455	0.115104471	0.043701353
2.7.1.21	0.211858458	0	0.981580357	0.546614045	0	0.989515933	0.990456241	1.000520122	0.017685404	0.018005245	0.070324293	1.001212991	1.020219799	0.004860664	0	0.392708127	0.062201665	0.678212745	0.688719573	0.700372496	0.70903999	0.016214714	0.979873723	0	0.133152279	0.491023379	0.484939883	0.893899123	1.028679699	0	1.003706727	0.968378245	0.118106284	0.087516603	0.100443902	0.878834253	1.017635708	0.980745119	0.178179681	1.001762977	1.016629097	0.996471461	0.81239713	0.980934876	0.061408067	0.850988532	0.342251034	0.348002318	0.888869251
2.7.1.23	1.000544571	0.997908837	0.94474261	0.816756894	1.000833741	0.998130491	1.001838671	0.998194752	1.002351536	0.998744222	1.018683205	1.001867693	1.0023435	0.998526246	1.001748458	0.998100396	1.002425383	0.949877193	0.949459029	0.948907402	0.954111924	0.999964008	0.997283299	0.997799119	1.001722267	1.001822963	1.000532201	0.968477061	1.000889736	1.00025867	1.001545558	1.001652865	1.000581114	0.998990701	1.000718441	0.969855214	1.000720281	1.00260385	0.835664495	0.998945527	1.001545243	0.954781076	0.802116496	1.001867079	1.017294781	1.001463762	1.030060705	1.031814053	1.000897495
2.7.1.24	0.996500664	1.003506802	0.949821991	0.81327383	1.00118808	0.994022658	1.003016473	0.999108825	1.000451959	1.004896351	0.997164633	0.994920971	1.003146649	0.95073132	0	1.003551202	0.96984779	0.948082035	0.947195822	0.948192114	0.946333395	0.496050972	1.005494541	1.00545497	0.961001727	1.000691424	0.994299927	0.964643907	0.999251457	0.994659286	1.00142534	0.981648244	0.904382201	0.90458227	0.906187974	0.956011321	1.000388973	0.996501439	1.000600758	0.998117877	1.001684651	0.993674897	0.797650454	1.001478895	0.994746047	0.994009074	1.002218189	1.001227832	0.970329689
2.7.1.25	0.391910232	0.009587894	0.004571233	0.192625797	1.001072228	0	0.187226583	0	0	0.990885326	1.196871804	0.982478407	1.010596555	0	0	0	0.705159422	0.119394347	0.145426288	0.114070263	0.138522457	0	0	0	0.029353478	0	0.257288428	0.915364195	0.012228547	0	1.00673221	0.996992237	0.011224853	0.001185	0.005288077	0.920182373	0	0	0.157100049	0.503374764	0.017675143	0.10602001	0.007014703	0	1.203477306	0.857314825	0.100961559	0.078051577	0.170172501
2.7.1.26	1.601104376	1.911383851	1.886162938	2.187162488	2.00958615	2.011584967	1.660362274	1.995027062	1.992055009	2.004839588	1.920692172	1.996874543	2.005506362	2.007799467	2.00458538	2.005874682	2.007520002	2.041116833	2.020128617	2.030026132	2.043887668	2.0008075	2.002218158	1.990639439	1.92577129	2.007454932	2.004475349	1.959639561	1.988902402	1.989454225	2.007244477	1.990783831	1.80147608	1.810798127	1.802191753	1.947681605	1.992446656	2.004771322	1.991439041	2.000483983	2.010738074	2.004024438	1.999882157	1.997594912	1.921510266	1.99553603	1.929641693	1.942276642	2.051389772
2.7.1.27	0	0.001364217	0.000583848	0.090439476	0	0	0	0	0	0.001299194	0.017316886	0.001498528	0	0.001562257	0	0	0	0.000156725	0.0016084	0.000613666	0.00076277	0	0.001391258	0.001317278	0.000332122	0.000817887	3.32172E-05	0.013602184	0.001695519	0.000190731	0.000768019	0.023846284	0.00169187	0.000903093	0.001625197	0.011177669	0	0.001450293	0	0.001203759	0.001455037	0.001274176	0.000517567	0.001123182	0.018215426	0.143992213	0.030182613	0.031028877	0.021947126
2.7.1.29	0.010786421	0	0	0.443348501	0.012180802	0	0	0.008121789	0.51168636	1.006471742	0.41109192	0	0	0.012639428	0.00400852	0.187153305	0.004999424	0.670174869	0.661869218	0.670013582	0.673736971	0.003574413	0.002016356	0.009536087	0.206098432	0.004495257	0.260997367	0.113422066	0.009792374	0.010363321	0.283093985	0.025350902	0	0.008803695	0	0.113664189	0.002702981	0.00666782	0	0.002197786	0.008414942	0	0.005072402	0	0.398161938	0.846333739	0.231211054	0.207876065	0.094030457
2.7.1.3	4.85233E-05	7.55905E-05	4.50625E-05	0	0	7.45234E-05	7.80762E-05	0	0	4.08018E-05	0.008444991	7.7645E-06	0	0	0	5.64593E-05	0	3.49822E-05	0	6.7698E-05	3.6195E-05	7.92204E-05	0	1.92962E-05	2.99794E-05	0	1.87725E-05	3.45416E-05	0	5.51904E-06	1.29154E-05	7.77246E-05	0	4.19964E-05	6.55033E-05	1.20129E-05	0	9.34314E-06	0	1.96695E-05	1.25244E-05	5.21567E-05	3.36421E-05	0	0.008524839	7.17419E-05	7.08197E-05	6.8372E-05	0
2.7.1.30	1.012609937	0.982570897	1.228588288	1.101089187	0.010418478	0.00536202	0.982302638	0.975972931	0.985591509	1.98080558	1.025457771	0.212895433	0.231796223	0.023151902	0.997758772	1.818165394	0.020342296	1.088333382	1.054987456	1.074225895	1.059075435	1.521321886	2.005290206	1.022972268	1.023440042	0.495258295	1.008200905	1.124374284	1.057417374	1.015645081	1.136624347	1.017433933	1.495200185	1.512385854	1.521129288	1.136880347	0.510213442	0	1.017162999	1.000371865	0	0.873039212	1.084043423	0.983920105	1.020465162	1.867797275	1.272988323	1.261787019	1.133355521
2.7.1.31	0.613380456	0.838217241	0.981289115	0.651508269	0	0.013199365	0.829733273	1.00690399	2.024093741	0.993927985	0.753172037	0.612510291	0.63018584	0.623147475	0.014131158	0.576623322	0.228301228	0.975573573	0.939186529	0.936643016	0.946155299	0.001624781	0.988361201	0.476008678	1.024671108	0.47473761	0.490733459	1.643952685	1.308636601	1.018435094	0.982377587	2.010148418	0.498366656	0.524348153	0.507125884	1.602602343	0.02017952	0.987764234	0.423390542	1.515952086	0	0.759424445	0.897480721	0	0.754441534	2.299323132	0.773659084	0.764033713	0.762067387
2.7.1.32	0	0	0	0.001068986	0.001555966	0.000992444	0.000746321	0.000910625	0	0	0.010075221	0	0	0	0	0.001399779	0.001559303	0	0	0	0	0	0	0.000335099	0	0.000693847	0	0.000102754	0	0.001079661	0.000628511	0	0	1.49592E-05	0.000475539	0	0.000195378	0.001576673	0	0	0.000155414	0.000910307	0	0	0.007188964	0	0.061471006	0.062139353	5.61066E-05
2.7.1.33	0.787530184	0.950936692	0.949565782	1.178108357	1.01266901	0.491094942	1.485337607	1.00949653	0.991817869	2.006627573	0.943341249	1.551184828	1.54850162	0.997400063	1.000059814	1.200612519	0.974650513	1.071661989	1.059456137	1.070592828	1.079864442	1.514984	0.99403583	0.984210757	0.991360355	1.01463793	1.514822367	0.943946924	0.995258895	1.005965578	0.987366189	1.012397589	0.995676746	0.994461115	1.014900504	0.957981812	1.988680604	0.998728432	1.004635508	0.991568888	0.999265738	0.911243581	1.008050595	0	0.935839885	1.008203941	1.151445426	1.159340966	1.046990822
2.7.1.35	0.588716109	0	0.826565852	0.44850402	0.01406269	0	0.832059147	0.979535553	1.004474359	2.000049204	0.644584606	0.858012491	0.837446842	0.962653332	1.982233054	1.019572318	0.090912006	0.769272954	0.747451661	0.753461055	0.744622323	1.006228075	1.010038819	0.99254962	0.876160333	0.501626559	0.977494012	1.420148528	1.146837438	0.018047892	0.732733406	1.911560119	0.914701975	0.906068878	0.91728843	1.43621742	1.019654676	0.997154361	0.682689114	1.016610896	1.013438077	0.8095169	0.284621346	0.01558975	0.618988478	1.850837346	0.764902998	0.733050838	0.820392462
2.7.1.36	0	0	0.001219517	0.266938297	0.002286595	0.007655476	0	0	0	0.005039404	0.022243302	0.007870561	0.008261279	0.040679599	0.005062581	0.012037118	0.009434027	0.018294472	0.028008333	0.011645767	0.014393705	0.00720237	0	0.003315407	0.064915793	0.492664466	0	0.001231911	0.987945418	0	0.000753344	0	0.001287941	0.008880455	0.004204265	0.012691059	0.003289823	0.001304222	0	0.247233321	0.992095129	0	0.096637717	0.012307227	0.004945527	0.008686151	0.132494103	0.11285541	0.828431978
2.7.1.37	0.004232429	0	0	0	0.001730268	0	0	0	0.004811433	0	0	0	0	0.633854816	0	0	0	0	0.004980745	0.00055504	0.005173765	0.00160016	0.003863074	0	0.003688079	0.001064563	0	0.023648774	0	0.003735495	0	0.059044883	0	0.000527137	0	0.020872957	0	0.002906893	0.748224136	0.002620803	0.003714569	0	0.003815694	0	0	0	0	0.005031092	0.013902733
2.7.1.39	0.989727211	0.99955881	1.116446773	0.898909353	0	0	0	0.984732015	0	1.015126597	0.934637657	0.012664705	0	1.010245736	0.01301245	0	1.04507308	0.584433248	0.578694899	0.571634957	0.595328359	0.983528327	0.984625234	0	0.953491211	0.983153051	0.520413365	0.949273958	0.633412352	1.01892273	0.98433675	0.999290179	0.215798405	0.194991132	0.201201838	0.955213793	0.979584612	0	1.072524372	0.991858486	1.000359148	0.909847634	0.91181329	0.009605106	0.925861501	0.993229551	0.325951403	0.319100336	0.742314108
2.7.1.4	0.42057287	0	0.983487824	1.458101988	1.020457079	0	0.850297951	0	2.027078574	3.021399284	1.296415048	1.946125989	1.902684074	1.020110704	0.008793046	1.189709434	0.016593575	0.838812359	0.841978422	0.861413902	0.828849538	1.512397176	1.033023881	2.490172631	0.415339215	0.531245481	0.477509669	1.519167704	1.932130453	0.985353852	0.962654175	1.861460539	0.834265865	0.774352797	0.805689162	1.515835645	1.037723302	0.029444036	0.452301192	1.249554586	0.975539999	0.257390113	0.724398105	0.030055238	1.348088237	2.686036031	1.17309461	1.215682606	0.899001688
2.7.1.40	1.18160288	0	0.982491216	1.004554912	1.004185818	0.482281053	0.993652478	0.99987736	0.507498862	1.015987019	1.32634098	1.005994641	1.00711097	1.011712924	0.983607046	1.006586774	1.038782168	1.512118735	1.514199618	1.482783523	1.484761219	1.005790459	2.01415558	1.000996767	1.389716187	0.520605254	1.239772217	1.954774205	1.021057105	1.006852142	2.020698935	1.86680805	0.994808245	0.996990087	1.007505674	1.93199128	1.006964601	1.010899698	1.255722522	1.488103303	1.016341245	1.107371496	1.295539111	1.01054462	1.355704991	1.704014799	1.047915329	1.021688929	1.001603114
[truncated: 1,113 more rows]
[truncated: 32 more columns]
