# Supplementary material for: Metabolome of human gut microbiome is predictive of host dysbiosis
Source: Gigascience. 2015 Sep 14;4:42. doi: 10.1186/s13742-015-0084-3 (PMC4570295; doi:10.1186/s13742-015-0084-3)
Supplement: Additional file 6: — All noise-added taxonomic average enzyme function count matrices. (ZIP 14369 kb) [file 13742_2015_84_MOESM6_ESM.zip › AdditionalFile_5/Genomes_0p05SD_e.txt]

SAMPLE	Acidovorax	Acinetobacter	Actinobacillus	Actinomyces	Akkermansia	Alistipes	Anaerococcus	Anaerofustis	Anaerostipes	Anaerotruncus	Aquabacterium	Bacteroides	Bacteroides	Bifidobacterium	Bilophila	Blautia	Campylobacter	Clostridium	Clostridium	Clostridium	Clostridium	Collinsella	Coprobacillus	Coprococcus	Corynebacterium	Dialister	Eggerthella	Enterobacter	Enterococcus	Epulopiscium	Erwinia	Escherichia	Eubacterium	Eubacterium	Eubacterium	Ewingella	Faecalibacterium	Finegoldia	Fusobacterium	Gemella	Granulicatella	Haemophilus	Holdemania	Hylemonella	Ideonella	Klebsiella	Lachnobacterium	Lachnospira	Lactobacillus
1.-.-.-	10.67430258	13.6333113	7.802695271	2.34378652	7.78674973	2.524752219	2.811187258	1.028334936	1.128491792	2.614786368	15.36296515	2.805263735	2.859911297	1.222066428	6.145648019	1.484615526	4.507880177	2.245266336	2.264600059	2.033379158	1.665080511	8.327761506	3.874625229	2.315731595	3.206889207	5.462398107	10.52459283	18.75058879	9.950748486	3.249984062	9.922067952	26.72225366	1.584555483	1.286597897	1.621590408	18.12022636	4.046854519	1.240307639	13.47755164	14.7705242	2.909381961	6.858705995	2.247666286	0.644793177	15.20612141	14.62399586	3.714065927	3.771794395	7.369369336
1.1.-.-	1.441108716	1.096977433	0.102899911	0.402728783	0.015741874	1.019891058	0.021954318	0.973186699	2.033235592	0.024977925	2.352770088	1.139217116	1.109588692	0.818291553	0	0.189355922	0.12441856	0.250073249	0.293924039	0.29258537	0.252807998	0.467774159	0	1.020288482	0.346447504	1.488154151	1.014636122	2.642533399	2.135677944	0.047200042	1.271724502	3.555022177	0	0.034974718	0.011560066	2.638712892	0	0.046617341	1.028812783	2.275302188	1.001818349	0.996283018	0	0	2.388999579	3.16451098	0.534879349	0.49008044	0.438309444
1.1.1.-	4.138275066	10.14312445	1.327899399	1.16263408	0.006556766	0.460508253	2.399439532	3.998613229	8.403407924	5.007124781	7.530717723	3.473717936	3.633021325	0.551771184	0.954917496	3.368275502	1.056035553	2.531898849	2.350426848	2.369164397	2.428130436	0.601038802	3.018152813	0.952500635	1.304434736	1.049371877	2.739808774	3.282385498	1.920920075	1.007904793	1.353947467	3.968809423	0.980640392	0.983456903	0.8931479	3.297863227	2.416171538	3.680961746	2.642324247	1.981294186	0.043579614	0.914325863	1.759327484	0.893842746	7.639405754	5.475470445	2.746972548	2.826894331	2.246379891
1.1.1.1	3.347459809	4.065476117	1.034148222	0.376533368	0.97495647	0.039452553	3.4564E-05	2.052539977	1.972704762	3.040407254	4.751378387	1.42428151	1.517140071	1.406676124	6.067544025	2.631957929	0	1.197697983	1.16761831	1.120128881	1.166792675	0.524891849	0	1.04787982	1.234613965	0.569316605	1.429632484	2.265940207	0.960646159	2.99731455	0.959872548	3.112918339	0.790630538	0.73050245	0.792059188	2.327022008	0.96087224	0	0.645987317	1.012197582	0	0.117791701	0.604960066	0.064612316	4.763875062	3.749193072	1.603752934	1.59754744	1.706757511
1.1.1.10	0	0	0.000141903	0	0.001120818	0	0	0.000520432	0.001370135	0	0.136578646	0.000789431	0	5.05734E-05	0.000134813	0	0	0.001034755	0	0	0.001022556	0	0	0.000776793	0	0	0	0	7.72802E-05	0.000636983	0	0.001090409	0.000186379	0	0.00134646	5.69372E-05	0	0	0.001023923	0	0	0.000756236	0	0	0.13624707	0.000163125	0	0.001375217	0.012435308
1.1.1.100	3.390009763	3.905976268	0.913570752	0.998315349	2.042165244	1.52228057	1.116700149	10.92174334	3.415121564	3.010881274	7.484346166	1.920688189	1.759540878	0.626445884	3.085110486	2.751414509	1.692293465	2.701252975	2.796071706	2.681696455	2.631337082	1.518216646	2.074438309	2.066711042	1.025304041	1.981507577	1.492435434	1.937351485	2.472902791	3.083294387	2.048320189	1.444653999	2.201966013	2.32321565	2.355974199	1.891583233	1.549697576	1.223606747	0.990276604	0.703960712	1.946798107	1.048698742	1.411009208	1.046687824	7.545124188	3.733560149	3.195158668	3.246890418	2.162103864
1.1.1.102	0	0	0	0	0	0	0	0	0	0	0	0	0	0	0	0	0	0	0	0	0	0	0	0	0	0	0	0	0	0	0	0	0	0	0	0	0	0	0	0	0	0	0	0	0	0	0	0	0
1.1.1.103	0.212287227	0.000702665	0.004592088	0.265825106	0.990821178	0	0.156174621	0	0.010555656	0.009713402	0.539580324	0.009345702	0	0.0123785	0.003386119	0.603289591	0.00265347	0.187131103	0.18232123	0.165093285	0.17797912	0	0	0.99117482	0.020810207	0.011559773	0.25410085	0.833530955	0	0.005239674	0.150946341	0.977220516	0.301591659	0.306726323	0.295680156	0.81671623	0.010137131	0.008815248	0.178229886	0.514120598	0	0.10593328	0.010330194	0.015346537	0.541079406	0.86242487	0.32362373	0.307075545	0.083204637
1.1.1.11	0.005263441	0.001994946	0.001007023	0.006447337	0.000684234	0	0	0	0	0.005580442	0.52910202	0	0	0.006099537	0	0.00571608	0.004857426	0	0	0	0	0.007550741	0.00675889	0	0.032641617	0	0.003223349	0.207102218	0.004759076	0	1.001476607	0.079297538	0.004531716	0.005947224	0.008791292	0.197748917	0.005849487	0	0.002183434	0	0	0	0.003605129	0	0.525118336	0.859634373	0	0.008517399	0.01400927
1.1.1.122	0.006334099	0.169581983	0.005740947	0.005778255	0	0.005412966	0.008308719	0	0.004691213	0	0.270753129	0	0.007422301	0.006489535	0	0	0.003721883	0.002624684	0	0.004530539	0	0	0	0	0	0	0.003901553	0.063229976	0.001015401	0.002324064	0.007688569	0.109354872	0	0	0.004419059	0.051489303	0	0.007309421	0	0.249954114	0.002875156	0	0.005971169	0.008210773	0.257307876	0	0.248183391	0.258438179	0.021789571
1.1.1.125	0.181686558	0.020600199	0.042752088	0.015805047	0	0.018004512	0	0	1.521844139	1.983671881	0.739310605	0.093460568	0.089433567	0.218380341	0	0.213510631	0.013982555	0.498853136	0.506587624	0.531979345	0.506001815	0.481092954	0	0	0.086231417	0	0.239530531	0.969604696	0.063976447	0.984953432	0.292872326	0.94722351	0.114929459	0.082836154	0.113846237	0.96773215	0.002785765	0	0.316453006	0.491687487	0	0.093663563	0.295768604	0.020177412	0.704161948	1.702513297	0.260969667	0.237580798	0.37483486
1.1.1.130	0.192462718	0.000818293	1.055400164	0	0.009472401	0.008667902	0.166949914	0	0.008929416	0	0.000200337	0	0.002921042	0	0.000917817	0.194773675	0	0.12583965	0.125887204	0.134593256	0.135699367	0	0	0.003421978	0.042836285	0	0.242100433	0.46986976	0.00291718	0	0.002442386	0.724090855	0	0.007335409	0	0.458504613	0.000631902	0	0.090580469	0.490653146	0.00657395	0.262918161	0	0.008163873	0.013784204	0.13478407	0.09778212	0.103648261	0.03251543
1.1.1.132	0.003636402	0.002288345	0.004416873	0	0.003462316	0.001731447	0	0	0	9.41422E-05	0.02872839	0.079073727	0.078882134	0	0	0.001074885	0.000117789	0.066256932	0.065923276	0.066160946	0.06663012	0.00097456	0	0	0	0.002945349	0.002443885	0.006596622	0.01379604	0.004143108	0.00306079	0	0.002573025	0.000188766	0.001730816	0	0.003635906	0.000349577	0.002934496	0.002955016	0	0	0.00084839	7.44964E-05	0.028927335	0	0.094333304	0.092871981	0.023033847
1.1.1.133	0.797464904	0.223441687	0.539777645	0.094923776	1.011573936	0.983272559	0.491420807	0.009973262	0.99020915	0.97460221	1.240168874	2.103760683	2.052814589	0.080733409	0	1.182476388	0.010124404	0.722744354	0.695102515	0.724004508	0.725673946	0.0118065	2.006796237	0.985240095	0.368377634	0.501557055	0.984772134	0.373587863	0.970416834	1.010526439	0.168811931	0.341769278	0.707965333	0.726701131	0.714416573	0.37184399	1.502976248	0.972995773	0.911407071	0	0	0.02516793	0.72034611	0	1.195415319	0.296836285	1.015527425	1.006657718	0.537555566
1.1.1.137	0.000385049	0	0	0.00034581	0	0.000268751	9.72752E-05	0.000142901	0.000279659	0	0	0.00024486	0	9.13681E-05	0	0	0.000255438	0.000252621	0	0	0	0	0.000354339	0.000167446	0	0	0.00026233	4.39162E-05	5.3501E-05	0	0	0.000332474	0.000234666	0.000196744	0.000185461	0.000288408	0	0	4.07682E-06	0	0	9.60596E-05	0	0	0.000227351	0	0.00034866	1.96295E-05	0.070396399
1.1.1.14	0.25027687	0	0	0.701505282	1.098399685	0	0.064600358	14.00481491	11.92853662	2.921323012	0.806675115	0.064348687	0.022898226	0	0.060366173	1.955639288	0.009722944	0.933182826	0.930391173	0.87484626	0.946627514	0	0.009716519	0.482742895	0.016009372	0	0.00740672	0.276252703	0.0659168	0.981841241	0	0.367737785	0.606289394	0.759008318	0.739548467	0.302260263	0.042202271	0	0.165914096	0.193571926	0	0	0.34657202	0	0.845728695	0.169944906	1.250127612	1.1991164	0.286051239
1.1.1.140	0.213211454	0	0.029965562	0.156950139	0.015507143	0	0.187374026	0.026163088	4.020813705	0.008910194	0	0.024448635	0	0.016634835	0	0.001828156	0	0.349961995	0.300094174	0.303028168	0.326792046	0	0.020149894	0	0.023233477	0.512599004	0.256523161	0.896753061	0.814732741	0.016631821	0.867544991	1.558429842	0.099151021	0.111758946	0.125460872	0.910597589	0	0.026435269	0.238673502	0.754286191	0.002505516	0.097980459	0.083935749	0.011339717	0.015545624	1.596549506	0.390915068	0.371810282	0.360892969
1.1.1.154	0.209568017	0.010262649	0	0	0	0.00882221	0.002559065	0	0.010097208	0.002694059	0.042041734	0.000751726	0	0	0	0.200118541	0.003795656	0.028961634	0.025194228	0.040418478	0.042397985	0	0	0.006762958	0	0.490759585	0.248029678	0.532336101	0.645521231	0.008407583	0	1.148161	0.006111699	0.005924271	0	0.551465982	0	0.003289649	0.245358958	0.74486837	0.002020303	0.098901066	0.00059912	0.000495229	0.042693125	0.153366152	0.053435835	0.072785182	0.080760748
1.1.1.157	2.001943283	1.507475195	0	0.000965585	0.005019132	0	1.854476252	1.010904119	1.009875587	0.993240423	2.10989979	0.017465507	0	0.282328112	0.998412777	0.19125027	0.001699353	1.08146091	1.092507501	1.075173054	1.086213487	0.024822537	0.974044429	1.003545855	0.674092142	0	0.474475104	0.377291048	0	0	0.003346697	0.479494719	0.81570223	0.803934259	0.786664441	0.383303901	0.996458867	1.258989424	1.030195087	0.274473363	0.019497352	0.121221733	0.572729731	1.030103395	2.158301987	1.851109478	0.639656548	0.652148104	0.429239492
1.1.1.158	0.991481372	1.008874615	1.007342766	0.990404907	0	1.009215928	0.995448895	1.010575982	1.00438611	1.007014434	1.00565622	0.992776354	0.993147603	1.052293798	0.994808644	1.003530223	0.969654582	0.988458185	0.995679734	1.008038915	0.99574476	1.994512707	0.999308007	0.995568805	0.957017092	2.009554147	1.494040927	0.966645901	1.263289154	0	1.006993575	1.021706901	0.894166178	0.911619201	0.894195512	0.971361943	0.989238498	0.99608547	0.997048274	0.992202605	0.989451243	0.907570159	1.096964152	0.990967204	1.019656111	0.995664517	0.957721495	0.959329285	1.019807889
1.1.1.159	0.194814156	0.12711517	0.006786911	0	0.006128721	0.000818924	0.159921657	1.002435087	0	0	0.076281512	0.086977965	0.077191732	0	0	0.803301032	0.961969004	0.16137153	0.165481638	0.167886471	0.159700201	0.496800807	0.00703565	0	0	0	0.507584888	0.366196218	0	0	0	0.881421602	0.203540387	0.193243345	0.202096856	0.354233762	0	0	0.250522287	0.49701081	0.007177314	0.095336936	0.196538542	0.003118373	0.066189523	0.008600504	0.190274551	0.182602166	0.05849901
1.1.1.169	1.396814727	0.166970644	0.004960782	0.343822938	0.995626104	0.02843432	0.332743521	1.022970441	1.988803943	1.00311436	2.659337397	0.985273477	1.007036051	0.558024441	0	1.019130283	0.089891906	0.901552338	0.933725389	0.948817874	0.927358548	0.505534809	0.986559842	1.501829153	0.671685208	2.030159074	0.278961623	1.172906233	2.06930384	0	1.550530787	1.010366448	0.370592724	0.384872232	0.423424928	1.168182415	1.502590351	0.969520082	0.279737118	0.984254621	1.992473329	0.109443758	0.819649132	1.02443755	2.643455949	1.854279979	0.995921471	0.997330663	0.800815079
1.1.1.17	0.220211448	0	0.879135898	0.096780651	0	0	0.1886926	0	4.02685926	0.016063646	0.030366687	0	0	0.014660166	0.01604017	0.025396082	0	0.226238232	0.20728615	0.209926832	0.194241017	0.020920073	0	0.015663797	0.03900348	0.500625551	0.241110971	0.845489536	0.986031811	0	1.002432721	0.986821072	0.104749038	0.091603276	0.101530905	0.831611515	0	0.005132422	0.326617836	0.526854065	0.013242507	0.087746225	0.305365201	0.01838698	0.047359632	0.848176215	0.420459309	0.43637495	0.391153635
1.1.1.170	0	0	0	0	0	0	0	0	0	0	0	0	0	0	0	0	0	0	0	0	0	0	0	0	0	0	0	0	0	0	0	0	0	0	0	0	0	0	0	0	0	0	0	0	0	0	0	0	0
1.1.1.18	0.012195782	0.035241606	0.008612256	1.01883704	0	0.022137311	0.160782029	0.023106685	5.984338256	0.029502442	0.973565872	0	0.028490673	0.085817683	0.031614588	0	0	0.564898236	0.56152335	0.592797066	0.577244315	0.033290654	0.017850668	0.003446401	0.275113514	1.03649624	0.036485106	0.437525816	0.584481137	0.984877281	1.284281514	0.067290035	0.018044392	0	0	0.513093385	0	0	0	0.009858165	0	0.057376121	0.134149627	0.0048295	0.966296373	2.038718104	0.893993603	0.85211766	0.373149721
1.1.1.184	0	0.264763031	0	0	0	0	0	0	0.003390195	0	0.744034676	0.004821271	0	0.003554395	0.001857921	0.003577213	0.003071802	0.017706187	0.024568259	0.021287175	0.015112534	0.000375154	0	0	0.007142369	0	0	0.001091078	0	0.000755471	0.008412683	0.002109283	0	0	0.004691281	0.003948691	0	0.006835472	0.007369403	0.001588478	0	0	0	0.00628599	0.730722601	0	0.000173522	0	0.048109766
1.1.1.193	0.604423124	0	0	0.000594949	0	0.998927865	0.00211351	0.005355319	0.00377883	0	0.062131431	0.228530011	0.232287165	0.111961628	0.004246553	0	0	0.055312777	0.05525671	0.041574328	0.048126393	0.500998897	0	0	0.062397081	0.003870042	0	0.035346306	0	0	0	0.007237589	0	8.38328E-05	0.005701353	0.03944317	0.005477505	0.006653283	0.005666386	0	0	0	0	0.00280457	0.053002316	0.002344445	0.128779588	0.132241763	0.067617253
1.1.1.195	0.00093848	0	0	0	0.000473277	0.000435918	0.000817596	0.000479242	0.000743396	0.000562264	0.009180998	0.000969889	0	0.000834908	0.000230628	0.000138091	0.00056178	0.000237602	0.000619683	0	0	0	0.000943228	0	0	0	0.000907805	0	0.000209692	0.000918732	5.31941E-05	0	0.000267078	0.000445774	0	0.000410941	0.000919271	0.000368498	0.000219622	0.000383097	5.55444E-05	0.000261344	0	0	0.009482507	0.000263319	0.031654792	0.032104769	0
1.1.1.2	0	0.036573734	0	0.351783796	0	0	0.176026948	0.00473733	0.011605916	0	0.53363958	0.156534835	0.140047913	0.012285516	0.007090766	0.187534987	0.661496506	0.075073146	0.088406172	0.090303443	0.07392637	0.011818154	0.009884347	0	0.436195508	0	0	0.085539925	0	1.000778666	0.58175784	0.010364116	0.009924489	0.009444901	0.005393868	0.087586075	0.003495863	0.009178577	0	0	0	0	0.112152576	0	0.520737697	0	0.282129025	0.293190394	0.063580163
1.1.1.202	0	0	0	0	0.005219633	0	0.005951461	0.006766985	0	0	0.019347861	0.084547507	0.081358438	0	0	0.001883271	0.008570755	0.517013874	0.512527183	0.514047068	0.511306	0	0	0.491754759	0	0	0	0.026693236	0.038600599	0	0	0	0.108811716	0.097871718	0.102129637	0.029266406	0	0.000465433	0.00743393	0	0.0025494	0.006987048	0.107870699	0	0.01678383	0.722529293	0.071053669	0.056713326	0.240097115
1.1.1.205	1.004543595	1.008451074	1.007652735	1.994211863	1.005617388	0.997349252	1.002242255	0.988606155	0.998381536	0.985840782	1.55973979	1.069329153	1.069479589	1.991026932	0.998592462	1.010859991	0.91791945	1.140178742	1.147212386	1.152637879	1.147221529	0.985419512	0.996561082	1.007806877	2.310787073	1.503272885	0.986999927	0.950675503	1.013811381	0.9899366	1.013643872	1.00479603	1.008984968	0.998841439	0.99719299	0.949658244	1.011681264	0.997699147	0.924898717	0.992272409	1.007391368	1.005792507	1.008008239	0.986725443	1.55794424	1.000431936	1.107394639	1.093989132	1.080604055
1.1.1.206	0	0.004413983	0	0.004968749	0.004863505	0.001682823	0.001206166	0	0.004014893	0	0.00357174	0.00059542	0	0	0.0034473	0	0.003788482	0	0.002632412	0.004956133	0.00252974	0.001472506	0.002530352	0.002665421	0	0.003016504	0.005416229	0	0	0	0	0.001963843	0.002009341	0.003656859	0.003538906	0.002447621	0	0	0.001706809	0.003132063	0.001894562	0	0	0	0.003968782	0	0	0.000118226	0
1.1.1.21	0	0.001408877	0.005033067	0.09757643	0.002231828	0	0	0	0	0	0.093629467	0	0.005989192	0.004790514	0.005336701	0.604717565	2.37934E-05	0.033369719	0.025834266	0.038903611	0.038294893	0.004527046	0	0.004432369	0.002392501	0	0.001754161	0.004165642	0.000500868	1.005482621	6.58646E-05	0.001373558	0	0.005388154	0	0	0.004549791	0.006598666	0	0	0	0	0.003468215	0.004281513	0.096485306	0.001135826	0.120834697	0.130844737	0
1.1.1.210	0.000128944	2.41161E-05	0.000149915	5.63139E-05	1.51733E-05	0	0	6.77277E-05	6.45165E-05	0	0	6.95777E-05	3.88599E-05	0.000134556	0	7.93059E-05	3.68984E-05	0	8.30934E-05	6.25136E-05	5.20939E-05	0	0.000101835	0	0	0	0	0.000118781	2.86447E-05	0	7.05877E-05	3.76762E-05	8.1536E-05	0	0	0	6.84947E-06	2.96306E-05	0	0	0	4.40836E-05	0	0.000105298	0	0	0	0	9.27449E-05
1.1.1.215	0.990623934	1.093871591	0.070313876	0.017153621	0	0	0	0	0.006697332	0.009517158	0.810753936	0	0.010880569	0.003073637	0.019515084	0	0.001726917	0.01239937	0.014388656	0.013001524	0.019729838	0	0	0.018810191	0.035108413	0.017599858	0.258851967	0.853778828	0.005249791	0	1.122739963	0.958205575	0.013742616	0	0	0.845751879	0.013566023	0.014096366	0.168687102	0.49412382	0.016600171	0.104256367	0.015307575	0	0.818879723	0.841484696	0.056239722	0.05976683	0.081270645
1.1.1.218	0.000846863	0	0.000403856	0.090900999	0	0.000688864	0	0	0.000737337	0.000376703	0.000185573	0.00059133	0.000455751	0.000473276	0	0	0.000772502	0.032536677	0.031439556	0.033115276	0.032349587	0	0.000706968	0	0.103722427	0	0	0	0.000697856	0.000842566	0.000585861	0	0.00068816	0	0	0	0.000472936	0.000155691	0.000907902	9.09911E-05	0.000659081	0	0.000295176	0.000175009	0.000231573	0	0	0	0.000955547
1.1.1.219	0.006755033	0.310808809	0	0	0.003153649	0	0.004631112	0	0	0.007610062	0.666532434	0.003998432	0.005740953	0.005615917	0	0	0.002536272	0.089551962	0.097695238	0.097999529	0.096238735	0.000917945	0	0	0.007159747	0.005201582	0.257048011	0.016254454	0	0.003191566	0	0.002586413	0	0	0	0.029916526	0.503119049	0.005955029	0.005135851	0.006088609	0	0	0	0.003432967	0.665304075	0	0.036452453	0.029449596	0.122317243
1.1.1.22	1.009149196	1.319344392	0.12105919	0.975341054	1.007975708	0.995435757	0.85445337	1.004516285	0	0	1.418383427	2.365858489	2.356013613	0.55187231	1.018322073	0.978465829	0.51059401	0.344423848	0.37817866	0.366209228	0.360686813	0.476631926	1.017071814	0	0.973352991	0.522985304	0.997539599	0.902720046	0.366618733	0	1.00827498	1.049757733	0.386584832	0.425038826	0.389013451	0.93866583	0.490564147	0.273936794	0.305674934	0.470509995	0	0.081110906	0.406410656	0	1.3929151	0.989472965	0.502034782	0.551270324	0.222412133
1.1.1.220	0	0.000428981	0	0	0.003404583	0	0.001795527	0.003169653	0.002656732	0.000168674	0	0.004656057	0.00126596	0	0.000546469	0	0.849973215	0.001061577	0	0.000324829	0.000362786	0.00372069	0.000494904	0.004701339	0.000752617	0.003802406	0.000222028	0.001833172	0	0.002539152	0.001139348	0	0	0.001577429	0	0.00177059	0.000845749	0.001652782	0	0	0.00181197	0.003620379	0.001332924	0.0020464	0	0.002418804	0.003246453	0.003717589	0.015767444
1.1.1.23	0.988354163	0.957239295	0.958070639	0.440728733	1.0115948	0.51172805	0	1.014815607	0.988450583	0.992554397	1.052734086	0.989353795	0.986769728	0.933458032	0.984026928	0.997021414	0.988918553	0.71720544	0.727371442	0.721636192	0.725032348	1.010954125	1.007848706	1.015452102	1.062600284	0.006513223	1.001286439	0.975237206	0.065082454	0.996184417	0.987456006	0.94903631	0.984156545	0.993696308	1.015957588	0.98327944	0.484872012	0	0.159701486	0.502870939	0.002770664	0.868409022	0.70079371	0.016371719	1.056110997	0.992234319	0.774805379	0.791616493	0.391240759
1.1.1.244	0.000925287	0	0	0.000490405	0	0	0.000501253	0	0.000521505	0.000368917	0.000980824	0	0	0.001341382	0	0	0	0	0.001201375	0.000761475	0	0	0	0.000836163	0.034660457	0.000392181	0.000177073	0.104429504	0	0	0.001264159	0	0.001159927	0.000217305	0.001281421	0.101819183	0	0	0.001411477	0.001357113	0.001166054	0	0.000258635	0.001186527	0	0	0.000929966	0	0
1.1.1.25	0.787936391	1.044626522	1.079002863	1.01656566	0.998173591	0.995137036	0.358060181	1.003918968	3.008650333	2.026715081	1.977475498	1.008981397	1.00271101	0.992876767	0.987117692	1.397927645	1.021277842	1.18209694	1.181057063	1.182361813	1.210803711	0.030933725	1.025891317	1.024153532	1.684435301	0.469910149	0.981550972	1.41634667	1.011777109	0.012040838	1.285492368	1.140039547	1.532839526	1.492596197	1.499284093	1.462765652	0	0	1.478292683	0.478923411	0	1.870669172	0.57923072	0.009215845	1.98513897	4.304585267	1.314560588	1.31807039	0.75283071
1.1.1.251	0.21247165	0	0.007830141	0.012946951	0.009701112	0	0.004584704	0.001972423	1.51053496	0.002450845	0.011145857	0.000492482	0.006023212	0	0	0.799616229	5.73796E-05	0.059669762	0.067560124	0.055520372	0.065062993	0.00447285	0	0	0	0	0.241970727	0.459213095	0.01295448	0.990739914	0	0.877069467	0	0.001271946	0.006676054	0.471794534	0.006205306	0.006585172	0.261756087	0.496282412	0	0.100318156	0	0.012978995	0.016019423	0.560713452	0.259057734	0.260938243	0.056720397
1.1.1.255	0.199978558	0.041533831	0.001235086	0	8.17627E-05	0.000658534	0.00020323	0.001930741	0.000931642	0.0008954	0.068724765	0	0	0.000298179	0	0.001081577	0.001741386	0.017135949	0.017993298	0.016072544	0.01809602	0.002006095	0	0.000871029	0	0.001041943	0.001289517	0.037425367	0.001789752	0.002220626	0	0	0.000152541	0.002019047	0.000781688	0.040115841	0.001170708	0	0	0	0	0.001051179	0	0.000103844	0.069999076	0	0	0	0
1.1.1.26	0.004635955	0	7.48878E-05	0.006931591	0	0.001469601	0.004003105	0	0.002456907	0.003762756	0.247024709	0.007214565	0.003176837	0.0046604	0	0.000356636	0.001222848	0.080351237	0.076191469	0.083669633	0.087574875	0.005878773	0	0.002904532	0.003746092	0	0.244850506	0.000614123	0	0.002177106	0.002853892	0	0	0	0	0	0	0.006998456	0	0.003651081	0.008119401	0	0	0.001712513	0.25813876	0.000695276	0.068822229	0.070670194	0.025825414
1.1.1.261	0.008963511	0.009080862	0	0.082578567	0	0.497641325	0.006438102	0.000618156	0.994631587	0.009191536	0.009281091	0	0.008361188	0.002498715	0	0	0	0.080153668	0.077702418	0.079659295	0.072196288	0	0.00055467	0	0.006703178	0.00470814	0	0.008827121	0	0.001428718	0.007802756	0.002960082	0.600583571	0.605409427	0.594336297	0.00387599	0.004014754	0.00356953	0.005913042	0	0.000930618	0.007186935	0.001815303	0	0	0	0.152204225	0.159453845	0.015166217
1.1.1.262	0.782030737	1.008109826	0.158025921	0.004102729	0.986564171	0.50635773	0.185727521	0	0.473981538	0.016829262	1.342797021	0.991721481	0.987290836	0	0	0.213604727	0.815965389	0.494423844	0.532469655	0.495320796	0.498454103	0.007793434	0	0	0.048717057	0	0.501212382	1.256986808	0	0.00776106	1.140572447	1.185576151	0.405364786	0.414161299	0.411187068	1.222846925	0.525280969	0	0.680620985	0.515674718	0.001618709	0.07622294	0	1.012640622	1.338857808	2.438244291	0.311752823	0.326223232	0.223844737
1.1.1.264	0.007231195	0	0.058848695	0.095867796	0	0.002804991	0	0	0.005720204	0.009767629	0.187987903	0	0.006027983	0	1.008960004	0	0	0	0.007713982	0	0	0.000396517	0	0.00406436	0.144667221	0	0	0.304453337	0	0	0.137632646	0.419589588	0	0	0.003625549	0.294258963	0	0.007168505	0.090427145	0.492630552	0.007326183	0.042119599	0.000642153	0.004599722	0.176519174	0.001668633	0.031176552	0.034553398	0.051919502
1.1.1.267	0.986715262	0.993725273	0.93935136	0.826799769	1.009136269	0.995414476	0.164991089	0.000587146	0.995035421	0.998148081	0.948948977	1.000109979	1.010237839	0.950049407	0.996598269	1.010405338	0.962492529	0.976793753	0.972574722	0.983938405	0.99401512	1.009631948	0.989775545	1.013864769	0.893344391	0.501481429	1.016342894	0.947736143	0	1.014189883	0.986278903	0.999029979	0.907848074	0.892114257	0.888325393	0.94718329	0.492649982	0	0.915835758	0.484121241	0	0.993406754	0.80454745	0.014754944	0.93944364	0.861352198	0.809171934	0.82496967	0.136934572
1.1.1.27	0.037729622	0	0.024876415	0.847886962	0.013111451	0	1.648489293	0	2.007036617	2.99189457	0.21326075	0.016595445	0	1.79053805	0	0.989044387	0.549848563	1.370425377	1.409822374	1.415195644	1.385006105	1.997013791	0.989253536	0.963245393	1.165509594	1.970717127	0.500504213	0.147469819	2.019293754	0.006606295	0.029130526	0.27410081	0.830681825	0.784756766	0.804490262	0.215103307	0.002311899	0	0.864405214	0.477081286	0.964050953	0.017451575	1.08783922	0.992408172	0.203760643	0.850690761	0.96374228	0.906396528	2.550462802
1.1.1.271	0	0	0	0.105697737	1.00111442	0.012072967	0.008328072	0	0.003337747	0.007468806	0.277256476	1.391439858	1.36592606	0.000245375	0.013655291	0.007237297	0.834253486	0.086531894	0.097000955	0.089107573	0.092412719	0	0	0	0.036897706	0	0	0.717728941	0.084601594	0.018470269	0.017932132	1.200890077	0.012700725	0	0.019672433	0.741199765	0.013856047	0	0.344553362	0.739592187	0	0.163554418	0.091879752	0	0.243636292	0.292025358	0.023727387	0.036432459	0.091724508
1.1.1.272	0.002612801	0.006526949	0	0	0	0.505244538	0	0	0	0	0.130250547	0	0.002711324	0.005541494	0.001755905	0.392991034	0.664321894	0.236031481	0.249455645	0.243250882	0.246925001	0	1.002620792	3.38644E-05	0	0	0	0.011251773	0.00134043	0.001038519	0.006643846	0.006641161	0.206066297	0.196617975	0.19509641	0.002605089	0.002540319	0.000871374	0.161580985	0	0.003273146	0.007201063	0.10194414	0	0.119957914	0.004934403	0.132275706	0.127032269	0.006824856
1.1.1.274	0.598440886	1.035251012	0.091559869	1.608415395	0	0.521031596	0	0.029066221	0.011527891	0	0.661988315	0.153008742	0.166828813	0.387896033	1.023385132	0	0.046834738	0.123044577	0.135961465	0.128432147	0.125086845	0	0	0.018356819	0.547397282	0.477461358	0.517889847	1.86179652	1.474321188	0.000459913	1.828412646	2.330160776	0	0	0.020152221	1.90380981	0	0	0.414828988	1.230747378	0	0.179622252	0.219739795	0	0.670371574	1.727244353	0.087117743	0.08807761	0.601600481
1.1.1.275	0	0	0	0	0	0	0	0	0	0	0	0	0	0	0	0	0	0	0	0	0	0	0	0	0	0	0	0	0	0	0	0	0	0	0	0	0	0	0	0	0	0	0	0	0	0	0	0	0
1.1.1.276	0.008730584	0.009917569	0	0.001546609	0.00214511	0.004524246	0.004071418	0.009809518	0	0.003273561	0.029873941	0.002412055	0.00863715	0.001555676	1.998945789	0.010292852	0.056698627	0.011032519	0	0.008258876	0.004184718	0.007568127	0.007672321	0.011903408	0.01056516	0.006862681	0.003223212	0.036084643	0.00146079	0.000220581	0.009952872	0.002277016	0	0	0.005524734	0.015371809	0.004396721	0.00468083	0	0.0013555	0	0	0	0.001978862	0.029918292	0.865632547	0.051357358	0.063075398	0.015556809
1.1.1.28	1.200213064	0.888941031	1.02051605	0.064192451	0.025710373	0.988682992	0	0.022003934	0	0	0.717993404	0.903471424	0.948064009	0	0.022817556	0.835256069	0	0.856011336	0.80426532	0.850352027	0.853385547	0.501943654	2.029455905	0.517450442	0.232492957	0.012717623	0.484829858	1.682560749	0.699379711	0	2.156552018	1.898072193	0.466674199	0.485869021	0.505066238	1.691145032	0.024154469	0.018339772	2.09139653	1.46812646	0.993123599	1.782785833	0.790326624	0.009667503	0.73638162	1.836967933	0.251749656	0.260371588	1.623384485
1.1.1.282	0.197655343	0.002803302	0.007594046	0.009816798	0	0.009350281	0	0.001686202	0	0	0.020746744	0.001507492	0.001588251	0.003430135	0	0.005755138	0.009307779	0	0	0	0.001899547	0.004533518	0.00864074	0	0	0.006590452	0.241867966	0.458024111	0	0.007383632	0.008312481	0.910128019	0.007338566	0	0	0.446935711	0.004345721	0	0.162785653	0.495043568	0	0.095130259	0	0	0.007066831	0.004962608	0	0	0.029752841
1.1.1.284	2.825728035	2.556136416	1.758742227	1.081576793	0	0	0	0	2.016367065	0	2.466253488	0.002606086	0.018588532	0.043856952	0	0	0.009425614	0.22822036	0.245797682	0.261454602	0.214377025	0	0.036754352	0	0.252346435	0	1.981411137	1.614303902	0.91942691	0.029639228	2.280300087	1.969661096	0	0	0.010001386	1.590725109	0	0	0.317725619	0.977450695	0.024320982	1.502461282	0.05024333	0.016109513	2.485970319	2.56389525	0.786467967	0.783237105	0.306496454
1.1.1.288	0	0	0	0	0	0	0	0	0	0	0	0	0	0	0	0	0	0	0	0	0	0	0	0	0	0	0	0	0	0	0	0	0	0	0	0	0	0	0	0	0	0	0	0	0	0	0	0	0
1.1.1.29	0.001259291	0.304786896	1.017950975	0.011544135	0.013618185	0.479138948	0.006544979	0	0.005967383	2.011693624	0.149545882	1.011728634	0.982921683	0	0.98976755	0.978808284	0.112367551	0.506050806	0.512789719	0.494836915	0.519968511	0	0.009445781	0.48531306	0.052161366	0.004039234	0.761731235	0.067583291	0.055773225	1.999326834	0	0.087276488	0.185502379	0.218211568	0.21154356	0.072750441	1.019373044	0.016087368	0.34989908	0	0	0.866484089	0.502492797	0.015432512	0.15152634	0	0.261248075	0.256056286	0.148827817
1.1.1.290	0.193855421	0.981990388	0	0	0.006108814	1.001253367	0.000470318	0	0.014653175	0.01296937	0.047568626	1.000978905	0.986102413	0.015961437	0.015102279	0	0.00583869	0.01224205	0.030067559	0.014509281	0.028637539	0	0.015023967	0.008661684	0.034765749	0.001805969	0.231896091	0.886837084	0.001555389	0	0.987612758	0.957013531	0.002815115	0	0.001752422	0.872814907	0	0	0.159105896	0.505410437	0.009314532	0.105447477	0	0	0.055151175	0.840969088	0.05193541	0.045103873	0.034677549
1.1.1.294	0	0	0	0	0	0	0	0	0	0	0	0	0	0	0	0	0	0	0	0	0	0	0	0	0	0	0	0	0	0	0	0	0	0	0	0	0	0	0	0	0	0	0	0	0	0	0	0	0
1.1.1.3	1.389081358	1.643831362	0	0.811043891	0.986322913	0.989788895	0.154785632	0.999712369	1.985607303	0.996454732	1.032561091	0	0	1.016656767	1.010664118	2.012813738	0.900283871	1.162884081	1.162276185	1.167436146	1.179974195	1.020831171	0.978837695	0.983270719	0.889452302	0.986028779	0.759868717	0.062440643	0.573046933	1.002487279	0	0.063754091	1.197812134	1.216000101	1.174602575	0.055769783	0.976424385	0.735023161	0.347561928	0.500352746	1.007404087	0.014406709	0.777743831	0.016538223	1.001571351	0.13229166	1.290775007	1.280130372	0.709569157
1.1.1.30	0.798941967	0.710194733	0	0.192763081	0.006296976	0	0.00302543	0.018337529	0.013996171	0.006468253	1.380547373	0.00541982	0	0	0	0.205443073	0	0.000538738	0	0.008449693	0	0.012238055	0.001559684	0.018356498	0.125325622	0	0.240053805	0.098685346	0.014024845	0	0.002128383	0.05769481	0	0	0	0.075742355	0.016363179	0	0	0.012845971	0	0.051127934	0	0.003100683	1.379229344	1.147038734	0.108435611	0.112610942	0.106508121
1.1.1.306	0	0.000288514	0	0	0	0	0	0.000915397	0.002560884	8.97829E-05	0.013630293	0.002383316	0	0	0	0.002899555	0.000277705	0.01327857	0.014780578	0.015219448	0.013098851	0.000298946	0	0.000138695	0.520100259	0.000215405	0	0.006918235	0.000938843	0.002711699	0.000255779	0.001668646	0	0.000114003	0.002566464	0.009613128	0	0	0.000373178	0	0.002426952	0	0	0.002743967	0.017194167	0.002468163	0.060994544	0.061014062	0.011407809
1.1.1.31	2.400697978	1.764274127	1.020061096	0.513529296	0	0	0.194327613	0.0358673	0	0.997846631	2.80831217	0.003956841	0.022886775	0	1.968013261	0.625803867	0.039296958	0.303795034	0.365726922	0.319987962	0.354333414	0.97122395	0	0.011909231	0.66169673	0.472282099	0.252587244	0.276146489	1.004420942	1.033028014	0.281430242	0.198312349	0.064150966	0.088740039	0.082458054	0.251771206	0	0.009454193	0.023787119	0.509326605	1.01504445	0.341816059	0.267196037	0.022746342	2.770296847	0.86891659	0.599861575	0.56326501	0.523987481
1.1.1.312	0.000892434	0.000905547	0	0.001171798	0.001103399	0	0	0	0	0.000450417	0.077585305	0	0	0	0	0.001182712	0	0.000400361	0.001354195	0	0.001415904	0.000588795	0	0	0	0	0	0.000905302	0.001587667	0	0	0	0	0.001137681	0	1.8129E-05	0	0.000142457	0.000132453	0	0	0.001273567	0	0	0.077753455	0	0.001680999	0	0
1.1.1.34	0.004983141	0	0.000656856	0.001264245	0.003122411	0	0.001330348	0	0	0.006277978	0.046175973	0	3.65122E-05	0	0.005113562	0	0	0	0	0	0.009230309	0.00898167	0	0	0.068131001	0.007942921	0	0.018773327	0.236652444	0	0	0.000150265	0	0	0	0.012621794	0	0	0.080353262	0.009667139	1.008895309	0.001339234	0.00574577	0.000172838	0.03725713	0	0.0010001	0	0.498271953
1.1.1.35	7.085379503	7.89452523	2.685541763	0.049109182	0.042185877	0	0.113195752	0.128433106	0.029327839	0	6.338413605	0.097792359	0.054889117	0	0.072245021	0	0.222340683	0.214795058	0.338994924	0.300386098	0.093702477	0	0.948242093	0.020718411	1.286327255	0	1.915770005	5.743572082	0.113729466	0.030453182	6.885752053	6.680402443	0	0	0	5.854146977	0.1185095	0.131924622	1.198298699	3.473409413	0.046126579	0.874685649	0.195674879	0.014526156	6.399875268	6.469214106	0.526250096	0.602013515	0.674603552
1.1.1.36	1.005310521	0.01362055	0.015297383	0	0	0.009652123	0.000833854	0	0	0	1.690228243	0	0.013989299	0	0	0.017540709	0	0.0430874	0.049823398	0.035738635	0.065334554	0	0	0	0	0	0.238573544	0.010809259	0	0.0117151	0.003181402	0.016839726	0	0.015615136	0	0.005349312	0.012827328	0.000110459	0.004678111	0.006268417	0	0	0.017826784	0.014946932	1.694988733	0	0.043491998	0.034148938	0.071571451
1.1.1.37	2.633952314	1.317497886	1.130406895	1.07999379	2.0162569	1.506614067	0.191479136	0.013931766	0.013326919	2.02844383	2.433156008	2.568647312	2.575750024	0.137842569	0	0.211860736	1.362327529	0.30740199	0.3045396	0.270418433	0.293257185	0.032744454	1.035984357	0	1.25056058	0.007436577	1.233782297	1.663391633	0.002619858	0.033053832	1.184076472	1.945458973	0.086399613	0.13193489	0.100095579	1.628441118	0	0.012584905	0.159370479	0.495232282	0	1.267774269	0.172048311	0.007857662	2.445810167	2.183872652	0.185902984	0.194793539	0.40016509
1.1.1.38	0.219854563	0.939681283	0.002081158	1.157853338	0.015393562	0	1.005878342	0.994624354	1.022559129	0.999228078	0.102861868	0	0	0.100040226	0.988284009	1.003063057	0.694686222	1.238785349	1.217540933	1.243031778	1.211971802	0	0	1.016675074	0.254018212	1.983964232	0.270796448	0.939496231	1.611018152	0	0.996957077	1.032568473	0.896737964	0.895120913	0.918348372	0.947804597	1.002642492	1.01705349	0.645890018	0.757303167	2.025390217	0.111426097	0.501905021	1.007549309	0.126548561	1.277223381	0.985383578	0.954833321	0.702106917
1.1.1.39	0.001874065	0	0	0	0.003684761	0.000858696	0.004350757	0	0	0	0.004302985	0.004158547	0.000509601	0.004851815	0.001996771	0.004681304	0.003009786	0.003925487	0	0.002359283	0.004716147	0.00420208	0.003125374	0	0	0.500085024	0	0	0.59926585	0	0.001942103	0.004912988	0	0	0	0.00175971	0	0	0	0.002467218	0	0.000955865	0.003057549	0	0.001758588	0.002934403	0.029637374	0.034015361	0.107252057
1.1.1.4	0.004092051	3.016408154	0.021557209	0.002171692	0	0.022216893	0.01712163	0.001207288	0	0.030171326	0.443232125	0.010756924	0	0.636859256	0.008706407	0	0.020888538	0.109220862	0.107654231	0.110175138	0.103201574	0.007483295	0	0	0.383298098	0	0	0.25253879	0.072297008	0.030109695	0.258230588	0	0.023769088	0.000210832	0	0.27679034	0	0.019274802	0	0	0	0.001224545	0.229740667	0.008501459	0.418533299	1.692895769	0.077236885	0.034793856	0.716081873
1.1.1.40	1.626412845	1.025450739	0.892433355	0.021500052	0.962722665	0.524077562	0	0	0	0.027263451	1.771298402	0.968910001	0.9873758	0	2.000390316	0.013449417	0.973840599	0.063518583	0.073330208	0.109752843	0.045001003	0	0	0	0.1249408	0.01683464	0.509268133	0.851535169	0.018949663	0.028602454	0.138477616	0.974250586	0	0	0	0.849320729	0	0	0.14750442	0.464647399	0.010809779	0.97491463	0	0	1.770373554	1.252532081	0.123176481	0.124692053	0.191754109
1.1.1.41	0	0	0.005174832	0	0	0	0.837830962	1.007525553	0	1.014103583	0.119006279	0.01000814	0	0.014758495	0	0.013493354	0.010981528	0.456509074	0.463114475	0.458476922	0.468421456	1.015154917	1.014516154	0	0	4.84507E-05	0.492702281	0.010666556	0.00662578	1.003398365	0.014091264	0.035149656	0.187284015	0.191664974	0.193412805	0.003674844	0.006299104	0	0.068800975	0	0	0.00348538	0.612438047	0	0.131495556	0.006749806	0	0	0.080600363
1.1.1.42	1.583561798	2.036547377	0	0.706593237	0.984445103	0.002231726	0.188748612	0	0.99841638	0.007894799	1.31090385	1.016618315	0.981847667	0.933191694	0.999940955	1.002988071	0.865420134	0.416761613	0.421298205	0.43885508	0.432837511	0.015014362	0.011298653	0.480527106	0.908036116	0.008152854	1.253662601	0.945217628	0.072142534	0	1.156199838	1.086170567	0.811512145	0.791208109	0.805224929	0.951963883	0.986466997	0.010614452	0.174170869	0.755705083	0.021154658	0.112407564	0.00844957	0.010413159	1.337642846	0.980079745	0.733369324	0.707232718	0.211557038
1.1.1.43	0.002581055	0.000250363	0	0.002087485	0.000401449	0.000504232	0	0.000755533	0.002492697	0.001483528	0.050603398	0.001617423	0	0	0	0	0.001078246	0.002620548	0.001682939	0.000652749	0	0.001912238	0.001642757	0	0.002364983	0.002015894	0.002092038	0.006076306	0	0.000279492	0	0	0.000873841	0.00207457	0.002633933	0.004703641	0.001853062	0.00252751	0.001630602	0.002129527	0.00013612	0.001316374	8.21461E-05	0	0.053110931	0	0.002175685	0	0.011231964
1.1.1.44	0.176252276	0.015466354	0.964126582	0.822009132	0	0.00488294	0.188585247	0	0.024860748	0	0.611534182	0.941654248	0.926719398	1.321869412	0.004133222	0.2179941	0	0.232059475	0.24831347	0.264359049	0.262074446	0.009552669	0.011761165	0.024473059	1.026174609	1.502897525	0.241648833	1.012719179	1.805742547	0	1.004356542	1.016427855	0.022903064	0	0.023861462	1.0038706	0	0.014865381	0.162450937	0.999667194	1.000963004	0.982070725	0.613690302	0	0.621526307	0.992839951	0.474007199	0.481698956	1.231379664
1.1.1.46	0	0	0	0	0	0.002121352	0	0.001092547	0	0	0.138515782	0	0.001946107	0.00023991	0	8.53702E-05	0.002333677	0	0.001450802	0.00153999	0.001695993	0.002612002	0.002752493	0.000697974	0	0	0	0.002645589	0	0	0.002318843	0.000519729	0.002345115	0.000793097	0	0.001600838	0.002483268	0	0.001618798	0.000271155	0	0.001683981	0	0.001071367	0.138443765	0.000563697	0.001716829	0.000767657	0.002841717
1.1.1.47	1.610119595	0.008510001	0	0.008505824	9.63557E-05	0	0.012052666	0.007396319	0.014446438	0.987154141	0.822530047	0.013096113	0.010568521	0	0	0.213965531	0	0.006116334	0.016070323	0.016803495	0.025798588	0	0	0.007954465	0.029265893	0.513875076	0.507276589	0.083419831	0.834287995	0	0.848869341	0.034680495	0.014074804	0.004332764	0	0.084080394	0.014730484	0.014326726	0.011212063	0	0.010769965	0	0	0.00828009	0.830652736	0.137960653	0.169558898	0.152844069	0.278791301
1.1.1.48	0	0	0.005322281	0.003203374	0	0.001132751	0.000998769	0	0	0.004658285	0.205573661	0.000642866	0.004747026	0.005554473	0	0.005154742	0	0.00244669	0.003911391	0	0.005343261	0	0	0.002145752	0	0.002123143	0.003355964	0	0.002076749	0	0	0.017419305	0	0.00139267	0.004032316	0.010219394	0.003341434	0	0	0.002827797	0.000485315	0.004600002	0.000803482	0.00385826	0.20422123	0	0.087931165	0.090950612	0.045124979
1.1.1.49	0.995808581	0	1.060413563	0.815905998	0.001869153	0	0.020492085	0.020333036	0	0	1.159693428	0.939425394	0.906823044	0.991425541	0.021098715	0	0.04919495	0.132246242	0.103520981	0.123596698	0.122638332	0	0	0.019364868	1.085846704	0.500668248	0.523231056	0.968447728	0.981030156	0.001786919	1.003871605	0.94182906	0	0	0	0.957221665	0	0.007986356	0.192164196	0.982585747	0.993203091	0.987085154	0.405248562	0.011692749	1.112865388	1.013157653	0.420985762	0.463985211	1.007869881
1.1.1.50	0.003761571	0.004269686	0.004960327	0.001526399	0.000732708	0.003206497	0	0.003993217	0.004471107	0	0.105236552	0.003630987	0.004665144	0	0	0	0	0.003929022	0.00402488	0	0	0	0	0.002184571	0	0.002047651	0	0	0	0.004428279	0.000370151	0.000995699	0	0.004047713	0.005131371	0.004723954	0.003309638	0.001611233	0	0	0	0	0.004358073	0	0.10074949	0	0.064961454	0.066333815	0.013453648
1.1.1.51	0.000612636	0.00038833	0	0.000105557	0	0	0.000183454	0	0.000503204	0	0.076512421	0.000335029	0.000263498	0.00055016	1.2844E-05	1.63829E-05	0	0	2.79086E-05	0.000127251	0.000425326	0	0	0	0	0.000584278	0	9.8633E-05	0	0	0.000204591	0	0	3.63553E-05	0.000244978	0	6.16929E-05	0	3.9002E-05	0.000160255	0	0	0	0.000530751	0.076989281	0.000157095	0.000532306	0.000231787	0
1.1.1.53	0.192479439	0.00148322	0	0	0.001119097	0	0.004632498	0.999100551	0	0	0.120927673	0.003865951	0.007398776	0.00155071	0	0.002548253	0	0.014578794	0.017866465	0.019484432	0.012182376	0.001901613	0	0.004716166	0.09865187	0	0	0.00259176	0.005301059	0.003781257	0	0	0	0	0.004137114	0.006629417	0	0	0.008069834	0	0.004763113	0.005955455	0.003759642	0	0.125318816	0.004844067	0.025007669	0.035156895	0.111529335
1.1.1.56	0	0	0.007285402	0	0.004682426	0.005800427	0	0	0.001667655	0	0.034548255	0.003006502	0	0.001279453	0	0.006440581	0	0.004125509	0.001065511	0.002659325	0	0.002207757	0.005637063	0	0	0	0	0.056118808	0	0.004882854	0.003225248	0.075378381	0.006404807	0.002475813	0	0.050854389	0	0.004850802	0.006639417	0.001866449	0.004310562	0	0.003022069	0	0.039290473	0.576350304	0.00200112	0	0.029722153
1.1.1.57	0.210940987	0	0.052089961	0.260873833	0.013161966	0	0.325314028	0	0	0.013811518	0.428030722	0.061276145	0.066622803	0.069789215	0	0.392258399	0.008320063	0.186087021	0.191843281	0.174303537	0.21258036	0.015462507	0	0	0.243957243	0	0.258300102	1.049044965	0.383409125	0.99334328	0.300980157	0.972369481	0.188096185	0.196822645	0.2010229	1.017865422	1.013977302	0.005405847	0.17166517	0.487101001	0.008043669	0.074058764	0	0.012044274	0.435114219	1.723926776	0.229760056	0.222405064	0.207942202
1.1.1.58	0.192964736	0	0.052448854	0	0.010255963	0.510282204	0	0	0.008591071	0	0.13563794	0.843682328	0.841624933	0.014626145	0	0.386842676	0.01517476	0.248915963	0.231023104	0.246521985	0.241224415	0.490066307	0.001490001	0.008424841	0.041037907	0.012189308	0.24457838	0.663374555	0.412129562	0.997666124	0.149452136	0.935023606	0.108849073	0.084684681	0.111009833	0.664137105	1.007798962	0	0.176047191	0.513018632	0.000998573	0.098040219	0.005033741	0	0.141192632	1.270356149	0.203441874	0.233370853	0.017752593
1.1.1.6	0.228910311	0.022278309	0.005653495	0.008919636	0.028757914	0	0.178448276	0.011641357	2.018275557	0.974903293	0.120177904	0	0	0.336261414	0.002245319	0.796495177	0	1.190723106	1.215768839	1.185823472	1.209375324	1.991580705	0.005657018	0.478173312	0.256883387	1.496485092	0.228912753	0.954808966	1.922287909	1.987262173	0.547420758	1.133499463	0.671334631	0.712936974	0.678752144	0.967100791	0	0.507602585	0.406241728	0.72834327	1.006541133	0.119587349	0.401011779	0	0.106606196	2.122872005	0.54264298	0.573766266	0.405803856
1.1.1.60	0.817224101	0.542721303	0.135325142	0.096371634	0.009719383	0	0	0	1.026299613	0.019687277	1.757733881	0.010255406	0.0096972	0.005104384	0.025325167	0.987163861	0.074525273	0.424891594	0.400692786	0.399271902	0.37995982	0.027960141	0	0.001777381	0.052713837	0.027113289	0.51798872	1.254023757	0.048686456	1.015824759	0.140513062	1.979218048	0.281137497	0.30493198	0.310158689	1.255819127	0.009021197	0	0.433029502	0.983567528	0	0.16038214	0.405801141	0.012580472	1.739713875	0.983031263	0.516300105	0.554360107	0.159070761
1.1.1.61	0	0	0.001415691	0	0	0.002238619	0	1.008398641	1.002863208	0.000551001	0.670479211	0	0	0.164798587	0	0	0.000901318	0.240213584	0.250787555	0.246509783	0.241176911	0	0.003318766	0	0.008334844	0	0.00821371	0.003543507	0	0.005942355	0	0.003532531	0.090916908	0.10527929	0.094936161	0	0.000779861	0	0.170631195	0.008391637	0	0.002407973	0.006178827	0.008910273	0.657071462	0	0.071032204	0.057114389	0.029600972
1.1.1.62	0	0	0.002582477	0.000308649	0.00292929	0	0.002840064	0.000361603	0	0	0.282381486	0	0.000757011	0.000655264	0	0	0	0	0.000237703	0.002251325	9.12167E-05	0	0.000600717	0.002385619	0	0.001551256	0.003321715	0.000119219	0.002561576	0	0.003169997	0	0.000219952	0.0023779	0.001035105	0	0.003213765	0	0.001732156	0	0.003180345	0	0.0001023	0	0.280203233	0	0.002227812	0.001841995	0.003148487
1.1.1.65	0.199547885	4.36247E-05	0.001137047	0.001077336	0.000893262	0.001778541	0	0.002087285	0	0	0.068047132	0	0.001839548	0.002200398	0.001923202	0	0.001265171	0	0.000240772	0	0	0	0	0	0.001532402	0.00203788	0.000317054	0	0.00104285	0.001453314	0	0	0	0.001857894	0	0.002083291	0.001553373	0	0	0.001194925	0	0.000920276	0	0	0.06931652	0.000565386	0.029686181	0.030064827	0.001375206
1.1.1.67	0.002787848	0	0.004205074	0.544128152	0.001459932	0.003697848	0	0.002274415	0	0.001988444	0.015859477	0.072543733	0.080248391	0	0	0	0	0.015070168	0.01356577	0.02041109	0.018133865	0	0	0	0.069686228	0.000652739	0	1.7582E-05	0	0.004034674	0.003714142	0.00279252	0.003143476	0	0	0.006467257	0	0.003909391	0.000194715	0	0.003281896	0	0	0.001301946	0.01732709	0	0.090505277	0.093890388	0.016492008
1.1.1.69	1.187366364	0	0.055638182	0	0	1.002304674	0	0.00678649	0.012796577	0.018444812	0.653644199	1.01076042	1.003820988	0.003432934	1.018706605	0.191083258	0.005141803	0.457212039	0.462950043	0.466610656	0.452471238	0.497235668	0	0.009394671	0.153690884	0.504471136	0.23943768	0.51387533	1.072011376	0	0.423247605	0.547143626	0.089493618	0.108821645	0.087532331	0.54241267	1.490562192	0.01406394	0.325047443	0.488832073	1.014657554	0.046105286	0.302958756	0.014590982	0.654006726	0.438208847	0.283916204	0.295336963	0.056001824
1.1.1.77	0.20497204	0.008676676	0.957284354	0.187708161	0	0.000751023	0	0	0.988797543	0	0.038513126	1.001216979	1.011141479	0.645555492	0.003482724	0.414298797	0.002934365	0.289992802	0.290016756	0.294103405	0.306521654	0.99372444	0.997895741	0.982030671	0.016516378	0.005602738	0.239444875	0.603210776	0.436489359	0	0.153019694	0.941664755	0.917749795	0.913159667	0.90540317	0.611252105	0.991930594	0	0.34780742	0.517145034	0	0.084099137	0.310543533	0.01276913	0.020200009	0.850875851	0.446217218	0.445413059	0.029662734
1.1.1.79	2.020107244	0.005057238	0.009403365	0.002533226	0	0.01646596	0	0.030121262	0.027167876	0	1.662600111	0	0	0.0232424	0	0.003969208	0.028948159	0.023202345	0.019100568	0.021527492	0.0334083	0	0.036181165	0.034351231	0.02571431	0	0.51249653	1.163948857	0	0	2.023913498	1.514408211	0	0	0	1.197085147	0.028464213	0	0.318563159	0.970662818	0	0.149125881	0	0	1.68281882	2.865725991	0.222422596	0.221137127	0.008063401
1.1.1.81	0.599876541	0.002201312	0.016260676	0.010365974	0.003104507	0	0.182526162	0	0	0	0.425436507	0	0	0	0.996531658	0.213446336	0.024067976	0.057417232	0.069711072	0.074039141	0.061690765	0	0.003457255	0.013806623	0.042908054	0	0	0.215334456	0.014668331	0	0.27136697	0.014671808	0.211592689	0.198366405	0.205681063	0.215030013	1.009095067	0.009245403	0	0	0.012207379	0.008013404	0.012632081	0	0.450949761	1.132338582	0.183651786	0.203683218	0.066177244
1.1.1.82	0.000232239	0.000160313	1.39771E-05	0	7.82494E-05	0	0.000135686	0	0	0	0.0170297	7.77802E-05	0.000283956	3.6498E-05	0	0.000282255	0.00028559	0.016048958	0.016078954	0.016075936	0.016185952	0	4.69782E-06	0.000237043	0.034298185	0.000214287	0	0	0	0	9.70508E-05	0.000193506	0.000271058	0.000254792	0.000189586	0.000154317	0.000296154	0	0	0	0.000280478	4.46254E-05	0.000295149	0	0.016672942	0.000252823	0.000121	0	0
1.1.1.85	0.984721546	0.998960828	0.900967796	0.910059179	0.99970392	0.490135509	0	0.991551941	1.001174139	0.997251698	1.121495826	0.990250723	1.007453406	0.910058502	0.982488887	1.010323128	0.867987833	0.578507594	0.575182662	0.563333418	0.574505617	0	0.982958211	1.005376868	0.998192359	0	1.013135554	0.923719697	0.106080579	0.993183862	0.997802345	0.980971275	0.899145813	0.902137258	0.910087067	0.931599083	1.005374486	0.00503601	0.342176905	0.492245746	0.00746255	0.820111192	0.49380416	0.012477029	1.139861765	0.991393201	1.025316462	1.023226158	0.206998223
1.1.1.86	1.015356191	1.004735094	0.963044796	0.981919528	0.997388363	0	0.14959685	0.982294781	1.003145156	0.006252913	1.226260226	1.009142804	0.999418182	1.648815116	1.009880849	1.017273348	0.963318131	0.659796213	0.675888905	0.662080352	0.670876696	0	1.01078146	1.018474529	0.997244122	0	0.983207721	0.971886318	0.107124556	0.993372577	0.994173357	1.000805927	0.913257679	0.90561677	0.903441361	0.957336228	0.986966424	0.013363297	0.333218724	0.502412348	0.010798624	0.949746609	0.59145415	0	1.212937056	1.010041158	0.942081064	0.934861446	0.19733332
1.1.1.87	0	0	0	0	0	0	0	0	0	0	0	0	0	0	0	0	0	0	0	0	0	0	0	0	0	0	0	0	0	0	0	0	0	0	0	0	0	0	0	0	0	0	0	0	0	0	0	0	0
1.1.1.88	0.207622257	0.007857813	0	0	0	0	0	0	0.00954432	0.006925054	0.12128867	0.005203116	0	0.057694541	0	0.004221483	0	0.004955242	0.001297233	0.002998666	0	0.005249081	0	0	0	0.005090397	0	0.017088881	0.373642632	0.002527896	0.004930998	0	0.001480004	0	0.000427547	0.021752614	0.002442399	0.003073726	0.079573268	0.505417206	0	0	0.097852982	0	0.118611726	0.005719537	0.154812464	0.15095296	0.781856123
1.1.1.9	0	0.001758037	0	0	0	0.002848517	0.00377924	0.004257502	0.005871631	0	0.376976886	0.001423966	0.001857341	0.205752611	0.004674978	0.004391624	0	0	0	0.004446168	0.00272143	0	0	0.00224538	7.83275E-05	0	0	0.018553957	0	0.001625956	0.145693494	0.003316197	0	0	0.001977731	0.018838102	0.001758771	0	0.005311313	0.000495635	0.000712165	0	0.00238537	0	0.378681223	0	0.035552795	0.035422954	0.022003348
1.1.1.90	0.000925089	0.13467835	0.001470277	0.001131305	0	0	0.004770858	0	0	0.003139644	0.062760052	4.5393E-05	0.006302286	0.000407475	0	0	0.001937075	0.114203167	0.107305559	0.112444635	0.11116171	0	0.006191967	0	0.070104956	0.004307421	0.004661604	0.028470472	0.004378917	0	0	0.006430053	0.002187346	0	0	0.032883057	0.00530412	0	0	0	0.002633373	0.004745404	0.00290306	0	0.058476223	0.857610049	0.026627454	0.031386627	0.38758437
1.1.1.91	0.003666825	2.32746E-05	0.011066557	0	0.009126506	0.009579888	0.002019175	0	0	0.011314802	0.766251699	0	0	0	0.006206297	0.004009256	0	0.076259928	0.059941166	0.071847203	0.057158498	0	0.005973257	0.003460937	0.14329479	0.009554179	0	0.006144304	0	0.008682524	0.133823027	0	0	3.66301E-06	0.000945505	0.017193518	0.011871714	0.004178108	0	0.002227697	0.003209724	0.000983051	0	0.011711979	0.751298505	0.003148151	0.064234094	0.051033392	0.015560681
1.1.1.93	3.569950995	1.576992241	0	0	0	0.015351508	0	0	0	0.044144388	2.902543289	0	0.044437571	0.043988987	0.030593096	0	0	0.143437102	0.163857351	0.151200486	0.133456296	0.042622173	0	0.044303511	0.067376249	0.016887721	0.75712133	1.127443087	0	0.020185911	0.393287875	1.654402514	0	0.011826176	0.040180504	1.12496651	0	0.023838975	0.232854103	1.521994304	0.024480708	0.279278388	0.037173309	0.011748942	2.88365514	3.849327033	0.398766354	0.344924417	0
1.1.1.94	0.993819545	0.998584099	0.943591736	1.109170022	0.990587524	0.495209123	1.338078238	2.998849682	3.016231663	1.007290496	0.980247574	1.0059574	1.01030277	0.939635265	1.010230882	0.79141191	1.006490471	1.028958008	1.01031211	1.013123336	1.002690944	0.996178518	0.996539661	0.992212751	1.036658484	0.982851723	1.005833215	0.956814061	1.373982932	1.015297207	1.003415936	1.000512517	1.113733261	1.098742452	1.115995521	0.93701386	0.9884741	1.014677165	0.992666553	0.986128332	1.00600084	0.924543272	0.786765496	1.015080524	0.969182871	1.008444628	1.170677921	1.138054917	1.037637759
1.1.1.95	2.16304524	1.306745283	0.952838574	1.129243017	1.018462523	0.999646564	0.455938979	2.993099404	5.462878802	3.012101152	2.39838789	0.980476001	1.027356823	0.92499519	2.997091232	1.987005385	1.090198504	1.754084191	1.795233245	1.73025755	1.742597237	1.029412576	0.977951306	0.972827947	1.025092934	0.965410862	2.008034891	1.314430092	1.443595938	0.981243956	1.297550781	1.349820811	1.407408118	1.399688099	1.39104588	1.309366367	0.9577586	0.504807368	1.057548469	0.476381592	0.008138178	0.978417043	1.737622623	0	2.390288287	3.471081062	1.492313817	1.475595925	0.71735765
1.1.2.-	0	0	0	0	0.002070258	0.001762908	0	0.001281758	0	0.001542625	0.306505733	0.000391104	0.002740548	0.002810087	0.002279437	0	0	0.003145369	0.001990855	0.002039698	0	0.00010855	0.003132632	0.001165473	0	0.002224147	0	0	0	0.000720194	9.10052E-07	0	0	0	0.000595586	0.001828328	0	0.001149061	0	0.002820911	0	0.003034392	0	0.001134794	0.307298149	0	0.028749512	0.03138221	0.009118309
1.1.2.3	1.809152129	0.900104426	0.824847091	0.729424399	0	0.012877241	0.18581506	0.010734332	0.020098956	0	1.505800484	0.000538698	0	0	0.019117383	0	0.023564324	0	0.032670474	0.010691588	0.033842315	0	0.002286833	0.018840713	0.466896662	0.002500233	0.499990164	0.795694391	0	0	0.278767584	1.006786277	0	0.008952921	0.01064447	0.797091032	0.000290324	0.013831557	0.179975114	0.475313156	0.008075887	0.931751069	0.005686448	0	1.532373953	1.433126337	0.12728268	0.150706346	0.128748449
1.1.2.4	0.803338301	0	0.002254022	0.368381005	0	0	0	0.006292988	0	0	1.571556956	0.316516492	0.313588609	0.004897052	0.985471916	0.217621766	0.061391706	0.046220593	0.049210406	0.057106073	0.057675086	0.515867986	0	0.015185341	0	0.008372786	0	0.016000969	0.012693628	0.004899528	0	0.03691952	0.011038922	0.004892405	0	0.029330046	0.005880972	0	0	0.004374372	0.009887316	0	0.009342245	0.007402226	1.565940092	0.138216642	0.055035812	0.044463975	0.112980213
1.1.2.6	0	0	0	0	0	0.001764872	0.003070058	0	0	0.001645336	0.010840713	0	0	0.00046186	0	0	0.000724427	0	0	0.004830442	0.003058001	0.00101938	0	0.000891586	0.000932016	0	0.004488295	0.000417986	0	0	0	0	0	0	0	0.00118637	0	0	0	0.00192207	0	0.004253626	0.004453637	0	0.009077132	0.003686168	0	0	0.000145068
1.1.2.7	2.03173E-05	0	6.41994E-05	0	0	0	8.49752E-06	0	9.79242E-05	0.000117393	0.016845441	0.000151888	0.000128237	0.000106634	0.0001024	0	3.87922E-05	0	9.61133E-05	0	0.000114931	0	0	0.000132858	0	0	0	0.000134881	0.000153057	4.32941E-05	3.7688E-05	5.22517E-05	0	0.000143852	0	5.49559E-05	7.5753E-05	0	7.62865E-05	0.000143446	0.0001	0.00013018	3.81605E-05	0	0.016952167	0	0	0.000104329	0
1.1.2.8	0	0.007364232	0.843652204	0	0.005170814	0	0	0	0.00036536	0.00174596	0.458229221	0.00272604	0.008593294	0.002595069	0	0.01050053	0.008274988	0	0	0	0	0.008696095	0	0	0	0.00711061	0.263045051	0	0	0.012961106	0	0	0	0.005369734	0.005050033	0.004893713	0	0	0	0.012138363	0.00168237	0.011925972	0	0.011881672	0.458174968	0	0.041917249	0.044033507	0.001087056
1.1.3.15	1.8206861	0.067780855	0	0.12065065	0.992458243	0.007028075	0.844449945	0.010797731	2.965381456	1.001757318	1.662484901	0.016950375	0	0	3.993661588	0.004885226	1.632240279	0.816217962	0.756162065	0.817725132	0.819713613	0	0	0.004903886	0.274407468	0.011448912	0.529181342	0.317141757	0.014987448	0.02671377	0	0.742367901	0.219515278	0.197905929	0.168173818	0.318071744	0	0	0.884527366	0.468231195	0.016595948	0.121839576	0.036458915	0	1.654963957	0	0.588396345	0.597472244	0.334180008
1.1.3.21	0.002648206	0.001054551	0.00742255	0	0	0.001040018	0	0	0.004979092	0.002495704	0.073924873	0	0	0.007120228	0.001356306	0	0	0.006738921	0.000510878	0	0.004117552	0	0	0.004912772	0	0.494271264	0	0	0.999531599	0.004017322	0	0.006447134	0.004148013	0	0.006424121	0	0	0.000667738	0.003272472	0.005396588	0	0	0.105157156	0.005689624	0.073369226	0	0.12152868	0.124070473	0.267587048
1.1.3.41	0	0	0.000867394	0	0.000320677	0.000692652	0	0.000206827	0	0.000281012	0	0.000823036	0.000119803	0.00066919	0.000618813	0.00035907	0.000620639	0.000476634	0	0	0	0	0	0.000905236	0.00038616	0.000459561	0.00078905	0	0	0.000886307	0.000147715	0	0.000325894	0	1.17653E-05	0.000196425	0.000146097	0.000871665	3.22517E-05	0.000880478	0	0	0.000428418	0.000709888	0	0	0.031419478	0.031974987	0
1.1.3.6	0	0.478665131	0.002328187	0	0	0.004185583	0.003626997	0	0.004226973	0	0.195349628	0.002621651	0.004426304	0.004440233	0	0	0.002375928	0.000682023	0	0	0.003932212	0.001544808	0	0.003725005	0.139151209	0	0	0.006251301	0	0	0	0	0.004442565	0.00132557	0	0.006296935	0	0.001104722	0.000516175	0.001906363	0	0	0.00412319	0.002936533	0.195488703	0	0.156770655	0.155285702	0.023462633
1.1.3.8	0.004184147	0.003412904	0.002913445	0	0.002314006	0.000884744	0.000711181	0.001336981	0.001566231	0	0.062870761	0	0	0	0.002992686	0	0	0.013878769	0.018588968	0.015804327	0.015751387	0.000504401	0	0	0.724019458	0.003178857	0	0.006633433	0.001746318	0	0.145007005	0.003058974	0	4.03312E-05	0	0.012238184	0	0.002843191	0.002159694	0.001092754	0.00182354	0.003479848	0	0	0.056572646	0	0.000885807	0.002513563	0
1.1.3.9	0	0	0	0	0.000161626	0	0	0.000682163	0	0.001785558	0.230939244	0.001507241	0.001519197	0.00056853	0	0.001123629	0	0	0	0.001208818	0	0.00200512	0.000841612	0	0	0	0.000979285	0	0	0	0	0	0.002097886	0.001137498	0	0.000985713	0	0.001082054	0	0	0.00186243	0.000508097	0.000180164	0.000428556	0.22962201	0.001519722	0.000167959	0	0.011261122
1.1.5.2	0.384840419	1.635733484	0	0	0.013987776	0	0	0	0	0	0.191623647	0	0	0	0	0.01166017	0.021073122	0.026906177	0	0.021289544	0.004898597	0	0.005296425	0.021537265	0.016112373	0	0.508280322	0.641448391	0	0.01473754	1.134951991	0.939477644	0	0.019710666	0.01547293	0.669521852	0.012007935	0.013100571	0.15544516	0.487293667	0.010671886	0.098181311	0.001324656	0.019220105	0.208409973	0.86957334	0.102714441	0.108036749	0.061105261
1.1.5.3	1.551114304	0.847727611	3.002832203	1.88864031	0	0.539270046	1.799420093	0.998712	1.463082685	0.05154066	1.131945839	0.452218833	0.439549197	0	2.977141108	0.593475576	0.147220162	1.258729597	1.195121412	1.254902988	1.20947664	1.0297367	0.982725462	0.052471094	1.056308079	0.017463319	1.488433648	3.207349744	0.440872425	0.975587242	1.197049087	3.909848356	1.405211097	1.364203258	1.42948612	3.237178913	0.50375672	0.049499146	1.511476656	2.016605775	0.039393505	3.476099474	0.546495798	0	1.107883535	3.872324828	0.837629879	0.852577222	0.631962193
1.1.5.4	0.41077262	0.711441811	0.89685475	0	0.010006209	0	0	0.0219817	0.006040561	0	0.222021284	0.022911689	0	0.013923394	0.015903589	0.013400894	0.917444503	0.036185611	0.058796643	0.023087934	0.073111426	0.009967087	0	0.02476015	0.91439186	0	0.23273185	0.682270112	0	0.011667813	2.009171957	0.958224497	0.020594503	0	0.022443196	0.684336356	0.022672214	0.000561988	0.151167902	0.476081922	0	0.110243364	0.021655816	0.004023867	0.259290808	1.68968052	0.201518478	0.195683102	0.032018327
1.1.5.8	0.189743488	0.909649166	0.00116156	0.002469672	0.009540295	0	0	0.002492396	0	0	0.06827951	0.010376146	0.008917392	0	0	0.000215954	0.004931865	0.006295194	0.005146018	0	0	0.00115963	0.006377249	0.00928649	0.012500528	0.007191082	0	0.135208318	0.001535678	0	0.998377109	0.00451611	0.000854162	0.011313416	0.005200011	0.130306752	0	0.012858295	0	0	0.001081897	0	0	0	0.070605094	1.277846366	0.056599756	0.056628078	0.009435532
1.1.99.-	0.200807153	0.01088201	0	0.003024217	0.009154461	0	0.006930733	0.002593324	0	0	1.122004185	0	0.010919016	0.004950562	0	0	0.033919633	0	0.011158047	0.012434866	0.013271882	0.002457929	0	0.001248372	0.001427048	0	0.003572426	0.035257852	0	0	0.154799736	0.020332158	0	0	0.009012032	0.042990683	0.010390371	0	0.004367742	0.008061239	0.00552293	0	0.013245872	0.00707677	1.120379988	0.417779831	0.113633805	0.122140176	0.201381914
1.1.99.1	1.988974763	0.901838189	0	0.023377945	0	0.016118278	0.031726996	0.012911545	0.000105329	0	2.299352332	0	0.014697699	0.011637292	0.014730917	0.03168288	0	0.054156676	0.023754315	0.036126829	0.017618345	0	0.030488934	0.008703011	0.639474167	0.005605089	0.248200287	0.62835562	0	0	1.002658652	0.915671308	0	0.022996903	0.003778056	0.598106503	0	0.020043346	0.145849885	0.499930867	0.023532062	0.078104566	0	0	2.294265629	1.020661952	0.25445583	0.267735058	0.097691346
1.1.99.10	0.00165305	0.00187018	0.00085168	0.000527216	7.83825E-05	0.001583393	3.99741E-05	2.76645E-05	0.000583009	0	0.052046837	0.001494081	0	0.001971312	0.001610313	0.000992454	0	0	0.000809559	0.001746476	0	0	0	0	0	0.000129185	5.29927E-05	0.000505184	0.001049155	0.001070182	0	0	0	0.000802898	0.00088665	0	0.001059926	0	0	0.001838522	0.000468219	0.000556431	0.000762703	0	0.051570741	0	0	0	0
1.1.99.2	0	0	0	0	0	0	0	0	0	0	0	0	0	0	0	0	0	0	0	0	0	0	0	0	0	0	0	0	0	0	0	0	0	0	0	0	0	0	0	0	0	0	0	0	0	0	0	0	0
1.1.99.21	0	0	0	0.006201079	0	0.005890289	0.010012977	0.007327295	0	0.000691716	1.038787441	0	0.001242324	0	0	0.003567465	0.007934826	0.009361161	0.010983655	0.002925998	0	0	0.009987421	0.006136526	0	0	0.007253183	0.019657789	0	0.004857316	0.136758097	0.002940821	0	0	0.001850616	0.030494599	0.007514353	0	0.002258794	0.0079382	0	0.002934158	0.003306406	0	1.04223768	0.009957277	0.102794827	0.094478728	0.067313769
1.1.99.24	0	0	0	0	0	0	0	0	0	0	0	0	0	0	0	0	0	0	0	0	0	0	0	0	0	0	0	0	0	0	0	0	0	0	0	0	0	0	0	0	0	0	0	0	0	0	0	0	0
1.1.99.28	0.00338295	0.003748567	0.000266642	0.004445528	0.004064134	0	0	0.002104102	0	0.003093874	0.064663173	0.004019168	0.000103941	0	0	0.001556589	0	0.011737255	0.01676399	0.011497128	0.020791317	0.000205868	0	0	0.036164028	0.005333499	0.004365668	0	0	0.000486989	0.002116825	0.005366462	0	0.003555757	0	0	0	0.000983108	0.001215799	0	0	0	0.003208792	0.001565512	0.071428513	0.001968023	0	0.003622438	0.001034188
1.1.99.3	0	0	0	0.01325637	0	0	0	0.02276554	0	0	0.642584708	0.020104483	0	0	1.994385583	0.012791013	0.991384374	0	0.031638153	0	0.029466809	0	0	0.014075247	0.030300213	0	0	0.334299613	0	0	3.158720091	0.027531029	0	0	0.026971147	0.321796434	0	0.007029615	0	0	0	0	0.030946332	0.010759379	0.638316939	1.734154928	0	0.022126345	0.013201529
1.10.2.-	0.000557496	0.000187489	0.000846967	0	0.000775595	0	0.000405312	0.000701791	0.000594814	0	0.009215012	0	2.26577E-05	0	0.000724454	0.000293276	0	0.000484776	0	0	0	0.000314544	0.00052768	0.000394572	0	0.000318866	0	0.004226076	0	0	0.000290833	0.012063655	0	0	0.000245818	0.003516813	0.000688066	0.000397685	0	0.000603185	0	0	0.000509498	0	0.00763915	0	0	0	0.000219953
1.10.2.2	1.612626399	0	0.007094212	0	0.008194721	0	0.010457975	0	0	0.00777936	0.927574141	0	0.011863599	0	0	0.000270846	1.053537928	0.052233538	0.056336619	0.063368571	0.04060301	0.011652852	0	0.000331345	0	0.008990942	0.237864313	0.020300129	0	0.014487493	0	0.01207075	0	0.006693778	0.000251421	0.034459406	0.000986537	0.001309542	0.015211432	0.003626057	0.007417036	0.008834366	0.00411674	0.000210796	0.930179586	0.143047683	0.051636158	0.062478617	0.080276299
1.10.3.-	3.605228881	6.997747772	1.769329227	2.691410546	1.879240976	1.119974217	0.94798138	0	0	0	7.215245119	1.873701655	2.009470078	0.049415182	2.033515022	0	1.84205833	0.201471778	0.002847768	0.1746398	0.160988739	0.118630028	0	0	1.233307976	0.918789417	3.159850687	6.22658412	1.304795687	0.120758637	5.441917691	6.68348381	0.006603996	0	0	6.307998354	0.083050508	0	1.211164972	4.731112141	0.053716546	2.320301357	0.06013537	0.017033816	7.244471117	8.118804343	0.715983832	0.765631813	1.96954922
1.10.3.12	0	0	0	0	0	0	0	0.007030293	0	0.021381796	0.094056996	0.005116545	0.010909267	0	0.002517548	0.009107244	0	0.086165259	0.075168205	0.057905774	0.082086008	0.015160048	0.013467989	0	0	0.020536977	0	0.006071632	0	0	0.008547346	0.028465648	0.000579473	0	0.015640764	0.033160843	0.005163123	0.001538831	0.012971372	0	0	0	0	0	0.09247116	0.016697087	0	0.005336055	0
1.10.3.2	0	0	0	0	0	0	0	0	0	0	0	0	0	0	0	0	0	0	0	0	0	0	0	0	0	0	0	0	0	0	0	0	0	0	0	0	0	0	0	0	0	0	0	0	0	0	0	0	0
1.10.3.3	0	0	0.003256998	0.000465223	0.002635111	0.002302281	0	0.003740711	0.001495367	0.000644216	0.231660987	0.003028288	0.001132516	0.003230404	0.000610857	0	0.000564125	0.00151604	0.004039909	0	0	0	0	3.94222E-05	0.002373821	0	0.002144044	0.01505357	0.001244645	0.001559764	0	0.002557515	0.003414032	0	0.000695542	0.016789995	0.003390358	0.002829632	0	0.002925446	0.000848604	0	0	0	0.224993722	0.003631855	0	0	0.020360402
1.10.9.1	0	5.19065E-05	9.1347E-06	1.97792E-05	0	5.80707E-05	0	8.24961E-05	0	0	0.008507179	0	0	4.28808E-05	4.18062E-05	0	0	8.13378E-05	1.60293E-05	0	1.76885E-05	0	6.21481E-05	3.88075E-05	0	4.25127E-05	0	2.64193E-05	0	0	3.85583E-06	0	8.58451E-05	5.44945E-05	0	0	7.92217E-06	0	2.51433E-05	4.28674E-05	0	0	0	0	0.008471882	0	2.49942E-06	2.83994E-05	0
1.10.99.2	0	0	0	0	0	0	0	0	0	0	0	0	0	0	0	0	0	0	0	0	0	0	0	0	0	0	0	0	0	0	0	0	0	0	0	0	0	0	0	0	0	0	0	0	0	0	0	0	0
1.11.1.-	0	0.005631148	0.000218408	0.184035093	0	0	0.159682652	0	0.003441222	0.007233407	0.204169998	0.00462194	0	0	0.004381234	0	0.000748625	0.001224451	0	0	0.00292461	0	0.002251333	0	0	0.002044185	0.007142673	0.045146361	0.005141336	0	0.006615299	0.004017371	0.003600667	0.000958866	0.005096068	0.042667288	0.005085467	0	0.002003675	0.005864408	0.00654525	0	0	0.003266529	0.21248378	0	0.125029461	0.12711789	0.337753548
1.11.1.1	0.006915954	0.001633904	0.005707075	0	0.004007313	0	0.000638537	0.005635688	0.006276536	0.005397121	0.023412502	0.003618803	0.002175067	0	0.003496932	0.005664282	0	0	0.001439861	0	0.006291498	0	0	0	0.003668971	0.500611368	0.00472548	0.011290426	0.913984076	0.003849429	0.003650258	0.005172823	0.005730227	0.007042792	0.004575972	0	0	0	0.004413003	0	0	0	0	0.005739104	0.019770239	0	0.00442572	0	0.511394252
1.11.1.10	0	0.755916347	0.000521373	0.013882117	0.010548764	0	0.480464647	0	0	0	0.880120385	0	0	0	0.003515616	0.21693721	0	0.40161166	0.392516956	0.39432131	0.398221773	0.014362471	0	0	0	0.506239867	0.267218817	0.074815708	1.009822972	0.010676208	0.138887814	0.027286273	0.016810553	0	0.001127598	0.075294634	0	0.01051307	0.015983439	0.013523879	0.009613613	0	0	0.99118149	0.888334984	0.837620762	0.339521847	0.354133408	0.022088572
1.11.1.15	2.343067508	2.297363359	1.923307977	1.865912545	0.966524964	1.997200887	2.138606826	1.019538358	0.99707823	0.996616412	3.561561002	3.19567998	3.205293629	1.528175317	1.996563851	0.816095206	3.1522709	1.514991307	1.483823288	1.568602572	1.538139869	0.054498316	1.956602996	0.025030803	2.704166904	2.034578296	1.792821382	3.15003984	1.536545243	1.040328348	3.715372426	2.954085049	0.792003427	0.753949515	0.846768512	3.072163695	0.022186138	3.2975322	1.333965237	1.947792441	0.02572963	3.238580462	1.376785201	3.028720763	3.608590356	3.536341954	1.106043818	1.135856884	1.199505852
1.11.1.21	0.791249416	1.418401899	0	0.366303974	0	0.014566063	0.353844691	0.006183596	0.029209789	0.02290147	1.452809364	0.03159439	0.004061552	0.000786049	0.018398017	0.035372764	0.142350193	0.119778421	0.102654179	0.065572016	0.084363818	0.014555175	0	0.007307199	0.064080189	0	0.998392826	1.717128721	0.013048957	0.02010641	1.694883259	2.300026641	0.024647244	0.020456019	0	1.678528134	0	0.031531895	0.312798924	1.024137307	0	0.148032842	0	0	1.49190804	1.720702425	0.407790281	0.367513001	0.109175161
1.11.1.5	0.395335913	0	1.014784621	0.012087993	0.997909016	0	0.011835499	0	0	0.003486706	1.212917098	0.601862522	0.597170636	0.012435784	1.001264773	0.005387494	1.535205926	0.049139209	0.036469023	0.017905646	0.022465031	0	0.000244059	0.012824106	0.024720812	0	0.264902469	0.670583146	0	0	0	0.954897879	0.009895051	0.005495235	0	0.664768233	0.016247733	0	0.145671446	0.496814789	0	0.170286584	0.011251773	0	1.186797348	0	0.020109463	0	0.065620189
1.11.1.6	1.781120969	1.623564441	0.88186756	0.155983568	1.013837621	1.007754198	0.345683184	0	0	0.015797896	1.092452102	0.613683163	0.625541353	0	1.026473814	0	0.716541163	0.10682361	0.135196804	0.088967535	0.090752994	0.00294256	0	0	1.123906186	0.509003395	1.019026167	0.858572709	0.512062385	0.000651468	1.297725119	1.008964902	0.01904897	0	0.026668201	0.870480549	0.01884402	0.013279957	0.170881416	0.484051928	0	0.842623315	0	0.022920152	1.124993789	1.020168754	0.343827626	0.34953567	0.252534322
1.11.1.7	0.208523306	0.598426507	0	0	0	0.007146959	0	0.002951063	0.00884621	0.007989741	0.816595353	0	0.006223383	0.010071956	0	0	0	0.026127968	0.022778425	0.015332459	0.007959831	0.00504959	0.009434186	0	0	0	0	0.006822995	0	0	0	0.004035666	0.002078373	0.006213482	0.008806123	0	0	0.002310539	0.008857385	0.009521095	0.001509555	0	0	0.001324067	0.82263962	8.29374E-05	0	0.007740392	0.02238468
1.11.1.9	1.78182097	2.191669996	0.005160774	0.187789024	0	0.01389015	0.846820275	0	0.012260128	0.024253384	1.088662093	0.69935214	0.678012124	0	0.021711999	0	0.116703484	0.7718268	0.789813752	0.800457203	0.761547234	0	1.000797664	0	0.440972597	0	0.98176616	0.906228412	0.474909146	0	1.123638883	0.915070953	0.114298363	0.078449191	0.093652459	0.910591716	0.028562841	0.480314194	1.024102359	0.491978938	1.009579637	0.081151215	0.608170708	1.030486433	1.070191923	1.408204832	0.443168482	0.453485996	0.334461508
1.12.-.-	2.69151E-05	0.000757919	0	0	0.000736373	0	0	0.000212187	0.001515987	0.000815193	0.015994537	0	0	0	0	0	0.001605039	0.001394069	0	0.000705111	0.001368436	0.001052284	0	0	0.001188389	0.00105308	0.001044594	0.005925812	0.001127094	0	0	0.000324928	0	0	0.000431525	0.004025782	0.000768014	0.000457999	0	0	0	0	0	0.001306831	0.017750699	0	0	0	0
1.12.1.2	0	0	0	0	0	0.000508227	0.00171999	0.002588937	0.000520203	0	0.279930972	0	0.000856004	0	0.002411946	0	0.002637678	0.001214971	0	0	0.000985169	0	0.000354676	0.001542939	0	0.000473899	0.001082502	0.002063248	1.87146E-05	0.000838442	0.002468806	0.001503202	0	0.001092316	0.000658525	0	0.002033245	0.000921213	0	0	0	0	0	0	0.281549258	0	0	0.00082033	0
1.12.2.-	0	0	0	0	0	0	0	0	0	0	0	0	0	0	0	0	0	0	0	0	0	0	0	0	0	0	0	0	0	0	0	0	0	0	0	0	0	0	0	0	0	0	0	0	0	0	0	0	0
1.12.2.1	0	0	0	0	0.002849659	0.000760812	0	0.002759573	0	0	0.022014795	0	0.003060508	0.003422947	0	0.004234112	0	0.326426154	0.324546506	0.31973538	0.319568362	0	0	0.002622349	0.000713482	0	0	0.007153663	0.002388656	0	0	0.001365502	0.003358608	0	0	0.004995933	0.000773781	0	0.500650806	0.000183623	0	0	0.00335067	0	0.028984426	0	0.028606271	0.030735866	0.042961799
1.12.5.1	0.002206801	0	0	0.008821549	0.984732322	0	0	0	0	0	0.053261404	0.002739251	0	0.009356967	0.0069974	0.006906391	2.738324115	0.008936101	0.007970197	0	0	0.005761292	0	0	0.008622576	0	0	0.024559945	0	0	0	0.014874895	0.014150661	0	0	0.012861216	0.006591798	0.005502639	0	0.005814826	0	0.006585972	0	0.014051195	0.057040843	0	0.006799359	0.006019099	0.02888688
1.12.7.2	0.000485594	0	0.039796013	0.027522483	0.00705598	0	0.008479099	0.041703881	1.518424524	0.003007618	0.071437723	0	0	0	7.989087052	0.372329544	0.058968935	1.090017741	1.057993703	1.03644407	1.114372416	0.024350549	0.008378515	1.009856783	0	0.044018619	0	0	0.010313629	0.023787519	0.017436115	0.013711546	0.629210971	0.563789803	0.578439482	0	0.01028819	0	0.0403483	0	0.04646409	0	0.808690241	0.03040526	0.076864861	0.021127028	0.431100116	0.410832147	0
1.12.98.1	6.08386E-05	0.000128737	0	0	0.000143838	1.34785E-05	0.000179009	5.35738E-06	0.000116599	0	0.008500951	0	0	0.000107445	6.33006E-05	0	0	0	0.000144064	0	0	0.00016932	0.000141665	0	0	0	3.25917E-05	0	0	1.03108E-05	7.20174E-05	0	0	6.81466E-05	0	9.28375E-05	2.40439E-05	0	0	0	0	0	0	0.000139346	0.008490463	0.000111173	0	4.62871E-06	0
1.12.98.2	0	0	0	0	0	0	0	0	0	0	0	0	0	0	0	0	0	0	0	0	0	0	0	0	0	0	0	0	0	0	0	0	0	0	0	0	0	0	0	0	0	0	0	0	0	0	0	0	0
1.12.99.-	0.002576528	0.000587432	0	0	0.004837777	0.00530428	0	0.002502544	0.001706214	0	0.002691542	0.003400033	0.004874015	0	0	2.83834E-05	0	0	0.003752727	0	0	0	0.0017165	0	0	0	0.000134906	0	0.003401292	0.002485902	0	0.004194758	4.71814E-05	0.005320253	0.003248785	0.003908294	0.003791402	0	0	0	0.003439604	0	0	0.000175914	0	0.002572918	0.001203905	0	0.030025838
1.12.99.6	0.823330961	0	1.686949568	0.028245054	2.000111503	0	0.01041824	0.037229226	0.045459275	0.0089401	0.322172567	0	0	0.044063492	7.944943414	0.004464097	0.215326749	0.689791688	0.693834597	0.639766521	0.628692405	0	0.059785851	0.003883184	0.327335205	0.054738478	2.022961995	2.37464381	0	0	0	3.77160095	0	0.039042894	0.000688352	2.40628847	0.054611581	0	0.688419645	1.989867155	0	0.422595618	0	0	0.251688933	0.050307467	0.176254634	0.24569307	0.24141457
1.13.-.-	0	0	2.2977E-05	0	0	1.13768E-05	0	0	0	0	2.71541E-05	4.88111E-05	0	3.35987E-05	5.93592E-05	1.1756E-06	0	0	0	0	0	1.02267E-05	0	2.09429E-05	0	3.11058E-05	0	0.00427909	5.33026E-06	2.89163E-05	9.31822E-06	0	0	0	0	0.004238266	3.25488E-06	2.70905E-05	2.58144E-05	3.66823E-05	4.48228E-05	9.43272E-06	5.0819E-05	1.19742E-05	1.17372E-05	0	3.37772E-05	2.82567E-05	3.59116E-06
1.13.11.-	0.000374507	0.000757896	0.001097505	0	0.000503182	0	0	0	0.001238499	0.000474038	0.033831334	4.07869E-05	0.00034326	0	0.000251196	0	0.000535846	0	0	0	0	0	0	0.001387426	0	0.001667088	0.001039363	0.004350913	0.001739545	0.000744147	0	0.000230983	0	0.001470161	0	0.004907364	0.000991939	0	0.001808543	0	0.001594599	0	0	0	0.033459609	0.001185494	0.000206179	0.001694698	0.000452656
1.13.11.1	0.390701549	0.965807757	0	0	0	0.001299894	0.01557211	0.000270547	0	0.002940167	1.200582181	0	0	0	0	0.016480191	0	0.033438671	0.063773333	0.06438871	0.050566922	0.012104753	0	0.00378263	0.207466655	0	0	0.046245601	0	0.005964699	0.006464033	0.022927532	0	0.000514121	0	0.03367689	0	0	0.000519126	0.010849822	0.011066265	0.004085804	0.007093344	0.000291293	1.204295394	0.731008793	0.047830877	0.017013607	0.048764538
1.13.11.11	0.591508766	0	0.010216298	0	0	0.000552727	0	0.005934497	0	0.000773702	0.789196735	0.005457757	0.005701254	0	0.00562348	0	0.007150854	0.008683759	0.000283616	0	0	0	0.004874839	0.007283104	0.00357452	0	0.240108051	0.022682466	0.008321417	0	0	0.019719882	0.010958327	0	0.001348517	0.031692789	0	0.001994043	0.001676549	0	0	0.001445873	0	0.009447609	0.7687572	0	0.052656729	0.068798544	0.02559425
1.13.11.15	0.000230815	0	0	0	0	0	0.005804255	0.007497784	0.003299319	0	0.519467327	0	0	0	0	4.69128E-05	0	0.001638405	0	0	0	0.002988309	0	0.001845341	0.029174282	0	0.00970134	0.461717691	0	0.00882167	0.000123079	0.329559742	0.002860631	0	0.003383473	0.451564333	0.003401582	0	0	0.257435339	0.006397118	0.053638569	0	0.004055139	0.533958989	0.864723494	0.002141016	0	0.061327583
1.13.11.16	0.204328735	0.130410107	0	0	0	0	0.005713233	0.005366911	0.00688095	0	0.125951118	0.002801609	0.001321466	0.000368541	0	0.004017732	0.000973999	0	0	0	0	0.000301516	0.001315784	0	0.02991407	0	0.255006897	0.320669001	0	0	0	0.743794468	0	0	0.0051995	0.305347868	0	0.006011259	0.07972246	0.501057792	0.003766135	0.095103574	0	0	0.117606941	0.858152846	0.005530166	0.001842261	0
1.13.11.2	0.40290864	0	0	0.08913255	0	0.005255769	0.003746669	0	0.004818956	0.001317492	0.353848665	0.003425305	0	0	0	0.001502312	0	0.003620381	0	0.005694745	0	0	0	0.001888444	0.028998159	0.002404949	0	0.0302481	0.015524022	0	0	0.016625735	0	0.002873263	0	0.027869973	0.000825838	0	0	0.004258534	0.001578051	0	0.00335847	0	0.351953534	0.141861363	0.025576035	0.033265436	0.028329082
1.13.11.20	0	0	0	0	0	0	0	0	0	0	0	0	0	0	0	0	0	0	0	0	0	0	0	0	0	0	0	0	0	0	0	0	0	0	0	0	0	0	0	0	0	0	0	0	0	0	0	0	0
1.13.11.24	0	5.38481E-05	4.96019E-05	0	8.60592E-05	5.74013E-05	6.15933E-05	2.7687E-05	0	0	3.87765E-05	0	0	0	4.47212E-05	1.2995E-06	0	7.16208E-06	0	3.90197E-05	3.18814E-05	4.50056E-05	8.17278E-05	3.07485E-05	2.16787E-05	9.84567E-06	0	1.46151E-05	0	0	0	0	0	0	2.13222E-05	6.20056E-05	8.49371E-05	0	0	0	4.70848E-05	0	4.28055E-05	0	7.29007E-05	0	0	0	5.06219E-05
1.13.11.27	0.806245637	0.822839138	0	0	0	0.023482556	0	0	0.01103786	0.017228878	1.687386183	0	0	0.016948357	0	0	0.017496105	0.05077481	0.012059903	0.025924145	0.013933517	0.004631377	0	0	0.153826554	0	0.242552967	0.133863876	0.008234907	0.011618537	1.016367007	0.012386375	0.012695856	0	0.00519103	0.105966222	0	0.02389279	0.007314962	0.002045925	0.00733171	0.004767689	0.00053616	0.016143267	1.680714134	0.727154657	0.292835024	0.303276667	0.074245812
1.13.11.3	0	1.581702005	0	0	0	0	0.009012779	0.005197418	0	0.010965454	1.207380774	0.0092421	0.018352152	0	0	0	0.016577928	0.053890465	0.035049993	0.065889605	0.026598366	0	0	0.017496199	0.268467492	0.015498355	0.014768435	0.11048139	0	0.020343916	0	0.037445901	0.010061985	0	0	0.131313484	0.008970002	0	0	0.014893847	0.016253916	0	0	0	1.226751893	2.005946008	0.231065294	0.255738715	0.079301502
1.13.11.33	0	0.000340067	0	0.001095756	0	0.000489143	0.001037475	0	0	0	0.024516604	0	0	0	0.000676242	0.000705101	3.97207E-05	0	0	0	0.000748473	0	0	0.00101521	0.000580816	0	0.000469458	0.003996582	0.000283099	0.000391171	0.001077878	0	0	0.00032619	0.000806696	0.003786825	0.00105898	0	0	0	0.000984457	0.001067528	0	0.000363982	0.025869242	0	0	0.000612565	0.001108133
1.13.11.34	0	0	0	0	0	0	0	0	0	0	0	0	0	0	0	0	0	0	0	0	0	0	0	0	0	0	0	0	0	0	0	0	0	0	0	0	0	0	0	0	0	0	0	0	0	0	0	0	0
1.13.11.37	0.000927602	0.00126397	0	0	0	0.001415589	0.000295899	0	0	0	0.135345806	0.001116247	0	0	0.002240916	0	0.002146648	0.016942594	0.017677366	0.018119865	0.016423907	0.001062155	0	0	0.035428642	0	0.002142103	0	0	0.000575667	0	0	0.002194966	0.001512217	0.000941357	0.001480446	0	0.001478375	0	0	0	0	0.001025878	0	0.135270769	0	0.032565178	0.02998601	0.000679094
1.13.11.38	0	0	0	0	0	0	0	0	0	0	0	0	0	0	0	0	0	0	0	0	0	0	0	0	0	0	0	0	0	0	0	0	0	0	0	0	0	0	0	0	0	0	0	0	0	0	0	0	0
1.13.11.39	0.208431927	0	0.001005912	0.012109934	0.002992365	0.001093854	0	0.007298402	0	0.011201366	0.187006347	0.081327939	0.07104106	0	0.996717681	0.008340562	0.004929701	0	0	0.009904939	0	0	0.011604599	0	0	0.000498227	0	0.033112661	0	0.007790681	0	0.01231066	0.012420212	0.002100539	0.011569552	0.032199916	0.002168879	0	0	0	0	0	0	0	0.189527251	0.000562622	0	0.004808644	0.047248148
1.13.11.4	0.204224142	0.09148068	0	0	0.008233006	0	0	0.006013539	0.500588848	0.007101377	0.392096895	0	0.002726733	0.008208329	0.007333062	0.00256382	0.004971102	0.027354314	0.026914451	0.030526814	0.025455467	0.004193323	0.001957541	0.007531048	0.099650043	0.003607318	0	0.242983892	0.004680737	0.00572566	0.003347781	0.244766117	0	0.001726187	0	0.237236494	0	0	0	0.252950398	0	0.045673975	0.298038296	0	0.398878067	0	0.061196162	0.054268525	0.042550861
1.13.11.41	0.001756316	0	0	0.000539367	0.003100198	0.000860737	0.002144103	0	0.000386732	0	0.297602411	5.64724E-05	0.000522875	0.002689037	0.002453421	0.00221991	0.001478343	0	0	0.000630543	0	0	0	0	0.00067113	0	0.000206449	0.006907976	0.001165917	7.86092E-05	0.000370903	0	0	0.001346	0	0.006264476	0	0.002635076	0.000349127	0	0.000144613	0.000968488	0	7.67228E-05	0.294560991	0	0.060351184	0.065689822	0.01134037
1.13.11.5	0	0.005226716	0.008538538	0.004844376	0.002849355	0	0	0	0	0.011060739	0.70406924	0	0	0	0.001882006	0	0	0.027024171	0.015309128	0.027236353	0.020248159	0	0.003216871	0	0	0.006261587	0.005528191	0.008270594	0.007452173	0.007274123	0.003578256	0.004959465	0.002457876	0.001865293	0.00886976	0.013068207	0	0	0	0.009739295	0.004451915	0	0	0	0.692348108	0	0.156176051	0.154583656	0.03843878
1.13.11.52	0	0.001262488	0	0	0	0	0	0.001206132	0	0	0	0	0	0.000742167	0.000358844	0.00015852	8.49761E-05	0	0.001285309	0	0	0	0.000645805	0	0	0	0.248614442	0	0	0.001112065	0	0	0.000719569	0	0	0	0	0	0	0	0	0	0.000958122	0	0	0.000803321	0	0	0
1.13.11.53	0	0	0	0.004843462	0.014195359	0.019893875	0.000847585	0.023260319	0	0	0.051353238	0	0	0	0.020531194	0	0.020231351	0.009184666	0.011973277	0.016948918	0	0	0	0.009876589	0.018122574	0	0	0.476429083	0.016152583	0.016100323	2.298294109	0.00850904	0	0	0	0.472880617	0.000216087	0	0	0.017854738	0.00283999	0	0.009970249	0	0.051117849	1.733294686	0.191734588	0.184438282	0.038162383
1.13.11.56	0	5.0927E-05	7.93956E-05	0	0	0	5.50039E-05	3.2411E-05	0	0	0.008474547	0	0	0	7.51301E-05	4.98829E-05	4.27446E-05	0	4.13877E-05	6.5413E-05	7.17658E-05	5.65839E-05	0	0	0	4.80407E-05	0	0	6.2185E-05	0	0	0	0	0	0	0	0	3.73452E-06	2.74413E-05	2.09474E-05	2.93887E-05	4.93457E-06	9.84219E-06	4.58926E-05	0.008526453	2.40367E-05	0	0	0
1.13.11.6	0.00041169	0.004256885	0.003872226	0	0	0	0	0	0	0.004259738	0.09168678	0	0.001486889	0	0.000149029	0.002967933	0	0.002343556	0	0	0	0	0.004208495	0	0	0.002815896	0.000708455	0	0	0	0.00020305	0.002315576	0.00035236	0	0.003004568	0.003338706	0	0.000739696	0	0.000756827	0	0	0	0	0.095877761	0.003345537	0.000716255	0.003308143	0.010292674
1.13.11.8	0.00015602	0	0	0	0.011850469	0	0	0	0	0	0.5987456	0	0	0.005937896	0	0.005912068	0	0.012842088	0.004362868	0.002238788	0	0	0.007641387	0	0	0.008123105	0.00400599	0.090257127	0.009491756	0.010541749	0.421825657	0	0.002722812	0	0	0.092955548	0	0.012501741	0.005487007	0	0.000413015	0.011521581	0.004770511	0	0.600591698	1.57223921	0	0.001695423	0
1.13.12.-	0.201454831	0.004575332	0	0.004098357	0.000948862	0	0	0	0.003248559	0.001440735	0.401473374	0.006941155	0.003813997	0	0.004462346	0.004645245	0	0.004046644	0	0.005340508	0.004277758	0	0	0	0.101393355	0.005107368	0	0.058911989	0.459441387	0.004831246	0.564543325	0.066733868	0	0.004534306	0.00570673	0.066423993	0.004080524	0	0.082354446	0.00327157	0	0.002456952	0.09582739	0.003415956	0.409858417	0.003053418	0.191632836	0.186558805	0.072652794
1.13.12.16	1.170450174	1.715579677	0	0.002942644	0	0.024816546	0	0.029871533	0.02585473	0	2.832491253	0.007294152	0	0	0	0	0.988767645	0.014197838	0	0.043178311	0	0	0	0	0.714298988	0	0.282819557	0.10732124	0.012641777	0	0	0.02950934	0	0.000227866	0	0.062340903	0	0	0.614030928	0	0	0	0	0.014783324	2.877479138	0.981151844	0.151230049	0.091634349	0.183846441
1.13.12.3	0	0.000782573	0.000425135	0	0	0.004123976	0	0	0.003192357	0.00019604	0.057412397	0.000233346	0	0	0	0	0	0.002649349	0	0	0	0	0	0.002269771	0	0.002212467	0.00038194	0.008019721	0.001691846	0	0.004173651	0.001939195	0.000106888	0	0	0.012459379	0.002825671	0.001826605	0.002636349	0	0	0.000419917	0	0	0.05827651	0	0.124134775	0.128014076	0.037036075
1.13.12.4	0.001645002	0	0.001688967	0.001090348	0	0.001285468	0.000601668	0	0.00113566	0.000386429	0.000126837	0.001792667	0.000617796	0.000729528	0	0	0.000194252	0.000275541	0	0.001592222	0.001268607	0	0.000790172	0	0.001189184	0.000303627	0.000985123	0.006783811	0	0	0	0.000971564	0	0	0.000357471	0.007422649	0.000646433	0.001181038	0.000721436	0.001748991	0	0.001799052	0	0	0.00192928	0.001688372	0	0.001904795	0.047701374
1.13.12.7	0	0	0	0	0	0	0	0	0	0	0	0	0	0	0	0	0	0	0	0	0	0	0	0	0	0	0	0	0	0	0	0	0	0	0	0	0	0	0	0	0	0	0	0	0	0	0	0	0
1.13.99.1	0	0	0	0	0	0	0	0	0	0	0	0	0	0	0	0	0	0	0	0	0	0	0	0	0	0	0	0	0	0	0	0	0	0	0	0	0	0	0	0	0	0	0	0	0	0	0	0	0
1.14.-.-	0.567358594	0.027258711	0	0.29790273	0.045103376	0	0.205909883	0	0	0.047617646	1.616480246	0	0.000475576	0	0.014120834	0	0.028185557	0.0743052	0	0.070534635	0.0535545	0.011774146	0	0	0.154916643	0.013831284	0.286298799	0.306267041	0.015001833	0	0	0.130284357	0	0	0	0.234925476	0.018033903	0.022847617	0	0.001735305	0.998720196	0	0	0	1.649158343	0.131291977	0.626145981	0.692429827	0.319832287
1.14.1.-	0.202683202	0.350337626	0.002021397	7.81493E-05	0	0	0	0	0.000976735	0.004121263	0.083223284	0.002415747	0.007817822	0.005352051	0.007841602	0	0	0.004153712	0	0	0.00085545	0.008285516	0	0.002127259	0.029136155	0.003575664	0	0.324933684	0	0.002695706	0.004767939	0.493356599	0	0	0	0.3337162	0	0.003903014	0.007967425	0	0.007013488	0.006963591	0	0	0.080571768	0.859007993	0	0.006764613	0
1.14.11.-	1.814358971	1.766921002	0	0.15524097	0.006328285	0	0.191865948	0.018687709	0.005285055	0	1.949160782	0.011646403	0	0	0	0.004741916	0.059189493	0.003658656	0	0	0	6.6423E-05	0	0.031957975	0.585376256	0.010762562	0.474214508	1.264774675	0.012824394	0	1.71772834	1.882412812	0	0.008555639	0	1.276932644	0.004066215	0.03339992	0.308994204	1.021566746	0.024388418	0.152932935	0	0.026779445	1.966748136	2.701261322	0.242895804	0.221944389	0.204092473
1.14.11.1	0.002434708	0	0	0.000412158	0.001705264	0.002267684	0.000301734	0.00108853	0.003337612	0.000259136	0.42758379	0.002838038	0.001964294	0.002014105	0.004489651	0	0.001592311	0.004707071	0.001205779	0.003855844	0	0.001304168	0	0.000472158	0.000193019	0.003936443	0.003196634	0.021437197	0.002506994	0.000403919	0.430525896	0.001787375	0	0.002315227	0.003457137	0.022333167	0	0	0.00315467	0	0	0	0.004246255	0.004604044	0.435485873	0	0.000808159	0.00036531	0.027859926
1.14.11.16	0.012008187	0	0.006793338	0.002184225	0	0	0	0	0	0.003843067	0.990944421	0	0	0	0	0	0	0	0.000130226	0.001292117	0	0.005129655	0.004994541	0	0.004355653	0.001779088	0	0.071427422	0	0.003355727	0	0.031790946	0.000863179	0	0.009826812	0.058792288	0	0.000239656	0	0.00687319	0	0	0	0	0.97772375	0.559795915	0	0	0.060078709
1.14.11.17	0.383684297	1.250738207	0.023951112	0	0.013938101	0	0	0	0.010101822	0	2.756932872	0.030967748	0	0.008537466	0	0.033505497	0.002643169	0.031232616	0	0	0.005402259	0	0.001162427	0.031731629	0.044624607	0	0.492462067	0.738202714	0	0.017811112	1.423147119	0.986220192	0	0.011426529	0.015858794	0.721020943	0	0	0.137639419	0.476502107	0.016377109	0.087966689	0	0.015533333	2.817851179	0.853094185	0.198205427	0.202121698	0.16273456
1.14.11.18	0.005946128	0.007065311	0.001564188	0.007131073	0.000317891	0.006964441	0.001115717	0.001379413	0.001871803	0.004877222	0.628396359	0.006958383	0.005998893	0	0.00736458	0.004723945	0.030183295	0.006464397	0	0.004128267	0	0.002619707	0	0	0.005038917	0.001815973	0.002485425	0	0.001659001	0	0	0	0.003049657	0	0	0	0.005972669	0.006157706	0.006129094	0	0	0.005864586	0	0	0.625229763	0.003208709	0	0.004571826	0.02632614
1.14.11.2	0.796823611	0	0.001051161	0.005107684	0	0.001291908	0.002016479	0	0.005988149	0	0.288256174	0	0	0.000992069	0.000738275	0.001409777	0	0.001080746	0	0	0	0	0.004741958	0.004843041	0.001949323	0.006102378	0.005550097	0.001205622	0.003384099	0	0.001445207	0.013397524	0.001165055	0.00542298	0.006729654	0.002846876	0.003839191	0	0.000293634	0	0.004411894	0.005110167	0	0.003619742	0.289147908	0.004586926	0	0	0.006658329
1.14.11.21	0	0	0	0	0	0	0	1.08466E-05	0	0.000572016	0	0	0.000483089	0	0	0.000345968	0	0.000280218	0	0.000466875	0.000584717	0.000695189	0.00066459	5.96317E-05	0	0.000674077	4.86759E-05	0.004162601	0	0.000119609	0.143451618	0	0	0.000645647	0.000123009	0.004715466	0	0	0.000434477	0	0.000137353	0.00062145	0	0.000539684	0	0	0	0	0.022681939
1.14.11.9	0	0	0	0	0	0	0	0	0	0	0	0	0	0	0	0	0	0	0	0	0	0	0	0	0	0	0	0	0	0	0	0	0	0	0	0	0	0	0	0	0	0	0	0	0	0	0	0	0
1.14.12.-	0.001751604	0	0.005108185	0	0	0.004086127	0	0	0.006454937	0.000929929	0.308808624	0	0	0.003833269	0	0.000226779	0.007905965	0.00889779	0.002467599	0	0	0	0.00456664	0	0	0	0	0	0	0.003877603	0.008115382	0	0	0.005637196	0	0.005553404	0.000259403	0	0.001451381	0.010680336	0	0.004671618	0.001223728	0.000151828	0.312410164	0	0	0.004118869	0.005717806
1.14.12.1	0.001969125	1.48303863	0.007692087	0	0	0	0	0	0.004961659	0.003127945	0.099040142	0	0.00125305	0.002394644	0	0	0.003429156	0	0	0.001336175	0.003760514	0	0.002981651	0.004886433	0	0	0	0.011919931	0.006460261	0.00332249	0	0.004949632	0	0.001660303	0.00683333	0.010183725	0	0.004253208	0	0	0	0	0	0.002402769	0.10753338	0	0	0	0.026373369
1.14.12.10	0	1.704801688	0.000458369	0.005052745	0.006589327	0	0	0	0	0	1.009365359	0.005482225	0.001248568	0	0.010218131	0.01579217	0	0.021944571	0.030479729	0.019200955	0.02785932	0	0	0	0.226948051	0.005148214	0.011687617	0.051729964	0	0.01439916	0	0.028335152	0.013215069	0.000748905	0	0.078339851	0	0.009791651	0	0.012184431	0.01074006	0.015135711	0.009880201	0.009725438	1.014249434	1.730822453	0.016631602	0	0.024610333
1.14.12.12	0.401158054	0	0.001374508	0	0.001626216	0.001287042	0	0	0.000799338	0	0.03537843	0.00042081	0	0.001848922	0	0.000868551	0	0	0	0	0	0.000119691	0.000835877	0	0.001035744	0	0	0	0	0	0	0.000594616	0.001294225	0	0	0	0	0	0	0	0.00116531	0.000725509	0	0	0.034485957	0.001449358	0.002102432	0.00153308	0
1.14.12.13	0	0	0.004502212	0	0	0.007101222	0	0.006303783	0.0083498	0	0.398592645	0.006575273	0	0.003147327	0	0	0	0	0.006067773	0	0	0	0	0.00237755	0.008807522	0.007451521	0	0.017594043	0	0.001850789	0.0035639	0.015252212	0	0.005514019	0	0.014122637	0	0.000426007	0.001740797	0	0.002344311	0	0.006777228	0.004889305	0.40567234	0.145416674	0	0	0
1.14.12.17	0.390956317	0.99550816	0.006897911	0	0.012644986	0.008320125	0	0.016584604	0	0	0.854649822	0.009536165	0	0	0	0.013508084	0	0.284996154	0.292261066	0.282029674	0.280428083	0	0.013494295	3.63836E-05	0.246094176	0.01342245	0.257841904	0.85300026	0	0	0.288992176	0.954007941	0	0	0	0.829474083	0	0	0.160358214	0.491553398	0	0.09699846	0	0	0.870133903	0.851359895	0.066432891	0.049862969	0.071244132
1.14.12.18	0.196796541	0	0	0	0.002408521	0.00016945	0.00170181	0	0.00721373	0	0.172601008	0	0	0	0	0.002642098	3.58195E-05	0.006253579	0	0	0	0	0	0.007510363	0	0	0.002826183	0.011196342	0	0.000389073	0	0.003367683	0	0	0.006394573	0.011368649	0.00228499	0	0	0.003454516	0.004800192	0.003312058	0	0	0.164463126	0	0.007293057	0.006006957	0.000283956
1.14.12.19	1.204930386	0.277672308	0	0.000998661	0.013560311	0	0	0	0	0.012946988	1.646914514	0.014800852	0	0	0	0.008613268	0	0	0.011064531	0.016066856	0.009535582	0.014578187	0	0.004327052	0.00426622	0	0.49842406	0.598208478	0.005738379	0	0	1.383409993	0.005710465	0	0.008361389	0.607585562	0	0.005278573	0.173560562	0.990947024	0	0.166586934	0	0	1.615922407	0	0	0.013237938	0.038637778
1.14.12.3	0.001964425	0	0.002071506	0.00154027	0.003575523	0.002336306	0.003018852	0.003018421	0.000236328	0.0014906	0.080989856	0.001703373	0.002830064	0	0	0.003579956	0.001467371	0	0.001344234	0.001612368	0.000266935	0	0.00279876	0	0.001203128	0.001828837	0.003750742	0	0	0.000404135	0	0.002081928	0	0	0.003636781	0	0	0	0.001877253	0	0	0	0.003651429	0.000927392	0.085303466	0.002290392	0	0	0
1.14.12.7	0.00093515	0.002328334	0.000448767	0	0	0.001640042	0.001923056	0	0.000979545	0.000840466	0.328639166	0	0	0.000401611	0	0	0	0.000978148	0.001350038	0.001582454	0.001715163	0	0.002027642	0	0.0025252	0.001654859	0.003112126	0	0	0	0.001704131	0	0	0.00148174	0	0	0	0.00178175	0.002721548	0	0.000701456	0.001992521	0.000589082	0	0.328848313	0	0.0644652	0.064981751	0
1.14.13.-	2.660610236	5.625948307	1.706867638	0.578331217	0	0	0.554079695	0.003852282	0	0.024678443	3.447558905	0	0.042065415	0.045758336	0.050059199	0.002474868	0.010113095	0.107041424	0.155359621	0.095506042	0.069442501	0	0	0.043114817	0.155069007	0.004324926	1.525121847	1.887690995	0.402527002	0	2.00776205	1.875916459	0	0	0	1.803707079	0	0.059232016	0.339233135	1.016160226	0.056512832	0.369681891	0	0.006022434	3.452034808	2.382191243	0.594146579	0.478210982	0.378383873
1.14.13.1	0.792307349	0.264044686	0.001358003	0.011663093	0	0.012679784	0.006485014	0.00664096	0.000429073	0.008873322	1.029139543	0	0.007184514	0	0.006117098	0.001639472	0.002713702	0.012854167	0.006485067	0.014875074	0.01779225	0.009180029	0.002987884	0	0.217241374	0.004535809	0	0.285330167	0.002452516	0.007235582	0.435160543	0.285165382	0.003057625	0.008408048	0.008191613	0.302612079	0.000632906	0	0.010887376	0.247357538	0	0.057366686	0.011396901	0	1.013106697	0.296770293	0.132062686	0.121742717	0.128800301
1.14.13.100	0	0	0	0	0	0	0	0	0	0	0	0	0	0	0	0	0	0	0	0	0	0	0	0	0	0	0	0	0	0	0	0	0	0	0	0	0	0	0	0	0	0	0	0	0	0	0	0	0
1.14.13.106	0	0.001519886	0	0.000378874	0	0	0	0	0.000119959	0	0	0	0.002420926	3.89943E-05	0.001913234	0.001154236	0.001650183	0	0	6.04892E-05	0	0.000582976	0.000929368	0.000780356	0	0	0.002197875	0	0	0.002473113	0	0	0	0	0.002630552	0	0	0.002770547	0.00018732	8.89222E-05	0.000814945	0	0.000969275	0.000293966	0.00092893	0.001059326	0.030303503	0.032929859	0
1.14.13.12	0	3.74912E-05	6.77864E-05	7.49086E-05	5.03479E-05	4.48401E-05	0	8.43197E-06	0	0	0.008462123	0	0	0	1.08791E-05	0	0	2.98127E-06	5.39685E-07	0	7.93304E-05	4.78213E-05	7.3211E-05	7.88771E-05	6.34334E-05	5.11532E-05	0	1.68513E-05	0	0	6.13249E-05	4.47825E-06	5.72391E-05	0	0	4.83142E-05	3.01215E-05	0	0	0	3.67261E-05	5.74689E-05	5.11196E-07	4.22516E-05	0.008399306	0	6.11798E-05	6.16097E-05	2.32041E-05
1.14.13.127	0.204164785	0.115502231	0	0.01504234	0	0	0	0	0	0.009937267	1.63249589	0	0	0.013913362	0	0	0.008247953	0.026354604	0.024009685	0.032554619	0.017106746	0.017013952	0	0.013341528	0.058841396	0	0.243220191	0.317706103	0.015436689	0	0.000138634	0.764611207	0	0	0.01745178	0.31420604	0.012387952	0	0.083738035	0.498498371	0	0.08485819	0	0.009738288	1.607123771	0.85874461	0.044541357	0.06455853	0.089168657
1.14.13.132	0	0	0	0	0	0	0	0	0	0	0	0	0	0	0	0	0	0	0	0	0	0	0	0	0	0	0	0	0	0	0	0	0	0	0	0	0	0	0	0	0	0	0	0	0	0	0	0	0
1.14.13.149	0.398490538	1.380583538	0.006959481	0	0.021855947	0.003506904	0	0.020233206	0.002654475	0.021218666	1.512758287	0.011200586	0	0	0.013875403	0.00804587	0.00446989	0	0	0.001347902	0.018964232	0.009793946	0.019991198	0.001301882	0.349002537	0	0.508217325	0.374658275	0.000425449	0	0	0.628141038	0.008243486	0.010921235	0	0.394529181	0.018153777	0.006697724	0	0.488121765	0.007213745	0.162292507	0	0.014171508	1.499451934	1.698887619	0.204764809	0.203092045	0.068447874
1.14.13.151	5.87909E-05	0.044480733	0.000745101	0	0.002473537	0.000920973	0.00041844	0	0.000677937	0	0.007617797	0.002082843	0	0	0	0	0.00221129	0.002382709	0	0.00227767	0	0.000570238	0	0.002190385	0.001955159	0	0.248787589	0.013371504	0.00198847	0.001822292	0	0	0.000234396	0.001834616	0.001624846	0.013017823	0.001033355	0	0	0	0	0	0.001011909	0	0.010143585	0	0.030308469	0.031376131	0.033658092
1.14.13.154	0	0	0	0	0	0	0	0	0	0	0	0	0	0	0	0	0	0	0	0	0	0	0	0	0	0	0	0	0	0	0	0	0	0	0	0	0	0	0	0	0	0	0	0	0	0	0	0	0
1.14.13.2	5.65208E-05	0.822143398	0	0	0.003668386	0	0	0.007460881	0	0	0.694032138	0.005420364	0.000377152	0	0.009922147	0.004392058	0.009100934	0.016185727	0.018173833	0.00965079	0.027600921	0	0.007271842	0.011430102	0.14271668	0.008099237	0	0.072046483	0.001309556	0.007873492	0.138475742	0.02478451	0	0.01156778	0	0.069056433	0.005321664	0	0	0.001815775	0.009539937	0	0.010481141	0.008372393	0.692557876	1.006400003	0.177506935	0.181195171	0.082593273
1.14.13.20	0	0.083482568	0	0.000896346	0	0.000565355	0	0.006213525	0.006431645	0.009477187	0.158246666	0	0	0	0.003101316	0.004892004	0	0	0	0	0.001072465	0	0	0.003681612	0.028222462	0.004578176	0.001409854	0.001459157	0.000636145	0.001844619	0	0.002125	0	0.001195161	0	0.009059572	0	0	0	0	0.000612232	0.000562361	0	0.006967758	0.160105006	0.008547611	0.039055287	0.039639456	0.006078999
1.14.13.22	0.198339843	0.514366644	0.006078814	0	0.004579198	0	0	0	0.000771115	0	0.472128031	0.006316644	0.003619827	0.000679559	0.006579679	0	0.006601273	0.003777499	0	0.007836668	0	0.005879049	0	0.003432115	0.139953328	0.000673675	0.242948895	0.009385336	5.33222E-05	0	0.003110648	0.003526931	0.004576814	0.005215186	0.007172579	0.013371901	0	0.00041508	0.000310464	0.000961306	0.003136355	0	0.007928678	0.00106468	0.478010015	0.003065602	0.006077755	0	0.012538724
1.14.13.39	0	0.001747818	0	0	0.004962285	0	0	0	0	0	0.010425058	0	0	0	0	0	0.003760073	0.015858049	0.010745513	0.013991869	0.021444529	0.00413044	0	0.001478533	0.004104087	0.00056863	0	0.012713974	0	0	0.004214182	0.015742287	0.003951295	0	0.003890441	0.007463826	0	0.003326485	0	0.004312599	0	0	0.003631052	0.00182347	0.009782712	0.001059075	0	0.005451946	0.017278304
1.14.13.40	0.203173794	0.000506357	0	0.00275829	0	0	0	0	0.00160737	0.002328175	0.23043612	0.003836931	0	0	0.002662554	0.003535003	0	0.002767976	0	0.000453281	0	0	0	0.001450287	0.002695539	0	0	0.000966937	0	0.001812124	0	0.003821257	0	0.000586118	0	0.003296042	0.002403974	0	0.000161504	0	0.004282918	0	0	0	0.227005488	0.00186651	0	0	0
1.14.13.50	0.002086922	0	0.000541775	0.002829645	0.00061495	0	0.000160824	0	0	0	0.064712712	0.00204668	0	0.000344251	0.001570279	0	0.001825848	0.000144455	0	0.002454337	0.000636234	0	0.002725409	0	0.001311117	0	0.000589724	0.007302027	0.002769009	0.001643034	0	0	0.002400346	0.001252712	0.000186761	0.002707276	0	0.002793488	0	0	0	0	0.001767459	0.001287559	0.068406724	0	0	0.00042115	0.036605165
1.14.13.59	0.391058674	0.603388604	0.006230716	0	0.008048425	4.03514E-05	0.012513676	0.002701578	0.005657046	0	0.150769465	0.000633104	0.002076078	0	0.007969414	0.00457183	0	0.02934429	0.028791614	0.026558782	0.0217867	0.009586242	0.01074429	0.002318569	0.148393258	0.007791717	0.246189479	0.476604513	0.001476069	0.00605719	0.989612718	0.293900724	0	0	0	0.494116007	0	0	0.003151764	0.486043842	0.004119071	0	0	0	0.155165546	0.288794105	0.114471519	0.136968132	0.033020608
1.14.13.7	0.197089615	1.128533869	0	0.267168247	0.000575914	0	0.159844322	0	0.008304074	0.000303649	0.381621311	0.000413495	0	0	0.001165463	0.00142841	0.004293744	0.034960451	0.028968675	0.029685805	0.024023134	0.00788557	0.005669253	0	0.211624753	0	0.003953213	0	0	0	0.003992858	0	0.00830499	0.006190926	0.002439755	0.00335101	0	0.007103017	7.68292E-05	0.002202885	0.001244621	0	0	0	0.376290044	0	0	0	0
1.14.13.70	0.000798882	0	0	0	0.001039095	0.000240144	0	0	0.00025534	3.60122E-05	0.015718622	0.001503367	0	0.001565048	0	0	0.000930614	0.000679307	0	0	0.000590792	0.000992551	0	0.000101365	0	0.000158854	7.28362E-05	0.008871193	0	0	0	0.000667017	0.001530266	0	0.00115532	0.009607169	0	0.001066713	0.001495445	0	0.000206257	0	0.000727811	0.000501174	0.015149913	0.001608434	0	0	0.001309646
1.14.13.8	0.00240484	0.002801078	0.003101077	0	0	0	0.002240213	0	0	0.000934338	0.315763729	0.00037138	0.00306185	0	0	0.004640279	0.002124448	0.018846584	0.015055518	0.012931615	0.017654821	0	0	0.004070336	0.105968645	0.000536753	0.001595818	0.019497126	0.004367556	0	0	0.008811112	0.001213617	0	0	0.017486442	0.000354113	0.000736929	0.001594026	0	0	0	0.004193935	0.003386239	0.312152777	0	0.061026566	0.064653745	0.023610067
1.14.13.81	0.006068676	0	0.00412987	0.000274947	0	0.000877937	0.001765411	0.004930627	0	1.004110473	0.115370203	0.076847013	0.078137029	0.00105335	0	0	0.004275174	0.034003501	0.030905109	0.033030606	0.035948554	0.001826369	0.000898956	0.003936408	0	0.003516541	0	0.000660528	0.00156789	0.002087948	0	0.012723585	0.005763625	0.00056979	0.002640904	0.00043417	0	0.00249371	0.005379364	0	0	0	0.005039079	0	0.115826693	0	0.061178163	0.060334931	0
1.14.13.82	0.19454022	2.667503247	0.010314454	0.042214955	0	0.040946581	0	0	0.044045019	0.010199497	1.67875061	0.000233805	0	0.042519437	0	0.02764827	0.008159472	0.03602618	0	0.084973042	0	0.030015032	0.023678246	0	0.282958065	0	0.021670091	0.163350005	0.054617288	0	1.815776177	0	0.024864614	0	0.032193166	0.220061615	0	0.033432533	0	0.038769469	0	0.034898219	0.013655197	0	1.687245128	2.451888251	0.187508394	0.16319829	0.023865412
1.14.13.83	0	0.004735309	0.006189324	0.000269468	0	0	0	0	0	0	0.383260433	0.000688715	0	0	0	0.001786881	0.000864328	0.018683264	0.014673719	0.017481197	0.010967081	0.006500057	0	0.006620503	0.72145066	0.001344731	0	0.010206246	0	0	0.006968719	0.01803814	0.001253827	0.000467338	0.004445343	0.01882815	0.00313465	0	0	0.000203775	0.006537929	0	0.001291611	0	0.37718972	0.145747647	0.131543649	0.123985249	0.076914694
1.14.13.84	0	0	0	0	0.001554007	0.001144831	0	0.0006758	0.000298641	0	0.018722936	0	0.000418246	0	0.001432651	0	0.000884379	0	0	0	0.000295358	0	0.001380835	6.52363E-05	0.00029701	0.000904822	0.00164252	0.000593513	0	0	0	0	0	0.000342811	0	0	0.000558878	0.001587138	0.000183477	0	0	0	0	0.000890282	0.017470468	0.000892609	0.000614232	0	0
1.14.13.9	0	0	0.001493237	0.000581855	0	0	0.002508977	0.003267349	0.000559892	0	0.000255102	0	0	0	0	0	0.001802119	0	0.001704696	0.001464715	0	0.001487476	0.001640697	0.001700954	0	0	0.002124558	0.003349433	0	0.00341197	0.001155548	0.003841424	0.000792606	0	0	0.003514236	0.000920716	0	0	0	0.001552577	0	0.002516936	0.001064667	0.001166764	0	0	0.00194928	0
1.14.14.-	0	0	0.002488259	0	0	0.0038952	0.004587669	0	0	0	0.146949271	0	0	0	0.003281824	0	0	0	0	0	0	0	0.004323612	0.003833281	0.000135605	0.002121041	0.00137896	0	0	0	0	0	0.003185206	0.004232671	0	0	0.000675718	0	0.00432537	0.000926562	0.005012918	0.000320477	0	0	0.149269512	0.000322243	0.063785857	0.061713514	0
1.14.14.1	0.004609928	0	0.00262704	0.088747485	0.008954041	0	0.158581391	0	0.006655837	0.001875318	0.34485122	0	0	0.00788345	0	0.004448773	0	0.006217855	0	0	0	0.003096328	0	0.009632045	0	0	0.009554634	0.02513669	0	0.008260375	0.001015706	0.011093702	0.004022222	0.007935585	0.005788264	0.02244613	0.002686535	0.005479823	0	0.006039064	0	0	0	0	0.346474515	0	0.101754126	0.096738691	0.01900349
1.14.14.3	0.999848468	0.031921922	0	0.711462747	0.013899041	0.017650515	0	0	0.017717689	0.00733771	0.844737901	0	0.006473796	0	0.017322058	0	0.021559828	0.079795791	0.067483701	0.088624134	0.095316507	0.000369345	0.009515648	0.016470196	1.43911841	0	0	0.127569599	0	0.016127498	0.133669289	0.037532621	0	0	0	0.114826176	0	0.017322161	0.014693551	0	0	0	0	0.992834589	0.827448724	0.153868009	0.318337425	0.299701444	0.13540044
1.14.14.5	1.02806988	2.556700629	0.002622366	0.035009871	0	0	0	0	0.000958124	0.036218372	2.084106615	0.015413537	0.038811189	0	0	0	0	0.055358204	0.040590716	0.014685665	0.023651216	0.021888543	0.029884398	0	0.114888865	0.023091111	0.232084337	0.790474472	0	0	2.0073989	0.970696835	0.012449136	0.018518913	0.037084315	0.774753721	0	0.03422993	0.186306718	0.477083567	0	0.113829753	0.009443765	0	2.039059833	2.995841156	0.316921449	0.268118647	0.130646167
1.14.14.7	0	0.002538803	0	0	0.000217735	0.003033907	0.002173543	0	0	0	0.078297556	0.00028447	0.002497663	0.000475467	0	0.00060848	0	0.002659966	0.000536362	0	0.002915743	0	0	0	0.000576982	0	0	0.001299251	0.002784816	0.00121222	0.002799539	0	0.000218942	0	0	0	0	0	0.001300769	0.000453864	0.000265975	0	0	0	0.074878638	0	0	0	0.001880524
1.14.14.9	0	1.073757394	0.819346435	0	0.007920569	0.007404832	0.007538366	1.008690072	0.499682616	0	1.204683208	0	0	0	0	0.000246086	0	0.082534237	0.08075362	0.072166781	0.083462581	0	0	0	0.051501573	0.001434089	0.012399818	0.980591776	0.018956108	0	0.154057281	0.671572915	0.121362956	0.095978655	0.110008423	0.960728461	0	0	0.322377105	0.495919832	0	0.146240849	0.017923063	0.007940179	1.188263758	1.566982716	0.050647272	0.04934433	0.18548849
1.14.15.3	0.007887558	1.211912687	0.00223146	0.001681088	0.003354122	0.002003772	0.006822531	0.002429283	0	0.000797082	0.508948518	0.000518941	0	0.009486193	0	0.005877017	0	0	0	0	0.000979552	0	0.003095599	0	0.09778865	0	0	0.017633866	0	0.006350363	0	0	0	0.0074913	0.005005175	0.018019485	0	0	0	0	0	0.000715907	0	0.008302102	0.50499785	0	0	0	0.022598394
1.14.15.7	0.803769556	0	0	0.001166594	0	0	0.003248643	0.006527844	0	0.001566199	0.645356561	0	0.006129509	0.000714516	0.007533917	0.007379818	0.001296568	0.005036701	0	0.000693746	0	0	0	0	0.005365557	0.002509721	0.003678115	0	0.005713281	0	0.001720048	0	0.006591668	0	0	0	0	0.000868832	0.001633066	0.002568085	0	0	0	0.007332202	0.657423789	0	0	0	0.027082236
1.14.16.-	0	0	0	0	0	0	0	0	0	0	0	0	0	0	0	0	0	0	0	0	0	0	0	0	0	0	0	0	0	0	0	0	0	0	0	0	0	0	0	0	0	0	0	0	0	0	0	0	0
1.14.16.1	0.800989679	0.003708309	0	0	0	0	0.010458192	0	0	0	0.689717679	0.005772573	0.003295179	0.000724188	0.001537016	0.008407446	0.001340912	0.021035536	0.019111575	0.008504054	0.015009385	0.004359876	0.003092924	0.004862362	0.003342088	0.000178419	0.2393249	0.007226474	0	0.009734304	0.005801487	0.02147308	0	0	0.006661259	0.004032478	0	0.004855894	0	0.004430468	0	0.007321466	0.003500875	0	0.679960909	0.010585544	0.053764955	0.06485754	0.018374404
1.14.17.3	0	0	0	0	0	0	0	0	0	0	0	0	0	0	0	0	0	0	0	0	0	0	0	0	0	0	0	0	0	0	0	0	0	0	0	0	0	0	0	0	0	0	0	0	0	0	0	0	0
1.14.18.1	0.003500609	0	0.003373913	0	0.002401576	0.001295132	0	0	0	0	0.241405738	0	0	0	0.001237413	0	0	0.000710875	0	0.004411769	0.001456376	0	0	0.000835397	0.066713681	0	0	0.002482399	0	0.004397512	0	0.000344632	0.003856039	0.002239486	0	0	0.000130762	0.003703226	0	0.003997582	0	0.00307328	0	0.003492703	0.247681063	0.003584035	0.030387035	0.03529973	0.062891631
1.14.19.-	0	0.001142745	0.002400318	0.000311425	0	0.001352228	0.002784641	0.000202219	0.003682313	0	0.414238726	0.002586217	0	0.004388718	0	0.002377398	0.003551181	0.019940976	0.011915123	0.019911263	0.015664959	0.00290104	0	3.18766E-05	0	0.00354629	0	0.007114122	0.003424824	0	0.001372026	0.010424117	0.001235525	0	0.002524041	0.004844233	0.001362741	0	0	0.002175989	0.004108706	0	0.001910407	0.004475904	0.411872467	0	0.030057516	0.03280244	0.02419278
1.14.19.1	0.807930504	1.614052726	0.007145768	0.379357697	0	0.009851719	0.339487846	0.013112318	0.001706292	0.006612022	1.168883831	0	0.006842707	0.0001295	0.012926296	0.001121196	0	0.032723256	0.046695396	0.0453356	0.056037422	0.003512022	0	0.014908712	0.016789874	0	0	0	0	0	0	0.015464252	0.003903384	0.002327925	0	0	0.011168407	0.014304638	0	0.002440246	0	0.000324402	0	0	1.165594179	0	0.054682189	0.059703985	0.056412096
1.14.19.2	0	0.000208338	0	0.002296108	0.002997135	0	0.00090694	0	0	0.002451467	0.03517868	0.000774275	0	0.000775777	0.000893243	0.001478739	0.000585512	0.001368294	0.002746667	0.00244636	0.000580494	0.002767191	0	0	0.001329345	0	0.003110038	0.018014251	0.001026461	0.002932284	0	0.00315046	0.002460218	0	0	0.018221233	0	0.000848657	0	0	0.002236117	0	0	0	0.033325753	0.000533733	0.06185177	0.060679788	0.011567696
1.14.19.3	8.84773E-06	0.305657369	0.00164624	0.002664582	0.001268431	0.001552106	0	0	0	0.001653421	0.031584391	0	0	0.002270643	0	0.001723355	0	0	0.003956219	0.001124939	0.003497749	0	0.00446858	0.002745871	0.206618103	0	0	0.005051306	0	0	0	0	0	0.000743566	0.002488888	0.003748177	0	0	0.002326434	0	0	0	0	0	0.031673051	0.004281939	0.026476314	0.034673141	0.010755662
1.14.21.6	0	0.129837238	0	0.000218927	0.000109647	0.000566032	0	0	0.000241902	0	0.000518116	0.000510281	0	0.000631915	1.77697E-05	0.00021261	0	8.6015E-05	0	0	0.00020995	0	0	0.000601167	0.000227587	0	0	0	0.000212633	0.000249018	0.000187699	0.000209645	0	0	0.000418387	0	7.32772E-05	0	0.000719935	0.000163923	0	0	0	0.0001511	0	0	0.000541707	0	0.000410527
1.14.21.7	0.000164423	6.96546E-05	0	0.000187798	0	0	0	0.000244674	0	0	0	0.000232775	0.000142957	0.000202391	0	0	0.000176483	0	6.58147E-05	0.000193119	0.000226391	5.0586E-05	0	0.000233063	0	0.000194732	0	0.000140423	0	0	0	5.5596E-05	0	0.000163372	7.71311E-05	0	1.79425E-05	0	0	0	0.000210119	0.000212889	0.000244911	0.000136691	0.000104841	0	0.031062248	0.031267932	2.53113E-05
1.14.99.-	0	0.002108116	0.000508933	0.000419987	0	0.005392853	0	0	0	0.000411224	0.519799418	0.002101738	0	0.001999075	0.003382686	0.005291338	0.000799648	0	0.005733819	0.004183693	0.002169675	0	0.001039304	0	0	0.001744369	0.001089864	0.00401095	0.005914671	0	0.000464384	0	0	0	0	0.01005837	0	0.00386332	0	0	0	0	0	0	0.526657211	0.001771984	0.057267879	0.056770468	0.019286827
1.14.99.1	0	0	0	0	0	0	0	0	0	0	0	0	0	0	0	0	0	0	0	0	0	0	0	0	0	0	0	0	0	0	0	0	0	0	0	0	0	0	0	0	0	0	0	0	0	0	0	0	0
1.14.99.3	0.002374461	0.003973661	0	0	0.002674242	0.002811544	0.002110329	0.000702553	0.00435011	0.005203673	0.012341677	0	0.00302649	0.005422776	0.001293514	0.004005303	0.002525199	0.211011898	0.206923912	0.206491358	0.210217775	0	0.002090196	0.001256846	0.55282721	0	0.000722679	0.000684009	0	0.003774657	0.002703928	0	0	0.002646468	0	0.00503914	0	0.00415468	0.003012619	0.005489065	0.005304178	2.34055E-06	0	0.003501644	0.017546471	0	0.029865259	0.029476048	0.014169156
1.14.99.33	4.57115E-05	1.44474E-05	0	1.48086E-06	5.81991E-05	0	0	0	4.0642E-05	7.45465E-05	0.008448696	0	0	0	6.15985E-05	0	0	0	2.99748E-05	7.19518E-05	0	0	0	4.10394E-05	0	6.20774E-05	0	7.89222E-05	0	4.23773E-05	0	1.51519E-05	7.47319E-05	6.04368E-05	0	6.56862E-05	2.58705E-05	0	0	1.50981E-05	0	0	0	4.94645E-05	0.008420072	1.05766E-05	3.03044E-05	1.90964E-05	0
1.14.99.36	0	0	0	0	0	0	0	0	0	0	0	0	0	0	0	0	0	0	0	0	0	0	0	0	0	0	0	0	0	0	0	0	0	0	0	0	0	0	0	0	0	0	0	0	0	0	0	0	0
1.14.99.39	0	0.00010339	0.000171513	0	0.000104993	0	0	0	7.22911E-05	0.000157743	0	5.73225E-05	0	0	8.14017E-05	0.000137516	0	0.016182088	0.016067527	0.016160178	0.015966249	5.92086E-05	0	0.000107523	0	0.000109823	3.20569E-05	0	2.6718E-05	0	0.000160334	1.87826E-05	0	0	0	0	0	0	0.00012315	5.30876E-05	0	0	0	5.24696E-05	0.000169979	0	0	0.000134048	9.58015E-05
1.14.99.40	0.999879802	0.003946768	0.004941861	0	2.28752E-05	0	0.000435071	0	0.001455455	0	0.630593333	0	0.00384011	0.000825959	0.003005282	0	0.062787192	0	0.009056586	0.000109963	0	0	0	0	0.062943455	0	0	0.02024016	0	0.000568754	0.001081242	0.007602763	0.004006157	0.008828235	0	0.020101584	0.009227165	0.006130064	0	0	0.004852128	0	0	0	0.635024589	0.146790306	0.089711947	0.09639551	0.063164892
1.14.99.41	0	0	0	0	0.001559037	0.000381379	0.001487287	0.000512455	0	0.000423463	0.032752828	0.001903024	0.000848282	0	0	0.000243863	0	0.002051694	0	0.001775606	0	0.000356091	0	0	0	0	0.001392815	0.00229439	0	0.000171773	0	0.001507775	0.001265603	0	0.000971539	0.003326866	0	0.000774138	0	0.00060232	0	0	0	0	0.035516737	0	0	0.001162971	0
1.14.99.44	0.000829806	0	0	0.000973517	0	0.000731271	0.002819622	0	0	0	0.011090855	0.002005868	0.002879847	0	0.000411618	0.001910541	0.000284792	0.016852816	0.011707257	0.012322095	0.018842711	0	0	0	0	0.00072543	0	0.005309585	0.050496363	0	0	0.00266818	0.00359783	0	0.002242231	0.006071999	0	0	0	0	0.002473965	0	0.00112974	0.003325114	0.010254349	0.000970332	0.002539455	0	0
1.14.99.46	0.21016522	0.305254028	0.009910336	0.00352957	0.006470922	0	0.001506379	0	0	0.011110755	0.008350991	0	0	0.004100268	0	0	0.006100678	0	0.00532289	0	0	0	0	0	0	0.005945976	0.247317305	0.444467039	0.00122835	0	0.275968435	0.908599411	0	0	0	0.462085058	0	0.009661927	0.170513248	0.497359907	0.006305715	0.088648308	0.010087075	0.007037635	0.007462113	0.853801341	0.103234558	0.085775691	0.006767688
1.15.-.-	0	2.76634E-05	0	0	0	0	0	8.41677E-06	0	0	2.30406E-05	2.6778E-05	3.22844E-05	0	0	0	1.53923E-05	0	0	0	0	0	2.16117E-05	2.82249E-05	2.0114E-05	0	0	1.19424E-05	0	0	0	3.02003E-05	1.06297E-05	2.47387E-05	6.00013E-06	1.35017E-05	2.53479E-05	2.57165E-05	0	0	0	1.50041E-05	0	1.72359E-05	1.69059E-05	0	1.93874E-05	0	2.05815E-05
1.15.1.1	2.988390219	2.25753683	1.915234904	1.228108206	1.029863574	0.955782552	0.350940321	0	0.995212553	1.029681624	2.03441894	1.023599148	1.036407643	0.003666492	0.014862912	0.224509957	1.255280572	1.507218386	1.498080326	1.538831889	1.53880698	0.002481191	1.044780161	0.009747773	1.38006078	0.985488688	1.212801684	2.689396512	0.960076483	0.015350176	1.033578614	3.251047788	0.036845737	0	0.027508126	2.71370476	0	0.033200938	0.513468069	2.021438207	1.013840406	1.298317738	0.313197655	0	2.058395095	2.881062543	0.756434009	0.785650396	0.399823125
1.15.1.2	0	0	0.005861736	0.006136057	0.002559407	0.009935497	0.831816405	0	0.486342364	0	0.017346216	0.004934569	0.007748285	0.009390851	0.999214914	0	0.042242907	0.396203247	0.404185035	0.410175046	0.392553802	0.498101672	1.013494841	0.002415088	0.002935037	0	0.23640492	0	0	0	0.00426343	0.009342768	0.190560954	0.188965933	0.191203271	0	0.002418267	0.987755224	0	0.006754224	0	0	0.614238296	1.012666246	0.022568507	0	0.139226994	0.110823023	0.035990312
1.16.1.1	0.991648474	0.263583693	0.007843703	0.367309888	0	0	0.00029613	0.008857378	0	0.000586826	0.678039864	0	0	0	0	0.005296754	0.009096848	0.068884987	0.069746515	0.072671914	0.069691264	0	0.011852724	0	0.479703905	0	0.25534511	0.091026607	0.134996661	0	0	0.098036743	0	0.010868623	0	0.099286996	0	0	0.660350112	0.751259256	0.008671808	0.081467134	0	0.000406217	0.681048355	0.132187096	0.067662745	0.070792137	0.017891323
1.16.1.3	0.403178288	0	0	0.018411096	0.012882467	0.010103065	0.024385936	0.001514452	0	0.017238632	0.051867419	0.014879871	0.001329178	0.029198345	0.003108075	0	0	0.01603419	0.011585624	0.028433498	0.037463805	0.003030634	0	0.005525603	0.053264056	0.00297739	0.472031428	1.704202974	0.002703338	0.004083071	1.995169479	1.932382371	0	0.021278507	0	1.707377693	0	0	0.305524464	1.028474989	0.007986245	0.202947189	0	0	0.023531644	1.69591878	0	0	0.07062225
1.16.1.7	0	0	0	0	0	0	0	0	0	0	0	0	0	0	0	0	0	0	0	0	0	0	0	0	0	0	0	0	0	0	0	0	0	0	0	0	0	0	0	0	0	0	0	0	0	0	0	0	0
1.16.1.9	0.211148575	0.572850324	0.003133684	0.19351214	0	0.002585583	0	0	0.013048151	0.010827049	0.661190749	0	0.00879801	0.055350999	0	0.014768943	0.016469728	0.039778785	0.04597992	0.038262676	0.036430658	0.011042082	0.006734795	0	0.878107466	0.002099162	0.2343485	0.679695852	0	0.009676142	0.302300138	0.951132983	0	0	0	0.690567282	0	0	0.177413799	0.485312769	0	0.077774784	0	0.016122794	0.663261983	0.857182046	0.159013141	0.139844496	0.07144435
1.16.3.1	0.195636309	0.003179654	1.03263395	0.193090571	0.987434059	0.520296321	0.499213716	0	0.511073514	0.003092019	0.059101175	0.465583362	0.448506302	0.015035418	0.011126313	0	0.657875214	0.409582357	0.406770769	0.397440936	0.404311739	0.013949694	0.004320944	0.006959929	0.878369006	0.005893354	0.730332943	0.841480894	0	0	1.015109334	0.948516894	0	0	0.008656528	0.861528722	0.007630643	0.982657348	0.163335659	0.483291917	0	1.822357373	0.192510769	1.016341367	0.065051145	0.874125727	0.095561564	0.091294879	0.085546537
1.16.8.1	0.001387417	0.001975562	0	0	0.00183942	3.15576E-05	7.90042E-05	0	0.000119537	0.000483064	0.001081535	0	0.002077107	0.001105418	0.000298059	0.000135194	0	0.00129288	0	0	0.001763105	0	0	0.000242478	0.002045243	6.25616E-05	0.0003083	0.000765675	0	0	0.000513933	0.001929962	0	0	0.001285717	0	0	0.001302776	0	0.001948949	0	0.001403398	0	0.000529669	0	0	0	0.001286851	0
1.17.1.1	0.80391689	0	0.002785502	0.005773584	0.002882069	0.00824659	0.006310004	0	0	0.00710142	0.980154852	0	0.009734671	0	0	0	0	0.015547746	0.014461303	0.018858725	0.020900689	0	0.006615229	0	0.039200773	0.005813675	0	0.211191583	0.00191335	0.005673748	0	0.009187193	0	0	0	0.215078758	0	0	0	0	0.007614974	0	0.008976379	0.004096099	0.98943962	0	0.056974246	0.063998875	0.100435905
1.17.1.2	0.999172554	1.000593597	0.958188767	0.986092601	1.002411505	1.00766039	0.654496866	0.999748735	1.010691148	1.011910828	1.465700451	1.001610432	1.013998016	0.956067727	0.011753662	0.999897507	0.9544544	0.938814281	0.951710097	0.917819751	0.926714609	1.014969162	1.010745466	0.996038383	0.929127071	0.48223643	1.007135957	0.973191784	0	0.999499712	0.997705942	1.012491453	1.107317293	1.090088006	1.11054943	0.997956634	1.003723127	0.996208877	0.995031744	0.492426223	0.009830531	1.013042157	0.802219608	0.012762321	1.486012755	1.010525621	0.954240416	0.945220665	0.178418618
1.17.1.4	4.851623689	2.088468482	0.029776718	0.043980027	0	0	1.267760464	0.033097009	3.47645394	6.016619588	3.300208796	0.053316265	0	0.005657213	1.989552437	1.333813357	0	1.278273882	1.285261124	1.301505864	1.309997704	0.508420597	0	0	0	0	1.556032548	1.538425117	0.002457201	0.066071022	0.407745383	3.43183105	0.161500141	0.120042158	0.127282822	1.525037633	0.053985377	0.244970343	0.388612021	1.961055037	0	0.401142491	0	0	3.23499679	0.22330727	1.877162816	1.873147938	0.284443555
1.17.4.1	3.179252878	2.094262529	3.547239465	1.924356162	1.023975045	1.005884364	1.884858631	0.991466072	2.468619353	0.995793685	2.795368871	1.728381008	1.659588855	1.579366162	0.943743963	0.772058246	2.194187441	1.615836501	1.61683229	1.574686402	1.625868003	0.977668109	2.049879587	0	3.032437431	1.464280149	2.49932071	3.605025581	2.236266328	0	4.056726947	3.976123702	0.137880538	0.077949746	0.088534823	3.588466197	1.036211577	2.013438897	2.370239427	2.992841024	1.954189408	2.018094122	1.44360758	2.004822724	2.867037511	3.804532336	1.238091101	1.153855939	2.280383808
1.17.4.2	0.800305784	0.001468553	1.022172358	0.793141736	1.004713986	1.493135747	0.836212002	1.015047882	3.001419737	1.000293095	0.532976394	1.326287469	1.332770979	1.013013358	0.977709602	1.819133681	0.377641546	1.331539443	1.320393292	1.359932268	1.335174324	0.986244295	3.987251172	1.982252282	0.565281248	0.97482742	1.224019638	0.858595474	0.982328328	1.016453611	1.018045929	0.960671669	1.014561907	1.012219428	1.027561492	0.872813705	0.977617905	0.986315109	0.991650766	0.997332837	0.987315712	0.900669642	1.820975533	0.987925293	0.527347549	0.830602434	1.232931853	1.19239065	1.243619311
1.17.7.1	0.989172836	1.045736497	0.999688047	0.991453693	1.009752035	0.495659154	0.840137173	0.999701317	0.995339104	0.989330288	0.908327301	0.995174517	1.003617211	0.93691958	0.999752114	0.78831754	0.986335269	0.973718633	0.979024194	0.989312525	0.994715044	0.995024604	1.001798354	1.004392368	0.944251268	0.49625924	1.006843411	0.945754879	0.005802493	1.009116387	0.991354253	0.962423596	1.012119957	1.006694299	0.994539052	0.953343011	1.008742591	0.999587428	0.989216137	0.494331071	0	1.010979986	0.787994049	0.989303309	0.903171101	0.859943426	0.832402168	0.842504479	0.143765635
1.17.99.1	0.000169366	0	0	0.000217739	0	0.000235668	0.000110245	0	0.0001664	0.000193514	0.034058423	0	0.000271669	0	0.000186973	2.44706E-05	0.029990229	0.016008911	0.016387985	0.01594713	0.016081668	0	0	5.33273E-05	0.000318964	0	0	0	0	0.000100975	0.000387348	0	0	6.7123E-05	1.25923E-05	7.5528E-05	0.000352482	0	0	0	0.000390167	1.25019E-05	0	0.00010566	0.033583596	0.000362098	0	0.000137479	0.000368249
1.17.99.2	0	0	0	0	0	0	0	0	0	0	0	0	0	0	0	0	0	0	0	0	0	0	0	0	0	0	0	0	0	0	0	0	0	0	0	0	0	0	0	0	0	0	0	0	0	0	0	0	0
1.18.-.-	0	0.000146041	0	0	0.000134086	0	3.04093E-05	0	4.41395E-06	0	0.016803206	3.87377E-06	0	0.000141239	0	0	0	7.64769E-05	0.000149699	0	0.000111861	0	0	5.37054E-05	0	0.000116622	0	0	2.91094E-05	0	9.58003E-05	0	0	6.81105E-05	0	8.61893E-05	1.58174E-05	0	7.01245E-05	0	0	3.4584E-05	0	2.60901E-05	0.017070049	0	0	0	0
1.18.1.-	0.202825624	0.003112244	0.009667022	0	0	0.000315649	0	0.008343818	0	0.006861507	0.0286091	0.010943097	0.000729398	0	0	0.002867825	0.003425477	0.015846266	0.017903381	0.021421856	0.01946086	0.000702241	0.008936981	0.010532978	0.060322495	0.006584323	0.251060173	0.600335532	0.001020431	0	0	0.942098146	0.007410553	0	0.007256877	0.60275497	0.008225176	0.007798662	0.173305753	0.5021354	0	0.093214042	0.002291976	0	0.037754412	0.847356498	0.001235204	0	0.044126245
1.18.1.1	0.000881599	1.257469221	0.003212595	0	0	0	0	0	0	0	0.101927527	0.000926446	0.007993424	0.004814351	0.001844133	0.807878269	0	0.042349932	0.046451225	0.039689179	0.046626888	0	0	0.000314523	0	0.004082518	0	0.017155883	0.006959398	0.001118008	0	0	0.192375495	0.197955498	0.207646908	0.00375903	0.00523325	0.007024213	0	0.006650121	0	0	0.100237191	0.001384004	0.110487158	0.006389404	0.259819042	0.259785763	0.013978878
1.18.1.2	0.998093937	2.021894673	0.016327775	0.822695396	0.002240863	1.0123769	1.340920614	0.987064215	1.012318354	0.988042182	1.443526952	0	0	0.988437174	1.009819881	0.788400476	0	1.385799127	1.408931824	1.381373186	1.41792421	0.988634377	0.994525288	0.520573099	1.150935511	0.512993335	1.014965597	0.965661634	0.532269998	1.00127538	1.021063186	0.987752743	0.784096132	0.794203541	0.798898643	0.993390148	1.009113352	0.006385403	0.165637305	0.496642724	0.005499354	0.104423291	0.587879055	0.007290433	1.421860259	0.999800092	0.876159125	0.89416837	0.228687503
1.18.1.3	0.784628683	0.943205537	0	0.099689727	0	0	0	0	0.010763265	0.017986262	1.846381223	0	0	0.016883277	0.016917955	0	0.008288868	0	0.016095299	0.019188526	0	0	0	0	0.009623445	0	0.241598682	0.339437759	0.012433323	0.020547704	0.004695789	0.715664739	0.011796253	0	0	0.345667979	0.00233183	0	0.087422789	0.495490764	0	0.079318968	0.004171778	0	1.854371589	0.296766787	0.117552228	0.132433089	0.054526316
1.18.6.1	0	0.001842921	0.009621957	0	0	0	0.032502548	0.021503315	0.017036066	0.97416325	0.234184295	0.030249164	0	0.030412933	0	0.993984593	0.095874837	1.88943656	1.912742393	1.915610606	1.922506599	0.030460743	0	0.986298777	0	0.497215077	0.014977779	0.115908347	0.009662414	0	0.004178624	0.022375568	0.291944389	0.314331833	0.332413184	0.080398323	0.016203449	0.002315613	0.40097218	0	0.010895942	0	0	0	0.223443847	1.293318571	0.55985931	0.55564478	0.015202673
1.19.6.-	0	0	0	4.80168E-05	0.00012392	0	0.000138872	0.000166399	0.000103065	5.28793E-05	0	0	0	6.15768E-05	0	0	0.000128269	2.22995E-05	0	0	0	0.000180604	0.000117306	0	0	0	0	0.000163223	0.000126951	0	0	7.22023E-05	0	0	0.000117816	0	0.000115676	0	4.73792E-05	0.000185586	0.000101039	0	0	0	0.000107174	0.000136213	2.30422E-05	0.000187632	0.03518904
1.2.-.-	0	0.004687278	0.001176601	0	0.002561766	0.00203736	0	0	0.00323578	0.000506687	0.097872098	0.005190301	0	0.002486997	0	0.001880802	0.000218539	0.020535904	0.015515191	0.018998937	0.015118534	0	0.004024033	0.000700482	0.064019678	0.001998023	0	0.010609545	0	0	0	0	0.001329916	0.00310869	0.004483955	0.010708508	0.004982296	0	0	0.001374598	0.001588065	0	0	0.004746473	0.098771649	0.001187456	0	0.005088077	0.0045397
1.2.1.-	0.805492897	0.613706507	0	0.017082224	0	0.033088916	0.160523356	0	0.029893475	0.011190286	3.068604175	0.00212206	0.001289589	0	1.02801745	0.034360374	0.091898369	0.071307208	0.093418159	0.085214578	0.02172033	0.020114376	0.016541939	0	0.740157803	0.50433924	0.976162949	1.56279729	0.033780713	0	1.114363349	2.609636291	0.038925408	0	0.014221734	1.577799777	0.025978707	0	0.540978636	1.476125089	0.029606663	0.29332091	0	0	3.029491733	2.249838241	0.441316471	0.409208399	0.292894068
1.2.1.10	0.793649631	0.149043594	1.906610413	0.018378242	0.022738395	0.024505953	2.183295442	0	2.036532417	1.985348151	0.87620792	0	0	2.042183058	0	2.416880923	0.048540354	2.382372061	2.369361339	2.356630512	2.389898116	3.964377466	3.975265638	1.025779804	0.144327801	1.003586259	0.792332709	2.029757595	1.998714022	1.995135291	1.184594599	2.716025133	1.189659512	1.162670592	1.176597315	2.065872212	0.037658544	2.016530372	0.423963061	2.016168854	1.982383148	0.270929451	1.367764094	0.048287601	0.858630785	2.599562112	1.167926891	1.146915278	1.86791457
1.2.1.11	1.178414993	1.005682304	1.951867086	1.100438899	1.020300723	1.001915357	0.519230106	0.97828561	0.492348155	1.021383127	1.008621703	0.981672057	0.996571983	1.00275016	1.011691936	0.989197157	0.9827228	1.074233418	1.087533643	1.074409609	1.070013508	1.004079301	0.982832849	0.980765138	1.103791985	1.003581054	1.270054481	1.83298526	0.988022311	0.016098078	1.988093803	1.957061101	1.011534202	1.006952944	1.000877909	1.820427834	1.018268957	0.750236068	0.670595692	1.516709393	1.008030721	2.032910385	0.787972115	0.017628845	0.988393526	2.264765994	1.181242761	1.168354033	0.832062737
1.2.1.12	1.615276237	1.988934579	0.896471425	1.256875567	0.991221591	1.015692686	1.012910604	0.995034787	1.002143032	1.004606688	1.097087873	0.935373419	0.914508322	1.006670378	2.00820824	0.99021055	1.05187801	1.353528061	1.388655128	1.380378923	1.365405869	0.987693709	1.004739195	1.483929785	1.776981062	1.495292179	1.735758817	1.523707474	1.972344245	0.988620663	0.991970688	1.938547297	1.009600464	0.988252982	0.992272742	1.519468171	0.987595495	1.014364121	1.17766717	1.983169476	0.996560168	1.074958319	0.995079912	1.007842428	1.106588197	2.274914749	1.237482806	1.256347297	1.106802647
1.2.1.16	2.426745313	2.261349539	0.048987591	0.259316464	0.032889222	0.020131574	0.041781817	0.025259718	0.503772251	0	2.725433793	0	0	0.104161178	0.022161443	0.229805454	0.147680327	0.064133852	0.155173168	0.113978023	0.127173153	0.028283181	0.019096374	0	2.483444801	0	0.78869727	1.290121174	0.034083191	2.017256475	1.396428426	0.967888871	0.040346134	0	0	1.265794441	0.033086898	0	0.152733766	0.530301308	0	0.138959588	0.044907887	0	2.723563709	2.680793625	0.71208283	0.727321094	0.963112547
1.2.1.18	1.781341833	1.680811718	0	0.626739861	0	0	0.165885001	0	0	0.97906604	2.230297614	0	0.024786763	0	0.988277455	0.001380009	0	0.063210326	0.067547822	0.055182249	0.079406539	0	0.020218983	0	0.259483254	0.500794355	0.219868361	0.36547116	0.337586459	0	1.000595291	0.068963591	0.015256925	0	0.011193692	0.364918828	0	0	0	0.012141813	0	0.092607113	0	0	2.211115252	0.981755397	0.324630061	0.31386787	0.229390688
1.2.1.19	0.008210608	0	0	0	0.006590225	0.002735169	0.00830809	0.00201104	0	0.005608223	0.028233546	0	0	0	0	0	0.008478987	0.000756591	0.004532674	0.004522327	0	0	0.007746238	0	0.045188846	0	0.256630648	0.582044257	0	0.010428043	0.009064381	0.940739445	0	0	0.007967225	0.598656926	0.00170351	0.006011568	0.155933369	0.504388037	0.002146864	0.082113479	0	0	0.015742048	0.704911079	0.036483022	0.030930753	0.069558928
1.2.1.2	3.92072906	0.87565019	5.848789279	0.364664891	0	0.11487488	0.07607281	0.091759663	0.119666587	0	7.207272591	0.014555933	0	0	8.914273395	0.408572339	4.351838217	0.393600444	0.369266143	0.284315619	0.305158257	0.477637695	0	0.017607636	1.185036495	0.566138774	6.040741779	4.62736672	0.535249386	0	1.502760601	6.187262184	0.421867795	0.41190517	0.445954577	4.647794094	0.113448857	1.71508991	1.607104204	4.150000804	0.089651087	4.289946254	0.105229921	0	7.230082084	6.411855456	0.858056772	0.836059997	0.564666645
1.2.1.20	0.001361739	0	0	0	0	0.002448348	0	0.000878043	0.000724928	0	0.0266967	0	0	0	0	0.001862331	0	0	0.000782182	0	0	0.002972945	0	0	0.002519745	0	0	0.001073636	0.001652764	0	0.001441997	0	0	0	0	0.002591242	0	0	0.002294405	0	0	0.001680138	0	0.000494789	0.025921417	0.00065136	0.0003546	0.002642229	0.009403889
1.2.1.22	0	0.005679627	0.125067987	0	0	0.007336957	0	0	0	0	0.148755287	0.311990273	0.303667117	0	0	0	0.706287995	0	0.021041224	0	0.015309467	0	0	0	0.061410569	0.009195855	0.485557605	0.966133447	0.015108508	2.023659503	0.263667847	1.7890698	0.017355125	0	0.003119084	0.928789308	0.001642567	0.012711242	0.315226998	1.504344528	0	0.197241684	0	0.024358119	0.136761581	1.730530019	0.001117657	0	0.217293538
1.2.1.24	0	0.129585729	0.003559522	0.182011088	0.001134529	0.0008544	0.003990914	0	0.002217804	0.003312247	0.056746027	0.001288463	0	0	0.002328693	0	0	0	0	0	0.003454444	0.003705891	0	0.001842356	0	0.002612697	0.001530113	0.030094945	0.002290131	0.003736402	0.288304364	0	0	0	0.001522779	0.027532369	0	0	0.001007244	0.000616231	0.000381206	0.000140545	0.002172033	0	0.055950904	0.001289223	0.126414797	0.127657535	0.03298595
1.2.1.28	0.397777982	0.701042695	0.002502536	0	0	0	0.004333351	0.007680694	0.003168376	0	0.649778378	0	0.007902771	0	0	0	0	0.010484135	0.011714756	0.013413191	0.014293385	0	0.006145418	0	0.165580414	0	0.002835886	0	0.004809113	0.00046028	0.00801275	0	0.003954151	0	0	0	0	0.000706751	0.007562605	0	0.007968132	0.006349266	0	0	0.642526256	0.002280402	0.1607398	0.152172764	0.051236368
1.2.1.3	2.638813351	3.594061739	0.108786516	0.362997989	0	0.431809117	1.165419782	1.058290777	1.460515262	0	5.637533222	0	0.069278566	0.330514856	0	0.600104825	0.187913078	0.788300659	0.763815447	0.762840054	0.819096224	0.504587262	0	0.498847472	1.290762774	0	0.999061811	0.41142077	0	0	0.245134707	0.014822182	0.165509332	0.137704671	0.200651991	0.348753778	0	1.020076837	0.021751394	0.03483557	0.010028199	0	0.36526285	0	5.763831632	1.984006367	1.449451441	1.332522463	0.394273743
1.2.1.32	0.201245794	0.000175591	0	0.003128839	0.003124395	0.000434172	0	0.000410946	0	0	0.201567227	0.003774536	0	0.002106505	0	0.002678631	0.000998684	0.00104414	0	0	0	0	0	0	0	0.003166138	0.003186228	0.001196936	0.001770826	0.002387755	0	0.002312414	0	0	0.000760141	0	0	0	0.001908673	0	0.002858858	0	0	9.68646E-05	0.199683407	0	0	0.000166938	0.011519629
1.2.1.38	2.015119095	1.892556823	1.933492681	0.690428367	2.002330861	1.035343696	0.032517612	1.989821499	2.002830965	2.000603885	2.516742737	1.966090455	1.977917201	1.88587206	2.004662315	2.005870838	1.720825934	1.290562062	1.292722177	1.249557106	1.228677047	1.976282665	1.996976557	2.004268721	1.779799537	0	2.495085459	1.860899823	0.173112774	0	1.976978722	2.012578556	1.794902031	1.769052965	1.815346754	1.867296706	2.018094199	0.013268864	0.319504325	0.961906277	0.012693508	0.278263539	0.765325572	0	2.543680986	2.02349173	1.836105828	1.840604086	0.491579398
1.2.1.39	0.200924993	0.617944595	0.00036641	0	0	0.013177035	0	0.010908901	0.001420692	0	0.82655859	0.003117411	0.007589652	0.013152135	0.002885352	0.001180903	0.009264869	0.022765228	0.024095688	0.027931369	0.022065915	0	0	0	0.444509667	0.011956059	0.242321026	0.335697381	0	0.00114264	0	0.375784622	0.005768935	0	0.012730968	0.359075784	0	0	0.087173392	0.247743749	0	0.103763849	0	0	0.825230465	1.700881994	0.034588464	0.037051631	0.068481275
1.2.1.4	0.202554775	1.207942179	0	0	0	0.000144101	0	0	0	0	0.556098788	0	0.00596473	0	0	0.006950265	0.00805162	0.015367947	0.01071049	0.005575625	0.015583672	0	0.010335224	0	0.032417205	0	0.002767053	0.034832717	0.004177699	0.000399002	0.143450038	0	0.009468895	0.010607144	0	0.031298956	0.008699125	0	0	0	0	0.005991844	0.00461512	0	0.546093993	0.153087859	0.005387282	0	0.013574727
1.2.1.41	0.992195667	1.009211743	1.008676909	0.722871022	0.995785443	0.503487244	0.344435038	1.012861619	1.005073879	1.001101473	0.926837951	0.993184819	0.997884422	0.994976966	0.990924887	0.795902535	0.835186845	0.796817922	0.795326217	0.811954923	0.799807705	1.008195884	0	0.999937473	0.966292576	1.004338363	1.24322051	0.875824836	1.004098983	1.01052758	0.991208828	0.998572986	1.008288537	1.007773988	0.991360807	0.879109437	1.002810836	0	0.257460054	0.485425423	0.005106708	0.964399004	0.506507637	0.014147994	0.930094983	0.862540972	0.915762036	0.897460135	0.465503258
1.2.1.43	0	0	0	0	0	0	0	0	0	0	0	0	0	0	0	0	0	0	0	0	0	0	0	0	0	0	0	0	0	0	0	0	0	0	0	0	0	0	0	0	0	0	0	0	0	0	0	0	0
1.2.1.46	0.005110757	0	0.001507914	0.090088849	0.00202432	0.006186812	0.000127894	0	0.008111139	0.007512056	0.540818241	0.006821517	0	0.007227919	0.008194332	0.008662889	0.006022915	0.003970668	0	0	0	0.007024052	0	0	0	0.00571414	0	0.014875205	0	0	0	0.000183187	0	0.006233797	0	0.022884876	0.008014421	0.001493328	0.008561128	0.001800164	0.001169057	0.000375175	0.004708154	0	0.544180242	0.001024702	0.127223209	0.118046058	0.04298371
1.2.1.5	0.002078432	0.001169507	0	0	0	0	0	0.004575079	0.003541519	0	0.026368378	0	0	0.003442849	0.002780666	0.002041445	0.000571025	0.175625323	0.177110955	0.177855698	0.17661959	0.000110962	0.000599733	0	0	0.002534098	0.004052783	0.021282506	0.001849413	0	0	0	0	0	0	0.017772936	0.002622469	0.252672336	0.002378117	0.001161792	0	0.000880665	0.004273881	0.004429306	0.022922651	0.715063605	0.089658604	0.090994846	0.004176552
1.2.1.50	1.41345E-06	0	2.71777E-05	0	8.17177E-05	0.000128769	6.74733E-05	0	0	4.3107E-05	0.008354345	0	3.66059E-05	2.38771E-05	2.09589E-05	0	0	0	0	9.51409E-05	0	0	1.62224E-05	0.000107905	8.31585E-05	0	0	0.008582871	2.57963E-05	9.32013E-05	0	0	3.07357E-06	4.12775E-05	0	0.008473836	0	1.72599E-05	0	7.22357E-05	0	0	4.72146E-05	0	0.008456686	8.9241E-06	0	0	8.68547E-05
1.2.1.54	0	0.00805563	0.004795335	0	0.0067469	0	0	0.007682595	0.000100439	0.003878635	0.04285967	0	0.002121136	0	0.00842228	0	0.00680333	0	0.006074921	0	0.002615318	0.001108374	0.002816294	0.001698805	0.002179854	0.005767285	0	0.009965355	0	0	0.006233141	0.008469467	0	0.009548312	0.000350545	0.014395414	0	0.005846388	0	0.009394647	0	0	0	0	0.033938901	0	0.120731756	0.130597125	0.024388977
1.2.1.59	0	4.67784E-05	0	0	0.000156831	2.94109E-05	0	0.000190296	0	0.00024885	0.008254294	0	0	0	3.73858E-05	0	0	0	0	9.57325E-05	0	0.000135592	0.000240378	0	0.000202348	0	9.35972E-05	0	0.00028563	0.000250367	0	9.4756E-05	0	0.000161545	5.21947E-05	0	0.000108632	0	0	0.000275456	0	0	1.31841E-05	0.000144665	0.008435929	0	0.031189533	0.031156702	0.011832043
1.2.1.60	0.204256927	0	0	0.081115308	0	0.000407814	0	0	0.009994185	0	0.785695561	0.007349556	0.009915219	0	0.000870068	0	0.010306279	0	0	0.002835036	0	0	0.001552274	0	0.209363637	0	0.011753156	0.441444203	0.00953517	0.01130428	0.004613952	0.349674044	0.008273045	0	0.006979774	0.458953041	0.007146461	0.01060934	0	0.258151397	0.00972168	0.042046283	0.008737866	0.003841544	0.801225412	1.00761266	0.023748882	0.03519761	0.093486835
1.2.1.65	0	0.000773254	0.00256596	0	0.00179206	0.001964421	0.00032468	0	0	0.001891581	0.307983403	0.001045094	0	0	0	0.001021345	0.001324636	0.001577103	0.000728129	0.002511905	7.50411E-05	0	0	0.001176475	0.00132132	0	0	0	0.000455466	0	0	0.001565747	0	0.001531681	0	0.002757524	0	0.002309852	0.002472732	0.001547323	2.30123E-05	0	0.002709034	0	0.30507756	0	0.000146264	0.001011459	0.001035973
1.2.1.68	0.811438963	1.787422549	0.00412693	0	0	0	0	0.001359836	0.009594456	0.004367429	0.780153132	0	0.003083324	0	0	0.013407677	0.011356694	0.00544043	0.002735869	0.027622153	0.024487966	0.010315947	0	0	0	0	0.247505799	0.06472437	0	0.003457646	0.00669348	0.022961237	0	0	0	0.045904219	0.000793977	0	0.003831445	0.004470391	0.007335706	0	0	0.008473015	0.766711997	0.135857819	0.070944678	0.051910546	0.071974708
1.2.1.70	1.017070671	1.027270808	0.945241833	0.471486353	1.017481806	0.002279552	0.337989237	0.000414035	0.999479797	0.988729361	0.887115488	0.014486973	0.006317459	0.010540283	1.012756087	0.199602978	0.974068342	0.64443737	0.656031894	0.653125186	0.652258651	0.014468655	0.982935255	0.484224298	0.93677704	0.488714734	0.489266602	0.883695737	0	1.011819963	1.003452093	0.956730449	0.288396887	0.314871351	0.31087879	0.866273169	0.013580495	0	0.995384306	0.491050253	0.008968509	0.178178599	0.417444118	0.019402157	0.874907291	0.861017848	0.392749799	0.388532994	0.165790646
1.2.1.71	0.216786947	0.945086175	0.004506459	0.00418842	0.016844069	0	0.002181087	0	0.006795735	0	0.486683921	0.012792587	0.00372768	0.002486063	0	0	0.013367255	0.032857935	0.050131671	0.039872303	0.039336061	0.002045959	0	0	0.05099821	0.000586922	0.503649008	0.75638711	0	0.008060383	0.989830974	0.966231174	0.00322342	0.007971147	0	0.733707049	0.010296811	0	0.17856796	0.761518698	0	0.080428026	0	0	0.474780337	1.281944955	0.06289749	0.04660467	0.071849381
1.2.1.72	0.19310967	0.996765815	0.002074738	0.007063122	0.01470327	0	0	0.013483703	0	0	0.020276098	0	0	0	0	0.014889488	0.006663932	0.022561423	0.005152523	0.030093326	0.02503558	0	0.010051383	0	0.029373142	0.007033683	0.237235987	0.855543236	0	0	0.988177569	0.963731481	0	0	0.000974858	0.86620672	0.014970483	0	0.168989477	0.513574508	0	0.106065089	0.000658515	0.015788347	0.008878538	0.869433245	0.050316981	0.053464543	0.059849226
1.2.1.75	0	0	0	0	0	0	0	0	0	0	0	0	0	0	0	0	0	0	0	0	0	0	0	0	0	0	0	0	0	0	0	0	0	0	0	0	0	0	0	0	0	0	0	0	0	0	0	0	0
1.2.1.8	0.784828752	1.718060639	0.029159339	0.20984126	0	0	0.142217459	0	0.025195979	0.028999852	2.633178736	0	0	0.015616699	0.973178191	0.009004256	0.032677281	0.153528555	0.211314886	0.17502013	0.193514886	0.009502617	0.03363164	0.003861768	0.955965408	0.003452361	0.2875132	0.730302668	0.031059588	0.000870482	1.266383047	0.921675528	0	0	0	0.68832584	0	0.036872032	0.202800038	0.533561947	0	0.10767066	0	0.014108617	2.682748299	1.262825082	0.538093254	0.56509432	0.153605421
1.2.1.80	0	1.6382E-05	0	4.29042E-05	0	7.69337E-05	0	0	7.82049E-05	0	0.008549279	3.26292E-05	2.18943E-05	0	6.31324E-05	0	0	0	0	0	0	0	6.99458E-05	3.33462E-05	0	0	1.21925E-05	0	2.92021E-05	5.98911E-05	6.21653E-05	0	0	0	0	0	3.36805E-05	0	2.46146E-05	0	2.68322E-05	0	0	0	0.008477952	0	0	4.3584E-05	7.37027E-05
1.2.1.9	0.004578128	0.571214023	0.004188195	0.001481107	0.00435365	0	0	0.004705843	0.007019302	0.004593085	0.026796043	0	0.007084376	0.000357019	0	0	0.006643286	0.500950154	0.502091105	0.503629837	0.50130077	0.004396333	0	2.17905E-05	0.004338054	0	0.005369747	0.003348888	0.007144072	0.00824192	0	0.013243415	0.094883646	0.102315553	0.102094655	0.008118432	0.000406621	0.003055538	0.004478244	0	0	0.004518882	0.091892381	0	0.039908081	0.000447237	0.089882961	0.087551087	0.087436665
1.2.3.1	0	0.002479872	0.001080584	0.00233348	0	0	0	0.001080566	0.003833187	0.999924216	0.007359162	0	0.002429036	0.004532592	0	0.004553859	0	0.021559999	0.02145483	0.019884167	0.012189674	0	0	9.70522E-05	8.51247E-05	0.005476899	0	0	0	0.002767394	0	0	0	0	0.000562558	0.004225129	0.004643848	0	0	0.003854149	0.004008159	0.004227835	0.002494952	0.002032595	0.004375812	0.001895355	0.002389065	0.001478035	0
1.2.3.3	0.005834561	0	0	0	0.999444305	0	0	0.005993652	0	0.007400444	0.007520105	0.00326761	0.001742018	0	0	0	0.009238813	0.010366832	0.010734106	0.006881436	0.017651773	0.011956589	0.010263758	0.006235914	0.000909544	0.005299553	0.011523443	0	0.463292549	0	0	0.001034084	0	0.009081122	0.008429278	0	0	0.010779457	0	0	0.005462213	0.00057778	0.105041446	0.011954576	0.020738734	0.004554384	0.15051235	0.163730498	1.117487517
1.2.4.1	1.351373721	2.423261127	0.957130709	1.023394094	2.020421189	0.005926048	0.144893711	2.962971076	1.014071616	0.015083622	3.035745516	0	0.02023831	0.062708518	0	0.361998161	0.100188753	0.770698863	0.693184789	0.779554981	0.712025546	0	0.054609441	0.045283759	1.050451972	1.018317557	0.802128458	1.063961433	2.138371588	0	1.301686465	0.984501222	0.227961902	0.17401549	0.220220703	1.033310174	0	0	0.153947618	1.454387474	2.027706406	0.990921168	0.194076214	0.021884451	2.986185074	2.284335388	1.26509071	1.273104592	1.095067808
1.2.4.2	1.021173386	0.998532074	0.883922661	1.008771479	0.993937745	0.002495398	0.16461361	0	0.015915807	0	1.003732677	0.020100894	0	0.009282511	0	0	0.005578098	0.059295524	0.062929834	0.067185668	0.077779665	0.003294684	0	0.010395125	1.035000895	0.017663754	0.516409674	1.020728542	0.002827991	0	0.991274313	1.173175873	0.006209239	0	0	0.999201007	0	0	0.232142582	0.51949468	0.000910773	0.91609555	0	0.006369129	0.989908316	1.021157184	0.176239147	0.178167228	0.132068108
1.2.4.4	0.000280537	0.006208901	0	0.37855064	0	0.020585454	0.004330344	0.986741765	0.008040019	0	0.92928277	0.597302866	0.632538327	0	0	0.014619346	0.020761533	0.053616957	0.07934737	0.05840548	0.073108455	0.00644185	0.000178627	0.004354099	0	1.0074087	0.519641308	0.063712679	1.010900404	0.022746847	0.021172142	0.062757603	0	0.013250221	0.020046111	0.057018608	0	0	0.022697918	0.008210166	0.004330272	0.006512055	0.008588082	0.012319016	0.892871181	0.286796208	0.141520326	0.1024954	0.264624465
1.2.5.1	0.393374319	0.08450344	0.010311801	0.550125342	0.996474148	0.501108458	0	0	0.014656893	0	0.931639396	0.44638328	0.4756225	0	0.986630131	0	0.012329398	0.038135355	0.019191508	0.04448246	0.04552236	0	0.008416018	0	0.851802413	0.016256375	0.236978127	0.804057669	0	0	1.010591506	0.932890538	0	0	0.000893895	0.792725156	0.009727065	0.003001462	0.182729188	0.483851619	0	0.07902627	0	0.016888775	0.907441236	0.868187831	0.296128893	0.275781	0.077994904
1.2.7.-	0	0	0.049969621	0	3.008831248	1.02376933	1.68861348	1.962913148	1.023048085	1.947611055	0.462633901	0.98772156	1.031116737	0	5.978224968	1.019597837	0.835425216	1.399540438	1.432364428	1.394078836	1.371852124	0.995085978	1.037245732	0.494684923	0.033103215	1.515742563	7.714444893	0.766539324	1.442024012	1.023994455	0.047032115	0.952681182	0.849112901	0.950127802	0.890703711	0.830208003	1.024058408	1.039943144	1.641395267	0.521823747	0	0.061333175	0.942529744	0.996273259	0.488228447	1.135885489	0.618095891	0.653624465	0.036164193
1.2.7.1	0.056247663	0	0	0.006751962	0.04020008	0.030063453	0.023379091	3.996030625	0.006010235	8.050191125	0.087247819	0.019998647	0.056535053	0	0	0.401494349	0.088115278	0.972849898	1.056487334	0.992923055	1.052271371	0	1.986004119	2.03310378	0.027900189	0	1.207712763	0.040976803	0.046573463	0.015288697	0.037632516	0.02541267	1.254554644	1.34910537	1.348002255	0.00820228	0.046234485	2.743425765	0.303294818	0	0.037315314	0	0.369638215	0.019140657	0.10776599	0.010866826	0.463025563	0.482603326	0.134640025
1.2.7.3	0.044103716	0	0	0.065757774	0.017187351	5.495088219	0.054900674	0	0.09407269	3.973446037	0.199296263	6.243902952	6.213496689	0	7.063070279	4.238739178	4.060740462	1.834799581	1.778338312	1.883150845	1.878371235	0	0.004936491	0.01078619	0.061580288	0.935107292	2.539207878	0.07675686	0.08964197	0.045398682	0	0.173144936	1.352277073	1.412688579	1.357990975	0.0866876	0	0	0	0.702598078	0	0	0.040523757	5.079276223	0.237542698	0	0.980912898	1.005549354	0.370970453
1.2.7.4	0	0	0	0.002575059	0.002221799	0.001180849	0.002334922	0.002664338	0.002433257	0.00022552	0.001777217	0	0	0	0.000693942	0	0.000755794	0	0	0.001405427	0	0.001015524	0	0	0	0.001571929	0	3.27032E-05	0.000497869	0.001658002	0	0	0.297169324	0.30220062	0.29865275	0	0.001547683	0.002092922	0.002701924	0.000225452	0	0.002407453	0	0	0.001959591	0.000569476	0	0.000351464	0.002622976
1.2.7.5	0.393968248	0.000151561	0.004990669	0	0.007893062	0	0	0.003969388	0.005650346	0.007469742	0.100945551	0.004952622	0	0.003260917	0.994875735	0.006112717	0.024850052	0.299284016	0.314509776	0.301040623	0.302711675	0	0	0	0.002376326	0	0.491855293	0.00880001	0.005363637	0.004437556	0.002104843	0.003058348	0.300806739	0.299558518	0.292546893	0	0.00326213	0.000737157	0.003258829	0	0	0.00569772	0.008106065	0.005163863	0.089292605	0	0	0.007500121	0.121674294
1.2.7.6	0	0	0	1.83473E-06	2.66072E-05	5.85359E-05	1.35854E-05	0	4.59979E-05	4.52126E-06	0	0	0	0	2.72996E-05	2.66564E-05	1.21793E-05	0	0	3.25011E-05	0	0	0	2.89094E-05	0	5.90144E-05	0	0	3.01569E-05	0	0	2.04468E-05	0	1.16133E-06	0	5.63458E-05	0	0	0	0	0	2.46654E-05	3.28479E-05	0	0	3.60765E-05	2.28254E-05	0	0.011775275
1.2.7.7	0.000446458	0.003106869	0	0.003844574	0.001439889	0.004857085	0	0	0.000964137	0.996068372	0.000810909	0	0	0.004304036	0.003642326	0.199206492	0	0.069999561	0.061251976	0.064912196	0.064032782	0.002653713	0	0	0	0.005185557	0	0.001484458	0	0	0.001343752	0	0	0.001903909	0	0	4.73934E-05	0.001462355	0	0.001493947	0	0	0	0	0	0	0.034166113	0.028512233	0.047002802
1.2.7.8	1.049375411	0.802108215	0	0.021633314	0	1.515806161	0	0.01929454	0.061653063	2.026988725	1.708404137	1.786052534	1.838627878	0	9.995256518	1.220899217	0	0.809329605	0.867627533	0.79088929	0.812456437	0	0	2.003601619	0.064897735	0	2.000663782	0.028990827	0	0	0	0.016564932	1.471657456	1.481500364	1.441435836	0.067908217	0.060334969	0.002777665	0	0	0	0.021032304	0	0.059582802	1.6743213	0	0.704487654	0.808190643	0.120914482
1.2.99.2	0.238289628	0	0	0	0	0.02645238	0	0.009452306	1.498960526	3.958703784	1.562188829	0	0	0.000910549	0.002400378	2.393937899	0.094425845	2.003993316	2.051344861	2.065940756	2.026016674	0	0	1.000160156	0	0	0	0.007408367	0.02426911	0.011842898	0	0.02203725	0.784769902	0.839262519	0.764604747	0.05711862	1.001906749	0.966273641	0.021552974	0.023445578	0	0.023470361	0.475440831	0	1.548990654	0	1.132713886	1.073767015	0.040564517
1.2.99.5	0	0	0	0	0	0.007689004	0	0	0.002371521	0.004161421	0.2473147	0.000102277	0	0	2.000753222	0.004470653	0	0.170435423	0.162816895	0.151929368	0.150775861	0	0.001760609	0.009952018	0	0	0.008679531	0.008196598	0	0	0	0.002912069	0.195207237	0.200401671	0.204238861	0	0.005326231	0	0.006365	0.001607893	0.010853055	0	0	0	0.250950277	0.003523631	0.004656141	0	0.007721622
1.2.99.7	0	0	0	0	0	0.001666818	0	0	0	0.001289373	0	0.003070719	0	0	0.998409049	0	0.003301791	0	0	0	0	0	0.001812912	0.002973474	0.000950214	0	0.002731038	0.003547124	0.005016332	0	0.005552407	0.002825762	0	0	0	0	0	0.004024213	0	0	0	0	0.001360548	0	0	0	0	0	0.001965749
1.20.4.1	2.023527477	1.770484882	0.896135945	0.345418392	1.027515919	0.505088611	1.173392059	0.982983449	1.031540806	1.035244209	2.483429644	1.423586213	1.360035399	0.184710597	0.957941046	0.989712035	0.329031874	1.854626299	1.882163499	1.795108447	1.798654251	0.966777747	3.988149552	0.487451067	1.334603313	0.494652288	1.038704412	1.523834032	3.134196725	0.036137155	0.588943903	2.006402566	0.722024416	0.745333553	0.743486014	1.501030368	1.043653212	0	1.168411186	2.006962827	1.978729945	1.112354354	2.436962295	0.009140603	2.518107884	2.136970991	1.008828365	1.017957476	2.031132305
1.20.9.1	0.000608488	0	0.000422769	0	0	0.001282954	0	0	0	0	0.134825248	0	0.000686104	0.000262609	0	0.001094788	5.31689E-05	0.000493443	0.000807174	0	0	0	0	0	0.001238948	0.00090418	0	0	0	0	0.001173554	0.000211219	0	0.000223246	0	0	0	0.001266552	0	0.000341903	0.000496563	0.000611802	0	0	0.136097341	0	0.000744623	0.000126637	0
1.21.-.-	0.000574667	0	0	0.000466009	0.000508631	0.000227276	0.000709484	0.000821838	0	0	0.000231482	0.000245881	0.000220695	3.37505E-05	0	0	0.000635288	0.000221717	0	0.000455741	0.000512159	5.9741E-05	0	0.000258257	0.000523978	0	0	0	0	0.000864812	0	0.000272354	0.00064729	0	0.000303189	0	0	0.000831203	0.000781568	0.000969818	0.00096765	0.000589198	0	0.00089281	0	0	0.061736365	0.063468492	0.010904872
1.21.3.1	0.000134706	0.043573729	0.000184257	0.000280455	3.11062E-05	0.000123297	6.29742E-05	0.000305093	0	0	0.008329054	6.75321E-05	0.000136927	0	0	0.000159398	0	0.016247616	0.016271409	0.016229386	0.016135475	0.000254828	4.97159E-05	0	0	0.000219548	0.000145041	0.004314285	0.000100663	0	0.000255293	8.45798E-05	0	0	0.000216786	0.003965237	0.000200075	0.000355405	0.000140491	0.000111482	0	0.000141447	0.000123684	0.000196181	0.00824832	0.000243961	0.000146134	0.000294197	0
1.21.4.1	0	0.002232122	0	0	0.015014738	0.007287559	0.006095333	0	0.010201635	0.003330525	0	0	0.010993522	0.001557832	0.00519923	0.011421009	0	1.289513168	1.31856145	1.30749824	1.292759706	0	0	1.488606442	0.01616758	0.009943588	0	0.015694445	0	0.002952561	0	0.007098258	0	0.005515084	0	0.003654953	0	0	0.008139431	1.266372112	0	0.008568144	0.013083285	0	0	0	0.356844398	0.36084891	0.161992229
1.21.4.2	0	0.007780846	0.010666069	0	0.034521993	0	0	0.03142475	0.018640155	0.005987558	0.051433434	0	0.024981701	0	2.991824928	0	0.025946449	1.215918348	1.22274453	1.219027711	1.170798762	0.008757513	0.958644068	1.50320157	0.041529204	0	0.021933964	0.02676539	0.153350772	0	0	0.016310087	0.023244662	0.028984528	0	0.009190649	0	5.232371628	0	0.759742569	0.969987268	0	0.473410375	5.041311586	0.049472056	0.004276603	0.672624987	0.679447304	0.014032029
1.21.4.3	0	0	0.000310993	3.53695E-05	0	0.000788407	1.66012E-05	0.001823109	0	0.001778045	0	0	0.000231202	0	0	0	0.000649136	0	0.000948846	0	0.000435316	0.002626077	0	0	0	0.002602179	0	0	0	0.000544362	0	0	0.000446445	0	0.002609815	0.001786814	0.001264304	0.497905563	0.001333509	0.002026314	0.001520606	0	0.00027409	0.002611989	0	0	0	0	0.000726995
1.21.4.4	0.026577379	0.005772393	0.01090017	0	0.013832277	0	0.020292679	0.018308005	0.02259631	0	0.027870245	0.017960579	0	0	2.004406753	0	0	0.306093638	0.305830147	0.313603812	0.311645184	0	0	0.481985598	0.020560813	0	0	0.037174653	0	0.013916273	0.022968246	0.05311062	0.025419824	0.02819113	0.020754215	0.024939122	0	4.469440406	0	0.514194879	0.002086854	0	0.026267249	3.012950562	0.025896698	0.006386841	0.218573126	0.177900025	0
1.3.-.-	0.001230646	0.00136807	0	0.00066303	0	0	0.000264051	0.000589293	0	0	0.03315343	0	0	0	0	0.001633547	0	0.017768521	0.017239731	0.015537875	0.017932027	0.001742703	0.000815311	0	0.000325984	0.001492618	0.248717669	0.007076678	0	0	0.002109388	0.000717487	0.001118903	0.001682128	0.000289487	0.007066594	0.000620368	0	0	0.000851936	0.000967202	0	0	0.000494796	0.036060667	0	0.031323781	0.031848524	0.01205497
1.3.1.-	0.016884403	0.008965373	1.119829293	0.002821894	0.014365337	0.491847511	0	1.00482022	0.000297096	1.021865757	0.287505068	0.992482075	0.986973367	0.006605978	0.014996326	0.805845565	0.916748858	0.679884889	0.683063785	0.673035428	0.665283941	0.503014452	1.021453635	0.502183026	0	0.994971892	0.75047702	0.086399102	0.532479704	0.985739393	0.014152768	0.032663174	0.885919265	0.881495588	0.893454331	0.05236415	0.991424131	0	0.8494055	0.01502974	0.986596198	0.066149109	0.599975568	0	0.273669892	0.834779314	0.747112064	0.729655047	0.339257646
1.3.1.10	0	0.000110725	0	0	0.00013851	7.83425E-06	0.0001182	0	0.00010098	2.10186E-05	0.017028705	0.000124739	0	8.6889E-05	0	0	0	0	7.48735E-05	0.000114069	1.3859E-05	3.55125E-05	0	0	0	0.000143574	0.000144683	0.000162792	0	0	0.000147334	0	2.78044E-05	0.000109795	0	0	4.08616E-05	0	0.000119309	0	0	0	0.000142423	0	0.016951672	0	0	0.000137263	0
1.3.1.12	1.583634432	0.182075304	0.900353038	0.891623734	0.993519511	0.508767686	0.336164171	1.002752571	1.002009726	0.991691284	1.062464936	0.21621029	0.233017	1.382259409	0.98518101	1.19950445	1.295883296	0.736515327	0.730852892	0.743832259	0.731368424	0.481648126	0.983890509	1.014124952	1.198622293	0.996315766	0.734968128	0.814985755	0.963502326	0	0.698671264	0.887063214	0.890082181	0.888410679	0.906950829	0.818286246	1.005872353	0.006834762	0.257966279	0.514270648	0	0.685774726	0.890259819	0.015044276	1.082043448	0.856480007	0.830211216	0.800644166	0.205758789
1.3.1.13	0	0	0	0	0	0	0	0	0	0	0	0	0	0	0	0	0	0	0	0	0	0	0	0	0	0	0	0	0	0	0	0	0	0	0	0	0	0	0	0	0	0	0	0	0	0	0	0	0
1.3.1.2	0.201481838	0.002329559	0.002426904	0	0.002868618	0.001745222	0	0	0	0.00264405	0.076175966	0	0	0.001935176	0	0.001964238	0.002083522	0.002315324	0.001462255	0	0	0.002104094	0	0	0	0	0	0.015146324	0	0	0	0.013468313	0	0.000415969	0	0.017799114	0.002476283	0	0	0	0.001694105	0.002406486	0.000928288	0	0.073819518	0.144030383	0.033665573	0.029660958	0.045805035
1.3.1.20	0.000782121	0	0	0.001784559	0	0	0.001081335	0.001524836	0.002234089	0	0	0	0	0.001183372	0	0	9.081E-05	0	0.00081632	0.000173649	0	0.001543726	0.000778764	0	0	0.00200157	0	0.008411443	0.00115543	0	0	0.01347004	0.001927404	0	0.00168832	0.010448447	8.43311E-05	0	0	0.001548409	0	0	0.400106863	0.00037389	0.00210287	0.143445013	0	0.001201114	0.023270608
1.3.1.21	7.39046E-05	7.73089E-05	0	4.35706E-05	5.92658E-05	6.68013E-05	0	7.84214E-05	6.58616E-06	0	0.008425421	0	7.5718E-05	1.21229E-05	0	0	6.99888E-05	0	0	2.91799E-05	0	0	0	0	2.75038E-05	7.22255E-05	0	0	6.45512E-06	0	0	6.80185E-05	0	3.47052E-05	0	0	0	1.9681E-05	3.16008E-05	3.29057E-05	0	0	5.018E-06	2.40762E-05	0.008467097	0	7.07738E-05	3.89798E-05	0
1.3.1.24	0	0	0	0	0	0	0	0	0	0	0	0	0	0	0	0	0	0	0	0	0	0	0	0	0	0	0	0	0	0	0	0	0	0	0	0	0	0	0	0	0	0	0	0	0	0	0	0	0
1.3.1.25	0.00814976	0.773759216	0	0	0	0.005845761	0.005772629	0	0.006299769	0.007562883	0.533977098	0.00628543	0	0	0	0	0	0.02227832	0.009916069	0.011046486	0.018989862	0.00872022	0	0	0.131533168	0	0	0.026715807	0.002958992	0	0	0.018831778	0.007184025	0	0	0.029774569	0.009199239	0	0.009446454	0.008104478	0	0	0	0	0.536687142	0.863461002	0	0	0.006582683
1.3.1.26	0.994930459	1.080006921	0.936324608	0.923078593	1.009128374	0.988126342	0.162200442	1.000382054	0.996022663	0.986341678	0.997330046	1.002344509	0.987151596	1.312310661	1.004653575	1.003148106	1.007022532	1.442915645	1.446282618	1.44897336	1.443826207	0.514566886	1.009090383	1.008667264	0.96756078	0.992388116	1.48655288	0.981054096	0.989916592	0	0.987705817	1.021911158	1.014124867	1.008278269	0.999147473	0.970525195	1.004118839	0	0.247766781	0.759885421	0	0.988247726	0.606747096	0.015489834	0.987318226	1.01420588	1.003525213	1.006527962	0.692291717
1.3.1.28	0.203666289	0.737622029	0.011963601	0	0.007011029	0	0.006438238	0.001592807	0.007369671	0.003353994	0.056388586	0	0.00858376	0	0.001559837	0.001861322	0.006314374	0.005745341	0.002920426	0.00345426	0	0.01045292	0	0	0.103738601	0	0.244499949	0.650329315	0.006665474	0	0	0.965535053	0	0.003263161	0	0.653128932	0	0.009512687	0.169790811	0.512005049	0.001362094	0.088779724	0	0	0.057591878	0.859540924	0	0	0.069531107
1.3.1.29	0	0	0.000115201	0	0	0	0	2.56181E-05	1.0073E-05	2.94209E-05	0.016936999	0	1.774E-05	4.94011E-05	0	0	0	0	6.2586E-05	3.32594E-05	0	0	0	0	0	0	0	0.000106337	0.000148541	6.2997E-05	0.000127396	0	0	8.96624E-05	0	6.65998E-05	0	9.97716E-05	0	0	0	0	0	0.000139097	0.017091848	7.02185E-06	0.000108432	0	9.82691E-05
1.3.1.31	0	0.00171316	0	0	0.001755962	0.0009065	0.001545742	0.001113906	0.001365266	0.002051329	0	0.000827638	0.002289915	0	0.002052689	0	0	0.241834208	0.2405545	0.240127375	0.242261821	0	0.000470707	0	0.000726863	0	0.001298906	0.005729343	0	0.000211037	0.001080126	0.001984618	0.002514971	0	0.00072262	0.001747627	0.002403922	0.000729657	0	0	0.000213614	0	0.000799853	0	0	0	0.030311611	0.029175251	0.000594624
1.3.1.32	0.001788255	0	0	0.001246351	0	0.001742991	0.003409492	0.001560497	0	0.00306849	0.294962828	0.001688852	0.003011137	0.000536761	0.001278201	0.003715235	0	0.030566663	0.031907047	0.029052452	0.028785223	0	0	2.01537E-05	0.173820061	0	0	0.006795316	0.002052519	0.002369392	0	0.002502728	0.002730739	0	0.003365327	0.007860978	0	0.001487917	0.001413434	0	0	0	0	0.002148651	0.29625904	0	0.065626282	0.064774411	0.010510452
1.3.1.33	0	0	0	0	0.002621349	0	0	0.001812328	0	0.002327488	0.348298659	0.002902455	0.000931589	0	0.002303985	0	3.14298E-05	0.002292209	0.001662884	0.00232841	0.001386351	0	0.00278353	0	0.002592176	0	0.002481428	0.001612452	0	0	0.003446023	0.003877266	0	0	0	0.005169623	0.001059598	0.000521868	0	0.00185563	0.001123009	0	0	0.002032364	0.346473088	0.003848945	0	0	0.013241691
1.3.1.34	0.405711826	1.991345515	0	0	0.01098532	0	0.011193236	0	0.479235567	0	1.191377528	0.01643336	0.013876917	0	1.010997549	0.005710131	0.018269186	0.049113896	0.067941261	0.056794284	0.060751718	0	0.007840564	0	0.218141206	0.009094894	1.231569537	0.812641577	0.004759006	0	0.982655887	0.970120829	0	0.000928678	0.018304363	0.837774531	0	0.011739735	0.167997853	0.513875061	0	0.079753097	0.016259836	0.02077066	1.17692847	0.874182086	0.168753481	0.156156752	0.072758488
1.3.1.35	0.000661488	0	0.000113995	0.000576502	0.000266108	0	0	0	0.000801247	0.000352095	0.000148246	0	0.000278574	0.000509453	0.00064036	0.000271427	0.00056016	0.000349723	0	3.74379E-05	0.000592749	0.000339944	0	0.000374214	0	0.000616847	0.000608663	0	0.000575944	0	0	0.000350169	0.000566242	0.000160152	8.85856E-05	0.000135154	0	0.000780297	0	0	0	5.43338E-05	0	0.000333047	0.000720627	0	0	0	0.000724413
1.3.1.38	0	0	0	0	0	0	0	0	0	0	0	0	0	0	0	0	0	0	0	0	0	0	0	0	0	0	0	0	0	0	0	0	0	0	0	0	0	0	0	0	0	0	0	0	0	0	0	0	0
1.3.1.43	0.001464597	0.174587082	0.001117933	0	0.001847649	0.002265059	0.003247012	0	0.001404321	0.002987523	0.002969389	0	0.003126979	0	0.000602207	0	0	0	0.002959084	0.003160269	0.002236466	0	0.001147495	0.001358247	0.000147121	0	0	0.009996418	0.002817865	0	0	0.013954466	0	0	0	0.009680661	0	0.002487963	0.003178608	0.000784551	0	0.000644155	0.001940709	0	0	0.142429879	0.030771101	0.029750509	0.034252022
1.3.1.44	0	0	0	0	0.001074694	0.002474248	0	0	0	0	0.003433868	0	0	0.001205344	0	0.003919603	0	0.246084001	0.238024422	0.240000292	0.242549213	0.004459567	0.001412607	0.498579736	0.003969244	0	0.002829235	0.011354475	0.002891489	0.001012216	0.003237845	0.000493045	0.002258687	0	0.000158091	0.01208074	0	0	0	0.003343621	0	0.002115346	0.001339383	0.003745265	0	0.003668515	0.065031282	0.062872652	0
1.3.1.45	0.000241127	5.64352E-05	0	0.000144508	0	0.00049343	0.000437025	0	0.000146409	0	0	0	0.000490029	0	0	0.000424237	0	0	0.000184471	0.000244417	0	0.000295685	0	0	0	0	0	0.003911659	0	0	0	0.011485436	0	0.000121658	0.000411117	0.004423185	0.000234234	0.000201706	0	0	0	0.000541527	0	0	5.41395E-05	0	0	0	0
1.3.1.54	0	0	0.007239448	0	0	0.011551221	0	0.002439452	0.000500199	0	0.439809547	0	0	0	0.013373998	0.407489301	0.008419736	0.684937046	0.6887484	0.663939737	0.689745651	0	0.000756106	0.513508859	0.388233268	0.48890686	0	0.236310406	0	0.008436968	0	0.001680939	0.290702095	0.301232425	0.309980014	0.240921455	0.99806956	0	0.836666155	0	0.002830586	0.007128132	0.003567952	0.009815606	0.453188382	0.993147147	0.32097311	0.320218655	0.164329113
1.3.1.56	0	0.000123419	0	0.000134733	0	0	0	0	0	0	0.033839139	4.62337E-06	0	0	0.000313908	0.000355649	0.00025199	9.43751E-05	0.000162521	7.28135E-05	0	0.000334217	0.000103957	0	0	0	0	0.000312387	0	0	0.000318954	0	0.000193684	3.53122E-05	0	0	2.61537E-05	0	1.61293E-05	0	0	2.79069E-05	0.000155354	0.000180096	0.033799154	0	0.000187889	0.000280858	0.00029954
1.3.1.58	0	0	0.001532844	0	0.001574008	0	0.00021787	0.001555854	0	0.000394501	0.008578359	0.001680781	0.001761253	0	0.000397026	0.001660713	0.000302977	1.06847E-05	0	0.000958681	0.000462085	0.001017318	0.001457512	0.000245386	0.000692492	0	0	0	0	0.001769065	0	0.001587497	0.000829559	0	0.000123575	0.001680436	9.92893E-05	0.001452596	0.001137925	0.001434808	0	0.000684229	0	0.001582968	0.008360593	0	0	3.10425E-06	0.001818765
1.3.1.62	0	0	0	0.001378647	0.00130087	0.000256599	0.002071055	0.001335271	0.000695839	0.000752707	0.117650637	0	0	0.000335697	0.001523044	0.001506171	0	0.00075689	0	0	0	0.001222518	0	0	0	0	8.9938E-05	0.001764346	0.00091538	0	0.000344672	0.001688836	0	0	0	0	0	1.04876E-05	0.001722709	0.001612551	0	0.001819104	0.001512145	0	0.118636023	0.001815225	0.000943302	0	0
1.3.1.70	0	0	0	0	0	0	0	0	0	0	0	0	0	0	0	0	0	0	0	0	0	0	0	0	0	0	0	0	0	0	0	0	0	0	0	0	0	0	0	0	0	0	0	0	0	0	0	0	0
1.3.1.71	0	5.92214E-05	5.58085E-05	8.94021E-06	3.71193E-05	0	7.72131E-05	7.97727E-05	0	0	0.008442272	0	0	5.34584E-05	2.22801E-05	0	2.25646E-05	0	0	0	0	5.32301E-05	0	0	0	5.25272E-05	0	0	1.506E-06	4.9741E-05	0	0	0	0	6.05066E-05	8.57008E-06	3.54112E-05	6.11184E-06	0	7.71271E-05	4.76724E-05	7.87175E-05	5.15457E-06	0	0.008467257	0	0	3.01664E-05	0
1.3.1.72	0	0	0	0	0	0	0	0	0	0	0	0	0	0	0	0	0	0	0	0	0	0	0	0	0	0	0	0	0	0	0	0	0	0	0	0	0	0	0	0	0	0	0	0	0	0	0	0	0
1.3.1.74	1.409043708	0.027394385	0	0.000622197	0.992529591	0	0.019981198	1.984530604	0.030229615	1.974274662	0.561770736	0.02575541	0.004486206	0.009852322	0	0.41894786	0.019824071	0.292983138	0.314772312	0.336766469	0.306466911	0.024696251	0	1.499364645	0	1.478565382	0.002344044	0.113462759	0.010284209	2.022755686	0	0.047130345	0.927653437	0.875571089	0.894468424	0.099311513	2.023546501	1.00031868	0.267042149	0.01331153	0	0	0.688965666	2.024798076	0.543689576	0.143093087	0.584598487	0.555830208	0.031116935
1.3.1.76	0.020721436	0	0.006451349	0.018994119	0.009447422	0.005181928	0	0.006939653	0.984491732	0.022934255	0.036377067	0.021857356	0	0	1.979803498	1.58473328	0	1.238859836	1.222297626	1.205348395	1.214031308	0.018699584	0.003104184	0	0	0.017693822	0.488596155	0.010789946	0.007043829	0.023643343	0.00233103	0.02474084	0.584903831	0.619448802	0.609671373	0.025131589	0.012468217	0	1.504298576	0	0	0	0	0.016812374	0.048349343	0	0.499909459	0.50402703	0.153041977
1.3.1.83	0.000143639	0.000217823	0.000115436	9.55772E-05	0	6.99545E-05	0.000160152	0	5.60958E-05	0.0001143	0.016826897	0	0	2.19831E-05	0	0	0.030435704	0	7.07506E-05	1.88056E-05	0	0	0.000101945	0	0.000106739	0.000117992	5.52109E-05	0	2.59532E-05	0	0	0.000160707	0	0	9.19079E-05	0	0	1.8515E-05	0.000123531	0	0	0.000195966	0.000189617	0.000183131	0.017095002	0	0	0.000171849	0
1.3.1.84	0	0	0	0	0	0	0	0	0	0	0	0	0	0	0	0	0	0	0	0	0	0	0	0	0	0	0	0	0	0	0	0	0	0	0	0	0	0	0	0	0	0	0	0	0	0	0	0	0
1.3.1.85	0	0.001483642	0	0	0.000721238	0	0.001362063	0.001131352	0.000656176	0.000816041	0.008541159	0.000587464	0	0.000845729	7.6764E-06	0	0.000162119	0	0	0	0	0	0.001033418	0	0.000588076	0	0	0.008149658	0	0.001547808	0	0	0	0	0	0.007718247	0	0	0	0.000965806	0	0.000601258	0	0.000479152	0.008720434	0	0.001277223	0	0.000700653
1.3.1.87	0.402984791	0.128501107	0	0.002623971	0.00551445	0.001181903	0.000638518	0	0	0	0.05495691	0	0.001355031	0	0.005294881	0	0.005853767	0.00344909	0	0.003127953	0	0.003601024	0.003846808	0.001260516	0.004650453	0.002070614	0.247865338	0.294972083	0.003624603	0.00266622	0.001564072	0.715553375	0.000204401	0	0	0.289767803	0.002165018	0	0.087255682	0.504851602	0	0.086529206	0	0	0.053931074	0	0	0.002605437	0
1.3.1.9	1.179401597	0.992189665	0.941818014	0.198942424	0.986443211	0.002471109	0.14581946	0.021602581	0.023235407	0.018156536	1.310889423	1.007187917	0.985115784	0	0.982833914	0.012655923	0.955155056	0.07608718	0.079484343	0.083046343	0.12025923	0.019176591	0	3.45922E-05	0.079297822	0.522053507	0.752262969	0.794209087	0.970703139	0	0	1.019514705	0.005085394	0.004907137	0.00977514	0.796451453	0	0	0.152835112	0.489812003	0.013617609	0.993283201	0	0	1.3275015	1.148393572	0.219703392	0.237603025	0.535485487
1.3.3.-	8.21715E-05	9.87573E-05	9.05132E-05	0.000132145	0.000130322	0	0.000181478	7.4052E-05	7.08174E-05	0.00011243	9.46978E-05	0.000179046	0	0	0.000124405	0.000147703	0	8.47313E-05	1.13133E-05	0	0	0	0	7.74842E-05	0.034344087	8.43349E-05	6.69692E-05	1.49834E-05	0	0.0001854	3.33869E-05	0	0	0	0	0	0	0	0.000129307	1.96562E-05	0	0.00011081	0.000142557	0.00017252	0	0.000173637	0	0.000148439	0
1.3.3.11	0	0.740963843	0.002073564	0	0.008884218	0	0.008074974	0.011375034	0.000499877	0.009735703	0.474611636	0.00796974	0.001485146	0	0.000572453	0	0.037739526	0.010186259	0.005655955	0.017378692	0.006909502	0.011392717	0.006505723	0	0	0.002356681	0.011190753	0.117209593	0	0.0035308	0.994433264	0.008076559	0.000949884	0.009866622	0	0.104088348	0.010906215	0.006115246	0	0.009529891	0	0.004315744	0	0.006888596	0.461048805	0.84754542	0.087601367	0.101745643	0.008791403
1.3.3.3	0.981612757	1.078865003	0	0.175826708	0.009636637	0.010863455	0.171345384	0.005399081	0.01841716	0.000660968	0.8565074	0.010409101	0	0	0	0	0.011356381	0.050311697	0.046702923	0.059001034	0.037346801	0.014807448	0	0	0.031392759	0	0.491608179	0.861226919	0.019577623	0	1.01865243	0.979651349	0	0	0.00492264	0.893835237	0	0.005892821	0.185691194	0.744944624	0.001415433	0.106516479	0.193135178	0	0.860064601	1.004556815	0.135075627	0.114257728	0.100939218
1.3.3.4	0.001381659	0	0.008404667	0.455898317	0	0.011701218	0.00251451	0	0.004734981	0.000924944	0.236485377	0.155826199	0.164841943	0.011345409	1.004894872	0.005165688	0.004754576	0.03628404	0.03736619	0.033386109	0.02150136	0	0	0.002279855	0.85677411	0	0	0.024586757	0.006302322	0	0	0.023417816	0	0	0.000791659	0.0102357	0	0	0	0.002675527	0.010468186	0	0.004291713	0	0.257265865	0.008945293	0.09528593	0.094921117	0.0200069
1.3.3.5	0	0.002656567	0	0	0.005246732	0	0	0.001209729	0	0.004220594	0.369738333	0.002584577	0.00646799	0	0.005819428	0.004976299	0.001211709	0.028732542	0.030322513	0.030295995	0.030283021	0.006278811	0	0	0.005676446	0.000103815	0.250353724	0	0.000949877	0.002620712	0.006789834	0.005109612	0.000960199	0.002729245	0.005873042	0.002707051	0.002356751	0	0.00537878	0	1.00585533	0.006690649	0	0.001989998	0.367632307	0.002115621	0.004294585	0	0
1.3.3.6	0.001309158	0	0.000610077	0.00056075	0	0	0	0	0.000597872	0	0.00124396	0	0	0.000759417	0	0.001357606	0	0.001504583	0	0	0	0	0.001377391	0.001380669	0.311494743	0.000378228	0	0.013752891	0	0	0.000354718	0	0.001074304	0	0	0.013932528	0.00106901	0.000423241	0.00160133	0.000665149	0.001102853	0	0.000316828	0.000917931	0	0.001209544	0.03298436	0.031897536	0.013268413
1.3.5.2	0	0	0	0	0	0	0	0	0	0	0	0	0	0	0	0	0	0	0	0	0	0	0	0	0	0	0	0	0	0	0	0	0	0	0	0	0	0	0	0	0	0	0	0	0	0	0	0	0
1.3.5.3	0.185538485	0.015474592	0.941088897	0.717612902	0	0.006745516	0	0	0	0.002367737	0.037706126	0	0.001684312	0.011307241	0.014896194	0	0	0.187714809	0.197682823	0.199060783	0.191783706	0.011250575	0.016739651	0	0.047929665	0.010670617	0.24695596	0.858676574	0.013710033	0	1.009266107	0.942683335	0.089490547	0.084305364	0.107658872	0.842398949	0.014083898	0.015267174	0.181754415	0.491519258	0	0.193076476	0.009935863	0.013757716	0.027063756	0.847020419	0.019527147	0.023108188	0.056632114
1.3.5.5	6.24103E-06	0	4.42174E-05	0	4.28723E-05	0	8.24096E-05	0	3.20002E-05	8.22338E-05	0.016956739	0.000120035	0	0.000115769	7.14357E-05	0.000111688	0	0	0.000110772	0	0	0	0	5.4182E-05	0.000137751	0.000130443	0	0	7.84959E-05	6.49937E-06	0	0	0	0.000116703	0.000154699	5.27461E-05	0.000134232	0	2.26597E-05	0.000155015	0	9.93311E-05	0	1.80464E-05	0.017016732	0.000132129	0.000134374	0	3.72014E-06
1.3.5.6	0.000108913	0	0	0.000108892	6.59365E-05	0.000135298	4.91944E-05	0	9.62724E-05	0	0.016805978	0	0	0	0	1.41421E-05	0	0	0	0	0	0	2.92334E-05	0	0	0	6.96449E-05	8.33348E-05	0	0	0	0	0	0	6.79329E-07	0	1.01453E-05	9.67352E-05	6.92896E-05	0	0.000123017	8.16833E-05	1.7567E-05	0	0.016843935	4.48608E-05	0	7.12418E-05	0
1.3.7.2	8.32418E-06	6.05291E-05	8.85785E-06	0	0	0	0	0	1.08505E-05	8.04406E-05	0.008488288	2.02384E-06	5.87306E-06	0	3.80024E-05	4.9623E-05	5.75321E-05	0	6.89922E-05	7.00032E-05	0	0	0	2.53318E-05	0	0	4.28301E-05	5.72184E-05	4.66942E-05	0	8.04122E-05	4.13331E-05	0	0	0	0	1.04922E-05	0	0	0	0	4.35169E-05	0	0	0.008406407	0	0	0	0
1.3.7.3	0	0	0	0	0	4.24993E-05	0	0	0	0	0.008403291	0	6.13555E-05	0	0	0	0	0	1.41088E-05	1.23044E-05	0	0	6.61234E-05	2.48687E-05	3.39165E-05	2.95514E-05	0	0	0	6.04911E-05	2.67536E-05	6.04526E-05	0	1.97962E-05	0	0	4.3173E-05	7.97038E-05	0	0	1.72522E-05	5.65552E-05	3.49342E-05	0	0.008462082	2.12083E-06	0	3.16252E-05	4.25445E-05
1.3.7.5	0	2.19627E-05	0	4.99469E-05	2.4906E-05	0	3.04552E-05	5.58638E-05	0	1.29166E-05	0.008417338	4.97429E-05	2.54789E-06	3.91759E-05	4.86948E-05	0	0	4.42679E-07	0	0	2.63698E-05	0	6.54427E-05	7.65344E-05	5.9584E-05	0	3.34049E-05	5.67632E-05	0	0	2.30137E-06	0	6.85086E-05	1.77382E-05	6.71512E-05	0	0	0	0	0	2.47804E-06	0	0	0	0.008459312	0	0	1.60833E-05	6.30305E-05
1.3.7.7	0	0.000146039	2.32267E-05	6.82933E-05	0	0.000118299	2.22702E-06	1.95419E-05	0	0.000229276	0.025331198	8.88079E-05	0	0	0	0	0	7.86745E-05	7.85442E-05	0	6.22961E-05	2.52941E-05	0	0.00012766	9.78305E-05	0.000209321	0	5.52794E-05	2.1475E-05	0	0	4.6045E-05	0.000103153	5.45978E-05	0	0.000180417	0	4.88565E-05	0	0	0.000126359	0.000144719	0.000124301	0.000148956	0.025585639	0.00022999	0.000102152	0	4.42921E-05
1.3.7.8	0	0	0	0	0	0	0	0	0	0	0	0	0	0	0	0	0	0	0	0	0	0	0	0	0	0	0	0	0	0	0	0	0	0	0	0	0	0	0	0	0	0	0	0	0	0	0	0	0
1.3.7.9	0	0	0	0	0	0	0	0	0	0	0	0	0	0	0	0	0	0	0	0	0	0	0	0	0	0	0	0	0	0	0	0	0	0	0	0	0	0	0	0	0	0	0	0	0	0	0	0	0
1.3.8.1	1.555911932	0.324422457	0.043024801	0.013300528	0	0.016785955	0.990852485	2.958195937	7.012388153	1.98467162	1.241275992	0	0	0.014268966	0.979961234	0	0	1.478116394	1.456230374	1.420352099	1.493748218	0	0.025169643	1.027019889	0.056720436	0.479665046	1.00198002	0.013803311	0	0.029901842	0	0.068025748	0.922300678	0.854014122	0.924092555	0.029967559	1.511684914	0	2.109016317	0.036633877	0	0.042260016	0.80523524	2.023029317	1.256478392	0.138194624	0.986736575	1.00235654	0.020960732
1.3.8.2	0.004455971	0.000594831	0	0	0.000537825	0.00544844	0	0.001069735	0.004310347	0.000973974	0.003632546	0	0	0.002849359	0.004647931	0	0.005182357	0.078525341	0.084201159	0.084375123	0.085894442	0.002984077	0	0.003417853	0.001890205	0.004466401	0.504977393	0.003424967	0.067581605	0.000301057	0	0.002013503	0.105433654	0.100652496	0.101069673	0.007576996	0.005298886	0	0	0	0.004019087	0.005507261	0	0	0.003075721	0.001336649	0.002444593	0.00200283	0.037328566
1.3.8.3	0.000479771	0.000519026	0	0	0	0	0.000637854	0	0	0	0.07613796	0.000101923	0	0	0.000265577	0.00051991	0	0.000462253	0.000431153	0	0	3.8679E-05	0	0.000599476	0.000494374	0.000717822	0.000390644	0.000215586	0.000368025	0	0	0.000210123	0	0.000527648	0	0	0	0.00070697	0	0	0	0.000417555	0.000292532	0	0.075853444	0	0	0	0.000107554
1.3.8.4	1.405311041	1.111499485	0	0	0	0.020005424	0	0	0	0.021012706	2.289773959	0	0	0.011706356	0.023345214	0.015824905	0.019494816	0.018893504	0.036797475	0	0.01334211	0.021905646	0	0	0	0.008781199	0.246335543	0.060787401	0	0	0.010878127	0.006120752	0.020580251	0	0	0.026175696	0	0	0	0.001982225	0.011111289	0	0	0.024168675	2.289918007	0.587484867	0.11419003	0.143036292	0.06227249
1.3.8.6	0.807701094	0.832225152	0.005272316	0	0.003905059	0	0.010462796	0.00496531	0.003814379	0	0.852744289	0.014152748	0	0.002781624	0	0	0	0.032091714	0.021617167	0.037830751	0.034476575	0.002948798	0	0	0.850712873	0.005501194	0.25750739	0.028592331	0.010754876	0	0	0.018188006	0.002773512	0	0.008748589	0.038916929	0	0.008264703	0	0	0.013511631	0	0.011455309	0	0.842068618	0.13935611	0.200416457	0.17529495	0.070812642
1.3.8.7	5.555864282	2.383866373	0.05193657	0.121844662	0.049297821	0.001426676	0.249038054	0	0.43831818	0	6.586385942	0.063659208	0	0	0.047167794	0.073197636	0	0.03494282	0.093804653	0	0.065075831	0	0	0	0.455837074	0.027451959	1.295627737	0.230271474	0.017278724	0	0.081059491	0.094466454	0.012297432	0	0	0.139413709	0.043599671	0.086363595	0	0.046315318	0	0	0	0	6.691648263	0.20023382	0.774693925	0.727323658	0.421619135
1.3.8.8	0.202493967	2.613245123	0.013200172	0	0	0	0.015158537	0.00195123	0.012655979	0	0.303486031	0.000952118	0	0.013074047	0.007183631	0	0	0.010147982	0	0.010250931	0.014732173	0	0.002714593	0.008932775	0.178668856	0	0.013477261	0	0.007942608	0	0.001078027	0.009378082	0	0	0	0.004543866	0.013012763	0	0	0.008366672	0.008894489	0	0.012917354	0	0.292573504	0.003262047	0.099753025	0.096272258	0.014500152
1.3.8.9	0	0	0	0	0	0	0	0	0	0	0	0	0	0	0	0	0	0	0	0	0	0	0	0	0	0	0	0	0	0	0	0	0	0	0	0	0	0	0	0	0	0	0	0	0	0	0	0	0
1.3.98.1	1.002004226	0.998463736	0.990609622	0.98143303	1.012287938	2.013233855	1.004824024	1.010620501	1.003471883	0.00455495	1.11636622	2.366122448	2.395279413	1.929063945	0.989750076	1.003528083	0.946774516	1.153048971	1.135281281	1.161383623	1.13952628	0.996707997	1.001195918	1.015811133	1.119996905	1.482159866	0.98276714	0.969213279	1.946418582	1.01172814	1.278559284	1.008328102	0.912476063	0.910431644	0.881626924	1.002612738	0.986243949	1.00256863	0.981822922	1.517463825	0.010150879	0.995104047	0.999293367	1.009305418	1.096849985	0.986732706	1.115693197	1.106116736	1.132654543
1.3.99.-	8.332646488	11.12525933	0	0.592874697	0	1.543917304	0.211878705	0.007028775	2.575395656	0.032180172	7.955194236	1.025745445	1.07975874	0	0.042956587	0	0	0.569842662	0.667593389	0.669520137	0.601762818	0	0	0.128133131	0.705650324	0.466469578	2.90419633	1.793628265	0	0	0.901722366	2.018272277	0.186366151	0.260193029	0.107227816	1.681760001	0.084900249	0.043232668	2.087683481	0.886173622	0.092308664	0.100784463	0.117506495	0.105445009	8.090512844	1.93990639	1.412383054	1.521555304	0.686914383
1.3.99.1	2.538202141	1.820471525	1.994506843	2.2322407	1.847759876	1.889802765	0.719151753	0	0.0712634	2.906640356	3.087236459	1.864362818	2.061397132	2.074521753	1.909149964	0.911316523	3.99923442	0.562192013	0.529734031	0.603324504	0.692003399	0	0	0	2.398298019	1.309767695	6.95332663	3.700975955	1.13227154	0	2.844403538	3.790270462	0	0.089500203	0	3.448113633	2.085685421	0.080360156	1.940760383	1.918139756	2.090606199	1.846726921	1.019306985	0.120254587	3.185654529	4.323640639	1.435583581	1.432518137	1.938830614
1.3.99.12	0.000797971	0.000477718	0.000874263	6.29137E-05	0	0	0	0	0	0	0.000939256	0.000740419	0	0.000544173	0	0	0	0.00076014	0.000547414	0.000215807	0.000828776	0.000123439	0.000740696	0	0	0.000860523	0.000323295	6.82463E-05	0	0.000179028	0.000454836	0.000171087	0	0.000504451	0.000793967	0.000869489	0	0	0	0	7.85407E-05	0.001035488	0	0	0	0.000561449	0.062604471	0.063200461	0.011078882
1.3.99.16	0.585155275	0	0.032840837	0	0	0	0	0.003489814	0	0	3.727048452	0	0.006122233	0	0.018295975	0	0.086393447	0.083830074	0.078710682	0.081904821	0.014328717	0	0	0	0	0.015894611	0.493231297	0.018285501	0	0.029995497	0.296886056	0.041869473	0.037573025	0.011184511	0	0.030111838	0.031289428	0.01462019	0.01951866	0	0	0	0.034852842	0.037314013	3.728066906	0.005860629	0.213701531	0.227795144	0.054796441
1.3.99.22	2.025415625	1.234744901	2.79558313	0.976102151	1.014114167	1.011944557	1.998002047	2.006689101	2.019067059	2.002363729	2.285506512	1.40398513	1.413600446	1.003786067	1.969722281	2.013730742	2.033784733	1.989870274	1.964599955	2.012607418	2.007345055	0.526034001	1.014582698	1.529146402	0.979702566	1.471282007	1.235698336	2.289994612	0.993647232	2.015192564	1.980624185	2.586042566	1.818949887	1.794411142	1.793015974	2.302457608	1.984192074	2.001932683	2.734796707	1.476735248	0.990656138	1.228970341	0.824979757	0.980058758	2.253360047	2.017896072	1.759110297	1.758596523	0.487686602
1.3.99.23	0	0	0.003245527	0.001998861	0.003496209	0.001456846	0.004505553	0.00429529	0	0.000736442	0.00287827	0.458660076	0.464644949	0	0	0.002623257	0.003743814	0	0.000403594	0.003806774	0	0.000382691	0	0	0	0	0	0.001985261	0	0	0.003229351	0	0	0	0	0.002468025	0.004803855	0.003387135	0	0.001621159	0.002160041	0.003469163	0	0.001801635	0.001593221	0.002213484	0	0	0
1.3.99.26	0.000659787	0	0	0.00172775	0.000672762	0.001812534	0.001916305	0.001088003	0	0	0.003474278	0.003492737	0	0	0	0	0.001046864	0.017948779	0.020471843	0.021333583	0.019597923	0	0	0	0.581839968	0.002203788	0.244515442	0.031016955	0	0.005305484	0	0	0.005238675	0	0.003841702	0.035812139	0	0.005306943	0	0.000359677	4.87536E-05	0.002176423	0	0.002257186	0.001113763	0.004002124	0.029367672	0.028068893	0.007234408
1.3.99.27	0	0	0	0	0	0	0	0	0	0	0	0	0	0	0	0	0	0	0	0	0	0	0	0	0	0	0	0	0	0	0	0	0	0	0	0	0	0	0	0	0	0	0	0	0	0	0	0	0
1.3.99.4	0.0015995	0	0	0	0	0	0.003346748	0	0.005444737	0.004961239	0.131052903	0.00101765	0	0.002408265	0.001712874	0.004732692	0	0.021483711	0.01057612	0.021655055	0.01558865	0.001907589	0.004800422	0.001203728	0.069847906	0.003609138	0.000658539	0	0.001530401	0	4.60721E-06	0	0	0.004443786	0	0	0	0.000985779	0.004000568	0	0	0	0	0.00518858	0.128925266	0.003259729	0.000279529	0	0
1.3.99.5	0.010914613	0.005419443	0	0.010827379	0.000912591	1.995041142	0.018130936	0	0.011824576	0.016155948	0.022041932	2.010888294	1.997483026	0	0.013674916	0	0.004186773	0.013163633	0.005159241	0	0.018211249	0	0	0.005828016	0	0.008404387	0	0.019601653	0	0.00882309	0.002668938	0	0.007069775	0.011972877	0.003052349	0	0	0.006842491	0	0.017059571	0	0.012179517	0	0.008312887	0.020364726	0	0.003160474	0.013156591	0.003847837
1.4.1.-	0	0.001255634	0	0.002484501	0.002839015	0.004054899	0.004823561	0.003211524	0.001073705	0.004330112	0.004950477	0.002037725	0	0.000120421	0.998893135	0	0	0.016449516	0.012695752	0.01158885	0.017546624	0	0.004320629	0.000535721	0.001244582	0	0	0.000725807	0.002669001	0	0	0.00363964	0	0	0.000530263	0.002669432	0	0.002144947	0	0.002496688	0	0.003469719	0	0.002955348	0.008434011	0	0	0	0.003922224
1.4.1.1	0	0.011095762	0.015396033	0.082434687	0	0.995096745	0.659094855	0	0.504913675	0	0.525746075	0.827244431	0.84184281	0.019113141	0.981355751	0	0.011268743	0.372698572	0.387990809	0.362578068	0.361369259	0.006817515	0.989813996	0	0.399840011	0.000754395	0.232495279	0.056657723	0.090116162	0.017754217	0	0.048910962	0.002853293	0	0	0.028066993	0.018940017	0.009102947	0.081834497	0.504372759	0	0.047982853	0.691047406	0.984388788	0.539990019	0.008082374	0.358577425	0.359169483	0.23113503
1.4.1.13	4.386369925	3.936783121	0.036169545	0.109158194	2.071972547	0.934581407	1.619347001	5.948205519	6.029942653	4.026015164	4.169174273	5.395546966	5.304755715	3.711845976	3.959478507	4.72195722	3.298350986	4.974599645	4.967834772	5.04185131	5.071044621	7.002212325	3.92185963	5.051061935	1.240368905	1.017001424	2.94054338	3.35504255	1.364476724	1.97828922	2.025273813	4.074573682	3.925615161	3.927144071	3.930884654	3.422810721	7.054378109	0	0.754276603	2.049977883	0	0.490210322	3.049306264	1.967104023	4.223245048	4.229549485	4.114061281	4.057125043	1.376407497
1.4.1.16	0.397733897	0.05977683	0	0.264689171	1.006411527	0.001752981	0.169990738	0.007851148	1.009999014	0.002339233	0.104329724	0.991028136	1.003964741	0.012073186	0.998356454	0.999058771	0.105848698	0.34982554	0.33965615	0.327178019	0.355569912	0	0.993187396	0	0.166033343	0.483616474	0.486276117	0.03806987	0.002931853	0	0	0	0.199457358	0.208797379	0.211705399	0.031106309	0.012974942	0	0	0.004747816	0.013615483	0	0.390375138	0	0.090342736	0.005971876	0.482041754	0.453938288	0.02026928
1.4.1.2	0.001751004	0.00322954	0	0.07963124	0	0.013871953	0.834239469	0	0.004245707	0.006635421	0.337172976	0	0	0	0.000396053	0	0.036187707	0.257074963	0.2542261	0.261410797	0.258758815	0	0.012403469	0.002131906	0	0.49658685	0.260240417	0.021921337	0	0	0.003459708	0.010268806	0.100300368	0.096891576	0.100482843	0.023934367	0	0.99271908	0.734701011	0.489262508	0	0	0	0.013746943	0.333168324	0.134826856	0.215270605	0.212038408	0.082325281
1.4.1.20	9.38867E-05	0	3.7849E-06	1.9662E-05	0	8.40076E-06	0	5.19045E-05	6.2372E-05	1.21407E-05	0.008479355	0	0	0	0	0	0	0	0	2.85136E-05	0.000110998	8.31043E-05	1.84613E-05	0	0	0	3.03078E-06	0	6.5224E-05	7.60077E-05	0	0	5.37155E-05	0	0	0.00012312	2.82901E-05	0	0	0.000115748	5.00676E-05	0	6.79393E-06	0	0.008539093	0	0	4.24588E-05	0
1.4.1.21	0	0.821824124	0.000638732	0.008124581	0.005239247	0.002682132	0.001353528	3.04564E-05	0.008336405	0.997674558	0.657796785	0.375619255	0.379758778	0.001628183	0.011357819	0	0.009221184	0.132632308	0.12875593	0.125670552	0.117675917	0.002451007	0	0	0.144110454	0.007932495	0.008553255	0.040412888	0.005200475	0.001199651	0	0.002606389	0.005086599	0	0.0067742	0.030889486	0.511021294	8.1668E-05	0	0	0	0	0	0	0.661224935	0.28158492	0.031025549	0.024916925	0.003630794
1.4.1.3	0.795229572	1.228497511	0	0.171262167	0.005662196	0	0	0.010747805	0.012088851	0	0.805465331	0.009539954	0	0.00283603	0.001829433	0	0.263790184	0.112560119	0.100356763	0.122177795	0.114051341	0.007771526	0.014816631	0.001131942	0.113568502	0.509952676	0.009295358	0.222750669	0	0.009977558	1.006444616	0.00814612	0.101457664	0.11341038	0.103413642	0.222262826	0.004721268	0	0	0	0.00648362	0	0.004303175	0	0.802042111	0.993018507	0.050638342	0.057623806	0.081417161
1.4.1.4	1.024830126	1.009725466	0.96442992	0.978702234	0.988444238	1.525664795	0.163036352	1.011279876	1.001988552	0	0.230814293	1.908310706	1.948123277	0.93733698	1.002203297	0.995342331	0.35401341	0.812325264	0.799834062	0.794448494	0.796579668	0.999955816	0.987052519	0.98625672	1.013918524	0.509555512	0.99422086	0.776602987	1.012323706	0	0	1.000287033	0.89620034	0.923543078	0.913170996	0.791803252	0.98553776	0.015293831	0.26955129	0.51233983	0	0.856077554	0.917326093	0.024389444	0.268451392	1.000223512	0.889307729	0.891196233	0.297879596
1.4.1.8	0	0.000478887	0	0	0	2.06781E-05	0	0.000586823	4.57849E-05	0.000588906	0	0.000876097	0.000947327	0.000535217	0	0.000639106	0	0.000496229	0	0	0.000121511	0.000241287	0.000133689	0.000155849	0.000470685	0.00019984	0	0.000890345	0.000874135	0	0.000367156	0.000915269	0.000799081	0	0	0.000640774	0.000819687	0	0.000786499	0.000958381	0	0.000844216	0.000937091	0.000868667	0.000724903	2.3093E-05	0.063334185	0.062288584	0.012655271
1.4.1.9	0	0	0.006380677	0.002765466	0	0.001269085	0	0	0	0.004400746	0.082835763	0.003954692	0	0.004388595	0	0.199647629	0.003461562	0.011054724	0.016800962	0.018791048	0.017785688	0	0	0.005915856	0	0.001808689	0.248337097	0.004876933	0.005216064	0.001505291	0	0.01486134	0.102290158	0.102316888	0.09599846	0.012360088	0	0	0.003484246	0	0.005470745	0.003438606	0	0.006529347	0.091286736	0.000320225	0.150242252	0.153518089	0.007750313
1.4.2.-	0	0.000624728	0.00053326	6.27773E-05	0	0.000583344	0	0	0	0.000376128	0.059868165	0	0	0.000358353	0.000266685	0.000496054	0	0.000720508	0	0.000331055	0	0.000548303	0	9.14394E-05	0	0.000184116	0	5.1519E-05	0	0	0.000434195	0	0	0	0	0.000282391	0.000536607	0	0.00019513	0	0	0	1.57146E-05	0.000656129	0.058773927	0.000471148	0.062159653	0.062656786	0.000715106
1.4.3.-	0.18471304	0.531094196	0.116231428	0	0	0.021099855	0	0.002150619	0	0	0.957368206	0.004703363	0	0	0.010817971	0.014518211	0.003265669	0	0.011440572	0	0.009604856	0.001622303	0.009635159	0.008348944	0.049436933	0	0.252301822	0.61444701	0	0.002059216	0.150218327	0.724106554	0	0.011213704	0.004946468	0.632293323	0.020502569	0.009362517	0.099367659	0.490204856	0.006425367	0.801108272	0	0.009195375	0.959549094	1.861740067	0.138527308	0.171606667	0.164463078
1.4.3.1	0	0	0	0	0	0	0	0	0	0	0	0	0	0	0	0	0	0	0	0	0	0	0	0	0	0	0	0	0	0	0	0	0	0	0	0	0	0	0	0	0	0	0	0	0	0	0	0	0
1.4.3.10	5.5425E-05	0.000366703	3.38615E-05	1.03179E-05	0.000184666	0	0	0.000347291	0	0.000339641	0	0	0.000241033	0.000367498	0	0.000313271	0.000238977	0.015772065	0.016538629	0.016281116	0.016236766	0	0	3.81784E-05	0.068750814	0	1.45605E-05	0	0	8.50758E-05	0	0.000139503	0	0	0	0.00010152	0.00031392	0	6.77274E-05	0.000100019	0.000188105	1.73357E-05	0	0	0	0.000416935	0.000268536	0.000354621	0
1.4.3.16	0.998951787	0.995083524	0.011888273	0.168492021	1.007995222	1.010051576	0.179535945	1.015606554	1.016748722	0.982750699	0.913048025	1.01964925	1.004088875	0.43272038	1.013191717	0.589821741	0.13822046	0.821508069	0.855818168	0.841395575	0.849723012	0.991128003	0.992989382	0.479964734	0.199685296	0	0.49468751	0.811740383	0.006517894	0.018604513	0.731101497	0.961596494	0.905549116	0.900410738	0.91754725	0.819588959	0	0	1.076863897	0.516421409	0	0.094186394	0.481844297	0.014159654	0.95043585	0.855784295	0.488990115	0.49168755	0.085276702
1.4.3.19	0.807321643	1.000261604	0	0	0.008962612	0	0.011515319	0	0	0	0.729771849	0.011078717	0	0.048566121	0.013777146	0.013916325	0	0.051982315	0.070151289	0.067605939	0.055458315	0	0.004643623	0.010477238	0.572656761	0	0.005214645	0.067760417	0.006674476	0	0.866729512	0.030083966	0.008249415	0.009265495	0.008738656	0.063372816	0.008003813	0.013691857	0.000544961	0.013059653	0	0.002873014	0	0.000910038	0.722935481	0.148969343	0.312697408	0.305134601	0.082518936
1.4.3.2	0	0	0	0	0	0	0	0	0	0	0	0	0	0	0	0	0	0	0	0	0	0	0	0	0	0	0	0	0	0	0	0	0	0	0	0	0	0	0	0	0	0	0	0	0	0	0	0	0
1.4.3.21	0.204362695	0.653478237	0.004590067	0	0	0	0	0.004595726	0	0	0.030973348	0	0.006580164	0.005573833	0.006703103	0.000401853	0.00148237	0	0.005930871	0.001785778	0.004750034	0.003727736	0	0	0	0.00284636	0.243187298	0.188415684	0.003853334	0	0.005266839	0.398982902	0	0.002132266	0	0.184115082	0	0	0.076790559	0.252834089	0.004981818	0.085008669	0.001159027	0	0.022041221	0.853749206	0.02891626	0.033444896	0.006909374
1.4.3.3	0.001507521	0.001557655	0	0	0.000951175	0	0	0.001584813	0	0.000451047	0.02387547	0.001053657	0	0	0	0.00127015	0	0.001514404	0	0.000455975	1.60361E-05	0	0	0.000981145	3.74674E-05	0	0.00059856	0.008198259	0.000617043	0.001718275	0	0	0	0	0.000557724	0.008763852	0	0.001078004	0.001202124	0.001519774	0.000585065	0.000769481	0.000643888	0.000553667	0.024296946	0	0.031477996	0.029958583	0.001258286
1.4.3.4	0	0.000121758	0	0.00975017	0.004088579	0.009158996	0.005972497	0.00989914	0.00081816	0	0.259207172	0	0.003431352	0.00723294	0	0.204616653	0	0.411555651	0.411858801	0.429231287	0.409880558	0.00028727	0.008430333	0	0.071702079	0.001518386	0.005133043	0.01764124	0	0.999604621	0.001273411	0.025264779	0	0	0.001842775	0.025111164	0	0	0.006185707	0	0.00460727	0	0	0.00685396	0.269641404	0	0.21199371	0.227688725	0.01861393
1.4.3.5	1.002010287	0.975006125	0.992998019	0	1.015059821	0	0.01831747	0	0	0.000725428	0.957737299	0.866770304	0.83845013	0.001715797	0.002070868	0	0.072253092	0.018265694	0.046178921	0.032217864	0.04870441	0	0	0.006565227	0.129345806	0	0.482811389	0.913013763	0	0.01758431	1.012193645	1.022533233	0	0.002296264	0.003664797	0.915082761	0.014312965	0.007293423	0.167670153	0.520827832	0	0.945119486	0.002341637	0.002644284	0.957512863	0.848859675	0.27086	0.248387447	0.14445498
1.4.4.2	1.629407286	0	0	0.8104841	1.969657321	0.527045827	0.313680057	0.006670496	0	0.024890023	1.327630392	1.334165005	1.274945698	0	2.007540948	0.426427353	0	1.030812235	1.048906443	1.016463331	1.036532691	0	0	1.031800138	0.942630998	0.005555057	0.73570821	1.186054427	0.010847317	0	1.140499471	1.312433532	0	0	0	1.199469692	0	2.03055662	0.170586669	0.501909645	0	0.067631535	0.027389674	0	1.273402462	1.296438457	0.592671549	0.619393513	0.199900784
1.4.7.1	0.809101012	0.01088098	0.003937326	0	0.980709041	0.019519884	0	0	0.51314813	0.008430275	0.341970388	0.010067771	0.001073339	0	0.010977751	0.20388583	0.009730332	0.079787449	0.102699062	0.107746164	0.08033146	0.509416149	0.018969237	0	0	0	0.230860602	0	0	0.008091885	0.000705792	0	0.396887246	0.41107628	0.409953537	0	0	0	0.012785599	0	0	0	0.188569851	0.006489656	0.330875778	0.004569023	0.159326197	0.146836274	0.031265247
1.4.9.1	0	0.004287439	0	0.001620766	0	0	0.00613044	0.005999299	0.001165578	0	0.334033759	0.001550594	0	0	0.002559726	0	0.027246141	0	0	0.00338732	0	0	0	0.00309021	0	0	0	0	0.002210913	0	0.000382768	0	0	0.002022281	0	0.001634274	0	0	0	0.005326353	0	0	0.002503135	0.005085655	0.337983527	0	0.007937161	0	0.002238825
1.4.99.-	0	0	0.000210911	0.000317579	0.000501534	0.000490246	0	0	0.001108966	0.000497932	0	0	0	0	0.00014182	0	0.061378247	0	0.000681162	0.000743512	0	4.53989E-05	0	0	0	0	0	0	8.73801E-06	0.000156976	0.000479036	0	0.000951838	0.001013687	0	0	0.000234209	0.000700072	0	0.000305278	0.000324224	0	0.000956632	0.000451478	0	0	0	0.000162905	0.000299707
1.4.99.1	2.565601255	1.889450361	0.022647846	0.003726475	0.034198474	0	0.013792162	0	0	0.000951428	3.496265328	0.012897008	0	0.019700654	0	0	0.083543635	0.0534965	0.035148868	0.029578235	0.066871446	0.007057075	0.001688066	0	0.204525616	0	0.267162311	0.950344919	0	0	1.001598945	0.960124853	0.035549324	0.016667469	0	0.881025586	0.021284562	0	0.306803777	0.475794401	0	0.104449211	0	0.023078173	3.563036957	2.121448708	0.155780173	0.112688599	0.228778933
1.4.99.5	0.003262554	0.002717756	0.000952908	0.002405635	0.001124041	0.002170335	0.002109125	0	0	0	0.027883241	0	0.000623192	0	0.002278573	0	0.000475089	0.002364002	0	0.000510193	0.001593685	0.004244201	0.002999569	0	0	0.002280346	5.84596E-05	0.009268887	0	0	0	0.002878449	0	0.003783455	0	0.012780273	0	0	0	0	0.003418939	0.004380675	0.000485567	0	0.021676754	0	0.001878985	0.001760916	0
1.5.1.-	0.192451251	1.159188484	0.000350027	0.001758821	0.006188488	0.019125654	0	0	0.015851709	0.008473526	0.206375891	0.008598962	0.008491704	0	0	0	0	0.020330825	0	0	0	0.020004238	0	0.001876621	0.06007872	0.020065896	0.232479465	0.913095343	0	0.017482438	0.270355654	1.687291181	0	0.002166418	0.002992586	0.920132824	0.011271069	0	0.155874557	0.490285488	0	0.112178952	0.009052359	0.012512352	0.232891587	1.694930355	0.060902995	0.076904769	0.039857441
1.5.1.10	0	0.00090497	0	0	0.000905669	8.51051E-05	0	0	0.000358546	0.000821624	0	0	0.000240059	0.00086395	0.000688054	0.000729228	0.000131921	0	0	0	5.16496E-05	3.5558E-05	0.000205488	0	0.00053937	0	0.00070676	0	0	0	0.000902431	0	0.000643273	0.000308868	0.000559567	0.000318944	0.000104619	0	0.000213772	0	0	0.000867139	0.00056159	0.000644456	0	0.000310287	0.000464115	0	0
1.5.1.12	0.588255349	0.311260761	0.154791696	0.012046157	0.98930007	0	0.003654928	0.002270902	0.002839058	0.005409643	0.484945661	0.235803921	0.224761307	0.002247899	0	0	0.21097074	0.053523381	0.044577091	0.057576529	0.056786802	0	0.01172127	0.512939406	0.198144202	0.001794345	0.007878278	0.344752331	0.00225265	0	0.141909466	0.324988688	0.006973354	0	0.000176864	0.324781992	0.003523514	0.005411893	0	0.010262189	0	0.055885322	0.006325004	0	0.497425492	0.296340322	0.112335663	0.113009274	0.046991534
1.5.1.15	0	0	0	0	0	0	0	0	0	0	0	0	0	0	0	0	0	0	0	0	0	0	0	0	0	0	0	0	0	0	0	0	0	0	0	0	0	0	0	0	0	0	0	0	0	0	0	0	0
1.5.1.19	0	0.000445981	0	0.000634403	0	0.000663852	0.000299648	2.06277E-05	2.66886E-05	0	0	0	0	0.000133809	0.00050268	9.42281E-05	0	0.000658139	0.00041851	0.000695341	0.000737035	0.000595542	0	0	0.000670687	0	0.000658151	0.000529717	0	0.000448212	0.000572349	0	6.46695E-05	0.000258408	0	0	9.19485E-05	0	0	0	0.000528824	0.000430575	0	0	0.000415282	0	0	0.000563552	0.000326317
1.5.1.2	0.992690563	1.608270215	0.941847283	0.911932114	1.013826182	0.495653693	0.492235108	0.988118708	1.013477473	1.001883207	1.034854647	1.165308125	1.143621756	1.103108581	0.988872814	0.992607696	0.923680224	1.175479374	1.175571141	1.176044031	1.163263853	0.992925301	1.00027565	0.512714862	1.002478484	1.514186412	1.012532462	0.969009375	1.505117101	1.002625453	1.008974936	1.024794586	0.906030541	0.905381753	0.906032717	0.970326039	1.014247955	0.249691302	0.258947482	0.738018504	0.003313061	0.942200877	0.794833613	0	1.039129071	1.439004601	0.99096536	1.012088225	0.618356197
1.5.1.20	0.984796593	1.772713552	0.959946045	0.719886267	1.007168456	0.999473139	0.175334569	1.012772759	0.995731423	0	0.899325001	1.145807744	1.140233235	1.010551881	1.006833565	0.618232295	0.538031564	0.603877439	0.593642431	0.625666177	0.632866835	0.998398315	0.994944215	1.002409313	0.940656258	0	0.484798809	1.045462887	0.013879611	0.015093303	0.984788359	0.969113256	0.787324761	0.788076135	0.815555216	1.054297469	0	0	0.48113326	0.506729139	0	0.94605295	0.284903802	0.010124551	0.916508056	0.999311519	0.814650373	0.796406732	0.439643471
1.5.1.24	0.006656163	0.049009498	0	0.005574569	0.006271116	0	0	0	0	0	0	0.004855211	0.005440641	0.002472444	0	0.200485547	0	0.206082663	0.213488228	0.206100876	0.212031104	0	0.003965893	0	0.00455266	0.000216452	0	0	0	0.000609021	0	0	0.000197261	0	0	0.004825606	0	0.000179999	0	0	0	0.004912695	0.102537117	0	0	0	0.025591748	0.032533224	0.003130411
1.5.1.28	0.001100983	0.087729594	0.000491221	0	0.001069833	0.001377842	0	5.65096E-05	0.001204726	0	0.076247096	0	0	0.000990278	0	0.001125629	0	0.000165902	0	0.000352847	0.000754033	0	0.001272196	0	0.000952082	0	0	0	1.13388E-05	0.000460886	0.000768194	0	0	0	0.001223935	0	0.001080816	0.000568087	0.000862348	0	0	0	0.000107431	7.41886E-06	0.077254885	0.000344889	0.030011979	0.030175734	8.09366E-05
1.5.1.3	1.013837391	1.092619723	0.960308014	0.808378366	1.01606528	0.513815185	0.994815454	9.06463E-05	1.003949494	0.008127982	0.9861267	0.997646573	0.996540065	0.998591753	0	1.011101721	0.038122265	0.756160262	0.745483622	0.754947018	0.733050605	0.996490491	1.014361104	1.013573348	0.953019169	0.994614589	0.25364206	1.063298144	1.534073542	1.010045297	1.004672288	1.176801751	1.003476397	1.012262323	0.990333927	1.05428532	0.002868594	0.995383126	1.001111534	1.243854453	1.002498966	1.010290794	0.787512476	0.010817985	0.965650819	1.009094308	0.893275255	0.890886198	0.950052798
1.5.1.33	0.00565024	0.001228379	0	0.001083052	0	0.00480901	0.003376441	0.00065851	0.005471319	0	0.004593802	0	0.000652931	0	0	0.001146126	0.000959689	0.021715345	0.01821893	0.015894643	0.010673258	0.002881716	0	0.002943615	0.003560333	0.001980115	0.005627598	0.005843011	0	0	0	0	0.001002285	0	0	0.008918637	0.003694755	0.004683376	0	0	0	0	0.004554708	0	0.003463944	0.001163896	0	0.000343191	0
1.5.1.38	0.780583511	0.994802791	0	0.074351244	0.000242712	0	0	0	0	0.00676305	0.968735976	0	0.004825807	0	0	0.001501403	0	0.042315697	0.035024047	0.031296269	0.043440281	0.011687802	0.004822093	0	0.876338301	0.001082687	0.23848776	0.656915737	0.016097694	0.009135563	0.995750278	0.91417496	0	0	0.002558814	0.632683629	0.011994414	0	0.177126282	0.499742795	0.007129321	0.093258566	0	0.000191592	0.972980464	1.151114838	0.172924935	0.177581626	0.106690991
1.5.1.5	1.989050497	2.200847521	1.887624145	2.011049433	1.982278374	1.986690255	1.679653339	3.996416728	2.017708817	1.98030471	2.351537707	2.003445504	2.008302331	1.986012904	1.996305978	3.190646122	1.99350273	2.689709514	2.674852917	2.691832983	2.71330542	2.980538382	1.995791782	2.981853329	1.991320104	1.982331908	2.016937188	1.977695282	2.04277215	1.986265723	1.986507256	1.985001277	2.390093284	2.394745969	2.403395663	1.967998976	3.010643578	1.995050317	2.177660638	2.003101557	2.011470302	2.015663144	1.809531913	2.006707324	2.336256221	1.994414076	2.688480348	2.691662463	2.169378959
1.5.1.7	0.014837266	0.013133707	0	0.095501064	0.991449908	0.49290418	0	0	0	0	0.356665907	0.298258031	0.317768092	0.016390322	0.994471562	0.614022174	0.967830861	0.209852997	0.226072268	0.193511183	0.196037338	0	0.984196443	0.008454151	0.068094664	0	0.24244828	0.001968699	0.000994691	0	0	0	0.495894613	0.491887266	0.505800179	0.01739402	0.99334391	0.007237769	0	0.014394767	0	0.010303885	0.295675795	0	0.364883718	0	0.331140181	0.341075936	0.048943169
1.5.1.9	0	0.000771046	0	0.000867151	7.28541E-05	0	0.000121206	0	0.000121491	0	0	0.000126224	0.000883657	0	0.000401388	0	0	0	0	0	0.000716302	0	0	0.000364909	0.000808254	0	0.000226849	0	0.00082124	0.000890418	0.000862041	0	0	0.000825447	0.000814798	0	0.000510407	0	0	0.000676848	0	0.00014642	0.000479065	0	0	0	0.000653278	0	0
1.5.3.-	0.199108937	0.014739357	0	0	0.005703947	0	0	0.012601952	0.008101312	0.006922607	0.015219091	0.005368154	0.010151289	0.006063142	0	0	0.131030889	0.207831801	0.216459259	0.195109312	0.221636968	0.002891239	0	0.003483437	0.022581482	0.009122197	0.251848797	0.756075145	0	0.000875061	1.15115221	0.955786606	0	0	0.008121338	0.756867987	0.008782664	0.001537705	0.164643089	0.48779379	0.005125529	0.082691233	0.012867545	0	0.016813234	0.719268397	0.022549627	0.017629388	0.045421745
1.5.3.1	0.053581108	0.212823777	0	0.041509733	0	0	0.82158394	0.004314027	0.470805646	0	2.687547275	0	0.04458279	0.027795552	0.968135347	1.232866041	0.001822107	0.420464496	0.490817135	0.418539951	0.474892125	0.045062471	1.018785963	0.519182462	0.180848331	0	0	0.135548075	0	0.971603231	0.027024938	0.030643729	0.670548011	0.675224394	0.728644329	0.078207318	0.496735072	0	0.40630783	0	0.045152111	0.048626749	0.450733854	0.005897438	2.682158058	0.674884537	1.455702641	1.525661071	0.504662612
1.5.3.13	0	0	0	0	0	0	0	0	0	0	0	0	0	0	0	0	0	0	0	0	0	0	0	0	0	0	0	0	0	0	0	0	0	0	0	0	0	0	0	0	0	0	0	0	0	0	0	0	0
1.5.5.-	0.613587847	0	0.015675407	0.156906097	0	0.006195042	0.479139099	0	0.022906755	0.016406715	0.10568849	0.008663455	0	0	0.013751542	0	0.04297262	0.013360032	0.05821895	0.041320536	0.0371058	0.024339966	0.022731901	0.002881099	0	0.00373297	2.256990979	1.332195889	0.004093874	0.007997032	0.015874342	2.780765344	0	0	0	1.360472359	0.0247883	0	1.062197647	1.503815162	0.028192636	0.255670034	0	0	0.088905305	0	0.07864504	0.037840478	0.086541467
1.5.5.1	0.810833607	1.072974036	0.002633603	0.007781066	0	0.001872084	0.011012324	0	0	0	1.019268429	0.015105279	0	0.00201828	0.000916919	0	0	0.019293656	0.028287481	0.023450383	0.016380067	0.010843083	0	0.002381756	0	0	0.253751838	0.105884179	1.22287E-05	0.0090476	0.007770669	0.021745038	0	0.000378401	0	0.084847233	0.013637953	0	0.001333576	9.83633E-06	0	0	0	0.002406634	1.034706944	0.131724343	0.105606472	0.101551222	0.088104289
1.5.8.2	0.007260346	0.003828136	0.001400186	0	0.006506434	0	0	0.007246098	0.008077365	0.00474025	0.039038234	0.005199093	0	0.004060516	0	0.001942008	0.008078317	0.009617726	0.009412834	0.020661943	0.009918305	0.000838139	0.004046781	0	0	0	0	0	0.004956408	0.007973177	0.004982293	0.001013707	0.002714974	0.004339842	0	0.001771729	0	0	0	0.504652039	0.999169736	0	0	0	0.038991285	0	0.007631485	0	0.021975959
1.5.8.3	0.001093442	0	0.005048236	0.001036084	0	0.004351717	0	0.002724902	0.003530301	0	0	0	0	0.004177003	0	0.005023917	0.001761823	0	0	0	0	0.004826266	0.000667447	0	0	0	0	0.006934995	0.003715449	0	0	0.007946108	0.00156542	0	0	0.003740701	0.004272236	0.005135027	0	0	0	0	0	0	0.00106664	0.138792601	0.060364068	0.063603248	0
1.5.8.4	0	0	0.000284215	0	0	0	0.00214108	0	0.002478712	0.001859902	0.048360084	0.001687049	0	0.000333011	0	0	0	0.001713397	0	0.000196236	0	0	0	0.001169132	7.96228E-05	0.001199933	0.000228116	0	0	0	0	0.00164	0	0	0	0.002007826	0	0.000134876	0	0	0.002229569	0	0	0	0.049627986	0	0.062881077	0.063777522	0.009991698
1.5.99.-	0.001031749	0	0.000843562	0	0.001304836	0	0	0.00090868	0	0.000883857	0.015138027	0	0	0.000398829	0.001225075	0	0	0	0	0	0.001265836	0	0	0	0	0	0.001056936	0	0.001352866	0.000814359	0	0.00042207	0	0	0	0.000314887	0.001208944	3.23804E-05	0.001634834	0.001734361	0.000836918	0	0.001394089	0	0.015889853	0	0	0.000205523	0.001032574
1.5.99.11	0.001353917	0.00322166	0.007011398	0.006744943	0	0.006443463	0	0	0.002458171	0.006382578	0	0.001942752	0.004803469	0	0	0	0.005393637	0.003620845	0	0.004509991	0.000194712	0	0	0	0	0	0	0.003578396	0	0	0.003972691	0.002580268	0.000741825	0	0	0.007047552	0	0	0.007006529	0	0.004725154	0.001375732	0.001504485	0.0045126	0	0.003838734	0.058393208	0.064533978	0.004023084
1.5.99.12	0	0	0	0	0	0	0	0	0	0	0	0	0	0	0	0	0	0	0	0	0	0	0	0	0	0	0	0	0	0	0	0	0	0	0	0	0	0	0	0	0	0	0	0	0	0	0	0	0
1.5.99.6	0.001974393	0	0	0	0	0	0.001567288	0	0	0	0.040717413	0	0.001659816	0.00218397	0	0	0.149140575	0	0	0	0	0.003371456	0.002763625	0	0.000400016	0	0.002258816	0.041191065	0	0.002046196	0.141990088	0.013453433	0	0.001506931	0	0.038733459	0	6.42276E-05	0	0	0.000519728	0	0.003245336	0.001429906	0.044211529	0	0	0.000327565	0.012793827
1.5.99.8	1.99462476	1.742113975	1.392553876	1.543500166	3.026965579	0	0.179323091	0.024977099	0.001761995	0	1.797944088	0.696428527	0.66358596	0	2.02265015	0	1.193125324	0.101548516	0.123034518	0.089700389	0.092786003	0.019452448	0	0	0.93816522	0	0.527523784	1.562709469	0.035344676	0	1.590290776	1.663095995	0.028203507	0	0	1.555263574	0	0.029069112	0.168243125	0.468947022	0.011050684	0.231203881	0.028489458	0	1.748972038	1.855940004	0.283572858	0.227035254	0.223229392
1.5.99.9	0	0	0	0	0	0	0	0	0	0	0	0	0	0	0	0	0	0	0	0	0	0	0	0	0	0	0	0	0	0	0	0	0	0	0	0	0	0	0	0	0	0	0	0	0	0	0	0	0
1.6.-.-	0	0.019942493	0	0.263800329	0.025607162	0.019907104	0.492428399	0	0.987503609	0.994258949	0.040734352	0.000338293	0.020137088	0.038482317	0.992532062	0.400767789	0.021518588	0.500958863	0.48354487	0.519389477	0.506593236	0	0.991410625	0	0.330322341	1.503190718	0.010034317	0.105105254	2.773905169	1.004918707	0	0.035898628	0.024585394	0.019342745	0.023802891	0.105025484	0.006020705	0.235941159	1.085137522	0.505598144	0.013801731	0	0.38669814	1.019325295	0.020548581	0	0.257464975	0.232473277	0.520872288
1.6.1.1	0.200421656	1.003140649	0.009214117	0.185356226	0	0	0.158154215	0	0.013018951	0.010620121	0.109822058	0	0.016256021	0.012426272	0.005815468	0.012975619	0	0.019566989	0.024064625	0.025783635	0.004767263	0.008759395	0.014760233	0.010355803	0.021642937	0.003363133	0.26120908	0.866135564	0.006774989	0.012935188	1.015978485	0.962137681	0.01202323	0	0.006554041	0.866015413	0.003549322	0.004057373	0.151555885	0.50098045	0	0.080989171	0	0	0.094732448	0.709130434	0.115516416	0.130957858	0.073899152
1.6.1.2	2.177016358	2.982034526	1.944142287	0.414914015	0	0.036400608	0.000324564	0.005246238	0	0	2.996005631	0	0.028193407	2.716053338	0	0.047391856	0	0	0.030887759	0.000146592	0.064675935	0.050944367	0	0.000710214	0.360937707	0	1.258890235	1.751072558	0	0.037318283	0.279672885	1.934474035	0.000715233	0.05154195	0.00112183	1.702764082	0	0	0.286749431	1.029285723	0	1.902793253	0	0.018168595	3.012258486	2.017203865	0.347696188	0.337620451	0.376413616
1.6.2.2	0	0	7.46417E-05	3.26735E-05	4.05667E-05	0	0	0	5.8395E-05	3.42825E-05	0.008442958	2.92996E-06	0	1.20161E-05	2.59136E-05	0	6.61999E-05	0	0	5.80216E-06	5.52132E-05	7.02003E-05	0	0	7.94232E-05	0	0	0	0	0	1.14227E-05	0	2.12397E-05	6.38483E-05	0	0	0	0	5.8335E-05	0	2.8708E-05	2.99881E-05	0	6.4012E-05	0.0085301	0	6.74368E-05	0	5.01657E-05
1.6.2.4	0	0	0.001719857	0	0.000984411	0	0.000175265	0.000908349	0.001504171	0.000224044	0.049807738	0.001463147	0	0	0	0.000965508	0.001052426	0	2.65478E-05	0.00104153	0	0	0	0.001400698	0	0.001441201	0	0.00693094	0.001147203	0.001710375	0	0	0	0.000404579	0	0.009866772	0	0.001608015	0.00042033	0.001849553	0.001043821	0	0.001376074	0	0.05065656	0	0	0	0
1.6.4.-	0.999659688	1.568164504	0	0.000528134	1.93332E-05	0	0.83907494	0	0	0.014292701	0.700145981	1.001488175	1.004999705	0.070526438	0.017177957	0	0	0.128525859	0.16033341	0.146779592	0.15492227	0	0	0	0.0864384	0.500148359	0.498539563	0.642882879	0.432569231	0.016324774	0	0.993656214	0.008690287	0	0.007979593	0.643535701	0	0	0.177370179	0.490856191	0.012645488	0.096790007	0	0	0.667258719	0.861296373	0.07462713	0.092930137	0.08167029
1.6.5.-	0	0.041680915	6.036139284	0.02181189	0.033933451	4.432650656	0.018221229	0	0.016814819	0.070920228	0.117385661	5.954300124	6.036310449	0.041937514	0.01136377	0.084822699	0.000833924	0.040118467	0.163819065	0.158337556	0.073995814	0	0.059645727	0	0.620083502	0	0.019357687	1.461481205	0	0.057819166	0	0.161185708	0.085324313	0.012131455	0.031018809	1.55100853	0.938000785	4.989656612	0.038101358	0.444755657	0	5.402839546	0	0.025221675	0.28183282	5.095264684	0	0.011142424	0.08362741
1.6.5.2	0.193090619	0.789602211	0.049256535	0.280927124	0.009416539	0.003633114	0	0.004088936	0.006113676	0.007051832	0.620467129	0	0	0.055628428	0.001330522	0	0.006749293	0.024190469	0.016629281	0.024623238	0.02720637	0.011182902	0.01111811	0	0.036535323	0	0.007367066	0.111720368	0	0	0.012435368	0.014201016	0.001041738	0	0.007033471	0.125440355	0	0.011765019	0	0	0.002134019	0	0.099585352	2.31211E-05	0.613042468	0.858432825	0.084930343	0.099212079	0.052768593
1.6.5.3	14.58023388	12.98762028	0	13.59940858	13.8876539	10.62669926	3.837388699	3.762373471	5.068329818	3.82901172	14.06548088	11.39565416	11.68296865	0	4.080601099	4.253895527	13.60549731	3.239470963	3.530727796	3.615678607	3.305252213	1.991023454	3.024551315	1.759877195	1.336355715	2.33278968	6.782124789	12.75661033	1.104695372	0	13.15839471	13.03058378	1.700324261	2.063774293	1.698717047	12.76493795	0	3.549742817	2.66247584	6.376087719	0.013089382	1.344658651	0.708730881	0.934965953	14.02233617	13.62411896	5.761770256	5.713246686	2.299634635
1.6.5.5	1.801863658	2.617903404	0.07633703	0.525452083	0.997404952	0.040937535	0	0.02657556	0	0.032339206	4.076476774	0	0.004193587	0.002414702	0.951757654	0.147657449	0	0.151200358	0.119268571	0.090607835	0.136011466	0.024183911	0.019228797	0.005678351	1.333727003	0	1.004019646	0.966199139	0.138765021	0	1.318892992	1.046398798	0.123511836	0.05167547	0.149854598	1.018508087	0.013894574	0.02121894	0.192675109	0.520569232	0	0.038522798	0.040634076	0.051990544	4.02599856	1.993468289	0.646055887	0.64611227	0.456564226
1.6.6.-	9.04369E-05	0	0	2.29394E-05	0	3.60246E-05	0	0	9.25275E-05	0.000159489	0.008382186	0	8.82295E-05	4.95911E-05	0.000178289	0	0	0.016303981	0.01625863	0.016058886	0.016177919	0.000136284	4.82428E-05	6.7864E-05	0	0	0	4.90068E-05	7.17941E-05	5.39912E-05	0	0	3.6126E-05	0	0	0	0	0	0	0	0	0.000183839	0	0	0.008555561	3.47598E-05	0	0	7.06004E-05
1.6.99.-	0.814456916	0.928450786	1.168461924	0.442713809	0	0.009195566	0	0	0.013847641	0	0.05776001	0.608412707	0.633405412	0.569544225	0.993050387	0	1.624656964	0.141295067	0.150481125	0.176341157	0.159991515	0.00240749	1.98707493	0	0.190654282	0.501682453	0.00817924	0.189123275	0.000611453	0	0	0.303310429	0.015608292	0.006233004	0.000935207	0.173499768	0.005377785	0	0.579292888	0	0.006566157	0.799081383	0.51917826	0.009377958	0.094314774	0.275912105	0.112679338	0.121718037	0.153212492
1.6.99.1	0	0.001336911	0	0.000236652	0	0	0	2.71687E-05	0.003426545	0	0.436058048	0	0	0	0.000542896	0	0.274799623	0.002305037	0	0.002209248	0	0	0	0.004326936	0	0.002628567	0.003359776	0.001838266	0	0.002950376	0	0	0	0	0.002157302	0.002861912	0	0	0.003532773	0	0	0.003693676	0	0.000400272	0.430335269	0.002842647	0	0	0.003695843
1.6.99.3	1.023716909	1.547450318	1.03965742	0.997731356	0	0.040601524	0.344722978	0	0.471598949	0.042546279	2.952735443	0.797776354	0.776849295	0.641851745	0.031549844	0	0.245066428	0.474232246	0.526898351	0.487321131	0.526363729	0.516995793	0.034511079	0.009872694	0.934514964	1.497818897	0.779769297	0.968753845	3.158165691	0.022228013	0.982791067	1.066038239	0.027892761	0.003365166	0.023317522	0.992510112	0.007985992	0	0.433416542	1.244486452	1.997279057	0.943453022	0.033492763	0	2.964007563	1.296942962	0.640159421	0.659310594	1.16489035
1.6.99.5	0.599220539	0	0.004759436	0.01123857	0.013604878	0.00552104	0	0	0.008171622	0	0.671170048	0	0.011965087	0.002830725	1.988044363	0	0	0.199134137	0.195584412	0.216405995	0.211474047	0.00486346	0	0.003147677	0.123922318	1.001492619	0.503952242	0.001886852	0.009781578	0	0	0	0	0.000714377	0.009398096	0	0	0.015253098	0.003545022	0.008356972	0.015109331	0	0.003019931	0	0.668151859	0	0.025988341	0.025185403	0.026849851
1.7.-.-	1.389850052	1.36567824	0.979498108	0	0	0.011463767	0.813484411	0	1.507011207	0.993472123	1.483414378	0.877366611	0.868632769	0	0.986827268	1.423750671	0.069845965	1.980656704	1.977830061	1.992057566	1.935587968	0	1.025149723	0.982261354	0.139667119	0.513177519	1.761731471	1.79336872	1.014788811	0.007430727	1.032032358	1.990860977	0.928421268	0.91764376	0.920378591	1.809415511	0.97960869	1.725739079	1.158149565	1.523405778	0.004493891	1.037592319	0.197536834	1.031216214	1.468086301	2.427464549	0.936841815	0.950448774	0.288417931
1.7.1.1	0	0	3.9078E-06	0	0	0	0	0	0	0.001715465	0.015901544	0.001038002	0.000588132	0	0.000524693	0	0	0	0.001583362	0	0.0018303	0.001320246	0.001055379	0.001851286	0	0	0	0	0.0017809	0.001648226	0.001535166	0	0.000304962	0	0	0.001712301	0	0.000771307	0	0.001137453	0.000410333	0	0.000382914	0.000185745	0.016350719	0.001046171	0	0	0.036868566
1.7.1.13	1.605454843	1.321584512	1.202924095	0	2.018903947	0.009933569	0	0.015891245	1.002077527	0.028720299	1.350509291	1.253363462	1.236572617	0.004011569	1.02132248	0.380974409	1.257049049	0.173037183	0.210237198	0.183196789	0.190161384	0.027871789	0.992118886	0.494682203	0.129082296	0.507290586	0.485279831	1.254029718	0.012361558	0.027711123	1.123543769	1.277197989	0.271452781	0.304434545	0.310232684	1.244010706	0.013397226	0	0.228393431	0.472684228	0.003075081	1.26728056	0.323592998	0	1.333790532	1.262211706	0.524608116	0.511866951	0.122862631
1.7.1.4	2.026410039	0.956023304	0.013440378	0.030759275	0.034824734	0	0.856079957	0	0.481278826	0	2.321570427	0.029624652	0	0.034436405	0.013296663	0.017002274	0.061096413	0.177760089	0.14669421	0.183879868	0.177145464	0	0.033903872	0	0.102128726	0	0.529754322	1.642384829	0.014925459	0	0.421919859	1.911127226	0	0	0	1.664762281	0.021643875	0.026897573	0.305765515	0.959317478	0	0.189128469	0	0.015004158	2.280686036	2.611883801	0.479368428	0.496481327	0.208981086
1.7.1.6	0	0.000427593	6.22871E-05	0.000399164	0	0.000283307	8.26865E-05	0.000485378	0	0	0.000329722	0	0.000455173	0.000248201	0	0	0.000161334	3.74796E-05	0.000296722	0	0	0.000542915	0.000479242	0.000377268	0	0.00040877	0	0.004015554	0	0	0	0.012047872	0	6.99538E-05	0	0.00458275	0	3.44901E-05	0	0	0.000341173	0	0	0.000556014	0.000147774	7.06402E-05	0	0.000397146	0.000204297
1.7.1.7	1.016398775	0	0	0.001459461	0	0.011507944	0.01727893	0	0.019407991	0.004948194	0.213914177	0	0	0.011711167	0.016755628	0.017582533	0	0.032830701	0.013554892	0.013969508	0.03566743	0	0.00930663	0.017506014	0.028431779	0.492775821	0.242030895	0.879632958	0.998536936	0	1.152923975	0.971578535	0	0.007961243	0	0.889404019	0	0	0.166643422	0.498768891	1.005037717	0.077022981	0.297394523	0.015823493	0.178701426	0.839864622	0.141717274	0.1409823	0.829855091
1.7.2.1	0.598881547	0	0.954495528	0.448987851	0.008509824	0	0	0.005014652	0.004438615	0.007890909	0.745071657	0	0.002645889	0	0	0	0.006217973	0.01113467	0.015951783	0.009361643	0.013458894	0	0.002473941	0.004664789	0	0	0	0.001387309	0.000491206	0.006104566	0.007582644	0.00643121	0	0.008088905	0	0.015444187	0.003699227	0	0.009277027	0.007343611	0.00402694	0.049418119	0.003224431	0	0.746665558	0.151986223	0.007867855	0	0.049579133
1.7.2.2	0.211557238	0.011633172	0.935561335	0.007337473	0.010377652	0	0.325509997	0	0	0	0.001792643	0.612766187	0.605316251	0	1.014885917	0	0.913537817	0	0	0.001765289	0	0.007977067	0	0.011461242	0.166442386	0.00497418	0.739924038	0.54521851	0.005966013	0.001108696	0.012001376	0.93746308	0	0.012491569	0.005229228	0.550856312	0.013703754	0	0.156557289	0.494565865	0	1.001551211	0	0	0.01338895	0.001788238	0.02714832	0.017089675	0.047861021
1.7.2.3	0.596795475	0.01146647	1.961096525	0.008864161	0	0.004142247	0	0.028756613	0	0.02674509	0.275957924	0.017688656	0	0	0	0.025057998	1.279151705	0.003562014	0	0	0	0	0.025446189	0	0.041936127	0.029044138	0.477699719	0.984798346	0	0	0.265888276	1.820267243	0.020700894	0.017656731	0	0.999721539	0.01024837	0.017720235	0.398940021	0.982610847	0	0.619296848	0.029715045	0	0.302095669	0.723771089	0.073336084	0.12187566	0.010524684
1.7.2.4	0.59810629	0	0	0	0.00478273	0	0.003714581	0	0.002853416	0.003115616	0.358890864	0.000849747	0	0	0	0.000538426	0.181223335	0	0	0	0	0	0.000112222	0.003472013	0.004536471	0.004425219	0.004810968	0.012050053	0	0.005292295	0.005999602	0.015410949	0	0	0	0.004508117	0	0.004286485	0.002437486	0	0.001953631	0	0.003772795	0.005325008	0.37001437	0.142626358	0.002725646	0.001608782	0.024850196
1.7.2.5	1.193263439	0	0.046282291	0.262571199	0.009236968	0	0	0	0	0.008894118	0.811247361	0	0	0	0	0	0.142934406	0.023206838	0.005289811	0.023843287	0.023731877	0.005338221	0	0	0.253073952	0.009205132	0.003649592	0.008831698	0	0.012226613	0	0.019296888	0.009784659	0	0	0.008556807	0	0.009355282	0	0	0	0.040381832	0	0.011656491	0.811318576	0.15100989	0	0	0.079460973
1.7.3.3	9.20611E-05	0.000187665	0.000157386	0	0	0.000325922	0.001038949	0.000546903	0.000547434	0	0	0	0.000854869	0	0	3.32941E-05	0	0.000604484	0	0	0.000939741	0.000773284	0	0	0.000748116	0	0	0.000270754	0	0.000452462	8.81261E-05	0.00047236	0	0.000668096	0	0.000593842	0	0.000309942	0	0.00038638	0	0.000249954	0.000371623	0	0	0.000612906	0.094361346	0.094054917	0.023234817
1.7.3.4	0.000278236	0	0.000395632	0.000399212	0.000763095	0.000184153	0.000451652	0.000819669	0.000524116	0	0	0.000679202	0.000376941	0.000221858	0	0	0.151348843	0.016808478	0.016062459	0.016082373	0.015347083	0.000603876	0	0	0.000495236	0	0	0	0	0.000268481	0	0	0.000218803	0	0.000664825	0.000768426	0.000281409	0.000108393	0	0.000655981	0	0.000375365	0	9.22145E-05	0.000547539	0.000400548	0.000394834	0.000289766	0.012549027
1.7.7.1	0	0.008102457	0.000526395	0.264261116	0.009298673	0.007518691	0.005494725	0	0.993067913	1.012075	0.03181543	0.004055191	0	0.000442998	0.005996556	0.19864729	0.180993823	0.429811753	0.442363456	0.425365064	0.43664131	0.003400637	0	0	0.725436969	0.000612471	0	0.019886593	0	0.000808845	0	0.000114714	0.111816492	0.099585223	0.094340307	0.009727707	0	0	0.255593517	0	0.007027486	0	0.294367231	0	0.035315555	0	0.207804298	0.21618151	0.023211188
1.7.7.2	4.36477E-05	0	0	8.03736E-05	2.25151E-06	0	0	3.76559E-05	4.16626E-06	0	0.008554541	7.04346E-05	0	0	5.83329E-06	1.51601E-05	0	7.4462E-05	0	4.00112E-05	2.2418E-05	5.94984E-05	0	6.74828E-05	2.3498E-05	1.66566E-05	0	4.41814E-05	0	4.35937E-05	0	0	0	0	0	3.96866E-05	1.44251E-05	0	0	0	2.20771E-05	1.41837E-05	5.58016E-05	0	0.00840869	1.41032E-06	0	0	6.94896E-05
1.7.99.1	0.60294545	0	0	0	0.00371857	0	0.000486299	0.001694215	0.001298098	0	0.105024025	0	0.003151165	0	0	0	0.209734766	0.003104647	0.000149058	0	0	0.002691544	0.003592187	0	0.003113163	0	0.000106734	0.006279432	0	0.003088547	0.001188883	0.010338761	0	0.000912941	0.001086981	0.009614058	0	0.000837451	0.002441653	1.72877E-05	0.002581904	0	0	0	0.105038369	0	0	0.0034316	0.012895417
1.7.99.4	4.687891614	1.096900103	0.961785111	2.475529395	0	0.06068946	0.048491669	0	0.082982298	0	3.413895516	0.048697914	0.058737025	0.077501052	4.970337311	0.046361103	1.011850376	0.424532141	0.40651702	0.421221857	0.429593156	0.01993088	0.023076416	0	1.203309766	0	2.564336884	4.483701988	0.036495205	1.034539427	0.5794549	6.735385275	0.081367715	0.071489222	0.018097694	4.33498634	0.013788983	0	1.284643611	3.57500768	0.084906167	1.428816591	0.019842375	0.058932895	3.323116244	5.043887703	0.443209597	0.45262716	0.892206031
1.8.-.-	0.001528133	0.003393067	0	0.002306807	0.003731815	0.0051549	0	0.000543983	0	0.004088097	0	0	0.000955899	0	0.000122049	0.003038719	1.023391736	0.044562181	0.060213727	0.038163547	0.049323381	0	0.002229957	0.002934372	0.010687902	0	0.013429333	0.001335353	0.001815957	1.006011241	0	0.002219663	0	0.007153555	0.010705995	0.016786603	1.00215935	0.006627867	1.667489946	0.008362167	0.002059974	0	0.008858895	0.000820554	0	0	0.022105232	0.025099071	0.010892261
1.8.1.-	0.003090374	0	0.013853273	0	0.00600239	0.01360622	0.152768502	0	1.012731416	0.003684182	0.009963371	0	0	0.005804466	0	0.400669399	0.007559565	0.91550575	0.907507169	0.929072739	0.926541571	0	1.008747236	0.008320452	0.003470144	0.003436795	0	0.136625369	0	1.002188176	0	0.015045004	0.193009091	0.192163081	0.197384262	0.150123382	0.01175652	0.009206469	0.667722624	0	0	0	0.392229959	0.004128373	0.000510135	0.005226532	0.158701904	0.141943481	0.070340774
1.8.1.14	0.003865404	0.004535692	0	0	0	0	0.005003625	0.00520028	0	0	0.006789483	0.001553954	0	0.002815761	0.002602809	0	0.002807208	0.020203979	0.014633743	0.017343657	0.021153905	0.002545175	0	0	0	0	0.003949995	0.005018174	0.000644154	0.001212619	0	0.0005901	0.00452124	0	0.003663434	0.000541341	0.001356112	0	0	0.001817028	0	0.000468576	0	0.000782405	0.006690212	0	0.001912417	0	0
1.8.1.2	2.028812748	2.028312741	1.937348014	0	1.969766753	0.018743012	0.00203713	0.004079103	0.039674878	0.016168121	2.196431984	0	0.02417319	0	0	0.01581778	0.352635822	0.103500434	0.139720773	0.132022268	0.127268052	0	0.028150834	0	0.403870195	0.02886413	0.70969498	1.775473363	0	0	3.022727443	1.865594559	0.004261679	0.018044392	0	1.854056655	0	0.009247855	0.370191429	1.03473075	0.018012959	0.152415291	0	0	2.136421961	2.24804935	0.177792806	0.154253246	0.220123425
1.8.1.4	3.238534825	2.585030501	0.918515228	1.741687442	1.031170389	1.033532099	0.158036148	2.03490525	0.466063524	1.006434515	2.69480816	1.69623947	1.669352338	0.988731598	4.003793777	0.433369096	0.122117629	1.075673728	1.062956822	1.066275066	1.080326284	0.004842086	0.002463295	0.5111533	1.787634942	1.027947167	0.780278412	1.308986554	1.558523947	0	1.017137782	1.255042033	0.160159741	0.193496122	0.204262818	1.31298678	0.027551062	1.028996436	0.337655556	1.019060103	1.033995057	0.954875677	0.073461992	0.010721207	2.690729435	1.865485299	0.881379697	0.938700648	0.755479536
1.8.1.6	0.00090628	0	0.000896019	0	0	0	0	0	0	0	0.016786028	7.07302E-05	0	0.000889898	0.000289491	0.000619189	0.000239543	0.000535769	0	0	0.000512243	0.000578912	0.000395626	0.000604643	0	0	0	0.012912325	0.000231932	0	0.00041161	0.000853852	0.000844444	0	0.000180206	0.01362053	0	0	0.000395638	0	0.000712493	0	0.000548812	0	0.016128081	0	0.000553705	0.00032193	0.000762663
1.8.1.7	0.190928721	0.174883567	0.99201478	0.186376131	0.017671899	0	0.152736412	0	0	0.000431312	0.663174213	0	0.014803294	0	0	0	0	0.017304065	0.010172687	0.028411035	0.042449229	0	0	0	0.980718229	0.520601484	0.746449113	0.891215575	1.467393633	0	0.988660746	0.980070903	0.013670673	0	0	0.883082976	0	0	0.150680848	1.000020043	1.019599607	0.98949571	0.109236196	0.00454255	0.68211477	0.981752505	0.237918764	0.237703208	0.791525253
1.8.1.8	1.366021851	1.95314419	0.985988495	0	0.032780946	0.990379862	0.012389781	0.992523079	0.003718149	0	1.119067888	0.032854434	0.029003817	0	0.97044692	0.213906504	1.071317461	0.034431442	0.05997591	0.054384339	0.046466151	0.029706373	0	0.02903793	0.260751654	0.011018064	0.534481214	1.653221982	0	0.029911637	1.984009907	1.913882273	0	0	0	1.663013311	0	0.263679426	0.327955362	1.024747591	0.025360042	1.012806205	0	0	1.129501405	1.700527431	0.137783596	0.151051201	0.093819905
1.8.1.9	1.965350639	1.282878247	1.033214899	1.019654976	1.035401507	0.987032992	2.335266087	2.000832682	2.021241006	1.986743657	1.950050208	0.999174603	0.989364659	1.720064068	4.965208331	2.218838086	2.807591166	2.567277212	2.616030442	2.608626909	2.618197762	0.973447146	2.018209661	1.030482924	1.193609266	1.992437899	1.49452939	1.002888018	2.535373763	1.966137861	0.964381918	1.065584754	1.734316517	1.668995745	1.694227501	1.014907039	1.507626384	0.99342428	1.7465414	1.011977587	1.965676018	0.921274849	1.676979901	2.983825783	1.981702653	1.145647821	1.854429462	1.832842851	2.153584758
1.8.2.-	0	0	0	0.001117555	0	0.00113148	0	0	0	0.000708445	0.000175554	0	0	0.00120261	0	0.000319287	0	0.112280172	0.112125287	0.11189251	0.112011558	0.001152657	0.000566731	0	0	0.000181464	0.000388507	0	0.000926294	0	0	0	0	0.000586594	0.000326809	0.000470118	0	0	0.001058553	0	0.000903672	0	0	0.001063023	0.001129348	0.000466249	0.000962875	4.77579E-05	0.012778057
1.8.2.1	0.79599582	0.001282216	0.001991813	0.000203765	0.001929627	0.00433139	0.003821679	0.003898832	0.004520016	0.002469572	0.271269014	0	0	0.002312273	0.003914244	0.00322645	0	0.000113704	0.003829734	0.001818129	0.002630477	0.000681363	0	0	0	0	0.001168294	0.003673905	0	0	0	0.001135228	0	0.002554386	0	2.32237E-05	0	0.000153758	0.00489571	0	0	0	0.002905321	0.001192613	0.267268507	0	0.035856432	0.02804703	0
1.8.3.1	0	0	0.001124126	0.000605406	0	0	0	0	0	0	0.085186245	0	0	0	0.000479845	0	0	0	0	7.78795E-06	0.001388216	0	0.000402399	0	0	0.001513696	0	0.008710229	0	0	0	0.000744072	0	0	0.00106064	0.007362669	0.00033925	0.000370031	0.001076066	0	0	0	0	0.001007874	0.086046122	0	0.032396685	0.03244465	0.000336497
1.8.4.-	0.00025809	0.000318332	0.000264099	0	0.000208923	0	0	0.000208846	0	4.84063E-06	0.008181001	0	0	0	0	0	0	4.35915E-05	0.000180017	0.000173662	0.000133389	0	0.000212286	0	0	0	0.000197216	0.004156846	0.000198952	0	2.73742E-05	0.011848585	0.000385144	5.15558E-05	0	0.004212032	0	0.00036966	0	0	0.000393134	0	0	0	0.008115421	0.000128058	0.000173217	0	0
1.8.4.11	1.021513049	1.091718421	2.178496838	1.306671829	1.957235143	2.038510295	2.821753141	0.001725951	0	0.04013876	1.405436425	1.477363435	1.497457226	1.356985593	2.015235064	0.365125013	1.296095492	1.281456267	1.25658768	1.317023939	1.27430929	0.009550476	0.018336791	0.017410313	1.111570337	1.535015195	1.727464782	0.943298934	2.018713839	1.028062308	0.976292337	1.062845789	0.497341094	0.465352993	0.459373432	0.996834341	0.528228032	1.993422048	2.959917192	1.496083658	3.038942543	1.82305302	1.270105712	5.023993268	1.369975425	1.006024756	1.16017975	1.126433379	1.090156953
1.8.4.12	1.005925663	1.021470094	0.842561697	0.898208905	0.994959542	0.015166229	1.007076127	0	0	0	1.140260492	0.007158456	0.000148136	0.001449729	0	0.020251028	0.683123045	0.559491213	0.53368921	0.539915464	0.538378857	0.017037874	0.019899303	0	0.923004084	0.519073136	0.759530996	0.882894971	0.981925401	0.020403266	0.989471949	0.925719338	0	0	0.021660264	0.891275303	0.016374757	0	0.150509078	0.504357519	1.00188571	0.163294012	0.097587825	0.981971987	1.141422339	0.981972046	0.296935632	0.293812381	0.737692383
1.8.4.8	1.005452809	1.007961876	0.855651677	0.253402766	1.004601472	0.516947744	0	0.018457358	0.011691952	0	0.874642244	0	0	0.00055133	1.010522276	0	0.074447825	0.120947441	0.11621296	0.111113657	0.111556177	0.008791192	0	0.018744039	0.80451184	0.000772584	0.506479316	0.894384647	0.007867097	0.012880241	0.988829597	0.996639395	0.209212523	0.182051045	0.197684934	0.884299264	0.491293824	0	0.32119784	0.508333014	0.013729215	0.099758668	0	0.000756363	0.872625551	0.991376526	0.199671562	0.200872974	0.228510382
1.8.5.-	0	0	0	0	0	0	0	0	0	0	0	0	0	0	0	0	0	0	0	0	0	0	0	0	0	0	0	0	0	0	0	0	0	0	0	0	0	0	0	0	0	0	0	0	0	0	0	0	0
1.8.5.3	0.214703667	0	0.962563855	0.097851525	0	0	0.013217144	0	0.011364151	0.004296579	0.024501177	0.006987582	0	0	1.003742038	0.004900387	0.17068294	0.029802787	0.056407808	0.045784607	0.041171114	0.017941568	0.019110717	0	0.141251693	0	1.501016024	1.140396444	0	0	0.007121646	1.147253926	0	0.009110502	0.007519423	1.131163392	0	0	0.259816727	0.519639996	0	0.814103479	0	0	0.030989361	0.854220384	0	0.011205916	0.0872632
1.8.7.1	0	0.263109999	0	0.001180052	0.001072829	0.000826335	0	0.001100095	0	0.000972011	0.110082735	0.00179194	0	0	0.000509449	0.00095742	0.00209944	0	0	0	0.001169895	0.000473419	0.001811017	0.000307947	0	0.001241842	0	0.004245739	0.002303012	0	0	0.000354242	0	0.00193579	0	0.003616767	0.000760662	0.001856181	9.64254E-05	0.001495641	0.002299947	0.000906112	0.002017547	0	0.111994956	0.001312442	0	0.000991568	0.000154995
1.8.98.1	0.016646647	0	0	0	0.024272596	2.023224853	0.032495066	0	0.006655638	0.020681214	0.009351736	0.429043448	0.475220365	0	3.971317916	0	0.166780945	0.07802288	0.05661964	0.047992497	0.068590459	0.010843443	0	0.021761581	0.006573488	0.02908848	0	0	0.00632722	0	0.007149326	0.005504089	0.00142491	0.033862518	0.021340815	0.008205589	0	0.012051371	0.267895494	0.023520046	0	0.017021813	0.032210893	0	0.042069012	0.015057728	0.080606684	0.087549154	0.132134718
1.8.99.-	0.001943381	0.00271885	0.003001265	0.000816661	0.001325394	0.000475184	0.001248412	0	0.000485183	0	0.000444167	0.001486461	0.00120375	0	0.002002614	0	0.001757532	0.002044753	0.002900554	0	0.00251473	0	0	0	0.033724422	0	0.002013654	0.251382649	0	0.002524852	0.000416558	0.014881019	0	0.001753432	0	0.248218583	0.001245814	0.000440129	0	0.00089794	0	0.001454693	0.002102188	0.000786478	0.002746574	0.002434027	0.001649669	0.00326371	0.035525622
1.8.99.2	0.002614747	0.005280336	0.000477707	0	0.005886936	0.005016736	0	0	0.003300901	0.004200858	0.007288311	0	0.005825792	0.001372606	0	0.197839695	0	0.199358954	0.192165652	0.195013927	0.193733637	0.005535588	0.00488625	0.505709858	0.004167302	0	0.000714793	0	0.001674871	0	0.004707029	0.001324347	0.504613418	0.502185916	0.503898364	0	0.001734921	0	0	0	0.004320634	0.001794945	0	0.000958874	0.008603005	0.003822003	0.092626473	0.095843261	0.052052787
1.8.99.3	0	0.009035388	0	0.009111937	0	0.0036792	0	0	0	0.002214372	0.003601543	0	0	0.005919801	1.996063971	0	0.003032249	3.86782E-05	0	0.006668553	0.00418584	0.000648751	0	0	0.002543032	0	0.004157479	0	0.003077009	0.004433385	0	0	0.004012506	0.004719241	0	0	0.000644866	0.005024508	0	0.003300065	0	0.006519585	0	0	0.009333899	0	0.007452445	0	0.021905277
1.9.3.1	3.611702232	0	0.076136209	0.073834716	0.005352273	0.033014882	0.051761156	0.030002053	0	0	5.913753037	0	0.07657775	0	0	0	1.031192453	0.180621352	0.282784524	0.245691711	0.238380519	0	0.038172923	0.080521997	2.746147836	0	1.233478396	0.183844139	0	0	0	0.10108385	0.016959751	0.053375145	0	0.201348992	0	0.059844361	0.002224181	0	0.056064362	0	0	0.03511719	5.884855756	0.577090858	0.901699759	0.890931441	0.526529187
1.97.1.-	0.000118038	0	0.002002913	0.003033366	0.000477814	0.003524008	0	0.004163522	0.002667224	0.00023173	0.099272598	0	0	0	0	0.005730862	0	0.00284209	0	0	0	0	0.004260412	0.004527512	0.004265705	0	0.002126962	0.006286451	0	0.003138805	0.0065201	0	0	0.004823662	0	0.002975531	0	0	0.00510567	0	0	0.003569729	0	0.003563193	0.106956941	0.005120178	0.000393483	0	0
1.97.1.4	1.339005204	0	1.894304088	1.073378613	1.926642065	1.956227799	1.802514582	5.080266267	10.04822317	4.017825986	0.421201443	2.82882735	2.784783597	2.153478546	5.956913892	3.830544145	0.368458213	5.74566272	5.82108731	5.783260086	5.820894291	2.969225847	6.072589897	3.93314856	0.970494818	1.967095572	3.267240353	2.997394035	2.109801432	4.929672443	1.453916281	4.101247365	2.72030122	2.849565504	2.735446754	3.010767496	3.080778899	2.055337298	2.413014264	2.815740301	1.954592468	2.065045097	4.38823856	3.038688678	0.48769276	3.567128437	3.429626474	3.443023742	1.359045265
1.97.1.9	0.606168804	0.025755138	0.074254122	0	0.003336045	0	0.49833452	0.010011869	0.996499725	0.974388716	0.028262117	0	0.012184375	0.016379371	1.00399412	0.621024824	0	0.34108628	0.330137859	0.330101134	0.342821867	0.504464345	0.004534113	0.012019769	0	0.515855295	1.765641602	1.292657164	0.537334806	0.022978086	0	2.649730689	0.202349834	0.18476258	0.18524022	1.308574083	0	0	0.262937881	1.515882282	0	0.295109267	0	0	0.038390063	0.840956347	0.213192194	0.199389951	0.047004383
2.-.-.-	1.75691747	2.911863022	1.922652226	1.084201749	1.024997013	0.530971534	0.325737061	0.969436586	1.022000662	0	2.144393896	1.197848958	1.165217134	0	1.040532381	0.763440888	1.664503939	0.680919611	0.771812704	0.689284045	0.76722136	0.037799413	0	0.034614855	0.714732753	0.498645855	1.510906349	2.243617972	1.2541868	0	2.127879305	2.35773608	0.897613825	0.859025387	0.943252571	2.241582855	0	1.004679051	1.064916982	1.730433168	0	1.756664957	0.332968828	0.97338085	2.111489616	1.840359795	1.023156664	1.014081323	0.932136487
2.1.-.-	0.196166184	1.35833522	0.050715834	0	0	0	0	0	0.493329958	0	0.008542272	0	0	0.001468811	0	0	0.040362987	0	0.015299055	0	0.015968518	0	0.004674926	0.009055428	0.011627309	0.011033009	0.254607212	0.668227826	0	0.00352456	0.989717583	0.957508724	0	0	0	0.665981153	0.006590557	0	0.158728375	1.004653307	0.011602364	0.098523868	0.10718143	0.013770508	0.018089355	0.841870375	0.02130134	0.04549379	0.05513334
2.1.1.-	5.272413803	7.455632983	3.797008981	4.488199302	2.960668877	4.469297452	3.537558847	6.016776734	4.523715277	3.971998173	6.128645503	6.38534565	6.425754615	2.970600469	3.935752171	5.210910568	2.927255649	5.460964667	5.363424486	5.44327223	5.470206407	3.972782512	6.010209831	7.032019046	3.934885922	6.534317287	4.42800988	4.804171801	7.387296568	2.954579102	4.074226867	4.946997351	5.173770521	5.173305296	5.027835518	4.821469227	5.462757727	3.435314799	8.576164204	4.796226112	5.007957821	3.97853461	5.285254782	0.008584074	6.100924064	5.0513061	5.402809971	5.399675684	6.226492592
2.1.1.10	0.012207412	0	0.011119703	0.096411883	0.008790445	0.004613978	0	0	0	0	0.039620352	0.008911161	0	0.054307892	0.010522375	0.010172004	0.059190247	0.173184414	0.179698246	0.168189017	0.166724642	0.001918794	0.004747703	0.511006165	0.095073544	0.004226164	0.004654401	0.144176287	0.004416035	0.003214244	0.140870819	0.061604134	0.209859325	0.199334587	0.191337649	0.15559894	0	0.008671615	0.009288679	0.502280503	0.005896864	0.007761865	0.10566516	0	0.022066363	0.845112041	0.169082603	0.16223722	0.43458797
2.1.1.100	0.00025052	0.000393295	0	0.001068252	0.00061991	0.000696741	0.001038102	0.000879545	0.000778928	0.00132885	0.008916245	3.73629E-05	0	0.001008232	0.000443616	0	0.000689691	0.01697299	0.017093213	0.017205176	0.017400094	0	0	0	0.001027391	0.000727912	0.00065267	0	0.000886547	0	0.000937304	0.00020241	0	0	0	0	0.000830198	0.00086286	0	0.000368329	0	0	0	0	0.0091886	0	0	0	0
2.1.1.103	0	0.000360685	0	0	0	0.001277189	0.00078191	0.00119495	0.000750103	0.000909911	0.160521827	0.001225324	0.00067008	0.000900901	0	0	0.001462169	0.00139352	0.001524218	0.000231849	0.000787429	0	0	0.001230048	0	0.000699327	0	0	0.000842118	0.000736313	0.000860433	0	0	0.001198416	0.000887925	0	0	0	0.000955067	0.000846499	0	0.000667995	0.000235803	0.000584727	0.161950847	0.00142933	0	0	0.010739514
2.1.1.104	0.007395527	0	0.001905466	0.087276203	0	1.001768355	0.671448288	0	0	0	0.105893692	0	0.000618671	0.005785508	0	0	0.029783037	0.02684474	0.038745209	0.032204475	0.035239568	0	0.006093095	0	0.034899647	0.497109981	0	0.004649115	0	0.006376462	0	0	0.001941944	0.005516846	0.000626851	0.015490164	0.002483322	0.002467446	0.832809912	0	0.006377693	0	0.094858981	0.004591002	0.103831204	0.007243163	0	0	0.014225871
2.1.1.107	4.295252079	3.067927611	3.408580213	1.365061532	3.096092876	0	0.052444663	0	4.464880186	0.960116643	3.499782124	0	0	0.004243117	1.991817219	0.734113545	0.015844014	1.969660051	1.874180286	1.915994499	1.905602855	0	0.972240331	0.507601262	3.24873501	0.477879946	2.253229906	4.507802323	0	0.053074679	4.770427392	3.796678217	1.644366093	1.607319594	1.538778791	4.603751692	0	0.092266102	1.849167251	1.812412981	0.065727473	1.195139259	0.406325392	0	3.620667969	6.578592239	2.021767897	1.951379628	0.731713859
2.1.1.11	0	0	0	0	0	8.02582E-05	6.92311E-05	3.78477E-05	6.13227E-05	0	0.008541038	4.96311E-06	5.51828E-05	1.13249E-05	3.02963E-05	2.07106E-05	4.43302E-06	0	4.62963E-05	0	0	0	3.31353E-05	0	0	0	0	0	0	4.11814E-05	3.54351E-05	0	8.3517E-06	0	5.98588E-05	7.81776E-05	4.65132E-05	0	0	0	0	5.82615E-05	0	4.33989E-05	0.008499563	3.40139E-05	7.34019E-05	5.37144E-05	2.83151E-05
2.1.1.113	0.396928798	0.130432354	0	0.002412776	0	0.497903272	0.168626061	0.001590792	0.003558487	0.002076172	0.09792261	0.078976539	0.075355565	0	4.78433E-05	0	0	0.032015301	0.033199078	0.029513211	0.032243188	0.003452103	0.002299548	0.00100877	0.001978153	0.00147025	0	0.026945731	0.003361438	0.001591995	0.003329517	0.022233087	0.002046496	0.003024426	0.000799592	0.027913199	0.001967487	0	0	0	0	0	0	0	0.104232189	0	0.028064726	0.034060437	0.000947853
2.1.1.13	1.803763704	0.988307976	0.082385546	0.036529045	1.003689979	1.005307549	0	1.028603954	1.524026892	3.035139507	1.585441631	0.892643416	0.959672047	0.022243006	1.997347871	1.004791412	0.138914837	1.593897994	1.605249348	1.562827575	1.590822719	0.991538221	1.963592367	1.968271971	0.480404983	0.00435983	1.226901835	0.803104275	0.0204916	1.98627827	0.148111266	1.03362037	2.598119881	2.593987808	2.635292905	0.827069331	2.974351898	0	1.071450347	0.487025064	0	0.199136276	1.01941844	0.0036313	1.560805373	0.849649505	1.134836236	1.126911382	0.203560711
2.1.1.130	0.409214669	0.00304054	0	0.012310252	0	0.031096819	0.031536793	0	1.007763472	0	0.661576422	1.109881387	1.073697624	0	4.002694381	0.420201917	0.05801208	1.29710134	1.277161731	1.28393948	1.290067796	0	0	0.001333351	0.509343652	0	0.003084132	0.449672301	0.028766111	0.000972111	0.038753098	0.003306245	1.036622868	1.034704671	0.989404719	0.405360125	0.015925079	0	1.646193639	0.033825418	0	0	0.027795699	0.007778479	0.607560068	1.717489425	0.616667524	0.6005262	0.252268619
2.1.1.131	0.182733088	0.008497234	0.01233755	0	0	0.00011748	0.016965489	0.013455875	1.489865901	0.992371862	0.504749738	0	0	0	0.01615317	1.01013652	0.021832996	0.696652784	0.695693231	0.681197344	0.700057388	0.491054501	0	0.483787324	0.219301546	0.516198894	0.003475403	0.233893327	0.011439212	1.002649299	0	0.02206917	0.604840584	0.612451853	0.587112213	0.23429666	1.011075252	0.00742697	0.825658089	0	0.018214534	0	0.004932283	0	0.483346881	1.148740823	0.522847429	0.531817719	0.180174641
2.1.1.132	0.365949804	0.039803316	0	0.015545866	0.019380835	0.030195979	0.016098013	0	0.508839741	2.981305394	1.235329072	1.826980977	1.813973349	0	0.009902076	2.391413918	0.022193664	0.864749084	0.864165636	0.892517059	0.840247386	1.03960729	0.002598043	0	0.995214804	0.53281817	0.028291849	0.29925076	0.00169343	0.992624283	0.011737167	0.020900493	1.193957244	1.219772001	1.201601086	0.258409639	3.003690905	0	0.838759421	0.026461213	0	0	0.023860935	0	1.191225055	1.154101698	1.336536648	1.273728976	0.253662519
2.1.1.133	0.198720066	0.014611869	0	0	0	0	0.007041413	0	0.985097084	1.003125748	0.629580951	0.55158343	0.524186235	0.011262335	0.012545155	0.989740685	0.036927253	0.745454537	0.730473567	0.728037394	0.734085555	0.512290631	0	0.513813366	0.366851489	0.484814147	0.00972431	0.24752677	0	0.983457	0.01527875	0.020444385	0.585800894	0.597841154	0.587580741	0.262822251	1.005273549	0	0.828880929	0.01285809	0	0.012750819	0.008975234	0	0.620718812	1.014135841	0.631298759	0.633528909	0.172383919
2.1.1.137	0	0	0	0	0	0	0	0	0	0	0	0	0	0	0	0	0	0	0	0	0	0	0	0	0	0	0	0	0	0	0	0	0	0	0	0	0	0	0	0	0	0	0	0	0	0	0	0	0
2.1.1.14	0.820662632	1.001115208	1.992748935	1.191342971	0.013940458	0.028722971	0.185350922	0.008846306	1.01065645	0	0.909115255	0	0	0.995879416	0.983034359	0	0.869654372	0.21618897	0.205464829	0.221898873	0.198999522	0.028047583	2.985316979	0.521017268	1.16263711	0	0.224573797	1.236357637	0.845489311	0.005004877	2.287366335	0.968240309	0.11919676	0.110130592	0.087129963	1.219288962	0	1.026896822	0.136453613	1.728957011	0.986907942	1.386678715	0.909027662	0.023610664	0.919382938	2.599747334	0.565930863	0.499658138	0.617464087
2.1.1.144	0.8117489	0	0	0	0	0	0.002508745	0	0	0.003496755	0.360630419	0	0.005193277	0.144652204	1.00518681	0	0.02561082	0.020385498	0.018406231	0.025638491	0.020615309	0	0.013740189	0	0.032637321	0	0.251284062	0.59992539	0	0	0.128907655	0.927024411	0.005023802	0	0.006005517	0.587488402	0.008057512	0	0.17881959	0.486597828	0.006835518	0.083062319	0	0.008004796	0.356092999	1.000822798	0.080494542	0.08911755	0.065542913
2.1.1.148	0.015993224	0.001010283	0.003600474	0	0.015660331	0.018036669	0.491578495	0.990605253	0.015736897	1.01562233	0.049378417	0	0	0.007190377	1.009983469	0	0.933630089	0.54298253	0.546785635	0.544280369	0.537331227	0.005213835	0	0.01537293	0.989513186	0.004753304	0.515684399	0.005563918	0	0	0	0.012206674	0.301691742	0.298610349	0.311872466	0.016775582	0.984067893	1.012809596	0.000262571	0	0.011097845	0	0	1.010498688	0.049885629	0.002690252	0.108237161	0.117149998	0.043419401
2.1.1.152	0	0	0	0	0	0	0.004802711	0.001788455	0	0	0.053888695	0.00350896	0.003822026	0.003092248	0.000856399	0.00117926	0	0.0004199	0.000993784	0	0	0.004930096	0.004499302	0.004403598	0.38006912	0.00189816	0	0.003779305	0	0	0.002692459	0	0.003847803	0	0.002628463	0	0.00098535	0.00328322	0	0	0	0.000806866	0	0	0.046180254	0	0.128455901	0.129550826	0.028031771
2.1.1.161	0	0	0	0	0	0	0	0	0	0	0	0	0	0	0	0	0	0	0	0	0	0	0	0	0	0	0	0	0	0	0	0	0	0	0	0	0	0	0	0	0	0	0	0	0	0	0	0	0
2.1.1.163	1.206889009	0.994216099	0.83288258	1.082572134	1.022543686	0.984300851	0.646306178	0.018224837	0.018824659	0.977923314	1.062021248	1.085937806	1.060857866	0.001579374	0.99119504	0.201254876	0.955925655	0.578919121	0.574995333	0.557486904	0.556016184	0	0.003901384	0.020351856	0.937874739	0	0.981328224	0.94669983	0.050065	0.007096126	0.979336428	1.02050717	0.10934861	0.108997636	0.085354312	0.931203044	0.018503272	0.020823918	0.768026694	0.504420832	0	0.160149947	0	0	1.035816041	1.021053655	0.248931961	0.234742899	0.495042121
2.1.1.166	1.005619352	1.020521342	1.019651588	0.19989654	0	0.00480334	0.160786572	0	0.013947525	0	0.912539212	0.013582921	0	0	1.007225869	0	0	0.029997117	0.03483789	0.053787926	0.050852633	0.003186737	0.007450046	0	0.098698651	0	0.510135587	0.948095604	0.002079069	0	0.99049915	0.948258514	0	0.002006142	0	0.945050307	0.020101481	0	0.174620915	0.484899621	0	0.963589713	0.017021304	0.010295151	0.935776811	0.9790306	0.145025407	0.130650674	0.129107934
2.1.1.17	0.004377124	0.222402857	0.003217131	0	0	0.003404874	0	0.000303683	0.005197156	0.002937492	0.005954715	0	0	0	0.002623956	0	0.000644744	0.002576758	0.003706395	0.002521449	0.005235136	0.004738167	0.003565509	0	0.004249554	0.001237879	0.2492638	0	0	0.003109753	0	0.001550079	0.001934328	0.003668381	0	0.003880492	0	0.003471042	0	0	0	0	0.003563932	0.002594928	0.010898988	0	0	0	0
2.1.1.170	0.99462791	0.99495526	0.995315031	0.999152273	0	0.495481414	1.003129945	0.999011957	1.000251755	1.007307364	0.964894812	0.924618763	0.925411883	1.006675125	0.000745735	0.793531599	1.001191552	0.994479081	0.975303777	0.990412528	0.977124667	1.008573573	0.998926916	0.995837661	0.989978299	1.010700457	0.990380438	0.901160378	0.982667485	0.990542375	0.999483829	0.973460445	0.999729269	1.010999107	1.006788145	0.904193252	1.007766368	1.000571764	1.003186137	1.005553897	1.004243333	1.001390014	0.892340488	0	0.956011067	1.00096984	0.936162312	0.936653464	1.007469304
2.1.1.171	0.21376103	1.001639479	0.94869028	0.654433248	0	0.000662395	0.014686636	0.002925464	0.486209787	0	0.066403559	0.011276364	0.013941439	0.116598497	1.012339369	0	0	0.124562276	0.116260919	0.144571694	0.119426554	0.513240689	0	0.017409565	0.387891581	0.019107666	0.758871131	0.959295709	0.012912911	0.003959637	1.008049727	0.950532393	0.302215073	0.294213641	0.300513465	0.92696376	0	0	0.159386197	0.486604295	0.011623314	0.992530916	0.201662864	0.014377146	0.069089959	0.871907697	0.232225163	0.213272241	0.051949108
2.1.1.172	0.004429285	1.039703012	1.006292361	0	0	0	0	0	0	0	0.028768836	0.005495543	0.008966776	0	0.021514836	0.01414721	0.001277735	0.058675201	0.076501714	0.077161077	0.083121746	0.015620488	0	0	0.151400675	0.014275077	0.27122856	1.122375875	0.997933268	0	0.983428602	1.008569076	0	0	0	1.137376664	0	0.006361788	0.918455053	0.481219617	0.001452397	1.010869781	0.19011939	0	0.054678341	0.985098785	0.318520025	0.333635195	0.457604913
2.1.1.173	0.198471296	0.987719165	0.981739576	0.16528292	0.017215989	0	0.172780927	0	0	0.00812956	0.03878895	0.003396206	0	0	0.007991285	0.000336735	0	0.048885418	0.038108746	0.022943721	0.048516021	0.507471309	0.016257987	0.010386822	0.085131857	0	1.011701885	0.865093184	0.009113684	0.011816125	1.004813014	0.927018097	0.00926193	0.017574673	0	0.870452191	0	0.008562236	0.161302198	0.509402821	0.012782918	0.970055115	0.000515089	0	0.035282271	0.867476328	0.060486093	0.053276272	0.039505172
2.1.1.174	0.202150602	0	0	0.001793901	0.003948507	0.011828326	0.004448353	0	0.000344938	0	0.010977421	0.000511615	0	0	0	0	0	0.011470538	0.014176418	0.024087644	0.025008549	0	0.004989716	0	0	0.012996183	0.23896087	0.622583511	0	0.006279014	0.993371894	0.97552849	0	0.006334848	0.012785096	0.641710037	0	0.010247178	0.175431783	0.499856543	0	0.094856948	0.010269059	0	0.009185622	0.849842797	0.012443485	0	0.046247952
2.1.1.176	1.790228818	1.014657074	1.015711478	1.006120719	0.982300328	0	0.999985796	0.991720532	1.015990921	1.0092155	1.814436864	0.0050719	0	0.009679184	0.994406082	1.00768897	0	0.993562859	0.97553223	0.983285266	0.969916992	1.018106651	1.016691614	0.983074559	0.947914295	0.998084683	0.998815803	0.915422809	0.987791406	0.005372226	1.014659168	0.996185727	1.013068289	1.019019932	1.007259543	0.907155319	1.007098124	0.980447626	0.9079789	1.003002923	1.007460872	0.910260491	0.79054239	0.98032815	1.780177122	0.985168567	0.953748601	0.983082906	1.077766224
2.1.1.177	1.000874713	1.00814841	0.949982531	0.176797376	1.006508985	1.007509988	0.998370625	0.999770814	1.504837427	0.995628676	0.950097016	0.996742593	0.993029166	0.945757118	0.999472659	1.000501586	0.961885864	0.99183238	0.993597856	0.992926623	1.001810234	0.506459251	1.003319504	1.003750825	0.096486345	0.994359227	1.003294497	0.907011034	0.974303317	0.99388122	1.000335249	0.991768586	1.097876417	1.105390539	1.102955434	0.909293181	1.001496232	0.992077405	0.995227838	0.993111149	1.000698992	1.005816602	0.90119646	1.000943733	0.953110763	1.006867467	0.935864859	0.942780165	0.972334532
2.1.1.178	0.197601425	0	0.011732303	0	0	0	0.005758333	0	0.005635101	0	0.015697709	0	0.012069244	0.012463241	0.987966883	0	0.012727312	0.029392214	0.016075547	0.00996333	0.024474637	0.006168204	0	0.013710578	0	0	0.235677316	0.642904742	0	0	0.991041989	0.946883418	0	0	0.005918061	0.659635261	0	0	0.17416092	0.490147816	0	0.091740999	0.003128307	0	0.004074822	0.858356803	0.002905262	0.010227494	0.027331356
2.1.1.181	0.199571108	0.009128341	0	0	0.008143376	0.000744537	0	0	0	0	0.034123692	0.370210565	0.394205755	0	0.010679069	0.00679075	0.041457391	0.016212811	0.006044276	0.026972313	0.016395524	0	0.00598741	0.009621898	0.021127729	0	0.252538153	0.773753963	0.008736533	0.002501592	1.007907127	0.956494362	0.011300161	0	0	0.768346824	0.004976946	0	0.166537605	0.49322193	0	0.084708402	0	0.013243309	0.040971615	0.854663095	0.056867569	0.054680587	0.035516378
2.1.1.182	0.999545786	0.996387258	0.951001208	0.996113982	0.996621871	0.500989444	0.99554851	1.00465501	1.005125876	1.005412676	0.989646226	1.000942869	0.99644458	0.997537457	0.998917442	1.000160796	0.969140519	0.971293034	0.967825295	0.962804728	0.970516189	0.995803309	1.004667585	1.004919147	1.034339144	0.994065971	1.006120775	0.979350877	0.962620389	1.005094328	1.006327773	0.998959246	0.998555639	1.003405466	0.998764006	0.983591283	1.003521357	1.004003039	1.005551407	0.999762523	0.99427185	0.998767906	0.903544731	1.003566917	0.991681126	0.99747725	1.005775323	1.005192566	0.975086544
2.1.1.184	0	0	0	0.00172392	0	0	0.006161284	0.007268079	0	0.007176758	0.021757803	0.150427742	0.147825973	0.001069486	0	0.194086391	0	0.01477216	0.01395787	0.009588683	0.014791857	0	0	0.00158018	0.001419059	0	0	0.000575009	0.467626317	0	0	0	0	0	0	0.002211535	0.003306088	0	0.001890925	0.256685073	0	0	0.098077934	1.007397741	0.01069968	0	0.064732241	0.055366561	0.028578963
2.1.1.185	1.001904821	0.996382085	0.942254854	0.994287886	1.00514386	0.999426667	0.833360011	1.007503607	1.006821763	1.005457238	0.980346142	1.006235661	1.000289302	0.995542406	0.997479798	0.992798505	1.006546266	0.967681714	0.964478916	0.969422745	0.975131002	0.999386114	1.004140064	1.002766384	1.005988179	1.000155425	0.992306837	0.933683219	0.998650845	0.004856304	0.995412978	1.003852839	0.996783412	1.002536808	1.001793825	0.932905501	1.006377068	0.993542927	1.00486803	1.00232528	0.995909033	1.002792522	1.096138576	0.999460785	0.981695895	1.004234545	0.930447374	0.943157839	1.007068167
2.1.1.186	0.209881657	0.013176078	0.937518244	0	0.012388727	0.018159099	0.009141135	0	0	0	0.041476917	0.014673453	0.011500453	0.007499242	0.993791037	0	0	0.032553965	0.012922351	0.024171362	0.006501904	0	0.009457591	0	0.091169002	0	0.245606183	0.885578104	0.018069823	0	0.993437866	0.94969725	0.00762784	0.001446139	0.001244699	0.885229044	0	0	0.184447375	0.505859506	0	0.873776056	0	0	0.017292245	0.861133146	0.078871752	0.070516554	0.038962312
2.1.1.187	0.184953489	0.984419366	0	0.018131546	0.003772171	0	0.020195847	1.011863951	0	0.9815465	0.031738108	0	0	0.328492149	0	0	0	0.194358003	0.180355417	0.183582528	0.210802492	0.994067101	1.001392813	0.003172357	0.948437844	0.493760969	0.248411592	0.834278521	1.000105907	0	1.01087849	0.932710478	0	0	0.000190225	0.834727138	1.019306646	0	0.25991449	0.770793165	1.014139355	0.086446996	0.894985578	0	0.034932129	0.849486126	0.183935292	0.174892973	0.394867445
2.1.1.189	0.185036883	0	0.962507593	0.734045906	0	0.014120505	0	0.001979035	0.00536571	0	0.024749554	0	0	0.014468699	0	0.012906327	0.009759424	0	0	0.006148468	0.015146636	0	0.012827877	0.011301228	0.030079426	0.01262502	0.250214772	0.801682417	0	0	0	0.941808734	0	0	0	0.818266615	0.01181029	0.008590535	0.170621017	0.502446485	0.012795412	0.939023216	0	0.001969363	0.021541972	0.864765092	0	0	0.042938171
2.1.1.190	0.983101859	0.938926306	1.097204817	0.163079238	0	0.013933746	0.335645259	0	0.01589732	0	0.877877297	0.012958428	0	0.00407631	0	0	0.013116449	0.02968641	0.030765427	0.019558979	0.020094669	0	0.015821216	0	0.038245342	0	0.507012557	0.752142552	0	0	1.009692427	0.935570537	0	0	0.007557106	0.723867208	0	0.01320551	0.176468226	0.481077896	0	0.897767344	0	0.003086728	0.908701776	0.991197834	0.09267847	0.081404571	0.10570312
2.1.1.191	1.817934594	0.002890246	0	0	2.971259583	1.975662551	0.006928407	0	0.997798612	1.974813463	0.768515878	0.971825498	1.009083412	0	0.999872877	1.423351891	0.099880957	0.924702814	0.929577137	0.925549794	0.906120608	0.000845708	0.029561039	1.979985175	0.010667348	0.517424858	0.510462924	0.834600876	1.009686614	0	1.000287357	0.987878127	1.095539197	1.088104459	1.095884958	0.845186765	1.975255544	0.016951677	0.912494228	0.491682846	1.00109162	0.069873851	0.907055675	0.020948196	0.799923684	1.027758514	1.162193385	1.13100293	0.21929625
2.1.1.192	0.993630396	0.992459984	0.939492349	0.985865632	1.006345604	0.996040557	1.167668437	0.990569665	1.490170458	2.0126664	1.052044798	1.065169654	1.074124092	0.95010391	0.988261072	0.989270466	0.960838114	1.274513598	1.269634028	1.264139537	1.259991268	1.004445585	0.990372675	1.011756184	0.919724552	0.993075723	1.259970559	0.990592937	1.009621336	0.002058995	1.013807395	0.998258123	1.289851954	1.30918986	1.30456702	0.990999772	0.998338752	0.998719493	1.011352245	1.00802689	1.002112644	0.958758063	0.993595355	1.000964353	1.041185291	1.014262455	1.074534259	1.0602986	0.15480705
2.1.1.193	0.993856575	0.962764774	1.002520811	1.004905857	0.994306413	1.007122103	0.165699251	1.003120184	0.998518743	0.993672172	0.925798043	1.00277849	0.989647234	1.001933819	1.003501602	1.000620332	0.97125864	0.974045789	0.964869567	0.971850814	0.961443281	0	0.995721286	1.006401594	0.975836825	0.511343776	1.007454217	0.960297494	0.99729813	0.999008733	0.994905721	1.031989017	0.996215074	0.999575979	1.0023858	0.979981159	0.995982641	0.991545862	1.01047491	1.0073946	0.999229308	0.951516106	0.90530802	1.004701448	0.925352216	1.00709207	0.944731371	0.947973351	0.52962798
2.1.1.195	0.212002984	0.011129131	0.015855048	0.002945831	0	0	0.011617733	0	0.989100195	0.9910242	0.584387072	0.629578073	0.599045684	0.017001615	0	1.013776688	0.034430077	0.703772907	0.702132352	0.710211642	0.693589879	0.498036778	0.017800896	0.513651559	0.004148857	0.510755835	0.003489506	0.230851628	0	1.015789796	0	0.021901416	0.596217634	0.593140865	0.584999939	0.241308693	1.002234391	0	0.838234574	0.010209487	0	0	0	0	0.561548177	0.98313183	0.571996674	0.568785536	0.145072211
2.1.1.196	0.002155425	0.000174867	0.010080876	0	0	0	0.005904073	0	0	0	0.008946846	0.004617265	0	0	0.003184904	0	0.008458332	0.543848644	0.55703791	0.557662738	0.538568132	0	0	0.003262454	0	0	0.002168845	0.223590094	0	0.006154122	0	0	0.09546936	0.090608405	0.091828817	0.226752609	0	0	0.83235074	0.006974924	0	0	0	0.005088186	0	0.847311799	0.061585891	0.068450761	0.092052953
2.1.1.197	1.013010424	1.017511205	0.943954942	0.198100763	0	0	0.163570332	0	0	0	0.874865817	0.933153721	0.937394756	0.020261651	0.016130499	0.006694823	0.805515758	0.095263186	0.101007439	0.085428401	0.116124224	0.014428698	0	0.000379764	0.081691979	0.021376127	0.239792387	0.896095133	0.008764192	0	1.015196637	0.987880801	0.105579302	0.083072526	0.092283523	0.896382748	0.012214059	0	0.981899015	0.490278585	0	0.93809608	0	0.010752958	0.906329442	0.876848418	0.090839645	0.073737773	0.112278989
2.1.1.198	1.786960089	0.996558293	0.992684945	0.918767005	1.000019474	1.508439174	1.00924402	1.000703618	1.01364637	0.995491906	1.824649151	1.934144489	1.918678393	1.004684023	1.010370767	0.989751579	0.975917683	0.954166043	0.978304938	0.960642976	0.957778648	1.015688224	0.990290493	0.98525056	1.014556081	0.987542056	1.239127933	1.003152954	0.99663	1.010853833	1.012972357	1.063825833	0.885071599	0.893988694	0.910018325	1.005702668	0.990114729	0.991452574	1.011474741	0.759513922	0.996077774	0.948097876	0.897712267	1.001699329	1.805118609	1.006315512	0.929411104	0.927085132	0.979287213
2.1.1.199	0.995122065	0.996314868	0.999601414	0.999393534	0.988530783	0.496454953	0.987318412	0.987272529	2.508141611	0.99586419	0.983580723	1.012570676	1.00346911	0.999570116	0.995215405	1.400459981	0.974016031	1.089780914	1.096394548	1.094107712	1.088100849	0.989417388	1.008991474	1.991948963	1.002314346	1.007149284	0.989013605	0.9978858	0.971901215	1.002333214	0.987455355	0.989411939	1.492504966	1.511889138	1.488773527	0.996687935	1.003061928	0.996976953	1.004537213	1.003392577	1.000721043	0.998749024	0.99176727	1.003686077	0.986254371	0.994547976	1.382095462	1.364064725	1.03431037
2.1.1.2	0	0	0	0	0	0	0	0	0	0	0	0	0	0	0	0	0	0	0	0	0	0	0	0	0	0	0	0	0	0	0	0	0	0	0	0	0	0	0	0	0	0	0	0	0	0	0	0	0
2.1.1.201	0	0	0	0	0	0	0	0	0	0	0	0	0	0	0	0	0	0	0	0	0	0	0	0	0	0	0	0	0	0	0	0	0	0	0	0	0	0	0	0	0	0	0	0	0	0	0	0	0
2.1.1.206	0	0	0	6.53802E-05	2.24434E-05	0	1.60854E-05	0	8.91347E-06	5.34451E-06	6.04579E-05	0	1.32138E-05	0	0	0	0	4.8105E-05	3.85845E-05	1.70356E-05	0	5.93717E-05	1.10562E-05	0	0	0	2.87612E-05	0	5.78279E-06	2.28721E-05	0	0	0	0	6.06797E-05	2.64148E-05	4.1313E-05	1.40622E-05	0	4.10535E-05	0	0	1.01227E-05	1.11634E-05	0	3.92904E-05	0	4.42481E-05	0.011724735
2.1.1.207	1.004406799	0.987301785	1.011121637	0.987079994	1.013175939	0.008044273	0.825001389	0.987506592	0.989305744	1.009811071	0.962823899	0	0	1.012751136	1.001529165	0.994440059	0.966221451	0.969865627	0.98130069	0.973036484	0.958409079	0.500960244	0.997232893	1.004764686	1.00619789	1.010455624	1.000540261	0.916964058	0.99119241	1.0130137	1.010147365	0.976396654	0.902376766	0.910101241	0.908396885	0.915571315	0.986325552	1.01137037	1.009421137	0.737236724	0.986951084	1.002896127	0.990831067	0.990007624	0.969789085	1.005915224	0.87444602	0.864378972	0.958279138
2.1.1.210	0	0	0	0	0	0	0	0	0	0	0	0	0	0	0	0	0	0	0	0	0	0	0	0	0	0	0	0	0	0	0	0	0	0	0	0	0	0	0	0	0	0	0	0	0	0	0	0	0
2.1.1.213	0	0.000191473	0	0	0.005463802	0.000798026	0	0.001697875	0.000237204	0.004258954	0.000340721	0	0	0	9.97239E-05	0.005286482	0.001978537	0.080651593	0.079057853	0.085506258	0.075985666	0	0.999576722	0.001761313	0.000288223	0	0	0.005186855	0.005048775	0	0	0.006511739	0.004821657	0	0	0.004629754	0.002314255	0.002502585	0.000645277	0.000478378	0	0	0.195680776	0	0.004913804	0	0	0	0.018493943
2.1.1.215	0	2.25306E-05	8.73263E-05	0	0	1.06277E-05	7.75177E-06	1.09065E-05	0	3.48993E-05	0.008441049	0	0	4.93653E-05	7.94732E-05	5.15027E-05	5.81448E-05	0	1.75896E-06	6.27602E-05	0	7.12403E-06	0	0	7.9811E-05	0	0	0	3.66119E-05	0	4.98458E-05	0	8.371E-08	0	3.02456E-05	0	0	0.000101182	5.09587E-05	8.26786E-05	0	1.94434E-06	0	9.43292E-05	0.008572003	0	3.73868E-06	3.76686E-05	0.011685737
2.1.1.217	0	0	0.012210838	0	0.013444473	0.005688597	0.841658198	0.99051019	0.977867643	1.019623891	0.007289125	0.00800609	0.019169535	0	0.010163244	0.812093502	0.01096417	0.907782625	0.884552178	0.904500635	0.895482631	0.002890374	0.995650578	0.986054927	0.019774814	0.996566782	0	0.038692781	1.005202526	1.010714834	0.019967837	0	0.886859182	0.90169834	0.901292566	0.00201631	1.019645003	1.006171915	0.005878995	0.484451329	0.978664089	0	0.817074798	0.010468377	0.02705157	0	0.76901654	0.801185501	0.825522347
2.1.1.219	0.001327615	0	0.006874544	0.816493875	0	0	0.002070883	0.008838533	0.009341897	0.006531202	0.021810449	0	0.00781829	1.004722549	1.004256878	0.004815573	0.008350918	0.007481414	0.021522255	0.015248271	0.017934328	0.001053412	0.006365089	0.009383233	0.89188182	0	0.000447741	0.018044723	0	0.008863124	0.003704935	0	0.004382839	0.009537743	0.006436932	0.014213433	0.001066639	0.009855439	0	0.002204091	0	0	0	0	0.021048965	0.00889944	0.053521192	0.058094121	0.028105451
2.1.1.222	3.232431483	2.041487478	1.683920725	0.325407081	0.024073526	0.043400763	0.328630997	0.039466139	0	1.951599436	2.432373681	0	0	0	0.045123744	0	0.114887501	0.246113225	0.259204247	0.323358404	0.333520671	0	0.026583312	0.012837554	0.534367339	0	2.004019191	1.766984514	0.047183349	0.041478552	1.95964339	1.989987369	0.200066229	0.177251144	0.235316539	1.77436705	2.008291641	0	0.315687778	0.955506513	0	0.387172167	0.355760587	0	2.441832235	2.281648501	0.238512144	0.231926435	0.332818265
2.1.1.226	0.782126535	0.002412507	0.018426623	0.907691535	1.01301848	0	0	0.979955601	1.012101893	0.979507779	0.225471555	0	0	0.957681101	1.008517486	0.998673677	0.866887655	0.914256375	0.929058094	0.956935786	0.913786305	0.984074667	0.992463458	0.993431199	0.880745792	0.991554924	0.728181131	0.055367588	0.999887886	1.002158537	0.017388834	0.007393294	1.005418917	1.009900648	0.979610074	0.045100157	0.993941482	1.015116321	0.766324199	0.51593176	1.010084608	0.004236785	0.580056295	0.988448544	0.232802778	0.128212502	0.796300488	0.7926278	0.915474583
2.1.1.228	1.006231691	1.003610671	1.003279032	0.644727245	0.993775135	1.007942771	0.990880546	0.999191902	0.998035095	1.000553475	0.950546996	1.007488502	1.005506886	0.997180075	0.996539306	1.002665797	0.998243093	0.956485159	0.955280249	0.955050792	0.945469031	1.005588174	1.001512602	1.008463638	0.860102145	0.999650466	0.994728023	0.983808876	0.980310845	0	1.000935014	1.002187023	0.500382165	0.503945077	0.505540692	0.969782917	0	0.991242028	0.994833524	1.007713376	0.992438507	1.008322034	0.893683578	0.991712672	0.9517839	1.002572695	0.934836731	0.941812956	0.968039012
2.1.1.245	0.002935199	0	0.003121682	0	0	0.002727428	0	0.002038631	0.00431772	0	0.004065841	0.000834246	0.003248457	0.003787423	0	0.597567558	0	0.096205407	0.098629869	0.093298703	0.09478435	0.004358456	0	0.004925828	0.000225353	0	0	0	0.005021126	0	0	0.000393278	0.305231843	0.299706885	0.304119072	0	0.000797705	0	0.002297909	0.001702248	0	0.002087719	0	0	0	0	0.095402812	0.090234713	0.001458956
2.1.1.246	0	0	0	0	0	0	0	0	0	0	0	0	0	0	0	0	0	0	0	0	0	0	0	0	0	0	0	0	0	0	0	0	0	0	0	0	0	0	0	0	0	0	0	0	0	0	0	0	0
2.1.1.247	0	0	0	0	0	0	0	0	0	0	0	0	0	0	0	0	0	0	0	0	0	0	0	0	0	0	0	0	0	0	0	0	0	0	0	0	0	0	0	0	0	0	0	0	0	0	0	0	0
2.1.1.250	0	0.005076906	0.008643457	0.014640531	0.008281481	0	0	0.005662765	0.016455619	0.003194011	0	7.89004E-05	0	0.010934459	2.989091579	0.006957168	0.010624612	0.001323596	0	0	0	0	0.017474871	0.019260024	0	0	0	0.014563372	0	0	0	0	1.119026208	1.082939889	1.084339513	0.013754433	0.002673187	0.012650593	0.008880665	0.000751228	0.01663887	0.017807694	0	0.005727158	0.016813384	0.012937002	0	0.002761106	0
2.1.1.254	0	0	0	0	0	0	0	0	0	0	0	0	0	0	0	0	0	0	0	0	0	0	0	0	0	0	0	0	0	0	0	0	0	0	0	0	0	0	0	0	0	0	0	0	0	0	0	0	0
2.1.1.33	0.993157677	1.006804898	0.95827095	0.734190473	0.992254622	0.989271783	0.844745615	0.004462519	1.004684648	0.991513866	0.954568177	1.001528874	1.009565447	0.990165614	0.001535694	1.009172318	0.929101945	0.940382684	0.95857632	0.951453725	0.960673979	1.011537799	1.011347473	0.998032567	0.990654751	1.009021683	0.509714245	0.958861205	0.975530383	1.004561158	1.003903211	1.009231262	1.003338385	1.01170069	0.994859201	0.977478384	1.007964517	0.004459621	0.337620818	1.008172256	0.988704046	1.010926195	0.708220363	0.993560146	0.966169374	1.001311761	0.962657657	0.964962052	0.990260268
2.1.1.34	0.186456371	0.014563245	0.01180946	0	0	1.01350934	0	0.000408386	0.0147978	0	0.038138958	0.009072234	0	0	1.008080845	0	0	0.034892389	0.036196417	0.035819043	0.047793367	0	0	0	0.03385813	0	0.234340849	0.852480124	0.008426259	0	0.995606421	0.950749572	0	0.010717441	0	0.849140889	0	0.004211923	0.177595938	0.503398924	0	0.08388136	0.003403844	0.008538103	0.057516067	0.842478107	0.005239272	0.011599007	0.021526877
2.1.1.35	0.208788831	0.997188433	0.94350386	0	0	0	0.013116801	1.015443509	0.014409352	0.00465623	0.025079044	0	0	0	0.014439107	0.012322265	0.880123886	0.045071152	0.039999878	0.044018973	0.041968439	0	0	0.007651357	0.120114968	0.010917251	0.236272445	0.857524627	0.016777992	1.01866578	0.98684551	0.941757706	0.000223814	0	0.005722736	0.855587528	0	0.014092048	0.179223238	0.76762167	0	0.939713737	0	0	0.027214265	0.870941498	0.086326285	0.098424625	0.077693158
2.1.1.37	2.229144015	0.862285355	0.272328143	0.468072285	0.010065523	2.456815495	1.376838793	0.982298895	2.457114541	0.997137752	0.748726195	0.931781942	0.934346944	1.458320532	1.035871279	1.567085391	0.657524266	1.350827828	1.37632484	1.423016279	1.379200303	1.455226654	0	0.458812512	0.430922863	0.480099181	1.031702063	1.065451347	0.796627745	1.037045464	1.863316039	1.311686944	1.673130843	1.667897886	1.675823735	1.036780674	3.043099647	1.513644181	0.541030912	0.720654721	1.0144003	1.359812116	0.586595476	1.032386688	0.746354091	2.109303417	1.467264907	1.509333129	0.322606167
2.1.1.4	0.001648728	0	0	0	0	0.000665894	0	0.001454338	0.001393886	0.001327125	0.26406157	0	0	0	0	0	0	0.015647752	0.01605135	0.014748218	0.017104808	0	0	0	0	0	0	0.000628372	0.001254372	0	0.001244137	0	0.000577468	0.00180225	0.002455028	9.21417E-07	0.000956577	0.000764118	0.001297066	0	0.00052016	0	0	0.000493914	0.261671759	0	0.002324038	0	0.013269169
2.1.1.41	0	0	0	0	3.8685E-06	2.06559E-06	0	0	0	9.98961E-07	0	6.3335E-06	5.08505E-06	2.92859E-06	0	0	0	1.19008E-06	5.23166E-06	0	2.63407E-06	6.29106E-06	3.1648E-06	3.88639E-06	2.31865E-06	0	0	0	0	6.41725E-06	4.75136E-06	0	0	0	0	0	1.60159E-06	5.02152E-06	4.08668E-06	2.43926E-06	3.65601E-06	5.11237E-06	1.33289E-06	6.14442E-06	1.53852E-06	4.04403E-06	0	0	3.07936E-06
2.1.1.45	0.999855135	1.027276655	0.952677675	1.000458908	1.007468905	0.500285817	0.684571793	0	0.997885303	0.000269244	1.151269223	0.987096536	0.991310687	0.98360571	0.003033174	0.804731866	0.024494681	0.617930046	0.64156159	0.636838674	0.643449883	0.998336519	0.996453705	1.010904747	1.013460821	0.99569655	0.50068465	0.982128268	1.011668362	0.997304409	1.01482976	1.063210062	0.88634851	0.883908298	0.9009419	0.979151156	0	0	1.086649154	0.982986801	0.983712244	0.996167198	0.515043047	0	1.160774836	1.003060889	0.778968956	0.781912263	0.958849192
2.1.1.5	4.81206E-06	0	8.5913E-06	0	0	1.21591E-05	3.14395E-06	0	0	0	1.06538E-05	0	0	4.63715E-06	1.37488E-06	0	5.42736E-06	3.2433E-06	1.36568E-05	3.7073E-06	4.36954E-06	3.27468E-06	5.39317E-06	1.13725E-05	7.42625E-06	1.30616E-05	1.67001E-06	1.20296E-05	0	0	0	1.80338E-06	1.30924E-05	1.20578E-05	0	9.80848E-06	4.03017E-07	2.33587E-07	1.35775E-05	0	1.0898E-05	0	0	1.6016E-06	0	6.5413E-06	5.74985E-06	1.125E-05	1.32456E-05
2.1.1.6	0	0.000701011	0.001198284	0.000827164	0.000846119	0.000292628	0.000395337	0	0	0.001054415	0.017638841	0	0.000664325	0.000982977	0	0	0	0.000126987	0	0	0	0.001297863	6.33737E-05	0	0.000685939	0	0.001477453	0.007272561	0	0	0.000663287	0.00134164	0.000973602	0.001388314	0	0.009409369	0	0.000653187	0	0	0	0	0.001069102	0	0.017839513	0.000211825	0.000396746	0.000200904	0.000851348
2.1.1.63	2.570676424	1.789802751	0.974134967	0.759278288	2.019609244	0.96712562	0.86249366	2.004140044	1.991805597	1.000155471	2.37350056	0.847149048	0.863495712	0.84147627	2.9994848	0.808313543	1.158455808	1.184659604	1.190023893	1.211265683	1.208776681	0.519750634	2.026208532	0.521423265	1.027536287	0.981745932	1.783747324	1.766359412	1.251236589	0.01779332	1.117913074	2.002608469	0.304288547	0.274801283	0.285066455	1.763891906	0.969049318	0.967172459	1.438127282	1.521996359	1.970406845	1.09880995	1.198912303	0.97103958	2.3278878	2.709116223	1.03914238	1.055177803	1.111543625
2.1.1.66	0.002856122	0	0	0	0.002062146	0.002955508	0	0	0	0	0	0.004005077	0.004013032	0	0	0.002821082	0.001971954	0.01595834	0.016783285	0.016034994	0.018618146	0	0	0	0.722801567	0.003555797	0	0.00175897	0.002536557	0	0.001001905	0	0.003929963	0	0.003544133	0	0	0.002352921	5.39986E-05	0	0.003756451	0	0.000431385	0.002915065	0	0	1.94724E-05	0.003841801	0
2.1.1.67	0.005359918	0.176210145	0.003470794	0.181591657	0.003434804	0.002132643	0.169085088	0.001382199	0	0.002123802	0.144983028	0	0	0	0.003120124	0.002076119	0.003810726	0	0.000582241	0	0	0.001075379	0.001412632	0.003833304	0.001183475	0	0	0.010286334	0	0	0	0.001779074	0.00237958	0	0.004815335	0.005470053	0.004528413	0	0	0	0.003899969	0.005215235	0.004392105	0.003633289	0.139326404	0.00345656	0.065329423	0.066444617	0.014883682
2.1.1.71	0	0.002427188	0	0	0.003756782	0	0	0	0.002386342	0.00178566	0.000311881	0.003199223	0	0	0	0	0	0	0	0	0.00319163	0	0	0	0.001729004	0.0032983	0.000612921	0.005808753	0.002342035	0	0	0.00039266	0.001808942	0	0.001779852	0.003511944	0.003531494	0	0	0.000369061	0.000876449	0.000283094	0.003166576	0	0.00021399	0.141058002	0.003514774	0.003286763	0.04753732
2.1.1.72	6.0016587	4.153373983	7.102755755	1.417666734	3.052035005	3.551113455	1.459333224	2.046702799	0.44219565	7.960045255	4.19473847	4.991159287	4.999471369	1.049679465	5.066481537	2.466163213	4.788543759	3.276483454	3.21405552	3.221230615	3.285529489	1.435723154	0	3.925644592	2.976358598	3.548687226	3.683872553	4.604358725	2.097416854	0.937965465	5.6713618	5.491442101	3.094560843	3.099864011	3.165369262	4.636725457	8.438399785	3.52856385	4.447873538	4.255779143	2.997146972	5.573994947	2.123314605	3.926374511	4.195789599	3.901674569	2.104864943	2.07986707	2.916198137
2.1.1.74	0.017284015	0.011397794	0	0	0.013509183	0.001048959	0	0.011639092	0	0.987552948	0.041713705	0.01376154	0.009705911	0	0.986206576	0	0	0.143336937	0.140256135	0.137992488	0.135422361	1.017356927	1.00702337	0.00493383	0.018626614	0.984350537	0.753807114	0.022572608	0.973016119	0.015093341	0	0.0395925	0.202026881	0.208813105	0.212904759	0.02389199	0.99368203	0	0.680624278	0.510980116	0	0.009087485	0.8903988	0.018727293	0.039912582	0.126116199	0.20706795	0.226436305	0.783453036
2.1.1.77	1.806729716	0.014711978	0	0.191155209	0	0.013989599	0.179476924	0	0	0.010773538	1.750540147	0	0.023262674	0	1.002936699	0	0.877073198	0.047099878	0.034078655	0.03528136	0.043456837	0.004762858	0	0.02711503	0.038133401	0	0.493858013	0.921426067	0.021362611	0	1.003181061	1.030663859	0	0.006757216	0	0.892927934	0.006392131	0.006571694	0.153126245	0.504168857	0.011025507	0.116618886	0.002176665	0.000716634	1.728122543	1.138650619	0.129944198	0.151962373	0.227197939
2.1.1.79	2.624555639	1.187208683	0.006672049	0.182098916	0	0.035038039	0	0	1.536212376	0	1.925532192	0	0	0.657478352	1.016347794	0.230934325	0.603009092	0.742886924	0.718202314	0.735355988	0.71970467	0	0.014710013	0	1.331311776	0.501572437	0.770106061	1.127441752	0.86313415	0.016278431	2.00553437	1.007639008	0.207971838	0.171425995	0.205419151	1.067521585	0	0.012815974	0.158336039	0.462698223	0.026887521	0.094358502	0	0	1.90180879	1.722743138	0.424401795	0.414457338	0.868746224
2.1.1.80	2.172517963	0.016893665	0.012622637	0.090105456	0.016744454	0.029707993	0.014357294	0.012891901	0.993833922	0.996793598	1.897476676	0	0	0.02725699	0.031349017	0	0.944658519	1.016129874	1.036638737	1.039814243	1.020146211	0.013049625	0	0	0.002228589	0.004248478	0.991509576	0.877252886	0.08201487	1.017985372	1.731699721	0.961920449	0.574971786	0.583147538	0.580195276	0.855879429	0.008505018	0.023046616	0.132908312	0.53159253	0.015492051	0.073708495	0.186866603	0.004869672	1.883524836	0	0.496975957	0.483637909	0.136109588
2.1.1.86	0	3.28356E-06	2.11336E-05	4.16945E-05	3.64648E-05	1.22244E-05	0	3.05007E-05	9.47407E-06	1.49601E-05	2.60801E-05	0	4.95586E-06	3.94946E-07	0	0	1.24281E-05	3.30351E-05	4.24253E-05	0	0	0	0	2.71148E-05	1.43886E-05	9.12935E-07	4.59961E-06	2.92237E-05	0	0	1.75528E-05	5.57359E-06	0	0	2.1773E-05	0	9.28613E-08	2.60292E-05	0	0	2.39648E-05	0	0	2.46857E-05	1.32055E-05	0	3.50229E-05	3.85714E-06	0
2.1.1.90	0	0.000552723	0.000823704	0	0.000383208	0	0	0	0	0	0.000939153	0.000319715	0.000913959	0.000700443	0.000644668	0.000395402	0	0	9.72845E-05	0.000776741	0	0	0.000567937	0.000917619	0	0	0	0.000333158	0.000839605	0	0.000564182	0	0.100484818	0.099655634	0.099397422	0	0	0	0	0	0	0.000783434	0	0	0	0.000577755	0	0	0.000402375
2.1.1.95	0	0	0	0	0	0	0	0	0	0	0	0	0	0	0	0	0	0	0	0	0	0	0	0	0	0	0	0	0	0	0	0	0	0	0	0	0	0	0	0	0	0	0	0	0	0	0	0	0
2.1.1.98	3.97837E-05	0	0	3.81713E-05	0	2.30017E-05	0	0	0	0	0	4.60533E-05	4.75154E-05	0	0	0	5.66494E-05	0	6.18953E-05	4.90956E-05	0	0	3.72325E-07	0	1.55099E-05	0	0	0	2.04991E-05	0	4.76716E-05	0	0	4.46744E-05	0	0	0	0	2.64114E-05	2.31468E-05	6.51413E-05	5.76521E-05	2.78072E-05	2.59778E-05	0	0	0	0	0.011777868
2.1.2.-	0.000646396	0.000575914	0.000268017	0.001193109	0.001850651	0	0	0.00145508	0.000785314	0.001174171	0.015065822	0	0	0.001585648	0	0	0.062691152	0	0	0.001997175	0.000748369	0	0	0.001634871	0.103732065	0.001077024	0	0.017841672	0.002098983	0	0.144576392	0.00197035	0	0.000101263	0.001663765	0.017228059	0	0	0.001073868	0	0	0.001704444	0	0	0.015536217	0	0.029067419	0.033071674	0.010186416
2.1.2.1	0.998249906	0.990190548	0.938173978	0.994889808	1.015284726	1.013514434	0.345967687	0.997684255	1.007296308	0.98976496	1.628612311	1.00658315	1.010418202	0.535991862	1.004578298	1.401721877	1.032793619	1.004159408	0.987174103	1.00443827	0.99200929	0.002002282	1.003577109	0.997472647	0.985087565	1.005339072	1.015314884	1.093203161	0.974898493	0.003374784	0.991952173	0.986254918	1.015810821	0.994241091	0.99597367	1.07318211	0.500400099	1.01498486	0.26555988	0.986160282	1.003408201	0.939055064	0.700674997	0.005416377	1.63887211	1.010068389	1.379877049	1.390788615	0.872509619
2.1.2.10	0.990273917	0	0	0.642521256	1.01220562	0.478594931	0.157068005	0	0.018317004	0.011163165	1.07677233	1.003397704	1.013664877	0	0	0.208461196	0.021384946	0.506755861	0.495924438	0.496638272	0.47675417	0.022273692	0	0.481356034	1.36278337	0	0.505597524	0.876869213	0.01950287	0	1.008040942	0.967845512	0.103216305	0.091524858	0.113205184	0.890778715	0	1.008419884	0.189080548	0.495973921	0.021189799	0.103119185	0.014122037	0	1.083603776	1.017144359	0.456994541	0.487992407	0.184673251
2.1.2.11	0.99030717	0.979673912	0	0.985565658	1.002712858	0.992230639	0.162316889	1.0011809	1.010872118	0.002840357	0.996954152	1.010724167	0.988850469	0.010603213	1.008904635	0.58855337	0.866813234	0.602400034	0.617404504	0.604890542	0.593835821	0	0	0.490939179	0.639388835	0.498092605	1.000284774	0.951304927	0.355311128	0.010151198	0.996519929	0.970055703	0.61205107	0.590948174	0.596230522	0.963842148	0	0	0.170416137	0.503566887	0	0.107103207	0.099736188	0	0.983904967	1.018796038	0.49215326	0.520059879	0.141602905
2.1.2.13	0.398984553	0.001017886	0.012702299	0	0	0.028099564	0	0.029196438	0.015337836	0	0.012234876	0.015425324	0.00417481	0.006687298	0	0.016878464	0.091161371	0.062408127	0.056810758	0.056625136	0.049813065	0	0	0.030945563	0.079984802	0	0.502541617	1.690887606	0	0	1.992586987	1.851942179	0.024965486	0.029108924	0	1.695549464	0.024432557	0	0.310988871	0.99551895	0.025195768	0.208473576	0	0.028136989	0.0427948	1.706699017	0.013674478	0	0.098400967
2.1.2.2	1.395582265	1.9376812	1.418684288	1.270589007	0.995135957	1.499200966	1.162765287	0.990933317	1.015519302	0.988312775	1.735137999	2.067909064	2.075503781	0.979412158	0.988665654	1.011080994	1.137109251	1.037497853	1.041301939	1.032540596	1.049847079	0.994335441	0	0.993799541	1.829972297	0.995183332	1.511831076	1.778092861	0.926006722	0.001876854	1.990543217	1.937263649	0.98421439	1.018871674	0.984179792	1.792538578	0.999029367	1.00050207	1.090614118	1.478856997	0	1.029499536	0.721596392	0.997789965	1.70167995	1.863608929	1.017858678	1.028945492	0.659179378
2.1.2.3	1.973739188	1.96822442	1.909896488	2.354581697	1.988824413	0.998265295	1.982683995	3.018779562	3.007513335	1.009633959	1.945210235	2.924346481	2.903706272	2.012465987	1.970404809	2.793998955	1.963315381	2.250760072	2.242208827	2.241786809	2.226323469	1.991650549	1.970924297	2.976360626	2.03146246	2.027717239	2.022028416	1.895558334	1.988123036	0.021366338	2.021880671	1.985575523	2.922884389	2.932677065	2.932578369	1.890245432	3.014509309	2.007599862	1.985551545	1.98338081	0.008786306	1.995319538	2.178730923	0.018794415	1.935321852	1.979195049	2.485680336	2.502198346	1.372251632
2.1.2.5	0	0	0	0.017611762	0.000960734	1.01604636	0	0.004354453	0.002887809	0.011943513	0	0.861485149	0.830838552	0	0	0	0.001453072	0.209737864	0.221486026	0.233504953	0.225273538	0	0	0.01235404	0	0.012948114	0.495928816	0.009154266	0.046687462	0.012737867	0	0.016927308	0.014278974	0	0	0.013484744	0	0.012765707	0.927306243	0	0	0.016343823	0	0	0.025266635	0.007596039	0.088945376	0.08520274	0
2.1.2.9	1.00779817	1.01080546	0.947552314	1.012263645	1.002320263	1.003588101	1.009827159	0.992645837	1.500518656	1.001251409	1.562989342	0.999604115	1.009643258	0.997087036	1.003636795	1.003531494	1.201113902	1.200968288	1.182486693	1.191990099	1.191893816	0.992888762	1.000460597	0.50157759	1.174162512	1.011577037	1.002605832	1.009155836	1.003417266	1.002436479	1.001314379	1.02055604	0.989379046	1.001080222	1.001376164	0.996486744	1.00071178	1.010933578	0.911739814	0.754140621	1.01252651	1.005975505	0.907217796	0.002327564	1.562468237	0.98987609	1.027318439	1.020301133	1.015532729
2.1.3.-	0.006312617	0.011077968	0.000237513	0.001716388	0	0.00999361	0	0	0	0	0.779096253	0.080991492	0.069326905	0.004397754	0.006672297	0.003080916	0.005264152	0	0.000932618	0	0.005370048	7.82769E-05	0	0	0.004649227	0.00044102	0.004977442	0.04906348	0	0.000204429	0	0.009279086	0	0	0	0.060179534	0	0.011363974	0	0.003267136	0	0	0	0	0.795375571	0.007099025	0.086501146	0.102830892	0.118806794
2.1.3.1	0	0	0	0.090827515	0	0.003707453	0	0.002999401	0	0.000482868	0.003916554	0.003859681	0	0	0.002561576	0.000330643	0	0.020046657	0.013982652	0.018926185	0.017388844	0	0.003349026	0	0.757388345	0	0.002887867	0	0.002450128	0	0	0	0.002630928	0.001360513	0	0.000473364	0	0.003912895	0	0.002324697	0	0	0	0.002447707	0	0	0.003862642	0	0.004158698
2.1.3.11	0	0	0	0	0.002396744	0.500446262	0.000709054	0	0	0.001086392	0.000129246	0.305791729	0.306687002	0.002709731	0	0.003086426	0	0.003102209	0.000949579	0	0.003549846	0	0.000240185	0	0.00177604	0	0	0	0	0.001633746	0	0	0.002068958	0	0.002735776	0.001096861	0.003540177	0.003264429	0	0.003241778	0.001653042	0.00222035	0.002425418	0	0.000806461	0	0.001146219	0	0.001570673
2.1.3.2	1.191785965	1.007470394	0	1.089918284	1.009418415	0.487135861	0.828322964	0.997343506	1.011572665	0.007191676	1.442913744	1.007089081	1.00336221	1.012505959	1.005960634	1.201711923	0.991045018	0.988952485	0.991646119	0.992780638	1.001228357	1.009412945	1.004157933	0.993789896	0.923918376	1.001085899	1.006668795	0.952503273	1.005180191	0.005868508	0.997662627	1.032049894	0.998037991	0.990541375	1.012274424	0.965059431	1.014254678	1.007106524	0.987856461	1.009352138	0.005767591	0.079589374	0.808281564	1.012793512	1.442273845	1.009875011	1.07479771	1.056452215	0.955474541
2.1.3.3	0.978573864	0.659386173	0.937666994	0.567573784	1.013841477	0	1.314597778	1.012938174	0.979054974	0.979368732	1.2142552	0.988732669	0.993322481	0.964236921	0.017527049	0.804426132	0.899715477	1.08034308	1.108823923	1.076962254	1.085481937	1.482287757	1.008015805	0.506835283	1.009750347	0.494077402	2.485325729	1.194485989	1.175897943	0	0.982020273	1.208088028	0.913944073	0.913943904	0.898096695	1.189837056	2.001126624	1.017693147	0.25042324	0.492025056	0	0.962149523	0.683819385	0.982103696	1.248334066	0.988467759	0.779686643	0.759697675	0.59393629
2.1.3.6	0	0.005261767	0	0.005938669	0.004409883	0.003208688	0.001176961	0	0.000461011	0	0.004556919	0	0.006457871	0	0.004013481	0.002614149	0.006297206	0.021220215	0.019982194	0.01593586	0.019631407	0	0	0	0	0.49499924	0.994626815	0	0.568679802	0.004526576	0	0	0.001893366	0	0	0.000925155	0.006852011	0	0	0	0.002372379	0	0.00429694	0	0	0.005204484	0	0.001390012	0.022892558
2.1.3.7	0.000965024	0.001144383	0	0	0	0	0.001258508	0.002371974	0.002095037	0.002758546	0.040028662	0.00314477	0	0.001580728	0.001367308	0	0	0	0.000808169	0	0.002149383	0.000762491	0	0	0.003017913	0	0	0.001125489	0.002943559	0	0.001284702	0.002195671	0.001398902	0.001565401	0	0	0.00262566	0.000215318	0.001503194	0.003169443	0.003038442	0.002727781	0.000565824	0.001767703	0.042654431	0.001338711	0	0	0
2.1.3.9	0.004172914	0	0	0.005332167	0.000480512	0	0.005222547	0	0	0.004088769	0.001113053	0.995610193	0.996185024	0.008214614	0	0.006444174	0	0.003229621	0.003650254	0	0.00130493	0	0	0	0	0	0	0.006226834	0	0.010615742	0	0.013236871	0.000515362	0	0.007405619	0	0.01032518	0.00645262	0	0.003264259	0	0	0	0.005266163	0	7.58708E-05	0	0	0.007872451
2.1.4.1	4.41836E-05	0.002359096	0	0.443843559	0	0	0.009519325	0	0.004018752	0	0.029297471	0.007017508	0.001934806	0	0.007878164	0.009203954	0.009100378	0.00635554	0	0	0	0.000210757	0.007221237	0	0.007417813	0	1.493630254	0.054327992	0	0	1.146130332	0	0.008828411	0.002408871	0.009284051	0.055838099	0	0	0	0.009832135	0.008805943	0	0	0	0.032723918	0.009118269	0.057996979	0.071132745	0.02267407
2.1.4.2	0	0.000107422	1.17649E-05	5.74361E-05	0.00012553	0	0.000188591	0	0	0	0.00019342	0	0	0	0.00011173	0.000147646	0.000153614	0	0	2.72482E-06	0.000102341	0	0.000114075	0	0	4.64054E-05	0	1.32887E-05	0	6.54365E-05	0	1.70321E-05	0	0	0	9.6578E-05	6.84007E-05	0	0.000163621	0	9.14203E-06	6.01272E-05	0	0.000133639	0.0001571	0	0	0	0.023384775
2.10.1.1	1.774383458	1.018813047	0.896994376	1.344154016	0.011177429	0	0.195177458	1.003997325	0.010735457	1.996827585	1.835928012	0	0.007463893	0.010464808	0.986189137	0.215562085	2.062318046	0.879490575	0.861382275	0.867507487	0.851314617	0.525724005	0	0	1.919963077	0.526426908	1.500476976	0.942095914	0.504280378	0	0.99416524	1.027003776	0.081061315	0.070713121	0.116818265	0.921925602	1.020320236	0.976785928	0.23323079	0.485176927	0	0.977592686	0.018363425	0	1.863503333	0.99464334	0.395851534	0.384525707	0.252899104
2.2.1.-	2.99219E-05	0	4.72876E-05	0	0	0	0.000145486	0	0	0.000104422	0.008407715	0	5.99425E-05	0	0	0.0001415	8.29371E-05	0	0.000109862	0	0	0	0	6.76024E-06	0.000128088	0.000135451	0	7.14256E-05	0	1.74873E-05	0.000106978	4.21416E-05	4.25996E-05	2.49499E-05	2.01533E-05	0	7.94846E-07	8.34286E-05	0	0.00011524	0	3.78934E-08	0	5.59439E-05	0.008380457	0	8.73115E-05	0	0
2.2.1.1	1.192344366	1.916165409	1.027146588	1.300353457	0.956381754	1.007084461	1.300228751	1.961612914	3.966893524	10.03357334	2.464093908	1.74189871	1.645672903	0.959880487	3.048778702	3.650473775	1.159858751	3.356008534	3.304558014	3.234668517	3.321536364	3.986883893	6.026693394	2.040782024	1.126553229	1.531143685	1.679061474	2.64644057	1.060489866	6.02171557	2.306376885	2.233955918	3.457306964	3.52237294	3.524588094	2.538410756	2.05697064	0.98205973	2.117932674	1.483857953	2.950327372	1.060375163	3.557517452	1.072196232	2.431507199	5.416795491	2.779159946	2.803162589	0.912100727
2.2.1.2	1.224374016	0.965786906	0.979762673	1.065728011	0.023097168	0.476161669	0.977622696	2.969476083	4.50144108	0.022626217	0.95109961	0.796046071	0.793113762	1.019542777	0.030943963	0.976556664	1.029229044	1.796289555	1.750911065	1.76904123	1.789455839	1.507660684	1.991375924	0.5321943	1.024016176	1.465293687	1.014610332	1.654043079	0.09108238	2.003350938	2.006006865	1.979127867	1.230088262	1.167730466	1.2118824	1.695046559	0.01893694	1.020738263	0.366079151	1.476343605	0	1.051036481	0.981384031	1.035410801	0.951058185	2.703272355	1.052822146	1.012147488	0.540917097
2.2.1.6	4.161738824	2.732699316	3.71958768	1.938009208	1.974729491	0.94352476	0.72389089	2.983501739	4.45666898	1.988818118	4.612583596	2.002813236	2.002617491	2.135420638	3.062190298	3.45524448	2.012701155	2.260136459	2.132930918	2.196867034	2.155935241	0.051648028	1.916901391	3.969905627	2.356377405	0.471078931	3.311588473	5.308350436	1.236527774	1.001914002	4.885667137	5.970721047	3.178357229	3.044101568	3.132113874	5.4398299	1.996851307	0	1.431737271	2.993222648	0	3.038291007	1.130432238	0.061579312	4.678585346	7.616777766	3.310066313	3.216623039	0.94832888
2.2.1.7	1.015255239	0.992810481	0.962810402	1.069519854	0.99042347	0.47915562	0.183382413	0.014286396	0.994043536	0.995801499	1.002342911	1.824968406	1.866845093	0.933774525	1.00344438	1.817399773	0.993138313	1.134980131	1.144847092	1.135331052	1.1121855	0.990111425	1.984571533	1.500731016	0.891457892	0	1.016859315	0.991044196	0.36571283	0.981312499	1.016589815	0.972888206	1.321668141	1.291542653	1.311787551	0.979095592	0.978295285	0	1.749678821	0.505392257	0	0.938666106	1.08244042	0.004777883	1.026240413	0.992004077	1.295413639	1.281292147	0.672972453
2.2.1.9	0.197690923	0.00526909	0.999207768	0.708835404	1.013110542	0.002274505	0	0.004054319	0.481682448	0.006650284	0.084639904	1.095664638	1.084331551	0.164271328	0	0.01450064	0	0.044352368	0.014956875	0.011868475	0.036003661	0	0	0	0.98645867	0.484543509	1.011292574	0.809032866	0.636851227	0.006209316	0.135798314	0.990585495	0	0	0.001129271	0.812446562	0	0.015759407	0.156562411	0.490635222	0	0.940720681	0.081341262	0	0.070677965	0.873661497	0.112862094	0.110266418	0.067347185
2.3.-.-	0.004786099	0.001282114	0.000275924	0.088817836	0	0.000463515	0.163483888	0.001226514	0	0	0.00300611	0	0.001625107	0.005631666	0	0.005185107	0.00129608	0.021624129	0.020546331	0.010909005	0.012722076	0.002847104	0.005434552	0	0.064804174	0.003814578	0.005394652	0.004657164	0.271139866	0	0	0	0	0.005023148	0.005544129	0.009275435	0	0.001356685	0.003579137	0	0	0.001896747	0	0	0.004583505	0	0	0	0.008932538
2.3.1.-	7.849372528	14.05454236	4.88509004	4.041153876	4.075741963	5.856741507	1.958713848	9.892892318	3.496099392	4.92999139	8.818704373	5.002791306	5.138900393	1.465770884	4.044365397	3.358114364	2.802708404	3.653255045	3.79370118	3.470426454	3.691825805	0	3.930763846	0.979691369	4.972509675	2.33439938	6.072792415	11.93863847	5.969198371	2.136035319	9.983484956	15.39428864	2.480253605	2.594517101	2.33988995	11.69071054	0.309994375	0.082053785	9.701007353	9.056015124	0.143494063	4.21915444	3.669129749	0.863090569	8.678145901	14.30032785	3.270356453	3.258705444	3.879022295
2.3.1.1	0.992290638	1.010918211	1.003066162	0.371967845	1.000625489	0	0.021411387	0	0.006525241	0.01776594	1.078387908	0	0.007860506	0.023458684	2.01174141	0.016229601	0.231777012	0.015538251	0.004624834	0.033800302	0.025594446	0	0	0.007250766	0.025371089	0.006193096	0.268581471	0.913836722	0	0	0.997137639	0.956698667	0	0.013194515	0	0.898353524	0	0	0.147608806	0.479414602	0	0.129573205	0.006735956	0.018715663	1.067635806	0.871769088	0.176570527	0.188304803	0.098099513
2.3.1.101	0	0.000199568	0.000656037	0	0.000247151	4.29495E-05	0	0	0	0	0.084927565	0.000678821	0.000537614	0	0.000590851	0	0.000786155	0	0	0.000493651	0	0	0.000700662	0	0.00015988	0.000376964	0.000210964	0.000768638	0	0	0	0	0.000647989	0	0.000498939	0.000789112	0.000557875	0.000688538	0	0	0.000111195	0.00035606	0	0	0.084730542	0	0	0	0.000561418
2.3.1.102	0	0	0.003381642	0	0.001297459	0	0	0.004179427	0	0.000375338	0.086393526	0	0.002401636	0.006182062	0.001828794	0.005049022	0	0.006867112	0.002381519	0	0	0.002300669	0	0	0.03405952	0	0.243493555	0.305741786	0.004534261	0.003950826	0	0.305365878	1.45512E-05	0	0.006554668	0.2958373	0.002996861	0.000590832	0.002528331	0.495982092	0.00549431	0.001691539	0	0	0.080803918	0.285856523	0.00343168	0	0
2.3.1.109	0.190104922	1.399214965	0.002774691	0	0	0.005903771	0.018867659	0.002929265	0	0.016752626	0.956162595	0.001709387	0.001090312	0	0.014727467	0.016684393	0	0.030345126	0.046846442	0.042300731	0.041575825	0	0	0.006690293	0.017955078	0.017605488	0.513503763	0.737034464	0.000587151	0	0.996473753	0.933605066	0.007950572	0.005145295	0	0.764770905	0.006544467	0	0.159486684	0.515458176	0.013635177	0.076616515	0	0.015377851	0.951489074	1.581013597	0.126757123	0.145232757	0.093195296
2.3.1.111	0.000687658	0	0	0	0	0	0	0.000950988	0	0.000542128	0.017016165	0	0.000132724	0.000667597	0.001022618	0.000867796	0	0.000433144	0	0	0.00110658	0.00070808	0	0.000670674	0	0	0.000487932	0.007861995	0	0	0.000550016	0.000381506	0.001075192	0	0	0.007712994	0.001135265	0	0	0	0	0	0	0	0.017498132	0.000317368	0.000470037	0	0
2.3.1.117	1.008006712	1.016326301	0.967490629	0.904515297	0	1.017151128	0.001387805	1.004078688	0.00376769	0	0.971032703	0.004588199	0.008472303	0.965062027	0	0	0.871345815	0.738024296	0.765370373	0.757637796	0.756909611	0.514160917	1.016412043	0	1.467094451	0.482436332	0.519566623	0.962790066	0.988552633	0.021243288	0.98760154	0.961916624	0.081488805	0.09831328	0.07862976	0.956453725	0	0	0.249703346	0.763412907	0.000857925	0.90835499	0.411631331	0	0.944978503	0.980789502	0.301359066	0.300386717	0.701781779
2.3.1.118	0.211729637	0.094717313	0	0.012376601	0	0	0	0	0	0	0.520982496	0	0.008175113	0	0	0.001988359	0	0.041468122	0.025269183	0.026464487	0.037371231	0	0.012266538	0	0	0.003452753	0.246742136	0.565712753	0.008571593	0	0	0.947866938	0	0	0.005515745	0.560998483	0	0	0.15730234	0.492996563	0	0.082550072	0	0	0.520282491	0.710605954	0.058906866	0.052796843	0.086565565
2.3.1.12	0.778609331	1.69203862	0.97963974	0.453243113	1.02648327	0.008158334	0.163951372	2.00214805	0	0.005399179	1.354934087	0	0	0.00774188	0	0.426590382	0.090267524	0.35596398	0.333399003	0.382069981	0.345143821	0.011510297	0	0.023403889	0.123232609	0.52228237	0.484344712	1.009290181	1.102816313	0.019546849	0.971785314	1.070009626	0.121235064	0.094793484	0.127761749	1.00492195	0	0.018612598	0.194790947	0.982437414	1.018538506	0.987573253	0.093768641	0.004218192	1.404152477	1.867709959	0.427775453	0.440497573	0.604501136
2.3.1.128	0.985010174	1.273091135	0.965836622	1.245284052	0.027277103	0.508140323	1.184113932	1.972871221	0.979945575	0.989145786	1.065055363	1.106929174	1.098984387	1.899051292	0.018660086	0.375263555	0.304656048	2.075184296	2.094856426	2.075697405	2.041332641	0.032117413	2.966736601	0.975684045	1.847682877	1.535838747	0.746408881	1.895551954	2.023609796	0.978191759	2.125912153	2.103172833	2.222559571	2.220175487	2.178823648	1.944823007	0.530409489	0.258213764	3.482955951	1.504605691	0	1.119599688	1.920668525	1.01002192	1.135208298	2.001761832	0.983571458	0.995896474	1.139009942
2.3.1.129	1.015598488	1.035134264	0.884489611	0.154473104	1.004413827	1.003716601	0.158560641	0	0.008008559	0	0.938686381	1.991701361	1.972615814	0	1.026939454	0.007970616	0.984076956	0.045248175	0.034899727	0.028142988	0.022177328	0	0.019483576	0.00631653	0.098849884	0.521321843	0.268983215	0.910816573	0.022816222	0.008374846	1.007665701	1.019052764	0	0.027017893	0.020458402	0.926147947	0.027977921	0.023079559	0.984092316	0.516800571	0.003597628	0.979573807	0	0.009375494	0.938451539	0.839518513	0.137795973	0.141608829	0.103881501
2.3.1.15	2.002623017	0.92490836	2.917068326	0.340740719	1.992603731	1.966044654	1.855340452	2.028884823	1.994694429	3.032536224	1.884550931	0.028690694	0.029947049	0.025332749	1.995747197	2.194751855	1.933838265	1.431708534	1.455917406	1.440589696	1.504730978	2.028768082	2.034928612	1.464315434	0.38221138	2.013978792	2.224986672	2.662541443	1.998324277	2.013570203	3.018104321	2.796332026	2.498564309	2.495606718	2.510997592	2.662954599	2.004848311	1.962648906	2.183735651	2.750259557	1.976629052	2.152516956	1.027176421	0.990782742	1.926625275	2.863829907	1.920193008	1.915343858	1.977216424
2.3.1.16	2.573438294	1.13367966	0.859409713	0.202613212	0	0.005166666	0.173483256	0	0	0	1.79887145	0	0	0.026151159	0.001187217	0	0.007581678	0.049068479	0.060637667	0.041914821	0.041210154	0.029329695	0	0	0.429744858	0.038475335	0.754699164	1.72493079	0.031713734	0.024134737	2.031102096	1.959871227	0	0.035813774	0	1.729262607	0.023913962	0.021240882	0.391317386	1.026986657	0	0.236233633	7.72354E-06	0	1.742344401	1.992816542	0.266482181	0.292070213	0.18723497
2.3.1.164	0	0.000917364	0	0.001709032	0.000504792	0	0	0.003619619	0.003934489	0.001817435	0.407468145	0.383654207	0.384350731	0.002711167	0	0.001908091	0	0.094571304	0.099473003	0.093837758	0.098543679	0.001496473	0.000546683	0	0	0	0	0.010669901	0	0	0	0	0.004459948	0	0	0.011930889	0.004071837	0.001220996	0	0	0.001921622	0	0.003509087	0	0.402077	0.141518517	0.028194869	0.027412336	0.013963702
2.3.1.168	0	0	0	0	0.001843347	0	0.005853226	0	0	0	0.344896675	0.001321356	0.008296467	0.002986329	0.006724304	0	0.004622069	0.027635928	0.038007232	0.030103829	0.040627211	0.00057319	0	0.008166282	0.001782665	0.490503882	0.258144574	0.028041928	0.519710786	0	0.008564746	0.030573698	0	0	0.000697489	0.013568165	0	0.002155519	0.001553792	0	0.007893312	0	0	0	0.345546403	0.150115986	0.032910872	0.025963879	0.10708429
2.3.1.174	0	0.088108213	0	0.003202086	0	0.000429906	0	0	0	0.004742345	0.008836569	0	0.000318688	0.003095267	0	0	0.002828556	0	0	0.001563366	0	0	0.000110051	0.003643513	0.00412097	0.001959891	0	0.006992218	0	0.004118904	0	0.004877857	0.000486153	0.000380321	0.00196189	0.005690705	0.000477169	0.004228472	0.004973515	0	0.004348277	0.004059165	0.001554807	0	0.004338941	0	0.057450036	0.064519956	0.009313642
2.3.1.178	0	0.085316717	0.000663992	0	0.002094734	0	0.001708741	0	0	0	0.095821052	0	0	0	0	0.001665241	0.0288856	0.002804101	0	0	0.002346447	0.00096821	0.00143544	0.001682837	0	0.002402617	0	0.00621893	0	0	0.000548225	0	0.001268673	0	0.002627537	0.006425743	0.001836657	0	0.000299057	0.000994875	0	0	0.001548788	0.000103302	0.094158263	0	0.06459083	0.062761863	0.002473981
2.3.1.179	1.222613862	0.338379899	0	0.658080933	1.007127675	1.020226482	0.146385865	1.012327589	1.019965956	0.988662483	1.409660594	0.980378294	0.9873329	0	1.022584211	1.000455301	1.135002259	1.103247744	1.108399897	1.120213816	1.073746568	0.493918952	1.01224095	1.509574495	0.079396374	1.51373801	0.997849207	1.341176394	1.503960399	0.998491253	1.412309766	1.359404047	1.023076014	1.00225798	0.980681431	1.361730671	0.981797681	0	0.926050749	1.000206658	0.998760151	0.101128054	0.581104204	0.015503608	1.438834268	1.987271096	1.198504261	1.201182488	0.847513868
2.3.1.18	0.207127701	0	0.148850914	0.075711889	0.98641038	0.522299533	0.337222521	1.02207023	0.992479696	1.009376579	0.078374135	1.923890923	1.936048159	0.865475247	1.015796686	0.407435932	0	0.47361054	0.456608365	0.468444555	0.452819755	0	0.977011665	0.476788529	0.001144847	0	0.244131784	0.684759815	0.019713495	0	0.711697708	1.58293936	0.214871495	0.197463167	0.187950271	0.667604544	0.511591353	0.002550567	0.318387699	0.488822323	0.018929218	0.105295633	0.596152101	0.002496351	0.09902669	0.707864408	0.217193989	0.201220147	0.264824424
2.3.1.180	1.017988301	1.010812617	0.93888321	0.181344741	0.97168363	0.490808096	0.182877867	0.982361756	1.009277309	1.005726485	2.031136063	2.236551095	2.250534326	0	1.019433546	1.017745403	1.652821962	1.625451503	1.674390757	1.61901579	1.659847539	0.521133558	0.97982209	1.000744565	0.194665415	1.022527545	1.243887442	1.234756399	1.026493079	0.978384044	0.990170187	1.182613566	0.913311729	0.874888513	0.922981955	1.227879037	1.000977146	0	1.76118971	0.51297045	0.98066479	1.029105285	0.483789464	0.023879888	2.021205879	1.150173602	1.215552068	1.175335861	0.840711147
2.3.1.181	0.987792666	0.997474223	0.935629349	0.805270122	0.994827816	1.010677093	0.150681094	0	0	0.001552282	0.91487497	0.902652125	0.909075771	0.009670459	0.97995559	0	0.017516517	0.076733462	0.116277154	0.098349908	0.093586254	0.011694708	0.012607775	0	0.943160115	0	0.518073972	0.922488847	0	0	0.994626737	0.97307788	0	0	0.013431904	0.942518086	0.011347245	0	0.154729721	0.518132634	0	0.992566739	0	0.021925637	0.931447627	0.984707878	0.189863495	0.16638224	0.160745164
2.3.1.182	0	0.000819617	0.001369222	0.003947925	0.000132337	0.499687638	0	0.001468025	0.003688389	0	0	0.308435148	0.305951689	0	0	0.000919737	0	0	0	0.001946696	0	0.003788664	0.002800389	0.000386931	0.001154543	0	0.002781878	0.003496981	0.003556402	0	0	0	0.003551995	0.002378219	0.002283953	0.001965329	0	0.003579957	0.000951411	0.001254356	0	0	0.002526322	0	0	0	0.00228973	0	0
2.3.1.183	0.780066783	0.995485735	1.007601305	0	1.006293712	0	0.007305274	0.992812426	0.018659784	0.022570808	1.564170121	0.611847405	0.60517032	0.928033503	0.999542193	0.577642477	0.128004301	0.518431283	0.538865482	0.522108819	0.535743666	0.98134635	0.998551002	0.519705752	1.225029073	0.008500585	0.732669233	0.796835972	0.1779879	1.00908965	0.265563619	0.972768703	0.680203078	0.714162857	0.720848881	0.778499609	1.015796146	0.013366547	0.26230989	1.003215226	0.995308526	0.147320763	0.580975668	0.000332193	1.589481214	2.426739401	0.714022566	0.732260791	0.749019025
2.3.1.184	0.002395624	0	0.000455861	0	0.006187186	0	0	0.004774715	0	0	0.366622856	0.006112592	0.00128604	0.000539682	0.002353717	0.004944903	0	0.0026679	0	0.005701372	0	0	0.004633141	0.002301034	0	0.0064186	0.001340651	0.043537118	0.001887722	0	0.863213825	0.002561963	0.002467062	0	0.004962349	0.036557142	0.000233465	0.000631735	0	0.003812316	0	0.005833985	0	0.004330962	0.365417905	0.005353009	0	0.00348236	0.005990582
2.3.1.187	0	0.395847757	0	0.00274177	0	0.00561178	0.004409194	0.000675574	0	0.002632189	0.318097815	0	0	0	0	0.004083444	0.002644672	0	0.001681232	0.005155922	0.004921995	0.00472263	0.005702434	0.000668081	0.002795755	0.003255947	0	0.050243049	0.052185345	0	0	0.017769416	0	0.003570305	0.004619193	0.0496735	0	0.001102497	0	0	0	0.000713998	0	0	0.319625678	0.433674907	0	0.002577764	0.009367796
2.3.1.19	0.015508714	0	0.014860398	0	0	0.993588412	0.000180872	0.009271839	0	1.000431254	0.200634579	1.007989941	1.001596086	0	0.991982512	0.998931361	0.002774355	0.630066974	0.653826002	0.634978581	0.644417646	0.015469171	0	0.995847231	0	0.510219459	0.016334032	0	0.526100261	0.010791385	0	0.001601275	0.291838137	0.301246595	0.30425084	0.002808711	0	0.012051445	0	0.005635182	0.009242501	0	0	0.005501359	0.196952888	0	0.320670569	0.301191993	0.073535248
2.3.1.191	0.990350713	1.021450316	0.950287518	0.365039253	0.982590749	0.998049778	0.355671736	0	0	0	0.876587686	1.013875778	1.021290355	0	0.993235885	0	0.979626356	0.06520544	0.07622717	0.069112066	0.059652661	0	0.011789374	0.005752479	0.087864244	0.522292947	0.248666945	0.910339199	0	0	1.009674163	1.034982404	0	0.016547234	0	0.920500471	0.017085646	0.000823141	1.436341125	0.512377588	0	1.023416537	0.000869275	0.019012578	0.917555443	0.988980458	0.171306454	0.178308119	0.127425837
2.3.1.193	0.198802777	0.011239405	1.803261094	0	0	0	0	0	0	0.011977537	0.029725397	0.003798782	0	0	0.001737866	8.86814E-05	0	0.006078371	0	0	0.017184343	0	0.000786076	0	0.094463288	0.001014846	0.251223125	0.8240611	0	0.001127241	1.015663074	0.943734164	0	0	0	0.846725811	0.011774164	0	0.152441693	0.756735212	0.011625632	1.091722729	0.016622101	0.003732311	0.011649411	0.875286476	0	0	0.059836258
2.3.1.20	0.004316637	0.960201044	0	0.001188584	0	0	0	0.002882929	0.002841335	0	0.022772794	0.004436647	0	0.003279549	0	0	0.003833734	0.002730238	0.000473657	0.001180312	0.002405181	0.002830577	2.80045E-05	0	0.003579177	0.003660668	0.002719893	0.002813631	0	0.001976698	0.005302902	0.000494642	0	0	0	0.000891355	0	0.00448467	0	0.005141482	0	0.000740631	0.003389436	0.004473503	0.025780101	0	0	0.003380307	0
2.3.1.21	0	0	0	0	0	0	0	0	0	0	0	0	0	0	0	0	0	0	0	0	0	0	0	0	0	0	0	0	0	0	0	0	0	0	0	0	0	0	0	0	0	0	0	0	0	0	0	0	0
2.3.1.28	0.00343732	1.058774153	0.048541868	0.002038932	0.984694596	0.999820997	0.003536389	0.991280794	0.983007929	0	0.056175543	1.51827525	1.547694859	0.054337658	0.998360169	0.387150074	0.048654597	0.887978793	0.88757391	0.887573535	0.888064446	0.015150557	0	0.015681864	0.01301824	0	0.008778422	0.236281177	0.136832443	0.000109764	0.005878019	0.149390025	0.082881494	0.113776442	0.090105458	0.228919851	0.001551257	0.005518163	0.071663882	0.264451201	0	0.052337587	0.31885805	0	0.067268773	0.982238326	0.377448533	0.387088799	0.053166196
2.3.1.29	0.18912209	0.01031995	0.01731955	0.155535476	2.019576309	2.02685705	0.149981683	0	0	0	0.612698637	1.373209219	1.390956742	0	0.02214207	0.017168403	0	0.11771122	0.147525929	0.125849339	0.102911866	0	0	0.510216039	0.218166304	0.485701528	0.515103877	0.825261283	0.400332058	0	0.312416504	1.023691773	0	0	0.003922715	0.831688559	0	0	0.169327564	0.489543525	0	0.070019216	0.001436888	0	0.608024952	0.846539644	0.231012781	0.227081068	0.082460897
2.3.1.30	0.999403688	1.793963341	0.945878839	0.902662996	0.975065882	0.475450949	0.984740412	1.01917468	1.01828207	2.016632655	1.976887825	1.978497425	2.007422954	0.124630593	2.009355713	0.783828333	0.908603071	1.202097454	1.213082769	1.20694883	1.215720479	0	0.985414764	0.987427677	1.020373001	0.500968936	1.24590228	1.039396162	1.093075734	0.976548869	1.003131809	1.012928748	1.317705915	1.281854992	1.282059435	1.00758666	1.002084358	0.492744222	0.329804922	1.01318083	0.999052691	0.99348129	0.710984311	0.013095089	1.948754797	1.27832864	0.858790285	0.853255527	0.34488588
2.3.1.31	0.803013855	1.005777935	0.926505234	1.016639115	0.985257047	1.010939889	0.01174225	0.015632993	0	0	1.020866283	0.008076843	0	0.018084373	0	0	0.647941962	0.061425458	0.063047533	0.083831734	0.052323249	0	0.019121724	0	0.933998151	0	0.235514325	0.089342863	0.013983417	0.000281783	0.131571692	0.033027155	0.015180331	0	0	0.090885536	0	0	0	0.016902653	0.012796602	0.848910585	0.007142248	0	1.011551814	0	0.073240861	0.054610781	0.043771439
2.3.1.35	1.588563026	2.003136191	0	0.215799085	2.01793703	0.009360942	0.021493144	1.99689574	2.003157459	1.972353766	1.753852581	0	0.024468722	1.913760343	1.965815863	2.010357566	0.536156499	1.139003587	1.204340832	1.132146609	1.15395905	2.01430914	2.008519591	1.975997828	1.624341764	0	2.980881757	0.061848298	0.197857313	0	0	0.034991687	1.807809226	1.805911121	1.756744242	0.029710128	2.039795248	0	0	0	0.005410662	0.036631545	0.819446141	0	1.790518124	0.298621032	1.503758961	1.468399337	0.400734365
2.3.1.37	0	0.003748453	0.00289484	0.003865511	0.000162181	0	0.001205512	0	0.00415508	0.005770133	0.026069453	0.002255342	0.001384369	0	0	0	0	0.014011515	0.01123665	0.015905912	0.018730669	0	0.005810354	0	0.039297709	0.001107667	0.251251367	0.014521632	0	0.005733697	0	0.00933428	0	0	0	0.019431475	0	0	0.006144534	0.006906943	0	0	0	0	0.030976801	0.148684415	0.093692318	0.095311442	0.047345241
2.3.1.39	0.992990574	1.954506577	0.962117749	0.256254838	0.984733956	0.981239091	0.178310679	1.016402747	1.01037309	0.986526334	2.064647203	0.986876174	0.999626949	0.002119075	0.983947271	0.981855114	1.005779946	1.147423267	1.141270794	1.136046522	1.154545934	0.520505557	0.980623483	1.009114073	0.225158815	0.997853566	1.254593139	1.370398537	1.335179055	1.022023464	0.984982749	1.325979376	0.901685551	0.909667026	0.907877819	1.354270051	1.008957079	0.016742291	1.079224138	0.518217264	0.990656465	1.082754733	0.603718162	0	2.090922716	2.015472278	1.097815194	1.072098423	0.723180164
2.3.1.4	0	0	0	0	0	0	0	0	0	0	0	0	0	0	0	0	0	0	0	0	0	0	0	0	0	0	0	0	0	0	0	0	0	0	0	0	0	0	0	0	0	0	0	0	0	0	0	0	0
2.3.1.40	0.370771237	0.02556758	0.005765945	0.015232723	1.973354263	0.022765047	0.004093617	0	0	0.00994212	0.010704972	0.028650005	0.018480827	0.029541756	0.02574241	0.011230996	1.605589742	0.015181684	0.031226865	0	0.001859018	0	0.008671539	0	0.059788682	0	0.530984705	1.65177013	0.014453437	0.031292261	2.00729362	1.88295002	0.018205421	0.019113845	0	1.66657229	0	0	0.674184911	0.99702979	0.01839435	0.303505836	0	0.006844796	0.010173559	1.72132433	0.024905567	0.010355712	0.088018282
2.3.1.41	1.398841536	1.658216828	1.215361039	0.015224132	0.004490614	0.00892926	0	0	0	0.009660358	0.788358195	0.819138343	0.844045264	0.022429155	1.018338246	0.025440954	0.306591188	0.01819032	0	0.03766447	0	0	0	0.009790685	0.111369413	0.010290811	0.482725941	1.283570358	0.024739967	0.025229419	1.164930212	1.303270662	0.011409924	0.021930549	0	1.262380843	0	0	0.179387497	0.750845202	0	1.014466811	0	0	0.807821673	1.127110605	0.162042936	0.185309881	0.084907059
2.3.1.43	6.63299E-05	0	5.01069E-05	0.00011425	7.60458E-06	0	4.00502E-07	0.000156123	0.000127443	8.88102E-05	0.016921094	0.000104404	0	8.265E-06	8.97368E-05	3.58979E-05	0	0	2.27519E-06	0	0	0	8.43048E-05	0	0	0	0.000143468	2.18201E-05	0	0.00016067	0.000139956	0.000111962	0.000128184	8.40137E-05	2.04368E-05	0	0	0.000137428	0	2.48562E-05	9.47208E-05	0	7.94987E-06	0.000123573	0.01706921	6.58113E-06	0	0	0
2.3.1.46	0.187413576	0	0	0.019988023	0	0	0.163769017	0.989471146	1.010793312	0.997211604	0.06413578	0.984931635	1.015854012	1.009415474	1.016541284	0.984451398	0.377561327	0.7851372	0.769080801	0.78397482	0.786705358	0.979614492	0.987643973	1.011512421	0.037268826	0	0.754327277	0.91503495	0.107519673	0.998280264	0.995457373	1.02003151	0.984171335	0.985138729	0.999824897	0.913991642	1.001450249	0.019169143	0.344830676	1.004149649	0.015581875	0.104913335	0.581765308	0.015389186	0.06967683	1.004471217	0.810048504	0.794511541	0.674409058
2.3.1.47	0.780423665	0.973778461	0.838261836	0.184624511	1.010215985	0	0.179543338	0.002227929	0.00409803	0	1.058575269	1.993713099	1.9846696	0	1.024010216	0.178473728	0.768053123	0.107728036	0.082054274	0.102831744	0.091769485	0.002893143	0.01415137	0.019673439	0.511697069	0.49512603	0.496179192	1.186474736	0.018366247	0.01509986	1.28932665	1.707157203	0.022774173	0.003145706	0	1.186066417	0.022120848	0.022585624	1.107661719	0.976297508	0.016821878	1.026379474	0	0	1.026271321	0.981401138	0.164305823	0.200089419	0.107629026
2.3.1.48	0	0.004452381	0	0	0.005349266	0.001924146	0	0.004067016	0	0.002655406	0.006108794	0	0.003342569	0	0	0.004943356	0	0	0.004517879	0	0.004917015	1.000643728	0	0	0.003970254	0	0	0	0	0.002576284	0	0.0037237	0	0.00093325	0	0	0	0.00465477	0.005129331	0	0.00264937	0	0.003610819	0.000144773	0.006788625	0.004704298	0	0.004405715	0.012900339
2.3.1.5	0.002629366	0.088548326	0	0.001039466	0	0	0	0.002794419	0	0.002190906	0.234779283	0	0.001057427	0	0	0.001346385	0.002330315	0	0	0.002623308	0.001212816	0.001997797	0.000121954	0.002173055	0	0	0.002977233	0.018010771	0.000349121	0	0	0.001729852	0.001204369	0.002326784	0.000130963	0.017708101	0	0.000386089	0	0.0019098	0	0.00235686	0.002553579	0.000603331	0.235320997	8.67955E-05	0	0.000885461	0.025237402
2.3.1.50	0	0	0	0	0	0	0	0	0	0	0	0	0	0	0	0	0	0	0	0	0	0	0	0	0	0	0	0	0	0	0	0	0	0	0	0	0	0	0	0	0	0	0	0	0	0	0	0	0
2.3.1.51	1.811616047	1.188075241	0.946605596	1.526161182	0.979584132	0.476009239	1.166658451	0.98034648	1.506326562	0.984995973	2.437759274	1.286114382	1.28724512	0.996362176	0.993804569	1.798079818	1.015629722	1.796320403	1.822296667	1.790498565	1.827838888	0.490774428	0.979973458	1.503850745	1.021233058	1.0037982	1.772679773	0.966758873	0.990080855	1.009235169	0.995959986	0.998515123	1.504088897	1.521224454	1.519697682	0.95112955	2.023121994	1.009281521	0.252311792	0.735235064	1.014279911	0.981427336	0.419110804	1.004822817	2.429090015	1.123160975	1.725717906	1.734127687	1.093458177
2.3.1.54	0.851511923	0	0.953104429	1.250360342	1.042982023	0.461047657	1.040095809	1.981729607	3.028225937	0	0.126625748	1.337318222	1.41472382	0.979536607	5.96339592	1.829402239	0	2.420802766	2.441222712	2.466867654	2.4771402	0.952934434	3.025369905	1.535384249	0.506607199	0.46869989	0.979491713	2.497548649	1.028064666	3.04084156	0.322406771	3.789613727	1.200995709	1.190215978	1.150055035	2.550815206	1.000556773	1.034816366	1.484496894	2.492649742	0.964639452	1.262475153	2.367255463	1.988716449	0.104567498	3.521359923	1.447347045	1.489043544	0.387172402
2.3.1.57	0.184605598	0.330060999	0	0.009226749	0	0.996060639	0.18388989	0	0.013099603	0.00081307	0.525359215	0.983018958	0.993933564	0	1.013404814	0.217416045	0.00157357	0.712777727	0.692870335	0.726302813	0.706738618	0	0	0	0.027604782	0.507103256	0.26813262	0.909934171	0.619964509	0	0.995361648	1.01848552	0.091405145	0.112582808	0.106150358	0.92340155	0.5038125	0	0.505231567	0.762715676	0.017151713	0.073128897	0.292842084	0	0.531940251	0.866115424	0.160966979	0.150202691	0.143399309
2.3.1.60	0.000777694	0.1731091	0.000169624	0	0	0	0	0	0.000601016	0	0.007850168	0	0	0	0.000603379	0.000898097	0	0	5.12699E-05	0	0	0	0.000674782	0	0	0.000108173	0.000897616	0.000456725	0	0.000627065	9.50178E-05	0.000228664	0	0	0.000646217	0.000256059	0.000688405	0.000701209	0.000674324	0	0	0.000889949	0	0.000622977	0.009168683	0.000152785	0.00082264	0	0.000105303
2.3.1.61	1.023350503	1.021891525	1.009668917	1.198901827	1.004799913	0.010461117	0.143508676	0	0	0	0.89801187	0.671228197	0.700907834	0.008870197	0	0	0.020253822	0.080918116	0.100933455	0.102198309	0.058017635	0.009836624	0.006331724	0	0.753552131	0.010795119	0.49943292	1.034959639	0	0	0.982622303	1.211881901	8.87861E-05	0.021747987	0.005727852	1.030028949	0	0	0.250182713	0.483294418	0	0.989506295	0	0.017615102	0.886942423	1.018736705	0.226979149	0.198718517	0.095191407
2.3.1.7	0	0	0.000394689	0.000481537	0.000102262	0	0	0.00030514	0	0	0	0	0	0.000423852	0.000193355	0.000571297	0.000368487	0.000222704	0.000708451	0	0	0	0.000167388	0	0.137709488	0.000513679	0	2.30932E-05	0.000141386	0	0.000397371	0.000635885	0	2.07139E-05	0	8.8524E-05	0.00064525	0	0	0	0	0.00065877	0	0.000746744	0	0	0	0.000343242	0
2.3.1.74	0.002357894	0	0	0	0.003013514	0	0	0	0.001406195	0.001010046	0.040025604	0	0	0	0	0.000411845	0	0	0	0.004879033	0.00037923	0	0.001044622	0.004561316	0.00166233	0.003805817	0	0.022750216	0.005667256	0.000831838	0.002002643	0	0	0	0	0.013185647	0	0	0	0.004176598	0.00052755	0	0.00079041	1.01683E-05	0.041913683	0.003614324	0.09071747	0.098958907	0
2.3.1.79	0.433020151	0	0.167888607	0.638178037	2.006570333	1.022279028	0.5170462	1.00609848	1.016831405	1.023209365	0.1639225	2.832310004	2.815085228	1.284681132	0	0.425387607	0.034982949	1.228018779	1.190874603	1.228755822	1.198784859	0.501881755	1.973379371	0.978241323	0.685450518	0.988748368	0.509532279	0.651103723	1.563343128	0.014402915	0.160568153	0.94970108	0.818294104	0.805064344	0.801203266	0.655104507	0.51062142	0.005325509	0.307283077	0.522229815	1.021496611	0.10708388	0.880659087	0	0.15993615	0.699753663	0.435850449	0.453399659	1.171845343
2.3.1.8	2.185439424	1.510069614	0.453007706	0.36187188	1.012910312	0.012271278	0.845779907	0.011719584	1.017022861	0.984319743	2.158632925	1.978087685	2.016035491	1.378200851	0.997464251	0.979420886	0.793528695	0.92477493	0.946626764	0.95468017	0.929042121	0.991497038	0.005409758	1.000970751	1.067673562	0.478873073	1.018530295	1.232842421	0.997103149	1.015744283	0.56891503	1.434383253	0.788456324	0.81763496	0.814815205	1.212174171	0.990046997	0.982807984	0.896402179	1.019925232	0.982589753	0.86398669	1.219637126	0.979311834	2.171065013	0.702047428	0.823264402	0.828875656	0.851306076
2.3.1.81	0.001660269	0.000653435	0	0.004955831	0	0.002761922	0.006627896	0	0	0.005908478	0.012290617	0.007414663	0	0.001416881	0.005245583	0	0.792608108	0.143058437	0.138280932	0.150666329	0.139383405	0	0.001660608	0	0.004485642	0	0.006169987	0.045154855	0	0.004458534	0	0.034527164	0.094614004	0.100338165	0.10748777	0.038657335	0.503921218	0.002922645	0.004928157	0.242988152	1.008138023	0.004097515	0.401141757	0.003916656	0.009313822	0	0.086960415	0.09954608	0.322025121
2.3.1.82	0.003305118	0.132093695	0	0	0.002458704	0	0.005240313	0.999154545	0.499625805	0.006326759	0.031817917	0	0.006420643	0	0.003514005	0.003642285	0.003479649	0.09605761	0.094398763	0.101092591	0.098903803	0.004609673	0	0	0.002369706	0	0.00193922	0.019316347	0.012516653	0	0	0.012401535	0.103240174	0.09508613	0.098322631	0.016990236	0.003881978	0.001366356	0.003616313	0	0	0.000898006	0.29690693	0.000443067	0.01955318	0.137762276	0.126208161	0.124795861	0.002116343
2.3.1.89	0.006727498	0.008616757	0.004370741	0.00052643	0	0	0.00741002	0.003840538	0	0	0.013496105	0.008147101	0.008712836	0.001688933	0.007986208	0.003317304	0	0.000746834	0.008565489	0	0	0.490876733	1.003013231	0	0	0.501674556	0	0.010385696	0.287589706	0	0.006684304	0.010562649	0.004647972	0	0.00521755	0.012257877	0	0.001929874	0.084435395	0.241036625	0.004329814	0.00778949	0.298000203	0.00183279	0.013596506	0	0.001037929	0.002038039	0.21932269
2.3.1.9	8.254879788	4.848417553	0.010925372	0.030324434	0	0.061772345	0.812227198	1.038806303	0.991605974	0.910450005	6.92957134	0.014340464	0	0.058701421	1.069443728	0.372151809	0.007800429	1.255735219	1.139887372	1.214189087	1.109142071	0	0	1.506774295	1.483146498	0.552224344	1.744838202	1.224379893	0.840257277	1.044895609	0.929874275	1.590894521	0.801065199	0.808469071	0.705323437	1.120876094	1.024848222	0.087796702	1.171897948	1.549958143	1.084250881	0.564782901	0.756625801	0.949921161	6.851889297	3.188195949	1.469597532	1.410098465	1.129958332
2.3.1.94	0	0	0.000742261	0.00093092	0	0.000138031	0	0.000596376	0.001069996	0	0.083756727	0	0.000271336	0.001118231	0	0.00020638	0.000253428	0.031894306	0.032937777	0.032213193	0.031854387	0.000533179	0	0	0	0.000613882	0.00125367	0.004750754	0	0	0	0	0	0	0.000503079	0.004343325	0.000773413	0.000633357	0	0.000277759	0	0.00040009	0.001163433	0	0.084454267	0.001234809	0.032526562	0.030437865	0.00076964
2.3.2.-	0.021453462	0	0.022860617	0	0	0	0.002599297	0	0	0	0.000127519	0.00768749	0	1.040953713	0.002191383	0.01683913	0.010969638	0	0.006551345	0	0.022572894	0.006736264	0	0	0.010428892	1.500021046	0	0	2.557507151	0	0.024623989	0.005572404	0	0.003393773	0	0.006247779	0.005452351	0	0.01817306	0.000397096	0.004584985	0.016356715	0.391972624	0	0.021223085	0	0.36751833	0.327573405	0.008853249
2.3.2.10	0.008038831	0.005868504	0	0	0.002656983	0	0.00420758	0.001540605	0.006029766	0	0	0	0	0	0.007639149	0	0	0.024726582	0.011289075	0.019050286	0.023312815	0	0.002500469	0.004212341	0.005218504	0.503384307	0	0.004819325	0.533128758	0	0	0	0.003820102	0	0.0028933	0.004516775	0.007373049	0.003689933	0.003138	0.248795989	0.00569772	0	0.805890218	0.004513976	0	0	0.090449858	0.097760236	0.004674483
2.3.2.13	0.001750769	0.002109876	0	0	0	0	0.000974892	0.002331165	0	0	0.008822157	0.001335272	0	0.000965993	0	0.002707372	0.001044603	0.240406054	0.240551645	0.23985758	0.24276938	0	0	0.001961243	0	0	0.00123412	0.00434058	0	0.001510383	0.000172102	0.012106124	0	0	0.00208745	0.002751588	0.001189924	0.001438941	0	0.002537839	0	0.002072013	0.001666666	0	0.009803942	0.001835314	0.001833363	0.001303457	0
2.3.2.16	0.002990225	0.00326331	0.00646622	0	0.004937023	0.000957796	0	0.004489237	0.004894014	0.006497417	0.009007503	0.000186321	0	0.00124481	0	0.000347277	0	0.157168155	0.160528951	0.154162665	0.167677702	0.006951851	0.007250178	0.005538411	0.005671001	0.001054343	0.001670052	0	0.008000261	0	0	0	0	0	0.00488844	0.004123239	0	0.995526996	0.000437686	0.007425131	0.993039349	0.004071495	0	0.00082377	0.005118435	0.004129559	0	0	0.004730608
2.3.2.17	0	0.001263189	0	0.001040803	0	0.00328622	0	0	0	0.00077434	0.005136565	0	0.004610354	0	0	0.002266596	0	0.037521073	0.037353232	0.034717409	0.030932179	0	0	0.00272683	0.002146309	0.000230378	0	0.003462541	0.002606503	0.00089423	0	0.000506392	0.000575519	0	0	0.000891125	0.002278098	0.00522986	0.003648464	0	0.001390359	0.004603328	0.304859822	0.002714286	0.005419251	0	0	0	0.002890518
2.3.2.18	0.004682657	0	0.002720678	0	0	0	0	0.001511667	0.004369809	0	0.010329977	0.003460155	0	0.003846618	0.005068869	0.00326544	0	0.018648233	0.013443014	0.011579135	0.011965553	0.000493505	0.002335922	0.000327755	0	0	0	0.003102947	0.002288676	0	0	0	0	0	0.001480367	0.0072466	0.000364468	0.001851439	0	0.00490965	0.004204841	0.001150326	0.095657566	0.000848588	0.006131852	0.001218018	0	0	0.004302916
2.3.2.2	2.203943963	0.776653116	0.092269363	0.20880051	0.011211139	0.031967525	0.195980838	0	0.027188022	0	2.875783709	0.036051132	0.007658798	0	0	0.02070216	0.375555118	0.412136686	0.397393277	0.417075438	0.431023092	0.012299816	0	0	0.198900597	0.041980142	0.488270221	1.1128164	0.005798286	0.015650566	2.840350194	1.126393295	0	0	0.027904135	1.050836561	0	0.021630688	1.264605426	0.540405262	0.020809811	0.12717793	0.260091497	0.040315581	2.916638829	1.24520916	0.190517836	0.258046348	0.205666765
2.3.2.3	0.003463914	0.041917582	0.004056116	0	0	0.000246373	0.172194432	0.002298808	0.005893277	0.003320546	0.157382688	0.003204569	0	0	0	0.002769806	0	0.096527843	0.095011646	0.095012572	0.091487184	0.002893062	0.002977242	0	0	0	0.493906395	0	0.332479988	0.003309825	0	0.00684596	0.101902852	0.096220302	0.101536596	0.002263501	0.006981568	0.256496516	0	0.249167282	0	0	0.00189601	0.001209262	0.165905374	0	0.024672355	0.032595753	0.211375454
2.3.2.5	0.00111566	0.001011172	0	0.000423793	0.001529811	0.002550312	0	0.000105573	0.003070448	0.000489983	0.004620361	0.003487994	0.003341628	0.003366742	0.00267208	0	0	0.016695413	0.021451513	0.015968562	0.012541831	0.002975931	0.005726509	0.000390321	0.792936738	0	0.252467586	0.089524482	0.005675127	0.002916879	0.005109198	0.000611307	0	0	0	0.088036565	0	0	0.00269493	0	0.00529638	0.001146397	0.001286479	0	0.003624573	0	0	0.004831348	0
2.3.2.6	0.998177145	0.987080208	0	0	0.982011826	0	0.005006551	0.003249343	0.002034154	0	0.854031611	0.366640129	0.385915965	0.014931248	0.988044401	0	0.903592515	0.199930572	0.17746134	0.184693081	0.198903016	0	0.017520044	0	0.048397517	0.012439546	0.50191641	0.860753054	0	0.006391615	1.013837942	0.94130112	0	0.000785132	0.007944336	0.868513401	0.008902667	0	0.183704667	0.505076802	0	0.105544789	0.005154208	0	0.876125319	1.012508584	0.133272215	0.111080618	0.134171325
2.3.2.8	0.795428309	1.004776676	0.004126548	0.000264955	0	0.005712966	0	0.00161153	0.006479624	0.001946646	0.834144462	0.010413468	0	0.010222654	0	0	0.871038377	0.020531117	0.034315105	0.042255712	0.038034402	0.006285205	0.012190649	0	0	0	0.252605545	0.025043361	0.007890759	0	0	0.018965982	0.010500908	0.006381528	0.004492319	0.010412457	0.007140868	0	0	0.005244773	0	0.011329279	0	0.000531469	0.857756493	0.138421292	0.096117646	0.106529705	0.096225563
2.3.3.1	1.199353867	0.991776053	0	0.542308495	1.013452454	0.0124481	1.002996535	0.999745729	2.02303555	1.997144284	1.977403354	0.981443047	1.025043744	0.92522955	0	1.618992155	0.912949226	0.478544009	0.464659278	0.501879666	0.481627959	0.970904871	0.982626192	2.020879981	1.321638632	0.030171512	1.00214334	1.035721623	0.058551743	0	0.988676074	1.218894867	1.569449496	1.631249446	1.583869499	1.09024891	1.49155908	0.009920391	0.343439413	0.737907096	0	0.16588216	0.676608892	0	1.975279975	1.876511952	1.27741192	1.255449054	0.223997723
2.3.3.10	0	0.009254694	0	0.005113358	0.007281186	0.001289276	0.008708562	0.007433176	0	0.007207056	0.266889623	0	0.009330804	0.054825977	0	0	0	0.022253297	0.027819548	0.026081925	0.021856563	0.010667293	0	0.011032193	0.100447794	0.494038106	0	0.138093413	1.001830072	0	0	5.00006E-06	0.010685106	0.013331068	0.011193254	0.122456556	0.008474335	0.003707513	0.01252881	0.504073442	0.997724053	0.012430549	0.104794086	0.008900729	0.272712838	0.00310015	0.177528221	0.182653688	0.839394534
2.3.3.13	1.572821692	1.014875466	0.946907206	1.10410155	2.011079034	0.028671605	0.17057301	1.004556994	1.482744825	3.988900575	1.79595606	1.983689407	1.983327475	0.956851688	2.024396803	1.026650323	1.875176854	0.863438227	0.901465324	0.898955428	0.839855151	0	1.020896362	0.97297439	0.996694343	0	1.509825816	1.011668302	0.116775841	0.988246034	1.167497914	1.006217809	1.017134839	0.975766556	1.012393489	1.014114205	0.980318465	0.014764509	0.352984472	0.520929154	0.021913491	0.884865427	0.702632654	0	1.786284276	1.978267013	1.131130068	1.129066599	0.296355274
2.3.3.14	0.008769742	0	0.008170461	0.004971715	0	0	0	0	0.010775016	2.009970929	0.117918173	0	0.009938841	0	0.003280516	0	0.0260567	0.530021809	0.540522867	0.537332314	0.54349759	0	0	0	0.007359046	0.011009823	0.00243342	0.043642066	0	0	0.002859593	0.004430028	0	0.001734709	0.004526052	0.056343367	0.011664149	0.010082748	0	0	0	0	0	0	0.126560654	0.584326753	0	0	0.019542441
2.3.3.15	0	0.000685075	0	0	0.000777972	0	0	0	0.001104525	0	0.194366918	0	0.000592558	0	0	0	0.001376254	0	0	0.001759025	0.001409947	0	0	0	0.001150071	0.000596793	0.001172377	0.001001971	1.08211E-05	0.001083454	0	0	0.001186774	0.000678996	0	0.001792216	0	0	0	0	0	0	0	0	0.195203413	0.001837184	0.029692183	0.032798329	0.000734239
2.3.3.5	0.618890429	0.987236211	0.015735701	0.006191357	0.000388925	0	0.856537537	1.01144904	1.515064955	1.989865758	0.921298184	0	0.008094134	0	0	1.200074246	0.129198548	0.396707357	0.440388587	0.401128192	0.413245044	0.475176944	1.004317421	1.991538475	0.572791503	0.004594388	0.523800632	0.539180619	0.069777448	0	0	0.90814755	1.382159622	1.383299594	1.415429565	0.529089497	1.496203404	0.020770458	0.22734106	0.499655369	0.022738926	0.113278085	0.418805324	0	0.922312846	0.009404254	0.632449393	0.666574753	0.057191621
2.3.3.8	0	0	0	0	0	0	0	0	0	0	0	0	0	0	0	0	0	0	0	0	0	0	0	0	0	0	0	0	0	0	0	0	0	0	0	0	0	0	0	0	0	0	0	0	0	0	0	0	0
2.3.3.9	0.991299797	0.998493882	0.004741227	0.003926887	0	0.004897419	0	0	0.010108161	0.014962035	1.112965226	0	0.020314924	0.018521055	0	0.022743989	0.018041445	0.043113608	0.015136533	0.049361594	0.05470011	0.012144086	0.018337747	0.013774876	0.412662091	0.006231995	0.74233074	1.085102527	0	0	0.142079238	1.708514743	0	0	0.018703787	1.120718142	0	0	0.311799968	1.021090836	0.005180204	0.186166393	0.012810371	0.022446824	1.103524909	0.994345566	0.213878508	0.208717065	0.111045983
2.4.-.-	0.664775102	1.484439481	3.628063619	0	0.069934205	0	0.022034127	0.030471741	0.054058337	0.053859811	3.411767795	0.665541949	0.570011209	0.173303646	2.939392781	0.38834611	2.016284424	0.494303899	0.469824073	0.508041553	0.388479482	0.459132247	0.996560802	0.477178997	0.20805432	2.001657892	1.524264832	3.986685434	0.580092921	0	3.071129794	5.205472558	0.378007198	0.334174858	0.426906406	4.01230327	0	0.070853603	3.237223955	2.959092288	0.048009144	2.086707733	0.381603934	0.000122164	3.48549077	3.359585514	0.66122612	0.589813084	0.270110632
2.4.1.-	7.697662126	4.55610239	6.925199899	2.174845514	5.868296975	4.113851058	2.949350428	3.937258743	3.974635925	2.010965009	13.44998571	7.432810362	7.444377504	1.016212708	4.908923641	3.736483746	2.890041301	4.30867967	4.238141493	4.33860543	4.513537633	2.398783361	5.074276137	4.143670028	3.623102418	3.454664516	5.988500886	9.592883572	2.767304615	2.083337077	9.712006342	11.94179982	3.877755215	3.793755037	3.960908951	9.744805415	3.085991013	2.043095692	6.371533635	8.187215351	4.035487783	4.659712461	3.706520248	1.887173372	13.22684834	10.07369208	4.406204599	4.539174461	5.864353819
2.4.1.1	0.429730267	0	2.041092255	0.995777495	1.032185186	0.996239338	0.802923327	0	1.49999692	2.006213668	0.37231985	1.388477686	1.396109189	1.005647606	0.992534553	1.977592635	0	1.256272676	1.25453979	1.251703877	1.269091292	1.524737014	0.969875067	1.975301354	0.844457802	0.027796869	0.77835646	1.672806722	0.065292607	0.98488552	2.01593495	2.008917045	2.1026611	2.114836157	2.119022348	1.734806506	2.005765584	0.975361268	1.179908048	1.995851702	2.009325257	1.117215391	1.174284764	0.016222488	0.368503237	2.278204239	1.287940885	1.283076517	0.419885345
2.4.1.10	0	0	2.91121E-05	0.275131605	0.003188639	0.004316946	0.004986847	0	0.005711666	0.004918591	0.368426407	0.000306194	0.004248643	0	0.002661383	0	0.000806383	0.050261777	0.051566309	0.054507233	0.048715229	0	0	0.000875763	0.001296984	0.003789934	0.000536791	0.022699037	0.001680656	0	0.431040284	0	0	0	0.001466968	0.031063257	0	0.003129708	0	0	0	0.006077879	0.10083398	0.002561588	0.374460779	0	0.220155136	0.213027688	0.157534375
2.4.1.109	0	7.24604E-05	0	0.184524724	0	0	0.169140247	0	0.000564521	4.86713E-05	0.303459621	0	0.000701888	0.000929241	0.000906354	0	0	0.000170092	0.001082431	0	0	0.001491326	0.002089698	0.003146845	0.000814915	0	0	0.002695581	0.000162284	0.002882327	0.001902597	0.001915103	0.001037653	0.002137748	0.000954645	0.000291848	0.002331366	4.25002E-05	0.001931502	0.003201207	0	0	0	0.001781195	0.306050198	0.00283162	0	0	0.012788931
2.4.1.11	0.001667173	0.008137933	0.000523965	0.007537699	0.000882091	0.494046602	0	0.002373163	0	0	0.007918248	0.007143534	0.004853106	0	0.994110044	0	0	0.021826137	0.013621201	0.013958799	0.010611896	0	0	0	0	0	0	0	0	0	0	0.002193726	0.000331576	0.002220182	0.003670654	0	0	0.004859608	0	0	0.008138827	0.006874526	0	0	8.81482E-05	0	0	0	0.008072619
2.4.1.117	1.1681E-05	7.22954E-06	0	4.17796E-06	4.91461E-06	0	0	1.38389E-05	0	1.10898E-05	7.99998E-06	5.61839E-06	2.10808E-08	1.43594E-05	0	0	0	7.3031E-08	0	1.11283E-05	0	0	1.2652E-05	0	6.93638E-06	3.85299E-06	6.86971E-06	0	1.23812E-05	1.297E-05	0	1.31046E-05	0	0	0	0	1.49924E-06	6.84614E-06	0	1.30076E-05	0	1.56359E-06	0	1.26509E-05	1.06047E-05	0	0	0	3.60673E-06
2.4.1.119	0.001627442	0.000854745	0	0	0	0.000315717	0	0.007062856	0	0	0.005045838	0.004745435	0.000543135	0	1.004093579	0.002722237	0.971854434	0	0	0	0	0	0	0.003638359	0.001100256	0.002137621	0	0.001688996	0	0	0.004436757	0.003227922	0	0	0	0.000203354	0.007499692	0	0	0.002834609	0.005792227	0.006497131	0	0.00574226	0.00680198	0	0	0.004042316	0.039614161
2.4.1.12	0.21512912	0.015148399	0	0	0	0	0	4.0019E-05	0.014755414	0.002648474	0.989147378	0.009141648	0	0	0	0	0.004409214	0.098723136	0.124132418	0.126359583	0.11247146	0	0.020673575	0	0	0.517307644	0.243488693	0.739930505	0.589486581	0.017683503	1.157251633	0.985500088	0.003732319	0	0	0.761724088	0	0.021078433	0.259927469	0.746185503	0.008226148	0.108708041	0	0	1.005189527	1.991006798	0.181751015	0.194788818	0.180631826
2.4.1.129	1.397197809	2.964831069	2.884487729	1.727194674	1.037177109	1.018931423	0.981902968	0	0.449789974	1.039005436	1.707835217	1.046177503	1.003286356	1.993515379	0.950836237	0.196070811	0.988935466	0.285291351	0.251457863	0.289967138	0.22853524	1.046836886	0.002807541	0.004834581	1.241931645	0.992457566	2.53575281	3.124734364	2.049853135	0.029153254	4.006186964	2.928480937	0.325489059	0.318963674	0.250172902	3.048577418	0.447829653	0.728928107	1.414231062	1.711132284	2.001327255	2.805511931	0.250556357	1.034681966	1.716007535	3.534367866	0.771857439	0.734760695	1.653022309
2.4.1.13	0	0.00121392	0.000507435	0	6.39312E-05	0	0	0	0	0.000860778	0	0	0	0.001283455	3.18271E-05	0.001018118	0	0.000125193	0	0.000806701	0.000719166	0.001035963	0	0.00014136	0.000840174	0	0.251388762	0	0	0.001174728	0.001323144	0.000311346	0	0	0.000514533	0.000397309	0	8.09361E-05	0.001138595	0	0.001206256	0.001233334	0.000944694	0	0	0	0	0	0.010881549
2.4.1.14	0	0.001845351	0	0.001628542	0.001167879	0	0	0.00260853	0	0	0.006435231	0.002222328	0.003268475	0.001985797	0.002820615	0	0	0.030041713	0.031667401	0.030103799	0.034960267	0	0	0.001175422	0.587923677	0.003412386	0.246827733	0.002565302	0.002166613	0	0	0	0.002628422	0.000784932	0.001154191	0.00233516	0.003146566	0	0	0.000152717	0.003358871	0.002286596	0.001829329	0.000858843	0.010860972	0	0.00177586	0	0.000487094
2.4.1.141	0	0	0	0	0	0	0	0	0	0	0	0	0	0	0	0	0	0	0	0	0	0	0	0	0	0	0	0	0	0	0	0	0	0	0	0	0	0	0	0	0	0	0	0	0	0	0	0	0
2.4.1.144	0.000914583	0	0	0.000538172	0	0.000217428	0	0	0	0	0.033779147	0	0.000255479	0	0.000746997	0.000574877	0.000866064	0.000405858	0.000652051	0.000648168	0	0	0.000167678	0.000793506	0.000996255	0	0	0.00909621	0	0.001142801	0	1.00902E-05	0	0.000258084	0	0.007447929	0	0	0	0	0	0.001014027	4.53112E-05	0	0.032814327	0.000768204	0	0.000627269	0
2.4.1.15	1.221189608	1.014786852	0.013641355	0	0	0.018105028	0	0.017553295	0	0.013848113	1.394936255	0.137076516	0.139005986	0	0	0	0	0.003682771	0.013343116	0.034360773	0.021002991	0	0.02019053	0.005724483	0.832573608	0	1.010032424	0.616547212	0.018818132	0	1.124110802	0.920879088	0.014228058	0	0.019563764	0.639685739	0.01909349	0.014916548	0.168664991	0.520654918	0	0.086105856	0	0.015117565	1.402205108	0.851025754	0.093903543	0.102967067	0.089781714
2.4.1.157	0.011585425	0	0	0.000922729	0.009195488	0	0.002345611	0.990881758	0	0.011920462	0.001782168	0	0.006581687	0.012495731	0	0.011197018	0	0.312935886	0.326650354	0.331194999	0.311750424	0.013072191	0	0.00625616	0	0.501830493	0	0.019297429	0.955035603	0	0	0	0.187020311	0.200748056	0.211064263	0.012523075	0	0.741466419	0	0	0.004171111	0	0	0.002115641	0.005620099	0	0.258691906	0.247356096	0.58679245
2.4.1.16	9.82866E-05	0	0	0	0	2.75074E-05	0.000169782	0	0.00019754	0.000291476	0	0	0	0.000289051	0	0	0	0.000140631	0	7.46547E-05	0.00022158	0.000294304	0	0	0.000342823	3.27934E-05	0.000243584	0.000108354	0.000240477	0	0	0.000200908	6.69482E-05	0	0.000342253	0.000270328	0.000311016	9.02591E-06	0.000104162	0	0	0	0.0001769	0	0.000156505	0.000284902	0.000201808	0	0.000322433
2.4.1.166	0	0.002735992	0	0	0	0.000967113	0	0.00803543	0	0	0.007421536	0	0	0.005367724	0	0.005163503	0	0.011889505	0.00891837	0.016134915	0.018853206	0	0	0.004781536	0	0.00401045	0	0.006630554	0.412432792	0.000882659	0	0.004956155	0.006378495	0	0.007201233	0	0	0.0029028	0	0.506026686	0.99708546	0.007614737	0.106431883	0.000965119	0	0.003335059	0.056549643	0.065024439	0.00649611
2.4.1.173	0	0.000542626	0	0.089890727	0	0.000267315	0	0.001007644	0.000989873	0.001052558	0.024391778	0	0.000906884	0	0.001047018	0.000594527	0.000436472	0.015984358	0.01565355	0.015124703	0.016777637	0	0.000443308	0	7.69507E-05	0	0	0.000353693	0	0	0.000265938	0.000885378	0.000158216	0.00060599	0.000641494	0	0	0	0.000686166	7.42891E-05	0.000153885	0.000517701	0.000199669	0.000504773	0.024431945	0	0.000295051	4.74222E-05	0
2.4.1.175	0.000426167	0	0.104771879	0.00026787	0	0.000267695	0	0.000115636	0.000109053	0	0	0.000566987	0	0.000168858	0	0.000419936	0.000600549	0	0	0.000517375	0	0.000162291	0.000141504	0	0.000178064	0	0.000488746	0.00913027	0.000410236	5.58039E-05	0	0.023673963	0.000241314	0	0	0.009079218	0.000575392	0.000130287	0.000558143	0	0	0	0	0.000224068	0	0.000534169	0.000373504	0.000414122	2.49634E-05
2.4.1.18	0.588031495	0.005881196	1.120748605	0.909081622	1.018240459	0.999905423	2.342599531	0.001560277	0.510372672	0.984501475	0.984911541	0.985707269	0.975230174	0.936517212	0	1.787015353	0	0.912676815	0.892349888	0.887883955	0.888450441	0.980319734	1.023390258	2.486098361	0.845216475	0.022196271	0.250887999	0.86955968	0.098172157	1.024181169	1.004259408	0.996814527	1.275176795	1.320274028	1.29796219	0.831316057	2.00119731	1.006535579	1.019233701	0.979540271	0.995718162	0.661098678	0.918006189	0.0180006	0.980278936	0.843414867	1.334367229	1.316008758	0.325502779
2.4.1.182	1.001371736	0.94497012	0.949863243	0.171523053	1.001043686	0.484708307	0.163423502	0.020434924	0.013621771	0	0.923651076	0.986413655	0.998046357	0.005574513	0.993290926	0.01677708	0.994728868	0.053469791	0.060144669	0.034349477	0.036110936	0	0.008444351	0.003991375	0.100748204	0.515482096	0.24815566	0.893125292	0.007940243	0	0.999338736	0.983636698	0	0	0	0.905918154	0.006731523	0	0.981381152	0.478721973	0	0.938398244	0.011177769	0	0.911159003	0.988771493	0.162571363	0.135302503	0.133052115
2.4.1.187	0.015464098	0	0.014288964	0.004044415	0	0.006944666	0	0.015066118	0.013831792	0.01129006	0.133342311	0.673343424	0.704586461	0	0	0.795852518	0.000542528	0.822065883	0.808837224	0.833191207	0.842090197	0.512202069	0	0.012037238	0.011559895	0.994415696	0.499143558	0.041966607	0.416414282	0.993220255	0	0.030808313	0.31880859	0.318910833	0.286729371	0.016863812	0.005071892	0.01949226	0.013811533	0.245711447	0	0	0.009380776	0.999943377	0.148645745	0.019032617	0.436765893	0.44542713	0.587415851
2.4.1.19	0	0.000444881	0.000675568	0.00170369	0.001089961	0	0.001846724	0.000747812	0.000282678	0	0	0.000115388	0.00107931	0.052688298	0.000185647	0.00140575	0.001972664	0.000179792	0.002137506	0.000709573	0	0	0.001202912	0	0	0.000768099	0	0.001678375	0	0	0.001354747	1.27538E-05	0	0.000682611	0.000979506	0.00016715	0.000210892	0	0.001354267	0	0	0.000680062	0	0	0	0	0	0.001029795	0
2.4.1.20	0.002647964	0.007355042	0.006205199	0.001934635	0.005332287	0.000997573	0.000770957	0	0	0.000267044	0.006858566	0.076105397	0.071029291	0	0	0	0	0.125932248	0.124651532	0.128426844	0.135102955	0	0.004912611	0.50622351	0	0	0.00423549	0.006306111	0	0.000704134	0.001448907	0.000547412	0.394733965	0.39572541	0.40323683	0.009836531	0	0.006934731	0.005292136	0.003319008	0	0.000553756	0.003722144	0.003545363	0.000710961	0	0.056222396	0.069138968	0
2.4.1.208	0	0	0	0	0	0	0	0	0	0	0	0	0	0	0	0	0	0	0	0	0	0	0	0	0	0	0	0	0	0	0	0	0	0	0	0	0	0	0	0	0	0	0	0	0	0	0	0	0
2.4.1.21	0.41541496	0	1.053187298	0.163615037	0.011476233	1.008445814	0.99024562	0	1.00243592	0.981016203	0.508705262	0.978202831	0.990072888	0.015510305	0.015351405	1.014151287	0.015252452	0.775553984	0.767621448	0.753356818	0.762817292	0.016520849	0.981542061	0.994058557	0.191273302	0	0.23913888	0.853445339	0.091019603	0.991934223	1.018105196	0.974127425	1.306584321	1.310703486	1.298503798	0.846519654	0.990564695	0.997529597	1.000719988	1.000846343	0.977973401	0.880916771	1.016404706	0	0.501157986	0.866760417	0.984580116	0.954280771	0.322778587
2.4.1.212	0	0.002583874	4.8299E-06	0	0.00184234	0.003306438	0.002523298	0	0.003256846	0	0.002424634	0	0.001843781	0.001888397	0.00088772	0	0.000571944	0.098918132	0.095398092	0.095737609	0.097991049	0	0.000231382	0.002823086	0.002462684	0.498652221	0	0.002738365	0.072517869	0.001139131	0	0.011570999	0.001444924	0.002967499	0.00249277	0.001039642	0.003311569	0	0.002735684	0.002819672	0.001311326	0	0.00116745	0	0	0	0.002818929	0	0
2.4.1.213	0.00124179	0.001876669	0	0	0	0.003494246	0.002899351	0.002354286	0.001168371	0	0.014786101	0.002343397	0	0	0.001058811	0.000365144	0.002310467	0.000901545	0.001935704	0	0	0.001974457	0.000522439	0.001219194	0.003703388	0	0.003043275	0	0.002212537	0.000994779	0.003711495	0.000245503	0.002552198	0	0	0	0	0	0.000479565	0	0	0.001255935	0	0	0.020734518	0.000590056	0.003253242	0	0.179993279
2.4.1.214	0	0	0	0	0	0	0	0	0	0	0	0	0	0	0	0	0	0	0	0	0	0	0	0	0	0	0	0	0	0	0	0	0	0	0	0	0	0	0	0	0	0	0	0	0	0	0	0	0
2.4.1.216	0.195598775	0	0	0.005667152	0.005761402	0	0.000856988	0	0.003162971	0	0.009343846	0.001169991	0.000471011	0.005933011	0	0	0.005161778	0	0.000233945	0.001750005	0.005971413	0	0	0.005805922	0.000189992	0	0.005365357	0.004455655	0	0.004215423	0	0	0	0.000925981	0	0.001033682	0.001899086	0	0.003854428	0.002740372	0.000825898	0	0.004137088	0	0.009772135	0.00019444	0.000324997	0	0
2.4.1.217	2.0719E-05	4.83303E-06	0	0	0	0	4.30692E-05	6.40064E-05	0	0	2.58504E-05	0	3.52425E-05	6.3861E-05	5.2939E-05	0	1.06296E-05	6.35031E-05	0	1.57204E-05	0	3.71576E-05	1.85058E-05	0	0	1.16543E-05	1.14775E-05	2.77902E-05	0	0	0	5.80646E-05	6.67259E-06	0	0	0	3.51667E-05	3.29114E-05	0	0	0	4.97511E-05	0	0	0	1.36851E-05	4.99367E-05	0	0.01172379
2.4.1.226	0	0	0	0	0	0	0	0	0	0	0	0	0	0	0	0	0	0	0	0	0	0	0	0	0	0	0	0	0	0	0	0	0	0	0	0	0	0	0	0	0	0	0	0	0	0	0	0	0
2.4.1.227	1.001293305	0.998123431	0.951784169	0.730124563	0.997330637	1.004435574	0.830453931	0.996128074	1.503153145	1.00295522	0.970524777	1.003940166	0.998149189	0.950694404	1.001379035	1.001631379	0.910552605	1.083283057	1.084864823	1.084009964	1.077106187	1.002626657	0.996020879	0.999159147	1.001187111	1.000550551	0.998341921	0.986731253	0.997608198	1.001603822	1.001680553	1.020935342	0.997277111	0.995435957	1.003610537	0.991582357	1.004091138	1.002066204	1.001453253	1.004144415	0.998588373	0.995758201	0.796914021	0.999947705	0.967312729	1.003579149	0.971861356	0.967144015	0.968663028
2.4.1.230	0.006935122	2.49472E-05	0	0	0	0	0.001989606	0.00341606	0.006467029	0	0.009515681	0.533973895	0.534736311	0.008120067	0.006268285	0	0	0.288852871	0.290224351	0.285741965	0.284771547	0.005412966	0.001861431	0.504278778	0.165986264	0.00507969	0.006936792	0.016350022	0.040225829	0.998500524	0.005603342	0.00023778	0.097876831	0.100861159	0.101087655	0.005343112	0.003588982	0.002593305	0	0	0.005305536	0	0	0	0.012321612	0	0.089862332	0.095769319	0.032646914
2.4.1.245	5.81456E-05	0	3.24387E-05	0	0	3.79944E-05	4.01417E-05	0	4.76563E-05	0	0	1.05612E-05	0	0	2.93106E-05	6.52983E-05	0	0	0	2.08811E-05	4.29813E-05	5.8797E-06	5.12834E-05	0	0	0	1.00522E-05	0	3.70235E-05	6.7079E-06	2.39928E-05	0	0	0	0	0	0	0	0	0	9.18695E-06	4.93353E-05	2.93981E-07	3.09176E-05	9.71294E-07	4.26044E-05	4.43086E-05	0	0.011825911
2.4.1.246	6.20584E-06	0	5.08806E-05	0.00026126	0	0	0.000113384	0.000264064	0.000169175	5.84255E-05	0	0	0.000272639	9.45586E-05	0	0	0.000239716	0	0.000369987	0	0.000236547	0.000147697	0	0	0	0.000136761	0.000364377	0.000324885	0	0.000358012	0.000271748	0	0.00026036	0	1.55905E-05	5.23088E-05	0	0.000273661	0	0	0	0.000157058	0	0	0.000106902	0	0	0.000241588	0.011888545
2.4.1.25	0.397525221	0	1.086955384	1.003910358	1.015946316	0.49833852	1.021558737	0	1.491381458	1.006020169	1.293642525	0.92640846	0.917867757	1.967385237	0.997075413	1.788293218	0.012532399	0.816071528	0.796372796	0.837836392	0.814927675	1.503398917	1.009142612	1.992415383	0.9062929	0.025582383	0.50642407	0.869521721	0.01966702	1.990785941	1.126597056	0.950990951	1.396150137	1.414583214	1.406276055	0.857148591	1.97827464	0.998560097	1.024934853	1.498885465	1.022525846	0.857651872	1.095896506	0	1.304590606	0.84757255	1.294807952	1.294763507	0.107621155
2.4.1.251	0	0.001463146	0	0.000701569	0.000822324	3.84096E-06	0.002046095	0.000746482	0	0.00256129	0.001705319	0	0.000403578	0.001096191	0.000557663	0.001997014	0.001304901	0	0	0	0.001602618	0	0.002860223	0.002115035	0	0.001791003	0	0	0	0.00178199	0.00112712	0.0020488	0	0.000686839	0.002836551	0.000736322	0.001098165	0	0	0.001750189	0	0	0.001247943	0.000105335	0	0.002141208	0	0	0.000835406
2.4.1.252	0	0.001855087	0	0.00413156	0	0.000253671	0	0.001138684	0	0	0.000429845	0.003377832	0.001256789	0	0	0.00026711	0	0	0	0.002700466	0	0	0.000578195	0	0	0.002902144	0.004134085	0	0	0	0	0.001662167	0.001692746	0	0	0.001753718	0	0.002613185	0.001536839	4.9972E-05	0	0	0	0	0	0	0	0	0.002199382
2.4.1.256	0	0	0	0	0	0	0	0	0	0	0	0	0	0	0	0	0	0	0	0	0	0	0	0	0	0	0	0	0	0	0	0	0	0	0	0	0	0	0	0	0	0	0	0	0	0	0	0	0
2.4.1.264	1.98588E-05	0.000994279	0	0.00026487	0	0	0	0	0	0	0.001593566	0.002320489	0	0	0	0.002650798	0.000102057	0.001107575	0.002229138	0	0	0	0.001501602	0.003330824	0	0.00057029	0	0.002618336	7.05886E-05	0	0	0.002699739	0	0	0.001157205	0	0	0.002901536	0.00289218	0	0	0.003638192	0	0	0.000404235	0	0.002917047	0	0.001672732
2.4.1.276	0.00013191	0	0	0.00016895	6.29222E-05	9.77676E-05	0.000129909	0	0	0	0	0.000140383	0	0.000131145	0	0	0.000132137	0	0.000131342	0.000128799	6.48182E-06	0	0	0	0.000119089	0	0	0.004433951	0	0.000109708	6.98148E-05	0	0.000169746	0	0.000169869	0.004248487	5.3058E-05	0	6.85124E-06	0	0	1.71892E-05	0	0	7.04637E-05	0	0	4.19625E-05	0
2.4.1.278	0	0	0	0	0	0	0	0	0	0	0	0	0	0	0	0	0	0	0	0	0	0	0	0	0	0	0	0	0	0	0	0	0	0	0	0	0	0	0	0	0	0	0	0	0	0	0	0	0
2.4.1.4	0.00340271	0	0	0.540734558	0	0.001320985	0	0	0.002832005	0	0.010056314	0.00605493	0	0.003583175	0.00275687	0.792949345	0	0.013970087	0.017856096	0.018869509	0.008807141	0	0	0.997467357	0	0	0	0.007262509	0	0	0.004092904	0	0	0.00276806	0.002936931	0.004350126	0	0	0	0.005926341	0.008125293	0.001869563	0	0.005139284	0.001504297	0	0.245704941	0.243522745	0
2.4.1.44	0	0.00029911	0	0	0	0.00084974	0	0	0	0	0	0	0	0.000838666	0	0	0.001367292	0	0	0.001049702	0	0.000940136	0.000818141	0	0	0.001433056	0.001693805	0.138977523	0	0	0	0.000491229	0	0.001007792	0	0.1378378	0.001256146	0	0	0	0.001178894	0	0.000571366	0.000202946	0.001393842	0	0.001445621	0	0.034677511
2.4.1.46	0.4017813	0	0	0.00177917	0	0	0.001562375	0.000248505	0	0.002121194	0.03562726	0	0.001236025	0	0.000531588	0.000613303	0.001151094	0.048494493	0.050047836	0.049370407	0.049502324	0.000909494	0.0002505	0	0	0.000620953	0.000214276	0	0	0	0.000761471	0	0.000681683	0	0	0.001225507	0.000279709	0.000757404	0	0	0	0.00037502	0.00041873	0	0.031871514	0.001789885	0.000119944	0.002248757	0
2.4.1.5	0.002514813	0.004549993	0	0	0.003742324	0	0	0.001812485	0.004515548	0	0	0.004226681	0	0	0.004814105	0.001504906	0.003214452	0	0.001744229	0	0.00026147	0	0	0	0.003821257	0	0	0	0.001843712	0	0	0	0.003390302	0	0.004782118	0	0.005064182	0.003581326	0	0	0	0	0	0.004927049	0	0.003211654	0.032021575	0.030498128	0.042467357
2.4.1.52	0.010389457	0.087973134	0.061381524	0.008919401	0.001235278	0	0	0.005026153	0	0	0.011026801	0.083725315	0.082176928	0	0	0.003171709	0.007524536	0.027180221	0.028639865	0.030361469	0.019878712	0.00271549	0.005374643	0.006721451	0	0.013494842	0.010841047	0.011596852	0.00455778	0	0	0.012744753	0.303054186	0.313186003	0.301950239	0.000606356	0	0	0.008428161	0	0.005882403	0	0.000325646	0.010387813	0.005835292	0	0.052464494	0.062677724	0.793845202
2.4.1.56	0.002615005	0.000208654	6.72488E-05	0.000513598	0.001599887	0	0	0	0.001944337	0.000156795	0.001518065	0.00230289	0	0	0	0	0	0	0.002527903	0	0	0	0	0	0	0.002077065	0.247407305	0.159940233	0.002688732	0	0	0.073777294	0.002277884	0.002064567	0	0.157052553	0	0.000868517	0	0.251199639	0.000568343	0	0	0.000572772	0	0.000222095	0	0.001595045	0.03708197
2.4.1.57	0.203536992	0	0.004198711	0.909306328	0	0.00825888	0	0	0	0.009507824	0.508335207	0.160851435	0.144233414	0.637998208	0	0	0.221868913	0.065697463	0.058668236	0.066307373	0.068030348	0.498075516	0	0.50127421	0.887869447	0.000711107	0	0.012946689	0.004945755	0	0.00053752	0.000237066	0.098310398	0.093107798	0.09318097	0.013962808	0	0	0	0.008258887	0.005020103	0.001791659	0.005965168	0	0.503436293	0	0.122267509	0.124826095	0.055231243
2.4.1.58	0.001248606	0.005266188	0.003179443	0	0	0.001222273	0	0.003469427	0	0.001947798	0	0.776780184	0.777052003	0	0	0	0.004392512	0	0.007744937	0.002275925	0	0	0	0	0	0	0.2575206	0.36305012	0	0	0	0.485399507	0.003263543	0	0	0.374426379	0	0	0.004028445	0.500105928	0.004919885	0.006087344	0.007254526	0.007171824	0	0.004786005	0.008265296	0.00814849	0.03417646
2.4.1.64	0.000367975	0.000203625	0.000264742	0.00038455	9.34955E-05	0.000268651	0	0	0	0.000189227	0.000262608	0	0.000372427	0	0	0.000163812	0.000451022	0	0.000292768	0.000515272	0	6.22236E-05	0	0	0	0	0.000222314	0	0	0	0.000486888	0.000181272	3.23308E-05	0	7.45709E-05	0	0.000141428	0	0	1.47755E-06	0	0.000306352	0	0.000386225	0.000506683	0.000237189	0	0	2.76296E-05
2.4.1.7	0.004542578	0.00145751	0.002944778	0	0.009327198	0	0.175810146	0.002981908	0	0.00862908	0.026780176	0	0.000372011	0.899663038	0.006982639	0.193615511	0.033057545	0.090536967	0.071070829	0.075649313	0.08871629	0.009645387	0.011062342	0	0	0	0.240337208	0.357691737	0.324128161	0.003286294	0.716296373	0.697966676	0.29893731	0.295217856	0.295752513	0.355821368	0.003611863	0	0.243041714	0.260851521	1.010997396	0.080613016	0.094775275	0.011376653	0.019687949	0.009231335	0.274402612	0.287456807	0.382500134
2.4.1.8	0.01295035	0.009762913	0	0.003536785	0.006790095	0	0.002181103	0.01024516	0.010025974	0.005465794	0.010922356	0.52644064	0.527404413	0	0	0.005540085	0.005572091	0.044804562	0.043216683	0.024116498	0.043829928	0.006414421	0	0.001843366	0	0.485824592	0.013852604	0.014472426	1.570917622	0.004263344	0.006084969	0	0	0	0	0.011647559	0.00708384	0.007454302	0.003590302	0	0.010175327	0	0.013219902	0.008827467	0	0.012177636	0.004006909	0.003504669	0.935118949
2.4.1.80	0.005364797	0	0	0	0.008523493	0.003506361	0	0	0.002257527	0.005304703	0.857525863	0	0	0.00609339	0.003929315	0.007440658	0.006608568	0	0.004183088	0.004914843	0.000290059	0	0	0.006414182	0.034367722	0.008497425	0.003790209	0.07815005	0.008176099	0.004220095	0.002982267	0	0	0.008971795	0.008829566	0.091308727	0	0	0.674493444	0	0	0.002888761	0	0	0.860844687	0	0	0.003296642	0.054129963
2.4.1.83	0.404172586	0	0	0.735682261	0	0.502573425	0.495361739	0	0	0.003609166	0.199621504	0.298652537	0.308201164	0.194885964	0	0.384489716	0.025204769	0.596289541	0.579718613	0.581490788	0.57938244	0	0.009532392	0.013025838	0.887519641	0.490421587	0.242715159	0.008969101	0.057022119	0	0.00058901	0.030443117	0.306840639	0.302314887	0.30779686	0.007367253	0.008807655	0	0.904937753	0.004597419	0.01414499	0	0	0.005786719	0.202311908	0.01496505	0.366531274	0.389805982	0.224346795
2.4.1.87	0	0	0	0	0	0	0	0	0.00208483	0.001479822	0.00226653	0.307142098	0.308467763	0.001522457	0	0.002390031	0	0.001906017	0	0.001927093	0	0.002272132	2.92261E-05	0.000456864	0.001624389	0.001064929	0.002113719	0.007122748	0	0	0.000470638	0.013782913	0.00211322	0.001105017	0	0.008376867	0	9.05559E-05	0	0	0.001174807	0.001845483	0	0	0	0	0.031206889	0.030324474	0.00190622
2.4.2.-	1.194900556	0.976961447	0.927180868	0.388951666	1.021060493	0.481273456	0.014890505	1.030630862	1.508387503	1.011928876	1.243494874	0.981631013	0.993409942	0.969941431	2.028096144	0.976860238	2.679464766	0.983940451	0.979383048	1.01826357	1.023803949	1.513373903	0.977375288	1.025577565	3.608278807	0.028481255	1.72330468	1.701321047	0.030403449	1.030158197	1.00768708	1.953414123	0.910567962	0.871150597	0.898295276	1.725325894	0.982778588	0.008376352	0.306626199	1.028368101	0	1.245105196	0.612710938	0.014935334	1.232614616	1.018754037	0.802320586	0.789535112	0.58531387
2.4.2.1	0.183382325	0	0.948465289	1.724349059	0	0.999965606	1.010287752	1.014907481	1.027404273	0.989511341	0.10924222	1.026458211	1.007862933	0.026173649	0	1.009777353	0	1.692375633	1.691271888	1.662211136	1.671693071	1.025931793	1.998465104	0.472394348	0.676415406	0.998765554	0.762807508	0.974762237	2.01520139	0.985460629	0.981700275	0.988304457	0.782821981	0.800346896	0.80435161	0.963540136	1.511976918	1.000988741	0.982512185	1.51304422	2.023537581	1.000011372	1.819595055	3.019852063	0.138802828	0.874058354	1.01973743	1.017605847	0.344582011
2.4.2.10	1.009901634	0.995655402	0.935780398	1.095506864	0.992830639	0.99102526	1.00759417	1.008435131	1.009428394	1.000742302	1.05969308	1.077841804	1.085201905	1.01262638	1.006604231	1.405836446	0.982547805	1.04850857	1.058506068	1.061706151	1.04058759	1.008947888	0.999405039	2.012051223	0.965766967	0.989695652	0.995563708	0.965371325	0.912026496	0.986100237	0.99318453	1.000638633	1.402971272	1.411188891	1.387112254	0.969397247	1.997654219	0.988756379	1.006472551	0.994608577	0.002003596	0.992452462	0.910780116	0.995099739	1.042898216	0.998528241	1.152802629	1.150083459	0.941741436
2.4.2.11	1.194414379	1.007031435	0.049717922	1.082337119	0.012849053	0	1.009949263	0.998449978	0.98695538	1.012314539	1.388425588	0.555142942	0.525774539	0.999024878	0.003133632	0.99246868	0.836384465	0.969206765	0.983933288	0.962625595	0.952388285	1.009525742	0.993042328	0.992398457	0.947977614	1.0070678	1.004524678	0.944081639	0.986221435	0.991219743	1.006402002	0.982328067	1.112723188	1.100501292	1.088798279	0.958334073	0.989401777	1.01060472	0.993291888	1.003580973	0.991627307	0.106362727	0.797668778	0.989305528	1.362777995	1.011211791	0.954702839	0.970728728	1.43015104
2.4.2.12	0	0	0.157759627	0.000927529	0	0.001692404	0	0	0	0	0	0	0	0.001318892	0	0	0.060931753	0.062579296	0.064477558	0.06424316	0.063620144	0.00071995	0	0.002061393	0	0.001279105	0	0.00109017	0	0	0.000636213	0.000628587	0	0.001090048	0	0.000384135	0.001172193	0.001030659	0	1.99613E-05	0.00126903	0.091031379	0.001795003	0.000122345	0.001802758	0	0	7.2254E-05	0
2.4.2.14	1.001839546	0.996592945	0.95607673	1.280111286	0.988454045	0.996135067	1.000783299	0.999216283	1.998897918	0.996680656	1.021394043	1.00664798	1.011968696	0.950304504	1.01584833	1.402295256	0.924309906	1.207869593	1.217960571	1.212441268	1.206639364	0.992517463	1.995184752	2.002449554	0.960082937	1.511636674	1.491479057	0.88488811	0.98578494	0	1.000341576	0.990593414	1.005852311	0.992974921	1.016904573	0.915106044	0.989542652	1.001777737	1.006543628	1.00636344	0	0.996142978	1.393320199	1.014557466	1.030464683	1.006462436	1.331176946	1.344439594	0.683317574
2.4.2.17	0.9940554	1.011808941	0.93863255	0.381256073	0.992396557	0.506741162	0.012840804	1.013848688	0.986374062	0.985070516	0.941588427	0.999859087	0.987328701	0.905464862	1.017990701	1.015767813	1.003252128	0.725278368	0.712189099	0.723040472	0.739210395	0	0.986697274	0.986983414	0.988053966	0.003383584	0.75508635	0.955729506	0	1.006631079	0.993046911	0.996231956	0.893008451	0.911171545	0.899976492	0.944543214	0.006333681	0	0.156518731	0.514349888	0.016758302	0.876583401	0.691835337	0.017102656	0.916214561	0.999671951	0.725952066	0.711092529	0.362780597
2.4.2.18	0.802913907	0.981398487	0.950936028	1.07421309	0	0.012422607	0.181890512	0.007013495	0	0.021413582	1.108112536	0.934513474	0.912013828	0.961158971	0	0.979350235	0.122614703	0.42795092	0.419628946	0.429385938	0.414852445	0	1.007912413	0.489916021	0.987071136	0.020760851	0.243902856	0.356281673	0.069562075	0.988820009	1.011187448	0.034171161	0.707628711	0.684294644	0.719890582	0.32739725	0.001806627	0.005388987	0	0.007834705	0	0.81828184	0.481451468	0.012906306	1.116095822	0.152354145	0.702016674	0.680745806	0.311449407
2.4.2.19	1.013606729	0.987462491	0	0.196242819	1.000745122	1.017146645	0.149466583	0.990716808	1.516386893	0.013542251	0.982691861	1.016206844	1.007780735	0.410442544	0.99715936	0.584243365	0.192004169	0.839212329	0.858508294	0.828431833	0.850291252	1.00793417	0.004229864	0.993081596	0.576347891	0	0.508280804	0.823472554	0.002520855	0.008448675	0.696760932	0.970229148	0.897756261	0.918318989	0.915843502	0.834717172	0.007176444	0.016161559	0.898800012	0.481028537	0.019276402	0.10415725	0.509199868	0	0.986703766	0.860724756	0.607938375	0.606058136	0.300129365
2.4.2.2	0	0.017037208	0	0	0.000340203	0.014947306	0.488962611	0.011082847	0.986988562	0.99336016	0.044164083	0.013753058	0	0	0.010785546	0.217942171	0.0148367	0.835010856	0.823391802	0.841301688	0.844869015	0.507066215	1.00203164	0.018218117	0	0.492908727	0.004017053	0.01970847	0.998533852	0.002726669	0.003249641	0.038969619	0.197909073	0.211299755	0.204089168	0.013083257	0.981728216	0.000132504	0.090048446	0.483534653	0	0.010380259	0.583280882	1.002836257	0.048987538	0	0.418514477	0.409023522	0.28328388
2.4.2.21	0.794223032	0.855815203	0.014715244	0.006071701	0.995557599	0.01171626	0	0.004268571	1.017277308	1.013085308	0.760514253	0.757481272	0.788845288	3.86616E-05	2.01955489	0.795738339	0	0.670065974	0.678143826	0.657589123	0.64017142	0.477587453	0	0.52040743	0.894496675	0.981025185	0.263558472	0.660761722	0.015244461	0.981820836	0	0.944081362	0.610574297	0.590863487	0.604359276	0.664639443	1.024058326	0	0.993975797	0.483767297	0.022449679	0.070440263	0.020434857	0.001918365	0.721403825	1.861696907	0.57760837	0.565670715	0.159707831
2.4.2.22	0.211291111	1.016581103	0.946535913	0.015155331	0.000933499	0	0.835580225	0.011896263	1.014223652	1.015401493	0.094452479	0.859887082	0.86247773	0.935342466	1.017894817	1.007109472	0.993441276	1.13393263	1.13942442	1.128805664	1.131237434	0.986082179	1.000198048	0.485472343	0.084840929	1.015334599	0.752958807	0.945411548	0.947105507	0	1.018959475	1.001339163	0.901559721	0.909910969	0.887424783	0.93115467	1.002589945	0.982201039	0.335253689	1.017613426	1.013798527	1.650027953	1.009907475	1.013019134	0.092638682	0.999669674	0.798739629	0.810556098	0.913569862
2.4.2.27	0	3.25732E-05	0	3.11732E-05	0	4.8294E-05	5.93443E-05	0	0	6.30145E-06	4.94075E-05	2.6353E-05	0	5.58791E-05	3.89541E-05	0	0	6.06815E-05	2.66615E-05	0	3.3772E-05	3.99391E-05	5.6482E-05	0	0	0	0	0	0	0	0	3.57431E-05	4.45226E-05	5.81763E-05	0	0	6.2472E-05	3.16243E-05	0	0	0	5.5544E-05	0	0	0	0	1.95064E-06	0	0.011793894
2.4.2.28	0	0	0.000577461	0	0.012103101	0.005136107	0.00870492	0	0	0	0.114233732	0	0	0.013035477	1.00326434	0	0.011282898	0.07659743	0.078923452	0.087691247	0.077740303	0.00438267	0	0.003044791	0	0.48918961	0.247523373	0.001083374	0.007030395	0.00662732	0.000503031	0.009987742	0.101191272	0.101088004	0.087503807	0.021537985	0	0.011757445	0	0	0.001353366	0	0.006827404	0.010568257	0.118403828	0	0.192178965	0.176546924	0.06719065
2.4.2.29	1.004241918	0.997773678	0.946369266	0.632766009	1.002953786	1.001810267	1.001670455	1.000496759	1.000200923	1.001835013	0.962814286	1.001105894	1.001588814	1.003275951	1.003004064	0.802926117	0.967286475	0.997444172	1.00066362	0.996186305	0.997611556	0.999529522	0.997649567	0.995765224	1.003501187	0.999108048	0.999895994	0.941707932	1.003233037	1.002624274	1.001638592	0.986344923	1.002736813	0.997358384	0.995930066	0.939436092	0.997155161	0.998395067	0.913038664	0.998362167	0.99818374	0.999130973	0.898277906	0.99970656	0.966944212	0.852953531	0.902168533	0.907000449	0.456179639
2.4.2.3	0.215958466	0	1.048748774	0.183449935	0	0.995512703	0.336500192	0.999408082	0.005219172	1.986584006	0.019102588	0.920141189	0.902697738	0	0	0.810692837	0	0.542572035	0.514418575	0.537695844	0.550513036	0	0.01290181	0.979681553	0.125142936	0.498073689	0.244151185	0.982043875	0	1.014840675	1.018541629	0.970806831	0.592399758	0.579016338	0.620812693	0.980387295	0.004191676	0.995478865	0.235198028	0.497730635	1.013800079	0.959427314	0.488545559	0.002414435	0.026758814	0.850922531	0.397811061	0.385751272	0.127163405
2.4.2.30	9.08891E-06	0	4.73833E-06	9.46039E-06	0	3.36485E-06	7.8245E-06	7.95612E-06	9.78432E-06	1.8668E-06	1.31146E-05	0	5.86034E-06	1.09378E-05	0	0	1.30835E-05	0	1.17871E-05	6.58068E-07	1.15637E-05	0	0	0	0	6.52973E-06	1.02385E-06	1.15574E-05	1.10168E-05	4.41007E-06	0	0	1.47401E-06	2.63488E-06	0	1.17175E-05	0	0	1.33797E-06	0	5.38829E-06	7.81505E-06	1.23153E-05	1.17353E-05	3.98386E-06	0	3.74412E-06	7.15342E-06	0
2.4.2.36	0	0	0	0	0.000221956	0.000264144	0	0.000404584	0.000102574	0.000143247	0.050713704	0	0	4.76976E-06	0.000197333	0.000491796	0	0	0.000330214	0	0.000336561	0	0.000399277	0	0.034603702	0	0	0.008427744	9.66188E-05	0	0.000378435	0.02457467	0	2.21749E-05	0	0.008204558	0	0	0	0.000543657	0.000275819	0.000149644	0.000420993	0	0.050364036	0	0.00031696	0.000123047	0
2.4.2.37	0	0	0	0	0	0	0	0	0	0	0	0	0	0	0	0	0	0	0	0	0	0	0	0	0	0	0	0	0	0	0	0	0	0	0	0	0	0	0	0	0	0	0	0	0	0	0	0	0
2.4.2.4	1.008515138	0.015852973	0	0.816442356	0	0	0	0.014553438	0.007651377	0	0.501716106	0.007910393	0.01365227	0	0	0	0	0.108329198	0.093016961	0.087338574	0.08788053	0.492444663	0.004436643	0.017469457	0.380573407	0.013956231	0.235890187	0.847871591	0	0	1.013235048	0.935672986	0.113788282	0.088113929	0.082326377	0.833308904	0.01027495	0	0.15228594	0.488391903	0.001528211	0.084529269	0	0.003825271	0.498257509	0.857476162	0.073381795	0.056759924	0.094613097
2.4.2.43	0.185999877	0	0.002278264	0	0.001215489	0.009059377	0.008051336	0	0.000279399	0	0.018492545	0	0	0	0.015245681	0	0.002135229	0	0.005392438	0	0	0.007748436	0	0.012836569	0.0354501	0	0.262392655	0.886880182	0	0	0.998703987	0.96893974	0.002683847	0	0.015601412	0.870471495	0.005826999	0	0.154697932	0.491862696	0	0.09249527	0.008081744	0	0.007945823	0.843441706	0	0	0.047841064
2.4.2.6	0.010568796	0.004047103	0	0.009336319	0.00133292	0.005286815	0.012178136	0	0.011436996	0.000103332	0.021393222	0.000922422	0	0.003627106	0	0.006640052	0.010627475	0.030180244	0.03861345	0.026868806	0.025066792	0	0	0.00758555	0	0	0.001360267	0.016612358	0.426389738	0	0.01168706	0	0	0.011526044	0	0.023230628	1.76963E-05	0.000277893	0	0	0.005842383	0.007999886	0	0	0.027187042	0.00615817	0	0.000114031	1.126436548
2.4.2.7	0.981796333	0.192696178	0.949623444	0.996458918	0.008761292	0.01497234	0.982731978	0.996192518	0	0	0.842867268	1.013269904	1.018237621	0.980038649	0.009539842	0.382374193	1.029655367	1.211145246	1.192077887	1.1790276	1.204027741	0.990335129	1.012639493	1.005332604	1.022774168	1.006788233	0.487386029	1.044471958	0.949817926	1.011342359	0.992873823	1.008123444	0.78603737	0.804406703	0.819897207	1.02605723	1.009357551	0.991604638	1.600282356	1.01221109	0.999862624	0.983146445	1.117556336	0.983376516	0.86138025	1.003238354	0.684135718	0.704605488	1.103403954
2.4.2.8	0.217900359	1.013414546	0.987131181	0.988437699	0.982911258	1.008852726	0.996375934	0.99475473	1.002944267	0.983229976	0.673814392	0.988759956	1.016967171	0.984054215	1.006805468	1.000177134	0	1.539168994	1.544032157	1.534242828	1.560502337	1.016381012	0	0.990342593	1.012491806	1.000094172	0.744163537	0.962963552	0.844276896	0.999784183	1.00220674	1.004729109	0.902632815	0.893914565	0.910960982	0.958446916	0.996825568	1.983112551	0.985440843	1.003415409	0.99963848	0.991871261	0.786727299	1.991508465	0.692971715	1.006704075	0.954569968	0.943219379	1.259052101
2.4.2.9	2.018082101	0.982797903	1.882824274	1.734288634	0.993519097	0.99991237	1.016730502	1.995829836	0.997579985	1.000303356	1.799843233	1.06854719	1.058420766	1.020421459	2.005583711	0.981583413	0.742193434	1.870159369	1.895662824	1.888765016	1.870553076	2.013267332	1.02269379	0.980532282	2.084062784	1.501438836	1.270180462	0.92625166	1.992298535	0.990935667	0.981501147	1.003855207	0.997619573	1.004065765	0.993224191	0.944156224	1.020631963	1.023416276	1.689888974	1.494771525	1.992616618	1.848768654	1.594606472	1.003455515	1.778779023	1.023122709	1.264995648	1.245825893	2.177378307
2.4.99.-	1.018920627	0.810115821	0.325614709	0.257736761	0.999666205	0.512530214	0.837827188	1.007921827	0.510376605	2.014530555	0.807504613	1.15257092	1.136715829	0.857422205	0.016732564	1.205761417	0.77571059	1.038715254	1.015577947	1.029383438	1.032904007	0.991417784	0.984867422	1.00846276	0.746990474	0.501986333	0.499248119	0.650032002	0.151900271	1.007643978	0.127006124	0.598537219	0.593724376	0.590378768	0.588378801	0.664504609	1.005420046	0.240303583	0.417083346	0.257390435	0.9886706	1.732569441	0.301328806	0	0.818063199	0.588584709	0.457239774	0.468223139	0.572356777
2.4.99.1	4.51508E-05	0.000302064	0.0526191	4.37119E-05	0.000308547	0	0.000124366	0.000293125	0	0	0	0.00026204	0	0	0	0	0.000342427	0	0.000163528	0.000150842	0.000111834	0.000205059	4.92604E-05	0.000137378	0	0	5.4418E-05	0.000336667	0	0.00036178	0.000331373	0.000254474	0	0.000314729	0.000247344	0.000258207	0.000314492	0	0	0	1.26965E-05	0.045589469	0	8.60681E-05	2.96873E-06	0	0.000349701	0.000141823	0.000331569
2.4.99.12	1.003994158	1.009397863	1.000814312	0.176474683	1.010348724	0.98083763	0.163647508	0.016956257	0	0	0.827386308	0.977977544	0.977953626	0.007579399	1.014462931	0.012786734	0.907110047	0.03525463	0.022132952	0.042923824	0.012092356	0.000530265	0.002489488	0.021021637	0.104681442	0.510107278	0.269522688	0.912100959	0	0	0.97867211	0.993546815	0.021921708	0	0	0.901787973	0	0	1.019399754	0.491984236	0	1.004477163	0	0.016613916	0.811891806	1.022076131	0.141431321	0.125826227	0.117811969
2.5.1.-	2.645449806	2.948001782	0.885623797	0.353655245	1.024668199	0.49125596	0.341885062	0	0.039202377	0	2.684088785	0.011200319	0	0	0	0.013907312	0.944605724	0.428385085	0.418333725	0.485566435	0.40181236	0	0.02251387	0	1.797341125	0.490439658	1.207659687	1.96068504	0.838390533	0.011688786	1.962092149	2.033130739	0.039069491	0	0	1.941612111	0.044632307	0.00887513	0.373954702	0.954274922	0	0.23391938	0	0	2.689292427	2.150970537	0.625536684	0.61136015	0.972989585
2.5.1.1	3.202202241	2.006778094	1.908889072	1.685654006	4.970539279	2.513831527	2.472123819	4.993929326	2.517089867	5.037561752	2.545300696	3.404146181	3.425049916	1.126128727	3.030259958	2.175834723	1.843808543	3.320892059	3.326059402	3.324224876	3.358926314	0.008442378	1.979276094	2.041581006	2.456370662	2.499790708	2.479677386	1.997624584	2.17643443	1.978457129	1.961927477	1.956354644	3.276929839	3.268875087	3.344403256	1.969715971	3.992748203	2.740629908	2.443141652	1.489322746	2.038078495	1.983709515	2.330221759	0.037316494	2.565849823	2.027110801	2.241290225	2.245694647	3.474470438
2.5.1.15	1.181624933	1.563655018	1.150184456	0.906600015	1.009370832	0.979473334	0.016100788	0.004216633	0.983685441	0.001553254	0.973801048	0.980809529	0.982724909	0.666136359	0.980853157	0.79903887	0.973345074	0.811229586	0.814836194	0.821420583	0.819639046	0	0	1.019970094	1.688348013	1.012041587	0.499879113	1.102370063	0.539862935	0	0.980372504	1.25533849	0.291506484	0.308566821	0.314931956	1.102173182	0.001019818	0.980639909	0.91673787	1.987450715	0.005451201	0.99407377	0.117048687	0	0.976460604	1.272428673	0.88897243	0.920909729	0.564438777
2.5.1.16	2.220628832	0	0.005263586	0.883251037	0.023491799	0.018127601	0.153053028	0	0.006637063	0	1.588075936	0.011466654	0	0	0.017242969	0.589544547	0.091212151	0.686242217	0.64985336	0.641129392	0.672158322	1.012053082	1.00418247	0	0.250182691	0	0.24925535	0.874569763	0.01519022	0.990302407	1.439608645	0.981807302	0.576557697	0.602283837	0.597012108	0.890609626	1.020640463	0	0.143015974	0.47732597	0.000724514	0.094891154	0.277362266	0.002774307	1.58584512	0.832370244	0.529150714	0.513101554	0.129887011
2.5.1.17	2.012205046	0.991368374	0	0.029626944	0	1.031647583	0	0.010663321	0.992396303	0.982484811	1.608568336	0.083949631	0.109152105	0	0	0.974470693	0	1.228212568	1.197938515	1.194913901	1.216561162	0.98135619	0.975936377	0.468543455	0.450777205	0.979606138	1.01562046	1.487193342	0	0.023867739	0.122611449	2.2681717	0.415681066	0.368874224	0.391412632	1.531215495	0.993450942	0.021842219	1.590330186	1.245822113	0.00231836	0.171449564	0.413287262	0	1.581400751	1.743849431	0.731969454	0.765828039	0.237052842
2.5.1.18	7.992026361	8.091506876	1.322332523	0	0.106106493	0	0	0	0	0.09958023	9.456173489	0	0	0	0.032018701	0	0	0	0	0	0.194669095	0	0.089753883	0.074519829	0.034066068	0	1.069020025	1.721733116	0	0	1.933884545	1.509176788	0.087985803	0	0.106919514	1.895885887	0.127872751	1.128613393	0.412107957	0.559090976	0	0.91581866	0.076043087	0.999546918	9.256672126	3.591469719	1.005229833	0.925426742	0.707488531
2.5.1.19	1.008341626	1.006978938	0.993400374	1.004341722	0.997210261	1.001107006	0.494275871	1.007919239	0.99949446	0.999626658	1.412012955	1.004490123	0.996812697	0.994663392	1.98845522	0.999194054	0.968906436	1.073857924	1.075392481	1.077008973	1.091495564	0.993163857	0.998104403	1.002107357	1.001619311	0.488832334	0.990415656	1.000600493	0.966291787	1.006003051	1.003984558	0.999343035	0.995323614	1.001228632	0.991646217	0.991659353	0.994947827	1.003106566	0.996078569	0.491161559	0	0.999773945	0.894508233	1.008352403	1.434545366	0.997557749	1.07150255	1.067260196	0.342563628
2.5.1.2	0.002528638	0.002551074	0	0.00144726	0.001927737	0	0	0	0.001425956	0	0.197570849	0	0.001153168	0.001844888	0	0	0	0.192922075	0.194904395	0.191594674	0.191461545	0.000708965	0.000129326	0.000337767	0	0.001183144	0.002208711	0	0	0.001689728	0.002496618	0.001593298	0	0.001999152	0.001999129	0	0.001213772	0.001019206	0	0.00189675	0.002556133	0	0.00072455	0	0.192551198	0	0.002529293	0	0.011830007
2.5.1.21	0.001414442	0.006044876	0	0	0.99603726	0.007179207	0.000786132	0.006813679	0.002372804	0	0.533574246	0.005915023	0.003380541	0.001647937	0.007232081	0.00194822	0	0.017353839	0.022418164	0.011445427	0.014206525	0.006138092	0.003204352	0	0.004657529	0.004471266	0	0.004307476	0	0	0	0.00570294	0	0.002859332	0	0.005020686	0.005569557	0.004249404	0	0.003964915	0.00303497	0.001259565	0	0	0.529151691	0.005731043	0	0	0.029632264
2.5.1.22	0	0	0	0	0	0	0	0	0	0	0	0	0	0	0	0	0	0	0	0	0	0	0	0	0	0	0	0	0	0	0	0	0	0	0	0	0	0	0	0	0	0	0	0	0	0	0	0	0
2.5.1.26	0	0.000856047	0.002062612	0	0.005295774	0	0	0.003778015	0.001409198	0	0.16693126	0	0	0.000784104	0.004281803	0.405526957	0	0.025055729	0.025716496	0.034410567	0.032124697	0	0.005399106	0	0.02748117	0.006592347	0	0.018091083	0.000183121	1.005224307	0	0.000130586	0.403473297	0.399627469	0.39977561	0.02610982	0	0.002944756	0.00419548	0.005119185	0.004027871	0.000792948	0.004574762	0	0.165393196	9.32034E-05	0.086586774	0.098278516	0.02446491
2.5.1.3	1.025364649	1.024226652	0.943398843	0.10865496	1.992783544	1.000470866	0.836668066	2.02066363	1.991113256	1.01294518	1.4310713	2.209830004	2.232310449	0	0.974834643	0.987045221	1.973768534	1.349899004	1.340190814	1.335256534	1.32879899	0.002028666	1.017202146	1.997887242	0.986025686	0.987513662	1.741616068	0.925211491	0.553121634	0.008648045	1.00013743	1.009958927	1.617729693	1.581160148	1.612075434	0.925203917	0.982309472	2.001399557	1.675206881	0.996603107	0	0.93397149	0.508002936	0.996395304	1.460230385	1.024060023	1.218259731	1.222757752	0.589061502
2.5.1.30	0.802190892	0	0.015748804	0.919587817	0	0	0.837649713	0	0.496658671	0.011506932	0.373904158	0	0	0.014892953	0	0.194210689	0.00755593	0.665264635	0.655076463	0.641230157	0.670753601	0.020853221	0	0.483818845	1.533680502	0.502566284	0.267300297	0.019564509	0.942327478	0.009841574	0.002420271	0.034040707	0.707545811	0.719328446	0.695108538	0.051829265	0.015930265	0.245652518	0.601595455	0.478823828	1.021604083	0.019435682	0.099681209	0.009903983	0.350462561	0	0.299334971	0.291779991	0.730126146
2.5.1.31	0.991084575	0.990850577	0.950164893	1.367740724	1.003381279	1.002753387	1.003554238	1.006490706	1.492818899	0.98967002	0.997465195	0.990789676	1.004614483	0.99442769	0.999509121	0.997188964	0.962470874	1.732360124	1.728887302	1.723870519	1.73341626	1.007605729	1.00314466	0.498096567	1.85398672	1.000848863	1.003734988	0.980633814	0.981619695	1.004406839	1.00980348	0.999134427	1.003284985	1.00788846	1.003412363	0.98433683	0.996343902	0.996846437	1.00863196	0.995767461	0.999797597	0.866962065	0.994683596	1.008714511	1.008803979	0.994657112	1.086766017	1.093190381	1.043481206
2.5.1.32	0.78211826	0	0.010254382	0	1.005069776	0.007613959	0.004154235	0	0	0	1.383011699	0	0	0	0.016049818	0.010400363	0	0.00034435	0	0	0.001440915	0.002306637	0	0	0.028390712	0.015549481	1.007318566	0.061676803	0.071667893	0	0.007197585	0	0.097081326	0.083443979	0.10924869	0.059867925	0	0.008014823	0	0.010460918	0	0.011844245	0.012486919	0.002567371	1.394787283	0.133592481	0.130719008	0.112184578	0.13561233
2.5.1.43	0	0	0	0	0	0	0	0	0	0	0	0	0	0	0	0	0	0	0	0	0	0	0	0	0	0	0	0	0	0	0	0	0	0	0	0	0	0	0	0	0	0	0	0	0	0	0	0	0
2.5.1.44	0.000666419	0	0.001067821	0	0.002665067	0.000855787	0	0.002206202	0.001006345	0	0.057218383	0.002430211	0	0.001555828	0	0.002963496	0.001583288	0.001653712	0	0	0	0	0	0.001031169	0	0.002713479	0	0.006853904	0.000267218	0.000108011	0	0.011988749	0	7.11287E-05	5.83763E-06	0.011587199	0	0.000976034	0	0.002096036	0	0.000254666	0.002293445	0.000902749	0.062507003	0.14288961	0.095071747	0.092689809	0.033756311
2.5.1.46	4.31854E-05	0	0.001355683	0.001300771	0.001426348	0.001578273	0.001378752	0	0	0.001626908	0.009205856	0.000711774	0	0	0	0.00032793	0.000988928	0	0.00027809	0	0.000211766	0	0.001669342	0.000345416	0	0.000950203	0.000963819	0.000784277	0.001773419	0	0.00174271	0.001540936	3.11386E-05	0	0.00080422	0	0	0	0	0.001691481	0	0	0.000419708	0	0.008670638	0.001488707	0.001345845	0	0.012624467
2.5.1.47	3.173204005	2.160007498	0.9881765	1.017915622	2.031097512	0.497092213	0.825834576	0.995014623	1.029036736	2.015567045	2.113537435	1.794077269	1.792299192	0.085944053	0	1.397627873	0.898135656	1.94865152	1.984783275	1.977272117	2.017788901	1.0104531	2.031308817	1.506997396	1.43534121	1.0135145	1.535648834	2.384630531	1.936500973	0.968611378	2.44532111	1.939288082	1.73163392	1.720672182	1.714685591	2.389937184	1.995834143	0.529333358	1.737565596	1.534053539	1.00111639	1.07417476	1.21338482	0	2.149999152	3.265821399	1.294435669	1.330524503	1.143957215
2.5.1.48	0.404031715	0	0.951271672	0.927834617	0	0.012284001	0.019476054	0.021910729	0.00954852	0.019595336	0.51328412	0	0	0.991571219	0	0.184300505	0.221760033	0.735537227	0.712227959	0.716252229	0.708441937	0.006369659	0.984456674	0.515998082	0.649252489	0.011023941	0.489762125	0.943038806	0.116379203	0.008145894	1.148555136	0.99390873	0.121302815	0.083619711	0.114319168	0.951010368	0	0	0.675672396	0.997374428	0	0.908530455	0.293768681	0.013557721	0.503486761	0.872385088	0.49366392	0.506542987	0.218601327
2.5.1.49	2.433265524	0.963463412	0.801761346	0.659248434	1.95923016	0.50042363	0.303883037	2.027061379	1.959238567	1.964234335	1.300507973	1.972602057	1.996289179	1.735776888	1.980520675	2.166559859	0.654320599	1.359680204	1.351887083	1.324131247	1.306816459	2.017513023	1.97927298	2.475108021	0.867830517	0	0.521930248	0.11047726	0.093661717	1.037730652	0.009508875	0.069890102	2.209064522	2.226152994	2.1956135	0.093248193	1.988762328	0.016643475	0.137369315	0.499189077	0	0.056748405	1.131123541	0	1.288471019	0.153520776	1.490719135	1.513350982	0.294213445
2.5.1.54	2.235601264	2.024052199	1.963508871	0.974456082	1.035966699	0.537704383	1.000952805	1.036906369	2.517061342	3.029823811	1.848521038	1.030967731	1.02012847	1.969837499	0	2.1991902	0.982552731	1.548726086	1.556488001	1.576965349	1.588795301	3.034316984	1.036594952	1.534757665	1.277654259	0.47741534	1.503711961	2.645654065	0.977569794	1.008819391	2.322365424	3.049109065	1.278199765	1.274611372	1.33768519	2.656290796	2.9653201	1.028207179	1.426127436	1.536515023	0	1.185538109	1.466517895	1.015617353	1.866674931	2.686582467	1.771346405	1.756568365	0.445056921
2.5.1.55	0.977024395	0.980460584	1.10081382	0.18408332	1.013409597	0.999078434	0.150132498	0	0	0.013053629	1.170765928	0.984260012	0.99896501	0	1.014746517	0	0.950130383	0.014677529	0.052036016	0.017669454	0.019257614	0.017473734	0	0.015739319	0.112116506	0.487088089	0.230565105	0.866282205	0.008153506	0	1.00616068	0.860471268	0	0.014088523	0.014649122	0.891831448	0	0	0.998440609	0.480733642	0.011350863	1.053462021	0.020847356	0.015458	1.160759891	1.019479836	0.173070564	0.149547502	0.174123433
2.5.1.56	0.006867724	0.222539598	0.067776141	0	0.005569581	0	0.018442102	0	0	0	0.084318291	1.238853714	1.244676106	0.003757666	1.011717918	0.217118116	1.601958725	1.014187283	0.996881471	0.984206906	0.993034959	0	0	0	0.018154348	0.006934465	1.01116418	0.086395408	0.090825595	0.989265906	0	0.120685999	0.21428168	0.218547989	0.215575202	0.083979428	0	0.006670338	0.316210115	0.260583887	0	0.060793206	0.013648109	0	0.106020588	0.011573716	0.260371365	0.235466494	0.03907179
2.5.1.6	1.006962461	1.040445185	1.005986132	1.003561579	1.004284953	1.008415152	0.999007657	1.008050126	1.00081651	1.007733644	1.014972229	1.008330896	1.004343445	1.001473881	1.006669329	1.200186952	0.97786365	1.258193348	1.249677693	1.25032145	1.2648657	0.998708229	0.994043814	1.005768967	1.033385741	0.995631112	1.507004385	0.98909071	0.994453649	0.998845945	0.993220161	1.060947481	1.192142473	1.202148413	1.192333676	1.004214494	0.995065893	0.999816497	1.160645435	1.000557677	0.996624617	0.960048466	1.302440979	1.001697529	1.021687156	1.00726603	1.159646026	1.15717361	1.013961041
2.5.1.60	0	0	0	0	0	0	0	0	0	0	0	0	0	0	0	0	0	0	0	0	0	0	0	0	0	0	0	0	0	0	0	0	0	0	0	0	0	0	0	0	0	0	0	0	0	0	0	0	0
2.5.1.61	1.012753602	0.997516102	1.00740338	0.365716146	1.019297606	0.012083698	0.335906326	0.007303808	1.486045793	0.999067498	0.888934654	0	0	0	1.00526598	0.799201142	0.951807119	0.912458693	0.934512679	0.908898119	0.901652394	0	1.005204119	0.486313128	0.866710266	0.494465617	0.733792558	0.957365297	0.013214191	0.001452704	1.000632976	0.967964434	0.415722836	0.410727812	0.406072316	0.958829777	0	0	1.01687832	0.489691018	0	0.202882459	0.396690348	0	0.897464898	1.007507073	0.656917283	0.657872438	0.181988484
2.5.1.62	5.50786E-06	0	6.3295E-05	0	0	0	0	0	4.11922E-05	0	0.008493195	2.85809E-05	0	0	0	6.2451E-05	0	0	0	4.09581E-05	4.41306E-05	0	0	0	0	0	7.46998E-05	4.77434E-05	7.16609E-05	4.38548E-05	5.93987E-05	0	7.58274E-05	4.40989E-06	3.40986E-05	0	0	7.95979E-05	0	0	0	5.42586E-05	7.62251E-05	7.57408E-05	0.008408877	0	0	0	0
2.5.1.66	0	0	0	0	0	0	0	0	0	0	0	0	0	0	0	0	0	0	0	0	0	0	0	0	0	0	0	0	0	0	0	0	0	0	0	0	0	0	0	0	0	0	0	0	0	0	0	0	0
2.5.1.68	0	0.003869183	0	0.548719903	0.001935919	0.003040169	0.002459751	0.002104309	0.001818199	0.001631872	0.037335662	0	0	0.001268214	0	0.001220157	0.000658687	0.01778469	0.01867837	0.019864742	0.013602368	0.00194949	0	0	0.272513798	0	0.000648853	0.011034665	0.002249551	0.002332011	0.002260873	0	0.003456333	0	0.001986148	0.011940188	0	0.002768995	0.00262664	0	0.003555277	0	0	6.72085E-05	0.036655295	0.002744201	0	0.000430923	0
2.5.1.7	1.404009613	1.000905333	1.01621469	1.006019033	0.998524842	0.986635244	1.004743076	1.996722145	0.991090736	2.005871001	1.499840524	1.018291725	1.016105712	0.953501357	0.987559931	1.382741801	0.994671616	1.950016186	1.934877061	1.949190727	1.945663326	1.001322853	1.008436511	0.983227467	0.983199889	1.494592377	0.982902406	0.986355672	1.933958425	0.992034594	1.01723252	0.978490353	0.999196809	1.013404942	0.986451404	0.971957623	1.482548901	0.991769543	0.996599309	1.004513237	2.016932458	0.984637374	1.013668837	0.98787646	1.52354621	0.989291528	1.235957906	1.23280919	1.281701391
2.5.1.72	1.011003173	1.013935606	0.001316181	0.093965535	0.984795545	1.014492052	0.18190205	0.986404347	0.98854792	0	0.898061029	0.989733289	1.017694134	0.356330947	0.990296872	0.817266187	0.149141292	0.849232559	0.840035792	0.835550912	0.854458521	1.008208253	0.991675434	0.984738983	0.526220965	0	0.48986582	0.816988182	0.015604999	0	1.00295319	0.976344051	0.801394576	0.782804829	0.806008569	0.84950734	0.012447463	0	0.814436637	0.502027182	0	0.104799506	0.505799308	0.006121181	0.90923718	0.847960311	0.620104078	0.633951115	0.121236449
2.5.1.73	0	0	0	0	0	0	0	0	0	0	0	0	0	0	0	0	0	0	0	0	0	0	0	0	0	0	0	0	0	0	0	0	0	0	0	0	0	0	0	0	0	0	0	0	0	0	0	0	0
2.5.1.74	0.191017557	0	1.009450606	0.802285895	1.005834417	0.483756274	0.505715261	0	0.001678028	0	0.109539386	1.31002021	1.300995499	0.929981508	1.018688094	0	0.05970141	0.126066397	0.124486182	0.12986709	0.114746296	0	0.0212422	0	0.998624981	0.507122902	0.752294384	0.860528668	0.597397294	0.019165854	0.124263757	1.00492273	0.008104827	0.001643305	0	0.840979852	0	0	0.74637563	0.99896778	0.005985989	0.979805151	0.001687012	0	0.131941735	0.852083008	0.03945855	0.039880577	0.701058159
2.5.1.75	0.803803203	0.986721498	1.006875356	1.082144268	1.008306173	0.991137871	0.820102174	0.998480289	0.99029408	0.988208726	0.951436328	2.000224821	1.98818739	1.012873572	0.997938039	1.001415481	0.97643895	1.008816941	0.991874097	1.009025694	1.011574375	0.996501781	1.010259195	0.987836289	0.976800562	1.00536651	1.009115843	0.972996833	0.993364115	1.012760243	0.988501619	1.00188939	1.002904741	0.997427111	0.997141668	0.955375514	1.009198363	0.999728754	0.925702422	0.997836195	1.007966744	0.954481377	0.795472584	1.001526015	0.933036158	0.991927335	1.003782283	1.00096386	1.024586585
2.5.1.77	2.2274E-05	0	0	7.31221E-05	0	6.28887E-05	0	1.3976E-06	0.000123315	0.000150207	0.016845183	0	0.000104715	2.95858E-05	9.85884E-05	0	0	0	6.01835E-05	0	5.81357E-05	0	0	0	0.000109067	0	0.000142069	0	9.10813E-05	0	2.51549E-05	0	0	0.000117436	6.85554E-05	0.000124276	0	7.13291E-05	0	0.000144644	0	0	0	0	0.016800543	7.02864E-05	5.20012E-05	8.52007E-05	0
2.5.1.78	1.002539661	0.986278276	0.982983757	0.25487071	1.004492827	1.003811205	0.667637556	0.006300268	1.00720232	0.007488009	1.11040411	0.982314917	0.999955474	0.104090856	0.990290751	0.383610599	0.999527726	0.885585132	0.895148437	0.88654489	0.871053227	0.014003127	0	1.015868943	0.947537247	0.516572735	0.515923285	1.014183435	0.107316183	0	1.151946846	0.984190143	0.709642951	0.708657617	0.711134836	1.00377215	0.490238225	0.002873639	0.992826044	0.739876876	0.008010676	1.010527064	0.400814827	1.009800186	1.104996435	1.150239426	0.768510125	0.791520031	0.497305585
2.5.1.82	0	0	0	0	0	0	0	0	0	0	0	0	0	0	0	0	0	0	0	0	0	0	0	0	0	0	0	0	0	0	0	0	0	0	0	0	0	0	0	0	0	0	0	0	0	0	0	0	0
2.5.1.84	0.000113451	0	0	0	0	9.55557E-05	8.55051E-05	0	8.61443E-05	0	0.017022099	0	0	0.000160724	0.000126383	0	7.69168E-06	0	0.000142076	0	0	7.75754E-05	9.46079E-05	0	0	0	0	0	0	3.4672E-05	2.96545E-05	0	0	0	4.59423E-05	0	8.39685E-06	4.17791E-06	9.68105E-05	0	0	6.22218E-05	9.95313E-06	0	0.017057652	0	0.000104053	0.000153393	0
2.5.1.86	0	0	0	0	0	0	0	0	0	0	0	0	0	0	0	0	0	0	0	0	0	0	0	0	0	0	0	0	0	0	0	0	0	0	0	0	0	0	0	0	0	0	0	0	0	0	0	0	0
2.5.1.9	0.989298674	1.056354057	0.993834223	0.453904166	1.006602514	1.002977513	0.837625532	0.003321656	0.990929463	0.006833807	1.031297182	0.994585118	1.002702843	0.101007629	1.009830273	0.404094427	0.983383265	0.904553765	0.918590154	0.892633559	0.891431861	0.009922685	0	1.002288078	0.990219493	0.499888058	0.485580492	0.99055105	0.086249201	0	0.995062384	0.979831523	0.697696525	0.71287368	0.706408841	1.003430085	0.510626071	0.002627547	0.91568846	0.742448451	0.005206905	1.007038964	0.508550245	0.993879606	1.017113561	1.011329942	0.618972498	0.637752138	0.443759729
2.5.1.90	0.983348734	0.983658598	0.925741934	0.165966067	1.01512543	0.978408526	0.15043513	0.014713779	0.000426207	0	0.941514238	1.020311251	1.018475966	0.020287608	1.015619512	0	0.968872269	0.070832458	0.081993284	0.076408401	0.062576641	0	0.014934406	0	0.100595387	0.016784801	0.518454625	0.882984161	0	0.013460438	0.990133365	0.960108283	0	0	0	0.90963642	0	0	0.1803917	0.511243517	0	1.008586788	0	0	0.961402245	0.980923063	0.135985239	0.142532561	0.123225234
2.5.1.96	0.002577065	0.002174697	0	0.001445893	0.000545714	0.003303067	0	0	0	0.0038311	0.006679172	3.67096E-05	0.001419074	0.000710432	0.004949799	0	0	0.002260012	0	0.000345978	0.002984266	0	0.002228818	0	0	0	0.248551676	0.006156776	0.074261832	0.002556899	0	0	0.001586692	0	0	0.000468952	0.00096081	0.001249355	0.001484925	0.000587649	0.000981523	0	0.000934431	0.001690184	0.006340968	0.002531224	0	0	0.03833196
2.6.-.-	0.014039395	0	0.834197784	0.904457396	0	0	0.170772818	0.006631122	0.999344732	0.007679632	0.07164335	0	0.006522594	1.010703648	1.000424188	0.391920744	0	0.370091371	0.380875135	0.366452162	0.36782654	0.517167653	0.010249579	0.513596633	0.718392057	0	0.484564583	0	0	0	0	0.00309106	0.807864569	0.806636494	0.816269131	0.016762106	0	0.002746914	0.083122137	0	0	0.819441222	0.10669621	0.010512466	0.055132105	0.008358194	0.485394383	0.514912428	0.048874173
2.6.1.-	4.472928871	2.464985103	1.072409555	0.808579825	6.016015453	1.013601396	0.808253448	0.992047255	1.979973231	3.962534816	5.187011045	3.05865288	3.089650737	3.918204464	2.971855785	2.805306565	2.193477495	3.639086761	3.577960806	3.599771428	3.589087596	4.450041607	6.011492217	3.495398465	2.315034313	3.491046419	1.443096855	3.797529089	3.368143845	2.073063412	5.136012136	3.752369544	1.668758444	1.604193704	1.634744416	3.898523086	2.025250451	1.781722122	3.43388594	2.754277008	2.039475058	1.369918493	2.441130118	1.935425189	5.195517572	5.504877401	3.264069055	3.282503834	3.350378921
2.6.1.1	0.575302623	0.935458055	0.989145311	0.380250928	1.016176937	0.490250429	0.850719334	2.996839455	1.472484534	0	0.377371681	2.177175477	2.172687325	1.027041667	3.984886533	1.983104184	1.000759954	1.932537095	1.962205115	1.960390456	1.911598784	0.997892426	0.014984564	1.000779449	0.173149756	0.036235771	0.774622676	1.020958644	0.010910093	1.989829044	1.274343559	0.980868037	1.135363757	1.089055606	1.097243553	1.025320541	0.96147658	0.965111086	1.8296629	0.481822508	1.018601201	0.992809178	0.370286738	0	0.327246363	2.032568795	1.083041644	1.132439673	0.186750278
2.6.1.11	2.802536486	2.688878165	1.887666889	1.129699452	2.993285137	1.04524707	0.014388992	2.94668313	4.020521544	2.01267953	4.341962017	1.211738855	1.278937505	1.107866277	1.036358878	2.235498008	1.343610739	2.205069535	2.187509823	2.150967526	2.20334869	2.946947668	3.019476805	3.002993303	1.67318091	0.990084526	2.270339942	1.940367031	0.109658188	0.051110697	1.975812216	2.094088961	2.756906446	2.833188205	2.849044638	1.855787888	1.958625751	0.032259461	0.351291448	0.997061809	0.01463386	0.241188137	0.943636969	0	4.370910773	3.178690624	1.9639911	1.95386373	0.502456358
2.6.1.13	0	0	0	0	0.001158636	0.008895199	0.00397223	0	0.010500906	0.007388446	0.18222483	0.142825997	0.161819891	0	0.006592222	0.001981139	0.004563843	0.045762954	0.040816882	0.058673435	0.050995757	0	0.004179872	0.006371483	0	0	0	0.04572775	0	0	0.001206005	0.031788823	7.16768E-05	0.009637384	0	0.032998272	0.005966704	0	0.010327802	0	0.009483655	0	0.003447014	0	0.198572264	0.153938157	0.17751655	0.186651994	0.077748337
2.6.1.16	1.000138359	1.055798128	0.999033343	1.364162194	0	1.011455808	1.167644507	1.01633685	0.99439408	1.001057928	2.029800126	1.012882003	0.999874657	0.935058351	1.005200123	1.186963478	0.954959599	1.064754945	1.05231576	1.049883424	1.058184301	1.004596847	0.984683013	1.488252545	0.980642636	1.01450617	0.990759156	0.941492985	1.001323598	1.99747815	1.152465274	0.99835942	1.197281269	1.212638488	1.201334772	0.952421057	1.004262253	0.989366821	1.007663438	1.001722342	0.984170015	0.953977123	0.483739623	1.00855834	2.016755256	1.14447659	1.277753477	1.275001394	1.100555895
2.6.1.17	0.606882511	0.434314842	0	0	0	0	0	0	0.001387233	0	0.427560611	0.002837155	0	0.006852036	0	0	0.003925679	0.019133096	0.014510404	0.014934909	0.010397249	0	0	0.00441956	0.137009414	0	0.001360258	0	0.006389312	0.004885623	0.000299235	0	0	0.005963042	0.006512969	0	0.004749236	0	0	0.005817571	0.002589287	0	0	0.005140393	0.437299073	0	0.003733772	0.007076143	0.020306121
2.6.1.18	0.792409652	0.609820258	0	0	0	0.002115332	0.006115361	0	0	0.006678052	1.294465759	0.013513965	0	0.015694309	0	0.007679553	0	0	0.005951961	0.014187408	0.008812996	0.00515076	0.010963454	0.00688233	0	0.006149645	0	0.051088311	0	0	0.007046748	0.007147883	0.002554142	0.010317016	0.016283611	0.024713963	0.011758186	0.008790619	0	0.008074595	0.001663733	0.003880236	0.009369598	0	1.299707432	0.138553454	0.128351478	0.132718647	0.11684516
2.6.1.19	1.017728464	1.104690828	0.007312109	0.329650517	0.014755261	0	0.028533639	0.035127025	0	0.037652736	1.817206809	0.024405615	0.037456296	0.130058258	0.00611617	1.435994911	0.024008581	0.510600671	0.561727385	0.545004842	0.510640707	0.030973456	0	0	0.855664992	0	0.789363163	1.949841241	0	0.036980291	1.732861191	2.692192764	0.378923985	0.364691707	0.4384385	1.948389788	0	0	0.437512211	1.47497839	0	0.24949574	0.001284866	0.001684054	1.852289082	2.309962266	0.763074877	0.821989521	0.3926802
2.6.1.2	0	0	0	0	0	0	0	0	0	0	0	0	0	0	0	0	0	0	0	0	0	0	0	0	0	0	0	0	0	0	0	0	0	0	0	0	0	0	0	0	0	0	0	0	0	0	0	0	0
2.6.1.21	0.012785407	0.01259999	0.012588077	0.002244643	0	0.00655635	0	0	0.000851789	0	0.754146172	0.001967068	0.001763426	0.011277474	0.011709837	0	0.369287265	0.200838533	0.198743371	0.206699867	0.20594503	0	0	0.500718342	0.013941578	0.490683211	0.00675972	0.102816078	0.104951526	0	0	0.023066242	0	0.009433674	0.013501712	0.095495523	0	0.011416887	0	0	0.013165002	0.005236431	0.28822456	0.011036514	0.757087951	0.154119277	0.114977602	0.12794208	0.082755889
2.6.1.36	0.000535883	0	0.001006281	1.31176E-05	0	0.000665992	0	0	0.001266259	0	0.017058907	0	2.40746E-05	0.001233153	0	0.000989592	0.001008772	0	0.000531721	0	0	0.000809674	0	0	0	0	0	0.007728866	0.001013821	0	0	0	0	0	0.000705836	0.009797083	0	0.000159215	0.001176538	0	0	0.001389823	0.001485499	0	0.017154013	0	0	0	0.001133388
2.6.1.37	0.006326702	0.532512761	0	0	0.000306208	0	0	1.002303641	1.001418347	0.009107377	1.163179107	0.829677503	0.844651745	0	0.010219107	0.401150831	0	0.143399449	0.149665076	0.135303918	0.142284245	0.00523031	1.014384918	0.016415851	0.013858331	0	0.24257235	0.159225815	0.366553482	0.012316697	0	0.021944048	0.104987238	0.09595488	0.099632022	0.150134876	0.003321935	0.006125944	0.068283537	0	0.015800637	0.016220698	0.50030749	0.014878	1.136667537	0.432645934	0.158281389	0.165611832	0.118775194
2.6.1.42	1.011423271	0.996669643	0.939757097	1.002524466	1.014652251	0.508920947	0.335596544	0.993378122	0.983305959	1.012179377	1.381160011	1.063510992	1.091738623	1.100170597	1.983629544	1.010446555	0.996502491	1.346185542	1.339173536	1.342783438	1.362773212	1.009273672	0.998947643	1.00623881	1.023715143	0.499940456	1.009198753	0.948440457	0.973371903	1.005202266	1.705864247	1.018889636	1.09727196	1.109335896	1.094855083	0.945311841	0.984838499	1.001792603	0.406450689	1.015665647	1.002082129	1.196457013	0.597250665	0.014928452	1.384581498	0.99968737	1.082353878	1.090322558	0.66224067
2.6.1.44	0.003467426	0.00406162	0.005736123	0.003645887	0.000110471	0.002089382	0	0	0.000565528	0	0.605887352	0.005444065	0	0.003761966	0	0.00558104	0	0.005739197	0	0.000439839	0.000184119	0.003168623	0	0	0	0	0.000895488	0.003025965	0	0	0.002403697	0	0.001808164	0	0.003796975	0	0	0.004350933	0	0.000752421	0.000485005	0.003082099	0.002653343	0.005015682	0.612056593	0	0.063377015	0.060766555	0
2.6.1.46	0.001362179	0.001090734	0.000364238	0.001218403	0	0	0	7.26057E-05	0	0	0	0.000409431	0	0.00051491	0.001807646	0.40186174	0	0	0.002112284	0	0	0.000398639	0	0	0	0.00169098	0	0.000950068	0	0.000806722	0.001202076	0.00213709	0	0	0.001927889	0.001328844	0	0.002166415	0.000651654	1.03819E-05	0	0.002065489	0	0	0.001317913	0.000681623	0.061776988	0.061925279	0.001560642
2.6.1.48	0.000644903	0.000389253	0.000202644	0.000569709	0	0.002127987	0.000511124	0	0	0	0	0.00162437	0	0.001852598	0	2.3202E-05	0.001810901	0.002702287	0	0.00205468	0.000992298	0.002540497	0.001706441	0.002045366	0.001497349	0	0.001284403	0.002621493	0	0	0	0.001807797	0	0	0.003000418	0.000302612	0.002311471	0.001119455	0.002070048	0	0	0.000267217	0.001024038	0	0	0.000289719	0.002866019	0	0.011220851
2.6.1.50	0	0	0.000253573	0.000578059	0.000391178	0.000147312	0	0	0.000365054	0	0	0	0.000553545	0	0	1.4656E-05	0.000163845	0.000367164	0.000482976	0.000238396	2.65699E-05	0	0	8.81292E-05	0.000184982	6.59045E-05	8.50037E-05	0.003761035	9.43764E-05	0	0.000527679	0	0.000271561	0.000329476	0.000513629	0.003757605	0	0.000556352	0	0.000246528	0	0.00029179	0	0.000562873	0.000136013	0	3.5276E-05	0	0.011433735
2.6.1.52	0.981566297	0.996116234	0.893274892	0.992815642	0.010835141	0.986772104	0.161103296	1.982167244	0.992848573	0.981201529	1.228538403	1.014149295	0.982557143	0.956136089	0.018175373	0.991123093	0.837643085	0.400843368	0.39252688	0.419407821	0.417405441	1.013459985	0.993396425	0.498412431	0.983170914	0.50507057	0.99093982	0.981440499	0.087480405	0.985037577	1.009395905	0.991397413	0.809928768	0.788051328	0.783022846	0.976777663	0.988047626	0.000177605	0.155898847	0.506404764	0	1.013867231	0.691675928	0	1.221925434	1.015261552	0.737324364	0.712067581	0.317524448
2.6.1.57	0.981293432	0.975020421	0	0	0.021420816	0.018131266	0.181505538	1.002624546	0.008104893	0.012537266	1.681554881	0.013378422	0.002100199	0	0.024649897	0	0	0.043282155	0.040895612	0.017197664	0.018045429	0.007432981	0	0.019623159	0.03731492	0	0.474211626	0.900593423	0.022182834	0	0.997624914	0.960205471	0.186230526	0.19945507	0.194996686	0.913491326	0.006867603	0.005096916	0.597932949	0.495434766	0.019323896	0.079450974	0.392193068	0.002830201	1.694943184	1.586398469	0.236859821	0.203930936	0.600985433
2.6.1.62	0.611442495	0.985005199	0.860379081	0.191824124	0.981887061	0	0.146688619	0.014285968	0.001617851	0.012152376	0.879496559	0.939846599	0.918207332	0.017521342	1.014365269	0.383076355	0.801701362	0.377255834	0.357761002	0.360323732	0.367695066	0	0.017741301	0	0.685694657	0.493093417	0.241652071	0.963851258	0.02998024	0	0.98084241	1.017638582	0.004409145	0	0	0.967384215	0	0	0.989799271	0.481366691	0.002683647	0.974440043	0	0	0.853173138	0.993458707	0.375715866	0.386529937	0.146186122
2.6.1.66	1.405852475	0.888244904	0.531184149	0	1.011204527	0.019687691	0.030321608	0	0.023046114	0	0.969078674	0.026335165	0.006589752	0.705002015	0.015001337	0.412647983	0	0.079220789	0.035925666	0.040292379	0.062052479	0	0	0.029557518	0.592108586	0	1.223833205	1.661752447	0.337780557	0.012668411	1.847288056	1.734741085	0.816802776	0.804854731	0.794350825	1.644589763	0	0.012974852	0.171762084	0.497755104	0.015841438	1.084592904	0.001606137	0.029471926	0.994641111	1.708843574	0.148914098	0.114473668	0.106471675
2.6.1.7	0.008755777	0	0.00799698	0	0.002964846	0	0.003282881	0.002902039	0.010214851	0	1.180328435	0.005849637	0.003411978	0.008045572	0	0	0.005243805	0	0	0	0	0.006150729	0	0	0.005985248	0.008369818	0	0.009501326	0.002910544	0.003832396	0.004195539	0.006220488	0	0.001107369	0	0	0	0	0.007556282	0	0	0	0.007780708	0.00640605	1.175525118	0.004398377	0	0	0
2.6.1.76	0.21483655	1.08526928	0.938243158	0	0.001052777	0	0.005160537	0.007554664	0.006406021	0.014476795	0.642238344	0	0.001724574	0.014452144	0	0	0.060371191	0.049759973	0.048693207	0.03751222	0.036466828	0.0124192	0.007937842	0.490949452	0.060353125	0.007312401	0.006064009	0.180350185	0	0.012579481	1.000225098	0.010209654	0	0	0.009084677	0.180401084	0.011814494	0.011585262	0	0	0	0.863243155	0	0.000570813	0.630122684	0.850376409	0.351635432	0.331227073	0.086246643
2.6.1.77	0	0.003973474	0.00052222	0.004911653	0.004740635	0.003768426	0	0.001211009	0.002538695	0.003950984	0.02624556	0	0	0.00358462	0.998055733	0	0.000227549	0	0	0.004978483	0.003947187	0	0	0	0	0	0	0.002546392	0.003121786	0.004146585	0	0.001487403	0.000995037	0	0.001847816	0	0.002582057	0.00370966	0	0	0	0.00231382	0	0	0.022668303	0	0	0	0.000811077
2.6.1.81	0.216346008	1.43198802	0.001510298	0.011908611	0	0.002582927	0	0	0	0	0.007279112	0	0	0	0.007289422	0	0	0	0.009791723	0.016298334	0	0	0.003086103	0.016477908	0	0	0.243548929	0.736994508	0	0	0.999066902	0.949439269	0.005229727	0	0	0.754017304	0	0	0.15976378	0.503453233	0.007938185	0.088605401	0.010995714	0.00914902	0.020751304	1.574109879	0.009819783	0	0.041133937
2.6.1.82	0.200721588	0	0.009281487	0.002613513	0	0	0.001479735	0.001342584	0.004432713	0	0.014843758	0.011759966	0	0	0	0	0.007207854	0.071346843	0.092645645	0.087902096	0.07775848	0	0.008842636	0.005092651	3.94759E-06	0.005598077	0.259370384	0.593349151	0.0089284	0	0	0.941725643	0	0.007106636	0	0.607373964	0	0	0.175706251	0.506950906	0	0.097554936	0	0	0.013916097	0.867643404	0	0.003542795	0.071399237
2.6.1.83	0.021124652	0	0.002310302	0	1.005739129	0.009473433	0.008195357	0	1.014865201	1.005713702	0.033164901	1.073215918	1.091458929	0.069366834	1.011887272	0.819345059	0	0.26191405	0.284696855	0.255613891	0.287091049	0	0.978952993	0.991811931	0.016699341	0.49897044	0	0.026608673	0.014585243	0.994125014	0	0.009417624	0.882820319	0.89667651	0.897942315	0.010594196	1.012645408	0.001631546	0.001249761	0	0.00222733	0	0.20291292	0.019723553	0.017741699	0.005836781	0.629818995	0.631103244	0.031022141
2.6.1.84	0.000477549	0	0	0.000945394	0.000443892	0.00122904	0	0.001107091	0.000428368	0	0.067065078	0	0.000829949	0	0.002827259	0.000662068	0	0	0	0.00085052	0.001912474	0.000543378	0.000515944	0.001423407	0.002687008	0	0.001178441	0.00222565	0.001048754	0	0	0	0	0.001081989	0.000494861	0.005097753	0	0.000526366	0	0.001274199	0	0	0	0.000623588	0.066414871	0	0.029649994	0.033094458	0
2.6.1.85	2.20439516	1.035534752	1.789040609	0.416555084	2.006269834	0.522066383	0.03742032	0.024871076	1.493916988	0.029523103	1.42834106	1.169093621	1.179419528	1.076612615	0	0.773709378	1.43041568	0.607798852	0.634035267	0.629247149	0.614525647	0	0	1.012968219	1.253549619	0	0.492793584	1.847780479	0.006216377	0	1.97002038	1.963572537	0.174149875	0.229954005	0.183188756	1.8346271	0.002223016	1.973398658	1.669282097	1.025779421	0	1.858648647	0.022485044	0	1.412931446	1.818428996	0.671972807	0.704282753	0.207162586
2.6.1.86	0	0.000751584	0.00061021	0	0	0	0	0	0.000532424	0.000424019	0.015819293	0	0	0.000110528	0.000580086	0	0.001205515	0	0.000307129	0	0	0.000465408	0.000400404	0	0.000663512	0	0.001189611	0.003469958	0.00015806	0	0.000643303	0	0.001126369	0	0	0.003307994	0.001037473	0.001002643	0	0.000438596	0	0	0.000982563	0	0.017178123	0	0.094395562	0.094844487	0.000923382
2.6.1.87	0.21504441	0	0	0	0.001765459	0	0	0	0	0	0.005807848	0	0	0	0.001519778	0	0.013934969	0	0	0.003983314	0.013820133	0.007263433	0.004201546	0	0.023117143	0	0.261420026	0.820743699	0.008830999	0.006052321	1.001019294	0.948629607	0.007635869	0	0.00427227	0.832169671	0.002078546	0	0.173947984	0.487555577	0	0.080395895	0	0	0.013396098	0.714857388	0.012264413	0.0145429	0.035582602
2.6.1.9	1.592496371	1.103687577	1.972023321	1.157833997	1.017926427	0	0	1.028898063	1.50641231	1.004999926	2.362676164	1.869143883	1.831189107	0.978247624	0.984192748	2.028567846	1.172568757	1.202259873	1.16682722	1.220634011	1.176190316	1.013376147	1.02320036	2.498616229	2.54319291	0	0.986127145	1.106211199	0.084239373	1.010392935	0.975890496	0.987935408	1.192817175	1.196521818	1.198041784	1.09616561	1.003888354	1.027041279	0.942429176	0.505872789	0.005130384	1.541629491	0.629651787	0.989111622	2.352785514	1.126514798	1.33538803	1.301471029	0.664380841
2.6.99.2	0.97898219	1.003209945	0	0.010681217	0.988309502	1.00313679	0	0.005455943	0.006202507	0	0.912465419	1.010976932	1.01596321	0	0.020488775	0.016763102	0.820818296	0.060932335	0.04307056	0.031686949	0.030643202	0.015424453	0.016021924	0.004592774	0.032926867	0	0.482172151	0.916947402	0	0	1.018691906	0.98748186	0	0.011691699	0.002249825	0.920659098	0.000350373	0	0.175505058	0.513796223	0	0.093709121	0	0	0.894418345	0.988773687	0.103363451	0.144484247	0.113178562
2.7.-.-	1.007947563	0	0.006172888	0	0.997052382	1.001472174	0.016793242	0.016882014	0	0.01478733	0.226502733	1.010684819	1.018299229	0	0.012985832	0.016448425	0	0.021709366	0.041188823	0.030901712	0.029236436	0.017837581	0	0	0.489341865	0.999828577	0.231165569	0.353411674	0.008153577	0.019157808	0	0.791138066	0.005139181	0	0	0.330487445	0.013765799	0	0.097258112	0.483862907	0	0.109065075	0.008316321	0.008325106	0.239631009	0	0.269061037	0.241887171	0.030832712
2.7.1.-	1.921055661	1.099907704	1.926259536	3.061839201	0	0	2.006732468	2.058512374	10.03998161	12.0661819	1.754865891	0.572771227	0.563405753	0	0.084417176	0.505543961	0.098759897	1.613472703	1.711005144	1.636925523	1.73825333	0.445916031	1.080814402	1.533740232	0.811567559	1.066255371	3.271707954	3.514929309	3.361133071	0	0.290392789	5.506180769	1.492250832	1.471016513	1.30662387	3.511243485	1.021026344	0.963110405	4.540235859	4.04962536	1.04196991	0.735267221	1.856480716	0	1.901825522	3.492424306	2.523381833	2.55517695	2.065883755
2.7.1.1	0	0.000253738	0	0	0.003021285	0	0.001250408	0.001002417	5.92863E-05	0.001649054	0.001709391	0.386714049	0.382829354	0	0.000829625	0.002871312	1.20016E-05	0.028983834	0.030486373	0.030525547	0.031127366	0.003618775	0.000433991	0	0.002279386	0.002973458	0.000261763	0.004181234	0	0	0.002798185	0.014328029	0	0	0.001047701	0.007800555	6.88627E-06	0.001018107	0	0.003162257	0	0.002066149	0.00186425	0	0.002521032	0.000291007	0	0.000727489	0.000385685
2.7.1.100	0	0	0.01043563	0.005945865	0.003514128	0	0.162084746	0	0.503267682	1.011669446	0	0.011246939	0	0	0.002653395	0	0.009190271	0.280579914	0.290521736	0.282159299	0.293381653	0	0.002226202	0.007641136	0	0.009949462	0	0.220410818	0.010976411	0	1.004118061	0.09522853	0.594930969	0.600046155	0.595070766	0.239291431	0.007212415	0	0.493740537	0.490799323	0	0	0.109187256	0.010246374	0.010515719	0.855702739	0.088085189	0.103962948	0
2.7.1.105	0.003944283	0	0.000711024	0	0	0	0.004366851	0	0.002333614	0	0.130590303	0.003923952	0.012284274	0	2.011701737	0	0.005976149	0.008150496	0	0	0	0	0	0.010939884	0	0	0	0.005732124	0.011641819	0	0	0	0.011470422	0.010556921	0	0	0.012302259	0	0.007046537	0.000693398	0	0.007419832	0	0	0.139946165	0.006827485	0	0	0.604772617
2.7.1.106	0	0.001397996	0	0.271239859	0	0	0	0	0.001330582	0	0	0	0.000255001	0	0.000689709	0.000460004	1.01575E-05	0	0	0	0.001050855	0.000858756	0.001214292	0	0.000899252	0	0.000893992	0.000311662	0.001105086	0.000859436	0.000200835	0.000133972	0	0	0	0.000709106	0.000232739	0	0	0.000705204	0	0	0	0.000817511	0.000568933	0.000642135	0.001437407	0.000311942	0.000958948
2.7.1.107	0.990646768	0.976020971	1.040543096	0	0.003250676	0	0.502619366	0.987379395	0.006446433	0.015079941	0.911572347	0.761816988	0.759979118	0.012223225	1.018514266	0.380626327	1.003071352	0.792058453	0.788054196	0.75983263	0.787620966	0.981313053	0.008289925	0.488050801	0.056993046	0.487060616	0.740454306	0.991379066	0.993345983	0.010907447	1.142427888	1.232022322	0.386635731	0.400433893	0.387202955	1.005991295	0.011906023	1.004618554	0.3367283	0.505118795	0.983058482	0.998762165	0.699480131	0.984535726	0.905685761	0.99444768	0.463307006	0.487006159	0.500941347
2.7.1.11	0.765948762	0.04590445	0.968391587	1.235057638	2.987251744	2.007855625	1.713643035	0.964979188	2.033346742	1.997653156	0.686704085	2.664785532	2.579835708	0.016820231	0.000632045	3.977334717	0.026741104	2.017255655	1.994077201	2.050693706	2.067213259	1.460200172	5.948668182	3.034985934	1.008470237	0.967506385	0.992860192	1.593921147	0.959835685	1.958269849	1.179301107	1.997319314	2.636860398	2.60427154	2.588939649	1.603275711	3.499660897	1.995886619	1.186049414	1.48087526	0.978025066	1.083772613	2.039128884	1.03910646	0.646052232	2.260414059	2.48360678	2.487611301	0.889672417
2.7.1.113	0	0.006232935	0	0	0.017493171	0	0	0	0	0.017772705	0.576425516	0.019832129	0.004183735	0	0.001742409	0.004764497	0.018383802	0.210791691	0.213268741	0.224216907	0.224298323	0	0	0	0.018881072	0.483118377	0.006614994	0.001293687	1.79877409	0.016480843	0.013057829	0.001733684	0	0	0	0.026361859	0	0.007473322	0	0	0.013536452	0.018205335	0.017786074	0	0.578798844	0.009329658	0	0.013046584	1.494794717
2.7.1.12	1.003873315	0.712248503	0.956991475	0.157292134	0.007566377	0.001316699	0.018178966	0	0	1.014140389	1.131494546	0	0	0.502616889	0	0.003528656	0	0.129824975	0.08733457	0.103923277	0.136965763	0	0	0	0.959577783	0.499372663	0.244345071	1.310032861	0.998999847	0	1.282234194	1.445813739	0.094743542	0.119142865	0.095424952	1.309447874	0.012676849	0.010153789	0.264500524	1.006489196	0.014422922	0.161624339	0.013383442	0.008395842	1.132977111	1.298599146	0.257318114	0.2585832	0.784330063
2.7.1.13	0	0.000538043	0	0	0.001609292	0.000585367	0	0.000427713	0.001958998	0.001621632	0.008174659	0.000427203	0.00090963	0	0.001950097	0.000231527	0.000455174	0.00101649	0	0.000262439	0.000432727	0.001347249	0.001661223	0	0.001506752	0	0.001809478	0.005055553	0	0.001737568	0.002173187	0.000226759	0.001036687	4.85418E-05	0	0.005101367	0	0.001557056	0.002221028	1.16675E-05	0.00085992	0.000694835	0	0.002415688	0.006608428	0.000468549	0.002146692	0.000939658	0.013102234
2.7.1.130	0.789392714	1.014196604	1.021641066	0.165230217	1.021441125	0.483680696	0.179063817	0	0	0	0.870399531	1.011425842	0.998217678	0.005771574	0.97836984	0	0.987952301	0.034613559	0.066261675	0.065978597	0.053528195	0.014202621	0.007684271	0	0.089180975	0.511421545	0.255588008	0.881857695	0	0	1.002676538	0.977943466	0	0.021392557	0	0.905555876	0	0	1.018914401	0.492183025	0	0.996198097	0	0.013070472	0.893974191	0.86997072	0.106888964	0.131968962	0.130495418
2.7.1.144	0.37400906	0	0	0.18317159	0	0.023136937	0.66648214	0	3.00646546	0.973970735	0.426094195	0	0	0	0	0.992665611	0	0.297198708	0.301176867	0.348453009	0.332880433	1.490431262	0	0.002030085	0.014779107	1.010268317	0.734937257	0.993273912	1.397786603	0.974165913	0.011153262	1.80355801	0.013329095	0.025592178	0.021998836	1.001617961	0.003223106	0.990899958	0.520761232	1.260034001	0.995833204	0.195481712	0.69273572	0	0.42653456	0.578386715	0.631277894	0.621944159	0.335866759
2.7.1.145	0.000672045	0.000494811	0.000621838	0.000330547	0	2.80186E-05	0.000763425	0.001649516	0	0	0.009381981	0	0.000535353	0	0	0	0.000109607	0.000314443	0	0.001164552	0	0.001120232	0.00151587	0	0	0.001595794	4.98371E-05	0.008871283	0.000444464	0	0.001668589	0.012230837	0	0.000707739	0	0.007756739	0.000113026	0	0	0.000261622	0.000643973	0.000776135	0	0	0.009234885	0.000976014	0.001068609	0	0
2.7.1.146	0	0	0.000544787	0	0	0	0.000673131	0.000452995	1.50695E-05	0.000121004	0	0.000548299	2.41884E-05	0	0	0	0	0.000470643	0.000664318	0.000388459	0	0.00010542	0	0	0	0	0	0.000742927	0.00067497	0.000351167	0	8.38373E-05	0	0.000302471	0	0.000752015	0	0	0	0.000235168	0	0	0.000772392	0	0.000102035	0.000116967	0.000536909	0.000729252	0.047343234
2.7.1.147	0	0	0	0	0	0	0	0	0	0	0	0	0	0	0	0	0	0	0	0	0	0	0	0	0	0	0	0	0	0	0	0	0	0	0	0	0	0	0	0	0	0	0	0	0	0	0	0	0
2.7.1.148	0.993288264	0.863441319	0.939630113	0.647480116	0.997283314	0.989733047	1.006622717	1.004218082	1.007086402	1.004752969	0.923650157	0.989451664	0.99976713	0.947391202	1.003051143	1.003586705	0.936610425	0.98992957	0.979510368	0.993733144	0.980430863	1.011394529	1.000872843	1.00867666	0.929675481	0.995393064	1.001488535	0.953892471	0.996123364	0.989899867	0.999986411	0.974873779	0.990436532	1.008214599	0.99230883	0.969317901	0.991415463	1.002906081	0.91010658	0.506229782	0	0.990924582	0.899547365	0	0.918232302	0.999879255	0.877044083	0.885658839	0.515023004
2.7.1.15	0.385793147	0.020235136	1.008037763	0.795896263	0.030269332	0.032312887	0.66980071	0.023815225	3.006396544	3.030576326	0.90413556	0.898672291	0.938856486	1.304992806	0	1.769648452	0.029160513	1.302034461	1.305350046	1.274233044	1.339470223	0.526664405	1.021911658	0.015522584	1.220590781	1.001554985	0.49084202	1.39486843	1.458294572	0.995263684	1.449749338	1.271154139	0.31556398	0.269002943	0.302982632	1.381994582	0	1.019743842	0.340454516	0.468573528	0	0.912176368	0.493179838	0.02116941	0.962163137	1.747770243	0.902518557	0.916695484	1.345211597
2.7.1.156	1.965773049	1.84578897	0	0.026153389	2.008340259	0	0.008855092	0	3.001622214	3.996775924	1.549181995	1.576249478	1.523513396	0.002337716	3.990346283	2.413591862	0.223869437	1.925161815	1.934160349	1.899628644	1.948560067	0.995619649	0	1.983598334	0.721074766	1.004252468	0.488955873	1.22023885	0.028481825	2.042584425	0	1.868324491	1.82225941	1.824929311	1.794734351	1.271606093	0.963054379	0	1.991275721	0.973315135	0	0.150857448	0.040237157	0	1.515091662	2.033984696	1.398739845	1.400098913	0.283992087
2.7.1.16	0.18463587	0	0.004865809	0.174354009	0	0.014719871	0.005141917	0.008690909	0.003147178	1.006215319	0.041039191	0	0	0	0	0	0.002634115	0.130213803	0.132040458	0.148341003	0.153377811	0.000148339	0	0	0.0372374	0.011397618	0.241889452	0.764687422	0	0.012175328	0.997571854	0.935896213	0.30290814	0.285889486	0.311668062	0.789440316	0	0	0.160284987	0.504784314	0	0.106297925	0.003149298	0	0.035116107	0.861401098	0.079491007	0.094177431	0.211117951
2.7.1.161	0	5.2215E-05	1.36487E-05	0	0	0	0	3.66199E-05	2.81976E-05	0	0	0	0	5.26043E-05	0	0	0	0	4.14884E-05	0	5.53645E-05	2.09731E-05	2.45899E-07	0	1.88698E-05	3.8195E-06	0	0	0	0	5.81861E-05	0	0	1.26163E-05	3.02497E-05	0	0	0	0	5.18813E-05	5.92817E-05	0	0	0	0	1.82441E-05	6.02681E-05	0	0.011769058
2.7.1.162	0.000628013	0.000133255	0	0.001011486	0	0.000457579	0.00060712	9.76222E-05	0	0	9.62423E-05	0	0.000564118	0.210182469	0.000623614	0.000344082	0	0	0.000378167	0.001003845	0	0	0.000566472	0	0	0.000426782	0	0.00061338	0.000233339	0	0	8.14142E-05	0.001151965	0.000435321	0	0.000524057	0.0007466	9.59112E-06	0	0.000940617	0	0	0.001025418	0.000871796	0	0.000482407	0	7.07398E-05	0
2.7.1.164	0	0	0	0	0	0	0	0	0	0	0	0	0	0	0	0	0	0	0	0	0	0	0	0	0	0	0	0	0	0	0	0	0	0	0	0	0	0	0	0	0	0	0	0	0	0	0	0	0
2.7.1.165	0	0	0	0	0	0	0	0	0	0	0	0	0	0	0	0	0	0	0	0	0	0	0	0	0	0	0	0	0	0	0	0	0	0	0	0	0	0	0	0	0	0	0	0	0	0	0	0	0
2.7.1.166	0.007371096	0	1.000917808	0	0.003650613	3.35673E-06	0.004956675	0	0	0.002412424	0.078754376	0	0.00561676	0.007583043	0.001112826	0	0.00132827	0.014551377	0.016352456	0.00952534	0.023711084	0.001546255	0.002352715	0	0.062866877	0	0	0	0.00793001	0	0	0.007943565	0	0	0.00231107	0.012809425	0.001829472	0.003674783	0	0	0.006721421	0.915006376	0	0	0.085561228	0	0.002729267	0	0.008538735
2.7.1.167	0	0.038174161	1.690967034	0	1.963958982	0	0	0.009915989	0.031474258	1.990513442	2.565202856	0	0	0.019469221	0	0.019835698	1.182043375	0	0.040411167	0.028934383	0.00942762	0	0	0	0	0.008854755	0.469197362	1.391810305	0	0.025202386	2.010314849	1.517772756	0.000636108	0	0	1.404157317	0.021061533	0	1.702405912	1.00167337	0	1.419390642	0	0.009102602	2.58964361	1.427873341	0.325623156	0.290043017	0.05761749
2.7.1.168	0.001957569	0.003234161	0	0.004607298	0	0	0.004877122	0	0.00398969	0.004803118	0.294066348	0.224934088	0.22569918	0	0	0.195477613	0.460518067	0.12582735	0.129053671	0.125051723	0.12966251	0	0	0	0	0.499416917	0.003750626	0.026789435	0.048836558	0	0	0	0	0	0	0.01626205	0	0.005210119	0.087734854	0	0.000717922	0	0.096752462	0.005257827	0.298308751	0.002395959	0.090012186	0.095771907	0.009587048
2.7.1.169	0	1.50435E-05	0	0	3.78886E-05	9.04567E-06	0	0	1.91138E-05	0	0	0	0	5.88214E-05	2.41676E-05	0	0	3.9805E-05	0	0	0	2.03663E-05	0	0	5.79145E-06	0	0	0	3.34803E-05	0	0	3.28743E-05	6.02479E-05	0	0	5.18223E-05	5.40538E-05	1.09492E-05	0	0	0	0	0	1.3577E-05	0	0	0	0	0.01176515
2.7.1.17	0.176362618	0.041116146	0.958572735	0.68723265	0	0.023179651	0.340786583	0	2.959198621	5.972941819	1.751821199	1.062661604	1.065621717	1.187496103	0	3.563004405	0	0.862421236	0.888582666	0.873541018	0.84209526	0.465435142	0.009065775	0.532047326	0.330092278	0.550160045	0.259402869	0.997488467	0.573517865	5.04589695	0.38130629	1.039210922	1.947753668	1.945226059	1.885439138	0.988487117	0.009864734	0	0.180530165	0.490817943	0	0.754505183	0.167717963	0.034430424	1.786665109	2.026014398	1.362761157	1.378862689	0.401150183
2.7.1.170	0.998371661	0.998730489	0.962705497	0.098093844	0	0.007639004	0	0.013097905	0	0.000426997	0.868651378	0.061626772	0.093669701	0.106462342	0	0.008471294	0	0.091000436	0.082541775	0.079222931	0.065506379	0.49417356	0.000242225	0.005111431	0.075188403	0.001842403	0.232453552	0.845733446	0.056220524	0.017792231	1.002458043	0.990491427	0.006387045	0	0.004849081	0.860724078	0	0.008312095	0.184562698	0.498438976	1.018696308	0.277509727	0.003425317	0.013353549	0.888333203	0.983483185	0.084758356	0.10201179	0.13444707
2.7.1.19	0.197689856	0.00482153	0	0	0	0.004401303	0.011728814	0.003976924	0.007088737	0.014538561	0.190911093	0	0.008007734	0	0	0	0	0.043516145	0.021401245	0.033935944	0.025250936	0.010763937	0	0	0.01936287	0.01144791	0.258798306	0.835684032	0.002533307	0.001994879	1.000933035	0.971212601	0.010128992	0	0.015197447	0.835956726	0	0.008009392	0.158082597	0.509521228	0	0.09000041	0	0	0.198737173	0.859813058	0.020875556	0.035713404	0.025861497
2.7.1.2	1.006619037	0.032382585	0.002281081	2.358826098	1.996566356	1.515626093	1.135468358	0.031902721	0.972297663	4.968849768	0.806112421	2.134173971	2.160532211	0.437509931	0.984676549	1.816116671	0.018172838	1.505222568	1.454517005	1.502431486	1.456618477	1.502756969	1.979566165	1.025804334	1.368919171	0.491305338	0.994007986	0.898782829	1.056466569	0.987436606	1.256607537	1.009301368	1.183728035	1.214788296	1.2019085	0.899246669	2.0232224	0.026302665	1.453321051	0.974338326	1.978462221	0.063126874	1.005029599	0	0.791606211	0.966954704	1.476010912	1.430960475	1.055222189
2.7.1.20	0.810114206	0	0.000614991	0.005783449	0.00293942	0.000536044	0.005930404	0	0	0.008746119	0.879508024	0.001878972	0	0	1.000345122	0	0.004049731	0.053311322	0.058485876	0.051053598	0.060611888	0.003149684	0.006593286	0.496832839	0.009003631	0	0	0.016052147	0	0.009992117	0	0	0.011778045	0	0	0	0.001959076	0.003911154	0.001994284	0	0	0	0	0	0.883934197	0	0.123959667	0.126556589	0.048048449
2.7.1.21	0.215850908	0	0.994276578	0.559099457	0	0.981527497	1.009849068	1.019293162	0	0	0.079191607	1.015863594	1.018328473	0.002562117	0.006993891	0.417867545	0.055063173	0.689798285	0.697359099	0.697616994	0.704100745	0.017590523	0.994735173	0	0.143932629	0.499440155	0.495918878	0.875718255	1.032942302	0.006551826	1.013055518	0.972528498	0.084736508	0.10080935	0.117840651	0.881485244	1.002234052	0.983104928	0.182714166	0.985993301	1.000069745	0.982523371	0.803627599	1.006239409	0.060700649	0.872130495	0.358177489	0.332226972	0.89242321
2.7.1.23	1.000706324	1.002531388	0.946419008	0.817194173	1.002090882	1.00098244	0.997308447	0.997687602	1.000058048	0.998147559	1.015900518	1.001658238	1.001341902	0.99864874	1.00167816	0.998894817	1.001638019	0.952465911	0.949537565	0.94948717	0.95335254	0.999958575	0.997348526	1.00033358	1.002511637	0.998135046	0.99993563	0.967964395	1.001275334	0.999144701	0.998733524	0.998992137	1.000890586	0.998731338	1.00092543	0.969046795	0.997675711	0.99899292	0.832859166	0.999706377	0.998954463	0.956137497	0.797276101	0.998947383	1.019460233	1.002377211	1.029341446	1.032301711	1.000029145
2.7.1.24	1.003402525	0.997141643	0.942674649	0.814468082	1.002713238	1.001439183	0.997483394	0.995064477	1.005742679	0.994275001	0.997995318	0.998954989	1.003764188	0.953316649	0.004073648	1.002285678	0.96954171	0.954865683	0.948138518	0.952337211	0.952604271	0.50303588	1.001532002	0.99785855	0.965626392	0.998968729	0.997968902	0.962960978	1.002109063	1.000389892	1.001234206	0.984692519	0.899073682	0.906621962	0.906149958	0.96397288	1.003157318	0.998268954	1.0011837	0.997970366	1.001374866	0.999832676	0.799650533	0.999083686	0.986819647	0.996294981	1.006388467	1.005043152	0.979841723
2.7.1.25	0.392167514	0.009658438	0.016972763	0.185817887	0.985723192	0	0.165474884	0.020872386	0.013145578	0.999493287	1.191987116	1.008258277	0.995380522	0	0	0	0.692722427	0.137750274	0.114853208	0.126946393	0.128202281	0.020134513	0.005009995	0.001837408	0.029813985	0	0.26330235	0.899573869	0	0.018736557	0.980802857	0.995369984	0.018084803	0.004340457	0	0.913278169	0	0.005269592	0.158317727	0.499778253	0.000112914	0.09258058	0	0.019433051	1.176636623	0.861343362	0.105895898	0.103194941	0.149043811
2.7.1.26	1.612627037	1.924593595	1.899468392	2.187046396	1.990470882	2.010780799	1.669027096	2.008919206	2.011300811	2.007830343	1.913345297	2.008345223	2.001199274	1.988677681	1.987408076	1.993769286	2.008661808	2.020559815	2.028080031	2.035719069	2.028238765	1.994916659	1.98787261	2.005679342	1.924059512	1.987721311	2.011372573	1.938961653	2.003065291	2.006438179	1.991969691	1.991489461	1.791249829	1.798327999	1.79183132	1.961052427	2.00659572	2.002169506	1.99149126	2.011288598	2.005161598	2.007989784	2.00866172	1.990943406	1.925439759	2.001171718	1.9320212	1.934316992	2.045894932
2.7.1.27	0	0.001128847	0	0.090613291	0.000442114	0.001237383	0	0.000580623	0.000271341	0	0.017637491	0	8.85937E-05	2.00778E-05	0.001144033	0	0	6.37868E-05	0.001603632	0	0	0	0	7.03727E-05	0.000731781	0.000387978	0.001374641	0.013024704	0.000173591	0	0	0.022976398	0.000851132	0	0	0.014203787	0	0.000806331	0	0.00047364	0.001106909	0.001313415	0	0.001600718	0.017012831	0.143544008	0.032536056	0.031177683	0.024136801
2.7.1.29	0	0.012634742	0	0.444562579	0.002516755	0.00825661	0.005077974	0	0.494230236	0.998663413	0.387727422	0	0.010976283	0	0.008222168	0.193046981	0.001977816	0.650809917	0.668516828	0.658724749	0.6681195	0	0	0	0.218081372	0	0.241722871	0.104344624	0	0	0.298056432	0.040808704	0.009054737	0	0.001765284	0.119918353	0	0.003288911	0.011372556	0	0.012300089	0	0	0	0.405757106	0.862084415	0.207106852	0.230302056	0.084818038
2.7.1.3	0	5.43264E-05	0	3.67227E-05	0	0	0	4.40419E-05	0	6.91054E-06	0.00850663	5.02166E-05	2.61548E-05	0	6.16827E-05	0	0	0	2.37779E-05	0	5.85426E-05	0	3.26631E-05	5.52489E-05	0	5.76764E-05	0	0	0	0	1.41534E-05	4.22297E-05	5.4765E-05	4.93881E-05	0	0	0	1.74479E-05	4.06738E-05	7.33068E-05	6.61097E-05	0	2.67018E-05	7.29599E-05	0.008481935	0	0	0	0
2.7.1.30	1.017027778	0.98887498	1.228245863	1.074838116	0	0.008687281	1.001712641	1.003514038	0.976076518	1.995097848	0.995754218	0.232127338	0.247292985	0.001646092	0.992476452	1.813599963	0.045389603	1.051653163	1.081923915	1.087136645	1.068099579	1.510950206	2.003633558	1.011422985	0.976350788	0.499434882	1.001904763	1.114296203	1.026941709	1.014747045	1.15188024	1.005545728	1.484785485	1.496735262	1.51303008	1.137600559	0.501705821	0.007268296	1.001632141	0.99163026	0	0.8602667	1.082880386	0.99696147	1.021386683	1.880482116	1.268105042	1.271836472	1.150104518
2.7.1.31	0.62508546	0.810314008	1.026368575	0.645462905	0.007396718	0	0.816057439	1.006083139	2.023197225	1.00502707	0.726568928	0.603722241	0.619845365	0.629770851	0.022299422	0.594750279	0.219868942	0.967858728	0.964091089	0.97778102	0.970749254	0	1.009232979	0.474235138	0.986873566	0.485310784	0.516929699	1.618883886	1.265492829	1.020899218	1.002521613	2.010218836	0.506385584	0.501044236	0.515269774	1.60480926	0	1.014211664	0.415038404	1.496390173	0.015815977	0.751694169	0.889053723	0.002650552	0.706083009	2.280478368	0.791821082	0.770653589	0.755312374
2.7.1.32	0.000236099	0	0	0.000421631	0.001123968	0	0.000848716	0	0.001017422	0	0.008362058	0	0	0	4.83852E-05	0	0.001247004	0.001221606	0.00097247	0.000369871	0	0.000368601	0	0	0.001075635	0.000224457	0.000456399	1.16632E-06	0	6.65007E-05	0.000648009	0.00120473	0.00028293	0.001017994	0	0	0	0	0	0	0	0.000989072	0	0	0.009932617	0.001251019	0.061217546	0.061209827	0.000883304
2.7.1.33	0.809931749	0.969161012	0.942429408	1.185202488	1.01475909	0.501756839	1.514947246	1.01312235	0.991940049	2.007427106	0.953223998	1.549443315	1.542073045	1.008045113	0.991592136	1.209938019	0.983611378	1.052282836	1.048642263	1.075057984	1.056643843	1.513734439	0.998180066	1.00241411	0.991887227	1.002406929	1.505321642	0.958388573	1.015168358	1.004049134	0.999943811	1.016437528	1.011787893	0.985005116	1.002752377	0.9609468	2.014424766	1.000584426	1.008451685	1.013894694	0.99463112	0.902369197	1.005175646	0	0.954474454	1.013476215	1.158140484	1.146394684	1.046500613
2.7.1.35	0.583289119	0.019562087	0.836127363	0.457407012	0.005587229	0.017378764	0.819212674	0.979546658	1.020528625	1.984132503	0.65586159	0.823687218	0.855562635	0.968846724	1.986664001	1.018192304	0.100280359	0.735382444	0.776968818	0.751332034	0.747703219	0.983086052	0.987952395	0.97894926	0.875983859	0.495161153	1.013427223	1.436837821	1.165783763	0	0.693544751	1.942070955	0.907398035	0.880047897	0.922326468	1.429640556	1.000499151	1.014112442	0.646097639	1.00009695	0.98666834	0.799144414	0.290402322	0.020839013	0.631801094	1.849769917	0.763754098	0.765728743	0.818605664
2.7.1.36	0	0.013209771	0.00317216	0.277353143	0.011104738	0	0.008575401	0.006125103	0	0.002990158	0.023443991	0	0	0.047199586	0.008287367	0	0.010907506	0.01758685	0.014690204	0.027027034	0.013407924	0	0	0.008789147	0.056630222	0.502242166	0.004788897	0.009155269	1.006744507	0.005605359	0	0.000924483	0.007170172	0.012618333	0.006350538	0.001773769	0.004782559	0.009678982	6.33327E-05	0.258482727	1.008728886	0	0.106334474	0	0.02807422	0.001124904	0.121203959	0.137584718	0.833327991
2.7.1.37	0	0.002461084	0	0	0.004210385	0	0	0	0	9.18775E-05	0.001877608	0.002833948	0.002859861	0.635119922	0.001324653	0	0	0.002114172	0	0.003192609	0	0	0	0.003652776	0	0.000111185	0	0.026198813	0	0.002798948	0	0.056564673	0.001895911	0.001390143	0.003264559	0.021743119	0	0	0.749012008	0.002707743	0.00429006	0.001930221	0.000869657	0	0	0	0	0	0.011778528
2.7.1.39	0.98806182	0.995736765	1.104167499	0.911989251	0	0.020044207	0.005561799	1.014716865	0	1.007821224	0.933056418	0	0	0.995356089	0.011058774	0.019406795	1.023739375	0.584278258	0.564542004	0.587061942	0.577160942	1.00372519	1.000877468	0.015277174	0.965030359	1.018004225	0.5003741	0.947350303	0.610915106	0.981058471	1.003564889	0.9834531	0.187580303	0.187168055	0.183185806	0.967447827	1.01590428	0.004957279	1.076804914	0.999740253	1.014425843	0.929485862	0.918013802	0.00441198	0.952816333	0.981291977	0.307726735	0.317279625	0.735013827
[truncated: 1,115 more rows]
[truncated: 32 more columns]
