# Supplementary material for: Metabolome of human gut microbiome is predictive of host dysbiosis
Source: Gigascience. 2015 Sep 14;4:42. doi: 10.1186/s13742-015-0084-3 (PMC4570295; doi:10.1186/s13742-015-0084-3)
Supplement: Additional file 6: — All noise-added taxonomic average enzyme function count matrices. (ZIP 14369 kb) [file 13742_2015_84_MOESM6_ESM.zip › AdditionalFile_5/Genomes_0p25SD_a.txt]

SAMPLE	Acidovorax	Acinetobacter	Actinobacillus	Actinomyces	Akkermansia	Alistipes	Anaerococcus	Anaerofustis	Anaerostipes	Anaerotruncus	Aquabacterium	Bacteroides	Bacteroides	Bifidobacterium	Bilophila	Blautia	Campylobacter	Clostridium	Clostridium	Clostridium	Clostridium	Collinsella	Coprobacillus	Coprococcus	Corynebacterium	Dialister	Eggerthella	Enterobacter	Enterococcus	Epulopiscium	Erwinia	Escherichia	Eubacterium	Eubacterium	Eubacterium	Ewingella	Faecalibacterium	Finegoldia	Fusobacterium	Gemella	Granulicatella	Haemophilus	Holdemania	Hylemonella	Ideonella	Klebsiella	Lachnobacterium	Lachnospira	Lactobacillus
1.-.-.-	9.19084216	13.26847953	9.780719463	1.596308965	8.104425946	2.596765843	1.897205112	0.585782857	1.296286485	3.65998369	15.88564411	3.730003617	1.927524445	1.901052665	6.82986046	0.236314418	5.430870126	1.402482889	2.953712459	3.110290552	2.903512489	6.181325105	4.038669381	1.421793494	4.529575996	3.924209812	11.15072093	16.78962313	11.57156009	4.60301469	10.28326356	28.23366	2.042451913	0	2.520037065	18.02163723	5.333669718	1.784640121	13.82007048	15.92756164	1.198742178	6.239079319	2.095811297	0.420450724	13.51889025	14.59036915	4.531755426	4.44507925	6.109292771
1.1.-.-	1.545908784	1.001562307	0	0.431717513	0	0.852629965	0	0.933046132	1.960267192	0	2.561535016	0.983954997	0.937379598	0.828278922	0.220207151	0.303120016	0.228989104	0.466290349	0.477129311	0.497899571	0.11700342	0.254983622	0.025766482	1.201469279	0.185136136	1.68349691	1.173786818	2.814273389	1.944058578	0.014186503	1.266231222	3.474777606	0	0	0	2.738360646	0	0	1.148755562	2.262498402	1.023656488	0.746792405	0	0	2.39937333	3.334751816	0.702198682	0.359977814	0.310421779
1.1.1.-	3.696026076	9.844384369	1.505322381	1.057879249	0	0.442679137	2.279761419	4.03713116	8.527528214	5.009209499	7.814670607	3.749544999	3.285856713	0.129891117	0.542283198	3.629435864	1.269543942	2.147401375	2.769334733	2.709480905	2.630613672	0.057517157	3.315928319	1.164196486	1.850345809	0.52611104	2.545731216	3.493233516	2.111088271	0.972764557	1.400243412	4.158718535	1.100124088	0.766545744	1.431512935	3.006780532	2.57440737	4.175261516	2.817022741	2.394886648	0	0.470947229	2.341980792	1.435688041	7.659829061	5.610665619	2.831240356	2.752208135	2.14383253
1.1.1.1	3.658172468	4.207621168	1.156361687	0.277396277	1.137660892	0	0.210667723	2.151691721	2.237042069	3.100561368	4.57007273	1.378170344	1.347409837	1.802715245	5.908910952	2.276814175	0	1.328148184	0.932817264	1.121572776	1.08282339	0.296242706	0	0.722427264	1.569007129	0.370126951	1.197152926	2.212083415	0.65052825	3.149929938	1.077068397	3.284819042	1.07820857	0.564491449	0.801792318	2.612065739	0.913729034	0	0.911784282	0.853838341	0.347189096	0	0.650402783	0	5.06296571	3.581898188	1.460105365	1.453874103	1.716191179
1.1.1.10	0.002665714	0.00140497	0.002064284	0.005126103	0.005444869	0.000674353	5.92691E-05	0	0.006844821	0.004755159	0.136420264	0.001203033	0.006572607	0.00132685	0.004787946	0	0	0	0	0	0.001701205	0	0	0.004725241	0.001203484	0.003307584	0.003770025	0	0.003323582	0	0.003239904	0	0.000717065	0	2.05989E-06	0	0.000672322	0	0.000536473	0.004816672	0.000545899	0.005624359	0.002586912	0	0.130094704	0	0.003638998	0.000369773	0.009404489
1.1.1.100	3.405515597	3.992183717	0.678828895	1.026115671	2.061221323	1.263428865	1.508383058	11.05483188	3.467864706	2.887775216	7.532880064	1.934516	2.063173108	0.939920315	2.585578192	3.055306575	2.032836781	3.107338271	2.708614635	2.270818502	3.095402626	1.422404289	1.954626781	2.242279678	1.332755434	2.381212994	1.413505093	1.853120777	2.855899604	3.18208219	2.142473928	1.974399915	1.903072741	2.109633968	2.527504099	2.304693175	1.419127258	1.570904198	0.800505888	0.323803481	2.302332677	1.139058318	1.50961433	0.982620739	7.971146418	3.661479263	2.799631057	3.094394557	1.67681506
1.1.1.102	0	0	0	0	0	0	0	0	0	0	0	0	0	0	0	0	0	0	0	0	0	0	0	0	0	0	0	0	0	0	0	0	0	0	0	0	0	0	0	0	0	0	0	0	0	0	0	0	0
1.1.1.103	0.215636365	0.075011957	0	0.316787569	0.947011932	0.063538529	0.182927891	0	0	0	0.593280384	0	0	0	0.025811533	0.565297059	0.028097511	0.098984016	0.159739985	0.160473831	0.116441069	0	0	1.06610487	0.038512571	0	0.246691808	0.766084925	0.045690506	0	0.21735979	0.922071224	0.374444355	0.340572363	0.377865594	0.816077544	0.037486393	0.068010671	0.131597651	0.561645627	0	0.121406234	0.004793412	0.068310553	0.613258868	0.886482092	0.381393121	0.278668421	0.036836542
1.1.1.11	0.028716224	0.035846896	0.019733845	0	0.013543349	0	0	0.042232312	0.042158127	0.013576593	0.492194702	0.034051907	0.028440796	0.005156405	0.017511791	0	0	0.044419527	0.000999397	0	0	0	0	0.038582367	0.074866233	0.014099389	0.036206726	0.201781403	0	0.001489271	0.99770889	0.073466527	0	0	0	0.20586111	0.012427971	0.012869727	0	0.03269376	0	0.029588773	0.044531496	0.037893077	0.539381634	0.888500933	0.030737331	0.035400429	0.003229901
1.1.1.122	0	0.203042388	0	0	0.044205254	0.044115472	0	0	0.025341533	0.034275711	0.302049283	0	0	0.011548457	0.012015028	0.026211681	0.045544478	0.039190746	0.040774502	0	0.012163302	0	0	0	0.019845908	0	0	0.024675168	0	0.028988333	0	0.065077064	0	0.006000299	0.005504556	0.061954227	0.040210709	0	0.035900734	0.287586518	0.015854646	0	0	0.040085547	0.265158588	0.041415558	0.23251018	0.261539709	0.064270396
1.1.1.125	0.24341945	0	0.131526557	0.015253006	0	0	0	0.004779255	1.438954625	2.013857217	0.625701837	0.064289046	0.142752178	0.23692872	0.03706715	0.24209583	0.096889295	0.552573826	0.452858549	0.425887631	0.622944163	0.55250883	0.055286367	0.075388464	0.124875984	0	0.170295525	0.999303862	0.023744647	1.079450921	0.232752686	0.937363799	0.176073694	0.070986749	0.105446735	0.930616954	0	0	0.354845574	0.514345344	0.065968431	0.132579407	0.273849971	0.029640419	0.635009795	1.621162567	0.195247721	0.244541427	0.452384624
1.1.1.130	0.206765547	0	1.033319947	0.013241944	0	0.0467446	0.193715198	0	0.047150379	0.037548825	0	0	0.04456061	0	0	0.150422144	0	0.106976083	0.17037479	0.169466954	0.170744399	0.035030378	0.030704297	0	0.015284628	0	0.277280577	0.423240298	0.014914416	0	0.008220988	0.700922957	0.04983882	0	0	0.500439829	0	0.045478016	0.115486431	0.466169292	0	0.293115065	0	0	0.01814236	0.178140194	0.100398276	0.11638857	0.041613296
1.1.1.132	0	0	0	0	0	0	0.00286783	0	0	0	0.02585501	0.071036518	0.057087108	0	0	0	0	0.068309443	0.073986644	0.084753849	0.044316246	0	0	0.00054887	0.002361692	0	0.009966621	0.0104569	0.021036085	0.008975082	0	0.013674925	0	0	0.007434472	0	0.013778234	0.017017301	0.001068241	0.01507367	0	0	0.005097044	0	0.018490766	0.010449436	0.101665179	0.106206377	0.008425966
1.1.1.133	0.854534346	0.333614036	0.401081927	0.113433984	0.968181089	0.918957961	0.427642957	0	0.966223105	0.898629222	1.235504535	2.046434708	1.96241851	0.20078463	0.073383433	1.085547783	0.115809858	0.626820311	0.681880552	0.838818277	0.814318941	0.053425694	2.110942813	1.020367116	0.291530342	0.573084839	0.888742363	0.348738811	1.068039124	0.927500549	0.225354431	0.365425672	0.634890258	0.577880695	0.783313916	0.439455152	1.626104884	0.942551838	0.77979166	0.1345522	0.080774041	0	0.790372963	0	1.252394069	0.287757228	1.120548697	1.072946795	0.563922162
1.1.1.137	0	0	0	0.001365782	0.000180274	0.00137716	0.002200661	0.001750854	0	0	0	0	0	0	0.001167938	0	0	0.002186933	0	0	0.002192932	0.000153582	0.002120762	0.00202593	0	0.001774596	0	0.000705391	0.001590662	0	0.000809197	0.001650944	0.001087707	0.000455249	0	0.001185444	0	0.001125392	0.001064445	0.001265233	0.00158485	0.000929079	0.001223695	0.000293887	0.000628878	0	0	0	0.070964332
1.1.1.14	0.36280554	0.30731281	0	0.316763219	0.543643433	0.366979492	0.018264983	14.00491308	11.88156391	3.429292477	0.996044129	0	0	0.183981408	0.139539099	2.130688259	0	0.461160613	1.361909128	0.626062466	1.255710908	0	0.112854718	0.012418107	0	0	0.284532962	0	0.092528927	1.06288368	0.331975634	0.624383608	0.35734778	0.912810047	0.842794942	0.691471066	0	0	0	0.054261081	0	0.337103764	0.146777198	0	1.154540813	0.173014797	1.307432763	1.579887565	0.163330121
1.1.1.140	0.312256857	0.04187776	0	0.182646516	0	0.083812388	0.299761202	0	3.873071871	0	0	0.103632684	0	0.013445571	0.103288185	0.071430955	0	0.22301399	0.215737569	0.230054328	0.367981549	0.085712825	0.024628406	0	0	0.591961435	0.255690603	0.94232018	0.684697683	0.085484757	0.850517968	1.427923971	0.026332373	0.192057026	0.092268153	1.024592297	0	0.113895197	0.204155157	0.666853373	0	0.129588209	0.0469833	0	0	1.4665901	0.490870153	0.367125577	0.465916116
1.1.1.154	0.230128939	0	0	0.045064315	0	0.017306928	0	0.033962803	0.046370486	0.02838017	0.038737974	0.015789284	0.040766253	0	0	0.241590181	0	0.085625487	0.064327687	0.06051952	0.010190244	0	0.025674684	0	0	0.540276922	0.236957785	0.579315013	0.611777735	0.032293891	0.05367434	1.146647974	0	0	0	0.566060304	0	0.044321808	0.21091312	0.759559562	0.034366489	0.106999278	0	0.045361916	0.071571112	0.109071132	0.05901984	0.069836115	0.11654751
1.1.1.157	2.095899416	1.557958234	0	0.015178863	0	0	1.860796502	0.869723953	0.899177264	0.911309881	2.003985145	0	0	0.1764165	1.023790287	0.261985707	0	1.075215053	0.978046683	1.075452756	1.091630873	0.08675476	0.841988213	1.122411565	0.687557792	0	0.487567661	0.474723682	0.146887559	0.116689737	0	0.618985308	0.657540289	0.849537973	0.698741878	0.328395856	0.956466765	1.343885455	1.092838847	0.390770001	0.070320673	0.138472763	0.569584831	0.86624998	2.268162863	1.891013905	0.533909915	0.532525155	0.518266791
1.1.1.158	1.003083402	1.00533703	1.043992215	0.942324527	0.040125029	1.007274651	0.992513994	0.985517621	0.986518622	0.991435925	0.953812775	0.991497824	0.942499098	1.03691445	0.974785677	1.020073778	0.990134896	0.982340679	1.053426375	1.029916186	0.950925322	2.024323504	0.970857269	0.965478652	0.985922828	2.056129776	1.490232041	0.966117779	1.29900504	0	0.995697186	1.061196305	0.936990572	0.889432864	0.871381273	1.002271373	0.998124567	1.056550271	1.036533151	0.975123666	0.959865842	0.93586348	1.136809107	0.972799723	0.987463474	1.04954551	0.962422057	1.017245117	1.062194319
1.1.1.159	0.238883854	0.158434356	0.054866026	0.014292875	0	0	0.15860934	0.973733431	0.02230782	0.019340176	0.099849973	0.127637263	0.056778077	0.025794392	0.047747616	0.813999001	0.946061638	0.139297019	0.131643654	0.190097313	0.174913042	0.482363505	0.024655694	0	0	0	0.490093197	0.32321024	0	0	0.047340081	0.904423748	0.234315348	0.189189234	0.183874764	0.408514503	0.028611744	0.000895037	0.234934688	0.466320563	0	0.072966785	0.20596753	0.02847431	0.018416693	0	0.139182515	0.175025262	0.055567906
1.1.1.169	1.41702009	0.0955689	0	0.252184172	0.83194534	0.095796074	0.336402926	1.117603043	1.895485131	0.930084185	2.725130165	1.168006008	1.031121413	0.49003223	0	1.012674189	0.09588109	0.997010462	0.84616663	1.003233612	0.963869485	0.340082744	0.961868779	1.583926191	0.627812325	1.991509242	0.261228384	1.164097412	1.953587227	0	1.669333965	1.07113654	0.30060475	0.427721233	0.505498517	1.216870683	1.405139717	1.033039974	0.263861788	0.833524993	2.136880121	0.13453043	0.671700915	1.035129745	2.622683888	1.824955819	0.825611312	1.074938479	0.67858836
1.1.1.17	0.302641375	0	0.907801984	0	0.028322079	0	0.043171473	0	4.081032509	0.003072897	0.026191564	0.075100448	0.044409757	0	0.133828369	0	0.033980069	0.298835068	0.167275971	0.206946496	0.129912373	0	0	0	0	0.392805158	0.331348491	0.884440926	1.039931069	0	0.983344196	0.883391978	0.030396049	0.175556574	0.017084739	0.802669851	0	0	0.312874436	0.520782317	0.044151767	0.11389178	0.408977562	0.094504412	0	0.797923502	0.383484614	0.490793479	0.32225002
1.1.1.170	0	0	0	0	0	0	0	0	0	0	0	0	0	0	0	0	0	0	0	0	0	0	0	0	0	0	0	0	0	0	0	0	0	0	0	0	0	0	0	0	0	0	0	0	0	0	0	0	0
1.1.1.18	0.130664022	0	0.081594628	1.085953779	0	0.168657246	0.120372703	0	5.975387074	0.059830473	0.98514818	0	0.16676589	0.217137455	0.184332488	0.054369421	0.102399318	0.55910072	0.573839678	0.715464784	0.367607534	0.049237381	0.050982893	0	0.277241183	0.8152893	0	0.422461826	0.544237779	1.012742415	1.157878225	0	0.057071756	0	0.195624289	0.601563975	0	0.096072952	0	0.177456023	0.169062365	0	0.184320538	0.04173708	0.843025778	1.984362379	0.808836298	0.94192879	0.289523571
1.1.1.184	0	0.228013822	0	0.03247266	0.01551332	0.032342773	0	0	0	0	0.748838479	0.021238126	0	0	0	0	0	0.012727684	0	0	0.036035557	0.018526002	0	0	0	0.027288345	0.040850775	0.005873974	0	0.020525551	0.017637046	0.028323735	0.030431095	0.000256898	0	0.023476124	0.022445712	0	0	0.019916062	0.007692713	0.004703724	0.006035255	0	0.749545588	0.00114931	0.014129373	0.026636189	0.035329986
1.1.1.193	0.607465445	0.001954292	0.02889813	0	0.004767809	0.994176035	0	0	0	0.014595354	0.078760565	0.266550466	0.24343983	0.102527022	0	0.019864279	0	0.084653212	0.042352096	0.078148073	0.025009613	0.536820266	0.027327438	0	0.050019807	0	0	0.05794926	0.004097012	0	0.016306291	0	0	0	0.014222039	0.010456002	0	0.02292502	0	0.036089077	0.025826901	0	0	0.031991835	0.035235267	0	0.134521777	0.118455919	0.092838086
1.1.1.195	0	0	0.003836729	0.004953653	0.004827406	0.003583449	0	0	0.003007513	0	0.0118615	0.002978138	0.002017058	0.002836374	0	0	0	0	0.00140154	0.000514936	0.002863501	0.003795341	0	0.00241773	0	0	0	0.002622056	0	0	0	0.000640069	0	0.004826528	0.004939146	0	0	0.002453289	0.001028551	0	0.003578607	0.001605308	0.004063026	0.001078697	0.004867359	0	0.027207177	0.030103887	0.002088092
1.1.1.2	0.003667191	0	0.044755447	0.326344017	0.006687359	0	0.173443331	0	0	0	0.566210058	0.091909861	0.185478187	0.025237648	0.041564546	0.159411411	0.650813957	0.063866149	0.078180503	0.110930403	0.026511755	0.044829336	0	0.033999022	0.470293464	0	0	0.04357864	0.031213176	1.025541804	0.60298155	0.057707909	0	0.046085017	0.063761302	0.105529608	0	0	0	0	0	0.027922875	0.108023315	0.016533822	0.52956611	0	0.214945595	0.259463704	0.027750896
1.1.1.202	0.007152513	0.044245771	0.040527646	0	0.010334069	0.007004408	0.031296157	0.016217591	0	0.030809782	0.015586291	0.090262242	0.076245353	0	0	0	0.019028666	0.512201511	0.483738029	0.498571142	0.558291852	0	0	0.475688158	0	0.005293304	0.016416662	0.055227472	0.031544358	0	0.041711102	0.024524826	0.137466585	0.097294245	0.070332465	0.018829715	0.027321083	0.003485906	0.040148807	0	0.037140728	0.006767446	0.131300291	0.036115213	0.067573022	0.736225186	0.099828705	0.04167312	0.271014003
1.1.1.205	0.939855204	1.008698307	1.006591186	1.936049543	0.990297331	1.009617036	0.983564226	1.016756371	1.069647386	1.009231969	1.522493594	1.06011176	1.010489557	1.969248408	0.972236746	1.006840912	0.918859017	1.106045054	1.150894498	1.21486775	1.107450994	1.022923574	0.949994869	1.064336572	2.283987185	1.557008733	0.989932484	0.879628263	0.979244103	1.058003588	1.011007371	0.981781172	0.981558236	0.934820754	0.931985325	1.017052627	0.954688342	0.964176454	0.84266358	0.982198373	0.935129367	0.941253599	0.934204833	1.036004948	1.560147097	1.005769203	1.055076609	1.142685934	1.060195214
1.1.1.206	0	0	0	0.00583554	0.005795738	0.027310593	0.007226021	0	0.014226924	0	0	0.001143545	6.32673E-06	0	0	0.000852288	0	0	0	0.009342353	0.000402696	0	0	0	0.013059461	0.028112273	0.007191288	0.020439887	0	0.021105269	0.026950135	0	0	0	0	0	0	0	0	0	0.020840282	0	0	0	0	0	0	0	0
1.1.1.21	0.023686473	0.003099018	0	0.066720967	0	0	0.021064386	0.024330403	0	0.032556569	0.085586844	0	0.013911534	0	0	0.608642235	0.016089738	0.040555619	0.059660453	0.04575556	0.027529239	0	0	0.025279345	0	0	0	0	0	1.004393419	0.007604071	0	0.021630636	0.009423713	0	0.016043953	0	0.031787557	0.01695695	0.011800313	0.013860055	0	0	0.012408033	0.120689561	0	0.154931204	0.138441329	0
1.1.1.210	0	0.000423367	0.00052445	0.00010661	0	0	0	0	0	0	0.000715956	0.000753975	0.000221342	0	0.000576719	0.00026226	0	0	0.000344846	0.000261044	0.000379679	4.5146E-05	0.000688037	2.38399E-05	0	0	0.000475092	0	0.00052698	3.87367E-05	0.000625154	0.000680335	0	0.000233108	0.000407468	0.00061929	0.000491739	0.000696172	0.000495943	0.000747148	0.000253314	0	6.35923E-05	0	0.00052462	0	0.00063178	0	0
1.1.1.215	1.063863561	1.009447825	0.127625133	0.068054467	0	0	0.069074141	0.083259217	0.017565964	0.041065169	0.764947202	0.032484462	0.024778836	0	0	0	0.052414213	0.00274882	0	0	0	0.099354108	0	0	0.016785874	0.043710834	0.151631942	0.868213823	0.014538405	0.029678576	1.1055749	0.996334029	0.016885465	0.099343721	0.038605076	0.841458709	0	0	0.076203575	0.471032069	0.052373729	0	0	0	0.847007345	0.923220926	0.023277422	0.061952729	0.046070419
1.1.1.218	0.002313682	0	0	0.089171821	0.002306004	0	0.000304353	0	0	0	0.000150103	0	0	0	0.003075771	0	0	0.029551198	0.03532396	0.029034431	0.029866866	0	0	0.003376237	0.101250403	0.001761436	0	0	0.000890489	0.002160567	0	0.002315297	0.003604913	0	0	0	0	0	0	0	0	0.000156852	0.00343281	0.000286537	0	0	0	0	0.00163
1.1.1.219	0	0.340163071	0	0	0	0.007555003	0.005649354	0	0	0	0.67293744	0.037063085	0.020678387	0	0.021249112	0.008564949	0.006081252	0.121597134	0.088053168	0.110538579	0.074941957	0.032857099	0	0.02216253	0	0.021211784	0.278360149	0.044087521	0.02242073	0.032684395	0	0	0.021753597	0	0	0	0.513601963	0	0	0	0	0.031144745	0.008329214	0.014783925	0.63403296	0	0.011541483	0.057737369	0.154856587
1.1.1.22	0.873629523	1.1723155	0.167776552	0.896879798	1.100335622	1.01934052	0.937870131	1.119796129	0	0.090240414	1.330726996	2.276104626	2.250714363	0.561944406	1.075859041	0.936202901	0.598465138	0.516266368	0.385480803	0.394100251	0.310139361	0.386110443	0.994558396	0.068472797	0.960855102	0.54253476	1.046464607	1.019519525	0.434073043	0	1.045949428	0.983687082	0.27959939	0.520524345	0.548118767	0.965596642	0.588275336	0.175168495	0.409955424	0.482356394	0.142060853	0.069282771	0.415786266	0.091404388	1.25924375	1.137147276	0.583685566	0.411805768	0.248471051
1.1.1.220	0	0	0	0	0.00254373	0.022544454	0.014671613	0.016317961	0	0.00498826	0	0	0	0.004562903	0	0.018097589	0.827726305	0.02309431	0	0	0	0	0	0	0.002551133	0.017823448	0	0.010284585	0.001733497	0.015570005	0.011817454	0	0	0	0.014154487	0.023076214	0.020916504	0	0	0.004761687	0	0	0	0	0.018318487	0	0.019994908	0	0.024341483
1.1.1.23	0.924495069	1.006924803	0.963668978	0.450517166	0.995598206	0.437915621	0.029913835	0.972284077	0.971862893	0.920645528	1.017860187	0.962280567	1.02947389	1.028351078	0.95033554	0.919965999	0.948998598	0.741320131	0.753326222	0.666107563	0.741754225	1.057396995	1.012790305	1.007460804	1.038654328	0.048797253	1.034562609	0.924963377	0.041600746	0.981918488	0.961886767	0.89193081	1.046504398	1.017171051	1.035099516	1.001426993	0.498189364	0.04456999	0.209788466	0.559152002	0.007751642	0.814684826	0.737159627	0	1.095899022	0.929295563	0.704495764	0.711006259	0.467049324
1.1.1.244	0.002093524	0	0.001021645	0	0	0	0	0	0	0.006119603	0	0.004611006	0.00498665	0.006694823	0	0	0.00366112	0.000479013	0	0	0	0.00092318	0.004172046	0.004263163	0.027905326	0.004932031	0.001688932	0.103231271	0	0	0.002729681	0	0.001485635	0	0	0.107532658	0.003831862	0.002011571	0	0	0	0	0.002759199	0.000319483	0	0	0.000298002	0	0.002819457
1.1.1.25	0.752746577	1.132039091	1.174575432	1.065022434	1.14557152	0.969555183	0.172213467	1.166395988	3.026047671	2.078980297	2.02569531	0.989332777	1.080907452	1.019421269	0.833384482	1.236078777	0.962640088	1.144988995	1.229512759	1.062249529	1.309316807	0.06968964	0.948516593	0.970389261	1.816762074	0.422682146	1.150321746	1.564384172	0.883886538	0	1.182937533	1.004849577	1.328944296	1.382627285	1.33895695	1.424491017	0	0.154714933	1.625381519	0.623565139	0	1.932893271	0.551740662	0.159127364	1.998534235	4.191309398	1.241149408	1.430521814	0.810434255
1.1.1.251	0.147118843	0.020026408	0	0	0.064069053	0.0262624	0	0.028793826	1.465478719	0.064335932	0.034479699	0	0	0	0.028667066	0.807151488	0.062959288	0.118754697	0.029165977	0.0900951	0.106222405	0.012156877	0	0	0	0	0.286102038	0.467278339	0.0282917	0.940514016	0	0.921056048	0.020225984	0.020771915	0	0.508067798	0.003496793	0	0.205221472	0.545375781	0	0.034083319	0.012035391	0	0.002516418	0.582901298	0.217645501	0.202049869	0.062933195
1.1.1.255	0.208109682	0.051339059	0.004876533	0.003470889	0	0	0.010491912	0.000766529	0.002517929	0.002737441	0.064355799	0	0	0	0	0.004139117	0	0.016119286	0.01245152	0.012228848	0.02014746	0	0	0	0.006741565	0.009283417	0	0.036637007	0.006193005	0.007814948	0	0	0.007924656	0	0	0.044748933	0.004551077	0	0.00187396	0.009535051	0.008059568	0	0	0.003204283	0.06470344	0	0.00452885	0.005225392	0.005138017
1.1.1.26	0.008994641	0	0.03856398	0	0.023458997	0	0.031374425	0	0	0	0.228042778	0.032598066	0.00742714	0.044628613	0	0	0	0.043732154	0.120699465	0.124943605	0.040047039	0	0	0	0.034262523	0	0.224779377	0.018901452	0.040922193	0.041892688	0	0	0.024362219	0	0	0	0.000667642	0	0.031670206	0.032164045	0.029702837	0	0	0.010477928	0.269877394	0.001471985	0.09094092	0.083272001	0.050571118
1.1.1.261	0.01209687	0.004508658	0.047862897	0.055109039	0	0.499689032	0.04410112	0	1.034737296	0.025027744	0.028776182	0	0	0	0.008158272	0.032318745	0.005231992	0.123467591	0.059258005	0.122688272	0.129926097	0.025638445	0	0	0	0.040899431	0	0	0.019332597	0	0	0.020440201	0.626053408	0.56067284	0.59823453	0.022674345	0	0.019605104	0	0	0.038157277	0.047028863	0	0.01608218	0.048584963	0.026618773	0.204256399	0.204412506	0.043789049
1.1.1.262	0.735665453	0.879199045	0.231957647	0.027135941	0.983576294	0.499680229	0.140922253	0.048282128	0.54290538	0	1.439646729	0.956227712	1.112574441	0.07436836	0	0.271384426	0.758334269	0.551704792	0.611634718	0.42580495	0.451029524	0	0.110380546	0	0.008926103	0.133096233	0.617853714	1.184536205	0	0	1.131373483	1.318970281	0.268546847	0.450102063	0.342517741	1.110389023	0.577410047	0.093487025	0.532510098	0.373438245	0	0.162430731	0.053491174	0.951990842	1.267029723	2.394911248	0.43056386	0.226840273	0.121678626
1.1.1.264	0.034674345	0.007853655	0.039204121	0.075948665	0	0	0.018631619	0.028480983	0.041783885	0.008812237	0.231073988	0	0	0.051774535	0.956923546	0	0	0.013287183	0	0.037648921	0	0	0.008967285	0.045700841	0.178534865	0	0	0.265124884	0.051226565	0	0.190325303	0.427799595	0	0.032575151	0.033505817	0.314035342	0	0	0.084172737	0.545175674	0.027824556	0.093581271	0	0.03070877	0.217826203	0.041121379	0.046511512	0.02443067	0.090705522
1.1.1.267	1.024275426	1.011380987	0.883166207	0.869674464	1.079366608	0.941944614	0.147747303	0	0.950733783	1.014641125	0.91871056	0.99007121	1.024150121	1.016146253	0.964349495	0.961774593	0.942139662	0.916098821	0.952697914	1.030065958	0.932384603	0.985731704	0.985879116	0.955172615	0.902129971	0.454415809	0.953493624	0.964180968	0.053360754	1.04927928	1.051386597	0.907234905	0.920427647	0.906077511	0.959399488	1.003601365	0.557748522	0	0.993070515	0.469011631	0	0.994048443	0.761153169	0	0.890135202	0.788857262	0.781232623	0.786975443	0.111474064
1.1.1.27	0.143105878	0.149449768	0.183501497	0.8941709	0.143688186	0	1.623241644	0.198909101	1.976735054	2.870476766	0.304117466	0.037639443	0	1.740406492	0.056104328	1.084393831	0.743384365	1.307781112	1.236610303	1.387294654	1.192448588	1.884044293	0.808986355	1.156351041	1.155753096	1.916072158	0.460729025	0.265032538	2.086569978	0.156185014	0.172199018	0.462780349	0.652005834	0.603398941	0.821049607	0.261585925	0.044112936	0	0.795480941	0.472718203	0.922612356	0.059886018	1.298000049	1.06923241	0.311406023	0.75786257	0.985939771	0.763451001	2.635077029
1.1.1.271	0.019095	0	0	0	0.964539909	0.057254769	0.077581167	0	0.021730013	0.056882393	0.257085416	1.380796863	1.457817468	0	0.060712434	0	0.838346352	0	0.077122737	0.092850875	0.107346794	0	0.068378471	0.072512707	0.136316828	0	0	0.769733525	0.047639502	0	0	1.219769977	0	0.051747161	0.0790568	0.646462363	0	0.08529165	0.352116615	0.823194032	0.096874217	0.090366935	0.015329227	0.017665087	0.221110532	0.305883684	0.06645479	0	0.037224416
1.1.1.272	0.037527469	0.009289578	0	0.032585472	0	0.519175474	0	0.030244367	0	0	0.13484087	0.016325235	0	0.019196619	0.027282579	0.427815785	0.683045905	0.220811444	0.249430554	0.206437518	0.248481824	0.002122025	1.01496082	0	0.030258822	0.014867399	0.007278809	0.015192858	0	0	0	0.007743982	0.163085256	0.198997847	0.227642075	0.029096802	0	0	0.181323275	0	0	0	0.071397108	0	0.115854791	0	0.145708866	0.128074444	0.006856735
1.1.1.274	0.440003826	1.102670809	0.178252654	1.69823671	0	0.349969337	0.117973374	0	0	0	0.579732581	0.174580328	0.259153161	0.295804497	1.031964544	0	0.053865865	0.035935604	0.098960183	0.306757533	0.140026193	0.079401073	0.063960128	0	0.499297263	0.574275834	0.62695634	1.908901352	1.59357953	0.004222828	2.007369958	2.199497165	0	0	0.005313065	1.857358198	0.153576343	0	0.545099408	1.29952491	0.140225066	0.160682937	0.179213584	0.051563682	0.707877208	1.822612851	0	0.022006022	0.468722006
1.1.1.275	0	0	0	0	0	0	0	0	0	0	0	0	0	0	0	0	0	0	0	0	0	0	0	0	0	0	0	0	0	0	0	0	0	0	0	0	0	0	0	0	0	0	0	0	0	0	0	0	0
1.1.1.276	0.009182505	0	0	0	0	0	0	0.043162116	0.046843389	0	0.048750073	0	0.016579921	0	1.949188897	0	0.012243398	0.056742767	0.001034717	0.039362832	0	0	0.035991247	0.050385288	0.02138523	0.04663572	0.053279045	0.027520873	0	0.043741202	0.001403009	0.020030856	0	0.037762787	0	5.50141E-05	0	0.052536538	0.040150936	0	0	0.049305655	0.000348356	0	0.002379031	0.911186953	0.023690208	0.106333862	0
1.1.1.28	1.177054066	0.880772789	1.123643632	0.109242641	0	1.101376998	0	0.061216322	0.018886935	0	0.593258708	1.007211128	1.037343983	0.016527074	0	0.714680588	0.009235914	0.823856961	0.901060563	0.900000489	0.830630305	0.469799472	1.994441167	0.604548663	0.209791939	0.014645301	0.332697427	1.744297406	0.672690743	0	1.972096201	1.781842755	0.33756961	0.405271085	0.396982131	1.8052655	0.13697999	0	2.065922429	1.606763473	1.024498874	1.795569647	0.972230644	0	0.855797417	1.955502053	0.455159249	0.422668848	1.792391237
1.1.1.282	0.21481709	0.007148962	0	0	0	0	0.025061231	0.040154834	0.015666126	0	0.052519142	0.012863199	0	0.022580373	0	0	0	0.005572862	0	0	0	0.039082618	0	0.013948877	0.030857255	0	0.269095023	0.429314715	0	0.04597679	0	0.92601753	0.035807612	0	0.035667426	0.479445591	0.03589382	0.046893715	0.155718994	0.503482549	0.020856505	0.137674853	0.038764926	0.032544354	0	0	0.00103098	0	0.02357337
1.1.1.284	2.961030583	2.638383455	1.937134825	0.941312651	0.049012342	0	0.170935261	0.046780443	1.848112843	0.175775915	2.540808864	0	0	0.210153077	0.112795285	0.101144824	0.104017888	0.21575519	0.115188021	0.307971618	0.341663243	0.046452501	0.210291228	0	0.304369832	0.117615086	2.03910288	1.817134725	0.901528958	0.040366165	2.301722381	1.759351175	0	0.257065016	0	1.779055689	0	0	0.517193441	1.082090955	0.128056327	1.563615238	0.158447466	0	2.506884393	2.629320459	0.966387682	0.795870827	0.111410443
1.1.1.288	0	0	0	0	0	0	0	0	0	0	0	0	0	0	0	0	0	0	0	0	0	0	0	0	0	0	0	0	0	0	0	0	0	0	0	0	0	0	0	0	0	0	0	0	0	0	0	0	0
1.1.1.29	0	0.26053883	0.897925063	0.081623637	0	0.543922098	0	0.108327001	0.091398789	1.955804751	0.068535547	1.01876372	1.106546324	0	1.039691431	0.935078171	0	0.581690867	0.621183615	0.451536561	0.496224403	0	0.031331159	0.605909983	0.018320448	0.012205705	0.733859801	0.050998039	0.079749937	1.932807996	0	0.117224229	0.233040744	0.156048316	0.205773111	0.007835003	1.072324156	0.040507323	0.313620905	0.081557109	0	0.799638805	0.478615274	0	0.206207492	0	0.330465077	0.25755482	0.151916942
1.1.1.290	0.174417356	1.067305938	0	0	0.009463239	0.975511438	0.08192602	0	0.090070503	0.03091945	0.093438935	1.079975824	1.067907016	0.076761006	0.029135993	0.011706356	0	0	0	0.050804486	0.040669726	0.061016503	0.024883982	0.010106514	0.014304689	0.094030197	0.293098074	0.953691196	0	0	1.065347776	0.988749247	0.007304915	0	0.060670837	0.786785046	0	0	0.161229136	0.565297533	0	0.077087609	0	0	0.070819271	0.87728261	0.044230874	0.062836949	0
1.1.1.294	0	0	0	0	0	0	0	0	0	0	0	0	0	0	0	0	0	0	0	0	0	0	0	0	0	0	0	0	0	0	0	0	0	0	0	0	0	0	0	0	0	0	0	0	0	0	0	0	0
1.1.1.3	1.515886719	1.674318442	0	0.788717328	0.918987937	0.922179942	0.07503485	1.004420175	1.874056369	1.088862042	1.10893328	0.057512255	0.079173092	0.877727301	0.920079803	2.118597567	0.936163255	1.179206806	1.07321554	1.171838671	1.139785905	1.061659991	0.885484048	1.074998306	0.989886545	0.997868764	0.706730013	0.174522575	0.46391	0.879767154	0.014663047	0.061327715	1.227674258	1.229094252	1.237621168	0.019960396	0.91496004	0.773105132	0.294483537	0.544492399	1.093225093	0.051909105	0.922441979	0.044727677	0.959257724	0.176454431	1.256317123	1.405651629	0.682188515
1.1.1.30	0.741837564	0.625121628	0	0.166528111	0.045302122	0.001389808	0	0	0	0	1.324091889	0.037830588	0.05812665	0	0	0.187098686	0.090261697	0.070319389	0.065896454	0.014137989	0.049196384	0	0.04368499	0	0.084968073	0.033891917	0.323531449	0.006553793	0.091577249	0.033994988	0	0.099828861	0	0	0.086822633	0.128795964	0.007514536	0	0.04871246	0.049963356	0.082594677	0	0.082976322	0	1.387105315	1.227098855	0.099594534	0.129472326	0.048324001
1.1.1.306	0	0.000696543	0	0	0.002167006	0	0.002553978	0.004456365	0	0.004838235	0.032746495	0	0	0	0.0098967	0	0.001895256	0.002347956	0.02511607	0.001030036	0.011030795	0.015586637	0	0	0.513441252	0	0	0.012819111	0.011928235	0	0	0	0	0.010847307	0.005796914	0.0112552	0.014583943	0.012029735	0	0	0.016179365	0	0	0	0.01875365	0	0.071531822	0.066369273	0.013761732
1.1.1.31	2.548764892	1.645629136	1.101224364	0.580669833	0.109252573	0.180535203	0.353672283	0.002862506	0	1.180660478	2.827706292	0	0.160436613	0.087142817	2.141278341	0.751437943	0.18038759	0.523548365	0.409410598	0.272687396	0.490443453	0.987219569	0	0.027811562	0.613905354	0.663512911	0.343488693	0.142641797	0.914556984	0.922865032	0.124963519	0.11008048	0.257657807	0.008073158	0	0.458580143	0	0.159702965	0.112684621	0.683519435	0.886555344	0.428229201	0.123807113	0.124944389	2.945565211	0.690796662	0.546703402	0.654486697	0.343591006
1.1.1.312	0.007609513	0	0.001048459	0	0.000799568	0.001810343	0.002073486	0.000288868	0	0.000552747	0.073349691	0.003524613	0	0	0.006792432	0.008827664	0	0.009078065	0.008556455	0	0.006533221	0.007804432	0.000162394	0.006317441	0	0	0.009413048	0.000997855	0	0.00446652	0	0	0	0.002872065	0	0.001329923	0	0	0.00616966	0	0.009592368	0	0	9.13898E-05	0.079294697	0	0.009844149	0	0
1.1.1.34	0.046826937	0	0.044492812	0.011901478	0.021393953	0.006328981	0	0.003720263	0	0.018980671	0.041543629	0	0	0	0.002593698	0.047313076	0.037416533	0.000511394	0	0.047890123	0.047616421	0	0.032714514	0	0.103123441	0.000384519	0	0.008607162	0.220721816	0	0.01011193	0	0.005570894	0.032685482	0	0.012982329	0	0.005893101	0.120632608	0.037162544	1.046911194	0.009129632	0	0.000615364	0.07325506	0	0.047191674	0	0.479709071
1.1.1.35	6.796941969	8.363438758	3.168947683	0.381643503	0.357683377	0.392698624	0.156324054	0.026976924	0	0	6.921198132	0	0	0.399152307	0	0	0.53406437	0	0.704559109	0.826236348	0.266020447	0.662461911	1.318479426	0	1.236072603	0.128616314	2.298591344	6.145580569	0	0.589271942	6.553992334	7.130595854	0	0.593226792	0.107672313	6.253651937	0.207839608	0.113068631	1.457444456	3.215345411	0.593596504	0.538176509	0.722165545	0.06819142	6.541406954	6.93996592	1.146631264	0.707979655	0.535922837
1.1.1.36	0.994379493	0.04069162	0.000752579	0.017636957	0	0.023967665	0	0.075314514	0.010661917	0.088154266	1.722091081	0	0.084877885	0	0	0.05366048	0	0.078198955	0.0706599	0.030768446	0.153772681	0	0	0	0.096082361	0	0.270324722	0.045542586	0	0	0	0.114262734	0	0.009572082	0.085440559	0	0.048616023	0.084228014	0.059069146	0	0	0.083923731	0	0.044010848	1.646990254	0.086633456	0	0.02320907	0
1.1.1.37	2.738883436	1.242776331	1.131307684	1.058501299	1.900408618	1.638896747	0.218036517	0.081497763	0	2.143039666	2.360357487	2.707016142	2.722984611	0.062390461	0	0.167394127	1.363255249	0.181761376	0.383165008	0.3324579	0.362355767	0.139444541	1.148295879	0	1.349086305	0.005097389	1.30239222	1.433532094	0	0.022788528	1.171325316	2.094820289	0	0	0.123922699	1.466865437	0	0.206504393	0.305433482	0.677470845	0	1.093060555	0.085884727	0	2.374502397	2.235070907	0.288589628	0.328376461	0.354249244
1.1.1.38	0.136655324	1.078496313	0	1.287169471	0	0.015840949	0.886707333	1.020564279	1.058241175	1.007366524	0.001459901	0	0	0.206838927	0.888051433	1.034209176	0.798425228	1.322902564	1.193383303	1.124045766	1.102143955	0	0	0.882523018	0.210275435	2.123905633	0.31897524	0.845181115	1.544244619	0	1.050620949	0.966436362	0.82202441	0.901985325	1.006335261	0.967428988	1.092914166	0.880329396	0.572823641	0.731828903	1.936017298	0.046912123	0.446973103	0.998733269	0.22314394	1.174993888	0.855979936	0.894873511	0.804503177
1.1.1.39	0	0.026305827	0.000843415	0.006778248	0.000523509	0.021561063	0.005248787	0.021464263	0	0.013965642	0.022384454	0	0	0	0	0.001874261	0.0235863	0	0.012331714	0	0.009301775	0.012054264	0	0	0.004960363	0.47403088	0	0	0.581377475	0	0.014927107	0	0.000752827	0.005530441	0	0	0	0.00542445	0	0.012849123	0	0.020728988	9.34265E-05	0.022176506	0.017937759	0	0.041372555	0.05761242	0.087031377
1.1.1.4	0.093130104	2.945271691	0	0	0.12702611	0	0	0	0	0	0.377596877	0.150824818	0.114387389	0.624342959	0.125949808	0.061690087	0.167763127	0.156121689	0.191753717	0.059295232	0	0	0	0.150412602	0.285517853	0.012557272	0.026096747	0.33644946	0	0	0.404254416	0.164587685	0.099545735	0.095051144	0	0.18121609	0.163531801	0.096824935	0	0.097768966	0.150431431	0	0.141352748	0.140759693	0.243230024	1.700566751	0	0.1329814	0.645820851
1.1.1.40	1.672417142	1.102712235	0.967477619	0	0.887557276	0.47013742	0	0.181969364	0.045305904	0	1.705027058	0.827936273	0.821915125	0	2.073042538	0	1.12735184	0	0.024715406	0	0.213741817	0	0.13321202	0.077345224	0.021695425	0	0.586566308	0.833717793	0.063114445	0.028679737	0.25093185	0.828077232	0.131608429	0	0.040327029	1.023200872	0.055914233	0.157924447	0.082030805	0.511953392	0.083724451	1.085997386	0	0	1.806093542	1.271993629	0.033616966	0.041660842	0.169321161
1.1.1.41	0.055963412	0.042590485	0	0	0.039693472	0.045298473	0.863359211	1.044946704	0	1.016476582	0.080557454	0	0.017105696	0.006194224	0	0	0.032818775	0.412223222	0.505785648	0.454684528	0.39573966	0.964223994	1.066638232	0	0	0	0.518447464	0	0.029359785	1.019171578	0.047697165	0.082663288	0.240627668	0.23088802	0.154773032	0.022992255	0	0.072299601	0.15691973	0.024300603	0.047730942	0	0.654137192	0	0.153801416	0.05596437	0	0.051429833	0.013046559
1.1.1.42	1.540892922	2.073800616	0.119831202	0.837342092	0.896567344	0	0.216749145	0	0.877131936	0.007900807	1.289304353	1.068922153	0.886573826	1.030973177	1.099434425	0.9651547	0.785594798	0.461294391	0.398935204	0.358022042	0.437337919	0	0.002600563	0.478711097	1.015165152	0	1.192411279	0.845573651	0.088566991	0.016309435	1.1070398	1.076255801	0.785952289	0.778134863	0.768448767	1.048547002	0.986538739	0.095216624	0.157517854	0.660780944	0.077871174	0.07753834	0	0.103575952	1.30919128	0.910704344	0.734287525	0.74670337	0.311503371
1.1.1.43	0.000462085	0	0	0	0	0	0	0.004029865	0	0	0.063798315	0.004853118	0	0.001553836	0.009394825	0	0.005333398	0.011733438	0.000304287	0	0.011345419	0	0	0.004387458	0	0	0	0.00094434	0	0	0.001742839	0	0	0	0.004661574	0	0	0.010359745	0.010568903	0.001162411	0	0	0.000870293	0.009229249	0.039681506	0.008177796	0	0.00313394	0.007897455
1.1.1.44	0.294751397	0	0.881025021	0.862137323	0.012463582	0	0.286640155	0.082113897	0	0.105945465	0.559725578	0.965017371	1.054659363	1.382151536	0.055778154	0.252733337	0.129552148	0.295128025	0.339089236	0.12878949	0.199822838	0.032672175	0.054236868	0	1.00379718	1.609163181	0.225969221	0.876638621	1.945492414	0	0.958553356	1.043408467	0	0	0	1.092335878	0.060058444	0.088254593	0.267395056	0.993077075	0.957254151	0.918001167	0.582988325	0	0.593051053	1.002844618	0.598367057	0.441518524	1.111424175
1.1.1.46	0	0	0	0	0.009785769	0.005732475	0.005134924	0	0.014074247	0.004367303	0.150349467	0.003040604	0	0.001507187	0	0.012254543	0.008598808	0	0	0.011560979	0	0	0	0	0	0	0	0	0	0	0.014182213	0.008073485	0.014387335	0.006347625	0	0.004706231	0	0.00189168	0	0	0.007000794	0	0.014137918	0.003059541	0.130082511	0.006719226	0.012302934	0	0
1.1.1.47	1.665109462	0	0	0	0.05208884	0.033854113	0.002213217	0	0.059415739	0.934853896	0.856611377	0	0	0.034304248	0	0.266546815	0	0.004477332	0.088220432	0.001379608	0.026953262	0.063963704	0.011237146	0	0	0.513575391	0.566388889	0.052636856	0.852396378	0	0.881720376	0.083148573	0	0	0	0.103284727	0.031169846	0	0.005310776	0.022867646	0.076463004	0	0	0.015042283	0.896267216	0.193757569	0.129408187	0.227988119	0.247648936
1.1.1.48	0.005952483	0.017126158	0	0.021630963	0	0.010984929	0.009428752	0.003050237	0.0088068	0.012439166	0.21054662	0.013637332	0	0	0	0	0.018429127	0.013659568	0	0	0	0.0054955	0.004052058	0	0.000206239	0	0.007730717	0	0.003184052	0	0.005852957	0.035691202	0	0.016594537	0	0.01959972	0.029636017	0.010871826	0	0.02272047	0	0	0	0	0.231994135	0	0.071659683	0.09810476	0.073948085
1.1.1.49	1.052730255	0.124511087	1.03468344	0.879044565	0	0.099624414	0	0.007629242	0	0	1.201367101	0.903687572	0.794587641	1.11687513	0	0	0.035907086	0.123582685	0.056072935	0	0.192228319	0.031920252	0	0.047142753	0.999049494	0.510917686	0.454872941	0.883538444	0.887924769	0.083477683	1.055310462	0.988198189	0.086628145	0.034450344	0	1.042016499	0	0.046156957	0.133853207	0.945819888	1.048638291	0.908151423	0.308208284	0.049797254	1.215360953	0.899444274	0.390439245	0.476293838	0.942463737
1.1.1.50	0.012557857	0	0.01652162	0.002826684	0	0.002515166	0.023864748	0	0	0.005046172	0.109774306	0.024580181	0	0	0	0.005691849	0.012144681	0	0.000485314	0.017330044	0.00763627	0.017410747	0.01960303	0.004827545	0.015335084	0.019952106	0	0.023864577	0	0.011988518	0.016788472	0	0.021979419	0	0	0.025809529	0.025480276	0.013718645	0.018784891	0.012075019	0	0.00724888	0.003128549	0.021916165	0.086977212	0.008508255	0.037607694	0.073665321	0.000615353
1.1.1.51	0	0.002006634	0.001969807	0.001869952	0.000632002	0	0.003021007	0	0.001426563	0	0.075738597	0	0.000891886	0	0.003275832	0	0	0	0.003065966	0	0.002874695	0.003115252	0.001137404	0.001735348	0.002036784	0	0.001580228	3.14756E-05	0	0	0.000197317	7.76473E-05	0	0	0	0	0.003276033	0.002721171	0.001895745	0	0	0	0	0	0.079543926	0.002963072	0.001898009	0.002113696	0.002966435
1.1.1.53	0.229500518	0.007775023	0	0.002592525	0.033964371	0	0.031631684	1.011685784	0.022748573	0	0.102583889	0	0	0.023175415	0.000106035	0	0	0.025984163	0	0.010372168	0.051389947	0	0	0	0.066752488	0.015252455	0.032228422	0.043283871	0	0	0.036360743	0	0.006256826	0.036646519	0.029531565	0.00149876	0.001937814	0	0.015969581	0	0	0	0.036237467	0.014183974	0.155953529	0.001796995	0.049647718	0.0021139	0.093389174
1.1.1.56	0	0	0.007653063	0.01936613	0.022403273	0	0	0	0	0.001725111	0	0.008320674	0.030348315	0.026349598	0.029366828	0	0.002643099	0.015889326	0	0.03643434	0.031959064	0	0.034651993	0.004831878	0.039466724	0	0.028440599	0.024135008	0.011227942	0	0	0.059811612	0	0.038751843	0	0.029159506	0.028545391	0.024631219	0.032961019	0.005908411	0.028769653	0	0	0	0.054209932	0.596891901	0	0	0.039634688
1.1.1.57	0.210858072	0	0.018049997	0.263769504	0	0.017521987	0.430868551	0.031602798	0.056182594	0	0.503349852	0.12891431	0.099739827	0.059415618	0.085998647	0.319529308	0	0.201461382	0.225945402	0.111979492	0.186326315	0	0.079788825	0.029988957	0.263352577	0	0.288560559	1.112977525	0.498757094	0.988954074	0.184166653	0.930890755	0.259809098	0.274851758	0.191715922	1.060377734	0.98034735	0	0.145643057	0.570326779	0	0.053616283	0	0	0.437803478	1.809040388	0.263682302	0.218755004	0.121913051
1.1.1.58	0.253731944	0.041302529	0.04811597	0	0	0.469481154	0	0	0.075062487	0	0.110943829	0.833783761	0.785180182	0.015509303	0.039723079	0.398056809	0	0.240190492	0.175046955	0.270442896	0.212649433	0.487247325	0.053793489	0.033155054	0.013375761	0.04132867	0.249066645	0.668807556	0.344731751	0.937689279	0.203827644	0.915934669	0.164834304	0.173154188	0.151882416	0.744644258	0.930600911	0.021627482	0.243361217	0.485014468	0	0.082454447	0.073480281	0	0.087561978	1.225200716	0.248255126	0.27989577	0
1.1.1.6	0.236463332	0.122014029	0.057574638	0	0	0.021968533	0.20305213	0.124179814	1.948821368	0.97400417	0.043089662	0	0.05278595	0.406656076	0.139795522	0.852423573	0	1.093623419	1.077723397	1.142501052	1.135629356	2.135675283	0	0.64641831	0.22992453	1.437097222	0.351628982	0.955129303	2.037393892	2.009064366	0.546857423	1.23962928	0.568396282	0.667637781	0.673544201	0.940007603	0	0.381074474	0.500046761	0.615174539	0.988184474	0.208950439	0.441952105	0.067878717	0.231212732	2.234787734	0.464134327	0.638594664	0.39134224
1.1.1.60	0.880404787	0.576090898	0.021917745	0.054911436	0	0.045989462	0	0	1.102787628	0.009190034	1.86827217	0.060190184	0	0	0	1.084841897	0.067876919	0.479195189	0.28640308	0.526498677	0.305006822	0	0	0	0.033457977	0	0.478232758	1.254667525	0	0.921141304	0.068489616	1.931859889	0.322261761	0.198807645	0.312364807	1.11532986	0	0.02261274	0.459355603	1.100651348	0	0.096811002	0.378727992	0	1.829622399	0.980998143	0.538776308	0.600158705	0.299406144
1.1.1.61	0	0.002695878	0	0	0.020339511	0	0.016120806	0.985878391	0.965930474	0	0.665940738	0.019010685	0.022431637	0.172334232	0.004676973	0	0	0.244917626	0.203492415	0.233621507	0.275971065	0.015017586	0	0	0	0	0.048623494	0	0	0.019689861	0.019352087	0	0.131622049	0.067437719	0.118212521	0	0.035651875	0.048616111	0.16012841	0	0	0.024471431	0.029769642	0	0.65924008	0.04111883	0.035063363	0.105201009	0.071768411
1.1.1.62	0.014685551	0.012903166	0.000570977	0	0.006245183	0.015716367	0	0.005437707	0	0.015002556	0.269265289	0	0.012063136	0	0	0	0	0	0.000537776	0	0	0	0.002752883	0	0.015536288	0.007927451	0.012584228	0.004702624	0.002515282	0	0	0.013686341	0.004076003	0.012175681	0	0	0.009063463	0.013985648	0	0.016417856	0	0	0.015913852	0	0.268833913	0	0	0	0
1.1.1.65	0.192178891	0	0.003691207	0.00849167	0	0	0	0	0	0	0.060531479	0	0	0.007549964	0.008797862	0.009960253	0	0	0.001586661	0	0.011384123	0.002342239	0.007640936	0.010193873	0	0.004731228	0	0	0	0	0.004927514	0	0.007872432	0	0	0	0	0.002754354	0	0.000860478	0	0	0	0.006549058	0.073075865	0	0.036251082	0.029151656	0
1.1.1.67	0.02068245	0.003901945	0	0.566898708	0.007885578	0	0	0	0	0	0.011441708	0.076897934	0.100446241	0.020461216	0.016675251	0.013415036	0	0.03688122	0.022806901	0	0.037189581	0.012843413	0	0.006350893	0.065056139	0	0	0.00759764	0	0	0.002198649	0.00169484	0.008117609	0	0.004696156	0	0	0	0.009511363	0.018189593	0.001982984	0.01282517	0.017992247	0	0.021998178	0	0.108975082	0.087363262	0.010454103
1.1.1.69	1.125448464	0	0.0510815	0.057508155	0.089044692	0.981154395	0.053499327	0	0.047526872	0	0.614228165	1.062045637	0.937263853	0	0.941067511	0.187588449	0.029661945	0.504018185	0.555188442	0.381635126	0.425358928	0.5221407	0.078545881	0.035168832	0.248305558	0.577217783	0.249146096	0.554457057	1.096407424	0.075905524	0.416132415	0.446333336	0.090143422	0.178764707	0.012585172	0.515576823	1.440862308	0	0.379606625	0.582605132	1.029803133	0.064791507	0.376999544	0	0.556204233	0.486181766	0.348010294	0.286467399	0.110969648
1.1.1.77	0.126143078	0.030279693	0.98559392	0.130883108	0.08602318	0.040446506	0.014601265	0	0.921876801	0	0.122407884	0.985550385	0.994213602	0.651024243	0.082942041	0.330215639	0	0.240794435	0.372428683	0.396557408	0.355547071	1.047527484	1.047356278	0.978061141	0	0	0.341184677	0.654396432	0.391344384	0	0.062892245	0.923481131	0.863390571	0.811022176	0.944839962	0.514457651	1.058189242	0	0.315249607	0.548633341	0.026818915	0.109206398	0.330161135	0.02599946	0	0.891675732	0.38793655	0.364914431	0
1.1.1.79	2.024682671	0	0	0	0	0	0	0	0	0.127026683	1.532123087	0	0	0.030205341	0.140344103	0	0	0	0	0	0.116130481	0	0.191531835	0	0	0.15211183	0.33926746	1.175788143	0.049492336	0	2.171132395	1.588258465	0	0	0	1.130890732	0	0.026112009	0.390231058	1.027371549	0.134679351	0.349816443	0	0.141733701	1.803499672	2.794320381	0.131344217	0.318064395	0.226475124
1.1.1.81	0.563931016	0.030441694	0.008546131	0	0	0	0.088270566	0	0.068057695	0.023208807	0.482201897	0	0	0.077254413	0.999007353	0.138772035	0	0.017852393	0.136996738	0.104294949	0.08746564	0.076992255	0.072094216	0	0.019186034	0	0.079427977	0.255453612	0.059542298	0.061167716	0.359486608	0	0.14010513	0.267369001	0.129550934	0.255721905	0.950002733	0.009403462	0	0.076969111	0	0	0	0	0.366247203	1.170470439	0.258847071	0.226855852	0.03815537
1.1.1.82	0	6.83007E-06	0.000810824	0	0	0.000766757	0.00013577	0.000259289	0.00028022	0	0.017821766	0.001295383	0	0	0.0005122	0	0	0.01643414	0.016291962	0.016654264	0.017571645	0	0	0	0.03471479	0.000967966	0.001350771	0.000564478	0.000579523	0.001029303	0	0	0.001083792	0.00085917	0.001219726	0	0	0	0.001155895	0	0	0	0.001048539	0.000979991	0.017291364	0	0	0	0
1.1.1.85	1.031784351	1.014075514	0.97559536	0.992064832	1.021218965	0.51247046	0.056180465	1.016239785	1.072329033	1.046095041	1.142010385	0.933760359	1.051212358	0.883108102	0.971134282	1.070541767	0.879049365	0.525170738	0.630335514	0.650302983	0.540629536	0	1.069549101	0.999242845	1.010122702	0	1.000203743	0.928294035	0.094662563	0.927245757	1.060084579	1.011507368	0.947002609	0.959847406	0.890135563	0.984144647	0.969989395	0	0.283526742	0.433171634	0.069697234	0.770599865	0.555721322	0.025022055	1.102477912	0.984003444	0.989652263	0.961939662	0.17475436
1.1.1.86	1.061209401	1.035963954	0.952877265	1.043054003	1.083486003	0	0.104633194	1.089781356	0.916125471	0	1.190624178	0.981492951	1.074317849	1.642148185	0.988273146	1.033450551	0.90674874	0.597792948	0.672844251	0.6785489	0.684128207	0.049022049	1.027421714	1.031601355	0.967827477	0.001204671	0.933710151	0.878918202	0.042369304	1.058041936	0.957546531	1.003950607	0.991375555	0.907280112	0.87942355	1.037482914	1.074456298	0.006544316	0.371265081	0.549299555	0	0.92098877	0.537189836	0	1.159743689	0.925429293	0.972435688	1.031251512	0.277701542
1.1.1.87	0	0	0	0	0	0	0	0	0	0	0	0	0	0	0	0	0	0	0	0	0	0	0	0	0	0	0	0	0	0	0	0	0	0	0	0	0	0	0	0	0	0	0	0	0	0	0	0	0
1.1.1.88	0.213468598	0	0	0	0.032050585	0	0	0.024868987	0.038295542	0	0.084368128	0	0	0.023915464	0.042291802	0.041509882	0	0	0.017483001	0.007152576	0	0.001503969	0	0	0	0	0.031975641	0	0.337658053	0	0.040991491	0	0.013039025	0.050985076	0.025311071	0.016272708	0.026013377	0.026806803	0.039010763	0.488665417	0.005654019	0.009762367	0.089659176	0.029478936	0.088777621	0.020991834	0.173055547	0.154056608	0.738932096
1.1.1.9	0.028050652	0	0	0	0	0	0	0	0.015280171	0.005066604	0.372260036	0.026449116	0	0.236067417	0	0	0.006681453	0	0.018239775	0	0.021304195	0.005467855	0.013527924	0	0	0.005687809	0.02115704	0	0	0	0.159874216	0	0.008466865	0	0.009747366	0	0	0	0	0	0	0	0.027960785	0	0.351872763	0.009017924	0.023950263	0.03201873	0.02659755
1.1.1.90	0	0.096591425	0	0.015287522	0.026920161	0.013705674	0	0.011305594	0.016915764	0.022959696	0.065648642	0	0	0.012890664	0	0.017582622	0	0.110053277	0.123566686	0.122362533	0.11874395	0.001094397	0	0.018296418	0.100148698	0.024329097	0.00574378	3.58312E-05	0	0.021412789	0.032487158	0	0	0	0.022036201	0.028127395	0.012964284	0	0	0.00970266	0.000656561	0	0.009421772	0	0.030647819	0.889405484	0.031369984	0.008305918	0.361495072
1.1.1.91	0	0	0	0	0	0	0.023815444	0	0	0	0.704867617	0.049099255	0	0.059042815	0.04679441	0	0.022519052	0.107953584	0.044946041	0.110599996	0.082377071	0	0.002257125	0	0.170753111	0	0.036264783	0	0.021595685	0.008791403	0.198112938	0.04354617	0	0.012464236	0.019626618	0.000817127	0	0.034258046	0	0.006482786	0.009395	0	0	0	0.742091435	0.043595213	0.035639926	0.066676674	0.001861118
1.1.1.93	3.599776002	1.345826983	0.117862787	0.123141354	0.133861534	0.02235624	0	0	0	0.178854938	3.030056476	0.124606247	0.236749559	0.115814264	0.001965818	0.10196293	0.146006335	0.010855989	0.290868475	0.36127517	0.085844062	0.170488437	0.019090764	0	0	0.211217897	0.547319526	1.305354051	0	0	0.45924019	1.522114894	0.073912324	0.11624762	0	0.945535607	0	0.193108773	0.088652067	1.579641919	0	0.443831972	0.026959402	0	2.702410326	3.669882224	0.483853777	0.288925641	0.115023553
1.1.1.94	0.964427249	0.932027505	1.002620868	1.077004232	1.084374906	0.568395974	1.378355477	3.021959144	3.030245717	0.958548288	1.036737834	1.070221519	0.959437606	0.87516898	0.953129077	0.78541406	1.036023736	0.943965313	0.972546703	1.013634332	0.982141006	1.030312721	1.076165536	1.02777936	1.091205124	1.042944843	1.056176792	0.914522241	1.284345887	0.910740907	0.954352318	1.045408524	1.096994027	1.078681898	1.124339678	0.966250626	0.977872457	1.007395327	1.089143726	1.076097804	1.053036435	0.991521071	0.86937204	1.08801286	0.957554432	1.09178457	1.159691036	1.178223856	1.113055918
1.1.1.95	2.217552617	1.498298999	0.854983724	0.981378585	1.19019494	1.137935249	0.673572328	2.981045358	5.418896071	2.888162085	2.280980903	1.220203812	1.041120592	0.742058941	3.218584614	2.18498816	1.071398865	1.761064674	1.976242799	1.612571808	1.680163805	0.920720929	0.857626117	1.103715687	0.973981009	1.183561012	2.070671108	1.544716834	1.500445245	0.937158204	1.251610103	1.168125311	1.229976627	1.287164774	1.307631433	1.294926585	0.964599302	0.566805466	0.895402347	0.669580669	0.163622085	0.895742673	1.480132454	0	2.491831395	3.386807089	1.451430879	1.360754016	0.849559447
1.1.2.-	0	0.002623866	0.008399767	0.013953651	0.013417084	0	0	0.006508772	0.014923996	0.013888678	0.314939799	0.012477959	0	0.007010806	0.009532324	0	0.014232193	0	0	0.01152768	0	0	0	0.008653225	0.013817938	0.010695936	0	0.01341901	0	0	0	0	0	0	0	0	0	0	0	0.000401877	0.000958024	0	0	0.007796815	0.29413119	0	0.045909861	0.041882395	0.028238044
1.1.2.3	1.737713971	1.029115544	0.914570262	0.714965869	0	0.039270658	0.076912504	0.048469404	0	0.036609866	1.614717799	0.012308706	0.130404618	0	0.009138086	0.099024654	0.106316549	0	0.075126544	0.044887142	0	0	0	0.086554112	0.376330407	0	0.481966711	0.935974799	0.122304454	0.10288315	0.302662561	0.904945865	0	0.123328553	0.063158818	0.793756906	0	0.000449294	0.068266792	0.618327678	0.007499241	0.792830411	0.044126912	0.123825401	1.419683949	1.317083463	0.000655726	0.228863501	0.0437181
1.1.2.4	0.803000627	0.037757367	0.086853544	0.359324547	0	0	0	0.059434066	0.06955882	0	1.598319266	0.364895735	0.373690781	0.068331794	0.972272542	0.183404692	0.148767797	0.057975063	0.070569063	0	0	0.449617145	0	0	0.034434133	0	0	0	0.026021617	0.002737356	0	0	0	0.051073278	0.024173999	0.067719931	0	0.077244498	0	0.067077488	0.003918867	0	0	0.007887576	1.642655711	0.099832847	0.15275886	0.152756691	0.018548131
1.1.2.6	0.006383054	0.014471814	0	0.018398471	0	0.015454155	0.019024676	0	0	0	0.019193539	0.00127642	0	0.007477869	0	0.013617545	0	0.024296423	0.014278277	0	0.005577505	0.014591637	0	0.011157506	0.004190634	0.020715171	0	0.000823904	0.020020305	0.00675515	0.018131976	0	0	0	0.004154245	0	0.009227835	0	0	0.018755474	0.012255163	0	0.000235803	0	0.018689908	0	0.023733859	0	0
1.1.2.7	0	1.42382E-05	0.000615861	0.000766738	0	0.000263484	0.000462242	0.000679078	0	0	0.017299335	5.48473E-05	0	0	0.000668821	0	0.000270159	0.000319771	0.000179577	0.000244123	0.000483904	0.000132625	0	0	0	0.000185857	0	0.000525425	0.000157979	0	1.5877E-05	0	0	0.000711114	0.000397231	0.000718682	0.00011801	0	0	0	0.000614892	0	0	0.000467683	0.017708678	0	0	0	0
1.1.2.8	0.031561809	0.049732025	0.896844102	0.030111435	0.009245812	0.001630121	0	0	0	0	0.498421755	0	0.037670618	0.042378801	0.023549117	0	0.021168769	0.058674219	0	0.050040407	0.024581161	0	0.063271725	0	0	0.012101527	0.247590437	0	0.034711407	0	0.001058424	0	0	0	0	0	0	0	0	0	0.030205948	0.001757163	0.030723323	0.028271103	0.423459083	0	0.016319003	0.060329631	0
1.1.3.15	1.800803998	0.222904771	0	0.090886403	0.837574759	0	0.69254584	0	3.181644302	1.151870142	1.616829542	0	0.007187829	0	4.010986548	0.120897853	1.532443069	0.927476956	0.96871409	0.802348512	0.845707714	0	0	0	0.325082033	0	0.677715817	0.400282231	0.02177161	0.162473798	0	0.623632726	0.255693954	0.336208595	0.200667305	0.428444366	0.002921638	0	0.924778743	0.440095244	0	0.276013866	0	0.100179358	1.789106508	0.078603902	0.495907317	0.422669655	0.215790764
1.1.3.21	0.01952854	0	0	0.003879184	0	0	0.000503306	0	0.011540458	0	0.067479307	0.020037476	0	0.011750192	0	0	0	0	0	0	0	0	0	0	0.02421733	0.525250838	0.01688463	0	1.019272202	0	0.026640654	0.000971917	0	0.036313208	0.017451183	0	0.013294932	0.02910106	0	0	0.032037635	0.020446603	0.080654914	0.011772687	0.089294174	0	0.124277351	0.122375346	0.259324052
1.1.3.41	0.002680038	0	0.000416448	0.004329666	0.003906388	0	0.001039838	0	0.002712271	0.002185178	0	0	0	0.002770154	0	0	0	0	0	0.002754786	0.004320445	0	0	0.001038474	0.000946258	0.003197375	0.003179436	0	0.004649656	0.001931205	0.002270489	0.000119173	0	0	0	0	0.004457973	0.002619813	0	0.001007064	0	0	0.002630807	0.000560058	0.002734754	0.000538616	0.028641265	0.032246235	0
1.1.3.6	0	0.46666227	0	0	0.000590921	0	0.018575258	0.019801342	0	0	0.183119294	0	0.010958523	0.020244949	0.000236633	0.00015548	0	0.005004367	0.013700198	0.007616904	0	0	0.016884715	0.001856829	0.119482717	0	0	0.008131252	0	0	0.004232611	0	0.011365214	0.01557704	0.018762144	0	0	0.001153259	0	0.007297027	0.012329677	0	0.021416427	0.020807428	0.173889563	0.013493055	0.172068769	0.139414453	0.039172213
1.1.3.8	0	0	0	0	0.018075069	0.001359265	0.003522243	0.014405735	0	0.000918279	0.065003638	0.006200816	0	0	0.015379989	0	0.006407537	0.024241562	0.025382353	0.026892862	0	0	0.007476729	0.016931623	0.704477776	0.013488124	0	0	0	0.015642519	0.157877237	0.020849547	0.002523067	0.012972306	0	0.012230979	0	0.005402544	0	0	0.012403388	0.019031431	0	0.002015242	0.05701045	0	0.016823204	0.019420263	0
1.1.3.9	0	0	0	0.010793257	0	0	2.49017E-05	0.000511091	0	0.003916723	0.219777442	0.000851955	0.004517834	0	0	0	0.002158585	0	0.009224022	0.005487898	0.002731649	0	0	0.006363259	0	0	0	0.010343045	0	0.008276738	0	0	0	0	0.006289865	0	0	0	0	0.00899601	0	0	0	0.007085139	0.238758562	0	0.003769768	0.004748877	0.004504931
1.1.5.2	0.495723537	1.628386814	0	0	0	0.053042416	0.094747416	0	0.04453695	0.076657875	0.244664739	0	0	0.093159872	0.055786652	0	0.023756504	0	0.000745442	0.059917521	0	0	0	0.086570753	0	0.022025718	0.521230905	0.660943728	0.074699209	0	1.115556963	0.923977213	0	0	0	0.599898473	0	0	0.21362219	0.500773046	0	0.086799516	0	0.026154255	0.208643144	0.783138028	0.11017602	0.053826313	0.126994636
1.1.5.3	1.663178936	0.654579914	2.818701491	1.836983334	0	0.680728022	1.695525235	1.093240652	1.475851869	0.177634839	1.38981038	0.669179135	0.366204577	0	2.77422806	0.855826609	0.232754064	1.335292758	1.338768691	1.460537059	1.187871913	1.032260968	0.938476938	0	1.139954207	0.255091122	1.648769424	3.280345613	0.43547851	0.874244649	0.976951902	3.60109763	1.343476856	1.471942053	1.179426513	3.119078613	0.499140714	0	1.68021472	1.970319207	0.235658904	3.331889028	0.720740395	0	0.848741126	3.75740913	0.738295996	0.993407506	0.353531787
1.1.5.4	0.407117651	0.590515956	0.818000157	0.003545727	0.063238779	0	0.103857288	0	0	0	0.114044251	0	0.006601296	0	0.125174073	0.058489099	1.066240148	0.158157286	0.124623745	0	0	0	0.083066299	0.082380217	0.936220551	0.011626753	0.264532523	0.605476111	0.118003155	0	2.07062014	1.048587777	0.04959892	0	0.089980853	0.815641607	0.031752073	0	0.138624702	0.545442995	0	0.207222338	0	0	0.324262983	1.627675063	0.305311186	0.201564199	0.067249962
1.1.5.8	0.158269994	0.930339908	0.046373737	0	0.05429725	0.004750039	0.051198611	0.055980394	0.016079004	0.001889816	0.009494174	0	0	0	0	0.035311957	0.018597563	0	0	0.008700812	0	0.033364697	0	0.061350427	0	0.030039483	0.061732862	0.079866504	0.044285156	0	1.015217734	0.007903061	0	0	0.041930348	0.124369091	0	0.058916348	0.023743092	0	0	0.011436733	0	0	0.004640563	1.294047912	0.00150304	0.000357418	0.072843442
1.1.99.-	0.200557482	0.026029887	0.024978777	0.013915461	0.053247145	0	0	0.053424715	0	0.021770311	1.07250909	0.016407434	0.008443693	0.014030597	0	0	0.044624271	0	0	0	0.039535914	0	0	0.046908486	0.003937018	0.012598651	0	0.050866259	0.064827367	0.044830813	0.117200915	0.056093484	0	0	0	0.082387414	0.065329879	0.01140374	0.042395038	0	0.016953244	0	0.066278037	0.040249025	1.125737709	0.458598747	0.086440257	0.110827855	0.183869097
1.1.99.1	1.960882881	1.068472172	0	0	0	0.057811667	0.007077786	0	0	0.07714564	2.471904352	0	0	0.143189859	0.095001769	0	0.029697202	0	0.174132774	0.00087636	0.189330406	0.040299725	0	0	0.522997056	0	0.272665594	0.749493993	0.117975213	0.013714118	1.059229318	0.734623335	0	0	0	0.445551355	0	0	0.212502973	0.483175519	0	0.094259582	0	0.009933248	2.441393669	1.059578094	0.29245309	0.398936555	0.121553249
1.1.99.10	0	0	0.004509059	0.004764309	0.003284838	0	0.007156831	0.00426035	0.002903077	0.002728756	0.059789954	0	0	0.002888977	0.001061431	1.58411E-06	0.009159013	0	0.004152765	0.003431746	0.009409794	0	0	0.003547705	0.000583092	0.001365057	0	0	0	0	0.002417423	0	0	0.002691201	0.008739701	0	0.009325044	0	0.009055889	0	0	0	0.003662162	0.001525688	0.04940952	0	0	0.006747678	0
1.1.99.2	0	0	0	0	0	0	0	0	0	0	0	0	0	0	0	0	0	0	0	0	0	0	0	0	0	0	0	0	0	0	0	0	0	0	0	0	0	0	0	0	0	0	0	0	0	0	0	0	0
1.1.99.21	0	0.017543618	0.017811487	0.011969644	0.002007851	0	0	0	0	0.023801245	1.002557585	0	0.030465684	0	0.023895561	0.007323477	0.000932287	0.053318886	0	0.012102725	0.057015447	0	0.034679784	0	0.058303365	0.043032536	0.037407742	0.072434275	0	0	0.134366104	0.054229151	0.031558993	0	0	0.050972813	0.036194329	0	0	0.047465355	0	0.022686592	0.02708285	0	1.01977208	0.01953145	0.080341188	0.129645437	0.044826554
1.1.99.24	0	0	0	0	0	0	0	0	0	0	0	0	0	0	0	0	0	0	0	0	0	0	0	0	0	0	0	0	0	0	0	0	0	0	0	0	0	0	0	0	0	0	0	0	0	0	0	0	0
1.1.99.28	0.013308897	0.015587449	0	0.017659538	0	0	0	0.001126961	0.029756609	0	0.063300314	0	0.008921061	0.008240037	0	0	0.022011153	0.045169033	0	0	0	0.007354008	0	0.008389451	0.042235716	0	0	0.028666142	0.020010866	0.013255609	0.021512607	0.023487396	0	0.007018828	0.023788297	0	0	0.015546304	0	0.02366566	0	0	0	0.005975491	0.091779235	0	0.017718686	0	0.02347925
1.1.99.3	0	0	0.065024324	0.044242745	0	0	0	0.098380617	0	0	0.624001388	0	0.068354958	0.015999398	1.920153825	0.03273956	0.808719755	0.113228549	0	0	0.113953859	0	0.031936378	0.067615988	0.093846912	0	0	0.495225267	0	0	3.214572613	0	0	0	0	0.319334029	0.152386451	0.155366615	0.146828077	0.092062288	0.123494987	0.169808427	0.018658495	0	0.654352632	1.652269699	0.153655986	0	0.112181315
1.10.2.-	0.000422128	0.004236436	0	0.002971763	0.002571301	0	0	0	0.003218521	0	0.012373437	0.000230056	0	0	0.004289898	0	0.002630505	0	0.001173624	0.002607598	0.000704134	0.000271015	0	0.000617982	0	0.003703877	0.001398456	0.007706669	0	0	0	0.009758475	0	0	0.004282116	0.006132584	0.00262141	0	0	0.003109793	0.000660069	0	0.001073952	0	0.00826507	0	0.000973521	0.000162048	0
1.10.2.2	1.61333714	0	0	0	0.025521793	0	0	0.016860381	0	0	0.980896855	0.005745285	0	0.078844514	0	0.019276595	1.055834554	0.073347931	0.082243529	0.098591929	0.021608486	0.024531727	0	0.044728153	0.06978524	0.036911452	0.170547659	0.045324953	0.062307504	0.065826924	0.006740558	0.071555598	0	0.017385219	0	0.061589376	0	0.076229122	0	0.002504647	0.057841084	0.005539055	0	0	0.944581931	0.064621186	0.06229684	0.086853359	0.057206071
1.10.3.-	2.985854482	7.170108975	2.306496468	3.298554415	1.623963409	1.425296073	1.096341276	0.424018036	0	0.381680753	7.360530675	1.919753875	2.414448839	0	2.590214445	0.5822893	1.781880405	0.423915092	0.621726261	0.674678057	0	0	0.581287204	0.441785923	0.720468162	1.626721234	3.167003196	6.69484182	0.930872226	0	5.86836958	6.863432889	0.340565143	0.514922589	0.478340649	5.957729328	0.189346666	0	1.153753359	5.38001073	0.153466679	2.077520194	0.14006855	0.257528057	7.063621984	7.74538919	0.937323318	0.851997826	2.297483412
1.10.3.12	0	0.093112104	0	0	0	0	0.021649478	0.033700271	0	0.022220175	0.145207251	0	0.032895608	0	0	0	0	0.085215002	0.116940986	0.039387844	0.028203784	0	0.049469626	0.108925678	0.096151937	0.100378072	0	0.014339278	0	0.070746715	0.000212097	0.121480343	0.059694286	0	0.091472062	0.012459116	0.063504515	0.00516191	0.077516246	0.002613128	0.033817579	0	0.026806054	0	0.21033211	0.097671795	0.00972125	0	0
1.10.3.2	0	0	0	0	0	0	0	0	0	0	0	0	0	0	0	0	0	0	0	0	0	0	0	0	0	0	0	0	0	0	0	0	0	0	0	0	0	0	0	0	0	0	0	0	0	0	0	0	0
1.10.3.3	0.007119764	0.008512889	0.007480887	0	0.011591039	0	0	0	0	0	0.231364065	0.017658016	0.018239981	0	0.002849152	0.005297904	0.003703098	0.012746138	0	0.008226924	0	0.009533052	0	0.001220486	0.021333638	0	0	0.007876618	0.014114144	0	0.004869784	0	0	0	0.008781609	0.0329769	0.014591266	0	0	0	0.018215916	0.017203246	0	0	0.245210077	0.003161984	0.018334589	0	0.012695102
1.10.9.1	0	0.000240796	0	0	0	0.000220575	0	1.56932E-06	8.29857E-05	0	0.008714101	0.00025691	0	0	7.49767E-05	0.0001301	0	0	0	0	0	0	0.000317011	0.00039487	0	0.000250295	0.000336284	0	0	0.000160272	2.45573E-06	0	0	0.00029238	0.000318948	0	0	0	0.000358305	0	0	0	0	0	0.008404857	0	0	0.000337288	0.000368987
1.10.99.2	0	0	0	0	0	0	0	0	0	0	0	0	0	0	0	0	0	0	0	0	0	0	0	0	0	0	0	0	0	0	0	0	0	0	0	0	0	0	0	0	0	0	0	0	0	0	0	0	0
1.11.1.-	0	0.02731268	0.003265012	0.158548406	0.000934084	0	0.172788761	0.02097278	0.021704891	0.001220571	0.233570181	0.033194858	0	0	0	0.021701584	0.009701812	0.022844772	0.014861704	0	0	0.02091204	0	0	0	0.032288029	0.044113311	0.056562483	0	0	0.007336312	0	0	0	0	0	0	0	0.005057199	0.004788381	0	0.027719237	0	0	0.225682677	0	0.160798193	0.096582314	0.328891064
1.11.1.1	0	0.006172374	0	0.024922159	0.015521851	0	0.022541091	0.028959936	0	0	0.030780177	0	0.025192915	0.009182227	0.022607279	0	0.018595253	0	0	0	0.010734289	0.016830556	0.03307274	0	0.016154307	0.480720323	0.00404126	0	0.89847065	0.000230734	0	0.007772727	0.016978696	0	0.021879225	0	0.02441336	0	0.017108784	0.030257377	0.004045245	0	0	0	0	0.035666727	0.013353533	0	0.541999013
1.11.1.10	0	0.786296775	0.077020848	0	0.059890797	0	0.414818258	0	0.091575193	0.064850156	0.967129935	0.085507265	0	0	0	0.170768152	0.081698184	0.46229417	0.446003846	0.348856561	0.295483008	0	0	0	0	0.57154448	0.257211427	0.053569055	0.944331893	0	0.048066044	0	0.086350127	0	0	0.04499164	0.012379223	0.062781227	0.025714562	0.024149308	0.02033669	0.085204176	0.002708494	0.951769039	0.874060209	0.815999093	0.313448757	0.260845483	0.052688158
1.11.1.15	2.472393355	2.485107675	2.102391214	1.813771793	1.068828539	1.763735125	1.888978537	1.196100776	1.093314122	0.795346229	3.535402499	3.192816979	3.311869775	1.467353807	2.022888076	0.550960208	3.307093601	1.760967664	1.765647332	1.334822934	1.697331836	0	1.724690333	0.242136824	2.624415651	2.106888632	1.623688069	3.121387049	1.792654814	1.198317052	3.811418107	3.231561809	1.021101251	1.002980652	0.681525374	2.920843854	0.257407338	3.375054214	1.237251419	2.026775518	0	3.046114153	1.231556011	2.942002572	3.384943166	3.844492053	0.870190111	1.279729284	1.289410725
1.11.1.21	0.963039534	1.409271453	0	0.259216906	0	0	0.4990279	0	0	0.111801155	1.357160629	0	0.085685476	0	0	0	0.089126455	0	0	0.145590469	0	0	0	0.001249197	0.032497528	0	1.153474157	1.852712612	0	0	1.888718384	2.160921853	0.117064114	0	0	1.846937874	0.023823565	0.077209614	0.165036778	0.956243869	0.036389036	0.232828451	0.027503129	0	1.421222366	1.679468239	0.218079293	0.45958197	0.139520718
1.11.1.5	0.476931917	0	0.954536721	0	0.933127557	0	0.090017678	0.059076547	0	0	1.28609582	0.634265833	0.526357496	0.01629332	0.949536555	0.102553104	1.491255314	0.10008365	0.09151286	0.128908361	0	0	0	0.080664453	0.003428077	0.072622841	0.252248015	0.664362385	0.033767696	0.046800553	0	0.875456925	0	0	0.033067533	0.608705974	0	0	0.216016537	0.396766092	0	0.084343568	0	0.004210164	1.104970046	0	0	0.069567224	0.107066425
1.11.1.6	1.76753661	1.505102948	1.023346939	0.200215227	0.991675695	1.064138138	0.21672297	0.119867818	0	0.036955701	1.032129172	0.677725148	0.55708255	0	1.095609657	0	0.611363116	0.103885853	0.106672663	0.021053151	0.111855054	0	0.051451569	0.018441187	1.23709035	0.601010906	1.029149956	0.926121095	0.486354376	0.052434156	1.27125056	0.926176685	0.094111144	0.073731512	0	0.985308197	0	0.061524374	0.219146008	0.610070187	0.077793111	0.786860697	0	0	0.99657951	1.027589521	0.266403536	0.280892722	0.218791135
1.11.1.7	0.18340694	0.658223484	0.033339262	0.03547302	0.015716395	0.003270119	0	0	0	0.047012637	0.812113277	0.039614247	0	0.048126069	0	0.006334704	0.031250397	0.017987422	0.003755076	0.017691953	0	0	0.018673541	0	0.023109515	0	0.001116839	0.004347782	0.011434839	0	0	0.048723299	0	0	0	0	0	0.010189058	0	0	0	0.003582444	0.020321376	0	0.848202039	0	0	0	0
1.11.1.9	1.754222953	2.329768087	0	0.214491034	0	0.094341197	0.87334823	0	0.050763641	0.140340644	1.179266197	0.660476613	0.629617497	0.05658465	0.048741175	0.087219999	0.053914504	0.797581799	0.809065368	0.690212889	0.78052361	0	1.047788202	0	0.265362314	0	0.891565755	0.844252598	0.402821683	0	1.128313732	0.951410147	0.040894805	0.063197045	0.123694116	0.929875362	0.063134846	0.496960795	0.913138902	0.61567183	1.047963298	0.008695837	0.446915767	0.865299295	1.019115487	1.528165591	0.579912156	0.594063407	0.359456975
1.12.-.-	0	0.001242165	0	0.000223235	0.003972729	0	0.004941183	0	0.008113322	0.001453263	0.012262873	0.00636984	0	0.005607901	0.000944393	0	0	0	0	0.002648618	0.004268998	0	0	0	0	0.002051191	0	0.006142217	0.00172376	0	0	0.004814653	0	0.003573916	0.004138528	0.005955165	0.004582266	0.004063772	0.001462352	0	0	0.001294246	0.000874544	0	0.009403576	0	0	0.000717396	0.00302604
1.12.1.2	0	0.00227192	0.008331247	0	0.006616031	0.003909622	0	0	0	0	0.268977841	0	0	0	0.008646317	0.006475045	0.010121776	0.00186573	0.003733364	0.00838658	0.011895229	0.009209397	0	0.009849784	0.002602706	0.010336732	0.007869599	0.002397139	0.00169144	0	0	0	0.002581711	0	0	0.005474072	0	0.00939882	0	0.001689475	0.003610439	0.010257339	0.010160393	0	0.269238456	0.011514927	0	0.010161186	0
1.12.2.-	0	0	0	0	0	0	0	0	0	0	0	0	0	0	0	0	0	0	0	0	0	0	0	0	0	0	0	0	0	0	0	0	0	0	0	0	0	0	0	0	0	0	0	0	0	0	0	0	0
1.12.2.1	0.015741476	0	0	0.005203078	0.0156613	0	0.020364675	0	0.021447432	0.021418981	0.008237058	0.021445894	0.002991911	0.0165798	0.002694061	0	0	0.311735753	0.336193878	0.338111	0.309170292	0	0.01003378	0.018587701	0.013229949	0.010561331	0.002483395	0.010246465	0.01932177	0.001265177	0	0.012783536	0.011322776	0	0	0.010684958	0	0	0.479064734	0.015130862	0.015448636	0	0.005262316	0.003645168	0.006692602	0	0.041562488	0.010946535	0.040429165
1.12.5.1	0.041987084	0	0	0.007251876	1.006756172	0	0	0	0.031017606	0	0	0.070934049	0	0	0	0	2.696397598	0	0	0.01786002	0.030592528	0.004136458	0.064364267	0.02692218	0.060403748	0	0	0.056003896	0.066899132	0	0	0.046648342	0	0.030602875	0	0	0	0.04112997	0.039927296	0.060133753	0.025975939	0.055707918	0.054815659	0.050535527	0.091037894	0	0	0.007083001	0.043448597
1.12.7.2	0	0	0	0	0	0.158197763	0.02144624	0.102693896	1.337953131	0	0	0	0.0615207	0	8.005968432	0.561635093	0	1.036444019	1.290971059	1.219157869	1.097661734	0	0.172295489	1.038180706	0.111272308	0	0.138971028	0	0.235980736	0	0.068368178	0.013340528	0.373998018	0.831111715	0.399090727	0.208878167	0.065336292	0.205458059	0	0	0.032724117	0	1.010296407	0	0.02742001	0	0.283022236	0.559609987	0.153928469
1.12.98.1	0.000106567	0	0	0.000682896	0.000518962	0	0.00055707	0	0	0	0.009282776	0.000855747	8.26463E-05	0	0.000536253	0.000230119	0.00071455	0.000744445	0.000571606	0	0	0.000751681	0	0.00058475	0	0	0	0	0.000689829	0	0	6.04658E-05	0.000834329	0	0	0	0	4.72861E-05	0	0	0	0.000672758	0	0.000448282	0.00928515	0.000158995	0	0	0
1.12.98.2	0	0	0	0	0	0	0	0	0	0	0	0	0	0	0	0	0	0	0	0	0	0	0	0	0	0	0	0	0	0	0	0	0	0	0	0	0	0	0	0	0	0	0	0	0	0	0	0	0
1.12.99.-	0	0	0	0	0	0	0	0.021657714	0	0.007117597	0	0	0.00670241	0.004670516	0.009110314	0.018661775	0	0	0.017556559	0.015099307	0.009564662	0	0	0.00055211	0	0	0	0	0.007802165	0.008016728	0	0	0	0	0	0.010772508	0	0	0	0	0.003617015	0	0.002864639	0	0.020245481	0.007690272	0	0	0.046154389
1.12.99.6	0.604058454	0	1.785636919	0	2.262516564	0	0	0	0.11331127	0.166432195	0.203672529	0.271007501	0.231366482	0	8.082985844	0	0	0.769025811	0.883785309	0.527727417	0.510712909	0.013151085	0.061424026	0.02210454	0	0	1.734589997	2.523261648	0.197364678	0.177629848	0.157549932	3.886935129	0	0	0.161496073	2.383891477	0.090399989	0	0.371883702	2.112979936	0	0.247027316	0.242140139	0	0.103277441	0.131190644	0.004522385	0.155020883	0.21894296
1.13.-.-	0	0	0	2.76382E-05	0.000163403	0	0.00029255	5.63687E-05	0	8.01237E-05	0.000238493	3.58603E-05	0	0	0	5.29785E-06	0.000139401	9.86226E-05	6.41622E-05	0	0	4.56669E-05	0	0.000156921	0.000285011	7.10372E-05	6.75291E-05	0.004082362	9.13703E-05	0	0	0	0	1.13331E-05	0	0.004194276	6.58428E-05	0	6.45927E-05	9.72055E-05	0	0.000133152	0	0	0	8.51691E-05	0	0	0
1.13.11.-	0	0.008106453	0.002273041	0	0	0.001762056	0.008544623	0.004673044	0	0	0.035770233	0	0.007930432	0.001878472	0.004440362	0	0	0.005416027	0.00424442	0	0	0	0	0.007079292	0.009092776	0	0	0	0	0.008981936	0.004346632	0.006499589	0.009230403	0.007167718	0.004088024	0.006499092	0.005954716	0.001666305	0.008631861	0	0.002566074	0	0.000954797	0.003508518	0.028035361	0.00150001	0.002802718	0	0
1.13.11.1	0.480881016	0.956080635	0.075150391	0	0	0.075587451	0	0	0.03645273	0.044604477	1.127905989	0	0.010386983	0	0.065269499	0	0	0.027409967	0.018443047	0.097102342	0.034789993	0	0	0	0.144378417	0	0.02987758	0.065359935	0.058931947	0	0.013437132	0.06058192	0.077778236	0	0.060058674	0.060382109	0.021319255	0.076527032	0.027568853	0.017658196	0.034682342	0.015369016	0	0.024444699	1.283325446	0.642864326	0.000384323	0.112593695	0.023929996
1.13.11.11	0.629410682	0	0	0.031379357	0	0	0.034399487	0	0.050913355	0	0.796393632	0	0.030749955	0.036170916	0.042683137	0	0	0	0	0	0	0.051537357	0.013659059	0.039269801	0	0	0.287390591	0.036349963	0	0	0.029238738	0.016616966	0.00055703	0	0.054591319	0.078214374	0.037697203	0	0.022627641	0.031890992	0.026517804	0.051479373	0	0	0.747848616	0	0.012822538	0.096114121	0.02872735
1.13.11.15	0	0.042896054	0.038022794	0	0	0	0	0.030854447	0.0273168	0	0.559392407	0	0.046175704	0.036246161	0	0	0	0.04054777	0.029025815	0	0	0.006007992	0	0.029831766	0.027922888	0	0.02064375	0.450358993	0	0.000836738	0.02566258	0.386350862	0.021118917	0.017681579	0.020131094	0.506941088	0.002324817	0.041472868	0.034961495	0.270658465	0	0.014053031	0.003378855	0	0.574112854	0.841030874	0	0.02290435	0.029134888
1.13.11.16	0.222063404	0.158586285	0	0.033031674	0.012343671	0	0.02128923	0.002391303	0	0.026482078	0.143854734	0	0	0.006827564	0.023567073	0.027748269	0.004243362	0.025634905	0.007767477	0	0	0.017752176	0	0	0.019053272	0.038390107	0.209557275	0.283009842	0	0.023821182	0	0.719691409	0.039546895	0	0	0.345350158	0.037851833	0.014391072	0.086410485	0.479269831	0.028274603	0.111259993	0	0.023938038	0.086247218	0.837227337	0	0	0
1.13.11.2	0.401002112	0.019579362	0.03059591	0.085953698	0	0	0.00520944	0.027767327	0	0.013086687	0.350427853	0.008551958	0.029878384	0	0	0.003556018	0	0	0.009561581	0	0	0.012675145	0.010897957	0.004897997	0.018762659	0	0	0.045268196	0.023714497	0	0	0.042357749	0	0.022857029	0.027864461	0.027715124	0.014882593	0.01330623	0	0.005635534	0.005000905	0.011054039	0.020624609	0.018798704	0.337789116	0.112686322	0.0140001	0.032344722	0.032881703
1.13.11.20	0	0	0	0	0	0	0	0	0	0	0	0	0	0	0	0	0	0	0	0	0	0	0	0	0	0	0	0	0	0	0	0	0	0	0	0	0	0	0	0	0	0	0	0	0	0	0	0	0
1.13.11.24	9.90778E-05	0.00017101	0	0	0.00036285	0.000184946	0.000264605	0	0.000142233	0	0	0	0.000209069	0	0.00042488	0	0	0.00029601	0	0	5.68894E-05	0	0.000328434	0.000150178	0.000302132	0.000164365	0	0	0.000327498	0.000150039	0	0	0	0	0	0.000328512	0	0	4.77461E-05	0	0.000428643	0	0.000198918	0	0.000205119	0.000220895	0	0	0.000264128
1.13.11.27	0.880078268	0.848399556	0	0.106835104	0	0.103388141	0.017317941	0	0	0.099276612	1.793261985	0.082000497	0	0.105266978	0	0	0.075222236	0.118799319	0	0.103444745	0.06183826	0	0	0.108079414	0.143462743	0	0.229773189	0.167130254	0	0.032031977	1.01283337	0.117481042	0	0.065604366	0.054022428	0.075216737	0.075225219	0	0.034198581	0	0	0.081123992	0.096272815	0.082376288	1.796498414	0.806678929	0.229140025	0.363830893	0.006671369
1.13.11.3	0	1.622134016	0.060112824	0.069456157	0	0	0.048370631	0	0	0	1.160353821	0	0.077201727	0	0.008422108	0.002994353	0.11147818	0.135703983	0.034098847	0.035169155	0.092495294	0	0.024141449	0.113236944	0.235775031	0.023175952	0	0.23770305	0	0.110029446	0	0.156612701	0.104908334	0.026244427	0.057094883	0.039352041	0.070151314	0	0.011087413	0.020899092	0.089537556	0	0	0.082474193	1.206543307	2.061157342	0.164445814	0.266511892	0.160678138
1.13.11.33	0.001698239	0	0.00266217	0.004722803	0	0	0	0	0	0.002342456	0.021667443	0	0	0	0	0	0.000422112	0	0	0	0.00245576	0.003632145	0.004550895	0	0.003443334	0	0.000462414	0.003882341	0	0.005472581	0.001589667	0	0.002538553	0.001936264	0	0.004184334	0	0	0.00319627	0	0.002788457	0	0	0.005407333	0.022318167	0	0	0.000790904	0
1.13.11.34	0	0	0	0	0	0	0	0	0	0	0	0	0	0	0	0	0	0	0	0	0	0	0	0	0	0	0	0	0	0	0	0	0	0	0	0	0	0	0	0	0	0	0	0	0	0	0	0	0
1.13.11.37	0.011105549	0.009311843	0.009697177	0.001502461	0	0.008159594	0	0	0	0.008934497	0.13299568	0.001937969	0.008778724	0	0	0.003992898	0.002168446	0.005502311	0.004614069	0.017091795	0.023487151	0.007549085	0	0	0.038289341	0	0.003917883	0	0.0046278	0.010029945	0	0	0.011248953	0	0	0	0	0.005546526	0.010279983	0	0	0	0	0.004725866	0.143525104	0.01193347	0.032747777	0.038412108	0.006026912
1.13.11.38	0	0	0	0	0	0	0	0	0	0	0	0	0	0	0	0	0	0	0	0	0	0	0	0	0	0	0	0	0	0	0	0	0	0	0	0	0	0	0	0	0	0	0	0	0	0	0	0	0
1.13.11.39	0.235075215	0.058303173	5.14036E-05	0	0	0.046361225	0.007390097	0.060956289	0.053385124	0.052036032	0.25792869	0.125966546	0.05013027	0.042515438	0.971403584	0	0.058592495	0.040256463	0	0.051079725	0.023474489	0.048791759	0	0.005420183	0	0.010619766	0	0.056953069	0.014675596	0.053848101	0.012254164	0.035610938	0	0.000912009	0.056510939	0	0	0	0	0.009108882	0	0.034882643	0	0.050463922	0.241134928	0.0410005	0	0.049423703	0.080693751
1.13.11.4	0.178280514	0.07721258	0	0.020638583	0.001930405	0.022985237	0.036832113	0.012267781	0.525294966	0.011572339	0.365754864	0	0.039127362	0.03508312	0	0	0	0.014990563	0.004146216	0.073538903	0.004102996	0.028875656	0.020743918	0.014564244	0.123634084	0	0.002859988	0.255301125	0.015050562	0	0.033116545	0.225740514	0.014898003	0.021625121	0	0.253676317	0.032968953	0.014447302	0.017845987	0.281608121	0	0.015659902	0.320641046	0.032159645	0.392964437	0	0.031405874	0.055965516	0.03669812
1.13.11.41	0	0.008080545	0.000827848	0.010526563	0.014340154	0.015169092	0	0.002994688	0.016072288	0	0.309078816	0.011555477	0	0.011681898	0.010258186	0.002165253	0.005370364	0.001884731	0.006747729	0	0	0	0.01424874	0	0	0	0.01099107	0.018433681	0	0.006437841	0	0.007622856	0	0	0	0	0.007915852	0	0	0.010683799	0.012280168	0	0	0.004464645	0.295399963	0	0.069051409	0.054724638	0.020986956
1.13.11.5	0	0	0.012160027	0.030357546	0.018581725	0	0	0.035002811	0.006577954	0.051352518	0.689784404	0.000480329	0.009058005	0.04092103	0	0	0.037061766	0	0.010106802	0.056919438	0	0.054182785	0.001387417	0	0.035398713	0.019129788	0.034193365	0	0	0	0.01985468	0.04108023	0.014536384	0	0	0.046667766	0	0.038390751	0.027345761	0	0	0	0.04921685	0	0.738061291	0	0.106226764	0.136932501	0.081636782
1.13.11.52	0	0	0	0.001656233	0.000119052	0.001477903	0	0	0	0	0.005000595	0	0.002787978	0	0	0.00440371	0	0	0.000430605	0.000936921	0	0	0.004486131	0	0	0	0.253124483	0	0.001017083	0	0.004902859	0.003315451	0	0.006072036	0.005751608	0.004049911	0	0.001421189	0.004381431	0	0.001923811	0.002186986	0	0.001750688	0	0	0	0.000647989	0.002647871
1.13.11.53	0.069745923	0	0.031154799	0	0	0	0.032007628	0	0	0	0	0	0	0	0	0.11436206	0	0.102996738	0	0.100793318	0.111774345	0.043446309	0	0.112905621	0.105304698	0.020002303	0	0.370864391	0.015064656	0	2.23724574	0	0.066594162	0	0.036680832	0.361964744	0	0	0	0	0.07055101	0.115012442	0	0.03645177	0.13512228	1.740702112	0.297464837	0.083642712	0
1.13.11.56	9.36781E-05	0	0.000157533	7.89515E-05	0	0	0	8.7631E-05	2.59238E-05	0	0.008774998	4.05819E-05	3.42369E-05	0	0	0.000294162	0.00029262	0	0	0	0.000105904	0.000124806	0.000239959	3.12628E-05	0.000248579	0	0	0.000162233	3.33392E-05	0	0.000359116	0.000353803	0.000217377	0.000339634	0	0.000318322	0	8.89995E-05	0	0.000215563	0.000283546	0.000129632	0	0.000187214	0.008507264	0	0	9.26681E-05	0
1.13.11.6	0.011184585	0.00470429	0.002931267	0	0.01806288	0.006249616	0	0.003206019	0.013297937	0.001085026	0.072578699	0.002962943	0.007465781	0	0.010097521	0	0	0.015804715	0	0	0.016515437	0	0	0.003631014	0.0131937	0	0.007591489	0.002408407	0	0.017190178	0	0.007814144	0.019557409	0	0	0	0	0	0	0.011234389	0.013599375	0	0	0.020149891	0.095440628	0.002997841	0.020152654	0.002034343	0.032003881
1.13.11.8	0	0	0	0	0.064268613	0.007865491	0	0.02734898	0	0	0.586386869	0	0.036484028	0.000729376	0.022245249	0.05466806	0.005753852	0.004126301	0	0	0	0.008009609	0.062311744	0	0.044484693	0	0	0.112438378	0	0.049076452	0.389148751	0.012250444	0.040063664	0.026319072	0.002034416	0.083611438	0.027789187	0	0.003579319	0	0	0.021578933	0.038927533	0.065606504	0.612741139	1.576738088	0.007267865	0	0
1.13.12.-	0.216313017	0	0	0.00053332	0	0.00261032	0	0.011453561	0	0	0.432756299	0.007483425	0	0	0	0	0.012361867	0.032790896	0	0	0	0.026577659	0	0	0.129626656	0.012674971	0.018954819	0.054479317	0.438864919	0.027847798	0.572248149	0.087376295	0	0.016512076	0	0.043640093	0	0	0.101861406	0	0	0	0.120661005	0	0.427860565	0.022966715	0.203989934	0.206419481	0.085931186
1.13.12.16	1.220529998	1.629091955	0	0.115893695	0.052223785	0.04259205	0.014154916	0	0.0814317	0.029622359	2.960020772	0.076889836	0	0	0.099847433	0	0.835109283	0.026942081	0	0.116567913	0	0.018053883	0.029666318	0	0.794121133	0	0.10353947	0.035046727	0.14512593	0	0.103396825	0.055896254	0	0	0	0.170237658	0.14154941	0	0.707867227	0.096542223	0	0.142145018	0	0.030684172	2.962875256	1.015819827	0.048841167	0.236098455	0.133829371
1.13.12.3	0.012679229	0	0	0	0.006155923	0.010568559	0.016091757	0	0.011993928	0.005045211	0.052740638	0.006616306	0.010655574	0.017854316	0.013489616	0	0.020158675	0.006499558	0.020892297	0	0.0183927	0	0	0	0.003539527	0	0.008637709	0.000818061	0	0.01213277	0	0.006226241	0	0	0	0.02520398	0	0	0	0.011524806	0.003760753	0	0.013256727	0	0.072172046	0	0.127662182	0.118323311	0.039752613
1.13.12.4	0.007228242	0.0036899	0	0	0.004394856	0.008035682	0.00349716	0.005721914	0.007740213	0.005405058	0	0	0.008866742	0.003506944	0	0.007024041	0.006135634	0.001133235	0	0	0	0.001184092	0	0.002843255	0	0.009153374	0.002410945	0.002847391	0.000115804	0	0	0	0.007746767	0	0.00632988	0.013914488	0.002019728	0.0069046	0	0	0.000947398	0.00341789	0	0.000951963	0.002947762	0	0	0.008879794	0.038446611
1.13.12.7	0	0	0	0	0	0	0	0	0	0	0	0	0	0	0	0	0	0	0	0	0	0	0	0	0	0	0	0	0	0	0	0	0	0	0	0	0	0	0	0	0	0	0	0	0	0	0	0	0
1.13.99.1	0	0	0	0	0	0	0	0	0	0	0	0	0	0	0	0	0	0	0	0	0	0	0	0	0	0	0	0	0	0	0	0	0	0	0	0	0	0	0	0	0	0	0	0	0	0	0	0	0
1.14.-.-	0.641692978	0.068537163	0.110208675	0.122965103	0	0.015828349	0.218524519	0.23253791	0.07407747	0	1.42165924	0.06133562	0.014689322	0	0	0.143216656	0.194829867	0.155478389	0.216411566	0.076187486	0	0	0.150802126	0.021419068	0.036962185	0	0.387780848	0.439614364	0.219491954	0	0.00233297	0.286820945	0	0	0	0.388998948	0.10961824	0	0.159994161	0.066054132	1.036917904	0.096328752	0.025928767	0.096520474	1.856543721	0.234282312	0.46583987	0.75181354	0.506930691
1.14.1.-	0.242300272	0.317891428	0	0	0	0.016766667	0	0.033329662	0.044080618	0.034884132	0.116159644	0	0	0.020775986	0	0.026456259	0	0.037081422	0.026954872	0.034855755	0.029076366	0	0.037748945	0.011016032	0.036908391	0.009884779	0.012595364	0.36202748	0	0	0.002353431	0.449760552	0	0.021360638	0.025569397	0.362375656	0	0.018223333	0.011340727	0.009306325	0.023290082	0.040633055	0.032039722	0	0.12558182	0.831303317	0.023209034	0.009362589	0
1.14.11.-	1.617626846	1.779421504	0.186189908	0.09301131	0.150490615	0	0.081631015	0.004287782	0.108237603	0	2.066536177	0.070310129	0	0	0.135110307	0	0.103604703	0	0	0	0.050113795	0.178736557	0.155830009	0.159965633	0.578581499	0.163184292	0.537917474	1.282425031	0.051312425	0.12496297	1.734190095	1.899372955	0	0.066416441	0	1.437349274	0	0	0.342292701	0.894137557	0.14104793	0.339139652	0	0	1.758453356	2.615413617	0.334219065	0.125045252	0.191908286
1.14.11.1	0.011584306	0	0	0.009080282	0	0.003103003	0	0	0	0	0.437684527	0	0	0.015742289	0.019428836	0.014857513	0.01361663	0	0	0.002060464	0	0.011929867	0.018595721	0	0	0	0	0.045672164	0.010798842	0	0.41047616	0.023724057	0.017889175	0.020091583	0	0.044268318	0.013969818	0.002451023	0.020006392	0.000967457	0.022159475	0.024661468	0	0.00391959	0.456615827	0.003895257	0.024523654	0	0.027615189
1.14.11.16	0.031479901	0	0.013488313	0.060233546	0	0	0	0.018954416	0	0.025817184	0.948782444	0	0	0.026271417	0	0.026603832	0	0	0	0.033911222	0.020551342	0.007154994	0	0	0.033001729	0	0.042982623	0.003902802	0	0	0.01132274	0.05034954	0.007166326	0.003776163	0	0.119113537	0	0.035078696	0.029761312	0	0	0	0	0.024380265	0.951112328	0.600209419	0.046614334	0	0.065064847
1.14.11.17	0.25170762	1.164139351	0.042121892	0.021045488	0	0	0.004872682	0.019602452	0	0.039185605	2.697186012	0	0.145450763	0	0	0	0.106016589	0	0.016033922	0	0.142001477	0	0	0	0	0.053324497	0.477535988	0.59727548	0	0	1.278327398	1.064723926	0	0	0.070169475	0.656141294	0	0.122128612	0.248223864	0.642231333	0	0.117670991	0.046125018	0.080244316	2.636958354	0.824233323	0.22253329	0.11861354	0.033704966
1.14.11.18	0	0.01822483	0	0.023739634	0.030441128	0.029135172	0.008262958	0.006957109	0	0	0.61628105	0	0	0	0.032616348	0.002597715	0.059810414	0.014796171	0.028686684	0	0.009214174	0	0	0.001543299	0	0	0.002171771	2.93536E-05	0	0.036500064	0.025475712	0	0.021645029	0	0	0.006452437	0	0	0.029781633	0	0	0	0	0.028046979	0.59922846	0.032363927	0.03715101	0.037094212	0.059008058
1.14.11.2	0.83291175	0	0	0.020967409	0.034509721	0.000555658	0.010835567	0.030922005	0	0	0.286527097	0.004001031	0.002089191	0.034253928	0	0	0	0.017391175	0.033538344	0	0.004163811	0	0	0	0.015721731	0.024354567	0.008307307	0.02682526	0	0	0.027887049	0	0	0.01821692	0.020312491	0	0.023090667	0	0.027910577	0	0.007536146	0	0.027506385	0	0.311543356	0.02927229	0	0	0
1.14.11.21	0.002891278	0.001258323	0.00195196	0.000858512	0	0	0.002061495	0.000437319	0.003532425	0	0.002749695	0.001857345	0	0	0.003584886	0	0.001355469	0.000844255	0.001317159	0.002336303	0	0.001701768	0	0	0	0.003125195	0	0.007121435	0	0	0.145067309	0	0	0	0.001099309	0.000221714	0.001233335	0	0.00202934	0	0	0.000494132	0	0	0.001587467	0.002148151	0	0.003053664	0.025129422
1.14.11.9	0	0	0	0	0	0	0	0	0	0	0	0	0	0	0	0	0	0	0	0	0	0	0	0	0	0	0	0	0	0	0	0	0	0	0	0	0	0	0	0	0	0	0	0	0	0	0	0	0
1.14.12.-	0.057485991	0	0.025838492	0.036002869	0	0.038907612	0.042300325	0	0	0.007644548	0.257981021	0.038684623	0.037071333	0.025205617	0.014623721	0.046236906	0.039618558	0.056141509	0	0.010854017	0	0.010957838	0.006376679	0.035612726	0	0.035569211	0.051875744	0.026119509	0	0.014312044	0	0	0	0.034163361	0.016260379	0	0.029018849	0	0	0	0	0.003624723	0	0.046826719	0.324584792	0.017164411	0	0.047484699	0.043443269
1.14.12.1	0	1.510893439	0	0	0	0.019461315	0	0.042612708	0	0	0.136613929	0.01745434	0	0.014990886	0.010109839	0.006860653	0	0	0	0.024201385	0.031946217	0	0	0.005431621	0.004983245	0	0.001559362	0.011779415	0	0	0.002176416	0	0	0.028480608	0	0.02703869	0.005315754	0	0.019008209	0.013901831	0	0	0.021596836	0	0.062318694	0.026338764	0.000772399	0	0.01923799
1.14.12.10	0	1.646173583	0.029042235	0.047717248	0	0.001002991	0	0.019669171	0.027211495	0.014017843	1.031443633	0.05186503	0	0	0.013153788	0.029428241	0.072668094	0.033209435	0.003177409	0.120274132	0.026139534	0	0	0	0.174386143	0.069766269	0.003318666	0.045413178	0.029422691	0	0	0	0	0.003016374	0	0.034830104	0	0.033933406	0	0	0	0.033750172	0	0.089175191	0.979642177	1.663478077	0	0.072236203	0
1.14.12.12	0.400040013	0	0.009060149	0	0.001081336	0.00027767	0	0	0	0	0.024440133	0.003978327	0	0	0	0	0	0.008630589	0	0	0.009520387	0	0.00070042	0	0	0	0.006760741	0.00152241	0.003201959	0	0	0.002912572	0	0.00645458	0	0.008441833	0.010479293	0.009876976	0	0.000440655	0	0.005522839	0	0	0.036734604	0	0.006374881	0.007234896	2.61159E-05
1.14.12.13	0.040762672	0.009942245	0	0	0	0	0	0	0	0	0.41433017	0.04343637	9.73448E-05	0	0.013481387	0.000907642	0.009368374	0	0.046357508	0.033206447	0.035745839	0.043680597	0.038499193	0	0.036532376	0	0.02649676	0	0	0.040159837	0.025606277	0	0	0.029748112	0.022361075	0.005097272	0	0	0	0.000837518	0.016206376	0	0.027069927	0.043104285	0.425514712	0.129322661	0.034412121	0.031967961	0
1.14.12.17	0.347934289	1.087934396	0	0.05201312	0.033337519	0.019183728	0	0.078445911	0	0	0.784421404	0.073091704	0.056366211	0	0.047637356	0	0	0.258646849	0.313765347	0.236528051	0.26904356	0	0	0	0.165367927	0	0.212180586	0.90051211	0.055141072	0.001624127	0.312126651	0.938853983	0.060597214	0	0.070730096	0.85190722	0	0.067075595	0.080795856	0.458796641	0	0.147776312	0	0	0.916495307	0.834328205	0.098370091	0	0.103577527
1.14.12.18	0.187357192	0	0	0.017650387	0.037004454	0	0	0.021126605	0	0.001106003	0.136251965	0.012247168	0.030205013	0	0.021646767	0	0	0	0.012956958	0.020441886	0	0	0	0.011606349	0	0.025482902	0.00756784	0.03577177	0	0.01466271	0	0.004329096	0.015444292	0	0.032871472	0.006746309	0	0	0.024422676	0.016362007	0.032758424	0.032690562	0	0	0.172622045	0.007930537	0	0	0
1.14.12.19	1.094201212	0.315962049	0	0.091156085	0.029323919	0	0.083569147	0	0.004354708	0.033679573	1.590702014	0.067440652	0.008560738	0	0	0	0.083382562	0.054860495	0.074072606	0	0	0	0	0.023832904	0.010439108	0.085038295	0.517573086	0.64974184	0	0	0.065245581	1.295891288	0	0	0.052628501	0.68726009	0	0	0.245202328	0.97241563	0.013590236	0.104034604	0.065836203	0.02342016	1.593154021	0.053665068	0	0	0.007151224
1.14.12.3	0	0.000212325	0.010116318	0.005649871	0	0	0.002859897	0.016476857	0	0	0.073521749	0	0	0.00043149	0	0	0.00037597	0.014005433	0.014172708	0	0.011469751	0	0	0	0	0	0.004273556	0	0	0	0	0.016541855	0	0.004432605	0	0	0.007325208	0	0	0.01573415	0.014199932	0.0108073	0.001425171	0	0.09278358	0.008869245	0	0	0
1.14.12.7	0.010864516	0.008198268	0	0	0	0.009194762	0	0.005829703	0.0135749	0	0.334888549	0.012206581	0.000996178	0.008116529	0.00025099	0	0	0.002274407	0	0	0.00578291	1.18273E-05	0	0.003647402	0	0.012121178	0.000510049	0	0	0.005587555	0	0.014433931	0	0	0	0.014601447	0.004159986	0	0.015571612	0	0.007466107	0	0.013451583	0	0.341580504	0.006068167	0.064725662	0.067196172	0.008551137
1.14.13.-	2.373364953	5.919354689	1.70288262	0.359890391	0	0.101940263	0.555053198	0.112077166	0	0	3.785868813	0.020300853	0.117320182	0	0.037924577	0	0.244526345	0.320755613	0	0.048424115	0.25099676	0.026487779	0	0	0.16796724	0	1.193884062	1.708751022	0.563933276	0	1.98124586	1.966266364	0	0	0	1.966064879	0.30563918	0	0.444757255	0.92850917	0	0.117234316	0	0	3.176027506	2.474552933	0.639470725	0.531910213	0.177257308
1.14.13.1	0.839749162	0.19944144	0.045783473	0	0.06225441	0	0	0	0	0.013326922	1.011390032	0	0.006457411	0	0.049349929	0	0.025918254	0.054359522	0	0.004860699	0.037878388	0.031875232	0	0.055723265	0.161715597	0.031880425	0	0.259009925	0.059303123	0	0.48370585	0.338991154	0.0445325	0	0	0.33374602	0	0	0	0.215647119	0	0.007447633	0	0	1.049225021	0.269788275	0.146522893	0.069349094	0.093317065
1.14.13.100	0	0	0	0	0	0	0	0	0	0	0	0	0	0	0	0	0	0	0	0	0	0	0	0	0	0	0	0	0	0	0	0	0	0	0	0	0	0	0	0	0	0	0	0	0	0	0	0	0
1.14.13.106	0	0.006917738	0	0.009530769	0.00963493	0	0	0	0.011900481	0	0	0	0	0.010255362	0.003141395	0.006637965	0	0.005830571	0	0.002069436	0	0	0.000266943	0	0	0	0.012583047	0	0.008642159	0	0.013811848	0	0	0	0	0.007414631	0	0.008115715	0.003091549	0.005859235	0	0	0	0	0	0.000785708	0.037403518	0.041300027	0.009862491
1.14.13.12	0.000240496	0.000297375	9.22168E-05	0	0.00035741	0.000123516	0	0	0	0.000196386	0.008731369	0	0	0	0.000151728	0.000246261	0	0	0.000254579	0	2.10694E-05	2.10335E-05	0.000334703	0	0.000288337	1.24804E-05	2.38489E-05	7.9843E-05	3.34799E-05	0	6.17135E-05	0.000157275	0.000400766	0	0	0	0	0	4.47869E-05	7.83251E-05	0.000329597	0.000177168	0.00010195	0.000363765	0.008450152	4.64655E-05	0	0.000332351	0
1.14.13.127	0.248173284	0.049202	0.085873629	0.025490239	0.075254194	0	0.009236469	0	0.058850542	0.03808245	1.6792669	0	0	0.017265812	0	0.027059013	0	0.103390011	0.008287371	0.020328835	0	0	0	0.050100805	0.074217877	0.034646933	0.263044641	0.371959724	0	0.076501933	0.025864962	0.81279572	0.082674621	0.010321996	0	0.253573987	0.068373463	0.024479496	0.125882381	0.527627154	0.060155335	0.124614405	0.038764862	0.023858728	1.702456746	0.794444277	0	0.13594377	0.024629724
1.14.13.132	0	0	0	0	0	0	0	0	0	0	0	0	0	0	0	0	0	0	0	0	0	0	0	0	0	0	0	0	0	0	0	0	0	0	0	0	0	0	0	0	0	0	0	0	0	0	0	0	0
1.14.13.149	0.306511964	1.466787948	0.080807444	0	0	0.050572575	0.100780994	0.083896986	0.10589267	0	1.541118094	0	0	0.087000867	0.047320883	0.086079379	0	0.04535975	0.070859336	0.09201639	0.011646723	0	0	0	0.323831505	0	0.60007959	0.309988525	0	0	0.03255191	0.678830942	0.10113915	0	0	0.276873731	0	0.073812102	0	0.435780995	0	0.152503691	0	0	1.47759419	1.718555047	0.187704543	0.200391465	0.00109563
1.14.13.151	0.003468012	0.038283404	0	0.00415174	0.006390969	0	0	0	0.003389314	0.008391519	0.010055455	0.007923915	0	0	0	0	0.00288257	0	0.0116587	0	0.002445499	0.006603526	0.012797379	0.010760655	0.005771823	0	0.240955921	0	0	0.007522156	0.002706843	0.010074309	0.006468086	0.006650519	0	0.016224289	0	0	0.007577162	0	0.003065731	0	0	0	0.018587261	0	0.042735474	0.031462222	0.045733002
1.14.13.154	0	0	0	0	0	0	0	0	0	0	0	0	0	0	0	0	0	0	0	0	0	0	0	0	0	0	0	0	0	0	0	0	0	0	0	0	0	0	0	0	0	0	0	0	0	0	0	0	0
1.14.13.2	0	0.789057471	0.023967124	0.014957222	0.013488663	0	0	0	0	0.04939306	0.746691952	0	0.054480847	0.031662128	0	0.001523194	0.029948249	0.022993115	0	0.009883422	0.056150356	0	0	0	0.145267906	0.059078036	0	0.111647734	0	0	0.121029562	0	0.00310412	0.01794825	0.001657861	0.016926781	0.031599891	0.000892126	0	0.019388427	0.058792412	0	0	0	0.740426904	1.05408386	0.186212609	0.175001664	0.017652487
1.14.13.20	0	0.067696468	0	0	0	0.042680726	0	0.041221969	0	0.030515711	0.122782644	0	0	0	0.020818715	0.045557142	0	0.000758683	0.023887855	0	0.036926086	0	0	0.030059796	0.029512278	0	0	0	0.024391258	0	0	0.016897318	0.020562075	0	0	0	0.028150918	0.023085011	0.012458776	0.017783421	0.012337491	0.013629667	0.009938671	0	0.189127061	0	0.021966096	0.017439926	0
1.14.13.22	0.186043133	0.504246416	0	0.014420608	0.023477156	0	0	0	0	0	0.50680509	0	0	0.002034823	0.024698224	0.040183023	0	0.021993837	0	0	0.038046111	0.038830096	0	0	0.160936666	0.014773551	0.227149921	0.052445854	0	0	0	0	0.041330143	0.033287612	0.012691611	0.009309807	0	0.004421169	0	0.032244688	0.028590004	0	0.004262882	0	0.436378747	0.031606458	0	0.020938033	0
1.14.13.39	0	0	0	0	0	0.013642233	0.006109394	0	0	0	0.028699222	0	0	0.005488608	0	0	0	0.01027949	0	0.029623214	0	0.003822231	0	0.005071591	0.016680231	0	0.007241634	0.011301208	0	0	0.024669698	0.027617313	0.006333828	0	0.000966369	0.005068578	0.016368524	0	0.018135875	0.011043149	0.01553888	0.026546733	0	0	0.03178883	0.003459386	0	0.025807958	0.02873325
1.14.13.40	0.18359346	0.001061238	0	0.010796129	0.017369457	0	0.010333974	0.020126937	0.005750061	0.01234602	0.225726924	0.017607453	0	0	0.01833417	0	0	0	0	0.002971886	0	0	0.00823947	0.009738431	0.019337344	0.004968064	0.005648223	0	0	0.010947863	0	0.011581001	0.005023387	0	0	0	0.023037531	0.004591936	0.020808157	0	0	0.009714168	0	0	0.222567681	3.76711E-05	0.021182344	0.003672743	0
1.14.13.50	0.007726492	0	0	0	0	0	0.012151452	0.004883644	0	0	0.053680701	0.008045515	0.004530185	0	0	0	0.007367352	0	0	0	0	0	0.005585218	0.006032597	0	0	0	0.015161032	0.004483755	0	0.013292656	0	0	0	0.011902729	0	0	0	0.003065376	0	0	0	0	0	0.062437917	0.009941683	0.006563059	0.003139069	0.045869717
1.14.13.59	0.390058779	0.636800526	0	0.038807277	0.068090499	0	0	0.058629109	0.021001368	0	0.137707231	0.00717019	0.017333931	0.039405771	0.028209658	0.007284591	0	0.057441932	0	0.051889208	0.059163998	0.034906374	0.034521434	0.0262631	0.093614974	0.030034027	0.287265302	0.488013966	0	0	1.029045328	0.284185836	0	0.000901143	0	0.541574327	0.035510459	0	0.044841312	0.514268674	0.011252729	0.028863875	0	0	0.112526952	0.345585487	0.137024849	0.180439031	0.027918376
1.14.13.7	0.23590276	1.135190013	0	0.299701809	0.019701433	0.005129092	0.188193308	0.04102448	0.00300138	0	0.356999267	0	0.035116533	0.018160904	0.008614165	0.02449081	0.038350617	0.047428779	0.038872282	0.0042952	0.008827872	0.013025994	0.021487674	0	0.166959445	0	0	0	0.031838924	0.010754465	0	0.02744193	0	0	0	0.024141469	0	0	0	0	0.042459882	0	0.022330935	0	0.353987335	0	0.037208928	0	0
1.14.13.70	0.008938155	0	0	0	0.006796533	0	0.001248831	0.002885718	0.005922026	0	0.024874184	0	0.000682195	0.00240496	0.00158258	0.002223493	0	0	0	0	0.00040525	0.00521276	0.005019485	0	0	0.001398337	0.001543785	0.003557606	0.003532249	0.00180492	0	0	0.000878311	0.001247863	0	0.004069277	0.007919225	0.003027925	0	0.000706661	0.002938274	0	0.007448512	0	0.019397457	0.007280585	0.001943407	0.001244199	0.001848154
1.14.13.8	0.005659261	0.002991925	0	0	0.013262143	0	0.012230341	0.010647861	0.003878339	0	0.299609026	0.005387211	0.00599353	0.020291358	0.000823757	0	0	0.038049079	0	0.0274379	0.012259268	0	0.001919352	0.01643039	0.116407595	0.006843373	0.013011806	0.032855886	0	0.019293568	0.006214257	0.007638184	0.007813793	0	0	0.022585971	0	0	0.019995447	0.022865396	0	0	0	0.021584854	0.32183353	0.010155768	0.056371891	0.065616808	0.034042963
1.14.13.81	0.028128566	0	0.007909379	0.026297109	0.017477225	0.02853283	0	0	0	0.970604511	0.097108883	0.048712508	0.056010739	0	0	0	0	0.021734251	0.055143685	0.003717882	0.003823558	0.010325976	0.028186047	0.027807087	0.028526633	0.017191326	0.030547509	0	0	0.015950646	0.008934106	0.0254553	0.005745014	0	0.004134726	0.016918182	0.0122368	0.023510213	0	0.013280941	0.023374109	0.01275661	0	0.006022909	0.080099065	0	0.091349552	0.059016194	0.017536479
1.14.13.82	0.023336895	2.44160541	0	0	0.004978843	0.03362	0.208962907	0.241735482	0.208796402	0.170817351	1.802044952	0.031640477	0	0.216250423	0.203796985	0	0.118314834	0	0.073065547	0.290586877	0	0	0	0	0.177443421	0	0	0.451836773	0.176155877	0.041472148	1.877060471	0	0.228443258	0	0	0	0.112249591	0.096235663	0.078351743	0.015859293	0	0	0.241537226	0	1.686815956	2.34121602	0.415973459	0.085849088	0
1.14.13.83	0	0.036601169	0	0.035633088	0	0.017272916	0.013150037	0.013333729	0.008794279	0	0.353762811	0	0	0.023247608	0	0	0	0.037976493	0	0	0	0	0.011796928	0	0.759383798	0	0.002494038	0.01686791	0.024869543	0.033410881	0.018916811	0	0.024106883	0	0	0	0.029921608	0.020305689	0	0	0.027867856	0.012984914	0.030002379	0	0.395260667	0.172711989	0.110279154	0.112568927	0.105169251
1.14.13.84	0	0	0	0	0	0	0	0	0.008391175	0.00025376	0.02278784	0	0.001426467	0	0	0	0.001280277	0	0.001867998	0.002713068	0.008730562	0	0	0.008581766	0	0.000336903	0.006584212	0.002056446	0.00780581	0	0	0	0.007092572	0	0.001280124	0.007659999	0	0	0.004277859	0	0.003618651	0.007713817	0	0.001794915	0.020214597	0.006743932	0	0.007708201	0.005155872
1.14.13.9	0	0	0	0	0.007744467	0	0.017620777	0	0.017939578	0	0	0	0	0.007348551	0.012665445	0	0	0.008023821	0.000351232	0	0.014054356	0	0.000874913	0	0	0	0	0	0.016795037	0	0	0.010283533	0	0	0.007912168	0	0	0	0.018003713	0.017500103	0	0	0.003020228	0	0.009502931	0	0	0.008590176	0
1.14.14.-	0.020178902	0.003681415	0.024286708	0.016240484	0	0	0	0.018099937	0.01905067	0.01432792	0.144440588	0.026075086	0.002364054	0	0.021307788	0.022142267	0	0.027336556	0.006041191	0.018380546	0.001435615	0.012859044	0	0.017202972	0	0	0.011437734	0	0	0	0.010276396	0.013969901	0.011314542	0	0.012336991	0	0.011114951	0	0	0.009874656	0.023100794	0.006686915	0.001862285	0.018210554	0.137455295	0.02003846	0.078166871	0.079872586	0.004464133
1.14.14.1	0	0	0.04625917	0.080444259	0	0	0.140322162	0.044664051	0.01777486	0	0.31044842	0.022410454	0	0	0	0	0.017695332	0.041571036	0.003170233	0.03767513	0.020072334	0	0.041506967	0.036593986	0	0.008455907	0	0.046399495	0	0.045941827	0.032586603	0.006234389	0.009988446	0.011984789	0	0	0.047004684	0.045656398	0	0.019074545	0	0.013809612	0.034717448	0	0.310043807	0.0488135	0.124251318	0.091209573	0
1.14.14.3	0.992774203	0	0	0.784781459	0	0.083877677	0	0.0723969	0	0	0.904056532	0.043334146	0	0	0	0	0.039530714	0.170511447	0	0.085214484	0.008697736	0	0	0.005223413	1.525429084	0	0	0.20826242	0.011767589	0.000754927	0.200740303	0	0	0.036073734	0.019844258	0.045319586	0.078078503	0	0.026465584	0.049248897	0	0	0	0.996140226	0.813725944	0.226827097	0.235429999	0.293290498	0.174635859
1.14.14.5	0.808677002	2.684073838	0	0.11434051	0	0.130962981	0	0.196772777	0	0.017507714	2.223433187	0.091358372	0.156707069	0.0226805	0.114157808	0	0.062726376	0.065970749	0.178390644	0	0.131362258	0	0.122309725	0.16535261	0.141696474	0	0.382294608	0.968363999	0	0	2.103793379	0.99935427	0	0	0	0.930014847	0	0.117783525	0.210255871	0.337369172	0	0.180636747	0	0.000222251	2.161294563	2.944473153	0.214169533	0.400798155	0.205834881
1.14.14.7	0.005387223	0.00200461	0.014019668	0	0.002775586	0.006536919	0	0	0.001861423	0	0.073018935	0.012762201	0	0	0	0.001470091	0.000198449	0	0.009236505	0	0	0.004191465	0	0.012581617	0	0	0	0	0.015712639	0	0.006098134	0	0	0.015088152	0	0	0.014627607	0.011655103	0.003982182	0.005600148	0	0	0.015807758	0.00207255	0.063610326	0	0.010516503	0	0
1.14.14.9	0.100430271	1.177404042	0.731580223	0.015587129	0.056434922	0.004537889	0.07344008	1.055280295	0.530897441	0	1.103698873	0	0	0	0	0	0.084074876	0.068179026	0.077273237	0.009221587	0.174194717	0.027095613	0.05596431	0.113536034	0.015718681	0	0.098069248	0.961040494	0	0	0.090943656	0.618589059	0.10531831	0.031247632	0.000803934	1.031337276	0	0.083367244	0.339892071	0.542727405	0.069805692	0.230209782	0.111110864	0	1.111677535	1.558000084	0.016013827	0.005735163	0.13034612
1.14.15.3	0.043887501	1.191418015	0	0.032556106	0.007587155	0.041026145	0.027265362	0	0	0	0.481113856	0.018087701	0.026672976	0.035114166	0.022978895	0.027049706	0.032266754	0.033219657	0.04196514	0	0	0	0	0	0.08265661	0	0.024240419	0	0	0	0	0.024491772	0	0.016813397	0	0.053309564	0.024807084	0	0.03881287	0	0	0.040945403	0.012874325	0	0.462735343	0	0.042541051	0.028197288	0.02759878
1.14.15.7	0.770216093	0.014198238	0.015659936	0	0.025640466	0.005105432	0.024187584	0.01214886	0.005955487	0.009704296	0.643876167	0	0.02287177	0	0.006285505	0.030637949	0	0.035259969	0	0	0.013874273	0	0.004705949	0.003910343	0.009442772	0	0.023001594	0	0.016158198	0	0.03371514	0.025120429	0	0	0	0.017333834	0	0	0.014388051	0.004579001	0	0.027027753	0	0.028175448	0.622621253	0.036754404	0	0.009488451	0.007605724
1.14.16.-	0	0	0	0	0	0	0	0	0	0	0	0	0	0	0	0	0	0	0	0	0	0	0	0	0	0	0	0	0	0	0	0	0	0	0	0	0	0	0	0	0	0	0	0	0	0	0	0	0
1.14.16.1	0.838296155	0	0.037253668	0.015602256	0	0.043653803	0.015713619	0	0.016468226	0.026602099	0.665003386	0	0.023294515	0	0	0.02899972	0	0	0	0.022296617	0.033989937	0	0	0	0.039297544	0	0.278490982	0	0	0.044723202	0.019951784	0	0.035162944	0.001462252	0.004493765	0.063831168	0.045616705	0.008096604	0.017381205	0.048044823	0.018051472	0.048479174	0.047415001	0.007609488	0.735082635	0.024014182	0.009681065	0.100628139	0.004877594
1.14.17.3	0	0	0	0	0	0	0	0	0	0	0	0	0	0	0	0	0	0	0	0	0	0	0	0	0	0	0	0	0	0	0	0	0	0	0	0	0	0	0	0	0	0	0	0	0	0	0	0	0
1.14.18.1	0.015856326	0.018394751	0	0	0.010806507	0.00201183	0.008465126	0.014652398	0.017281865	0.013072752	0.257940014	0.002757944	0.016541653	0.005393829	0	0	0.022033143	0	0	0.022360047	0.004763452	0	0.014404906	0	0.088615726	0	0	0	0.012670538	0	0	0.005653388	0.018145432	0.020796062	0	0	0	0.012190277	0	0	0.020358931	0.015303771	0	0	0.255257734	0	0.034513089	0.027575904	0.059137536
1.14.19.-	0	0	0.014779051	0	0.015159483	0	0.001150286	0.011962613	0	0.016492914	0.399557806	0.023078386	0	0	0	0.005246319	0	0.007830115	0.012042776	0.015264546	0	0.000943134	0.006011029	0	0	0	0.022032603	0	0	0	0.006343294	0.0193458	0.016014684	0	0	0.019857306	0.023109011	0	0.008204804	0.008806875	0.011655374	0	0	0	0.425452953	0.008700083	0.042267667	0.022502229	0.015566978
1.14.19.1	0.788791705	1.640326028	0.081422753	0.447071466	0.068130405	0	0.417757685	0	0	0	1.106239767	0.06230798	0.068908413	0	0	0.07917214	0	0.09856861	0.011833023	0.077457306	0.04572772	0	0	0	0	0	0.00856693	0.003157765	0.036397899	0.064917565	0.000597053	0	0.02489187	0	0.019264523	0	0.075106052	0.060815303	0.082475412	0.071467942	0	0.061523204	0	0.010782449	1.123785542	0	0.018024619	0.12612943	0
1.14.19.2	0	0.004032181	0	0	0	0.010126604	0	0	0.007908414	0.009768565	0.029660444	0	0	0	0.003929028	0.01435757	0	0	0	0.00442622	0	0	0	0	0.004711961	0	0.014225485	0.013792401	0.004680339	0	0.014694463	0.014768594	0.004473961	0	0.0082933	0.026417954	0	0.006521836	0	0	0	0	0	0	0.024321653	0	0.067944077	0.051936733	0.015076169
1.14.19.3	0	0.310258417	0	0	0	0.009888222	0	0.01951693	0	0.021076496	0.026321338	0	0.000233614	0.022138259	0	0.012628312	0	0.015350107	0.023858567	0	0	0	0.018265804	0	0.191996342	0	0	0.015591344	0.008884521	0.023984422	0.002710185	0.013910892	0	0.015591225	0.001503468	0	0	0	0	0	0.007471863	0	0.020801362	0	0.024271895	0.023328407	0.041324756	0.022546634	0.00744405
1.14.21.6	0.001109616	0.13316179	0.003540321	0.002925778	0.001856383	0	0.000232686	0.002405824	0.000673825	0.002680799	0	0.003216065	0	0	0.003516142	0	0	0	0	0	0	0.001271574	0	0	0	0.000187998	0	0	0	0	0	0.003287796	0	0.003367254	0	0.001170285	4.51069E-05	0.00039344	0.000458679	0.002624906	0.000891083	0	0.001675525	0.003212458	0	0.000936409	0	0.003369473	0.002040548
1.14.21.7	0	0	0	0.000558955	0.000935264	0	0.001059095	0	0.000133356	0	0.00096836	0.001062808	0	0	0	0.000258985	0.000400653	0.001148611	0.000787218	0.00101376	0.000493874	0	0	0.000283806	2.84058E-05	0	0.001017338	0.000994829	0.001012332	0	0	0	0.000284405	0	0.000905707	0	0.000661989	0	0	0	0.000635915	7.65469E-07	4.40925E-05	0	0	0.000857622	0.031262253	0.030363149	0
1.14.99.-	0.020429273	0	0	0.015174691	0.028341562	0	0	0	0	0.007024123	0.551141766	0.009569376	0.024435487	0.006767069	0.025395566	0.018515367	0	0	0.014278448	0.004242869	0.001432473	0.013005357	0	0.006369961	0	0.011449106	0	0	0.028805851	0.019602895	0.022014626	0.017802523	0.020663174	0.005037306	0	0.020210101	0.023450891	0	0.009979485	0	0.009259007	0	0.000214812	0	0.544694308	0.022057943	0.075038315	0.091879145	0.014119718
1.14.99.1	0	0	0	0	0	0	0	0	0	0	0	0	0	0	0	0	0	0	0	0	0	0	0	0	0	0	0	0	0	0	0	0	0	0	0	0	0	0	0	0	0	0	0	0	0	0	0	0	0
1.14.99.3	0	0	0	0.022325692	0	0.000898942	0	0	0.000860431	0.009791187	0.044118934	0.026552329	0.001731571	0.023043973	0	0.001420384	0.009131601	0.209358667	0.198428717	0.237368739	0.190962496	0	0.001112434	0	0.559589629	0.021344373	0.003489586	0	0	0	0	0.007021287	0.029124947	0	0	0.000231619	0.018564343	0.023469359	0.008411361	0.007624776	0	0.007785783	0	0	0.010393288	0.01073551	0.013885517	0.012394356	0.019710733
1.14.99.33	3.86513E-05	0	0	0	0.000258562	0	0	0.000299889	0	0	0.008088463	0.000118261	0.000375872	0	0	0.000150976	0.000188641	0.000207291	7.77952E-05	0	0	2.2637E-05	0.000134328	0	0.000337128	0	0	0	0	0	0.000321121	0	0.000137771	0.000238148	5.61487E-05	0	0.000179208	0.000293978	0.000214819	6.55888E-06	0	0.000284581	8.24983E-05	0	0.008417685	0.000176491	0	0.000135469	0
1.14.99.36	0	0	0	0	0	0	0	0	0	0	0	0	0	0	0	0	0	0	0	0	0	0	0	0	0	0	0	0	0	0	0	0	0	0	0	0	0	0	0	0	0	0	0	0	0	0	0	0	0
1.14.99.39	0.000718813	0	0	0.000192614	0	0.000349775	0	0	0	0	0	0	0	0	0	0	0.000805857	0.016039807	0.015918753	0.016151899	0.015687966	0	0.000418936	0	0	0.000864875	0	0	0.000486255	0	0	0	0	0	0	0	0	0	0	0	0.000622694	0.000689481	0.000769626	0.000876588	0	0	0.000179426	0	0
1.14.99.40	1.011764259	0.042464012	0.017768247	0	0	0	0	0.038598575	0.024344465	0.039548164	0.647751754	0.036617981	0.000245644	0	0.011601008	0.006208763	0.101497392	0	0	0	0.037566088	0.034281893	0.017678859	0	0.035207062	0	0.019526835	0.020404875	0.035705669	0	0	0.039253134	0	0.010100894	0	0.056431206	0	0	0	0.010716795	1.89744E-05	0.040910038	0.003536757	0	0.623125564	0.179547631	0.103931651	0.08421603	0.065820658
1.14.99.41	0	0	0.005814232	0	0.004983196	0	0.002225033	0.000670288	0	0	0.033264176	0	0	0.002776059	0.003182335	0.00676693	0	8.03452E-05	0.000855488	0.001171202	0.002708995	0	0	0.008643659	0	0	0.00582166	0.006930931	0	0	0.004403671	0.00522851	0	0	0	0	0	0.010381809	0.009466032	0	0	0.004237776	0	0	0.026943977	0.010376455	0	0.009924087	0
1.14.99.44	0	0.009654146	0	0.003135947	0	0.023122166	0.017347287	0	0.01222593	0.000548492	0	0	0.007814233	0	0.022713184	0	0.016778319	0.022652341	0	0	0.035038514	0.001290168	0	0.016853535	0	0.002665719	0.0122642	0	0.0491706	0.019590472	0	0.002400617	0.016009075	6.59713E-05	0	0.025465501	0.007128201	0	0	0	0.008069867	0.022305194	0	0	0.017294707	0	0	0.000797775	0
1.14.99.46	0.173338388	0.339765794	0.038736276	0.017776796	0	0	0	0.018333385	0	0	0.070978275	0.047134678	0	0	0.040303189	0.001189507	0.022813324	0.050148839	0	0	0	0.015217724	0	0	0	0.013792619	0.22876882	0.510582878	0.055471065	0	0.295620929	0.958578216	0	0.03980614	0.046795305	0.484411734	0.033592139	0	0.219873525	0.479943301	0	0.107310179	0	0.012511404	0	0.861729119	0.070060517	0.045768671	0
1.15.-.-	0	8.95639E-05	0.000157283	0.000116124	0	0	0.000178581	5.69982E-05	0	4.66856E-05	0.000145783	5.72796E-05	0	0.000153948	0	0	5.26073E-07	1.91576E-05	0	0.000121684	0	0	3.47732E-05	0	0.000127392	9.07588E-05	4.14664E-05	1.6375E-05	0	0.000119143	2.35841E-05	0.00012896	0.000118784	0	0	8.61697E-05	6.25513E-06	0	0.000120365	2.93477E-05	0	0.000127093	4.20283E-05	4.93943E-05	9.60624E-05	0.000151029	8.36566E-05	0	0
1.15.1.1	2.913795723	2.059723625	1.829456065	1.157799028	0.897820182	1.09730686	0.165795744	0	1.060101472	0.882455369	2.139345376	1.026837202	1.02798878	0.046879434	0.103018224	0.321433305	1.162864331	1.288184245	1.368948316	1.389440544	1.596661443	0.165038924	0.804629763	0.034548218	1.352363779	0.911342764	1.266238495	2.68769254	0.986530818	0.221132447	0.784784358	3.218906178	0	0	0.108333091	2.420763649	0	0.022909268	0.476998296	2.099223862	1.116529936	1.320725456	0.444032038	0	1.874956958	3.010984828	0.919387998	0.81266234	0.536690188
1.15.1.2	0.026383612	0.052494457	0	0.060088147	0.054296524	0	0.801878421	0	0.444516658	0	0.02885296	0	0	0	0.926604403	0	0.088986226	0.438572145	0.426298512	0.451117343	0.401913128	0.451943043	0.957087296	0	0.044740097	0.066913118	0.207126325	0	0	0	0	0.04617332	0.142616462	0.146972605	0.180596942	0	0.045011458	0.963430557	0.070389825	0	0	0.064163208	0.620365752	1.053781217	0.00525933	0	0.113420399	0.094769032	0
1.16.1.1	1.032249748	0.276362083	0.001342363	0.35795566	0.021855549	0.046333092	0	0	0.048082244	0	0.693776379	0.054364814	0	0.015340907	0	0.042447646	0.047650677	0.082670587	0.092337645	0.084347314	0.055039143	0.028845649	0	0	0.520031098	0	0.197518796	0.101495625	0.105806238	0.059865395	0.051901327	0.063696421	0	0	0.052102062	0.134365488	0	0.045521042	0.661275398	0.750008231	0	0.142530973	0	0.048406936	0.653834159	0.090351859	0.040600833	0.043096003	0
1.16.1.3	0.553326132	0.094331298	0.104082874	0	0.020351345	0.148539298	0.127659948	0	0.053334446	0	0.032506159	0.056094214	0	0	0.000695962	0	0	0.035686912	0.059704661	0.045352217	0	0.15197158	0.083403264	0.132753437	0	0	0.428862874	1.62800054	0	0.038643451	2.048345422	1.990628556	0.054247692	0.007749869	0	1.84469308	0	0	0.276153833	0.864842072	0.125141171	0.27602814	0.098288689	0	0	1.856917359	0.033127239	0.054851033	0.192163606
1.16.1.7	0	0	0	0	0	0	0	0	0	0	0	0	0	0	0	0	0	0	0	0	0	0	0	0	0	0	0	0	0	0	0	0	0	0	0	0	0	0	0	0	0	0	0	0	0	0	0	0	0
1.16.1.9	0.154477118	0.619588119	0	0.190122228	0	0.007313531	0.053342855	0.023676302	0	0	0.638654049	0.08320529	0	0.001890359	0	0.070330105	0.01525876	0.120667002	0.008339373	0	0.091531813	0	0.001825968	0	0.894114864	0.018032737	0.25989847	0.728326424	0	0.010174145	0.333461804	1.041007879	0	0	0.036890632	0.722158561	0	0	0.174827249	0.565600746	0	0.081676808	0.056722416	0.011147703	0.732843197	0.838690193	0.15698203	0.103632423	0.034083171
1.16.3.1	0.17645481	0	1.117990388	0.27468599	1.07739837	0.422086315	0.415111847	0	0.44679596	0	0.028930742	0.518466756	0.44364921	0	0	0	0.668587118	0.499780406	0.422527772	0.404125759	0.445581637	0	0	0	0.847921434	0	0.799736845	0.83064865	0.052975342	0	0.907179289	1.025304768	0	0.100012548	0.051691636	0.79126029	0	0.930607334	0.221713558	0.567756338	0	1.884423162	0.269886678	1.063500235	0.119118181	0.917039966	0.120686612	0.187288143	0.13682839
1.16.8.1	0.001277004	0.005940494	0.007223045	0.004329693	0.00213946	0.003740405	0	0.005806845	0.006879428	0.007097312	0.007872889	0	0.000293729	8.64651E-05	0	0.009320891	0.001662691	0	0	0	0.003291816	0.001266849	0	0	0.003497889	0.010182363	0	0.010811468	0.000706204	0.001150914	0	0.007959701	0	0.008182646	0	0.010623562	0.006067708	0	0.000164493	0	0	0	0	0.00914205	0.001309922	0	0	0	0.006067692
1.17.1.1	0.779216964	0	0.019188365	0	0	0	0.008879869	0	0.015826943	0.010133495	0.95831005	0.016763393	0.011343648	0.060356774	0.050254134	0	0	0.052270984	0.003549047	0.032456432	0.029965833	0	0.038229516	0.013454684	0.072400233	0	0.044783216	0.160748672	0	0	0	0	0.046499843	0	0	0.196701739	0	0.018190698	0.032874611	0	0.051781687	0	0	0.00423487	1.037168927	0.029378268	0.021839561	0.055916278	0.11527803
1.17.1.2	1.013978346	1.058259745	0.959547314	0.920479075	1.038972082	1.009220829	0.592922859	1.071321179	1.089117456	0.956096689	1.456119655	1.034212328	1.024577227	0.922311407	0.052255685	0.987590382	1.02660988	0.854030993	0.879139127	0.977122273	0.989102852	0.916381556	0.970209506	0.956188084	0.890905696	0.525474397	0.969649629	0.962961774	0.086209308	0.925968551	0.970506044	0.934261876	1.110874026	1.012649255	1.110561101	0.92683941	1.029392503	0.964863323	0.999990347	0.534658158	0	0.933652509	0.786700884	0.016625956	1.479852847	0.952329697	0.867595508	0.958264154	0.124845505
1.17.1.4	5.023472591	1.882995846	0.203023736	0.216331546	0	0	1.126307509	0	3.220042282	6.197358116	3.067413172	0	0	0	1.930268207	1.082736255	0	1.372323711	1.259299346	1.176813982	1.412219172	0.583311011	0.029855888	0	0.197071707	0.28441615	1.722600557	1.608067682	0.080137278	0.041175948	0.265533202	3.687052497	0.400304612	0	0.202980402	1.638896955	0.323949625	0.009470787	0.634415662	1.727771106	0.002068449	0.235759001	0.181279555	0.047918459	3.222946579	0.107062501	1.762125641	2.267591469	0.020898081
1.17.4.1	2.928524997	2.219771775	3.674726439	1.755880757	0.940827473	1.179048565	1.74886764	0.735908549	2.311275798	0.846001244	2.651268157	1.751748231	1.791403076	1.682288643	0.886159759	0.968243402	2.432390411	1.705652985	1.445410071	1.362802008	1.726071996	0.989860236	1.746676171	0	2.988228464	1.767660684	2.293701139	3.38820959	2.166301368	0.210595689	3.850182566	3.754284306	0.101864854	0.326597415	0.173882929	3.415238471	0.779756212	2.221869592	2.145242687	3.016927302	2.175633804	1.886371614	1.581018953	1.926814619	2.544231529	3.843875809	1.119115659	1.148125612	2.412481701
1.17.4.2	0.881540812	0.11353647	0.879664789	0.770668127	1.035362479	1.629003288	0.730043836	0.923089856	2.879191894	1.058868631	0.562895544	1.303861879	1.318403152	0.923829756	0.896196852	1.725033793	0.338029898	1.283936828	1.228008876	1.442080073	1.476846335	1.124803917	4.078324219	2.070576581	0.663665764	0.893783209	1.248133655	1.020520583	0.990454593	1.049440937	1.065498832	1.012858482	1.110282477	1.047369876	1.032441912	0.967330363	1.049355444	1.076688455	1.004344591	1.06407775	1.000148889	0.786392627	1.663741901	0.918753181	0.549438539	0.979072581	1.091272673	1.323306154	1.132982905
1.17.7.1	1.048559697	1.088531512	1.039347262	1.028900784	0.963404925	0.50086447	0.765339107	1.048487847	0.988396185	0.935976337	0.915108538	1.055598332	1.037499442	0.96744428	1.068443709	0.795228831	1.057042634	0.963348309	1.052747758	0.946040514	0.98992367	1.01254296	1.035623485	0.94538566	0.942409072	0.562152806	0.999466924	0.979621521	0	0.962084787	1.05523145	1.031824349	1.056146401	1.037827653	1.044990286	1.010865706	0.997674043	1.064443493	0.975357495	0.479113518	0	0.937293549	0.850259601	1.023881496	0.965354271	0.815386554	0.883285717	0.894827933	0.132722743
1.17.99.1	0	0	0	0	0	0	0.001570552	0	0.001664277	0	0.03584086	0	0	0.000700015	0.000244733	0	0.029865299	0.016034906	0.016198438	0.015974112	0.01421256	0.001876142	0.000231585	0.001942558	0	0	0	0	0	0	0.000525458	0	0	0.000614732	0.001555053	0.001959481	0	0	0.000182002	0.001015413	0	0.001925934	0.000573279	0	0.03252879	0.00157528	0.000279654	0.001400146	0.000295696
1.17.99.2	0	0	0	0	0	0	0	0	0	0	0	0	0	0	0	0	0	0	0	0	0	0	0	0	0	0	0	0	0	0	0	0	0	0	0	0	0	0	0	0	0	0	0	0	0	0	0	0	0
1.18.-.-	0	0.000295107	0	8.51275E-05	0.000618384	0.000417446	0.000644718	0.000300997	0.000721674	0.000553822	0.017614977	0.000238527	0	0.000376229	0.000752205	0	0	0.000545891	0	0.000581954	0.000599774	0	0.000324602	0	0	0	0	0.000756045	0	0	0.000477747	0.000344686	0	0	0	0	0	0	0	0.000338001	0	0.000726105	0.000733853	0.000794378	0.016381867	0.000609306	0	0.000241795	0.000325173
1.18.1.-	0.221546802	0	0	0.024042427	0.018261362	0	0	0.044083967	0	0.027283178	0.062519392	0	0.039662274	0	0.033144739	0	0.01681001	0.001451106	0.002276912	0.00172935	0.01353742	0	0	0	0.075849146	0	0.289635924	0.591156262	0	0.03530462	0	0.93588242	0	0	0.053676281	0.595028446	0.052780194	0.034959166	0.144592989	0.467290676	0.034150198	0.042902661	0.039422811	0.046951231	0.07470539	0.891313716	0	0.005118652	0.060836393
1.18.1.1	0	1.256353072	0	0.015785883	0.00556763	0	0.029476399	0	0	0.048387078	0.095613836	0.001954156	0.002064466	0.002124507	0	0.790613113	0	0.079537651	0.076525341	0.095202922	0.077482491	0.007628145	0.036250042	0	0.040494797	0.001312395	0	0	0	0.043019716	0.001020482	0.013066334	0.187361842	0.2117732	0.161580242	0.057851673	0	0.041388416	0.03042054	0	0.010344456	0	0.088662124	0.044556765	0.105869543	0	0.202994298	0.206754427	0
1.18.1.2	1.00827673	2.019989448	0	0.869229962	0	1.027742182	1.287886924	0.904529459	0.905251321	0.902565901	1.45166263	0.090799722	0	0.960477995	1.088937331	0.893593776	0	1.297950804	1.521482751	1.515341166	1.37659068	0.901334445	1.077057706	0.427956475	1.214669841	0.437530545	1.114018217	0.979074921	0.545263307	1.004063233	1.109839745	0.9605804	0.829836947	0.80592584	0.804747933	0.864821143	0.880738287	0	0.111970581	0.513392953	0	0.079182357	0.609604025	0.023803091	1.393655214	1.094247471	0.867709716	0.775026967	0.299489066
1.18.1.3	0.871627072	0.979947479	0.007161719	0.059873349	0.095563763	0.094527157	0	0.038575307	0.051934533	0	1.82155457	0	0.099183487	0.051850583	0	0.075595975	0	0	0.055582606	0	0	0	0.064057834	0	0	0.028616937	0.277295142	0.443416588	0	0.095054545	0.039227991	0.779811888	0.063622111	0	0.029206384	0.411835405	0	0.069694879	0.1055412	0.443570763	0	0.181104003	0.010466767	0.093627837	1.907431162	0.309005611	0.227661834	0.178518275	0.057529746
1.18.6.1	0.024824284	8.72879E-05	0	0.063604366	0	0	0.138703752	0	0	1.073031089	0.160372292	0	0	0	0.029410177	0.988389903	0.116970721	2.049164294	1.825824333	1.891619203	1.965328687	0	0	1.105155335	0.127605133	0.650082314	0.066660985	0.117874503	0.138677141	0	0	0	0.464857322	0.407262228	0.206594277	0	0	0.153723256	0.377701507	0.010042816	0.083069436	0	0	0.114455341	0.235848598	1.449252296	0.681467705	0.460878459	0.114181376
1.19.6.-	0	0	0.000457584	0.000651408	0.000411136	0.00098464	0	0.000402636	0	0	0.00066277	0.000948876	0.000729027	0	0.000613721	0	8.57342E-05	0.000830276	0	0	0	0	7.08123E-05	1.88696E-05	0.000909524	0	0.000197157	0.000887025	0	0	0	0	0	0.000321654	0.000671053	0	0.000369845	7.14651E-05	0.000819244	0.000104164	0.000417864	0.00074164	0	0	0.000791744	0.000481306	0.000638833	0	0.036079907
1.2.-.-	0.0155183	0.015807539	0	0	0	0.020892188	0	0.007377678	0	0	0.109950973	0	0.009097047	0.000185959	0	0.022864424	0	0.022492296	0.038117972	0.027188758	0.01638778	0	0.018482288	0.015374237	0.084705766	0	0.023751212	0.003334599	0.002376774	0.001480549	0.019100516	0	0.023174533	0	0	0.034562977	0	0	0	0	0	0	0	0	0.109379961	0	0	0.02159409	0
1.2.1.-	0.953813562	0.574976942	0	0	0.179221046	0.122431212	0.25689762	0	0	0	2.863032274	0.016373395	2.52964E-05	0.028374487	0.966085182	0.079466356	0	0.028051096	0	0	0.184676338	0	0.129015194	0	0.577266688	0.33071167	0.94158539	1.54084348	0	0	1.259664097	2.67636122	0	0	0.214214314	1.729797851	0.082795239	0	0.674137259	1.41658894	0	0.119437591	0	0.000646356	3.014551154	2.144051515	0.581656755	0.391897341	0.254170708
1.2.1.10	0.673219175	0.115654995	2.101335351	0	0.216363494	0.029299815	1.951170441	0	2.12858952	1.805314446	0.773224664	0	0.118671386	2.221046385	0.180596541	2.249624036	0	2.372765843	2.245352889	2.16242817	2.159244006	4.066544307	3.852443923	1.169989115	0.293454722	0.971436364	0.821362943	1.874004269	2.101269192	2.169253169	1.270228041	2.843779605	1.252798732	1.442597864	1.344658626	2.101125632	0.081651118	1.797439476	0.346021567	2.238635232	2.04747859	0.223626754	1.582644711	0	0.950888129	2.62954992	1.117068879	1.294106794	2.039313957
1.2.1.11	1.112070882	0.96958069	2.012478379	1.03943355	0.912704473	0.978044999	0.421569367	1.000248778	0.532462916	1.054003693	0.937391521	1.096682331	1.010172176	1.001908265	0.971277631	0.973699814	0.895668483	0.994684741	1.175709468	1.152906462	1.058325168	1.084652733	0.999605951	0.941506545	1.210736592	1.099912511	1.244128651	1.830544019	0.955493809	0	2.082428813	1.968697672	0.985095965	0.942703586	0.973175782	1.778307263	1.059839986	0.819198597	0.690985108	1.500560254	1.086613282	2.127380864	0.844547379	0.068265871	1.05322174	2.189532628	1.095517732	1.117684921	0.74838293
1.2.1.12	1.586930312	1.973605013	0.89142822	1.245730157	1.062689151	0.919118107	1.079906003	0.986200151	1.080977858	1.068511903	1.108061808	0.87662641	0.918905749	0.977485735	2.050669122	1.068608854	1.147653407	1.328492555	1.369168724	1.408785541	1.400088862	0.993978876	1.008892273	1.470979648	1.841660483	1.510016189	1.733748914	1.533708779	2.049246028	0.991349063	1.040777468	1.983869488	0.930609157	0.971730887	0.931965867	1.485416571	0.96361257	1.06486266	1.158444129	1.993750121	1.084084878	1.076704156	1.090036791	0.970078834	1.096624854	2.203920204	1.180690706	1.216763395	1.133115063
1.2.1.16	2.600977051	2.156742709	0	0.296617583	0	0	0	0.126345828	0.466786112	0	2.964113468	0.054780014	0.173699235	0	0.021669519	0.288244951	0.040783149	0	0.322581093	0.056147404	0.164141181	0.085140986	0	0.075143694	2.407030798	0	0.510933487	1.386481138	0	1.912245731	1.334658131	0.905614065	0.116239942	0	0	1.486159753	0	0	0.303797	0.498279849	0	0.284421642	0.010360353	0	2.715538889	2.477199141	0.443940476	0.812455771	1.009295238
1.2.1.18	1.810133998	1.777536508	0.054177369	0.568394314	0.139156577	0	0.247177484	0	0	1.139214659	2.355893389	0	0.05474999	0	0.91647737	0	0	0.194539716	0	0	0	0	0.033160062	0.002415507	0.381103253	0.569731221	0.358355209	0.387478514	0.249580618	0	0.876966941	0.211370399	0	0	0.053791732	0.278670072	0.059982624	0.124764929	0	0	0	0.178319029	0.061640031	0.082219165	2.331535426	0.984095305	0.26250466	0.378138176	0.224903221
1.2.1.19	0	0	0.005406217	0	0.044669422	0	0	0.026399123	0	0.018770503	0	0.012877625	0	0.024749225	0	0	0	0.05366329	0.00585725	0.010062924	0.010515126	0.016100166	0	0.004303799	0.033585258	0.049192441	0.256173248	0.609015837	0	0	0	0.955142525	0	0	0.038516277	0.592228103	0.040986533	0	0.112011286	0.444737338	0.020064058	0.13754427	0.052825604	0	0.069485097	0.731982253	0	0.032246841	0.088586168
1.2.1.2	4.087065613	0.733285065	5.642300641	0.693971931	0	0.023189506	0.371345197	0.376679013	0	0.440815295	6.863811185	0.061354638	0	0	9.259453537	0.030889109	4.280926677	0.591193107	0	0.166230874	0.014736239	0.265970768	0.423139798	0.390019819	0.998704073	0.233855421	5.731394442	5.112602242	0.416565077	0	1.803218933	5.613730666	0.575314902	0.409919832	0.567925609	4.668891607	0.237439921	1.875470923	1.863481542	4.445739976	0	4.743606516	0	0.531030995	6.921626724	6.150375845	0.580342057	1.007094228	0.707632163
1.2.1.20	0.002777661	0	0	0.007435173	0	0	0	0.001171389	0.010885166	0	0.016065116	0.014460808	0.000970437	0	0.014651928	0	0	0.002440087	0	0.003790402	0	0	0.008932188	0	0.002263784	0	0	0	0	0.012127673	0	0.003027437	0.011888743	0.004293062	0	0	0	0.00400405	0	0	0	0.009267759	0	0	0.016495028	0.004625622	0	0.00429694	0.023583958
1.2.1.22	0	0.097362949	0.08379059	0.023149943	0	0	0.10118806	0	0.096052811	0.013660853	0.211620027	0.373338418	0.217696376	0.089576928	0	0.124736498	0.657417496	0.102248951	0	0.052809711	0.115238	0.075582155	0.074786277	0.060266129	0.180479975	0	0.466077727	0.836286201	0.048118596	1.965127202	0.293350906	1.766241692	0.117400862	0.058309575	0	0.918766248	0	0.042389202	0.390914548	1.458255857	0	0.260243999	0	0.023817325	0.175256522	1.606318058	0.012642656	0	0.117323462
1.2.1.24	0	0.13467369	0.011348457	0.1919827	0.007045534	0	0	0.006303561	0	0.014202624	0.061474747	0	0	0.008363439	0.005201186	0	0.011889976	0.018881957	0	0	0	0	0.001760991	0.016050155	0	0.015235608	0.011666521	0.050163505	0	0.005240104	0.298680656	0.011334599	0	0	0.001235249	0.042015615	0	0.006739304	0.007072512	0.020342785	0	0	0.016591046	0	0.045335618	0.000499216	0.108502961	0.105718124	0.039542563
1.2.1.28	0.37377795	0.712961598	0.012696034	0	0	0	0	0	0	0.015299055	0.608216888	0	0.008257802	0.010216666	0.023429383	0.021052765	0.033585452	0.005561185	0	0	0	0.013420039	0	0.033297224	0.202770498	0.000868872	0.003499208	0.038954689	0	0	0.011637003	0.012787442	0.01510239	0.038185501	0.019389775	0.021992262	0.011767985	0	0	0.02959159	0.003617745	0	0.03446197	0.025084479	0.611000836	0.019408699	0.181937158	0.163540409	0.065355365
1.2.1.3	2.28980139	3.628273984	0.314562341	0.679892994	0.034998191	0.747499821	0.885106408	1.006687014	1.179882995	0.354462842	5.959850341	0	0.020626626	0.267774826	0.145149863	0.378030527	0.049177894	0.582149642	1.037635962	1.023425375	0.574917548	0.658708549	0	0.807272452	1.514291048	0.199773922	1.325102873	0.273635368	0.281261706	0	0.522948852	0.391220439	0	0.087816424	0.279511852	0.658930126	0.308103294	1.251109677	0.338845762	0	0	0	0.505744268	0	5.385473155	1.964506806	1.274854729	1.073222672	0.138562399
1.2.1.32	0.182633767	0.014955242	0.010768706	0.015864998	0.009885787	0	0	0.003122168	0.007061158	0.017853331	0.20564462	0.003004333	0	0.013138051	0.01182893	0.000460818	0	0	0.006929071	0	0	0.01760317	0	0.001344218	0.01691051	0.008330032	0.01005937	0.019306945	0	0	0	0	0.012409359	0.007671396	0	0	0.015078614	0.018292655	0.0010466	0	0	0.015342117	0	0	0.19022357	0	0.009467085	0.013883321	0
1.2.1.38	2.127812267	2.029051605	1.947301558	0.737400238	1.933745574	1.180334788	0	2.149790138	2.081907547	2.153373527	2.548199222	1.843536749	1.94623587	1.991237985	1.846470023	1.998895942	1.735026634	1.079387828	1.069437402	1.182395015	1.378351903	1.999431569	1.996852326	2.039955261	1.673304867	0	2.498759525	1.890603102	0.221369929	0.12695821	2.128905684	2.160750638	1.613468621	1.788776667	1.777835767	2.016843163	1.924426386	0	0.51285737	1.084687587	0	0.375548885	0.80386846	0	2.558361525	2.169662212	1.904165574	1.91261007	0.558300968
1.2.1.39	0.192906174	0.648721827	0.00493539	0	0.063964242	0	0	0.013976902	0	0	0.768853844	0	0.042631095	0.035526597	0.032413562	0	0.054270497	0.04885278	0	0	0.075429975	0.032164454	0.020059532	0.02905136	0.507450166	0.001185921	0.182933802	0.350377921	0	0.041914812	0.012306723	0.411537698	0	0	0	0.367665303	0.057254491	0.036609593	0.090749697	0.239676231	0.031544024	0.076111775	0	0.043766211	0.876440297	1.651177044	0.028222808	0.016673511	0.016044052
1.2.1.4	0.249626951	1.224471585	0	0.008282809	0	0	0.026892592	0	0.041804861	0.016489641	0.600687502	0.03071241	0	0	0.048018622	0	0.039157154	0.038270621	0	0	0	0	0	0.044534507	0.02545536	0	0.038296118	0	0.037607267	0	0.115892316	0.019055061	0	0.020296983	0	0.072586873	0.023562726	0.047778026	0.029841151	0.004111681	0.043810403	0.019367352	0	0	0.505421422	0.187312161	0.027416168	0.038428355	0.075278662
1.2.1.41	1.034556875	0.954595387	1.024712411	0.693924323	0.991419793	0.547264473	0.313992317	1.052047352	0.955534756	1.054414001	1.011843162	0.968138726	1.021084475	0.982565391	1.068056057	0.771406833	0.838905386	0.855019064	0.815465593	0.856240063	0.808660988	1.037120093	0	0.98716248	0.94045517	1.072223554	1.177748667	0.804449386	1.005774391	1.051130515	0.989398887	1.030765805	1.043359098	1.033653294	0.967015297	0.856622115	1.057380052	0.058257995	0.180672816	0.450499767	0	0.950918311	0.434474025	0	1.001497084	0.913480914	0.882196568	0.832245688	0.4748583
1.2.1.43	0	0	0	0	0	0	0	0	0	0	0	0	0	0	0	0	0	0	0	0	0	0	0	0	0	0	0	0	0	0	0	0	0	0	0	0	0	0	0	0	0	0	0	0	0	0	0	0	0
1.2.1.46	0	0	0.032368165	0.114732072	0.03342452	0	0.019625308	0	0.039681772	0	0.548648648	0.033358453	0.000884082	0	0	0.026294535	0	0.01130481	0.013706691	0	0.026697688	0.008708034	0.030160031	0.042285651	0.014616231	0	0	0.024647305	0.039726963	0.017824613	0.002015818	0	0	0	0	0.051780902	0	0.005359785	0	0	0	0.000648708	0	0.016858476	0.557448237	0	0.13877515	0.133189078	0.007151093
1.2.1.5	0	0	0.018788218	0	0.010328133	0.006134543	0.013968191	0.00882636	0.016386518	0	0.007505045	0	0	0	0.02113815	0	0	0.189572115	0.176871995	0.164688394	0.178586424	0	0.003548254	0.019366514	0.017085162	0.016752062	0.010368836	0.013439394	0	0	0	0.004827788	0.002016723	0	0.007119078	0.011076378	0.019709004	0.229250448	0	0.016127246	0.014146037	0.021116562	0.011659994	0.007834938	0.027968056	0.736217901	0.114088502	0.072280953	0
1.2.1.50	0	0	0.00056195	0	0	0.000539938	0.000134178	7.66797E-05	0.0001044	0.000217243	0.008987413	0	0.000397329	0	5.38489E-05	0	0.000557605	0.000186165	0	0	0	0	0.000496574	0	0	0	0.000356022	0.007900566	0.000652128	0.000180337	0	4.31594E-05	0	0	0	0.007884329	0.000420693	0	0	0.000510231	0	0	0	0.000692421	0.008718534	0.000586318	0.000533495	0	0
1.2.1.54	0.002257547	0	0.034617699	0.039415819	0	0	0	0.040198005	0.037771006	0	0.052709865	0	0.002809428	0	0.029360213	0	0	0.016641408	0.044586487	0.027551001	0.016461438	0	0.033510148	0.005006479	0.016783204	0.022722841	0.035544499	0	0	0.007551723	0.015218176	0	0.030089685	0.041382177	0.041820245	0	0	0	0	0.014512654	0	0.025316128	0	0	0.056518692	0	0.166551205	0.174769253	0.045381581
1.2.1.59	0.000660592	0.000200782	0.000507317	0	0.00056226	0	0	0	3.59453E-05	0	0.008252738	0.000951	0	0.001256982	0	0.001018678	0	0	0	0	0.001248226	0	0.001215509	0	0	0.000425216	0	0	0	0	0	0	0.001276495	0.000479272	0	0.000841153	0	0	0.001132718	0	0	0	0.001037987	0	0.007814448	0	0.031802595	0.030388768	0.011087766
1.2.1.60	0.216357491	0.009475537	0.050247566	0.116712499	0.000126065	0	0	0.008919428	0	0.026961801	0.76418985	0.009060483	0	0	0.042943021	0.052851838	0	0	0.00061706	0.064029501	0.056915154	0	0	0.038314272	0.162952709	0	0.03648303	0.43951251	0.045088158	0	0	0.299063647	0.052741247	0.035289863	0.012552079	0.392993809	0	0	0	0.208200841	0	0.096071443	0	0	0.814925229	1.020444577	0.021905067	0.003146185	0.105187941
1.2.1.65	0.012094321	0.003253395	0	0	0.005188993	0.003090518	0	0	0	0.009436555	0.308804966	0.009398618	0.01628888	0.002394144	0.000762785	0	0	0	0.006266482	0.000314377	0.016325497	0.011853779	0	0	0	0.000433424	0	0.008689951	0	0	0	0.008570268	0	0.00237387	0.013382931	0.000388261	0.008682865	0	0	0.00257388	0	0.003886668	0	0	0.319091381	0	0.016946343	0.003653183	0.003321447
1.2.1.68	0.864799099	1.827369431	0	0.060258678	0	0.059989865	0	0.060777046	0.038050673	0	0.736426494	0.020621621	0.045652339	0	0	0	0	0.011751908	0.081337528	0.071179877	0	0.039472223	0	0.010100476	0.03696479	0	0.226617414	0.104170656	0.013452145	0	0.016662113	0.039592303	0.002868069	0	0.053207354	0	0	0.008046538	0.026848404	0.022060651	0	0	0	0.053293966	0.805741875	0.109828398	0.00143856	0	0.111850464
1.2.1.70	0.922290646	1.126277315	0.871835523	0.437610504	0.914486735	0	0.374262778	0.051391867	0.987802803	1.030424927	0.915908356	0.04680995	0	0	0.932541243	0.113238877	1.04053318	0.733613044	0.546507596	0.564149425	0.695495726	0.02420175	1.082458807	0.403489189	1.026045733	0.490991054	0.495936135	0.878608282	0.044447105	0.949723531	0.978074575	0.941799356	0.29984003	0.207587706	0.334026524	0.958130067	0.015706103	0.054725624	0.96175597	0.544729059	0.045847573	0.116502817	0.33367575	0.054555227	0.830005023	0.760420911	0.283653601	0.441002383	0.052149436
1.2.1.71	0.175111675	0.91672898	0.077053247	0.00897079	0	0	0	0	0.035107127	0.02193523	0.449025616	0.053669195	0.0736576	0.013542443	0.055494566	0.042606763	0	0.026960708	0.103355971	0.098017222	0.104080868	0	0	0.08427789	0.05416343	0.073958964	0.488458001	0.677209958	0	0.023362283	0.921362949	0.88883996	0	0	0.035407887	0.711477146	0.010455236	0	0.13995429	0.66909017	0.024619303	0.098753343	0	0	0.413125095	1.370798587	0.022630399	0.102918105	0.039563252
1.2.1.72	0.137820261	1.018022498	0.056464649	0	0.059969215	0	0.0411965	0.036102434	0.021501931	0	0.06347278	0	0	0.007650364	0	0	0	0.052037669	0.038557081	0.033345146	0	0.077584645	0	0.054464491	0.022073732	0	0.212735699	0.907251836	0.010757708	0.006212931	0.943933061	0.911152128	0.027084537	0	0	0.871166009	0.001147876	0	0.178122369	0.476018324	0	0.173332203	0.004516132	0	0	0.846089931	0.125469705	0.090959734	0.122019361
1.2.1.75	0	0	0	0	0	0	0	0	0	0	0	0	0	0	0	0	0	0	0	0	0	0	0	0	0	0	0	0	0	0	0	0	0	0	0	0	0	0	0	0	0	0	0	0	0	0	0	0	0
1.2.1.8	0.794441773	1.695405024	0.177063093	0.062853056	0.120311791	0.120779296	0.33299235	0	0	0	2.662150021	0.155768679	0.163220998	0	0.95522151	0.167170202	0	0.055016473	0.170065189	0.038807795	0.097010356	0	0	0	0.773634856	0.023360512	0.194201801	0.841471228	0.109207849	0	1.26008373	0.736610649	0	0.134342646	0	0.620552885	0	0.166049731	0.065388017	0.544032794	0.083484005	0.070609507	0.065483867	0	2.84501616	1.416918322	0.708652535	0.654081777	0.171225753
1.2.1.80	0.000188882	0.000121197	4.29883E-05	0.000364001	0	0.000352798	0	0	0	0	0.008759223	0	0.000387166	0	0.000191867	0	0.000153099	0	0.000349785	0.000205849	0	8.46624E-05	0.000385823	0.000397139	0	2.61597E-06	0.000324506	9.57058E-05	0	0	0.000121947	0	0.000381969	1.59618E-05	0.000206846	6.26574E-06	0	0.000226061	0	0.000333752	0	0	0.000309372	0.000374338	0.008365679	0	0	0	0.000180368
1.2.1.9	0.024579442	0.542496761	0	0	0	0	0.03755965	0	0	0.008537842	0.058976963	0	0.011779585	0.015221696	0	0	0	0.529268483	0.458106161	0.516401411	0.520090683	0	0	0	0	0	0.027313423	0.00803164	0.022370873	0.027110648	0	0.052805042	0.086516219	0.133005141	0.120873044	0.033652426	0.019574519	0	0.041087784	0	0	0.037505103	0.067291472	0	0.063815838	0.000124812	0.123894646	0.082876757	0.088465967
1.2.3.1	0.022757702	0.01766658	0	0.001490854	0	0.011804469	0.008439636	0	0	1.023952846	0	0.014712407	0.019272747	0	0.023052817	0.024187749	0	0.033121269	0.026063621	0.015218151	0.025119565	0.021875409	0	0	0	0.007423746	0.004148567	0	0	0	0	0	0	0	0.019185624	0	0	0.015365433	0.007485064	0	0.005908489	0.009958447	0.026829293	0	0	0	0	0	0
1.2.3.3	0.017083953	0.031842824	0.042536955	0.055138266	0.940091326	0	0.052962269	0.031436784	0	0	0.059343528	0.042012003	0.014727585	0.00175598	0.012626035	0.045060346	0	0	0.008102895	0.015027288	0	0.0530533	0.048720285	0	0	0.042783692	0	0	0.53001499	0.006478268	0.057009869	0	0	0	0.035781988	0.048552359	0.009729339	0.0403168	0.019672195	0	0.017126322	0.025893464	0.056105348	0	0	0	0.100098303	0.097370316	1.092647851
1.2.4.1	1.327454351	2.550666854	0.770468155	1.07547401	2.192245919	0.052202438	0.198169413	3.196419389	1.193241606	0	2.759436659	0.078540764	0	0.214351617	0.092609037	0.518210076	0.082939087	0.722492411	0.749511493	0.876075952	0.50052471	0.178808378	0.272645704	0	1.119201501	0.946680001	0.591136906	1.107378935	2.120234493	0	1.322315474	0.986718759	0.185286714	0.324240198	0.429265425	1.348417506	0	0	0.074671608	1.27749224	2.05017125	1.133707709	0	0	3.244314847	2.43088501	1.287953776	1.177371374	1.019367035
1.2.4.2	1.076776149	0.964339665	0.888747604	0.979528491	0.976444832	0.090752745	0.105570245	0.021864334	0.046068692	0.061069417	0.99980709	0.075185827	0.044459165	0.059918796	0	0.097884299	0	0.188811711	0	0.13095878	0.161298859	0	0.101118246	0	0.956876851	0	0.464688969	1.117857929	0.075324737	0	0.972163451	1.273108615	0.005401789	0.086172037	0.025727921	0.925303994	0.008301685	0	0.358905179	0.610956963	0	0.811689527	0	0.070464732	0.943644873	1.040904515	0.145732919	0.133969802	0.142513603
1.2.4.4	0	0	0.089253601	0.370449721	0	0	0.061575655	0.929814158	0	0	0.944028778	0.594425894	0.702558168	0.083064938	0	0.095658699	0.084245997	0.172282701	0.027748611	0.047112356	0	0.051394246	0.007016996	0	0	0.945441452	0.588777342	0.042513025	1.117677882	0.060089201	0	0.131373461	0	0.001137575	0.000770683	0	0.070839868	0	0	0.008763494	0.010356644	0	0	0	0.84883372	0.317005066	0.041407794	0.135680371	0.276851605
1.2.5.1	0.342502581	0.117207304	0	0.455414221	1.068052265	0.568509503	0.083791809	0	0.023077082	0.082395235	0.853939469	0.440768509	0.394087673	0	1.077631199	0	0	0.005413757	0.038354502	0.089978844	0	0	0.05935082	0	0.871254071	0	0.335236546	0.756196386	0.016166689	0.009792883	1.086355501	0.91663509	0	0	0	0.845007152	0.005107855	0.085154497	0.182593234	0.486861647	0	0.110475133	0	0	0.872938115	0.818425122	0.264378717	0.283443939	0.093176349
1.2.7.-	0	0	0	0	3.036011884	1.239788731	1.797867471	2.227006902	1.253162911	2.241733748	0.784979843	1.155817079	0.788405613	0	6.23181824	0.771559526	0.992653246	1.201967979	1.275314119	1.519143795	1.350692768	0.937588437	1.066336007	0.523707813	0.204694996	1.639729894	7.687808037	0.733781731	1.204626115	0.754282702	0	0.989244841	1.111528991	0.836011692	0.851148793	1.019880549	1.26126449	0.89154922	1.452911319	0.577379051	0.035773087	0.000133108	0.725576874	0.971610686	0.768290594	1.250279634	0.394243961	0.702936327	0
1.2.7.1	0.003044466	0.172037118	0.268009638	0	0.125806745	0.028420805	0	4.125872781	0	8.070910788	0.072377256	0	0	0.143588975	0	0.58558121	0.174850899	0.861337333	0.841568629	1.115198205	1.214759255	0	1.817768289	2.237152006	0.16198208	0.087597575	1.026598892	0	0.264754085	0	0	0.186419891	1.271856317	1.471721062	1.372247992	0.005403816	0	2.777569719	0.116649642	0	0	0	0.496421154	0	0	0.02044039	0.656725867	0.267783914	0
1.2.7.3	0.065432351	0	0	0.209837118	0	5.603815986	0.290919376	0	0	4.357376057	0.410535073	6.383107812	5.951249457	0	6.985027162	4.148030882	4.28334674	1.472968274	1.54626953	1.960673707	2.19808792	0.285836308	0.220498413	0	0	0.869001183	2.038696835	0	0	0.279421872	0.421159153	0.279925186	1.028014128	1.199162776	1.077119505	0.424291403	0	0	0.262593353	0.970819124	0	0.358328755	0	4.747901401	0.577452228	0	1.083540238	0.524277825	0.357018556
1.2.7.4	0.006592513	0	0	0.002632649	0	0	0	0	0.004537379	0.010446029	0	0	0	0.013691335	0	0	0	0	0	0	0	0	0.009226388	0.010454047	0.000962421	0.005457622	0.00123181	0	0.009933663	0.012838774	0	0.007212359	0.314205408	0.294080476	0.298902346	0	0	0	0.007953523	0	0	0.006717848	0.009797171	0	0.004016562	0.00218344	0.01151881	0.005566025	0
1.2.7.5	0.388905294	0.033908555	0.042474312	0.002238934	0	0	0.02843442	0	0	0.010514387	0.120801311	0.029255741	0.021724337	0	0.976601582	0	0.010161448	0.314264481	0.303938923	0.338048095	0.287974897	0.032213382	0.04440213	0.001710107	0.028312303	0	0.534845692	0.00954425	0	0.009568743	0.003877689	0	0.340677564	0.331156584	0.304664761	0.038428899	0	0	0.032088993	0.010912695	0	0	0	0	0.131592505	0.030478775	0.019268296	0	0.099832714
1.2.7.6	0	5.01027E-05	0	0.000186082	9.85168E-05	0	0.000290016	0	0	0	0.000261268	0	0	0	0	2.75989E-05	0	2.70433E-05	3.78975E-05	0	0	0.000141937	0	0	0	0.000261662	0	9.5112E-05	0	0	0	0	0.000141015	0.000138374	0	0.000119211	0	0.00016494	0	9.3028E-05	0	0.000304555	7.0775E-05	0.000106286	0	0	4.93744E-05	0.000194377	0.011715198
1.2.7.7	0.014970808	0.00292603	0.014117164	0.015581539	0.008688415	0	0.011718057	0	0	0.987465793	0.017176685	0.026147704	0.0083768	0.00626359	0.013305487	0.211227739	0.016202127	0.053598981	0.051933955	0.079820213	0.090599777	0.00726811	0.01934609	0.00528313	0	0	0	0.017696693	0	0.01463939	0.016142605	0.015561475	0	0	0.001369209	0	0.007419382	0	0.019337137	0.001582228	0	0	0	0	0	0.01814266	0.019810273	0.058136232	0.058176897
1.2.7.8	0.75536517	0.504262237	0.063707532	0.122529574	0.27973539	1.313162493	0	0	0	2.03858663	1.940337334	1.882164124	1.732464641	0.11992724	10.25992837	1.244512765	0	0.993898363	0.888409684	0.809724428	0.670661858	0	0.059505827	2.031974793	0.190051728	0	1.673885964	0	0.151568103	0.260198632	0.107237016	0.27185307	1.186676633	1.190239631	1.218957613	0.106552179	0.08132535	0.316165134	0.189957952	0	0.036936899	0.2616112	0	0	1.683448924	0.117787336	0.813732106	0.835937248	0.423940696
1.2.99.2	0.199131953	0	0.079333762	0.09741801	0	0	0	0.013838233	1.32153281	3.821260485	1.64917796	0	0.039333432	0	0	2.351833503	0.229405746	2.22288123	2.135101427	2.18562134	2.030332805	0	0.063174824	1.183747597	0.098363637	0.124646688	0	0.149963088	0.182084722	0	0	0.142827723	0.909922321	0.654971104	0.949236345	0.12786078	0.984609307	0.805065074	0	0.07867369	0	0.168356231	0.408250294	0	1.71468343	0	1.295183584	1.106056575	0
1.2.99.5	0	0	0	0.048914797	0	0.041046001	0.048643772	0	0.046900357	0.019118914	0.26887366	0.045377545	0	0	1.997730727	0	0.025843714	0.198405621	0.200557456	0.190931122	0.184986855	0	0	0.020510282	0	0.035370367	0.014448761	0.008588748	0.014413494	0.036648116	0.045018304	0.035314248	0.232673572	0.19524644	0.160241416	0.03388078	0.048543162	0	0.03743751	0	0.012986421	0.014521367	0	0.03001471	0.263884043	0	0.048964884	0.04586998	0.051851592
1.2.99.7	0	0	0	0	0	0	0	0	0.008229574	0.023933126	0.017453215	0	0	0.01473743	0.972666983	0	0	0.001158004	0	0	0	0.00113854	0	0.009352315	0	0.001848051	0	0.010829369	0	0.023593185	0	0	0.010242905	0.025300006	0	0	0	0	0.016006764	0	0	0.01049898	0.028078933	0.001195962	0.001649514	0	0.027628009	0.001523404	0.024477944
1.20.4.1	1.891723963	1.744848233	0.964811228	0.401368986	1.200619205	0.280981845	1.387476524	1.106983762	1.069569429	1.118861895	2.681033546	1.476815298	1.568450977	0.235243769	0.928260355	1.035892302	0.20130108	1.711418068	1.986038271	1.734425982	1.950429035	1.119184794	4.174980045	0.40699696	1.195641822	0.629810323	0.898341991	1.672725175	3.314730798	0	0.620530329	2.213608328	0.499960213	0.924426911	0.564861755	1.491693883	1.163125991	0.090447286	1.035168389	1.79833571	2.114557988	1.146090074	2.611934732	0	2.413838268	1.987036386	1.07471463	1.085727947	1.852325565
1.20.9.1	0	0.006077812	0	0	0	0.002418317	0	0	0	0	0.141028905	0.003971264	0.001338575	0.004092855	0	0.005611843	0.003136107	0.00248007	0	0.001888723	0.005236986	0	0.005086876	0	0.005398482	0.002497704	0	0	0.002204679	0.003058035	0.001239135	0.005530342	0.005446152	0	0.000753913	0	0	0	0.00310932	0.004246093	0.003094673	0.005523607	0	0.006357468	0.139307168	0.001359379	0	0.004702324	0.001619497
1.21.-.-	0.003651211	0	0.00199336	0	0.003844817	0	0.001374709	0	0	0	0.002827648	0	0	0	0	0	0	0.00266014	0	0	0	0.001203754	0.001431427	0	0.001039266	0	0	0	0.000653297	0	0	0	0.002768303	0	0	0	0.00437764	0	0.001161266	0	0	0	0.000620249	0.005071127	0	0	0.061339515	0.060016581	0.010973519
1.21.3.1	0.001792789	0.044639787	0.001137205	0.00154348	0.000713464	0.001119265	0.00064161	0	0	0	0.010293183	0	0	0.000758086	0	0	0	0.016383924	0.016624572	0.015019099	0.01600543	0.000510729	0	0.000428025	0	0.000454852	0	0.003946885	0	0.001197206	0.001372696	0.00059525	0.000534182	0	0	0.005930892	0.001292337	0.001619037	0.001150028	0.001021826	0.000416114	0.000523108	0.001335913	0	0.007858589	0.00040473	0	0.000466021	0
1.21.4.1	0.064857749	0.07255009	0.04292789	0	0	0.052065893	0.058967019	0.0036374	0.03990635	0	0	0	0	0.039010904	0	0	0.033869863	1.357256912	1.368829144	1.333229046	1.286804893	0	0	1.555626361	0	0	0.007762889	0.04996841	0	0.020005106	0	0.039166447	0.031406214	0	0	0	0.053379941	0.06824282	0	1.271354507	0	0	0	0	0.028230979	0.056230745	0.259633096	0.259496946	0.165680943
1.21.4.2	0.022351565	0	0.122210773	0.211343694	0.185317616	0.085983412	0	0.199822493	0.03589699	0.109820108	0.081622758	0	0.099311261	0.006899732	3.154608826	0	0	1.024239828	1.287584368	1.260342072	1.368425006	0.06764804	0.816302713	1.558469936	0.047033298	0.206497012	0	0.001841455	0.251979741	0	0.003916056	0	0.116706372	0	0	0.046460751	0.185935172	5.440298579	0.132610224	0.681406678	1.138018321	0	0.542237467	5.21083475	0.232763742	0.131474196	0.563894235	0.792495087	0
1.21.4.3	0.012714499	0	0	0	0.000430347	0.002239552	0.002434168	0	0.001472331	0.001535374	0.005463855	0.002807907	0	0.008207946	0	0	0.010999811	0	0.006203223	0	0	0.001029195	0.008087435	0.003840843	0.000589328	0	0.000823647	0.005888865	0.004401157	0	0.001162546	0	0	0.000326435	0	0	0	0.496442929	0.005515418	0	0.000637202	0.00014812	0	0	0.009792243	0	0.005940043	0	0
1.21.4.4	0	0.090069835	0.13367928	0.094669415	0	0.039638467	0	0.060893104	0.070951051	0	0.079324087	0	0.114991261	0	2.119377908	0.063995988	0.148417224	0.387176901	0.208388397	0.335369756	0.303849991	0	0.090204015	0.40506302	0.061232423	0.157466881	0	0	0.094778246	0	0	0.015409783	0	0.011373434	0.010707414	0	0.015794757	4.596356948	0	0.379039834	0.118790225	0.091095755	0	3.115944369	0.059096203	0	0.324802994	0.174344447	0
1.3.-.-	0.004079476	0.005611544	0	0.003844853	0	0	0	0.009580298	0.008240613	0	0.029017902	0	0	0.008813207	0	0.009697861	0.007115444	0.005165945	0.007469469	0.007054908	0.01009062	0.003683696	0.010837994	0.009479716	0	0	0.255155528	0.016491662	0	0.007587382	0	0	0	0	0	0.017142358	0	0.007394356	0	0.000250837	0	0	0.003627515	0	0.036839207	0	0.026788387	0.027716258	0.014638225
1.3.1.-	0	0.024805222	1.046680149	0	0.111382767	0.418003422	0	0.995616772	0.027836591	1.019088667	0.283903404	0.890851623	1.062853336	0	0.030592576	0.881670049	0.878866527	0.759300748	0.760404829	0.607448913	0.63672131	0.541318459	0.998713149	0.596693216	0	0.946529232	0.693512064	0.043150184	0.566521537	0.892914489	0.054084477	0.016353778	1.011771794	0.959931089	0.786826523	0.093294466	1.035550651	0.044281431	0.891483662	0	0.902471727	0.090781245	0.675354688	0.030133101	0.355863264	0.926056649	0.824051653	0.784714757	0.254223486
1.3.1.10	0	0.000711086	0.000679102	0	0	0	0	0.000340995	0	0	0.016700871	0	2.4563E-05	0	0	0.000625828	2.19704E-05	0.000436237	0	0.000645143	0.000308067	0	7.86039E-05	0	0	0.000168415	0	0.000518296	0.000803466	0.000606548	0	0	0	0.000635951	0	0.000361972	0	0	0.000823421	0	0	0	0	0.000805821	0.017151484	0.000638215	0	4.86242E-05	0.000223835
1.3.1.12	1.531102847	0.22177249	0.847061456	0.842557539	0.968396402	0.431569847	0.421459586	0.977551625	1.023459942	0.995365647	1.033838836	0.188861626	0.168310897	1.455853811	1.09116536	1.186540262	1.365278227	0.79003366	0.783887168	0.724642726	0.653309384	0.452201888	1.074565809	0.940661839	1.174510765	0.968389952	0.774781559	0.823771474	0.888763823	0.023462645	0.748478256	0.847826184	0.915505068	0.924599382	0.860862864	0.837666187	0.965095175	0.037214497	0.312946545	0.475044386	0	0.610976584	0.91950559	0	1.105721355	0.860064992	0.880978173	0.791168934	0.245964224
1.3.1.13	0	0	0	0	0	0	0	0	0	0	0	0	0	0	0	0	0	0	0	0	0	0	0	0	0	0	0	0	0	0	0	0	0	0	0	0	0	0	0	0	0	0	0	0	0	0	0	0	0
1.3.1.2	0.210057025	0.014191391	0.012330435	0.007073851	0	0	0	0	0	0.014899549	0.088594606	0.008966925	0.001950278	0.012864386	0	0	0.003656583	0	0.003734557	0.012414084	0.011141303	0.012530492	0	0.000308843	0.013816805	0	0	0.014401914	0.002523412	0.00940489	0	0.023805253	0.000769567	0	0	0.026159081	0.01390828	0.014663517	0.007225379	0	0	0	0	0	0.077781319	0.154829456	0.033751239	0.025679869	0.037613996
1.3.1.20	0.009713182	0	0.003654242	0	0	0.004623045	0.005420896	0.004364692	0	0.003217566	0.006641102	0	0	0	0	0.005051391	0.006728887	0	0.000899493	0	0.002743415	0	0	0.002361028	0.005067402	0.000651417	0	0.006867344	0.00450182	0	0.000125813	0.020945481	0.008660201	0.003232271	0.005388423	0.006251852	0	0	0	0	0.002541124	0.002685498	0.39724671	0	0.00310983	0.136879237	0.008106488	0.010886751	0.017659585
1.3.1.21	0	0.000185771	0.000384636	0	0.00039174	0	0.00015556	0	0.000369639	0.000202837	0.008649129	0.000174182	6.38205E-05	0.000319981	0	0.000367	0.000348839	5.52261E-05	0	0	0	0.000323033	0.000359476	0.000399543	0.000236246	0	0	0.000173118	0	0	0	0	0	4.44501E-05	0	0.000262763	0.000348496	7.82854E-05	0	4.5599E-05	0.000319146	0	0	0.000131018	0.008679991	0.000188268	0	0	0
1.3.1.24	0	0	0	0	0	0	0	0	0	0	0	0	0	0	0	0	0	0	0	0	0	0	0	0	0	0	0	0	0	0	0	0	0	0	0	0	0	0	0	0	0	0	0	0	0	0	0	0	0
1.3.1.25	0	0.821707839	0.014491621	0.019007698	0	0.000718501	0	0	0.035808632	0	0.588232015	0	0	0.000432616	0	0	0.03817519	0	0	0.038854395	0.042418812	0	0.045007943	0.035300576	0.166836067	0.02506028	0	0	0.035076772	0.042603935	0.036725061	0.02023371	0.002066359	0.008207611	0.008474363	0.008797402	0	0	0	0.032542195	0.0261359	0	0.013652966	0.013100873	0.543623084	0.903936777	0.021017925	0.003164153	0.012796984
1.3.1.26	1.041286274	1.031707582	0.883123645	0.966526902	0.990340503	0.986896082	0.094185479	0.932890894	1.005730983	0.939961643	0.978670492	1.017884975	1.039662369	1.325290479	0.947745561	1.058147015	1.051187608	1.50798567	1.450937085	1.489493788	1.419777283	0.574282346	1.05889522	0.975521931	0.906298723	0.996837358	1.499763308	0.966859438	0.906417276	0.021979365	1.035659119	1.08140497	0.936802029	0.954256329	0.975353725	1.020490315	0.953640041	0	0.26553566	0.755683379	0	1.071604224	0.598152147	0	0.923417141	1.032108381	0.953402235	1.056835318	0.758905385
1.3.1.28	0.194452377	0.716845847	0	0	0	0	0	0.041036649	0.059253506	0.047399324	0.108348375	0.01079431	0.044531397	0.020451191	0.040864649	0.010926058	0	0	0.059280824	0	0.053797545	0.050166328	0	0.014668394	0.053877716	0	0.243144418	0.655391525	0.051851467	0	0	0.914419273	0	0.04031982	0	0.606985524	0.001806931	0.040363475	0.123768888	0.52658428	0	0.101105287	0	0.002107346	0	0.856876194	0.060449599	0.058360076	0.117142731
1.3.1.29	0.000517173	0.000406522	0.000738547	0.000382633	2.74817E-05	0.000771239	0.000528451	0	0	0	0.016663828	0	0.000467577	0	0.0002378	0.000408659	0.000793262	0.000458474	0.000183785	0	0	0.000138907	0	0.000560652	0	0	0	0.000583407	0	0.000531856	0	6.41376E-05	0	0	0	9.69314E-05	0	0	0	6.63822E-05	0	0	0.000488624	0.000541306	0.016286589	0.000665562	0	0.000129396	0.000278282
1.3.1.31	0.002575315	0.000339595	0.00394167	0.010646538	0	0.007109448	0.003903735	0	0.002745167	0	0	0.001007614	0	0.008396668	0	0.007058646	0	0.24021335	0.231495777	0.254662803	0.248827943	0	0.000213938	0	0.009955072	0.000456084	0	0	0	0.00600637	0	0	0.006365075	0	0	0.017177593	0	0.009304017	0.00211103	0	0.009149005	0.010548613	8.72998E-05	0	0.001537834	0	0.033927317	0.029524488	0.007432298
1.3.1.32	0	0	0.015613501	0.016555894	0	0	0.013101114	0	0	0	0.284176985	0	0	0	0	0.013615337	0	0.030755318	0.024482458	0.021819546	0.043854198	0.017284793	0.005547689	0.000358247	0.168087043	0	0	0	0.002021987	0.001506627	0	0	0.00443148	0	0.005549658	0	0.018047862	0	0.013938882	0	0	0.009457628	0.00717242	0	0.284283333	0.01009074	0.064447748	0.059683856	0.005048719
1.3.1.33	0.013248097	0	0	0	0	0.00729069	0	0	0	0	0.360356354	0	0	0	0	0	0.016739906	0.015931748	0.017788781	0.010923517	0.011643234	0.003253054	0.016720286	0.008704055	0	0.019251259	0	0	0	0	0	0	0	0.017162595	0	0.018877652	0	0	0.016930246	0.019319712	0.000920538	0	0	0.005464279	0.365870902	0	0	0.009386069	0.023614386
1.3.1.34	0.488605028	1.916201084	0	0.055538321	0.033666873	0.079356718	0	0	0.471513169	0.052781737	1.10415121	0	0.023352105	0.105728631	0.977914756	0	0.093837993	0.101446841	0.11164608	0.050882909	0.02828382	0.080214416	0	0.110784909	0.191959551	0.051640782	1.206726903	0.912472827	0.017282225	0	1.057291575	0.875047335	0.090911792	0	0	0.873467705	0	0.057389962	0.151254134	0.437634671	0.088308808	0.044664517	0.033110885	0	1.222185374	0.947720036	0.140499681	0.078854814	0
1.3.1.35	0	0	0	0.001957933	0.002970133	0.001544646	0.000114906	0.000802099	0.003716872	0	0	0.000362986	0	0.003275249	0.003394498	0.002578859	0	0.00167083	0.000640457	0.000428181	0	0.000581427	0	0.003333006	0	0	0.002364937	0	0.000820194	0	0	0.000475532	0	0	0	0.001693382	0	0.002712351	0.000995076	0	0	0.00328499	0	1.31656E-05	0.000393806	0	0	0	0
1.3.1.38	0	0	0	0	0	0	0	0	0	0	0	0	0	0	0	0	0	0	0	0	0	0	0	0	0	0	0	0	0	0	0	0	0	0	0	0	0	0	0	0	0	0	0	0	0	0	0	0	0
1.3.1.43	0.003240174	0.16260765	0	0.01702993	0.00910526	0	0.011036398	0.003694397	0.0012988	0.012200679	0	0.005287925	0	0	0.013608249	0.004497081	0.015702712	0	0.001624519	0	0	0	0.008245585	0	0.012675069	0.014320328	0	0.003698456	0	0.012329881	0.001903983	0	0	0	0	0.011308126	0	0	0	0	0	0	0	0	0	0.141842701	0.0481178	0.02720518	0.033400973
1.3.1.44	0	0.017001624	0.002053738	0.007488077	0.014582981	0.005215282	0	0.003369282	0.007625743	0.01352389	0.004891392	0.012654388	0	0	0.011769943	0	0	0.260102158	0.23480106	0.230132327	0.22114316	0	0	0.487135227	0.011607383	0.008669735	0.013011145	0	0.021279188	0.012486827	0.001629522	0.01631672	0.004736998	0	0.003852921	0	0	0.020456033	0	0	0	0.021349846	0.007996778	0.017537062	0.005590646	0	0.068120894	0.063382823	0
1.3.1.45	0.000486736	0.000938447	0.002317179	0	0	0	0	0.001154252	0.00191939	0.000687109	0.002538044	0.002111727	0.000226913	0	0.001713378	0	0.000845462	0	0.002886491	0.001272434	0.002775979	0	0	0.001214541	0	0.001132756	0.000537824	0.005823293	0.00143728	0	0	0.013103717	0.000550073	0	0	0.003528623	0.001931039	0	0.001272752	0.001129274	0	0.001282689	0	0.000618622	0	0	0.001429206	0	0.001844462
1.3.1.54	0.03279318	0.059328277	0.021880788	0	0.039777314	0.049994993	0	0.059172608	0	0	0.424623113	0.057909194	0	0.023061911	0.025175994	0.386817015	0.030186928	0.708275508	0.722106222	0.739164757	0.734968057	0.047211736	0.06250893	0.563453413	0.419504179	0.543299972	0.057491959	0.236855324	0.039128273	0	0	0	0.313575219	0.353972664	0.36305975	0.298336	0.977436832	0.049051056	0.779973218	0	0.049979013	0	0	0.003437636	0.41830949	1.020542683	0.262261886	0.266714459	0.125076151
1.3.1.56	0.000375569	0.000314687	0	0.001046309	0	0.000510597	0.000874061	0	0	0.001586379	0.035245192	0.000728166	6.03359E-05	0	0	0.001159027	0	0.001178701	0	0	0.000898278	0	0	0	0	0	0.001252597	0	0	0.001524075	0.001057501	0	0	0.00012821	0	0.000569752	0	0	0.000629662	0.000833233	0.001603102	0.000572534	0.000957529	0	0.032430859	0	0.001075344	0	0.000286406
1.3.1.58	0.008732927	0.008199132	0	0	0	0.008518566	0.002963115	0.00548056	0.000645436	0.000149996	0.005398655	0.003974454	0.002545664	0.008501451	0.005623163	0	0.005753538	0	0.003817807	0	0	0	0.003637993	0	0	0	0.005554052	0.001109319	0.005187287	0.003164107	0	0	0.007068319	0.001780648	0	0	0	0.00384597	0	0.003178032	0	0	0.009184927	0	0.014595564	0	0.004101072	0.003023572	0.004481061
1.3.1.62	0	0.005407475	0	0	0	0.008717813	0	0.00178883	0	0.003335502	0.126424371	0.009711807	0	0	0	0	0	0	0.005494876	0	0.006118629	0	0	0.006019707	0	0.008334366	0	0	0.009757064	0.001890809	0	0	0	0	0	0	0.000369014	0.009620228	0.008994017	0	0	0	0.00814796	0	0.125980286	0.002432426	0.01021998	0.00820375	0.004549266
1.3.1.70	0	0	0	0	0	0	0	0	0	0	0	0	0	0	0	0	0	0	0	0	0	0	0	0	0	0	0	0	0	0	0	0	0	0	0	0	0	0	0	0	0	0	0	0	0	0	0	0	0
1.3.1.71	0	0	0	0.00027991	5.85179E-05	2.04522E-05	3.0986E-05	0	0	0.000135956	0.008124392	0.000350689	0.000368287	0.00018557	0	0	0.000133005	0.000173178	0.000192288	0	0	0.000301604	6.2534E-05	0.000381743	0	0	0	0	0	0.000295816	0.000361752	0	0.000365222	0	0	7.01655E-05	0	0	0	0.000350381	0	0	0	0	0.008778707	0.000244323	0	1.89302E-05	0.000284527
1.3.1.72	0	0	0	0	0	0	0	0	0	0	0	0	0	0	0	0	0	0	0	0	0	0	0	0	0	0	0	0	0	0	0	0	0	0	0	0	0	0	0	0	0	0	0	0	0	0	0	0	0
1.3.1.74	1.419341217	0	0	0.116311817	0.928542581	0.101502998	0	2.101550377	0.110972214	2.068094247	0.517857063	0.141583068	0	0	0.120462799	0.409517156	0	0.432551304	0.196576787	0.242019804	0.399539321	0	0.106334637	1.527529231	0	1.510482225	0.067126839	0.120784186	0.131518926	2.075571137	0.072983232	0	0.836524789	0.757379363	0.939327114	0.079235758	2.083300015	0.927676599	0.162762132	0	0	0	0.575377827	2.021519575	0.457782361	0.159224761	0.579410509	0.483254653	0
1.3.1.76	0	0	0.106301962	0	0.069947712	0	0	0	1.061770044	0.058185504	0.124911752	0	0	0	2.056217599	1.62019649	0.092184013	1.346179449	1.170440075	1.261228348	1.280382729	0	0.069643966	0.035844126	0.031643001	0.084218378	0.586560624	0.089987675	0	0	0.011008498	0	0.645260576	0.704806625	0.692851694	0	0.03044475	0	1.517726753	0.024827554	0.042182488	0	0	0	0	0	0.501809795	0.474046975	0.183523
1.3.1.83	0	0	0.000596311	0.001146076	0	0.000509152	0.00031189	0.000277814	0.001047737	0	0.016466639	0	0	0.00066822	0	0.000956656	0.029247802	0.000826713	0	0.001054437	0	0	0	0	0.000169127	0	4.39912E-05	0	0	0	0.001036255	0.000345778	0	0.000499502	0.000432034	0	0.000673828	0	0	0.000529852	0	0	0	0.000331731	0.016750222	0	0.000772037	0.000402748	0.000637186
1.3.1.84	0	0	0	0	0	0	0	0	0	0	0	0	0	0	0	0	0	0	0	0	0	0	0	0	0	0	0	0	0	0	0	0	0	0	0	0	0	0	0	0	0	0	0	0	0	0	0	0	0
1.3.1.85	0	0.006777109	0	0.003969478	0	0	0	0.006424634	0.002388703	0	0.001109308	0.004535772	0	0.006534558	0	0.003435823	0	0	0	0	5.82744E-05	0.003922633	0.002026876	0	0.003220224	0.006730879	0.007955364	0.013587929	0.001350395	0.006299044	0	7.77974E-07	0	0	0	0.012315251	0	0.005029446	0	0	0.003175635	0.002483723	0.006619873	0.002130214	0.012939051	0.00512707	0	0	0
1.3.1.87	0.421250613	0.138352775	0.02547007	0.00230309	0.009451138	0.000371946	0.002640751	0	0.015427952	0	0.058926537	0.01349502	0.013954182	0	0	0	0	0	0.030696449	0	0.006204719	0.028176284	0	0.028997919	0.023663921	0	0.243114241	0.30600817	0	0	0	0.730908127	0.017582879	0	0.029926772	0.305283389	0.025884874	0.002997357	0.080210144	0.523004062	0.013581957	0.090707894	0	0.0010388	0.091467347	0.032422015	0.032812151	0	0
1.3.1.9	1.273550124	1.093149409	1.000590667	0.138228368	0.892229241	0.03438451	0.271460145	0.004833889	0	0.077862125	1.40833979	0.996829861	1.037070368	0	0.886334642	0	0.951393423	0.105587797	0	0.121531566	0.134031831	0	0.072603916	0.041334147	0	0.425461105	0.670487284	0.804009248	1.056250677	0.072709051	0.054717093	0.909273896	0	0	0	0.865505628	0.009976865	0	0.218714009	0.565827549	0	0.995150974	0.097910825	0.102378304	1.279080924	1.217086598	0.270805768	0.234516216	0.639022728
1.3.3.-	0.000319268	9.79901E-05	0.000925441	0.000336343	0.000280103	0.000629447	7.26917E-05	0	0	0.000500006	0.00046343	0.000224911	0.000655954	0	0	0	0.000778821	0	0.000118986	0.000328469	0	0.000478027	0	0.000222927	0.033833758	0.000893385	0	0.000320482	0	0	0.000831425	0.0003829	0	0	0	0.000383399	0	0	0.000323027	0.000596468	0.000735362	0.000298857	0.000575117	0.000250564	0.000888834	0.000835182	0	0.000492184	0.000791185
1.3.3.11	0.038843967	0.68789986	0.008971384	0.0520457	0.014530903	0	0	0.007522485	0.012076932	0.048760772	0.479356412	0	0	0.016485888	0	0.051468963	0.058525884	0	0.020829621	0	0.025839069	0	0	0.035192342	0.041072045	0	0	0.079102441	0	0.044254665	0.946842825	0.040521042	0.006308175	0	0.048244394	0.073497203	0.010044124	0	0	0.022428724	0	0.023257572	0	0	0.416445692	0.886425298	0.058330429	0.084546331	0.001431491
1.3.3.3	1.028435936	1.029210509	0.029818968	0.250306631	0.055546971	0	0.207265638	0	0.081473146	0.072215923	0.787593509	0	0.054527852	0.018039674	0	0.053864218	0	0.008739463	0.078066305	0.029303026	0.00350818	0.073135568	0	0.091542896	0.050627085	0	0.564893994	0.855028458	0.088409107	0.071637328	0.984161385	0.954048424	0	0.078834424	0.005683168	0.949849054	0	0	0.096619301	0.817450056	0.094565511	0.007246892	0.191798676	0.019010885	0.884368462	0.903084619	0.146297816	0.105129384	0.189061558
1.3.3.4	0	0	0	0.512862081	0.027665636	0	0	0.026947325	0.044575335	0	0.244384733	0.163175023	0.112339603	0	0.964657423	0.027107315	0.010371891	0.024024947	0.017387493	0.08434322	0	0	0.053464701	0	0.887411607	0	0.006321961	0	0	0	0	0.021945479	0.054643782	0.031066363	0.044631805	0	0.009777499	0.037121458	0.026238761	0.056094859	0.020474991	0.046848522	0.024593232	0	0.196063882	0.011797448	0.136910629	0.09161813	0
1.3.3.5	0	0	0	0	0.000843291	0	0	0	0	0.033580258	0.340588529	0	0.002126786	0	0	0.003745579	0.004356863	0.031046469	0.029256413	0.024658185	0.037698449	0	0	0.032296023	0	0	0.235055183	0.00655183	0.020883564	0	0	0.029807447	0	0	0.004582266	0.007713586	0.012691507	0	0.014012361	0.032644638	1.023078974	0	0.014215069	0	0.366036586	0	0	0	0
1.3.3.6	0	0.007737393	0	0.004754829	0	0.008717607	0.003822568	0.005445403	0.002901881	0	0	0.003511495	0	0	0	0	0.003929572	0.007617094	0	0	0	0	0.001243849	0	0.308188136	0.002146216	0	0.013478336	0	0.007392611	0.002827236	0	0	0	0.008941389	0.016767411	0.005060242	0.008547486	0	0	0.005633639	0.005057512	0	0	0.00415996	0	0.034812018	0.033089826	0.004904556
1.3.5.2	0	0	0	0	0	0	0	0	0	0	0	0	0	0	0	0	0	0	0	0	0	0	0	0	0	0	0	0	0	0	0	0	0	0	0	0	0	0	0	0	0	0	0	0	0	0	0	0	0
1.3.5.3	0.221539769	0	0.878063091	0.720334054	0	0	0.068416912	0	0	0.003029958	0	0	0.062851272	0	0	0.075550012	0	0.258697145	0.208575559	0.21406367	0.218536646	0	0	0.048240796	0	0	0.233591153	0.806332764	0	0.01719846	0.934435594	0.889314769	0.027272186	0.100131408	0.121134669	0.857012243	0.067521987	0	0.183201074	0.466458207	0	0.10304623	0	0	0.011585028	0.820337291	0	0.037247904	0.021879621
1.3.5.5	0	0	0	0	0	0.00046247	0	0	0	0	0.016431493	6.30721E-05	6.7925E-05	0	0.000760889	0	0	0	0.000745945	0.000444171	0	0.000102013	0.000727002	0.000537003	0	0.000742028	0	0.000332852	0	0.000692235	0.000778949	0	0	0.000180967	0.000511517	0	0	0.000658523	0.000318327	0.000240694	0	0.000242709	0	0.000378623	0.017715562	0	0	0	0.000432751
1.3.5.6	0.00024812	0	0	0.000553633	0	0.000470574	0.000560496	0.000328682	0	0.000556745	0.016280701	0.000425767	0.000399904	0	9.07963E-06	0	0	0	0	0	0.000353998	0	0	0.000762616	0	0	0.000416157	0	0.000448674	0	0.00060756	0.000364458	0	0.000420627	0.000745794	0	0.000384338	9.31538E-05	0.000290153	0	0.000671309	0	0.000450318	0	0.016433107	6.72224E-05	0	0	0.000597771
1.3.7.2	0	0.000375711	0	0	0	0	0.000209738	0	0.000312864	0	0.00873705	0	0.000360687	0.000211998	0.000327193	0	5.21683E-05	0	0	0.00013189	0	0.000259803	0	0	0.000209865	0.000283501	0	0.000133421	0.000384252	0.000304376	6.09007E-05	0	0	0	0	0	0	0	0.000267691	0	0.000193609	0	0	0.000111357	0.008439931	0.000350803	0.000394436	0	0.000339696
1.3.7.3	0.000299811	0	0.000258877	0.000253613	0.000228923	0.000349879	0	0	0.000346857	2.16893E-05	0.008402017	0	6.63673E-05	0	0.000314976	0.00015509	0.000367377	0	0	0	0	0.000322676	0	0	0.000202136	0.000208136	8.85867E-05	0.000184903	0	0.00028135	2.47773E-05	0.000200064	0.00020774	0	0	5.36733E-05	0	0	0	0	4.88154E-05	0.000231271	5.20182E-05	0	0.008593043	0	0.000199746	0	0
1.3.7.5	0.000373976	0	0.000305598	0	0	0	0.000293715	0.00036784	8.93305E-05	0	0.00861503	0	0.000335346	0	0.000252303	0	0.000299451	0	0	0.000102735	0.000128247	0	0.000356621	0	0.000274223	2.84317E-05	0.000294735	0	0	5.17852E-06	0.000364085	0	0.00015165	0	2.83386E-05	0	0	0.000198367	0.000195667	0	0	0.000235032	0	0	0.008834482	0	0.000338503	0	0
1.3.7.7	0	0	0	0.000225043	0	0	0.000372099	0.000719029	0	0.000609807	0.025470712	0	0	0	0	0	0	0.000991301	0	0	0	0.000376818	0.000218455	0.000250022	0.000187099	0.000373364	0.000166106	0.001053756	0.000894901	0.000627395	3.64971E-05	0.000994729	0.001036051	0	0	0	0	0.000817583	0.000419538	0	0	0.000862181	0	0	0.02572396	0.000700358	0.000605234	0	0.000843274
1.3.7.8	0	0	0	0	0	0	0	0	0	0	0	0	0	0	0	0	0	0	0	0	0	0	0	0	0	0	0	0	0	0	0	0	0	0	0	0	0	0	0	0	0	0	0	0	0	0	0	0	0
1.3.7.9	0	0	0	0	0	0	0	0	0	0	0	0	0	0	0	0	0	0	0	0	0	0	0	0	0	0	0	0	0	0	0	0	0	0	0	0	0	0	0	0	0	0	0	0	0	0	0	0	0
1.3.8.1	1.829448044	0.466344444	0.202132674	0	0.188582362	0	0.997014035	2.760641923	7.040867525	1.814061683	1.379734901	0.20201091	0	0	0.909406129	0	0	1.418195157	1.625108379	1.485456095	1.450489821	0.124370992	0	0.948688881	0.258751899	0.310972598	1.188038156	0.134925898	0.228630813	0	0	0	1.146186102	0.674728294	0.762936514	0	1.735357769	0.008706548	2.31621497	0.129215083	0	0.23078138	0.791066962	1.926067501	1.241872323	0.214623047	1.03776042	1.10838338	0
1.3.8.2	0.021106395	0	0	0	0.008894057	0.01645356	0.02134803	0.001889493	0.017885906	0	0.035181305	0.019659746	0	0	0	0.011049706	0.025955568	0.085971224	0.062544363	0.058604211	0.091670565	0.010279138	0	0	0	0.013141593	0.480482597	0.010356458	0.069652809	0.009424215	0.009943422	0	0.084944073	0.095779634	0.085781971	0.000146528	0.027052583	0.010891212	0	0.004952995	0.003884192	0.023246095	0	0	0	0	0.025403503	0.014402068	0.038415674
1.3.8.3	0.00111301	0.000534985	0	0	0	0.0032947	0.003231116	0.002678513	0.002918976	0.000297942	0.078448459	0.001753515	0.00219467	0	0.002329095	0	0	0	0	0.001953728	0.001084403	0.000206758	0.001654977	0	0	0.000899013	0.001111233	0	0.000174614	0	0	0	0	0.001078962	0	0	0.001131945	0.000357	0	0.002826951	0.002653794	0.003344092	0.003256837	0.003241502	0.076119366	0	0	0.001794821	0
1.3.8.4	1.380222746	1.256265169	0	0.090553247	0	0.108762333	0	0	0.113074175	0.039389092	2.164319158	0.079112724	0.072766687	0	0.048907883	0.082163052	0.114729965	0.080106332	0.136900656	0.114166198	0.098317362	0	0	0	0.120896703	0	0.215807051	0.108777009	0	0.011332839	0	0	0.049952867	0	0	0	0	0	0	0.012979073	0	0.010424391	0	0	2.297850792	0.505577277	0.031754676	0.09427312	0.116196005
1.3.8.6	0.839739687	0.841043634	0	0.016471085	0.053136891	0	0	0.005266047	0.054693729	0	0.89875402	0.010704352	0	0.05419857	0	0	0.008781122	0.075872446	0.008749464	0.014857009	0	0.048297848	0.044528036	0.040484313	0.890651589	0	0.320914815	0.016995472	0.011566031	0.015944403	0	0.040747675	0.038483069	0.039368379	0	0.052601396	0.052179713	0.070109654	0.04104311	0	0	0	0	0	0.912890415	0.166661174	0.196907617	0.24153622	0.077326994
1.3.8.7	5.956173258	1.939783153	0	0.312945022	0.395760226	0	0	0	0.104681474	0.077039071	6.971302102	0.262771622	0.085361963	0	0.154802332	0.037774069	0	0	0.00360126	0.321971872	0.337395862	0	0.177331854	0.036285117	0.842249278	0.203336726	1.23228939	0.578417576	0.372304542	0	0.001652647	0.142650471	0	0.283620389	0.081788833	0.534255074	0	0	0	0	0	0	0	0	6.556906146	0.532154059	1.123161346	0.864668896	0.703845264
1.3.8.8	0.178517599	2.675125421	0	0	0.075150188	0	0	0	0	0.045619596	0.282778995	0	0	0.069677831	0.076561262	0	0	0	0	0	0	0.049413623	0	0	0.215267385	0.073684048	0.049921675	0.034159945	0	0	0.040159149	0	0	0.067938773	0.066103566	0	0.034142882	0.061922159	0.034442809	0	0.048104999	0	0	0.022866741	0.332147544	0	0.137882741	0.062901532	0
1.3.8.9	0	0	0	0	0	0	0	0	0	0	0	0	0	0	0	0	0	0	0	0	0	0	0	0	0	0	0	0	0	0	0	0	0	0	0	0	0	0	0	0	0	0	0	0	0	0	0	0	0
1.3.98.1	0.92470247	1.058746505	1.068672676	0.956940201	1.063909936	1.978473679	0.937997607	0.997605838	0.965549317	0.076007215	1.160100617	2.458320091	2.33927086	2.011750685	1.06421508	1.050552026	1.021685266	1.181126523	1.229281287	1.159350157	1.219351186	1.060653426	1.04921297	0.990424009	1.04570691	1.525759122	0.949852585	0.892684691	2.014465356	0.910925601	1.375735012	0.982152525	0.90835642	0.818032521	0.945058512	1.010142504	1.011362678	1.069395568	0.987909556	1.403668057	0.047090888	1.047650525	0.936877204	0.919729352	1.014508097	1.050711916	1.143456345	1.147617222	1.169912441
1.3.99.-	8.17664403	10.98442485	0	1.16108169	0.288460554	1.891983945	0.562936401	0	2.721404396	0	8.532776258	1.001238054	1.081939532	0.578344472	0.519339417	0	0	0.185732567	0.246211678	0.563200465	1.08697706	0	0.024854732	0.274055004	0.763615959	0.598980771	2.478399036	1.372675004	0.281355067	0	0.481774127	1.616849027	0	0	0	1.286450448	0.430099823	0	1.639717606	1.571921875	0	0.390172853	0	0.167390917	7.955186196	1.511103829	1.033160118	1.696153475	0.626035646
1.3.99.1	1.664911179	1.759612584	1.507301137	2.620208738	2.947347588	2.098118404	1.269127859	0.372072465	0.262142251	3.92073038	3.628869228	2.130764848	2.087042595	1.391953961	2.531438885	1.690868453	3.856670119	0.186324486	0	0.426805255	0	0.089034255	0	0	2.405654087	1.440092789	6.450808635	3.021634394	0.433977647	0	2.566014708	3.043883835	0	0	0.042880474	3.853957437	2.535203354	0.475049479	2.754122454	1.173887658	2.431558615	2.839241135	1.757188005	0.879071826	3.341297607	3.445910097	1.617759814	2.13871698	2.639753867
1.3.99.12	0	0.000415879	0	0	0	0.002741214	0.002460616	0	0	0	0.002716136	0.000244823	0.001641682	0	0	0	0.000238037	0.001661339	0.000701447	0.001413208	0	0	0.005117324	0.0025764	0	0	0	0	0.002175189	0.001894569	0	0	0	0.00264593	0	0.004119225	0	0	0.002874668	0.002889066	0.001832803	0	0.000281906	0	0.000881353	0.004454364	0.066780378	0.067127664	0.016734284
1.3.99.16	0.768691501	0.062398059	0	0	0	0	0.147862443	0.010696538	0	0	3.745051421	0	0	0.138453215	0.157824889	0	0	0	0.098796277	0	0.120276461	0.191064289	0	0.04528243	0	0	0.546551418	0	0	0	0.354587239	0	0.198100507	0	0	0.25669867	0.02018271	0.178692698	0.092775952	0.043049128	0.04433626	0	0	0.180072453	3.654243635	0.091644538	0.36280994	0.11143867	0
1.3.99.22	1.960044365	1.24669873	2.657868217	1.093156361	0.859101057	0.937978058	2.091469872	1.848151866	2.132643421	1.925617939	2.324435489	1.26522148	1.445289909	1.133938548	1.880235601	2.100398557	2.017999178	1.879221461	2.120082382	1.963513703	2.082340656	0.359202915	1.09645744	1.639929223	1.036638872	1.390021186	1.261009221	2.274879291	0.877055494	2.149938763	2.079239145	2.599599113	1.767957519	1.884220696	1.91493359	2.369261065	2.009760292	1.969675116	2.660339511	1.565631189	1.052749297	1.282776019	0.788527389	0.977466544	2.243956803	2.092466034	1.698192742	1.713634003	0.392416594
1.3.99.23	0	0.01687472	0	0	0	0	0	0	0.011332784	0	0	0.471624355	0.46779834	0.006030433	0	0	0	0	0	0.001667466	0	0	0.021617759	0.017376988	0.015269891	0.001098191	0	0	0	0.012730397	0	0	0	0.015357244	0.015031371	0	0.022717938	0	0.010816178	0	0	0.009845567	0	0.019498918	0	0	0.012147354	0	0
1.3.99.26	0	0.012376836	0.02332147	0.021592742	0.023266374	0.019178698	0	0.004119442	0.018107075	0.009650965	0	0	0	0.027511664	0.003351612	0	0	0.031840451	0.013102062	0	0.016971476	0	0.014746475	0	0.563584673	0.02199268	0.254626337	0.051100456	0	0.011861333	0.005067318	0.009582533	0.024067772	0	0	0.025431589	0	0	0	0.004111218	0	0	0	0.000763496	0.004034939	0	0.041757005	0.008660866	0.036494167
1.3.99.27	0	0	0	0	0	0	0	0	0	0	0	0	0	0	0	0	0	0	0	0	0	0	0	0	0	0	0	0	0	0	0	0	0	0	0	0	0	0	0	0	0	0	0	0	0	0	0	0	0
1.3.99.4	0	0.013443043	0.025107588	0	0.019792461	0	0	0.006723481	0.025697313	0.005994146	0.118545127	0.023373112	0.009692692	0.013111792	0.015267261	0	0.010080263	0.007296246	0	0.020018991	0.021899056	0.000463612	0.020644687	0.020709202	0.073085596	0.008418056	0	0.013067203	0	0.016441169	0	0.028318559	0.011892659	0	0	0	0	0	0.01170196	0.023288644	0.009968515	0	0	0.021466758	0.106666125	0.025028316	0	0	0
1.3.99.5	0	0.045777513	0.054924592	0.038032349	0	2.086878413	0	0	0.044756365	0.089049231	0.028226888	1.986974273	1.916885901	0	0.072934903	0	0.096563769	0.051240861	0	0	0	0	0.058656367	0	0	0.015113112	0	0.060989029	0	0	0	0.019885754	0	0	0.084704331	0.02637551	0.032150995	0	0	0.099166981	0.027816054	0.095332186	0	0.000420381	0	0.088277063	0	0.0168685	0
1.4.1.-	0	0	0.027542704	0.01391141	0.021476677	0.006833858	0	0.013985106	0.018539444	0	0	0	0.026240359	0	0.9868459	0.001571119	0	0.011897165	0.023883353	0.004771903	0	0	0	0	0.019413106	0	0.013474324	0.001896419	0.024329146	0.011945596	0	0	0	0.011332711	0.013806733	0.025720971	0	0.024818946	0	0	0.018717682	0	0	0	0.008664341	0	0.014189168	0.020672021	0.024274803
1.4.1.1	0	0.065019202	0.020941462	0.169091671	0	0.969486175	0.753904999	0	0.43615132	0	0.460944305	0.833877441	0.915626772	0	0.989115692	0.011211235	0.095201466	0.351206828	0.38925789	0.430635334	0.406467659	0	0.927439531	0	0.407311857	0	0.265489854	0.079607613	0.015879602	0	0	0.115304841	0.021230584	0.004532415	0.047499177	0	0	0	0.104138101	0.464503771	0.079098668	0.002719931	0.638378873	0.989627542	0.584288841	0	0.366582311	0.352764817	0.252667664
1.4.1.13	4.548741538	3.693015609	0.113405752	0.488156964	2.21037359	1.244672297	1.459799901	6.179469673	5.894555178	4.039818603	4.112971083	5.618724341	5.553603785	3.466991683	3.981520755	4.557188633	2.945901947	4.997795736	5.35808357	5.033238538	4.810685529	6.963148927	3.755022769	4.804765077	1.187754217	0.803385617	3.072225359	3.614347487	1.811500182	2.160333826	1.835291026	3.805323647	3.71535696	3.758818466	3.603602674	3.36220587	6.819368062	0.025232533	0.843069711	2.25517982	0.310344997	0.356504339	3.009404488	2.121824711	3.963562504	3.876043942	4.519727739	3.841375668	1.328488814
1.4.1.16	0.411250896	0.045661052	0.070516558	0.254977798	0.994735719	0.056394028	0.222583416	0.038727637	1.012065976	0.087856541	0.115153962	1.028831978	0.929495633	0	1.015054373	1.036653048	0.138275091	0.307750567	0.300320387	0.288512602	0.382438348	0	1.017072056	0.01773531	0.173129076	0.437529737	0.579235341	0.071646944	0	0.046450988	0.049507319	0.054100361	0.173250743	0.267840111	0.162170548	0.052271264	0	0.064385525	0	0.062418098	0.068662483	0	0.315618137	0	0.052566496	0.042034563	0.473261962	0.481145195	0
1.4.1.2	0	0	0	0.094534566	0.028568267	0	0.900064581	0.031367094	0	0.06096257	0.298524113	0	0.054062496	0	0.04824269	0.044212971	0.09418145	0.318894696	0.236832276	0.265480222	0.225474297	0.025808374	0.025503569	0	0	0.507388939	0.312502311	0.098772927	0	0.041534212	0	0	0.170417466	0.035936085	0.085546851	0.076538195	0.058091236	0.93908972	0.696589909	0.436723277	0.053381476	0.066423607	0	0	0.391402405	0.068094404	0.258298064	0.149855552	0.044135462
1.4.1.20	0	0	0	0	0.000441003	0	0.000127539	0.00054175	2.45594E-06	0	0.008190267	0	0.000235196	0.000225666	0.000526651	0	9.3164E-05	0.000268421	0	0.00020036	0.000295042	0	0	0.000225647	0	0.000524659	0	0	0	0.000327712	0.000409074	0.000565559	7.33262E-05	5.2164E-05	0.000405071	0	0.000269994	0	0	0	0.000441122	0.0003865	0	0	0.008118888	3.64209E-05	0.00037182	0.000242391	0.000160663
1.4.1.21	0	0.794418231	0	0.026680352	0	0	0	0	0	1.010398996	0.627553322	0.441622122	0.338981567	0.002134795	0.052776306	0	0.05182895	0.14249356	0.139211313	0.122383397	0.118237884	0.03956011	0	0	0.09673203	0	0.046748014	0.033227401	0	0.025442238	0	0	0.018166746	0.052683295	0.052412996	0	0.466016919	0.023120979	0	0.035308002	0	0	0	0.017702161	0.716062732	0.332744622	0	0.085766137	0.049549536
1.4.1.3	0.839269341	1.220075383	0	0.153614966	0	0	0	0	0	0.063721324	0.747900274	0	0.003637836	0	0.038207918	0	0.23212886	0.044555522	0.176242387	0.103774189	0.157884614	0	0.070543849	0.00518468	0.170469777	0.447689772	0.017701355	0.242328751	0.040306715	0	0.961854413	0	0.041684874	0.105419894	0.081870486	0.151499784	0	0.012911953	0	0	0	0	0.022565773	0	0.792338087	0.953429141	0.051531045	0.021641922	0.126429384
1.4.1.4	1.026456979	0.979029213	1.017028857	0.999825596	1.099902035	1.603168243	0.085481552	0.889717562	1.011649704	0	0.170725246	1.999025465	2.026940244	0.834596654	1.065626212	1.003730194	0.425036863	0.856538988	0.86931781	0.744852454	0.672510834	0.946299147	1.101228546	1.073926537	0.941267846	0.559417137	0.94644079	0.774324244	0.918301706	0.077556834	0	0.975186141	0.816703047	0.967260063	0.973849337	0.86049622	1.021985129	0.001535077	0.368650622	0.40891304	0	0.974432904	0.887628367	0.081821473	0.229020712	1.007532463	0.899584634	0.770309698	0.233574812
1.4.1.8	0	0	0.00159817	0	0.000278125	0	0.002082911	0.000326581	0.001587222	0	0.004484054	0.002923326	0.003226886	0	0.005195785	0.004782889	0	0	0.00448151	0	0.005007295	0.000746347	0.002411683	0	0	0	0	0	0.004395624	0	0	0.000185441	0.001326379	0.003812061	0.004565124	0	0	0.002023105	0	0	0	0	0	0	0	0.001293278	0.06670434	0.065253289	0.014840111
1.4.1.9	0	0.028574751	0.02652602	0	0	0	0.008754394	0	0.003809761	0.019951168	0.057145043	0	0	0.027252084	0	0.195268837	0	0.014882969	0.04337485	0	0.006162769	0.025185553	0	0	0.01389699	0	0.225170815	0	0.028991069	0.026254677	0.004612668	0.022249612	0.101219099	0.076927893	0.070256747	0.040264408	0	0	0	0.016290044	0	0.001856721	0	0	0.104404617	0.028447972	0.138025517	0.148287977	0.014157486
1.4.2.-	0.000339051	0	0	0.000916921	0	0	0	0	0.000699347	0.000533306	0.05812273	0	0	0.001463334	0.000951885	0	0.001065576	0.001022494	0.002359665	0.001260506	0	0.001322096	0	0	0	9.92169E-06	0	0	0.000816672	0.001618905	0.003450689	0.003017674	0.000425907	0.001403861	0.003392084	0	0	0.000358427	0.002204526	0	0	5.65684E-05	0	0	0.057158797	0	0.062286621	0.061402993	0.003205977
1.4.3.-	0.212288322	0.456467693	0.09321747	0	0.09237415	0.017137184	0.083451361	0	0.086755152	0.030402003	0.971968548	0.02894819	0.017770803	0.027784147	0	0.063695476	0	0.032190932	0.044766679	0.095833425	0.052661209	0.006441524	0.05927184	0.004037138	0.124193062	0.087837868	0.146539696	0.631612831	0	0.029819793	0.074139487	0.632983595	0.103480015	0	0.039542157	0.541547448	0.101957717	0	0.009102898	0.461814877	0	0.82166248	0	0.000636278	1.009755918	1.796555976	0.115045928	0.247624211	0.164515056
1.4.3.1	0	0	0	0	0	0	0	0	0	0	0	0	0	0	0	0	0	0	0	0	0	0	0	0	0	0	0	0	0	0	0	0	0	0	0	0	0	0	0	0	0	0	0	0	0	0	0	0	0
1.4.3.10	0	0	0.000989731	0	0.001902677	0.001734953	0.001306958	0	0.000837212	0	0	0.001466127	0	0.002008272	0	0	0	0.016334043	0.016899571	0.016348999	0.017424706	0.000902744	0	0.000482738	0.06921515	0.000842577	0	0.001345249	0	0	0.001977707	7.64251E-05	0	0.001231325	0.000486388	0	0	0.001394421	0.000407366	0	0.000194207	0	0	0.001050383	0.00051531	0.002009347	7.51263E-05	0	0
1.4.3.16	0.94334408	1.027417925	0.020598337	0.167900892	1.071676755	0.9613931	0.266507965	1.097631015	0.949731134	1.086951871	0.9792544	1.061753921	1.038183859	0.514835535	0.935399824	0.561140893	0.208244694	0.901351379	0.935105962	0.87211136	0.8309476	1.006086277	0.917980576	0.42516892	0.285995977	0.086709132	0.530101634	0.894078714	0	0.05364272	0.670566052	1.032862832	0.956931958	0.881942457	0.88649601	0.867870371	0	0.021782795	1.058615195	0.584342602	0.037528653	0.082217073	0.568079234	0	0.953528328	0.921042835	0.520484075	0.504866097	0.133998761
1.4.3.19	0.804167283	0.991598469	0.060014765	0	0	0.027927159	0.02800793	0.038428655	0.059064464	0	0.774197031	0.000527278	0.001204492	0.095472813	0.045873183	0	0.031154779	0.038064737	0.018918527	0.065525775	0.129231253	0	0	0.045484974	0.5772711	0.03796701	0	0.017276161	0	0	0.912805046	0	0.030366482	0	0.069987172	0.017817627	0.056237341	0.027354084	0	0	0.03814028	0	0.066676224	0.008380133	0.68756785	0.164513936	0.257146954	0.256451396	0.155726868
1.4.3.2	0	0	0	0	0	0	0	0	0	0	0	0	0	0	0	0	0	0	0	0	0	0	0	0	0	0	0	0	0	0	0	0	0	0	0	0	0	0	0	0	0	0	0	0	0	0	0	0	0
1.4.3.21	0.221040824	0.634333043	0.004415601	0.019514524	0	0.032770171	0.002746491	0	0.028296335	0	0.046196106	0	0.005852403	0	0.01249525	0	0.02885568	0	0	0.008509013	0.013438869	0	0	0.02750157	0	0.000383467	0.268947307	0.181229463	0	0.024289546	0.025172031	0.365316763	0.032992552	0	0.002589673	0.168020785	0.030836115	0.000917063	0.079746151	0.231685073	0.024881612	0.060348982	0.004897485	0	0	0.884174461	0.022484288	0.040867756	0
1.4.3.3	0	0.004235066	0.008139216	0.003248646	0.001099366	0.006446611	0	0.003365485	0	0	0.027008489	0	0	0.004008915	0	0.008222126	0	0.004702153	0	0	0.006404443	0.006771959	0.008011375	0.001976663	0.000142242	0	0.006887013	0.007914846	0	0	0.001625956	0	0.006232536	0.008810861	0	0.010703374	0	0.006797157	0.005180226	0.002551197	0.005916642	0	0.005008227	0	0.027824246	0.007415841	0.026643631	0.028141783	0
1.4.3.4	0.0254717	0.02195762	0.003902099	0.005365637	0	0	0.000540298	0.017398973	0.02955892	0.034590065	0.222339913	0.036039823	0	0.051354095	0	0.210754787	0	0.459799932	0.455263049	0.467886159	0.455821078	0	0	0.021438234	0.024019164	0	0.007907454	0.000651035	0.037321454	0.995644272	0	0	0.010217616	0.052534985	0.01532334	0.030683079	0.051668479	0	0	0	0	0	0	0.040899115	0.252121612	0	0.256515362	0.190776723	0
1.4.3.5	1.056314866	0.884446468	1.096432704	0	0.999487646	0	0.082523447	0	0	0	0.872017367	0.743299439	0.783749148	0.095557438	0.072655369	0.07548011	0.021745755	0.124056949	0	0.041901337	0.024204484	0.086321577	0	0.099968793	0.198918228	0	0.580231656	0.822183103	0.005695535	0.068074268	1.090798564	0.929040417	0	0	0.028835029	0.920774427	0	0.10199045	0.150203806	0.412046329	0.08458383	1.033254717	0	0	0.948361549	0.922967316	0.333161263	0.297092173	0.058969412
1.4.4.2	1.597701506	0.067227026	0.162560127	0.915836934	1.981039483	0.630547176	0.296570508	0	0.053468334	0.053302414	1.361077576	1.240961931	1.187531384	0.124001863	2.092200803	0.25710796	0.100011685	1.082617754	0.972720729	1.093659989	0.935250313	0	0	0.84023344	0.944379333	0.123735211	0.787972219	1.369033711	0	0	1.137677	1.422151999	0	0	0.155588849	1.134124571	0	2.039217035	0.240722005	0.4765678	0	0.204895441	0	0.059469733	1.133147918	1.15080117	0.719980804	0.762924326	0.17376375
1.4.7.1	0.747017277	0	0.099243279	0	1.034726436	0.068521324	0.07223653	0.025512553	0.447827201	0.087879252	0.270221147	0.004592893	0.015023463	0.031011206	0	0.120692738	0.042529553	0.027832383	0.003734851	0.056435586	0.128466661	0.436299185	0.014863029	0.072994797	0	0.021238314	0.22759073	0.012008017	0	0	0	0.008178393	0.484513831	0.46203155	0.494033901	0	0	0	0	0	0.04247466	0.058389024	0.265137819	0.08661528	0.307936969	0	0.146655176	0.210958031	0
1.4.9.1	0.033165869	0	0.025541364	0.004911523	0	0	0.01406881	0	0.032774456	3.65723E-05	0.349524799	0.006026606	0	0	0.035988064	0.030311052	0.015635684	0	0.035686547	0	0	0	0.027610891	0	0.027409172	0.011329809	0	0	0	0	0.022776982	0.029940794	0.027040933	0.014390028	0	0.029880094	0.001345776	0	0	0.003492216	0.023375813	0.022335194	0.033696015	0.01997386	0.332556309	0.035709164	0	0.004029766	0.026835031
1.4.99.-	0	3.1675E-05	0	0	0.001286802	0.002367289	0.00584046	0	0.001118013	0	0	0	0	0	0	0	0.059040851	0	0	0.002474697	0	0.005860886	0.000857726	0.002252528	0.003545275	0	0	0.003048197	0.002754326	0.003758692	0.000106704	0	0	0.004359264	0	0	0	0.002950403	0	0	0	0.005173297	0.001065317	0.002494464	0	0	0	0	0.005245855
1.4.99.1	2.388244506	1.92231181	0	0.020006218	0.154213805	0	0	0	0.057361106	0.019648218	3.479285029	0	0	0	0.043391991	0.108048142	0.268564477	0	0.093864907	0	0.255733258	0	0	0	0	0	0.394208185	0.823556682	0.064368397	0	1.177015964	0.905262546	0	0.16982285	0	0.990469516	0.056008029	0	0.13462267	0.341986363	0	0	0	0	3.54205858	2.163543611	0	0.045174546	0.342972637
1.4.99.5	0	0.011490643	0.00885568	0	0.00352164	0.009345375	0.00925692	0.002034814	0.010725749	0	0.024202868	0	0	0.000810764	0	0	0	0	0.023590371	0.009946417	0	0.017185527	0.000695468	0	0.005403091	0	0.008246538	0.000423697	0	0.006104735	0	0.020147228	0	0	0	0.002318826	0	0.013952854	0.003320471	0	0.011721402	0	0	0	0.028111725	0.014391927	0	0	0.004258883
1.5.1.-	0.21891895	1.223234975	0.088612696	0	0.063235243	0.04409839	0	0	0.013819106	0.001153351	0.314726167	0	0.075151859	0.031564879	0	0.065482376	0	0	0	0	0.019329336	0.098036715	0	0.079933807	0.136166073	0.092886598	0.149524339	0.954612515	0.035476555	0	0.371910813	1.726220079	0.053662607	0.078823537	0	0.951796686	0	0	0.194629194	0.504157306	0.034003155	0.050244405	0	0	0.133574185	1.69229115	0.038911032	0.131661466	0
1.5.1.10	0.002757096	0.000238568	0.002150471	0.000679073	0.002696133	0.002914422	0	0	0.000821651	0.000778466	0.003917895	0	0.000383553	0	0	0.002680473	0	0.003642206	0.002817565	0.002808758	0.002286213	0.003500601	0	0	0	0	0.000834122	0.001521292	0.004348939	0	0.002761419	0.001555593	0.002689125	0	0	0.003650575	0.003239886	0.000298899	0	0	0.003202269	5.51874E-05	0.002301119	0	0.00097986	0	0	0	0
1.5.1.12	0.541306062	0.335458712	0.147820751	0.021392915	0.9340744	0.061949941	0	0	0	0.051553063	0.496563587	0.212729802	0.231297615	0	0	0	0.160913543	0.055963136	0.069507559	0	0	0	0	0.534948896	0.249205224	0.015807632	0.019262036	0.31188776	0.011280087	0.048823979	0.126785677	0.326525684	0.020377107	0.037974297	0	0.343256232	0.007598848	0	0	0	0.018471788	0	0.012065955	0	0.538543127	0.322691613	0.132634065	0.082233804	0.077243837
1.5.1.15	0	0	0	0	0	0	0	0	0	0	0	0	0	0	0	0	0	0	0	0	0	0	0	0	0	0	0	0	0	0	0	0	0	0	0	0	0	0	0	0	0	0	0	0	0	0	0	0	0
1.5.1.19	0	0.000250165	0	0	0.002657701	0.00140507	0.000604467	0.001650979	0.001838832	0	0	0	0	0.00290331	0	0.001048734	0.002402061	0.00057647	0.001646828	0	0.003504754	0	0	0	0	0	0	0.000833749	0.001991602	0.003588479	0.000354962	0.000181406	0	0	0.001773384	0.003250314	0	0.000279748	0.000470346	0.003497052	0	0.002088322	0	0.001706036	0	0	0.002921455	0.000318219	0.002135132
1.5.1.2	0.938280673	1.561695079	0.951033612	0.954196207	0.939548695	0.463699222	0.535460765	0.943439483	0.999401651	0.971699155	1.067940928	1.1432091	1.151856763	1.064691767	0.967455027	1.055213747	0.926793541	1.115493118	1.181685741	1.117641225	1.225086449	0.972757675	1.028329547	0.42676011	1.018292161	1.451341354	0.942062753	1.020365145	1.509538211	0.975859568	1.057203636	1.042498319	0.864473132	0.958070771	0.948691296	0.945011211	1.035581008	0.248134894	0.246206026	0.700363502	0	0.986973617	0.7973117	0	1.076948437	1.481532002	0.963726021	1.041044083	0.593833569
1.5.1.20	1.0886722	1.846631867	1.042888319	0.632023627	1.076935733	1.045350352	0.129546926	1.026141782	0.932660383	0	0.972142917	1.176354235	1.195997764	1.015639785	1.017436364	0.555472669	0.491628338	0.516549971	0.629113715	0.6010904	0.596462444	0.966571557	0.957401731	1.10129082	0.853100319	0.098983386	0.532136983	1.115689308	0.109532264	0	0.945042854	1.058099169	0.711699292	0.808723642	0.821687069	1.044198952	0	0.036557826	0.41603159	0.41859122	0	1.021353666	0.3242555	0	0.957680943	0.976690325	0.902580961	0.863541958	0.423937611
1.5.1.24	0.000296413	0.035671819	0.011118116	0	0.001457875	0	0	0.014583162	0.0228922	0.024435751	0.011054761	0.01703163	0	0.011225084	0	0.194563424	0.021429711	0.176248495	0.240962446	0.194132575	0.218089648	0.019665968	0.031233774	0.001988261	0.033273842	0.031791322	0.021193098	0.000628982	0.016504841	0.012813856	0	0	0	0.003877839	0	0.016417095	0	0	0	0	0.006345238	0.029296987	0.10999628	0	0.028031013	0	0.032954719	0.030160724	0
1.5.1.28	0	0.089429238	0.002838929	0.002764846	0	0	0	0.000283908	0	0.000604673	0.076788478	0	0.002644099	0	0.00397945	0.005297242	0.000139577	0.006656677	0	0	0.003455473	0	0.004009882	0	0	0	0	0.004335634	0.004092603	0.004355081	0	0	0	0	0.000549047	0	0	0.006061161	0	0.004981179	0.000567549	0.004506839	0	0	0.077256742	0.003184538	0.024416404	0.02828424	0
1.5.1.3	0.995360396	1.081431864	0.971687924	0.762349789	0.930484073	0.433409292	1.007178133	0	1.013585764	0.00867022	0.917703227	0.975851233	0.999473253	1.062835896	0	0.930146736	0	0.664005036	0.756115266	0.6617224	0.678874907	1.036127638	0.962329325	0.923845225	1.022941778	1.037704903	0.224128172	1.136372231	1.510092808	0.95360446	1.067096455	1.168074485	1.016582952	0.988002094	0.919148593	1.101866942	0.07229076	1.020129405	0.987969421	1.247684984	0.978841505	0.958700428	0.860159937	0	0.910564877	0.97394631	0.868890351	0.831564444	0.87538812
1.5.1.33	0	0	0	0	0.017027572	0.001299683	0.013951448	0.015513723	0	0	0	0.014575702	0.011641383	0	0.012607891	0	0.00259727	0	0	0.025550699	0.043876276	0	0.003726691	0	0.008944504	0	0.022941556	0.026625245	0	0.005844329	0.007533164	0	0	0.00150069	0.007240942	0	0.006194807	0.003421993	0	0	0	0.003825734	0.019064613	0.000859858	0	0.006074549	0	0.012657466	0.006196258
1.5.1.38	0.881711516	1.018136117	0.075321145	0	0	0.083363214	0.070149694	0	0	0	1.065131607	0.06527179	0.028096108	0.049911457	0.082762315	0	0	0.079406662	0	0.122621645	0.116349209	0.075366219	0	0.05621275	0.956643264	0.058335582	0.248662182	0.683645594	0	0.066514395	1.042262942	0.932864258	0	0	0.030233065	0.609296679	0.037703554	0.082868217	0.252244965	0.532846125	0.094589327	0	0	0	1.014992614	1.180305411	0.116565626	0.200071708	0.046607868
1.5.1.5	2.084513863	2.218647511	1.949997419	2.095828116	1.907458096	1.922371479	1.686986928	3.989880706	1.943425311	2.001945309	2.402404873	2.042555084	2.069605498	2.063337797	2.085566763	3.268022063	2.003972126	2.765262673	2.633295031	2.646160944	2.627184432	2.957611004	2.098364794	3.09745112	2.004114481	2.084331327	1.921979709	1.895262913	2.092590822	1.981951946	2.086862597	2.004449331	2.406823186	2.304278602	2.319910135	1.909673226	3.08093124	2.058106572	2.100394128	2.025262114	1.904825385	2.080108297	1.852998678	1.932292308	2.373294225	1.949958522	2.757001755	2.657380684	2.104094155
1.5.1.7	0.079124268	0.070707659	0	0.013331025	1.045244635	0.428171911	0.006569892	0	0.049574512	0.006419433	0.450077943	0.377957567	0.230841924	0.059370078	0.998552691	0.590045509	0.894325482	0.201821903	0.210656514	0.296267405	0.149108125	0	0.978988135	0.069566763	0.033653142	0	0.248383765	0	0	0.008981147	0	0.050173714	0.411948445	0.575877515	0.522907261	0.041903996	1.05146585	0	0	0	0	0	0.319732805	0.036295349	0.36474375	0.05871078	0.416971814	0.294981502	0.032027132
1.5.1.9	0.003366339	0	0.002514999	0	0.002811101	0	0.003328942	0	0.002528558	0.003582501	0.001361504	0	0	0	0.001542042	0.000591937	0.002309136	0.0018534	0.004251998	0	0	0	0	0	0.003589628	0.004149639	0	0	0	0	0.003515676	0	0	0	0	0	0.001963364	0.002454195	0	0.003446732	0	0	0.001663037	0	0.002143396	0	0.003428395	0	0.001955013
1.5.3.-	0.218275818	0.050255584	0.015665845	0.024411479	0	0.057467417	0	0	0	0.035220638	0.076419587	0	0.009319249	0.042174848	0.002516541	0	0.067588885	0.145706868	0.192613382	0.227113858	0.206136215	0	0.004046613	0.038568317	0.077366604	0.010795358	0.272586228	0.747154637	0.04897002	0.063999343	1.089203527	0.954776353	0.074596881	0	0	0.703876414	0.027777815	0	0.22195942	0.511364632	0.059778258	0.113887124	0.017171369	0.0634974	0	0.755534908	0.032007942	0.026021815	0.007030912
1.5.3.1	0.004905781	0.252488339	0	0	0.186764522	0.11375058	0.65065683	0	0.539310719	0.253509174	2.50492862	0	0	0.224026556	0.72961958	1.262216961	0	0.176258374	0.679440294	0.656416458	0.232718198	0.158017212	0.853815425	0.260129911	0.320440568	0	0	0.195332573	0	0.944735202	0	0.035850593	0.763145647	0.668192315	0.931885605	0.298714083	0.353351168	0.163025218	0.319684661	0.081746422	0.232227042	0.063306187	0.44787922	0	2.460450111	0.63679435	1.365769336	1.573931832	0.588323188
1.5.3.13	0	0	0	0	0	0	0	0	0	0	0	0	0	0	0	0	0	0	0	0	0	0	0	0	0	0	0	0	0	0	0	0	0	0	0	0	0	0	0	0	0	0	0	0	0	0	0	0	0
1.5.5.-	0.663473721	0.003495888	0	0.063503183	0	0.137280566	0.556072348	0	0	0.096612072	0.018665231	0	0	0	0.026455688	0.009331293	0.101849996	0.165607941	0.155940064	0.059756612	0.024238518	0.050554555	0	0.089950799	0	0	2.299687694	1.48491527	0	0.114077649	0.101521585	2.781041509	0.009460064	0	0.042526902	1.45773745	0	0.110270195	0.948834358	1.404692334	0.046351012	0.292704141	0	0	0.096284929	0.070244724	0.016155051	0.029181819	0.212930764
1.5.5.1	0.798108799	1.125287858	0.058273443	0.048063111	0	0	0	0	0	0	1.101847908	0	0	0.074661548	0	0.070953331	0	0	0.04621171	0	0.074184968	0.075582896	0	0.05728927	0.037847515	0	0.274847672	0.057691708	0.065514955	0	0	0	0	0.05096249	0.029412301	0.072618299	0	0	0.062651251	0	0	0	0	0	0.994403323	0.207481317	0.078207039	0.079742847	0.135490381
1.5.8.2	0.027664875	0.038366733	0	0.024180979	0.031190736	0	0	0	0	0	0.00763634	0.004765427	0	0.016922037	0.012692433	0	0	0.021908071	0.020908277	0.056456503	0.014915478	0.022415147	0.013932849	0.009831855	0	0	0.007761517	0	0.031073948	0.018143368	0	0	0	0.024674986	0	0.03797125	0.035544254	0.027336561	0	0.52414623	1.027888248	0	0.01343287	0.001875617	0.060920561	0	0.037593573	0.024343037	0.028773018
1.5.8.3	0.01705457	0	0	0.00416238	0	0	0	0.010038591	0	0.002455829	0	0	0.009610499	0.021606139	0	0	0	0.00756075	0.024109657	0.005383133	0	0.024391076	0	0.016457805	0	0	0.002822905	0	0.01963731	0	0.002757182	0.014219506	0.020150183	0	0.000231251	0	0	0	0	0.015378176	0.013332828	0.024647006	0.022249274	0	0.022792583	0.130083486	0.064684237	0.060482369	0
1.5.8.4	0.012270996	0.000255065	0	0	0.003196188	0	0	0.0075342	0.011395961	0.001820154	0.05365363	0.005921944	0.007265043	0	0.00646904	0	0.005710822	0.005521308	0	0.003350208	0	0.006580503	0	0	0	0	0	0.008939857	0.001329732	0.00860216	0.005494671	0.010376903	0.008753806	0.001402018	0.012607582	0	0	0.009972968	0.002916286	0.012450226	0.009660383	0	0	0	0.05171339	0.005898658	0.068425127	0.060830298	0.001878465
1.5.99.-	0.002289309	0	0	0.001030905	0.006500726	0	0.008714923	0.001542868	0.00421933	0	0.016884736	0.003135209	0	0.009103136	0	0.004597395	0.00026683	0.006258425	0.002827364	0.001403234	0	0	0	0.007452903	0	0.00283571	0	0.007240486	0.007370098	0	0	0.005425797	0.007146126	0	0.005750205	0.006831717	0	0	0.00766374	0.001079824	0	0.008286699	0.004893467	0.007523921	0.016212117	0	0	0	0
1.5.99.11	0	0.029999471	0.030535915	0.028291008	0.005311325	0	0.031070251	0.029303271	0	0	0	0.013018509	0	0	0	0.00785187	0.036116481	0.031590087	0	0.007825265	0	0.006128469	0	0.008481151	0.004363372	3.70873E-05	0	0	0	0	0.028903739	0	0.017286397	0.029510583	0.018988584	0.005520056	0	0	0	0	0	0	0.028354907	0.011811211	0	0	0.080042304	0.072921039	0.020038068
1.5.99.12	0	0	0	0	0	0	0	0	0	0	0	0	0	0	0	0	0	0	0	0	0	0	0	0	0	0	0	0	0	0	0	0	0	0	0	0	0	0	0	0	0	0	0	0	0	0	0	0	0
1.5.99.6	0.00815919	0.010202493	0.003474042	0.012559192	0.002947557	0	0	0.01657119	0	0	0.02790462	0.014889639	0	0	0	0.001025166	0.147957927	0	0.01354045	0	0.018063165	0.00834247	0	0.002510654	0.002647406	0	0.00668144	0.036624918	0.002369534	0	0.154318428	0.007830129	0.00255018	0	0.009265361	0.036107676	0	0	0.004281017	0.009220173	0.018405532	0.010010523	0	0	0.060537144	0	0.0089313	0	0.029452456
1.5.99.8	1.967726366	1.712978881	1.496507683	1.604646345	2.942254045	0	0.000800201	0.186811763	0.034054188	0	1.590544666	0.625940398	0.856373785	0.142995467	1.867846383	0	1.264839279	0	0.249742308	0.161956799	0	0	0.172814828	0.156219161	1.102728356	0.165508183	0.363922263	1.468699625	0	0	1.740932284	1.72715874	0.182995078	0.036260989	0	1.728217747	0	0	0.074220773	0.475754329	0.066843301	0.273336268	0.036117386	0.044281039	1.667043993	1.925344411	0.116440342	0.381351669	0.034418983
1.5.99.9	0	0	0	0	0	0	0	0	0	0	0	0	0	0	0	0	0	0	0	0	0	0	0	0	0	0	0	0	0	0	0	0	0	0	0	0	0	0	0	0	0	0	0	0	0	0	0	0	0
1.6.-.-	0	0.001959769	0.011588111	0.237045423	0	0	0.475186368	0	0.934433014	0.888261134	0.123687369	0.068539019	0.075246192	0.016687181	0.996777955	0.362009422	0	0.462138879	0.570501353	0.540074567	0.61986509	0	1.122026161	0	0.26643576	1.56485378	0.089292096	0.046082793	2.763865441	1.100779717	0.073606432	0.017404452	0.073510263	0.073692538	0	0.127642824	0.098488136	0.286927497	0.965749334	0.390956463	0.030990287	0.030059945	0.481899814	0.94688654	0.137723439	0.122937018	0.265666058	0.19393929	0.445637112
1.6.1.1	0.221135991	0.981805506	0	0.099666107	0	0.026968747	0.182913397	0.002545528	0.06554827	0	0.02903719	0.028349245	0.074470442	0.026211748	0	0.079124989	0.041662301	0.003187994	0	0.063035666	0.044776099	0.008074011	0.080598613	0	0	0.004158697	0.287654759	0.848795838	0	0	1.078678459	0.934973721	0	0.04028053	0	0.866166397	0	0	0.119310386	0.43246672	0	0.023349041	0.031132721	0.009081889	0.1376499	0.769715878	0.163240874	0.07203813	0.110297059
1.6.1.2	2.361177949	2.941329491	1.666378691	0.707968504	0	0.111526983	0	0.154589618	0	0	3.220381866	0.166151119	0.116561685	2.706879247	0.204432005	0	0.03006201	0.141671857	0.152021103	0.124606502	0	0	0.12144848	0	0.53957052	0.234585538	1.088884017	1.864858001	0.219879904	0	0.027656991	1.804947001	0.13335641	0.172067464	0	1.867423253	0.24111029	0	0.484376377	1.147923287	0	2.096814157	0.097053273	0.151751564	3.191257913	2.156836354	0.346696418	0.549097577	0.241090684
1.6.2.2	0	0	0.000343678	0	0.000116142	0	0.000318365	1.72876E-05	0.000381523	0.00031206	0.008541683	0.000189096	0	0	0.00022423	0.000252921	0.000316105	0.000358804	0.000128967	0	0.000233296	0	0	0	6.3551E-05	0.000311052	0.000152997	0	1.14644E-05	0.000189202	0	0.000233403	0	0	0.000379424	0.000241352	0.000208173	4.10387E-05	0.000373401	0	8.26397E-06	0.000282768	0	0.000361314	0.008786485	0.000196856	1.31399E-05	0	0.000289669
1.6.2.4	0.003292975	0	0	0	0	0.008330518	0.003213221	0.006236453	0	0.004501627	0.049805824	0	0.000209064	0.006636644	0.006872283	0.000142754	0.001277924	0.004151157	0	0.009258898	0	0.001514554	0	0.005802566	0.003753421	0	0.008844962	0.015768634	0.005790401	0	0.001336703	0	0.002683239	0	0.004781887	0.002453468	0	0.007892759	0	0.002178585	0	0.008330313	0	0	0.050846274	0	0.00797651	0.006646036	0
1.6.4.-	1.02379653	1.635301034	0	0	0	0.046713209	0.869874069	0.081186221	0	0.007321659	0.702841422	0.925112121	0.914176598	0	0	0.038682445	0.038450364	0.169866541	0.180688069	0.152753214	0.088529273	0	0	0.00411265	0.051583881	0.438265059	0.501927606	0.644219091	0.521118359	0	0.077687225	0.90152137	0	0	0.051093518	0.636530973	0	0.049142218	0.076874459	0.439846918	0.014038907	0.122322029	0.000214021	0	0.66549356	0.865029943	0.013932135	0.169038831	0.043049015
1.6.5.-	0.277831907	0	6.032209419	0	0	4.526910305	0.063433825	0	0.166255426	0	0.63016688	5.907139754	6.308608486	0.434281759	0.419412454	0	0	0.036120584	0	0.018532419	0	0.159064459	0	0.372891002	0.494360219	0.321612188	0.197479489	1.558798494	0	0.025384224	0.195624043	0	0.043254563	0	0.128138433	1.580222519	1.203655826	5.154312289	0.431227224	0.54866883	0.422799574	5.641122179	0	0	0.64604157	5.585397909	0	0.317691419	0.118061299
1.6.5.2	0.25413507	0.794288751	0.002540456	0.240856552	0	0	0	0.052734768	0.002790277	0	0.643093316	0	0.059839565	0.072508057	0.061412687	0	0	0.069462774	0	0	0.066060014	0.009156703	0.054248017	0	0.022777863	0.045371779	0.03827206	0.079778585	0	0.023200688	0	0	0.012752301	0.054781066	0.000236565	0.169685429	0.022450987	0	0	0	0.058591414	0	0.043813734	0	0.577135611	0.880393271	0.0854426	0.128349716	0.085204067
1.6.5.3	14.58790339	11.95212828	0	13.61994007	13.62159068	10.79785678	3.315835079	4.642377644	4.990221008	3.876109395	12.79014109	12.53875234	10.62907999	0	3.847035771	4.837306472	12.67226546	3.218706893	2.845878151	4.419941877	4.142913567	0.874656903	2.735708409	1.143461735	2.534728713	2.670563937	8.00872533	13.61708676	2.144560673	0	13.84227295	12.85833037	2.36544621	0.881857846	2.825164245	13.63055205	0	4.722293227	3.626311633	6.957725879	0	1.104761838	1.193367512	2.16376014	13.77841973	12.72957143	4.6578255	6.353185997	3.204437978
1.6.5.5	1.549568984	2.427121794	0.053309094	0.440251737	1.005126311	0.029360274	0	0	0	0	4.078383076	0	0.128672775	0	1.242123557	0.034632961	0	0.268835857	0	0	0.041965117	0.187687933	0	0	1.424054123	0	0.847436882	1.148662256	0.226096595	0.175800979	1.467477438	1.085110446	0.315832981	0.147840553	0.168496546	1.164150671	0	0	0.132592807	0.580455906	0.087558551	0.204740791	0	0.010002041	4.262839674	1.931179451	0.43135628	0.896525421	0.525833338
1.6.6.-	0	0	0	0	0	0.000532919	0	0	0.000259234	0.000685922	0.007540173	0.000465554	0.000883232	0.000555714	0.000451795	0.000707549	0.00022852	0.015662218	0.016234413	0.016051227	0.015819179	0.000691942	0	5.97287E-05	0	0.000903415	0	0.000652971	0.000596446	0.000424908	5.0062E-06	9.37495E-05	0	0	0.000487579	0	0.000462083	0.000217505	0.00062563	6.28649E-05	0.000101069	0.000685962	9.52971E-05	0.000308041	0.009282028	0.000562305	0	0.000912335	0
1.6.99.-	0.730212262	0.927725384	1.169472141	0.406127396	0.069828709	0	0	0.02600215	0	0.098672008	0.005821806	0.662675916	0.573065986	0.516883022	1.022556192	0	1.619996333	0.193012047	0.258984643	0.153226984	0.248861125	0	1.906293324	0	0.188264262	0.49648119	0	0.113280093	0	0.05156335	0	0.211245783	0.018954982	0	0	0.227009094	0	0.019300338	0.528637861	0	0.041741729	0.762967982	0.425784681	0.010247276	0.057792427	0.276524888	0.169211207	0.029552956	0.132229421
1.6.99.1	0.017148103	0	0	0	0	0	0	0.006880987	0	0.014708457	0.424731958	0	0	0.020407637	0.0114608	0	0.270383974	0.012245803	0.018766799	0.021575496	0.002922508	0.009508667	0	0.002673254	0	0.014581615	0	0.006362127	0.015349027	0	0	0	0	0.007776367	0.018250779	0	0	0.006763436	0.009916853	0.001169681	0.010050085	0	0.002864263	0	0.450560786	0	0.006512995	0	0.010949818
1.6.99.3	1.17400136	1.555304693	0.978973709	0.986089744	0	0.125243874	0.2247235	0	0.579710285	0.027285993	3.02116313	0.801392931	0.849832583	0.762971873	0.085148468	0.199503811	0.382929259	0.461691659	0.35334406	0.409596499	0.555622588	0.504366899	0.100381479	0.117733109	0.983842819	1.338330051	0.597201905	0.871876413	2.939668232	0	1.05973189	1.06420024	0.161565866	0	0	1.193731654	0	0	0.562681278	1.228734606	1.962626312	0.761793298	0	0	3.048606127	1.465630224	0.616629739	0.654225672	1.192958463
1.6.99.5	0.621903492	0.053231173	0	0.069684747	0.022283244	0.002384013	0.014849341	0.074818699	0	0.039940837	0.602675068	0.014454825	0.051216074	0.019596814	2.026165751	0	0	0.272457526	0.195517728	0.227057946	0.158214215	0	0	0	0.196108817	0.989402831	0.555441809	0	0.012765416	0.041049584	0	0	0.029091583	0.00126235	0.062854017	0.033197325	0	0	0.020011095	0	0.007466957	0.048719352	0	0	0.717590592	0.013480686	0.019371162	0	0.081009912
1.7.-.-	1.484057018	1.327667931	0.949079894	0	0.042933848	0	0.864187408	0	1.615499361	0.984683636	1.589576138	0.916121041	0.958612355	0.135836885	1.026995222	1.554256658	0.180163246	2.065852207	1.833658521	1.804780862	1.853104608	0	1.073791855	0.950774797	0.105144101	0.458596738	1.819368107	1.834851382	0.946885064	0	1.030453099	2.06104999	0.978877388	0.802177006	0.972389877	1.85289593	1.008412566	1.774813868	1.011809722	1.582972878	0	1.12719699	0.088554071	0.84653156	1.545694564	2.265717625	1.026064801	0.921370307	0.435370886
1.7.1.1	0	0.005923169	0	0	0.00717611	0.005950444	0.00757074	0	0	0	0.021009923	0	0	0	0.005985629	0.005829496	0.007201049	0	0.005373315	0.000836702	0.008785364	0	0	0	0.007764832	0.002038761	0.002228694	0	0.002909929	0	0	0.008942173	0	0	0.002552274	0	0.001983583	0	0.008108692	0.0010324	0.004490397	0.008833327	0	0.008032723	0.01202739	0	0	0.003056919	0.030395809
1.7.1.13	1.628815253	1.303068926	1.237258092	0	2.048007007	0	0.069041501	0	0.895306227	0	1.239996031	1.214054086	1.319613001	0.046810869	1.102100595	0.340578371	1.343396295	0.294496618	0.085839558	0.10011114	0.159397078	0.115051887	0.99534962	0.597734657	0.034197616	0.543112539	0.405279793	1.379973059	0	0	1.244153714	1.273285237	0.350738104	0.361892676	0.296458574	1.392306632	0	0	0.266205875	0.429060154	0.04474966	1.171755341	0.281719562	0	1.224471894	1.273703987	0.384278916	0.530880574	0.137716805
1.7.1.4	2.187152069	0.762710532	0	0.107695626	0	0.011626754	0.985579527	0.210305696	0.512406551	0	2.508161009	0.09976555	0.011280819	0.09185394	0	0	0	0.36561967	0.300935341	0.069671703	0	0	0.09895457	0	0	0.001197279	0.532891461	1.774017196	0.187350764	0.119133987	0.466888276	1.732738615	0	0	0	1.682658644	0	0.147447082	0.414755992	0.98934281	0	0.055608058	0.043208109	0.103323127	2.52292417	2.608896593	0.27342699	0.634876752	0
1.7.1.6	0.002813835	0	0	0	0	0.000356446	0.002029745	0.000101368	0	0.000241216	0	0	0.001983521	0.001894592	0.001950842	0	0.002196906	0	0.001535856	0.002247421	0	0.002198936	0.002251631	0	0	0	0	0.00316084	0.000212263	0	0.002619246	0.01114419	0.00054701	0	0	0.005521408	0	0	0	0.001735932	0	0.001338396	0.001999465	0	0.000766347	0	0.002762736	0.000868029	0
1.7.1.7	1.024519268	0.019633854	0.058593992	0	0	0	0	0	0	0.078379917	0.160690427	0	0	0	0.02687245	0	0	0.09944404	0	0.03592779	0.062241395	0.015853953	0	0	0.042055581	0.541520747	0.244043628	0.88214061	1.004855804	0	1.159957414	0.971830569	0.075540271	0	0	0.885619073	0.09400804	0	0.257978108	0.41702713	1.050629799	0.150760098	0.273218384	0	0.193834513	0.953228766	0.129833003	0.204041909	0.875953987
1.7.2.1	0.608470824	0	0.982426761	0.430229958	0.021658737	0	0	0	0.025771641	0.021492075	0.724409157	0.051300535	0	0.050120918	0.046994304	0	0.002737512	0.029435731	0	0.043433898	0.050902286	0.035699141	0.021989322	0.039650968	0	0.003462564	0	0.006462371	0	0	0	0.005654838	0.001471416	0.042433567	0.025435305	0	0.021378949	0	0.016869234	0.042302691	0.007500816	0.054526876	0.02581529	0.044433483	0.778801938	0.098923556	0	0.030508066	0.103193508
1.7.2.2	0.194289667	0.013267084	0.985000343	0.022208919	0.05881431	0	0.332719213	0	0.053614853	0.05087148	0	0.568627432	0.595126504	0	1.035670826	0	0.877723768	0	0	0	0	0	0.041396354	0	0.229698468	0.007645077	0.74807778	0.561720383	0.022702391	0.04081097	0.006794808	0.929782374	0.00995832	0.009650058	0.07730563	0.50843506	0	0	0.100880121	0.428032073	0.052521375	0.983281986	0.022505054	0	0.083719426	0.015693063	0.101970988	0.001755509	0
1.7.2.3	0.519464068	0.021072179	1.826660595	0	0	0.071614529	0.136814743	0	0.127109562	0	0.256776936	0.07664249	0.127461635	0	0	0.144938349	1.341757277	0.007117399	0.067328559	0	0.116098991	0.069587177	0.105785403	0.084489085	0	0	0.535583557	0.964583814	0.13569975	0	0.151190536	1.875139192	0	0	0	0.823381389	0.072306059	0	0.40048127	1.08097138	0.019686113	0.762847029	0.149715033	0	0.234983083	0.582094365	0.168155215	0.141725011	0
1.7.2.4	0.607578568	0	0	0.003094111	0	0	0	0	0.003338447	0.000814409	0.389983767	0.019535045	0.005193138	0.020239589	0.028618212	0	0.159952445	0.018138415	0	0.02438052	0.016922691	0	0	0.00283817	0.020482392	0.000160938	0.028755894	0.009641582	0.026090662	0	0.005879116	0	0.010387359	0.02147376	0	0.033932766	0.010292738	0.004798299	0.027862667	0	0.015419142	0	0	0	0.361993158	0.125868135	0.014280675	0	0.040035221
1.7.2.5	1.204258442	0	0.072400616	0.313192362	0.046616247	0	0.014969923	0	0	0	0.765112952	0.044404143	0.039438245	0.046136623	0	0.042255185	0.210251176	0	0.033207607	0.059714746	0.016486045	0	0	0.002408617	0.280389307	0.057300025	0	0	0.001962345	0	0	0.037826493	0	0	0.038169869	0.005554372	0	0.061458727	0	0	0	0.064227895	0	0.003293073	0.799809396	0.087966324	0	0.007046184	0.071339495
1.7.3.3	0.005819976	0	0.002284143	0.003947751	0.004568303	0	0	0	0.002971313	0.002229697	0	0.002531798	0.004567575	0	0	0.005575713	0.002312479	0.000415383	0	0.00044807	0.000600503	0	0	0	0.004716731	0	0.003179115	0.004237321	0.00140544	0	0	0.000123312	0.001619211	0	0	0.004339989	0.003321648	0	0.004305739	0	0.004626719	0.000748011	0.001948466	0.004705972	0	0.003604403	0.094317689	0.09277057	0.027593442
1.7.3.4	0.002112001	0	0	0	0	0	0	0.002719566	0	0	0	0	0	0	0.001246602	0.000347	0.151993591	0.014914228	0.015654337	0.018623967	0.015484601	0.000765553	0	0.003889252	0	0.001708611	0	0.003722048	0	0.00091105	0.003944017	2.24578E-05	0.003982515	0.000455638	0.003967292	0.000232079	0	0	0.002169551	0	0	0.000611005	0	0	0.000501442	0	0.003550483	0	0.015118702
1.7.7.1	0	0.028613636	0.046560403	0.32214952	0.054286971	0.048287118	0.003355306	0.029843281	0.981517656	1.039618653	0	0.048617155	0	0.039658841	0	0.157474715	0.224378866	0.37959356	0.418779983	0.410235045	0.458269372	0	0.048470506	0.022673651	0.689057804	0.017129028	0	0	0.027216958	0	0	0.01454678	0.151408764	0.134311	0.079765248	0.063865434	0.016540746	0	0.222805946	0	0.037072924	0	0.246133149	0.047640589	0.060674731	0.009852163	0.236932673	0.257794214	0.035951048
1.7.7.2	0.000133939	0	0.000127672	0.000134938	0	0	0.000103943	0	0.000231895	0.000209352	0.008523916	0.000268772	0	0	0.000170452	0.000244064	2.10853E-05	0	0	0	0	0	0	0	0	0	0.000167313	0	0.000351322	0	0.000387622	0.000339319	0	0	0.000271429	0	0.000213724	0	0.000256983	0.000349612	9.45377E-05	0	0.000197085	0.000280344	0.008499793	4.32396E-05	0.000102915	0.00025044	5.98843E-05
1.7.99.1	0.607911656	0.015378815	0.00174978	0.013280593	0.002649194	0.012774354	0.006651988	0.004727031	0.008236197	0.005412599	0.083840106	0	0	0.017357259	0	0	0.202742158	0.01559698	0	0.008397473	0	0	0.005560493	0	0	0	0	0.008720965	0	0	0	0	0	0	0	0.004353703	0.000126216	0	0.011487084	0	0.004627397	0	0.018124976	0	0.107411314	0.012786944	0	0	0
1.7.99.4	4.636397297	0.923578574	0.942021512	2.89660338	0.00237739	0.346615558	0.175660905	0.296810978	0.359608519	0	3.709492462	0.008078631	0.282252393	0.130568994	4.580822729	0	0.939826052	0.711855502	0.312963829	0.530439329	0.286667975	0.260673845	0.300426805	0	1.507331876	0	2.87470776	4.530932585	0	1.22410093	0.461901836	6.814022725	0	0	0.060392058	4.031371629	0.091884731	0.144088269	1.015769913	3.368361123	0.440088343	1.424372422	0.122098634	0	3.263556863	5.327626629	0.599473248	0.729476567	0.491389627
1.8.-.-	0	0.009112148	0.006345519	0	0	0	0.015214621	0	0	0.016088498	0	0.057050128	0	0	0	0.06362304	1.038581349	0.114619749	0.071835391	0.080171483	0.084369886	0.057194355	0	0	0	0	0	0	0.005228469	1.048198597	0	0	0.012868255	0	0.049021236	0	0.973546051	0	1.627874459	0	0.027320052	0	0	0	0	0.050232152	0	0	0
1.8.1.-	0	0	0.007252244	0	0	0	0.178457926	0.067496979	1.057965709	0	0.013201129	0.065781474	0.068757148	0.060578392	0	0.338594419	0	0.921535136	0.985184403	0.879408101	0.923499995	0	1.042275006	0	0.042394727	0	0	0.183177142	0.051078087	1.010054754	0	0.097187503	0.178644522	0.22488505	0.196080036	0.113597023	0	0.063257993	0.602371165	0	0	0	0.350818004	0.065427985	0.020316859	0	0.178954918	0.182896155	0.078388246
1.8.1.14	0	0	0	0.023767186	0.021116598	0.021353761	0	0	0.017796094	0.02094394	0.030986412	0.013539907	0.025218423	0	0.006634554	0	0	0.00923334	0.039159984	0.003852352	0.042614046	0.025918534	0	0.018153789	0.022875531	0	0	0.019247487	0.006760454	9.23818E-05	0	0.013512727	0.017782586	0	0	0.015625986	0.025409641	0	0	0.003897184	0.014790628	0.024738395	0.007615971	0	0	0	0	0	0
1.8.1.2	2.058321359	2.001405236	1.768100553	0.055161647	1.934948953	0.085033126	0.108228686	0.219308259	0	0	2.194705357	0.057993831	0.087847549	0.009763672	0.123295905	0	0.50860047	0.319877941	0.223683242	0.125170882	0	0.185471936	0	0.175348034	0.596069944	0	0.839426747	2.026310434	0.160882426	0.198101435	3.012075234	2.098665249	0.142852216	0	0	1.657398425	0	0.063281094	0.150001201	0.784387123	0	0.03785338	0	0	2.331344906	2.286630795	0.25106284	0.293348825	0.284855591
1.8.1.4	3.041940211	2.63905693	0.928274724	1.572217503	0.998208048	0.79575676	0.22152106	2.105168901	0.408250721	1.180636409	2.59138274	1.617250283	1.593788229	0.793241309	3.917846193	0.502029975	0.210838738	1.027720344	1.046475583	1.187201338	1.104934356	0.176423906	0.151514634	0.386469147	1.664035278	1.166369078	0.76151414	1.128917631	1.507419931	0.043832356	0.904897435	1.184466185	0.217577836	0.196607109	0.326738657	1.137813323	0.098782954	1.04308507	0.132120417	1.145824352	1.149989323	0.846951786	0.212655251	0	2.529271776	2.046933164	0.914037973	0.928881899	0.643451119
1.8.1.6	0.001804581	0.003546715	0	0	0.001928498	0.003501392	0	0	0.004146735	0	0.020635317	0.002046409	0.000124304	0	0	0.004673083	0	0	0.000448122	0	0	5.82285E-05	0.002809592	0	0	0	0	0.008596942	0	0.001140691	0.003336568	0	0.000290141	0.003127985	0	0.015593156	0	0.003051774	0.002341833	0	0	0.003133068	0.000156969	0	0.020839034	2.2745E-05	0.002388755	0.000112407	0
1.8.1.7	0.142185529	0.130718068	1.0554769	0.274703833	0.031874827	0.113899106	0.070461742	0	0.090410702	0.084156438	0.65323211	0.07044743	0	0.031558105	0.054755783	0	0.048199932	0.137493473	0.041717717	0	0	0	0	0	0.910662542	0.45439647	0.714690131	0.953053247	1.569026314	0.055720998	1.020343612	0.995611927	0.002961635	0	0.002054787	0.922729761	0	0	0.276711949	1.063061037	1.035526446	1.100079349	0.091323384	0	0.787755641	0.965696721	0.132410187	0.29967006	0.737075281
1.8.1.8	1.391413468	1.875866759	1.026674871	0.014504335	0.130561453	0.880642427	0	1.042736879	0	0.008673453	0.946643824	0.084404049	0.163359366	0	1.161838057	0.348092193	1.006689036	0.062799305	0.226440139	0	0.02051413	0.019479319	0	0.081873519	0.289401916	0	0.669114515	1.509869433	0	0	1.896181797	2.057862621	0	0	0.066481002	1.716259363	0.097399457	0.148848199	0.304391682	1.087529736	0.083734992	1.034104836	0	0	1.063175885	1.765638978	0.135455566	0.246261836	0.252283549
1.8.1.9	2.179601768	1.17624638	1.012949434	0.969208682	1.17609268	1.119135478	2.214350672	1.856639818	1.981597155	1.987882934	1.798460988	1.013737845	1.085099547	1.615803636	4.987896388	2.049282038	2.937784401	2.546511883	2.742671346	2.723512897	2.536725971	0.858519733	2.097889039	1.001654812	1.241050943	2.000387973	1.661977496	0.966460373	2.592221688	1.944067161	0.949827433	1.006967183	1.573668988	1.548334482	1.821654797	0.983804757	1.31942747	1.162937387	1.647637225	0.82274495	1.969037352	0.929722549	1.77695101	2.99025839	1.919849587	1.284663882	1.851198019	1.815930467	2.043819001
1.8.2.-	0	0.002443136	0.004250708	0.00247896	0	0	0.001605515	0.00106355	0.001567535	0.002067589	0	0.001742429	0	0.002563346	0.006058212	0	0	0.10763707	0.108163331	0.111716079	0.116267863	0.00351762	0	0	0.006023255	0.003133106	0	0.001810979	0	0.003058765	0.00051393	0	0.004074562	0.001676909	0	0	0	0.004546883	0.005652434	0.005948147	0.002635482	0	0.002580889	0.005946665	0	0.003071057	0.001341968	0	0.015412246
1.8.2.1	0.780830452	0	0	0.015974883	0.017783172	0.011931327	0.006358747	0	0.00061448	0	0.294015265	0.003224345	0.008694971	0	0	0	0.002831397	0	0	0.008914812	0.021565078	0.022441084	0.003385832	0	0	0	0	0.008682829	0.009678246	0.001679019	0.022496785	0.017874167	0	0	0.007307643	0.010748891	0	0.017978244	0	0.001174424	0	0	0	0	0.263783367	0.005053276	0.011048215	0.029459392	0.008782465
1.8.3.1	0.003263325	0	0.008393495	0	0	0	0.003572613	0.005373544	0	0.004517196	0.08020988	0	0.001135396	0.00540831	0.007846159	0.007671803	0	0	0	0	0.004354596	0	0	0.007463968	0	0.008100565	0	0.005883619	0	0.00230867	0	0.005418681	0	0.000666512	0	0.000952818	0	0	0	0	0.004348277	0.003140728	0	0.004310234	0.080638427	0	0.03180438	0.023510936	0
1.8.4.-	0	0.001615981	0	0.000352051	0	0	0.000913854	0	0.000510056	0	0.007799559	0	0	0.001380705	0.001018517	0	0	0	0.000679565	0.001110245	0	0	0	0.001838686	0.002045157	0.000496168	0.001803462	0.003306466	0	0.000705341	0.002150784	0.012455073	0	0.00086491	0	0.002600844	0.001554246	0	0	0	0.000872242	0.000626335	0.001406895	0.002192999	0.010358933	1.72328E-05	0.002000222	0.000558163	0.000332118
1.8.4.11	0.874295571	1.117553404	2.058227092	1.221800078	1.892874499	1.946408728	2.904278747	0	0.155170544	0	1.497604995	1.672751762	1.34383009	1.162941509	2.130742293	0.417280881	1.25302209	1.256066869	1.202197623	1.392606593	1.24888607	0	0	0	1.157914224	1.314531663	1.557568377	0.786115805	1.876053051	1.017623446	1.190924935	1.13569469	0.657553459	0.683239747	0.562985872	0.791726397	0.640215459	2.024541266	3.015420892	1.640208599	2.869214969	1.803586129	1.335356823	4.836480506	1.581412334	0.843329322	1.056021867	1.084318734	1.100914554
1.8.4.12	1.109002398	1.139230043	0.902709619	0.910441612	1.044060629	0	1.077600682	0.001074232	0.080246292	0	1.072248906	0.072532983	0.026874306	0.104164085	0	0.044141853	0.655768217	0.481418598	0.616022042	0.620412459	0.453069676	0.056998512	0	0	0.970676009	0.550652822	0.747252417	0.937517894	1.019083701	0	0.923262188	0.985382599	0.046838115	0	0.093450826	0.904071022	0	0	0.234788763	0.404871013	0.918108135	0.084493005	0.009542471	1.079717279	1.075551249	0.89740744	0.291564974	0.311074994	0.669852036
1.8.4.8	1.096172536	1.072034196	0.862973682	0.26827528	0.91602916	0.476128069	0	0	0	0	0.794399308	0.011530672	0	0.07027346	1.071146822	0	0.1452604	0.128991099	0.047751724	0.085542394	0.098525305	0	0	0	0.857513836	0	0.550237874	0.946498294	0	0.044558331	0.983528092	1.014007041	0.237294873	0.173066016	0.160812204	0.802243754	0.568090741	0	0.379680439	0.55770775	0.039563944	0.086827322	0	0	0.799100163	0.971932623	0.130100675	0.169021361	0.2895821
1.8.5.-	0	0	0	0	0	0	0	0	0	0	0	0	0	0	0	0	0	0	0	0	0	0	0	0	0	0	0	0	0	0	0	0	0	0	0	0	0	0	0	0	0	0	0	0	0	0	0	0	0
1.8.5.3	0.198726236	0.095873284	0.901312307	0	0.046367416	0	0.035568768	0.037010729	0.063007912	0	0.02011945	0.064817563	0	0.002419407	0.935799527	0	0.21272777	0	0.013767943	0.136747511	0.062257301	0	0	0	0.236735738	0	1.496873649	1.125424888	0.00794152	0.091475051	0.0781202	1.155277047	0.010824695	0	0	1.110751757	0.022992402	0	0.306731709	0.485520377	0	0.851634	0	0	0.031548279	0.837211057	0	0.045004595	0.034075682
1.8.7.1	0	0.268633039	0	0.00712048	0	0.00386615	0	0.003485442	0	0	0.117358639	0.01151105	0	0	0	0.001970324	0	0	0	0.002067901	0.007981552	0.0097662	0.005723183	0	0	0	0	0.012416823	0.011438276	0.010433424	0	0.007087572	0	0.008314474	0	0	0	0	0	0	0.002291324	0	0	0.001887944	0.120311693	0.000253858	0.008504494	0	0.001446829
1.8.98.1	0	0	0	0	0.076493597	1.898116316	0.012601067	0.137672181	0.122400077	0.164389127	0.092633475	0.41170624	0.348983272	0	3.97786619	0.022797617	0.052223693	0.206159676	0.008328384	0	0.078804867	0.12408736	0	0.098133008	0	0.090534156	0	0.046589955	0	0.109960392	0.052252485	0.050316328	0	0	0	0.129200493	0.147317801	0.075113761	0.166104715	0.021054803	0.090927808	0	0	0	0	0	0	0.155664347	0.046411414
1.8.99.-	0	0.005240253	0	0.000958968	0.005198617	0	0.011566988	0.01322896	0	0.008834185	0.005912609	0.011200712	0	0	0	0.01656986	0	0	0	0.006624891	0.003007428	0.011254539	0	0	0.044288281	0	0	0.246634518	0	0	0.013933033	0.012716397	0	0.005971286	0.00931784	0.253178702	0	0	0	0	0	0.007132684	0	0.002716511	0	0.011435254	0	0.008583954	0.050274754
1.8.99.2	0	0.029518079	0	0	0	0	0.026487338	0	0	0.006808568	0.018803516	0	0.027291959	0.009622094	0	0.17853788	0	0.182846466	0.179930937	0.199065602	0.167929754	0.000595573	0.024564853	0.521382593	0	0.027356702	0	0.03302311	0	0	0	0	0.52506676	0.483629851	0.489324949	0	0.003410535	0.020983862	0	0.010102186	0.02576515	0	0	0.014211516	0.011695324	0	0.086445476	0.102842516	0.054890957
1.8.99.3	0	0.032705687	0.051973131	0	0.010024328	0.00198276	0.004727349	0	0	0.019496886	0	0	0	0.014474788	1.995970908	0	0	0	0	0.027515138	0.015981329	0.048328656	0.012407571	0	0	0	0.044689756	0	0	0	0	0	0.043689467	0	0	0.025684586	0.004721376	0	0	0.051684071	0	0	0	0	0	0	0.005757372	0	0.016179896
1.9.3.1	3.721327454	0	0	0	0	0	0	0	0.258487421	0.401355264	5.646059846	0.314886878	0	0.060776179	0	0	1.316193539	0	0.082591417	0.308119002	0.241237058	0.097921881	0.397337291	0.062464684	3.042348986	0.15736471	0.936644718	0.547076892	0	0.145560255	0.166598766	0.301884364	0.070083023	0.001929634	0	0	0.19379586	0	0	0	0.302175467	0.1900944	0.093132693	0	5.685223547	0.266276031	1.025632109	0.465692659	0.856616809
1.97.1.-	0.009754853	0.015077854	0	0.014605338	0.026266793	0	0.023099792	0	0.005827486	0	0.132365423	0.009388834	0.015189436	0.025935168	0.016250782	0	0	0.031526953	0.029337858	0	0.027552004	0	0.030441588	0.008691518	0.010514512	0	0	0.00296963	0.030151675	0.027468314	0.008229097	0.017296068	0.009879319	0	0.015205267	0	0.011219148	0	0.003420378	0.000186173	0	0.007687624	0	0	0.114774165	0	0.017769663	0.007469069	0.001471404
1.97.1.4	1.550438858	0	1.694249934	1.343890837	2.104154631	2.300880899	1.425941718	5.156965767	9.6387984	4.064321607	0.382180527	3.114479636	2.745308557	2.133070805	6.141577701	3.801044186	0.720799691	6.087400058	5.744510713	5.668435794	6.023527174	3.049454092	5.949340409	4.290366116	1.103801065	1.758966406	3.225090699	2.845592184	2.371437835	4.879267272	1.394320761	3.624044963	2.565890257	2.980075449	3.174594958	2.817118613	3.014244794	2.135273935	2.631512887	2.762459003	1.792591417	2.506668388	4.732599495	3.118445287	0.44059516	3.716956143	3.58712871	3.399676856	1.421986737
1.97.1.9	0.7039006	0	0.044001769	0	0.052923451	0.089082029	0.417481952	0	1.029560176	0.92402406	0.011686931	0.008544167	0	0.030095064	1.049199223	0.47846603	0	0.210448708	0.231492594	0.467213398	0.39456611	0.573682296	0.029816486	0.058289864	0.03248102	0.480741435	1.655518085	1.256832197	0.569089967	0.056585964	0	2.782686762	0.236981891	0.306416749	0.307198055	1.323200546	0	0	0.23052778	1.603345103	0.128957882	0.182159503	0.07097046	0	0.112113133	0.860613762	0.34311639	0.165317136	0.07954029
2.-.-.-	1.583631756	3.044466484	2.088217294	1.285482192	0.969588593	0.410798755	0.513783056	0.863202905	1.106873132	0	2.103937971	1.202514875	0.989560603	0	0.99530329	0.652881994	1.527693473	0.813547734	0.944772594	0.851881012	0.564177919	0	0.000745257	0	0.759171509	0.431984774	1.632362135	2.180942748	1.335597373	0	1.990374539	2.521304167	0.989066241	0.884939085	0.860479877	2.321889798	0	0.856303783	1.200448823	1.735937035	0.14943387	1.668811494	0.155513883	0.942617857	2.091239186	1.819975534	0.782057461	0.947121929	1.163691705
2.1.-.-	0.155671882	1.390490734	0.098168119	0.006096172	0	0	0.003858499	0	0.426968852	0.004138531	0.058055419	0.074340829	0	0	0.074493157	0.027103005	0.084992045	0.035500993	0	0	0.064441101	0.008629778	0	0	0	0.00689557	0.218266705	0.627106029	0.035729394	0	1.008838444	0.970213935	0.004861053	0	0	0.694664021	0.065830388	0.039376457	0.119017572	1.049525037	0	0.145946018	0.065217462	0	0.079371208	0.795426153	0	0	0
2.1.1.-	5.569943051	7.489587118	3.901731407	4.683805293	3.172093019	4.568230364	3.190933111	5.772640259	4.304573089	3.772366566	6.03417608	6.478855916	6.311337357	3.213942386	4.072832103	5.531496954	3.182982244	5.359193376	5.088807979	5.098652062	5.534121058	3.673373696	5.974053634	6.956640218	3.980336093	6.128265191	4.192251758	4.771143268	7.421617571	3.069712772	4.448842908	4.915883963	4.881898339	4.874402736	5.192599783	4.968136607	5.254187446	3.529722015	8.378704585	4.377541383	5.363737632	3.655631985	5.380727043	0	6.290325366	5.14992599	5.387995778	5.295091426	6.51911259
2.1.1.10	0	0.002439601	0.058204611	0.073750065	0.044443321	0.042734332	0.052312361	0	0.019077099	0.024276496	0.093163396	0	0.016259531	0	0	0.019364997	0.076701588	0.130470687	0.117282865	0.126311602	0.222051356	0	0.06246137	0.474394725	0.130291732	0.021557909	0.015111673	0.202685987	0.058507959	0	0.117068404	0.120503977	0.136969349	0.149046525	0.262411127	0.100912635	0.013015283	0.059957421	0.056601478	0.491794447	0.012748027	0.03678345	0.130344589	0.023883879	0	0.808373183	0.153665194	0.11714588	0.510358728
2.1.1.100	0	0	0.003174025	0.000591834	0.005950586	0	0	0.00595809	0	0	0.005085832	0.006594241	0.001619382	0	0.000868766	0.005618938	0.001984047	0.022848283	0.020832113	0.017575683	0.017226254	0.005288135	0	0.005751669	0	0.006444774	0.000752214	0.006857927	0.0066225	0.002897511	0.00692857	0	0.003759482	0	0	0.005652841	0	0.002565187	0.002263883	0.006722181	0.005484265	0.00599153	0	0.007261068	0.001625453	0.004681994	0	0	0
2.1.1.103	0	0.001432281	0	0.001359486	0	0	0	0.007780073	0	0.005603491	0.158210763	0.001492924	0.002253312	0.004118956	0.000254876	0	0	0	0.005293135	0.001652245	0	0.001975336	0	0.004791739	0	0	0.003265707	0.002239727	0.002046611	0	0.004227865	0.001342743	0	0.003739073	0	0.003910061	0	0	0	0	0.000666536	0	0	0	0.160771511	0	0	0	0.008670646
2.1.1.104	0	0.014197065	0	0.065042128	0	0.997934793	0.694349555	0	0.023887535	0.003564826	0.135190179	0.037076181	0.024856938	0.025962431	0.031800358	0.006431647	0.043042114	0.07136659	0.022073544	0.037302014	0.007529092	0	0	0	0.034649131	0.512901777	0	0.008115258	0.023384146	0	0.012776651	0.036102997	0.024919676	0.036783454	0	0	0	0	0.791918642	0.006069282	0	0	0.121984609	0	0.140634955	0	0	0	0
2.1.1.107	4.324431055	2.593298569	3.176097038	1.582962242	3.277044908	0.394563649	0	0.205949158	4.029961983	0.519693175	3.930528946	0.305596203	0	0	1.573231231	0.460382106	0	1.669023671	2.351967486	1.883194139	1.850387039	0.38837212	0.712260854	0.939298517	3.314197221	0.147724259	2.164152253	4.131195015	0	0.312424337	4.552764848	4.06566569	1.277783931	1.315152996	1.46518842	4.930657524	0	0	1.888768185	2.182846722	0.001174448	1.562053283	0.396789324	0.434247276	3.506635878	6.387797176	2.304378687	1.992200557	0.676050758
2.1.1.11	0	0	7.46978E-05	1.11182E-05	0.000268717	0.000287757	0	0	0	0	0.008840938	0	0.000206261	0.000225681	0.000322437	0	0	0.000104962	0.000155619	0	0	0	0.000351829	0.000331786	0.00037415	9.99569E-05	0	0	7.92181E-05	0.000384982	0	0.000271461	0.000288431	0	0.000160552	0.000367825	0	0.000195836	0.000140679	0	0	0.000267618	6.34106E-05	0.000106172	0.008767984	0.00016316	0.000104215	0.000119971	0.000205674
2.1.1.113	0.416909938	0.142792979	0	0.01632913	0.005135154	0.517807847	0.157826326	0.011811284	0	0.002001943	0.083161923	0.064765864	0.061686393	0	0.004171184	0	0	0.027995597	0.032886455	0.0271787	0.03351529	0.010858445	0.004082475	0	0	0	0.01169305	0.026215907	0	0.000275571	0.016970755	0.011640554	0	0.000423247	0.013905391	0.040896923	0.015617226	0	0.010529756	0.011716475	0.016967007	0.012958277	0.014176339	0.003045308	0.114551641	0.008957527	0.019676875	0.01318347	0.001385879
2.1.1.13	1.959542895	0.986056992	0.094948826	0.036769944	1.024971293	1.057190342	0	0.931011927	1.348182726	2.828128416	1.705151775	0.990774856	0.735311634	0.050556541	1.99824405	0.823724365	0.280615289	1.577685513	1.660529305	1.43694603	1.769841427	0.96031927	2.068394031	2.0861208	0.338537263	0	1.323655078	0.732464984	0.025169748	2.133513098	0.016487298	1.007396464	2.703562278	2.671252936	2.601353875	0.948214857	3.081186105	0.004988462	0.899492749	0.489022716	0.173098753	0.143181544	0.828276786	0	1.591671459	1.02609526	1.099510568	0.974850089	0.078722018
2.1.1.130	0.397507346	0.083768121	0	0.010033248	0	0.087688262	0	0	0.908636988	0.153882753	0.51550234	1.008171937	1.251033453	0	4.088974583	0.317265858	0.247474671	1.270813773	1.202466052	1.393664022	1.393042643	0.166606606	0	0.167878859	0.559077409	0.022818114	0.189468777	0.613507426	0.107255969	0	0.062572276	0	0.984652825	1.155235652	0.844408298	0.441049237	0.118266856	0.121460219	1.710094874	0	0.104064038	0	0	0.151388455	0.790401735	1.735001019	0.766140417	0.804261367	0.055558996
2.1.1.131	0.29044305	0.01620201	0.008186954	0.077354366	0.044630652	0.021749028	0.074525011	0	1.457471727	1.062295484	0.557520373	0.069961302	0.064036849	0.005702474	0.012612805	1.03096133	0	0.659809062	0.683093728	0.634822759	0.750991481	0.543008224	0.088229003	0.42061219	0.247359055	0.416916668	0	0.310955631	0.05085221	1.000528146	0.084070859	0	0.6026444	0.60017385	0.687881975	0.305466263	1.049685281	0	0.760241141	0	0.00640612	0	0	0	0.444693696	1.136246967	0.501095325	0.446671262	0.273336402
2.1.1.132	0.548342458	0.13182473	0.078501205	0	0.106601492	0	0.152102063	0	0.554951114	2.900059877	1.26395721	2.036712461	2.018004367	0.082957166	0.155361158	2.311810813	0.191221688	0.983101711	0.833514652	0.928538373	0.775446534	1.133066598	0	0.031050899	0.827191853	0.655337919	0	0.427851652	0.150551782	0.919517237	0	0.134618075	1.386109811	1.2825632	1.329596664	0.271401743	2.86075813	0	0.693788662	0	0.045101284	0.003752762	0.082623098	0	1.139469095	1.038418377	1.131964863	1.508066231	0.066766338
2.1.1.133	0.174803631	0	0	0	0.075620617	0	0.034512166	0.034741561	1.018293878	0.944228907	0.624022192	0.611253267	0.543104619	0.079957824	0	1.025445263	0.038469682	0.678345377	0.797707492	0.746407065	0.704981409	0.57538539	0	0.528019576	0.37759495	0.476318503	0	0.252739732	0	1.019410374	0.043065346	0.091156108	0.509925398	0.683613283	0.624403147	0.266519362	0.966229661	0	0.754721734	0.023292096	0	0.021245658	0.000987255	0.001292236	0.64430004	0.964471782	0.555888728	0.70992745	0.140761917
2.1.1.137	0	0	0	0	0	0	0	0	0	0	0	0	0	0	0	0	0	0	0	0	0	0	0	0	0	0	0	0	0	0	0	0	0	0	0	0	0	0	0	0	0	0	0	0	0	0	0	0	0
2.1.1.14	0.65153408	0.901676675	1.873713155	1.245954027	0.122147729	0	0.125151147	0.121511249	1.052655934	0	1.04830169	0	0	0.92532536	0.987399573	0	0.921026172	0.368623352	0.062548448	0.383033931	0.072624013	0.095806849	3.020302885	0.407332828	1.323946451	0	0.265412883	1.241397268	0.719162784	0	2.154300722	0.908143351	0.065347556	0	0.143613308	1.149029673	0.093359611	1.015951121	0.217460358	1.872725782	0.853000721	1.438837218	0.854431603	0.170172126	0.728255074	2.421667672	0.394278023	0.406359387	0.551481595
2.1.1.144	0.758030961	0.050951548	0	0	0	0.051747116	0.069151681	0.000781726	0	0.011792764	0.380680764	0.060888544	0.039118437	0.135174039	0.991326832	0.030000442	0.082304781	0	0.004495576	0.025430888	0.075640828	0	0.035460063	0.035600141	0.086182984	0	0.252027909	0.516900987	0	0	0.075693584	0.919914964	0	0.055488883	0	0.583129927	0	0.012453151	0.144283793	0.447854302	0	0.077073939	0	0	0.335668131	1.023927187	0.052682158	0.046567411	0.040417435
2.1.1.148	0.037489046	0.057518208	0	0	0	0.009011295	0.573497133	0.985050519	0.002529143	0.980863457	0	0.006960736	0	0.01186362	1.080313902	0.088123907	0.862973491	0.614549473	0.613561912	0.560865552	0.544521423	0	0.043428225	0	1.011609595	0.088788136	0.413867367	0.075384579	0	0	0	0.0588608	0.327897805	0.26774045	0.3559496	0.08963481	1.08344089	0.956293476	0	0.021093713	0	0.017439709	0.043276619	1.076219225	0	0.004718091	0.124870177	0.081472118	0.12811239
2.1.1.152	0.023748963	0.000142097	0	0	0	0.015438859	0.019160216	0.010001305	0	0	0.031159577	0.021165629	0.00222931	0.021027951	0	0.021761785	0.015601841	0	0	0.024279374	0	0	0	0	0.375073728	0	0	0	0	0	0.009935027	0	0.004750409	0	0	0	0	0	0.011752104	0.017493833	0.013207044	0	0	0.021484603	0.047492016	0	0.139550289	0.109094464	0.037839706
2.1.1.161	0	0	0	0	0	0	0	0	0	0	0	0	0	0	0	0	0	0	0	0	0	0	0	0	0	0	0	0	0	0	0	0	0	0	0	0	0	0	0	0	0	0	0	0	0	0	0	0	0
2.1.1.163	1.257997425	1.020815532	0.899566195	1.19495217	1.114132609	1.041103037	0.634728041	0	0	0.916399028	1.117938067	0.96724514	1.154702027	0	0.907804832	0.279495257	0.899775392	0.477603882	0.589451086	0.610701916	0.595837866	0.012271003	0.073651546	0.082300208	0.889152147	0.064747774	1.039857298	0.849077935	0	0.062816627	1.017656467	1.082810338	0.115518028	0.078356305	0.155384752	0.962172999	0	0	0.811725088	0.383752289	0.057357816	0.077366021	0.01225291	0.091026615	1.122310095	1.050553689	0.225723734	0.154670292	0.521306794
2.1.1.166	1.042634981	1.096518886	1.045969427	0.186531668	0.031592981	0	0.077968313	0.017489222	0.094021681	0	0.907143829	0	0	0	0.908360263	0.035118366	0	0	0.041509512	0.069229095	0.029336522	0.075763951	0.064417494	0	0.045660054	0.013317698	0.435762274	0.999187969	0	0	0.977979129	0.871884538	0.071590835	0	0.05100985	0.997534876	0	0	0.127437322	0.589026482	0.021615396	0.85399103	0	0.052755685	0.941755741	1.071487535	0.216159963	0.064918439	0.163318611
2.1.1.17	0	0.209320772	0.012143722	0.011876245	0	0.023825512	0.008913164	0.013073233	0.014822817	0.011928895	0.020581748	0.017447492	0.024534114	0.015167146	0.000464565	0	0	0.015649879	0	0	0.023169951	0	0	0.018476662	0.00180776	0.003996463	0.225258043	0.011686784	0	0	0	0	0	0	0.008650944	0	0	0	0.013229067	0	0.002808616	0	0	0	0.032432261	0	0.013294625	0	0
2.1.1.170	0.955966493	0.955957634	0.948469382	0.960458325	0.005368296	0.517148212	1.045962751	0.967963971	0.977905659	1.031849353	0.996897726	0.969170156	0.888168393	1.038429123	0	0.775701642	1.033397405	0.987688645	1.03322453	0.952202838	0.977442231	1.029907538	0.976844821	0.998448117	0.974741949	1.032679212	0.992756503	0.96133458	1.009047199	1.004104063	0.957322609	0.919352407	0.975113898	0.968782912	0.968506035	0.927791687	0.962593584	0.968335933	0.978683764	1.024575798	1.029038875	0.962538648	0.894109324	0.042829059	1.002446617	0.980219615	0.906610961	0.968817512	1.01966082
2.1.1.171	0.191612584	1.049656044	0.954422546	0.731737249	0.071036812	0.05271961	0.012807025	0	0.52205341	0.048764208	0	0.080674559	0	0.123962693	1.09589194	0.039384885	0.025391045	0.059154726	0.139666364	0.073859342	0.147844486	0.510323632	0	0.01351027	0.283339736	0	0.83034614	0.965326462	0.031945509	0.058623896	0.940347976	0.947392345	0.307383105	0.216728164	0.213207751	0.870032696	0.07811767	0.029628356	0.160705296	0.583249313	0.075852189	1.018038005	0.290389168	0	0.000551798	0.769510855	0.213992668	0.188170434	0
2.1.1.172	0	1.150915655	0.991276048	0.010023914	0.05234331	0.036008198	0	0.079265786	0	0	0	0.013814914	0	0	0.063981081	0	0	0.154328132	0.004125808	0.106053482	0.037202777	0.103585633	0.107038487	0.06310318	0.06272073	0	0.152600573	1.250216266	1.040511959	0	0.90207025	1.03220409	0	0	0.06298708	1.063421832	0.109781299	0	0.839754385	0.493825961	0	1.096840374	0.236772816	0	0	1.008067957	0.291099855	0.425134107	0.520287589
2.1.1.173	0.234854459	0.913092484	0.969633072	0.140164001	0	0	0.226688627	0.088366339	0	0	0	0	0	0.00911046	0.0089781	0.012674725	0	0.033358856	0.109754017	0.113380221	0	0.541980783	0	0	0.011357508	0.085012758	1.034828717	0.890790422	0.051280663	0	0.909453176	1.011531857	0	0.014739768	0.071982784	0.850286876	0	0	0.158236362	0.409221439	0.014947647	0.915112722	0.047916395	0	0.048079269	0.816159242	0.056393293	0.115459649	0.116228106
2.1.1.174	0.261227431	0	0.058127906	0.051839186	0.019622974	0	0.037660246	0.035998403	0.041810688	0.011000816	0.024961664	0.026578164	0	0.011948164	0	0.002931117	0	0.039894471	0	0	0.061809642	0.059526919	0	0	0	0.046573918	0.285482161	0.62831448	0.036961635	0	1.011413519	0.920416193	0	0.053452338	0.048418201	0.632184805	0	0.050024725	0.183063104	0.546772327	0.016301907	0.103239313	0	0	0	0.899748245	0.052610366	0	0.048541974
2.1.1.176	1.736778507	0.932791022	1.070498812	1.050414401	1.057972481	0.085180082	0.93566982	1.087988451	0.999584517	1.06237436	1.74565524	0.019441945	0.080650708	0.002570752	0.937572643	1.026086402	0	0.905565992	1.04013026	0.913654312	0.951064878	0.94593011	1.016176499	0.946335989	1.033862428	0.998578004	0.949465733	0.798089493	1.050795762	0	0.934980732	1.069507978	0.922187583	0.915843024	0.970384102	0.853912463	0.93606127	1.06053564	0.910516626	0.92357573	1.043089336	0.828576555	0.75537261	0.925471977	1.78379805	1.004485402	0.906431262	0.878588527	1.117095007
2.1.1.177	1.004728998	1.023830009	0.956065823	0.178009553	1.001648748	0.999192428	1.029682767	0.971180225	1.499940047	0.960773223	0.93531821	1.012110387	0.966309341	0.9506419	0.986733545	1.028102294	0.970650093	1.035855743	1.021790043	0.965754662	0.996631932	0.496401872	1.022995351	1.034182604	0.112690368	1.001089268	0.985143568	0.904240157	0.94182897	0.998074733	0.972510995	0.975646433	1.062946737	1.060191778	1.082755241	0.864930032	0.983914172	1.012966321	1.004859164	0.990671924	1.038720296	0.980497845	0.912393209	1.028688571	0.939179611	0.987806945	0.915838272	0.970802768	0.969619196
2.1.1.178	0.251255454	0.038943574	0.056108075	0	0	0	0	0	0.049018145	0.040296338	0	0	0	0	1.028359391	0	0.037970265	0.007082745	0.034087476	0.06253129	0.057849138	0.047906776	0	0	0	0.053077681	0.252616754	0.589813376	0	0.041146389	1.043769518	0.963068446	0	0.06717733	0	0.690997879	0	0	0.149878532	0.445348899	0	0.146865832	0	0	0.007165313	0.824728735	0	0	0.08801649
2.1.1.181	0.180976781	0.031630572	0.020396071	0	0.021812768	0.03292282	0.039752236	0.051129394	0	0.035297155	0.014641105	0.345744807	0.346673399	0	0	0	0.003316639	0.008922915	0.070627877	0.066769314	0	0.068021626	0.011674209	0	0	0.074928985	0.298974658	0.730840497	0	0.008147966	0.950368715	0.990695032	0	0	0	0.789524937	0.063022521	0	0.215841673	0.453321389	0	0.017813434	0.070104007	0.055141107	0.047297346	0.886243991	0.0981186	0.032286379	0.015784492
2.1.1.182	0.999168072	1.020620555	0.916094872	1.008834779	0.995188407	0.503511035	0.990192279	0.996540534	1.00435547	0.974399917	0.996210438	1.008530808	1.025767478	1.00711342	1.019012534	1.029862325	0.977998436	0.958497402	0.939173674	0.966828062	0.991745246	1.005220927	0.976376169	0.96974799	1.047934855	1.015038384	1.014335579	0.949226391	0.954492107	1.022944149	1.018055539	1.009001036	1.011354599	0.985664251	0.974589854	1.004015357	1.027355425	0.999194064	0.979794563	0.992654135	1.014363011	0.992641065	0.891618716	1.028797097	0.9773676	1.008621269	0.979715191	1.020375584	1.00040316
2.1.1.184	0	0.011225038	0.02357243	0.024501563	0	0.037772984	0	0.034101844	0.000363432	0	0	0.181557408	0.125009171	0	0.042099545	0.24111933	0.039732122	0.038148851	0.015242123	0.053679873	0.043373921	0.016523032	0	0.030999314	0	0	0	0	0.459690027	0	0	0.038074945	0.013070893	0.0228746	0.001062587	0.041540801	0.006388454	0.034152602	0.023886754	0.206334324	0.021023369	0.041259749	0.06903529	0.985198892	0.055822362	0	0.023598757	0.100925112	0.054536238
2.1.1.185	1.014975882	1.035600745	0.972258539	1.01009666	1.016718627	0.991016321	0.800095741	0.999288218	0.994229423	0.967528609	0.98114781	1.035650635	0.966584841	0.992416122	1.016211742	1.022961994	1.020211613	0.966650429	0.933440746	0.940819327	0.937539754	1.003574579	0.979886022	0.999895335	0.965273919	0.994097332	1.028336648	0.963625073	1.036878666	0	1.020654974	1.035487845	0.968453311	0.973119162	0.998355055	0.934201325	0.962345295	0.979596508	1.037116259	0.97569395	1.010706212	0.995819841	1.113885963	1.030630926	0.955745328	1.015882824	0.948631343	0.923749341	1.030753783
2.1.1.186	0.218928532	0	1.012496083	0	0.050986888	0.048841954	0.080036174	0.066404134	0	0	0.085605095	0	0.083978536	0.037083124	1.080843624	0.059976369	0.044289959	0.101274639	0.08578109	0.072377569	0.043196401	0.072911737	0	0	0.156403124	0.030575846	0.27131321	0.791647052	0.078809707	0	1.087641756	0.901723089	0	0.070367534	0	0.815081858	0	0	0.189760527	0.484052331	0.061453424	0.91810709	0.022345101	0	0	0.794825319	0.039593991	0.144211165	0.130200455
2.1.1.187	0.267655394	0.995223527	0.004019195	0	0	0.092399324	0.010773872	0.952485452	0	1.03200316	0.004062191	0	0.014058394	0.350526069	0	0	0	0.104403728	0.144929159	0.279928954	0.208099575	1.038531461	0.949434309	0.029062795	1.034271425	0.591000876	0.158367067	0.944183611	0.991433138	0	1.004246918	0.977100985	0	0.014032993	0.072228321	0.767452187	1.010599846	0.061571069	0.193580092	0.799924721	0.982885882	0.184271985	0.944482352	0	0.139943288	0.796235213	0.140524069	0.247771006	0.48858238
2.1.1.189	0.200836149	0.02155813	1.013797539	0.805438589	0.036721775	0	0.037681499	0.062595157	0.032730234	0	0.076623948	0.025476907	0	0	0.068687943	0.078325402	0.068252435	0	0	0.049269229	0	0.036828385	0.055490503	0	0.003139747	0	0.222379909	0.819784322	0	0.001429938	0	0.960509448	0.034469236	0.049179499	0	0.884006997	0.024834968	0	0.163351601	0.448530945	0	1.00586188	0	0.006713159	0	0.900053623	0.076870897	0.007740421	0
2.1.1.190	1.073383771	0.912078437	1.107271963	0.184075269	0.070860688	0	0.247207122	0	0	0.063463317	0.809269065	0.078519003	0	0.089188143	0.094562187	0.001909332	0	0.032731955	0	0	0.070496323	0.01606513	0	0	0	0	0.53374351	0.734550295	0.081007317	0.084291365	1.091523554	0.955415199	0	0	0	0.670398325	0	0.04105851	0.165205186	0.46191306	0	0.895325775	0.005743132	0	0.968709395	0.927569872	0.10490768	0.020488086	0.043497571
2.1.1.191	1.705145388	0	0.016334934	0	3.146621827	2.106387279	0.048226564	0.091464697	0.903247014	2.026866176	0.920200797	0.945390803	0.984641567	0	1.095144273	1.383361114	0.132515479	0.916250292	0.967316592	1.014168317	0.829639574	0	0.112130818	2.146928641	0.001905285	0.49002111	0.470024078	0.875595461	1.043888059	0.115275775	1.111501794	0.909795712	1.184242604	0.952965906	1.200825558	0.828534298	2.092696463	0.118284975	0.875045832	0.511222629	0.88145534	0.040913497	0.998942253	0	0.881758573	0.962401655	1.286650334	1.2382605	0.272814425
2.1.1.192	1.059289875	0.962983058	0.933187767	1.016470496	0.929257859	1.028371142	1.18270476	1.026288833	1.485515659	1.93217442	0.994969668	1.122445375	1.044382711	0.927142571	1.043557053	0.981223408	0.979621848	1.208409028	1.313482452	1.328310656	1.229414052	0.943268084	1.025763123	0.9392088	0.931527642	1.058978676	1.227454174	0.950644082	0.937582418	0	1.017284646	1.018106545	1.316923997	1.319647575	1.299335181	1.009184177	0.970865439	1.002110713	0.9938032	0.953147151	0.949749237	0.901241267	0.941892747	1.011153525	1.101335293	0.979462184	1.131093301	1.121646722	0.190294282
2.1.1.193	1.055137908	0.98507587	1.012837418	0.987366126	1.055461237	0.984036515	0.127211189	0.972835314	1.011317014	0.996033334	0.971800189	1.004967469	1.021744209	1.046116921	0.956678138	1.039546107	1.014122047	0.998923545	0.962120136	0.939903886	1.013965759	0	1.042167518	0.970123481	0.916106001	0.475241877	1.038287544	0.990798022	0.962207979	0.9847807	1.027195647	0.997638247	0.992060476	0.997740171	1.005399	0.928197212	1.040110825	0.953750376	1.028463999	1.021178494	1.02663333	0.912602057	0.898811151	1.021446584	0.924518503	0.960491103	0.884341502	0.95843047	0.559403917
2.1.1.195	0.20385103	0.084431564	0.02980167	0.023983183	0	0.079773131	0	0.003685433	1.070482361	0.920211156	0.656960611	0.598962686	0.564607223	0	0	0.978334178	0	0.731527134	0.670123493	0.631072286	0.658480111	0.452119227	0	0.424911586	0	0.45114092	0	0.272994369	0	0.918167063	0	0.068451591	0.58588034	0.512592956	0.546044798	0.288745878	1.011071064	0	0.761584883	0.014861454	0	0	0.023143253	0.036759279	0.508454816	1.03703769	0.50104145	0.559876757	0.230076201
2.1.1.196	0	0.008518213	0.016156704	0	0	0.04510202	0	0.018339731	0	0.050945496	0.026273987	0.009938087	0.050107759	0.020499786	0.045556492	0.0348158	0	0.54144746	0.534355266	0.567033012	0.558846035	0.012457518	0.017583651	0	0.004267921	0.009352598	0.046147972	0.230663592	0.047601306	0.018909352	0.001692641	0.029736861	0.134463984	0.111493992	0.149757474	0.213815822	0	0	0.836205097	0.006468699	0	0.009511533	0	0.007555536	0	0.874190945	0.012827443	0.078573257	0.135190481
2.1.1.197	0.97424933	1.022457432	0.982403141	0.103405163	0	0	0.264115602	0.028779699	0	0.048062659	0.795688007	1.001569475	0.929343037	0	0	0	0.775867012	0.11480478	0.168733061	0.187228362	0.06516675	0.029999105	0.029352737	0.051507217	0.096677129	0.025361297	0.154870826	0.815673219	0	0	1.073263619	0.968803652	0.074690665	0.18482852	0.171961981	0.968948465	0.045135687	0.073550339	0.930925225	0.559261722	0	0.978688409	0.033194128	0	0.838499262	0.898586889	0.035245577	0.109982057	0.095646933
2.1.1.198	1.864010839	1.051861579	0.981198352	0.832929688	0.922747922	1.464949553	1.062236937	1.066631871	0.965583669	1.066591528	1.822730041	1.850456435	1.936739918	1.025900331	1.030866658	0.96036806	0.914365797	0.936478173	1.045452288	0.959578918	0.981712193	0.926116629	0.94702108	0.943175077	0.959820429	0.949437084	1.305278279	0.974337366	1.012358519	0.95112306	1.053016907	1.059685952	0.911268304	0.955196198	0.889295945	0.934246441	1.015798567	1.045683981	0.946423015	0.690349942	1.062469591	0.907076706	0.927696817	0.940742829	1.81662952	1.049148702	1.008080145	1.010962934	0.94989563
2.1.1.199	1.055360741	0.995944236	1.059010896	0.988478917	0.981498087	0.54741347	0.940507889	0.970291675	2.513121235	0.980395288	1.004434372	0.972815698	1.036445386	1.019790691	0.969353247	1.428066332	1.024520759	1.138848318	1.128065241	1.138483365	1.140126353	1.027413969	0.968752655	1.942439077	0.962810727	1.033780173	0.937769122	0.990696809	1.042232165	0.947979233	1.049184345	0.972022335	1.555197115	1.533377246	1.452385545	0.951916798	1.012381178	0.97984937	0.980542389	1.042811249	0.97490486	1.025118306	1.033251951	0.947962715	0.983810315	0.940968704	1.395692316	1.31438883	1.063392824
2.1.1.2	0	0	0	0	0	0	0	0	0	0	0	0	0	0	0	0	0	0	0	0	0	0	0	0	0	0	0	0	0	0	0	0	0	0	0	0	0	0	0	0	0	0	0	0	0	0	0	0	0
2.1.1.201	0	0	0	0	0	0	0	0	0	0	0	0	0	0	0	0	0	0	0	0	0	0	0	0	0	0	0	0	0	0	0	0	0	0	0	0	0	0	0	0	0	0	0	0	0	0	0	0	0
2.1.1.206	0	0	0	0.000297966	0.00028422	6.50783E-05	0.000244983	0.000135737	0	0	0.000235603	0.00015805	4.60111E-05	6.75304E-05	0	0	0	0.000169507	0	2.57197E-05	0	0.000123339	0	8.87201E-06	0.000228749	0.000115281	0	0	0	0	0	0.000301268	0.000257019	0	0	0	9.92231E-05	0.000198795	0	0.000228502	7.85647E-05	0	0	0	0	0	0	0	0.011884867
2.1.1.207	1.020314238	0.961752025	1.063638582	0.949224239	0.975312336	0.04465412	0.902115348	0.99663329	1.02371553	0.941138528	0.983572776	0	0	1.021815187	0.97190326	1.030300773	0.983295464	1.011678266	1.008383507	0.970347287	1.034977913	0.528126807	1.06316571	0.951013849	0.946928835	1.056061702	1.02539435	0.975951299	1.030021571	0.963719497	0.953085182	0.932390463	0.882994637	0.944071636	0.879275713	0.894925454	1.056817193	0.974556347	1.028834381	0.756972006	0.996092242	1.007082331	0.955517659	0.94845722	0.904106048	0.965118892	0.86730052	0.890357689	1.027546259
2.1.1.210	0	0	0	0	0	0	0	0	0	0	0	0	0	0	0	0	0	0	0	0	0	0	0	0	0	0	0	0	0	0	0	0	0	0	0	0	0	0	0	0	0	0	0	0	0	0	0	0	0
2.1.1.213	0	0	0	0.007484627	0	0.006334826	0.00121339	0.013373304	0.015087745	0	0	0	0	0.021911709	0	0.016692036	0.001998542	0.098302542	0.06344274	0.0860866	0.05429888	0	0.983489468	0	0.010367804	0	0.00833139	0.001709211	0	0	0.002488824	0.024872883	6.55706E-06	0.010905636	0.021626007	0.003705363	0	0	0	0	0.020865149	0	0.190747788	0.023561889	0	0.015842552	0.018202839	0	0.036649711
2.1.1.215	0	0.000238534	0.000345707	0.000369188	0	0	0	0.000120589	0.000207415	0	0.008088586	0	0	0	0.000413897	0	0	0.000183713	0	0	6.27588E-05	2.69259E-05	0.000209509	0.000461303	0	0	0	0	0	0	0.000291368	0.000359206	0.000197006	0.000229964	0	0	0	0	6.34509E-05	0	7.03365E-05	3.00414E-06	0	0.000275759	0.008109806	5.62454E-05	0	0.000116898	0.011662646
2.1.1.217	0.036648903	0.054938669	0	0	0	0	0.86388261	1.042818202	1.050563536	0.907199189	0	0	0	0	0	0.722897198	0	0.797635296	0.837821449	0.951826777	0.870402727	0	0.959973359	0.936111524	0.091388468	0.895570074	0	0	0.911666879	1.075101849	0	0.097434161	0.936621398	0.970460941	0.820508049	0	0.963124661	0.903028078	0.010247992	0.405679486	1.02633884	0.083164953	0.740611618	0.095557609	0	0	0.778056225	0.687263242	0.801266817
2.1.1.219	0.007139726	0.02442458	0	0.863691936	0	0.045429484	0.013544654	0	0.032409546	0	0	0	0.02901413	1.050635684	1.017914717	0	0	0.02249279	0.026493986	0	0.025523807	0.012910475	0	0	0.934682237	0	0.02651338	0.015871507	0	0.013520922	0.04985209	0	0.029192489	0	0	0	0.037073405	0.027427445	0	0	0.017876016	0.004258646	0	0	0.01514473	0	0.020188606	0.058396314	0.00524926
2.1.1.222	3.217528715	2.000560299	1.708228412	0.585840837	0.24130061	0	0.347759541	0.015080567	0.246535116	1.900299752	2.282091172	0.19821596	0.253343367	0.08158397	0.01103757	0	0	0.503875464	0.475829576	0.159176237	0.533064145	0.096125567	0.225809174	0	0.732290665	0	1.820022588	1.64404396	0	0	1.997301851	2.086856035	0.061258932	0.340478858	0.278736647	1.628230235	1.998923048	0	0.267211211	0.802294162	0.164478201	0.560095497	0.178539976	0	2.455057258	2.307984632	0.352009743	0.087104893	0.514490347
2.1.1.226	0.865613134	0.0623082	0	0.955576604	1.021092892	0	0.086433522	0.965849131	0.977656334	1.034512851	0.239754927	0.01594666	0	1.00517062	0.897186808	1.058598016	0.826813923	1.025439829	0.921217471	0.900913585	0.987620289	0.98527533	1.056901449	1.032810843	0.976463114	1.055929217	0.803851887	0	1.103199249	1.008463323	0	0	1.033670865	0.944527656	1.001568103	0.093706432	0.912228687	1.078441238	0.828596184	0.466904296	1.031046679	0.064229014	0.508535103	0.987561052	0.207470629	0.083416809	0.74165777	0.852521492	0.968226798
2.1.1.228	1.045916938	1.042077499	1.012037572	0.672432422	0.959006257	0.998573492	1.010843819	0.991802625	1.035152942	0.994064572	0.936312483	1.011957524	1.01669102	0.991469907	0.978347811	0.98557203	1.034198756	0.997503718	0.96088141	0.925340963	0.923538626	1.009627885	1.021774201	0.972125653	0.823418486	0.996958877	1.011407552	0.951498203	0.958651576	0.04310974	1.0029397	0.957713892	0.506860197	0.470433104	0.456839118	0.983644752	0	1.014347565	0.975040153	0.961537616	1.034346172	0.998824565	0.877181328	0.963461247	0.958013525	1.008373774	0.982012216	0.907202051	0.971668813
2.1.1.245	0	0	0	0.011985878	0	0	0	0.005717194	0.020135181	0	0.018808573	0	0	0	0	0.614819296	0.006768984	0.12152494	0.102360394	0.071916884	0.081991618	0	0.009165277	0	0.002769678	0	0	0.006705427	0	0.009217922	0.02076353	0	0.324773091	0.312716426	0.293327429	0	0.020268049	0	0.018515109	0.001824366	0.014594139	0.002956457	0	0	0.005772667	0.009310254	0.097970663	0.082306117	0
2.1.1.246	0	0	0	0	0	0	0	0	0	0	0	0	0	0	0	0	0	0	0	0	0	0	0	0	0	0	0	0	0	0	0	0	0	0	0	0	0	0	0	0	0	0	0	0	0	0	0	0	0
2.1.1.247	0	0	0	0	0	0	0	0	0	0	0	0	0	0	0	0	0	0	0	0	0	0	0	0	0	0	0	0	0	0	0	0	0	0	0	0	0	0	0	0	0	0	0	0	0	0	0	0	0
2.1.1.250	0	0.050655605	0	0	0.056094685	0	0	0.052901238	0.091361426	0.008546697	0	0	0	0	3.079239152	0	0.041653937	0.088404309	0	0.08901599	0.062194459	0	0.008978839	0.077563105	0.055617197	0.010598897	0	0	0.061083122	0	0	0.079439723	1.104608304	1.13403262	1.093083296	0	0.061127597	0.015607343	0.002969316	0	0.091622524	0.079884365	0.040140994	0	0	0.04786417	0	0.050779678	0
2.1.1.254	0	0	0	0	0	0	0	0	0	0	0	0	0	0	0	0	0	0	0	0	0	0	0	0	0	0	0	0	0	0	0	0	0	0	0	0	0	0	0	0	0	0	0	0	0	0	0	0	0
2.1.1.33	1.011904135	0.979963839	0.899674707	0.711807134	1.014866556	0.976370856	0.777379727	0.026133778	1.021591179	1.052228584	0.899824642	0.951504524	0.967094099	0.983666928	0.050210613	1.025679185	0.88234889	0.934397946	0.975956946	0.98276634	1.000280477	0.983767458	0.961855026	1.036825275	1.037450832	1.015425018	0.461491861	0.991740799	1.03030245	1.015842004	1.048251665	1.01031386	0.959090597	1.028740077	1.010049622	1.016481358	1.058245688	0	0.301792376	1.026706151	0.987681399	0.947201213	0.739203611	1.024799372	0.901553675	0.945369032	0.990762464	0.974535032	1.018724741
2.1.1.34	0.176817236	0.03697786	0.018921802	0	0	1.044504947	0	0	0	0.047643949	0	0.070761334	0.068920073	0.030144156	1.038529848	0.06750885	0.006840781	0	0	0.028001786	0	0	0	0.015332949	0	0	0.265934041	0.837630754	0.037651101	0	1.02005765	0.954625527	0	0.033314548	0.07137734	0.794278357	0	0.0340521	0.135313948	0.583267583	0.006951305	0.133343544	0.053363755	0	0	0.809149176	0	0.029532351	0.046929581
2.1.1.35	0.192956839	1.070881861	1.029595624	0	0.040210615	0.026471539	0	1.003659833	0	0	0.079499002	0	0.082428438	0	0	0	0.916405448	0.068593402	0	0.004486527	0.021596151	0.070873945	0.035469414	0.074906585	0.07983769	0.08911212	0.313498004	0.878912689	0.054657949	0.91182536	1.055665198	0.88521709	0.015654745	0	0.035132956	0.900218699	0	0	0.110577173	0.714258095	0.050537851	0.991762667	0.015094422	0	0.046052583	0.901639104	0.160241776	0.053133818	0.143515666
2.1.1.37	2.286030506	0.992362558	0.268440779	0.558231531	0.010324372	2.565997108	1.294462673	1.214438355	2.634494555	0.894162752	0.610881266	1.01432389	0.819082328	1.308897885	0.930988991	1.620672156	0.723983156	1.571359286	1.275958116	1.192932839	1.168790086	1.469152349	0.160335085	0.723335369	0.537573525	0.390883774	1.120190374	1.114052416	0.967174873	1.082715686	1.880568266	1.502020789	1.509026683	1.799452842	1.600255071	1.151258913	2.780952288	1.367606275	0.41506041	0.969393121	1.124091007	1.165454285	0.537056904	0.927792949	0.977357787	2.098142031	1.624467157	1.477156644	0.450747128
2.1.1.4	0	0	0.001296945	0	0.009368518	0	0	0	0.005665534	0.011055265	0.255126291	0	0.009298978	0	0	0	0	0.011918536	0.004301363	0.011704408	0.007046742	0.000386144	0	0.007760828	0	0	0	0.01167298	0	0	0.008346515	0.012027963	0.012097582	0.000498479	0	0.011228738	0.010982745	0	0	0	0.002864189	9.29487E-05	0	0.004992815	0.257574392	0	0.011704396	0	0.002088958
2.1.1.41	0	2.44639E-06	2.43708E-05	9.30299E-06	1.22289E-05	3.53111E-05	1.61963E-05	0	2.37981E-05	1.06057E-05	0	0	0	8.64763E-06	1.09993E-05	2.63805E-05	0	0	0	0	1.28128E-05	3.36592E-05	3.04256E-05	0	0	1.98417E-05	2.40867E-05	3.57054E-05	3.63056E-06	0	0	1.0943E-05	0	6.17331E-06	3.50354E-05	2.58448E-05	2.62766E-05	3.42516E-05	2.61752E-05	0	1.52718E-05	0	3.0517E-05	2.2304E-05	0	0	0	3.44011E-05	3.53444E-05
2.1.1.45	1.041747993	1.119549133	0.983458046	1.077797764	0.940577654	0.589136429	0.578593781	0	0.963239865	0.001561278	1.20833675	1.078149934	1.070309459	1.011944879	0	0.845962122	0.029727908	0.584921498	0.634655186	0.589778484	0.679788508	1.035161033	1.017136325	1.050046486	0.9355486	0.970286969	0.48410877	0.910749706	1.012037572	0.999984503	0.956588779	1.094056434	0.943903112	0.843667679	0.969963582	0.997108673	0	0	0.994850457	0.92036185	0.912663136	0.912894175	0.41400246	0.018089446	1.15601135	0.944134074	0.692644006	0.772479806	0.953878614
2.1.1.5	0	0	0	6.39879E-05	3.03882E-05	2.89319E-05	0	3.07767E-05	0	0	4.36803E-05	2.61016E-05	2.63824E-05	0	0	0	0	0	4.28929E-05	0	6.77077E-05	2.93925E-05	3.88644E-05	5.59312E-05	3.08421E-06	0	0	0	5.80623E-05	2.5618E-05	0	0	6.96964E-05	0	2.68089E-05	0	0	0	4.56058E-05	0	0	0	6.38608E-05	4.50111E-05	3.57092E-05	8.01325E-06	0	6.48639E-05	5.11728E-05
2.1.1.6	0.004524611	0	0	0	0.006045546	0	0.002970405	0	0	0.003963622	0.011490916	0	0	0	0.006248241	0	0.005253199	0.004421348	0.003872934	0	0.0052392	0.004216769	0	0.004662832	0	0.007255621	0.002430412	0.008111384	0.002730725	0	0	0.000414369	0	0	0	0.009180135	0	0.000815433	0	0.001416609	0	0.000243776	0.006992405	0.001626561	0.016337591	0.003225546	0.005986799	0.005678186	0
2.1.1.63	2.600432035	1.667240813	1.03315104	0.663315404	1.8628767	0.926706706	0.722792467	1.860451287	1.863469198	0.957897468	2.33708863	0.960061453	0.922912751	0.753398967	2.915663383	0.783557727	1.220359418	1.047313209	1.126073235	1.169972514	1.054570579	0.396112958	1.914869032	0.580594595	1.114032056	0.849538871	1.874041981	1.882956448	1.110841786	0	1.13216765	1.978308394	0.183928632	0.464387767	0.326368019	1.681111936	1.092890614	1.124759458	1.536330682	1.664088131	1.861773076	1.204629803	1.11878958	0.956054693	2.490463134	2.686156593	1.027173061	0.956846025	1.184330288
2.1.1.66	0	0.009118106	0.018743417	0.004387012	0.00652662	0.01092387	0	0.005506118	0.010459418	0	0.000684963	0	0.00775382	0.00077146	0	0	0	0	0.009657358	0.023059032	0.00286055	0	0	0.00232579	0.718154607	0.019931511	0	0	0.00407305	0	0.000672856	0	0	0	0.003609176	0.009712927	0	0	0.009285792	0	0	0	0	0	0	0.018812347	0	0	0.018382913
2.1.1.67	6.68686E-06	0.162020537	0.004058697	0.20947405	0	0.008407171	0.193566514	0.005052287	0	0	0.14574284	0.011123661	0.017590333	0	0	0.012759146	0	0.020258737	0	0.002449523	0	0.014763172	0.011305413	0	0	0	0	0.033335031	0	0	0	0	0	0.008320185	0	0	0.027444931	0.022391748	0.017958874	0	0.016223042	0	0.022240422	0.011074937	0.153037007	0.015697479	0.074974383	0.087528476	0.019205181
2.1.1.71	0.0123518	0.000251519	0	0	0.013970095	0.006680556	0.015883091	0	0.012634311	0.010363771	0	0.013873924	0	0.017104613	0	0.005968046	0.018185502	0.007046742	0	0	0	0.016785362	0	0	0	0.004090267	0	0.016764915	0	0	0.010558687	0.014905528	0.007804153	0.001697406	0.015181898	0	0	0	0.01238941	0.000474111	0.008965834	0.005387787	0.003434217	0	0.012561975	0.148239692	0.003045316	0	0.058836805
2.1.1.72	6.339024517	3.867045909	6.878271511	1.761544944	2.779330156	3.523199343	1.624072091	2.254609023	0.760373744	7.715943516	4.219157115	4.578646312	4.763538714	1.231653967	4.737915466	2.655912243	4.532482128	3.478733355	3.290879748	2.986454756	3.07254957	1.825233602	0.037801633	3.706278161	2.820245251	3.46960225	3.676706861	4.253473574	2.039712484	0.81586612	5.508697214	5.359610657	3.261503948	3.167610183	2.937185496	4.93557427	8.591743065	3.584621741	4.619232994	4.64423543	2.874523327	5.287374643	1.799634587	4.29135693	4.316708922	3.501519131	2.135701222	2.244001166	3.100379734
2.1.1.74	0.069343226	0.07898276	0	0	0	0	0.045988615	0.01596763	0.0722856	1.003327216	0	0	0	0.023112564	0.950004931	0	0	0.207537273	0.216382379	0.159482431	0.09419828	1.042616984	1.086465791	0	0	0.93002693	0.78086896	0	0.95296083	0	0.085875324	0	0.155005449	0.195247482	0.159121853	0.079143923	1.0932335	0.076697089	0.687501268	0.589462233	0.021427399	0	0.91907719	0	0.036320896	0.234686246	0.150056663	0.297014914	0.814207414
2.1.1.77	1.67243991	0	0	0.052341544	0.125408623	0	0.250403205	0.030421465	0	0	1.83701544	0	0	0.121543215	1.034413234	0	0.90129118	0	0.162600073	0.020323358	0	0.029874377	0	0.067089965	0	0.102919727	0.421093986	0.827924691	0.075175996	0	1.056632271	0.876398521	0.037014672	0	0.135201359	0.934891747	0.081355396	0	0.207846487	0.565835459	0	0.131292467	0	0.055591378	1.864721198	1.035618269	0.066754722	0.197563368	0.198470362
2.1.1.79	2.553138393	1.161406015	0.158473252	0.200524886	0	0.127130191	0	0.086992526	1.326209021	0.051018207	1.989348643	0	0	0.51484134	0.884198073	0.246735663	0.441670999	0.677788505	0.743265715	0.664319248	0.818416745	0.037848404	0	0	1.256096817	0.353736455	0.570779193	1.026101346	0.714584817	0.08849898	1.917661728	0.799290717	0.116267286	0.173869837	0.148751163	0.990464406	0.014267711	0	0.050306351	0.493890105	0	0	0	0	2.084680309	1.789118907	0.528510827	0.258036741	0.8579553
2.1.1.80	2.348941304	0	0.065788466	0.150577686	0	0.103296774	0	0	1.124413932	0.942642398	1.952693775	0	0.065007466	0	0.149331581	0.04136548	1.090770981	1.070212661	0.973337754	1.172856989	1.060548776	0.051595941	0	0	0	0.136902089	1.100937144	0.868564569	0.042857667	0.868860058	1.786177704	0.816239525	0.510388143	0.565837002	0.588313546	0.740782031	0	0	0.075344324	0.518106376	0.025775485	0	0.248446762	0	1.788525689	0.160577763	0.542546175	0.473181081	0.069160671
2.1.1.86	0	0.000108674	0	0	0.000198482	4.95932E-05	0	0.000101923	0.00017026	0.000200248	1.08582E-05	0	0.000182843	0	0	0.000192107	8.63531E-05	0	0.000195883	0.000138255	0	4.04173E-05	0	5.00102E-05	0.000138783	0	0.000133467	0	0	0	0.000142479	0	0	0.000146423	0	0.000200707	6.9876E-05	0	0.000215623	0	0	0	0	0.000153949	3.99766E-05	0	0.000122917	0.000142941	6.55707E-05
2.1.1.90	0	0	0.001949112	0.00237749	0.001227622	0	0	0	0	0	0	0	0	0	0	0.004160441	0	0	0.004549444	0.002902471	0.004434848	0.003721317	0.004127314	0.004536729	0	0	0	0	0	0.003867509	3.79813E-05	0.00311038	0.096245757	0.104231387	0.099343136	0.0037226	0	0	0	0	0	0	0.002215807	0.001170093	0	0	0.002131372	0.000917417	0.004207682
2.1.1.95	0	0	0	0	0	0	0	0	0	0	0	0	0	0	0	0	0	0	0	0	0	0	0	0	0	0	0	0	0	0	0	0	0	0	0	0	0	0	0	0	0	0	0	0	0	0	0	0	0
2.1.1.98	0.000124594	4.95324E-05	2.1877E-05	0	0.000125033	0.000178193	0.000265159	0	0	6.7165E-05	0	0	0	0	0	0.000192943	0.000236466	0	0	0.000170619	0.000118116	0	0	0.000105743	0.000232817	0	0	0	0.000320646	0.000231476	0	0	0	0	0	0.000243455	0.000323184	0	0.000283319	0	0	0	0	0	0.000131824	0	0.000308726	0	0.011667436
2.1.2.-	0	0	0	0.007337295	0.000255169	0.002151928	0	0.009897609	0.002486145	0	0.027148857	0.009174877	0.011405315	0	0	0	0.05596623	0	0.011450757	0	0	0	0	0.006315582	0.092674251	0.011825454	0.008267799	0.013215524	0	0.009461774	0.147371935	0.012351813	0	0	0	0.005210979	0	0.005027512	0	0.01080154	0	0.003113708	0.010979326	0	0.012967762	0	0.040015293	0.038755561	0.015369573
2.1.2.1	0.948289574	1.000655748	0.866302351	1.07526756	0.996839682	0.936986991	0.309098328	1.037531821	1.051733984	1.021377762	1.556988744	1.033547194	1.061538905	0.600012173	1.020558029	1.332818728	1.009094838	1.012449279	1.001908387	0.951276105	1.072593236	0	0.96022296	0.998133756	0.980664585	0.945200124	0.998061153	1.116564323	1.060981072	0	1.070739983	1.013566357	0.965464812	0.986647953	1.034620695	1.029195542	0.57195587	0.986419896	0.311357013	0.975225011	1.067489611	0.884770023	0.654258448	0.006765389	1.700146005	0.949251838	1.344162612	1.388912418	0.936770591
2.1.2.10	0.982469244	0.067055192	0.04570351	0.631846334	0.932170746	0.454420405	0.225370289	0.050065327	0	0.076474686	1.110515874	1.087399082	0.963048382	0.014864724	0.114932252	0.270078841	0.092092506	0.615951079	0.537214124	0.607443779	0.615360591	0	0.009995293	0.485995622	1.346320967	0	0.484189793	0.85475649	0.050891122	0	1.082813365	0.919480877	0.030253497	0.025844534	0.006002484	0.995080149	0	0.990190703	0.226639168	0.544149239	0	0.202985318	0	0	1.149498581	0.935132588	0.365964621	0.573194062	0.135046822
2.1.2.11	1.088544108	0.94482541	0.072293285	0.951556478	0.947880447	0.962151354	0.09047494	1.049825669	0.978108135	0	1.087311646	1.057836016	0.97872583	0.050308546	1.051461341	0.607435335	0.879878692	0.567862512	0.590721436	0.562130774	0.59351869	0	0	0.504180508	0.551025083	0.535726712	1.001410098	0.966930352	0.307800596	0	1.056581906	0.993228679	0.554887181	0.606589234	0.689837861	0.932355462	0	0.038969477	0.138424286	0.466260995	0	0.092246709	0.007051927	0	1.083335174	1.024651568	0.402211336	0.436234217	0.182727082
2.1.2.13	0.291625406	0	0.040660261	0.025370603	0.115175079	0.057730541	0	0	0	0.049874115	0.113986118	0.016378827	0	0	0.122559817	0	0.088059405	0.072495057	0	0.184245323	0.061351935	0.070702298	0.024513207	0	0.080096779	0	0.497935521	1.656809579	0	0	2.139177485	1.930664415	0.151856876	0.066560906	0	1.73498337	0.057389347	0	0.416571576	0.870464022	0	0.149444979	0	0.007438116	0.123696916	1.587606911	0	0	0
2.1.2.2	1.511687531	1.986966773	1.465016318	1.287200226	1.011483398	1.579987085	1.15465846	1.096185604	1.079222361	0.987149491	1.783271024	2.100843888	1.967371724	0.98962804	0.947173117	0.971444022	1.047616971	0.92976599	1.041809464	1.035596845	0.937652492	0.915129974	0.010731147	1.014523062	1.731094591	0.925960293	1.410839283	1.731218644	0.84744627	0	2.050916383	2.047661113	1.065123919	1.112421364	1.025074269	1.844146794	1.074164231	1.097901044	0.969944721	1.537998135	0	1.076180469	0.744834803	0.923963203	1.75153297	1.786926104	1.111541984	1.095674016	0.624727648
2.1.2.3	2.131623531	2.149466426	1.972070148	2.200006113	2.100984209	0.907087485	2.085169607	3.150517395	2.853191198	1.049582696	1.944544929	2.931406582	2.909344871	1.839672148	1.8844089	2.93162263	2.052212913	2.339058644	2.170706024	2.287403672	2.104775951	1.896300685	2.108867496	3.026061738	1.970535983	2.068128968	2.160194523	2.009699785	2.084934113	0.065652099	2.148031934	1.825981503	2.924714329	2.853904283	2.984172434	1.760296092	3.108976971	2.131643019	1.963673342	2.045189954	0	2.129026432	2.085613887	0	1.920938489	1.841437849	2.421837279	2.466101121	1.443243736
2.1.2.5	0	0	0.02472525	0.075604254	0	0.989135419	0	0.05945117	0.067070711	0	0	0.931913586	0.88334068	0.039006987	0	0.017378594	0.049712077	0.227485517	0.252868582	0.2482106	0.283504454	0	0	0	0.039854685	0	0.575857796	0.087267813	0	0	0	0	0.066076807	0.013066239	0	0	0.045796899	0.040283432	0.941190898	0	0	0	0.004597888	0.011852934	0.062028042	0	0.044303054	0.16195864	0.03812531
2.1.2.9	0.949944069	0.994370676	0.985276634	0.954163371	0.95302308	1.059944946	0.98851588	0.937959353	1.503605999	1.020255262	1.623002946	1.024086778	1.025560362	1.016620549	0.949444197	0.987988153	1.230877343	1.221500355	1.219142229	1.167896437	1.234990335	0.93928973	1.025716677	0.517335435	1.145717376	1.017644376	0.986215235	0.968150467	1.061800228	1.040600185	1.047888295	0.967248419	0.995938455	0.960143146	1.046668218	0.99833438	1.01656855	0.971197761	0.929627231	0.780385324	1.052820697	0.984872703	0.850368107	0	1.585588972	1.010308765	1.052969314	0.987938353	1.022007041
2.1.3.-	0.044271015	0.024871038	0.040967033	0.01602225	0	0	0.006125874	0.055898879	0	0	0.731708389	0.050155862	0.03854614	0	0.016718495	0	0.016762993	0	0	0	0.049246816	0.016552032	0.020265249	0	0.036900176	0	0	0.036895225	0	0.006360598	0	0	0.050748195	0	0.036132621	0.115428577	0.022742167	0.054162638	0.03542098	0.049776402	0	0.057669546	0.003377118	0	0.817703096	0.016036261	0.099354192	0.048566179	0.13235578
2.1.3.1	0	0.007691262	0.003088191	0.107041907	0	0.001139091	0.003805231	0.013811748	0	0	0.005862628	0	0	0.002340996	0	0.002804653	0.011357645	0.000131345	0.021055831	0.010842439	0.007036564	0.012615242	0	0	0.76023636	0.005559609	0	0	0.007296137	0.001074623	0.019655423	0.009543572	0.009704826	0.017249368	0	0.011341843	0	0.006343662	0	0	0.01739897	0	0	0	0	0	0.009791725	0.019946856	0
2.1.3.11	0.009783119	0.000475906	0.001389936	0	0.019136218	0.49579193	0.010654865	0	0	0	0.014324084	0.306480385	0.316363122	0.014275574	0.011374533	0.011392465	0	0.005889353	0	0	0.000856571	0	0.017554442	0.008782776	0.006855156	0	0.000421238	0	0.00907006	0	0	0	0.020211501	0.012563665	0	0	0.01688287	0	0.012288772	0.017741943	0	0	0.018862441	0	0	0	0	0.003588151	0
2.1.3.2	1.193550307	1.060864132	0	1.162231685	0.981379063	0.537177685	0.806037575	0.997996399	1.018295557	0.001868222	1.372111382	0.991446254	1.039111893	0.967453424	1.022255327	1.196428622	0.996086419	0.951056782	1.045903133	1.050513994	0.946015387	1.016836862	1.016355702	0.987082001	0.961169362	1.068307205	0.973311964	0.992937695	1.06099371	0	1.024162283	1.028317346	1.002574105	0.944051433	0.98445623	0.949216518	1.057383359	0.975778623	1.054537764	1.030748181	0	0.047921653	0.759794258	1.028424389	1.427053885	0.98177979	1.047090791	1.132164417	1.00842464
2.1.3.3	0.967718782	0.631230938	0.910448763	0.619527026	1.009703985	0	1.369987396	1.00537189	1.105414993	1.056634482	1.335826656	1.015802642	1.098901363	0.951453306	0.095105804	0.758683836	0.885692502	1.167816809	1.117164189	1.020399808	1.002731257	1.609400691	0.955198264	0.564521568	1.105528762	0.55464255	2.535269062	1.240389518	1.26092717	0.062746061	1.077117571	1.241738466	0.937056514	0.92926433	0.825561237	1.190645326	2.079103423	1.063224172	0.332074046	0.604981327	0.021627025	0.848420888	0.618013772	1.046336166	1.135825723	0.90624691	0.769198581	0.887330778	0.580751824
2.1.3.6	0	0	0	0	0.02482118	0	0	0	0.015696735	0.008704714	0.034425979	0	0	0.031062406	0.026224484	0	0	0.046795253	0	0.015341439	0.040787874	0.001604169	0	0	0.033228871	0.499595382	1.021351644	0	0.5289957	0.014505625	0	0	0	0	0.002394082	0.021327773	0	0	0.013332605	0.009762943	0	0.020658912	0.020148111	0	0	0.010892232	0	0.011156712	0.011331034
2.1.3.7	0.013610552	0.004737098	0.009592065	0	0.003519034	0	0	0	0	0	0.042574026	0	0.004625284	0	0	0.007421359	0.014468923	0	0.004807468	0	0.009184463	0.014053686	0.013175938	0	0.009777172	0	0.000167183	0.011510727	0.007095496	0	0.016569187	0.000575451	0.005033065	0.00134002	0	0.011589498	0.005434016	0.011964259	0.002330799	0.009058821	0.001326413	0.005541541	0	0	0.05416904	0.008696974	0	0	0
2.1.3.9	0.024132469	0	0	0.053406283	0.025355071	0	0.030197735	0	0	0	0	1.033773814	1.020998001	0	0	0	0	0.019181209	0.014956915	0.020676033	0.025413777	0.043134385	0.023455426	0	0	0	0.04479017	0.022437504	0	0	0.03642267	0.027847181	0	0.018580817	0.021735981	0.049992902	0	0.043960568	0.033253991	0.012484754	0.040512612	0.023747477	0	0	0	0	0.052609735	0.045950607	0.037840042
2.1.4.1	0.001386291	0.040716431	0.001492954	0.405630151	0.045252382	0	0	0	0	0	0.030362712	0.027725682	0	0	0.013605812	0	0.0293456	0.042852699	0	0	0	0.044999047	0	0	0.027360465	0.027717579	1.488695203	0.003747241	0	0	1.10742394	0.045620509	0.040586347	0.047425865	0	0.001321316	0.046693574	0	0.020166869	0	0	0	0	0	0.016831541	0	0.040805692	0.112496861	0.036477191
2.1.4.2	0	0	0.0006704	0	0.000174266	0	0.000107235	0	0	0	0.000252745	0	0.000642668	0	0.0009848	0.000897713	0	0	0.001036472	0	0.000586867	0.000431659	0.000826512	0.000934007	0	0.00027248	0	0	0	0.000592681	0	0	0	0.000682989	8.75767E-05	0.000452106	0.00062291	4.76405E-05	0.000456529	0.000459455	0.001032439	0	0.001036993	0.000680889	0.00094046	0.000434432	0.001007354	0.000149914	0.023787804
2.10.1.1	1.697198804	1.07313443	0.878970515	1.480530028	0	0.058910138	0.053442807	1.094101199	0	2.016270901	1.973250869	0	0	0.131561432	1.082286016	0.319063032	2.142867628	0.742716354	0.891690077	0.739574673	0.911603157	0.549721435	0.07317845	0	2.035672421	0.447843457	1.413395246	0.914478586	0.601894012	0	0.931655685	0.862159336	0.132207508	0.246612015	0	1.035099659	1.047889378	0.878426934	0.172851413	0.472921072	0.060695703	0.931122965	0.078534841	0.071166851	1.982586013	0.849851715	0.459338844	0.536276978	0.371725249
2.2.1.-	0	0.00024812	0.000562516	0.00056881	0.000197916	0	0.00075977	0	0.00065362	0	0.008759134	0.000560477	0.000596192	0.000713087	0.000464652	0	0	7.24187E-05	0	0.000738912	0	0	0	0	1.52033E-05	0	8.35466E-05	0	0.00018501	0.000207977	0.000567984	0.00073209	1.57048E-05	0	0	0.000489702	0	0	0.000401611	0	0.000620181	0.000552098	0.000620038	0	0.009098413	0	0	0	0
2.2.1.1	1.073698991	2.125138005	1.378925996	1.106496808	1.065869824	0.844700833	1.592145288	1.734176241	3.639429977	9.645971586	2.658960512	2.028247318	1.862701867	0.749537308	3.103645492	3.686256307	0.985229347	3.409157192	3.058017212	3.349116997	3.604503667	4.13839924	5.796504751	2.036862374	0.75552061	1.629774018	1.675910186	2.712658256	0.775290031	5.812834217	2.466538471	2.308027164	3.669292074	3.605317273	3.761500248	2.745521192	1.670836473	0.907974814	1.827019908	1.609613904	2.684634015	0.690246388	3.434110722	0.964456673	2.147008818	5.31417385	2.829826906	2.537097593	0.564531242
2.2.1.2	1.193447443	0.978840688	0.820603941	0.99410612	0.095550975	0.45604301	0.93600115	3.16363847	4.467017343	0	0.876353745	0.821819005	0.629990403	0.990301625	0.107263801	0.871546335	1.07677334	1.953019364	1.795562423	1.78718512	1.64316837	1.374114456	2.012609286	0.661750568	1.067656205	1.595762828	1.071758829	1.706516143	0.083487515	2.127689049	2.024271856	1.814131161	1.09417654	1.227307998	1.041805992	1.508602659	0	0.962837519	0.377702988	1.57262303	0	1.049183137	1.018099359	0.86441001	1.109505704	2.716006013	1.079903473	1.02579789	0.437668245
2.2.1.6	4.241091732	2.748615902	4.061299741	1.766597923	1.776242543	1.074696745	0.554507623	3.331374757	4.398984458	1.702012913	4.567345512	1.54097939	1.779418179	2.218906082	3.378891073	3.718883352	1.579861187	2.56865397	2.152411156	2.451880937	1.854090236	0	2.26163388	3.734174046	2.000215202	0.503604496	3.657010509	5.755355742	0.869978604	1.119083322	4.747001696	5.491982517	3.133901844	3.048926195	2.798802129	5.223821682	1.584152356	0.164004838	1.868591708	3.220427821	0.340363776	2.548713267	1.327222287	0.211574195	4.854436556	7.847449819	3.008374308	3.281916892	0.711450279
2.2.1.7	0.929989294	0.920848418	1.038476958	1.050227448	0.952185443	0.542618158	0.240519091	0.019082395	0.967458462	1.027079564	0.956146449	1.771530273	1.744405332	0.989542813	1.018892533	1.783376098	0.92920872	1.052141966	1.093107848	1.236725818	1.156053357	0.967942082	1.948041357	1.585235687	0.86151145	0	1.003523895	0.86409578	0.458220922	1.025279206	0.915513402	1.066731018	1.345687551	1.202494121	1.358897711	0.907762052	0.998096214	0.086590007	1.799123473	0.530049795	0.075777521	0.993622631	1.016296169	0.026105799	1.078220081	1.027783504	1.270772492	1.261807132	0.687529994
2.2.1.9	0.187618056	0	1.008675965	0.782546059	0.983986068	0.026605843	0.071616753	0.080810615	0.490473027	0.05559091	0.050974428	1.13107233	1.07886203	0.089631759	0.016699065	0	0	0.072999874	0	0.00846045	0.028606181	0	0	0	1.051251075	0.48334475	1.090323027	0.776969608	0.586490578	0	0.156138953	1.034296728	0	0.095968398	0.003726945	0.777659457	0	0.000277058	0.142837148	0.558467492	0.070623035	0.975425554	0.037718785	0.048265267	0.162387049	0.832507093	0.193333965	0.118630954	0
2.3.-.-	0	0.023172202	0	0.08423458	0	0.015327255	0.195724817	0.028447123	0	0	0	0	0	0	0	0	0	0.009771629	0	0.031284359	0.02874609	0	0.016541804	0.012687044	0.059630422	0.01192992	0	0	0.246964477	0	0.003894317	0	0.004818761	0.005462168	0.020152788	0.032800161	0	0.015936138	0.017406387	0	0	0.018868612	0	0	0.00647282	0	0	0.010408138	0.015073193
2.3.1.-	8.957548915	14.90306498	4.262777883	3.311078215	3.190785995	5.89157168	2.057373487	9.16758872	4.255405595	5.58287844	9.2931736	4.487403003	5.968756103	1.187160948	4.217966845	4.141889823	2.882066749	3.191645674	4.316401426	3.224216489	4.087818039	0.073565891	4.007278928	0.554364633	4.549489791	2.407557196	5.817609295	11.75944093	6.008567244	1.017976868	9.540450588	15.1901872	2.091744776	2.69112129	2.943059789	11.96589262	0.155532301	0.089924047	8.712612017	9.525059291	0.138170518	3.309903906	3.106805977	1.424707276	8.82707701	14.46315684	3.152733743	3.924184192	3.86980849
2.3.1.1	0.912062648	1.057259418	1.045671124	0.279995432	1.00394214	0	0.010986825	0	0	0	1.088243306	0.00543477	0	0	1.92043478	0.005002922	0.126882488	0.096240356	0	0	0.112448405	0.114600842	0	0.035355229	0.046666431	0.017637903	0.207966199	0.883172037	0	0	1.116291182	1.089785976	0.061988092	0.100245808	0	0.963230504	0	0.038040428	0.261213724	0.460586012	0	0.18905214	0.037044032	0.003490904	1.08634802	0.871535203	0.087861781	0.2470532	0.219546112
2.3.1.101	0	0	0.00290052	0	0.000528365	0	0.000775415	0.00115341	0	0.003675339	0.085963828	0	6.27296E-05	0.002970923	0	0	0	0.00340618	0	0	0	0.001277551	0	0	0	0.000405543	0	0.002240003	0.001667365	0.000939045	0.000719094	0.00302646	0	0	0	0	0	0	0.00290524	0.002343649	0.001728944	0	0	0.003515074	0.08619424	0	0.001705876	0.000895876	0.000263895
2.3.1.102	0.025971258	0.011089591	0.015037035	0	0	0.003476389	0	0.003648002	0	0	0.078026297	0	0.032564013	0.00728676	0.008281243	0	0	0	0.029193045	0	0.029178751	0	0	0	0.006804915	0	0.26223266	0.274762204	0	0	0.03333935	0.295063875	0	0	0.002370996	0.273653161	0.006039701	0	0.010757158	0.471597568	0.019494691	0	0	0	0.097029557	0.286395911	0	0	0
2.3.1.109	0.258868559	1.44786997	0.045049935	0	0	0.032615256	0	0	0.041018484	0.057628645	1.057036841	0.080473252	0.05228037	0.103392566	0	0	0	0.004339237	0.047233509	0	0.015855525	0	0	0.090017577	0.04691208	0.091874313	0.55867676	0.704653802	0	0	1.06788971	0.932262395	0.044965038	0	0.001936562	0.760134795	0	0	0.235692705	0.531341306	0	0.188072382	0.065743485	0	1.052218912	1.663729646	0.063187673	0.07465136	0.130076132
2.3.1.111	0.004076801	0.004901051	0.006848774	0.003748672	0.00312912	0	0.001629551	0.003786266	0.006332253	0.004025	0.020272603	0.005589168	0	0	0.006042957	0	0	0.00599218	0.007241405	0	0	0.000117955	1.00601E-05	0.005554751	0.000689088	0.000787343	0	0.014626752	0	0.005209315	0	0	0	0	0.004932363	0.015501421	0	0	0.001159716	0	0	0.000927918	0.000324728	0	0.021050903	0	0.001791873	0.005375304	0.006236364
2.3.1.117	0.965832163	1.09360632	0.991137578	0.902219962	0	0.929820334	0.049148931	1.000661136	0.044917803	0.050943997	0.90181972	0	0	1.000404812	0	0.053021347	0.80394966	0.671564785	0.830710991	0.816741843	0.73818416	0.460109979	1.019042863	0	1.415712465	0.514117398	0.55989551	1.026039015	1.039109555	0	1.022855035	0.904981001	0.030102618	0.169637493	0.05947435	0.975631152	0	0	0.295409749	0.722803996	0.084696133	0.860853944	0.495191736	0	0.850915395	0.930283583	0.325540784	0.409676969	0.794358944
2.3.1.118	0.252287554	0.087244755	0	0.038696741	0.05092505	0.054411797	0	0	0.050624319	0.024098735	0.538548604	0	0.032224665	0	0	0	0	0.063769798	0.0292311	0.028454556	0.083868534	0.033914798	0	0	0	0.018304991	0.224375017	0.530374169	0	0.00893723	0	0.931417083	0	0.029209749	0.056394026	0.573770365	0	0.029212946	0.183178158	0.473251431	0	0.060838458	0.003586356	0.011038443	0.575250373	0.653049636	0.079131903	0.030457081	0.139322269
2.3.1.12	0.806488261	1.582997044	1.063095659	0.524339161	1.096732071	0.129369137	0.242144219	1.873478181	0.105369805	0	1.327581335	0.061534413	0.002894869	0.064665037	0.088379505	0.44499272	0.090786936	0.487982701	0.406373662	0.241677377	0.417765206	0.056497897	0	0	0.208042486	0.639038453	0.58080127	0.930801364	1.146534547	0	0.91582051	1.163982067	0.232196484	0.156382773	0.088923152	1.067832997	0	0	0.197608407	0.988477035	0.864596052	1.100413772	0.226024713	0.087970115	1.383840445	1.991614475	0.416415306	0.332522002	0.663512473
2.3.1.128	0.877724573	1.25619607	0.803754961	1.367864674	0	0.402500644	1.308898614	2.168622628	1.078128115	1.059347294	0.964245443	1.092873953	1.243501664	1.920450959	0.082643854	0.472077553	0.192561562	1.897275822	2.091604774	2.127484234	2.170982043	0	3.182073757	0.918050068	1.790961848	1.454832025	0.590609813	1.937508021	2.117208087	0.833638633	2.159346139	2.146108354	2.198115556	2.328833412	2.247608684	1.74556997	0.433437695	0.069679609	3.444799645	1.657943484	0	1.15482885	1.720807657	1.133780762	1.172037606	2.165326266	1.135722516	1.071378917	0.981498661
2.3.1.129	0.999092278	0.96044777	1.01445836	0.101028515	1.066566451	1.078130886	0.230869481	0	0.049713829	0.074181763	0.821014119	1.925676251	1.9315677	0	1.075745776	0.034235691	0.83700159	0	0.051293936	0.038880272	0.122758339	0	0.140686808	0.056951204	0.13716835	0.466822992	0.138469522	0.863342812	0.091801959	0.127790377	0.938035899	1.121015454	0.028205865	0.065789544	0	0.925430083	0.024055393	0.013768427	0.936932294	0.512016602	0.084424863	1.060175254	0.140815341	0.007488226	1.045070513	0.978925733	0.267260451	0.265505749	0.034234861
2.3.1.15	2.053551392	0.799051148	3.142925805	0.385466978	1.992461758	2.078095907	1.660138643	2.10908273	1.911928868	3.112913208	2.004157973	0.125229972	0	0.092697043	2.102057247	2.377505502	1.926970631	1.331333074	1.273989771	1.462373807	1.669251851	1.849964496	2.00544052	1.55722184	0.287927567	2.012421821	2.337836446	2.626670462	1.970761315	2.119352313	2.888823956	2.775916823	2.356580302	2.619519884	2.538308446	2.538218176	2.011054729	1.807363475	2.150756375	2.893330829	2.1206282	1.98365393	1.157937242	0.909847069	1.885225239	3.058432131	2.10730042	1.960348407	2.155789139
2.3.1.16	2.446409956	0.989657218	0.727952856	0.296468047	0.057605041	0	0	0	0	0.071299521	1.658872185	0.01977312	0.152398771	0	0	0	0.107591731	0.082639204	0	0.023969617	0.162686915	0.000995484	0.195686001	0.069136029	0.314103465	0.021155823	0.735870538	1.583636662	0	0.057638897	2.042703202	2.082112761	0	0	0.072802366	1.52689128	0.082710817	0	0.507269664	1.123673142	0.170785633	0.150467506	0	0	1.890361185	2.046851715	0.290499178	0.31011008	0.051898034
2.3.1.164	0	0	0.01763617	0	0	0	0.023694654	0	0	0	0.420685682	0.392946287	0.367918827	0.005952314	0	0.021294755	0	0.116649441	0.112508624	0.108838131	0.114385299	0	0	0.009287628	0	0	0	0.013056905	0.00571557	0	0.013575258	0.013491259	0.014278566	0.007170059	0.01193365	0.029245776	0.003612819	0	0	0.022154004	0.002646155	0	0.016335761	0.012049007	0.397317237	0.139901358	0.02260877	0.049346653	0
2.3.1.168	0.030957082	0.041866052	0.002306496	0	0	0	0.02715741	0	0.010542125	0.044888699	0.295700277	0	0.03106236	0.041244905	0	0	0.013600163	0.045603186	0.002711773	0.011751961	0	0.02972034	0.047530237	0	0.036892123	0.464838965	0.20202393	0.001807955	0.563174897	0	0.002085465	0.058784976	0.018594005	0	0.027751648	0	0	0	0	0	0	0	0.013009833	0	0.339829304	0.129785817	0.075991572	0.040955259	0.095864842
2.3.1.174	0.000999621	0.076083953	0.02433508	0	0	0	0	0	0.016902939	0	0.033922563	0.022757063	0	0	0	0	0.008886254	0	0	0	0	0.01518914	0	0.021565277	0.007747303	0	0	0	0.021276419	0	0.024350729	0	0	0	0	0.013141399	0	0.019457281	0.009374804	0	0	0	0	0	0.026706903	0	0.054425961	0.074908541	0.028290096
2.3.1.178	0	0.095289903	0.012352997	0	0.010854637	0	0.00734895	0	0.00460342	0	0.095381751	0	0.007859089	0	0	0.004255043	0.039193271	0.008112651	0.011929258	0.011427535	0	0.003699212	0.001170611	0	0	0	0	0.01036435	0.000774556	0	0	0.005923271	0	0.010741981	0.010683616	0	0	0.011691065	0	0.011578766	0.012412077	0	0	0	0.083823512	0	0.048781696	0.06828812	0
2.3.1.179	1.249252682	0.411385515	0	0.737581135	0.930356858	1.096590612	0.275465418	0.950470641	0.906558155	1.089516956	1.434931754	1.101249405	0.902991479	0	1.108968496	1.077408237	1.026121672	1.167728378	1.005910865	1.052992322	1.202731862	0.602800983	0.950575282	1.606034347	0	1.399872907	0.895968148	1.376310935	1.628238407	0.915949547	1.468876848	1.428874558	1.103763688	0.958722216	0.968806859	1.464035692	0.985796067	0	0.86889206	0.953420005	0.98276682	0.116355484	0.569754438	0	1.461519038	2.065169917	1.22812934	1.179837304	0.948608257
2.3.1.18	0.201468986	0.078054809	0.272035017	0.045677295	0.940655383	0.600925819	0.41423349	1.068054261	1.020056794	1.013330014	0.180292299	1.995519986	1.895150739	0.733270608	1.077541883	0.381566141	0.059575667	0.503440052	0.463716264	0.537025337	0.393645012	0	1.052600353	0.565984581	0	0	0.354242841	0.737133804	0.062786514	0.114028451	0.599612588	1.669370942	0.101885625	0.234386164	0.195052078	0.788037817	0.433790794	0	0.320380102	0.531534643	0	0.074632006	0.624301614	0.096734976	0.161418569	0.769387317	0.228253831	0.288974389	0.246502075
2.3.1.180	0.947779665	0.971781198	1.062400708	0.038356184	0.854297117	0.454224421	0.080996345	0.991636542	1.04266889	1.032366764	2.11814078	2.241466041	2.307195308	0	1.095767195	0.996174186	1.538560847	1.741099402	1.682453047	1.509666257	1.646518665	0.378773389	1.094470021	1.085216651	0.261434228	0.851094808	1.172403459	1.196828466	0.875979424	0.906254983	0.923738029	1.288659486	1.013076786	0.869709662	1.008849925	1.182651222	0.893369669	0	1.723547904	0.436513616	0.872201588	1.071895543	0.52045627	0	2.078626444	1.044775276	1.10226605	1.195375469	0.948828275
2.3.1.181	0.960601522	0.942092971	0.986935139	0.829460997	0.931891337	0.989221447	0.177097249	0	0	0	1.036816275	0.942438352	0.86372304	0	1.044450433	0	0.10575752	0.179309882	0.001718946	0.072288731	0.057603406	0	0	0.034934788	0.997496146	0	0.443257498	0.863287781	0.022578224	0	0.968826245	1.034100756	0.106157143	0.102167724	0	1.047534581	0.047316207	0	0.056315249	0.573092886	0.105937426	0.986184944	0	0	0.892176528	1.047246923	0.249047956	0.1819696	0.058998047
2.3.1.182	0	0	0.013311559	0.003144982	0.003111746	0.489204974	0	0.001096336	0	0	0.008840762	0.304847617	0.305955647	0	5.01476E-05	0.001277535	0.01224765	0.016871181	0.006557901	0	0.003068976	0.013342056	0	0	0.019197564	0.01178613	0	0	0	0.004462333	0	0.006239368	0.009296096	0	0.016720649	0	0	0.008964752	0.006205634	0	0	0.007409445	0.000589942	0	0	0.007567237	0	0.017307357	0
2.3.1.183	0.884505983	0.929334245	1.077782612	0.065784528	1.006230571	0	0.108384831	0.988723689	0.092654837	0	1.538665215	0.695842368	0.589521075	0.989345326	1.081291233	0.570935969	0.110110067	0.519403183	0.449724326	0.599054563	0.485539734	0.920159363	0.903228628	0.455354493	1.241817525	0	0.753654788	0.761947263	0.205517928	0.900933939	0.183269929	1.008408566	0.789350145	0.605280271	0.623737171	0.814338125	0.916501669	0.097143576	0.282881637	0.941546101	1.072074329	0.082849483	0.577991944	0.057005482	1.636595022	2.441527579	0.761311186	0.743988262	0.707312684
2.3.1.184	0	0	0.028813328	0.00216427	0	0.005252486	0	0.011863929	0	0.007777619	0.335676359	0.034261291	0.015839105	0	0	0.005330259	0	0	0	0.003981965	0	0.02099508	0	0	0.012169451	0	0.018544621	0.077585194	0.026485736	0.017629645	0.886904622	0.00892338	0	0.014486089	0	0.031920264	0	0	0	0	0	0	0.01669564	0	0.371875582	0	0	0.011055262	0.034403978
2.3.1.187	0.006218838	0.412111318	0	0.00926954	0	0.022896131	0.025198496	0	0.012871286	0.01699874	0.326350206	0.020597965	0	0	0.006059128	0	0	0.013833968	0.01945236	0.021195041	0.021207694	0.023726329	0	0.018025579	0	0.0230326	0	0.074517843	0.026033197	0	0	0	0	0	0	0.041579796	0.009323156	0	0.019348048	0.029393904	0	0	0	0	0.330883267	0.410204134	0.000799816	0.010029531	0.012052949
2.3.1.19	0.030242584	0	0	0.050391221	0.048158583	1.070068101	0	0	0	1.072176215	0.164471547	0.921887357	0.970008996	0.036980163	0.991427363	0.974061454	0	0.664616199	0.68341798	0.624688661	0.675782221	0.051226107	0	0.921987535	0.015723015	0.481207009	0.068872597	0.044319213	0.568431636	0.026838031	0.0046339	0	0.333115005	0.329521459	0.272529202	0	0	0	0	0	0.078685873	0.071899082	0	0.013836414	0.207151158	0	0.338310633	0.367534908	0.08774483
2.3.1.191	1.054919602	1.102433738	0.933285027	0.420403317	1.035329056	0.971915468	0.407959546	0.021385363	0.107391746	0.099650025	0.826005299	0.922878104	0.919554205	0.00181547	0.949773135	0.066328208	0.988332333	0.13327679	0.02938129	0.065931155	0.003312546	0.098567494	0	0.06773128	0.122798251	0.453183201	0.295758956	0.945725913	0.067397513	0.042452373	1.051140755	1.007845778	0	0.029779478	0	1.034661961	0.025134325	0	1.454477086	0.586472246	0.111265596	1.151175541	0.03531672	0.026095114	0.978658394	1.08786517	0.232918288	0.206054715	0.036753289
2.3.1.193	0.22371165	0	1.832751046	0.079885827	0.078636728	0.08624737	0.034840366	0	0	0	0	0.064749589	0.029556786	0	0	0	0.077148902	0	0.078720191	0	0	0.031405073	0	0	0.166179465	0.090484266	0.28019664	0.758678427	0.085692287	0.083039242	1.042567673	0.915200105	0	0.071408275	0	0.77972236	0.006335122	0	0.092541315	0.74850625	0	1.020931073	0.011252449	0	0	0.891028916	0.07808647	0	0
2.3.1.20	0.024242553	0.945254533	0.02129417	0.01288859	0.009899286	0	0	0.010204563	0	0	0.000708037	0.025896223	0	0.003706337	0	0.024793481	0.007400479	0	0.003815919	0	0.008700754	0	0	0.016632227	0.004258945	0.004503454	0	0.02181047	0.010574156	0	0.006085087	0	0	0.010719289	0.019736389	0	0	0.018257962	0	0.02531643	0.012259959	0.01723225	0.00019608	0.017428404	0.020490035	0.021002293	0	0	0
2.3.1.21	0	0	0	0	0	0	0	0	0	0	0	0	0	0	0	0	0	0	0	0	0	0	0	0	0	0	0	0	0	0	0	0	0	0	0	0	0	0	0	0	0	0	0	0	0	0	0	0	0
2.3.1.28	0	1.10793716	0	0.016684494	0.976950071	1.095590335	0.036620279	0.930189553	1.030338697	0	0	1.482493776	1.587990331	0.027614018	0.966018666	0.342206311	0.047874013	0.799117528	0.914562953	0.959965658	0.779510246	0.095612336	0	0.098317531	0	0.065544773	0	0.233007771	0.103241328	0	0	0.110411798	0.107285807	0.177879454	0.10061356	0.127700615	0.006780529	0.066471041	0.080259611	0.205873534	0	0	0.324857671	0.091221495	0.049034055	1.070749029	0.309354402	0.434794632	0.126725377
2.3.1.29	0.244854979	0	0	0.10943041	2.087934287	2.011568167	0.258672052	0.016807538	0	0	0.616596741	1.484305207	1.413688135	0	0	0	0	0.080501261	0.204401538	0.208151482	0.126776848	0.019955006	0.002108325	0.372966206	0.295498902	0.639757968	0.598060152	0.956780672	0.283765072	0	0.234977191	1.012860296	0	0.015405337	0	0.941481785	0.09150946	0	0.180125567	0.591822104	0	0.145466051	0	0.007385193	0.69143572	0.909361603	0.240047921	0.388696529	0.141263255
2.3.1.30	1.093591824	1.905468745	0.908721195	0.948209791	1.131991819	0.581594068	0.919108388	0.927899838	1.131707438	2.033323958	2.015447602	2.02799089	2.029990173	0.09883273	2.116591143	0.698618432	0.957533537	1.218660445	1.194068747	1.13151054	1.297497935	0.033281948	1.076139544	0.874971336	1.12307278	0.395470775	1.306535415	1.02327337	1.058106485	0.924866226	1.041501769	1.102906732	1.400051799	1.364137868	1.328737555	1.127030638	1.033492875	0.448104058	0.359980652	1.002814032	0.934907935	1.102758877	0.666607528	0	1.926984359	1.288312116	0.824456426	0.876553222	0.470804444
2.3.1.31	0.698260965	1.071912018	0.938827251	1.097346892	1.006185268	0.93079325	0.010740403	0	0	0.071955664	1.026418144	0	0	0	0	0	0.76960048	0.091642732	0.066230486	0.033169013	0	0.105393142	0.089202836	0	0.896694149	0.103531368	0.147450383	0.05729108	0	0.00514781	0.226923834	0.085666595	0	0.041909795	0.051704094	0	0.026634175	0	0.034698926	0	0	0.771524457	0.023932074	0.0029208	1.016633287	0	0.093927162	0.01139847	0.108210469
2.3.1.35	1.800632988	2.185882583	0.075360585	0.137892492	1.950775444	0	0	2.054819949	2.027732987	1.969721052	1.781865263	0.20701889	0	1.711687785	1.828179132	2.208013516	0.653321599	1.14484944	0.968152398	1.120541262	1.011348745	2.109628584	2.142039656	2.01569679	1.759054408	0	3.043204567	0.08683115	0.19936775	0.089764187	0.057635263	0	1.762725443	1.904449064	1.895548736	0.098654375	1.836850735	0	0	0.069604743	0.137183095	0.082876029	0.615564499	0	1.837993969	0.22877202	1.367679968	1.309558282	0.433718084
2.3.1.37	0.01749746	0	0.028494683	0	0	0	0	0	0.012513936	0.010061101	0.026377486	0	0.009653032	0	0	0	0	0.039856395	0	0.015949629	0.048016951	0.006781753	0.010549942	0	0.050522534	0.019613817	0.270228786	0.037247465	0.012807723	0.005214368	0.000567953	0.010727954	0	0.005763786	0	0	0	0	0.020317378	0.019420029	0	0	0.004066133	0	0.028230176	0.177044786	0.078905083	0.100908073	0.023842646
2.3.1.39	1.073617601	1.979118622	0.896777014	0.186532594	0.890080058	1.047091489	0.15827535	1.079909891	0.939798361	1.105669203	2.188293065	1.045743086	0.924319033	0.068338048	0.934995238	1.100875234	1.052830052	1.262537434	1.150643617	1.242304263	1.131761251	0.532513281	0.93347828	0.948651768	0.182917201	0.95760146	1.166249721	1.314514796	1.269020129	1.041353816	0.94944188	1.341967653	0.828237001	0.800304869	0.945598225	1.325788611	0.941119723	0.037336213	1.1211965	0.557513493	0.954271	1.091835558	0.517020802	0.113255996	2.088102869	1.922196087	1.084504978	1.110263823	0.784535175
2.3.1.4	0	0	0	0	0	0	0	0	0	0	0	0	0	0	0	0	0	0	0	0	0	0	0	0	0	0	0	0	0	0	0	0	0	0	0	0	0	0	0	0	0	0	0	0	0	0	0	0	0
2.3.1.40	0.388526079	0.011354943	0	0.080993966	1.889987945	0	0	0	0.125319417	0	0	0.141290158	0	0	0	0.142896368	1.683711574	0.060878737	0.069574337	0	0.12728024	0	0	0.001219576	0.142625039	0.104009983	0.587995326	1.802022144	0.003385573	0.004889928	2.050294585	1.756113038	0.123880529	0	0	1.702757857	0.113776871	0	0.646925299	1.138775964	0.160687093	0.339184492	0	0.00226758	0.134645486	1.636477063	0	0	0.120952363
2.3.1.41	1.483860196	1.772447184	1.211871804	0	0	0	0	0	0	0	0.893828003	0.847080358	0.847085346	0.007999535	1.094243936	0.072244345	0.290998661	0.053231552	0.119744826	0.154503069	0	0.010603548	0	0	0.081016393	0.053887379	0.431691101	1.413511844	0.120492624	0.129723971	1.231351383	1.199554533	0	0.088745032	0.060568838	1.195409776	0	0.08702277	0.034639537	0.774402895	0	0.902342051	0.131033768	0	0.740032362	1.228840688	0.129527107	0.235912458	0.168054805
2.3.1.43	0	0	0	0.000290036	4.68194E-05	1.12957E-05	0.00031766	0	0	0	0.0164581	0.000663435	0.000592287	0.000792219	0	0	0.00065417	1.58283E-05	0	0	0.000163312	0	0.000328845	0	0	0	0.000772988	6.79306E-05	0	0	0.000102309	0	0	5.16911E-05	0	0	0	0	0	0.000405013	0	0.000176454	0	0	0.016871908	0.000122675	0	0.000272072	0.000763946
2.3.1.46	0.117707229	0	0.077940892	0.064411373	0	0	0.250691116	1.07489232	1.073584312	0.913296389	0.003790799	0.897198802	0.913271876	0.934239921	0.900292613	0.91210347	0.49751875	0.864291	0.757930992	0.806054021	0.731216295	0.965200724	0.944069616	0.995386302	0.078565893	0	0.678562784	0.824227845	0.127024963	1.095174961	1.020629358	1.09230617	0.92175518	0.941410006	1.028977043	0.837762227	1.029620363	0.006579664	0.284797795	0.999622138	0.064923368	0.187513139	0.675657263	0.000594381	0.117221196	0.955974837	0.905785577	0.874786278	0.632373699
2.3.1.47	0.812146836	0.83390417	0.867463168	0.17037054	0.936796361	0	0.074042444	0	0	0	0.957884276	2.058922306	1.914604278	0	0.881198999	0.281887439	0.675000226	0.204079036	0.048649073	0.198392954	0.192452763	0	0	0.106783188	0.397631482	0.548164018	0.607208544	1.124471874	0.009932184	0.113762987	1.346368351	1.623462909	0	0.135030451	0.106537743	1.104696692	0.014296004	0.030085347	1.176113115	0.982819721	0	0.939726782	0.100038876	0	1.039151392	0.972623094	0.28499394	0.293873505	0.143412635
2.3.1.48	0	0.009264768	0	0.004313073	0	0	0	0.009996095	1.9723E-05	0	0	0.019494537	0	0.006213123	0	0	0.003847404	0	0.015648923	0.006534816	0	1.004339073	0	0.018916909	0.01609278	0	0	0	0	0.027387602	0	0.01140924	0	0.025727598	0.004276974	0.003254929	0.019913881	0	0.026431248	0	0	0.018381156	0	0	0.033736035	0.027087764	0	0	0.028917775
2.3.1.5	0	0.073182293	0	0	0.00575891	0	0.006565328	0	0.003808846	0	0.235343783	0	0.010890825	0.004740032	0.013833068	0	0	0	0.00238906	0.005033114	0.009930499	0.0021512	0.010264825	0.012660577	0	0.011691775	0	0.019410785	0.009361913	0.01236497	0	0.002309249	0.009890621	0	0.013479458	0.024120974	0	0	0.007049938	0	0	0.003136104	0.014363596	0.014498193	0.229218612	0	0.002007428	0.008481113	0.014871135
2.3.1.50	0	0	0	0	0	0	0	0	0	0	0	0	0	0	0	0	0	0	0	0	0	0	0	0	0	0	0	0	0	0	0	0	0	0	0	0	0	0	0	0	0	0	0	0	0	0	0	0	0
2.3.1.51	1.79095386	1.139818048	0.85856992	1.625145084	1.076951175	0.600420899	1.070805802	0.98528079	1.621327198	0.918654993	2.414361549	1.315248448	1.212828807	1.005215405	1.077271814	1.756280341	1.092636027	1.790952099	1.695463767	1.798491287	1.753609025	0.601706657	1.054390749	1.500831991	1.038667626	0.882662064	1.776582703	0.978040366	0.932431416	1.087750266	0.942684969	1.024037686	1.623530389	1.504385756	1.575996192	1.071511047	2.122558009	1.022464077	0.351838614	0.83868723	1.114318239	1.045584903	0.317196053	0.93049079	2.384638528	1.096169458	1.744033371	1.632963787	0.99965928
2.3.1.54	1.007416669	0.029294966	1.125558623	1.477621638	0.980598752	0.264387051	1.005942186	1.804890529	2.958756713	0	0.188420417	1.471262227	1.434830226	1.218097251	5.914643688	1.631069999	0.006270356	2.518685462	2.367162625	2.312405303	2.2838663	0.873157078	2.960981843	1.526954569	0.753498776	0.539328921	1.253170351	2.339810114	1.227579586	2.883636712	0.541745271	3.513200401	1.104808661	1.43227785	1.379075408	2.684593863	0.855844249	1.134785604	1.31010044	2.716753223	1.057808454	1.410402432	2.587342541	2.140357181	0.130206286	3.621128528	1.497043629	1.479325957	0.470669584
2.3.1.57	0.132821941	0.319560615	0	0.027608901	0	0.940835878	0.102436251	0	0.037283003	0.015038898	0.576979154	0.920373999	0.953651565	0	0.983045308	0.206582326	0.057162672	0.697475363	0.642824626	0.773479884	0.774553741	0.080191955	0	0	0.052233922	0.547362771	0.291066274	0.941571987	0.578054453	0.059157162	0.994975355	1.014057983	0.141453104	0.136198346	0.054023667	0.992329066	0.41554534	0.07071513	0.441052868	0.83260501	0.065272873	0.043650364	0.28350284	0	0.501736977	0.918945253	0.066604268	0.072448195	0.064397923
2.3.1.60	0	0.169405485	0.000697889	0	0.002723433	0	0.0013647	0.003501068	0.000686214	0	0.011162318	0	0	0.003017109	0	0	0.001387425	0	0.002504094	0	0	0.004392743	0	0	0.000471562	0.004538401	0.003894742	0	0	0.004340967	0	0	0.003332961	0.00087771	0	0.001058211	0	0.003641971	0.002435202	0.004861974	0	0.000693333	0.003261948	0	0.008674551	0	0.000733276	0	0
2.3.1.61	0.892202654	0.923159773	0.90933249	1.287612167	0.890878665	0	0.074786385	0	0.012709215	0.050053803	0.903374139	0.620482629	0.810825901	0	0	0	0.04147155	0.117229377	0.150106743	0.190395509	0.18462474	0	0	0	0.786732053	0.006282324	0.448531716	1.085884453	0.047492741	0.079407005	0.931839398	1.242179698	0	0.071523275	0.087015432	0.942398484	0.004257485	0	0.180088416	0.445091277	0.002854509	0.976528685	0	0.056626567	0.901747624	1.092291571	0.150896946	0.149985835	0.01819346
2.3.1.7	0	0.00253351	0	0.001493303	0	0.001912743	0	0.002575279	0.001854885	0.002186252	0	0.000895736	0.002850183	0	0.000199197	0	0.002859476	0.002585564	0.000132504	0.001642463	0.002828928	0.001464472	0.003558758	0.002859255	0.138320659	0.003293676	0.002215997	0	0	0	0	0.003712793	0.001745227	0	0	0	0.00039073	0.003111976	0.002637377	0	0.003330588	0	0.000323316	0.002003182	0	0	0.002719163	0.002947947	0.002148671
2.3.1.74	0.014985743	0.006646015	0	0.023078524	0	0.021362264	0	0.017806221	0.025947128	0.005099319	0.0557869	0.00477268	0.024175089	0	0.019535079	0.001150009	0.004223226	0	0.001423385	0.00761489	0.028030881	0	0	0.01469733	0.000689112	0	0.027058519	0.040808247	0.021436203	0.019392144	0.001500455	0.023728426	0	0	0.021701839	0.001287036	0.00946439	0.007147423	0.004856044	0	0	0.01852743	0	0.020759601	0.040468626	0.009921654	0.119393254	0.100111405	0
2.3.1.79	0.305526311	0	0.099704168	0.675511241	2.081550887	0.89000771	0.618191338	1.047345784	0.985384803	0.927209156	0.17206114	2.917165788	2.75165213	1.390414551	0	0.527080858	0	1.086350234	1.341710734	1.053429855	1.15799841	0.385663843	2.067921703	1.043221615	0.752959169	0.91724621	0.429822524	0.644469824	1.70070555	0	0.296120722	0.859371192	0.742083285	0.764731021	0.906157826	0.534337376	0.374745355	0	0.280123995	0.58543547	0.973081111	0	0.75627532	0.086863098	0.056127352	0.691297246	0.470759456	0.567953211	1.202844191
2.3.1.8	2.283417686	1.635251412	0.410865493	0.345015012	0.982712009	0.047821548	0.901063469	0.080703983	0.939016345	0.95672454	2.141829512	1.928216028	2.042416868	1.373553845	0.991893885	1.003173233	0.838500037	0.921554498	1.010962461	0.883514259	1.01171031	0.993242023	0.078489108	0.97605126	0.990467773	0.476327928	1.100544238	1.217338102	0.865084677	1.060731171	0.614458698	1.354963241	0.770061194	0.785266446	0.714144255	1.118145394	0.883776483	1.009941837	0.874195121	1.02479627	1.000936683	0.8644632	1.09884699	0.984783237	2.213185989	0.699297616	0.741420834	0.878029433	0.898843618
2.3.1.81	0.026659555	0.012556482	0.038278619	0	0	0	0.016428323	0	0.031750803	0.003505075	0	0	0	0.019998289	0	0.014217563	0.783668282	0.156388837	0.135672456	0.133372314	0.155102041	0.038199264	0.021442728	0	0	0	0.009621713	0.052404787	0	0	0.032726844	0.013333068	0.120117623	0.08502557	0.074307747	0.04879326	0.498743666	0.030887807	0	0.268719227	1.010989255	0	0.417747129	0	0.033953511	0	0.117926187	0.117576932	0.303975462
2.3.1.82	0	0.142636285	0	0	0	0	0	0.973121959	0.47626602	0.022906072	0.057636714	0.007799426	0.002060816	0.00240632	0.009324927	0	0	0.107190894	0.084048313	0.074481075	0.112664657	0	0.012454567	0	0	0.000308682	0	0.024694514	0	0.02386037	0.014654326	0.025965383	0.087069408	0.106659858	0.11110008	0	0.028013299	0	0	0.016855827	0	0	0.305327464	0.009130324	0.013252955	0.127993684	0.152108386	0.126083548	0.003147554
2.3.1.89	0	0.014841284	0.006239161	0.030525324	0.01642781	0.0044319	0.010128919	0.031806632	0	0	0.054247575	0	0.004011667	0.043848966	0.020118714	0	0.002374316	0.043116037	0.011390861	0	0	0.520737339	1.021002005	0.032734346	0.012639734	0.484906043	0	0	0.2924023	0.020518314	0.027188836	0.012509706	0	0	0	0.045642172	0	0	0.051136807	0.22160062	0.010469952	0	0.301943666	0	0.021282497	0.04448897	0.010481256	0.00446943	0.191640091
2.3.1.9	8.33785858	5.224769728	0.191904028	0	0.271162609	0	0.401412093	0.757470575	0.651030352	1.32079536	6.738581988	0	0	0.195672536	0.828804208	0.420494827	0	1.036958092	1.259941708	0.844361226	1.205159796	0	0	1.231558519	1.423595056	0.027530426	1.838332703	1.083434308	1.202057547	0.786792729	0.661276344	1.462379225	0.657333474	0.929536392	0.869292033	1.295502643	0.600434134	0	1.19273531	1.277227915	0.952068145	0.263679094	0.496906023	1.445548151	6.723684239	3.554981967	1.488116069	1.682595103	1.295161148
2.3.1.94	0.000623502	0	0	0.005775294	0	0.004548764	0.000621979	0	0.005405399	0.000177903	0.087044223	0	0.003209734	0	0	3.65323E-05	0.004966419	0.036707018	0.030166285	0.038260593	0.03791237	0.005238228	0.002870734	0	0	0	0	0.010493178	0.002944641	0.004542374	0.00392837	0.001225909	0.004851469	0	0.003715772	0.001363901	0	0.004938377	0.003714455	0	0	0	0.002019571	0.00595057	0.082827814	0.001113924	0.03748385	0.030003948	0.00428986
2.3.2.-	0	0.082724699	0	0.019088213	0	0	0	0.059328103	0	0.020891903	0	0.10370608	0.10846595	0.942890487	0.123007934	0.026431847	0	0	0.071448312	0.070383333	0.026160197	0.097921185	0.024534055	0.012132083	0.099620087	1.619223109	0.074176701	0.112352143	2.622382652	0	0	0	0.119707769	0.036734642	0	0.041911564	0.015442273	0.081054845	0.010969729	0	0.118245466	0.106163244	0.335532271	0	0	0	0.380709703	0.240588365	0.041724579
2.3.2.10	0	0.007570422	0	0.025971813	0.035289609	0	0	0	0	0	0.02642949	0	0.018053237	0.02187478	0.00136689	0.029948088	0.006118841	0.00994073	0.007210188	0.005781206	0.017475429	0	0.031852704	0.023142574	0.02925689	0.520394256	0.040519172	0.019966298	0.53086789	0	0.036111037	0.027969064	0	0.000226911	0.0269429	0	0.039043806	0.021037644	0.009219557	0.220331216	0	0	0.787945015	0.037756917	0	0.009834907	0.113884472	0.127760611	0
2.3.2.13	0	0	0	0.006810415	0.007010243	0	0.011779139	0	0	0	0.005600077	0	0	0.002936046	0.001166967	0	0	0.25374634	0.252053353	0.236889471	0.247654603	0	0.002499775	0.012149103	0.010883058	0.002432979	0.012184648	0	0.000842494	0	0.006168307	0.020211539	0	0	0	0	0.001776069	0	0.002992169	0	0	0	0.001285733	0.002352394	0.007706811	0.0009148	0	0.011673606	0
2.3.2.16	0.027185975	0	0.000202878	0	0.009251065	0	0.011703741	0	0.038024359	0.03440452	0.034359735	0	0.038041998	0.037626798	0	0.031004255	0.005184072	0.165682225	0.115501584	0.163788006	0.143369817	0.045214007	0	0	0	0	0	0	0.013484225	0	0.007045398	0	0.026749224	0.020733345	0	0.04314956	0	1.04545022	0	0	0.965322471	0	0.023387039	0.005250692	0.052994376	0.005818122	0.044982104	0.013613849	0
2.3.2.17	0	0	0.006586651	0.025461691	0.026804625	0	0	0.012663194	0.020129935	0.006014584	0.023504718	0.013867518	0.01247934	0	0.018099539	0	0	0.020304644	0.040848036	0.021701838	0.013674685	0	0	0.013731777	0	0.008373764	0	0	0	0	0.01534535	0	0	0	0	0.014067656	0	0	0.020807441	0.018076717	0	0	0.303778803	0	0.022207908	0	0	0	0
2.3.2.18	0.011606936	0.011234128	0	0.017269179	0.001468535	0	0.013526371	0	0	0	0	0.012178204	0.014835882	0	0	0	0	0.015718178	0.014318542	0.01075548	0	0.016871479	0.020944829	0	0	0.026307639	0.009334198	0.013645838	0	0	0.019100821	0.002978226	0	0.018664936	0.012274498	0	0.021493653	0.013776489	0.005335109	0.010262458	0.009575347	0.016956214	0.114180464	0	0	0	0.012640527	0	0
2.3.2.2	2.266627532	0.830457799	0.178671164	0.143078687	0.002425995	0	0.242324641	0	0	0.117815325	2.840330736	0	0.148939523	0	0	0	0.21606746	0.206582759	0.594500857	0.509753662	0.459194184	0.08182095	0	0.15630366	0.173027027	0	0.31981414	1.124611671	0	0.084923665	2.979623044	1.142862321	0.173619574	0	0.167734484	0.995747462	0	0	1.433491149	0.340027039	0.022832077	0.116007021	0.277600805	0	2.780945486	1.220425629	0.153562578	0.11270708	0.372574748
2.3.2.3	0	0.021891822	0	0	0.013079198	0.035125268	0.129020902	0	0.008880633	0.031064786	0.170621881	0	0.033243847	0	0	0	0.018484224	0.100061218	0.074914183	0.061108198	0.064660305	0.005680052	0	0.004226892	0.013902003	0	0.460998713	0.028716548	0.347937187	0.006418418	0.035808712	0.006047846	0.098810118	0.106572806	0.077026187	0.030847677	0	0.237074629	0.031296326	0.280652439	0.022701097	0.017436897	0	0	0.159800407	0	0.04068471	0.012820868	0.194523656
2.3.2.5	0.025030893	0	0	0	0	0.010470374	0	0.012611496	0	0	0	0.021943093	0	0.000982978	0.026142194	0.011254787	0	0.017332353	0.041570082	0.019505283	0.010445924	0	0	0	0.794808458	0	0.24678512	0.075659437	0	0.011213341	0	0.008372605	0.021209079	0.004988245	0.000938754	0.076268888	0	0.005803421	0.018962041	0.017983897	0.010766475	0	0	0	0	0.017515755	0	0.023584169	0
2.3.2.6	1.020674974	0.964998141	0	0	1.008999723	0.008877436	0	0	0	0	0.817806899	0.366783248	0.313797312	0	0.995212221	0.023759335	0.904347278	0.169886711	0.096619559	0.184006727	0.254943516	0	0.007580072	0	0.046423841	0	0.491719998	0.770968311	0.034393642	0	1.06943181	0.940215012	0.046026424	0.022074183	0.040310151	0.809483639	0	0	0.147428274	0.428798279	0.022255964	0.117320095	0	0.038883726	0.827747673	0.91276301	0.12836886	0.150515969	0.122491707
2.3.2.8	0.864934851	1.052752289	0	0	0.025710542	0	0	0.069332391	0.037870333	0.064066099	0.916493991	0	0	0.063842117	0.02449504	0	0.920063738	0.08209421	0.005677829	0.025145176	0.001917656	0	0	0.031736772	0	0	0.269593921	0.011986404	0	0	0.034894768	0.081282625	0.040812364	0.053043613	0	0.0466266	0	0	0.033868298	0.039356907	0.020401639	0.053373804	0.042760009	0.026611499	0.806982513	0.136401167	0.129510043	0.088943165	0.079730495
2.3.3.1	1.310746104	0.967075622	0	0.51569937	1.077279662	0	0.906788193	1.011369403	1.933924954	1.878505843	2.135496586	0.991058983	1.129259012	0.912349952	0	1.534405916	1.036835318	0.311785374	0.419162218	0.521942207	0.541939972	0.938233762	1.12622727	1.97986743	1.184696684	0.112698543	1.134727274	1.152852246	0	0	0.989767211	1.354335436	1.657534757	1.707858037	1.74458443	0.911367182	1.647534337	0.019472071	0.169579627	0.654372934	0	0.038534753	0.829009419	0.004551111	1.945497122	1.850314852	1.226179678	1.133872632	0.163916745
2.3.3.10	0.028791921	0	0.047626475	0.013512291	0	0	0.044802235	0.008688282	0.053563886	0.00296251	0.336164921	0.053619199	0.016990324	0.095519992	0.015488778	0	0	0.051896782	0	0	0	0.007332511	0.008461431	0	0.087061158	0.557704577	1.9375E-05	0.197425659	0.995427722	0	0.034977423	0.005892296	0	0.042374456	0	0.122654085	0.064873738	0.058023868	0.05784181	0.465481816	0.978251065	0.007617792	0.053764719	0	0.323728745	0.028275561	0.246319193	0.232987915	0.888159356
2.3.3.13	1.749981533	1.087341246	1.005910202	0.982007236	1.848922251	0	0.189766486	0.864623648	1.617666504	4.029384781	1.959413165	1.950634399	1.926199681	0.903301836	1.864069811	0.99285354	1.96071068	1.005838638	0.888921869	0.824322486	0.921166043	0	1.032843517	1.048178755	0.964160901	0	1.503681325	1.041849505	0.11954682	1.151101374	1.109563658	1.008196459	1.130115217	0.999399986	0.894430843	1.0340631	0.895265134	0.097085517	0.425776104	0.572592416	0	1.004756525	0.76926972	0.12007842	1.88414526	1.934259565	1.214546908	1.055721861	0.352932263
2.3.3.14	0	0	0	0	0.0122853	0	0.059270695	0.018020167	0	1.976875944	0.071496858	0.036820864	0	0.03583986	0	0	0.003497869	0.553284788	0.531440541	0.505336634	0.537914396	0	0	0	0	0	0	0.003858098	0.035669177	0.034059015	0	0	0.036173923	0.032348593	0	0.086225788	0	0.017089782	0.037960027	0.018345662	0	0.054986597	0.054789617	0.055360259	0.085731511	0.527052796	0.047285804	0	0.02022183
2.3.3.15	0	0.000378805	0	0.004466482	0	0	0	0.006218689	0.009280557	0	0.186798337	0	0.000352973	0	0.006027982	0.002791142	0.002639673	7.21677E-05	0.001910243	0.003428581	0.005108869	0.008286832	0.003442096	0	0.00902137	0	0	0.003167665	0	0.003627628	0	0	0	0.005050484	0.004247146	0.001275132	0.00184434	0	0	0.009237756	0	0	0	0.003733862	0.202084897	0	0.031110087	0.021963422	0.000752681
2.3.3.5	0.554916519	0.950351902	0	0.122563893	0	0.080100499	0.924821552	0.884063036	1.509590857	1.940566417	0.970529563	0.046865814	0	0	0	1.07480792	0.254362452	0.473433104	0.33960781	0.375840039	0.442370289	0.404115589	0.888714175	2.008314984	0.578145724	0.045291593	0.523059055	0.404359359	0.114602218	0.105424999	0.000903098	0.773843575	1.303431263	1.350898751	1.515833072	0.504128555	1.466345611	0.075317688	0.132330519	0.384877567	0.057459416	0.049873123	0.509976414	0	0.957925774	0	0.724545682	0.531440965	0.178493719
2.3.3.8	0	0	0	0	0	0	0	0	0	0	0	0	0	0	0	0	0	0	0	0	0	0	0	0	0	0	0	0	0	0	0	0	0	0	0	0	0	0	0	0	0	0	0	0	0	0	0	0	0
2.3.3.9	0.929764607	1.004155361	0.080631106	0	0.049565894	0.056471706	0	0	0.009776858	0	1.046794418	0	0.109840288	0	0	0.025146647	0	0	0	0	0.046316525	0.107723435	0	0.031943022	0.419610035	0.014666764	0.691523558	1.109225181	0	0.044849907	0.049184941	1.782659225	0	0	0	1.176462696	0	0	0.256201128	1.085349154	0.027984208	0.187353571	0	0.073755769	1.213180319	1.001772162	0.129149841	0.235225831	0.060261708
2.4.-.-	0.400346507	1.766740553	3.813158829	0.134859697	0.191329007	0	0.318816499	0.117104542	0.17752894	0	3.093274026	0.822729558	0.590407167	0.38350732	3.317612946	0.22927164	1.736267602	0.161901201	0.201030905	0.637287153	0.244983379	0.207702237	1.113057537	0.701892419	0	1.871796025	1.743971857	4.038390014	0.93685203	0.345091899	3.370223782	5.145722103	0.699093465	0.47944527	0.734126239	3.727066369	0	0	3.481526452	3.271106824	0	1.71434353	0.149275051	0.043180744	3.587638373	3.492582453	0.545351788	0.966827	0.335150636
2.4.1.-	7.774174481	5.322074668	7.310203948	2.582330117	5.854639165	4.590701639	3.533979431	4.680488286	4.467385289	2.084373571	13.84715191	7.076509841	7.232625857	1.415948466	5.436558161	3.744943292	3.527991404	4.173422539	3.751769795	4.553864816	5.106219787	2.269893575	5.558080278	4.283557595	3.25693685	3.358046507	6.473143	9.67803811	2.312826282	1.494816077	10.20092172	11.94712839	3.323612333	3.192513432	4.29696688	10.24809494	3.267806616	1.916827456	6.839484499	7.583103398	3.895995005	4.620572445	3.825793116	1.39369117	12.94815362	9.562305064	4.345850006	4.746948454	6.417832755
2.4.1.1	0.252327111	0	2.04589471	0.90923014	1.033357008	1.125094568	0.892996343	0	1.328482223	1.86917693	0.392627385	1.338990249	1.335111694	0.987657161	1.027500356	1.836658576	0	1.430930568	1.270274946	1.279842448	1.392846611	1.625754453	0.841612819	2.05758769	0.688245607	0	0.774760773	1.868128144	0.117657849	1.09199591	1.876954609	2.158606945	2.024729946	2.115165164	2.02394819	1.850651096	1.953155841	1.071671549	1.165642794	2.065806695	2.117603517	1.181896976	1.153819528	0.159503813	0.40884989	2.272635355	1.382372492	1.322960976	0.341632142
2.4.1.10	0.023625546	0	0	0.274096155	0	0	0.00784219	0.006171941	0.017148811	0	0.378047698	0.001277323	0	0.027737851	0	0.016135516	0	0.057380936	0.077104226	0.032041338	0.050769947	0	0	4.29191E-05	0.023569627	0.023724672	0	0.012094753	0	0.021775033	0.435027362	0	0	0	0.029759945	0.031710826	0	0	0	0	0	0.028899892	0.084419699	0.028569378	0.382979632	0	0.226476286	0.218110457	0.160897215
2.4.1.109	0.002932162	0.004808214	0	0.190660326	0	0.00379171	0.152318442	0.003438369	0	0	0.295952872	0	9.49309E-05	0.00329819	0.002167264	0	0	0.014065046	0.011474172	0	0.007349646	0.005261498	0.000106203	0.013758848	0.012422682	0	0	0	0.01458725	0.00209358	0	0.004840854	0.013512838	0.004205069	0.002174376	0	0	0.014743721	0.00027045	0.009796969	0	0	0.008034078	0	0.311503808	0.012593738	0.000712174	0.012653168	0.014491185
2.4.1.11	0	0	0.032206463	0	0.038443917	0.468335543	0.003425489	0	0	0	0.017063379	0	0	0	0.98027868	0.001788206	0.032539752	0.03586127	0.048620883	0.052920719	0.008247298	0.035713603	0	0	0	0	0.005613571	0	0	0	0.032754411	0	0	0	0	0.014593723	0	0	0.016645956	0	0	0	0.002931871	0	0.03679546	0	0	0	0.016678489
2.4.1.117	4.3083E-05	0	4.73555E-05	0	0	5.38563E-05	3.22196E-05	6.19161E-05	0	6.86951E-05	0	7.52191E-06	0	2.35268E-05	0	3.33356E-05	0	0	1.46695E-05	4.28702E-05	0	7.11574E-06	0	0	0	3.67725E-05	3.56202E-05	1.2785E-05	6.04066E-05	0	0	2.35912E-05	0	6.5623E-05	2.64039E-05	6.02724E-05	0	0	2.21549E-05	0	0	0	0	0	1.1958E-05	0	4.50204E-05	0	4.85635E-05
2.4.1.119	0.032464507	0.018945001	0.030177693	0	0.002329172	0	0	0.034999635	0	0	0.033163735	0	0	0.021475056	0.97382899	0	1.005471645	0	0	0.029984516	0.01163642	0.028262641	0	0	0	0.013715478	0.022071173	0.00304717	0	0	0.012300021	0.03765235	0.021674189	0	0	0.007239988	0	0	0	0	0.034799732	0	0	0.01249898	0	0.034473081	0	0.028343489	0.047977011
2.4.1.12	0.141668678	0	0.002587536	0.05622943	0	0.030538426	0	0	0	0	0.924562026	0	0	0	0	0.079986934	0	0.177941098	0.132291446	0.191162997	0.025204062	0	0.082275452	0	0	0.424509462	0.223703228	0.714087893	0.670773257	0	1.041878614	1.022863536	0.078556363	0	0.013274488	0.759618632	0	0	0.323409014	0.839076464	0	0.019126094	0	0	1.015399782	2.022052162	0.204072489	0.213556459	0.172874367
2.4.1.129	1.389283006	3.12051969	3.10708498	1.928282241	1.127963395	1.10324955	1.088230828	0.118009779	0.339964376	1.007897515	1.735722973	1.238073276	1.025557277	2.265686463	1.157496368	0.220907089	0.906343685	0.357308413	0.251567735	0.306962637	0.257929853	1.132855526	0.238350767	0	1.25201129	1.252243006	2.321504989	3.012228639	1.918424887	0.262453273	3.825666177	3.103517767	0.496592437	0.446017648	0.414045137	2.863211929	0.556831184	0.671380713	1.23836493	1.873327438	2.044964168	2.940273513	0.312000568	0.857664928	1.503591465	3.588526903	0.887704834	0.756088598	1.73664485
2.4.1.13	0.002287304	0	0.006143055	0	0.004531826	0	0	0.000753579	0	0.005055719	0.000314666	0	0	0.005135554	0.005334453	0.001719563	0.002645393	0	0.00267471	0	0.000587813	0.006019222	0	0.001447561	0.002344317	0.006882419	0.244002281	0.001065696	0	0.006568957	0.006143615	0	0.000266725	0	0.001320629	0.004463657	0.003880473	0.001594505	0	0.001178971	0.004927346	0.004048914	0	0.005914638	0.002144551	0	0	0	0.008164381
2.4.1.14	0.015814493	0.011061847	0	0	0	0	0.006279089	0	0	0.00885532	0	0.000582534	0	0	0.01470993	0	0.006437868	0.028109007	0.035247112	0.026082841	0.023559843	0	0	0	0.591337811	0.01185741	0.258255466	0	0.004488406	0.001730481	0	0.001092804	0	0.006833936	0	0.002008856	0.013041847	0.016106694	0.013831165	0	0	0	0.016425683	0	0	0	0.014908767	0.003824397	0.003228698
2.4.1.141	0	0	0	0	0	0	0	0	0	0	0	0	0	0	0	0	0	0	0	0	0	0	0	0	0	0	0	0	0	0	0	0	0	0	0	0	0	0	0	0	0	0	0	0	0	0	0	0	0
2.4.1.144	0.002504415	0	0	0.003017575	0.000494972	0	0	0.000840071	0.002597595	0.001011767	0.029614568	0.004433589	0.003877015	0.004981825	0	0	0.004981298	0	0	0	0.001177387	0.001456471	0.005039494	0.004930667	0	0.005575687	0.004133952	0.004460591	0.002388797	0	0	0.001252117	0.004644747	0.000752709	0.00112938	0.010563847	0	0	0.002011592	0.003935738	0.003575903	0.001431092	0.004362704	0.001815677	0.039545981	0	0	0.003404484	0
2.4.1.15	1.269300849	0.914105644	0.057414335	0.082250496	0.034012439	0	0	0.054983747	0	0	1.455347899	0.130501969	0.182425375	0	0.035001756	0.069448648	0	0.056859617	0.028690188	0	0	0.012422792	0.042331559	0.104669899	0.833851701	0.097072985	0.913698722	0.590450181	0.087962755	0.093649319	1.051260843	1.026840401	0	0.035121068	0.09239828	0.65009563	0.09666159	0.090199337	0.262275296	0.576015971	0	0.176502678	0.030151463	0.083618598	1.399175671	0.807015453	0.038575543	0.128549723	0.065620292
2.4.1.157	0	0	0	0.007468069	0	0	0	1.035276956	0.047631114	0	0	0.049426403	0	0.050596098	0.047615004	0.065116343	0.004378201	0.330482233	0.354746969	0.366474777	0.300335861	0	0.002142374	0	0	0.4691725	0.004497317	0.041392001	1.00590802	0.011109194	0	0.041464356	0.181452225	0.167494773	0.191956851	0.051381935	0	0.769251659	0	0.034760654	0.040811084	0.044054265	0	0.061266674	0.050234476	0	0.232277687	0.292252961	0.637642583
2.4.1.16	0	0.000185759	0	0.000485498	0.000818316	0	0	0	0	0.000449826	0.000116769	0.000482777	0	0.00017351	0.001768821	0.001203178	0.00141982	0	0	0	0	0	0	0.000566228	0	0	0	0.001619087	0.001215731	0	0	0	0	2.34716E-05	0.00127273	4.90615E-05	0	0.000545445	0.000498494	0	0	0	0.001003354	0.000590909	0	0.001482736	0.000566309	0	0.001570084
2.4.1.166	0.015554691	0	0	0.002276772	0	0.024521566	0	0.008490713	0	0.001977928	0	0	0	0	0	0.018925725	0.002836934	0	0.034319525	0.054180578	0.03506557	0.002562014	0	0	0.012750841	0.0290297	0	0	0.40527788	0.01835789	0.003020355	0.03350118	0.02567455	0.007512533	0	0	0.034239167	0	0.020222337	0.519254826	0.986802777	0	0.074689268	0	0.030435107	0	0.064986689	0.061517225	0
2.4.1.173	0	0	0.002425875	0.087209977	0	0.002675346	0	0.002620821	0	0.004196476	0.025747163	0.000926202	0.001712705	0	0.00314274	0	0.004375417	0.011644127	0.020653516	0.019815787	0.015552681	0.000929387	0	0	0	0	0	0.002034683	0.003457782	0.002053571	0	0	0.003438182	0	0.004750941	0.003004182	0	0.005146601	0.005160204	0.000990055	0	0.001083782	0.004127966	0	0.025639217	0.004844838	0.001417169	0.002428002	0
2.4.1.175	0	0	0.10755129	0	0	0.000571486	0.002234084	0.001727234	0	0	0	0	0.001427778	0	0	0	0	0.001250016	0.000489118	0	0	0	0.00035533	0.000546986	0.002983781	0.002520853	0.000664151	0.010010002	0	0	0	0.026565311	0	0	0.000715833	0.007719573	0.00159546	0	0.001513508	0	0.002124222	0	0	0	0.002997836	0.000760933	0	0	0.000894046
2.4.1.18	0.71360422	0.022424834	1.045709834	0.834542525	0.904541814	1.052199171	2.405872705	0	0.41212032	1.052834707	1.04149762	0.872898982	1.024716554	0.933910185	0	1.767440815	0.010085094	0.842933891	0.850699273	0.943648221	0.804575247	1.037574469	1.028892919	2.570433334	0.789998883	0	0.214919921	0.723579881	0.082317391	1.005572253	1.08896386	1.103931033	1.286509944	1.24258551	1.399834183	0.972816944	1.927058791	0.922404782	1.000308375	1.01998105	0.876905272	0.641624476	0.960564379	0.112014218	0.920439509	0.7786612	1.379013592	1.224491784	0.420031546
2.4.1.182	0.959449766	0.905735603	0.887749749	0.07670906	1.096068998	0.475571671	0.059314133	0	0	0	0.948498178	0.996535399	1.096023274	0.100962456	1.038426692	0	0.924724547	0	0.101050906	0.004298692	0.147180482	0.098950921	0.068066937	0	0.017471456	0.536073365	0.266962277	0.866192853	0	0	0.919318488	0.99407242	0.085333259	0	0.085031477	0.899852193	0	0.051719342	1.054500663	0.476748432	0.013835295	0.979885959	0.007765402	0	0.898467898	1.026856349	0.190472609	0.225838864	0.230403505
2.4.1.187	0.098360519	0	0.076373253	0	0	0	0	0	0.087123321	0	0.129084579	0.741800915	0.709495059	0.066666667	0.059199452	0.751992932	0.005324456	0.844881918	0.836593323	0.83481548	0.778899639	0.524633687	0	0.057917682	0	1.044070695	0.488623225	0.023140201	0.328884154	1.088517582	0.013836457	0.055434192	0.389738399	0.26400946	0.28250822	0.013866042	0	0.079860455	0	0.239897571	0	0	0	0.904655181	0.115737079	0	0.378736046	0.367502559	0.683478339
2.4.1.19	0	0	0.000492978	0.00554187	0.007769422	0	0	0	0.005489966	0	0.004750903	0.00763737	0	0.050754333	0	0	0	0	0.006640294	0	0.000451255	0	0.007827389	0.006289017	0.001217058	0	0.000611057	0.003663724	0.00147864	0.009148976	0.000489852	0.005501965	0	0.0018048	0	0	0	0.00084393	0	0.004484909	0	0	0	0	0	0.006573927	0.011131967	0	0.007709583
2.4.1.20	0.023910803	0	0	0	0	0	0.024242613	0	0.002232997	0.004973604	0	0.042044904	0.045166343	0.02067872	0.023598887	0.027048786	0.009355267	0.113605552	0.120500428	0.132044561	0.090599997	0	0	0.484744708	0.012743642	0	0.014255508	0.026227013	0.001036832	0.024837665	0	0	0.407714889	0.370135292	0.365163752	0	0.037538755	0.035280517	0.010350756	0.032421076	0	0	0.026839029	0.000170154	0	0.040854931	0.082428292	0.028655573	0.008048307
2.4.1.208	0	0	0	0	0	0	0	0	0	0	0	0	0	0	0	0	0	0	0	0	0	0	0	0	0	0	0	0	0	0	0	0	0	0	0	0	0	0	0	0	0	0	0	0	0	0	0	0	0
2.4.1.21	0.465363526	0.073705239	1.012846596	0.11805611	0.056905681	1.020336064	0.924841796	0.001807174	1.060450621	1.075393487	0.592714232	1.104695644	0.897828384	0	0	1.066571415	0.019059505	0.81157136	0.830739379	0.702914447	0.752824895	0.064020459	0.973303181	1.045338045	0.235290236	0	0.343952678	0.755101654	0.188852865	0.944597738	0.937242418	1.093094055	1.382092267	1.264460824	1.190244318	0.804258646	0.988746914	1.108042273	0.933401657	1.001855678	1.067097325	0.807664341	0.968768869	0	0.583854359	0.772617032	0.951153859	1.044021305	0.315563558
2.4.1.212	0.013456875	0.009991387	0.013705572	0.012071237	0	0.01732444	0	0.008437102	0	0.004619775	0	0	0.010968984	0	0.011310292	0	0.000137842	0.093495477	0.104225364	0.100870325	0.091447718	0	0	0	0	0.503165763	0	0.010294568	0.088823171	0	0.010823282	0.006003389	0.01644354	0	0.014614581	0	0.00815795	0	0	0	0.011133601	0.01100369	0.013240385	0.001140558	0	0.00770395	0	0.005189281	0.008083406
2.4.1.213	0.010633409	0.00301812	0	0.00772893	0.004113305	0	0.000671819	0	0	0.016034235	0.010570249	0.012753964	0	0.001170608	0	0.004922134	0.015368948	0	0.000576838	0	0	0.005377186	0	0	0	0.011001772	0.012244623	0	0	0	0	0	0.003510755	0	0	0.018252459	0.001190918	0.005708552	0	0	0.003589231	0	0.004494052	0.00305187	0.036441446	0.00591326	0	0	0.173339821
2.4.1.214	0	0	0	0	0	0	0	0	0	0	0	0	0	0	0	0	0	0	0	0	0	0	0	0	0	0	0	0	0	0	0	0	0	0	0	0	0	0	0	0	0	0	0	0	0	0	0	0	0
2.4.1.216	0.214409379	0	0.017304107	0	0.020210161	0	0	0.023263632	0.012642779	0.018545481	0	0	0.022261941	0.013340497	0	0	0.023475633	0	0.02030362	0.019271967	0	0	0	0.015658693	0.020123196	0	0	0.016517454	0	0.021896436	0	0	0	0	0.026298392	0.006968	0	0	0	0	0.021793347	0.022343606	0.017701615	0	0.035862086	0.013059931	0	0.028772807	0
2.4.1.217	0	0.000283834	0.000197748	0	0.000248601	0.000306115	0.000133202	1.84784E-05	0.000117598	0	0.000130562	0	0	0.000211355	0	0	0.00027015	0.000215436	0	4.1181E-05	0.000173663	0	0.000317007	0	0.00026207	0	0	0	0	0.000134851	9.88231E-05	5.83249E-05	0.00020462	0.000160706	2.73402E-05	0.000244172	0	3.68724E-06	0	0	0.000137241	0	0	0	0	0.000316344	0	8.65559E-05	0.011463914
2.4.1.226	0	0	0	0	0	0	0	0	0	0	0	0	0	0	0	0	0	0	0	0	0	0	0	0	0	0	0	0	0	0	0	0	0	0	0	0	0	0	0	0	0	0	0	0	0	0	0	0	0
2.4.1.227	1.013819518	0.994655159	0.928304741	0.747387977	0.991145493	1.001674839	0.846501208	1.001907218	1.508389504	1.017127094	0.952276654	1.018028489	0.978605964	0.938625796	0.981008446	0.998370512	0.921404389	1.074089127	1.063319654	1.094662636	1.0576897	0.984121	0.996042521	1.007292891	0.97817667	0.981536392	0.982282773	0.999483114	0.990270291	1.001180562	0.998703682	1.029004932	0.978959037	1.007179877	1.015542486	0.990244849	0.986946001	1.019231096	0.98401443	0.989137678	0.992670781	0.992206642	0.812044211	0.986092362	0.986336803	0.994877217	0.946406794	0.972265882	0.986705167
2.4.1.230	0	0.004392428	0.003489744	0	0	0.038870088	0	0.028877668	0.000101923	0	0.051101816	0.511220432	0.526824921	0	0	0.019526641	0.001504742	0.311648411	0.258426767	0.25424346	0.329127255	0.023409656	0.016232896	0.514017306	0.197852897	0.010487687	0.030080193	0	0.020769587	1.020581359	0	0.011513917	0.084310946	0.128115872	0.123282573	0	0.026024658	0	0.026983711	0	0.031220841	0.025299391	0.022172249	0	0.03125033	0	0.089022301	0.081735185	0.065475213
2.4.1.245	0.000292446	0.000170994	0	0.000220912	1.72638E-05	9.6802E-05	2.90039E-05	0.000142692	0	0	0.000147963	3.94662E-05	0	0	0	4.21667E-05	0.000225444	0.000158107	0.000161983	0	0	0	0	0.000198364	0.000333567	0	0.000169732	0	0	5.51445E-05	0	0.000289378	0	0.000101214	0	0	3.02058E-05	3.29892E-05	0.000274215	4.68998E-05	0.000229781	0	0.000159722	0	0.000100796	0.000221414	0.000294804	0.000285237	0.012036484
2.4.1.246	0.000149637	0.001029801	0	0.001655852	0.000277996	0	0.001019348	0.00166327	0.000609239	0	0	0.001098914	0	0.000790316	0	0	0	0	0.000648371	0.001273573	0.00137413	0	0.001687442	0	0.001748717	0	0	0	0	0	0	0	0.000841834	0.000994894	0	0.001435713	0.001143001	0.00088959	0.001649418	0.001762063	0	0	0	0.000378789	0.001807733	0.001430951	0.000979916	0.000795408	0.011700155
2.4.1.25	0.347575757	0.080963375	0.9795924	1.00580868	0.989032601	0.627157693	1.13233609	0	1.601011377	1.049633208	1.37710956	0.867599154	0.83104903	1.940621375	0.966822172	1.83591225	0	0.826435758	0.713742754	0.787617254	0.754563272	1.524072555	1.118766663	2.035224224	0.952144138	0	0.622945792	1.006509801	0	2.058537818	1.245439162	0.856893326	1.328589633	1.473275539	1.291028152	0.833848976	2.108663301	1.023359905	1.072292376	1.469177465	0.987589122	0.872088997	1.053511026	0	1.274455603	0.923957666	1.166358607	1.228702373	0.229396275
2.4.1.251	0.003891433	0.002738249	0.003124026	0.004445074	0	0.013985656	0.000868704	0.008683003	0.002639093	0	0	0.010536247	0.010599364	0	0.000809977	0.000131267	0	0	0	0	0.008612612	0.004209278	0	0	0.010918617	0	0	0	0	0	0.00251429	0	0	0.010162148	0.008736109	0	0	0.013697011	0	0.013626131	0.013857123	0.007325713	0	0.01108573	0	0	0.004892643	0	0
2.4.1.252	0	0	0.019181029	0.003204357	0.010147124	0.0164479	0	0.002944037	0	0	0.019372787	0.015724469	0.006520314	0	0.003263297	0.00863002	0.004595336	0	0.002991741	0.019206314	0.010832721	0	0.010129092	0	0.015604015	0.005762515	0	0.019484392	0	0	0.006612347	0	0.000327579	0.010368664	0	0.004828714	0	0	0.00025522	0.006607674	0.002250343	0	0	0.008396322	0	0	0	0	0.018668514
2.4.1.256	0	0	0	0	0	0	0	0	0	0	0	0	0	0	0	0	0	0	0	0	0	0	0	0	0	0	0	0	0	0	0	0	0	0	0	0	0	0	0	0	0	0	0	0	0	0	0	0	0
2.4.1.264	0	0	0.014949369	0	0.009462247	0.016001674	0	0	0.001407279	0.003372897	0.001021653	0	0.008331332	0.018513431	0.019788539	0.005357984	0.013104452	0.004275148	0.010981468	0.006603063	0	0.018207678	0.018437973	0	0.018139342	0	0.012850867	0.00174657	0.008414356	0	0	0.000803552	0.01169391	0.002861906	0.011732499	0	0.015605102	0	0.01015836	0.019073831	0.010417832	0	0	0.005633234	0	0	0.019939977	0.007646219	0
2.4.1.276	0	0	0	0.000486611	0.000456696	0.000336029	0	0	0	0.000180471	0.00061391	0	0	0.000110801	0	0	0.000768896	0	0.000375964	0	0.00074232	0.000154658	0	0	0.00038182	0	0	0.004563824	0	0.000120075	0	0.000183339	0	0	0	0.004191648	0.000215613	0.000117284	7.72151E-05	0	0.000389786	0.000667769	0.000435805	0.000245424	0	0	0	0	1.5727E-05
2.4.1.278	0	0	0	0	0	0	0	0	0	0	0	0	0	0	0	0	0	0	0	0	0	0	0	0	0	0	0	0	0	0	0	0	0	0	0	0	0	0	0	0	0	0	0	0	0	0	0	0	0
2.4.1.4	0.029969293	0.011037687	0	0.547619556	0.030927654	0	0.033699285	0.041791169	0	0.004744726	0.029463743	0.009064456	0.015621563	0	0	0.822149132	0	0.005198698	0.008946902	0.010987024	0.061028538	0	0	0.9816452	0	0	0.002675478	0.000140838	0	0.015970953	0.026565182	0	0.011741478	0.006770717	0	0.021496786	0	0.00319981	0.038413037	0	0	0	0	0	0	0	0.251575742	0.257460227	0
2.4.1.44	0	0	0	0	0	0.000618226	0.008165812	0.004254619	0.008131938	0	0	0.007960802	0.00329288	0.009463633	0	0.003601272	0.008532942	0.00182188	0	0.001540437	0	0	0.005456409	0	0.006036716	0.007140749	0.001134792	0.137263715	0	0.001645962	0	0	0	0.00448994	0	0.13292513	0.000346716	0	0	0.001147039	0	0	0	0	0	0.004000479	0.00018426	0.006764545	0.027982441
2.4.1.46	0.389091792	0	0.002913502	0	0	0	0.001923598	0.001196153	0.007814252	0	0.03556186	0	0	0	0	0	0	0.057526614	0.040991243	0.043567315	0.054641678	0	0	0.009968845	0.009376889	0.006174383	0.001763333	0.006033519	0	0.000914185	0	0	0	0	0	0	0	0	0	0.004251934	0.000356919	0	0.005136126	0	0.030461652	0	0.005240187	0.004069261	0
2.4.1.5	0.023165716	0	0.015842357	0	0	0	0	0.009613776	0.011317123	0.003288988	0.008001127	0.006441951	0.012588785	0	0.026327984	0.004710406	0	0.004366449	0	0.01493566	0.020748527	0	0	0	0	0	0	0	0	0	0.000151229	0.026870885	0.023429069	0.018048238	0.012413445	0	0	0	0.002840872	0	0.000500902	0.017791223	0.001997723	0	0	0.014519498	0.041411822	0.015548648	0.018646329
2.4.1.52	0.06260924	0.051715514	0.066832802	0	0	0	0	0.028764318	0	0.053008231	0	0.027397478	0.064932389	0	0.03304113	0.050871354	0	0.028134258	0.010282124	0.074240358	0	0	0	0	0	0	0.038061955	0.029560862	0.066226396	0	0.031958473	0.029979852	0.279507735	0.273521277	0.249857163	0.02805597	0.018740283	0	0	0.026281421	0	0	0.013157406	0.067921823	0	0.014558628	0.062085975	0.073284939	0.829619249
2.4.1.56	0.013927198	0	0	0.011323301	0.010123408	0	0.00547732	0.011467958	0	0	0	0.000318137	0	0.011563479	0.012148469	0	0.000640822	0.0137978	0	0.008187639	0.007286627	0.012051159	0	0	0	0.000478784	0.259695236	0.162666971	0.008635795	0.002493526	0.010074271	0.080501487	0.00130264	0.012080015	0	0.164683705	0	0.000618596	0	0.243644815	0	0	0.004014926	0.009560604	0.011623349	0.0118713	0.007745953	0.012459936	0.022432511
2.4.1.57	0.21208184	0	0.027617507	0.896583614	0.010362199	0.029827741	0.035144865	0	0	0.024642141	0.463169688	0.120661582	0.143754444	0.59204412	0.003804611	0	0.169359752	0.020756691	0.079373604	0.023763056	0.087775457	0.497342654	0	0.5017258	0.884786464	0	0.045968078	0.050851802	0.022409319	0.033057345	0	0	0.113044893	0.135771969	0.067318751	0	0.017653834	0.035489219	0	0.034834856	0	0	0.025451106	0.011257096	0.518571725	0	0.137112	0.123566433	0.026445711
2.4.1.58	0	0.036741545	0.007720664	0.017897247	0	0	0	0.002527133	0	0	0	0.801374764	0.753561177	0	0	0.034574643	0.014475449	0	0.012283899	0	0	0	0.033810465	0	0	0	0.278574755	0.385751596	0	0.002573657	0	0.492631982	0	0	0.005838025	0.366815527	0	0	0.013034409	0.459182917	0.009595879	0	0.029254767	0	0	0.020126485	0	0.037313465	0.03429299
2.4.1.64	0.001725753	0	4.32391E-05	0.000232378	0.000186832	0	0.001925761	0.000155797	0.000609636	0.002685199	0.002518273	0.002516215	0	0.001059962	0	0.001333671	0	0.002359458	0	0.002611859	0.00174272	0	0	0	0.000846335	0.001742211	0.002174887	0.002220022	0.000458812	0.001677402	0.001167577	0	0.000891745	0.000429302	0	0	0.000140286	0	0	0	0	0.001575326	0.001236455	0	0.001348621	0.001351244	0	0	0
2.4.1.7	0	0.021871161	0	0.057299625	0	0.011999193	0.110722759	0	0.060047613	0	0	0.003452458	0.009226052	0.943616641	0.035434058	0.175982046	0	0.067243036	0.119602459	0.039125136	0.111059906	0	0.061162578	0	0	0	0.244250858	0.354239093	0.317614456	0.044753076	0.693057675	0.704569651	0.288944442	0.28448719	0.326009708	0.412614271	0.033907127	0.041962481	0.289067008	0.190444763	0.949563093	0.121369646	0.087297096	0.009431077	0	0	0.269977082	0.320225029	0.388051346
2.4.1.8	0	0	0.025009171	0.011913771	0.053156603	0	0.009192325	0.066450348	0	0	0.039254086	0.461622109	0.47661346	0	0	0	0.072298924	0.065606126	0.03774664	0.040741773	0	0	0.02854528	0	0	0.490352742	0	0.098637776	1.610094281	0	0.013960751	0	0.064777946	0.069433425	0	0	0.028490091	0.022996725	0	0.060560806	0	0	0	0.017451522	0.050466804	0.003339641	0	0.020806543	0.928254977
2.4.1.80	0.011880787	0.02793013	0	0	0.007329536	0	0.03458797	0.036651124	0	0	0.871977252	0.034563853	0	0.031597943	0.038095964	0.008210143	0	0	0	0	0	0	0.004497445	0	0.04957939	0	0.009164995	0.118559229	0.016684228	0.040080805	0.013819082	0	0.03034135	0.026830751	0	0.044001968	0.01596076	0	0.678418997	0	0	0.004975688	0.040592763	0.030068808	0.840118198	0	0.035902211	0	0.015405725
2.4.1.83	0.395578581	0	0	0.648252142	0.024191671	0.570746388	0.538956703	0	0	0.071084088	0.204501862	0.308092051	0.317974358	0.204446726	0	0.465633467	0	0.651470025	0.601472522	0.645619858	0.576894504	0.015760305	0.020486115	0.009959916	0.913035123	0.422206015	0.196082715	0	0.120589827	0	0	0	0.333168382	0.258482198	0.344156001	0.085475015	0	0.044966396	0.970012294	0	0.001035708	0.021096794	0	0	0.179684004	0	0.350763925	0.330209977	0.189258706
2.4.1.87	0.002793675	0	0.009042862	0.000535063	0.005611895	0	0	0	0.005517898	0.00840757	0.009340254	0.304446825	0.318978339	0	0.004833357	0	0	0.001047267	0	0.003125225	0.003867257	0	0	0.010574434	0	0.007621503	0	0.006711057	0.005180636	0.004633795	0	0.010374633	0	0.00839497	0.004059276	0	0.007371964	0.000295314	0	0.010946062	0.008041816	0	0.01156663	0.000564173	0.008973713	0.004649364	0.021727409	0.023788122	0
2.4.2.-	1.237433545	1.047115239	0.969044374	0.323047161	0.858948661	0.384790636	0.138389446	0.863352279	1.533067385	0.996073841	1.112586747	0.936182827	1.127741761	0.806566553	2.027096945	1.138983086	2.704407686	1.103975011	1.092869319	1.008599597	0.866715375	1.493372678	1.105346582	1.015193925	3.654239257	0	1.650962501	1.638914272	0	1.139057197	0.950853033	1.951468085	0.763007909	0.868524068	1.02802902	1.578973374	1.153101209	0	0.419672004	1.077410496	0.000546557	1.286618267	0.623189506	0	1.382329606	1.126168498	0.765234318	0.832099458	0.591956073
2.4.2.1	0.338976175	0.054789624	1.040900862	1.737590118	0	1.138038125	0.894621265	1.067121876	1.012600219	1.144635325	0.058939926	1.117690334	0.937143838	0.012343038	0.011994158	1.036285645	0.04213492	1.57368777	1.716010336	1.707852898	1.724627982	1.055219328	2.013276406	0.481783809	0.52974408	0.938001601	0.696473775	0.971922803	1.989936149	0.960820905	1.080725572	1.026210505	0.870604618	0.666254415	0.831540076	0.97910647	1.573729498	1.06425735	1.037482211	1.378493443	1.922653941	1.136599741	1.755555079	3.081390088	0.274369144	0.889550719	1.074895458	1.14307996	0.257184569
2.4.2.10	1.033236959	1.035400127	0.94781676	1.03386806	1.016167017	1.005161135	1.062984709	1.000226861	1.067253207	1.056212298	0.985871511	1.015022621	1.07605556	0.982299197	0.967447872	1.408323132	0.985009363	1.026065732	1.055518607	1.012128539	1.030407514	0.936188556	0.993528659	2.045042222	1.008452766	0.948023733	1.010844145	0.936992342	0.872716649	0.961746829	0.940971461	0.999446066	1.364044381	1.4632994	1.423783157	0.952820829	1.990379399	1.065424727	1.001950775	0.944335553	0.039432021	1.004443509	0.944176375	1.039794339	0.989431139	0.947441374	1.1188507	1.219912297	0.974292285
2.4.2.11	1.148312354	0.917861699	0.113157465	1.109572491	0	0	0.940325212	0.952654138	0.948950051	1.069692682	1.339649894	0.624041104	0.469699898	1.051562141	0.084573829	0.973707915	0.926775919	0.936681192	0.926527517	0.90149237	1.040557297	1.06555825	0.975602613	0.915206933	0.928504907	1.045623073	0.99341115	0.957705035	1.078457036	0.953322736	1.078930892	0.89289154	1.043857306	1.137733344	1.152293286	0.891286811	1.043541858	0.956015807	0.958505858	0.978275458	0.937009904	0.05263561	0.853666705	1.07146524	1.350859516	1.019787827	0.921770179	1.01465917	1.478651246
2.4.2.12	0	0.009873272	0.160095487	0	0.010093591	0	0.001382313	0.002081131	0	0	0	0.003765605	0.009481351	0.00978419	0	0.007905376	0.064859478	0.071119352	0.067649219	0.069789033	0.068771156	0.007362148	0.00357596	0	0	0.001049644	0.005041496	0	0	0.001828882	0.008626925	0	0	0	0	0	0	0.001438158	0.004798353	0	0.000305859	0.099287444	0.002662629	0.007388083	0	0	0.007398509	0.010263713	0.005990549
2.4.2.14	1.009146992	0.938433469	0.888582168	1.239047031	0.950249251	1.016728916	0.961332965	1.042766596	2.051565357	1.018691265	1.105353527	0.954726355	0.916260173	0.963174084	0.96744438	1.397521336	0.986047586	1.206650763	1.137027246	1.131494642	1.261215018	0.929415198	2.056742226	2.032535246	0.911851694	1.531413825	1.457710698	0.85882852	0.97038653	0.07059854	1.01631227	0.988714431	0.938200686	1.060364401	1.012381795	0.896902865	0.988826961	0.981834201	0.974829846	1.06497156	0.021838602	1.056600515	1.462483572	1.067733281	1.048457469	1.045010709	1.32263287	1.278875372	0.606445338
2.4.2.17	1.088022397	0.978230312	0.936380191	0.393140124	0.919224308	0.528024377	0.060233516	1.037611633	1.028898101	1.020652485	0.90200024	1.061523923	0.913869324	0.972158461	0.992319807	0.958582914	0.988450189	0.767819569	0.730032376	0.788748369	0.637793867	0.007883263	0.999863537	1.020771455	1.030047816	0	0.680747308	0.978473595	0	0.992418561	0.950926422	1.050224836	0.905535837	0.8662009	0.885475004	1.006910514	0.079048752	0	0.23277735	0.514254103	0.006486646	0.836135052	0.689935382	0	0.97977611	1.040158019	0.644554985	0.709952206	0.289418926
2.4.2.18	0.847432528	0.986031407	0.945669281	1.118157913	0	0	0.233212935	0	0.093640886	0	1.058926219	0.961474592	0.964401619	0.899464588	0	1.016484749	0.020452926	0.355616129	0.467749508	0.501331951	0.325618394	0.03888629	1.053486455	0.423771798	0.961424315	0.035553158	0.152835279	0.235550449	0.1326764	0.933781841	0.895687258	0.147492876	0.640877989	0.669634989	0.771764154	0.351312093	0.075119796	0.00675887	0.085639157	0.031129765	0	0.894409787	0.504620429	0	1.126551623	0.24438696	0.761978913	0.753818899	0.232682355
2.4.2.19	1.074973891	0.91893359	0.007580265	0.137406569	0.91916158	1.05031113	0.238148391	0.919358217	1.406700443	0.004083943	0.972234142	1.076644571	1.095735765	0.389014566	0.926874382	0.572544635	0.268313627	0.797067457	0.81746987	0.758030726	0.79687443	1.083982198	0	0.964251748	0.623256422	0.04723603	0.515943709	0.765765994	0	0	0.718281182	1.070898013	0.986169603	0.829612917	0.937635668	0.74252895	0	0	0.821431562	0.537541814	0	0.069857246	0.564379828	0	1.100226223	0.770598625	0.69317746	0.597043369	0.31015481
2.4.2.2	0	0	0.088701415	0.023247611	0	0	0.409483267	0.029488173	1.024330632	1.014279868	0.055779058	0	0.086972181	0	0.07180674	0.259592797	0.069780118	0.919984743	0.885715289	0.82545205	0.768423109	0.542389797	0.968389726	0	0.061570331	0.537325206	0	0.042123617	0.93412543	0.00772772	0.015352151	0	0.136724396	0.181939205	0.115626829	0	0.92236439	0	0.01712976	0.554890422	0.030664599	0	0.607099899	1.046651216	0.110830199	0.031093962	0.365795051	0.456678194	0.335941207
2.4.2.21	0.777590366	0.773110612	0	0.085827635	0.965181787	0	0	0	0.886083428	1.028142269	0.835969116	0.694685738	0.744379443	0.108721409	2.059483159	0.719507962	0	0.779678441	0.783111777	0.693395896	0.552688681	0.480145988	0.082790643	0.50813777	0.789474555	1.113784687	0.190443551	0.697630951	0.094429851	0.994548263	0	0.93214057	0.579435181	0.588611161	0.629937983	0.742402165	0.933011428	0.035399656	1.041733707	0.610812304	0	0.213792621	0.120658834	0	0.819352655	1.93991845	0.464276655	0.560564279	0.227712723
2.4.2.22	0.24424779	0.938237645	0.992269631	0.069832267	0	0	0.922240417	0	0.993654403	1.061743769	0.157163312	0.762896669	0.754683724	0.962603696	1.017302431	0.978445705	0.966748778	1.220597378	1.053535948	1.228279182	1.080107358	1.072408288	1.004830106	0.495174633	0.069050853	1.024558965	0.66225648	0.914083019	0.96838043	0.038894811	1.07519853	0.913395778	0.98487968	0.966192511	0.921034499	0.893181614	1.001837612	1.091421776	0.274122912	0.995097703	1.070285787	1.62200217	0.996963288	1.084549212	0.082879834	0.986576405	0.879109503	0.894882215	0.859446788
2.4.2.27	0	0	0.000295227	0	0	0	0	0.000104498	0.000105052	0	0.00026313	3.29561E-05	0.000202889	0.000131889	0.000158332	6.75096E-05	0	0	6.63527E-05	0	2.46111E-05	0	0.000183705	0	0	0	5.3434E-05	4.26073E-05	0	0	0	0	0.000284486	0	0	0	0.000294422	4.03266E-06	0	8.16558E-05	0	0	0	0	0	2.23027E-05	0.000296198	1.32846E-05	0.012069932
2.4.2.28	0.049915434	0	0.012196679	0.019568321	0.061696111	0.005424478	0.024424418	0	0	0	0.146336582	0.034550421	0	0.020036887	0.984130347	0	0	0.069798942	0.020198808	0.116383206	0.022828669	0	0	0.002081265	0.030177615	0.540505349	0.246610039	0	0.017114901	0	0	0	0.15956495	0.137763707	0.125820739	0	0	0.036165748	0	0.055367302	0.027940938	0	0.019224714	0.043532204	0.097906633	0.063682987	0.229848118	0.251190994	0.10794
2.4.2.29	0.99106402	1.005230011	0.934368046	0.62692071	1.013202861	1.002583817	0.999300887	0.994376645	0.998227797	0.988165459	0.963289818	0.992775746	1.021124144	1.001153073	1.005720335	0.788062839	0.974670254	1.01872766	1.008464447	1.007126169	1.000662706	1.019866606	1.008484718	1.013805304	0.98428901	1.015487868	1.010817044	0.951856367	0.979837747	1.000079068	1.016159717	0.968137456	1.013616625	1.00427457	0.980914838	0.937389349	0.990173605	0.979185906	0.929441713	1.020815367	0.983223391	1.006009061	0.894271653	0.988326805	0.965502795	0.835601785	0.886507336	0.884629467	0.481250537
2.4.2.3	0.173896947	0.008569404	1.031163057	0.122700945	0	1.10352305	0.369074221	0.909060338	0.066509033	2.070581464	0.027377317	0.901087841	0.844999956	0.034108189	0	0.845481815	0.10022456	0.46357127	0.541864345	0.61954818	0.484235433	0	0.017383754	0.907499402	0.026523108	0.516726145	0.314023165	1.004133231	0	0.988878645	0.906585814	1.043278846	0.643582825	0.658067762	0.55086074	1.049492802	0.083134212	1.105250461	0.170114657	0.491989002	0.9880896	1.032021104	0.48785229	0	0.010020259	0.896360589	0.40037418	0.31078471	0.072839651
2.4.2.30	1.08524E-05	5.0008E-05	2.00059E-05	2.70265E-06	0	3.71804E-06	0	0	0	0	2.67572E-05	8.16944E-06	0	0	0	0	0	0	0	0	0	5.05784E-05	0	2.84124E-06	4.71616E-05	0	0	0	7.07472E-05	2.43884E-05	0	0	0	2.62663E-05	1.69168E-05	0	1.62404E-06	0	4.59826E-05	4.319E-05	0	0	0	1.41142E-05	0	1.83137E-05	4.53404E-05	0	0
2.4.2.36	0	0	0.001049425	0	0.000793452	0.002367114	0.001675071	0	0.002406144	0.001414559	0.049614236	0	0.002313759	0	0	0.002324775	0.001104906	0.002086321	0	0	0	0.000868216	0.000463659	0	0.034237081	0.002837618	0	0.008746808	0	0	0.000920552	0.021897157	0	0	0.002584278	0.006891662	0	0.002664763	0.001464394	0	0	0	0	0.002794162	0.050475249	0	0	0.002151129	0
2.4.2.37	0	0	0	0	0	0	0	0	0	0	0	0	0	0	0	0	0	0	0	0	0	0	0	0	0	0	0	0	0	0	0	0	0	0	0	0	0	0	0	0	0	0	0	0	0	0	0	0	0
2.4.2.4	0.992617246	0.01743117	0.040018871	0.783200693	0	0	0.002491039	0.037332248	0.072983854	0.012205557	0.427794915	0	0	0.088470512	0	0	0	0.036841838	0.04567797	0.184284766	0.075143291	0.565441559	0.005996517	0.04235315	0.415692237	0.07358989	0.304221551	0.756977945	0.026312027	0	1.07674416	0.85255188	0.172958127	0.087002811	0.141601201	0.837603011	0.028633305	0.024402008	0.188004045	0.560470137	0.060217549	0.160641987	0.001030763	0.018383638	0.534282944	0.907876198	0.149460703	0.110291031	0.109232072
2.4.2.43	0.163742687	0.003761236	0	0	0	0.026520218	0	0	0	0.013372253	0.009584718	0	0.055835458	0	0	0	0	0	0.005681325	0.011141636	0.018858539	0.054028611	0	0	0.03524225	0	0.275716969	0.924132592	0.051653154	0.05207112	1.062846616	0.991960595	0	0.022928922	0.046173995	0.905509215	0.030055445	0	0.136822046	0.433082791	0	0.016598351	0.064480269	0.073355781	0.07033573	0.808948756	0.073250692	0	0
2.4.2.6	0.030195781	0.036977493	0	0	0	0.05297952	0.039898697	0.019755023	0	0	0.095024812	0.020315252	0.039123156	0.02244818	0	0	0	0.032265952	0.000809497	0.013534348	0	0	0	0.017046344	0.017238642	0	0.02165342	0.06803961	0.478780677	0.033005034	0.048723324	0	0	0.014107954	0	0	0	0.053411427	0.02171679	0	0.030903216	0.010785535	0.050658209	0	0	0	0.060321821	0.060422784	1.148640535
2.4.2.7	1.008221067	0.178422153	0.918844103	1.093741271	0	0	0.925453794	0.917146525	0	0	0.92180909	1.089256795	0.934007563	1.061242895	0	0.424101925	1.126107327	1.290831472	1.194133102	1.223315177	1.252258589	1.067166713	0.994591074	1.013079819	1.049395077	0.991120769	0.466034261	1.075353947	0.921124188	0.947590692	1.038395705	0.948669362	0.869266134	0.807377076	0.792706901	1.035325222	1.086240341	1.017227693	1.625560555	0.998959173	1.078427756	1.035789791	1.151493411	1.041701239	0.86048576	1.016839	0.697408046	0.621221749	1.134067964
2.4.2.8	0.239147665	1.027599818	0.911084323	1.012923523	0.916083777	0.918081942	0.930604104	1.022752047	1.012502293	0.960195032	0.613651021	0.9437962	1.007771855	0.954543241	1.078491741	1.038463263	0.046699085	1.554558587	1.502292233	1.507070299	1.524774701	1.022424375	0	1.08211461	1.081009465	0.982456923	0.834453823	0.962948637	0.882680094	1.070571492	1.019611585	1.081266205	0.866759246	0.847120259	0.872268292	0.885307677	0.94547667	2.06201552	1.078631043	0.9975571	0.921241472	0.927023918	0.768687727	2.00298405	0.763458827	1.06475473	0.960478219	0.975469774	1.332627104
2.4.2.9	2.096835742	1.00376419	1.813423844	1.816847668	1.059246919	1.018873709	0.95894086	1.932618482	1.029699581	0.970148191	1.815405767	1.163021404	1.08160156	1.032547583	2.045595694	0.976883909	0.781921672	1.78293747	1.872644283	1.895624884	1.878824534	2.030442972	1.043964675	1.108727765	2.121977061	1.406281931	1.172226517	0.957874121	1.952620282	1.095058705	1.077154258	1.064317161	1.014402095	0.89166794	0.924940325	0.92453617	0.940851309	1.013904872	1.595140411	1.471892851	1.917233209	1.968032492	1.520758566	0.889260639	1.856992342	1.11592659	1.366837265	1.243301901	2.275418019
2.4.99.-	1.074591665	0.846502022	0.331159313	0.283030585	1.034475288	0.481358763	0.804282273	1.049911556	0.478512179	1.959139659	0.750671321	1.1668468	1.056972714	0.891458684	0	1.173972929	0.801133327	1.008257846	1.086313106	0.988738882	1.009509561	1.085953092	0.980460653	0.979044711	0.740807213	0.556454722	0.479825973	0.615637784	0.231522571	0.986901834	0.137166052	0.618898978	0.608001314	0.582203751	0.578422224	0.651761526	0.940187497	0.229433886	0.470801107	0.156431555	1.046126409	1.739686374	0.236084117	0.014577301	0.829512554	0.512474711	0.431294726	0.561890452	0.534983009
2.4.99.1	0	0.001857948	0.051310643	0.001685362	0.000570062	0	0.000995741	0	0	0.000532961	0	0	0	0	0	0.00020303	0.000866961	0	0	0.000577356	0.001748086	0.000801874	0	0.00165579	0	0	0.000454464	0	0.001493189	0.001262516	0	0.000299738	0	0	0	0.001211244	0	0.00044275	0	0	0	0.047146721	0	0.001348063	0.000456058	0	0.000276378	0	0
2.4.99.12	0.989736218	1.076362129	1.024010181	0.283022459	1.032089805	0.909579466	0.23134094	0	0	0	0.83848484	0.899528414	1.020779836	0	1.045048936	0	0.889686004	0	0	0	0.021229462	0	0	0	0.044268183	0.459557514	0.355694371	0.932423654	0	0.016645747	0.943465493	0.994482824	0.019764313	0	0.087657656	0.927551322	0.069147683	0.044606923	0.988354113	0.435069894	0	1.104915452	0.017275733	0.06346847	0.829380409	1.095031666	0.192496886	0.112717189	0.114779059
2.5.1.-	2.537166425	2.976100298	0.914198616	0.133551533	0.927334847	0.375526632	0.518974807	0	0.239944197	0.071469437	2.618206203	0	0.120750052	0.067603498	0	0	0.871046106	0.612997223	0.271394298	0.349729585	0.576209957	0	0	0	1.609737447	0.541550421	1.386726101	1.90463476	0.905342153	0.114723315	2.099402183	1.815989337	0	0.073134377	0.146895632	1.828570739	0	0	0.425743168	1.187990335	0.156876351	0.308662358	0.013326941	0	2.731272095	2.375503506	0.83678212	0.587874525	0.978841682
2.5.1.1	3.264514491	1.993547096	1.929376172	1.598467665	5.127747897	2.352167155	2.441690283	5.108307056	2.570633829	4.890231544	2.644839437	3.468891747	3.395988266	1.002302801	2.901860895	2.321034891	1.78453684	3.161470118	3.120204483	3.373697127	3.15361018	0.166282534	2.217328834	2.032592547	2.24193933	2.719311377	2.280350563	1.922090615	2.120448469	2.033826583	2.130684738	2.167728277	3.434429241	3.094470098	3.1331486	2.179514479	3.790764466	2.956396207	2.436528662	1.693031313	2.185972205	1.83673603	2.085410019	0	2.62172815	1.789953065	2.068529441	2.254258949	3.642695628
2.5.1.15	1.235778473	1.56561921	1.075116639	0.919875104	1.052732544	1.078083365	0	0	1.081330931	0.050786359	0.893059378	1.080239032	0.992298239	0.675780854	0.913431677	0.748031485	0.988412296	0.781091576	0.832257793	0.906828928	0.764828422	0.085869393	0	1.070752573	1.751898289	1.08097234	0.583391125	1.163906944	0.585074052	0.071749785	1.026011597	1.350703075	0.364924709	0.295562318	0.301954184	1.031221414	0.078851671	0.906475835	0.962905058	2.071371474	0.058732716	0.904351984	0.195327888	0	1.052434478	1.187573922	0.862990699	0.835892535	0.495149879
2.5.1.16	2.161226761	0	0	0.931507426	0	0	0.171883214	0.001044509	0	0	1.684623555	0.105820218	0.094937285	0	0	0.625017829	0.163673888	0.694620407	0.685519127	0.604563442	0.706460585	1.127376651	0.987689124	0	0.360938591	0.083010522	0.138742116	0.878253268	0	1.006687367	1.409618297	0.866346166	0.508604283	0.513168574	0.671915938	0.891303555	0.96462473	0	0.186101412	0.431854936	0.075200156	0.053102919	0.33558316	0	1.661589195	0.755221278	0.550618018	0.514690738	0.203749897
2.5.1.17	1.992509654	1.081864164	0	0	0	1.094589695	0	0.040523787	0.967759558	0.898609706	1.45967606	0.144411876	0.056247703	0.114034603	0.033771779	1.109612905	0.032402346	1.091521549	1.218516982	1.326761919	1.120674705	0.951234867	0.927250901	0.367260311	0.321671129	0.945759371	0.85458364	1.509267025	0	0	0	2.081639164	0.394709691	0.344690346	0.462388514	1.419743846	0.952844784	0.076162312	1.685523488	1.205805439	0	0.178694313	0.285863687	0	1.547604529	1.82143896	0.60280941	0.772387984	0.362774713
2.5.1.18	7.642267136	7.402495184	1.667171762	0.622587491	0	0.430239176	0.484656897	0.562806029	0	0	9.901488151	0.011588204	0	0.534621803	0.297109934	0	0.200130934	0.636736535	0.66848804	0	0.615297752	0.404234969	0	0.10734005	0	0	1.277451431	2.109834141	0.315552706	0	1.504067946	1.362894741	0	0.160077239	0.654542973	1.701907995	0.154258242	1.480627722	0.761679869	1.034017506	0	0.826792606	0	0.934065526	9.964102558	3.398191557	1.514913838	0.701941211	1.283544408
2.5.1.19	0.993227881	1.050314437	1.019505274	1.014625086	1.047427654	1.002151405	0.464975164	0.979542924	1.057966889	1.040197706	1.39328893	1.023807823	0.941669791	0.94419058	1.952447407	1.011824145	0.917616624	1.091967455	1.1086246	1.028927172	1.029229852	1.014183235	1.046410964	0.954180768	1.055874774	0.458789149	0.990444009	1.02770174	0.934922785	1.045849823	1.047157472	0.992082799	1.016593607	0.95331751	1.001216461	0.998144152	0.951620368	1.037057817	0.956012558	0.536432025	0	0.964187448	0.921968927	1.052516576	1.470949508	0.972764248	1.096854987	1.078714154	0.370285058
2.5.1.2	0.001020067	0	0.008656216	0.008319068	0.005717864	0	0	0.006088643	0	0	0.191726242	0.007844752	0.009078817	0.008982728	4.2272E-05	0	0	0.180276407	0.194458591	0.18823897	0.201529545	0.00301229	0	0.012573716	0	0.003240321	0.012422356	0.001938198	0.001380489	0	0.010842374	0.005236427	0	0.000850464	0	0	0	0.012552354	0.013109868	0	0	0	0.001423621	0.009006931	0.206245365	0.012410453	0	0	0.005818191
2.5.1.21	0.008538825	0	0	0	0.978655806	0.011612577	0	0	0.013944592	0.003532909	0.511498959	0	0	0.033477231	0.004443985	0.027551156	0.015921729	0.007357951	0.00578983	0.004477841	0	0	0.005276427	0.021263911	0.010613458	0	0	0.009535976	0	0	0	0	0.009443188	0.019232673	0.024661563	0.003310142	0	0.007011274	0.034956904	0	0.001501747	0	0	0.022968308	0.535389273	0	0	0	0.014689563
2.5.1.22	0	0	0	0	0	0	0	0	0	0	0	0	0	0	0	0	0	0	0	0	0	0	0	0	0	0	0	0	0	0	0	0	0	0	0	0	0	0	0	0	0	0	0	0	0	0	0	0	0
2.5.1.26	0.034745393	0	0	0	0.008832494	0.02432874	0	0.003895068	0.024813353	0.021206595	0.15429073	0	0	0.024746965	0	0.399884767	0.024018837	0.043705828	0.001761412	0.049006357	0.017229604	0.033957163	0	0.003772613	0.032013049	0.007587489	0.008303522	0.012028385	0	0.968621612	0	0	0.373028662	0.374057041	0.4253812	0	0	0.020221721	0	0.010915947	0.00296401	0	0	0	0.148584268	0.01342023	0.056546218	0.117578438	0
2.5.1.3	1.112756134	1.142924732	0.91957378	0.069182173	1.929892602	1.051104538	0.928591236	2.002777607	1.931282758	1.014467114	1.426759121	2.130127077	2.194048598	0.090392876	0.897059629	1.085410577	1.971435171	1.385808183	1.27044671	1.314478352	1.28561881	0	1.071380612	1.924443998	0.904351467	1.087963013	1.880779503	0.988924593	0.414255146	0	0.993003346	1.039587638	1.538992622	1.714257523	1.518597012	0.873674951	1.050902783	2.0297543	1.795865032	0.918336346	0.081545659	1.012375821	0.429425243	0.991648748	1.410939784	0.897391252	1.27962798	1.190683999	0.696246683
2.5.1.30	0.880768207	0.048583694	0	0.814748376	0.080299758	0	0.849470563	0.050913	0.538449327	0	0.423519423	0.092423662	0.052486218	0.083706639	0.078475248	0.27307867	0	0.59280547	0.578646582	0.56261032	0.620232099	0	0.09156035	0.505233686	1.608335243	0.438447049	0.245186796	0.062199794	0.905729429	0.092842929	0	0.065056604	0.626242259	0.616006191	0.75989028	0.058126732	0	0.203527585	0.55636572	0.569530579	1.080525149	0	0.052206845	0	0.292583522	0.025368882	0.255137331	0.324197405	0.723693246
2.5.1.31	0.973284836	0.986760232	0.958094633	1.38578356	0.973303024	0.965658666	0.968499716	1.024331112	1.454964724	0.993559619	1.032297056	1.041564952	0.984429886	1.051195368	1.030059049	1.033434266	0.928891188	1.70456809	1.743917596	1.76900075	1.769263399	1.009120819	1.051250112	0.513513221	1.843711028	0.970443028	0.978920185	1.032860539	0.985194431	0.975946048	0.997983364	0.954733475	0.980473409	0.99178875	0.979285386	0.984900178	0.966660238	0.952843041	0.968247125	0.959771298	1.032886545	0.872549453	0.98104073	1.038677779	1.024367221	0.962181468	1.129320852	1.07666919	1.005154654
2.5.1.32	0.796636732	0.011315564	0	0	0.95490278	0	0	0.078035043	0.042408679	0.030857873	1.458340171	0	0	0.035266001	0.078047887	0	0.064346782	0.041232475	0.06268412	0	0	0	0.034116578	0	0.029449822	0	0.995142468	0.025668865	0.086466428	0.027916992	0	0.07240196	0.060549684	0.118682569	0.07315963	0.101369893	0	0	0	0.071446182	0.011554052	0.041044023	0	0.066701344	1.47541862	0.081647973	0.049256037	0.105547514	0.185698379
2.5.1.43	0	0	0	0	0	0	0	0	0	0	0	0	0	0	0	0	0	0	0	0	0	0	0	0	0	0	0	0	0	0	0	0	0	0	0	0	0	0	0	0	0	0	0	0	0	0	0	0	0
2.5.1.44	0	0.002428397	0	0	0	0	0	0.013555377	0	0.000927082	0.072232554	0.000602106	0.012279691	0	0.006288887	0	0	0.014085462	0	0	0	0.002945643	0.001878832	0.006352936	0.009249117	0	0.000820805	0.001371556	0	0	0.015860303	0.020043232	0.000224423	0	0.013490883	0.003191996	0	0	0	0.000561188	0.009523221	0	0.015906427	0.012605184	0.058706333	0.14975224	0.091770267	0.088478622	0.04719524
2.5.1.46	0.00162693	0	0.008284231	0.00484197	0	0	0.002590425	0	0.004468602	0.00348504	0.00530174	0	0.000742956	0	0	0	0.00388289	0.00761827	0.004984504	0.002026025	0	0.007701392	0	0	0	0.004187626	0.002106214	0.007998927	0.004480715	0.008688308	0	0	0.000641242	0	0.008767342	0	0.008531878	0	0	0.004161724	0.006287678	0.005854527	0	0	0.013673493	0.001450565	0.005527942	0	0.018354112
2.5.1.47	3.214693116	2.226160182	0.971430871	1.066503481	1.872446451	0.347680342	0.878947235	0.921679337	0.829585643	1.857045992	2.249310832	1.908616022	1.610868332	0.007575929	0	1.475072112	1.052462361	2.04821957	2.037296647	1.888820378	1.810267544	0.981706001	1.971831722	1.388224706	1.457787165	1.008460899	1.465957646	2.492067762	2.097083802	1.166077515	2.479107036	1.817637838	1.576540968	1.583229467	1.614576478	2.447340128	1.965824314	0.543823062	1.562584594	1.359404133	0.921176742	0.932095393	1.239272241	0.143151146	2.013731919	3.433873369	1.433474088	1.460883464	0.94418998
2.5.1.48	0.423563913	0.009906347	1.043659733	0.999820205	0.063614793	0	0	0.086078637	0.036782545	0	0.570352661	0.018867053	0	0.980656737	0	0.268288003	0.234853673	0.663287715	0.66679062	0.801972253	0.750696635	0	1.05843003	0.460042979	0.710890235	0	0.504954789	0.899558345	0.127546412	0	1.105700695	1.06227087	0.05100302	0.020990575	0.122608341	1.017856093	0.061571917	0.083424004	0.610133507	0.950798337	0	0.824749814	0.38018549	0.107249752	0.470177312	0.775888271	0.421652744	0.540903456	0.153188163
2.5.1.49	2.226997865	0.990241932	0.851457024	0.830485017	1.850765609	0.322288366	0.323099897	1.915914509	2.055516743	2.172295519	1.399713911	2.072015163	2.158560507	1.933347585	2.033849378	2.250392936	0.813634945	1.233905389	1.431338124	1.20394647	1.232406732	2.152930248	1.911479328	2.498886953	0.627119609	0.119167748	0.549458567	0	0.1303282	0.969591063	0	0.056972097	2.130766285	2.012543562	2.351635127	0.152495938	2.193612738	0.034195389	0.036477255	0.472608756	0	0.124624762	1.240887855	0	1.273122478	0	1.675918527	1.547434065	0.105441641
2.5.1.54	2.127975863	2.068337121	1.983552131	0.979139976	0.843480186	0.399322187	1.032192111	0.971783467	2.677715793	3.149588936	1.756618644	1.051089742	1.151624614	2.042653391	0.042619187	2.275185906	1.165258379	1.53747569	1.557525905	1.612004668	1.699716858	2.971690486	0.922139935	1.433033191	1.400719969	0.45197144	1.387747636	2.487524138	0.9509243	1.102564078	2.260052483	2.829898248	1.395382413	1.296950146	1.304150306	2.674755986	2.882590368	0.977134929	1.440699696	1.338532762	0.15727629	1.117342365	1.629696711	1.159553231	2.056301558	2.847352213	1.74906882	1.884279144	0.254796419
2.5.1.55	1.017843941	0.991451864	1.060124221	0.117710739	0.911735477	0.985250261	0.176461069	0	0	0.04269614	1.188221471	0.947049483	0.917328155	0.057051477	1.096772717	0	1.069285482	0.114118974	0	0	0.047448911	0	0.103908263	0.101330646	0.010690984	0.592198543	0.186915341	0.86266212	0	0.018688548	1.066157497	0.765893354	0.052030721	0	0.045616748	0.923931966	0	0.026094995	0.950137566	0.609306449	0.091433022	0.936517129	0	0.087983069	1.072735193	1.010912518	0.155669668	0.103042796	0.09914866
2.5.1.56	0	0.279829073	0	0.042147219	0.011842287	0.030896742	0.00051295	0	0.067587828	0	0.007412165	1.185707299	1.281252292	0.046307614	0.998803381	0.173818167	1.596501395	0.916742754	1.087878875	0.99160342	0.994520403	0.083725266	0.019574665	0	0	0	1.000759697	0.158409561	0.158625509	1.014294548	0.071244476	0.038896875	0.16410864	0.282374458	0.194258818	0.074758842	0	0.055487434	0.285399495	0.196039864	0	0	0	0	0.183824294	0	0.16318239	0.172039865	0.093166607
2.5.1.6	0.966186978	1.063632424	1.034555834	0.993744864	0.969628908	1.019423705	0.961113145	1.0171649	0.96403988	1.005069342	1.046458225	0.978916325	0.974527145	1.036852668	0.974186765	1.222787648	0.988993158	1.285001804	1.293644749	1.295931809	1.270591607	1.041903409	1.022139506	1.013776626	1.063618989	1.030003381	1.511483456	0.987151063	0.994778912	0.995452065	0.96589664	1.095400581	1.193185814	1.223705577	1.165159929	0.966193829	0.99874037	0.987429469	1.20158774	0.994926943	0.970941483	0.99464512	1.296352632	1.03266275	0.987102766	1.023947426	1.174543196	1.11830468	1.050960475
2.5.1.60	0	0	0	0	0	0	0	0	0	0	0	0	0	0	0	0	0	0	0	0	0	0	0	0	0	0	0	0	0	0	0	0	0	0	0	0	0	0	0	0	0	0	0	0	0	0	0	0	0
2.5.1.61	1.072558281	1.060930533	1.09681667	0.31195032	1.086187343	0.066800701	0.249456571	0	1.452557647	1.01434965	0.88464876	0	0.100460562	0	0.949560581	0.850255401	0.928769948	0.900233483	0.891683906	0.990997391	0.934747028	0	1.081881558	0.452772554	0.770783303	0.483118752	0.727887361	0.900247503	0	0.101987037	0.953840037	0.974027463	0.40448004	0.420553964	0.369065103	0.902462616	0	0.038144007	1.041713207	0.496909748	0.096004786	0.145690367	0.460519703	0.098412282	0.797859993	1.051241287	0.728368992	0.702930016	0.196596174
2.5.1.62	4.88529E-05	0	0.000158212	0	0.000355884	0	1.95776E-05	0.000266765	0	0.000147821	0.008876409	0.000223857	0	0	0	0	0.000320274	9.10791E-05	7.22292E-06	0.000383928	0.000201429	0.000356428	0.000137588	0.000251929	0	0	0.000258353	0	0	0.000336911	0.000185285	0	0.000234408	0	0.000333782	0.000314415	0.000379146	0	0	0	0	0.000251571	0.000130683	0.000266848	0.008271115	1.27226E-05	0	0.000292581	0
2.5.1.66	0	0	0	0	0	0	0	0	0	0	0	0	0	0	0	0	0	0	0	0	0	0	0	0	0	0	0	0	0	0	0	0	0	0	0	0	0	0	0	0	0	0	0	0	0	0	0	0	0
2.5.1.68	0	0	0.000201839	0.548452613	0	0.018726089	0.017902125	0.009886815	0	0	0.051086777	0.017160832	0	0.000984268	0	0.008651235	0	0.014140985	0.021974628	0.018669469	0.026980852	0.004234704	0	0	0.258609186	0	0.018709346	0	0.013605014	0	0.005237226	0.006960621	0.013459562	0.017691738	0.009570436	0	0.013797024	0.006562355	0	0.009571974	0	0.018899837	0.012333789	0.019297402	0.019145419	0.002185032	0.006043054	0.01508293	0
2.5.1.7	1.404560898	1.061752676	0.95338213	0.919168962	0.95557325	0.924879022	0.916833276	1.942058581	0.967461076	2.013943026	1.53603502	0.957437522	1.054685332	0.957599077	1.02469342	1.486420485	1.031253655	1.979727815	1.966622454	1.924422474	1.919690433	1.002369812	1.032835344	0.942307708	0.925496256	1.541974993	1.014158323	0.985758533	1.88417538	0.909476425	1.000855705	0.958175347	1.08434018	1.019118073	1.022759526	1.058260901	1.493851729	1.087782103	1.025745143	1.035244021	1.921001961	1.041073817	1.029936543	0.953278382	1.545493485	1.044962718	1.184498109	1.270095017	1.192066944
2.5.1.72	1.005172334	0.910937412	0.045279953	0	1.062647595	1.029823924	0.198728625	0.993506695	1.05749902	0.026831034	0.981845019	0.914631041	1.029695638	0.345882221	1.064475891	0.808301607	0.223514106	0.784517068	0.827254602	0.814638756	0.880924625	0.981459337	0.939095554	1.090745944	0.436252873	0	0.412296459	0.913467222	0.009220689	0	0.958655825	1.005804792	0.816525421	0.713538586	0.769530893	0.846101728	0	0	0.742516135	0.500274583	0.043048092	0.105608234	0.596336456	0.043693039	0.942113347	0.95264644	0.576084393	0.57128699	0.144363215
2.5.1.73	0	0	0	0	0	0	0	0	0	0	0	0	0	0	0	0	0	0	0	0	0	0	0	0	0	0	0	0	0	0	0	0	0	0	0	0	0	0	0	0	0	0	0	0	0	0	0	0	0
2.5.1.74	0.231303649	0	1.049112474	0.834720713	0.969463258	0.460384019	0.489383142	0.006839068	0	0	0.078566505	1.315934525	1.294538221	0.994460495	0.892758616	0	0.079129691	0.215486912	0.034096155	0.217544657	0.072664558	0	0.06611268	0.079363174	0.960188479	0.493965067	0.841794256	0.794325113	0.628935903	0.073730999	0.162273234	1.087045638	0.020279509	0.077951813	0.053935665	0.92155999	0	0	0.781480431	1.063003408	0.064997059	1.019666299	0.031003398	0.090815438	0.07463885	0.966122196	0	0.064007726	0.630739624
2.5.1.75	0.751956506	0.989493143	0.942574679	1.133026909	1.061903285	1.033983219	0.769561375	0.950521276	1.010196327	0.975961658	0.963705453	1.980006057	1.946791424	1.019967468	1.063989801	1.001163216	0.964625498	1.041132081	1.022915353	1.01737336	1.013189733	1.046323639	1.01481878	1.036360063	1.030583515	0.995164051	0.983759686	0.936807584	0.960689249	1.059027837	0.953418766	1.016768217	1.01945116	0.970386498	1.041837571	0.942100255	0.976427569	1.023007302	0.887461354	0.991720614	1.038053169	0.904170412	0.756509076	0.99344083	0.887512316	0.989522221	1.016870804	1.017563217	0.952535421
2.5.1.77	0	0.000548367	0	0.000421404	0.000612949	0.000498949	5.0236E-05	0.00078743	0.000189001	0	0.016595385	0	0.000467519	0	0	0	0	8.57804E-05	0	0.000646398	0	0	0.000603023	0	0.000598242	0.000654099	0.000725312	0.00054814	0.00020917	4.85196E-05	0	0.000443029	0.000691532	0	0	0.000593514	0.000629398	0	0	0.000552847	0.000420174	0.000605478	0.00026638	0	0.017286171	0	0	0	0.000604337
2.5.1.78	0.980357566	1.052283116	0.915645642	0.294862339	0.981837216	1.045564337	0.6239648	0	0.942470685	0.017194283	1.133549186	1.023444007	0.932824475	0.169314425	1.00048797	0.375748799	1.062556923	0.808024503	0.898298057	0.875590831	0.843932071	0.010526203	0.082628682	0.951336011	1.020384038	0.50289881	0.468268311	0.945331096	0.172284563	0	1.165357588	0.961816772	0.644222704	0.752524607	0.629837643	0.941253301	0.417914651	0.01963221	1.015297086	0.704390578	0	1.043183759	0.464216418	1.038082369	1.11359204	1.058670591	0.77991625	0.773544215	0.555056391
2.5.1.82	0	0	0	0	0	0	0	0	0	0	0	0	0	0	0	0	0	0	0	0	0	0	0	0	0	0	0	0	0	0	0	0	0	0	0	0	0	0	0	0	0	0	0	0	0	0	0	0	0
2.5.1.84	0	0	0.000648743	0.000651618	0	0.000196857	0.000574493	0	0	0.000284968	0.017652791	0	0.000121603	0.000617734	0	0.000661616	5.60416E-05	0.000707921	0	0	0	0.00035924	0	0	0	0.000345741	0	0.000235991	0	0.000272979	0	0	0	6.26135E-05	0.000243138	0	0	0.000229204	0.000554045	0	0.000308066	0	0	0.000397477	0.016546143	0	0	0.000318512	0.000413158
2.5.1.86	0	0	0	0	0	0	0	0	0	0	0	0	0	0	0	0	0	0	0	0	0	0	0	0	0	0	0	0	0	0	0	0	0	0	0	0	0	0	0	0	0	0	0	0	0	0	0	0	0
2.5.1.9	0.925597238	0.99198214	0.956873353	0.522578889	1.005808285	1.057899167	0.881584662	0	0.938858305	0.002692178	0.958187982	1.024262525	0.944405975	0.068525379	0.996956812	0.443689092	0.986814608	0.868395423	0.858951042	0.90017874	0.822853788	0	0.026511814	0.952218326	1.008310182	0.514807132	0.46000338	0.959074289	0.072867849	0.040927441	0.962149827	0.990733934	0.676337897	0.654838485	0.677038596	1.004171922	0.505884923	0.050858472	0.937169182	0.710550794	0	0.969388279	0.551404964	1.072731641	0.967494991	1.049730636	0.678071706	0.629369642	0.41811685
2.5.1.90	0.92237435	0.898899066	0.987941993	0.226233541	1.105865665	0.938905909	0.109471933	0	0.032026965	0.014180667	0.949389175	1.080879375	0.925294258	0.007558995	0.91627452	0	0.881815865	0.034581724	0.066322124	0.010268603	0	0	0	0.036239333	0.017012693	0.055016369	0.447823058	0.960579474	0	0	0.951382394	0.848799393	0.032379539	0.050990212	0.053822279	0.878193352	0	0	0.235463561	0.555780534	0.019941658	1.005256644	0.0341407	0.04304786	1.012553416	0.975249211	0.047676308	0.153627435	0.07546431
2.5.1.96	0	0	0.001105854	0.001459254	5.47414E-05	0.015762928	0	0.015628869	0.017080446	0	0	0	0	0.00079601	0	0	0	0	0.006874862	0	0.019518442	0	0	0.010018567	0	0.010687075	0.243962981	0	0.061811842	0	0.020669172	0.006884459	0	0.001751546	0	0.007033143	0.007041866	0	0	0.011122173	0.017776121	3.64204E-05	0	0.015634488	0.000437948	0.013205063	0.008954611	0	0.042736073
2.6.-.-	0	0	0.79303752	0.965684386	0.009084462	0.048222459	0.226266585	0.080067376	0.958182133	0.002334526	0	0.040250375	0	0.963409507	1.020919799	0.355312198	0	0.381269852	0.302005327	0.44282173	0.434242295	0.566493284	0	0.564977503	0.648515349	0	0.476644945	0.018080378	0.065933319	0.012638301	0.041328354	0.001534985	0.858465522	0.739604937	0.76805087	0.000556296	0.07328707	0	0.059013678	0.076873931	0.028702587	0.856716062	0.064088654	0.029297711	0.045255664	0	0.517811837	0.477590035	0.106305081
2.6.1.-	4.242676975	2.0947989	1.014066731	0.641680751	6.377731054	1.263102641	1.027591973	1.10233099	1.942231954	3.825828595	5.478745379	3.214801928	2.830007609	3.570086832	3.298491089	2.438995624	2.377394369	3.316740379	3.30223495	3.483724526	3.670254662	4.391775251	5.646504092	3.250927571	1.968385245	3.702063665	1.385054915	3.687905131	3.365520549	1.918260512	4.76214356	3.996945076	1.27594054	1.53426417	1.841401569	3.813884153	1.991707754	1.657501963	3.235988212	2.797460886	2.264462764	1.535045499	2.855598937	1.730371444	5.373113263	5.840457597	3.563328105	3.47108227	3.518424654
2.6.1.1	0.535232305	1.066065532	1.191053934	0.505200933	1.032004995	0.401644669	0.737217659	2.888897918	1.45706397	0.11821454	0.203266791	2.256505205	2.325009503	0.873067674	4.177561886	2.13306045	0.975589324	2.06769829	1.801878784	2.01265783	1.84001664	0.880008374	0.026476196	1.094530515	0.122907655	0.134698403	0.845555582	0.82820981	0	1.92076334	1.166930758	0.821506873	1.189785296	1.190651544	1.260483135	0.995555345	0.900488232	0.878552991	1.721043208	0.619528571	0.880731237	1.140701441	0.48900026	0.006668856	0.422625483	2.102958991	1.194783968	1.246144823	0.034171375
2.6.1.11	2.538613509	2.479320901	1.647371182	1.093763868	2.731894495	1.252391869	0.017513273	3.226707319	3.73667357	1.979806192	4.621907361	1.471614372	1.334470875	1.093933893	1.042067806	1.944186663	1.373497193	1.978268368	2.032956576	2.413970196	2.301694734	3.072987992	2.743849179	3.187756225	1.702789652	1.171794244	2.494969597	2.156744853	0	0	1.781716609	2.048905176	2.854479421	2.586332441	2.663011472	1.837789408	2.045090939	0	0.133809147	1.26760508	0	0.294300956	1.015127839	0	4.17959066	3.008391121	1.841736052	2.037805571	0.508608655
2.6.1.13	0.020309107	0.051309864	0	0.031216969	0	0	0	0.060723034	0.022021915	0.020264056	0.229949913	0.169226358	0.160498273	0.008690574	0.05426929	0.055862515	0.002463667	0.056938689	0.076017929	0.059513031	0.092524515	0	0	0.015774843	0	0	0.053873878	0.094540666	0.049661885	0.018922451	0.010440803	0.081309584	0.026958572	0.044832185	0.060536132	0.095239173	0.057518078	0	0.0291262	0	0.061631523	0.024483767	0.00345755	0	0.165643857	0.202931116	0.230136116	0.172180855	0.126861249
2.6.1.16	0.912234435	1.053393759	0.989892984	1.311418572	0	0.972895896	1.141734936	1.083836373	0.992442968	1.040657184	2.039902714	1.031165703	0.927351953	0.988857246	0.939442723	1.181715354	0.890744318	1.028263585	1.12172454	0.992985647	0.995711651	1.044884028	0.972436452	1.545053857	0.897474449	0.947977062	0.945377784	0.926818204	1.085182392	1.914890607	1.128808497	0.900941986	1.227180726	1.134044868	1.193824425	1.025707816	0.925231645	0.9437428	1.039970974	0.920366959	1.066232427	1.018616998	0.461542666	0.951652513	1.954423533	1.122287051	1.355587144	1.216679949	1.128474181
2.6.1.17	0.63541039	0.418920589	0	0	0	0	0	0	0.012401811	0.035895357	0.466597159	0	0.015540995	0.003533927	0.018014036	0.001876101	0.034810784	0.007049975	0.047234797	0.034302678	0.040830124	0.035726537	0.002364613	0.021381465	0.136499416	0.030416684	0.023814165	0	0	0	0	0.007561448	0.010811725	0	0	0	0.008329041	0	0.013693846	0.024883843	0	0.029312867	0.030756279	0.000143708	0.421493443	0.03094464	0	0	0.008348642
2.6.1.18	0.874357457	0.659441744	0	0	0	0.010832231	0.04056578	0.069070675	0	0.00181326	1.27841474	0.014595434	0	0.061953082	0.022395116	0.065178379	0.009490144	0.043326719	0.011843574	0	0.051869311	0.010222748	0.042872401	0.017532599	0	0.020664552	0	0.03992026	0.003687311	0	0.030590423	0.063887405	0	0.007964956	0.051036057	0	0	0	0	0.015563899	0.01522736	0.06137376	0.037417452	0.049609705	1.341103192	0.183851865	0.202069714	0.058206001	0.181535804
2.6.1.19	1.023382119	0.897701811	0.149727665	0.556357071	0	0.194595673	0	0.130071901	0.114804803	0.189381664	1.939418186	0	0.012127765	0.10423458	0.091278931	1.59113305	0.206487944	0.524150985	0.424642438	0.333555574	0.509578852	0.174422543	0	0.122530949	0.819593711	0.184080008	0.710399255	1.758065708	0	0	1.508752549	2.581834108	0.266163603	0.394887782	0.261117988	2.137980546	0.093171465	0	0.616939221	1.472818446	0	0.311570196	0.146455869	0.204138543	1.999465844	2.446251002	0.950986123	0.812410674	0.488376472
2.6.1.2	0	0	0	0	0	0	0	0	0	0	0	0	0	0	0	0	0	0	0	0	0	0	0	0	0	0	0	0	0	0	0	0	0	0	0	0	0	0	0	0	0	0	0	0	0	0	0	0	0
2.6.1.21	0	0	0.008205801	0.002672701	0.021679138	0	0	0	0.033169507	0	0.708200862	0.054293131	0.044548465	0.043430885	0.070022711	0	0.413966798	0.207474705	0.263808099	0.214174564	0.161151061	0.028947218	0.013924394	0.551412995	0	0.430745309	0.05752223	0.076603462	0.046862032	0	0	0.021088493	0.03495271	0	0.03124043	0.045326677	0	0	0	0.001242876	0.028179905	0.063977071	0.265571419	0.061610552	0.721979103	0.129589121	0.058997165	0.161308622	0.119350441
2.6.1.36	0.001200243	0.007478961	0.007064217	0.001975272	0	0.005730135	0.005112955	0.005110159	0	0	0.010540174	0.004930014	0.002386886	0	0	0.003739901	0.00607142	0.00699111	0	0	0	0	0.003085022	0.006439592	0	0.00123796	5.71661E-05	0.001803248	0	0.001200465	0	0	0	0	0	0.002817287	0	0	0	0.002580552	0.001315587	0	0	0.005621111	0.011604426	0	0	0	0.003827634
2.6.1.37	0	0.466267714	0	0.02033719	0	0	0	0.973745964	1.073249241	0	1.09738985	0.873174474	0.818584456	0	0.034224228	0.444574251	0	0.156849273	0.121063305	0.05751489	0.099579887	0	0.98163246	0	0	0.021202428	0.261136781	0.235717526	0.411008786	0.054682577	0	0.03693518	0.1032177	0.106289585	0.104641931	0.252260705	0.010373071	0.034242302	0.086666882	0	0	0.0660906	0.52351647	0.072838618	1.198810352	0.400934546	0.081417822	0.127932346	0.174508975
2.6.1.42	0.922971776	1.055183249	1.012111823	0.981554401	0.939901851	0.451106342	0.359083456	1.061497583	1.051075511	1.010282204	1.435811323	1.146000242	1.007447158	1.033222273	1.91763175	1.04535723	0.93468214	1.410919785	1.372401258	1.324443606	1.421014767	0.976849122	0.955428881	0.9570406	1.026763449	0.48716676	1.047208916	0.953907776	0.931115504	0.92532164	1.778199726	1.056030923	1.101649287	1.164816816	1.130499838	1.010498586	1.018151932	1.025425879	0.47114948	0.944547797	1.027963125	1.101962757	0.627996337	0.074366921	1.316614216	1.025607006	1.140771393	1.047380905	0.648986036
2.6.1.44	0	0.010801352	0	0.018095643	0	0.001671365	0.004795521	0	0.026309698	0.025752163	0.636738911	0.020834729	0	0	0	0.003238502	0	0	0	0.014259362	0.01325033	0.00840192	0	0.003766483	0.022519398	0.01118378	0	0	0.008203566	0.025208425	0.025479624	0	0.016431723	0	0.00341837	0	0.004678853	0.024248786	0.001322593	0	0	0.016593092	0	0	0.633175235	0.003902324	0.04945449	0.064593077	0.007898453
2.6.1.46	0.003229723	0	0.009952035	0	0	0.004363308	0	0	0	0.006943632	0.005119349	0	0	0	0	0.408640338	0.008364713	0	0	0.000729084	0.006820167	0.002840504	0.000766246	0	0.000774905	0.000849421	5.81081E-06	0	0	0	0.00076274	0.010137584	0	0.009077042	0	0	0	0	0	0	0	0.001243748	0	0.009643495	0.007398332	0.011159241	0.060297019	0.0713736	0
2.6.1.48	0	0	9.99878E-05	0	0.006633628	0.009040774	0.009740282	0.001274378	0.000577819	0	0	0.009410009	0	0	0	0	0.003025275	0.015266264	0	0	0	0	0.005819113	0.008899463	0.013858511	0.015255	0.009448572	0.011774386	0.009425982	0.014077053	0	0.012404851	0.003780108	0.010468034	0	0.011546788	0.006308415	0	0	0	0.006058475	0	0	0	0.011993431	0	0.010811876	0	0.019651116
2.6.1.50	0	0.000645347	0	0	0.00229708	0.002424997	5.63282E-05	0	0	0.000236566	0	0	0	0.002586242	0	0.000218968	0.001137916	0.001853611	0	0.001060304	0	0	0	0.001373456	0	0.002015697	0.000660268	0.002477509	0	0	0	0	0.002227161	0	0.001300367	0.002330375	0	0	0.000435568	0.002095243	0	0	0.001251973	0	0.000535741	0	0.002715472	0.001452959	0.010664634
2.6.1.52	1.007275842	0.938417071	0.802510389	1.010488671	0.039745397	1.036310086	0.262918891	2.055556115	0.953133736	1.006045516	1.142387794	1.04743235	0.958484873	0.850707403	0.091614698	0.94822981	0.790597345	0.446500575	0.481634158	0.314649052	0.482394188	1.054261925	1.018005626	0.440306712	0.948048571	0.414753299	0.943406133	0.960231989	0.105352174	1.071123217	1.035901107	1.067962422	0.868701088	0.856382927	0.75709992	0.905718343	1.032839609	0.058860434	0.136945907	0.495604487	0.042151142	1.024516664	0.682249116	0	1.21518947	0.968263426	0.706411131	0.798543985	0.253254565
2.6.1.57	1.11041319	0.998814117	0.080420901	0.016525597	0	0.029967803	0.100720586	0.897516626	0	0.051748706	1.603762248	0.117591455	0.093037681	0.126594285	0	0	0	0.041711423	0.109948311	0.092216802	0.086196216	0	0.092819227	0	0	0.070105826	0.577047906	0.891782134	0	0.063665616	0.998336342	1.068514806	0.227330277	0.108295034	0.298237012	1.000014821	0.042525745	0.124749511	0.599732404	0.439396182	0	0	0.445311097	0	1.74792681	1.445597504	0.344449986	0.128516895	0.55020281
2.6.1.62	0.595044188	1.015363559	0.878423528	0.119403736	0.981119627	0	0.076304178	0.023382077	0	0.04278518	0.783651149	0.949353904	0.902502485	0	1.012533172	0.471760738	0.86715991	0.362650737	0.432804407	0.431507114	0.308094044	0.0367113	0	0.100889229	0.59167469	0.506075175	0.270030779	0.924494406	0.072868158	0	1.07651751	1.045814253	0.009948214	0	0.095974638	1.03134761	0.023352328	0.062549493	0.898892366	0.485700767	0	1.022153738	0.00573526	0	0.8119167	0.967816194	0.304941574	0.416347893	0.122971285
2.6.1.66	1.274981552	1.017333171	0.470032965	0	0.938710869	0	0.125117349	0	0.015100674	0	1.012371751	0	0	0.811020515	0.017344257	0.267273017	0.123846009	0.143613412	0.104897844	0.175684753	0.057442759	0.063868825	0.046855581	0	0.512667787	0.083772405	1.224281069	1.524299893	0.223561542	0.157685413	1.779586908	1.578130972	0.823866779	0.921635695	0.94868175	1.718548931	0	0	0.111790692	0.349664652	0.110936669	1.112916052	0.144246409	0	0.85774864	1.700671771	0	0.267446757	0.192674041
2.6.1.7	0	0.045770816	0.036943265	0	0	0.009872283	0.031608851	0	0.041148574	0.055894476	1.194210588	0.024353482	0	0	0.029132482	0	0	0.047229362	0.013317	0.019899631	0.039230247	0	0.018965496	0	0.01908331	0.056269353	0	0	0	0.029390223	0.023290447	0.037779246	0.014218137	0.02967724	0	0	0.036036323	0.013088676	0.009686679	0.039993406	0	0	0.0514631	0.02935019	1.137587954	0	0	0	0.031299164
2.6.1.76	0.228507774	1.081402798	0.93439366	0.067730204	0.012218962	0.003972581	0	0	0	0	0.653641805	0	0.040936677	0.06541286	0	0	0.081659189	0.101047033	0.054284993	0.015515102	0.102151418	0	0	0.430896542	0.140551209	0	0	0.209697758	0.064911128	0	1.073516318	0.008340095	0	0	0	0.185468233	0	0.000156116	0.01165307	0.027115023	0	0.824940085	0.010804188	0.068446754	0.605569452	0.816977699	0.321523552	0.304253061	0.114599735
2.6.1.77	0.009130904	0.000387772	0	0.004362025	0	0.013770233	0	0.006210929	0.019321272	0	0.0350843	0	0.021969494	0	0.984377105	0.022664556	0.014193041	0	0	0	0	0.009379572	0	0	0.015962461	0.019663093	0	0.027372902	0	0.027043488	0	0.010962149	0	0	0	0.002961536	0.002533271	0.007854102	0	0.017039209	0	0	0	0.015486546	0.051124222	0	0.017896763	0	0.020068696
2.6.1.81	0.182047665	1.420123652	0.054204123	0.00576749	0.006675125	0	0	0	0.084855019	0	0.07517778	0	0.004643069	0	0.01124104	0	0	0	0.058914986	0.053702811	0.062524202	0	0	0.066664937	0.020085206	0	0.29934675	0.754756356	0	0	0.97329781	0.915099283	0	0	0.079988369	0.679168004	0.018863963	0	0.143544695	0.467297546	0.049637374	0.168852926	0	0.050569547	0	1.602690516	0	0	0.121885836
2.6.1.82	0.247166944	0	0.020686325	0	0.05294366	0	0	0.049750986	0	0.032762095	0.033504122	0.025264072	0	0	0	0.045579517	0.025267036	0.092519368	0.04726656	0.067448685	0.102768222	0	0	0	0.057785931	0.025215682	0.220805844	0.615636693	0	0	0	0.973004939	0.0317149	0.033686147	0	0.621439678	0	0.049379324	0.162907765	0.446305645	0	0.083449754	0.002037796	0	0.079559819	0.873296911	0.005472027	0	0.074538172
2.6.1.83	0	0.099150864	0	0.022563015	0.991649	0	0	0.051608581	1.009527442	0.957803567	0	1.125282882	1.180480182	0.021306529	1.018665133	0.831127498	0	0.227899349	0.316651349	0.172345116	0.193439261	0.058899733	1.006454015	1.025658542	0	0.55125393	0	0.00348482	0	1.103918472	0.093500427	0	0.946948964	0.824168316	0.818122214	0.025088916	1.061469173	0.073139188	0	0	0.105587023	0	0.232639741	0.071862951	0.104045042	0	0.708829295	0.577107056	0
2.6.1.84	0.007306042	0.009704721	0.006421101	0	0.011565828	0.005029425	0.009467518	0	0.005434602	0	0.071838999	0.009151923	0	0.00146139	0.007205143	0.001063452	0	0.002953412	0	0	0	0.006377574	0	0.010050055	0	0	0.001192733	0.002213341	0	0	0	0.012931193	0	0.008592416	0.008569507	0.015277837	0	0	0.003332317	0.011356826	0.012809765	0.001659247	0	0.007497574	0.071771538	0.0053397	0.02397481	0.029796859	0
2.6.1.85	2.351285077	0.862253565	1.834179373	0.553854234	2.190376804	0.412941088	0	0.171049625	1.407112502	0	1.379151095	1.268348075	1.088400709	1.161218239	0.053872909	0.988373394	1.370986857	0.694814347	0.635064228	0.44141862	0.417266148	0	0.087016665	1.12079608	1.240600577	0.001808345	0.338943639	1.804653365	0.195578998	0	2.003541414	1.894104965	0.074969101	0.302628572	0.131069407	1.736620579	0	2.141785639	1.660861556	1.184037437	0.066801828	2.060781928	0.079227322	0	1.273573972	1.729364921	0.868360004	0.818847005	0.18220897
2.6.1.86	0	0.003698008	0	0	0	0	0.005503158	0.000269306	0	0	0.012660766	0	0	0.003236489	0	0	0	0.001880787	0.000278152	0.000678967	0	0.002744825	0	0.005446079	0.000740989	0	0	0.009134471	3.18982E-05	0	0	0	0.001787079	0.000696123	0	0.001577855	0.001262731	0	0.001953163	0.001057383	0	0.004122989	0	0	0.018461067	0	0.096513573	0.099048999	0
2.6.1.87	0.124423268	0.041334613	0	0.065797617	0.073612064	0.007226451	0.050784731	0	0	0	0.018107559	0.052259216	0	0.060553789	0	0.028987784	0.057722438	0.035783941	0.027616212	0.060077084	0	0.025620408	0	0.034403333	0	0	0.318543406	0.803766141	0.042944997	0.01919826	1.001617255	0.978705116	0.055807602	0.053907507	0.028614435	0.767401652	0.031451573	0	0.126280797	0.49604406	0	0.097048887	0.070452176	0	0.000256604	0.773929823	0	0	0
2.6.1.9	1.695049093	0.953415197	1.904472979	1.147575153	0.944230433	0.126669847	0.05124459	0.981308555	1.543271668	1.129371095	2.41461524	1.708645835	1.82385037	1.121821867	1.05534569	2.110150756	1.291989077	1.23404317	1.256557815	1.327169363	1.325689842	0.890625925	1.009530408	2.39865229	2.556877912	0	1.020180496	1.19632585	0.102228543	1.105552652	1.06919216	1.051750826	1.229323004	1.289559303	1.232607248	1.054320427	1.061082222	0.925675949	1.042147153	0.635584727	0	1.590085909	0.478535024	0.936866294	2.502430722	1.060626039	1.271542944	1.394151993	0.808377906
2.6.99.2	0.93553101	1.060848489	0.09367385	0	0.898026475	0.995393369	0.038033742	0.049304403	0	0	0.92815874	1.018021971	1.072981702	0.088048787	0.007539374	0.083368225	0.795620336	0.094834686	0	0.010873935	0.070034317	0.107034432	0.08644211	0	0.060690077	0	0.603519477	0.909748999	0	0.039066301	1.053589831	0.962249008	0.038966502	0.038967656	0.023039057	1.003745271	0	0.037494948	0.197968323	0.57495042	0	0.176713971	0.027460037	0.084111143	0.867696461	1.09583778	0.066255093	0.037211704	0.078641283
2.7.-.-	0.947116805	0	0.064174373	0.077293028	0.989107027	0.944299512	0	0	0	0.044039154	0.134123277	0.993755317	0.925032247	0	0.011047566	0	0.056164407	0.053799048	0.107226625	0.04614122	0.040824186	0	0	0	0.563553307	1.026243996	0.183424028	0.390943651	0	0	0.079890973	0.715826558	0	0	0.008561907	0.404746834	0.037547729	0.097227838	0.050368445	0.427543936	0.042876435	0.174672358	0	0	0.128083255	0	0.186125199	0.297139729	0
2.7.1.-	1.859392644	1.077455643	2.264167349	3.15965043	0	0	2.25155117	1.565509117	9.717175154	12.39168486	1.543920848	0.676209507	0.664038493	0	0	0.513185953	0.063376497	1.421427455	1.491885206	1.976995339	1.993562722	0.667519952	0.935828069	1.01663693	0.580121207	1.485228858	3.421163276	3.072012222	3.273395243	0	0.125242417	5.599248424	1.544042764	1.806359853	1.27401961	3.29057577	0.575065468	0.703259073	4.950626815	3.836758631	0.676482936	0.562466084	1.764594374	0.317193196	1.589641464	3.61858781	2.032448699	2.147705328	2.185706867
2.7.1.1	0	0.012166988	0	0	0.010628323	0	0.018226296	0.001510428	0.004053942	0.016203076	0	0.383217603	0.385393955	0	0.014157955	0.011753229	0.010841054	0.029800587	0.024651443	0.041612024	0.048608874	0	0.016171296	0.018530456	0.001201535	0	0.001601016	0	0	0	0	0.016247788	0	0	0.005902456	0.0153851	0	0	0.006034696	0.014623896	0	0.005038176	0	0.01457076	0	0	0.014094444	0	0.004194032
2.7.1.100	0	0	0	0.056239166	0	0.021229016	0.193061422	0	0.468684736	0.961846474	0	0.052941103	0	0.032531671	0.053777052	0.050782434	0.033806858	0.322962886	0.260231526	0.310321436	0.252323384	0	0.053244266	0.054822578	0.031815856	0	0.046314501	0.251850536	0	0	0.986710465	0.064940808	0.649913279	0.655237997	0.586732334	0.253280841	0.027308535	0.01791435	0.54423968	0.517875773	0	0	0.109501473	0	0	0.821469052	0.05139602	0.07197945	0.060329662
2.7.1.105	0	0.060566646	0	0	0.04350707	0	0	0.025811062	0.004376675	0.032901297	0.175828709	0.06618111	0.011039915	0	2.017385394	0.022423295	0	0	0.022212564	0	0	0	0.02280185	0	0	0.056318668	0	0.010966063	0	0	0.067778838	0	0.027718704	0.044321249	0.012728638	0.037410708	0	0.021847928	0.006351853	0	0.015054737	0	0.053674557	0.013738399	0.199157633	0	0	0	0.624359738
2.7.1.106	0	0	0	0.27241134	0	0.005623116	0.005957441	0.006251195	0	0.004710576	0.001197591	0.002339292	0	0.006357871	0	0	0	0.001556768	0	0.001486151	0	0	0.003423311	0.002597337	0.000543105	0.000925977	0	0	0	0	0	0.003847481	0.00189587	0	0	0	0	4.81958E-05	0	0	0.004712786	0	0	0	0	0	0.000544465	0	0.000582097
2.7.1.107	1.07614687	1.019987156	1.069711082	0.08352573	0.032769418	0	0.44881089	1.07685512	0.057103933	0	0.989770374	0.775037282	0.825024052	0	0.912771911	0.339860843	0.941815325	0.82401545	0.866891571	0.866477696	0.860188553	0.965172335	0	0.506177188	0.117435888	0.473301744	0.818073726	0.943429201	0.896617981	0.06220004	1.044654364	1.244313289	0.312023132	0.415025756	0.375591235	1.011699735	0.073866998	0.947620443	0.283807084	0.591054484	0.955094304	0.912283774	0.763563006	1.084297638	0.882865688	0.9438462	0.50029812	0.521350514	0.495998952
2.7.1.11	0.721894976	0	0.826919866	1.347514236	2.764161965	2.220203145	1.518490729	1.102316429	1.868407926	1.936950119	0.907933659	2.844175914	2.386528932	0	0	3.867975839	0.002586734	2.128627719	1.775817586	1.930701001	2.087657313	1.665001066	6.145805792	2.751291871	1.104107102	1.206150188	1.250514803	1.493063476	0.89302591	2.0218346	1.277754612	1.96365374	2.666102808	2.601932769	2.731601223	1.650405758	3.61685201	1.973954941	1.07356186	1.39026823	0.811383022	0.840514998	1.757737078	1.238672694	0.550795031	2.087584516	2.388503232	2.515618063	0.78065774
2.7.1.113	0	0.031894177	0	0	0.043643706	0	0	0.101076405	0	0.022951857	0.656377795	0.009604415	0	0.070591138	0.044827377	0	0	0.144507862	0.17578194	0.287729081	0.297199618	0	0.027342013	0	0	0.585398549	0	0	1.862280166	0.044417829	0.066133493	0.00998752	0	0.072538005	0	0.110300524	0.056877004	0	0.044144495	0.057802101	0	0.093591005	0	0.069046426	0.630764899	0.033570505	0.101229279	0.078454761	1.453303159
2.7.1.12	0.878985955	0.77612919	1.013361018	0.125752152	0	0	0.082484821	0	0.011546707	0.911268888	1.141943164	0	0	0.602576636	0	0.099411119	0	0.118176769	0.110265126	0.132317762	0.218506323	0	0	0.01580196	0.871828873	0.546691966	0.234962511	1.423337556	1.075747058	0.083237695	1.163721522	1.407020973	0.077234125	0	0.070523399	1.262780147	0.065120176	0	0.149190862	0.884803815	0.019113697	0.130415108	0.057937677	0	1.218026035	1.398603148	0.194242057	0.337780166	0.816531552
2.7.1.13	0.003355814	0.010945815	0.00398916	0	0	0.009814739	0	0	0	0.004752799	0.00655594	0	0	0.001892005	0	0.009475597	0	0.011309894	0	0.00404325	0	0.009917651	0	0	0	0.008414533	0.009503665	0	0	0.001932894	0.008545462	0	0.004629658	0.000263324	0.007584364	0	0.003093404	0	0.008370452	0	0	0.005208954	0	0	0.013392542	0	0	0	0.018569892
2.7.1.130	0.82745993	1.098240741	0.99179449	0.092349688	0.952563661	0.55858206	0.251671216	0.100492957	0.103342423	0.053221768	0.969878587	0.948104835	1.009446823	0.013777572	0.988510561	0.063141387	0.891134083	0.032836989	0.130219947	0.070514312	0.023220352	0.023272561	0.016188093	0	0.184570569	0.439916419	0.223206359	0.979687653	0	0	0.893816308	0.986804534	0.100284461	0	0.074146119	0.89856962	0	0.025965047	1.072470927	0.539214838	0	0.96910854	0.067866942	0	0.992260074	0.849702682	0.219053111	0.072607021	0.082011017
2.7.1.144	0.268349963	0	0.037953793	0.055925575	0	0	0.580914388	0	3.132083042	0.892741524	0.527348208	0.016306392	0	0.133899692	0	0.924265979	0.000155927	0.210792118	0.259108496	0.213117817	0.412404865	1.440620119	0.088610075	0.112139447	0.049862515	1.102962824	0.783846931	1.10825973	1.425787887	0.990969504	0.112092461	1.796084899	0.011501205	0	0	0.891974995	0	0.933467351	0.515798314	1.379601675	1.064282961	0.114812263	0.674573107	0.014303171	0.458320247	0.518798612	0.643789281	0.736777287	0.401544868
2.7.1.145	0.003813937	0.007271376	0.005638894	0.006280708	0	0.004475537	0	0	0	0	0.003581186	0.002889061	0.006144842	0	0.008711578	0.003447291	0	0.002045629	0	0.006786878	0.004401662	0.001859986	0	0	0.004476866	0	0	0.00776293	0.006848256	0.002107328	0	0.010735042	0.000832869	0.006023816	0.007966602	0.001130769	0.005726204	0.002687937	0.003999307	0.002637238	0	0.004609817	0.001349206	0.004076548	0.003135551	0	0	0	0
2.7.1.146	0	0.001357415	0.002644461	0.002814535	9.37638E-05	0	0.003072355	0.002252588	0.001610192	0	0.001804307	0.00233842	0	0.00297986	0.001791432	0	0.000117601	0	0	0	0	0.000228111	0	0.003184266	0.000815422	0	0	0.000614262	0	0	0.001382984	0.002984266	0	0.001833929	0	0	0.000437803	0	0.00295085	0	0.000880816	0.000784898	0.003052809	0	0	0	0	0	0.04366214
2.7.1.147	0	0	0	0	0	0	0	0	0	0	0	0	0	0	0	0	0	0	0	0	0	0	0	0	0	0	0	0	0	0	0	0	0	0	0	0	0	0	0	0	0	0	0	0	0	0	0	0	0
2.7.1.148	0.980837853	0.827783417	0.980790188	0.609891783	0.955300519	0.952139763	1.017135296	0.959969488	1.040648103	1.024716438	0.89873015	1.033273478	1.022935392	0.971764197	1.053459792	0.964424865	0.967546049	0.952618716	0.950269257	0.982971412	0.94903776	1.057084142	1.010112038	0.961692046	0.966945361	1.019658359	1.030316268	0.964829742	1.005256598	0.995614714	1.033285464	0.970884803	0.999644368	1.055254221	1.018195705	0.947265437	0.950026666	0.981899342	0.870355307	0.501138987	0	1.005621637	0.914034445	0	0.978917559	0.950531254	0.91149786	0.858714643	0.540507711
2.7.1.15	0.484498881	0	1.136533522	0.676525908	0	0	0.802636601	0	2.821868246	3.150075408	1.097058041	0.816651025	0.824107296	1.4834512	0	1.706475494	0.059048712	1.476707074	1.175645497	1.287237305	1.443758116	0.570144185	0.942228518	0.117794265	1.3546047	0.849907815	0.433415251	1.51776977	1.585579108	0.982074363	1.459099609	1.217877517	0.345772932	0.447771024	0.429330934	1.416759196	0	0.835433055	0.385131005	0.392823192	0.12509617	1.012448877	0.353860637	0	0.971451731	1.774478273	0.802078029	0.949028089	1.272540957
2.7.1.156	1.981255733	1.917687479	0	0.002669089	1.806215208	0	0	0	3.088536679	4.114212137	1.744710196	1.655020851	1.538065641	0	3.916153752	2.472871749	0.042314967	1.833937955	1.737999332	1.91702375	1.956776816	1.143628976	0	2.15170884	0.613205068	0.850980346	0.502643466	1.45055394	0.061113079	2.038788278	0	1.694856735	1.864330473	1.98571367	1.877079309	1.250691265	1.087611837	0.051037661	2.114048893	1.011133387	0.147770966	0	0	0.175852852	1.618847629	2.133755796	1.632547831	1.389384068	0.442125023
2.7.1.16	0.273143007	0.049899396	0.01647115	0.145259033	0.050058425	0	0	0	0.021863672	0.934881791	0.107518981	0	0.009975938	0.005671632	0	0	0	0.217428226	0.074285707	0.1418926	0.201182585	0.079912337	0	0.008657169	0.014820664	0	0.221940329	0.698671509	0.064094512	0	0.965567001	0.858386378	0.353561839	0.337748552	0.37144179	0.808966217	0	0	0.107296538	0.425591211	0	0.115673519	0.03535093	0.042810433	0	0.917071138	0.057890129	0.068350644	0.13897917
2.7.1.161	0	0.000139062	0	0.00030177	0	0	0	0	0	0.000274469	2.7823E-05	1.98609E-06	0	0.000190126	0	0	0	0.000137539	0.000215929	0	0.000205787	0	0	0	5.21732E-05	0	0.000223763	0.000299968	0	0	0.000196531	1.1557E-05	0	0	0	0	0	0	0	0.000268585	0.00012945	0	0	0	0.000189237	0.000176838	0	0.000201733	0.012035095
2.7.1.162	0	0	0.002000976	0	0.00453588	0	0	0	0.005018938	0.000268291	0.000421284	0	0.002762063	0.207143236	0	0	0.00462332	0.003924082	0.002129103	0	0	0	0	0	0.000355181	0	0.003418064	0.004335426	0.003476002	0.004138734	0	0	0.002534104	0	0	0.001892208	0.001749121	0	0.001459777	0	0	0.003779129	0.00179259	0.005438465	0.003194105	0	0.000208908	0.001894642	0.004828711
2.7.1.164	0	0	0	0	0	0	0	0	0	0	0	0	0	0	0	0	0	0	0	0	0	0	0	0	0	0	0	0	0	0	0	0	0	0	0	0	0	0	0	0	0	0	0	0	0	0	0	0	0
2.7.1.165	0	0	0	0	0	0	0	0	0	0	0	0	0	0	0	0	0	0	0	0	0	0	0	0	0	0	0	0	0	0	0	0	0	0	0	0	0	0	0	0	0	0	0	0	0	0	0	0	0
2.7.1.166	0	0.023314775	1.030074848	0	0	0.018235973	0	0	0	0.017925049	0.115911534	0.03460106	0	0	0	0	0.012440311	0.025886036	0.020460819	0.049965546	0	0.012208345	0.012530534	0.026999858	0.047795011	0	0.022918617	0.046355178	0	0.040016461	0	0.022901187	0	0	0.00859514	0.018960439	0	0.038630111	0	0.045442698	0	0.864796848	0.016294156	0.031243211	0.10800662	0	0	0	0
2.7.1.167	0.183973426	0.055028233	1.780399587	0	1.912831279	0.133903848	0	0.060134824	0.055650352	2.051976307	2.772099098	0	0	0.143935547	0	0.193184274	1.226982723	0.046478362	0.046796459	0.026566101	0	0	0.122428604	0	0.197349225	0	0.610759952	1.571748529	0	0	1.887355117	1.377415747	0.198288141	0.138491936	0.18448753	1.492865014	0	0.133931846	1.755062727	0.911369785	0	1.320518467	0.125753405	0.154729028	2.640852636	1.468121951	0.315377142	0.324384558	0.251733841
2.7.1.168	0.027817447	0	0	0	0.013774243	0	0	0	0	0	0.304972118	0.208264603	0.204195166	0.018771544	0	0.184462624	0.46076995	0.101865135	0.106699119	0.122545439	0.107018978	0.010043286	0.002871896	0.023216899	0.005678016	0.519753844	0	0.009649991	0.03822156	0	0	0.007596576	0	0.019338997	0	0.025647531	0.00803577	0	0.075372679	0	0.023640444	0.022503426	0.123414602	0.020956977	0.275592851	0.009491107	0.117035086	0.069132111	0
2.7.1.169	6.9082E-05	0	0.000145216	0.00018307	4.55158E-05	8.24622E-05	0.00030026	0.000175899	7.36659E-05	0	0	4.98534E-05	5.72991E-05	0.000115452	0.000195692	0.000264854	0	0.000180257	6.55408E-05	0	0	0.000315266	1.95909E-05	0.000292896	0	0	0	0.000233794	0	0	0	0.000176338	9.38103E-05	0	0	0	0	0	0	8.80069E-05	0.000243525	1.30872E-05	0	0	0	0.000222019	4.38962E-05	0.000128905	0.011976673
2.7.1.17	0.062393694	0	1.044474475	0.84014103	0	0.185580378	0.262094434	0	2.90678002	5.885534611	1.617475694	1.123104916	1.174107767	1.06645853	0	3.518506202	0.050734575	0.713523004	0.910410031	0.617076812	0.829367833	0.343486908	0	0.654255631	0.404212118	0.25067151	0.267718943	0.907441207	0.345105356	4.944933977	0.37480669	1.160659507	1.657075592	1.656427882	2.035067933	1.158219439	0	0.185656427	0.316507701	0.615560698	0.129253862	0.900675534	0.395436081	0	1.914384023	2.062676448	1.252892809	1.594150613	0.64883133
2.7.1.170	1.025800405	0.909294332	0.883219943	0.096625588	0	0.082077017	0.058670172	0	0.008056414	0	0.942767711	0.10588576	0.028264491	0.180827204	0.064695658	0.091935972	0	0.122700284	0.131347529	0.082761531	0.005193742	0.557804721	0.031674547	0	0.065537538	0	0.321362476	0.916799087	0	0	0.963340662	0.89372214	0.008767445	0.004795218	0	0.934621053	0.024357914	0.081605427	0.216977243	0.509806866	1.013390503	0.324526188	0	0	0.912642123	1.091571551	0.077575653	0.046299922	0.168372012
2.7.1.19	0.244832911	0	0	0.019782139	0.028685498	0	0	0.070975874	0	0.008785769	0.197638592	0.016403568	0	0.06843185	0	0.031593697	0	0.059000238	0.026545255	0.107290758	0.054051026	0	0	0	0.00262024	0.057485036	0.174638288	0.812465527	0	0.006427495	0.974947738	0.912108046	0	0.021204174	0	0.885993979	0	0	0.173284408	0.455318691	0.063269302	0.055147675	0	0.056931305	0.121825613	0.898678924	0.096354207	0.048241602	0.065718294
2.7.1.2	1.046421588	0.015331534	0	2.349165923	2.004077223	1.453814505	1.213945434	0.16375364	0.969539095	5.057339101	0.786130862	1.9677115	2.049112727	0.559182184	0.830253723	1.717171887	0	1.525614292	1.602324118	1.448938678	1.634842827	1.47588678	2.103345068	0.986696703	1.336850923	0.539144292	0.855695767	0.96564792	0.981961094	1.169488963	1.428896174	0.885211839	1.003586956	1.229548905	1.367849986	0.880922219	1.874009743	0	1.267341592	1.025612824	2.182288101	0	0.825378881	0	0.684826103	0.81832261	1.386308777	1.344038473	0.932363466
2.7.1.20	0.854520115	0.061405662	0.025740162	0	0	0.023597477	0.012606239	0.00208586	0	0	0.855384241	0.040206659	0	0.064763296	1.030728298	0	0	0.079396031	0.054515716	0.036667582	0.021523406	0.03413684	0	0.536245976	0.035047257	0.01050183	0	0.039660753	0	0	0.025548941	0	0.066674204	0	0.045700593	0	0.052752768	0.053854293	0.034424633	0	0	0.029120643	0	0.002060224	0.840564227	0.016141507	0.099230856	0.071598544	0.078574877
2.7.1.21	0.245573039	0.038478068	1.042572763	0.647246315	0	1.002357912	1.03746515	1.012644661	0.01134725	0.076981001	0.107402516	1.017434338	1.021518839	0	0	0.353464305	0	0.750532786	0.784778925	0.650809824	0.600541652	0.00876421	0.977061101	0	0.10192332	0.581377359	0.545449141	0.865652777	1.130132983	0.090953072	0.985627329	0.890270955	0.142916547	0.178087809	0.146107634	0.821341945	0.994832464	1.037450721	0.103864261	0.925503854	0.904869692	0.901878091	0.823917415	0.988454452	0	0.841690792	0.266879463	0.317150233	0.823382058
2.7.1.23	0.997690931	0.999512834	0.941495023	0.807706837	0.992586725	1.008654711	0.98770132	0.994537156	0.994382551	1.008896025	1.023978818	0.996754728	0.990587419	0.999422184	1.001333082	0.998573293	1.006212587	0.938223333	0.943998029	0.942455796	0.957950261	1.011805202	0.994712406	1.012386691	1.003242616	0.988633874	0.999282077	0.960800822	1.001300983	0.9988364	0.992459617	1.013809416	1.005353514	1.002607973	1.010236921	0.956229705	1.007924215	1.007455588	0.835334098	1.000513076	1.011704856	0.944707954	0.811733969	1.007646619	1.019610525	0.995104188	1.030709509	1.035366945	0.986626796
2.7.1.24	0.986000162	0.985234413	0.951406339	0.816999679	0.993725235	1.012592075	1.027273153	0.973350857	0.966743956	0.971830226	0.987915304	0.977882265	0.974036323	0.913839106	0.019138516	0.990866978	0.987218759	0.931788224	0.970548783	0.957827892	0.940159081	0.515775635	0.971533878	1.011004206	0.946480821	0.979591655	1.022823201	0.941547376	1.009893297	0.990268648	1.012312068	1.011996871	0.919148904	0.925366038	0.932428454	0.970810804	0.973570874	0.992464142	0.985960268	1.012843011	0.968339914	1.021020166	0.775550445	0.975505105	1.00718219	1.024053558	1.030944252	0.98678387	0.960719005
2.7.1.25	0.395426492	0.058118154	0.083172993	0.105936776	0.931620548	0	0.196784766	0.008179481	0.049154451	0.99336622	1.282185721	0.933203202	0.905819927	0.044787662	0.002971447	0	0.796681777	0.095386589	0.0527504	0.037681297	0.075647692	0.085643552	0	0.004089203	0.066413735	0	0.164644931	0.981970315	0	0.062532993	1.09382552	0.969865395	0	0	0	0.85052068	0	0	0.215312083	0.425433783	0	0.006728187	0	0.087480473	1.191274639	0.753215721	0.00336906	0.155972553	0.082077257
2.7.1.26	1.590895545	1.887389496	1.945879446	2.144714854	2.061137636	2.053257536	1.614759572	2.054296892	2.056243795	1.990771437	1.858771746	1.964683345	2.041709306	1.989318519	1.993201858	1.950938177	1.970401469	2.044299741	2.031172734	2.053972994	1.998933242	1.963596726	1.981261461	1.943399009	1.93752902	2.029899005	2.030014003	1.989294899	2.010813517	2.03240615	2.031915666	1.995109441	1.770745743	1.758599627	1.738902427	1.911009143	1.977366837	2.015628937	1.940956401	1.944329725	2.028992655	1.952805234	2.034965416	1.951950172	1.912657553	1.94176357	1.944341616	1.886698495	2.054385064
2.7.1.27	0	0.00268924	0.000363949	0.087943808	0	0.007277582	0	0	0	0	0.017971254	0	0.007733129	0.00465745	0.007621461	0.00074039	0.004187643	0.005417608	0.005624353	0	0	0.003975249	0.002705697	0.001066527	0	0	0	0.014800461	0.002974235	0.008145267	0	0.025365805	0.000977484	0	0.002317284	0.012024327	0	0	0.007699632	0.006720991	0.002510222	0	0	0	0.021965541	0.141185996	0.028052465	0.027739833	0.020575429
2.7.1.29	0	0.064268494	0.025127731	0.477497453	0.052687023	0.005504739	0	0.062865449	0.485837738	0.975018076	0.408602146	0.051310694	0.017680707	0	0	0.19563815	0.023906275	0.643965431	0.665782882	0.620196967	0.688661318	0	0.008287151	0	0.192771668	0.011635318	0.224301812	0.172563565	0.000342762	0	0.234666608	0	0.037922075	0.052992939	0.058111585	0.175221466	0	0	0.020008414	0	0.016774766	0	0	0.055495881	0.428215184	0.804310521	0.197602243	0.165616398	0.094159601
2.7.1.3	0.000316821	0	0	0	0.000150375	0	0.000232735	0.000312135	0	0	0.008161665	0	0	0	0.000354099	0	0	2.93782E-06	0	0	3.10259E-05	0.000314141	5.11488E-05	0.000256949	0	0	3.7668E-05	0.000237085	0	0	0.00020576	8.15681E-05	0	0.000308859	0.000167516	0.000113141	0.0004024	0	0	0	0	0	0.00018896	0	0.008847029	0	4.29234E-05	1.20073E-05	0.000218081
2.7.1.30	0.937337242	1.074730212	1.256655079	1.1764378	0.038287361	0	0.877602129	0.921615857	0.992992347	2.103516037	0.930710121	0.269252159	0.147692434	0	1.078290662	1.840650335	0.018324091	1.049442494	0.963164446	1.056944331	1.017196668	1.543916288	2.088176786	0.877944689	0.918474122	0.400268175	0.89578349	1.235869012	1.019045913	1.048282891	1.102654784	1.120472765	1.422096966	1.442767958	1.567662239	1.04926398	0.424472635	0.001911214	0.918021749	0.95336468	0	0.858661323	1.044083166	0.963369837	0.907038484	1.799641606	1.242408729	1.369446224	1.090687229
2.7.1.31	0.699881275	0.798027581	1.048022422	0.756261196	0	0	0.940499439	1.066324815	2.131778664	0.94700726	0.770655432	0.487043204	0.705616934	0.557906387	0	0.545328435	0.294141095	0.959291898	1.014160466	0.944339155	0.935969541	0	1.073588711	0.482178848	1.097508367	0.461267708	0.469253472	1.733883127	1.242682337	1.04382009	1.050723322	2.000395431	0.628404215	0.403921239	0.426653658	1.587478291	0.128920506	1.09581113	0.449368784	1.426108704	0.0620771	0.859397753	0.903163522	0.090239074	0.715471823	2.413489744	0.837795285	0.850687126	0.877906174
2.7.1.32	0	0	0.007179251	0	0.001527066	0	0.000626771	0	0	0	0.001873431	0	0.001650818	0	0	0	0.007134275	0.004437588	0	0.003324621	0	0	0.00095855	0.006550772	0.002161477	0	0.003529153	0.001303321	0	0.006373508	0	0.003178081	0	0.002262907	0.005948093	0	0.007696903	0.007025279	0.003739636	0	0.00350832	0	0	0	0.010020244	0.006444887	0.070218132	0.063581462	0.005171691
2.7.1.33	0.777701319	0.904632392	0.983736163	1.196176609	1.017167376	0.454982282	1.549142948	0.972411932	0.974007384	2.000625602	0.91015627	1.571432418	1.560781753	0.94988555	1.039745987	1.257221318	1.005872845	1.1426972	1.0961611	1.026449391	1.040261158	1.51276289	1.050845128	0.956120724	0.994418794	0.94590755	1.446582729	0.973179348	0.948050584	0.974760488	1.036587489	1.087977264	1.060095343	0.959340023	0.958658628	0.914427228	2.032266069	1.058136363	0.953611349	0.950699141	0.948824243	0.937187065	0.956004094	0	0.885933752	0.999372687	1.15644733	1.19250782	1.123298496
2.7.1.35	0.679551616	0.018174584	0.759899095	0.449446998	0	0.09359551	0.921621499	0.905468886	1.070759746	1.906307251	0.628134809	0.775967697	0.840866165	0.971590834	1.888541219	1.079268699	0.158902908	0.691457388	0.759473735	0.654848679	0.805297603	1.08055568	1.03333486	0.955750341	0.863456815	0.580986829	1.104361871	1.406891857	1.071164454	0	0.63320095	1.936930819	0.890664186	0.976667693	0.949993803	1.413944282	0.976125021	0.963569244	0.742147961	0.916281957	1.001728228	0.784561149	0.276807333	0.011282387	0.620219948	1.825131452	0.742284776	0.793928303	0.784666269
2.7.1.36	0	0.052307507	0	0.225168457	0	0	0.022100854	0.013537616	0	0	0.006813292	0	0	0.103788623	0.057224878	0.034388544	0	0.052496823	0	0.038813722	0	0	0	0	0.1230422	0.549419535	0.037744871	0.031171703	1.031231949	0	0	0	0.063819415	0.030224627	0	0	0.024386968	0.048362959	0	0.255901221	0.996500098	0	0.112753135	0.04544049	0.066329939	0.008847068	0.117861551	0.173889291	0.869156327
2.7.1.37	0.006333863	0.002363397	0.001900195	0.019581545	0.012796257	0	0	0	0.017803388	0.007420256	0	0.026495302	0	0.63742737	0.025936225	0	0	0.005378097	0.016059792	0.001840345	0	0	0	0.014585533	0.003294062	0.011110266	0.006941626	0.042182346	0	0	0	0.037178412	0	0	0.016577782	0.011479312	0	0.006449046	0.742036249	0	0	0	0.014930963	5.44711E-05	0	0.012837125	0.017285044	0.016839553	0
2.7.1.39	0.961964035	0.947272881	1.097042615	0.910282472	0.032733502	0.04070797	0	0.922173594	0	1.100389031	0.867046789	0.071577782	0.070016511	0.935105675	0.023305293	0.078729151	1.060992067	0.684595454	0.520804597	0.62149135	0.485731373	1.058619796	0.976825354	0	1.009734651	1.099059299	0.456733459	0.936170524	0.547395999	1.038139473	0.915733309	1.056807605	0.235558211	0.208073892	0.207413024	0.982041692	0.988442449	0.065372475	1.126089119	0.920569466	0.904623456	0.966073648	0.817834865	0.072250121	0.846637083	0.956569098	0.406246212	0.312454741	0.844260871
2.7.1.4	0.298362714	0.142072105	0.942626424	1.393493694	1.141330213	0.072706305	0.827569768	0.150611439	1.87056997	2.863181037	1.482337191	1.986288466	1.986663613	1.149502961	0.126193623	1.163783149	0	0.996733119	0.898048869	0.722920381	0.904516683	1.646397978	1.055642978	2.510731309	0.520977476	0.523567861	0.3696755	1.433099144	2.018765403	1.009320063	0.928558535	1.73476563	0.726418396	0.918487281	0.836652732	1.542754664	0.970505499	0.020805563	0.384351161	1.308186062	1.002639073	0.417950857	0.867488241	0	1.510365616	2.569420629	1.093117091	1.028800223	0.868692833
2.7.1.40	1.229172178	0.046063075	1.040798468	1.107419908	0.994780929	0.507715552	0.902923587	1.061670597	0.516508197	0.89831508	1.312780347	0.99578555	1.023181995	0.969955561	0.999515662	1.000306772	1.035574225	1.602351071	1.421766015	1.478397678	1.484399219	1.020687783	1.915864582	0.891358754	1.429421227	0.511423147	1.291501818	2.012260391	1.067215989	0.922933414	1.948815204	1.83646563	0.893005861	0.991967756	0.967648873	1.964324892	0.910598933	0.95495074	1.289041784	1.459065808	1.098747619	1.076000486	1.329902727	0.928712724	1.381195262	1.628626342	1.134262802	1.106240334	1.127541123
2.7.1.41	0	0	0	0	0	0.001578343	0.001762845	0	0.003765881	0	0.000712978	0.003032368	0.00353899	0	0	0.002991617	0	0.001884365	0	0	0.002561451	0.000691022	0.003319711	0	0.00071149	7.55878E-05	0.001422351	0.005070568	0.00360216	0.004143963	0.000261669	0.000661828	0	0	0	0.006639848	0.001613018	0	0.001279146	0	0.00064538	0	0.003277307	0	0	0.00334893	0.003309117	0.002091163	0.031484719
2.7.1.45	0.239708712	0.131879271	1.00721822	0.10389708	0	1.033810997	0.922409884	0	2.035088859	2.024139794	1.048161456	1.445934174	1.470068196	0.152908584	0.12898659	1.47960564	0.02525108	0.98937408	1.005613537	0.954924522	0.771591454	0.566048939	0.901891496	0.055351856	0.09035486	0.941755412	0.153982401	0.874162738	1.760766314	1.062723091	1.292380403	1.077572218	0.565150275	0.840717875	0.704348472	0.966421287	2.066175662	0.076356601	0.368313612	0.567073165	2.007055746	0.581632443	0.4432147	0	1.041315928	1.897331119	0.809583742	0.904767536	0.402066782
2.7.1.46	0	0	0	0	0	0	0	0	0	0	0	0	0	0	0	0	0	0	0	0	0	0	0	0	0	0	0	0	0	0	0	0	0	0	0	0	0	0	0	0	0	0	0	0	0	0	0	0	0
2.7.1.47	0.010028591	0.003905804	0	0	0	0.00163565	0.003082561	0	0	0.015576722	0.037740815	0.001613739	0	0.014487228	0.007285844	0.003646545	0.008074978	0	0.000937544	0.012578176	0.001048993	0.009886178	0	0.015246536	0.011566447	0	0	0.023687193	0	0	0.005365938	0.002442892	0.008994331	0.01501108	0.004174328	0.00110429	0.011497528	0.000408129	0	0.01362331	0	0	0	0	0.038811596	0.13090809	0.011176459	0	0.028588836
2.7.1.48	0.295964322	0	0.90211814	0.50516538	0	2.137094973	1.421972746	0.927751067	1.086923914	0.043189264	0.100744091	1.916517308	1.941645126	0.228404508	0	1.711007488	0.127647844	1.772185733	1.499050705	1.601639011	1.691940972	0.086299241	0.939925419	0.446924368	0.185637117	1.051980094	0.209535222	0.949076452	0.85284889	1.937568112	0.956750595	0.890936709	0.537883158	0.728990819	0.458467501	0.872866464	1.987563385	1.87485772	0.209626187	1.033556312	0.929243268	1.067974935	1.232941734	1.104519114	0	0.985246294	1.141734843	0.935115349	0.948643805
2.7.1.49	5.750462674	2.332775671	2.833169921	0.463810206	3.991085941	0.837665178	2.178126306	1.715626359	2.069941437	2.191101526	5.218993208	2.542414059	2.862978246	3.135717157	1.709383877	0.924692238	2.627352691	3.423533907	3.484541485	3.511630172	2.982308377	2.210733314	1.820670622	0	2.829464033	3.94742155	2.352007295	2.572676389	4.390988042	1.752178342	2.105296735	2.60855542	2.542077944	2.798503272	2.4047443	2.781750024	1.993013418	2.561184591	2.211148997	1.819288101	0	1.918804558	1.283096872	1.719582503	5.233382963	2.712335383	1.321209837	1.542610145	2.55390435
2.7.1.5	0.19873382	0.081525211	0	0.891027842	0.006080637	0.041691348	0	0.071131299	0.087181169	0.008717622	0	1.319713508	1.374266838	0.048017625	0	1.109546602	0.0763281	0.469612525	0.479307997	0.447663004	0.475808311	0	0.979750855	0	0.015055382	0.555310765	0.204369298	0.772605485	0.711128646	0.064934684	0.127538831	0.921161796	0.321528107	0.399943216	0.335208652	0.688451116	0.569080061	0.089108493	0.245171611	0.550217329	1.035296482	0.033631241	0.249085266	0.000306204	0	0.832514988	0.60040662	0.551830419	0.220598957
2.7.1.50	0.250500233	1.058165653	0.249387508	0.085131372	1.013324355	0	0.76849952	0.981180538	0.996450424	0.993283178	0.227420061	0.030904192	0	0.808449544	1.092613151	0.89202176	0.108467788	0.963782596	1.021900194	0.91232399	0.971156269	0.51360872	1.080059622	0.907649528	0.583819021	1.040260868	0.65815836	0.721090688	0.501226245	0.936313386	0.816041119	0.988735337	0.664513041	0.631033814	0.768109182	0.720998556	1.000517079	0.927673482	0.125074782	0.995987592	0	0.973453611	0.57848836	0.977490145	0.267902587	0.632666361	0.723244589	0.717761976	0.450074714
2.7.1.51	0.239789871	0.010581667	0.946522945	0.15006547	0.97776919	0.004282527	0	0	0.029248391	0.025016644	0.073058964	0.830920695	0.835516885	0	0.037188565	0.468234392	0	0.329788706	0.328634647	0.267966483	0.352079668	0	0.055230976	0	0.08965006	0.060708499	0.22512002	0.558055477	0	0.000857113	0.072408074	0.900502536	0.164133811	0.211416517	0.224750889	0.497523907	0.02910197	0	0.2335636	0.528673147	1.00543966	0.753387687	0.09928273	0	0.062632897	0.845871451	0.210438832	0.224271159	0.04053539
2.7.1.52	0.005266011	0.001214158	0	0	0	0	0	0.004860071	0	0.001290327	0.003293164	0.002165186	0.004134687	0.004646844	0	0.197224206	0	0.001032575	0.004828722	0.005148807	0	0.003749697	0.000522738	0	0	0.004640935	0.003214429	0	0.001560713	0	0	0	0	0.001618092	0.001300109	0	0.00043861	0	0.004268266	0.005213338	0.004885568	0	0	0	0	0	0.028481438	0.02857085	0.003906908
2.7.1.53	0.229711851	0	1.198656421	0	0.054071941	0.047476703	0.232051271	0.026609358	0.040182505	1.040248557	0.060398168	0.062731052	0.060966807	0.035567822	0	0.257648326	0.007121732	0.180942844	0.163111831	0.109400837	0.150201436	0.019669247	0	0	0.040196406	0.04503533	0.270276295	0.632327911	0	0	0.12239035	0.697569745	0.348969577	0.463065122	0.344853248	0.536464603	0.024382839	0.005506388	0.111403788	0.515347993	0.003077113	0.329170626	0	0	0.032303586	1.055296452	0.13116586	0.154522757	0.10159635
2.7.1.55	0.210300489	0	0	0	0.017797662	0	0	0.004248081	0	0	0	0.024033083	0.000161887	0.118029318	0	0.217881923	0.011340375	0	0.015609866	0.006833374	0	0	0.025111022	0.015260163	0	0	0.22703673	0.207632485	0.000206881	0.025258624	0	0.457514271	0.088253481	0.098582899	0.089840179	0.192627517	0	0	0.231599798	0.265358318	0.006672521	0	0.006661626	0.024535119	0.029252832	0	0.01397543	0.055832182	0.011654108
2.7.1.56	0.418361787	1.003700038	1.041884262	0.484625169	0.125286537	0.057779109	1.60048684	0.891286244	2.562911451	1.953101445	0.192897826	0	0.111834859	0.027348521	0.075943516	1.107047077	0.108414653	1.131912649	1.026119591	1.007212542	0.996848623	1.597489125	1.112880491	1.113686226	1.010461112	0.920796442	0.280144351	0.895396031	1.838243368	0	1.036346446	1.072945296	0.786223388	0.970324288	0.913814362	0.956987063	1.08053219	1.249573214	0.852039462	1.035234565	1.90607267	0.837705895	0.674752793	0.116790885	0.104955645	1.376011697	1.0412034	0.927893228	1.085601262
[truncated: 1,100 more rows]
[truncated: 32 more columns]
