# Supplementary material for: Metabolome of human gut microbiome is predictive of host dysbiosis
Source: Gigascience. 2015 Sep 14;4:42. doi: 10.1186/s13742-015-0084-3 (PMC4570295; doi:10.1186/s13742-015-0084-3)
Supplement: Additional file 6: — All noise-added taxonomic average enzyme function count matrices. (ZIP 14369 kb) [file 13742_2015_84_MOESM6_ESM.zip › AdditionalFile_5/Genomes_0p25SD_b.txt]

SAMPLE	Acidovorax	Acinetobacter	Actinobacillus	Actinomyces	Akkermansia	Alistipes	Anaerococcus	Anaerofustis	Anaerostipes	Anaerotruncus	Aquabacterium	Bacteroides	Bacteroides	Bifidobacterium	Bilophila	Blautia	Campylobacter	Clostridium	Clostridium	Clostridium	Clostridium	Collinsella	Coprobacillus	Coprococcus	Corynebacterium	Dialister	Eggerthella	Enterobacter	Enterococcus	Epulopiscium	Erwinia	Escherichia	Eubacterium	Eubacterium	Eubacterium	Ewingella	Faecalibacterium	Finegoldia	Fusobacterium	Gemella	Granulicatella	Haemophilus	Holdemania	Hylemonella	Ideonella	Klebsiella	Lachnobacterium	Lachnospira	Lactobacillus
1.-.-.-	10.53887661	15.36116338	6.288218111	1.597410507	7.19657354	2.976775527	1.922392649	2.810485795	1.945697128	2.653668546	15.68013325	1.869850767	2.159528061	3.223651902	6.07567735	1.103354264	3.054685309	3.053138268	2.483275	3.398975284	1.808730272	6.558370925	2.346806998	0.951224246	2.380082466	3.83340395	11.2951376	17.97506813	11.41703762	1.293243421	10.11517331	25.65281288	1.461852013	0.092423095	3.034177219	16.73028804	5.63079722	0.132560411	14.70035463	16.67720449	1.860745553	9.008784695	3.783958253	2.028902388	15.13046153	13.77235147	5.222492421	3.992772412	6.260708065
1.1.-.-	1.617064208	1.105205956	0.07737801	0.398455024	0	1.226038163	0	0.838057932	2.124480815	0	2.305256136	1.307670369	1.093273417	0.986350521	0.17923712	0.326117914	0.174799526	0.290250496	0.217259873	0.290986516	0.159443315	0.334771271	0	0.995712784	0.424662115	1.564284201	1.097588962	2.710099963	2.269091484	0	1.0991787	3.490135338	0.150019448	0.003430731	0.164132107	2.702761519	0.015352235	0.123108516	1.168971765	2.050125195	0.793896425	0.994900284	0.240706615	0	2.192900157	2.982883262	0.427967482	0.32928572	0.50245964
1.1.1.-	3.759647424	10.04026547	1.34501631	1.29248778	0	0.316850124	1.915361588	3.80571047	8.038501147	5.153209375	7.98831567	3.973925749	3.969943652	0.468803729	1.435349982	3.098098259	1.547500385	2.815295109	2.571841658	2.335180925	2.734661343	0.564709614	2.467079878	0.520641041	0.924545563	0.497954732	2.713283399	2.749588648	1.529470069	1.366721608	1.385154111	3.759326607	0.883789897	1.194623549	0.930197413	3.282550409	2.933159115	3.984433441	3.108894075	2.013124871	0.316978139	1.395094322	1.715811272	1.24776305	7.465431949	5.061719236	3.148823978	3.013495432	2.552329243
1.1.1.1	3.056402455	4.276848425	0.746504455	0.192296139	0.688142032	0	0	1.838996496	1.876588968	2.730562464	4.596190037	1.683412072	1.500992913	1.311190694	6.023274928	2.319300402	0	1.046703107	1.03275027	1.404510786	1.419298603	0.168596258	0.165661608	1.334399743	1.224977062	0.652945738	1.761646172	2.604695688	0.703245032	2.72688738	0.676315299	2.905982277	0.776670873	0.799444305	0.677786596	2.394916156	1.11529898	0.249861055	0.437454614	1.238078988	0	0.165071368	0.608612559	0.25384974	4.808823242	3.939605327	1.873602205	1.950009902	1.763814071
1.1.1.10	0.003358037	0	0	0.006374533	0.004912736	0.00366858	0	0	0.001139824	0.000693446	0.142200858	0.000138734	0.001729129	0.002932453	0.001421477	0.000213033	0	0	0	0	0.000366344	0	0.005394688	0	0.001883945	0	0.0035268	0	0.002094734	0.001011628	0	0	0	0	0.003093162	0	0	0.004269762	0	0	0.00155557	0	0	0.00402003	0.133978416	0	0.003705174	0.000788103	0.006663689
1.1.1.100	2.944510754	3.950067924	0.836891676	0.620682656	2.215169337	1.0881302	0.986224134	11.09328153	3.738015915	2.824645974	7.526339052	1.648611141	1.555505523	0.949304421	3.406225689	2.597993505	1.164750429	2.254763641	3.127921353	2.566651541	2.786477965	1.380182689	2.414083026	1.585538281	0.661404483	2.277674857	1.282404009	2.017391758	2.054710405	3.471362221	1.823473729	1.251565685	1.856389224	2.734577682	2.555340049	1.982699716	1.626521832	1.291895986	0.879337984	1.039320294	2.217114827	0.974257015	1.452668006	0.730536653	7.786592688	3.638345988	3.407473605	2.785121342	2.560120408
1.1.1.102	0	0	0	0	0	0	0	0	0	0	0	0	0	0	0	0	0	0	0	0	0	0	0	0	0	0	0	0	0	0	0	0	0	0	0	0	0	0	0	0	0	0	0	0	0	0	0	0	0
1.1.1.103	0.127663286	0.026575871	0.011923241	0.218733845	1.043382627	0.06170059	0.117172042	0	0	0	0.465037612	0.072585275	0	0	0	0.579597301	0.026353165	0.140144353	0.112496256	0.139259618	0.237552864	0	0	0.972880362	0	0.066355707	0.30846668	0.786063287	0	0	0.130309137	1.015260241	0.26177206	0.228331082	0.33022306	0.777572665	0	0.031756508	0.13440838	0.430006523	0	0.079870329	0	0	0.523565069	0.825020949	0.36704703	0.247839936	0.051184017
1.1.1.11	0.02807337	0.036696649	0	0.033468806	0	0.041857549	0	0.04368062	0	0	0.503955036	0.026235393	0.011693544	0	0.008821207	0	0.019424249	0.029276523	0.01859067	0	0.025901206	0.010957592	0	0	0.015196009	0	0.040185025	0.171363402	0	0	1.012968079	0.063960273	0	0.022499945	0	0.172544226	0	0.004550915	0	0.03537347	0	0.041068564	0	0.037083385	0.525205132	0.855948561	0	0	0.010738983
1.1.1.122	0.015322115	0.132862627	0	0.019115658	0	0	0	0	0.024104498	0.017213262	0.235350601	0.002591572	0	0	0	0	0.014762148	0	0	0.03101813	0	0.02962889	0.037046863	0	0	0	0	0.020743562	0.033731599	0	0.038487317	0.104575684	0.004012251	0.005630777	0	0.104601632	0	0.014496118	0.0418877	0.225228956	0	0	0	0	0.295796925	0	0.277220119	0.287346854	0.064369369
1.1.1.125	0.274324036	0.093652294	0	0.053197548	0.077943726	0.031209006	0.098064662	0	1.531672761	1.917764201	0.777621969	0	0.090120772	0.258843677	0	0.18753945	0.082610129	0.413717211	0.436449006	0.408207654	0.4923724	0.541090776	0	0.037279815	0.038838362	0	0.355758843	1.022161563	0.163848754	1.033478241	0.390646432	0.984395138	0.161340619	0.063096984	0.163202378	1.016095343	0	0	0.309217784	0.419229471	0.057257422	0.194462137	0.288001317	0.103167385	0.745381545	1.693148568	0.297184697	0.212576503	0.299786275
1.1.1.130	0.205773327	0.004775079	1.041915335	0.020553481	0	0	0.166640191	0.043796803	0	0	0	0	0	0.041803045	0.040480731	0.219993696	0	0.174082426	0.164301777	0.174114688	0.115296842	0.039485184	0.013630944	0.043675677	0.069704166	0	0.254132596	0.455409581	0.006819584	0	0	0.746996713	0	0.009249523	0	0.510907357	0	0.016128686	0.113258988	0.485429618	0.035859118	0.297884068	0	0.047657911	0.001714162	0.102045592	0.1210825	0.11007112	0.038163983
1.1.1.132	0	0	0.004390482	0.002019076	0	0.009868619	0	0	0.011387337	0	0.031361049	0.063875643	0.05686208	0	0	0.00055434	0	0.043710568	0.078667821	0.072974772	0.054508728	0	0	0.003189958	0	0.014989607	0.002748428	0	0.036277432	0	0.022079612	0	0	0.001297899	0	0.005716219	0.013706988	0	0.004112143	0.017872737	0.013490013	0	0	0	0.019702277	0	0.084998468	0.106050954	0.00902361
1.1.1.133	0.925587635	0.114098843	0.522550385	0	1.0466547	0.941337406	0.529336879	0.031334433	1.125042519	0.936461503	1.10847185	1.960403582	2.170541548	0.151545616	0.039355686	1.206969496	0	0.787186879	0.621747655	0.590017069	0.81878233	0.07491287	2.121362726	1.023546429	0.401728933	0.388583104	1.09897591	0.464721396	0.839202373	0.906591341	0.048537468	0.388824348	0.804720775	0.636717912	0.618501007	0.433940071	1.3865813	1.076219108	0.954739519	0.134002394	0	0.00487386	0.761397833	0	1.151423776	0.27757094	1.12315524	0.975895412	0.439807003
1.1.1.137	0	0.001746613	0	0.001865105	4.93542E-05	0	0	0.000457601	0.000211543	0.001799004	0.000485552	0	0.001212161	0.001231017	0.000259351	0.000278281	0.001815241	0	0	0.000569169	0	0	0	0	0	0	0.000368673	0.001267485	0	0.000609218	0	0	0	0	0	0.002123703	0.000391692	0.000424283	0.001834446	0	0.00176705	0	0.000385885	0.000666427	0.000844647	0	0.001861736	0	0.069497791
1.1.1.14	0.067763462	0	0.144271334	1.047560477	0.968473264	0.100576962	0	13.85187116	11.92448066	3.024151495	0.494390493	0	0.358140074	0	0	2.408362623	0	1.291102904	0.528468766	0.810849407	1.39293791	0	0	0.952526487	0	0	0	0	0	1.377982041	0	0.351231928	0.870651922	0.625703217	0.931781131	0.148375848	0	0	0.291289665	0	0.433819924	0	0.557351874	0.13468636	0.984040177	0	1.089014772	1.538684242	0.036983087
1.1.1.140	0.211758195	0.101109769	0	0.187287426	0.094025354	0.0811682	0.148383205	0.104858849	4.004572522	0.003692592	0	0	0.05267359	0.116694372	0.085783791	0	0.060481261	0.214458535	0.435729662	0.343257354	0.357125512	0.06518808	0	0.098967149	0.074830528	0.533054308	0.379762837	1.000809545	0.893969242	0.031573979	0.863614131	1.516729106	0.151275762	0.157751663	0	0.908770814	0	0	0.299187218	0.716844317	0	0.021001583	0.147958359	0.013032255	0	1.666892095	0.263861257	0.331543164	0.26854936
1.1.1.154	0.238875897	0	0	0	0.048356697	0.012810819	0	0	0	0.023687499	0.034530636	0.03843328	0.045277412	0.029961667	0.002483365	0.159364103	0.027489805	0.025350286	0	0.059389107	0.048245595	0.021506138	0.040238588	0	0.022549488	0.444792953	0.251939106	0.563867254	0.627144066	0.028015242	0.036562297	1.095476014	0	0.045364376	0.046231278	0.492526574	0	0.050086411	0.214026967	0.699267229	0	0.039585665	0	0	0.080548578	0.135585225	0.019337372	0.091456989	0.082413928
1.1.1.157	2.048602021	1.583961391	0.01767361	0.144237024	0	0.117835033	1.765144114	0.901111973	0.980889222	1.0144189	2.134025748	0.079554195	0	0.195215435	0.947497236	0.166772419	0.059100303	1.024316389	1.03851683	1.139383396	1.207955268	0.133787875	0.913856136	0.92689062	0.81088053	0.111649711	0.399900118	0.393533736	0	0	0	0.519486557	0.787580433	0.678208848	0.787813233	0.501391963	0.894699958	1.247527732	0.871137225	0.211551464	0	0.29059807	0.620045964	0.969300637	2.102478169	2.013298749	0.556896965	0.789911001	0.617879779
1.1.1.158	1.001679245	0.959582563	0.983836569	0.973321505	0	0.957699856	0.985203709	0.957910922	1.042945272	1.052559648	0.98034295	0.989277086	1.033915748	1.079224147	1.055884169	1.019357805	0.938851226	0.969341809	1.033638762	0.965992955	1.017293853	1.957520494	0.946215826	1.058758424	0.945960963	2.001379676	1.459185383	1.00503625	1.290023778	0.020666404	1.035263657	1.009273383	0.875502355	0.868532141	0.891643831	0.917200832	1.055596121	0.985031254	0.941997719	0.950055349	0.965830984	0.897499081	1.157905827	0.981454022	1.008841201	1.006136292	0.973546644	1.017940561	1.028327143
1.1.1.159	0.23429424	0.092061925	0	0.02825917	0	0.017864792	0.171163402	0.955109571	0	0	0.108132294	0.04992171	0.047393643	0.041486265	0	0.815807476	0.932194109	0.127882896	0.172972471	0.163605517	0.168148672	0.469153194	0	0	0	0	0.500373191	0.391543859	0.005058183	0	0	0.874622125	0.238358978	0.152687267	0.243946573	0.383855712	0	0.016194122	0.242262629	0.533541074	0.02820228	0.128083429	0.159168041	0.027001393	0.03183044	0.014643294	0.234257645	0.182414662	0.109926855
1.1.1.169	1.300140712	0.313428282	0	0.235458499	1.045640903	0.090498681	0.228130174	0.825088992	2.086532205	0.917053757	2.496607503	0.965462037	0.98459937	0.66508177	0	1.019482806	0.081828293	1.055408159	0.877126973	0.775889202	0.834332979	0.464453593	0.925711251	1.443741917	0.821191653	2.151671762	0.127536003	1.310697099	2.197071549	0	1.574081293	0.937098687	0.570670814	0.469926958	0.516750443	1.168125021	1.638443341	1.094654054	0.125549389	0.954000557	2.09460812	0	0.928541339	0.854088541	2.609899915	1.94437113	1.119970854	0.938528229	0.663205522
1.1.1.17	0.149839996	0	0.824581681	0.218655986	0.083928893	0	0.150702666	0	4.102254052	0.032072386	0	0	0	0	0	0.055379844	0	0.093179067	0.083622835	0.165002411	0.082876141	0.012365452	0.026213802	0.113502675	0.081164326	0.573190211	0.336134599	0.82433997	0.89053812	0.030822915	0.869783706	1.022480186	0.061607187	0.05249349	0.154674933	0.975450902	0	0.003603673	0.403320559	0.605384491	0.129434612	0.062779172	0.396848237	0.102166968	0.002206342	0.79403567	0.339353168	0.368996637	0.302914313
1.1.1.170	0	0	0	0	0	0	0	0	0	0	0	0	0	0	0	0	0	0	0	0	0	0	0	0	0	0	0	0	0	0	0	0	0	0	0	0	0	0	0	0	0	0	0	0	0	0	0	0	0
1.1.1.18	0	0	0	0.887178119	0	0.145294682	0.241170853	0.160520272	6.068532136	0.199272462	0.838721035	0	0	0.094588338	0.01305479	0	0.098598117	0.486576981	0.397131488	0.606198036	0.381445458	0	0.068144717	0	0.045274018	0.883811414	0.000399145	0.623460248	0.629217553	0.79675045	1.218710697	0.004316624	0	0	0.072890028	0.494949869	0.004236462	0	0	0.160917615	0.054555601	0.226024416	0	0	0.84852265	2.163203377	0.843030172	0.832428613	0.447841643
1.1.1.184	0	0.252913146	0.003523246	0	0	0.011900251	0	0.014663434	0	0.039777549	0.717494749	0.003449659	0.014815991	0.040159936	0.006855027	0	0.025311633	0.04067755	0	0.050022591	0	0.002543903	0.016512403	0.008486416	0	0.03869585	0.004882006	0	0	0	0	0	0	0.038384171	0	0.015594417	0	0.02897164	0.034235231	0.020865064	0.006404343	0	0	0.021304744	0.711972751	0.018565507	0	0	0.05902421
1.1.1.193	0.616858262	0	0	0	0.030891873	1.014189548	0.004146744	0.002928133	0	0	0.07631821	0.210216252	0.226309604	0.100290454	0.035994735	0	0.014281552	0.07772061	0.020941797	0.01191014	0.024107687	0.501924052	0.007659449	0.02692689	0.066524913	0	0.011137328	0.061556931	0	0	0.018065725	0	0	0	0	0.061509919	0	0	0	0	0	0.007161291	0	0.029126637	0.080292466	0	0.134486762	0.125591576	0.088532124
1.1.1.195	0.003332044	0.003731945	0.003475552	0.002287247	0.002203059	0	0	0.004716214	0.004179017	0.001543293	0.010256207	0.003089897	0	0.000108257	0	0.000443982	0	0	0	0	2.97251E-05	0	0.003257203	0.001794986	0.003891293	0	0.000230738	0.004439503	0.000698465	0	0	0	0.004594957	0	0	0	0.001566393	0.003829015	0	0.005032398	0.004571094	0	0	0.003941329	0.006562406	0	0.033229698	0.028474709	0
1.1.1.2	0.036810965	0.004840276	0.035665914	0.412118594	0	0.041008113	0.160423239	0.011946574	0.057677813	0	0.468765014	0.103208035	0.213630085	0	0	0.240748371	0.694552956	0.029559197	0.024962918	0.048469385	0.071411345	0	0.007039101	0	0.418055519	0.002074147	0.019940051	0.0179694	0.00261831	1.018174205	0.572497608	0.0306947	0.06338657	0.025611292	0	0.034866532	0.01724014	0	0.046723471	0	0.024319808	0	0.096815633	0.01520801	0.544431656	0.038926814	0.291530333	0.314355581	0.061190519
1.1.1.202	0	0.014834099	0	0	0.016148529	0.00232037	0	0	0	0	0.055265933	0.043521246	0.114930884	0	0	0	0	0.529887397	0.533074259	0.549527143	0.544339265	0	0.014426029	0.458815762	0	0.00908683	1.70243E-05	0.018224307	0.01126593	0.001790899	2.49747E-05	0	0.137460209	0.057371672	0.11548652	0	0	0	0.031894134	0.031275624	0	0	0.062229802	0.001924475	0	0.710679286	0.03042163	0.051054739	0.279609767
1.1.1.205	0.985977448	1.03082462	1.009016569	1.964734252	1.043227013	0.942845291	0.952244708	0.944645805	0.989188012	1.066744006	1.556599533	1.094479488	1.102746463	1.945920362	1.048591806	1.048639287	0.843154382	1.1585575	1.105941784	1.131562854	1.119497133	1.025777982	0.936460957	0.953435355	2.347573204	1.566172352	1.067865877	0.876123395	1.022782188	0.94615996	1.064590017	1.056288086	0.959166104	0.985323819	1.061042035	0.913563594	1.009657514	1.040910972	0.888545872	1.040077759	1.070079935	1.063973651	0.927147154	1.066653873	1.558493145	0.948117501	1.093776656	1.083997089	1.105695385
1.1.1.206	0.01541544	0.007926281	0.00118465	0.026307033	0.011102386	0	0.015554656	0.006839845	0	0	0	0	0.010451317	0.024833144	0	0	0	0	0.003336305	0	0	0	0.002453714	0	0.024433965	0	0	0	0	0.006833688	0	0	0	0	0.009610045	0	0	0.006436821	0	0	0	0	0.026110518	0.021728042	0.010212373	0	0	0	0
1.1.1.21	0	0	0	0.097704717	0.033229494	0.022521862	0.027340961	0.005372487	0	0.019155122	0.117029864	0	0.007587164	0.017873113	0	0.584759119	0	0.020224629	0.059515185	0.030825141	0.054360623	0	0	0	0.01523265	0.003547697	0.00265523	0	0.016121477	1.007670527	0	0	0	0.032990737	0	0.025765345	0.005785498	0	0	0	0.016217036	0	0	0	0.076260608	0.012873944	0.158647517	0.138063256	0
1.1.1.210	0	0	0.000570103	0.000302334	0	0.000742864	0	0.000141976	0	0	0.000253265	0	0.000625867	0	0.000110024	0	0	0	0	0	0	0	0	0	0	6.38045E-05	0.000750279	0	7.5798E-05	0	0.000518107	0.000640254	0	0	0.00023397	0.000719013	0	0.000289704	0.000748329	0.000124887	0	0	0	0	0	0	0	0	0
1.1.1.215	0.953670965	1.172410415	0.040572688	0.054254207	0	0	0.061510885	0	0	0	0.78644182	0	0	0	0.085794638	0	0.038046838	0.05403268	0	0.057352057	0.07856889	0	0.094201693	0	0.104172747	0	0.213057149	0.892395894	0.08891686	0.021111191	1.243341784	1.040467675	0	0	0.071781124	0.869124919	0	0.048374336	0.110929225	0.409748387	0	0.137662472	0.018148477	0.100626975	0.90203308	0.944396454	0.062719317	0.076076016	0.111106628
1.1.1.218	0	0	0	0.08782056	0	0.004022371	0	0.00069844	0	0.001538445	0.003066744	0	0	0.003401862	0	0.000153275	0.003756327	0.028351681	0.030060334	0.031940402	0.03161235	0.002583093	0.003768578	0.001284532	0.107183103	0	0	0.00272022	0.002515555	0.001580492	0	0	0.000371154	0	0	0	0	0	0	0	0	0.003643913	0.003602886	0	0.001300729	0.002313814	0	0.002182836	0
1.1.1.219	0	0.346967204	0	0.036483255	0.009821217	0	0.008027754	0	0.042210687	0	0.702139786	0.021309437	0	0.007589032	0	0.038315397	0	0.056834318	0.11631184	0.060511873	0.132785197	0	0	0	0	0.008355778	0.253860972	0.049767206	0	0	0	0.001657094	0	0	0.0431148	0	0.474577753	0.028763666	0.019671787	0.033473664	0	0	0.011408603	0	0.685966507	0	0.036464341	0.054163814	0.097065224
1.1.1.22	1.091784712	1.43297149	0.257447536	1.143004364	0.9191599	0.850618838	0.813732093	0.865831744	0.095058646	0.115290174	1.379570982	2.26413419	2.525957175	0.542418164	1.056449055	0.887588332	0.392300241	0.23133435	0.293255729	0.336949022	0.243088218	0.568723998	0.99126315	0.043042932	1.109496946	0.514317531	1.065368987	0.993538447	0.193885258	0	0.988642343	0.977584307	0.498684041	0.449227512	0.462219388	0.776991853	0.644070336	0.183810873	0.342412034	0.536449056	0.036900338	0.02902098	0.552421257	0.058643368	1.406866157	1.059502909	0.453669675	0.478106637	0.172791816
1.1.1.220	0	0.014759281	0.005799835	0.001517679	0.010165838	0.007022258	0.003321477	0.020355909	0.009521046	0	0.012143925	0.012214433	0	0.01815914	0	0.005385073	0.862604389	0.000681258	0.01353141	0	0.021956508	0.021771616	0	0.005818888	0	0	0	0	0.018729032	0	0	0	0.018631659	0.013509077	0.006129347	0	0.018590537	0.01442868	0.014981807	0.008641124	0.015002694	0	0.004470983	0	0.011672386	0.022566438	0	0	0
1.1.1.23	1.037694544	0.908177212	1.025101934	0.42904168	1.025857677	0.440018035	0	1.061011981	0.967268461	0.944606774	1.042259457	0.958600398	1.074729379	1.012819747	1.041211983	1.022033659	1.023334197	0.793759397	0.768966119	0.663769069	0.73255169	1.055060956	1.044365392	0.999197243	1.076886383	0.01829002	0.968177279	0.90329559	0	0.928554801	0.943781267	1.024358002	1.005942649	1.034626683	1.012934937	0.945922726	0.575274048	0.040431324	0.210990082	0.471780048	0	0.848483536	0.721634988	0.045973946	0.980884823	1.000344814	0.822215825	0.770995728	0.357534721
1.1.1.244	0.000961008	0	0	0	0	0.005741497	0.006022445	0	0	0	0.00541348	0	0.001878769	0.00342292	0.001397428	0	0.00679428	0.003401251	0	0	0.004632342	0.006130737	0	0	0.033461758	0	0.005024156	0.109181819	0	0.001351719	0.00346743	0	0.003377365	0	0.003535142	0.102173626	0.007081449	0.005125355	0.00243894	0.00454845	0	0.002509739	0	0.005955003	0	0	0	0.001653522	0
1.1.1.25	0.630718595	0.926595361	1.215287535	0.937979534	1.006169241	1.050899205	0.408816705	0.905834927	3.001706156	2.147901511	2.003937784	0.99850419	1.127432919	0.932774452	0.918127429	1.307263003	0.962194641	1.323620791	1.027860442	1.116374231	1.32319914	0	1.135454724	1.004868327	1.803202557	0.569775782	1.164266936	1.493959495	0.908029075	0.024470086	1.350967658	1.080217297	1.580233353	1.401739066	1.556734141	1.516758261	0	0	1.385238907	0.428882019	0	1.793783969	0.661323673	0	1.869640321	4.378829648	1.411968092	1.14369147	0.625081792
1.1.1.251	0.133420254	0	0.053876441	0.065849218	0	0	0	0	1.47088968	0	0	0	0	0	0	0.817771734	0	0.03581566	0.064825178	0.065534053	0.128183906	0	0.064457378	0	0	0.000607359	0.187255804	0.518805435	0.042104939	1.058018812	0	0.852692548	0	0.039100287	0	0.440147318	0.037137649	0.036740893	0.285568913	0.501822255	0	0.040015552	0	0	0.061639153	0.620400641	0.307285495	0.251034369	0.080243291
1.1.1.255	0.199733583	0.042368924	0	0.004470829	0	0.010155385	0.008199192	0.007184259	0.007309718	0.007014768	0.069071078	0.002964474	0	0.001533781	0.008365874	0.009080235	0	0.017667944	0.012947	0.017587499	0.008048713	0.006002439	0.00580757	0	0.004303856	0.006107602	0	0.039234049	0	0	0	0.003547459	0	0.010635032	0.010103939	0.048569037	0.006680141	0.002150459	0.002768249	0.000978537	0	0.005390447	0.010071422	0	0.077479633	0.00561324	0.00048976	0.00331972	0.003142264
1.1.1.26	0	0.023123259	0	0	0.033862484	0.024077398	0.0191747	0.017268057	0	0	0.257939721	0.028596797	0.042993136	0.004270795	0	0.010424091	0.034509186	0.039305853	0.075647212	0.07958191	0.068454461	0.025279302	0.003163181	0.049360274	0	0	0.277968445	0.036487462	0	0	0	0	0	0	0	0	0	0	0	0	0.008293654	0	0.038565496	0.045519725	0.292791447	0	0.103683991	0.037433225	0.043720882
1.1.1.261	0	0	0	0.064657095	0.002937233	0.502269208	0	0.048074131	1.015436209	0	0.041822047	0.021894151	0.009683125	0.013662641	0.026180474	0	0	0.04632039	0.093540771	0.09216123	0.069004272	0	0	0.037559669	0.015716678	0.034603772	0.00501571	0	0	0	0	0.000514498	0.640196752	0.569440931	0.585397267	0	0	0	0	0.011790967	0.047462402	0	0	0	0.0350831	0.043172788	0.168728549	0.164624324	0
1.1.1.262	0.719930391	0.955172107	0.212078377	0	0.96511938	0.531176517	0.116639448	0.087345348	0.4943925	0.091020372	1.45313314	0.900622818	1.035535908	0	0	0.32494155	0.93053628	0.391370056	0.495668217	0.64206014	0.501750813	0	0	0.011600851	0.083620989	0	0.474504888	1.295174444	0.119415632	0	1.123389644	1.091089909	0.324050103	0.338321565	0.283943136	1.238515434	0.429832514	0	0.780637398	0.443105638	0.064485676	0.184670236	0	0.990856812	1.212757178	2.509904424	0.31254165	0.336282826	0.278193899
1.1.1.264	0.014038511	0	0.067770744	0.122283213	0.007495584	0	0	0.020334458	0.003473707	0.009238962	0.212043381	0.048636276	0.043114171	0	0.970724595	0.041283601	0	0	0.050451893	0	0	0	0	0	0.116105943	0.00720578	0	0.30952094	0	0.007728861	0.092129838	0.472324547	0	0.003375934	0.009462991	0.281657251	0.024887613	0.027559873	0.074520851	0.46592623	0	0.042773438	0.021206819	0.02860038	0.13605759	0.042499628	0.063925365	0.000512232	0.057522963
1.1.1.267	1.062132643	1.061829789	0.905317685	0.844323534	0.998969475	0.938581591	0.086265327	0.069406786	0.999631073	1.047885481	1.029659155	0.96408585	1.030328187	0.911296903	1.044613203	0.919607831	1.005227468	0.958036775	1.026033385	0.980628109	0.991409011	0.984215037	0.947971985	1.022641936	0.828921829	0.448168289	0.990031263	0.99440974	0	1.010311793	1.015136154	0.970853931	0.911837228	0.928432773	0.850121912	0.981812296	0.532382218	0	0.891170025	0.536077711	0	0.977176357	0.874702388	0	0.873760681	0.77700006	0.781823105	0.78973897	0.148164333
1.1.1.27	0.004969326	0.045906281	0.034471652	0.944119481	0	0.151085681	1.499546127	0.164081708	1.866815133	2.997251656	0.048939486	0	0	1.646983252	0	0.846586327	0.464049623	1.401812704	1.419325281	1.261215152	1.542918977	1.931460431	1.042900589	1.169601393	1.226276701	1.916342623	0.301561792	0.370618291	2.050065178	0.094250374	0	0.078856418	0.636048156	0.675897249	0.737666339	0.082830401	0	0	0.924897879	0.562227127	0.950960709	0	1.033287272	0.822635538	0.199498924	0.709571923	1.121895313	0.745248559	2.531942538
1.1.1.271	0.03380664	0	0.057991605	0.090689498	0.959446451	0	0.03154535	0	0.031015755	0	0.327151945	1.377771839	1.433902961	0.062011756	0.004529478	0.053356547	0.8004585	0.123774209	0.039172831	0.176028112	0.020253529	0	0.092507988	0.058388257	0.135993039	0	0	0.68269158	0	0.043968889	0.097420882	1.241950069	0.091877517	0.052439625	0.033611727	0.787692832	0	0	0.389041323	0.783665069	0.070929459	0.250828325	0.085663972	0.065696917	0.352120189	0.241132253	0	0	0.16251741
1.1.1.272	0	0	0	0.013771448	0	0.486270711	0.002986797	0.013433929	0	0.037239326	0.136242905	0	0	0	0	0.412275605	0.699911373	0.242761288	0.273456482	0.204534936	0.205403789	0	0.962397201	0.018187747	0	0.027562296	0.01854845	0	0.010509695	0	0.013225304	0	0.206385085	0.23141691	0.189380766	0	0	0.033079574	0.127272874	0.029376527	0	0	0.089222456	0	0.156369057	0.000505119	0.091881043	0.156786724	0.044924527
1.1.1.274	0.753352507	0.948361195	0.188849031	1.606648298	0	0.627205376	0	0.114233751	0	0.138570539	0.542926379	0.091069403	0.299566588	0.506848979	1.001182408	0	0.035772149	0.252458093	0.067963615	0.245372119	0.01822536	0	0.05789063	0	0.559011837	0.57685926	0.485675562	1.836335672	1.476133864	0.018157875	1.729261262	2.180814868	0.083023067	0	0	1.962804471	0	0.013482644	0.390343587	1.248975467	0	0.023220689	0.058086297	0.020188056	0.629204239	1.624924198	0.244034926	0	0.534619965
1.1.1.275	0	0	0	0	0	0	0	0	0	0	0	0	0	0	0	0	0	0	0	0	0	0	0	0	0	0	0	0	0	0	0	0	0	0	0	0	0	0	0	0	0	0	0	0	0	0	0	0	0
1.1.1.276	0	0.05550979	0	0	0.006959741	0	0	0.056986684	0	0	0.006147223	0	0	0	2.036422789	0	0.036181944	0	0	0.0578637	0	0	0	0	0	0.020958552	0.037872672	0	0	0.052388109	0	0	0	0.028216115	0.010781687	0.039143809	0.041758788	0	0	0	0.025056557	0	0	0.058396145	0.047341735	0.916953175	0.034949897	0.051816954	0.014846291
1.1.1.28	1.352660181	0.752414216	1.159159013	0.033497107	0.012350735	1.106849832	0	0	0	0	0.788829541	0.767807464	0.852415085	0	0.048248352	0.801391497	0.043995187	0.728139914	0.673017951	0.958450909	0.985822726	0.626395812	1.943803184	0.491452371	0.168289581	0	0.438182326	1.796036466	0.685748682	0.094755012	1.98550391	2.081092541	0.563814324	0.54963144	0.373395137	1.870667142	0	0	1.981014854	1.574395126	0.837583476	1.758893139	0.851687355	0	0.626834601	1.900243767	0.303704086	0.118369106	1.735323714
1.1.1.282	0.183062878	0	0	0.044149883	0.003168835	0	0.003780674	0.034121594	0.017847086	0.04431678	0.044713014	0.022978718	0.045318325	0	0	0	0.007078048	0.015249704	0	0	0.017588035	0.046751821	0.018318632	0.043412632	0.004734038	0	0.212183113	0.423690227	0.049090128	0	0.041922545	0.904579945	0	0	0.021260949	0.411872976	0.035014769	0.044114839	0.121926461	0.513182131	0.038295253	0.059522967	0	0.048480541	0.000589393	0	0	0	0.06408507
1.1.1.284	2.857005641	2.710764	1.796397814	1.172496541	0.097086184	0	0.15834127	0	1.837806042	0.255405404	2.717882164	0.211959272	0.120957309	0	0	0	0.207181055	0.418977851	0.290933607	0.221405057	0.180315513	0.119649006	0.194790593	0	0.274466251	0.017144576	1.829066671	1.351926387	0.812059311	0	2.288646566	2.170867145	0.033696562	0	0.117960446	1.521574199	0	0.25666504	0.518506588	1.232957977	0.117368777	1.676071542	0.109579805	0	2.27425129	2.660031107	0.944815676	0.754450949	0.267073746
1.1.1.288	0	0	0	0	0	0	0	0	0	0	0	0	0	0	0	0	0	0	0	0	0	0	0	0	0	0	0	0	0	0	0	0	0	0	0	0	0	0	0	0	0	0	0	0	0	0	0	0	0
1.1.1.29	0	0.253205121	0.95366398	0	0	0.513022205	0	0.054646872	0.110150693	2.00350164	0.063770911	0.942044125	0.904110334	0.078913927	0.974513216	1.084597289	0	0.608990983	0.454311357	0.436354479	0.567095349	0	0.08042492	0.477922818	0.160414969	0.052507371	0.715599499	0.097692194	0.113235337	2.049880715	0	0.030092004	0.186576577	0.254456207	0.129597118	0.090296443	1.104152766	0	0.225096465	0.056646622	0.067613135	0.915844598	0.467074436	0.070923633	0.243926113	0	0.315226841	0.255099709	0.078970378
1.1.1.290	0.181894461	0.92729198	0.064387181	0.028566107	0	1.068395877	0	0.020636136	0	0.000621847	0	0.93729686	1.075691653	0.018734703	0.080556976	0.019708896	0	0.075086137	0.050170667	0.051766923	0.073774698	0.006238134	0.061506638	0	0	0.049252906	0.284057202	0.822967571	0	0	0.951262162	0.995061362	0.01146526	0.004976915	0	0.890060851	0	0	0.146475521	0.456931264	0	0.041556314	0	0.077223841	0.066034598	0.786917537	0.108497929	0.04979256	0.047503723
1.1.1.294	0	0	0	0	0	0	0	0	0	0	0	0	0	0	0	0	0	0	0	0	0	0	0	0	0	0	0	0	0	0	0	0	0	0	0	0	0	0	0	0	0	0	0	0	0	0	0	0	0
1.1.1.3	1.29680782	1.76480385	0	0.931387365	1.022397647	1.064745751	0.19981414	0.935709685	2.121282435	0.898085278	1.01117749	0	0.090532574	0.93807875	0.946791213	2.103435478	0.940760943	1.184216338	1.06558523	1.141204051	1.167717879	0.883971571	1.09279295	1.025000601	1.009375379	1.10264805	0.698276136	0	0.694613672	1.056451074	0	0.095815163	1.092652844	1.22901967	1.114872475	0.046060424	0.987595268	0.802995396	0.311615678	0.558064206	1.120271184	0.098207881	0.821673453	0	1.135097733	0.210528019	1.274041156	1.404517042	0.792990523
1.1.1.30	0.851556689	0.736668009	0.052590368	0.123816533	0	0	0.004016491	0.067697029	0.063532014	0	1.45886751	0.049989894	0.070988976	0	0	0.219546477	0.041871449	0.019823247	0.073380702	0	0	0	0	0.056266929	0.091982233	0	0.319460838	0.044791682	0.082540491	0.057544714	0.034489689	0.133861032	0	0	0.051072502	0.0712119	0	0	0.071718677	0.039442474	0	0.0227551	0.009476613	0.007280943	1.441082709	1.154363138	0.136818299	0.210901483	0.189996095
1.1.1.306	0.015182927	0.000938503	0	0	0	0	0	0.016737304	0	0	0.003005423	0.005653339	0.008951023	0	0	0	0.001043045	0.011691323	0.028037556	0.024163794	0.016637157	0.015869887	0	0	0.501701265	0	0.014684551	0.022297942	0.003667561	0	0.013570934	0	0	0.006604255	0	0.020254993	0	0	0	0.004043909	0	0.003568944	0	0.010273638	0.006394444	0	0.079230162	0.056456391	0.015908995
1.1.1.31	2.48170034	1.675891176	1.064097904	0.581525115	0	0	0.306026461	0.128917335	0	1.037376087	2.657383741	0	0	0	2.035821564	0.651127187	0.112849595	0.27376064	0.380317923	0.224627588	0.176493389	1.159154325	0.005562312	0.184454361	0.641267647	0.521519058	0.36682506	0.33653875	1.003950292	1.064413141	0.269164699	0.278276915	0.200690427	0	0.127920797	0.172912319	0	0	0	0.493269958	0.873374085	0.308009311	0.296720558	0.072218732	2.903348684	0.777494681	0.786228905	0.601947983	0.350526659
1.1.1.312	0.005675674	0	0	0.006590971	0.00679333	0	0	0	0.008144166	0.004668342	0.077042787	0	0	0	0	0	0.00136343	0.002789409	0	0	0	0	0	0	0	0	0.004958521	0.00612428	0	0	0.007299867	0	0	0.00279707	0	0	0	0.000551091	0	0.00171096	0	0	0	0	0.079973977	0.001556613	0.005491398	0.001226971	0
1.1.1.34	0.043059783	0	0	0.015817877	0	0	0.048373167	0.029629023	0.018355015	0.033328584	0.056656359	0	0.040810184	0.041676961	0.037584855	0	0	0	0.048226126	0.006928217	0.002705599	0.038413502	0.001080176	0	0.048819748	0.004682756	0	0.056585499	0.257767457	0.025112677	0	0	0	0.023182341	0	0.035456738	0	0.021780582	0.082271505	0.038286755	1.012622175	0.001110199	0.044696793	0.018170874	0.033036337	0	0	0	0.516803486
1.1.1.35	6.35921452	7.916516338	2.282951367	0.136697873	0.198691988	0.460392271	0.478414664	0	0.559901094	0	6.181037678	0.08449549	0.180985038	0	0	0	0	0	0	0.388823704	0.87084152	0.38692126	1.317977232	0	0.963808956	0.213611104	1.426241978	6.187467846	0.245074253	0.459824399	7.538856526	6.064560446	0	0	0	5.525318732	0	0	0.718473769	2.910758365	0.54159283	1.064354942	0	0	6.164452807	5.95476586	0.724102606	1.217936738	0.372569826
1.1.1.36	0.910920747	0	0	0	0	0	0	0	0.002613666	0.068861994	1.661491769	0	0.080873463	0	0	0	0	0.03076636	0.139653656	0	0.101873841	0	0.064373864	0.040438299	0	0.07926801	0.181780493	0	0	0.031407728	0.040842649	0.016897219	0	0	0.022428826	0.013870829	0	0	0	0	0	0.075394504	0.039145348	0	1.793572987	0.085043933	0	0.082920741	0.128214985
1.1.1.37	2.464164618	1.356612387	1.300064714	0.931407552	2.122661498	1.374050313	0	0.101249249	0	1.874424199	2.450771541	2.595271024	2.385359748	0.084624202	0.058857396	0.3257116	1.466874901	0.232919535	0.221987648	0.357910682	0.15061012	0	0.816556309	0	1.244017505	0.010379074	1.255631548	1.756491922	0.084176251	0.203463081	1.249215218	1.960915273	0.163965298	0.076807993	0.285094516	1.579094271	0.140199706	0	0.183962218	0.661035143	0.015710454	1.110896359	0.302197975	0	2.555277139	2.206464862	0.068228507	0.211257684	0.522574951
1.1.1.38	0.210970356	0.923038372	0.00427985	1.095440521	0.075830159	0	1.080878347	0.964488885	1.074226972	0.937152794	0.15345229	0	0.08477249	0.221906077	0.985914361	0.919160737	0.596007528	1.153224704	1.114218074	1.173612464	1.11427797	0.04352957	0.087255161	1.010300505	0.11273715	2.094945913	0.251669788	1.050133784	1.7269463	0.098977289	0.919058343	1.124232204	0.942471243	0.791737771	0.923247126	0.928219876	0.936065919	0.914419934	0.670031439	0.724476299	1.999961977	0.090518785	0.517532456	1.051182836	0.224168304	1.314245384	0.88340381	1.077093751	0.74662759
1.1.1.39	0	0.025322032	0	0	0.019098756	0.011179662	0	0	0	0.025481613	0.000254643	0.007281573	0	0	0.010334133	0	0.025882218	0.020955886	0	0	0.000151132	0	0	0	0.009633121	0.493953911	0.011781108	0.023111884	0.595609588	0.021163315	0	0.024481583	0	0	0.019442874	0	0.012295203	0	0.009642669	0.004102023	0.009009546	0	0	0.004813501	0	0.002019551	0.049855365	0.035765299	0.102668459
1.1.1.4	0	2.980778701	0	0	0	0	0	0	0	0.127432908	0.375097723	0.022291384	0	0.673024043	0	0	0	0	0	0	0	0.169067611	0	0	0.356960904	0.139619024	0.164555199	0.432936666	0	0	0.295922428	0	0	0.10656348	0.12258655	0.387863725	0	0	0	0	0.162816289	0.075531135	0.028738299	0	0.372607547	1.539050133	0.234363054	0.192113586	0.862691315
1.1.1.40	1.526009036	1.069243465	0.748532221	0.148256805	1.08661728	0.455451361	0	0.13964602	0.029090285	0	1.826961717	0.901145191	1.161531084	0	2.044123978	0.057883239	1.123356954	0.005483946	0.020521373	0.089149395	0.254571431	0.023154217	0.089941346	0.123825629	0.072451565	0	0.460480581	0.752893239	0	0	0	1.015963855	0	0.091841978	0	0.719961855	0	0.076497087	0.136730682	0.318629752	0	0.816020411	0.092950813	0.06636448	1.842623891	1.342731024	0.29884624	0.245383243	0.157273116
1.1.1.41	0	0.003845222	0	0.071490068	0	0	0.857622987	0.959709028	0.008989731	1.054078944	0.145257185	0.007890965	0.00666999	0	0.059449237	0.053719036	0.009239585	0.414962862	0.498520229	0.525946621	0.53660271	0.99369104	1.04545736	0.017190257	0	0.062599077	0.520137069	0.077072841	0.045686668	1.02892566	0	0.023334188	0.161638925	0.140012032	0.253214319	0	0.018263331	0	0.137223819	0.017426607	0.012899507	0.040109621	0.609148326	0	0.173458512	0.02557311	0	0.034309721	0.136852846
1.1.1.42	1.692926075	2.107060227	0	0.748248996	1.064815018	0.051627632	0.280526017	0.104906746	0.926702655	0	1.438818429	1.001045253	1.091719005	0.938413967	0.997890973	1.049328467	0.930285687	0.404190811	0.510178831	0.408704843	0.452720778	0	0	0.387920772	0.918435412	0	1.197482018	0.843885142	0	0.049495377	1.258264844	1.108929494	0.83458355	0.853643995	0.814354868	1.005478312	1.081492636	0	0.287307828	0.715118058	0	0.237720384	0.010433475	0	1.288288725	0.986982144	0.766735414	0.770871256	0.311192839
1.1.1.43	0	0	0	0	0.009972384	0	0.003676965	0.005679954	0	0	0.047843746	0	0	0.00462992	0.009871296	0	0.010720396	0.00593574	0	0.012304627	0.002324938	0	0	0.002028973	0	0.007210853	0.00402552	0.006671291	0	0.00287581	0.001128594	0	0	0	0.002434792	0	0	0	0.006211725	0.005238128	0.004658709	0.011861176	0.007342949	0	0.05718517	0	0	0	0.008979917
1.1.1.44	0.260449551	0.115112172	0.814364843	0.761201228	0	0.034154893	0.178798873	0	0	0.009496298	0.49657967	0.838806179	1.002773676	1.373751105	0.091544566	0.293542236	0.022028456	0.214018533	0.129727598	0.151675413	0.347189735	0	0	0.111862614	1.079671828	1.394120307	0.181781293	1.030295032	1.915086047	0.132824336	1.017994039	1.059451739	0.12083674	0	0.048819945	0.981916204	0	0	0.226746642	0.971467026	1.049826549	0.954422075	0.522834977	0	0.552856138	0.871329001	0.424093288	0.448266908	1.332871978
1.1.1.46	0	0.010919954	0.014886413	0	0.001744728	0.005995007	0.012728482	0.006219008	0.010157452	0.002409106	0.124777607	0.011503228	0	0.007714	0.000900596	0.004113596	0	0.014784175	0	0	0.012586325	0	0	0.009243501	0.014326174	0.009187468	0	0	0	0.00518981	0	0	0	0.000370379	0.008154178	0	0	0.011472748	0.014599683	0.011024504	0	0.011149388	0	0.005687164	0.122769947	0	0	0	0.009451545
1.1.1.47	1.56707283	0.043746173	0	0.014352664	0.036023869	0	0.031685657	0	0	1.003343972	0.893668369	0	0.072940547	0.01414453	0.056912162	0.197070665	0	0.067678271	0.069516971	0.041716535	0.05066534	0	0.011598097	0	0.110068936	0.433335186	0.508281256	0.074892533	0.9115706	0.01090359	0.871888821	0.03322439	0	0	0.019247567	0.082010841	0.063802309	0	0.034186844	0.034454979	0	0.022793127	0	0	0.798062012	0.120272387	0.119615883	0.200802801	0.287474326
1.1.1.48	0	0.003797192	0	0	0.017247167	0	0	0	0.006119332	0	0.206980454	0.027991326	0	0.026771745	0	0.001616128	0.006838691	0	0.001136956	0	0.007234598	0	0	0	0	0.024869271	0.019987437	0.022382845	0.016033028	0.018712998	0	0.027107683	0	0.023532757	0	0	0.026950576	0.028902927	0	0.001029644	0	0.019933691	0.028921659	0	0.188014774	0.004433459	0.117147031	0.080790077	0.040649227
1.1.1.49	1.093056204	0.006661836	0.995560142	0.875489488	0	0	0.015640148	0.059845801	0	0.076280618	1.127273063	1.031654672	0.903180208	0.964867433	0	0	0	0.184966832	0.185219749	0.00929328	0.027756965	0	0.101489366	0	1.134068531	0.508514187	0.408228971	0.966303935	0.994217495	0	1.079514178	0.864620901	0	0	0.130118511	0.829940533	0.034615648	0.03772799	0.120138142	0.987238528	0.994430393	1.066656098	0.401448294	0.046398868	1.192939186	1.027539355	0.362994041	0.481441252	0.897411817
1.1.1.50	0	0.023477617	0	0	0.022819611	0	0	0.004444287	0	0	0.082234224	0.008231445	0.012740108	0.022206097	0	0.025977881	0.023362013	0.001876155	0	0	0	0	0.006412505	0	0.022039189	0	0.010764949	0	0.010750683	0	0	0.019569501	0.017025108	0.005787761	0	0.001801239	0.014304537	0	0.005100407	0	0	0.018215661	0	0.013522942	0.111134695	0.007451726	0.067329412	0.066744767	0.025526965
1.1.1.51	0	0	0	0.000395717	0	0.000263364	0	0.001223119	0	0	0.073713216	0	0.001518757	0.00323422	0	0	0	0	0.001632664	0.002207153	0.000554798	0.00088901	0.001662525	0.002329174	0	3.33101E-05	0	0.000601797	0	0.000669232	0.000658786	0.002031576	0	0.002230171	0.000873397	0.001129834	0	0.000618086	0.002598317	0	0	0	0	0.002372319	0.076206499	0.000250796	0	0.001642388	0
1.1.1.53	0.187337392	0.027667613	0.022790243	0.029445528	0	0.018591474	0.013697877	1.008218257	0	0.010926867	0.121993952	0.011734878	0.03974135	0	0.007403865	0.036313294	0.018203434	0.045676436	0	0	0	0.003786305	0.027293228	0.018564756	0.119856277	0.005097116	0	0.036370824	0.025009786	0	0.008131759	0.026328764	0	0.0334198	0.011771132	0	0	0	0	0.030466579	0	0.018274132	0.040297393	0.02718797	0.148624729	0.00100707	0	0.054714938	0.071682858
1.1.1.56	0	0.028330561	0.011919986	0	0	0.019659261	0	0.015455054	0.012338248	0.012141625	0.048718312	0	0.025246922	0.035087369	0	0	0.030291543	0	0.014844583	0.00918629	0	0	0.034372679	0.004542722	0.030858857	0.02208085	0.033715487	0.073325185	0	0	0	0.10067014	0	0	0	0.040332759	0	0	0	0.034123884	0	0	0.030776673	0.009424674	0.03396384	0.575981775	0	0.003885205	0.018567532
1.1.1.57	0.150926934	0.041103359	0.110132228	0.183466236	0	0	0.410078181	0	0.035425322	0	0.356455925	0.04407901	0.135145976	0.057002679	0.082047287	0.34511607	0.007718319	0.222413306	0.146058775	0.193480521	0.221010385	0.072723267	0	0	0.178667287	0	0.277343303	1.040210202	0.423509796	1.077719926	0.187087737	1.072131235	0.23757916	0.184947162	0.112865746	1.057796577	1.08865537	0	0.169789517	0.516928086	0	0.150339649	0.088853781	0.009002545	0.466097402	1.750696584	0.277724731	0.140985652	0.283466106
1.1.1.58	0.121752955	0.06864143	0.029839184	0	0.034511233	0.458851656	0	0	0.012951898	0.059586343	0.1968812	0.882342881	0.800711099	0	0	0.465585352	0.060004479	0.243946235	0.179147042	0.267840719	0.227068326	0.563881874	0	0	0.015070327	0	0.217117326	0.656370526	0.423611981	1.019582681	0.100320067	1.009028556	0.092807029	0.039618434	0.133085533	0.606966752	0.996439634	0.046368174	0.090124123	0.438809515	0.059031647	0.046660135	0.050930885	0.058866873	0.088616274	1.363457894	0.167890624	0.264052503	0
1.1.1.6	0.215916779	0.074807179	0	0.110912182	0.023640316	0.111891915	0.281048517	0.075464429	2.116650301	0.966519768	0.050331333	0	0.10275268	0.187605435	0.034369727	0.672271561	0.099362443	1.240725128	1.127542038	1.312719539	1.20729978	1.895860853	0.134769735	0.52285536	0.221387298	1.469009053	0.207954883	0.87585834	1.931926127	1.882035591	0.426868172	1.04503509	0.571132843	0.831461244	0.670080289	1.050237316	0	0.364118323	0.363783248	0.66061349	1.129060513	0.109571064	0.3966737	0.076991282	0.239745086	2.207327006	0.531747415	0.661908817	0.405684424
1.1.1.60	0.8678961	0.497773891	0.270204227	0	0.12689228	0.069360402	0.133156489	0	0.862329575	0.071544279	1.73883499	0	0	0.088044398	0	0.987492182	0.006859774	0.508238547	0.376488361	0.38070681	0.529614666	0	0.028725241	0.08417935	0.073665743	0	0.564194083	1.292614605	0.172344938	0.996497441	0.03146544	2.076674827	0.346920517	0.352324937	0.225877993	1.219333901	0	0.096099809	0.464754635	0.958538407	0	0.201353252	0.310783972	0.118490734	1.780662518	0.992910741	0.463258605	0.667289169	0.306989529
1.1.1.61	0	0.017725031	0	0.011610831	0	0	0.040884699	0.951946688	1.039375827	0	0.64621105	0.024764219	0	0.153091526	0.04187956	0	0.029644159	0.240456838	0.193368773	0.275792961	0.266948896	0.038763616	0	0	0	0	0.038725651	0	0.014407957	0	0	0.007580039	0.05165644	0.050644461	0.141758317	0	0	0	0.197188011	0	0.018822676	0.015192238	0.042111576	0.01686434	0.616468563	0.005842248	0.017717337	0.048587799	0
1.1.1.62	0.005923358	0	0.006816971	0	0.013756303	0	0.009136018	0	0	0.013292386	0.279333563	0	0	0	0	0	0.004866639	0	0	0.004959566	0	0.008431255	0.005286725	0	0.012720083	0	0.010707965	0.00393348	0	0.002258489	0.006516449	0.010577221	0	0.011395582	0	0	0	0	0	0.011796165	0	0.001819933	0	0.00728173	0.289982527	0.006519397	0.005601336	0.007894328	0
1.1.1.65	0.204968546	0	0	0.001409793	0.00163583	0.007179185	0.001171922	0.005241722	0	0	0.077885256	0.008622225	0	0.010068727	0.005593415	0.006168144	0	0	0	0	0.009736971	0	0	0.010721023	0	0.003944691	0	0.001339102	0.001123995	0	0.002630907	0.007106413	0	0.002048368	0	0	0.006633583	0	0.005439203	0	0	0	0	0.007508974	0.057314068	0.007271576	0.026333264	0.024321242	0.003683768
1.1.1.67	0.024463539	0.023555028	0	0.539976025	1.35836E-06	0.004406792	0.012062716	0.016313158	0.005792093	0	0.02722263	0.100901213	0.060427331	0	0	0	0	0.03471776	0.004781979	0.031959405	0	0	0	0	0.082720108	0.012804338	0	0.012273067	0	0	0.003175571	0	0	0.004524349	0	0.015113314	0	0	0	0.017968096	0	0.011017606	0.015053097	0	0	0.014386194	0.10801966	0.094018962	0
1.1.1.69	1.190591556	0.032138195	0.060421623	0	0	1.054554126	0.008349326	0	0	0.084085024	0.542434307	1.002322229	1.08013051	0.048615974	0.946747221	0.227794926	0.001450869	0.406198724	0.508273809	0.513230346	0.455986332	0.410074484	0	0.070071104	0.248663968	0.557881827	0.181600378	0.481439307	1.005869488	0.043764187	0.434546416	0.443619197	0.022528331	0.012120453	0.071173621	0.429955389	1.439182573	0.00391327	0.270270705	0.582204642	0.998838473	0.01518312	0.296150801	0.084701492	0.562584821	0.345331886	0.218604787	0.222725769	0.10235747
1.1.1.77	0.278809799	0.016083046	0.964380364	0.096951633	0	0	0	0	0.963681514	0.024065042	0.031841416	0.968449086	1.031692687	0.565915342	0	0.475045918	0.009298325	0.295121378	0.330097243	0.384422511	0.290398804	1.041482772	0.983723348	0.968995015	0.024485292	0	0.168115742	0.614774705	0.39994503	0.071884308	0.119348623	0.959064657	0.975255112	0.953243056	0.824363254	0.544573336	1.046362342	0	0.409809961	0.43115578	0.022448322	0.054661564	0.357107824	0	0	0.788131983	0.448368449	0.39045086	0.019387216
1.1.1.79	2.129344003	0	0	0	0	0	0	0.023445368	0	0	1.593319108	0.114256235	0	0.030589016	0.181068448	0.146631778	0.028035929	0.113971235	0.049546165	0.074816105	0.105559389	0	0.064711625	0.121170964	0	0	0.585446527	1.102748653	0.17773318	0	1.823453103	1.602616813	0	0.174215626	0	1.18853705	0	0.170942427	0.363941592	0.985600938	0.104885957	0.227481108	0	0.016334914	1.614157491	3.029815057	0.128211243	0.418709738	0
1.1.1.81	0.567347567	0.067602105	0.04970761	0	0.024646347	0	0.222774087	0.02293028	0	0	0.486644346	0	0.02704462	0	1.044766221	0.143316146	0	0.021284872	0	0.125627046	0	0	0.00825791	0	0	0	0	0.233340097	0.004806465	0	0.222873262	0	0.184562021	0.145133924	0.257954124	0.166452986	0.947147484	0	0.010193926	0	0.069545624	0	0.056317076	0.014366903	0.487610054	1.12478706	0.204404385	0.230019409	0.066465314
1.1.1.82	0.00078897	0.000136444	0	0	0.00014493	0.001321081	0	0.001124326	0	0	0.017040698	0.000917346	0	0.000514075	0	0	0	0.01633244	0.01539259	0.016286517	0.016630212	0.000261405	0.001176288	0	0.035233166	0.00088701	0	0.000727099	0.000104354	0.000196683	0.000173047	0	0	0.000295172	0	0.000579909	0	0	0.000339078	0.0007432	0	0	0.000199384	0	0.016620407	0.000138696	0	0	0
1.1.1.85	0.989554273	0.930350219	0.981309788	0.891084688	0.976676484	0.484099449	0.053175154	1.029273099	0.964377591	1.048527793	1.212224808	1.04454452	1.015909116	0.811913216	1.028051343	0.950272191	0.94327381	0.495514278	0.545762998	0.631451707	0.524084849	0.039710722	0.92101483	1.020873928	0.986546108	0.026134745	0.912650083	0.961638047	0.008739766	0.978125532	0.992738553	1.035975708	0.965929321	0.893671008	0.89486888	0.864659926	0.990736951	0.008513109	0.357515195	0.576004685	0	0.852815786	0.439279776	0.005125755	1.154779955	0.916287285	0.961873908	1.034046747	0.18029286
1.1.1.86	0.934939605	1.042121827	0.941716388	1.074972441	0.962287736	0	0.256493242	1.088230507	0.929470744	0	1.149315163	1.060990558	1.045398691	1.589565776	1.083449015	0.948551213	0.964207008	0.576137125	0.754838395	0.645141148	0.634091697	0	0.990427219	0.977926038	1.070932217	0.032025337	1.03824775	0.959893796	0.173276751	0.935065949	1.007691697	0.923031243	0.825464558	0.819854197	0.899472643	1.00963473	0.923878432	0	0.32606635	0.504792662	0.000762572	0.870381755	0.607384939	0.002001843	1.265492196	0.990006412	0.873366072	0.937386244	0.210381907
1.1.1.87	0	0	0	0	0	0	0	0	0	0	0	0	0	0	0	0	0	0	0	0	0	0	0	0	0	0	0	0	0	0	0	0	0	0	0	0	0	0	0	0	0	0	0	0	0	0	0	0	0
1.1.1.88	0.151316014	0	0.000197971	0.002391431	0	0.016284555	0	0	0.05028417	0.002093323	0.150282071	0	0.017685873	0.10135149	0.048416075	0	0.010387781	0	0	0.018402626	0	0	0	0.037798561	0	0.035409791	0.024806037	0.033662878	0.409237053	0	0	0.037509598	0	0	0	0.009092608	0	0.013347288	0.064650516	0.518320194	0	0.03636469	0.102893616	0.021845884	0.155228628	0	0.196285599	0.201664816	0.792082407
1.1.1.9	0	0.007546017	0.025805662	0.003762537	0.01360077	0	0	0.029857165	0	0.005090795	0.356465812	0.025097888	0.022213556	0.20893789	0.00281838	0	0	0.02005849	0	0	0.015143419	0.002294839	0.02922087	0.011572921	0	0.013614324	0.0139514	0.016944529	0.004943313	0	0.159124828	0.010290633	0.009258318	0.019360229	0	0.010152411	0	0.018189003	0.016257895	0.028320086	0	0	0	0	0.380372363	0	0.053474171	0.011745228	0.038107106
1.1.1.90	0.006351994	0.165901394	0	0	0	0.011186	0	0	0	0.022752423	0.0350342	0.027259653	0.030539358	0	0.001488921	0	0	0.101873454	0.148816073	0.090205584	0.132251522	0.022462308	0	0	0.067451682	0	0.01753553	0.070529158	0.020621575	0.011865782	0	0.021745731	0	0.012992419	0	0.022720008	0.030918616	0.019342274	0.006792674	0	0	0	0	0	0.075474888	0.881994152	0.018539743	0.000165201	0.396525177
1.1.1.91	0	0.045719144	0	0.058080008	0	0	0.000180935	0.013074203	0	0.035883875	0.758549132	0.037306207	0	0.024648651	0	0.004849073	0.03485446	0.106676095	0.011846472	0.074709433	0.06667601	0	0.001882452	0	0.170932759	0	0	0.01750413	0	0	0.154042793	0	0.024614222	0.056435064	0	0.072616589	0	0	0	0.020577996	0.020069315	0	0	0	0.7539301	0	0.060440724	0.009146493	0.055128944
1.1.1.93	3.820906627	1.528754324	0	0.206046065	0	0.184788145	0	0	0.055483375	0.243514861	2.732925984	0	0	0.024895977	0	0	0.105107061	0.079594937	0.220855883	0.048284104	0.052783214	0	0	0	0	0	0.966885871	0.928840896	0	0	0.445057773	1.533568571	0.007613174	0.082384802	0.047724213	1.241101994	0	0	0.381633837	1.487244274	0	0.263153238	0	0	3.025523537	3.61797549	0.312025642	0.522964658	0.007676604
1.1.1.94	0.917318138	1.009063353	0.909261439	1.000964546	0.970463256	0.431046175	1.299893227	2.923064785	2.987707152	0.974348109	0.969702656	0.937210851	0.963130067	0.973929815	0.911505697	0.721000534	1.059857999	0.95622702	1.052001239	0.98986823	1.011348684	1.014249617	1.091057175	1.091717125	0.984504128	1.045500613	1.04254559	0.920495527	1.409711235	1.086700328	1.060950534	1.022342398	1.154651959	1.059229908	1.076448225	1.011581497	1.074832478	0.919803919	1.072589466	0.961032638	0.964846665	0.989357243	0.878880752	1.052062274	0.902628597	1.058313499	1.213216501	1.14188549	1.083706788
1.1.1.95	2.117328607	1.362818799	1.078402771	0.9845293	0.996880776	1.153692748	0.64804987	3.201112409	5.531657306	2.825823693	2.483650616	1.216986507	1.147901356	0.754253372	2.998949205	1.918504066	1.200812373	1.716475406	1.762536074	1.875983583	1.667723123	1.156926846	1.21967417	1.146580141	1.01325491	1.117845473	1.864739971	1.453213193	1.553651788	0.876456175	1.078604453	1.435605708	1.523501828	1.205783449	1.60230506	1.363178645	0.898856066	0.302893072	0.877944972	0.446679432	0.088224096	0.87631052	1.640717717	0.144039959	2.559814867	3.210720047	1.555971036	1.332965801	0.511432483
1.1.2.-	0	0.015792109	0.011775937	0	0	0	0	0	0.001778351	0	0.318222954	0	0.014757373	0	0	0.009032048	0	0.005847487	0.015259179	0	0	0	0	0.012742995	0.004644792	0.013216153	0	0.005057637	0.001685914	0.013109005	0.011178508	0.002284431	0.001798415	0.010127052	0	0.014485909	0	0.000219035	0.008099757	0.01483212	0.013762044	0.011493814	0	0.003054367	0.288052433	0.00130799	0.030406054	0.040427786	0
1.1.2.3	1.89477273	0.891980622	0.968358879	0.622040402	0	0.038199069	0.198417205	0.083235224	0.097445053	0.043099772	1.517788689	0	0.128860547	0	0.128758719	0.017333516	0	0	0.128147672	0	0	0	0	0.08033319	0.544970293	0	0.605176347	0.904660926	0	0.086380761	0.196190042	0.950597689	0.001083581	0.00710642	0.013455734	0.814584859	0	0	0.078876024	0.493429383	0.030451866	0.893357538	0	0	1.555042301	1.510074866	0.247671302	0.063241938	0.136610537
1.1.2.4	0.740593836	0	0.080313573	0.382981104	0	0	0	0	0.06359058	0	1.483721229	0.293830017	0.30209462	0.070333473	1.048607455	0.231317385	0.079873079	0	0.019175827	0.032782933	0	0.575751967	0	0.050810377	0.07003648	0.053226238	0	0.004047999	0	0.031183913	0	0.056801724	0.001164682	0.089078908	0.000115717	0.010682325	0.086078117	0	0	0	0	0.025524895	0	0	1.482837409	0.214590951	0.080391119	0.045845018	0.022883773
1.1.2.6	0.00982175	0	0	0	0	0	0.022975617	0	0	0	0.01119836	0	0	0.02429874	0.006671692	0	0	0.002940209	0.000134092	0	0	0.016432471	0	0.012651073	0	0	0	0	0	0.01586658	0	0.015520975	0.018115661	0	0.017754765	0.006190912	0	0.013629862	0	0	0	0.009724819	0.013673129	0	0.018544792	0.007677941	0.01715955	0	0
1.1.2.7	0.000575693	0	0	0	0.000728342	0.000293479	0.00065868	0	0	0.000112836	0.017583897	0.000154631	0	0	0	0	0	3.19228E-05	0	0.000637773	0	0	0.000686035	4.13514E-05	0.000627347	0	0.000766116	0.00063862	0.000412616	0	0	0.000108214	0.000589439	0	0.000542074	0	0.000512526	0.000168866	0.000274712	0.000446485	0.00049435	2.62336E-06	0	0	0.017621965	0	0	0	0.000281531
1.1.2.8	0.017198386	0.025598794	0.872448685	0.018843871	0	0.022958005	0	0.04003894	0.007173822	0	0.459888071	0	0	0.042219647	0.023347593	0.013269556	0	0.063646574	0	0.01270781	0.027527858	0.01378549	0	0.038873113	0.038968843	0	0.297516156	0	0	0.017605588	0	0.002138666	0	0	0.024020208	0	0.022871082	0	0	0.008726211	0	0	0.037574535	0.036804285	0.445230413	0	0.01134503	0.080113347	0
1.1.3.15	1.708862761	0.232748697	0.196720414	0.27568787	0.907731424	0	1.013618783	0.139233449	2.963199159	0.877718274	1.693295872	0	0.179172913	0	3.95556492	0.144533251	1.731202151	0.610894256	0.843460378	0.715451218	0.728718181	0.015541109	0	0	0.313622995	0.087118024	0.391682415	0.254337919	0.14137349	0	0	0.953583435	0.236499042	0.137584227	0.013271773	0.257155848	0	0	1.074813537	0.423897785	0	0.088009834	0.080966327	0	1.818593475	0	0.479529202	0.747528454	0.279048019
1.1.3.21	0	0	0.003722191	0.004824278	0	0	0.016721937	0.006461834	0.020872097	0	0.0855126	0.029935391	0	0	0.033003291	0.022915565	0	0	0	0.032031986	0	0	0.016373283	0	0	0.485163783	0.002158182	0.010624166	0.999338657	0.022218561	0.035228947	0.021882411	0.006613478	0.029908131	0.022575978	0	0.015107445	0.022792769	0.019289034	0.034769085	0	0.016111071	0.086171715	0.017131409	0.043461788	0	0.154715187	0.107378281	0.24940769
1.1.3.41	0.003946174	0	0	0	0	0	0.000953587	0	0	0	0	0	0.003694989	0.001782305	0.00430157	0	0.004227461	0	0.003840519	0	0	0	0	0.002284905	0.001099455	0	0	0	0.003590154	0.001516173	0	0	0	0.002751966	0.002399537	0	0	0	0.003858072	0.00331213	0	0	0.004640166	0.00307746	0.00229828	0.002310167	0.034069427	0.028255001	0.001312751
1.1.3.6	0	0.482005751	0.015140334	0	0.017434788	0	0	0.017021948	0	0	0.213970739	0.014176087	0	0.00115547	0.017272917	0.016143216	0	0	0	0	0.011873913	0.018886505	0	0.01059094	0.153103305	0.019434467	0	0.019802507	0.017196936	0.003795379	0.019350119	0	0.015031955	0.007175392	0	0	6.53385E-05	0.010559651	0	0	0	0	0	0	0.193114279	0	0.143058166	0.176015995	0.021822437
1.1.3.8	0.006066299	0.015656896	0	0	0.010432477	0	0.015855774	0	0.011695149	0	0.070511354	0	0.01168137	0.009740338	0	0	0	0.012724564	0.01097619	0.024140199	0.001367269	0.015948299	0.009980311	0.015213583	0.742048288	0	0	0.020631252	0	0.005310272	0.160762236	0.011018218	0.007043383	0.010749351	0.013275788	0.025482327	0	0.012372322	0.016615135	0	0.020903023	0	0	0	0.073255807	0.006185641	0.010472629	0	0
1.1.3.9	0.008161183	0	0.010523211	0	0	0.004673602	0	0	0.010391766	0.00099718	0.237073916	0	0	0.003067241	0	0	0	0.001103497	0	0	0.008350846	0.003854218	0.010084984	0	0	0.009731584	0.003415956	0	0.009046834	0.005113762	0.002582619	0	0	0	0.010491333	0	0	0.007981355	0	0	0.010602306	0.010571984	0	0.007050393	0.219728604	0.005782048	0	0.000114386	0.018490719
1.1.5.2	0.31053126	1.638874147	0.095516817	0	0	0.107858182	0	0.05327491	0.059664444	0.10836854	0.161536351	0	0.023345325	0	0	0.00798822	0	0	0.062772957	0.088287675	0	0	0	0.072417105	0	0	0.594480385	0.731744413	0	0.032950198	1.085610161	1.026302264	0.042821881	0	0.062163622	0.612073692	0.027764561	0.077881794	0.236107287	0.548847092	0.056326932	0.151121751	0	0	0.178928074	0.809732815	0	0.005254809	0.113426314
1.1.5.3	1.415719221	0.997844341	3.020869918	2.011890645	0	0.75196822	1.632682302	1.112258835	1.562044127	0	1.088721484	0.58315827	0.454768037	0	3.227851863	0.366472397	0.166127804	1.211835047	1.113423573	1.393417951	0.982599538	1.193465889	1.229954001	0	0.894754518	0.122801038	1.72648606	3.138896157	0.752410103	0.918269533	0.98245155	3.648009659	1.525695719	1.416368655	1.333220973	3.01851111	0.545552848	0	1.728070297	2.110508228	0.064865768	3.501649168	0.714008236	0.180414952	1.130679363	3.746222553	0.959085895	0.897938895	0.570405785
1.1.5.4	0.396952622	0.751545228	0.767305866	0	0.124049505	0	0.030246319	0	0	0	0.32731702	0	0	0	0.005229586	0	0.93443069	0.124490452	0.113785372	0.162044718	0.070172205	0.013346451	0	0	0.925367799	0	0.309241655	0.585762674	0.065089519	0	1.872653364	0.93098036	0.026171592	0.042104085	0.073991811	0.791966386	0.092648827	0.01710742	0.297190989	0.487870537	0	0.018923883	0	0.086811544	0.246872414	1.583463061	0.190206268	0.29988177	0.001179812
1.1.5.8	0.23794242	0.960588474	0.000714337	0.029271683	0.047290201	0	0	0.003790244	0.01044603	0.031143845	0.124110151	0.007479104	0	0	0	0.025102373	0	0	0	0.001027286	0.023105576	0.002358927	0.031934648	0	0.042909234	0	0	0.188742341	0	0.035406153	1.04785609	0.005570135	0	0	0	0.157822079	0.009534628	0	0	0	0.050401409	0.02172208	0	0.02293537	0.062600486	1.262674354	0.107245471	0.050002126	0
1.1.99.-	0.162496877	0	0	0.019710991	0	0	0.057688053	0	0.001268992	0	1.064138819	0.015624836	0	0	0	0	0.050462728	0.029241454	0.011996213	0.01648211	0.043346504	0	0.012832271	0.054033711	0	0.039776002	0	0	0.066176537	0	0.095997869	0.050123955	0.044517196	0.015605188	0	0.093072525	0	0	0.005826133	0.026581817	0.026603536	0.030181479	0.008438637	0	1.130838795	0.497561746	0.17229644	0.130354149	0.153812265
1.1.99.1	1.939578139	0.955803065	0	0	0.056979961	0.070174244	0.037008213	0	0	0	2.38299856	0.018608677	0.103295595	0	0.052583808	0.021089154	0	0	0	0.0385562	0.075290624	0.068279315	0.054007357	0.047395907	0.59071487	0	0.258465853	0.525908989	0.102319456	0	1.048580636	1.047457597	0.046870913	0	0.05113424	0.692918145	0	0.00130925	0.314671946	0.433170633	0	0	0	0	2.30416019	0.916621972	0.372376285	0.166792051	0.056230305
1.1.99.10	0.001692568	0.006953314	0	0.004012315	0.000427848	0	0	0	0	0	0.045240862	0	0	0.006396466	0.001227303	0	0.003556406	0	0	0	0	0	0.005624146	0.000704903	0.008523674	0	0	0.002183592	0	0.003461055	0	0.00629538	0	0.005971817	0.010124786	0	0	0.007249946	0	0	0.005660526	0.009574361	0.004690469	0.008879207	0.045728103	0	0	0	0
1.1.99.2	0	0	0	0	0	0	0	0	0	0	0	0	0	0	0	0	0	0	0	0	0	0	0	0	0	0	0	0	0	0	0	0	0	0	0	0	0	0	0	0	0	0	0	0	0	0	0	0	0
1.1.99.21	0	0.050315383	0	0.03506942	0.056139136	0	0	0	0.040390274	0.030427618	1.032827688	0	0.003496406	0.056419737	0	0	0	0	0	0.015811629	0	0.013936556	0.05984799	0.032498683	0	0.00113633	0.059217353	0.080042048	0.021645536	0	0.160945313	0	0	0	0	0.068710638	0.053147753	0.003137873	0	0.029524928	0	0	0.028898749	0.056798081	1.019839319	0.017714269	0.139674209	0.055699711	0.084090681
1.1.99.24	0	0	0	0	0	0	0	0	0	0	0	0	0	0	0	0	0	0	0	0	0	0	0	0	0	0	0	0	0	0	0	0	0	0	0	0	0	0	0	0	0	0	0	0	0	0	0	0	0
1.1.99.28	0	0.001544685	0	0	0	0.012238467	0.027630706	0	0	0.000494244	0.051568767	0	0.013314547	0.009358906	0	0.008443344	0	0	0.026992861	0.006594515	0.038615659	0.01509109	0	0	0.035972669	0.005834543	0.028788512	0.00876871	0	0.003074579	0	0	0	0.011700986	0.029710894	0.016379394	0.015667308	0	0	0.016187775	0	0	0.006727744	0	0.088619126	0.000245508	0	0.007821538	0
1.1.99.3	0	0.141712882	0	0	0	0.156265292	0	0.076324098	0.150777837	0.005672213	0.792261575	0	0	0	1.99653281	0.103294857	0.921097003	0.119723526	0	0.070017737	0.060230505	0	0.152364063	0.129721535	0	0.1179069	0	0.303027163	0	0.16925339	3.156198001	0.166929453	0	0.02912725	0	0.271778706	0	0.075215179	0	0.145107316	0	0.104062899	0.032566316	0	0.728660448	1.797226799	0.040058561	0.086398659	0.088863392
1.10.2.-	0.002813761	0	0.004508047	0	0.000611367	0.003557452	0	0.002556186	0	0	0.007016269	0.00384725	0.001775256	0	0	0	0	0.003526256	0.002632233	0	0.001775444	0	0	0	0.003887224	0	5.35087E-05	0	0	0.000414249	0	0.012422093	0	0	0	0.008064312	0	0.002887442	0.000791203	0.003305552	0.004066265	0.001585889	0	0	0.01057179	0	0.002607758	0.001284577	0.003289555
1.10.2.2	1.632005358	0	0	0	0.073428615	0	0.04692185	0.055696801	0	0	0.891763654	0.051576206	0.002410399	0.019971467	0	0.047757876	1.084607646	0.042292176	0.084696738	0	0.102711478	0	0.036965827	0.062474791	0	0.032305047	0.217927876	0	0.035409975	0	0	0	0.016824935	0.014171237	0	0	0	0.045690166	0.073377281	0.011344521	0.033280935	0.021943369	0.046661208	0.036615944	0.844522435	0.089631672	0.093740821	0.12928259	0.168738785
1.10.3.-	3.652926591	7.25711795	2.188807022	3.351556002	2.508425243	0.520300751	0.450846734	0.44015401	0	0	6.933999397	1.971644583	2.548864103	0.516162819	2.405784396	0	2.318848479	0	0.024507971	0.087412221	0.07296839	0.546861072	0.472909106	0	0.716522019	1.238236654	2.64619313	6.550618992	1.464922077	0	4.951931765	6.10498398	0.218244765	0	0	6.221476393	0	0.020782911	1.369994552	5.104784525	0.342912541	2.32640337	0	0	7.148901241	8.608862142	1.295724928	0.352277463	2.020357392
1.10.3.12	0	0.006626555	0	0.102351474	0.042700823	0	0	0	0	0	0.10528461	0.021743278	0	0.0523966	0.033632517	0	0	0.134116078	0	0.146946945	0.023163683	0.052140465	0	0.048281034	0	0.017323337	0.091872097	0	0.029762417	0	0.001050195	0.043684961	0	0	0	0.016975576	0	0	0.080808493	0	0	0.032464337	0	0	0.115714095	0	0.092588307	0	0
1.10.3.2	0	0	0	0	0	0	0	0	0	0	0	0	0	0	0	0	0	0	0	0	0	0	0	0	0	0	0	0	0	0	0	0	0	0	0	0	0	0	0	0	0	0	0	0	0	0	0	0	0
1.10.3.3	0.001997143	0.013312567	0	0.020080625	0.020942819	0	0.008185595	0	0	0.017185902	0.241834109	0	0.015656947	0	0	0.005581007	0.017168862	0.015376	0	0	0.011206671	0.019012749	0.011571725	0.011249819	0.0089775	0	0	0	0	0.002559509	0.000129343	0.002770131	0.018109771	0	0.020524882	0	0.002031538	0	0.00664799	0	0	0.002101307	0	0	0.214278353	0.01879778	0	0.012393763	0.010649666
1.10.9.1	0.00019536	0	0	0	0.000425326	2.73541E-05	0.000377919	0	0.000319807	0	0.00874271	3.32289E-05	0.000117438	9.96801E-05	0.000394824	0	0	0	7.99068E-05	0.000413729	0	0.000428711	0	0	0	2.9171E-05	0.000231135	0.000176632	0.000276958	0	0	0.00020789	0.000252606	0.000318076	4.614E-05	2.58254E-05	0.000343489	0.000214062	0	0	0	0	0.000175813	7.71266E-05	0.00859485	0.000168699	0	0.000144565	0
1.10.99.2	0	0	0	0	0	0	0	0	0	0	0	0	0	0	0	0	0	0	0	0	0	0	0	0	0	0	0	0	0	0	0	0	0	0	0	0	0	0	0	0	0	0	0	0	0	0	0	0	0
1.11.1.-	0	0.019030287	0	0.208385673	0	0	0.166763391	0.020750166	0	0	0.20424245	0	0.016983182	0.042909509	0.037876866	0	0.003946159	0	0.038540338	0	0.014693334	0.038329173	0.032513152	0.039225308	0	0.043789105	0.008469142	0.063083609	0.013986258	0.01057982	0.010311514	0	0	0.040036963	0	0.077662528	0	0	0	0	0.0039537	0.013224869	0	0.041057626	0.256232391	0	0.14143019	0.125537219	0.317019037
1.11.1.1	0.027529972	0	0.026460154	0	0	0.016346539	0	0	0	0.035054532	0	0.0142265	0	0	0	0	0	0	0.007283239	0	0.033455229	0	0.013600278	0.015462124	0	0.524128427	0	0	0.88679521	0.013290738	0.024612932	0	0	0.016582997	0	0.010471037	0.029573394	0	0.019511704	0	0	0	0	0.001825881	0.034411051	0	0	0.016637711	0.501478163
1.11.1.10	0.08932355	0.725027104	0.093591061	0.094295711	0.019732221	0.075464494	0.414064637	0	0	0	0.906563111	0	0	0	0	0.173255642	0	0.431088316	0.365290484	0.289339079	0.383618698	0.062810145	0	0.039668765	0	0.577624716	0.217591267	0.159566288	1.040958138	0.077606938	0.051257229	0.019133079	0	0	0.094874811	0.138482213	0.053093498	0.098116664	0	0.071645003	0.011527378	0.072457839	0.011123896	0.981049858	0.83888385	0.889447531	0.438566386	0.44257208	0.0805025
1.11.1.15	2.564340367	2.477229567	1.755044325	2.029906311	1.110261044	2.240861086	2.363440034	1.120506651	0.933001593	1.161158064	3.630432085	3.262486668	3.180135523	1.400998631	1.764139598	0.657709025	3.198368328	1.398923943	1.267322071	1.563979521	1.5789628	0.009346627	1.739625648	0.282039827	2.896944917	2.074261138	1.758375871	3.217620529	1.702420593	1.136020446	3.579031698	3.237210349	0.773027351	0.528277075	0.519022128	2.891486404	0	3.364094903	1.187405288	2.06107195	0.155272445	3.013721272	1.313425392	2.842659453	3.318948541	3.455218528	1.413661552	1.184417876	1.026179128
1.11.1.21	0.746772999	1.474077222	0.089980118	0.280480263	0.117395925	0	0.372824937	0.009083417	0.024301109	0.002369651	1.472950948	0	0.157662203	0.102726297	0	0.095660539	0	0.154971503	0.130274233	0.191230232	0.055063787	0	0.176004822	0.112842741	0	0.047876086	1.139091517	1.847253623	0	0.085503013	1.833085002	2.138545248	0.039736198	0	0.042828008	1.798971317	0	0.013028243	0.408003217	1.060207868	0	0.314607626	0.142717275	0.114248259	1.546052736	1.691438286	0.287563163	0.295795699	0
1.11.1.5	0.483852678	0	0.985393554	0	1.022157106	0	0.094067738	0	0.043585224	0.014112647	1.257446878	0.698469372	0.665864168	0	1.033168571	0	1.44644414	0.028082913	0	0	0	0.066436204	0.061767165	0.091117384	0.087348286	0	0.347131024	0.69579343	0	0	0	1.056481257	0	0.068901744	0.024896034	0.573444925	0	0	0.212057505	0.453264422	0.048527944	0.123783806	0	0.007481433	1.260658486	0	0.030061707	0.032753147	0.036274694
1.11.1.6	1.728892757	1.67554459	0.829725522	0.163062209	0.972721426	0.935521761	0.257569022	0.047327727	0.109484949	0	1.014071986	0.60876851	0.50116601	0	0.891802786	0	0.676043379	0.169015172	0.153662473	0.0053808	0.200978506	0	0.044879781	0.06812861	1.227856866	0.475769291	0.960664862	0.808278591	0.651450717	0	1.303235515	1.132107561	0	0	0	0.857752361	0	0	0.221015366	0.630725041	0.005918733	0.954458297	0.05652523	0.089191575	0.994833933	0.967655251	0.411080008	0.418479199	0.127661259
1.11.1.7	0.170810369	0.654591002	0.014019842	0	0.011545	0	0	0.041471385	0	0	0.856957149	0.026639323	0.036094817	0	0.033465394	0.013226889	0.007446304	0.035223583	0.038853909	0	0	0.035109386	0.020865304	0	0.018957555	0.039847332	0.034003709	0.041305392	0	0.032409014	0	0.028144239	0.029673081	0.016079387	0	0	0.045215604	0	0	0	0.000352004	0.020200084	0.037908881	0.03417778	0.822173525	0	0	0.034240046	0.027953675
1.11.1.9	1.778183647	2.276025467	0.038080278	0.186440352	0	0.056215	0.813661321	0.111829167	0.088283798	0.056874112	1.050741956	0.616590476	0.652140265	0	0	0	0.138456821	0.844034305	0.802183182	0.620001845	0.752739074	0	0.939751772	0.012831062	0.456776117	0.067221839	0.879474198	1.040980267	0.424772758	0.041879045	1.158516471	0.988072688	0	0.256865041	0.207203158	0.832001264	0	0.584628928	0.871580816	0.577464584	1.050934899	0.247887842	0.659948336	1.039771634	1.212391491	1.3749113	0.592255738	0.549349991	0.375163457
1.12.-.-	0.004061323	0.007822199	0	0.006519975	0	0.002966977	0.002807974	0.004880359	0	0.003947772	0.010706719	0	0.003704251	0.007895852	0	0.004948001	0	0.006582987	0.003291604	0	0	0.003571843	0	0.004223967	0.005963747	0.002697061	0	0	0	0.000641953	0.001448765	0	0.002827407	0	0	0.00359209	0	0	0	0	0	0.002335267	0	0.000853622	0.015351368	0.001876259	0.00149612	0.006884914	0
1.12.1.2	0.003786268	0.000732898	0.006425294	0	0.000687042	0	0.004386991	0	0.00452768	0.006442296	0.277323559	0.011176548	0.001300533	0.009463182	0	0.000916812	0.000897073	0.010784907	0	0.006741975	0.008460091	0.011340019	0	0.00074215	0.002378846	0.010737659	0.011630738	0.000807625	0	0	0.004007498	0.003783961	0	0.008674895	0	0.004985722	0	0.012686509	0	0	0.004227796	0	0	0.006392536	0.291762206	0	0.003958716	0	0.00903227
1.12.2.-	0	0	0	0	0	0	0	0	0	0	0	0	0	0	0	0	0	0	0	0	0	0	0	0	0	0	0	0	0	0	0	0	0	0	0	0	0	0	0	0	0	0	0	0	0	0	0	0	0
1.12.2.1	0	0	0	0.007827906	0	0	0.002795322	0	0	0.020786228	0.009925081	0.015951448	0	0	0.005438075	0	0	0.325672369	0.301065516	0.304462096	0.312969267	0	0	0.020495622	0.002203538	0	0	0	0	0.015977246	0	0.011967929	0	0.00904295	0	0.017392934	0.004408061	0	0.500858813	0	0.011130735	0	0	0.015294561	0.0366514	0.00520624	0.022608785	0.046178211	0.037229966
1.12.5.1	0	0	0.032399109	0	0.920004538	0.013249279	0	0.030326486	0	0	0.000167815	0.012760552	0	0	0.028403271	0.038554609	2.713800142	0.020895585	0.066068875	0.008474094	0	0.006101174	0	0	0.017062181	0	0	0	0	0.040607467	0.033255811	0.057017598	0.014364394	0.072403683	0	0.004571841	0.071115194	0.012997823	0.022675002	0.031341803	0.021636619	0	0.002004159	0.034676383	0.107937068	0.031396263	0	0	0.098083704
1.12.7.2	0.115759691	0	0	0	0.143782306	0	0.135885422	0	1.54582489	0.054453054	0.227218504	0.099378554	0	0	8.098654533	0.632755077	0.029472346	0.91814529	1.105152075	0.997219085	1.226056899	0	0.070363686	0.93989284	0	0.177992311	0	0	0	0	0	0.056536388	0.765483721	0.371850524	0.725676256	0	0.211616944	0.198428542	0.016049821	0	0	0.125554662	0.874350933	0	0	0.038685402	0.402402395	0.339400589	0.236040819
1.12.98.1	0.000509829	0.000878589	0.000374297	0	0	0	0.000104818	0.000134418	0	0	0.00836525	0.000274551	0	0	0	0	0.000620771	0	0	0.000389326	0.000193365	0.00072587	0.000848932	0	0	0.000608501	0.000459423	0	0	0.000887287	0	0	0.000514158	0	0.000365629	0.000617856	0.000483368	0.000460636	0	0.000851915	0.000776188	0.000644186	1.85431E-05	5.87442E-05	0.008310306	0	0	0	0.000295952
1.12.98.2	0	0	0	0	0	0	0	0	0	0	0	0	0	0	0	0	0	0	0	0	0	0	0	0	0	0	0	0	0	0	0	0	0	0	0	0	0	0	0	0	0	0	0	0	0	0	0	0	0
1.12.99.-	0.021655853	0.015191833	0.008474388	0	0.022154452	0.006697555	0.001106359	0.00335637	0.022525245	0	0	0.017552498	0.006812641	0.023399502	0	0.015081096	0.013591528	0	0.022120944	0	0.017031145	0	0	0.002769851	0	0	0	0	0	0	0.018431703	0	0.007877305	0	0.027564189	0.010744057	0.011599239	0	0	0	0.004531437	0.011309943	0	0.006278775	0.021504904	0.013832399	0	0	0.013545855
1.12.99.6	0.69801911	0.196217054	1.804090571	0	1.814600726	0.025871855	0.246421204	0.250926293	0	0	0.238305372	0.263774837	0	0.008252875	7.927054527	0.294005411	0.129195582	0.845971636	0.53641671	0.481083611	0.658052944	0	0	0.074127599	0.158493831	0	1.749340921	2.190342796	0	0.054325597	0	3.854677739	0	0	0	2.241330566	0	0	0.580192677	1.964274426	0.274656306	0.237916577	0	0	0.081912973	0	0.480194112	0	0.084386774
1.13.-.-	0	0	0.000152508	3.99738E-05	0.000274257	0.00025095	0	0	0	0	0.0002955	0	0.000275591	0.000232742	0.000231965	0	0.000224434	0.000223344	0	0.000152855	0	0	0	0.000269527	0	0	0.000267996	0.004367481	0	0	0	0	0.000178187	0	0	0.004490764	0	0.000157671	0.00022097	0	0.000287545	0	0.000257911	0	5.74999E-05	0.000276183	0	0	0.000285152
1.13.11.-	0.008455675	0.00887246	0.003939158	0.004555413	0.008366697	0	0	0	0.00175082	0.003417452	0.02607392	0.007891427	0.008600433	0	0	0	0.002044218	0.004160633	0	0	0	0	0	0.005671249	0.001305489	0	0.002025357	0	0.008265268	0	0	0	0.001173675	0	0.00508728	0.00686252	0	0	0.0069085	0	0.003580826	0	0	0	0.036546168	0.002411897	0.000325471	0.007037852	0.001375604
1.13.11.1	0.367464507	0.953986599	0	0	0.014286327	0.030259618	0	0	0	0.065074264	1.224659238	0	0.082903094	0.049305176	0	0	0.015933943	0.132260324	0.051845427	0.095777707	0.001156045	0	0	0	0.279433794	0	0.05600313	0	0.059420832	0.076104537	0	0	0.009589431	0	0.068547795	0.070756565	0.026649354	0	0	0.026553562	0.028622401	0	0	0.081048412	1.147543133	0.63368115	0	0	0.128223213
1.13.11.11	0.582852028	0.045778017	0.020602295	0.002123921	0	0	0	0.044020073	0	0.013769915	0.829136592	0	0	0.011419893	0.042519935	0.053231474	0.023960319	0	0.05720087	0	0	0	0	0.02808855	0.006486756	0.004144996	0.26975902	0	0	0.045964819	0.038224004	0.01999956	0	0	0	0.051869478	0	0	0	0.041138185	0	0	0	0	0.78135568	0	0.11653502	0.07542813	0
1.13.11.15	0.031551636	0	0	0.040634326	0	0	0	0.037680173	0	0	0.554805645	0.021778641	0	0.028105886	0	0.041983826	0	0.020992398	0	0.021174628	0	0.042998953	0.030270407	0	0.034014124	0	0	0.46354647	0.019085686	0.005152098	0	0.341230863	0.007119139	0.033012588	0	0.496029161	0	0	0	0.281059487	0	0	0.037523325	0.037922544	0.552493769	0.826065583	0	0.014821173	0.089958022
1.13.11.16	0.224718374	0.100685064	0.019405729	0	0.006157515	0.007143042	0	0	0.029016141	0.013805726	0.084843495	0	0.020703739	0	0	0.006755477	0.036589309	0	0	0.015095583	0	0.019652921	0.000824854	0.014841315	0.026329074	0	0.280264731	0.343190885	0	0	0	0.743510349	0	0	0	0.308449829	0.021835145	0.016954254	0.101191991	0.516015882	0.035833248	0.062270454	0	0	0.146919159	0.830702331	0.007820515	0	0
1.13.11.2	0.37556174	0	0.025298062	0.089830045	0	0.004924089	0.007537778	0.00953394	0.011568618	0	0.356677835	0.026763293	0	0.003292145	0.009308406	0.010590509	0.017769791	0.012878576	0.008847097	0.012623675	0	0	0	0	0.063257798	0.005706854	0	0.03920154	0.037635522	0.002052271	0.01735283	0.037351064	0	0	0	0.045775178	0	0	0	0	0.018566912	0.030979759	0.008819804	0.009422801	0.35604559	0.169259733	0.022722555	0.015675356	0
1.13.11.20	0	0	0	0	0	0	0	0	0	0	0	0	0	0	0	0	0	0	0	0	0	0	0	0	0	0	0	0	0	0	0	0	0	0	0	0	0	0	0	0	0	0	0	0	0	0	0	0	0
1.13.11.24	0	0	0	0	0.000138385	0	0	0.000275976	0	7.46058E-05	0.000292747	0.000336953	0.000322453	0	0.000287708	7.61946E-05	2.79948E-05	0	0	0	0.000415258	0.000126014	0.00043224	0.000153796	0	0.000374175	0	0	0	0.000330471	0.000180625	0	0	0	0	0	0.00039312	0	0	0	0.000325547	0	0	7.53159E-05	0	0.000195691	0.000248207	0	0.000394455
1.13.11.27	0.811269822	0.908212039	0	0.090409652	0.017127282	0	0.068561936	0	0.110255275	0	1.658705926	0.018338175	0.091704577	0.082565748	0.107157837	0	0	0.085643099	0.094111044	0.150402067	0.141846521	0.06262859	0.059079416	0.117841159	0.159427202	0	0.224046488	0.16005184	0.009798774	0	0.937145681	0	0	0	0.008084228	0.094326222	0	0	0	0.017748574	0	0.101121827	0.059856678	0.038734308	1.707827102	0.785922639	0.253364046	0.202477678	0
1.13.11.3	0	1.526066029	0.101203108	0.001354988	0.106672961	0	0	0.068580856	0.069411706	0	1.182848956	0.013501066	0.052504047	0	0	0	0	0	0.054078077	0	0.123796206	0	0	0	0.233899071	0	0	0.210406398	0.001208079	0	0	0.072887864	0	0.040270292	0.06075442	0.027864679	0.048950711	0.020548369	0.066572698	0	0	0.028412884	0.015948918	0.063698941	1.234675667	2.022305825	0.264278933	0.269562656	0.033644164
1.13.11.33	0.003402206	0.00084254	0.000324465	0.001057462	0	0	0.005266703	0	0	0	0.026475766	0	0	0.004714672	0	0.003330769	0	0.004821751	0	0	0.000296867	0.00324022	0.001745113	0.002441067	0.003741619	0	0	0.007154985	0.001327302	0	0	0	0.000276868	0	0.002960494	0.003138724	0	0.001846567	0.004667341	0.00487505	0	0.001393689	0.000231636	0	0.023294634	0.001280218	0.002070556	0.002556049	0.002615189
1.13.11.34	0	0	0	0	0	0	0	0	0	0	0	0	0	0	0	0	0	0	0	0	0	0	0	0	0	0	0	0	0	0	0	0	0	0	0	0	0	0	0	0	0	0	0	0	0	0	0	0	0
1.13.11.37	0.001605591	0	0.00654734	0.001445838	0	0	0	0.00941275	0.010699605	0	0.135764389	0	0.005450798	0	0	0.007033189	0	0.006806873	0.026664131	0.010353678	0.01136134	0.0026646	0.005227786	0.003513713	0.024894688	0.004647644	0.010038181	0	0.008156472	0.011532597	0	0.00511928	0.011688579	0	0	0.000407244	0	0	0	0	0.006368796	0	0	0.001844294	0.144360704	0.002460644	0.025212125	0.020433867	0.003716378
1.13.11.38	0	0	0	0	0	0	0	0	0	0	0	0	0	0	0	0	0	0	0	0	0	0	0	0	0	0	0	0	0	0	0	0	0	0	0	0	0	0	0	0	0	0	0	0	0	0	0	0	0
1.13.11.39	0.138570798	0	0.022259918	0.062579917	0	0	0	0.049925293	0	0.032668042	0.235819204	0.073006718	0.101735965	0.005102207	1.008569206	0	0.029597678	0	0	0.028370439	0.047902599	0	0.036600029	0.051318454	0	0.051506123	0	0.084585797	0	0	0.036700572	0.052820847	0	0	0	0.035523671	0	0	0.022092825	0.007319769	0.01895621	0.046195272	0.004178021	0	0.25062588	0.025322679	0	0	0
1.13.11.4	0.178695223	0.108472161	0	0	0.00132442	0	0.017855175	0	0.483916751	0.003801293	0.370107275	0.037784368	0	0.015579345	0	0.031731832	0.034352476	0.050823952	0.05231477	0.04016444	0.027829675	0	0	0.011986051	0.114986015	0.007365783	0	0.209707561	0	0	0.011306689	0.273373265	0.031267801	0	0	0.205332937	0.035183404	0.009984328	0	0.220910796	0	0.046197627	0.274805105	0	0.401771335	0	0.037075842	0.089979217	0.045827871
1.13.11.41	0.015738744	0	0.000938585	0.005365428	0.014860376	0	0.002348839	0.015738243	0	0	0.302463554	0.011618215	0	0	0.010755496	0	0.002158449	0.015814724	0.005913571	0	0.011166482	0.009026394	0.016247988	0	0.016264797	0.009710009	0	0	0.002239246	0	0.011847091	0.012701755	0	0.008538763	0.008015816	0	0.013016439	0.007127089	0	0	0	0.00487458	0	0	0.287516506	0.000357841	0.047300199	0.062010373	0
1.13.11.5	0.055876802	0	0.04484987	0.042154149	0	0	0	0.027114925	0.041766976	0	0.695776518	0.030278513	0	0.050795887	0	0	0	0.040014418	0.036267324	0	0.044367893	0.054003245	0.047920484	0	0.037264482	0.005468377	0.033725027	0.032741206	0.029556809	0.008934349	0.032806445	0	0.014144719	0.015331175	0.032210261	0	0	0.055037481	0.033637568	0	0	0	0.051681951	0	0.659272687	0.023222645	0.18368877	0.196769586	0
1.13.11.52	0.00629276	0	0	0.003119621	0	0	0	0	0.001622347	0.005861547	0	0	0	0	0.000422099	0	0	0	0	0.006348689	0	0	0.005014301	0.002585362	0	0.001456845	0.250270397	0	0	0	0	0.005854118	0	0.00559324	0	0	0.003911833	0.005969469	0	0.000730336	0.001191388	0	0	0	0	0.006724415	0	0.002397425	0
1.13.11.53	0	0	0	0.103441371	0	0	0	0.048400134	0.039461569	0	0	0.098883909	0.116765841	0	0.073884561	0.02246764	0.019684614	0	0	0	0	0	0	0.026695081	0.106390083	0	0	0.36801812	0	0.065560204	2.395745435	0.131720979	0.11088389	0	0.056346875	0.372221133	0.071410019	0.008914372	0	0.007771131	0	0.02076853	0.037431498	0.075219634	0.152207229	1.652126343	0.066526478	0.215174222	0
1.13.11.56	0	0	0.000369895	2.09272E-05	0	0.000272171	0	0	0.000295795	0.000320328	0.00860335	0	0.000342635	0.000213322	0	0	0	0	0.000121403	0.00026372	0	0	0.000226679	0	0	0	0	7.02809E-05	0	0	0.000357083	0.000323725	6.17171E-06	0	0	5.22562E-05	0.000286179	0	0	0	0	1.91718E-05	0.00032465	0	0.008793269	0	0	0	0.000157992
1.13.11.6	0.020179742	0	0	0.013818426	0.003527464	0	0	0.004010518	0.007420394	0.010769019	0.074477853	0	0	0.001976227	0	0	0	0	0	0	0	0.017010894	0.012654312	0.003412224	0.012759885	0.000188164	0.010972653	0.017631714	0.014165514	0	0.011301079	0.006929151	0.009511165	0	0	0	0.014096801	0	0	0	0	0	0.017556867	0	0.09790953	0.013283679	0.010047067	0	0.004695804
1.13.11.8	0	0	0	0.005733069	0.061271246	0	0	0	0.022592313	0.03242856	0.548946264	0.023884021	0	0.054294218	0	0	0.026029064	0.000365736	0	0	0	0	0.045419775	0	0.037630558	0	0.029236147	0.142976047	0.01819485	0	0.371832401	0	0	0.048961317	0.064208788	0.118707991	0	0	0.06358686	0.0396191	0	0.031019267	0.042157794	0	0.615863534	1.54947643	0.00545248	0.05339413	0.029042255
1.13.12.-	0.219396187	0.003595782	0	0.017284731	0.013136094	0	0	0.018876024	0	0.020898014	0.440489367	0.01396098	0	0	0	0.02439582	0	0	0.012826247	0.009948231	0	0.015133937	0.026692029	0.011148701	0.109573183	0.017714131	0.014933139	0.090515323	0.484167593	0	0.556334548	0.060741992	0.0180745	0	0	0.039631608	0.010291585	0.00124451	0.051573429	0.014909632	0.015981119	0	0.118191698	0.024240959	0.403990652	0	0.203689783	0.160736859	0.077486966
1.13.12.16	1.290439512	1.592334406	0.049740139	0	0	0	0	0	0	0	2.763658869	0.173501088	0	0	0.154832561	0.161718078	0.8685083	0	0.087333618	0.093553062	0	0	0.132357688	0	0.532860427	0.122685717	0.333052589	0	0	0	0.140139353	0.111778549	0.005967129	0	0	0.092183442	0	0.061742323	0.643403339	0	0.101286908	0.017346722	0.028367065	0.037668218	2.928964327	1.093014614	0.297165094	0.036495149	0.001749463
1.13.12.3	0	0	0.012444778	0	0.002433496	0	0.012535868	0.016308359	0.008011451	0	0.039598399	0.009438482	0	0	0	0	0	0.000859531	0.002737825	0	0.014946331	0	0	0	0	0	0.003784488	0.003278913	0.017125268	0	0	0.007781397	0.005696593	0.018385654	0.006302378	0.000607879	0	0.006720271	0	0	0.011280616	0	0	0.009832954	0.049805691	0.017354622	0.13116829	0.11342994	0.047057774
1.13.12.4	0	0.001504802	0.001749986	0.004583345	0.006049863	0	0	0	0.003068108	0	0	0.002637841	0.004789871	0.005945659	0	0	0	0	0	0.001922036	0	0	0	0	0	0	0	0.006314994	0	0	0.007493831	0.006453524	0.005753592	0.008540998	0	0.009999127	0	0.005361843	0	0.006763749	0	0.004401662	0.004753895	0	0	0.009085985	0.001352343	0	0.056606286
1.13.12.7	0	0	0	0	0	0	0	0	0	0	0	0	0	0	0	0	0	0	0	0	0	0	0	0	0	0	0	0	0	0	0	0	0	0	0	0	0	0	0	0	0	0	0	0	0	0	0	0	0
1.13.99.1	0	0	0	0	0	0	0	0	0	0	0	0	0	0	0	0	0	0	0	0	0	0	0	0	0	0	0	0	0	0	0	0	0	0	0	0	0	0	0	0	0	0	0	0	0	0	0	0	0
1.14.-.-	0.707050634	0	0.034170605	0.298438292	0	0	0	0.142960592	0	0	1.442390392	0	0	0.131251875	0	0.081617511	0	0.222951527	0.191925141	0.080911926	0	0	0	0.232062768	0	0	0.394977726	0.432326743	0.159501195	0	0.169753122	0.3194065	0.051528281	0.189484483	0.065713254	0.311216695	0	0.15025524	0	0	0.889268527	0	0	0.089697383	1.623960903	0.021785411	0.499888299	0.817110469	0.475320173
1.14.1.-	0.206631096	0.309305324	0.003656938	0	0	0	0	0	0.037452053	0	0.067780873	0	0.040018931	0	0	0.035785166	0.032738726	0	0	0.027378227	0	0.014677297	0	0	0.007246368	0	0	0.3491552	0	0.015974186	0.037776339	0.516888976	0	0.015827698	0.001416057	0.337342264	0.016342494	0.038224748	0	0.027554016	0.005281047	0	0	0	0.123668324	0.899857149	0	0.01211498	0
1.14.11.-	1.803919378	1.749585811	0	0.056937501	0	0	0.331523378	0	0	0.093764506	1.948182237	0.176849136	0.138717437	0.069766634	0	0.07773788	0.198417443	0	0.088226382	0.066676827	0	0	0.039295467	0.019797846	0.736870869	0.111788177	0.427902117	1.3061599	0	0.03368267	1.854867128	1.87775371	0.020410942	0.158492172	0	1.135177519	0.020757879	0.14767845	0.459083468	0.972156774	0	0.26140795	0	0.097393658	2.040250969	2.575372297	0.240250467	0.37335973	0.316300739
1.14.11.1	0	0.017886216	0	0.010908647	0.012391478	0	0	0	0	0.021601942	0.454977831	0.021712544	0	0.005952892	0.006495189	0	0.005373514	0	0	0	0	0	0.011026338	0	0.022477745	0.013789469	0	0.03227295	0	0.001905107	0.412748457	0	0.007615009	0	0.016987042	0.004717242	0.019654336	0.022715356	0.019861138	0	0	0	0	0.003364416	0.442776555	0.005829601	0	0.017817845	0.038153563
1.14.11.16	0	0	0	0	0.001273436	0	0.038196807	0	0.046251099	0	0.958039652	0	0.03881538	0	0.002127379	0.018136195	0.011130828	0	0	0.04176811	0.024026619	0.015449315	0	0.028632372	0.025729544	0.032340045	0.010406544	0.079776519	0	0.041630435	0.026699503	0.021348655	0	0	0	0.075482105	0	0	0	0.00206768	0.037417895	0.022916866	0	0	1.036122711	0.574791671	0.05016042	0.014716349	0.131099539
1.14.11.17	0.453353757	1.13408085	0.131336989	0	0.065021147	0.035629968	0	0	0	0	2.857159906	0	0	0	0	0	0.081159823	0	0.138194826	0.083976443	0	0	0	0	0.008835285	0	0.577134025	0.621471673	0	0.154094713	1.58503687	0.806950252	0.155005957	0.067607203	0.137955249	0.863824612	0.108497325	0	0.25636803	0.492097654	0	0	0	0.119585881	2.622956245	0.719953643	0.243674075	0.269570905	0.185794661
1.14.11.18	0.035213613	0	0.020211006	0.016294358	0.014873053	0.007409585	0.000385531	0.008129941	0	0.010944889	0.639319513	0.00025518	0.020456791	0.030498402	0	0.019916495	0.063696613	0.004254151	0.021148541	0	0.005767487	0	0.006095405	0.028377563	0	0.032361956	0.033310052	0.009038479	0	0	0	0.026622933	0.005821833	0.017507318	0	0	0.007585097	0.005933538	0.035087094	0	0.019181555	0.004421942	0	0	0.627805802	0	0	0	0.045731951
1.14.11.2	0.773386268	0.007096479	0	0.022947417	0	0.029152833	0.030452893	0.030092123	0	0.001709384	0.320263591	0.020778476	0	0.000447221	0.010193791	0	0.003042059	0.001481759	0.028107419	0	0	0.025566196	0	0.029659603	0.029124207	0.0097845	0	0	0.016381656	0	0.01470701	0.000667636	0.021596065	0	0	0	0.010184686	0.013450299	0.022092595	0.022507464	0	0.021181724	0.023752177	0.008538874	0.321548807	0	0.032282457	0.035625655	0
1.14.11.21	0.002326951	0	0.003369186	0.003412679	0.000196397	0	0	0	0	0.003614021	0.00059521	7.44481E-05	0	0	0	0	0.000352863	0	0	0	0	0.004175452	0	0.001166517	0.00364148	0.001474144	0	0.005394107	0	0	0.145052421	0.002028102	0	0.002798327	5.68213E-05	0.007295246	0.002689941	0.002620649	0.003350206	0.002759423	0.003639895	0	0	0	0	0	0.001488805	0	0.023937992
1.14.11.9	0	0	0	0	0	0	0	0	0	0	0	0	0	0	0	0	0	0	0	0	0	0	0	0	0	0	0	0	0	0	0	0	0	0	0	0	0	0	0	0	0	0	0	0	0	0	0	0	0
1.14.12.-	0.050021882	0.046661738	0.044645971	0	0.005215103	0	0	0.049778844	0.039191921	0	0.345843314	0.046449999	0.03082735	0.050478255	0	0.02292225	0.032509564	0	0.015237513	0.006239469	0	0	0	0.019918381	0.054494212	0	0.003917324	0.010611277	0.04042113	0.020737793	0	0	0.051385231	0	0	0	0.018827486	0.006823129	0.023846587	0	0	0	0.041919439	0.00215681	0.324071543	0.013191371	0.051567747	0.017374406	0
1.14.12.1	0.038505268	1.446652989	0.007532511	0.019323448	0.040003359	0	0.027650081	0.021930996	0	0.041114569	0.098531355	0.028609536	0.037226648	0.043417159	0.034153705	0.017883485	0.001215767	0.007791438	0.003902591	0	0	0.013086673	0	0.038542168	0	0.025477591	0	0.021682392	0.025535203	0.008782445	0	0	0.042175503	0	0	0	0.029450179	0.013703663	0.043155887	0.033710486	0.011158563	0.005634956	0	0.034707842	0.1003143	0.01803167	0	0.026984664	0.018389474
1.14.12.10	0.021742559	1.722745345	0	0.082453653	0.042053486	0	0.062945966	0	0.091028216	0.01701203	1.046523674	0.091116735	0	0.012098606	0	0	0	0	0	0	0	0.016054792	0.054893838	0.023655928	0.323874831	0.091705032	0	0.062972808	0	0	0	0	0	0	0.044315624	0.108677396	0	0	0	0.064738647	0.041738201	0	0	0	1.034972438	1.650091471	0	0	0.039036681
1.14.12.12	0.392546143	0.008177112	0.009921146	0	0	0	0.000871724	0.008049884	0.010394006	0	0.033502092	0.001889604	0.0030093	0	0.003093855	0.004237988	0.006376961	0.010731612	0	0	0.001111459	0	0	0	0	0.000125165	0	0	0.0010939	0.006768272	0.005279385	0	0.009126234	0	0.003011875	0	0	0	0	0	0.00599007	0	0	0.008903478	0.035132992	0	0.005487971	0.008227698	0.005952873
1.14.12.13	0.01180984	0.022259429	0.001499095	0	0.025183048	0	0	0	0.042110882	0.018295469	0.380704653	0.014941327	0.019226397	0.010622588	0.026916968	0	0	0	0	0	0	0	0.020762978	0	0	0	0.028009479	0	0.030481481	0	0	0.031321935	0	0.004518948	0	0.0058028	0	0.006528301	0	0.01057473	0.003911367	0.044337535	0.024492643	0.015996748	0.428365287	0.10095276	0	0.024908454	0
1.14.12.17	0.331913055	0.998636629	0.031258303	0.037184543	0.020016474	0	0	0	0.005351907	0.034756958	0.793987964	0	0.036622821	0.05832772	0	0.085865949	0	0.335999399	0.343158408	0.224595163	0.301106902	0.084200479	0	0.004952614	0.157017721	0	0.320075682	0.831401759	0.046873704	0.046221601	0.267222565	1.053052877	0	0	0	0.872737954	0	0.085739184	0.090123318	0.500632974	0.040860189	0.055675288	0.06172468	0	0.829742996	0.895510837	0.076131341	0.140976747	0.064246385
1.14.12.18	0.194479981	0	0.001846623	0	0	0.03338299	0	0.017883101	0.010243806	0.03799283	0.151386894	0	0.002758846	0.015648973	0	0	0.010402507	0	0.021611994	0	0	0.00440052	0	0.032284828	0.026773372	0.012100219	0	0.03996153	0	0	0	0.01861083	0.030441743	0	0	0	0	0.014905909	0	0.036420363	0	0.024132511	0.025640504	0	0.202162663	0	0	0.004551435	0.03762847
1.14.12.19	1.261504778	0.164785703	0	0.088842825	0.039100363	0.10330958	0.055384161	0.050102092	0	0.024524264	1.675417942	0.086590274	0	0.098415307	0.060337592	0	0	0	0.060208524	0.07238819	0	0	0	0	0.010397932	0	0.513685927	0.51931959	0	0.069447422	0	1.416094052	0.085579501	0	0	0.563608514	0	0	0.155824039	0.903473588	0.077547224	0.108070945	0	0.013287127	1.700370925	0	0.000636366	0	0
1.14.12.3	0.013253443	0.017746997	0.015926834	0.007469166	0.017226818	0	0.004426997	0.003706942	0.00460389	0.012200031	0.097076557	0	0	0	0.011708253	0.002516622	0	0	0	0.005323405	0.014509833	0	0	0	0.018340581	0	0.014330691	0.008877599	0	0.012822842	0.002865107	0.015386474	0.015930886	0.005399904	0.009573493	0.003603652	0	0	0.017063229	0.002440074	0.011437784	0	0.013136683	0	0.084689683	0.014016346	0.004349765	0.009855105	0
1.14.12.7	0	0.006601819	0	0.011380736	0	0	0.006338487	0.011226029	0	0.014826619	0.341828782	0	0	0.009725668	0.010578329	0.006137372	0.00624082	0	0	0.012694569	0.007996106	0	0.010748144	0	0	0	0.004648724	0	0	0.006482066	0	0.010769329	0.014784229	0.001164721	0.003730787	0	0	0	7.44412E-05	0	0.000465736	0.003431367	0	0	0.334867849	0.007547151	0.063666914	0.046480734	0
1.14.13.-	2.890664746	5.398991155	1.940799678	0.612341778	0	0	0.472921171	0	0	0	3.408115055	0	0	0.00611441	0	0	0	0.017882803	0.041916463	0.364935828	0.045926637	0	0.189521666	0.290449685	0	0.217692525	1.284500463	2.055036285	0.416019833	0.07275863	2.246628622	1.6628514	0	0	0.293648475	2.069054227	0.132679986	0	0.401735032	1.300818412	0	0.498241825	0	0.266539321	3.17108834	2.196153886	0.807913153	0.458233403	0.355189987
1.14.13.1	0.777905575	0.224682349	0	0.01673787	0	0	0	0	0	0.020718087	0.974687637	0.051010579	0.010747286	0.005762565	0.04324357	0.051331268	0	0	0.033053768	0.03653173	0.024082353	0.003942178	0	0	0.197184391	0	0	0.267452844	0	0.040477903	0.442636689	0.239082258	0	0.062613595	0	0.300961658	0	0.049126579	0	0.223406443	0	0.096467751	0	0	0.983332714	0.275234593	0.115803739	0.170385079	0.071974038
1.14.13.100	0	0	0	0	0	0	0	0	0	0	0	0	0	0	0	0	0	0	0	0	0	0	0	0	0	0	0	0	0	0	0	0	0	0	0	0	0	0	0	0	0	0	0	0	0	0	0	0	0
1.14.13.106	0	0.002084833	0	0.001397721	0.008561345	7.71589E-06	0	0	0.000294978	0.012740112	0.011628814	0	0	0.004353397	0	0.003008021	0.003369956	0.013872055	0.013751098	0.007464101	0	0	0.013515944	0	0	0.009381919	0.004367131	0	0	0.005809333	0.004280016	0	0	0	0.001895751	0	0	0.011592075	0	0.002882032	0.009586539	0.01001504	0.000831695	0	0	0.009271972	0.02539209	0.028978695	0.006152057
1.14.13.12	0	0.000337571	0	0.000363676	0.000204886	7.72609E-05	0.000110249	0.000139139	0	0	0.008114977	3.01964E-05	0.000277486	0.000300548	0.000397474	0	0	0	0.000105368	0.000289431	0.000358405	0	0	8.62353E-05	0	9.00909E-05	0	0.000139192	4.77893E-05	0.000255207	0	0	8.26805E-06	9.0777E-05	0	0.000300945	0.000115856	3.92633E-05	0	0	0	0	2.84194E-05	0.000401573	0.008159237	0	0	0.000366918	0.000131059
1.14.13.127	0.173940365	0.062894069	0	0.005575224	0.083627985	0	0.049476638	0	0	0.060572089	1.673139111	0.076827861	0	0.076374002	0.021756537	0.013659478	0.082902027	0.059982224	0	0	0.024084381	0	0.033077012	0	0.143705833	0	0.283575921	0.288543503	0.003796342	0.0522523	0.062422822	0.784276933	0	0	0	0.305637004	0.075410247	0	0.084149533	0.4170588	0	0.146847726	0	0	1.618253953	0.844185112	0	0.142893052	0.101294908
1.14.13.132	0	0	0	0	0	0	0	0	0	0	0	0	0	0	0	0	0	0	0	0	0	0	0	0	0	0	0	0	0	0	0	0	0	0	0	0	0	0	0	0	0	0	0	0	0	0	0	0	0
1.14.13.149	0.376313974	1.393385169	0	0	0	0	0.022135579	0.063647307	0	0	1.416761367	0.107587743	0	0	0	0	0	0	0	0	0	0.013628642	0	0.02760056	0.335103567	0	0.420493516	0.313419228	0	0.010278459	0	0.708239974	0.025663981	0.032402791	0.00249082	0.288839479	0	0	0	0.425367571	0.006520391	0.220585255	0	0.097681712	1.512762305	1.605190896	0.077308659	0.153579244	0.144060604
1.14.13.151	0.01089614	0.040940175	0	0	0.004416431	0	0.007563993	0	0	0.001190176	0	0.001477635	0	0	0.002468485	0.006450801	0	0.008656552	0	0.006735135	0	0.004489609	0	0.003153958	0.009848567	0.005370601	0.257719533	0.001860355	0.00143905	0.000446083	0	0.000298752	0.01033895	0	0	0.002373769	0	0.008063735	0	0	0	0	0	0	0.011918347	0	0.027993959	0.026498194	0.046159408
1.14.13.154	0	0	0	0	0	0	0	0	0	0	0	0	0	0	0	0	0	0	0	0	0	0	0	0	0	0	0	0	0	0	0	0	0	0	0	0	0	0	0	0	0	0	0	0	0	0	0	0	0
1.14.13.2	0.015108207	0.855033768	0	0.021304376	0.001663908	0.026209797	0.027191976	0	0.018390834	0.0194042	0.705117897	0.024327409	0	0.018070968	0.009579909	0.05409705	0	0.018853272	0	0.023635552	0	0	0	0.023894781	0.13146406	0	0	0.111015683	0	0.007615932	0.178437672	0.024768331	0	0.035150217	0.035358548	0.116144849	0.000971427	0	0	0.044773751	0.046097178	0.019739079	0	0.046573782	0.695729169	0.942170078	0.228787355	0.135165496	0.041409466
1.14.13.20	0.013596444	0.103146678	0	0.00200042	0	0.003554359	0.039231188	0	0	0	0.18500255	0.021444965	0.04410962	0.009646334	0	0.028611972	0	0	0.006855523	0.029929778	0.030818439	0.003413534	0.015777783	0.045833215	0.049691488	0.026030079	0	0	0.003633265	0.036330964	0.044491248	0.01207676	0.033584099	0.025863414	0.002995463	0	0.014215777	0	0.011744175	0.022499032	0.041448918	0.000748229	0	0	0.124898749	0.008863001	0.036662752	0	0
1.14.13.22	0.185767337	0.495904535	0	0.003092657	0	0.038297554	0.038242668	0.003506654	0.029175771	0	0.465289077	0.007657685	0	0.01482583	0	0.013970472	0	0.013501166	0	0.026982445	0.008727999	0.041942266	0	0	0.124759992	0.011530555	0.228249837	0	0.042831953	0.023978784	0	0.016856984	0	0	0.03086822	0.002709653	0	0	0	0	0.022968696	0	0	0	0.452454071	0	0.001272156	0	0.03791859
1.14.13.39	0.01223583	0	0.015730865	0.015958311	0	0.002936175	0	0.003170633	0.003369158	0.00477009	0.03472286	0	0.023109494	0	0	0.015012055	0.013678163	0.021374319	0	0.015355438	0.001830927	0	0.017467555	0.004588634	0.027427568	0	0.020480166	0.001085634	0.023058026	0.02598381	0	0	0	0.006492749	0	0.002063773	0.016743512	0	0.017958172	0	0.027439576	0	0.005805096	0.012533648	0.003263934	0.018909145	0.001734842	0.004123699	0
1.14.13.40	0.181777338	0.005290731	0	0	0.007163604	0.019651734	0	0	0	0.014696568	0.250127516	0	0.019554588	0	0.003196521	0.001868682	0	0.000963716	0	0.00619048	0	0.022856659	0	0	0.016847394	0	0.018118457	0	0	0	0.005272445	0	0	0	0	0	0	0	0	0	0	0.007289125	0.017005388	0.019126352	0.208960553	0.005719167	0	0	0
1.14.13.50	0	0	0	0	0.001043303	0	0.014174076	0.001246396	0.015494363	0	0.068698076	0	0	0	0	0	0	0	0.014312073	0	0	0.015137732	0.010043193	0	0	0	0.011777323	0	0	0.013055918	0.015622735	0.009436766	0.014631644	0	0.011532081	0.01891244	0	0.00921722	0	0	0.00941384	0.00171203	0	0.010934989	0.075926522	0.012514806	0	0	0.020439921
1.14.13.59	0.364249433	0.601469039	0	0.003131883	0.035025622	0	0	0.034819002	0	0.007145884	0.109864189	0.046648427	0	0	0	0	0.010525988	0.034997225	0	0.001914242	0	0	0.018875487	0.020879714	0.159804209	0	0.284558941	0.465159846	0.063532589	0	0.961430617	0.290595412	0	0.068038244	0	0.531817943	0	0.013953334	0	0.456434987	0	0	0.044965983	0	0.092865685	0.273888378	0.125219696	0.110185128	0
1.14.13.7	0.163804519	1.140818125	0.003953985	0.275052929	0	0	0.16962002	0	0	0	0.355919549	0.029523526	0	0.004346557	0	0	0	0.035933314	0	0.003984088	0	0.014298354	0	0	0.167357151	0.000538322	0.025862975	0.00241985	0	0	0.007805846	0.038193286	0	0.00280021	0.008578138	0	0	0.008607805	0.033961057	0.034521987	0.025330881	0.009423926	0.012832825	0	0.402533578	0	0	0	0.027498306
1.14.13.70	0	0	0	0	0	0	0	0	0	0	0.018878452	0	0	0	0	0	0	0	0.003356906	0.000733867	0.004169381	0.00413265	0.00546267	0.003823325	0	0.003107642	0	0.004120287	0.000490719	0	0.004491741	0	0	0	0.001539435	0.013191537	0.00887894	0	0	0.004422835	0	0	0	0	0.022102502	0	0	0	0
1.14.13.8	0.021336261	0.00849959	0	0	0	0.005130806	0.018988642	0.016485412	0.008724499	0.017119328	0.329001878	0	0.010737967	0.00300534	0	0	0	0.020835875	0	0.031584675	0.006444005	0.00424158	0.012814899	0.003785271	0.107442093	0	0.018195419	0.003451496	0.010241859	0	0	0.023019746	0.018695453	0	0.016516447	0.001844206	0	0.001116534	0	0.010818924	0	0.018471314	0.011903505	0	0.323887951	0	0.049843502	0.083435552	0.039296468
1.14.13.81	0	0.027376524	0	0	0	0	0.022328629	0	0.008513252	0.996382604	0.129313808	0.074473098	0.066721263	0.023362777	0	0.004650471	0	0.015286763	0.003924859	0.02891301	0.048893937	0	0.010697648	0	0.005380594	0	0.012343396	0	0.002241398	0.002240414	0.026384786	7.46244E-05	0.012177595	0	0	0.001258124	0.028200195	0.030018622	0.014863695	0.030756528	0.006862582	0	0	0.021395277	0.095094414	0.011911727	0.056740644	0.068832017	0.023472889
1.14.13.82	0	2.425107861	0	0	0	0	0	0.180395308	0.021156242	0.232639233	1.478481051	0.087172781	0.108699553	0.146085849	0.081589807	0	0.190336542	0	0.20894448	0	0.031568011	0.134631667	0.099309564	0.114773203	0.439745126	0.043822101	0	0.378630674	0.055634976	0	1.910774703	0	0.165438304	0.176968352	0	0.393340296	0.055922748	0.268507768	0	0	0	0.1560649	0	0	1.542650776	2.232524249	0.19951413	0.085022863	0
1.14.13.83	0	0.00301334	0.024857766	0.008474888	0.009720556	0.014609801	0.03510196	0	0	3.71537E-05	0.405391245	0.021006643	0.035036377	0	0	0	0.027385401	0	0.050308592	0.041981434	0.039181442	0	0.033495175	0	0.743766944	0.012063622	0	0.004695021	0.019658147	0	0.014778532	0.0335319	0.029485946	0.009485471	0	0	0.003003157	0.002696086	0	0.000481308	0.024198495	0.000557823	0	0	0.375073911	0.155556902	0.119440564	0.161321647	0.065708008
1.14.13.84	0.004232181	0	0.002649866	0.007006983	0.008687187	0	0	0.000651434	0.006206897	0.002864782	0.015574647	0.003412037	0	0.00742112	0.004777433	0	0	0	0.006296805	0.008248073	0.00016496	0	0.007499177	0	0	0.004535475	0	0.002010678	0	0	0.003259224	0	0.000568699	0	0	0.006070455	0	0	0.002593401	0	0	0.006637611	0.000178117	0	0.021261102	0	9.33774E-05	0.004833899	0
1.14.13.9	0	0	0.001581669	0.007766249	0.012270897	0	0	0	0.00515418	0.007690091	0	0.01270061	0.000878191	0.004116838	0.005505646	0.003092158	0.016650342	0.002589988	0	0	0.01702973	0.009211744	0.006367619	0.008633614	0.005108737	0.007175689	0.014013499	0	0.007416735	0.006886469	0.012690795	0	0	0	0.007397796	0.000258424	0	0.016520878	0.01660623	0.016708471	0.013076122	0	0.013687653	0	0.007437928	0.009790552	0	0	0
1.14.14.-	0.014284633	0	0	0	0	0.026629462	0.01955971	0	0	0	0.123594501	0.017846235	0	0.004435147	0.011749091	0.028148724	0.028070083	0.002784683	0	0.023437177	0.015896017	0.006230668	0.014344108	0	0	0.014327775	0.027157442	0	0	0.020278724	0	0	0.019599538	0	0.019721813	0.025884264	0	0	0.002476218	0	0.004353209	0	0.023672229	0.026220174	0.158690646	0.01078699	0.078075258	0.05625228	0
1.14.14.1	0	0.018353792	0	0.070812224	0	0	0.201345269	0	0	0	0.323068065	0.027365968	0	0	0.028332841	0.017042191	0.033064484	0	0	0.010114937	0.028465819	0	0.030683918	0.003298769	0	0.00627469	0	0.036311336	0	0.024518034	0	0.027685077	0.016123286	0	0	0.004198033	0.0258468	0	0.018388863	0	0.018190478	0	0.036151491	0	0.363059452	0	0.052202749	0.079597541	0.027768323
1.14.14.3	0.92404013	0	0.043096799	0.682501053	0	0	0	0.034261325	0.076051288	0	0.739065727	0.009815233	0	0	0	0	0.009978428	0.101126103	0.108583352	0.028729479	0.054514389	0.047735617	0	0	1.415578143	0	0	0.042498719	0	0.039797076	0.088700541	0.074206148	0.050754653	0	0	0.116802376	0	0	0.089768037	0	0.013703871	0.040277101	0	1.033003425	0.894906748	0.095183705	0.232848373	0.345343681	0.199756588
1.14.14.5	0.802809722	2.441063318	0.138736256	0.02120696	0.164078487	0	0.054545217	0	0.155083567	0.197948823	2.027710544	0.169544028	0.183864623	0.101981461	0.172569614	0	0.206967889	0	0.170582486	0	0	0	0.022759314	0	0.04742238	0	0.255889638	0.916242427	0	0	2.076182512	0.916987459	0	0	0	0.930494518	0.158360049	0.105035548	0.302691046	0.45527568	0.081057804	0.163053051	0	0.143249883	1.885985253	3.180415869	0.218059218	0.376283188	0
1.14.14.7	0.005306752	0	0.006344184	0	0	0	0.012083598	0.006064502	0	0.002814389	0.074175539	0.005393289	0.003393874	0	0	0	0	0.008873089	0	0.00479783	0	0	0.005924612	0	0	0.0085502	0	0.003942408	0.01465758	0.003347068	0.00394054	0	0	0	0.003270337	0	0.005732214	0	0	0	0.003858578	0	0	0.013922086	0.087499397	0.005746436	0.014680647	0	0.015783897
1.14.14.9	0	1.148041558	0.727380877	0.018088849	0	0.085433004	0.018312124	0.911406483	0.410282748	0	1.105017772	0	0	0	0	0.10661136	0.096255151	0.029650884	0.091997255	0.16797668	0.012143185	0	0	0.078466917	0.125195913	0.050142464	0	1.015681687	0	0.079125917	0.053368684	0.576321135	0.06952512	0.073778532	0.078685773	1.055508429	0	0	0.381486283	0.502336949	0.09157774	0.192821927	0.078345938	0	1.122725267	1.598281605	0.003521626	0.177024341	0.118453378
1.14.15.3	0	1.222601357	0	0	0.005636537	0.022800082	0.037474942	0	0	0	0.500619651	0	0.041604451	0.034160567	0	0	0	0	0	0	0	0	0	0.024679188	0.109846561	0	0	0	0.025295966	0.019813058	0	0	0.035505153	0	0.013283171	0.030939957	0.043534463	0.043325396	0	0	0	0.002666575	0	0	0.469975411	0	0.015524362	0.034675471	0
1.14.15.7	0.824186769	0.03271678	0	0.009322479	0.023371	0.010211013	0.009893483	0.018571992	0	0	0.646716093	0	0.035328027	0.033110058	0.021638832	0.015746272	0	0.035780709	0	0.025595683	0	0.022713183	0.01493048	0.012276591	0	0.015191617	0.024099425	0.00433527	0.035832526	0.005082973	0.028659553	0.000310996	0.001683685	0.033872656	0.0329193	0.019460409	0.008381183	0	0	0.020362614	0	0.020566435	0	0	0.617313273	0.001648536	0.00049855	0	0.031100837
1.14.16.-	0	0	0	0	0	0	0	0	0	0	0	0	0	0	0	0	0	0	0	0	0	0	0	0	0	0	0	0	0	0	0	0	0	0	0	0	0	0	0	0	0	0	0	0	0	0	0	0	0
1.14.16.1	0.825215389	0.053357652	0	0.046263419	0	0	0.025474315	0	0	0.005372984	0.715573239	0.017149953	0.004103709	0	0	0.005479611	0	0.054671168	0.034889305	0.030269753	0.053631969	0.002168068	0.014982906	0.005421472	0	0.014586261	0.268450973	0.022328483	0.001096285	0	0.037730829	0.005863482	0	0.027225925	0	0	0	0.052147608	0.012462508	0	0	0.022853601	0	0	0.64048061	0.004031468	0.060471589	0.061750605	0.005323153
1.14.17.3	0	0	0	0	0	0	0	0	0	0	0	0	0	0	0	0	0	0	0	0	0	0	0	0	0	0	0	0	0	0	0	0	0	0	0	0	0	0	0	0	0	0	0	0	0	0	0	0	0
1.14.18.1	0	0.013247105	0	0	0.016759876	0	0.018261129	0	0	0	0.239112897	0.018550473	0.002282894	0.005722983	0.008561155	0.001699836	0.004159248	0	0	0	0	0	0.011327831	0	0.069139124	0	0	0	0.000355522	0	0.013607444	0	0.003568955	0	0	0.015162159	0.005100577	0.020109768	0	0.011015212	0	0.011819987	0	0	0.266279716	0.019900038	0.026435229	0.046726417	0.064633651
1.14.19.-	0.018169047	0	0	0	0	0.005811476	0	0.003414869	0.005311394	0.00194492	0.431959521	0.020403779	0	0.019949565	0.005776851	0.009742937	0.010461557	0	0.004009706	0.039314433	0.012090698	0.01619975	0	0.011376361	0	0.019820499	0.023081366	0	0	0.023572176	0.005739062	0.009614554	0.007010237	0.023152381	0	0	0.001936475	0.021517027	0.002805789	0.020438735	0.022587726	0	0	0	0.42597545	0.010935815	0.051216521	0.013209999	0.033378675
1.14.19.1	0.811529202	1.63989901	0.069329773	0.29093216	0	0.022942546	0.36417077	0.033186503	0.02275856	0	1.155227265	0	0	0.023284152	0.034910444	0.012144398	0	0.013635364	0.045901059	0.095529138	0.113344665	0	0.065064143	0	0.022353676	0	0.014940232	0.063745846	0.014566926	0.031878206	0.042433211	0.001080308	0.063516996	0.045945027	0	0.086135787	0.080728661	0	0	0.075110538	0	0.074380594	0.007088708	0	1.148968994	0	0.054579339	0.057574604	0
1.14.19.2	0.008451982	0	0.011402347	0.004682401	0	0.008696669	0	0	0	0	0.01918903	0	0	0.002385586	0	0	0.006033438	0	0.012534554	0	0.010989963	0	0	0	0	0	0	0.004245325	0.009660253	0.002608366	0	0.015530494	0	0.013084411	0	0.029887269	0	0	0.01460096	0.000719985	0.003987453	0	0.01453709	0	0.026582922	0.003904489	0.054277053	0.052127155	0.003146809
1.14.19.3	0.016973517	0.311322443	0.004568943	0.023146012	0.017853108	0	0	0.001564855	0	0.01873778	0.011786418	0	0	0.009248164	0	0.019363631	0	0	0	0	0	0	0.013475659	0.020719418	0.223756466	0.001133257	0.00587172	0.023344425	0.01011981	0	0	0	0	0	0	0	0.005214494	0	0	0.006300869	0	0.008440691	0.014755073	0.013361375	0.026482046	0	0.039799334	0.030657335	0.007363459
1.14.21.6	0	0.133786988	0.002289159	0.001825997	0.003479537	0.002063264	0.002534024	0.002236656	0	0.003510871	0	0.002127548	0	0.003597266	0.00152958	0.00170699	0	0	0.002915398	0.003143498	0.001414314	0	0.002006897	0.001394596	0.002711662	0	0	0	0	0.003080893	0	0	0	0.000841125	0	0.002662231	0.003453926	0	0.000316123	0.001520695	0	0.000117435	0	0.002969532	0	0	0	0	0.001845259
1.14.21.7	0	0	0	0	0	0.000529836	0.000793188	0.000584589	0.000940959	0	0	0.001154448	0.000531782	0.000772096	0.000561705	0	0	0	0	3.58278E-05	0	0.000300886	0.000396851	0.000958054	0.00080173	0	0.000742778	0	0	0.000565967	0.001054034	0.001066578	0	0	0.000535556	0	0.000288334	0	0.000109007	0	0	0	0.000842103	0.000486559	0	0.000407874	0.031789104	0.030403094	0.001174763
1.14.99.-	0.021718275	0.023816176	0.027129532	0	0.015819712	0	0	0	0.013916094	0	0.506179898	0.005985462	0.019089844	0	0.013817633	0	0.007336096	0	0.006211832	0.004528321	0	0	0	0	0	0	0.025189106	0.003234887	0	0	0.025408881	0	0.017850964	0.017403491	0.027713085	0.023521071	0.008063723	0.009293151	0.020704434	0.011993776	0	0.028320602	0	0	0.54843276	0	0.072240989	0.055753774	0.036307623
1.14.99.1	0	0	0	0	0	0	0	0	0	0	0	0	0	0	0	0	0	0	0	0	0	0	0	0	0	0	0	0	0	0	0	0	0	0	0	0	0	0	0	0	0	0	0	0	0	0	0	0	0
1.14.99.3	0	0	0.004947512	0	0	0	0	0	0.00573513	0	0.022426119	0	0	0	0	0	0	0.225017266	0.19765485	0.209232382	0.226937645	0	0	0	0.528566906	0	0.026021938	0.002192359	0.024532952	0	0	0	0.024009189	0.005770717	0	0.03403693	0	0.001226551	0.01233613	0.022342302	0.010044914	0.027772561	0.017007613	0	0.01700547	0	0.04547137	0.044296856	0.025636335
1.14.99.33	0	0	0	0	0.000338078	0	0	0	0.000110657	0.000398121	0.008673458	0	0	0	0	0	0	0.000366368	0	0.000318325	0	0.000126807	0.000360162	0	0	9.55804E-05	0	0	0	0.000257107	0	0	0.000316305	1.15602E-05	0	0.000369544	0	0	8.51027E-05	0	1.59883E-05	4.94345E-05	0.000176076	0	0.008668418	0	0.000195361	0	1.28702E-05
1.14.99.36	0	0	0	0	0	0	0	0	0	0	0	0	0	0	0	0	0	0	0	0	0	0	0	0	0	0	0	0	0	0	0	0	0	0	0	0	0	0	0	0	0	0	0	0	0	0	0	0	0
1.14.99.39	0.000553755	0.000360254	0	0.000588935	0.000587843	0	0	0.000242931	0	0	0	0.00067532	0.000609769	0.000653219	0	0	0.000142485	0.015556287	0.015288034	0.01678004	0.016464313	0	0	0	0.000535728	0.000243873	0	0.000703971	0	0.000491498	0	0	0	0.000170657	0	0.000829918	0.000212004	0	0	0.000141927	0.00076471	0	0.00042831	0	0	0.000607122	0	0	0.000530066
1.14.99.40	1.000632014	0	0	0	0	0.029056171	0.010966614	0.012558971	0.010790158	0.004865798	0.593545599	0.010912517	0	0.012227889	0.007072806	0	0.065695334	0.048017842	0	0	0.041811601	0	0.026946985	0	0.048353103	0.010047486	0.005923374	0.044936294	0	0	0.037990966	0.02081433	0	0.012917748	0.049541939	0	0	0	0.034113907	0	0.021373567	0.024225348	0	0	0.598729084	0.09959118	0.079586134	0.100622552	0.060079189
1.14.99.41	0	0.004269431	0.0048324	0	0	0	0.007727303	0	0.005058759	0	0.037066913	0	0	0.00889341	0	0	0	0.006279748	0	0.003434627	0.004431676	0.006975225	0.009995003	0.009549478	0	0	0	0	0.003642765	0.003954765	0.003165512	0	0.000844321	0	0.008171408	0.001029133	0.00899884	0.009581823	0.008655025	0	0	0	0	0.007262132	0.031029331	0	0	0.006672566	0
1.14.99.44	0	0.007422285	0.002260507	0.009894171	0.022046175	0	0.014035588	0	0	0.021725461	0.014957855	0	0.021018909	0	0.00482356	0	0.022529716	0.018942174	0.036123595	0.022381659	0	0.011105165	0.009710411	0	0.004959998	0.017525315	0	0.016765494	0.064505462	0.00510241	0	0	0.01064493	0.018814526	0	0.00186582	0.007413716	0	0	0.022705958	0.023488726	0.010331605	0.02106246	0.009473582	0.021545599	0.016786375	0.017440996	0.013302257	0.016374237
1.14.99.46	0.144419601	0.259292858	0.036057521	0	0.025658393	0.021440428	0.036221804	0	0	0.046800241	0.017099226	0.021676345	0	0.008491542	0	0	0	0.035387459	0	0	0	0	0	0	0	0	0.232583693	0.414432752	0	0.030789574	0.236533539	0.863963663	0	0	0	0.451481132	0.027604422	0	0.172120317	0.488712858	0	0.049706219	0.001625676	0.046774328	0.031936917	0.802253112	0.077043021	0.086573731	0.022943814
1.15.-.-	0	0	0	0	5.50388E-05	0	0	0	0.000164268	0	4.73442E-05	0	0.000124769	0	0	6.20219E-05	0	0.000134154	0.000159866	4.44944E-05	0	6.45185E-05	0.000131639	9.33025E-05	0	0	0	0.0001765	0	0.000155727	0	0.000134091	0.000141834	0	9.53602E-05	0	0	6.81173E-05	0	7.41515E-05	0	0	9.43562E-05	0.000129244	0	0	0	0.000102384	9.698E-05
1.15.1.1	3.205430672	2.355976136	2.134423711	1.374745626	0.854234692	0.756002672	0.427793023	0.241599889	0.77061803	1.197334233	2.043212185	1.101518668	1.14248118	0	0.217683837	0.362795566	1.319189848	1.704044061	1.620946129	1.417412214	1.520882279	0	0.887080139	0	1.190925612	1.175479419	1.017109884	2.77507034	0.870398463	0	1.025980162	3.036101545	0.110136912	0	0.013224645	2.469172084	0.183119621	0.187894605	0.314258103	1.907106521	1.220064692	1.302866988	0.358365681	0	2.185476555	3.009921204	0.66463923	0.540218326	0.621967988
1.15.1.2	0.013947743	0	0.028182318	0.057004256	0.042731811	0	0.786214179	0	0.550025568	0	0.056841214	0.029289106	0	0.053475738	0.995403103	0	0.022292684	0.345247303	0.335775275	0.361222421	0.363274777	0.478669182	0.978251376	0	0	0.058550558	0.294271674	0	0	0	0.029764022	0.033713072	0.237362099	0.217965225	0.269398549	0	0.001945284	1.029949355	0	0	0	0.01150487	0.665541047	1.058184882	0.028618708	0	0.191018131	0.193068895	0.045473533
1.16.1.1	1.029294716	0.235747424	0.045735485	0.323492782	0.031295407	0	0	0.040631841	0.029615696	0	0.68665933	0	0.00193055	0.031286189	0.047477582	0	0.004912343	0.10942356	0.1356528	0.046214182	0.026267677	0.018053244	0	0	0.470475096	0	0.239937029	0.031929169	0.147815967	0.039464692	0	0.11367256	0.004891932	0.029135761	0	0.132975947	0	0	0.666579301	0.72977191	0.017176178	0.084292222	0	0.011465933	0.67592064	0.150300519	0.021217817	0.112833948	0.003168111
1.16.1.3	0.38615189	0	0.047193004	0	0	0.040552463	0	0	0.078419679	0.063284759	0	0.122582109	0	0	0.094336088	0.153490692	0.154799463	0.080666978	0.185128818	0	0.071492474	0.067033759	0.113169974	0	0.188596045	0	0.638476704	1.614757312	0	0	2.15387066	1.862383535	0	0	0	1.642228489	0	0	0.409093959	0.84786477	0.018205779	0.243533983	0.09673772	0	0	1.843994189	0.132363574	0.020877772	0.050217452
1.16.1.7	0	0	0	0	0	0	0	0	0	0	0	0	0	0	0	0	0	0	0	0	0	0	0	0	0	0	0	0	0	0	0	0	0	0	0	0	0	0	0	0	0	0	0	0	0	0	0	0	0
1.16.1.9	0.218166865	0.568462038	0.061974408	0.140298746	0	0	0.046537148	0	0	0.036590964	0.622657395	0.062439021	0	0.049726088	0	0	0	0.0841246	0	0.007991557	0	0.048403784	0.072837998	0.073245034	0.795974224	0	0.226306437	0.765912314	0	0.025367627	0.229439645	0.979898761	0	0	0.017462694	0.767209421	0	0	0.103744824	0.553492467	0	0.10063863	0	0	0.631349602	0.938536199	0.094952469	0.211441393	0.132580591
1.16.3.1	0.131876878	0.059494339	0.993471887	0.274114875	1.077717209	0.516105809	0.571488133	0.084294076	0.505289469	0.07349375	0.14915903	0.47325393	0.540625196	0.069571725	0.07331704	0	0.70458063	0.502695417	0.49088355	0.434165858	0.384936012	0.01736291	0	0.036549993	0.849677098	0.004450801	0.788914429	0.784142895	0	0	1.070997475	0.905292395	0.056555507	0.014022179	0	0.866636594	0.055127348	0.936628591	0.2460096	0.553469439	0	1.81974057	0.296433727	1.009801638	0.137497365	0.791225387	0.002547739	0.188604325	0.024938322
1.16.8.1	0	0.008605724	0	0.003824094	0	0.006719944	0	0.000608129	0.002397245	0	0	0	0.004684426	0	0	0.006568286	0	0.010651737	0	0	0.010425492	0	0	0.010444093	0	0.004117065	0	0.003901119	0.003216594	0.002842824	0	0.010314976	0	0	0	0.003761999	0.000190977	0.009677394	0.002883197	0.000440918	0	0.005652417	0.010548381	0.008325638	0.010495778	0.004208973	0	0.004595791	0
1.17.1.1	0.817967321	0.005428971	0.052623442	0	0.037874097	0.027516698	0.015964322	0	0.007377543	0.004756267	0.997325983	0	0	0.021047252	0	0.02643153	0	0	0.045635735	0.011002052	0.038958141	0.011292092	0.053291778	0.023079811	0.057449284	0.023793398	0	0.159457242	0	0	0	0.049303229	0.060400015	0.056179614	0.015312299	0.266404658	0	0	0.033079426	0.017137179	0	0	0.023733852	0	1.039326255	0.004843356	0.015885511	0.02432674	0.05086851
1.17.1.2	0.959086365	1.033724508	1.017790225	1.040482305	0.973689922	0.930282603	0.588718486	1.078847289	0.963216849	0.981099301	1.525653016	0.983804606	1.079833019	0.974940077	0.013785828	0.928511534	0.942829486	0.989898217	0.937542283	0.979189998	0.94059186	1.052800944	1.025004593	0.945684251	0.938284426	0.42819375	1.029065737	0.904877978	0.048631453	0.989124973	1.062803563	1.003372847	1.097401613	1.150632395	1.050115014	0.952587246	1.02073886	1.012417683	1.080661243	0.507389977	0.056967302	0.945430481	0.721179805	0.046396622	1.521954916	1.044386806	0.905316326	0.864958349	0.222223726
1.17.1.4	4.873547644	1.767407986	0.119179544	0	0	0.121886753	1.0772289	0	3.673802705	5.939670239	3.124755738	0	0.227509113	0	2.224136028	1.191052937	0	1.165740531	1.416073806	1.234614641	1.25785738	0.68413072	0.272559169	0	0	0.187594301	1.541400766	1.340648474	0.209596946	0.062777717	0.114915181	3.369731307	0	0.279146994	0.086992666	1.316394785	0	0.187022345	0.354452008	2.160678002	0.308911488	0.550415628	0	0	3.38614474	0	2.095037175	1.611389275	0.240743579
1.17.4.1	3.295553179	2.256535368	3.599408227	1.856509363	1.275804726	0.860854724	1.581547542	1.280501857	2.259931078	0.743866445	2.683796338	1.902468723	1.683299524	1.61922061	1.121878645	0.589423336	2.145229985	1.585641635	1.868076341	1.761034525	1.363556699	1.022349757	1.84262416	0.13189361	3.095642437	1.518543814	2.672042291	3.723533972	2.345895994	0	4.271451637	4.109476042	0.010759379	0.351653837	0.245679182	3.331673394	1.234518176	2.140124129	2.409030349	2.947065627	1.811867811	2.143269728	1.576333351	2.054055659	2.548272859	4.083514312	1.252682212	1.02454096	2.256426825
1.17.4.2	0.720797238	0.030358489	1.077391997	0.870714886	0.865968693	1.462300909	0.792316291	1.021481035	3.119446553	1.069908753	0.483269681	1.330132884	1.317523088	1.011787295	1.020708627	1.899192395	0.313805925	1.437545062	1.3074662	1.469867304	1.247339754	1.094176902	3.966902821	1.915713011	0.441116531	1.023315335	1.307371278	0.75848858	0.91013527	0.944517774	0.887326984	0.875309085	0.880658755	1.065789107	0.917609665	1.02257044	1.109914014	1.099347779	0.928063469	1.088181773	1.027810318	0.980871279	1.887634193	1.011843915	0.581726125	0.951568453	1.0943573	1.330099177	1.148865155
1.17.7.1	1.011520881	1.022936642	0.9659689	1.036698753	1.023430029	0.494312789	0.885825756	1.058107751	0.943054319	1.032344689	0.88309021	1.036003143	1.008354964	0.88449776	0.948117361	0.800280498	0.935268592	0.947533338	0.934903151	0.933709861	0.956824356	0.93722155	0.959537489	1.007699917	0.967468048	0.485266289	1.040840702	1.004570452	0	1.045863349	1.020868197	0.915829579	0.982396331	0.970371244	1.03264373	1.002336539	0.935935299	0.940732204	0.981018662	0.534484609	0	0.942941481	0.821137593	0.993864889	0.867460867	0.831743802	0.797005796	0.841751579	0.158919178
1.17.99.1	0.001545544	0.001082881	0	0	0.001618729	0	0	0	0.001506184	0.000874379	0.032981036	0.001889597	0	0	0.001948243	0.001071994	0.029175582	0.015074354	0.015375284	0.016718176	0.016889545	0	0.000992771	0.001610231	0	0	0	0	0.000796367	0.001815826	0	0	0	0	0	0	0.000976185	0.001759339	0	0	0.001529881	0	0.001729793	0	0.032392034	0	0	0	0.00097387
1.17.99.2	0	0	0	0	0	0	0	0	0	0	0	0	0	0	0	0	0	0	0	0	0	0	0	0	0	0	0	0	0	0	0	0	0	0	0	0	0	0	0	0	0	0	0	0	0	0	0	0	0
1.18.-.-	0	0.000193111	0.000312622	0	0.000566956	0	0	0	0	0	0.016631621	0	0	0	0.000256903	0.000743048	0.000247842	0.000495665	0	0	0	0.000504233	0.000795359	0	0.000450629	0	0	0.000350654	0.000587528	0	0	0	0	0.000140926	0	0	0.000224913	0.000112363	0	0	0	3.75103E-05	0	0.000754562	0.016688313	0.000360166	0.000574538	0	0
1.18.1.-	0.20430039	0.041037786	0	0	0	0.03484959	0	0.033818163	0.012048389	0.022281686	0.034941842	0.01599684	0.053333242	0.018145268	0	0.02596124	0.015878055	0	0	0	0.035614827	0.028135111	0.038370855	0	0.080605887	0	0.303431971	0.570665561	0	0.032004137	0.003361969	0.931420236	0	0.028272266	0	0.60265624	0	0	0.212209379	0.467740088	0.026164782	0.069907056	0	0	0	0.900722555	0.012045929	0.027702136	0.080544299
1.18.1.1	0.033825401	1.292484317	0.036256464	0.00770681	0.018207887	0.035481217	0.000842176	0.029499127	0.032841017	0.042980446	0.126026945	0.042046294	0	0	0.041053152	0.818891974	0.031574314	0.032212691	0.071136754	0.067863969	0.018154004	0.003201415	0.015967215	0.032997432	0	0	0.034468436	0.057757369	0.038955077	0.010138344	0.024477084	0.029060223	0.169254475	0.23020071	0.162073148	0	0	0.044505381	0	0	0	0.006160443	0.096440752	0.011393499	0.155223744	0.049247177	0.28232829	0.264016143	0
1.18.1.2	0.964589493	1.95263768	0	0.845210351	0.109201974	0.957508075	1.431138495	0.914596809	0.94719425	1.034656363	1.323325728	0.021217329	0.025152442	1.08360575	0.970521235	0.90348421	0.01091347	1.406399424	1.488572979	1.416503435	1.463263511	1.079203434	0.947555691	0.615610827	1.246638429	0.487002076	1.043855623	1.05880251	0.510914664	1.02229453	0.908801041	0.889873792	0.889484719	0.783200812	0.863450817	0.995433674	1.021240204	0.039809478	0.085271451	0.534486944	0	0.068444826	0.6748445	0	1.434104473	0.946234557	0.980309007	0.774592908	0.17820637
1.18.1.3	0.79944495	0.969565099	0.03157986	0.147713739	0	0.074550131	0	0	0.004499138	0.10708217	1.875330729	0	0	0	0	0	0.010790005	0.032691958	0.08273076	0	0.043828787	0.053571254	0.038004824	0.110848353	0	0	0.214456624	0.354120797	0.068034572	0	0	0.639601096	0	0.094638397	0.0970862	0.431212858	0	0.103296585	0	0.389108898	0	0.147325927	0	0	1.866510994	0.255583594	0.181431037	0.148452461	0.089741194
1.18.6.1	0	0.037263849	0.071830916	0	0	0.005249419	0	0.02264097	0	1.00147912	0.12753079	0.038642863	0.085955054	0	0	0.981555835	0	1.797764487	1.845700226	2.041475061	1.801961434	0.012318902	0	0.830749562	0	0.493181716	0.026282948	0.202065518	0.137238791	0	0	0	0.461311225	0.219159177	0.389045861	0.128491505	0	0.055936097	0.249664932	0	0	0	0	0.014544021	0.119009082	1.205679266	0.546979507	0.679381206	0.019717127
1.19.6.-	0	0	0	0.000621436	0	0	0	0	0	2.69783E-05	9.34863E-05	0	0	0	0	0.000139931	0.000582569	0.000810856	0	0	0	0.000476279	0	0	0	0	0	0.000295291	0	0	0.000495548	0.00089451	0.00025972	0.000920657	0	0	0.000217338	0.000903065	0	0	0	9.84429E-05	0.000344817	0.000453323	0	0	0	0.000879666	0.034444731
1.2.-.-	0	0.008414168	0	0.004895047	0.001027103	0	0.000509786	0	0	0	0.092454363	0	0.005370025	0	0.003801322	0.000175973	0	0	0.005056614	0	0.04142369	0.015166968	0.001131759	0	0.092394244	0.014557334	0.008499637	0	0	0	0.024678805	0.003139012	0.023618087	0	0	0.019498467	0	0	0.003407696	0	0.025357443	0	0	0.022248655	0.082311324	0.006206596	0	0.018282977	0
1.2.1.-	0.614305197	0.556035818	0.177542262	0.205226092	0.003052574	0.047943323	0.320955621	0.132195149	0	0.087965112	3.048994346	0.031671268	0.000105346	0.037470752	0.903129489	0.202689257	0.158460543	0	0.248395803	0.100361181	0.112041534	0	0.183854095	0	0.701376839	0.607374285	1.130662134	1.720693008	0.017188788	0.07429579	1.124216262	2.513308783	0	0	0.115872578	1.698476727	0.030066395	0	0.483811205	1.58632729	0	0.418892373	0	0	2.877720413	2.154919609	0.619129921	0.407203021	0.495107357
1.2.1.10	0.606194346	0.045132572	1.734102333	0	0.078009309	0	2.175573901	0.055680583	2.047306551	1.976154065	0.773433317	0.136491501	0	2.097640127	0.217874591	2.260594633	0.123494096	2.466100745	2.286625993	2.525540575	2.521503405	4.044409129	4.243617991	0.902304283	0.295328874	1.209152988	0.610703107	2.01337404	1.903465572	2.095944592	1.017986385	2.643546424	1.373069752	1.030882198	1.141266167	2.030492145	0	1.801857279	0.363332259	2.069523339	1.995294931	0.191203343	1.251837988	0	0.780837079	2.542082858	1.327903403	1.378241054	1.73268642
1.2.1.11	1.272025623	1.040944544	1.883139324	1.100250698	0.954983795	0.941636121	0.469281187	1.068025517	0.397011817	1.018807813	1.030919931	1.036548948	0.916340491	1.087374707	1.008525436	0.941567239	1.030556708	1.132401039	1.177298672	1.115536011	1.031604287	0.971124303	1.078828454	0.897157638	1.034255285	0.95981489	1.233476369	1.851043206	0.91020298	0	1.915649075	1.843139776	1.034658094	1.00602355	0.943695316	1.796912857	0.90986918	0.751377133	0.707545931	1.521430236	1.109335197	1.952836382	0.88194631	0	1.000504944	2.389593889	1.082136154	1.163618485	0.868714348
1.2.1.12	1.666990349	2.004080774	0.95861112	1.305014543	1.054961446	1.036129951	1.010100127	0.964580747	1.036112324	0.998806364	1.201889307	0.90990141	0.875723317	0.931800558	1.931599542	1.066284841	0.994642688	1.390256626	1.417137317	1.341961387	1.328623873	1.053323721	0.951336731	1.555809049	1.720197612	1.557461059	1.777565961	1.567889506	1.946156002	1.028607687	1.08988778	1.878177133	0.929264209	0.910915851	1.046332981	1.505178956	1.012280729	0.987363369	1.212529568	1.967710428	1.066269361	1.109186468	0.930157256	1.065579211	1.121848556	2.197085701	1.281277345	1.311041324	1.119960252
1.2.1.16	2.189513932	2.483551421	0	0.125054624	0	0.113284139	0	0.119321374	0.620945118	0.011681205	2.939211978	0	0	0.170805203	0.089353667	0.015626163	0	0	0	0	0.022743885	0.231381186	0.081016417	0.143344506	2.638903618	0	0.926129962	1.445501629	0.164751002	1.869260302	1.361869149	1.21481864	0	0	0	1.31753054	0	0.17806531	0	0.522986268	0	0.114821411	0.234066202	0	2.543926107	2.772068174	0.498500775	0.879508389	0.914686139
1.2.1.18	1.849981515	1.748170316	0	0.569076954	0	0	0.021260717	0	0.052968465	0.881374297	2.147073113	0.106703456	0.010163519	0	1.074854289	0	0	0.120431476	0.007342912	0.107406611	0	0	0	0	0.126233966	0.392631138	0.189092625	0.52287848	0.269687273	0	1.136677752	0	0	0.056455529	0.077658061	0.243108602	0	0.125558186	0.095521116	0	0	0.110833892	0	0.026471755	2.302395325	1.013437902	0.271486258	0.206390768	0.175780438
1.2.1.19	0.014344895	0.051782478	0	0.0274491	0.003280136	0.013033265	0	0.028436653	0	0.001131235	0.074084949	0	0.030859151	0	0	0	0.036259891	0	0.02923515	0	0.009901239	0	0	0.010459077	0	0.01209164	0.273956311	0.589665826	0	0.024271615	0.049754898	0.919881636	0	0.030732235	0.031038752	0.626283045	0	0.048649745	0.123048516	0.494653056	0.033165607	0.077112376	0.001937092	0.003437652	0.012334078	0.749986207	0.006768612	0.003633798	0.031966093
1.2.1.2	3.699157327	0.989510027	5.886751699	0.002225503	0.476604363	0.490928233	0	0.012295967	0.477910163	0	6.80045814	0	0.339831678	0.377537095	8.756720048	0	4.687277985	0.486764948	0.278111958	0.249163052	0.663357725	0.895289223	0	0.467785934	1.189451959	0.309749252	5.86353591	4.336089419	0.922166268	0.117681049	2.039567236	5.937107017	0.42591623	0.978334508	0.281322318	4.095755514	0	2.010232274	1.696040501	3.979548583	0.209158341	4.841325563	0	0	7.543338062	6.11358643	0.451484798	0.941698354	0.805468621
1.2.1.20	0.008845101	0.008222655	0.001282564	0	0.001230034	0	0	0	0	0.009541864	0.021809814	0.009863073	0	0	0.003420574	0	0.007027687	0	0.000147412	0	0.000638458	0	0	0	0	0	0	0.010993773	0.004531463	0.006064475	0.005700764	0.012563375	0	0.003532259	0.012183483	0.00259474	0.01362846	4.64687E-05	0	0	0	0.008652942	0	0.00822041	0.011512267	0.013490356	0	0	0.005535145
1.2.1.22	0	0.077603712	0.011053165	0	0.016103061	0.019175583	0	0	0	0.049448389	0.193966807	0.279987721	0.286570677	0	0.1082087	0.067762572	0.757128481	0	0.017470791	0.05755819	0	0.0607421	0	0.108550457	0.184672993	0	0.550270586	0.967317358	0	1.907785001	0.193551512	1.905747173	0	0.106813355	0	0.947942055	0.089635358	0.058542216	0.209724071	1.522551498	0	0.182733469	0.114632755	0.058266316	0.009768612	1.831450077	0	0	0.323716027
1.2.1.24	0	0.148035072	0	0.192255944	0	0.011612138	0	0	0	0.008599597	0.064140303	0	0.018235046	0	0	0.005784974	0	0	0.019952227	0.012316329	0.016419627	0	0.00014805	0.01078243	0	0.010115083	0.010714166	0.041609851	0.018155496	0.011775839	0.27373361	0	0	0.004212218	0.005390163	0.016490921	0.011178066	0	0	0.018721855	0	0	0	0.01064646	0.050813937	0.009418264	0.143946934	0.105755358	0.047299956
1.2.1.28	0.373158456	0.673972284	0	0.000290549	0	0.03643857	0	0.040596997	0.024856537	0	0.632768921	0.008426873	0	0.034834648	0	0.038508817	0.016323672	0.001706159	0	0	0.015340236	0	0.004510399	0	0.173215568	0.036167987	0.023845643	0.035864189	0	0	0.032780787	0.030093674	0	0	0.034176914	0.026049153	0.017236266	0	0	0	0.009992278	0	0	0.027324034	0.659740254	0	0.143597165	0.171561978	0.07871168
1.2.1.3	2.587508386	3.916190862	0.048360751	0.593301863	0.063743363	0.765790092	1.508864871	1.254736179	1.631051676	0	5.563419616	0.232317009	0.036666906	0.689084362	0.264984379	0.497609763	0	0.797314938	0.536104297	0.981246935	1.038503	0.338241372	0	0.720396103	0.954708854	0.342032326	1.003705473	0.405338174	0.022143025	0.338663962	0.390314099	0.416751831	0	0	0.16040426	0.215452437	0.187838502	0.834341944	0.312005761	0.30612328	0	0.319844124	0.585814489	0	5.871743945	2.059445909	1.046743866	1.441871787	0.63222345
1.2.1.32	0.213286999	0	0.018658375	0.008857677	0.008842619	0.018208385	0	0.018955432	0.007771319	0.007871665	0.208465539	0	0.011632048	0	0.007712523	0.000838032	0	0	0	0	0.000116155	0.012726586	0	0.000779642	0.002148981	0	0.007252002	0	0	0	0.007346246	0.019220888	0	0.013741161	0	0	0	0	0.016321328	0	0.003100088	0	0.017055406	0	0.191596575	0.0081112	0	0.015891024	0.022316998
1.2.1.38	1.974112399	1.825298114	2.045965777	0.60473415	2.179059683	0.884372115	0.160847837	1.842256947	1.836668807	2.098551605	2.381125553	2.186400954	1.94372649	1.942667966	2.050141114	2.034060004	1.719203968	1.217865963	1.188590658	1.17778134	1.34853491	1.843519514	1.935436963	1.914318354	1.940268377	0.187896704	2.321332519	2.039783054	0.274846744	0.038832905	2.031826603	2.02802718	1.682176745	1.63131931	1.842148757	1.840954519	2.18316889	0.049240096	0.238860284	1.003838155	0.092787699	0.254929304	0.756039538	0	2.500773513	2.072397602	1.644771683	1.872098385	0.361045424
1.2.1.39	0.179675501	0.675613172	0	0	0.06529835	0	0.06008569	0	0	0.069548428	0.76860927	0	0	0	0.012202881	0.031864678	0.026666171	0	0.010322703	0.009018057	0	0	0.068874494	0	0.482026639	0.019445631	0.246947108	0.361125804	0	0.061263291	0.06450006	0.33469816	0.049461855	0	0.056995196	0.387732723	0.015983296	0.016072587	0.061478122	0.188904932	0	0.037900034	0	0.023676463	0.753632465	1.655549821	0.036009586	0.084794696	0.000136215
1.2.1.4	0.18921211	1.240977252	0	0.041781474	0.030919853	0.039159864	0.032722761	0.009628962	0.026247493	0.030961672	0.568357111	0.046680352	0.027463292	0.011936283	0.041706624	0	0.022312908	0.013763567	0	0.020529686	0.028534528	0	0.017447075	0.009332029	0.046028682	0.035085847	0	0	0	0	0.101498297	0	0.009738422	0.029645325	0.046888819	0	0.028999412	0	0	0.012220835	0	0.016075957	0.048376586	0	0.59304866	0.148223858	0	0.052567571	0.027970383
1.2.1.41	0.926719445	1.059388785	1.033127463	0.72324932	0.926029161	0.559168336	0.275108867	0.958675784	0.989056233	1.047032188	0.919412684	1.040237496	0.958120424	0.996027013	0.944901181	0.733744582	0.801228594	0.82731234	0.780952059	0.732992219	0.839339403	0.955157872	0	1.038021889	1.018779324	1.036926877	1.198399833	0.83975614	1.014417072	0.950816601	1.0006812	0.939938021	0.993480887	1.048582439	1.040974565	0.821319533	0.960253486	0.009200828	0.183169816	0.536806557	0	0.937452407	0.570333992	0.009085538	0.98565121	0.796307759	0.893308032	0.941309509	0.433117284
1.2.1.43	0	0	0	0	0	0	0	0	0	0	0	0	0	0	0	0	0	0	0	0	0	0	0	0	0	0	0	0	0	0	0	0	0	0	0	0	0	0	0	0	0	0	0	0	0	0	0	0	0
1.2.1.46	0	0.018208053	0	0.120333384	0.015321382	0.026012431	0.042924074	0	0.016972715	0.022439919	0.505722931	0.011782816	0	0	0.008006659	0	0.025238284	0.023885339	0	0.014154296	0	0.003585881	0	0	0.008600397	0	0.015576671	0.05027827	0.038178685	0	0	0.015395043	0.010859302	0.031789667	0	0.024161075	0.021706769	0.018511208	0.006795978	0	0.001333666	0.03477841	0.032302873	0.032586445	0.576512988	0	0.150078936	0.163977928	0.040158906
1.2.1.5	0.014833565	0	0.019539563	0.015428948	0.01651164	0	0.017438632	0.017872885	0	0	0.043823464	0	0	0.022823435	0	0.019678939	0	0.17769589	0.162821945	0.20027625	0.177692078	0.01770003	0.018054775	2.08927E-05	0.003123993	0.018209636	0	0.007936571	0.010466117	0	0.019018253	0.002382363	0.019469722	0	0	0.03006162	0	0.244453217	0	0.013082858	0.009119411	0	0.018850482	0.003553714	0.008490304	0.696901767	0.096174958	0.078182855	0.001717895
1.2.1.50	0.000598258	0.000114547	0	0	0	0	0	0.00055275	0	0	0.008017352	0.000558918	0.000636916	0	0	0	0	0	0.000389133	0.000192902	0.000604682	0.000391864	0	0	0.000116267	0.000409755	0	0.009123151	0	0.000505632	0.000349528	0	0.00032524	0	0.000171523	0.008196915	0.000127554	0	0	5.09644E-06	8.48829E-05	7.17151E-05	0.000648582	0.000315884	0.008161382	0.000187049	0.000122481	0	0.000215465
1.2.1.54	0	0	0.007050698	0.017847754	0.046023449	0.008428712	0.032376956	0.018810237	0.009261282	0.005196972	0	0.021188783	0	0	0.022157839	0	0.031496433	0.026813335	0	0	0.045082108	0.002881449	0	0.04979381	0	0	0.004376702	0.018177291	0	0	0	0	0.015481442	0	0.012507288	0.030871276	0	0	0.043999693	0.0440734	0	0.003045037	0	0	0.052509468	0.021537066	0.120197154	0.105951389	0.030544129
1.2.1.59	0	0	0	0	0	0	0	0.000910418	0.001073409	0.001330878	0.00834414	0	0	0	0	0	0	0.000369738	0.000388948	0	0.000622414	0	0	0	0.001405687	0.000268823	0	0	0	0	0.000974474	0	2.31669E-05	0	0.000117766	0.000959264	0.001084017	0.000822074	0.00116636	0.000808358	0	0	0	0.001014816	0.008870279	0	0.030150057	0.02973844	0.012416773
1.2.1.60	0.199462968	0.022776154	0.046723767	0.058351167	0.022644231	0.042628645	0	0	0.063937995	0	0.806714321	0	0.036339083	0.017621024	0.038319609	0.052990049	0	0.046802859	0	0.0583784	0.05269764	0	0	0.057686067	0.235194376	0.005238854	0.003822634	0.433406744	0	0.0253691	0	0.325114086	0	0	0	0.508928438	0.022802983	0	0	0.194957962	0.020020981	0.001553627	0.042178281	0.045936391	0.762984078	1.03902954	0.052323008	0.072225653	0.109507359
1.2.1.65	0	0	0.011796332	0	0	0	0	0.000252999	0.016353989	0	0.319341277	0	0.016314522	0.007536673	0	0.008609542	0.015205803	0.005737084	0.00150272	0.004754394	0	0	0	0	0.005515553	0	0	0	0.010315325	0	0	0.010747754	0.001433582	0.015416309	0	0.002318374	0	0	0.015028145	0	0.000615356	0	0.011066247	0.006138358	0.29761377	0	0	0	0.001248434
1.2.1.68	0.857517061	1.794453418	0	0.000580068	0.020343467	0	0.040115634	0.054074569	0	0	0.801407609	0	0.05412804	0.043134012	0.024266235	0	0	0.062704884	0.010470771	0	0.032123169	0	0	0	0.015663534	0.0451708	0.21742661	0.110398164	0.019326055	0.054884456	0	0	0	0.012519518	0	0.013488462	0.002319789	0	0	0	0	0	0	0	0.836881862	0.079626126	0.009785112	0.08767705	0.095039862
1.2.1.70	0.986039341	0.965793423	1.037064601	0.505195707	1.046253851	0.054920645	0.246639234	0	1.031629028	0.991205086	0.792163658	0.081636698	0	0.083356499	1.06188066	0.247222677	1.006146573	0.743312645	0.641939551	0.581575584	0.650475899	0	0.989042052	0.600307005	0.849991118	0.584931947	0.592045894	0.8014224	0	1.067421123	1.08920291	1.063652522	0.33303905	0.38891099	0.210328772	0.78182535	0.070067776	0.068937258	1.098858512	0.45659996	0.049241455	0.216321632	0.492361517	0.012603511	0.800635213	0.796058056	0.386950138	0.379342557	0.226482989
1.2.1.71	0.160924959	1.000655628	0	0.016698425	0.03821867	0	0.034647152	0.074511313	0.058927933	0	0.471872913	0	0.017430101	0	0.064415958	0	0	0.006660908	0.055163339	0.092595894	0.000374641	0.053053717	0.078073311	0	0.041242661	0	0.41811212	0.66422469	0	0.061696036	1.021256469	0.933664021	0.025289302	0.051176269	0	0.755939158	0	0	0.126889306	0.778444792	0.036816566	0.098724723	0.079982988	0.063621153	0.430985415	1.289064053	0.058574796	0.075277924	0.089359688
1.2.1.72	0.260607551	0.93113731	0	0.04033011	0	0.019086425	0	0	0.069787945	0.056573555	0.10313824	0.049246845	0	0.036522106	0	0	0	0	0.042832904	0.071787375	0	0	0	0.049634758	0.072625754	0	0.174565596	0.85430973	0	0	0.969188811	0.886764989	0.005602446	0	0.055500606	0.880808808	0	0.051420663	0.170369344	0.457222597	0.068806601	0.156206237	0	0	0.09153421	0.778629368	0.081387897	0.009009903	0.056729265
1.2.1.75	0	0	0	0	0	0	0	0	0	0	0	0	0	0	0	0	0	0	0	0	0	0	0	0	0	0	0	0	0	0	0	0	0	0	0	0	0	0	0	0	0	0	0	0	0	0	0	0	0
1.2.1.8	0.853191667	1.599910657	0	0.168252477	0.016901892	0.180332052	0.307114875	0	0	0	2.591516489	0	0	0.0113057	1.051491275	0.166183472	0	0.081240266	0.058336805	0.221035278	0.269432623	0.072773873	0	0.076806322	1.093277429	0.124516591	0.135554422	0.553716722	0.16917076	0	1.156048122	0.771024057	0.181967847	0.117140085	0.09017625	0.813531718	0	0.148344608	0	0.663818182	0	0	0.162603297	0	2.54154977	1.323759519	0.455830592	0.629081385	0.080241056
1.2.1.80	0.000390925	4.2533E-05	0.000385622	0.000218983	0.000157125	8.60908E-05	0.000185955	0	0	0	0.008564971	0.000345164	8.37467E-05	0.000190318	0.00037411	0.000307939	0	0	0	0.000282931	0	0.000328567	0	8.19578E-05	0.000116723	0	0	0.000209603	0	0.000316442	0.000103843	0.000290538	2.00064E-05	0	0.000164021	0.000113778	0	0	0.000141599	7.30339E-05	0	0.000317787	0.000295234	0.000197939	0.008324595	0	0	0.0001918	0
1.2.1.9	0.040843717	0.552553231	0	9.02011E-05	0	0	0	0.014180833	0.010268195	0.02647025	0.02938454	0	0	0	0	0.03485134	0	0.479002575	0.540868587	0.516607367	0.525036713	0	0.033889372	0	0.041559531	0.011531643	0.036666783	0	0	0.014410276	0	0.029421357	0.121351052	0.078620619	0.115868633	0	0.036601492	0	0.017469621	0	0.038042501	0	0.102167272	0.03957488	0.014732816	0	0.120657057	0.082218549	0.072533735
1.2.3.1	0	0	0.007882744	0	0.009107041	0	0.027050269	0	0	1.00733104	0.02245163	0.004757165	0.005795508	0.010224662	0	0.019638045	0.01561703	0.042585388	0.03668762	0	0.023365353	0	0	0	0.018308214	0.010978576	0.000172751	0.015991532	0.014055302	0	0	0	0.018745243	0	0.027238093	0	0	0	0.020973045	0	0	0	0.027281645	0.027773495	0.02781361	0.025279602	0.000312134	0	0.011006579
1.2.3.3	0	0	0.036251341	0	1.021835169	0.001642973	0.003017848	0.022038247	0.008632634	0.058346733	0.029621461	0	0.057127037	0.013848126	0	0.047565806	0.029320817	0.009086827	0.026962343	0.036205657	0.025257705	0	0.034189919	0	0	0	0.028033955	0	0.530773545	0.041497028	0	0	0.058431025	0.029032296	0.002045197	0	0	0	0.033384841	0.046523447	0	0	0.095456134	0.032055221	0.01111274	0.02057637	0.155847761	0.139225558	1.081460803
1.2.4.1	1.456845285	2.177821415	0.961114887	1.229139346	1.947164963	0.039045889	0.335403304	2.880793603	1.070059267	0	2.818764255	0.187459838	0.121764929	0.15204904	0	0.336237864	0	0.908295529	0.848008754	0.792655832	0.629566974	0.011350322	0	0	1.070958286	0.998366073	0.845709463	0.853524477	2.073267957	0.027177466	1.239959388	1.232358963	0.094941367	0.448794727	0	0.870579712	0.099737532	0	0.054876565	1.386238847	2.003190298	0.964010792	0.414536788	0	3.049787418	2.519537127	1.379279525	1.153085927	1.213851014
1.2.4.2	1.084162005	0.985227651	0.88422776	1.10478942	0.910050208	0.090153039	0.272896359	0	0	0.018992001	1.022876586	0	0	0.081049758	0	0.003901771	0.067019339	0.025396819	0.002957041	0.165689669	0.079042888	0	0	0.019191455	0.987081121	0	0.539380034	1.07869654	0	0.02508806	1.104348175	1.116712227	0	0.08936816	0.043332701	1.113569081	0	0	0.30764436	0.528942636	0	0.955425229	0.06446104	0.054355578	0.968099288	1.095996699	0.257647384	0.135673254	0.097313653
1.2.4.4	0.033019999	0.048414905	0	0.306984832	0.077475016	0.018544599	0	1.008084814	0	0	0.883434445	0.645988665	0.559798453	0	0.01753836	0.098671438	0	0.04852269	0.021725554	0.040198155	0	0	0.041028208	0	0	0.886143132	0.406189113	0	1.002989416	0	0	0.088749502	0	0	0.095489081	0.038844753	0	0	0	0.012987964	0	0.112068519	0.002739538	0.018457078	0.914371297	0.353470897	0.235753979	0.114118481	0.253823253
1.2.5.1	0.353976266	0.11781098	0	0.628284434	1.072219632	0.586874073	0.018017367	0	0.052913822	0.066054203	0.987561309	0.458995347	0.445746379	0	1.060856141	0	0.018656422	0.119758773	0.054694234	0.10744692	0.008217228	0	0.007953109	0.073611489	0.811374617	0	0.291617328	0.702398102	0.003696354	0	0.938741622	0.862718489	0	0.064865288	0	0.77152518	0	0	0.197889989	0.584151569	0.088769599	0.005470184	0	0.00469338	0.850523298	0.942558019	0.36531127	0.245441281	0.089272802
1.2.7.-	0.058952761	0	0	0	3.232979132	0.894612914	1.457207458	2.216935839	1.220568405	2.067429099	0.767310874	0.874687063	0.913517226	0.005565136	5.987499972	1.218936571	0.628923047	1.628592998	1.569870967	1.398888929	1.159184593	1.026834005	1.125426112	0.303170854	0	1.73587252	7.832138526	1.005880993	1.287958132	1.237610483	0	1.214354439	0.669232079	0.709335781	0.692473427	0.857315018	0.733747214	0.889878596	1.596279244	0.491790711	0	0.279458975	1.145876079	1.00940492	0.478185736	1.389733423	0.454435193	0.753389304	0
1.2.7.1	0	0.019179166	0	0.032156542	0	0.13969885	0.102710621	4.04278905	0	8.056728077	0.334474023	0	0.035490805	0	0	0.444100467	0.101623289	1.028528707	1.177563176	1.282688107	0.908091915	0.194793454	2.01036779	2.13547814	0	0.221495199	1.054065596	0.106422984	0.120290361	0	0.225925275	0.133285973	1.473053782	1.559794878	1.454351397	0.026690303	0	2.730819755	0.277964991	0	0.118026326	0	0.646174569	0	0.032988336	0	0.745427076	0.298164293	0.013103879
1.2.7.3	0	0.46688659	0.02951068	0.352931587	0	5.134877006	0.01434684	0.252964127	0.013908793	4.407220532	0.239644146	6.47453427	6.088469788	0	7.22972829	3.934987393	3.823638937	1.793810841	1.498103009	1.718650684	1.426487447	0	0	0.022974501	0	0.940723348	2.673520279	0	0	0.211449145	0.176513728	0	1.865359416	1.380947692	1.102185941	0.410116698	0.281665772	0.357775406	0	0.958628451	0	0	0	4.891471315	0.508550079	0	0.506202789	0.920693061	0.535896345
1.2.7.4	0.0097185	0	0.0020577	0	0	0	0.004435974	0	0	0.002490531	0	0.006178946	0	0.008046001	0.005595816	0	0.014094288	0.002923842	0	0	0.008071475	0.013202335	0.013769831	0	0.012840751	0.011987322	0	0	0.008097997	0.008605357	0	0	0.287237417	0.30154199	0.287348891	0.001352694	0.005309658	0	0.005163161	0	0.004669375	0	0	0	0	0	0	0	0
1.2.7.5	0.413704594	0.044427928	0	0.009177412	0.042096969	0	0.023375034	0	0	0	0.083456461	0	0	0	1.042949328	0.035647973	0	0.295020488	0.317521098	0.272131933	0.350256577	0	0	0	0	0.028643862	0.45592376	0	0	0.01818834	0.01273158	0.006546074	0.340871879	0.264335048	0.303841538	0.021474622	0.014507062	0	0.032754888	0	0.013364799	0.033960508	0.00667915	0.007369699	0.083320488	0.033607099	0	0	0.107711996
1.2.7.6	0.000288555	0	0.000307464	0.000132532	0	4.2692E-05	6.09492E-05	0	0	0.00013652	0	0.000322984	0	0	0	0	0.000111467	0	0	8.3503E-05	0	0.000101885	0.00011532	0	0.000206546	0	0	1.14481E-05	0.000244861	3.90913E-05	0	0	0	0	0	0	0	0	0.000167166	8.74488E-05	0	9.74504E-05	0.000307048	0	0	0	8.16805E-05	0	0.011884123
1.2.7.7	0	0.016405341	0	0	0	0.022831833	0.005975764	0	0	1.018653931	0	0	0	0.014467564	0	0.178624033	0.00664522	0.057879134	0.052882545	0.083886537	0.053340071	0	0	0	0	0.009963505	0.019349974	0	0	0	0.009623785	0.024996578	0.027024356	0.010749121	0	0	0.001657255	0.013426579	0.01248307	0	0	0.010028351	0.013392531	0	0.020582995	0	0.012693891	0.01438223	0.029744147
1.2.7.8	1.319599905	0.630448524	0.090168692	0	0.00899626	1.549125602	0	0.319722889	0.195123295	1.986497256	1.661080221	1.961277219	2.010075583	0	9.948833765	1.424853083	0.181566084	1.035878365	0.564399905	0.481821282	0.608426253	0	0	1.927367306	0.34629105	0	1.908433687	0.140366989	0	0.027627957	0	0.29728638	1.580755822	1.780934078	1.357545231	0.302541093	0.259808278	0.019493755	0	0.025970048	0	0.278634839	0.17040789	0.058996285	1.383408511	0.265924229	1.056718613	0.884207053	0
1.2.99.2	0.169224195	0.082847507	0	0.057430909	0.003600193	0	0	0.148357262	1.479015443	3.865369859	1.756669161	0	0.083817797	0	0	2.59058019	0	2.014657131	1.977857611	1.941627405	1.936163986	0.094757067	0.062931797	0.868767259	0	0.008411337	0.039196086	0	0	0.007529114	0.056413532	0	0.979708435	0.690139663	0.958233489	0.083240239	0.814339525	1.189397764	0.191156156	0	0.144115581	0.155560089	0.350248327	0.101751321	1.540024956	0.022180012	1.177019859	0.914595009	0.089220637
1.2.99.5	0	0.049897309	0	0	0.023495237	0	0.053134527	0	0	0	0.251442384	0	0.049231959	0.011202095	2.023177282	0	0	0.167002618	0.115934299	0.169199552	0.215650169	0.033130958	0.019051481	0	0	0.052537745	0	0	0	0	0	0	0.193484182	0.161954046	0.221380343	0.007073083	0.055399973	0	0	0.022393914	0.01689032	0.044645132	0	0	0.227561424	0.026182329	0.040657757	0.034313508	0.032588478
1.2.99.7	0	0	0.028080818	0	0	0	0	0.013419583	0.027780566	0.009654439	0.012290173	0	0	0	0.976834836	0	0	0.012096814	0	0	0.002372488	0.006072109	0	0	0	0	0	0	0	0	0.028783324	0	0	0.028060555	0	0	0	0	0.013366725	0.017781886	0	0	0.014757629	0.001485071	0	0	0	0.018234693	0.012315728
1.20.4.1	2.004689987	1.85033247	0.713585507	0.140248355	0.81780735	0.284241562	1.183417767	1.138099603	0.79802805	1.009102684	2.666870902	1.444785153	1.168780235	0.171271852	1.21506863	0.777147915	0.409165918	1.774625363	1.958397368	1.868982883	1.834032543	1.038100616	3.928637406	0.399653818	1.512640382	0.386087648	1.170906246	1.732768554	3.130439735	0	0.760262191	2.209013248	0.714869183	0.532740147	0.906637776	1.427159901	0.846770899	0	1.039872097	2.037422658	2.203636612	1.091500354	2.50315268	0.161705754	2.671616396	1.947412627	1.058595716	0.848915993	2.007749016
1.20.9.1	0.004321667	0.002351006	0.000910013	0	0.003312942	0.001964217	0.004425728	0	0	0.001650619	0.138500099	0.003858056	0.004797075	0.006335313	0.001300826	0.005319497	0.002887154	0.002740798	0	0	0.001739501	0	0.002568567	0.001557666	0	0	0.001306705	0.002953667	0.003190641	0.003553602	0.004304768	0.006151614	0	0.001007112	0.001258601	0	0.002936678	0.005902783	0.005231051	0	0.003712209	0	0	0.003455655	0.134631002	0.003850974	0.000202095	0	0.003737991
1.21.-.-	0	0	0	0	0	0.003182882	0.001403411	0	0.002884923	0	0.002906046	0.001039799	0.001977645	0.003128014	0.001570911	0	0	0.002056613	0	0	0	0	0	0	0.001377902	0.001422806	0.002828799	0	0.003296533	0	0.002977786	0	0	0.000389922	0.00090785	0.004739536	0.003209155	0	0	0	0	0.004639927	0	0.002876961	0	0	0.066357213	0.060502171	0.011097165
1.21.3.1	0	0.044577701	0	0.000805261	0	0	0	0.001743596	0	0.000837939	0.006655945	0.001806064	0.000412999	0.001652871	0.000506814	0.00064371	0.001574215	0.017234931	0.01790785	0.017413977	0.017377022	0	0.000982501	0.001542546	0.000569501	0.001274342	0	0.005399052	0.001701191	0	0.000922759	0	0.00085456	0.001694702	0.001103797	0.00425808	0.000689466	0.000221794	0.000758318	0	0.001490434	0	0.000922376	0	0.009122195	0	0	0.000858421	0.000442411
1.21.4.1	0	0	0.057298123	0	0.036594042	0.034272233	0	0	0	0.032878167	0	0	0	0	0	0.072837183	0	1.348701138	1.25868606	1.340934785	1.383093519	0.010846818	0.075840716	1.529726178	0.068119637	0.002563606	0	0	0	0.006035353	0.009304801	0.070556313	0.035476412	0	0.052839868	0.025635706	0	0.038739224	0	1.209908561	0.05444399	0.050919168	0	0	0	0	0.401458074	0.304304251	0.128902107
1.21.4.2	0	0	0.202676747	0	0	0	0.042796965	0.037461609	0.021024602	0	0.189194697	0.152208185	0	0	2.842546178	0	0.223280504	1.376919696	1.031697305	1.24240166	1.227300388	0.139552764	1.040108653	1.661281618	0	0	0	0	0.265549053	0.003086458	0.000232447	0.017860984	0	0.009895447	0	0	0	5.428725258	0.198527352	0.632043887	0.979088653	0	0.381515374	4.892882105	0.002473518	0	0.839955789	0.60207988	0
1.21.4.3	0.011020094	0.007731687	0.010893452	0.003180454	0	0.0133411	0.013561952	0	0	0.005868755	0.004664971	0	0	0	0	0	0	0.001888461	0	0	0	0	0.009688891	0	0	0	0	0.001761846	0.008355515	0.009535425	0	0.00067269	0.011533591	0	0.009666007	0	0	0.495698906	0.012626995	0.004964627	0.003485218	0	0.009163517	0.003098788	0.009903028	0.000804194	0	0	0.007309756
1.21.4.4	0	0.033047637	0	0	0	0	0	0.077721008	0.046293937	0.090543239	0	0.138096043	0.114838504	0	2.123437646	0.102855688	0	0.258019716	0.181848486	0.329017814	0.157864845	0	0	0.36632806	0	0.04434124	0.042361379	0	0	0	0	0.22779129	0.070788457	0	0.132898924	0.146107923	0	4.422817453	0.006232518	0.349906972	0	0.118570444	0	3.147473555	0.175110547	0.051427418	0.284655067	0.19645526	0
1.3.-.-	0	0	0.005095756	0.009771026	0.004597988	0.003415372	0.000208517	0	0	0	0.034278472	0.000322552	0.000374787	0.004756009	0	0	0	0.017590671	0.014990396	0.018594274	0.014635951	0.01077068	0	0	0.003544611	0.004034717	0.251775988	0.018061907	0	0	0.004817201	0	0.003969066	0	0.010704791	0.019439088	0	0	0	0.009284723	0.00536704	0	0	0.003316998	0.044181137	0.001865989	0.024431576	0.038255578	0.007577713
1.3.1.-	0.033465634	0.043122357	1.1335677	0.003458595	0	0.401267473	0.010274399	1.051408834	0	0.991050059	0.341794481	1.02855444	1.018995096	0	0.09849089	0.894060917	0.848804604	0.723070178	0.650812312	0.62982542	0.685162043	0.439528661	0.896950833	0.520359077	0	0.976982909	0.836596943	0	0.616433929	1.030209435	0	0.065611709	0.923502672	0.956344825	0.873366786	0.159297215	0.949663958	0	0.858756705	0.024155715	0.922321372	0.017451654	0.643384295	0.010044021	0.360934767	0.865810653	0.731898099	0.686005961	0.265488957
1.3.1.10	0.000758811	0.000180195	0.00069962	0	0.000344701	0	0	5.28422E-05	0.000751457	0	0.01650046	0	0	0	0.000119565	0	0	0.000758784	0	0	0.000178288	0	0.000684341	0	0	0.00025403	0	0	0	0.000138831	9.81504E-05	5.81315E-05	0.000223966	0.000313786	0	0.000569284	0	0.000614712	0.000477881	0.000634296	0	0.000678591	0	0	0.017031887	0	0	0.000248329	0
1.3.1.12	1.550535346	0.082289556	0.806627044	0.856547653	0.953705872	0.420646142	0.267234782	1.050891857	0.977578254	0.943650413	0.984582607	0.239290151	0.319438738	1.450691549	1.017878229	1.246244492	1.229605101	0.664554648	0.654559761	0.658707753	0.720647365	0.532940807	0.916687651	0.953569192	1.194726126	1.07037471	0.720183494	0.87203699	0.969313533	0.080213556	0.784126234	0.840688193	0.913491257	0.806554144	0.850176468	0.873059538	0.996704381	0.064107915	0.287642249	0.546286938	0	0.688072739	0.889200277	0.034015783	1.114084854	0.872917516	0.725126266	0.74627197	0.1459086
1.3.1.13	0	0	0	0	0	0	0	0	0	0	0	0	0	0	0	0	0	0	0	0	0	0	0	0	0	0	0	0	0	0	0	0	0	0	0	0	0	0	0	0	0	0	0	0	0	0	0	0	0
1.3.1.2	0.20206524	0	0	0.007678307	0.007915933	0	0.008146091	1.02399E-05	0.0062422	0	0.083610574	0.003639344	0.013638555	0	0	0.008968812	0.004414553	0.001930915	0.006059177	0.01062742	0	0	0.004736911	0	0	0	0.013283405	0.005754314	0.005576453	0	0	0.022291823	0	0	0.000904667	0.027000997	0.01367733	0	0	0.009175097	0.012183001	0	0	0.005403058	0.08482487	0.155646371	0.042809271	0.033459418	0.057029869
1.3.1.20	0	0	0	0.001653835	0.001799486	0	0	0.006381869	0.003910839	0	0.008095072	0	0	0.006287796	0	0.007924706	0	0.005869286	0.005968627	0.001915434	0	0	0	0.004801727	0	0	0.009083565	0.018261913	0.002426492	0	0	0.007673459	0	0.001162055	0.001602131	0.009322883	0	0	0	0	0	0.006599552	0.388604793	0.008757867	0.006199817	0.143163089	0.003354908	0	0.017385657
1.3.1.21	0	0	0	0.000214801	0	4.56629E-05	0.000107343	9.79096E-05	0	0	0.008201617	0	0.000267366	0	0	0	0	3.88701E-05	7.2737E-05	0.000250017	0	0	0.000391314	0.000284802	0.000214258	0	0	0.000382251	1.2715E-05	0	0	0.000227978	0.000192413	0.000377532	0	0	0	0	0	0	0	0.000192194	0.000302036	0	0.008598533	0.00035805	0.000281204	0	0
1.3.1.24	0	0	0	0	0	0	0	0	0	0	0	0	0	0	0	0	0	0	0	0	0	0	0	0	0	0	0	0	0	0	0	0	0	0	0	0	0	0	0	0	0	0	0	0	0	0	0	0	0
1.3.1.25	0	0.746368479	0.042448237	0.046657737	0	0	0	0	0.016627852	0	0.566321261	0.048528248	0	0	0	0	0.042258755	0	0.059785781	0.041627565	0.018058548	0.039738926	0.015541277	0.030588831	0.103860415	0.016507275	0.02901553	0.038620196	0	0	0	0	0.007780799	0.017594417	0	0.047459092	0	0	0.03523477	0	0	0	0	0.033175815	0.573784431	0.887220035	0.017509755	0	0.015705311
1.3.1.26	0.953405198	1.132679525	0.98381236	0.957938351	1.029613318	1.077646569	0.099141283	0.933780415	0.934524477	1.026323608	1.034049639	1.041903965	0.988743173	1.280962946	0.982803811	0.996857114	0.940813592	1.442819457	1.412393331	1.417343971	1.422946185	0.491561302	1.018677886	0.977576018	0.928278273	0.986247897	1.480302915	0.956783822	0.95059595	0.053248726	1.020236808	1.077226342	0.954331084	1.050642535	0.947669144	0.943103817	0.956049807	0	0.278494211	0.685130752	0.066718726	0.988603036	0.560198404	0	0.975073646	1.046028152	1.067419104	1.07373836	0.6529673
1.3.1.28	0.208905146	0.736043617	0.045350958	0.006772135	0.022060945	0	0.002384085	0.0539842	0	0.018899037	0.008301517	0	0.058041567	0.030415939	0.048026973	0	0	0.033951346	0	0	0.047012709	0	0.035955959	0.004513296	0.154870688	0	0.28338988	0.702340555	0	0	0	0.936994094	0.044957027	0	0.025086845	0.602145107	0	0	0.177103928	0.4515901	0.015053516	0.041297849	0.03528292	0.059727491	0.002551242	0.866318657	0	0	0.069309917
1.3.1.29	0.0004408	0.000520528	0	8.10063E-05	0	0	0.000671101	0.000333524	0.000796878	0	0.017643108	0.000622589	0.000246336	0	0	0.000366998	0.000524697	0	0	0	0.000402426	0.000653322	0	3.78972E-05	0.000350047	0	0	4.91144E-05	0	0	0.000437019	0	0	0.000141412	0	0.000115135	0	0.000605083	0.00078825	0	0	0.000528375	9.08981E-06	0	0.016924359	0	0	0.000792674	0.000195821
1.3.1.31	0	0	0.009033727	0	0.003461074	0	0.010478552	0.001258134	0.007542951	0.006699938	0.006801895	0	0.003861116	0	0.002017371	0.004440611	0	0.252117613	0.230877782	0.239992132	0.237965513	0	0.011382193	0	0.012674362	0.003073281	0	0.016084407	0	0.00765965	0.010659489	0.006801199	0	0	0.006771896	0	0	0	0.010234789	0	0	0	0.007224923	0.009643663	0	0.006785819	0.024151829	0.034918201	0.008007893
1.3.1.32	0	0	0.012138522	0	0.003885491	0.016513036	0	0.015591903	0.017171606	0.011488984	0.299536787	0.016750483	0.004647385	0.012359609	0.006847565	0.000208489	0.005541288	0.034826947	0.020625775	0.034979421	0.014867726	0.017138386	0	0.013044128	0.164504786	0	0.002828624	0.017689794	0	0	0.014429294	0	0.016881888	0.001040032	0.001831426	0.012025375	0	0	0.000741021	0	0	0	0	0.008341217	0.304046194	0.014217158	0.058998264	0.0551171	0.019712501
1.3.1.33	0	0	0	0.016952001	0	0.005066241	0.016067156	0.012950963	0	0	0.333405613	0	0	0	0.016239148	0.008238244	0.004171058	0	0	0	0.018657002	0.000188461	0	0.006065106	0.000365036	0.010968844	0.018378311	0	0.000699476	0.011408475	0.009490073	0	0	0	0.013494729	0	0.019476736	0.001489001	0.003157183	0.000789385	0.000859435	0.017965521	0.004766545	0.014976683	0.353257059	0.011269204	0.007164586	0	0
1.3.1.34	0.362159603	1.975454526	0	0	0	0.018965027	0	0	0.546775279	0	1.192077062	0	0	0	1.068441557	0.092398783	0.066834123	0.049453649	0.142081948	0.137511018	0.139239069	0	0	0.032667921	0.118103467	0	1.295532951	0.77680779	0	0	1.109548285	0.945193628	0	0	0	0.76592051	0	0.076819259	0.21829462	0.439339528	0.022045377	0.200238546	0	0	1.152274959	0.904395315	0.190523762	0.233787016	0.081906081
1.3.1.35	0.000449348	0	0	0	0.002841043	0	0.002200035	0.00375096	0	0.003200274	0.000544333	0.003418021	0.003742136	0	0.002858066	0	0.003862185	0.000491851	0	0	0.002732017	0.003974124	0	0.001210158	0	0.004020707	0	0.001413895	0.002551282	0	0	0	0	0.00055458	0	0.000778529	0.000451356	0.000978238	0.001887862	0	0	0.002519909	0.001655566	0	0.000449389	0.001774288	0.002420732	0	0.001548045
1.3.1.38	0	0	0	0	0	0	0	0	0	0	0	0	0	0	0	0	0	0	0	0	0	0	0	0	0	0	0	0	0	0	0	0	0	0	0	0	0	0	0	0	0	0	0	0	0	0	0	0	0
1.3.1.43	0	0.173644815	0	0.00897578	0.002253452	0	0.007247258	0.005594764	0	0	0.011175673	0.011253545	0	0.013825308	0.010881579	0	0.012898694	0	0	0	0	0	0.002139221	0.01594625	0.007372132	0.008875278	0	0.012424922	0.016963349	0.007050786	0.013865012	0.015307413	0.005136201	0.00338937	0	0.004771463	0	0	0	0.008557128	0	0	0	0	0	0.132106744	0.018888899	0.014400926	0.019250722
1.3.1.44	0	0	0.005499532	0	0.014711883	0	0	0	0.007736037	0	0	0.001194329	0	0	0	0.020467485	0	0.245684421	0.239761207	0.235920982	0.241051636	0	0.020400476	0.507303247	0	0.012350609	0	0	0	0	0	0.014690085	0.022357139	0.022789761	0	0.004927996	0	0.010265931	0	0.009756658	0	0.008284898	0.02210116	0.020165184	0.017578371	0	0.040765348	0.084875518	0
1.3.1.45	6.76986E-05	0.002220757	0	0.000877273	0	0.000675794	0.000861431	0.001047158	0	0	0	0.002106158	0.000195343	0	0.002757191	0.001440295	0.00027341	0.000389289	0.002115991	0.001971656	0.002501097	0	0.002505831	0	0	0	0	0.006950006	0.000660203	0.002837017	0.002212415	0.01456897	0.001713332	0.001436703	0.002758058	0.003479593	0	0.002366715	0	0.001230552	0	0	0.001696448	0	0.002387606	0	0	0	0.001463607
1.3.1.54	0	0.01555205	0	0	0.010684671	0.039890481	0.000503636	0	0	0.061085323	0.477064502	0.058117311	0	0	0	0.425238722	0	0.652843309	0.639501628	0.737287281	0.672072829	0.045671794	0	0.474958458	0.321753883	0.504210074	0	0.261927541	0	0.042682009	0	0.034938908	0.243462192	0.316255497	0.283439494	0.194008104	0.929805465	0.040822044	0.84621199	0	0	0	0.005690684	0.036192087	0.449460707	1.057652521	0.318750584	0.289287488	0.193452635
1.3.1.56	0.001233962	8.51384E-05	0	0.000619544	0	0.000482303	0	0.001602969	0.001363571	0	0.035031262	0	0	0	0.001387781	0	0	0	0	0.001431302	0.000592505	0.001017388	0	0.000142194	0.000487533	0.001293039	0	0.00165986	0.001596046	0.000586108	0	0.001328797	0	0.000751675	0	0.000845032	0.001150053	0.001690769	0	0.000817459	0.000919949	0	0.000247194	0.001383061	0.034759066	0.001204542	0	0.000137512	0
1.3.1.58	0.00482747	0.00802804	0.007676489	0.003662264	0.002956469	0	0.006283362	0.008934632	0	0	0.006784227	0.002591333	0.003295785	0	0	0	0.004987039	0	0.007586301	0	0	0	0	0.000968044	0.002054869	0	0	0.005252223	0.00108302	0.002067815	0.002115424	0	0.00875625	0.005017325	0.008775638	0.008965909	0.001051455	0	0.004046567	0	0	0	0.00654535	0	0.00850649	0.002217396	0	0.008230722	0.008809286
1.3.1.62	0.000644666	0.00959237	0.005456578	0.008348318	0	0.000243491	0.005859771	0	0.008038816	0	0.124334848	0	0.005710851	0.009217799	0	0.009968608	0.000824973	0	0	0.004155316	0	0.005603256	0	0.004501082	0.006498069	0	0.000419827	0	0	0.007796206	0	0.000268169	0	0	0.008814131	0.002322131	0.004532796	0.010377326	0.010724802	0.009712294	0	0.004656041	0	0.005681476	0.113662659	0	0	0.008042945	0
1.3.1.70	0	0	0	0	0	0	0	0	0	0	0	0	0	0	0	0	0	0	0	0	0	0	0	0	0	0	0	0	0	0	0	0	0	0	0	0	0	0	0	0	0	0	0	0	0	0	0	0	0
1.3.1.71	0	0	0.000281682	2.05367E-07	0	0	4.46715E-05	5.90199E-05	0.000124255	0	0.008397329	0.000177206	0	0.000353283	2.00643E-05	0	0	0	0	9.29585E-05	0	0.000157711	0	0	0	0.000109235	0	0.000104067	0	0	0	0.000141521	0	0	0	0	3.72671E-05	0	0	0	6.16909E-05	0	0.0001077	0.000391905	0.008164737	0	0	0	0
1.3.1.72	0	0	0	0	0	0	0	0	0	0	0	0	0	0	0	0	0	0	0	0	0	0	0	0	0	0	0	0	0	0	0	0	0	0	0	0	0	0	0	0	0	0	0	0	0	0	0	0	0
1.3.1.74	1.494666999	0.128724764	0	0.007706512	1.050334685	0	0.048333532	1.96038985	0.06574267	1.934539586	0.589426674	0.145748441	0.06351543	0.04182492	0.077244811	0.284551736	0.020026423	0.240641943	0.439447514	0.29809849	0.359248116	0.122768991	0	1.472823422	0	1.354520167	0.087776662	0.21246218	0.11218108	1.968009092	0	0	0.867898803	0.885489678	0.856779602	0.101706248	1.848037655	1.049556354	0.204764058	0	0	0	0.812145302	1.952529441	0.458060993	0.26483401	0.597047565	0.534910613	0
1.3.1.76	0.072284828	0.003334265	0.085149785	0.03347352	0.08843036	0.040788452	0	0	1.018729411	0.027216407	0	0	0	0.089035068	1.901472378	1.628321474	0	1.26256725	1.322470414	1.144712054	1.1693173	0.033582036	0.116057688	0	0	0.102525734	0.483337143	0.095332458	0	0	0	0.04142514	0.538254571	0.608538368	0.490429399	0.107847559	0	0.012243068	1.587685089	0.006696977	0.052692958	0.108067715	0	0.066168453	0	0	0.519272399	0.459172985	0.078997095
1.3.1.83	0	5.78575E-05	0.000107642	0.001049469	0	0.000501509	0.000316353	0	0	0.00092063	0.016536896	0	0.000206946	0.001053508	0.000746633	0.001098927	0.029419717	0.000352676	0.0002569	0.000505943	0	0	0.000281844	0	0	0	0.000583941	0	0.001055078	0.000731351	0.000216898	0	7.55294E-05	0	0	0	0	0	0	0.001004856	0.000470837	0.00025051	0	0	0.016816756	0	0	0	0.00018455
1.3.1.84	0	0	0	0	0	0	0	0	0	0	0	0	0	0	0	0	0	0	0	0	0	0	0	0	0	0	0	0	0	0	0	0	0	0	0	0	0	0	0	0	0	0	0	0	0	0	0	0	0
1.3.1.85	0.006681096	0	0	0	0.003310501	0.007995869	0	0.005896517	0.002888914	0	0.013214209	0.007938498	0.007708702	0.001798631	0	0	0	0	0.002414819	0	0.002216481	0	0	0	0	0.005440182	0.007422008	0.009501171	0.002147131	0.004203199	0.004289709	0	0	0.003030655	0.00282243	0.009168567	0	0	0.002520258	0.007900546	0.005230788	0	0	0.005235581	0.007921824	0.005385641	0	0.003142513	0.001527373
1.3.1.87	0.410292123	0.127738453	0	0	0	0.028998858	0	0	0	0	0.088581272	0.019367812	0.004867763	0	0	0.005083805	0.000619095	0	0.016445827	0.00751843	0	0	0.020173679	0.007300123	0.031611635	0	0.220254969	0.307768727	0.004077224	0	0	0.70645045	0	0	0	0.287918571	0.007105759	0.008701215	0.064589132	0.498541232	0	0.080410642	0	0	0.081819426	0	0.027992261	0.025078578	0.016835167
1.3.1.9	1.254568172	1.057879171	1.033877521	0.208049463	0.908379701	0	0.224730426	0	0	0	1.408668453	1.036746605	1.097627771	0.105587158	1.000920539	0	0.927241154	0.084972933	0.185384269	0.126151658	0.001979402	0.082469804	0.08422518	0	0.159997887	0.488464198	0.83196575	0.717784803	0.869588173	0.094240634	0	0.916322546	0.002873535	0	0.024637393	0.833050958	0	0.043694444	0.23099583	0.576152471	0.101493208	1.108786871	0.111610597	0.012008078	1.380632394	1.215757523	0.304807326	0.219948032	0.647265604
1.3.3.-	0	0.000405749	0	9.23977E-05	0.000700611	0.000710401	0	0	0.000596813	0	0.000470029	0	0	0.000630609	0	0.000586291	0	0.000659478	0	0	5.76352E-05	0.000860656	0.000439479	0.000333678	0.035189104	0.000812993	0	0.000833917	0.000107869	2.98456E-05	0	0	4.21247E-05	8.48243E-05	0.000829151	0	0.000449581	0	9.972E-05	0	0.000718689	0.000921641	0	0	0	0.000750775	0	0.000931973	0
1.3.3.11	0.012287752	0.681381291	0	0	0.060433291	0	0	0	0	0	0.452610619	0.037519781	0.041269951	0.02990775	0	0	0	0.063487303	0.036867124	0.046872015	0	0	0	0	0.030678912	0.048468756	0.006429709	0.048651785	0	0	1.015683128	0.034528103	0.02433362	0	0.033932292	0.102140613	0.025459619	0.059238626	0	0	0	0.056138668	0.036445921	0	0.497462735	0.871590137	0.104860487	0.113862884	0.056406472
1.3.3.3	0.928556248	1.06653919	0	0.251045258	0.019067984	0	0.149231711	0.09044983	0	0	0.955942688	0.090449408	0.079257501	0	0	0	0	0	0	0	0.109244657	0.037869441	0.068400795	0.084587624	0.092177581	0.044066834	0.49740201	0.837075337	0	0	1.054870111	0.923599682	0.044702165	0.066504041	0	0.909585072	0.001519075	0	0.166659808	0.692011038	0	0.156597368	0.115574447	0	0.767165544	0.990328435	0.060562253	0.163207466	0.095527887
1.3.3.4	0.039924708	0.005014965	0	0.406261915	0	0	0.010178721	0	0.008544435	0	0.263990736	0.148994428	0.13409342	0	0.944798653	0.019122854	0	0	0.078304625	0.090392194	0.06349881	0	0.040821056	0.008314588	0.805779077	0	0	0.025501184	0.049413126	0.02679431	0	0.014338109	0	0.03496228	0.040617606	0.063218716	0	0.035488561	0.001520435	0	0.005213763	0.054600849	0	0	0.240294543	0	0.073758834	0.045429327	0.062743736
1.3.3.5	0.001343221	0.017059551	0.005614802	0.013570954	0.01014633	0	0	0.007158248	0	0.011691046	0.366249218	0	0.025274291	0.007352582	0.032968482	0.033028493	0.003558927	0.059118085	0.035203929	0.043963945	0.04266291	0.024144911	0.013748479	0.027647228	0.030092027	0	0.248892265	0	0	0.021693442	0.01675337	0	0.022511267	0	0.014847007	0.019694465	0.010534201	0	0.020750917	0	1.01424825	0.021934136	0.008778928	0.008501522	0.345875393	0	0	0	0.014202517
1.3.3.6	0	0.00687248	0	0	0	0	0.000919289	0.001397858	0	0	0.00060162	0	0.003787146	0	0	0.000674738	0	0.006978247	0.006210312	0	0.003195094	0.000655326	0	0	0.306450657	0	0	0.018873085	0.003694317	0	0.002887469	0	0	7.07788E-05	0	0.017506937	0	0	0	0	0	0	0.009087055	0	0	0.003594464	0.02820689	0.027592208	0.004595369
1.3.5.2	0	0	0	0	0	0	0	0	0	0	0	0	0	0	0	0	0	0	0	0	0	0	0	0	0	0	0	0	0	0	0	0	0	0	0	0	0	0	0	0	0	0	0	0	0	0	0	0	0
1.3.5.3	0.274508551	0	0.935801105	0.735085079	0	0	0	0	0.065169755	0.001889852	0.044602798	0.011705958	0.067668534	0.083708805	0	0	0.050897827	0.165803285	0.145679859	0.136024689	0.237498978	0	0	0.036108521	0	0.063511044	0.166536077	0.886249472	0.074037248	0	1.075807079	0.955109558	0.138619764	0.082909766	0.086922535	0.901064434	0	0.042455541	0.093591324	0.507102903	0	0.249980542	0.016712208	0.019212634	0	0.910745446	0.082249476	0.055286991	0
1.3.5.5	0	0.000305001	0	0	0.00026844	0.000133214	0.000206318	0	0.000739491	0	0.016913673	0.000510539	0	0.000365428	5.74629E-05	0	0.00062212	0	0	0.00020821	0.000554843	0.000632364	0	0.000140173	0	0	0.000309493	0	0.000252032	0.000461433	0	0.000590553	0.000295451	0.000417739	0.000322096	0.000596081	0	0	0	0.000302489	2.80084E-06	0.000532924	0	0	0.017206227	0.000564221	0	0	0
1.3.5.6	0	7.73231E-05	7.43042E-05	0	0.000723975	0.000136217	0.000414754	0.000613196	0.000296497	0.000175949	0.016675072	0.000561385	0.000282416	0	0.00070641	0	0	0	0.000740772	0	0.000423065	0	0.000530319	0	0.000313389	0.00072634	0.000243229	0	0.000440579	0	0	0	0	0	0	0.000648386	0	0	0.000331841	0	0.000150702	0.000572272	0	0.000752007	0.017278672	0	0.000496603	0.00064044	0
1.3.7.2	0.000296714	0.00036224	0.000312757	0.000390129	0	0	4.56505E-05	0	0.000316119	0	0.008252681	0.000300111	0.000208084	0.00023195	0.000243133	6.35541E-05	0.000258966	0	0	0.000382559	0.000163421	0	0.000198632	0	0	0	0	0.000143261	0.000265716	1.446E-05	0	0.00011249	0	0	0.000227346	5.67694E-05	0.000176453	0	0.000269098	0.000120734	4.25642E-05	0	0	0.000358593	0.008245572	0	0.000103341	0.000218289	0.000156489
1.3.7.3	0	0.000401505	0.000158407	0	0.000142405	0	2.77217E-05	0	4.42312E-05	0	0.008174773	0	0	8.72266E-05	0.000348605	0	0	7.43601E-05	0.000167861	0.000310961	0	0	0.000200205	0	0.000338849	0	0	0.000336488	0.000302184	0	0.000110547	0.000382994	0.000296546	0.000321684	0	0.000369103	0.000297509	0.000103525	0	0	0	0	0.000227569	0.000104889	0.008218805	0.000380596	0	0	0.000337152
1.3.7.5	5.37745E-05	2.16156E-05	0.000365455	0.000168618	0	0.000401537	0.000131391	0	0	0	0.008751683	0	3.81156E-05	6.0359E-05	5.21904E-05	0	0	0	0.000392924	0	0	0	0.000135282	0	0.000311758	0.000288207	0	0	0.000228116	0.000309406	4.40438E-06	0	6.71223E-05	0	0.000323329	4.63778E-05	0	0	0	0.00020491	0	0.000355893	0.000115114	0.000123061	0.008450822	0.000229223	0.000275527	0	0
1.3.7.7	0	0.000257102	0.00017853	0.000156728	0	0	6.91775E-05	0.00076871	0	0.001140487	0.026279651	0	0	0	0	0	0.000777453	0	0	0.000139947	0	0.000194704	0.000173554	0.001074634	0	0	0	0.000884945	0.000883769	0.000101759	0	0.000269845	0.000914425	0	0.00091302	0.000384521	0	0	0	0	0	0.000356807	0	9.83594E-05	0.026581537	0.000103909	0	0.000469025	0.001119506
1.3.7.8	0	0	0	0	0	0	0	0	0	0	0	0	0	0	0	0	0	0	0	0	0	0	0	0	0	0	0	0	0	0	0	0	0	0	0	0	0	0	0	0	0	0	0	0	0	0	0	0	0
1.3.7.9	0	0	0	0	0	0	0	0	0	0	0	0	0	0	0	0	0	0	0	0	0	0	0	0	0	0	0	0	0	0	0	0	0	0	0	0	0	0	0	0	0	0	0	0	0	0	0	0	0
1.3.8.1	1.771749301	0.218297154	0	0.052723015	0.128609029	0.02757424	0.935830139	2.932967425	6.876868651	2.099674988	1.401040962	0	0.050920642	0.174434262	1.192855337	0.138259834	0.159297332	1.641563362	1.493292277	1.617683429	1.244476432	0.114039617	0.020017595	1.082403904	0.026691329	0.74823227	0.964027145	0	0.04305877	0.159887062	0	0.120531057	0.802314238	1.133354181	0.798988167	0	1.563680664	0	2.271606424	0	0.069792586	0.205482237	1.013648385	2.228681243	1.189593872	0.353630622	0.954013307	0.982416345	0.291717506
1.3.8.2	0	0.010065324	0.012343294	0	0	0	0	0.01241834	0.002169824	0.027251261	0.003501151	0	0.002112463	0.024716666	0.012271995	0.00172404	0	0.064592663	0.063320849	0.073261251	0.101821253	0.023596991	0.002149148	0	0	0	0.49679536	0.02855829	0.082855105	0.005173791	0.021310691	0.026548686	0.126083687	0.111989106	0.114521527	0.012163691	0.021139081	0	0.014268444	0	0	0.02129428	0	0	0.007848717	0	0.006442028	0.009427557	0.009141362
1.3.8.3	0	0.001410628	0.003446179	0	0.002063013	0	0.001053665	0	0.000851989	0	0.075491892	0.001953574	0	0.002768555	0	0	0.001025746	0.001778792	0	0.000848836	0	0.000668637	0	0	0	0	0	0.003136316	8.5374E-05	0	0	0	0	0.00319303	0	0	0	0.000655637	0.002324696	0.00358649	0	0.003193718	0	0	0.077094859	0.003075176	0	0	0.001787342
1.3.8.4	1.438616245	1.215175745	0	0	0	0.063091297	0.106012298	0.029353219	0	0	2.38717207	0.045403633	0	0.023398987	0	0	0	0.079861434	0	0.141501049	0.113452409	0	0	0	0	0	0.367502565	0.03503953	0	0.010366584	0	0.053225887	0.091597206	0	0	0.004746314	0	0	0	0	0.097173064	0	0.08159032	0	2.221549919	0.542476548	0.203045944	0.003201632	0.035584601
1.3.8.6	0.743637693	0.798368292	0	0.026385135	0.037276603	0.020572275	0	0	0.018309174	0	0.820111438	0	0	0	0.051914236	0.04176769	0	0.010400047	0.019701079	0.019996832	0	0.058922187	0.027077718	0	0.862561854	0.033720624	0.299540718	0	0.034220971	0	0.02479252	0	0.049514493	0.044315966	0	0.018145132	0	0	0	0	0.0278183	0	0.057768137	0	0.793625337	0.098104459	0.189553913	0.224921196	0.031852638
1.3.8.7	5.334281868	2.661943598	0.005351507	0	0.304927753	0	0	0	0.340558148	0.00200413	6.271085339	0.332130795	0.023016904	0	0.195701416	0	0.269118858	0	0	0.210709386	0	0	0	0.373541302	0.197070332	0	1.508521289	0.160134815	0.009739409	0.202183456	0	0	0.300550802	0.393352309	0	0	0.250177381	0.329965057	0	0	0	0	0.198084615	0	6.609471954	0.656324931	1.146591843	0.868721951	0.791367438
1.3.8.8	0.241278982	2.684463649	0	0.033289008	0.027525328	0.044516422	0.039051372	0.018348873	0.048213661	0.041358672	0.335142707	0.051793297	0.052867335	0	0.057811984	0	0	0.01857712	0.032854645	0.035292682	0.023610483	0	0	0.071074702	0.102611728	0.048051568	0.053124553	0	0	0	0	0.045474605	0	0	0	0.025276	0.058387852	0	0.012050938	0.059949492	0.039275673	0.026433772	0.036844239	0	0.37049262	0	0.117537655	0.037810999	0.046537996
1.3.8.9	0	0	0	0	0	0	0	0	0	0	0	0	0	0	0	0	0	0	0	0	0	0	0	0	0	0	0	0	0	0	0	0	0	0	0	0	0	0	0	0	0	0	0	0	0	0	0	0	0
1.3.98.1	0.994805568	0.99204788	1.095836278	0.932559491	1.003928245	1.957671898	1.010340405	1.093233709	1.049198115	0.086743414	1.198039635	2.343590578	2.304547359	2.017338515	0.949790503	1.040802524	0.90543513	1.126328466	1.05463825	1.125775732	1.068002487	1.056720432	0.917967178	1.094949094	1.048951827	1.443343413	0.91138236	1.053991564	1.901804382	0.927646934	1.299052236	1.006341953	0.928675536	0.987222553	0.912301076	0.999331466	1.015287811	1.070105529	1.04737009	1.475786866	0	1.0826599	0.988958243	1.012908332	1.147587399	0.992325065	1.152899459	1.102510457	1.223754502
1.3.99.-	8.647405752	11.26552017	0.625853802	0.023397045	0	1.899287377	0	0	2.227106322	0.197296187	7.824895169	1.461286412	1.425405279	0.518789307	0.172564586	0.245041366	0.453765684	0.505617397	1.334416888	0.888465715	0.611190376	0	0.502679059	0	0.080496565	0	3.629860785	2.267062876	0.467129111	0	0.441546634	1.840767818	0.221399927	0.285495798	0	1.474117104	0.447285328	0	2.104951885	0.436456048	0	0.096681211	0	0	8.275902623	2.154699678	1.940891224	1.610202213	0.382134472
1.3.99.1	2.813669467	1.959259253	1.170007776	3.118852656	2.642136902	2.569853655	1.483665984	0.479029265	0	2.968048864	3.824970963	2.139149243	2.229933395	2.024059726	1.591183102	1.045469529	3.939790832	0.892531445	0.947581756	0.151875825	0.241211912	0	0.431807901	0	2.600429036	1.682389909	6.403978239	3.264211462	1.273595844	0.872106316	3.177640104	4.269217704	0	0	0	2.781643646	2.151833608	0	2.031087433	2.624401177	1.893816702	2.941699631	0.074714779	0.360914815	4.048926643	3.492763974	1.395029587	0.826011556	2.057143809
1.3.99.12	0	0	0	0	0.00271165	0	0.002617299	0	0.003044972	0	0	0.003503131	0.001205229	0.001769139	0.002768793	0	0	0	0.001031616	0.002936108	0	0	0	0.001106173	0	0.003443856	0	0.004567895	0.000893574	0.0024668	0	0	0.002559083	0.001375217	0.001778269	8.62685E-05	0	0.00497961	0	0.002535739	0.000120504	0	0	0.000839928	0.004474625	0	0.063163583	0.059674001	0.009965352
1.3.99.16	0.638263517	0.092899245	0	0.056106225	0.1783711	0.156213033	0.13184494	0.093783998	0.199722146	0	3.831097813	0.113580718	0	0.078238754	0	0.044486081	0	0	0	0.245651589	0	0	0	0	0	0	0.514885351	0	0.128234425	0	0.410862369	0	0	0.181537714	0	0.122820004	0.01897115	0	0	0	0.078949824	0	0.186086064	0	3.722034724	0.156143712	0.020688058	0.022317524	0.082359903
1.3.99.22	1.94605986	1.225319011	2.722528648	0.908476949	1.026501995	1.047428471	2.06112712	1.994710707	2.076527515	1.952139617	2.229640077	1.539839812	1.395333584	1.115799045	2.056654602	2.059854397	1.941689471	1.874938421	1.87487541	2.080996516	1.856077113	0.584668292	1.083073903	1.568537685	1.063399263	1.481913639	1.174773407	2.431223958	0.976053713	2.040648962	2.061356574	2.543795097	1.753477665	1.803064811	1.762509912	2.194372515	2.095248377	1.881049581	2.880902123	1.636771238	1.148203335	1.314519016	0.839253439	0.952511981	2.321186885	2.090507169	1.622905286	1.641432485	0.364909512
1.3.99.23	0	0.02096413	0	0	0	0.011470058	0.002057562	0	0.009311375	0.022689864	0	0.470150137	0.455298534	0.002721079	0.002632058	0.011151507	0	0.023739761	0	0.001363431	0	0.00533428	0	0.009565983	0.016797392	0.002144132	0	0	0	0.002434393	0	0	0	0	0.012807779	0	0	0.018685272	0	0.002916247	0.017600045	0	0.003431852	0	0	0	0.024139738	0	0
1.3.99.26	0	0.023760775	0	0	0	0	0	0.001149926	0	0.003100289	0	0	0	0.026559295	0.028723139	0	0.006871639	0.027719894	0.040885739	0.003020009	0	0	0.027959974	0.022156522	0.614055643	0	0.221045323	0.045841699	0	0	0	0.00480161	0	0	0	0.056710906	0.027696055	0	0	0.011442584	0	0.003339459	0.008550499	0	0	0.007044782	0.045252846	0.015966434	0
1.3.99.27	0	0	0	0	0	0	0	0	0	0	0	0	0	0	0	0	0	0	0	0	0	0	0	0	0	0	0	0	0	0	0	0	0	0	0	0	0	0	0	0	0	0	0	0	0	0	0	0	0
1.3.99.4	0.020632349	0	0	0.023968384	0.010037945	0	0	0.014170107	0	0.025209426	0.102795496	0.008401156	0.002038403	0	0.014264116	0	0	0.013600506	0.02942864	0.027506395	0.013700512	0	0.00738341	0.022805127	0.053412702	0.022194255	0.003443859	0.00636207	0.022340294	0.018271438	0.001144763	0	0.025320738	0	0.02748895	0.010296598	0.021306345	0.009906569	0.015262214	0.019604097	0	0.01640983	0	0	0.127771445	0	0	0.009669392	0
1.3.99.5	0.045401995	0.095257028	0.064414567	0.075056406	0.006674915	1.990974901	0.088419402	0	0	0	0	2.081215043	1.99505597	0.047559006	0.017614788	0.002402454	0	0.056689168	0	0.019847967	0	0	0.041681688	0.075577754	0.062530445	0.033355641	0	0.070578011	0.059766528	0	0.024760277	0.035956942	0	0.078769543	0.035763093	0	0.046430492	0	0.058169363	0.036710543	0.027373213	0	0	0.03491097	0	0	0	0.022502667	0
1.4.1.-	0.023858984	0.026941535	0	0	0.001414651	0.004178375	0	0	0	0.014395061	0	0	0.007959971	0	0.994508692	0.008983459	0	0.006300121	0.018064398	0	0.021813716	0.026349513	0	0	0.008259536	0.005971544	0	0.020571587	0	0	0	0	0.018919474	0.003316587	0.000464082	0	0.002326175	0	0.001177444	0	0	0.007880956	0	0	0.023978259	0.004538637	0	0.002475285	0
1.4.1.1	0.02398056	0.067383575	0.044277439	0.067943086	0.009673868	1.052448263	0.599871488	0.042676486	0.594959247	0.086026168	0.459208165	0.924948662	0.916694397	0	0.938205561	0.021679991	0.046447663	0.383986866	0.461234234	0.451899886	0.321294232	0.013601845	0.980225681	0.018118994	0.325076561	0	0.24469816	0.053011134	0.158286577	0.033882762	0.03260772	0.050161549	0.026840318	0	0	0	0.029796671	0.08649462	0.011350984	0.458170215	0.061539136	0.119209732	0.751227433	0.931649357	0.607306488	0	0.403903408	0.35740956	0.263675387
1.4.1.13	4.462376243	3.812588221	0.377664696	0.47081323	1.924364643	0.734678126	1.927549444	6.110580877	5.897263952	3.770261775	4.239130285	5.064695487	5.757509446	4.142369298	4.120503378	5.006156606	2.88826587	5.370855592	4.938080833	5.13504894	5.064781388	7.259342945	3.610316006	4.611241653	0.931867902	1.250427306	2.67006956	3.50359926	1.819158586	1.675655613	2.345093552	3.985018243	3.81906132	3.847724733	4.176407576	3.109676397	7.111290885	0.415626134	0.73333723	2.262895848	0.1850621	0.686441455	2.802024629	2.369033613	4.055615998	4.697056174	3.935869995	3.728975422	1.607719928
1.4.1.16	0.454373282	0.107178562	0	0.200113735	0.949722831	0.064896147	0.128731091	0	0.938482553	0.050619315	0.070306003	0.937485284	1.027990269	0	1.008749282	1.058102362	0.096686867	0.327894125	0.330820401	0.304012527	0.251092578	0.080209518	1.037043927	0.041545177	0.128995646	0.442567576	0.474435205	0.045442889	0.044588163	0.028420986	0.002513175	0	0.183824304	0.275703159	0.169009981	0	0.076945871	0	0	0.072115684	0.029956543	0.03921205	0.445538985	0	0.109810059	0	0.467788151	0.550691889	0.038242616
1.4.1.2	0	0.032469464	0	0.035903886	0	0	0.825274847	0	0.001898921	0	0.374179566	0.046802435	0	0.044374883	0.054702815	0.04930458	0.070556475	0.225107368	0.20022574	0.257207003	0.313583944	0	0.052857904	0	0	0.524758806	0.187062231	0.043411843	0	0.019573346	0.025900715	0	0.069700981	0.165521689	0.079056665	0.032627577	0.03917979	1.028112747	0.736945931	0.459665201	0	0.005622345	0	0	0.372596052	0.095446507	0.218218625	0.210191598	0.119815578
1.4.1.20	0.000562872	0.000372361	0	7.10488E-05	0	0	0	0.00021312	0	9.02477E-05	0.008699224	7.57268E-05	6.97432E-05	0.000612099	0	0	0	0	0	1.02299E-07	8.23905E-05	0	0	0.000456378	0.000119398	0.00036591	0.000188715	0.000423056	0.000513138	0	0	0	2.1154E-05	0.000492803	0.000362256	0.000105021	0.000369708	0.00026989	0	0	7.90459E-05	0.000118658	0	0.000464162	0.008593152	0	0.000255709	0	0
1.4.1.21	0.014447891	0.809168206	0.057143328	0.031550232	0	0.011770018	0.02689668	0.005567783	0	1.010834146	0.626197405	0.359138647	0.409112602	0.032596893	0.011006839	0.054872185	0.05449064	0.185168289	0.180306355	0.178856163	0.134863831	0.03618964	0	0.034399858	0.188350117	0	0	0.080700806	0	0	0.013329259	0.012245333	0	0.040669338	0	0.03716503	0.46064472	0.039446466	0.041390603	0	0	0.013749912	0	0.055235827	0.62219714	0.27354167	0.077503179	0	0
1.4.1.3	0.863165393	1.17205941	0.07077462	0.134501638	0	0.003663852	0.060123558	0	0.02985921	0	0.755552727	0.015478684	0	0	0	0.049388968	0.293981881	0.053957053	0.180533647	0.148601066	0.11265706	0	0.003793027	0	0.1304734	0.552294985	0.066025136	0.243283885	0.033593706	0	0.949686867	0.038346007	0.139187888	0.080435921	0.156878693	0.241994149	0.047277288	0.037730373	0	0.009149411	0	0.059365678	0.051542881	0.028825903	0.729829094	0.979345836	0.071731544	0.082818034	0.133064882
1.4.1.4	0.979094949	0.937240301	0.863442342	0.986660142	1.090569287	1.582520059	0.218099096	1.03756185	1.001194024	0	0.199549191	2.016977632	1.971608371	0.989230856	0.899096549	0.875879605	0.459003624	0.69474769	0.856503381	0.844234353	0.757947601	0.889743706	0.996150706	1.034068473	1.018601327	0.373448194	1.050645256	0.732662742	1.04033756	0.1065634	0.043968165	1.057749655	1.008451578	0.965878017	0.913542314	0.714993602	1.124351811	0	0.272253906	0.593366756	0	0.783014993	0.925337293	0	0.125864364	0.909965974	0.934963247	0.997296984	0.268280182
1.4.1.8	0	0.002560189	0	0	0.003419884	0	0.000800624	0.003157853	0	0	0.003791685	0	0	0.000664189	0	0	0.000612583	0	0	0.000494027	0	0	0	0.002310579	0	0.003855944	0.005107716	0	0	0.000594043	0.0039216	0	0.003983107	0	0.004183626	0	0.002891861	0	0.002843989	0.004924403	0.002770499	0	0	0	0.005154396	0	0.066997078	0.058662756	0.008161256
1.4.1.9	0.014248808	0.030549365	0.032183956	0	0	0	0.004101536	0.016301777	0.002456541	0.000773245	0.070730567	0	0.002416241	0.01065053	0	0.168850439	0.030038616	0.024807064	0.019909874	0.0466615	0.044856773	0.003002648	3.60305E-05	0	0	0.028994329	0.273279322	0	0	0	0.001445693	0.000920274	0.107447924	0.112880778	0.079112891	0.010761836	0	0.000328571	0	0.018617112	0.019728041	0	0.032409991	0.004540489	0.081063715	0.016255652	0.16493376	0.145130776	0.011278349
1.4.2.-	0	0	0	0.003472128	0.002191556	0.000201392	0	0	0.001725248	0.001308988	0.057528288	0	0.002482095	0.002886227	0	0	0.000748611	0.00342452	0.000771293	0	0	0.001565732	0.00238432	0	0	0.001489943	0.001504104	0.002647296	0.002270929	0	0	0.003014297	0.001845091	0.000889431	0	0	0	0.000535762	0.001019266	0	0	0	0.001872093	0	0.055697159	0	0.061169354	0.059973167	0
1.4.3.-	0.144871301	0.436039762	0.091379403	0.002551451	0.098934659	0	0	0	0	0.043000537	0.958127933	0.039897135	0	0.065160292	0.046083257	0.087789309	0.017671201	0	0.009076596	0.102282775	0.065847902	0	0	0	0	0.038711666	0.306703552	0.728250469	0	0.028714063	0.221395996	0.73699735	0.060594796	0.081444602	0	0.711970444	0.032412695	0.031028489	0.083720222	0.465034417	0	0.830626493	0	0	0.842828582	1.905691714	0.227972918	0.07108059	0.073781774
1.4.3.1	0	0	0	0	0	0	0	0	0	0	0	0	0	0	0	0	0	0	0	0	0	0	0	0	0	0	0	0	0	0	0	0	0	0	0	0	0	0	0	0	0	0	0	0	0	0	0	0	0
1.4.3.10	0.002006902	0	0.001434044	0	0.001780691	0	0	0.000579697	0	0	0.000263095	0	0.002064327	0.001729893	0.000595316	0.001921692	0.000747684	0.017372557	0.017688404	0.014134697	0.015708284	0.000779589	8.4552E-06	0.00105515	0.069499042	0	0.001456933	0	0.000779571	0	0.000711919	0.001931607	0	0.000194388	0.00111128	0.00040409	0.002011287	0.001066885	0.001415701	0	0.00089331	0	0.000438858	0.000115969	0	0.000327698	0	3.7109E-06	0
1.4.3.16	1.058922489	1.097915938	0	0.271007721	0.997493997	1.036619252	0.123990038	0.908312248	0.992424661	1.034394991	1.007084494	0.935543087	0.926391883	0.442965904	0.990442716	0.580323489	0.077093051	0.857516001	0.771370352	0.771623689	0.890630263	0.97406598	0.943102373	0.547770206	0.216751295	0.075477104	0.516309466	0.839429925	0	0.06886406	0.797797617	1.003562065	0.805476132	0.988675161	0.948457059	0.709394947	0	0.081459345	1.167147715	0.479645669	0.022513546	0	0.437393089	0.095615957	0.963809555	0.7646627	0.458158246	0.589788981	0.12026355
1.4.3.19	0.80654259	1.048319014	0.040699822	0	0.007415094	0.00337666	0	0.021441988	0	0.016254892	0.753095244	0.022672628	0	0.055457823	0	0	0	0.05069121	0.067210478	0.099734673	0.09883405	0	0	0.015603134	0.606073471	0	0.04936136	0.141457204	0	0	0.820445821	0.016181228	0.031458692	0.023614867	0	0.077999277	0	0.034974181	0	0.054432845	0	0.068295579	0	0	0.649316656	0.192782619	0.316867581	0.262246505	0.077459752
1.4.3.2	0	0	0	0	0	0	0	0	0	0	0	0	0	0	0	0	0	0	0	0	0	0	0	0	0	0	0	0	0	0	0	0	0	0	0	0	0	0	0	0	0	0	0	0	0	0	0	0	0
1.4.3.21	0.173143837	0.650265936	0.024694407	0	0.007430927	0.013699086	0.012054624	0	0.008822294	0.014256665	0.033872272	0.026810188	0.029776697	0	0.001778092	0.028975433	0.021475355	0.014933454	0.022983086	0.033241742	0.005703243	0	0	0	0	0.024276304	0.247187558	0.218556828	0.022198445	0.019569481	0.001324084	0.402853878	0.026215812	0.00698334	0.029670741	0.171058008	0.015989177	0	0.075494626	0.272043356	0.021478687	0.062983365	0.008243609	0.02218988	0.041112269	0.835904242	0.030587232	0.057228759	6.71263E-05
1.4.3.3	0	0	0.004160917	0.003649223	0.002730876	0.006168981	0	0.001205077	0.004072963	0.001865597	0.031114206	0	0.001272707	0	0.002556618	0	0.004101699	0.001511849	0	0	0.003621026	0	0.008784649	0	0.003853145	0.003623053	0	0	0.00498202	0	0.002060182	0.003310548	0.008585865	0.008741418	0	0.010267911	0	0.003025158	0	0	0	0.001160101	0.002507791	0.008245046	0.029993629	0.001604608	0.039493457	0.022497461	0
1.4.3.4	0	0	0.007110131	0.046516966	0.019113621	0.027681368	0	0	0.03163261	0.043572352	0.280169043	0	0.029103401	0.020216405	0	0.164965714	0.014244455	0.410727702	0.451105601	0.365549667	0.429732146	0.029281934	0	0.026086111	0.086787693	0.054549565	0.022029571	0.049372027	0	1.00882082	0.007696731	0	0	0.055360068	0	0.065916305	0	0.026147337	0	0.017464344	0.04579701	0.01315382	0.029742842	0.006892276	0.259476267	0	0.243597968	0.23046162	0.005978182
1.4.3.5	0.898688609	0.957087499	1.079659497	0	1.071121474	0	0.016800151	0.048421808	0	0.004882491	0.841658188	0.90834029	0.854866373	0	0	0	0.12185525	0	0.042068857	0.024889014	0.106594569	0.091491337	0.069460909	0	0.048203219	0	0.532952805	0.990440817	0	0.01824675	0.928359735	0.924961697	0	0.080772787	0	0.844162619	0	0	0.22179031	0.506887967	0	0.95841143	0	0.023915875	0.961057421	0.893089883	0.161475684	0.31020832	0.199897483
1.4.4.2	1.689673687	0	0	0.701665765	2.051566627	0.650882623	0.372560835	0.040113885	0	0.120247652	1.362245161	1.352319887	1.172454909	0.131908506	2.109988947	0.38200724	0	1.097581353	1.21171681	1.023033386	0.969089175	0.109214996	0.130949822	0.859222449	0.77100519	0.133584642	0.78898332	1.167097358	0.166247898	0	1.129588453	1.27036119	0	0	0	1.261421217	0	2.150005151	0.221257362	0.340080694	0.00273139	0.035234953	0.140560224	0	1.256084767	1.328038542	0.611606989	0.591438574	0.094526106
1.4.7.1	0.763212455	0	0	0.083460114	0.993706627	0.03081388	0.070048239	0	0.47089806	0	0.234831747	0	0.080733138	0	0.058844778	0.125312484	0.055790308	0.094521257	0.037258879	0.0126603	0.126366445	0.579853212	0	0	0.0488713	0	0.334603126	0.069945861	0.033183771	0	0	0	0.383051473	0.481732496	0.369615601	0.069710649	0.038986917	0	0.092335518	0.021337374	0	0	0.102589088	0.078955995	0.377801404	0.085023245	0.090996151	0.070670838	0.032470497
1.4.9.1	0.02374621	0.016442846	0	0.006357039	0.011067743	0.035537494	0	0.023638737	0.005538312	0.02294677	0.297525262	0.030992285	0	0	0.039710381	0.038892569	0	0.031335148	0.032180166	0	0	0.005662708	0.013232531	0	0	0.002382045	0	0	0.032186331	0	0.038408263	0	0	0.018013073	0	0	0	0	0.036512487	0	0.014654287	0.001532744	0	0	0.367768731	0.015234436	0	0.031889441	0.009435101
1.4.99.-	0.001637578	0.002858663	0.004625359	0.002226128	0.00545492	0	0.005773058	0.000910283	0	0.004384983	0.005188706	0.005553119	0.000267804	0.004840644	0	0.001830125	0.064486116	0	0.00485446	0	0.005796152	0	0.003693362	0.005101912	0.005902241	0	0	0	0	0	0	0	0	0.000185984	0	0.004624099	0	0	0	0.001041699	0	0	0.001610547	0	0	0.003864527	0.002470077	0.002052189	0
1.4.99.1	2.458935413	2.123690311	0	0	0	0	0	0.118488532	0.05913689	0.209243214	3.599076423	0	0	0	0	0	0.180102521	0.179853581	0.257900556	0.249001386	0.146294077	0.091986397	0	0.116355484	0.272338268	0	0.403877555	1.119399501	0.135974965	0.076487634	1.040780072	0.775691828	0.092875503	0	0.017313382	0.899056552	0.156327994	0.174120303	0.538849963	0.566630803	0.191047002	0	0.18237481	0.132291446	3.453478291	2.297692031	0.330806	0.27216905	0.463709165
1.4.99.5	0	0	0.00364058	0	0.017047042	0	0.011187117	0	0.00957262	0.006316157	0.01853727	0.016833892	0.001714141	0.001289753	0.014065659	0.02303889	0	0.019670319	0	0	0.012008269	0.011625651	0.021179115	0.020972991	0	0.01636067	0	0.008874198	0	0.014376079	0	0.002632011	0.012258245	0	0.02375764	0.006763072	0	0	0	0.007606611	0	0.003287707	0.007109599	0.012592155	0.048260395	0	0.016975434	0.011951019	0.002715436
1.5.1.-	0.126838029	1.204021449	0.049978091	0	0.001029033	0.00400802	0.100993594	0	0	0.106720734	0.239395128	0	0	0.021169164	0.069947898	0	0	0	0.006868309	0	0	0.086091236	0	0	0.008816795	0	0.165312128	0.892399448	8.82235E-05	0	0.383723544	1.781256699	0.106106921	0	0	0.911803769	0	0	0.13433647	0.557027063	0	0.085249497	0.051240651	0.024319661	0.152192861	1.750962825	0.047871736	0.119334322	0.096009505
1.5.1.10	0	0	0.003005802	0.001190162	0.000878067	0	0.002527485	0	0.003242162	0	0	0.000898671	0	0	0.000976751	0	0	0.002642057	0	0	0	0	0.001131638	0	0	0.000873635	0.001300257	0	0	0	0.00119738	0.001585365	0.002864219	0	0.003333756	0	0.004470759	0.003885783	0	0.004286868	0	0.003430715	0.001410549	0.00189394	0.004170137	0	0	0.001576526	0
1.5.1.12	0.551919958	0.338797772	0.130105838	0	0.944568163	0	0	0	0	0	0.468551918	0.203426337	0.207535334	0	0	0	0.206734725	0.070183109	0.038274576	0.094958866	0.04724423	0	0	0.450183581	0.231560967	0.047904544	0	0.276841523	0	0.009854217	0.170998156	0.293858811	0.022567234	0	0.022965249	0.355568617	0.031048455	0	0.029272457	0.063281117	0	0	0.035824218	0.01858168	0.468519189	0.243541789	0.147733458	0.091052966	0
1.5.1.15	0	0	0	0	0	0	0	0	0	0	0	0	0	0	0	0	0	0	0	0	0	0	0	0	0	0	0	0	0	0	0	0	0	0	0	0	0	0	0	0	0	0	0	0	0	0	0	0	0
1.5.1.19	0.000920499	0	0.00198014	0	0.002489652	0.00082413	0.000190451	0.000793993	0	0.003599286	0	0.001898551	0	0.000387824	0	0.00323914	0.002241903	0.00249391	0	0.000513007	0	0	0.000315284	0	0.001158299	0	0.00350338	0	0.00174586	0	0	0.001577762	0	0.003161644	0	0.002549116	0	0	0	0.002064697	0.000142961	0	0.003385089	0.003272563	0	0.000298462	0.002551675	0.00082106	0.001766493
1.5.1.2	0.95371463	1.562592375	1.009660818	0.840724304	1.015375924	0.509694298	0.541972283	1.022337762	0.9401032	1.056883723	0.966864128	1.188869487	1.095943198	1.157655552	0.988417317	1.025120266	0.871244773	1.189654413	1.139522764	1.159809564	1.163269906	1.0275375	1.042434322	0.511765073	0.958847847	1.52418122	0.937934519	0.930467433	1.522732949	0.998580561	0.954726188	1.010875233	0.863019401	0.89708082	0.951131645	0.894059188	1.022431834	0.23547965	0.204417347	0.716113741	0.028104667	1.002724065	0.846674931	0	1.055991684	1.466522552	0.943291175	1.050418546	0.631917641
1.5.1.20	1.095938494	1.727848631	0.969925492	0.818764689	0.956665989	0.919654918	0.139524822	1.00009098	1.020722933	0.010659206	0.993892295	1.131147384	1.197097134	0.977134463	0.961786075	0.684895182	0.447119671	0.556488792	0.660963842	0.659451781	0.511746934	0.924611014	0.93801355	0.921241281	1.02714488	0.01319988	0.469928629	1.062206909	0	0.007329381	1.025110455	0.988867245	0.756089843	0.704643314	0.80979702	1.044442941	0	0.039685421	0.479627181	0.450814423	0	1.001215876	0.206663077	0.017491904	0.855654259	0.915861829	0.718484762	0.877353022	0.464923975
1.5.1.24	0	0.018221713	0.018293708	0.005498614	0	0	0	0	0.031054313	0	0.020216073	0	0.028695146	0	0	0.184880056	0.006445152	0.216430368	0.187036205	0.229096367	0.242098696	0.032052695	0	0	0.005841718	0	0	0	0.004643898	0.021654402	0.003350906	0	0.030421123	0.011911682	0.022458136	0.011970496	0	0	0	0	0.030778296	0.024920575	0.10891409	0.013870658	0	0	0.048501534	0.018513576	0.010242783
1.5.1.28	0	0.08685821	0.001470997	0	0.003177663	0.005991925	0.004140175	0.004843148	0.002791305	0.001416822	0.070569077	0.0036284	0.002270951	0.003699899	0	0.00114034	0.001246306	0.003888263	0	0	0	0	0	0.000359045	0.001033039	0.005366196	0	0	0	0.005894655	0	0	0	0	0.004265916	0	0	0.005168252	0	0.001513152	0.004574331	0	0	0	0.080426502	0	0.025396974	0.027843421	0
1.5.1.3	0.984422773	1.113028255	0.924473637	0.819210042	0.96231387	0.44088422	1.055915427	0.062917008	1.041113187	0	1.00398751	0.98277033	0.923795209	1.069018166	0.004476416	0.988549121	0	0.786005288	0.669450177	0.673571525	0.79347152	1.06871679	1.000072338	0.937042567	1.014360072	0.942309279	0.242933424	1.016466459	1.486444155	0.953287025	1.069715473	1.157312062	1.067930696	0.999487435	1.019370109	1.144124179	0	1.054764772	0.998184087	1.200741532	0.922397541	1.023649752	0.807063794	0.036597863	0.924005195	0.963184898	0.968623969	0.835343407	0.962559879
1.5.1.33	0	0	0.012419884	0	0.002141391	0	0.02040624	0	0.007989526	0	0.023104003	0.010590725	0	0	0.004442534	0.018452607	0.021271422	0.038553767	0.019527027	0.032495503	0.044713996	0	0.018948512	0.012404763	0	0	0	0	0	0	0.006190094	0.024185783	0.001408039	0	0	0	0	0	0	0	0.020707143	0.015121152	0	0	0.022171874	0	0.001958457	0.024632797	0.010273796
1.5.1.38	0.895723723	1.0692737	0	0.074359515	0	0	0	0	0	0	1.063859694	0.034079253	0.073633065	0	0	0	0.052817471	0	0	0.01086258	0.047659857	0	0	0	0.869562367	0.009775639	0.288915971	0.608359916	0	0.03031967	0.953926194	0.965459531	0.047422919	0	0	0.637265198	0.048191619	0	0.090849205	0.593629582	0	0.10529132	0.06307208	0	0.940706108	1.046355481	0.110139621	0.272643393	0.013216809
1.5.1.5	2.084082797	2.229342634	1.919502698	2.046980936	1.913840214	2.062244692	1.701490817	3.945583396	1.923868659	2.07217244	2.330177102	2.066289306	1.956874104	2.052507805	2.042455851	3.231890448	1.935460973	2.695384509	2.596584693	2.615483014	2.775449625	3.064417135	2.003503298	2.960096389	1.998818608	1.945165849	2.044080461	2.018636686	2.014880745	1.958972595	1.924060441	1.948605331	2.384614412	2.35042957	2.336811288	1.950994432	3.069912654	2.045998316	2.190466316	1.943861538	2.051387802	2.068990573	1.868648017	2.015676804	2.374568958	1.994583168	2.730115682	2.760241598	2.140424023
1.5.1.7	0.069078358	0	0	0.049450302	0.997328674	0.528196994	0	0.01312251	0.043440076	0	0.327257504	0.378132761	0.394419189	0.027589367	1.028748054	0.535378045	0.938963072	0.175353294	0.247042817	0.169277939	0.179441251	0	0.942763549	0	0.149251009	0	0.168258361	0	0.036738468	0.034078665	0	0	0.425753625	0.539140908	0.558711055	0.006275155	0.949137685	0	0	0	0.055310482	0	0.247706381	0	0.342668952	0	0.269189897	0.281295373	0.02647419
1.5.1.9	0.00032901	0	0.001434197	0	0	0	0	0.00377989	0	0	0.003666898	0	0.004330398	0	0	0	0.001521431	0	0	0	0.002264004	0	0.000876627	0	0.000278173	0.000211404	0	0.002490191	0.001625755	0	0	0.002067291	0.003733855	0	0.004184798	0.003468284	0.00450878	0	0	0	0.004506023	0.001355332	0	0.003132099	0.002156304	0.002204806	0.003738911	0	0.000564842
1.5.3.-	0.148715962	0.012329881	0.059720775	0	0	0	0.051656863	0	0	0.013477562	0	0	0.063996455	0.064455211	0	0	0.114194705	0.27594058	0.225944588	0.188111089	0.239534354	0.003882999	0.051698885	0.00804041	0	0	0.238129814	0.796554568	0	0	1.201345722	0.896149864	0	0	0	0.745829235	0	0.056469243	0.203629458	0.542762831	0.02318006	0.068612509	0.015373645	0	0	0.71341517	0.010903907	0.085457944	0.044157805
1.5.3.1	0	0.061643637	0.249186035	0	0	0.050273606	0.7030155	0	0.308334717	0	2.657550281	0.087429908	0.185883081	0.231236017	0.942550217	1.253856932	0	0.29663732	0.534012174	0.273666333	0.541432238	0.217921038	1.024123824	0.636252461	0.307426967	0.202825364	0	0.198209336	0.123799325	1.105816916	0	0.200182312	0.596150863	0.746150377	0.551431664	0	0.759434966	0.287862021	0.22331387	0	0.010858839	0	0.182277669	0	2.895343008	0.726548156	1.277442823	1.306055553	0.411062626
1.5.3.13	0	0	0	0	0	0	0	0	0	0	0	0	0	0	0	0	0	0	0	0	0	0	0	0	0	0	0	0	0	0	0	0	0	0	0	0	0	0	0	0	0	0	0	0	0	0	0	0	0
1.5.5.-	0.722073982	0.069273224	0.142285947	0.285250681	0	0.00237506	0.53140444	0	0	0	0	0	0	0	0.078038218	0.055111901	0	0.098576067	0.018039348	0.163806451	0.109086433	0	0.100975724	0.062738934	0	0.142628253	2.379220979	1.467498827	0.117060665	0.092879912	0	2.772936535	0	0.042173474	0.006551763	1.326964213	0.119819281	0	1.060316463	1.379995064	0	0.327180925	0.094227832	0	0.012541065	0.032438887	0	0	0.178957519
1.5.5.1	0.753310175	1.043521468	0.05662741	0.009808115	0.052420175	0.030525368	0	0	0.019679	0	1.043784086	0.031733819	0	0.039426026	0	0.040614336	0.042500392	0.037788066	0.063418103	0	0.071428245	0	0	0	0	0	0.298687065	0.066946169	0	0.049608002	0	0	0.023078183	0	0	0.068807067	0	0.072299265	0.037009535	0.029120775	0.057940329	0.015079911	0	0.002248065	1.084859223	0.156056161	0.044249728	0.025138702	0.1325063
1.5.8.2	0.004165534	0	0	0.030477526	0.037829705	0	0.003903721	0.036724356	0	0	0.007350496	0.007548016	0.041803093	0	0	0	0.031685619	0.03236245	0.019457196	0.01848873	0.035711744	0	0	0	0	0.002164581	0	0.036042995	0.021930112	0	0	0	0.033010655	0	0.003650081	0.023769467	0.032744171	0.033608743	0.03935906	0.533163026	1.009654003	0.027240243	0.023224951	0.005976281	0.053387029	0	0.007806852	0.031671591	0.02872023
1.5.8.3	0.010381017	0.012059461	0	0.009822509	0	0	0.019174055	0.025084625	0	0.010980857	0.002834785	0.002090203	0	0.002712174	0.00740318	0.012092647	0	0.007089787	0	0.001243037	0	0.014739342	0.00079876	0.012630112	0.004954743	0	0.024671754	0.010513417	0.02010279	0	0.000256946	0	0.002080742	0	0.004197436	0.024588724	0.009634331	0	0.020602592	0	0.008565891	0.012288174	0	0	0.011840771	0.142467903	0.07443303	0.060162156	0.023053167
1.5.8.4	0.001539785	0.001175537	0.00899052	0	0.001307841	0.008957263	0.005450385	0.001878651	0	0.003428168	0.050840181	0	0.006905712	0.000470086	0	0	0.008730557	0	0.000390609	0	0.00509658	0	0.00086397	0	0.003472905	0.001379879	0.001128333	9.23645E-05	0.007716709	0	0	0	0	0	0.005207186	0.005572947	0	0.010117005	0.006341951	0	0.004705755	0.011364365	0	0	0.06165699	0	0.065552171	0.069160424	0.025013796
1.5.99.-	0	0	0.003447423	0.008530177	0	0.003017602	0	0	0	0.00064565	0.012683561	0.004109855	0	0	0	0	0	0	0.002285354	0	0	0.008709438	0.003211208	0	0	0	0	0	0	0.008342604	0	0	0.000766333	0	0	0	0.000169502	0	0	0	0	0.000387711	0	0	0.010646535	0	0.00498448	0	0
1.5.99.11	0.021525258	0	0	0	0	0.009228779	0	0	0	0	0	0.014461771	0	0.018168015	0.024599551	0.004281172	0	0.036640856	0	0	0	0.029543061	0.008287902	0	0.012151298	0.026973238	0.015895124	0.031956147	0.023688995	0	0.004969881	0.032538142	0	0	0	0	0	0	0.004761959	0	0.009906616	0	0.005767717	0	0	0	0.084609294	0.058857576	0.016422628
1.5.99.12	0	0	0	0	0	0	0	0	0	0	0	0	0	0	0	0	0	0	0	0	0	0	0	0	0	0	0	0	0	0	0	0	0	0	0	0	0	0	0	0	0	0	0	0	0	0	0	0	0
1.5.99.6	0.011380079	0	0	0.013640856	0.008208307	0	0.002602865	0	0.009601875	0	0.028779822	0	0.011071605	0	0	0	0.143101307	0.000404554	0	0.014622195	0	0	0	0.000623805	0.005463765	0.013571157	0	0.038506843	0.00112493	0.003374871	0.135729271	0	0.000761288	0.017404074	0.009483193	0.050394182	0	0	0.004446444	0.01504171	0	0	0	0	0.040788333	0	0.012780013	0.013311441	0.0274607
1.5.99.8	1.899474671	1.628703816	1.265372559	1.442883723	3.165696485	0.00759858	0.019325514	0	0.179614216	0	1.647956624	0.628862481	0.554766859	0	2.012964789	0	1.28239333	0.251477236	0.219426908	0	0.050493996	0	0.091223046	0	0.771154664	0.076303231	0.320462778	1.724071794	0.106568443	0	1.442972204	1.525826603	0.02481457	0.039876777	0	1.646194134	0.088201513	0.107543057	0.35748325	0.659900156	0	0.243358405	0.124710142	0.170256398	1.812556494	1.673042918	0.198567516	0.384020908	0.304859609
1.5.99.9	0	0	0	0	0	0	0	0	0	0	0	0	0	0	0	0	0	0	0	0	0	0	0	0	0	0	0	0	0	0	0	0	0	0	0	0	0	0	0	0	0	0	0	0	0	0	0	0	0
1.6.-.-	0	0	0	0.381857099	0.085081532	0	0.386086015	0.020738036	0.888245253	1.107225899	0	0.023924839	0.124455934	0.180651188	1.078380024	0.456004502	0.076244179	0.544008413	0.569714792	0.591568117	0.49308638	0.003033066	1.028347317	0.074434634	0.356997767	1.452039769	0.07553673	0.042403342	2.882291981	0.921284667	0.024570552	0.079985326	0	0.116400103	0	0.201213784	0	0.299769577	1.122738168	0.37215016	0	0.041607882	0.301152215	0.95343222	0.046728778	0	0.363254239	0.177384119	0.468181914
1.6.1.1	0.246879586	1.065233788	0.06136007	0.111677478	0	0.058197207	0.085461648	0.056511794	0.017374801	0.064312338	0.121687586	0.024437847	0	0.003612126	0.051256434	0.027519934	0.057961133	0	0	0.038040053	0	0.018199002	0	0.023398463	0	0.054598486	0.285797546	0.816624641	0.03463729	0	1.07715441	0.964287078	0.041376927	0	0	0.787396677	0	0	0.128045784	0.458861928	0.069375292	0.04417049	0	0.049536449	0.053969871	0.693354144	0.04499783	0.150634579	0.065647148
1.6.1.2	2.42618464	3.105647976	1.897631559	0.338346016	0	0	0	0.020837869	0.091630087	0.048822358	3.219077312	0	0.108381144	2.900267287	0	0.183278968	0	0.040708645	0	0.07763368	0.043503869	0	0.248794603	0.184298966	0.528143156	0	1.147720356	1.921139384	0.107028921	0.045993236	0.20479566	2.091747796	0.0412969	0	0	1.911008138	0	0.217300943	0.34420976	0.896184312	0	2.175855799	0	0.212016669	2.823454723	1.926433463	0.565841811	0.312085668	0.183495225
1.6.2.2	0	0	0	0	0	0	0	0.000154087	0.000254433	0.000257221	0.008774253	0	0.000196129	3.95198E-05	0.000238781	0.000318009	5.25221E-05	0.000182578	0.000398739	0.000182085	0	0	0	8.64154E-05	0	1.89938E-05	0	0.000351972	0	0	0.000144611	0	7.33101E-05	0.000132507	0	0	0	0.000168811	0	0	0	0.000297832	2.53543E-05	9.35767E-05	0.00846805	9.39168E-05	0.000187115	0	0.000213081
1.6.2.4	0	0.001177132	0.00757103	0.004682367	0.0024347	0.005677225	0	0	0	0.001073762	0.05651433	0.0065329	0.00798221	0.008504164	0	0.007674156	0	0.00171151	0.008226577	0	0.00070451	0.009164736	0.003120247	0	0.007963025	0	0.001880363	0.003579815	0.003926613	0	0	0.003628517	0.004657387	0	0	0.011907935	0.005544074	0.000972295	0.008331533	0	0	0	0.000988546	0	0.056506696	0.002669967	0.007512594	0	0
1.6.4.-	0.940946531	1.588916383	0.006842737	0.043641996	0	0	0.785477506	0.060203454	0	0.05772425	0.722736224	1.079403285	0.997394894	0.079415635	0	0.031456261	0	0.229284642	0.099722259	0.118633847	0.148509594	0	0	0	0.185699499	0.444808191	0.579070647	0.630875873	0.418471321	0	0	1.060521731	0.030960164	0.053395964	0	0.634898223	0.01392424	0	0.104777367	0.413702085	0	0.002774778	0	0.07235769	0.68316221	0.929238346	0.016704863	0.002956496	0.120602581
1.6.5.-	0	0	5.733265563	0	0.268489453	4.568812314	0	0	0	0.176294214	0.429438192	6.309188241	6.18073682	0.347689835	0.303748981	0	0	0	0.110810342	0	0.060873639	0	0.227657196	0	0.499656138	0	0	1.534318484	0	0.090302988	0	0.491230886	0.469997217	0	0.443980226	1.95972536	1.324487456	4.867234478	0.272208986	0.755898428	0.08744752	5.584959665	0.19257034	0.162814097	0.505219898	4.898000207	0	0	0
1.6.5.2	0.256408362	0.788426189	0.027856571	0.313886837	0.026441202	0.005036347	0	0	0	0	0.601029219	0	0.038107927	0.050382476	0.013709188	0	0.04132223	0	0	0.052415574	0.015024577	0.044377477	0.056612433	0.039245026	0	0	0.004504886	0.120374854	0	0.035163379	0	0	0	0.006284079	0	0.076502132	0.018872074	0	0	0.009826798	0	0	0.128924399	0.02411417	0.563447354	0.811139476	0.085605415	0.0561564	0.086789583
1.6.5.3	13.55413423	13.95892519	0.843844394	13.65962148	13.2585563	11.63176188	3.119055801	4.460990405	5.018813102	4.052896841	12.68040247	10.96722175	12.74061216	0	4.973094733	4.242009972	13.30209382	4.643666791	2.113049614	4.257559882	3.526539516	2.620602893	1.779733265	0.561651856	1.099748901	1.755723112	8.18972954	12.57493239	0.027537802	0.761400555	13.04789131	11.7665636	2.053700642	1.352996939	1.977365653	11.51155098	0	2.8040443	1.839827669	6.019823032	0	1.666201562	0.637822538	0.369276181	15.19952926	14.26080058	6.702982363	6.926823659	2.10081144
1.6.5.5	1.819425529	2.643786955	0.06167931	0.302164361	1.127275216	0.033947585	0.135160427	0	0	0	4.118777903	0.091360502	0.157839892	0	1.062182212	0.043347146	0.079449709	0.187614336	0.272272444	0	0.240953992	0.218951754	0	0.110919544	1.156338659	0.093662332	0.750837031	0.8987178	0.149360139	0.133208186	1.194910845	1.12688839	0.059948349	0.127718419	0.233649068	0.934541188	0	0.146028138	0.415561342	0.644275339	0	0	0	0.181459497	4.290962565	1.948223317	0.504722937	0.857079272	0.374190457
1.6.6.-	0.00045232	0	0.000683921	0	0	0	0.000807657	0	0	0.000409978	0.008457236	0	0	0.000314539	0	0.000233149	0	0.016334893	0.016835773	0.016411958	0.015683705	0.000671019	0.000781572	0.000526382	0	0.000347201	0	0	0.000914539	0.000641515	0.000670244	0.000237669	0	0	0	0.000512311	4.64847E-05	0	0	0.000635088	0.00038429	0.000386116	0	0.000342437	0.009064202	0.00034106	0	0	0
1.6.99.-	0.711025505	0.999126703	1.212384835	0.507593546	0	0.085157047	0	0.051453246	0.097422554	0	0.154385894	0.582621055	0.622879263	0.595361361	1.00678163	0.084249532	1.669914488	0.255923491	0.114141225	0.184872814	0.224064476	0.062905794	2.01490366	0.094798621	0.272975917	0.540629384	0.08998288	0.240915439	0	0.071451585	0.072955954	0.292650557	0.032610577	0.082131867	0	0.138647846	0	0.094562042	0.65499821	0	0	0.901546239	0.439040756	0	0.062893443	0.372363087	0.093210989	0.122511654	0.152985793
1.6.99.1	0.022047201	0.0144497	0.001138119	0	0.00070512	0	0.007005549	0.006146688	0	0	0.438751073	0.004598405	0.010548623	0.004033605	0.006277738	0	0.256082962	0.001712281	0	0.006795176	0.000218309	0	0.021505416	0	0	0.020758555	0	0	0	0	0	0.009430079	0	0	0	0	0	0	0.008107322	0	0	0.000823101	0	0.018970754	0.425920829	0	0	0	0.012655961
1.6.99.3	0.960486526	1.402260073	0.88949614	1.101773046	0	0.181947943	0.183345431	0.00438034	0.395719243	0.031797629	3.153850565	0.646251449	0.95299439	0.889076236	0.177622743	0	0.39699124	0.545018558	0.447789717	0.691933548	0.461918035	0.632412855	0.209628207	0.03214005	0.768614911	1.664927283	0.820054633	1.132487052	3.284379136	0.047117253	0.813774958	1.120173662	0	0.044403901	0.174947749	0.902374291	0	0.091679	0.324147121	1.111232184	1.928958095	1.035339928	0	0	2.803006052	1.112847663	0.760680672	0.445174602	1.260921462
1.6.99.5	0.631286963	0.027967562	0.050297807	0	0	0.011348239	0.067511386	0.039885522	0.008860295	0	0.735203254	0.016641705	0	0	2.075942405	0.075661098	0.054034403	0.161293751	0.148120939	0.205097153	0.146743849	0	0.068906274	0.055043702	0.118877979	1.063640247	0.428396391	0	0.072210597	0	0	0	0.073218531	0.030007855	0	0.016523893	0.024060381	0.023218521	0.062860968	0.063255799	0.072010197	0	0.046812813	0.059914266	0.64234437	0.023944768	0	0.058720573	0.044047169
1.7.-.-	1.464566917	1.413131038	1.057311031	0.028405783	0.117498192	0.038730829	0.915505537	0	1.473005677	0.964667924	1.393342281	0.829507743	0.847105425	0	0.842496173	1.511932737	0.138954344	1.929912823	1.884778958	1.962299999	1.928618135	0	0.875311192	1.153247612	0.210944312	0.569768923	1.659107412	1.890351173	1.03766154	0	0.918821452	2.076810226	0.868610593	0.745794023	0.743112807	1.6296315	0.837387484	1.601589008	1.238950371	1.411550413	0	0.903933359	0.136044487	1.027874183	1.504927997	2.292316342	0.927533932	1.0142648	0.370919124
1.7.1.1	0.005394831	0.001111426	0.004705763	0	0.003287501	0.008712595	0	0.002471894	0	0.006531388	0.019461263	0.005193178	0	0	0	0.005835091	0	0	0.003260046	0	0.006412546	0	0.002432178	0.004934479	0	0	0.007413625	0.002443366	0	0.005974149	0.005714655	5.21313E-05	0	0.001780747	0	0.002318315	0	0.002501247	0	0.002243527	0	0.006023505	0.001297195	0	0.024006824	0.006977882	0	0.005384931	0.02767589
1.7.1.13	1.518935332	1.24944422	1.238841904	0	1.92067432	0	0.023014876	0	1.017223464	0.029442766	1.409488465	1.203318075	1.240792064	0	1.052230465	0.398001428	1.16171529	0.053822046	0.120350488	0.178361707	0.173045257	0	0.966772168	0.405159597	0.23109776	0.36934415	0.535704787	1.350808343	0.143679038	0	1.188984599	1.418573274	0.163271665	0.394438114	0.218775404	1.219517085	0.042794757	0	0.154108324	0.510050041	0.10867988	1.307186552	0.406827881	0	1.384168308	1.407464409	0.582849711	0.477682755	0.114633885
1.7.1.4	2.193200016	1.081280442	0.169018046	0	0.078734408	0.120036327	0.826469345	0	0.49387051	0.182869659	2.423455949	0	0.148921267	0	0.050568986	0	0	0.035226015	0.244888675	0.220576252	0.356495698	0	0	0.169741633	0.198065867	0.06452427	0.685760267	1.521777711	0	0	0.338993777	1.774637329	0	0	0.145306564	1.640607577	0.211898151	0.04509769	0.517485427	0.797689161	0	0	0	0	2.510451311	2.593575577	0.609931797	0.54505152	0.332322558
1.7.1.6	0	0	0	0.001226721	0	7.14886E-05	0.001906387	0.002902594	0	0	0.001298903	0.00200594	0	0.000732597	0.000643632	0	0.001805391	0	0.00170548	0.002310205	0.00270095	0	0	0.000373116	0	0	0	0.003248145	0.000495801	0.000934928	0.001584697	0.013857703	0.002176378	0	0	0.002697226	0.001523114	0	0.001945753	0.000220645	0.001848034	0	0	0.002066789	0.000934869	0.000221977	0	0	0.00049973
1.7.1.7	0.944326503	0	0.03884388	0	0.010258358	0.09207891	0.065446815	0.065341858	0	0	0.241946003	0.098628504	0	0	0	0.027933317	0.027299432	0.037567922	0.007602794	0.048994072	0.108079484	0.08053994	0.055039411	0.095818801	0.044987342	0.554890696	0.276134924	0.791299812	1.092894606	0	1.123325081	0.904029195	0	0.064026607	0.056698101	0.901926748	0.046002089	0.059735946	0.218402263	0.596339238	1.035112717	0.160055349	0.376651429	0	0.124910539	0.832039379	0.224880434	0.07312104	0.765404759
1.7.2.1	0.554471262	0.032700893	0.969547815	0.455527559	0	0	0	0.02211961	0	0	0.745048228	0.034326209	0	0.008509113	0	0	0	0.007958017	0.010991274	0	0	0	0.012723444	0.017348034	0	0.00806038	0	0	0.013535214	0	0.023647084	0.000817237	0	0	0.006371646	0	0.048578607	0	0.002900797	0.039699286	0.005562445	0.087486106	0.014531471	0.001785982	0.79246818	0.109210238	0.003765371	0.00107376	0.102999851
1.7.2.2	0.1704873	0	1.017367248	0.042122425	0	0.048934462	0.371203178	0	0.041544972	0	0.081230289	0.669566283	0.580767772	0.018516351	0.959359691	0	0.950085371	0.027894139	0	0	0.050565834	0	0.003326196	0	0.166918054	0.07571074	0.769158227	0.547950205	0	0.00176472	0.039761101	0.954971461	0.007701348	0.077256384	0	0.618158709	0.071262209	0	0.127129671	0.560307786	0.033564681	0.977938201	0	0	0	0.045710743	0.09796488	0.07238916	0
1.7.2.3	0.660722875	0	1.883820865	0.087281282	0	0.051141057	0	0	0	0.029607173	0.383879551	0.120481797	0	0	0.144036248	0.095059061	1.20791471	0	0.111440757	0.083661073	0	0.015928595	0	0	0	0	0.546036703	0.988496853	0	0.126900413	0.310109705	1.878768633	0	0	0.144258174	0.903772921	0	0	0.557944064	0.982166714	0	0.575524021	0	0	0.332891802	0.581844887	0.027639029	0	0.074681281
1.7.2.4	0.615911326	0.02100121	0	0	0	0.028098661	0.016438033	0	0.012937003	0	0.354253914	0	0.008482288	0.014485055	0.022928778	0.020393568	0.161329183	0.021080185	0.007897542	0	0.001191396	0.030079064	0.030305617	0	0.006410954	0	0.006289318	0	0.009521972	0.011773718	0.005333999	0.030660683	0	0.010347516	0	0	0	0.000241921	0	0	0	0	0	0.004497711	0.373067937	0.130456163	0.019608833	0.02378255	0.016000228
1.7.2.5	1.239011212	0	0.050184454	0.266369032	0	0	0.04083005	0.040749976	0.05825369	0	0.832074367	0	0.036450418	0	0	0	0.107268416	0.050159438	0.012163845	0	0.016020976	0	0.036953046	0.049983391	0.223845978	0	0	0.031945279	0	0	0.008041333	0.072873748	0.028272228	0	0	0	0	0.037324834	0.049888453	0.01620147	0.054491593	0.073483474	0	0.061168065	0.837309197	0.102569945	0.044166404	0	0.102689148
1.7.3.3	0	0	0.00475449	7.92502E-05	0	0	0.001121839	0.002504628	0	0.004003532	0.005260353	0.002765161	0.001272174	0.00446451	0.000250677	0	0.000645162	0.005054028	0	0.004665465	0.005439545	0.001058088	0.002780194	0	0.003368279	3.45564E-05	0	0.003044729	0	0.003862237	0	0.001364696	0	0.005594832	0	0	0.00500033	0.001119794	0.003305772	0	0.001801528	0.003778147	0	0.005132257	0.003389421	0.002725744	0.093328453	0.091459005	0.028663277
1.7.3.4	0	0.001307757	0.003959325	0	0.002366162	0	0	0	0	0	0	0	0.002299356	0	0	0.001772776	0.153340794	0.019052947	0.018655889	0.020008065	0.018868416	0.004096851	0.00293718	0	0.003324899	0	0	0	0.001038208	0	0.003396197	0.003288207	0.00201153	0	0.002021517	0.002126379	0	0	0.001152399	0.001406446	0	0	0.003662256	0	0	0.001569739	0	0.003582633	0.015010568
1.7.7.1	0.038165453	0	0.060072788	0.280606769	0.036886247	0.011404609	0.045458008	0.052116269	1.043551686	0.965251503	0.035179402	0	0	0	0.05128883	0.20255269	0.210522914	0.426894189	0.445311536	0.427060432	0.399402296	0	0.055949535	0.01879194	0.677589139	0	0	0.06591329	0	0.059431134	0.037780915	0.024524505	0.107383369	0.102187884	0.118870918	0	0.006671604	0	0.287787115	0.056653716	0	0	0.325420313	0	0	0	0.196092241	0.17917641	0.014717427
1.7.7.2	8.50394E-05	0	0.000155248	0	0.000311249	0	0	0	0	0	0.008229255	0	0	0.000114261	0	0	0	0	0.000143502	0	0	0	0.000177293	0	0.000200002	0	0	0	0.000213951	0.000286763	0.000108556	0	0.000375091	0	0.000211585	0.000292291	1.00652E-05	0	0	0	0	0.000236371	0	2.53084E-05	0.008242699	0	0.000186378	0	0
1.7.99.1	0.587215351	0.00251946	0.01562249	0	0	0.006667527	0.003136828	0	0.002384425	0.009459948	0.11080876	0.015956239	0.00090821	0	0	0.00110339	0.226091499	0	0.008168998	0.004488341	0	0	0.011400458	0	0	0.006759894	0.018161284	0.020356809	0	0.006175143	0	0.00367879	0	0	0.001325466	0.026780643	0.012096049	0	0.000337648	0.009293872	0	0.003900823	0.012856889	0	0.108803212	0.010619558	0	0.002979474	0.025841425
1.7.99.4	4.230547561	1.02138923	0.819314767	2.659819207	0	0	0	0.292218766	0.166897544	0	3.20108543	0	0.267054101	0	4.952811622	0	0.919450568	0.668990814	0.460692621	0.679860996	0.479280276	0.291225881	0	0	1.475373496	0	2.329855928	4.003585585	0.20559987	0.754417794	0.646214327	6.706236961	0	0.424204241	0.341846111	4.798677779	0.306496427	0	0.995346548	3.609989585	0	1.356428425	0.018956684	0	3.684598799	4.747249442	0.222640713	0.296241251	1.225840113
1.8.-.-	0	0.027999774	0	0	0.059829964	0	0	0	0.012968648	0	0	0	0	0	0	0	1.078158833	0.020995228	0.014826983	0.110680058	0	0.027009524	0	0	0	0	0	0	0.04527836	0.934873763	0.004793094	0	0.052607795	0	0	0	1.023266616	0.037965461	1.73286403	0.042067088	0	0.042538259	0	0.063335591	0.002310555	0	0.094302626	0	0.033793134
1.8.1.-	0	0	0.013123559	0	0	0	0.101342737	0.056743866	1.066673388	0	0	0.013214804	0	0.032198124	0	0.417190752	0	0.944131475	0.967461653	0.911438196	0.96533183	0.059481537	0.952627024	0.005664146	0.00498788	0	0.062968373	0.125550968	0.05605513	1.050641448	0	0.071655755	0.240001944	0.18468777	0.17525832	0.147739109	0	0	0.652884228	0.060681426	0	0.04961371	0.357164084	0	0	0.04448529	0.087117541	0.084747985	0
1.8.1.14	0.005870389	0.013811151	0.016230932	0.004776508	0	0.02521862	0	0	0.015150911	0	0.00651548	0	0.002761352	0	0.014757161	0.021311976	0	0	0	0.028647639	0	0.010884887	0.020673132	0	0	0.000838231	0.009631896	0.02559778	0.016682478	0.011450809	0.001270619	0.007882213	0.012325064	0.019249521	0.014145717	0.022068161	0.022872571	0	0.008099922	0	0.02476073	0.017171097	0	0.007113434	0.009620403	0.01583141	0.006854954	0	0
1.8.1.2	2.099936863	1.990555258	1.749373019	0	1.780301308	0	0.118430057	0	0	0	2.02970342	0.123108508	0	0	0.084257043	0	0.352775239	0.258706879	0.153802273	0.037775408	0	0	0	0.070068635	0.377721269	0.007082099	0.633232064	1.750551832	0	0	2.800566149	1.992363469	0	0	0.054742462	1.991259954	0.122692252	0.105998624	0.278406645	0.831838861	0	0.362570447	0	0	2.068480533	2.11289853	0.119457673	0.285682286	0.43579963
1.8.1.4	3.278658182	2.613458293	1.065389037	1.921599769	1.205121967	0.83687652	0.172947086	1.869784085	0.646187274	1.01812001	2.756282193	1.819679977	1.498509182	0.743500678	4.008097115	0.414961827	0.033591537	0.990010674	1.113903897	0.885691564	1.128078909	0	0.203306643	0.503205028	1.696585027	0.821767705	0.668648072	1.09110858	1.739125781	0.10598831	1.029803569	1.473087206	0.021878746	0.258021264	0.31293086	1.471219885	0	0.826847401	0.544103894	0.980881559	0.956445311	0.74782768	0.206758078	0.055605998	2.685997826	1.940973536	0.890566469	0.716320097	0.951344377
1.8.1.6	0.003216651	0	0.001028888	0.004712904	0	0.002438473	0.001085627	0.000232466	0.002133746	0.000659332	0.018603218	0.001222025	0	0.004629329	0.002567353	0	0.004708403	0.00135323	0.002891939	0	0.002981592	0	0	0.001759761	0.001846441	0	0	0.009542198	0.002239964	0.001725505	0	0	0.001746016	0.002718366	0.001275392	0.012791562	0.001541781	0.000722976	0	0.00242394	0	0	0	0	0.014727823	0	0.00021556	0.002079032	0
1.8.1.7	0.182779024	0.134631193	1.086937405	0.236018094	0	0	0.271358519	0	0	0	0.742395274	0.08513132	0.034428759	0	0	0	0.11914396	0	0	0	0.067621725	0.051536512	0.052442079	0	0.933633429	0.492758826	0.740280424	0.955781257	1.561917138	0	1.084337048	0.992789453	0.068487076	0	0.075138513	0.813932937	0	0	0.07565361	0.98398933	1.020580114	0.992300065	0.000129085	0	0.698312484	1.065860204	0.237795735	0.312602462	0.682214173
1.8.1.8	1.55036779	2.12126611	1.104530112	0.059966373	0.062135478	1.006216288	0	0.832524021	0.13818957	0.052823047	0.956851916	0.078133742	0.07505439	0	0.832951044	0.350119142	0.931289621	0.029262369	0.03847595	0	0.099605339	0	0.093994548	0	0.400522823	0	0.513627999	1.715635219	0	0	1.976379099	1.898282444	0	0	0.124840278	1.692975247	0.055067432	0.198355359	0.396550139	0.947007108	0.037758187	0.848646125	0	0.124527309	1.011513196	1.720740493	0.052679731	0.028448242	0.077368478
1.8.1.9	1.923047504	1.323155474	0.846077766	0.956868557	1.107127099	0.962718746	2.381646715	1.845481415	1.873577565	2.135722665	2.00093626	0.968166904	1.151101049	1.777442067	5.065081887	2.091621798	2.658254232	2.691689208	2.753031156	2.430032395	2.444101146	0.908216584	1.925216908	1.023537792	1.16053438	1.856451482	1.5923997	1.197221637	2.478365815	1.857420608	1.052476964	1.07480955	1.69236442	1.742303058	1.577640187	0.901981704	1.414140931	1.072845895	1.633085116	1.075617267	1.939389611	0.948011626	1.621629291	2.9715774	1.84559846	1.233031577	1.695836002	1.675529326	2.276559072
1.8.2.-	0.000684979	0	0	0.003510167	0.000552313	0.005693489	1.30843E-05	0	0	0.001536035	0.001497613	0.001531325	0.005883472	0.004263379	0	0.003344752	0	0.107930772	0.114744582	0.111441556	0.113706389	0.000675537	0	0.005862357	0.003029077	0	0	0.000223517	0.000404793	0	0.000747431	0	0.005979257	0.003473105	0	0.000161218	0.005355574	0.001717339	0.001400831	4.39203E-05	0.002662493	0	0	0	0	0	0	0	0.015416693
1.8.2.1	0.823589682	0.002887974	0.008819157	0	0	0.004911458	0.014986406	0.016339655	0.018454857	0	0.264481264	0.005819264	0.025277817	0.017943965	0	0	0	0.012754146	0	0.022130615	0.002194425	0	0	0	0.010155735	0.002316882	0	0.000323623	0.007703477	0.000639516	0.016935809	0	0.007935181	0.022660676	0	0	0.008103437	0.014757792	0	0.020940302	0	0.001440225	0	0	0.292536687	0.00826042	0.01820506	0.02500685	0.022029761
1.8.3.1	0.000588701	0	0	0.00172994	0	0.006728161	0	0	0.006744166	0.006712436	0.082814249	0	0.00492711	0.006869757	0.008020723	0	0.008190816	0	0	0	0.003838438	0.004042919	0	0.008271474	0.007019225	0	0	0.000842384	0.006288981	0	0.006902816	0	0.000173939	0.002906485	0	0.004640301	0.003400152	0.002315151	6.67211E-05	0	0.005454452	0.008140017	0	0.005428241	0.087560578	0.001839944	0.023624983	0.031995724	0.00084627
1.8.4.-	0	0.001432814	0.000722681	0.000934206	0.001932154	0.001641678	0	0.000923511	0	0	0.0095187	0	0.00034069	0	0	0.000275874	0.000337838	0.002203701	0	0	0.000169056	0.00028326	0	0.000962112	0.001236482	0.001265878	0	0.005690413	0	0.002105684	0	0.009995629	0	0	0	0.002117329	0.000640538	0.000687614	0	0.000982546	0.001255205	0.001088675	0.001891302	0.001142763	0.006265766	0	0.000344659	0.00128422	0
1.8.4.11	0.946197894	0.913241628	1.989448864	1.366881735	2.185647245	1.805112736	2.899624428	0	0	0	1.556846104	1.258675489	1.536045066	1.411792497	2.060526687	0.261227377	1.372603124	1.261138317	1.426563088	1.277958006	1.491914001	0	0.201230494	0	1.123760589	1.65464091	1.876373266	0.983036942	1.899296244	0.867633005	0.794661368	1.090360569	0.332342635	0.579442494	0.503630779	1.134380536	0.526526995	2.053165245	3.052202904	1.619356839	2.96373918	1.950067426	1.440473288	4.793882015	1.259062804	0.99398322	1.182347321	0.945926672	0.954777557
1.8.4.12	1.053948136	1.038126087	0.820439323	0.820422052	1.08117021	0	0.985380843	0	0.094321272	0.041957273	1.128054525	0.09921645	0	0.101790016	0	0.101961762	0.707025128	0.635235535	0.485381842	0.549006311	0.48343663	0	0	0.090267024	1.010968135	0.546901367	0.723411237	0.9871109	1.009213377	0.063461582	1.098551901	0.857777277	0	0.02533255	0	0.901025791	0.047147949	0.012074705	0.201775772	0.47826994	0.909366784	0.156565959	0.033515366	0.976051275	1.047637022	1.01261418	0.324011046	0.374407011	0.772777051
1.8.4.8	1.050962465	1.085358092	0.855277284	0.252285298	1.047784213	0.476097151	0	0	0	0.011131767	0.908668816	0	0.076009949	0.048512064	0.967370569	0	0.130277716	0.096807561	0.06556242	0.062714839	0.075996053	0	0.019219849	0.003058567	0.748249766	0	0.598921953	0.964951607	0.069894695	0	0.97492437	1.000372067	0.280459349	0.256023373	0.276877327	0.889179005	0.5992868	0	0.264391619	0.565004612	0.051132529	0.097178575	0.053264345	0	0.867141536	0.933925804	0.287077988	0.124855987	0.315905027
1.8.5.-	0	0	0	0	0	0	0	0	0	0	0	0	0	0	0	0	0	0	0	0	0	0	0	0	0	0	0	0	0	0	0	0	0	0	0	0	0	0	0	0	0	0	0	0	0	0	0	0	0
1.8.5.3	0.109475986	0	1.018272371	0.060499994	0	0	0.025267631	0.007890416	0.09151216	0.093765553	0.088853611	0.006974075	0	0.037157851	0.973167607	0	0.264962971	0.067382541	0.089978758	0.11609581	0.10372457	0.047024065	0	0.07764736	0.208795439	0	1.553642539	1.050659231	0.094628896	0.094942575	0	1.075028498	0	0.006392224	0	1.154242465	0	0	0.284087743	0.45637999	0.049981929	0.74027619	0.096666981	0.045107828	0.116159472	0.897612641	0.062694041	0	0.093301499
1.8.7.1	0.001193513	0.251436954	0	0.00971714	0	0	0.006343155	0	0	0.011176138	0.118410258	0.001094007	0	0	0	0.002800932	0	0	0.006468398	0	0	0	0.006115744	0.005329027	0	0.000619611	0	0.015436571	0.002107464	0.008526511	0	0	0.001644681	0.004846748	0	0	0	0.001228044	0.002512533	0.002672007	0	0	0	0.002992939	0.115989938	0	0	0	0
1.8.98.1	0	0	0	0	0	1.98324135	0.065162184	0	0	0.116792709	0.087884504	0.346400176	0.378448637	0.046515758	3.871999397	0.003093568	0.044045135	0	0	0.189037537	0.106664498	0.129579196	0.081523751	0	0	0	0.134593298	0.084839071	0.109158832	0	0	0	0.160552062	0.120345486	0	0.072615849	0	0	0.175163951	0	0	0.016166017	0	0.164712443	0.013290507	0	0.039038147	0.023978441	0
1.8.99.-	0	0	0	0.009746593	0	0	0	0.013332028	0.016324108	0.016422706	0	0	0.008682077	0	0	0	0.00828206	0	0	0	0.011564198	0.002007034	0.012179929	0.010048341	0.026167643	0.011568319	0	0.263476096	0.001116137	0	0	0.019886474	0.002109738	0.012055613	0.006905718	0.257135281	0	0.01089861	0.016599045	0	0.001064709	0	0	0.005457828	0.000787792	0	0.016012527	0	0.034182723
1.8.99.2	0	0	0.001724061	0	0	0.02095683	0	0	0	0	0	0	0.023168437	0	0.016798313	0.211346067	0	0.179883018	0.18786715	0.182432683	0.174950105	0.000499568	0.020415114	0.485638449	0.022432386	0	0	0	0	0	0	0	0.492000653	0.487214398	0.494965311	0	0	0.027612855	0	0	0.005694226	0.002755105	0.004246669	0.007159467	0.027518542	0	0.090653387	0.064214957	0.028702467
1.8.99.3	0.031282419	0.027933116	0.055386311	0	0	0	0	0	0.004284458	0.049636071	0	0	0.033989547	0	2.037029752	0.014632466	0.045111734	0	0	0	0.033494269	0.014157386	0.007059595	0	0	0	0	0.010577138	0	0	0.016176806	0	0	0.01652557	0.027266148	0	0.022269493	0.011082945	0	0	0.031088684	0	0.035701021	0	0	0.051512473	0	0	0
1.9.3.1	3.206004622	0	0.158429373	0.13115375	0.228073821	0	0	0.375043459	0	0.225857477	5.860894268	0.406833594	0	0.169292226	0.115751974	0	1.043361967	0.447833992	0.031822905	0.535989585	0.072999112	0.033038865	0	0.210217618	2.885625341	0.359357071	0.97306219	0.086027236	0	0	0	0.361112572	0	0.152268593	0	0.229238701	0.243970985	0.069037131	0.004270935	0	0.018948673	0	0.308778667	0.217331283	5.777712828	0.278600736	1.188705294	0.995426439	0.641597172
1.97.1.-	0.002826078	0	0.000544012	0	0.015084193	0	0	0.022381241	0.00381193	0.027997983	0.073733005	0	0.032620124	0	0.003336719	0	0.014638424	0	0	0	0	0	0	0	0	0	0	0	0	0	0.010238712	0.006121862	0.023329035	0.009014312	0.00050352	0.007454714	0	0	0	0.03041171	0	0.022067359	0.001695943	0	0.079248486	0	0	0	0
1.97.1.4	1.121694452	0.281121995	2.210367828	1.203550122	1.671379126	1.779427768	1.90192132	4.828272817	10.05676001	3.796671762	0.290083878	2.972131729	3.111486654	1.8809588	5.805726465	4.050835126	0.034672955	5.673479792	5.992677075	5.59421944	6.045504278	3.038617527	6.042711749	3.743829835	1.233920673	1.792535607	2.908745529	2.640704531	2.403982548	4.669263346	1.226478436	4.001643648	2.47097343	2.625428664	3.13463917	3.317774473	3.084505955	1.759975026	2.344924633	2.673082052	2.320466353	2.054394976	4.47826561	3.327166763	0.091626734	3.736708183	3.583424167	2.982735853	0.980447868
1.97.1.9	0.73032792	0.066049075	0	0	0	0.045731811	0.387493692	0.124207306	1.118440608	1.078687143	0.092041639	0.00014407	0	0.050579613	0.984624589	0.567295321	0	0.435654561	0.281153028	0.411998373	0.331881515	0.568750369	0.023758361	0.070826233	0	0.624835771	1.691719524	1.360864998	0.446099589	0.064899613	0.012533556	2.686514934	0.208294748	0.254513877	0.274156449	1.336302574	0.117434522	0.090684641	0.312162239	1.415247226	0	0.336723463	0.121602401	0	0	0.744185042	0.208457682	0.299279802	0
2.-.-.-	1.970713716	2.801974102	2.003333099	0.982807581	1.057910871	0.718825551	0.448172869	1.02138306	0.780746759	0.134918087	2.328994205	1.335379921	1.310154786	0.018304655	1.178037031	0.587557282	1.451947334	0.550458009	0.719614026	0.672869728	0.561393109	0.072857537	0.205137651	0.076160314	0.857511057	0.635063852	1.58845508	2.373944004	1.448571111	0	2.06820504	2.367331435	0.751386196	0.913419876	1.087252704	2.260341324	0.230298463	0.845972771	0.995379844	1.635650742	0.161429454	1.873107776	0.113775248	1.02721399	1.989039122	2.043533494	0.966591465	0.959849752	0.942314441
2.1.-.-	0.258983312	1.421552286	0.060808661	0	0	0.027925691	0	0.072886789	0.554195484	0	0	0.053423403	0	0.018327183	0.055002009	0.050844653	0.000942569	0	0	0.063792085	0.019993055	0.046658838	0.025684513	0	0.069376939	0.052832274	0.28393452	0.67154259	0.079475301	0.080476374	0.947127957	0.901579979	0	0	0	0.640646943	0	0.079720222	0.111889176	1.049562192	0.063308974	0.131579561	0.046732296	0	0.029747458	0.935088085	0.017187368	0.06873537	0.113921581
2.1.1.-	5.533764739	7.597744256	3.784594119	4.739646087	2.941438437	4.468419829	3.56822918	6.016313632	4.281660303	4.010854609	6.004928178	6.666391621	6.468431611	2.787113269	4.050543392	5.118051037	3.101194309	5.488926847	5.383830249	5.46195051	5.540497204	4.085388302	6.092232596	7.269431888	3.563094898	6.821919733	4.377907403	4.511154396	7.799794195	3.174947355	4.123882218	4.608955708	5.032990828	5.472080045	5.16802243	5.164545627	5.152326351	3.738963386	8.434183066	4.389561353	4.967944532	3.74066954	5.616579796	0	6.395091983	5.186036448	5.237321616	5.458974917	6.11909778
2.1.1.10	0.03110308	0	0.000468342	0.14348605	0.048877182	0	0	0.051757062	0.04411738	0	0	0.018701552	0	0.097615849	0	0	0.12323072	0.132161284	0.1847597	0.17084586	0.154356171	0	0	0.437124164	0.120782583	0.062845705	0	0.124386105	0.015869211	0	0.18578143	0.123733329	0.169858956	0.249732211	0.213213266	0.134751511	0	0	0	0.455196005	0.048269811	0	0.096108117	0.009859044	0	0.845991495	0.105475387	0.133335264	0.443042747
2.1.1.100	0.002735388	0.002428879	0	0	0	0.005694324	0.003392862	0	0	0.001592223	0.006298487	0	0	0.004273309	0	0.005156868	0	0.014925338	0.016409229	0.020629354	0.015606602	0	0	0.000118504	0	0.006000545	0.005492948	0	0	0	0.006080523	0	0	0	0	0.000902945	0	0.002445406	0	0	0.002882358	0	0	0.001641436	0.011017591	0.003022068	0	0	0
2.1.1.103	0	0.003464081	0	0	0.003229687	0.006926068	0	0	0.002585392	0	0.153396572	0	0	0.006696697	0	0	0.00653451	0	0	0.000744617	0	0	0	0	0	0	0.001784312	0.004817999	0	0	0	6.54502E-05	0	5.50261E-05	0.00081863	0.002422615	0.005124832	0	0.002050746	0	0.003167705	0.000960887	0	0	0.157391359	0	0.007115685	0	0.013739645
2.1.1.104	0	0	0.011406619	0.080475721	0.013193478	1.035035631	0.686525663	0	0.039271722	0	0.122458686	0.027284602	0	0	0.005708055	0	0.034488166	0.045501563	0.064882823	0	0.056181536	0.042215705	0	0.0087112	0	0.526662881	0.000664065	0	0	0.025620923	0	0	0	0.029615578	0	0.023226889	0	0	0.867260473	0.02472884	0	0.037210452	0.083587172	0	0.120144619	0.002965679	0	0.0409652	0.040679774
2.1.1.107	4.366082416	2.965715023	3.353424316	0.893229333	3.391803906	0.114731635	0	0	4.183577684	1.013287365	3.093049613	0	0.216033166	0	1.847965644	0.939654725	0.52449513	2.141318852	2.333437574	2.128122813	1.872710902	0	0.577640465	0.887493898	3.245512761	0.469569275	1.971398786	4.452937319	0	0.441961997	4.670845484	3.868095685	1.464968298	1.187971319	1.237713682	4.274409625	0	0	2.379063743	1.61374964	0	1.30976386	0.493016027	0.45410768	3.884751913	6.651181924	1.830106302	1.493997925	0.87353792
2.1.1.11	0	0.000318267	0	0.000155498	0	0.000181222	6.40517E-05	2.91348E-05	9.60141E-05	0	0.008689379	0	0	0.000391659	0	0	0	1.29436E-05	8.03426E-05	0.000191783	0.000185146	0	0	0.000161267	0	0	0.000272255	1.1281E-05	0.000343647	0	0.000297331	0	0	0.000233628	0	6.97384E-05	0.000229578	0	0	0	0.000346089	0.000180144	0	0	0.008484168	0.000262969	0	0	0.000240435
2.1.1.113	0.388693429	0.140526387	0.004514581	0.001525456	0.002323886	0.487185122	0.16682293	0	0.008032264	0.007025728	0.117987349	0.086219129	0.081053072	2.27215E-05	0.014320976	0.016465695	0.009900859	0.033115487	0.025087821	0.039417327	0.038296104	0.011075575	0	0	0	0	0.016154611	0.036180769	0.011789134	0.009857506	0.005254815	0.011861841	0	0.014523739	0	0.025378832	0	0.002984574	0	0.011459684	0	0.005129759	0	0.014836814	0.083660641	0	0.041834109	0.020384646	0
2.1.1.13	1.925588078	0.900281132	0	0	0.984835081	0.913662672	0	1.156277269	1.347319153	2.858808762	1.692653681	0.972998114	0.757289661	0	1.928153629	0.882267684	0	1.492936951	1.619817841	1.447125473	1.659841693	0.986669515	1.921044252	1.939712203	0.56346541	0.084327135	1.141741712	0.680508637	0	2.131825261	0.11107364	1.132013075	2.613604574	2.633968466	2.776560567	0.893364112	2.922380324	0.004894734	1.189601409	0.580135728	0.031358709	0.061341747	1.081362089	0	1.738198366	0.882882963	1.290819634	1.289218183	0.094601983
2.1.1.130	0.528235897	0.170215364	0.065878834	0	0.026566347	0.048714681	0.097927117	0	0.860869934	0.00644835	0.695671574	1.000304907	0.894178852	0	4.190934144	0.209556284	0.142823824	1.444843104	1.230310148	1.288058291	1.264912849	0.103944032	0.019128263	0.016166317	0.416805387	0	0	0.323517284	0.062046667	0	0.003257006	0.174565771	0.943301383	0.975610462	1.067299933	0.593395158	0.141765553	0	1.498129816	0.022965574	0	0.05456206	0	0	0.827610168	1.675799133	0.46330543	0.444691855	0.24690257
2.1.1.131	0.221401103	0	0	0	0	0.037862172	0.046565518	0	1.562952123	0.982235187	0.532585654	0.090111276	0.011645243	0.017004335	0	0.994044029	0.072615897	0.742123919	0.656992886	0.621169565	0.636610233	0.427673737	0	0.490478099	0.172903562	0.428603467	0.049852256	0.164185483	0	0.958321934	0.075715775	0	0.525825438	0.541611608	0.637385541	0.221392825	0.908433349	0.065120846	0.874675531	0.092281872	0.004738288	0	0	0.066441055	0.584806538	1.208907853	0.567474669	0.545687338	0.182866388
2.1.1.132	0.458182376	0.157644575	0	0.055611658	0.099939785	0	0	0	0.672750196	3.197424415	1.15931353	1.975743111	1.768250966	0.104374418	0	2.291503253	0	1.06937625	0.938470613	0.993495022	0.830756188	1.101139698	0.087566512	0	0.902788876	0.440116668	0	0.27219115	0	1.190347437	0.158787033	0.019941268	1.368437171	1.19445033	1.159699893	0.479629346	3.075601133	0.046923075	0.797453521	0.091481532	0.168134418	0	0	0	1.238892894	0.976756274	1.482260822	1.25197252	0.097767906
2.1.1.133	0.165417682	0	0.017308452	0.059594156	0	0.037759952	0	0.010567754	0.932620523	0.943106837	0.543260977	0.611337731	0.454988925	0.026736713	0	1.048644738	0	0.741469991	0.708992705	0.702145128	0.698678644	0.494294584	0.077925418	0.423175065	0.333452892	0.509992143	0.057831908	0.322116028	0.012377781	0.942813747	0.062799877	0	0.554687231	0.623405723	0.577511672	0.267240538	0.94652666	0.035468957	0.900283292	0.020477951	0.086530402	0.023819207	0.04830274	0.053965241	0.669726503	0.964335083	0.638416421	0.550011253	0.173434818
2.1.1.137	0	0	0	0	0	0	0	0	0	0	0	0	0	0	0	0	0	0	0	0	0	0	0	0	0	0	0	0	0	0	0	0	0	0	0	0	0	0	0	0	0	0	0	0	0	0	0	0	0
2.1.1.14	0.66318467	0.953014146	2.055250347	1.239522375	0.081265908	0	0.254072952	0.144341818	1.159482435	0.173500277	1.024163866	0.174535433	0	0.953033635	0.880978293	0.15211801	0.880737565	0.05681739	0.287146364	0.282719863	0.373228792	0.029416568	2.902371309	0.661098697	1.288255673	0.087251353	0.277012449	1.362011147	0.695682582	0	2.439869211	0.953383565	0	0.095334105	0.252728183	1.328366067	0.123973983	1.008793928	0.043596014	1.868947702	0.949995859	1.357636657	1.025537193	0	0.894441469	2.407499644	0.361001757	0.646689106	0.709412844
2.1.1.144	0.756959847	0	0.060774683	0.003705052	0	0.036285132	0.069421439	0.053224892	0	0	0.29018251	0	0	0.118618934	0.984188625	0.052864705	0.086071643	0.056942977	0.086976857	0.088898823	0.078024111	0.009763302	0	0.01766587	0.015104601	0	0.259848621	0.603659596	0.052251649	0.061524752	0.133580458	0.883056529	0.011086037	0.00818992	0	0.543604413	0.009272237	0	0.173931211	0.56273002	0.055596497	0.141534307	0	0	0.280623863	1.008300896	0.079962189	0.036371351	0.07760311
2.1.1.148	0.04812531	0	0.061396751	0	0.002559881	0	0.481887215	1.033370364	0.03299039	1.080868408	0.003440076	0	0.009218183	0	1.051955217	0	0.89687579	0.602152095	0.53667547	0.553882904	0.454131342	0.016101249	0.054247555	0.045776212	1.052013196	0.002445918	0.447422955	0	0.011948204	0.060425394	0.000695884	0	0.363368206	0.35060504	0.335345627	0	1.021984379	0.919988425	0	0.078786259	0.069235206	0.00463943	0.007191532	0.950044667	0.022548741	0	0.037371088	0.140651633	0.072746858
2.1.1.152	0.012691216	0	0.006384758	0.006059823	0.020124688	0	0	0.004829157	0.014068671	0	0.071522105	0	0.024130955	0.024165091	0	0	0.000714316	0	0.01988672	0	0	0.002071335	0.002406721	0	0.385810657	0.011516868	0	0.018873734	0	0	0	0.010355317	0.016348085	0.012301618	0	0.015568822	0	0	0	0	0	0	0	0.002543115	0.063852632	0	0.126551025	0.13372464	0.015329047
2.1.1.161	0	0	0	0	0	0	0	0	0	0	0	0	0	0	0	0	0	0	0	0	0	0	0	0	0	0	0	0	0	0	0	0	0	0	0	0	0	0	0	0	0	0	0	0	0	0	0	0	0
2.1.1.163	1.223565817	0.899319897	0.904158765	1.056239578	0.949664719	0.927337951	0.772829418	0.057670687	0	1.032213619	0.959738255	1.104250953	1.185599024	0.086484413	1.022597894	0.142236082	0.832068982	0.661693108	0.466099828	0.544924705	0.653474902	0.111922886	0.051785776	0	1.026338405	0	1.041498109	0.86388666	0	0	0.886138245	0.993005782	0.011309546	0.115332454	0.159513403	0.856024659	0	0	0.632767375	0.480908883	0.040481364	0.198445097	0.059254281	0.093776169	0.998553022	0.912446095	0.231939337	0.14641206	0.508806868
2.1.1.166	0.960909913	1.006592699	0.988217865	0.131436981	0.071699676	0.092793597	0.076200035	0	0.029654238	0	0.831061304	0	0	0	0.896715355	0.046255917	0	0.146607534	0.072363963	0.124190805	0.060635014	0	0	0	0.111926357	0.013366056	0.560368277	0.88159131	0	0.055932768	1.089643445	0.941659188	0.085975242	0	0	0.881589204	0	0.088160003	0.121674579	0.568481544	0.080729699	0.858041075	0.016006895	0.031734709	0.884420537	0.996624643	0.126415174	0.156405866	0.182593789
2.1.1.17	0	0.231914751	0.014144377	0	0	0	0	0	0	0	0.002420101	0	0.018664212	0	0	0.0085245	0.016852126	0.013327556	0.013564164	0	0.023775568	0	0	0.003977214	0.003669907	0	0.275344257	0	0.020008726	0.010735656	0.011200344	0	0.01316063	0	0	0	0.01446689	0	0	0	0.003247499	0.017062514	0.004208342	0.007972803	0	0.016787454	0.00745517	0.015905273	0
2.1.1.170	0.979440015	0.994519595	1.010246342	1.010408953	0	0.451178173	1.016981307	0.973862441	0.967175968	1.006989122	0.955569185	0.925963848	0.883012907	1.010045249	0.0258064	0.806552186	1.031697176	1.002287926	0.942592507	0.948152852	1.022363874	1.027842638	0.993595684	0.944932572	0.948770979	0.949180727	1.026083681	0.952490067	0.976109504	0.946628666	1.037370747	0.971129486	0.960733422	1.02665679	0.953681517	0.922885905	0.949122575	0.987709097	0.977561175	1.01118776	1.054955498	0.952681293	0.847861128	0	0.921699163	1.041108571	0.886033118	0.921653946	1.031110445
2.1.1.171	0.219869012	1.027415027	1.027956827	0.618055098	0.084237763	0.010951573	0	0.066847029	0.454411169	0	0.063411072	0.040505529	0	0.116287883	0.959954569	0.026501973	0	0.139507241	0.187292063	0.104636965	0.153869728	0.415203969	0	0	0.408038304	0	0.780376841	1.019108178	0	0	0.943259892	0.918172369	0.374562833	0.290780967	0.250722123	1.009503607	0	0	0.212433938	0.428289619	0.092556216	1.090669509	0.196581167	0	0	0.951108664	0.246298114	0.236600031	0.005824047
2.1.1.172	0.113706266	0.948664802	1.109021398	0	0.099358589	0.086372051	0	0	0.006607725	0.082076365	0.116886116	0	0.109436439	0.022351446	0.052732118	0	0.075647556	0.123576645	0.160630159	0	0.149406513	0.034305764	0.011084837	0	0.184077956	0	0.308987284	1.040502496	1.046315558	0	0.955931613	0.980455111	0.068912119	0.030679848	0.026245117	1.087135265	0.012892412	0.018392644	0.906560127	0.491577611	0	0.885515271	0.118913072	0.04004362	0	0.996662011	0.400809516	0.279204885	0.446807035
2.1.1.173	0.156732209	1.018911374	0.984561086	0.093757902	0	0	0.092336438	0	0.017962154	0.083342331	0	0	0.065643631	0.018508941	0.050716316	0	0.066684634	0.096378627	0	0.075311724	0.114680044	0.459606408	0	0	0.027888777	0	1.011244194	0.834589008	0	0	0.916426908	0.921548471	0.066666718	0	0.025714466	0.787724946	0.02873293	0.038989048	0.235530533	0.434149155	0.041720876	0.981293063	0.047543907	0	0.088613513	0.833707301	0.097307043	0	0.098915497
2.1.1.174	0.208626724	0.024228531	0	0.048381099	0	0	0	0	0	0	0	0	0	0	0.002256739	0.014239268	0	0.06833923	0.026087318	0	0.081124777	0	0.03907571	0	0.028674557	0	0.288859858	0.691383039	0.002278646	0.046646269	1.012033546	0.981065947	0.03279444	0.057401185	0	0.58844314	0.05099257	0	0.213729112	0.526653244	0	0.116163081	0	0	0.042585938	0.891617203	0.020135386	0.001010939	0.076167575
2.1.1.176	1.889420441	0.907670531	1.005641917	0.994363843	1.028504148	0	0.971825541	1.015547184	0.998132174	1.08507015	1.781919012	0.032550011	0.003960283	0.081400137	1.063858436	1.043713139	0	0.995031541	0.936472476	1.029116839	0.888300037	1.026451608	1.075841648	1.077731662	0.883830406	1.043163396	0.9589668	0.822387226	1.027062295	0.06031496	1.073173761	1.043450127	1.003222609	0.933726644	0.959739908	0.924878974	0.952824589	0.992995199	0.892202291	0.930410566	1.002244942	0.831348485	0.713356397	1.078240838	1.831284701	1.071650526	1.021700725	0.937753962	1.142053018
2.1.1.177	1.03377358	1.031934379	0.979620381	0.177722064	0.981376016	0.983496758	0.999262204	0.967251088	1.470340432	1.023596638	0.940719063	0.986159719	1.009462643	0.928060354	1.019866663	1.006281984	0.994109451	1.02627209	0.983755142	0.984049386	0.985749497	0.542864811	0.98449189	0.990518004	0.075705308	0.962266997	1.010280722	0.901093271	0.97892857	1.039094077	1.023469654	0.945768227	1.128089824	1.124741885	1.091544173	0.860054481	1.029354103	1.001509987	1.025923203	1.012063655	1.024774573	1.030895395	0.924862691	1.003224146	0.9679726	0.995931137	0.965356952	0.958827744	0.939102856
2.1.1.178	0.268297734	0.022829959	0.036747641	0.015562414	0	0	0	0	0	0.027679439	0.031008292	0	0.042039857	0.013486607	0.960611236	0.057255748	0	0	0.021173521	0	0.009833407	0	0.020720371	0.064991015	0.002189953	0.051803489	0.307712633	0.72359969	0.014906737	0	1.00765848	0.973590078	0	0.068688154	0.024381593	0.6813304	0	0.022335964	0.139475156	0.44739796	0	0.10087705	0.06552636	0.042378194	0	0.925621133	0	0	0.095723759
2.1.1.181	0.19182576	0.014612774	0	0.005155099	0.032640669	0.039525324	0	0.011943986	0	0.040217364	0.09044726	0.365614733	0.358368541	0.012623362	0	0.070579292	0.04321453	0.090419298	0.043185934	0.042005299	0	0.014247583	0.030068221	0.043552318	0	0	0.206437371	0.778822031	0.037761907	0	1.026531157	1.027578188	0	0	0	0.709384888	0	0.006320462	0.146933119	0.490621739	0	0.12754789	0	0	0.104456456	0.88770149	0.06920921	0.038382072	0.118803979
2.1.1.182	1.003605631	0.988267358	0.935426816	1.001054048	0.985719146	0.476046951	1.002381259	1.02891569	1.018359839	1.000247398	1.008967083	1.028817466	0.978432405	0.98271547	0.969994813	1.005368918	0.967731467	0.978317717	0.999419422	0.93915755	0.983366204	1.010257554	1.009573933	1.010459558	1.011635557	1.008075045	1.030858765	0.953005922	0.953274474	1.026193537	0.975068491	1.021863647	0.983302332	0.994448127	1.000216378	1.008549478	1.023673733	0.995071353	1.006769589	0.974652814	1.005429486	1.015983969	0.905236023	1.008220507	0.987728734	0.973583345	0.992314303	0.98323351	1.002015632
2.1.1.184	0.007618932	0	0.026408835	0	0.010566993	0.017025056	0.019574891	0	0.001126394	0	0.001361445	0.178811756	0.134156672	0	0	0.195880439	0.03321573	0.026817014	0	0	0.003502375	0.040207112	0.035039949	0	0.001064702	0.028465898	0.042623503	0.043445742	0.467580145	0	0.03266012	0.007921527	0.013077453	0	0.024370824	0	0	0.031586706	0	0.257448538	0	0.029869941	0.056530282	1.02105242	0.051933649	0.04084571	0.053297129	0.029883062	0.061530909
2.1.1.185	1.008834193	0.968628116	0.943770365	0.985532044	1.016069275	1.036010073	0.842793765	1.025567288	0.996113346	1.020528015	0.97923506	0.967284465	0.980166762	1.021241542	0.974167466	0.967401849	1.016399404	0.985863835	0.981148978	0.931736751	1.006159942	1.005998099	1.006093852	0.974556117	0.984731612	0.993350187	1.023664878	0.967126902	1.014754763	0.020410079	0.971708285	1.034020122	0.971816324	0.964879354	1.028003412	0.932398851	1.023928728	0.984796136	1.018645629	0.974703348	1.010951516	0.976717033	1.071931617	0.981350168	0.944091563	0.979968918	0.933980476	0.906930974	0.982181507
2.1.1.186	0.222812886	0.053923993	0.87501551	0	0.003793899	0	0.00286219	0.012745944	0.046888309	0.013247553	0	0.012759608	0.05667137	0.077099698	0.98675647	0	0	0.045582423	0.08851079	0.069106828	0	0	0	0.020578223	0.130389163	0	0.318379035	0.872494494	0.0330732	0	1.027412869	1.023201249	0.083662056	0	0.063568427	0.890419515	0.02607006	0.077845204	0.151163715	0.587588726	0.02552761	0.859236433	0	0.066508557	0	0.927083686	0.131424348	0.128984048	0.110590227
2.1.1.187	0.299093787	0.988510802	0	0.010786179	0.001518064	0.054422368	0	0.956585344	0	0.9452159	0.11068682	0.069988503	0	0.378524638	0	0.065797654	0.073892076	0.190274425	0.231379077	0.170780815	0.196888442	0.908940895	0.939422958	0.100304141	0.856870072	0.584858934	0.16984714	0.784668796	0.917922017	0	0.952453398	0.867685428	0	0.036908298	0	0.775434719	1.074707258	0.00463726	0.295730527	0.802770409	0.923966865	0.180091234	0.960668486	0	0	0.929463895	0.086393894	0.200563169	0.461264111
2.1.1.189	0.235717206	0.066196302	0.873470125	0.680488295	0	0	0.012246711	0	0.064024073	0.026893146	0.091427898	0.078394901	0	0.06253914	0	0	0.014109525	0.062239031	0	0	0	0	0.057882787	0.07754759	0.111474106	0.066371482	0.247066659	0.761587311	0	0.006491618	0	0.990426195	0.059014888	0.035180087	0	0.742192142	0	0	0.130790242	0.426205663	0	0.941435709	0	0.048389323	0.082867527	0.932304971	0.048426917	0.034469539	0
2.1.1.190	0.955774074	0.895542135	1.033277146	0.253835308	0	0	0.409794437	0	0	0	0.890915525	0	0.072589714	0	0.000290023	0.022281088	0	0.125774398	0.073028182	0.046942617	0	0	0.081831113	0	0.065315321	0.007429596	0.560235405	0.708626975	0	0	0.923543498	1.030043156	0.024616083	0	0	0.83074496	0	0.022222096	0.243270961	0.565415523	0.096712529	0.880954348	0	0.084658857	0.939780234	0.999042923	0.097794423	0.181813929	0.207438627
2.1.1.191	1.849087197	0.004610252	0	0.054236018	3.116944043	2.126072805	0	0.068807102	0.894017652	1.899704389	0.904502241	1.067984849	1.069369343	0.086011616	0.952688915	1.325107805	0.11814322	1.059402742	0.859491604	1.024314733	1.00319579	0	0.039998047	1.892698654	0.034861245	0.618318683	0.498671638	0.772867653	1.004707536	0.074714688	1.119577474	1.079690446	1.012520752	1.167622773	1.066902958	0.718746236	1.96595685	0.075880143	0.79693958	0.397633181	0.955187007	0.088810769	1.034321427	0	0.706576726	0.9698081	1.02660097	1.255929411	0.319813805
2.1.1.192	0.940472959	1.008026842	0.95916343	1.04047982	0.967508861	1.066231602	1.207217104	0.93889915	1.433581843	2.002670773	1.07934562	1.14426048	1.079455962	0.935003423	0.935133909	1.055934252	0.900901145	1.305036398	1.226616991	1.26536344	1.270693292	1.033320089	0.934130209	1.052709899	0.868533239	1.019728776	1.266111378	1.029104705	0.95469605	0	0.973465577	0.945302685	1.31301494	1.298017244	1.357368651	1.015094558	1.047068822	0.933347878	0.991321873	1.061889747	1.058152918	0.978265487	1.02452742	0.985158915	1.009453812	1.030028966	1.062816483	1.046428091	0.194409313
2.1.1.193	1.053721583	0.902525985	0.984928388	0.952552948	1.009219908	1.031151921	0.158490568	1.015285299	0.981642586	1.042298892	0.945164438	0.949828551	0.945760504	1.025716244	1.01911819	1.00269969	1.015284161	0.918447304	0.917579003	0.983811687	0.950897495	0.048763393	1.014001109	0.955556007	0.910845487	0.520988027	0.96369053	0.972678718	1.050613359	1.015672045	0.956918503	1.004223224	1.057155738	1.009825143	1.047976152	0.936136611	1.028371779	1.032261363	1.055031075	1.010381483	0.982901695	0.905939437	0.937135407	0.993671972	0.961622118	0.988517959	0.925207333	0.919602955	0.530327051
2.1.1.195	0.120350896	0.042609061	0	0.045030638	0	0	0.027335144	0.015847967	1.040157856	1.016376654	0.598264106	0.654273951	0.528672041	0	0	0.989171322	0	0.630632222	0.721378521	0.716507656	0.79539824	0.51729917	0	0.514372116	0	0.523337825	0	0.246944645	0.016134823	1.003955922	0	0.070467451	0.575180733	0.519240444	0.681998524	0.29489569	0.996161141	0.032960977	0.82446662	0	0.070986324	0.087038637	0	0.012767552	0.485221893	0.984251694	0.630262748	0.652915246	0.103734709
2.1.1.196	0	0	0.032914458	0.021242913	0	0	0	0.005131977	0	0	0	0.01224349	0.038055975	0	0.035634882	0.041387063	0.01621107	0.50156354	0.543000338	0.500389277	0.580394234	0	0.028855829	0	0	0.024431913	0.050935101	0.212327299	0	0.003615905	0.022298792	0.028269448	0.146491915	0.101931561	0.103253706	0.187511118	0	0.030634052	0.855696241	0	0	0	0	0	0.037942407	0.835172754	0.106009211	0.028984399	0.054024325
2.1.1.197	0.908199977	0.991592678	0.899062311	0.288587391	0	0.057358218	0.266489919	0	0.052453384	0.08354973	0.823463595	0.883046225	0.936377012	0	0	0.06947685	0.733169814	0.136251744	0.176694234	0.183194445	0.189059898	0.060380513	0	0	0.163618313	0.108403795	0.309261878	0.959568807	0.006212777	0.089790025	0.969183148	1.033796764	0.159558861	0.193805999	0.187950224	0.868645343	0.050449575	0	0.894696204	0.532024906	0.082659729	0.852340385	0	0.077132387	0.951040172	0.828888995	0.096853891	0.026293774	0
2.1.1.198	1.733499933	1.035145845	0.925999863	0.961535431	0.97581183	1.454492328	0.953306121	0.960612263	0.95152889	1.021313218	1.871387765	1.870607582	1.963368369	0.927819186	1.022751605	0.977298455	0.936221549	1.00705628	1.020202832	0.957394426	0.984557799	0.930643198	0.926770262	0.94654644	1.056858795	0.942901173	1.32713635	1.083434251	0.981509891	0.95522678	1.034851011	1.122287141	0.899367277	0.821682885	0.95639418	0.953303804	1.056258972	0.976671755	0.963868394	0.711831735	0.975385352	0.906532516	0.964316034	1.049343547	1.805105108	1.031367764	1.006102253	0.962989292	1.009844393
2.1.1.199	1.027872907	1.024992524	0.946738252	1.018789718	0.973510609	0.539672191	1.020817839	1.038059921	2.508266607	1.053914711	0.94749688	0.96547224	1.005005353	0.949516156	0.941121009	1.376165793	1.023510257	1.10401325	1.153421145	1.146491859	1.11860286	1.012530019	0.955908353	1.984084959	1.037229579	1.050216097	0.981504432	0.951294727	0.96714691	1.05636774	0.993166735	0.937770596	1.556296495	1.539379736	1.495151009	0.981347468	1.050050579	0.950509403	1.030676027	1.057743475	0.987714106	0.968692572	0.980759846	0.998899442	0.964696968	1.052406546	1.40727406	1.328066263	1.096011079
2.1.1.2	0	0	0	0	0	0	0	0	0	0	0	0	0	0	0	0	0	0	0	0	0	0	0	0	0	0	0	0	0	0	0	0	0	0	0	0	0	0	0	0	0	0	0	0	0	0	0	0	0
2.1.1.201	0	0	0	0	0	0	0	0	0	0	0	0	0	0	0	0	0	0	0	0	0	0	0	0	0	0	0	0	0	0	0	0	0	0	0	0	0	0	0	0	0	0	0	0	0	0	0	0	0
2.1.1.206	0	0.000164955	0.000309807	0	0	0.000150373	0	0.00024068	0	0.000111945	7.48404E-05	0	0.000223946	0	0	0	0	0	0.00032137	8.0277E-06	0.000292922	0.000106817	6.01315E-06	0	0	0	0	0.00029419	0	0	3.11733E-05	0	0	0	0	0	0.000292746	0.00027685	0.0001343	0	1.11581E-05	0	0.000278568	0	0.000294777	0.000246851	0	0	0.011484933
2.1.1.207	0.986197693	0.942415937	1.056314836	0.971699986	0.973387993	0.009172603	0.894288488	0.945322166	1.041714281	0.9698121	1.006466888	0.060983977	0.046734624	1.052414505	1.062555118	1.045922417	0.957423653	0.968343059	0.975231428	0.975422676	1.016764336	0.51117908	0.973907554	0.996831045	0.979987784	1.035802776	1.024788604	0.949241464	1.023187726	0.952839136	0.967625545	0.949638959	0.937193367	0.952506225	0.904902224	0.991817861	1.052261631	1.025261335	1.027052845	0.708370708	0.971365814	0.934253727	1.054090396	1.054304217	0.974036988	0.969492061	0.890880189	0.942851458	0.979106724
2.1.1.210	0	0	0	0	0	0	0	0	0	0	0	0	0	0	0	0	0	0	0	0	0	0	0	0	0	0	0	0	0	0	0	0	0	0	0	0	0	0	0	0	0	0	0	0	0	0	0	0	0
2.1.1.213	0	0	0	0.000669848	0.001470644	0	0	0	0.015198598	0.007937231	0	0	0.004478014	0.010004864	0.002242968	0.0052095	0.01662018	0.057400003	0.100884179	0.055635132	0.063170187	0.027941798	1.009120243	0	0	0.006487787	0.022919338	0.027711498	0	0	0	0.024305438	0.027791017	0.012546784	0.02574695	0	0.017577239	0.011549607	0.000851563	0	0	0.021901117	0.22121954	0	0.021647901	0.0240193	0	0	0.002755139
2.1.1.215	0	0	0	0.000174024	0	0.000102873	0	0.000471989	0.000418054	0.000360761	0.008710684	0	0.000373279	0.000331231	0	0.000393677	0.000318843	0	0	0	6.67023E-05	0	0	0.000199961	0	0	0.000226191	0	0.000503979	0	0.000319787	0	0	0.000263094	0	0	0	0	5.48834E-05	0	6.85496E-05	0	0.000200546	0	0.0087301	0.000183109	0	0.000465319	0.012116835
2.1.1.217	0.065085503	0	0	0	0.103210287	0	0.923377823	1.08854408	1.009293996	0.963039424	0	0.028173337	0	0.095437581	0.074258069	0.843445054	0	0.924265772	0.912308097	0.885482599	1.012744991	0.015954542	1.016336444	1.10435938	0.104649777	0.996865518	0	0	1.078959111	0.961267869	0.009331154	0.105573232	0.820204904	0.939463539	0.962531366	0.11270189	0.923563997	0.936468858	0	0.600093855	1.010124632	0	0.853107372	0	0	0.019443488	0.847425554	0.706755326	0.74552864
2.1.1.219	0	0.036313688	0.031047573	0.77351334	0.012854307	0.050336157	0	0	0.040742383	0.02203035	0.021834889	0.033876298	0.034351727	0.963959444	0.970438862	0.038465733	0	0.058821441	0.057695145	0.02653397	0.018237607	0.025057475	0	0	0.932791225	0	0	0.022566521	0.000565245	0.02195905	0.039265839	0	0.044127074	0	0.012895235	0.044219083	0.007855494	0	0.016354035	0.047794806	0.044956772	0	0.050578124	0	0.065075553	0	0.111272569	0.056452887	0.039598427
2.1.1.222	3.176039716	1.930241963	1.68426165	0.274534803	0.159665794	0	0.081437431	0.007824855	0.11421019	2.007874899	2.26678396	0.024814076	0.020734611	0	0.188494946	0	0	0.259996877	0.060268693	0.185506765	0.128535031	0	0	0	0.285190942	0	1.900480859	1.680199044	0.1325056	0	1.96447956	1.939370109	0.269780261	0.033869625	0.24208119	1.653137086	1.943933306	0	0.443713874	0.7711499	0	0.24902271	0.263901145	0	2.604076883	2.174600464	0.282924167	0.416613964	0.407920944
2.1.1.226	0.767390778	0	0.01454449	0.880466955	1.045184375	0	0	0.952310019	1.00171185	1.102915585	0.101895023	0.020068905	0.090955205	1.058390509	0.888990721	1.061915586	0.892363955	0.840130845	0.890887812	0.974038707	0.90891679	0.976785285	1.058746671	1.10617326	0.901169642	1.093640644	0.851591268	0	1.023759815	1.058246582	0	0	0.938116431	1.083560069	1.041689779	0.139906322	1.032615607	1.105550998	0.713978224	0.510413067	1.073733376	0.044716343	0.692022634	1.07294848	0.243137434	0.043082393	0.862296563	0.722036094	0.85741652
2.1.1.228	0.992940531	1.004498853	1.010410864	0.602870496	1.03582497	1.00327278	1.035389518	1.019676862	1.009041976	0.957500316	0.985604293	0.985860149	1.006814072	0.979727996	1.042573112	0.975849546	0.979559628	0.954697319	0.924353009	0.961127707	0.943076179	0.987048775	1.04317046	0.956806019	0.902677268	0.962058045	1.000357644	0.940781968	0.976042487	0.005044977	1.034798317	0.971494695	0.507418995	0.461722506	0.46799074	0.996287242	0.044010878	1.020721168	1.028023904	0.978501056	0.972938296	1.021458533	0.890529829	1.000075135	0.91312071	0.98223051	0.937818803	0.96168598	0.961976211
2.1.1.245	0	0.022523326	0.009776379	0.018798777	0	0.012883101	0.000612719	0.021814837	0	0.013669034	0.000145957	0	0.01130055	0.012286673	0.021783522	0.618239657	0	0.084369409	0.097714837	0.087426261	0.121274283	0	0.000582852	0.015807518	0	0.017913393	0	0	0	0	0.023844892	0.025994186	0.30439741	0.313973087	0.291557322	0	0	0.015030923	0	0	0.019646612	0.023585505	0	0	0.022225266	0	0.115937387	0.097455459	0.027079294
2.1.1.246	0	0	0	0	0	0	0	0	0	0	0	0	0	0	0	0	0	0	0	0	0	0	0	0	0	0	0	0	0	0	0	0	0	0	0	0	0	0	0	0	0	0	0	0	0	0	0	0	0
2.1.1.247	0	0	0	0	0	0	0	0	0	0	0	0	0	0	0	0	0	0	0	0	0	0	0	0	0	0	0	0	0	0	0	0	0	0	0	0	0	0	0	0	0	0	0	0	0	0	0	0	0
2.1.1.250	0	0	0	0	0	0	0.053866706	0.001848855	0.008087454	0.059547106	0	0	0.088793216	0	2.957264473	0	0.011958519	0.036326012	0.086389226	0.091683109	0.011990599	0.072893786	0	0	0	0	0	0.037760913	0.079831021	0.065002817	0.048832771	0	1.081511271	1.015932579	1.175440756	0	0	0.061381523	0.080882354	0.000802607	0	0.016335959	0	0	0.014688579	0	0.094014037	0	0.043018027
2.1.1.254	0	0	0	0	0	0	0	0	0	0	0	0	0	0	0	0	0	0	0	0	0	0	0	0	0	0	0	0	0	0	0	0	0	0	0	0	0	0	0	0	0	0	0	0	0	0	0	0	0
2.1.1.33	0.976707363	1.039182722	0.939686984	0.76709731	1.025124804	1.055928908	0.865396378	0.027267302	0.956829732	0.950250953	0.939328616	1.051526917	0.94664427	0.961861691	0	1.013783444	0.95015636	0.898190758	0.950843287	0.91421746	0.949187089	0.947060143	1.01119093	0.97465908	0.960206507	0.970756794	0.479010897	0.917299057	0.952988567	1.032112658	0.972276473	1.020067025	0.966370827	0.989238441	0.945072387	0.982979611	0.970833626	0	0.368449107	1.015623381	1.001440978	1.051056431	0.652642212	1.058654133	0.956657046	1.028074798	1.011723242	0.965247787	1.012991612
2.1.1.34	0.170363596	0.031493585	0	0	0.04245438	1.078572445	0.022158641	0.051651436	0.068883434	0.010887249	0.035245693	0	0.00176113	0	1.002749744	0.083320185	0	0.09154138	0.035063974	0.097799887	0.029542936	0.083708477	0.008177083	0.004360527	0.075543922	0	0.280801486	0.927645933	0	0.074100295	1.055185725	0.949865122	0	0.062512914	0.057253507	0.924547895	0	0	0.232943812	0.52986648	0.029699965	0.040097226	0	0.069963518	0.019197523	0.900380447	0	0.054056748	0.116100244
2.1.1.35	0.189999438	1.064438369	0.88309022	0	0.089406805	0.032108325	0	0.939922635	0	0.070452747	0.071505604	0.044169662	0.076382764	0	0.069742498	0.020703176	0.915350781	0.136936109	0.042060132	0.123620088	0.078476977	0.062782288	0	0.067058495	0.150279333	0.043894454	0.257677245	0.950711568	0	0.934692289	1.085912327	0.928527036	0.010686559	0.017000643	0.041377137	0.870974167	0	0	0.121009477	0.811989132	0.091076035	0.916890563	0	0.072609399	0.091372823	0.863858304	0.187233723	0.178872381	0.161058977
2.1.1.37	2.396000333	0.791920296	0.080305638	0.44282683	0.108375524	2.612406077	1.502574374	1.215804873	2.604365724	1.13871211	0.70148373	0.874308598	1.050274673	1.558923089	0.918083063	1.483510558	0.515842728	1.252701989	1.386340983	1.241020818	1.610901512	1.500087876	0	0.447013315	0.605304549	0.410819926	0.814561032	0.918080139	0.796210656	1.044591205	1.660060468	1.243386228	1.587733455	1.619585704	1.532866045	1.013677616	3.114588098	1.335670311	0.361049769	0.620480777	0.82130999	1.312798466	0.565961488	1.012928696	0.961686443	2.326238077	1.27784694	1.59423375	0.28810429
2.1.1.4	0.003093023	0.010745451	0	0	0.00677809	0	0	0.004995242	0	0.00846841	0.261089714	0.011791416	0.003640314	0.004438376	0.003117208	0.006254444	0.002646058	0.006385762	0.027189894	0.010611306	0.005662645	0	0	0	0	0	0	0	0	0	0	0.004039596	0.005926041	0.008052536	0.009251294	0	0	0	0	0	0	0.011115575	0.011194414	0.007146381	0.272456358	0	0	0.008808398	0.024210692
2.1.1.41	0	0	2.33786E-05	0	1.05514E-05	0	0	0	0	3.21965E-05	0	1.92826E-05	1.80994E-06	1.31676E-05	0	0	0	0	0	0	0	0	1.9183E-06	2.55047E-05	8.88893E-06	1.01419E-05	2.76171E-05	0	2.0298E-05	0	3.2928E-05	2.19517E-05	6.9041E-07	3.06259E-05	0	0	3.39112E-05	2.60131E-05	0	2.21301E-05	0	0	3.8844E-06	1.0979E-05	0	1.81814E-06	9.58011E-06	0	0
2.1.1.45	1.012818602	0.989896768	1.031582912	1.072541128	0.965237037	0.489307079	0.724501273	0	0.988000113	0.083198867	1.209540101	0.947713929	1.029849616	1.044472671	0.027984185	0.77215632	0	0.539012558	0.581645841	0.593137512	0.62384006	1.024320799	1.064735901	0.922669953	0.914815259	0.910906045	0.4776326	1.064410651	0.999732769	1.070936023	0.967763721	1.054720846	0.93307933	0.943658659	0.869706585	0.951237794	0.006881931	0	1.140905036	1.087804591	0.994987152	1.009728599	0.570568184	0.013713622	1.232434478	0.967158862	0.785580116	0.758332748	0.889885157
2.1.1.5	0	0	6.87285E-05	0	5.93319E-05	0	6.59797E-05	0	0	0	6.78857E-05	0	0	1.25011E-06	2.51225E-05	0	4.19232E-05	0	6.96819E-05	9.06231E-06	0	0	0	0	6.76129E-06	1.20474E-05	0	3.58431E-05	0	1.78737E-06	5.9797E-05	7.64472E-06	0	0	1.09229E-05	4.38653E-06	1.64324E-05	0	0	0	6.6037E-05	0	0	6.2214E-05	1.65999E-05	0	1.5146E-05	0	2.14896E-05
2.1.1.6	0.003827443	0.000138138	0.004842918	0.006931156	0	0.000659486	0	0.003955842	0	0.001073782	0.011449095	0.003647232	0.002666992	0.004459686	0.002864423	0	0	0	0	0.001654412	0	0	0	0	0	0	0.000244714	0.006212507	0.007309317	0	0	0.004532491	0.001107907	0.007152311	0.006664338	0.013175748	0.003469804	3.99313E-05	0	0.001693086	0	0.001992632	0.003081091	0	0.024504426	0.003415393	0	0	0
2.1.1.63	2.434057804	1.773521696	0.81879039	0.632283129	2.112028219	0.88392593	0.985585705	1.942872427	1.914930866	0.896413219	2.445776358	0.70786039	0.847812025	0.981530005	3.124825224	0.669842237	1.157126708	1.228178308	1.314300644	1.078804998	1.078132037	0.479136838	1.993042367	0.558803252	0.914737313	1.050632921	1.834218049	1.771496755	1.17437147	0.150083731	1.075326689	1.952668678	0.413194101	0.190745016	0.469020127	1.671269254	0.930913463	0.924732863	1.519483753	1.345259271	1.915544412	1.062575556	1.325270464	0.986740235	2.243799227	2.6903995	1.171816451	1.066930925	1.25594865
2.1.1.66	0.012217809	0.000878504	0	0	0	0.014588786	0.001740008	0	0.002600626	0	0	0.004275731	0.010836231	0.002915029	0	0	0.008582646	0.014710441	0.003278153	0.031154744	0.012194004	0	0	0.001117598	0.742012906	0	0.014826091	0	0.012892226	0	0.005641684	0	0	0	0	0	0	0.000158287	0	0	0.000401201	0	0	0	0.01556415	0	0.008057898	0.005965816	0.013014969
2.1.1.67	0	0.187424313	0.022269759	0.193267693	0	0	0.160172111	0	0.024928303	0	0.171696718	0	0	0.013341016	0.018381838	0	0.02536839	0.023398199	0.007383898	0	0.026328672	0	0.001591619	0.001392889	0.005997409	0.025746615	0	0.034851015	0	0	0	0.012050363	0.015043586	0.012790861	0	0	0.02132361	0	0.025443401	0.0015969	0	0	0	0.024431973	0.143891933	0.027009582	0.049051138	0.086110319	0.002526099
2.1.1.71	0	0	0.001577122	0	0	0.008546102	0	0	6.40499E-05	0.00373005	0.002942227	0.006923693	0	0	0.01298263	0	0.004764554	0.014025678	0	0	0	0.013663026	0.007010638	0.011145157	0	0	0	0.012915867	0	0	0	0.017044787	0.017407072	0.018232856	0	0	0.011522523	0.004798592	0	0.009660511	0	0.012993579	0.008639172	0.007142259	0	0.128482693	0	0.012603033	0.041630056
2.1.1.72	5.708473652	3.850442742	7.240167635	1.326317019	3.326688574	3.80055858	1.272406824	2.028609105	0.636584306	8.310903057	3.879266778	4.571969627	5.260456535	1.047071732	5.240907644	2.55026884	4.607284107	3.437797237	3.008235327	3.226491704	3.134147902	1.686065976	0.363291776	3.908463422	3.201436367	3.650456793	3.930392866	4.601090461	1.823610281	1.132989977	5.888245307	5.315313969	2.701428129	3.344527651	3.369606092	4.940057009	8.64622099	3.103461394	4.371800611	4.322664504	2.667198069	5.821410678	2.279366508	3.645919431	3.809287824	4.211414565	2.350089835	1.783597734	2.880696475
2.1.1.74	0.011456571	0	0	0.065529459	0.046785838	0	0	0	0.066984811	0.905236163	0	0.003938996	0.071068322	0.043749984	1.02458649	0.006673878	0	0.198887502	0.172903713	0.168192168	0.208641919	1.059122133	1.027410426	0.065052223	0.065601773	1.083941072	0.700931479	0	1.013157581	0	0.074465499	0.090842137	0.141003673	0.207656397	0.258685927	0.077763658	0.962708649	0	0.597554373	0.591031496	0.025936274	0.041377296	0.875204819	0	0	0.188330808	0.12947536	0.284614715	0.773631461
2.1.1.77	1.854942584	0	0	0.069200071	0	0	0.20098672	0.111815083	0.05142844	0.11770166	1.861148479	0	0	0	1.137194221	0	0.834446016	0.140102852	0.114145439	0	0.07098341	0.054518693	0	0	0.134588222	0	0.426375939	0.766107667	0	0	0.90340188	0.951180591	0	0.118141313	0	0.810201497	0	0.030247315	0.180999851	0.590239513	0	0.091039891	0	0	1.64636223	1.214746627	0.229771283	0.217573837	0.349127187
2.1.1.79	2.712369972	1.018051665	0	0.372867294	0	0.085757964	0.047638247	0.047224625	1.590309433	0.115028509	1.810841285	0.120356988	0.176023816	0.539417249	1.013802395	0.3485497	0.698812597	0.863637029	0.804604892	0.735277052	0.84456332	0	0.0381295	0.022546093	1.445345283	0.502215382	0.857936009	1.124783878	1.039737863	0	1.869001421	0.812039943	0.251888893	0.173626272	0.218521626	1.006088473	0	0.107916235	0.010917787	0.383856058	0.03706831	0.228440065	0	0.117133873	2.038475541	1.861048281	0.356372181	0.441979769	0.962544498
2.1.1.80	2.352695812	0	0	0.104278765	0.116988438	0	0.079324574	0	1.136682986	1.15661651	1.882520982	0.077720297	0.110696521	0	0	0	0.916171826	0.92693947	1.115406324	0.96619418	1.163281729	0	0	0.027221046	0	0	0.833544501	0.705382021	0.208048563	1.14733567	1.606265141	0.97624901	0.477797496	0.643579015	0.754744027	1.017715657	0.107492465	0	0.170494728	0.510790596	0	0.049800778	0.204428893	0.12267853	1.794841043	0.06404642	0.62660336	0.331750332	0.026321453
2.1.1.86	0	0	5.97368E-05	6.95043E-05	0	0	0.000109304	0	5.50844E-05	0	0	6.94347E-05	0.000152716	0.000176355	7.42566E-05	0.000129363	0.000170596	0.000210442	3.76336E-05	5.97679E-05	8.31937E-05	0.000162986	4.0168E-05	0	8.21341E-05	2.90908E-05	0	0.000126646	5.46858E-05	6.33486E-05	8.38681E-05	9.33219E-05	3.7544E-05	0.000122867	0	1.07965E-05	0	0	0.000126411	2.80469E-05	7.4711E-05	0.000210486	0.000209513	0.000191187	4.87509E-05	7.17514E-05	0.000149806	0.000165779	0
2.1.1.90	0	0.002125453	0.002832562	0.00179428	0	0	0.000749344	0	0	0	0.003241684	0	0	0	0	0.004438692	0	0	0.002087072	0.004058076	0	0.000169405	0.004432381	0.00135922	0	0	0.001664966	0.003960891	0.004531982	0.000963934	0	0.004720966	0.10269718	0.097864559	0.097888522	0.002370134	0	0	0	0	0	0.002898074	0.004038827	0.001043938	0.001016289	0.001812368	0	0.000838113	0
2.1.1.95	0	0	0	0	0	0	0	0	0	0	0	0	0	0	0	0	0	0	0	0	0	0	0	0	0	0	0	0	0	0	0	0	0	0	0	0	0	0	0	0	0	0	0	0	0	0	0	0	0
2.1.1.98	0	0.00024829	0.000183563	0	0	9.60293E-05	0	7.02782E-05	0	0	0.000127049	0	0.000188407	0	0	0.000299106	5.48894E-05	0.000150687	0.00026746	0	4.91803E-05	0.000253427	0	0	0	0.000154405	6.32304E-05	0	6.89621E-05	0	4.79684E-05	0	3.31031E-06	0	0.000255365	3.67342E-05	0	0.00029415	0	0.000266926	0	0.000202433	0	0.000170446	0.000245671	0.000124386	0	0	0.011976038
2.1.2.-	0.006292031	0	0	0	0	0	0.001643233	0.007433795	0.005048112	0	0.014167279	0	0	0.007717144	0.006649639	0	0.055554145	0.009037657	0	0	0	0.004761477	0	0	0.105840626	0	0	0.022443558	0.010919067	0.000341385	0.15529078	0	0.010104448	0.009588859	0.003863678	0.023179026	0	0	0.003251133	0.006599128	0	0.00103083	0	0.00473242	0.010071346	0	0.043812821	0.038078713	0.002437241
2.1.2.1	0.931461376	1.033226058	0.890647429	0.986554797	0.998518383	1.067316057	0.413739342	0.962697952	1.053010472	0.993342561	1.57281585	1.080187268	0.981517726	0.600447823	0.973474153	1.460928024	1.074032598	0.944943884	1.049929563	0.933223083	1.03632404	0.003616472	1.076438638	1.059728289	0.961356103	1.076331909	1.050052957	1.144776141	0.903878401	0.075838761	0.971159686	0.933287649	1.059315344	1.049738646	0.962927396	1.04785074	0.540823454	0.944136008	0.193465417	1.044629262	1.054797084	1.013094231	0.68924409	0	1.690756646	1.077634835	1.300929305	1.300738369	0.882152092
2.1.2.10	0.948225102	0.043904746	0.104401586	0.715338062	1.041021321	0.436108623	0.064875266	0.038904922	0.058993542	0	1.138897954	0.898899802	1.009229514	0.017995494	0.055787552	0.175559881	0	0.528503703	0.429873782	0.44802876	0.478321841	0.055877418	0	0.436152503	1.24277729	0.074509759	0.441418316	0.848468684	0	0	1.060181397	0.90288222	0.02925244	0.113410823	0.188176712	0.803424491	0	1.051750006	0.179553639	0.60524389	0	0.160458664	0.081238802	0	1.13603366	0.947521088	0.438132219	0.526805396	0.182921703
2.1.2.11	0.902344394	1.014618548	0.072405789	0.92836921	1.051778274	0.92248476	0.096173533	0.942833679	0.904396223	0.074938441	0.927992486	1.09621565	1.100116246	0	1.029536885	0.676099026	0.845519296	0.667004129	0.556458434	0.570339976	0.539689017	0.033124055	0.004762413	0.483143433	0.543780677	0.587100939	1.002028691	0.896384504	0.288931288	0.035389742	1.033339647	0.976471508	0.584701542	0.58308699	0.531516308	0.893772038	0.098777668	0	0.243924567	0.403787574	0.017567739	0	0.076312046	0	0.911552717	1.055507893	0.485583482	0.456708711	0.211633238
2.1.2.13	0.525942538	0	0.153013892	0.137387722	0.105500083	0.104473394	0.035310639	0.084507733	0	0.154986768	0.154171676	0	0	0.09170723	0	0.084161821	0.160202779	0	0.125858353	0.04190244	0	0	0	0	0.126352293	0.037992878	0.543135833	1.687153678	0	0.103493681	1.855169166	1.906069708	0	0	0.060275255	1.768505061	0.101490055	0.132593324	0.186717288	0.97625947	0.118448084	0.076690709	0	0	0	1.572753529	0.099340689	0	0.132440211
2.1.2.2	1.374848872	2.01290472	1.495957781	1.380088594	0.891030147	1.554463496	1.071596967	0.91191922	0.89448068	1.083780411	1.664830471	2.184807632	2.122815681	1.061988666	0.898605778	1.070894153	1.028402323	1.045959508	1.121170343	1.025594713	1.078763805	0.910386352	0.026969283	0.955750375	1.784416125	1.022593819	1.504618799	1.742783883	0.811633403	0	2.008838495	1.994897096	1.090430326	1.062759946	1.059738632	1.752212196	0.897631215	1.073967028	1.005708538	1.592766951	0	1.021663037	0.714004876	1.060202162	1.74043665	1.787995713	1.122483717	1.08332075	0.617894292
2.1.2.3	1.921425956	2.071901933	1.968583149	2.407355133	2.106686386	0.950700405	1.953391757	2.853233178	2.912161472	1.123051348	1.950688852	3.038475951	2.979298704	1.84043589	2.09279611	2.761104222	2.044515309	2.1388795	2.098558564	2.187648864	2.116767998	1.977864324	1.956194768	3.11170075	1.908824586	2.124522552	1.918551925	2.052697593	2.023726149	0	1.948354381	1.965743262	2.855113997	2.740877075	3.003581228	2.016700201	3.087307255	1.840073937	1.891256379	1.978630008	0	1.91345845	2.163301074	0	1.864502725	1.913673074	2.364147739	2.483402048	1.399109238
2.1.2.5	0.016238473	0	0	0.019184663	0	0.951548341	0.07381686	0	0	0.04463833	0.031804197	0.901468742	0.868745988	0	0	0.049362141	0.08765771	0.144920185	0.246348941	0.291529478	0.19669509	0	0	0	0	0	0.470876045	0.057842536	0.103563532	0.036975641	0	0.081280989	0	0	0	0.016187118	0	0	0.88538283	0	0.018012432	0.043605285	0	0.035870211	0.018322831	0	0.118620333	0.024578053	0
2.1.2.9	1.055999186	0.976351654	0.953332039	0.970082106	0.963061046	0.983366416	1.038739324	1.044624224	1.517925006	0.989798406	1.509321654	1.018176376	0.984467983	1.036578478	0.938679393	1.028171696	1.232407609	1.147312797	1.182896394	1.174157582	1.18683464	0.985204973	1.059652589	0.439734482	1.129938225	0.940641674	1.050237711	1.047753791	1.033758815	1.008359512	1.005797636	0.986629491	0.945356172	0.969950949	0.979960888	1.028135452	0.964100142	0.950304433	0.97349706	0.790126256	1.007463533	0.945679507	0.927881378	0.037716012	1.588252873	1.009735292	1.008711542	0.975165545	1.024595764
2.1.3.-	0	0	0.038011489	0	0.028577207	0.040456508	0	0.003636321	0	0.01838888	0.767871177	0.093622113	0.099893578	0	0	0	0	0	0.02214009	0	0	0.04353467	0	0.021927361	0.013320368	0	0.028425023	0.062776946	0	0.047799179	0	0.034428895	0	0.033701968	0	0.002999459	0.050955345	0.009170884	0.03348724	0	0	0.038266005	0	0.020383093	0.800167057	0.018038668	0.067771568	0.048258081	0.175218598
2.1.3.1	0.000160138	0	0	0.088122426	0	0	0.013524985	0	0	0.006031809	0	0	0.010020088	0	0.014554436	0.008146598	0	0.036111332	0	0.019140467	0.025796192	0.020377382	0	0.00796378	0.754289447	0	0.015637577	0.005519675	0.006325459	0.004560081	0	0	0	0.01320952	0	0	0	0	0	0	0	0.01396041	0.01571948	0	0.008136428	0.020248668	0.001311116	0	0.010236858
2.1.3.11	0.018273672	0	0.002064853	0.006674605	0	0.486598057	0	0	0	0	0	0.318503024	0.310641264	0.006070932	0	0.00550641	0.018259699	0.00714008	0.014850585	0	0	0.005915549	0.005507181	0.015365649	0.002822283	0	0.020222559	0	0	0	0	0	0.003494343	0.005636571	0	0	0.000526407	0.019250743	0.008662403	0.018593173	0	0.00789795	0.00330116	0	0.006063266	0	0.012394818	0	0.009331381
2.1.3.2	1.25637704	0.97023386	0	1.151318965	1.048752042	0.541359988	0.794430787	1.068437566	0.966941793	0	1.467450488	0.950488646	0.973641253	0.986586887	0.97657902	1.131820311	1.012839253	1.02033825	0.977307231	1.01172599	0.995167399	0.998486794	1.016522404	0.943437262	0.950013383	1.03274955	1.027675836	0.925727304	1.055478729	0.043493132	0.958873671	1.013984208	0.955422977	0.971880077	1.011820675	0.947767295	1.063226702	1.027745102	1.05897607	0.951072039	0.008846311	0.063672861	0.753957135	1.070518542	1.397229196	1.011467141	1.083092354	1.119989706	0.904103801
2.1.3.3	1.033346536	0.586226731	1.027032751	0.655261826	0.982588114	0	1.242198417	0.952103962	0.896415002	1.105828479	1.318666908	0.929509186	1.060688353	0.96912499	0	0.889015141	0.904443765	1.140092721	1.007356587	1.067360729	1.148424293	1.529592636	0.950037884	0.549918153	0.920215982	0.501353089	2.454208953	1.298085058	1.054935967	0	0.985281062	1.225370874	0.824518121	0.801278182	0.93281912	1.22212073	1.898092246	0.987930048	0.316422869	0.541777094	0	0.847158617	0.619885038	0.889580137	1.215605683	1.097055741	0.686754168	0.782678855	0.585994719
2.1.3.6	0	0	0.021437439	0	0.027891833	0	0	0.011293799	0	0.028378518	0.0007469	0	0	0	0	0	0	0	0.012436985	0.050272159	0.011241224	0.008539753	0.012123855	0.029374997	0	0.532708165	1.007677941	0	0.557665961	0.002082391	0.025307557	0.031983806	0.005438241	0.033110352	0	0	0	0.027382296	0.027349347	0.011009559	0.034036374	0.010499826	0	0.031430438	0.004193824	0.000232966	0	0.002375369	0.010760495
2.1.3.7	0	0.005924091	0	0	0.008001658	0	0.012865944	0.010892778	0.007434126	0	0.055821146	0.009872249	0	0	0.006020306	0	0	0.008013836	0.01556433	0	0.009791629	0	0.009188821	0	0	0.012877871	0.008037307	0.002414213	0.010350878	0	0.007650923	0	0	0	0.006596242	0	0	0	0.010108824	0	0.006637546	0	0.008752463	0	0.029406424	0.003227722	0	0	0
2.1.3.9	0.024670329	0.032703824	0.032849387	0	0.009808574	0	0	0.043825848	0.012398836	0.009587464	0.026030887	1.033379607	1.027783321	0	0	0	0	0	0	0.048149392	0	0	0	0	0.021426563	0	0.034847736	0	0	0	0	0.040316826	0.020680247	0.027906358	0.053386644	0	0.010714886	0.012474036	0	0	0.032127869	0	0.017324202	0.045837141	0.046709171	0.036457326	0.030123756	0.033111153	0
2.1.4.1	0	0.053261433	0	0.494094216	0	0	0	0.018646347	0	0	0	0	0	0.034091502	0	0	0.014824586	0.02484296	0.04480832	0.031674879	0	0.040261076	0	0.040003817	0.047646719	0	1.459575204	0.060825823	0.005758209	0	1.165423785	0.006990689	0	0	0	0.055860713	0	0.027556679	0.030405255	0	0	3.05799E-05	0.041094428	0.012336947	0.028168379	0.029066419	0.07826462	0.023487181	0.045873554
2.1.4.2	0.000210499	0	0	0	0.00047019	0.000928301	0.000669372	0	0.000397558	0	0	0	0.001021877	0.000356632	0	0.000135382	0.000104769	0	0	0	0	0.000674729	0	3.47366E-05	0	1.8512E-05	0.000620229	0.000449706	0	0	0	0.000500294	0.000174037	0.000775678	1.53548E-05	0	0.000876562	0	0	0.000278471	0	0	0.000334433	0	0	0	0.000592063	0.000881092	0.023776911
2.10.1.1	1.876644552	0.91453261	0.99229181	1.497063995	0	0	0.293489963	1.051031955	0.028858444	2.005857267	1.896208945	0.108088118	0.077576045	0.108690648	1.1365745	0.235988337	2.028724087	0.768014958	0.842748183	0.952995544	0.812791736	0.628157009	0.119879426	0.050102257	2.062945808	0.360497809	1.478670365	0.904474943	0.397719681	0.054912052	1.138940821	1.030288659	0.203641697	0.182368948	0.1780517	0.790219875	0.91843497	1.125855597	0.190683209	0.568748778	0	1.027493929	0	0	1.792067933	1.017915698	0.417067398	0.367478205	0.237359841
2.2.1.-	0.000302757	0	0	0	0.000579692	0	0	0	0	0.000715474	0.008796146	2.37084E-05	0	0.000761083	0.00075172	0.000415877	0	0.000572958	0.000173442	0	0.000617258	0.000349227	0	0	0.000398808	0.000222198	0	0.000372607	5.14822E-06	0	0.00066426	0	0	0	0	0	0.000338834	0	0	0.000774557	0.000240183	0	0.000263413	0.000218389	0.00889513	0.000326294	0	0	0.000715684
2.2.1.1	0.921761059	1.598775579	0.737141358	1.321777071	0.731708802	0.668739528	1.619136823	1.970835702	3.770617924	9.793209217	2.275145013	1.826427888	2.052250977	1.159155262	2.805854677	3.299515247	1.288422195	2.965065532	3.408359146	3.246405729	3.096054684	3.791118091	6.229958834	1.812571545	1.140941147	1.462377315	1.812257251	2.318864442	1.21431385	6.250429733	2.283956743	1.966271979	3.56763983	3.482724412	3.360361005	2.266656634	1.969379131	1.138006383	2.24095056	1.307315504	2.731819794	1.147518883	3.388588342	1.248269042	2.354027578	5.133920169	3.10484383	2.91354621	0.643742396
2.2.1.2	1.311680003	1.109492137	1.051774378	0.950667387	0.139930677	0.650934611	0.822719318	2.828802298	4.360155793	0	0.880333709	0.842376701	0.690540164	1.049537443	0.058943611	1.101233779	0.842721659	1.806518196	1.699815152	1.667590089	1.663092819	1.511799988	2.016174748	0.486811786	1.134957262	1.536793764	0.954895136	1.508121544	0.076083893	1.877535845	2.029122653	1.856306209	1.15717079	1.262176719	1.137490041	1.490295379	0	1.103940009	0.499620258	1.439079101	0.030643544	1.126846822	0.831456954	1.052142901	1.118489937	2.848628332	1.079957252	1.053656555	0.376533246
2.2.1.6	4.43722075	2.666331233	3.989230577	1.869509176	2.3717675	0.661766524	0.853164941	3.062331986	4.787502906	2.282895251	4.979071016	1.722689819	1.753004159	1.815543608	2.780910329	3.751276912	1.95180058	2.124532442	2.210873289	1.870596088	2.07667093	0.329062608	1.754505711	4.348945307	2.369012539	0.171681579	2.866172968	5.089875682	0.879702258	1.36969014	4.73666759	5.986546382	2.73375121	3.470522512	2.954228804	5.461019255	1.958706913	0	1.5995423	3.22663114	0	3.078492539	0.87521525	0	4.522414494	7.505113711	3.35772122	3.240503494	1.003173112
2.2.1.7	1.094168625	1.067554619	0.889477566	1.085879799	0.890394632	0.410521599	0.072422048	0.027935316	0.95668777	0.936939138	1.076143332	1.773671197	1.911980129	0.924727945	1.022431549	1.756342284	0.980293135	1.076577173	1.21060407	1.218019057	1.152586778	1.069268235	1.966281865	1.536512221	0.809521134	0.025662126	1.023575617	0.969948471	0.273650426	0.9670897	1.031159904	0.897924047	1.19874099	1.302951994	1.377133299	1.037808908	0.914569972	0	1.675621627	0.548881402	0	0.907450747	1.108629621	0	0.899046222	0.905521453	1.287856577	1.354988167	0.576551027
2.2.1.9	0.254530614	0	1.022355641	0.682789583	1.006651667	0.026994873	0	0	0.481327805	0	0	1.042657957	0.999713944	0.110040498	0	0	0.007256294	0.103099552	0.063569584	0.062526121	0	0	0	0.06221223	0.902025062	0.438150488	0.930113399	0.742639369	0.718186681	0	0.223287684	0.993719445	0	0.07087474	0.037641404	0.890414086	0	0	0.242101032	0.556954601	0.011358341	0.917277889	0.173424373	0.003153359	0	0.829572794	0.015530134	0.019095579	0.133210311
2.3.-.-	0	0.013167697	0	0.073553572	0	0.021249355	0.141533357	0.01553308	0	0	0	0	0	0.022457501	0.008722639	0	0	0.006635826	0	0.000419305	0.000660453	0.011220741	0.011691628	0	0.061943825	0.006301812	0.028681951	0	0.252401989	0	0	0	0.027151246	0	0	0.019741621	0.024744866	0	0.02307888	0.017852055	0	0.017760671	0	0.025693127	0	0	0.009739303	0	0.015350479
2.3.1.-	7.608899809	13.7945347	5.016041632	4.428927085	3.316286775	5.767536535	1.60315092	10.40269794	2.530334729	4.450632162	8.268154889	4.478743648	5.569880685	0.761425591	3.106695178	4.259787337	3.135814329	4.298079912	3.241280998	2.911639124	2.935738328	0.416627767	4.385178548	0.010154646	5.866864961	2.675827268	5.918920323	12.00831192	5.892711652	1.407623885	9.878881767	15.53948758	1.904841813	1.793722301	1.585815769	12.81327653	0.528195982	0.126709603	10.40337941	8.570852975	0	3.793110457	4.371875873	1.208288902	8.421138059	14.19483953	3.166143657	2.809882516	4.403530222
2.3.1.1	0.929564529	1.104166906	0.935451318	0.301334638	1.079537015	0	0.077069683	0	0.10257123	0	1.025004349	0.099026469	0	0	1.90378247	0	0.240283901	0	0	0.089104153	0.077611857	0.051104516	0	0	0	0.107718324	0.331511885	0.976443549	0.07896729	0	1.000619131	0.905564766	0.107887394	0	0.087836176	0.785305162	0	0.066861242	0.162519522	0.527543876	0	0.195589499	0	0	0.966637078	0.842562096	0.097988319	0.161244764	0.076357274
2.3.1.101	0.000583151	0	0	0	0.003594884	0	0	0	0	0.001102398	0.081982223	0	0.000745409	0	0	0	0	0	0.000949258	0	0	0.001903155	0.001467235	0.002882313	0	0	0	0.003345309	0.000762109	0.002725344	0	0	0.001167636	0	0.003676121	0	0.002173788	0.001274515	0.003740675	0	0.001500054	0.001778956	0	0	0.082971834	0	0.001723143	0	0
2.3.1.102	0.029610046	0	0	0.013928913	0.026660383	0.003073838	0.002446785	0	0.030193485	0	0.103691314	0	0	0	0.02218473	0.026211621	0	0	0.019134706	0	0	0	0	0.033878534	0.027884647	0	0.237633639	0.277430177	0.001098183	0.031809607	0.000614599	0.292736799	0.027368296	0.002165965	0.009800931	0.285749901	0	0.027404295	0.017072052	0.505573211	0.009492731	0.003528827	0	0.029240101	0.054801962	0.282567961	0.028295351	0	0
2.3.1.109	0.196774954	1.415319144	0.017620697	0.022561288	0	0	0	0	0	0	0.857126471	0.05637724	0.053020192	0.07419875	0.099177001	0	0.023874382	0.122861669	0.001723164	0	0.004795641	0.068387523	0	0.049030363	0	0.017433466	0.488686139	0.829945432	0.104112397	0.044633789	1.050838742	1.041917822	0	0	0	0.747046955	0.101443674	0	0.09571	0.554358598	0.041198905	0.082863451	0.02543299	0	0.959793247	1.660344007	0.219241529	0.172042014	0
2.3.1.111	0	0.005487494	0.005047522	0	0	0.001966277	0	0	0.002828586	0.006040211	0.019535738	0.001066999	0	0.004410644	0	0.005533777	0.002686309	0.004859817	0	0	0	0	0.000405556	0.000450125	0.001426389	0.001472176	0	0.012947072	0	0	0	0.007399769	0	0	0.004695195	0.009826418	0	0	0	0	0.007078815	0	0.003694056	0.003958754	0.023600513	0	0.002224326	0	0.003530952
2.3.1.117	1.027843382	0.922231447	1.037695841	0.924876664	0.067314997	0.993604997	0.095900224	0.904215785	0.002125633	0.098135907	0.940446346	0.090403364	0.069284254	0.986753827	0.087613509	0.099698757	0.816121077	0.768065928	0.670478732	0.768067162	0.754915817	0.551427896	0.968225903	0.049129161	1.545826709	0.509167437	0.522206856	0.996941585	0.877324554	0	1.093808723	0.899939986	0.092932164	0.0548616	0.055781968	1.064310196	0.020661545	0	0.261718	0.731983301	0	0.894151101	0.426194099	0	1.015942748	1.101717294	0.204692606	0.328451742	0.619472943
2.3.1.118	0.200320622	0.103265703	0	0	0	0.007158341	0	0	0.030453007	0	0.4701418	0.01088819	0	0	0.006433488	0	0	0.046949367	0.021978618	0.046442428	0	0.058618655	0	0	0.05358006	0	0.270084798	0.545049793	0	0.009617309	0.039793922	0.883855695	0	0	0	0.613320237	0	0.030812576	0.218760808	0.505931441	0.061049649	0.032706379	0	0.05836709	0.516445371	0.65285343	0.090930763	0.016504838	0.133892217
2.3.1.12	0.88223926	1.809915745	0.959103589	0.485392635	0.958219555	0	0.235314615	2.036106661	0.113008771	0.131907656	1.472300179	0.046753351	0	0	0.050954264	0.314768567	0.216078789	0.32440629	0.323205121	0.29576401	0.384528224	0	0.101836093	0	0.081105313	0.51289333	0.627449931	1.086800997	1.13053956	0.132106532	1.093483561	1.034836657	0.01104062	0.148035814	0.125176311	0.938586488	0.094723878	0.065478583	0.051431261	1.023371534	0.897628297	0.972164287	0	0	1.493069602	1.868418006	0.469242344	0.346628206	0.583626373
2.3.1.128	0.951316085	1.396114995	1.121775885	1.452316688	0	0.551562702	1.051768834	2.067703715	0.833179895	1.042081377	1.122468688	1.095203413	1.13846058	1.867406926	0.081850181	0.525484884	0.138303721	1.887402163	2.031001498	1.893461909	2.225829183	0.151031229	3.129502655	0.932922367	2.009096557	1.516116491	0.701754567	1.736017526	1.902598884	0.891821253	2.11407244	2.128999271	2.177986998	2.353589183	2.263963369	2.009589122	0.446460761	0.286666801	3.479879302	1.555802947	0	1.17002937	1.872531866	1.071099738	1.164367091	2.137988064	0.984985352	0.889288879	1.033855485
2.3.1.129	1.068147152	1.14568569	0.883318838	0.229843909	0.962100215	0.999001446	0.123359715	0	0	0	0.880980636	1.923812087	2.139437555	0.063388836	0.935836539	0	1.039548368	0.007780493	0.025964241	0	0.120344144	0	0	0.056964026	0.239540346	0.490010153	0.157108008	0.815141688	0.016598619	0	1.054439791	1.099481487	0.067178825	0.046526678	0	1.054199702	0	0.063578605	1.046308318	0.536052889	0.105144545	1.026379844	0	0.062006128	0.895277059	0.807263507	0.27874165	0.269983124	0.17949718
2.3.1.15	2.196741343	1.033404105	2.827531607	0.219677335	2.158076362	2.043132161	1.8471559	1.949425861	2.148274851	3.147951585	2.013635448	0	0	0.056221593	2.110034195	2.386406451	2.171440969	1.594040715	1.291030397	1.641396314	1.38754821	1.837558382	1.941363635	1.539825596	0.369447503	1.95646958	2.344309012	2.682461636	2.079281877	1.953724363	3.171487204	2.846018317	2.447458009	2.468230006	2.638436578	2.659959316	1.903378334	2.042983381	2.12144177	2.589262568	1.953483823	2.047970512	0.997311274	1.178573587	1.841411254	2.682838286	1.873783825	1.785862027	1.857146461
2.3.1.16	2.450950759	1.088264221	0.976699921	0.084122604	0.115151517	0.15745608	0.157342883	0	0.072161904	0	1.572514957	0.156986649	0	0	0	0.004855715	0.227877626	0.108457275	0.004310692	0.10940149	0	0	0	0.196469869	0.265366045	0	0.7872505	1.882817507	0	0	2.022550847	1.96293844	0.14159626	0.10372193	0.148302522	1.605874421	0	0.144697357	0.42861854	1.051857494	0	0.417702076	0	0.010207134	1.763851963	1.866409333	0.257693482	0.116048298	0.119438678
2.3.1.164	0	0.005807433	0.009244716	0.012301475	0.01844608	0	0.016769269	0.02291003	0	0.015478097	0.403566341	0.396779026	0.394961268	0.007425142	0.016035998	0	0.020105009	0.120260915	0.114408	0.085833562	0.110027203	0.003205467	0	0.023072022	0	0.018178581	0	0.015737007	0.016772706	0	0	0.015992616	0	0.016587504	0.021519109	0.024745316	0	0	0.016457589	0.005658035	0	0	0	0	0.394727282	0.159752411	0.035395313	0.030853869	0.022702655
2.3.1.168	0.019165694	0	0	0	0.022097594	0	0	0	0.024045525	0.036490253	0.328171376	0	0.011859562	0	0	0	0.039706122	0.049568917	0	0.051131413	0.00745799	0	0.017161182	0	0.038685798	0.522954059	0.230134825	0.046441178	0.547876808	0	0.034276647	0.054791338	0	0.002486658	0	0.015818308	0.011702459	0.004510046	0.017494826	0.014102921	0	0	0.009087595	0	0.338880753	0.105554635	0.028813419	0.059463113	0.107799133
2.3.1.174	0.003556004	0.085331567	0	0.004270139	0.001557788	0	0	0.011060491	0.005335906	0.011936205	0	0.00554117	0	0	0.014575033	0.004646552	0	0.024463006	0.016988961	0	0	0	0.023729717	0.008062526	0	0	0.014666812	0	0	0	0.019356444	0	0	0	0	0.024364959	0.024482818	0.003886915	0	0.001852814	0.009361046	0.023963736	0	0	0.031391468	0.016974678	0.03843039	0.049873546	0.006722614
2.3.1.178	0	0.08699512	0	0.001766289	0.01240972	0	0.012323802	0	0	0.005376497	0.09334553	0	0.007071956	0	0	0	0.02866919	0.000556872	0.008509563	0	0	0.00926177	0	0.008008618	0.008062636	0.00923128	0	0.000211964	0	0	0.002587914	0	0.010084454	0.009807209	0.006650391	0	0	0.010616101	0.003089793	0	0	0.005730127	0	0	0.079683353	0.007289069	0.051653053	0.07564037	0.009937506
2.3.1.179	1.22773244	0.279617395	0	0.561046161	0.989733864	1.024867673	0.077216947	0.941520522	1.071251557	0.926612751	1.369067918	1.088073877	1.030314293	0.042272281	0.99142676	0.962750252	1.012534776	1.103265142	1.146580882	1.123053808	1.114059657	0.57861593	1.12012794	1.607560848	0.095238939	1.422281526	1.041566455	1.281727415	1.485880368	0.87905137	1.502219053	1.456245463	1.044942704	1.11298709	1.086437964	1.351849277	1.048535022	0.059370349	0.944847573	0.923423824	0.884955303	0	0.567117893	0	1.491512405	2.037760753	1.169567441	1.335752175	0.83320684
2.3.1.18	0.269643279	0.070351813	0.079262065	0.043178285	0.905546604	0.534721512	0.32226519	0.976388373	1.049475383	1.05128897	0.083649136	1.890173071	1.877510941	0.830904014	0.95508495	0.298290506	0	0.520107357	0.449284682	0.516790825	0.525761671	0.111876142	0.903854617	0.5091169	0	0.021401688	0.198485817	0.771179496	0	0.085053289	0.608123518	1.621610209	0.254212398	0.130536805	0.12531945	0.641416912	0.394451725	0	0.335312166	0.454939049	0.050858155	0.145850963	0.570256981	0.049603366	0.020118505	0.623951982	0.190049716	0.139639228	0.286529087
2.3.1.180	1.140866979	0.935191119	0.81121771	0.322010878	0.936715492	0.503318847	0.314230047	0.987091229	0.954764773	0.991099157	2.108048404	2.082201937	2.089217052	0.012555516	0.951351314	0.896312531	1.527557957	1.669414432	1.753871947	1.584190745	1.792697836	0.516083367	0.9665279	0.994087217	0.129382325	0.967236482	1.377940741	1.178396575	0.956917448	0.880445073	1.115281245	1.138482613	0.964996444	0.794497884	0.850161704	1.247772882	0.970693104	0	1.683338833	0.555142595	0.909487764	0.865810333	0.376684423	0.061397139	2.098390554	1.214458904	1.16633664	1.308347584	0.888817939
2.3.1.181	0.960484399	1.067539677	0.990047855	0.767116097	0.949505526	1.024858745	0.147298121	0	0	0.10324963	0.971629226	0.976528208	0.900960489	0.043460472	1.105731501	0	0.0772691	0.021650645	0.00101566	0.164250914	0.158149936	0	0	0.032301507	0.848402099	0.014073797	0.407926366	0.888201937	0	0.008234369	0.927426282	0.982673244	0	0.098507346	0.086316882	0.920371578	0	0	0.058747943	0.511241788	0.107297644	0.937405068	0	0.011763363	0.970454196	1.021242126	0.259983819	0.096776845	0.267416854
2.3.1.182	0.015703673	0	0.001132265	0.016338874	0.012137391	0.487115729	0.011398114	0	0.008126617	0	0	0.324306744	0.319476299	0.01703541	0.003123587	0	0.017944674	0.000144695	0	0.000662858	0.010068783	0	0.004302455	0.005030593	0.012875725	0	0	0.014281549	0	0.006458902	0.005323406	0	0.012003674	0.00373063	0.015429325	0	0	0.012850065	0	0	0	0	0	0.019808634	0	0.012838434	0.007129359	0.010910961	0
2.3.1.183	0.819231122	0.921556683	1.074967558	0.092540024	0.951709548	0	0.00815025	0.938855776	0.034873453	0.026420115	1.623486779	0.533033736	0.666108772	0.916015228	0.938090984	0.56851641	0.13702972	0.485299309	0.49062479	0.504473081	0.424796559	1.072027862	0.884007833	0.611373714	1.176253208	0.063830291	0.786648789	0.882758449	0.059678962	0.962942256	0.18191013	0.912468922	0.752386303	0.79043227	0.807601264	0.724040583	0.894171736	0.005824849	0.35336832	1.110732582	1.079770951	0.028853411	0.671476202	0	1.460465799	2.519438166	0.833934369	0.725893438	0.745389362
2.3.1.184	0	0	0.017225503	0	0	0	0.02776548	0.001508109	0.022848969	0	0.375858521	0	0	0	0.034312663	0.024699643	0.008974227	0.004146543	0	0	0.021998283	0	0.006140524	0	0	0.02737136	0.007890971	0.021223996	0	0.004576371	0.861022661	0.021621071	0	0.015344334	0.017942676	0.068234674	0	0.005004485	0.019453222	0.01927608	0.033542396	0.00047684	0.013843161	0	0.397593634	0.030658131	0.010974785	0.023982736	0.010878923
2.3.1.187	0.028834313	0.375494757	0	0	0.021414788	0	0	0	0	0	0.336222691	0.001641954	0	0	0.027030071	0.011574071	0.004534739	0	0	0.017454739	0	0	0.024528723	0.015094592	0	0	0.015582131	0.035886084	0.04343497	0.015468794	0	0.024473803	0.018174446	0.016868543	0.013414445	0.062113539	0.019605462	0.006342964	0.000153421	0	0.003312678	0	0.026217042	0	0.314913076	0.440461442	0	0	0.006087521
2.3.1.19	0	0	0.033840914	0.014863593	0.043722157	1.005162095	0.072239379	0.009242128	0.032331453	1.052273337	0.230789506	1.079060074	0.938529969	0.02613034	0.938914873	1.0381659	0.003433992	0.570006447	0.603944051	0.65074317	0.661520182	0.013822252	0.002796591	0.963989931	0	0.570743163	0.072456517	0.033111972	0.57743822	0.009956347	0.066231834	0	0.311020699	0.3470653	0.275499219	0.00341883	0.024519636	0.06931369	0	0	0.079344831	0.050974417	0	0	0.263868574	0.008936951	0.249216627	0.25879402	0.036057599
2.3.1.191	1.087149081	1.086288957	0.856927132	0.409437856	1.010247581	1.025772863	0.272751835	0.04513683	0.096753282	0.005642666	0.930563738	1.09689584	1.086036788	0	0.963416037	0.035294754	1.030693957	0	0.007700211	0.108868703	0	0.066979617	0.096926518	0	0.033916872	0.581754767	0.252557901	0.887064968	0.041197781	0	0.891660102	1.071541529	0	0	0.072229307	1.034303958	0.001017482	0.101813842	1.366522371	0.486854021	0.051535906	1.088265769	0.089341361	0	0.787395304	1.064348432	0.130061224	0.153443951	0.165205316
2.3.1.193	0.276623471	0.024416876	1.821416881	0	0	0.067437935	0.013936245	0.002727506	0	0.019583011	0.074806628	0	0.011823336	0.064333032	0.022981552	0.039689068	0	0.067704041	0.06162587	0.088936288	0.04655617	0	0	0	0.017299756	0.02247241	0.280046914	0.841580968	0.041946339	0.005719799	1.027237659	1.026363743	0.081897226	0	0.011098239	0.887378662	0.029236134	0	0.186774207	0.779065328	0	1.128571988	0.064113186	7.03622E-05	0.04492364	0.793321374	0	0.028898534	0
2.3.1.20	0	0.960582482	0	0	0	0	0	0.001115706	0.026080382	0	0.009172412	0	0.009778467	0.016993928	0.000243197	0	0.023940837	0.009782833	0.015504632	0.026488038	0	0.023753444	0	0.021112517	0	0	0.026112454	0.003974219	0	0	0	0	0.024069813	0	0	0.016504311	0.024074481	0.024849304	0.006931738	0.023998059	0.018783976	0	0	0.020393293	0.007178524	0.003087054	0	0	0.011841554
2.3.1.21	0	0	0	0	0	0	0	0	0	0	0	0	0	0	0	0	0	0	0	0	0	0	0	0	0	0	0	0	0	0	0	0	0	0	0	0	0	0	0	0	0	0	0	0	0	0	0	0	0
2.3.1.28	0	1.13300265	0.063138971	0	0.99079366	0.962191201	0.099046138	1.096323785	0.982608083	0	0.030011977	1.578767985	1.579802486	0.139046952	0.951337085	0.449326968	0.022389688	0.871691505	0.88276407	0.933502144	0.954651819	0	0	0.050131191	0	0.077154824	0	0.220312069	0.153575904	0.023400606	0.054206005	0.071635901	0.142213998	0.090990045	0.099042737	0.272990869	0.006960563	0	0.043688512	0.199557105	0.086436123	0	0.263196616	0	0.105780211	0.968212613	0.444356703	0.355307935	0
2.3.1.29	0.066099517	0.094267771	0	0.072563885	1.95251105	1.996621941	0.254323787	0	0	0.030731541	0.573623518	1.376317023	1.379877262	0.01448753	0	0.03474143	0.116023914	0.047103242	0	0.173488268	0.152079963	0.104555073	0.11027203	0.413787751	0.33261077	0.460661075	0.402270282	0.881241928	0.441063385	0	0.34966165	1.039164873	0.057557409	0.139773137	0.042926932	0.959671332	0.026615669	0.089538542	0.188702396	0.387973609	0.044940303	0.164497326	0.022514399	0	0.480511971	0.882882439	0.167141228	0.259087222	0.158578968
2.3.1.30	0.921898306	1.677806007	0.835065468	1.009396107	1.029111294	0.490546781	0.973230077	1.045011834	0.910704016	2.097990027	2.003458707	2.083532185	1.867330778	0.025693553	1.916083111	0.73300021	0.938752795	1.25489538	1.126980602	1.118495111	1.079841287	0	0.928020704	0.948317471	1.052011983	0.368171313	1.200749126	1.085068098	0.99442389	0.908872868	0.959823219	1.150477732	1.268175843	1.273189773	1.4173773	0.9615451	0.952054145	0.407637048	0.416760382	0.923836933	0.92951582	0.999748115	0.680939961	0.001793377	2.027360763	1.173384798	0.965856378	0.952001003	0.390138086
2.3.1.31	0.840075056	0.949399663	0.861910918	1.016873363	0.947119463	0.895653106	0	0	0	0	1.072064827	0	0	0.002641487	0	0.097356002	0.609792889	0.000110991	0.046366664	0.08008095	0	0	0	0.106883868	0.996180659	0.035438085	0.196795573	0.026013087	0.010425112	0.024367863	0.164488549	0.064106074	0	0	0	0.186927053	0.021502949	0.082918319	0.037410263	0	0	0.774159083	0.044790667	0	0.92882944	0.08268844	0.036721138	0.072674522	0
2.3.1.35	1.633118078	1.811076152	0.050832246	0.029445601	1.919179729	0	0.162414662	1.782514248	2.016295395	2.131923482	1.97627182	0	0.100535374	2.109544812	2.038233684	2.126462026	0.61685246	1.324391162	1.024337751	0.981959748	1.16160456	2.109189398	2.072215068	2.001282086	1.501720119	0	2.817954398	0.245582258	0.352728719	0.117640178	0	0.247488031	1.656027897	1.900477987	1.81991351	0	2.146113082	0.074507006	0	0	0	0	0.724759078	0.051824678	1.789876063	0.439386002	1.436059667	1.446045921	0.270325898
2.3.1.37	0.008715389	0	0.002121019	0	0.022338683	0.034003661	0	0.02029434	0	0	0	0	0	0.021052488	0	0	0	0	0	0.031217089	0.001021543	0	0.033242083	0	0.041205801	0	0.272908549	0.000650335	0	0	0	0	0.018074709	0	0	0	0.00878523	0.022995299	0.020056903	0	0	0.032689117	0	0	0.021222623	0.12649949	0.116701049	0.093418987	0.01885575
2.3.1.39	0.946519341	1.980424117	1.031359381	0.260595867	0.921914306	1.005732516	0.159993682	1.013415044	1.114437286	0.926365332	2.134393847	1.008891355	1.009835102	0	1.05776046	0.988114149	0.924645813	1.158311254	1.116090833	1.139922597	1.199503341	0.473137543	1.001551657	1.054223582	0.261706936	1.07441725	1.202852081	1.308192553	1.450774207	1.095040625	1.082919505	1.342968536	0.797404781	0.952180787	0.786181348	1.352576978	1.053392384	0.005835146	1.098969037	0.387985355	1.048612572	1.012696763	0.597654599	0.019001993	2.061753138	2.067907196	1.129446818	1.094528329	0.797640351
2.3.1.4	0	0	0	0	0	0	0	0	0	0	0	0	0	0	0	0	0	0	0	0	0	0	0	0	0	0	0	0	0	0	0	0	0	0	0	0	0	0	0	0	0	0	0	0	0	0	0	0	0
2.3.1.40	0.452290648	0	0	0	2.033395151	0	0	0	0	0	0.13757192	0	0	0.153929519	0.056534652	0.00630446	1.414475204	0	0	0.123226141	0.110960972	0	0	0	0.219452713	0	0.643979162	1.728156922	0.016705259	0.081878372	1.992689679	1.946393958	0	0.042616274	0.160227855	1.701528198	0	0.115972842	0.713998702	0.937294122	0.029402442	0.435908005	0.109444273	0	0.146995408	1.586264188	0.052115798	0	0.149916511
2.3.1.41	1.404016493	1.673047193	1.35407505	0.054883105	0.14602962	0	0.042090582	0.005704918	0	0	0.777448148	0.802497968	0.778653371	0.042300622	1.140468521	0	0.216508906	0.153773872	0.116203974	0.035746833	0.008063505	0	0	0	0.014751372	0.134868579	0.551618723	1.303269381	0	0.046750201	1.080978894	1.466404887	0	0	0.118997767	1.345579875	0	0	0.153671193	0.799311188	0.115410719	1.01430534	0	0.11887322	0.644056519	1.143096398	0.092371723	0.237795641	0.077528976
2.3.1.43	0	4.93793E-06	0.000181612	0.000634985	0.00046772	0	0.000518216	0	0.000597151	0.000275452	0.017021009	0.00055045	0.000296439	0.000252026	0	0	0	0	0	0.000144132	0.000491124	0	0.000483542	0.000405092	0.000514523	0	0.000486893	0.000626201	0	7.6604E-05	0	0.000113419	0	0	0	0	0	0.000654367	0	0.00055955	0	0	0.000149111	0	0.016764965	0	0	9.76844E-05	0
2.3.1.46	0.194757782	0.059046034	0.08910989	0.056006879	0.033682877	0	0.173801251	0.993208754	1.067914204	1.032583592	0.010383629	1.021695617	0.967638582	0.991111748	0.915942549	0.990620628	0.47725931	0.753442926	0.761480831	0.811415648	0.73212574	1.088923725	1.098191299	1.038630498	0.031971214	0.027069977	0.668844231	0.847261787	0.170383048	1.098486182	1.094383996	0.962785671	1.08157668	0.956991193	0.996981101	0.84619575	1.047118367	0	0.430350002	1.097901515	0	0.020386158	0.626566322	0.065549141	0	0.907600741	0.828879477	0.751163283	0.766348977
2.3.1.47	0.777331317	1.069778403	0.799789332	0.135356319	1.065830004	0	0.192467014	0.018084179	0.076504356	0.042592311	0.951040067	1.943264123	1.884446029	0.065345986	1.097028134	0.24876161	0.741875738	0.09486515	0	0.132168017	0.179350339	0	0	0.107173653	0.449894809	0.379588437	0.376111464	1.060619091	0	0.030171039	1.334260055	1.599970852	0	0	0	1.123001641	0	0.035029262	0.971656247	0.942307853	0	1.043637325	0.097662851	0	1.038345207	1.030077998	0.121293702	0.325347537	0.044236271
2.3.1.48	0.025417062	0	0	0.027147956	0	0	0	0	0	0	0	0	0	0	0.027174091	0	0.005975931	0	0	0	0	1.008112614	0.011640249	0	0	0.0232782	0.013686238	0.021307058	0.011603842	0	0	0	0.02596822	6.40485E-05	0.024302503	0	0.016953433	0	0	0	0.004311782	0.011646933	0	0	0.031510642	0.010689198	0	0	0.019708727
2.3.1.5	0	0.083814051	0.014440361	0	0.011797869	0	0	0	0	0	0.250805725	0.008064534	0	0.013885674	0.010060099	0.011814738	0.015080713	0.008313117	0.003758065	0.015180305	0.008024601	0.004702639	0	0	0	0.000853787	0	0.024084963	0.004973225	0.001989146	0.005179383	0.010862025	0.007960647	0.003105989	0	0.027437975	0	0.009486526	0.007143428	0	0.003887998	0.003786106	0	0.00692023	0.24687162	0.012333792	0.001530251	0.008524944	0.027911962
2.3.1.50	0	0	0	0	0	0	0	0	0	0	0	0	0	0	0	0	0	0	0	0	0	0	0	0	0	0	0	0	0	0	0	0	0	0	0	0	0	0	0	0	0	0	0	0	0	0	0	0	0
2.3.1.51	1.691149182	1.075074818	1.013220997	1.552870697	0.897843221	0.529409628	1.259353427	0.968445269	1.617706142	0.91858471	2.490122604	1.267394219	1.20872574	1.051508047	1.057624304	1.845083732	1.076628732	1.79705905	1.696780777	1.794130915	1.712757887	0.381234479	1.087130948	1.414024483	1.025523947	1.028249707	1.649147976	0.998858851	1.116507575	1.037539209	1.019876883	1.010123631	1.581400131	1.508568456	1.408744455	0.828732281	2.101303124	1.048814784	0.150412929	0.697021024	1.041941961	1.098963085	0.295689967	1.123468567	2.356604191	1.211721858	1.822225819	1.723730312	1.004059098
2.3.1.54	1.017692472	0.078962548	0.966346523	1.309110904	1.118452381	0.377312986	1.252244019	1.992426838	3.024433259	0.204064517	0.220801486	1.575972315	1.200609257	0.909052942	6.065678726	1.581571214	0.193289824	2.518213273	2.730340835	2.331281217	2.413109945	1.054796716	3.107112863	1.754730295	0.324286905	0.426722821	0.854291133	2.694205633	0.996893286	2.90464589	0.364749564	3.783661912	1.240777509	1.450594997	1.422395896	2.324324817	0.805402433	1.099050331	1.461226769	2.483358352	1.128519287	1.431927039	2.574505296	2.207316275	0	3.480234312	1.210620914	1.396080631	0.218557307
2.3.1.57	0.285549645	0.385883849	0	0	0.013016983	0.916968431	0.147423428	0.067201432	0	0	0.522092803	1.038395152	0.967634612	0	0.952658671	0.281913851	0.020511948	0.762771901	0.777082841	0.775316579	0.652015263	0	0	0.075408357	0	0.462307199	0.267728744	0.820062495	0.619959475	0.08661771	0.993620014	0.929051716	0.013503993	0.175131993	0.12632589	0.968015538	0.536976226	0.072084728	0.519824033	0.793990118	0.092335163	0.117103355	0.233454679	0.018316376	0.573265317	0.909777382	0.100027998	0.20530777	0.058002052
2.3.1.60	0	0.17301722	0.003494901	0	0.00473419	0	0.001436899	0	0	0.004645879	0.008898754	0	0.004808057	0	0	0.001112606	0.002369701	0	0.004538077	9.98004E-05	0	0	0	0	0	0.003622989	0.003712502	0	0.003679454	0	0.001328648	0	0.001990328	0	0.004356519	0	0	0.002337407	0	0.004358408	0	0	0	0.002592259	0.007326094	0	0.003587435	0	0.000314423
2.3.1.61	0.978754267	1.085610243	1.073077897	1.254220395	0.951871096	0.000628161	0.103010638	0	0.066202238	0.049077948	0.979707323	0.649217401	0.792544447	0.006833939	0.112078011	0.038014073	0.032577464	0	0.067282506	0.153788895	0.148617163	0.045320697	0.073567875	0.056764184	0.767469395	0	0.576868002	1.051236614	0.114341526	0	0.924821583	1.161088455	0.114828553	0	0.004277444	0.948654322	0	0	0.276439013	0.615483639	0.102176067	0.947667858	0.094137683	0	0.954076503	1.026986854	0.143369804	0.239166871	0.067039442
2.3.1.7	0	0	0.000604953	0	0	0	0.001268453	0	0.001307432	0.000496227	0.001443467	1.39406E-05	0	0.000661017	0	0	0.00197731	0	0.002301741	0	0	0.000935847	0.001116998	0	0.138305306	0	0.00217328	0.000873278	0.001871553	0.001171974	0.000424546	0	0	0	0.00017132	0.003130201	0	0	0.002009922	0.002142412	0.002606987	0	0	0.002329871	0.001175633	0	0	0	0.001855517
2.3.1.74	0.021542021	0.007393722	0.019174931	0	0	0	0	0	0.00959534	0.000611938	0.03418826	0	0.015684348	0.013291667	0.006177012	0.009671604	0.02393382	0	0.015703786	0	0	0.003389975	0	0.022202465	0.003762454	0.004354221	0.026644025	0.034230345	0	0	0.019037439	0.004882304	0	0.00371128	0.015764844	0.011709749	0.013598201	0.006036637	0	0.019469779	0	0	0.000496979	0.024265265	0.066342919	0.02465032	0.079126931	0.091777531	0
2.3.1.79	0.303815762	0.116162127	0.009653198	0.783289637	2.031598379	0.907246775	0.542811944	1.047539413	1.119443915	0.846336281	0.120580605	2.866415182	2.824494223	1.192763225	0	0.367473824	0	1.226931528	1.185402955	1.063764773	1.338437225	0.497604048	1.907779238	0.913983847	0.672618333	1.035888149	0.651897357	0.564304342	1.39854643	0	0.155908027	0.886490009	0.686081672	0.813234618	0.943714766	0.624309957	0.648029514	0.010483153	0.394591445	0.597805494	1.031758225	0.00827672	1.054146992	0.109369888	0.075133283	0.563450194	0.483780414	0.542022899	1.283255177
2.3.1.8	2.24254766	1.445595689	0.437197038	0.260482744	1.052202706	0.06676983	0.739489745	0	0.93279854	1.001552632	2.041422641	2.037442165	2.004525114	1.44271485	0.892030536	1.019162646	0.694844736	0.908929774	0.979594888	0.920173918	0.912792799	1.034531496	0	0.902598291	1.168965209	0.516291906	0.969686625	1.217853375	1.008304717	1.052571499	0.632488901	1.355974481	0.788983623	0.816503101	0.847716035	1.201171618	0.961749996	0.884355644	0.95484015	0.942136386	0.922030819	0.786607202	1.173040406	0.89548062	2.087130018	0.709430642	0.817909248	0.951866014	0.930405926
2.3.1.81	0	0.014285447	0.020455632	0.034560184	0.006896987	0	0.031758969	0	0	0	0	0	0.017665893	0	0.038499297	0.026113624	0.757065599	0.107069821	0.136915227	0.141820603	0.179114654	0.020568344	0	0.017436672	0	0.036856775	0	0.005484194	0.038224381	0.009163772	0	0.059867498	0.084580345	0.062603132	0.128342095	0.032719296	0.524500187	0	0	0.276313822	1.012341942	0	0.438838584	0	0.056396355	0	0.098653104	0.127265442	0.355023291
2.3.1.82	0	0.122102869	0	0.02031097	0	0.015382772	0	1.025947207	0.515886736	0.019054752	0.037977374	0	0.015353391	0.010535444	0.025941079	0.032788459	0.016856648	0.083540949	0.078829046	0.077355154	0.068792406	0	0.002659324	0.005603834	0.011519499	0.012750944	0	0	0.010702031	0	0.025209155	0.000961478	0.099320014	0.106954851	0.094809771	0	0	0	0	0	0.001652594	0	0.267445626	0	0.046510406	0.159588772	0.104814376	0.09463759	0.028414193
2.3.1.89	0.006027608	0.011590961	0	0	0.044005085	0	0	0	0	0	0	0.000916906	0	0.033797792	0.019598794	0	0.045578559	0.027860756	0.001633419	0.039329765	0.015843793	0.485942723	0.972318793	0	0.016722253	0.524267024	0	0.008523199	0.324639582	0	0	0.008699182	0.035129142	0.038331524	0	0	0.045644531	0	0.073417909	0.217520296	0	0.011465458	0.269597301	0.02555271	0	0.037542703	0.002639854	0	0.21065655
2.3.1.9	8.190811836	5.259010229	0.282831304	0.007536354	0	0	1.020499206	1.473488099	0.701034635	1.107418421	7.250812925	0	0	0	0.934413435	0.632608266	0	1.260035444	0.923589888	1.225121899	0.736283184	0.385472039	0	1.566527848	1.384453784	0.825041289	1.812039162	1.567044176	1.002716191	0.766194098	0.547827543	1.628112513	0.686117045	0.521612903	0.744244555	1.033526378	1.049735986	0	1.578724033	1.076686876	0.584516382	0.260700079	0.980706776	0.907254885	7.30425091	2.850904962	1.663726889	1.0734366	1.466725399
2.3.1.94	0.002942519	0.005777469	0.004596454	0.006478949	0	0	0	0	0.000256036	0.005997619	0.089783788	0.004145336	0	0	0.005013936	0	0.003373944	0.035328789	0.03181149	0.028553782	0.027525581	0.003397063	0.003808797	0.004902932	0.000383209	0	0.004104976	0.01067354	0	0	0.000793419	0	0.000696206	0	0.00236224	0.001420078	0	0	0	0	0.00255486	0.00408283	0.004194564	0	0.08695748	1.14975E-05	0.033859547	0.029941581	0
2.3.2.-	0.103647866	0.023398606	0.068533642	0.016806526	0.0196038	0.093496829	0	0.008034524	0	0	0	0	0.086839828	1.085444976	0	0.050517659	0	0	0	0.058575125	0	0	0.095925973	0	0	1.428936698	0.021555447	0	2.650506561	0.020879881	0.053154676	0.072156654	0.109633295	0.085558668	0	0	0.113885929	0	0.100645317	0	0	0.101799481	0.396022142	0.065508063	0	0.062349748	0.338653719	0.446578982	0.015040457
2.3.2.10	0.028304435	0	0	0	0.008804047	0.019282448	0	0.004383527	0	0	0	0.018519725	0	0.043545922	0	0.010267549	0.025506612	0	0.013578443	0	0.024554222	0	0	0	0.036529918	0.540764455	0	0.035909793	0.554040061	0.044231234	0.014322304	0.039284176	0	0	0.009078948	0.043765607	0.007921096	0.031717428	0.023998979	0.246117759	0.001832225	0.034369831	0.839932132	0	0.039138079	0	0.122504684	0.113203191	0
2.3.2.13	0	0	0	0	0	0.011421655	0.011320585	0.011432855	0	0	0	0	0.009230264	0	0	0	0	0.254308847	0.248107051	0.238731336	0.235962804	0.00618468	0	0.004980692	0	0	0.002182251	0.017202844	0.007051151	0	0.001004645	0.018246206	0	0.011084543	0	0.010152995	0.010226582	0	0.004121547	0.0044271	0.008468763	0	0	0	0.000113782	0	0.005347506	0.012038028	0
2.3.2.16	0.036515824	0.04306306	0.011509985	0.045570396	0.029012349	0.011614289	0.000684339	9.63065E-05	0	0.044763397	0.009831505	0	0	0	0	0	0.01309364	0.203262564	0.141678725	0.119292064	0.180795779	0.016419349	0.031119801	0	0.00023177	0	0	0.022911114	0.00122455	0.02339885	0.043101368	0.011525886	0	0.011160429	0	0.045927674	0	1.039156471	0.028511213	0.033924318	1.043414792	0	0.040579959	0.008198173	0.020907636	0	0.005569623	0	0.004967379
2.3.2.17	0	0	0	0	0	0	0.017306699	0.020855179	0	0	0	0.005983865	0.01444838	0.014683925	0.022050601	0.018408388	0	0.017126644	0.008041028	0.040718588	0.053785176	0.009070908	0.01520078	0	0.011216545	0	0	0.013294618	0	0.011675098	0.024760757	0	0	0.008186899	0	0.031105648	0.000950938	0.016711092	0	0.02670456	0	0	0.317693525	0.012432497	0.015613857	0	0.025206323	0	0.001187713
2.3.2.18	0	0	0.007803035	0	0.009009182	0	0	0.016724576	0.001991919	0	0	0	0	0.008122295	0.012434191	0	0	0.015854074	0	0.015431028	0	0	0.004908687	0	0.021545603	0.000870348	0	0.010766763	0.024631278	0.008607165	0.021394433	0	0.021359029	0.025719331	0.007637984	0.029280972	0.015945561	0	0	0.021114808	0.01604709	0.015403464	0.081154252	0.009734132	0.030227488	0	0	0	0
2.3.2.2	2.008415345	0.723469302	0.254517172	0.091076615	0.208029088	0.192525471	0.150145499	0.012523635	0.02770598	0.011557853	3.057870518	0.190419584	0	0	0.107653472	0	0.451287815	0.450358606	0.282019609	0.495865875	0.343244115	0.088348662	0	0	0.149157504	0.146561054	0.642686049	0.999796065	0	0.016480368	2.777868852	1.103081938	0	0.198574535	0.140574729	1.246430996	0.172740383	0.074696383	1.354289972	0.324787726	0	0.235050854	0.155292767	0	3.008420539	1.474744209	0.281822558	0.28332106	0.277987902
2.3.2.3	0	0.05321829	0.003425399	0.034315212	0	0.037569732	0.143896562	0.01913779	0.003261441	0	0.192227895	0	0	0.026888919	0	0.002778602	0	0.133358475	0.104354227	0.118792985	0.086868038	0.002612414	0	0.01023334	0	0.031460615	0.518709254	0	0.337658646	0	0	0	0.121449028	0.104015248	0.093513561	0	0	0.212648765	0.03844422	0.258511885	0.029461688	0	0	0	0.190320734	0	0	0.021840335	0.213155991
2.3.2.5	0.02288377	0.013972655	0.00699618	0	0	0	0.022004371	0	0	0.009276163	0.022690459	0	0.024943454	0	0	0	0.004017407	0.016582258	0	0.01854005	0.012472629	0.027238322	0	0	0.795553627	0	0.232374716	0.107417527	0	0	0	0.021971092	0.023699506	0.019116392	0.008239513	0.066881782	0	0	0.014008456	0.021121007	0	0.019460126	0	0	0	0.010601187	0.010418448	0.014528528	0
2.3.2.6	1.066567194	1.024484365	0.026478609	0	1.088427083	0.032586097	0.056933255	0	0.056151769	0.087490797	0.840121234	0.410424484	0.292502533	0	1.061753594	0	0.909477868	0.290814647	0.263639609	0.255932308	0.121703511	0.058311537	0.073841094	0.031190092	0.005331459	0	0.59434766	0.93816566	0.011599879	0	0.928445192	1.022270466	0.091802115	0.046618409	0.02557778	0.859610008	0.023689649	0	0.200864316	0.428487153	0.044303285	0.160593301	0	0	0.805053035	0.996392832	0.208777163	0.098214451	0.076463119
2.3.2.8	0.830413231	0.992035255	0.042392376	0.057433007	0.059566898	0	0	0	0	0.040065051	0.864815918	0.020927921	0	0	0	0.069585272	0.90410238	0.012957763	0	0.103102901	0.077847881	0	0	0	0	0.026789909	0.19305856	0.086907452	0.01861228	0.014002115	0.037514452	0.073296755	0.046132874	0.067704211	0.018067756	0	0	0	0	0.050827364	0.00161402	0.031267054	0	0.002668371	0.797232163	0.081210322	0.133154195	0.026213163	0.142986176
2.3.3.1	1.279273482	0.836215026	0.149070646	0.583338284	0.920179081	0	0.985599781	1.103515096	1.922924147	2.066245164	1.849793151	1.054489993	1.11173801	0.956616995	0.059805308	1.605568722	1.033727788	0.379299724	0.530860659	0.457688503	0.351433714	0.961577252	1.040680447	2.049832121	1.466188718	0.062339655	0.985536319	1.019016754	0.234386698	0	1.113774834	1.326206264	1.751229927	1.740127395	1.766381645	1.234846142	1.396782431	0.031152634	0.450001143	0.601787214	0	0.309056721	0.621719583	0	1.94418744	1.958248614	1.319208872	1.234720684	0.174302017
2.3.3.10	0.027813936	0.037765983	0	0	0	0.019860097	0	0	0.032058477	0	0.319238098	0.020778608	0.049685928	0.081644541	0	0	0.032215277	0.013396524	0.072702753	0.005384191	0	0.01502802	0	0.061295261	0.099014227	0.470536903	0.013856043	0.153831347	0.971894257	0	0	0.010798892	0.001042781	0.056314853	0	0.10746695	0	0	0.028953278	0.49810847	1.036993545	0.054143627	0.085099778	0.014675541	0.315755749	0.050042867	0.24725425	0.131923375	0.780828615
2.3.3.13	1.72018867	1.182283305	0.882479828	1.204440969	2.111310648	0.115807351	0.178884821	0.89271164	1.392524498	4.133832334	1.827562554	1.841025787	1.94341281	0.839957471	1.951199024	1.053888554	1.95964583	0.783045951	0.803764856	1.019570862	0.907635771	0.000627663	0.98020341	1.022809613	1.081085449	0.053523085	1.42175862	1.093294106	0.095698032	0.967619786	1.153404034	1.107951199	0.914249392	0.957781281	1.015262773	1.115246781	0.868337775	0	0.33208389	0.475950773	0.042441269	0.797236517	0.59106335	0	1.707554971	2.125782356	1.26352171	1.294417572	0.216179758
2.3.3.14	0	0.00235451	0	0	0.018234444	0.050812144	0	0.014089927	0.056081904	2.015876433	0.188378407	0.011016943	0.00736744	0.057970257	0	0	0.08306428	0.526233485	0.521945886	0.525609131	0.490390069	0	0	0.030734714	0	0	0.061831168	0.070151736	0.013491261	0	0.033308992	0.025082786	0	0.020539537	0.042113366	0.094121579	0	0.023389376	0.036623106	0.04271251	0.039573459	0.032995396	0	0.062923151	0.16863147	0.531544771	0	0.049952059	0
2.3.3.15	0	0	0	0.008299403	0	0	0	0.000796541	0	0	0.193000748	0.007110152	0.004603804	0.002534853	0.001552871	0	0.000825684	0.005734851	0	0.001680285	0.00780933	0.002033103	0.001671418	0	0	0	0.008424939	0	0.004560166	0.007710844	0.000743925	0.000351444	0	0	0.004642329	0	0.005560129	0	0	0.007158706	0.004305186	0.007369279	0.00664542	0	0.195801426	0.002706179	0.02507613	0.031392757	0.004712053
2.3.3.5	0.72433769	0.910523545	0	0.124489743	0	0.041239741	0.962559489	0.906479262	1.58170328	2.037908391	0.886863664	0	0	0	0.01891525	1.082986582	0.087590536	0.373127687	0.379190803	0.432519757	0.376116553	0.385593637	0.872123738	1.992299925	0.59088777	0.125912457	0.381564945	0.578189223	0	0.013803502	0	0.778397548	1.377635697	1.411612796	1.305720087	0.627899466	1.450271185	0.048049141	0.242252591	0.3949305	0.013196271	0.112302627	0.318644588	0.119722289	0.846244576	0.106334184	0.655380285	0.61937076	0
2.3.3.8	0	0	0	0	0	0	0	0	0	0	0	0	0	0	0	0	0	0	0	0	0	0	0	0	0	0	0	0	0	0	0	0	0	0	0	0	0	0	0	0	0	0	0	0	0	0	0	0	0
2.3.3.9	1.10364727	0.975733402	0.053490632	0	0.079316081	0	0	0	0	0.042974875	1.121362471	0.08488064	0	0.001715128	0.085994706	0.034263306	0	0.058482559	0.139418634	0.052457675	0	0	0.018510753	0.057364121	0.354241754	0	0.731099695	1.039237627	0.093997354	0	0.05143955	1.631589363	0.06050951	0.105881818	0	1.133943791	0.070937209	0.041496965	0.404588949	1.012968233	0.092624966	0.258719641	0	0	1.13757884	0.953820092	0.193900628	0.267548498	0.096759356
2.4.-.-	0.909625751	1.186540275	3.808439371	0.125291442	0.351762342	0	0	0	0	0.084147968	3.70645788	0.308270656	0.764840452	0.420863442	2.637559451	0.759273242	2.38505825	0.341597237	0.584385449	0.149932846	0.550058738	0.391132019	0.636712033	0.439121166	0.17754709	2.064010714	1.391200346	4.259786163	0.772922697	0	2.825935886	4.88733089	0.172685762	0.607764173	0.642702725	3.861240576	0.152467025	0.029623968	3.008821757	3.19675812	0.112312234	1.747392685	0.263307571	0	3.261331194	3.433450021	0.369478088	0.499212664	0.143308665
2.4.1.-	8.388643692	4.364620085	7.177556039	2.549619295	5.643341231	4.069672874	3.396889482	4.450128536	4.686973657	1.480622559	13.78129097	7.602109729	7.662128423	1.3684076	5.196970225	4.382746595	2.543827877	4.91528129	4.463647596	4.407292388	4.835317091	2.341762287	5.406152537	4.563368849	3.558028826	3.029902009	6.639586793	9.691787671	2.790381208	2.03313981	8.892826708	12.0133019	4.510798946	3.449886961	3.976854471	9.716804962	2.546703975	2.584839588	6.590849059	8.304199523	3.882224841	5.373389073	3.44443325	1.859635579	12.79463743	9.431755959	3.907076108	4.114900396	5.582971351
2.4.1.1	0.397553987	0.050090146	2.102638706	0.931130849	1.02608206	0.977265529	0.896633422	0	1.446820913	2.012150849	0.181712245	1.303845575	1.409526499	1.00687715	0.94265541	2.126837296	0	1.117513406	1.282154951	1.388798791	1.203588247	1.554581449	0.82105388	2.005688904	0.813062176	0.027730769	0.830116652	1.537780023	0.155705497	0.879448913	2.041955656	2.040312979	2.243101215	2.012931764	2.012747592	1.616681753	1.955730987	1.164375613	1.270047176	1.988131721	1.9102494	1.12995496	1.057712792	0	0.277642968	2.114304881	1.193321047	1.336229867	0.260770257
2.4.1.10	0.00136412	0	0.003772701	0.298340117	0.003292428	0.020630508	0.013168621	0.010097939	0	0.005569388	0.393104287	0	0	0.02959791	0	0.004964885	0.006754703	0.044541677	0.063393754	0.070767792	0.028182374	0.02639353	0.013155922	0	0.016708212	0	0.012544228	0.01271814	0	0	0.405513249	0	0.027625239	0	0	0.014340477	0	0.003964535	0	0.007579474	0.017662307	0	0.099460838	0	0.379588085	0.005055252	0.235753583	0.229829687	0.176406096
2.4.1.109	0.005865231	0	0	0.17117835	0.000896778	0.011898853	0.166748807	0.005864175	0.014570025	0	0.29235657	0.004909427	0	0.008037096	0.003340233	0.000684409	0.009405599	0.012134551	0.014827575	0.012039956	0	0	0.002824345	0	0.015576805	0	0.012536171	0.008983819	0.014937013	0.005303997	0	0	0	0.008766344	0	0	0.006235978	0.009655623	0	0	0.009044424	0	0.008216891	0	0.317577246	0.004113933	0	0.007314604	0.016960879
2.4.1.11	0	0	0	0	0.024013266	0.520676475	0.030523506	0	0.000846221	0.01083518	0.039924237	0.039829204	0	0.013098711	0.968549397	0.001948648	0.036271287	0.019974967	0	0.023789257	0.047630913	0.036072404	0	0	0.026771731	0.027146861	0	0.029568366	0	0	0	0.011546696	0.031478269	0	0	0.038142199	0.032222219	0.009507029	0	0	0.033628489	0	0	0	0.009844975	0.040604412	0	0	0
2.4.1.117	5.31356E-05	5.15714E-05	0	0	1.84893E-05	0	0	5.27224E-05	0	0	6.07346E-05	4.1278E-05	0	0	0	0	1.36684E-05	5.50953E-07	0	1.84063E-05	7.13875E-06	2.83665E-06	8.21188E-06	4.43532E-05	0	0	0	0	3.81443E-05	0	0	1.85789E-05	6.47266E-05	5.43424E-05	0	0	4.33367E-06	5.41933E-06	2.66657E-05	6.41072E-05	0	4.27604E-05	0	0	5.83079E-05	0	0	0	3.64241E-05
2.4.1.119	0	0	0.03785913	0	0.013413326	0	0.004747026	0.008259818	0	0	0	0.014345656	0.021867614	0.024280988	0.979013671	0	0.991573802	0.0335652	0	0.011777096	0	0	0	0.010732529	0.005328816	0	0.004375123	0	0	0.034738273	0.005680258	0	0	0	0.003127991	0.032372416	0	0.028103533	0.01957127	0	0.023764518	0	0.032598159	0.00952075	0	0	0.011764648	0.025447583	0.058536069
2.4.1.12	0.160262798	0.021405847	0.032155181	0.033257357	0.011938859	0	0	0	0.053691754	0.022222501	1.064057982	0	0.092598946	0.020993679	0	0	0	0.041506128	0.099147694	0.033770081	0.080543857	0.101523975	0.085475465	0	0	0.43835372	0.243376415	0.760155449	0.584374167	0	1.20322296	0.967056508	0.07274003	0	0.090538991	0.835729419	0	0	0.237567399	0.759985862	0.032240621	0.093477319	0.029619905	0	0.945635801	1.95070385	0.112856062	0.271686714	0.277692717
2.4.1.129	1.662852149	3.122422734	3.147726961	1.595543526	1.151411931	1.130259247	1.18613346	0	0.283790847	1.019749696	1.999642611	0.835300242	0.739513148	1.902931333	1.159962717	0.023591809	1.079067394	0.309137423	0.238484174	0.11993247	0.078941362	0.874045341	0.173389274	0.171170903	1.103645341	1.143821134	2.496111125	2.971749753	2.037151123	0.021480782	3.836832303	2.73581577	0.400485124	0.380172632	0.240667332	2.844921641	0.305135821	0.881579766	1.218341778	1.880066544	2.131919141	2.623225756	0.020073822	0.981827126	1.919478398	3.637062396	0.644857412	0.626187946	1.794988559
2.4.1.13	0.004973899	0	0.004054154	0.005398074	0.002342526	0.005368264	0	0	0.003952883	0.00384463	0	0.00218946	0	0.005474003	0.001631349	0	0	0.005540203	0.004299289	0.003225702	0	0	0	0	0	0.006122456	0.254585006	0.005406217	0.004908295	0.003190214	0.000403156	0.001436374	0.005704812	0.001785205	0.004572411	0.001505357	0.005733445	0.005346399	0.000215114	0.00249138	0.003836563	0.000229023	0	0.001014841	0.006903127	0	0.00149616	0.005379301	0.00754733
2.4.1.14	0.016971724	0	0.014808829	0	0.008789958	0.012781505	0.001904584	0	0	0	0.021248194	0.012020767	0.015149201	0	0.010120037	0	0	0.027856426	0.029317614	0.030305304	0.04003167	0.007256717	0.007748654	0.017335321	0.580507337	0	0.250998441	0	0	0	0.009656254	0	0	0.000186701	0.016580322	0.007257731	0	0.012327916	0.015825611	0.017033433	0	0.001962753	0.012092595	0.013181553	0.017650683	0	0	0.000807371	0.006535513
2.4.1.141	0	0	0	0	0	0	0	0	0	0	0	0	0	0	0	0	0	0	0	0	0	0	0	0	0	0	0	0	0	0	0	0	0	0	0	0	0	0	0	0	0	0	0	0	0	0	0	0	0
2.4.1.144	0.005542517	0	0.004337348	0	0.00280276	0	0	0.003051774	0	0.00543513	0.032925617	0	0.001008331	0	0.001412158	0.000867773	0	0.000140211	0	0	0	0	0	0.004035578	0.000402078	0.002296468	0.004261151	0.005535975	0.004557146	0.003102938	0	0.005022745	0	0	0	0.007202891	0	0.003598921	0.005585688	0.00510434	0.000212579	0	0	8.54822E-05	0.031172513	0	0.000502176	0	0
2.4.1.15	1.236372016	0.960234342	0.026886789	0	0	0.102730286	0.04688681	0	0	0.005293187	1.435677896	0.185226928	0.179646894	0	0.075678986	0	0	0	0.053879361	0	0	0	0.069109596	0.011406397	0.882429922	0	1.025795802	0.550720184	0.029889431	0	1.19661238	0.948833543	0.077684117	0.041833217	0	0.550796184	0.012019527	0.053067502	0.090717364	0.504120125	0.050101115	0.084584529	0	0.028898731	1.353625478	0.960187793	0.078159201	0.134513764	0.074906459
2.4.1.157	0	0.007271134	0	0.008752203	0.063294769	0	0	0.981036443	0	0.064339906	0	0	0.008652871	0	0	0	0.035245324	0.301945847	0.314438037	0.296089054	0.280191709	0.056819776	0	0	0	0.492739272	0.019382726	0.017392125	0.968868682	0	0	0.010839879	0.160710055	0.179338048	0.219520853	0.043294614	0	0.729416163	0.023250944	0	0.035413409	0.05005657	0.017270477	0	0	0	0.247459236	0.201895019	0.627330988
2.4.1.16	0	0.000524247	0.001603314	0	0.001156111	0	0.001145765	0.000573182	0	0.0007774	0.001157183	1.23073E-05	0	0.00091222	0	0	0.000627536	0	0	0.000650052	9.90265E-05	0	0	0.001023567	0.001170782	0.001618212	0.001627306	0.001762346	0	0.000894754	0	0	0	3.21159E-05	0.00099191	0	0.000760195	0.001070002	0	0.001429871	0	0.001234026	0.000381436	0.000600103	0.001821025	0.001674136	0	0	0.00023648
2.4.1.166	0.023571774	0.013427027	0	7.96502E-05	0	0.013514167	0.012069785	0.038642726	0.01808757	0.033433514	0	0.022620301	0	0.012436623	0	0	0	0.03666342	0	0.02506015	0.047322008	0	0	0	0	0	0	0.00079669	0.40484392	0.021076627	0	0	0.025996971	0	0.03202408	0	0	0	0.005719577	0.47862346	1.003373784	0	0.102972234	0	0	0.002812129	0.09416845	0.095609817	0
2.4.1.173	0	0.001846235	0	0.092275113	0	0	0.000802505	0.0032858	0	0	0.022022663	0	0.002222129	0	0.00251461	0.00476526	0.003095378	0.02105165	0.017586235	0.01155354	0.019606843	0	0.005343209	0	0	0	0.003153137	0	0	0	0	0	0.003233883	0.003227016	0.002332896	0	0	0.001588963	0	0	0	0.001396107	0.003845293	0.004215511	0.026063521	0.004470691	0	0.004523915	0.002579793
2.4.1.175	0	0.000635361	0.104165857	0	0	0.00196848	0	0.000718626	0.000203124	0	0.00197088	0	0.000369889	0.001093921	0.00224068	0	0	0	0	0.000375139	0	0.001602464	0.000264635	0.001256122	0	0	0	0.008954542	0.000672948	0	0	0.021615765	0	0.001414401	0.00045266	0.007856357	4.08976E-05	0.001978956	0	0	0	0	0	0.00274272	0.000711749	0.000445415	0.002202693	0	0
2.4.1.18	0.558931262	0	1.18240691	0.881503315	0.930477594	0.881002715	2.28255223	0	0.376376822	0.881737199	0.850333831	1.115703764	1.072711028	1.015571568	0.014632034	1.821243395	0.123379001	0.997742097	0.898995922	0.876778717	0.818142289	1.113787515	1.038497952	2.524293546	0.978322104	0	0.303602701	0.795830174	0	0.963793241	1.110584991	1.085406892	1.387990609	1.291300704	1.229775814	0.978319792	2.11471368	0.877113739	0.999679365	0.932654123	0.918096146	0.582370367	0.798927247	0	1.043368564	0.892587047	1.376211695	1.219282711	0.372126132
2.4.1.182	1.030877065	1.055165528	1.039175881	0.106715318	0.974926096	0.571310505	0.250764428	0	0.053329146	0.034683457	0.916338792	0.982902487	1.047180963	0	1.032825011	0	0.903218398	0.091166813	0	0	0	0.109226138	0.007872453	0	0.174169432	0.401255006	0.173509923	0.858321355	0.030732726	0	0.891704909	0.960355127	0.075732469	0	0	0.841096022	0.051529123	0.087584008	0.940499783	0.486492018	0	0.927455896	0	0	0.87078453	0.895804505	0.172400561	0.184985722	0.196976093
2.4.1.187	0	0	0.01484792	0.015103938	0.044132028	0	0.092115485	0	0	0.067098525	0.140653928	0.698361743	0.657154139	0	0.02009539	0.772967692	0	0.872610912	0.774092731	0.800073565	0.911496205	0.404018452	0.090980656	0.052064483	0	1.045144772	0.498270137	0.128012433	0.367425949	1.00952312	0	0	0.352477746	0.27462779	0.219469529	0.059360206	0	0.059839537	0	0.154049641	0	0.074642169	0.014612549	1.020910995	0.228112399	0	0.409302635	0.389362261	0.610773678
2.4.1.19	0	0.002522277	0	0.008483607	0.005917935	0.000853909	0	0	0	0	0.011062627	0	0.004298011	0.061219888	0.010944978	0.005427449	0.005585648	0	0	0.006471558	0	0.000994872	0	0.008092296	0	0.001532928	0	0	0	0.002705541	0.001151707	0	0.002873278	0	0	0.003653982	0	0.005204358	0	0	8.85091E-05	0.005361118	0	0	0.002262344	0.000324292	0	0.006209933	0
2.4.1.20	0.003441896	0.004937325	0	0	0	0.028665118	0	0.014512483	0.011525647	0.015177326	0	0.100394038	0.09308426	0	0	0	0.016875353	0.159160017	0.167289832	0.126641456	0.092319384	0.012054839	0	0.492618671	0.035198498	0.030848465	0	0.045954684	0.041814307	0.034780658	0	0	0.430479769	0.373200999	0.409223967	0.04122187	0	0	0.016535429	0.005688517	0.042298711	4.47229E-05	0.027641981	0.007241373	0.005242787	0.03366805	0.07293964	0.100827678	0
2.4.1.208	0	0	0	0	0	0	0	0	0	0	0	0	0	0	0	0	0	0	0	0	0	0	0	0	0	0	0	0	0	0	0	0	0	0	0	0	0	0	0	0	0	0	0	0	0	0	0	0	0
2.4.1.21	0.339063616	0	1.047299894	0.238891517	0	1.076477876	0.914247109	0.068071829	1.05064876	0.927260816	0.530623511	0.951935608	1.057304479	0.074023901	0	1.000611833	0	0.727864774	0.74629601	0.757864859	0.671264654	0.089105517	0.921782275	0.891166971	0.228325212	0	0.188258111	0.91817035	0.01332985	1.059421946	0.903663269	1.067050126	1.215685219	1.392084756	1.247390633	0.906318453	1.023112377	0.93994819	1.097121938	0.898316638	1.031926725	0.950032997	0.985139538	0.064619151	0.528602986	0.891772838	0.905450454	0.967897019	0.216426604
2.4.1.212	0.014648635	0	0	0	0.004684966	0.012295745	0	0	0.006251309	0.012878969	0	0	0.014356056	0.001325677	0	0	0	0.112884049	0.090972801	0.113951903	0.096877487	0	0.005426994	0	0.011899819	0.488467017	0.006748077	0	0.062968087	0.014788568	0	0.002972124	0.00665087	0	0.007956301	0	0	0	0.016561858	0	0.016093805	0.007688576	0	0	0.008180261	0	0	0.000613403	0.017462173
2.4.1.213	0	0.001575221	0	0.011624446	0.016935812	0.005465299	0.004411306	0.018025822	0.005613963	0	0.006218824	0.017923189	0.010223485	0	0.008246265	0	0.008427303	0	0	0	0	0.000747856	0	0	0	0	0	0	0	0	0.015236394	0.01941945	0.002721606	0.013279888	0.016987277	0.008783085	0.00579967	0.017128261	0	0.002512168	0.009874031	0.01015082	0	0.004665167	0.02172026	0	0.015803988	0.004849255	0.174213352
2.4.1.214	0	0	0	0	0	0	0	0	0	0	0	0	0	0	0	0	0	0	0	0	0	0	0	0	0	0	0	0	0	0	0	0	0	0	0	0	0	0	0	0	0	0	0	0	0	0	0	0	0
2.4.1.216	0.186993244	0.020527737	0.028128066	0	0	0.017317935	0.029212862	0	0	0	0	0.008711068	0.015229732	0.008330451	0.019896873	0	0	0.01248583	0	0.015939352	0.025526503	0.029867951	0.025677025	0.020443132	0	0.01810215	0	0.021178149	0.022731002	0.030355226	0.0208731	0.015624705	0	0.010139132	0.007665938	0	0	0	0.00434989	0	0.023698795	0	0.014372761	0	0.017141753	0.022055404	0.030934818	0	0
2.4.1.217	0.00025808	0	0	0.000111586	0	0	7.75688E-05	0	0	5.09165E-05	0	0.000149002	0.000207915	0	0	9.42463E-05	0	0	0	0	0.000283646	0	9.80041E-05	0	0	0.000212167	2.99675E-05	0	4.135E-05	9.97493E-05	0	0	0	0.000299901	0	0	0	0	6.06035E-05	0.000237071	0	0	0.000232939	0	0.000263605	0	0.000120736	0.000180383	0.011904566
2.4.1.226	0	0	0	0	0	0	0	0	0	0	0	0	0	0	0	0	0	0	0	0	0	0	0	0	0	0	0	0	0	0	0	0	0	0	0	0	0	0	0	0	0	0	0	0	0	0	0	0	0
2.4.1.227	1.016553812	1.01040766	0.926017422	0.720057989	0.989999467	1.005060405	0.813334504	1.02285057	1.500796271	0.97683845	0.942373289	1.016158803	1.014332488	0.95509583	1.006716505	1.004897208	0.889617319	1.065604614	1.078180282	1.071285401	1.069264743	1.004073951	1.01836278	0.99445172	1.003205741	1.01820237	0.976423444	1.010358595	0.995094654	0.977905632	0.992669774	1.024280222	0.988423106	0.982976184	0.976288687	0.981488106	0.976154244	1.015475747	0.97691205	0.983652303	0.991117951	1.019749212	0.822345508	1.01252892	0.963682497	0.994403231	0.984870792	0.947701825	0.950921711
2.4.1.230	0.037929739	0.015848311	0	0	0	0	0	0	0.016197058	0.013004313	0	0.501078106	0.53992367	0.013006159	0.032522899	0	0	0.272143421	0.313858634	0.255128587	0.269337544	0.017145982	0	0.484871491	0.184498894	0	0.009100287	0	0.069174532	1.015332364	0.012516237	0.03307107	0.135038676	0.096012886	0.075364029	0	0.008873813	0.015166606	0	0.023093079	0	0	0	0.026212646	0.03634172	0.030617594	0.083160352	0.07825698	0.066884955
2.4.1.245	0	0	0	0	0	0.000209065	0	8.88383E-05	0	0	0	0	1.00049E-05	0.000322	0	0.000162386	0	0	0	0	1.66699E-06	0.00024125	0	0.000282672	0	0.000134168	0.000141471	5.35735E-05	0.000222667	0	0	0.000196125	0.000113322	8.5674E-05	0.000147534	0	0.000101885	0.000242325	0	0	0	9.31059E-08	0.000302961	0	0	0	0	0	0.011650887
2.4.1.246	0.000348759	0.001053521	0.001875866	0	0	0.001139115	0.000520348	0.000648987	0	0	0.00040977	0	0.000960772	0.000244127	0	0	0	0.001106368	0.001841035	0.000724652	0.001154399	0	0	0.001466212	0	0.000476345	0.001455186	0.000515841	0	0.00070231	0.000376888	0.001220899	0.001481477	0	0	0	0.000502917	8.76044E-05	0.000295285	0	0.001663566	0.001661431	0.001058822	0	0.001105315	0	0	0.001054987	0.010872065
2.4.1.25	0.312839088	0	1.153630508	1.132705332	0.956130756	0.484178235	1.097081073	0.047308024	1.628295367	0.927626261	1.319298537	0.949875735	0.862886782	2.051782457	0.876122364	1.931712841	0	0.773330505	0.705692676	0.760492832	0.842600054	1.621709883	0.938345489	2.087539675	0.81473951	0	0.469170767	0.769146903	0	1.926720395	1.24149122	1.070844203	1.490169643	1.421504239	1.472755627	0.934950423	1.946948728	1.049711876	1.092442855	1.370035644	0.89902637	0.755885308	1.206991251	0.069923672	1.315762687	0.778630267	1.258372626	1.150137827	0.147871222
2.4.1.251	0.014439944	0.002126317	0	0	0.001721322	0.001891789	0	0.00579863	0.013806967	0.004611385	0.007634838	0.003427595	0	0.000446945	0.002557165	0.013847959	0.003801555	0.004158362	0.01335582	0	0	0.011172422	0.014475648	0.00979154	0	0	0	0	0	0	0.011279084	0.00754185	0	0.011138678	0	0	0.003290268	0.00340744	0.006483664	0	0.004478926	0	0	0.011773434	0	0	0	0	0
2.4.1.252	0	0	0	0.000183199	0	0	0.008224049	0	0.005985978	0	0.014525161	0	0.00163336	0	0.003340081	0	0	0	0.014979215	0	0.017485726	0.009290788	0.000832731	0	0.007964231	0	0	0	0.018399253	0.007762499	0	0.010415305	0	0	0.010199572	0.011868958	0	0.010509075	0.020431063	0.012852654	0	0.01081595	0.008177902	0.019391483	0.005253162	0.011411405	0.002162809	0.00209694	0
2.4.1.256	0	0	0	0	0	0	0	0	0	0	0	0	0	0	0	0	0	0	0	0	0	0	0	0	0	0	0	0	0	0	0	0	0	0	0	0	0	0	0	0	0	0	0	0	0	0	0	0	0
2.4.1.264	0	0	0.012849073	0.017611387	0.017278725	0	0.018089648	0.001539697	0	0.01709508	0	0	0	0	0.009059619	0.016038498	0	0.004028181	0.005558448	0	0.011192927	0.0078845	0.012311648	0	0	0.016332851	0.019111383	0.01628778	0	0	0	0.011652259	0	0	0	0	0	0	0.004838695	0.01760959	0	0.013214968	0.017247403	0	0.010105411	0	0.005457447	0.005012012	0
2.4.1.276	0.000741574	0.000209715	0	0	0.000855673	0	0.000198556	0	0.000571081	0	0.000301029	0.000770463	0	0	0.000443898	0	0	0	6.0332E-05	0	8.83254E-05	0.000379769	0	0	0	0	0.000611482	0.003832818	0.0007276	0	0	0	0	0.000353577	0	0.004047746	0.000104489	0.00027202	9.60363E-06	0.000666384	0.00011867	0	0.000545064	0	0	0	0	1.84798E-05	0
2.4.1.278	0	0	0	0	0	0	0	0	0	0	0	0	0	0	0	0	0	0	0	0	0	0	0	0	0	0	0	0	0	0	0	0	0	0	0	0	0	0	0	0	0	0	0	0	0	0	0	0	0
2.4.1.4	0	0	0.020433466	0.581477659	0.037872902	0.007314731	0	0	0	0.002813776	0.004653984	0.037933944	0.042148147	0.016393847	0.039085211	0.820162421	0.0071766	0.00455004	0.027907852	0	0	0.019423888	0	1.00911758	0	0.03929809	0	0.031450129	0.010906169	0.044400027	0.004591317	0	0.003520795	0	0	0	0.027475056	0.001480381	0	0.040232871	0	0.004469023	0.034960287	0	0.001276757	0.001004092	0.292109575	0.291132286	0
2.4.1.44	0.004765013	0.003355593	0	0.004920541	0.000241259	0.005869547	0	0	0	0.005830145	0	0	0.003296955	0.000640057	0.000761201	0.00916342	0	0.007920556	0.000228923	0	0	0.000811985	0	0	0.004983086	0.003656167	0.007180542	0.143419743	0.001840313	0	0	0.002969303	0	0.009240338	0	0.129035447	0.002776556	0.001678806	0	0	0	0	0.007988853	0.005108227	0	0.008657604	0.004705216	0	0.02836085
2.4.1.46	0.403675698	0.009333496	0.007175959	0.010973821	0	0.009277495	0.001288442	0.00735921	0.009385653	0	0.036503014	0	0	0	0	0	0	0.045985825	0.03737518	0.03846495	0.057279722	0	0	0	0	0	0.010322972	0.001725677	0.010997423	0	0.005964499	0.006550503	0.005165684	0	0.011086568	0	0.001178151	0.00633989	0.006676715	0	0.007454929	0	0.007453053	0.008250435	0.032806785	0	0.008715763	0	0
2.4.1.5	0.008826199	0.022663313	0	0.005631957	0.0079331	0	0	0.011805107	0	0.03001899	0.013893333	0	0.025216428	0	0.012036767	0.018784566	0	0.02089144	0.029175179	0	0.008217348	0.008892548	0.020408697	0	0	0.009594094	0.00941153	0.029516644	0	0	0.026792342	0.024804234	0.000143195	0.026561514	0.002936146	0.005563774	0.028671531	0	0	0.022599797	0	0.027312417	0	0.013454029	0.001106849	0	0.059984729	0.026160673	0.021284796
2.4.1.52	0	0.07276242	0.047435913	0.042790734	0	0.008885236	0	0	0.016723448	0	0.014129227	0.10976158	0.121673325	0	0	0	0	0	0.078864699	0.07752286	0.092666092	0	0.012503488	0.052268998	0	0.044961605	0.052531708	0.021600028	0	0	0.017956934	0.056405424	0.293683974	0.257807685	0.330283685	0	0.063065147	0	0.003711793	0.06087315	0	0	0.031925081	0.015182311	0	0.06254272	0.042194379	0.062199315	0.748150772
2.4.1.56	0	0	0.011940693	0	0.003422502	0.002938753	0.012981436	0.003915552	0.005563749	0	0	0	0	0.008107392	0	0	0	0.006233219	0	0	0	0.007980818	0.014516349	0	0.007930551	0	0.254154656	0.156998894	0	0	0	0.057863176	0.005685769	0.011550285	0	0.152044363	0	0.011119645	0	0.254005905	0.002501363	0	0	0.006585116	0	0	0.005455046	0.011580359	0.035704415
2.4.1.57	0.178168167	0	0	0.899545664	0	0.000849576	0.019929475	0	0.038848347	0	0.548893804	0.180000034	0.193005149	0.582510626	0	0	0.166330923	0.051600444	0.080049528	0.100570186	0.047832434	0.456199073	0	0.476544849	0.890583403	0.022326951	0.022625062	0.00155373	0	0	0.019110692	0.036334744	0.136315761	0.081129983	0.063125584	0	0	0.035305499	0	0	0.009764141	0	0	0	0.484751919	0	0.169474812	0.095562714	0.088331355
2.4.1.58	0.008409019	0	0	0	0	0.036557094	0.040381495	0	0	0	0.005220832	0.728947415	0.753889705	0.032053039	0	0.029790307	0.015852444	0.0427921	0.023846505	0	0	0	0	0	0	0.007277414	0.230634314	0.32676635	0	0	0	0.493725306	0	0.018383994	0.006864299	0.405587791	0	0	0.022904168	0.529118227	0	0	0	0.01175924	0.009372121	0.036312856	0	0	0.028519513
2.4.1.64	0	0.000506281	0.002482233	0	0.000133177	0.00122931	0.001521813	0.000231433	0.001868743	0	0	0.001798578	0	0	0	0.001750388	0.001966993	0.00167594	0.000363434	0	0	0.001734161	0.001627319	0	0.002332505	0.000125341	0	0.001599333	0.002328472	0	0	0.00213339	0.00204033	0	0.000178961	0.000933782	0	0	0	0.000905215	0	0.002309292	0	0.002115162	0.000170385	0	0	0	0
2.4.1.7	0.034327143	0	0.03367752	0	0	0.049019088	0.105445087	0	0	0	0.029638858	0.042947298	0.019875042	0.905706907	0.042516315	0.189084367	0.083035524	0.02211373	0.045161432	0.026166264	0.021251215	0.044204909	0.00019538	0	0.043072957	0.04509532	0.214332766	0.333160616	0.382443284	0.03341451	0.667407401	0.637877974	0.256225577	0.261503878	0.258887347	0.342211901	0.007937285	0.033887341	0.256181603	0.298252413	1.047068413	0.113873274	0.050516147	0	0.052523595	0	0.325076412	0.255713649	0.404488137
2.4.1.8	0	0.01983636	0	0.063452171	0.03489011	0.008363235	0	0	0	0.030337595	0	0.468439251	0.516415544	0.000147265	0.019019718	0.002430493	0	0.007185654	0.095185153	0.034020647	0	0.073778276	0.056240393	0.015938505	0	0.46613668	0.072121562	0.07498373	1.588584042	0	0.045574954	0.039365118	0.033740418	0	0	0.096226529	0.031417465	0.013399931	0	0	0	0.051386532	0.061256732	0.056234575	0	0	0.057757901	0	0.864946139
2.4.1.80	0.043992479	0	0.018446484	0	0	0	0.02094626	0	0	0	0.844170741	0	0.041058146	0.02891902	0	0	0.02390287	0.012149968	0.034913094	0	0.023381036	0	0	0	0.051786893	0.033349529	0	0.119895699	0.005843398	0	0.01233165	0.007477487	0	0	0.032008258	0.121925771	0	0	0.700658239	0.001747518	0	0	0	0.038805246	0.843900891	0	0.001382995	0	0.018227216
2.4.1.83	0.379249221	0.026387437	0	0.780446035	0.013705821	0.548414415	0.490127668	0.068821734	0.013843202	0.049360163	0.233495047	0.386735132	0.355037575	0.153859727	0	0.325115844	0.092489864	0.573093955	0.651888747	0.657476551	0.534006952	0.072817058	0.040066842	0	0.882046528	0.429100648	0.321839341	0.038264036	0.044177395	0	0.030739534	0.053420531	0.323108061	0.343976648	0.375198541	0.061215644	0	0	0.949299206	0.064542315	0	0	0.079081469	0.061580925	0.129778325	0.057573231	0.409856193	0.302758314	0.19119524
2.4.1.87	0	0.011716306	0	0	0.010254436	0.011949706	0	0	0	0	0	0.315116335	0.303204595	0	0	0	0	0.001999143	0	0	0	0	0.001892795	0.005170874	0	0	0	0.017129895	0	0	0	0.01863609	0	0.008907597	0	0.003364065	0	0	0	0.000189238	0.011641289	0	0	0.004445451	0.004872497	0	0.021818219	0.024210325	0
2.4.2.-	1.102570386	0.851809861	1.060568473	0.214985198	1.012648487	0.486404334	0	0.976452967	1.399770627	0.908634646	1.126362896	1.143461694	1.093910884	1.022614191	1.87876464	1.150882555	2.651846459	0.961098101	0.875262563	1.03137633	1.06600889	1.473167806	0.847364448	0.855080309	3.720208621	0.064215745	1.72171583	1.629137386	0.190208392	0.958246153	0.986337158	2.018035243	0.809613042	0.966732381	0.757405884	1.822307572	0.977127196	0.025533911	0.242108607	1.106767578	0	1.344360732	0.707222402	0.062680489	1.359486373	1.040565358	0.819713179	0.914733499	0.653855136
2.4.2.1	0.281312714	0	0.920223872	1.653382133	0	0.904793513	1.140503396	1.108487592	0.861272613	0.859885229	0.274641585	0.977403056	1.047118681	0.044158417	0	1.087494828	0	1.718720217	1.704786213	1.71421768	1.619045944	0.985324435	2.135870768	0.398667601	0.56084162	1.137807093	0.889978109	0.929346595	2.036100202	0.95600698	0.966228285	1.075425358	0.922091046	0.943011412	0.856254955	0.893715427	1.447415085	1.115734691	1.12578675	1.382913559	2.122326187	0.909601977	1.83289219	2.888282477	0.214460813	0.97659694	1.137096693	1.081840897	0.250418139
2.4.2.10	0.990448807	1.00992213	0.928687055	1.065375064	0.962648769	0.953476983	0.929360825	1.021106223	1.007880556	0.947089647	1.016376787	1.033791851	1.117604177	0.956583756	1.004148418	1.394901799	0.901192624	1.027502066	1.00807123	1.086681085	1.015546463	1.059049653	1.00760824	2.004453192	1.0066021	1.049784751	1.010497541	1.006267964	0.950246481	0.992567601	0.996662507	1.049689514	1.383560313	1.350904043	1.349187743	0.944133829	2.037745453	1.026437091	1.066795929	0.996705332	0.006955426	0.975590352	0.944770685	0.986789433	1.057326439	1.023917213	1.145364571	1.09695181	0.957954377
2.4.2.11	1.12444263	1.014091177	0	1.174038677	0.070398659	0	1.06889312	0.938523247	1.027943565	1.048738285	1.318292171	0.558154487	0.503797455	0.988228585	0.006679206	0.979534709	0.883638122	0.939596656	0.947821062	1.039906894	0.898140798	1.003267695	1.05291038	0.970124064	1.003846742	1.076640979	0.965305395	0.872391489	1.022021914	1.030544134	0.911801365	0.974680649	1.028537558	1.075293524	1.175390121	0.902424356	0.913402403	1.0585987	1.029227142	0.936168335	1.021322415	0.013322525	0.746999043	0.935061178	1.414336089	0.968445239	0.88515534	1.021502376	1.513421756
2.4.2.12	0.000852151	0.002027596	0.15453745	0.006682452	0	0	0	0.002052419	0	0.006508375	0.005121687	0.001480377	0	0	0	0	0.05919217	0.073685286	0.063106133	0.059143238	0.065187976	0.003522795	0.004834	0.001182554	0.007371434	2.62526E-06	0	0.005865171	0	0	0.004353285	0	0.006792222	0.001573108	0.007048851	0	0.004842093	0.006419372	0.007642003	0	0.004618505	0.087687569	0.005814028	0.001952108	0.006578742	0.000675691	0	0	0.003782938
2.4.2.14	0.987042768	1.012175083	0.871920899	1.284991873	1.028186316	0.956053649	0.94562186	0.922711435	1.956711149	0.915619047	1.108107016	1.05426534	0.934795768	0.95155467	1.080940984	1.327507264	0.928469078	1.235099357	1.229749707	1.232754232	1.281221678	0.98970082	2.057373483	2.031356723	0.958875874	1.494946478	1.543802539	0.92681606	1.078885602	0	1.029743504	0.970239666	0.997944679	1.030983442	0.965784634	0.924098501	1.013006648	1.046610918	0.954276608	1.018205224	0.06564008	0.961662306	1.434846047	1.084681889	0.94757403	1.007287736	1.356026752	1.278550526	0.721822147
2.4.2.17	1.016632267	0.910163023	0.950099588	0.335538451	0.962330486	0.468343524	0	0.960987748	0.921679321	1.084278009	0.971785626	1.022694687	1.087198938	0.914727464	0.923831337	0.917725021	1.001501084	0.711214666	0.686851597	0.674970881	0.712999822	0.07147522	1.088592639	1.057158147	0.914397672	0.089395183	0.709166336	1.003089945	0	0.996499684	1.032247698	0.999098512	0.920929887	0.906240983	0.903186646	0.934478729	0.033043432	0.021306882	0.151583995	0.512279293	0.030163677	0.87800084	0.62979169	0	0.957923602	0.912426865	0.717791929	0.800370206	0.368894787
2.4.2.18	0.816890996	0.966248042	0.998097803	1.01760631	0.097300987	0	0.138302691	0	0.074935893	0	1.134229154	0.976044397	0.870206834	0.918721823	0	1.046657075	0.223944026	0.341120434	0.320792523	0.385517477	0.488613315	0.092578031	1.016447137	0.405423809	0.887439593	0.065578248	0.217109457	0.373240309	0.063162655	0.981284464	0.981741884	0.091672395	0.777338616	0.624405493	0.706219374	0.356946574	0	0.015512467	0	0	0	0.723328536	0.565346008	0.070385947	1.212701264	0.203476335	0.676062016	0.769937745	0.350760062
2.4.2.19	0.966318331	0.970292561	0.09513626	0.231114071	1.014543893	0.984599329	0.249878527	1.066015945	1.594720985	0	0.972973453	0.943771775	1.099999735	0.519981568	1.050284453	0.575919808	0.226229116	0.905839005	0.771400722	0.896949847	0.758662614	1.014709201	0	1.066862436	0.597207377	0	0.591299134	0.92495246	0.040001937	0.078008163	0.745022544	1.051191697	0.890023591	0.944437647	0.833814338	0.797095072	0	0	0.820053577	0.586429056	0.08181717	0.059477557	0.540920367	0	1.054152714	0.935431504	0.547476397	0.568398006	0.277503246
2.4.2.2	0	0	0.006137949	0.01597934	0	0.012017882	0.576471454	0	1.031201744	1.032576517	0.087747045	0.087662091	0.010294249	0.027196523	0.093041275	0.113155635	0.000284031	0.8179914	0.840887256	0.873557621	0.803700871	0.520726864	0.946071716	0.036925794	0	0.568414742	0.020404461	0.071995471	1.052062825	0.065582108	0.007698855	0.040348219	0.136491937	0.283600483	0.13275261	0.062534723	1.058405578	0	0.003478312	0.482994426	0.01248667	0	0.51215852	1.069987828	0.037206543	0.010831439	0.397819657	0.408379711	0.314687348
2.4.2.21	0.694496081	0.858087301	0	0	1.052481064	0.02769523	0	0.030439193	0.889922839	0.957514346	0.835763116	0.67183281	0.706211915	0.014885648	2.038064609	0.690807614	0.069082106	0.602668663	0.671231457	0.597040436	0.58167367	0.623151823	0	0.51024457	0.997536146	1.072340796	0.232565009	0.772015044	0.013676374	0.937941835	0	1.042896211	0.536724011	0.700076592	0.656536292	0.640068389	0.953493567	0.084162816	0.933813538	0.478653694	0	0.100883466	0	0	0.813447468	1.733914501	0.583392399	0.594684834	0.151909965
2.4.2.22	0.198577789	0.978616618	0.938379294	0.075445485	0	0.048730685	0.879560627	0	0.971810526	0.94398406	0.016258086	0.895264869	0.937772005	1.010951093	1.0763601	0.947525348	0.903804421	1.179811456	1.187913133	1.04913893	1.061408012	0.906150102	0.985179099	0.566893493	0.156621557	1.037050211	0.654007884	0.877967773	0.884913507	0.06561993	0.965279811	0.965539765	0.861069584	0.9549912	0.986617555	0.908669898	1.047674502	0.946070068	0.291716298	0.945879842	0.944090311	1.662401437	1.0804247	1.009969026	0.085980978	1.091094051	0.758002929	0.811755803	0.894144712
2.4.2.27	0.000173109	0	3.81449E-05	1.74342E-05	0	0	2.38095E-07	0.000116271	0	0.000312611	0.000223979	0	5.36563E-05	0.000281491	0	0	0	0	0	0.000252134	0	0	0.000303228	0.000242884	0.000319258	0.00026969	0.000240884	0.000190801	0	0.000108759	0	0	0	0.00022646	0	0	0.000225742	3.43721E-05	0	0.000179236	3.12471E-05	1.43819E-05	0.000270015	0	0	0	0.00028564	0.000111174	0.011902425
2.4.2.28	0.039387384	0.030553696	0.034197088	0.011167327	0	0	0	0.018731146	0.008788107	0.016932062	0.175788265	0.057072805	0.041051395	0	1.049819521	0	0.025487301	0.049486318	0.054594042	0.070037454	0.043242531	0	0	0.022640385	0.042037225	0.525057662	0.244463896	0.064226724	0.037323518	0.010867716	0.024597858	0	0.137484449	0.132920858	0.11264832	0.060875317	0.037416998	0	0	0.050249611	0	0.004849954	0.063084868	0.063597616	0.173678763	0.036804131	0.235510128	0.190607562	0.07255214
2.4.2.29	1.014385088	0.997806465	0.960115648	0.633664799	0.982907078	0.991728342	1.017457459	0.999430763	0.989156029	0.988970003	0.974250374	1.012036927	1.005887706	1.004951318	0.980995356	0.803242066	0.955619367	0.999579529	1.021246288	0.987655485	1.015669981	0.983104427	0.99126729	1.003239477	0.986347939	0.99859266	0.992518423	0.949574468	0.994268163	0.981021175	0.986298033	1.010136296	0.98962209	0.986513261	1.008958237	0.927511072	1.019737302	0.984133334	0.911211595	0.985395747	0.990027094	1.017824326	0.912446153	0.991546159	0.985513193	0.877778215	0.884117687	0.918626562	0.458194414
2.4.2.3	0.156411	0.041638783	0.998566444	0.284837669	0.080055956	1.097661773	0.361024594	1.090599833	0	1.958765158	0.096267649	0.886325594	0.938965002	0.042501914	0.037550139	0.864620056	0	0.578516157	0.482697774	0.589814901	0.46167023	0.025257363	0	0.919961524	0.074452763	0.492159328	0.184295939	0.86597245	0	1.00945991	1.044377693	1.065761621	0.653419628	0.498601239	0.544530795	1.015310448	0	1.098953049	0.344177147	0.525361358	0.907497391	0.907817572	0.56573769	0.026778534	0.09941174	0.847476968	0.343732719	0.463288248	0.03727751
2.4.2.30	0	3.49432E-05	6.19849E-05	5.30549E-06	0	0	0	0	0	0	0	5.9194E-05	3.80989E-05	5.05001E-06	0	2.1227E-05	7.95567E-06	0	0	3.13606E-05	2.46101E-05	5.63221E-05	1.64442E-05	0	0	0	4.41704E-05	0	0	0	4.15957E-05	0	3.58886E-05	6.15031E-05	3.28748E-05	6.43738E-05	0	2.37771E-05	0	4.36817E-05	0	2.12456E-05	0	0	2.76516E-05	4.59272E-05	0	0	4.04782E-05
2.4.2.36	0.001318315	0	0.00052138	0	0	0	0.000507961	0	0	0	0.053212282	0	0.000477446	0.002451818	0	0	0	0	0	0.001953118	0	0	0	0.002211864	0.033219581	0.001820186	0	0.008222141	0	0	0.000819405	0.021946023	0.002210401	0	0.002063251	0.010271827	0	0	0	0	0.002204308	0	0	0	0.053608011	0	0	0	0.000998129
2.4.2.37	0	0	0	0	0	0	0	0	0	0	0	0	0	0	0	0	0	0	0	0	0	0	0	0	0	0	0	0	0	0	0	0	0	0	0	0	0	0	0	0	0	0	0	0	0	0	0	0	0
2.4.2.4	0.998586359	0.007800158	0	0.879949475	0.029766275	0.081336365	0	0.00328507	0.082658657	0.06445049	0.422056261	0.024700149	0.067612381	0	0	0	0.068344578	0.096459092	0.158338996	0.152161414	0.168837664	0.4534354	0	0.00038515	0.301480657	0	0.270589187	0.883883384	0.027730285	0.070204099	1.072569666	0.868109859	0.08069981	0.079929882	0.136228327	0.910359059	0.066682223	0.053688886	0.194901109	0.557227287	0	0.148366965	0	0	0.52328913	0.902492074	0.081321207	0.138164629	0.085040113
2.4.2.43	0.272369557	0	0.060647274	0	0	0	0	0	0.00643879	0	0.071053614	0	0	0.035073794	0	0.075288543	0	0	0	0.00486937	0.006756996	0.064851147	0	0.023834853	0	0	0.217033047	0.810359002	0	0.050349334	0.937253601	0.902505199	0.077760744	0.054743356	0	0.948277363	0	0.037632911	0.103356624	0.529811986	0.073960622	0.11072824	0	0.052524233	0	0.902473213	0.014305994	0	0.122653563
2.4.2.6	0	0	0.054124853	0	0	0.030939204	0	0	0.049823608	0.014973806	0.006314587	0.049410397	0.052607906	0	0	0	0.05449206	0.045143505	0.048672354	0.066403957	0.053705533	0.00575943	0	0.011232463	0.011106298	0	0.048994856	0	0.448006351	0.023697956	0	0	0.046388254	0.042199998	0	0	0.037048572	0.000228898	0.049508179	0	0.061885204	0.028935122	0.018959658	0	0.03045324	0	0.056826391	0	1.176668014
2.4.2.7	0.982367653	0.226859293	0.921105926	0.961219262	0.096829546	0	1.072519575	0.988050452	0	0	0.890540098	0.931423101	1.028243673	1.092607195	0.074584982	0.360393684	0.980836106	1.245918632	1.177370865	1.250366329	1.263226437	0.926806421	1.043158241	1.012214531	1.130674037	0.997586674	0.478492659	1.111323704	0.932439285	1.018887525	0.973828864	1.054029083	0.880232642	0.741887315	0.727958395	1.082627101	1.076058518	1.087265316	1.549019161	1.062216722	1.074666219	0.962798754	1.095603785	1.042766114	0.914774789	0.941308677	0.60772822	0.666157011	1.134702749
2.4.2.8	0.281832174	0.958628085	1.039092461	1.030297374	0.989449618	1.084348069	1.042097333	0.99999763	1.059114974	0.973238388	0.635126155	1.069219192	0.921924316	0.917184063	1.053071055	1.040206329	0	1.550955263	1.479791443	1.590017574	1.560982384	1.005304476	0.044288597	0.992405692	0.958157701	1.057521968	0.739397001	0.992970003	0.916172376	1.088684625	0.936935795	1.020686987	0.938609816	0.938363083	0.823242386	0.912592864	0.956095654	1.932832423	0.916035326	1.062220523	0.957524477	1.007061253	0.725055568	2.058927957	0.620050739	0.964266369	0.914033866	0.976020155	1.202011461
2.4.2.9	2.051702914	1.104124078	1.868611177	1.620951992	0.973013044	1.012552655	1.0268297	2.024699065	0.968589077	1.050517411	1.876308561	1.101984457	1.003726872	1.066191913	2.037525279	0.884016277	0.799599209	1.889364253	1.886417197	1.861816033	1.968253471	2.071452813	1.085156443	1.064712081	1.99721567	1.535805305	1.206913581	1.007493505	2.059772666	0.979676216	0.883486093	1.085912825	1.061342029	0.94750931	0.94543286	0.874338954	0.981025812	1.119340486	1.682973882	1.433499187	1.924916095	1.953765447	1.642709546	1.108172369	1.705813521	0.88168128	1.156128008	1.190617077	2.120168544
2.4.99.-	1.041467875	0.839034643	0.249739764	0.208996151	0.906189252	0.477380108	0.820128784	0.928955969	0.485568016	2.036630821	0.890599267	1.143073374	1.061462358	0.905015528	0	1.136547354	0.823623448	1.119019124	1.102282312	1.047075847	0.965217957	1.062886042	1.069900949	1.001306659	0.747523736	0.573908283	0.509699956	0.582273755	0.126819527	0.99888091	0.190313599	0.623404909	0.622097709	0.609001782	0.622830606	0.743298444	0.994193442	0.194168647	0.503301424	0.218938097	1.01130494	1.63328477	0.316564732	0.071649453	0.774376671	0.497833684	0.412795268	0.534246296	0.570955065
2.4.99.1	0.000113355	0	0.053207456	0.001578756	0	0.000161452	0.001062118	0.00173688	0.001469873	0	0.000751481	0.00126996	0.00042032	0	0.00095513	6.33993E-05	0.001648157	0.001180802	0	0	5.84663E-05	0.000721769	0	0	0	0	0	0.000559976	0.000551565	0.000450717	0.00117112	0.001683107	0.001012211	0	0.001847636	0	0	0.000169646	0	0	0.000899145	0.045725377	0	0	0.000285593	0.000161647	0	0	0.001010172
2.4.99.12	1.021657411	0.927916013	0.938420869	0.206116602	0.955982743	1.066082045	0.226036804	0	0.01391087	0.076672882	0.752196178	0.92112857	1.01272146	0	0.944214288	0	0.901145025	0.009670189	0.109211364	0.102644063	0.021429478	0.103831464	0	0.006368538	0.194269553	0.54276376	0.227259933	0.881824193	0.097860293	0.07797994	0.954194883	0.926409144	0	0	0	0.826394064	0	0	0.942544314	0.47554381	0	1.03933729	0.052254202	0	0.857786077	1.034390517	0.02852081	0.211834671	0.080937849
2.5.1.-	2.352524308	2.960221275	0.61963679	0.210832042	1.054773756	0.642440864	0.283896217	0.021464076	0.030011363	0.152516706	2.515625683	0	0.156869521	0.141923642	0	0	0.829517453	0.193279106	0.537883002	0.2883877	0.585425915	0	0.253019046	0.109161218	1.876143564	0.273242273	1.139590982	1.869902969	0.652633864	0	2.000964925	2.033475591	0.247934343	0.190426585	0.092604105	1.893934939	0.065531368	0.060514748	0.441218432	0.785675865	0.096482207	0.529651398	0	0.253817989	2.570035943	1.949821745	0.781992084	0.475726153	1.123770318
2.5.1.1	3.098180119	2.120937592	2.006700329	1.510142205	4.878010193	2.63941967	2.542714042	4.865118346	2.68394038	4.780038947	2.644096901	3.424043604	3.272362932	1.307504225	3.017552126	2.333552929	1.70448911	3.147361128	3.288346625	3.148678986	3.468939016	0	2.114674525	1.997396322	2.538329747	2.608710753	2.447389999	1.93056324	2.157126322	2.148468801	2.132884046	2.094321216	3.152976001	3.32505886	3.078853736	2.146704871	4.198357461	2.54343553	2.435738351	1.480732184	2.148570242	1.92505143	2.357315984	0	2.398795447	1.975063538	2.343874803	2.1717255	3.429238376
2.5.1.15	1.224911969	1.650340634	1.096956338	0.953910059	0.985878318	0.948991046	0.08913534	0	1.00937938	0.025591629	1.073892826	1.02269526	0.90256386	0.778796218	1.083811003	0.855209434	1.062102894	0.828491011	0.884872284	0.768324396	0.810612852	0	0.054774305	0.913450406	1.760520453	1.058896226	0.603401121	1.12009316	0.460065436	0	0.966887032	1.252933655	0.342152563	0.237104416	0.241044638	1.16615838	0.10606043	0.950896592	0.921159582	2.08321731	0.080026369	1.085302441	0.198918781	0.009547695	0.901068078	1.333099075	0.937404379	0.909091342	0.475156705
2.5.1.16	2.143426709	0.059469649	0.071562027	0.900183768	0.004461441	0.101125863	0.228985496	0.031267507	0.003621678	0.046778776	1.63459895	0	0	0	0.101014071	0.582895712	0.128190757	0.572491632	0.685173605	0.706789904	0.642608895	1.085445587	0.937900593	0.021959494	0.402995677	0	0.378237105	0.906705837	0	1.102587325	1.515719808	0.928646078	0.652782852	0.665059933	0.564916415	0.883635616	1.075587953	0.061445255	0.182814218	0.423372703	0	0	0.410736323	0.114082936	1.651429592	0.970091523	0.61673649	0.430895323	0.235898795
2.5.1.17	1.96920869	1.005804661	0.123814378	0	0	1.152337962	0.031454421	0	0.888555967	1.094295667	1.52170513	0.106239467	0.115876131	0	0	0.891662643	0	1.146947349	1.341174406	1.071123936	1.326613854	0.939251798	1.1339732	0.55257659	0.5570363	0.928286697	0.910784187	1.501892652	0	0	0.179242216	2.223637492	0.286863691	0.417049084	0.326941685	1.539626786	1.067781266	0.100947661	1.484161617	1.372636974	0.080809017	0.21498344	0.502419537	0	1.742279518	1.58465193	0.90345974	0.677888916	0.087722275
2.5.1.18	7.453173082	8.021641697	0.730480983	0.514614016	0.66068943	0	0.613328678	0.562055927	0	0.351864491	9.765233027	0.401735043	0	0	0	0	0.405281109	0	0.736216901	0.487130271	0	0.047539252	0	0.021416709	0	0	1.189287824	1.705167069	0	0.017284217	1.836420983	1.028868559	0.459677307	0	0.026137149	2.544091207	0	0.817606826	0.988744082	0.702824767	0.344129534	1.373451313	0.263333095	0.852538403	9.342950958	3.370039779	0.726163563	1.024248737	1.001512366
2.5.1.19	0.996287881	0.963102589	1.029834545	0.977196858	0.985381049	0.984509566	0.483637662	1.044293112	1.035525484	0.991344119	1.384235205	0.987636553	0.965650831	1.002849431	1.963632323	1.005429805	0.956423034	1.041105392	1.032703111	1.139176055	1.094462656	0.976789847	1.052776753	1.016156778	0.951962785	0.523935302	0.976074724	0.940551073	0.975190917	1.005406911	0.994879418	0.968462082	0.990888794	0.97560575	0.946967417	1.039042199	1.004682543	1.034695793	1.037255926	0.547824886	0	1.016909014	0.917067689	1.013664336	1.44984037	1.034628195	1.107941742	1.026022883	0.303382741
2.5.1.2	0.011556945	0	0	0	0	0	0	0	0	0	0.195990362	0	0	0	0.008979877	0.010038224	0	0.196851693	0.200954296	0.180413737	0.203736329	0	0.009128427	0	0	0	0	0.004947904	0	0.003289537	0	0	0.005114603	0	0	0.006907143	0	0.011678457	0	0.003830131	0	0	0	0	0.189601118	0.001295767	0.004771714	0.013094009	0.020717147
2.5.1.21	0	0	0	0	1.019299087	0.018717472	0	0	0	0	0.536457326	0.003098892	0	0.020694322	0	0.017698243	0.017500279	0.053272036	0.00189281	0.011747345	0.044406248	0.033650363	0	0	0	0.028834538	0	0	0	0.024049991	0.009407224	0	0.035352442	0	0.017539943	0.037712253	0.019224907	0	0	0	0	0.003079567	0	0	0.555481292	0	0	0	0.010585678
2.5.1.22	0	0	0	0	0	0	0	0	0	0	0	0	0	0	0	0	0	0	0	0	0	0	0	0	0	0	0	0	0	0	0	0	0	0	0	0	0	0	0	0	0	0	0	0	0	0	0	0	0
2.5.1.26	0	0	0.003325646	0	0	0.028571699	0.028171692	0	0	0.011288796	0.187118202	0	0.002620101	0.020107963	0	0.421043858	0.023872559	0.054183465	0.033179467	0	0.055231236	0.018800592	0.03548089	0	0.00308855	0	0	0.056302905	0.021193691	1.023728116	0.02149568	0	0.379722856	0.402947659	0.408215627	0.027880999	0.030712582	0.03043062	0	0.010463838	0.006321764	0.030464437	0.017103023	0	0.189580821	0	0.056676704	0.068834259	0.01277357
2.5.1.3	1.099008395	1.068073355	0.893827006	0.050132668	2.002648681	0.883789392	0.876059412	2.03232839	2.060931623	0.884070896	1.358380816	2.209055161	2.161275369	0.044554924	1.038599331	1.102345471	2.040234977	1.24304166	1.441013426	1.417966382	1.408666337	0	1.100840748	2.0210222	0.835341713	0.961056307	1.746833195	0.950281181	0.463369202	0.01458231	0.941770402	1.091116711	1.596872983	1.632986731	1.641020136	0.845194604	1.047292193	1.880272202	1.587622663	0.995431857	0.031666322	1.024553398	0.445123346	1.065333003	1.577305271	0.897793614	1.340501274	1.179990652	0.546675699
2.5.1.30	0.745420155	0	0	0.888280898	0	0.095965922	0.928378701	0.108080046	0.569337557	0.052127903	0.469089658	0	0	0.063104634	0.065215206	0.251739165	0.082558011	0.662174623	0.564738171	0.662655696	0.560583849	0.004382062	0.051839118	0.408407227	1.626327845	0.528221972	0.169955189	0	0.900913436	0	0.003652261	0.000259999	0.61463452	0.776317668	0.720741414	0	0.031966887	0.314256303	0.596133519	0.594874003	1.034958464	0	0.035928272	0	0.380202572	0	0.291548646	0.294480566	0.693587909
2.5.1.31	0.963799295	1.041294118	0.927806867	1.410979897	1.048967985	0.976196355	0.967400859	1.026656482	1.513634179	0.96736393	0.972139341	0.961822855	1.031347522	0.965439621	1.01334836	0.987181683	0.967848448	1.712198205	1.730049991	1.701270526	1.687235175	0.985958702	0.985736149	0.499250434	1.810758076	0.968898481	0.968265792	0.970779063	1.012980889	1.019969967	1.008438176	1.011244343	0.996051037	1.047930137	0.998678889	1.014028883	0.984088104	0.973052014	1.004765714	0.986220337	1.005254908	0.908726253	1.003303492	1.029951576	1.002372488	1.039398023	1.052111898	1.047839565	1.08043635
2.5.1.32	0.715645447	0	0	0	1.009477797	0.058928759	0	0.056554283	0.032974803	0.062570912	1.402472582	0.084507793	0	0	0	0.062789636	0.007572586	0	0	0	0.04877632	0.080626134	0	0	0	0.039724145	0.941163678	0.055956134	0.114961951	0.068744776	0	0.012823316	0.084550994	0.143766297	0.166868885	0	0	0	0.016421944	0.030635902	0.008519471	0	0.002871389	0	1.350415383	0.065417545	0.056035417	0.135160677	0.085873256
2.5.1.43	0	0	0	0	0	0	0	0	0	0	0	0	0	0	0	0	0	0	0	0	0	0	0	0	0	0	0	0	0	0	0	0	0	0	0	0	0	0	0	0	0	0	0	0	0	0	0	0	0
2.5.1.44	0	0	0	0	0.007783392	0	0.013933031	0	0	0.005740094	0.044884728	0	0	0	0.008343585	0	0.013315803	0.003542875	0	0.004751324	0	0.008504678	0.011478921	0	0.007514377	0	0.002954823	0	0.01459425	0	0.0053302	0.011142905	0	0	0.006957334	0.016558065	0.012359325	0	0.001086914	0.000318547	0	0	0.016090864	0	0.059590097	0.131882589	0.083710751	0.08744303	0.019172161
2.5.1.46	0	0.002269827	0	0	0	0	0	0	0.003183674	0	0.01504505	0.008771164	0.002634425	0.003636355	0.007657371	0	0.009049391	0	0.003432982	0.005155295	0	0	0.003238603	0.008637063	0	0	0.004350866	0.003054576	0.005403842	0	0.000953365	0.003912601	0.003958745	0.003759081	0	0	0	0	0	0	0.007020546	0.000223972	0	0.001770667	0.017521711	0.007514914	0	0	0.010330962
2.5.1.47	3.125792271	2.106486383	0.934383462	0.829634365	2.008246649	0.416890175	0.678345732	1.064315618	1.139233279	2.083582903	2.027917667	1.691827106	1.926482535	0	0	1.229587985	0.878135473	2.07975066	2.093050006	1.877404834	2.07055763	0.849586456	1.973427044	1.588773749	1.406501301	1.011282009	1.371348343	2.545966363	1.962887413	0.853511392	2.374893517	1.898841864	1.879791557	1.793723688	1.776502514	2.408049628	2.1507634	0.50815274	1.642525187	1.551928589	1.080814027	1.019307952	1.222846824	0.140632678	2.041420657	3.340824152	1.346417825	1.209678811	1.266960964
2.5.1.48	0.431823095	0.062754193	1.022801143	0.920457681	0.092608474	0.098962974	0.101376482	0.081477305	0.040858089	0	0.480335006	0.07720611	0	0.93831632	0.042858829	0.21215372	0.139568969	0.691465951	0.81803962	0.740497718	0.763973598	0.099475494	1.092403037	0.505127492	0.680983939	0.087049318	0.554853632	1.034824992	0.126557986	0.087234654	1.244358736	0.942597657	0.025143916	0.03106217	0.033582674	1.032468438	0.022954474	0	0.577899683	0.995288759	0.054983642	0.805448647	0.266965231	0.063488199	0.470801662	0.796728295	0.407673449	0.465356548	0.17185877
2.5.1.49	2.209500815	0.881492107	0.854979815	0.665141556	1.868870706	0.499999754	0.420003554	2.138171011	1.879892148	1.822777663	1.097709	1.82518657	1.853729624	1.82347824	1.944997806	2.323685969	0.726685927	1.151414466	1.492994038	1.511453834	1.439758322	1.830607312	2.162107269	2.42314091	0.66516224	0	0.330234328	0	0.248668713	1.134951112	0.120852196	0.102276741	2.351891158	2.022945611	2.396523839	0.298671166	2.069336024	0	0.254637153	0.482434506	0	0.023797025	1.245676258	0	1.432471359	0	1.681810699	1.480575662	0.463770891
2.5.1.54	2.024093974	1.875126359	2.024782466	1.049003758	0.988875677	0.44994843	0.932617432	1.173193861	2.367196587	3.149280654	1.891439842	0.968021594	1.08210904	1.799948464	0	2.186561608	1.14043133	1.583888492	1.669774062	1.450835263	1.41332535	3.120872286	1.036308202	1.369723575	1.195627437	0.564825018	1.572612289	2.810181865	1.002483319	0.955431897	2.217646122	3.121645933	1.258426244	1.492176497	1.40759059	2.615207804	2.953483652	1.017401232	1.226686289	1.577994706	0.008843845	1.237397004	1.563577672	1.16306649	1.851396561	2.621653449	1.668855038	1.726988059	0.584187016
2.5.1.55	0.914457518	1.030986503	1.140209915	0.079880133	0.893015152	1.021124649	0.059223629	0.000372408	0	0	1.086831359	0.941877716	0.982273522	0.04825689	0.895461256	0	1.032857078	0.089380903	0	0	0	0.032188822	0.065592437	0.088179564	0	0.421736706	0.182557323	0.965056452	0	0	1.068784756	0.952772011	0.020122034	0.104460659	0	0.934881284	0	0	1.092409321	0.469802631	0	0.971739727	0	0.034758467	1.132360871	0.91968469	0.195939573	0.149771595	0.250307384
2.5.1.56	0.000739541	0.282736571	0.120883666	0	0.092668321	0	0.034390202	0	0	0	0.069320205	1.209356452	1.325348927	0	1.045997656	0.288115392	1.56582885	0.941430837	0.958056123	1.026394355	1.016930762	0.068435725	0.050265661	0	0.044698632	0.055069696	0.931886666	0.14071253	0.159222402	1.027725041	0.019721153	0.118797122	0.225139447	0.213817009	0.290642968	0.104857474	0.045870669	0.069066436	0.298705191	0.222960729	0.025320748	0.11871008	0.050164623	0	0.091571678	0	0.281428244	0.265690376	0.041887818
2.5.1.6	1.017118319	1.035935129	1.019330167	0.970508113	0.989598046	1.035919324	0.967346599	1.016538105	0.980696752	0.975646443	1.009489627	1.00154003	0.985316072	0.961517748	0.96894938	1.173322126	0.942859005	1.242237756	1.279550429	1.277421506	1.278525207	0.958832424	1.029675811	1.020646341	1.071696403	1.000699692	1.504178351	1.018627725	1.026637906	1.040461154	0.973697186	1.09331421	1.225295163	1.171965791	1.178328036	1.00290512	0.979358922	0.991492946	1.165710941	1.030185559	0.982766989	0.976208267	1.293619362	1.005741733	1.042713538	1.008129187	1.195236154	1.119962503	1.031946804
2.5.1.60	0	0	0	0	0	0	0	0	0	0	0	0	0	0	0	0	0	0	0	0	0	0	0	0	0	0	0	0	0	0	0	0	0	0	0	0	0	0	0	0	0	0	0	0	0	0	0	0	0
2.5.1.61	0.944811967	0.951816865	1.0653819	0.44923735	1.098560912	0.090846425	0.422896095	0.028524592	1.463177386	0.961632241	0.908260562	0	0.032418413	0.032698452	0.945177835	0.814818783	0.995516654	0.882201215	0.831032491	0.987838606	0.848326459	0.050936078	0.939319006	0.522466111	0.891915442	0.490857553	0.778450201	0.873609862	0	0.004275777	0.948453491	0.98482453	0.46060581	0.312638406	0.334564911	0.935797829	0	0	0.958029809	0.452796503	0.074649646	0.136948294	0.294528485	0	0.803134797	1.052699885	0.613048944	0.736275912	0.2054127
2.5.1.62	0	0	0	0	0.000252046	0.000132623	0	0	0.000329656	0.000390936	0.008355867	0	0.000235385	0	0	0.000339781	0.000105104	4.88482E-05	0.00022951	0	0.000255129	0	9.63409E-05	0	0	0.000269766	0	0	0	0.000385375	0.000241903	0.000223037	0.000125116	0	0	0	0.000263581	0	0	5.66519E-06	0	0.000337753	0.000388484	0.000292598	0.008814326	0.000258652	0.000381923	0	0
2.5.1.66	0	0	0	0	0	0	0	0	0	0	0	0	0	0	0	0	0	0	0	0	0	0	0	0	0	0	0	0	0	0	0	0	0	0	0	0	0	0	0	0	0	0	0	0	0	0	0	0	0
2.5.1.68	0	0.003952606	0	0.564530753	0	0	0	0	0	0	0.033251039	0.018496162	0	0.008048131	0.012313304	0	0	0.02078861	0.017203709	0.018286855	0.033132477	0	0	0.015699822	0.258035464	0.006612667	0.015720203	0	0	0	0	0.000577788	0.018225862	0.015713179	0	0.020452662	0.015393796	0.010225733	0	0	0	0.012456564	0.018495136	0	0.017658141	0	0.016110429	0	0.007857967
2.5.1.7	1.365947276	0.980187951	1.011480965	1.005532608	0.964393656	0.914562691	0.994293967	2.045131645	0.920862398	2.003539438	1.518296363	1.045503097	1.01498619	0.882559232	0.912387449	1.48600805	0.927511666	2.027507586	2.031622406	1.936761514	2.020160786	0.92567509	0.996307173	0.988041882	1.055953671	1.433248577	1.008017503	1.014294165	1.969407728	1.04341183	0.998947234	0.937570807	0.987785831	0.947293705	0.950882532	0.961563422	1.444034765	0.930910971	0.998241726	1.091460841	2.052017674	0.928812923	0.976471071	1.058421535	1.472011386	0.912403502	1.155681112	1.215140797	1.275692343
2.5.1.72	0.975472188	0.902118848	0	0.116683044	1.044445758	1.084833095	0.209550545	1.008554296	1.014503687	0.069552138	0.868828629	1.090847036	0.9371694	0.42681438	0.977190811	0.705171579	0.239221018	0.883527712	0.782564086	0.764535941	0.810630555	1.045686493	1.097301758	1.042524609	0.473980445	0	0.548828914	0.798335797	0	0.033852886	0.913484316	1.041317711	0.891804407	0.783127667	0.884202075	0.788169328	0.055609998	0.087384414	0.898672974	0.417452753	0	0.042301729	0.429982201	0.039490928	0.950867867	0.908237259	0.66957094	0.642613556	0.166522642
2.5.1.73	0	0	0	0	0	0	0	0	0	0	0	0	0	0	0	0	0	0	0	0	0	0	0	0	0	0	0	0	0	0	0	0	0	0	0	0	0	0	0	0	0	0	0	0	0	0	0	0	0
2.5.1.74	0.244728187	0	1.085982132	0.924728119	1.0882061	0.605137859	0.518809451	0.001062347	0	0	0.149526361	1.216806337	1.333169702	1.040647791	0.913221372	0.087235234	0.111620914	0.150488236	0.233182384	0.102817326	0.14348082	0.088071487	0.021083396	0	0.927084215	0.465447538	0.787643121	0.872987194	0.508933063	0	0.210071718	0.974585996	0.103285143	0	0	0.795642921	0	0	0.816884944	1.037810452	0	0.937933072	0	0.081216829	0.091418099	0.801844321	0.029026761	0.128123691	0.628270948
2.5.1.75	0.825094251	1.036470165	0.933085946	1.04033975	1.016014881	0.965310071	0.800022374	1.033196761	1.055210421	1.017400727	0.886720524	2.050352688	1.97925201	0.991114888	0.959149186	0.956210281	0.930395584	1.015022517	1.016232996	1.005746205	1.025895931	1.057266952	1.056056489	1.010296316	0.976274312	1.007686496	0.985928544	0.936950603	0.936343213	1.06315416	1.024930532	0.976865114	0.988171566	0.933735674	1.002724324	0.956949888	0.986959713	0.969229178	0.956354128	0.970262532	1.065278983	0.982959626	0.847866609	1.04462144	0.967740414	0.999154881	0.939440037	0.951815648	1.074532075
2.5.1.77	0.000780273	0.000440557	0.000415793	0	0	0	0.000445284	0.000174366	0.000432685	1.6235E-05	0.0171104	0	0	0	0.000736824	0.000788419	0.000149504	0.000729792	0	0	0.000716539	0	0.000328632	0.00025147	0.000747753	0	0.00063586	0.000256484	0.000748674	3.16146E-05	0.000308235	0	0	0.00044666	0.00011786	0	0.000305385	0	7.72182E-05	0.000640855	0	0	0	8.20781E-05	0.017366733	0	0	0.000464721	0.000576172
2.5.1.78	1.008527122	0.975640955	1.076917076	0.311592814	1.038702917	1.031380767	0.634178774	0.036382529	0.969353325	0.039834636	1.094616977	1.033328091	0.974479007	0.0898927	0.952543379	0.319314237	0.945239723	0.926995584	0.809084243	0.835612032	0.883652947	0.069340631	0.051978509	1.080236293	0.86324086	0.576216344	0.423152689	1.106457644	0.114033679	0	1.132290087	1.083920413	0.71966922	0.646341083	0.678978482	0.9993848	0.520487448	0	1.057387873	0.689476231	0	0.960089056	0.443739788	0.915178876	1.005715618	1.113658821	0.721086254	0.791035611	0.558689217
2.5.1.82	0	0	0	0	0	0	0	0	0	0	0	0	0	0	0	0	0	0	0	0	0	0	0	0	0	0	0	0	0	0	0	0	0	0	0	0	0	0	0	0	0	0	0	0	0	0	0	0	0
2.5.1.84	0	0	0.000615949	4.35827E-05	0.000386977	0.000384732	0.000504216	0.0006965	0	0	0.017094094	0	0	0.000133558	0.000575597	0.000115464	0.000322614	0.000331103	1.69981E-05	0.000321883	0.000181846	0	0	0	0	0.000360738	0.000549012	0.000519504	0	0	0.000781536	0.000413005	0.000135446	0	0	0	0	0.000491867	0.000593696	0	0	0.000362972	0.00015505	0	0.017042874	0	0	0	0
2.5.1.86	0	0	0	0	0	0	0	0	0	0	0	0	0	0	0	0	0	0	0	0	0	0	0	0	0	0	0	0	0	0	0	0	0	0	0	0	0	0	0	0	0	0	0	0	0	0	0	0	0
2.5.1.9	0.970697126	1.107585384	0.917298188	0.517899572	0.922290017	1.006230172	0.864255973	0	1.075026132	0	1.028019849	1.013162024	1.018903983	0.128173256	0.945467425	0.339869421	0.935123767	0.840763781	0.919418082	0.884924751	0.918782998	0.014545324	0	1.063283051	0.924246635	0.452739025	0.419587128	1.020411154	0.073016083	0	1.080837043	1.036073634	0.740014166	0.624712762	0.650098654	1.017622629	0.575096236	0	0.915421821	0.692925696	0	0.945316264	0.532451659	0.929251821	0.97476633	0.932927909	0.601518378	0.551211619	0.375890561
2.5.1.90	0.97157221	1.091293544	0.933505076	0.19798326	0.988216847	0.950310371	0.185212737	0.073841841	0.089390914	0	1.041134714	0.963761101	1.055423044	0	1.048483945	0.07854791	0.956134911	0	0.013593714	0	0.005083016	0.070703927	0.044816986	0	0.171774971	0.028739263	0.514277485	0.86765705	0	0.020632637	1.071181382	0.980555876	0.01364597	0.098431669	0	0.956048812	0	0	0.099458918	0.400808662	0	1.076684068	0.053176712	0.017876004	0.833530856	0.910028714	0.104511239	0.102048807	0.227967506
2.5.1.96	0.017225456	0	0	0.017914728	0.011695773	0	0.023318246	0	0.002795696	0	0	0	0	0.00026076	0	0	0	0	0.019781021	0	0	0	0	0	0	0.003255314	0.264703831	0.018436364	0.091986626	0	0	0.021788695	0.024390877	0.008422078	0	0	0	0	0	0	0.023870446	0.00786294	0.009718131	0	0.002629596	0.005265056	0	0	0.026544109
2.6.-.-	0.003394432	0.063666974	0.803488352	0.83219122	0	0	0.251265131	0	1.078625242	0	0.002641841	0	0	0.994796052	1.035809989	0.447941259	0.071279546	0.385502254	0.371609686	0.427680988	0.35074764	0.530843791	0.057651452	0.514664318	0.801025733	0.075570882	0.578724596	0	0.021797303	0	0.080684415	0	0.875165567	0.880890797	0.871768833	0.007522096	0	0	0.024535835	0	0.016201336	0.80516132	0.181365196	0.032603198	0.106255098	0	0.484546208	0.4375325	0.114314143
2.6.1.-	4.313373178	2.520760917	1.197294595	1.006253165	6.156913059	1.242331748	0.510931654	1.23831365	2.296830101	3.80244697	5.099003719	3.429212869	2.801712256	3.813856966	3.335987881	2.553686262	2.140576932	3.289439355	3.91623294	3.811343454	3.405855544	4.756178674	5.917262975	3.216559388	2.03508287	3.285947521	1.575064378	4.24645768	3.461903984	1.933567727	4.877702793	3.852415859	1.668722391	1.676252395	1.875859471	4.046930196	2.197422301	1.921537716	3.557125948	2.988570251	1.797204381	1.294693749	2.430877311	2.185060683	5.020796757	5.56818101	2.941832324	3.553250557	3.303771683
2.6.1.1	0.625724915	0.81495992	0.933977906	0.383864848	1.101263509	0.338358095	0.752610193	3.088736363	1.362644978	0	0.345798111	2.004214252	2.262789699	1.07509252	3.883899453	2.067574167	0.881672342	2.088861988	1.757777329	1.933592534	1.93128814	0.910911713	0.127204356	0.884308144	0.250489048	0	0.651658023	1.059236031	0	1.836971286	1.304826072	1.110279292	1.14132712	1.026902901	1.116398331	1.142825901	1.108880886	1.059764794	1.956033285	0.660270806	0.924168814	0.997337028	0.296804653	0	0.181282339	1.919686336	1.156017931	1.251052188	0.061171297
2.6.1.11	2.727173265	2.881426953	2.153399338	1.050045842	2.774565118	1.272298413	0	3.01634935	4.229151215	1.747688558	4.227983485	1.30656363	1.253686125	0.998854167	1.137489222	1.934847191	1.25424788	2.43229773	2.347271701	2.245146677	2.44000767	3.111371993	2.932067986	3.17018338	1.593782271	0.968246379	2.404303777	1.70380272	0.095792951	0	2.106305419	1.786291288	2.693196747	2.972830715	2.600576356	2.009691225	2.004728181	0	0.509379419	0.954115217	0.170960035	0.207088088	1.020638226	0	4.418225013	2.916372672	1.80703811	2.192763261	0.315350487
2.6.1.13	0.04609096	0	0.043704911	0	0	0.045283756	0	0.018194909	0.055554379	0.055695004	0.191440774	0.128692454	0.112600069	0	0.006410285	0.016228348	0	0.087369987	0.012986403	0.021237332	0.057946417	0.048573275	0.010760561	0.0320343	0.033136376	0	0	0.033922983	0	0.00971547	0.03037841	0	0.045963191	0	0.038295068	0.072222958	0.045430671	0	0	0.018288892	0	0.001831885	0.030448987	0	0.212917209	0.177496746	0.240300934	0.209738254	0.094464623
2.6.1.16	1.058028493	1.088094735	1.004966132	1.390556303	0	0.986029202	1.213163222	0.943067014	0.920153773	0.917289829	1.985708224	0.922857246	1.04441498	0.905286391	1.00071925	1.158072365	0.962030296	1.136993789	1.046906273	1.054829405	1.088672052	1.059020743	0.923250311	1.421795387	1.030796833	1.055560951	1.005799094	0.918148761	1.000381448	1.983307941	1.205175726	0.919191843	1.177202891	1.244378753	1.127297415	0.87873809	0.97665527	0.930462773	0.931332666	0.940916608	1.060850368	0.981578308	0.493082025	1.006169202	1.951392596	1.122883881	1.288878858	1.312315099	1.075322408
2.6.1.17	0.56675862	0.407194352	0	0.036444021	0	0	0.034169052	0.007497311	0	0.010010349	0.459969015	0	0	0	0	0.017608972	0.003550145	0.023023071	0.001241737	0.052487415	0	0.010606418	0	0	0.118669799	0.031669101	0.007691281	0	0.035800852	0	0.011670052	0	0.019457423	0	0	0	0.005340721	0	0	0.012273947	0	0.024897984	0	0.014323876	0.458285616	0.021994009	0.027550014	0.026171797	0.003474822
2.6.1.18	0.85166212	0.664194189	0	0.056733249	0	0	0	0	0.015204465	0.026051267	1.333434094	0.020700115	0.033167144	0	0	0	0	0.047983153	0	0.062934285	0.011663387	0.037166168	0	0.077532336	0.049527989	0.06916452	0	0.103746482	0	0.077781954	0	0.027694929	0.008981388	0	0	0	0	0	0.055912281	0.067169248	0	0.067828992	0	0	1.290726673	0.104474206	0.122314952	0.162799164	0.121972804
2.6.1.19	0.85542443	1.244732555	0	0.497553906	0	0	0.189587578	0	0.204394087	0.133957494	1.782116813	0	0	0.252000031	0.130419112	1.533422931	0.170358159	0.701152367	0.361174765	0.576404802	0.545719209	0.038692172	0	0.183655251	0.657465342	0.033892275	0.596357609	2.046681565	0	0	1.888886875	2.565852737	0.282682713	0.27104673	0.419647252	2.128025823	0	0	0.274634178	1.361867844	0.123022632	0.257807235	0	0.158687782	1.840426038	2.263156319	0.686290199	0.584561612	0.523901022
2.6.1.2	0	0	0	0	0	0	0	0	0	0	0	0	0	0	0	0	0	0	0	0	0	0	0	0	0	0	0	0	0	0	0	0	0	0	0	0	0	0	0	0	0	0	0	0	0	0	0	0	0
2.6.1.21	0	0	0	0.057638805	0.006746029	0	0.012337416	0	0.004830188	0.030238055	0.679543653	0.045325525	0	0.032772113	0	0.037735865	0.321283641	0.235007614	0.192320933	0.156369347	0.243429226	0.061329927	0.003399539	0.459331943	0	0.482688548	0	0.126975558	0.050186816	0	0.053845565	0	0	0.053532444	0.031711081	0.08835175	0	0.017610419	0	0.062221343	0	0.038555495	0.24359572	0.000227492	0.804723639	0.165763347	0.142311881	0.054777608	0.146014085
2.6.1.36	0	0.004910147	0	0	0	0	0	0.001183102	0	2.84222E-05	0.024291209	0.003069149	0.003473313	0.006980823	0	0	0	0	0.007158684	0.001011901	0.002103923	0	0	0	0.004159758	0.004148788	0.000470288	0.012734451	0	0.001957975	0	0.002800893	0	0.007332238	0.001394104	0.006966987	0	0	0.005485578	0	0	0	0	0	0.012325684	0.004327798	0	0.002603893	0.006030199
2.6.1.37	0	0.518606219	0.062539706	0	0	0.032669344	0	0.917160714	0.932854375	0	1.132406052	0.762210412	0.900744232	0	0	0.466232704	0.039154719	0.214223299	0.205415564	0.168085142	0.225759589	0.055791657	0.967446347	0	0	0.03834444	0.245607336	0.151629538	0.450165093	0	0.029822658	0.07678086	0.080363517	0.089153651	0.186963967	0.195063932	0	0	0.153710591	0.058716181	0.010797951	0	0.421480103	0	1.154522905	0.486981533	0.148113963	0.126058504	0.128645363
2.6.1.42	0.92579956	1.06484173	0.90718043	1.034566268	1.032627961	0.511328739	0.358455518	1.073028078	0.96055995	0.963911117	1.302250878	1.093918328	1.112590274	1.170633904	1.938394252	1.028447926	0.964568625	1.350098187	1.431784769	1.386410239	1.294034009	0.979743893	0.988940546	1.068707279	0.962008852	0.487420838	1.021130769	0.984875186	1.000809694	0.979801104	1.700794534	1.073279246	1.068329711	1.135232939	1.094857002	0.891456122	0.962857581	1.008771568	0.392177156	0.992094334	1.081953323	1.259788146	0.517294331	0	1.340353996	0.980881102	1.075650279	1.144145825	0.702132641
2.6.1.44	0	0.013643622	0	0	0.004111878	0.003518205	0	0	0	0	0.594516041	0.025239117	0	0.025563812	0	0.006658566	0	0.001458941	0	0	0.006836942	0.000219706	0.028916473	0.009535263	0.022371864	0.021600874	0	0	0.02781065	0.014462249	0	0	0.025936172	0	0.025535355	0.019138725	0	0	0	0.016912001	0.02053433	0	0.008106602	0.002047057	0.588216222	0.019201387	0.062566508	0.077258733	0.023197669
2.6.1.46	0	0	0.010060902	0.008825641	0	0	0	0.005471703	0	0.00615173	0	0.004248194	0.006135749	0	0	0.405478071	0.009547062	0	0.011027222	0	0.006722979	0	0.005505043	0.006769634	0.00149287	0	0.005987051	0.002309894	0.008624765	0	0.010206942	0.007724606	0.000496588	0	0	0	0	0.000168432	0	0	0.000417804	0	0	0.000255553	0.005768881	0.00248995	0.064526605	0.06785884	0
2.6.1.48	0.013499472	0	0.009495842	0.00381142	0	0.003309181	0.012334176	0	0.006868629	0	0	0	0	0.003797074	0	0.005151175	0.006980985	0	0.015116013	0.010106409	0	0.014584248	0.004850175	0	0	0.002805755	0.008127217	0	0	0	0	0	0	0.007801981	0.007195791	0	0	0.00224746	0	0	0.004945121	0.014238543	0	0.015416628	0.002311207	0.004192266	0.000818515	0	0.020848115
2.6.1.50	0.002277624	0	0.001255793	0	0.002890846	0.000846354	0	0	0	0	0	0.002612266	0.001281429	0.002529901	0	0	0.00017114	0	0	0.001630415	0	0	0	0	0.002791053	0	0	0.003155145	0.00105155	0.001442548	0	0	0.000650818	0.00140491	0	0.003833854	0	0	0	0.001465089	0	0	0	0.001375287	0	0	0.001743078	0.001685291	0.013374199
2.6.1.52	1.057524667	0.943667079	0.873498624	0.946062331	0	0.911989953	0.110709448	2.059682738	0.992971672	1.032920526	1.169177436	0.904407242	0.974756535	0.978720275	0.016466944	0.950648526	0.919353807	0.434562303	0.414224008	0.381591708	0.307654414	0.936473088	1.069472106	0.432434081	0.96846972	0.51929472	0.921834965	1.031151645	0.093765288	1.011495085	1.000198661	1.084663505	0.734280497	0.783477285	0.881736134	1.065918102	1.090861459	0	0.081006479	0.433842579	0	0.913588787	0.784080401	0.021742918	1.24889809	1.046716375	0.748171431	0.622910917	0.381431024
2.6.1.57	0.983657305	0.842522949	0	0	0.028497943	0.060447342	0.039453743	0.922865691	0	0.052445667	1.626297611	0	0.077379711	0.108339682	0	0	0	0	0.041195747	0	0.048203961	0.017627361	0	0	0.138361872	0.037162227	0.453334057	0.907616879	0	0	0.928941807	0.8422866	0.273230355	0.303306538	0.314748634	1.00277621	0	0.033134887	0.667356194	0.492575318	0	0.110345089	0.32670642	0.034639499	1.579734369	1.502752206	0.157505073	0.231717561	0.648988295
2.6.1.62	0.578652772	1.005104958	0.74254999	0.090617334	0.931668076	0.039997407	0.141451641	0.081075034	0.039407995	0	0.792348972	1.015715498	0.885958795	0.005911919	1.059149414	0.499555334	0.848428292	0.455898161	0.339834041	0.398469569	0.374761993	0.010461257	0.015974827	0	0.63752067	0.60120344	0.206662438	1.005445314	0	0.027523988	1.09416545	0.951998907	0	0.025253913	0.020136298	0.938062973	0.047059244	0	1.071839221	0.42427567	0.040236409	0.918414917	0	0.064250828	0.945644752	1.087580103	0.348716421	0.382721778	0.133937473
2.6.1.66	1.262163369	0.71293861	0.399087607	0.116793997	1.044367102	0.053369336	0.057385925	0.042997924	0.15729962	0.109018557	0.857657714	0.054209391	0.006302072	0.734647258	0	0.357114067	0.120858395	0.172243417	0.001361462	0.051267296	0.198416128	0	0.008559017	0.112714945	0.51668144	0	1.136668231	1.812911518	0.314838946	0	1.930113261	1.721959207	0.649832215	0.914179914	0.691784792	1.539390469	0.00784447	0.011980233	0.158054319	0.594899743	0.066689707	0.95248093	0.051051588	0.155275174	0.86108231	1.640588464	0.257525668	0.008204381	0
2.6.1.7	0.034692762	0	0	0	0	0	0	0.01675901	0	0	1.171225044	0.020659658	0	0	0.007790397	0.048236346	0.02828696	0	0.048532925	0.055695044	0	0.00445539	0.009302751	0.005516686	0	0.036991375	0	0.026744014	0	0.013944115	0	0.039804684	0	0	0.035240658	0	0.040116246	0	0	0.008152219	0.03557233	0	0.002124593	0	1.236660803	0	0.016010594	0	0
2.6.1.76	0.274328903	1.136969418	1.007197615	0	0	0.041626401	0	0.054228084	0	0	0.5902872	0	0.014676076	0.024704041	0	0	0.006020074	0.008146101	0.064125556	0	0.102322445	0.020365874	0.060496378	0.502653207	0.003489179	0.066506038	0	0.258318938	0	0.019610239	0.979470599	0.040160895	0	0.031581517	0	0.250827749	0	0	0	0.056689766	0.039442742	0.936967896	0.053111004	0	0.635544826	0.814273701	0.358375639	0.376115795	0.058315821
2.6.1.77	0	0.001360287	0.009912431	0.016423564	0.011354477	0.008241976	0	0.008691616	0.017965806	0	0.043003909	0.011642463	0	0.004591057	1.007723763	0	0.018542421	0	0.017941693	0	0.026063957	0	0.024576652	0.004725859	0.026196395	0	0	0	0.006431228	0.020525236	0.014985866	0	0.014425563	0	0	0	0	0	0	0	0	0	0.003128663	0.009493888	0.007921662	0.005484839	0.011848514	0.021837347	0.001075672
2.6.1.81	0.159042634	1.40702253	0	0	0.042776598	0.06005501	0	0	0	0.046971223	0	0.048713238	0	0.041506334	0	0.033477067	0	0.008213552	0	0.037734096	0.066276208	0	0.004731615	0.070012475	0.029461329	0	0.22709497	0.725069153	0.058273313	0	1.061061418	0.923284264	0	0	0.047461798	0.813508601	0	0	0.250545672	0.541767481	0	0.098929602	0	0.001717354	0	1.594589443	0	0.05195795	0.023702466
2.6.1.82	0.17139898	0	0.052402761	0.004279381	0	0.058313057	0	0	0	0.009110154	0.07347771	0	0.029695521	0.025544157	0	0.02300689	0	0.073333055	0.045791317	0.057433355	0.119308171	0.008343748	0.005856084	0	0.037659978	0	0.208846032	0.60550262	0.033263683	0.018177352	0.020433686	0.907096217	0.036991098	0	0.043206226	0.582677397	0	0.038287666	0.152370693	0.452081019	0	0.06171149	0.030956525	0	0	0.820628721	0.01261809	0	0.105622362
2.6.1.83	0.061576297	0	0	0.056902277	1.051619619	0.068681253	0.005307665	0	1.091493183	1.041947887	0	1.130471913	1.167322968	0.139997133	1.038786709	0.869115587	0.079701743	0.1692274	0.194794583	0.307778047	0.310034895	0	0.966789334	0.907162507	0	0.593627115	0.076844425	0.077322272	0.074523736	0.905053338	0	0	0.95920873	0.816780185	0.907383874	0.095656639	1.048893144	0	0	0	0.029416442	0.023421321	0.161444822	0	0.008787713	0.095130602	0.571323545	0.605983785	0
2.6.1.84	0.002905642	0	0	0.006062389	0.011385413	0	0	0.004037437	0	0	0.062700577	0	0.005294773	0.004099739	0.004417835	0	0	0	0	0	0	0	0.008850578	0.005673831	0.005795309	0	0.013832141	0	0.010371802	0	0.013472668	0.011139263	0.007564737	9.17607E-05	0	0.014695513	0.009975872	0	0.006623449	0	0.000174883	0.007951652	0.009530861	0.000621466	0.054844258	0	0.027858192	0.017122784	0.012451553
2.6.1.85	2.069513213	1.182448708	1.62985426	0.411089303	2.020691778	0.393711872	0	0.031597943	1.451056914	0	1.488687776	1.239694766	1.23652082	1.064821018	0.175894931	0.632465065	1.517252602	0.66483914	0.490548007	0.460286411	0.548282392	0	0.013102706	1.010456354	1.399609586	0.115431181	0.539249035	1.891315315	0	0	1.873597601	2.139991982	0.115667898	0.070092415	0.062893546	1.722754041	0.18600266	2.109641211	1.717308695	0.869314875	0.042037317	1.874269012	0	0	1.533412952	1.877219562	0.679839212	0.52840122	0.153436157
2.6.1.86	0.004259686	0	0.002779408	0	0.001811146	0.002990441	0.005960309	0.003063715	0.000893431	0	0.019568886	0.000854435	0	0	0	0	0	0	0.005120244	0.002893575	0.001349695	0	0.005359535	0.000608794	0	0	0.002681365	0.003449425	0.005703241	0	0	0.001899971	0.002220355	0.003599652	0.000802553	0.001027671	0.001461474	0	0	0.000717468	0.001610503	0.002436291	0	0	0.021941405	0.00299799	0.095356588	0.098185422	0
2.6.1.87	0.174626457	0	0.014066121	0.039811307	0.059945626	0.072426847	0	0	0.024712569	0.027646761	0.046970294	0.051823414	0.074248835	0.054317508	0	0.009415317	0.001069747	0.055255463	0.015121541	0.029033653	0	0.041692254	0	0.061638269	0.077434445	0	0.276385162	0.830017588	0.033679058	0	0.936052131	0.9937791	0	0	0	0.903057184	0	0	0.164144579	0.427860426	0	0.072057549	0	0.070591037	0.001341211	0.73488494	0	0	0.075079182
2.6.1.9	1.536137924	1.111346323	1.85555517	1.164659737	0.99265329	0.052454789	0	0.85917569	1.439019734	1.018232214	2.27682889	1.905823387	1.965940338	1.054500867	1.005075754	1.859060007	1.162916775	1.312526363	1.170676595	1.220111642	1.332729585	1.124038921	0.988841875	2.572934005	2.625584431	0.143307901	0.934200161	0.960713742	0	1.080151982	1.004160554	0.876708779	1.347865556	1.228013653	1.305318097	1.083836015	1.147225048	1.092646766	0.887074048	0.640325986	0	1.529194183	0.560643023	1.093701144	2.407562155	1.056201368	1.412528426	1.432160088	0.657232889
2.6.99.2	0.974736378	1.05940506	0	0	1.100374995	0.970637964	0	0	0.076483036	0	0.827179972	1.016025492	0.919572522	0.087337016	0	0.056195026	0.784216135	0.012995627	0	0	0.114558061	0.064118962	0	0.104811061	0	0.052692174	0.548113979	0.877125415	0	0	0.994296063	1.034592105	0.00421151	0.05978656	0	0.824289841	0.067581352	0	0.271638731	0.525256267	0	0.173614607	0.042761148	0.06406004	0.834884462	1.034682125	0.065141118	0.190207809	0.085202037
2.7.-.-	1.028194307	0.058942926	0	0.060897148	0.950338903	0.92677459	0.000956809	0.074323866	0	0	0.161483912	0.961193694	0.900201862	0	0.105609878	0.070092659	0.036014324	0.058336326	0.094836499	0.092419342	0.121060836	0	0.081718701	0.048861115	0.50120723	1.10220134	0.258900329	0.25507745	0	0	0.048256557	0.862235019	0.02612014	0.034262479	0	0.329760684	0.03073074	0	0.01237667	0.595560154	0.076290895	0.159903369	0.087985768	0.105079186	0.232625654	0.09743761	0.231975072	0.346303394	0.01166681
2.7.1.-	1.508009187	1.071687588	2.180449796	2.733470806	0.257960883	0.105500171	1.801796242	1.553965669	10.12694869	12.46667931	1.999690383	0.989428744	0.27984967	0.436937323	0.068092399	0.976396327	0	1.488498416	2.069686301	1.272307852	1.449008191	0.771327021	0.619985244	1.966445969	0.270407017	1.484550854	3.632351101	3.576789462	3.826373182	0	0.530136813	5.768017519	1.735440176	1.029707529	1.112882186	3.151310389	1.334326669	1.170975617	4.05704355	4.433082558	1.396469579	0.916378008	2.262474727	0.310534054	1.546570566	3.691258953	2.82943668	2.731280642	2.143796215
2.7.1.1	0	0	0.001376908	0.008129671	0.017996858	0	0.01804783	0	0.008358273	0.000524958	0	0.366032275	0.374511113	0.0167837	0	0	0	0.028349689	0.017941135	0.01875659	0.01944962	0.00061401	0.005884429	0.017215345	0	0	0.013434961	0.022186137	0.007244334	0.000594434	0.010335152	0.009165846	0.001451678	0	0.001971976	0.019066689	0	0.006729369	0.001197248	0	0.001276276	0.006336595	0.004440134	0	0	0.004944859	0.014429399	0.006961165	0.006697798
2.7.1.100	0	0	0.052807505	0.003110282	0	0	0.155647715	0.033902489	0.546830349	0.980581516	0.014006193	0.017523843	0.040103987	0.031190548	0.050685196	0.029163588	0	0.31462621	0.305587236	0.301367947	0.343380247	0	0	0	0.006239673	0.001689572	0.012476944	0.203769227	0	0	0.951189867	0.11613036	0.61020793	0.569228398	0.545188803	0.189936358	0.059577383	0	0.482430982	0.473018082	0.00654567	0.055559146	0.066170521	0.012873312	0.058083621	0.863636345	0.079758382	0.068648515	0
2.7.1.105	0.04220374	0	0.04388149	0	0	0.013463919	0.015857244	0.060607304	0.006640871	0.025518674	0.10762128	0	0	0	1.971398205	0.018484962	0.055539791	0	0	0.065926701	0.014770895	0.039989766	0.046758505	0	0.011195881	0	0	0.010279596	0	0.042411833	0.040228399	0	0	0.051385722	0.048025865	0	0.041778616	0.030049492	0.068032709	0	0	0.024504655	0.033759733	0	0.143614562	0	0	0	0.61795203
2.7.1.106	0.003915118	0	0	0.266799961	0	0	0.003453389	0.005072133	0.005091338	0.001464779	0	0	0.005961128	0	0.003506874	0.000412011	0.002065611	0	0	0	0	0	0.00463518	0	0.000956249	0	0	0.006816356	0.002608631	0.002881314	0.005795158	0.000152481	0	0.00422602	0.003373645	0.006660929	0.001863052	0	0.006180407	0.004064793	0.005522369	0	0	0.001411147	0	0.005356229	0	0	0.007572733
2.7.1.107	1.02176362	0.934088347	1.064983706	0.086123234	0	0	0.530448573	0.926710011	0.096059445	0.047799204	0.895725847	0.778823722	0.794337966	0	0.914240985	0.350581241	0.992966519	0.832813811	0.74012488	0.683526999	0.683881282	0.991569456	0	0.410553647	0.03475402	0.586337629	0.82537031	0.99205475	1.07041458	0.062685412	1.166721483	1.289230491	0.437465744	0.389181883	0.462203813	1.050991896	0	1.071270326	0.261863762	0.468605464	0.902286928	1.095324761	0.714641793	0.914428233	0.957305361	0.904734128	0.529349303	0.462294524	0.48941384
2.7.1.11	0.612116465	0.24281547	1.121711715	1.382168983	3.147942887	2.214395006	1.809882395	1.152258312	2.090722183	2.059238148	0.779446668	2.431903389	2.392320329	0	0.151135134	3.911838318	0	2.258929009	2.24149594	2.07938564	2.094312076	1.607663883	5.790820939	2.862398229	0.759916552	0.876068858	0.883565824	1.512778127	0.76852389	1.774289263	0.925807968	1.773794274	2.750972755	2.475967037	2.392434272	1.404923982	3.534065354	2.208347468	1.044108401	1.297032941	0.912364135	1.051895913	2.016145117	0.786532029	0.759073882	2.243235574	2.596174391	2.279280288	0.8386389
2.7.1.113	0.046745291	0.074410886	0	0	0	0.092445702	0.030970205	0.073215019	0.025766435	0	0.472631647	0.035403144	0	0.084676913	0	0	0	0.177437312	0.128005514	0.131410548	0.258227871	0.005819465	0	0.087596875	0.100813391	0.520581092	0	0.01764974	1.717398288	0.021101602	0.019138583	0	0	0.010292561	0	0.025999099	0.023114326	0.045183482	0	0	0.009801996	0	0.017577343	0	0.632953474	0.046644976	0.019183301	0.074873586	1.544173488
2.7.1.12	0.897730453	0.743720503	1.048720885	0.242610736	0.102569427	0	0	0	0	1.126977726	1.065099656	0	0.121605208	0.590576495	0	0	0.025244072	0.010864584	0.228150297	0.229832167	0.112964248	0.076335982	0	0.125331169	0.91789892	0.39335878	0.2916575	1.242620359	1.073403605	0.022323426	1.300447227	1.527701774	0.218528965	0.205831818	0.186544859	1.272267628	0.061840845	0.102928569	0.316992673	1.011052114	0.125493367	0.302012421	0.087568115	0	1.193614749	1.330808333	0.169901051	0.203957238	0.784119031
2.7.1.13	0	0	0	0	0	0	0.011502993	0.005179979	0.011586555	0.000448658	0	0	0	0.007060191	0.011816643	0.010686474	0	0.000158382	0.001614167	0	0.007065059	0.000240552	0	0.003528793	0	0.006593814	0.003692657	0.002310647	0.008000335	0.001503642	0.003273206	0	0.010793771	0.009556358	0.0068132	0.013455399	0.000254328	0	0.010652565	0	0	0	0	0	0.007784824	0.010056841	2.18573E-05	0	0.019089116
2.7.1.130	0.731865459	1.082769765	0.97617351	0.277892503	0.906216436	0.393754893	0.106615326	0	0.038249217	0.054084447	0.956390397	0.955944389	1.093580537	0	1.057458173	0.097756371	1.04575399	0	0.141117723	0.035539698	0.025877831	0.060545427	0	0.038058101	0.139870842	0.438317515	0.234348131	0.947828466	0.009448395	0.068001567	0.934627388	0.974764166	0.041220512	0.051926821	0.028615369	0.894898925	0.099536324	0.103008148	0.91455761	0.394077321	0	1.006175858	0.107522674	0	0.833143502	0.952796081	0.0815287	0.024818417	0.09109243
2.7.1.144	0.309771621	0.093305658	0.065621254	0.190691552	0	0	0.630754368	0	2.865689233	1.06142348	0.340580868	0	0	0	0.004702418	0.968945851	0.093829252	0.187033755	0.199253093	0.364994876	0.347151262	1.601805676	0	0	0	1.042021264	0.822326602	1.039903273	1.499673901	1.055736653	0	1.733998548	0.058510112	0.118985756	0.108813596	1.002117684	0.063475858	1.097674584	0.467250872	1.190716377	0.890318223	0.281808714	0.719967906	0	0.527453471	0.652962716	0.660679519	0.595058637	0.230793058
2.7.1.145	0	0.006006405	0.007351988	0.000512114	0	0.008363638	0	0.000592724	0	0	0.016749294	0	0.006915458	0	0	0.001612859	0.000773896	0.001408205	0	0	0.002516235	0	0.008034062	0.007259558	0	0	0.007606205	0.010199173	0	0.000504915	0	0.013934434	0.000190659	0.000811387	0.005236525	0.001699811	0.004301014	0.00277778	0	0	0	0	0.008832969	0.004755836	0.013891105	0.0056142	0.002434732	0.004266808	0
2.7.1.146	0.000505272	0.002975075	0	0	0	0.001545687	0	0.003242456	0	0	0	0.002100451	0	0.001939482	0.003851087	0.000877999	0	0	0	0.002002762	0.000206641	0	0.003018381	0	0.003781117	0	0	0	0	0	0.001162288	0.003259056	0	0.002263967	0	0.001644402	0.001043217	0.000618941	0	0.002647764	0.003403265	0	0.001285251	0	0	0.001196614	0	0.001380364	0.045397244
2.7.1.147	0	0	0	0	0	0	0	0	0	0	0	0	0	0	0	0	0	0	0	0	0	0	0	0	0	0	0	0	0	0	0	0	0	0	0	0	0	0	0	0	0	0	0	0	0	0	0	0	0
2.7.1.148	1.037808916	0.817736421	0.94488748	0.613573694	1.033957535	1.00631416	0.951920729	0.98210372	1.013298927	1.010638516	0.968602676	1.054496091	0.95092528	0.988700774	1.026180652	1.034187056	0.89438973	1.011134662	1.010462233	0.98202448	1.032472383	0.953299126	1.007958794	0.963092215	0.911508438	0.981089428	1.049879786	0.924312302	0.987558033	1.021812937	0.972915184	1.015758109	0.971144914	1.030027158	1.02905148	0.994674218	0.971001184	0.980232743	0.922390373	0.474847525	0	0.987659132	0.873965251	0.05031376	0.918547113	0.996385223	0.902006115	0.888867815	0.556580616
2.7.1.15	0.507726479	0	1.050065776	0.78040089	0.082650528	0	0.68380229	0.036516634	2.997250427	3.042502526	0.965009423	0.899181894	0.984146838	1.219632706	0.076684359	1.707383523	0	1.321971414	1.46875174	1.203402397	1.481809931	0.548430317	1.085311584	0	1.3984442	1.176010637	0.477451294	1.272924067	1.316841663	1.039083516	1.304250993	1.286868955	0.37869141	0.248871786	0.39707692	1.457595654	0.164572878	1.030900605	0.246065243	0.62856154	0.164076569	1.083729673	0.392217939	0	0.908404348	1.786952278	0.977821706	1.080944668	1.168802197
2.7.1.156	2.200222275	1.889179606	0	0.018607409	1.958354854	0.002323349	0	0.074995285	2.863484384	3.86889121	1.550344424	1.666096101	1.651460195	0.179060525	4.224054286	2.29264262	0.345962168	2.103719798	1.832206723	1.70733345	2.032904108	1.153704557	0.122108252	1.846312979	0.568585611	0.899989668	0.296439375	1.142367544	0.150526021	1.839481777	0.006032218	1.880437386	1.857046244	1.92305888	1.65144647	1.104580733	1.204280097	0	2.15220813	1.085879462	0	0.315034306	0	0	1.654499305	2.031726356	1.453625635	1.617882762	0.349320143
2.7.1.16	0.207139681	0	0.077075575	0.144023232	0	0.066643079	0	0	0	0.974440565	0.013417878	0.081736935	0	0.001232938	0	0.009164415	0.03467129	0.160604256	0.067439553	0.08761032	0.218860607	0.034348466	0.042753562	0.073615012	0.105700347	0.013704832	0.24919675	0.700932424	0.004611743	0.011371957	0.925234453	0.964978576	0.242333595	0.360048848	0.261148757	0.759953899	0.051692894	0.081564283	0.199777389	0.576222251	0	0.099856784	0.006418299	0.06813655	0.001729745	0.807198946	0.140264459	0.150821237	0.28667661
2.7.1.161	0	0.000257399	7.27728E-05	0	0	0.000117336	0	0	0	0	0	0	0.000114801	0	0.000143078	0	0.000218217	5.42091E-06	2.1354E-05	0.000214724	0	0.000237795	0	0	0.000322161	0	0	5.9566E-06	0	0	1.46952E-05	5.02747E-05	0	0.000189236	0	8.08077E-05	0	0	0	4.06012E-05	0	0.000284085	0.000212138	6.31632E-05	0.000213819	0.000202084	0.000292767	0.000256991	0.011581677
2.7.1.162	0.004987869	0.001146785	0	0.00260706	0.001412257	0.004527385	0	0	0	0	0	0.000302486	0.002412037	0.212317642	0	0	0	0.005050525	0.004596806	0	0.003934542	0.000409642	0	0.002383473	0.002402938	0	0	0.002890312	0	0	0	0.001376075	0	0.003943672	0.00415255	0	0.004595789	0.001321054	0	0	0.001169776	0	0	0	2.24525E-05	0.004973342	0.005105669	0	0.001418662
2.7.1.164	0	0	0	0	0	0	0	0	0	0	0	0	0	0	0	0	0	0	0	0	0	0	0	0	0	0	0	0	0	0	0	0	0	0	0	0	0	0	0	0	0	0	0	0	0	0	0	0	0
2.7.1.165	0	0	0	0	0	0	0	0	0	0	0	0	0	0	0	0	0	0	0	0	0	0	0	0	0	0	0	0	0	0	0	0	0	0	0	0	0	0	0	0	0	0	0	0	0	0	0	0	0
2.7.1.166	0	0	1.002725264	0	0	0	0	0	0	0.04458401	0.101983891	0.004931952	0	0	0	0	0.001941019	0.013066863	0.028842314	0.013280541	0.04511244	0.031080397	0.036666449	0	0.053273371	0	0.008248591	0.001153099	0.007911948	0.040994791	0	0.00460212	0.040793158	0.01570495	0.040766793	0.028581818	0	0	0	0.030187902	0.016827081	0.895042509	0	0.04267881	0.114140943	0.037962025	0	0	0
2.7.1.167	0.161693452	0.169223701	1.479462841	0.128000354	2.119831112	0	0.064086069	0.064661942	0.050580832	2.099418571	2.630523239	0	0	0	0.134229169	0.034320467	1.281948612	0	0.076074854	0.094609514	0	0.150955242	0.067123796	0.189184758	0	0	0.294049423	1.52748123	0	0.013268208	1.922361398	1.522881407	0.170872628	0.150677367	0	1.558807817	0.188921707	0.06390986	1.537601284	0.828298371	0.037669192	1.381959474	0	0.021789693	2.718180116	1.231579721	0.298040924	0.142326034	0.001968698
2.7.1.168	0	0	0	0.017247973	0	0.010036668	0.019553553	0.015579069	0	0.002535547	0.31573818	0.248937905	0.230620073	0.023215585	0	0.194926915	0.432788417	0.123523964	0.142142265	0.099573381	0.100580761	0	0.019833573	0	0	0.494364652	0	0.012425114	0.030248331	0.022334989	0.005320661	0	0.019446041	0	0	0.037309923	0.006152263	0	0.102698825	0.026035323	0.002063489	0.008780509	0.126452283	0.012736075	0.312778158	0	0.094130557	0.074047832	0.026116324
2.7.1.169	0.000242249	0.000126561	0	7.00519E-05	0.00029842	8.08112E-05	0.000122562	0.000250678	0.000199502	0.000201628	0.000124743	0.000315444	0.000303774	0.000226365	0	0	0.00015957	0.000182878	0	0.000103007	0.000177755	0	6.14812E-05	2.90126E-05	0.000184979	0.000244419	0.000232571	0	0.000111144	0	9.34814E-05	0	0.000184347	0.000283324	2.16994E-06	0.00012975	0	0	0.000230021	0.00027248	0.000240718	0.00024797	0	0.00021951	0.000313908	0	0.000182201	0.000280541	0.012047938
2.7.1.17	0	0.086397118	0.760139575	0.749462371	0	0	0.539261786	0.198029505	3.004314813	5.828291718	1.881369624	1.159998771	0.983133723	1.261610872	0	3.474077308	0.051780638	0.617684812	0.686665889	0.705917843	0.69551229	0.488107161	0	0.711816016	0.398872962	0.745668787	0.041478665	1.022877212	0.66947525	4.834017406	0.577593403	0.890207502	1.766012906	2.152321381	1.699039033	0.852012417	0.183613214	0.177060284	0.395905552	0.315562251	0.156704297	0.881457092	0.164665599	0	1.925700057	1.846906732	1.486543824	1.313677481	0.240326142
2.7.1.170	1.084565533	1.010945954	1.03075159	0.08475409	0.011002507	0.016965878	0	0.02993037	0	0	0.971787426	0.151744572	0.117440437	0.175412019	0.042984676	0	0.039694369	0.106215077	0.133968306	0	0.122389459	0.404104236	0.047284989	0.005245947	0.017440239	0.009232841	0.18558152	0.830525209	0.011872433	0	1.015135627	0.972847864	0.013982994	0	0.046922648	0.896683086	0	0	0.118085951	0.578562473	1.067239652	0.289589137	0	0	0.923831083	1.005961396	0.153906009	0.157784717	0.058996071
2.7.1.19	0.272257756	0	0.015936875	0.026299368	0	0	0.058281665	0	0.007440384	0.075334746	0.230945228	0.016599335	0	0	0	0	0	0.024873875	0	0	0.071290838	0.061168219	0.04588556	0.029293144	0	0.052040166	0.174924087	0.910575552	0.074881154	0.020896093	1.068081067	0.982784919	0	0.060441884	0.070866519	0.837826497	0.009899913	0.060027381	0.237690336	0.502264435	0	0.051233996	0	0	0.238864472	0.903233426	0	0	0.057197061
2.7.1.2	1.159127081	0.064790833	0	2.3890072	1.889417577	1.642228367	1.143058171	0.038355231	0.945359289	4.84834224	0.753924311	2.244548953	2.062687084	0.58761346	0.865079629	1.799277078	0.220695426	1.293546553	1.645517244	1.659444244	1.636443748	1.573153432	1.911872345	1.068396719	1.334116009	0.685505504	1.165730759	0.929341038	1.161292359	0.803372532	1.237721486	1.042151574	1.225628056	1.06102813	1.223697953	1.059374377	2.182033758	0.107924234	1.490809672	0.949442147	2.000211949	0	0.991770361	0	0.660695718	0.843129185	1.464483216	1.257201184	1.09795912
2.7.1.20	0.784382306	0	0	0	0	0.019180361	0	0	0.061920132	0	0.832763567	0	0	0	0.973473448	0.034407612	0.059621407	0.024971284	0.075918993	0.069716523	0.125884517	0	0.043140277	0.566020077	0.026678704	0.032775736	0.04941087	0	0.006789104	0	0	0	0.005928626	0.02261972	0.053712776	0.058988013	0	0.026648162	0.050403376	0	0	0.011754037	0	0	0.876310273	0	0.144647091	0.072613785	0.052037649
2.7.1.21	0.26631882	0	0.994213131	0.640548934	0.090183132	0.945621989	0.953991157	1.030676817	0.052563286	0.028884214	0.065909536	0.997484006	1.0272586	0.096667252	0	0.437951495	0.118652707	0.648856857	0.608207889	0.663198341	0.78542828	0.043590111	0.99512408	0	0.100911178	0.478971002	0.433427268	0.914219844	1.074967957	0.004992622	1.016999954	1.033496109	0.183387397	0.146488769	0.143580561	0.830001819	1.006903772	1.037240118	0.159096393	1.002956639	1.051352894	1.094935396	0.732078052	0.966613781	0.07998337	0.789808473	0.322721645	0.366668488	0.81712644
2.7.1.23	1.007749253	0.992435392	0.959330332	0.810568959	0.990628276	0.995329271	1.00589051	0.992159832	1.000944789	0.988424038	1.010908213	1.01036257	1.01330521	1.007904474	0.995426731	1.013479956	0.986582095	0.943059412	0.960802503	0.956670868	0.956167367	1.00879682	0.988650574	0.991756277	1.000358574	0.991514145	0.992940794	0.982844237	0.99588509	1.00587324	1.006600225	1.00771094	1.00963542	0.996714316	0.992042231	0.97012133	0.999848357	0.989806392	0.838838021	1.008479827	1.012194463	0.945431514	0.809676507	0.990076711	1.012878777	1.004615266	1.035006874	1.02226812	0.993913803
2.7.1.24	0.986446442	1.002388131	0.945139433	0.850958016	1.009249036	0.989100946	0.985484166	1.008731097	1.024144002	1.025619204	0.999878386	1.032275574	0.972540417	0.946577802	0	0.984606824	0.947092028	0.984689898	0.956602778	0.974272536	0.958394935	0.475883929	0.975134666	1.009191203	0.995420308	0.995012089	1.013517639	0.940062853	0.986309975	1.032119293	1.023772421	0.996908229	0.875876379	0.92282725	0.901400945	0.935199936	0.990290186	0.997544534	1.011486271	0.992094347	1.001141038	0.995501733	0.779617557	1.010425629	0.988591046	0.995767299	0.9752557	1.0145551	0.946421427
2.7.1.25	0.304188188	0.017166902	0	0.242184007	0.945431622	0.017310213	0.239184295	0.04915745	0	0.960004486	1.161591371	1.020674615	1.052256613	0	0	0.013652292	0.716709981	0.063280111	0.091407956	0.158389591	0.027490968	0	0	0.067623384	0	0	0.197594853	0.911221939	0	0.08792134	1.049751575	0.936438578	0	0	0	0.908650144	0.099289808	0.020609708	0.202736295	0.604529058	0.068576185	0.024736359	0.085228891	0.104665571	1.107820799	0.863805492	0.183898291	0.006567158	0.239568309
2.7.1.26	1.605446261	1.850707658	1.924187087	2.133750808	1.948006283	2.002068283	1.663878193	1.984588561	1.937140698	1.944999258	1.976840641	2.041224606	1.987028895	1.949236989	1.953445837	1.948048143	1.9917717	2.008909629	2.006261005	2.013167324	2.065606875	1.941056809	1.983520473	2.03679588	1.889460153	2.040009596	1.947686944	1.93002551	2.004202466	1.973988715	2.007155399	2.029239007	1.857329436	1.777555603	1.743088234	1.957739582	1.96186432	1.974954902	1.946057402	2.06339958	1.986175577	2.039070391	2.01801092	1.97656921	1.96532278	1.99207372	1.979311647	1.875053055	2.048012543
2.7.1.27	0.005074533	0.003561297	0.004459433	0.083372191	0	0	0	0.004200121	0	0	0.02508037	0	0.001042659	0	0	0	0	0	0	0	0	0	0	0	0	0	0.000604176	0.013035488	0.003236273	0	0	0.023444035	0	0	0.00068058	0.018182418	0	0.000885076	0	0.002572606	0	0	0	0	0.01193098	0.148689427	0.03507192	0.028174183	0.018068266
2.7.1.29	0.058719044	0.012667528	0	0.503580339	0.016829269	0.007785314	0	0	0.477920419	1.055949353	0.369438098	0	0.055643654	0	0.025418657	0.235260905	0.040389759	0.663815378	0.711648722	0.602465041	0.681077694	0.023959459	0.043954758	0	0.203598994	0.049395241	0.313960998	0.124740876	0.056995087	0	0.244780221	0.000982301	0.052196389	0.047940985	0.037900171	0.088820692	0	0.019771928	0	0	0.026166649	0	0	0	0.412130668	0.817761545	0.276575176	0.228157882	0.145669078
2.7.1.3	0	0	1.33712E-07	0	0.00011431	0.000233514	0.000243898	0.000381964	0	0	0.008456664	0	0.000148681	0.000266342	0	0	0.000276862	0	0.000139358	3.89253E-05	8.03004E-05	0.000201185	0	0	5.90584E-05	0.000399093	0	7.50375E-06	0	0.000240524	0.000196228	0.000186195	0	0.00013334	0.000261134	0.000363365	3.63139E-05	0.000398121	0	0.000289108	0.000398178	9.80946E-05	0.000325506	0.000362242	0.008742091	9.64119E-05	0	0.000359596	1.70005E-05
2.7.1.30	0.931748782	0.936569262	1.211985273	1.143030786	0.118207084	0.008771772	1.034429478	0.941158998	0.997431774	2.022413213	1.075120063	0.132333651	0.237049151	0.022236915	0.92953039	1.74373469	0.001331952	1.185716845	1.086041848	1.002084715	0.94929866	1.537097014	2.032838881	0.915004261	1.010869686	0.415913828	0.937306024	1.076690099	1.103506258	0.991001617	1.208011314	1.085742085	1.442109514	1.558419949	1.511569122	1.161858075	0.482153456	0	1.057471975	1.119297873	0.114557185	0.949813217	1.055540268	1.014877075	1.020649872	1.817702021	1.233344212	1.215294345	1.207601588
2.7.1.31	0.718223462	0.796724828	1.008112155	0.737302597	0.072617558	0.048279386	0.899918498	1.01370093	1.880203265	1.021794465	0.765299828	0.639557962	0.649384503	0.627200196	0.118990106	0.547565948	0.29441366	1.070025703	0.947031816	1.011426127	1.049540553	0	1.062120902	0.605485684	1.071339765	0.594490684	0.553266918	1.606721927	1.197273692	1.009880674	0.873870089	1.931620691	0.518841567	0.589606005	0.463970301	1.723932128	0.126851461	0.920607052	0.539026878	1.427157143	0	0.651879447	0.904722632	0.058116866	0.636214192	2.390975038	0.737900181	0.837592901	0.796974285
2.7.1.32	0	0.003042406	0	0.006667162	0	0	0	0.002907078	0.002668338	0.006470844	0.008314721	0.002387859	0.002340374	0	0	0.000982449	0.001710583	0.001526332	0.001139389	0	0	0.008337327	0	0.00129197	0.00650093	0	0.00617965	0	0	0	0.007419818	0	0	0.000686535	0.002326031	0.005597824	0.007540109	0	0	0	0	0.003979303	0	0.003726401	0.004347171	0	0.05550003	0.059616345	0
2.7.1.33	0.786435777	1.002847879	0.99544552	1.103139067	0.944187314	0.543582696	1.453565706	0.922955518	0.983799793	1.977631586	0.944392789	1.554174193	1.474326265	1.069047354	1.060333289	1.187094555	0.961421441	1.042565772	1.135223935	1.084123879	1.028114376	1.42801555	0.985394722	1.000712222	1.019473805	0.955641003	1.534738592	0.941457688	1.022950502	0.998131299	0.929210392	0.945165973	1.028979784	1.020250173	1.01281377	0.953765308	2.022293578	1.021793272	1.064837946	1.00685786	1.014559454	0.834576947	1.054678653	0.077316211	0.962638178	0.983042489	1.136162851	1.097560704	0.970256678
2.7.1.35	0.570005266	0.10539687	0.932092441	0.36688742	0	0.017222892	0.749115967	1.068674902	0.931168841	1.937521037	0.709992752	0.8082953	0.943965877	0.936609879	1.88767675	1.093191638	0.18457081	0.720054257	0.669853926	0.705550598	0.784585629	0.966643197	1.002017121	1.05275048	0.93624015	0.50251714	0.953051712	1.396893776	1.057779238	0.039639064	0.681888054	1.944704679	0.822218245	0.82932019	0.937550576	1.467621618	0.980923735	1.058771754	0.735816916	0.901747172	1.005689206	0.820705727	0.36546149	0	0.548087049	1.835463826	0.658145299	0.791361124	0.804149285
2.7.1.36	0.065405627	0.016890157	0.032440358	0.288440419	0	0.045437201	0	0	0.021293311	0	0	0	0.033005935	0.071057779	0.01395689	0	0	0	0	0	0.023047946	0.02549921	0	0	0.121803726	0.558628041	0.011503366	0.046416172	0.956500015	0	0.054598732	0	0.045664875	0.028351186	0	0.040011349	0	0.064106329	0	0.292063436	1.062391337	0.019203954	0.102021662	0	0.049528811	0.037103404	0.13938872	0.106340439	0.795194039
2.7.1.37	0.018579473	0	0	0	0	0.024623966	0	0	0.020038527	0	0	0	0.002065227	0.646723564	0.002045098	0	0	0.026793095	0	0	0	0.018805758	0	0.01352501	0.017219796	0.010015353	0	0.015904115	0	0.011065044	0.002861734	0.03633656	0.006337504	0	0	0.01644277	0.001409343	0	0.775204857	0	0	0	0	0	0.018544605	0	0.011554245	0.015559946	0.021324951
2.7.1.39	1.012214932	1.058863267	1.054584415	0.93627971	0	0	0.101626027	1.081344689	0.08295107	1.036896785	0.883259796	0	0.07178191	0.988971587	0.003427826	0.01394374	0.959956017	0.579892081	0.64941851	0.527998834	0.518993864	0.908089592	1.061371597	0.081373981	0.874420492	1.006619429	0.434379658	1.028070894	0.553962223	1.053990157	1.033756594	0.925624473	0.149589401	0.218509799	0.250247372	1.00213893	0.948889114	0.035197656	0.987489886	1.053868876	1.075279555	0.906769271	0.95550881	0	0.845607913	1.038114477	0.298394813	0.374888387	0.831973517
2.7.1.4	0.329558184	0	0.802755507	1.342134981	0.839044834	0.139285951	0.737644944	0	2.015013974	2.923353196	1.165087376	2.023406184	1.960959443	1.043435523	0	1.248135033	0	0.715827502	0.98586302	0.887384039	0.878416753	1.624129942	1.131235076	2.351092684	0.192751819	0.390925054	0.520063649	1.450054026	1.859236802	0.972235911	0.97529478	1.817708927	0.667080783	0.843980773	0.750677215	1.5086479	1.090026377	0.011281132	0.582738323	1.227830566	1.150390446	0.228040404	0.880303415	0.14023034	1.378765102	2.888931059	1.135728497	1.305674399	0.892300387
2.7.1.40	1.152340644	0	1.01020743	1.053878523	0.940768727	0.558535271	1.101645532	0.890513377	0.473715604	0.974006454	1.346110623	0.910873836	0.944511094	0.953626473	1.004790268	0.892717978	1.140136533	1.498732586	1.394922514	1.584303526	1.549496929	1.109149195	1.909410719	1.052884811	1.285900991	0.433933167	1.156032479	1.975735732	0.970335886	1.026615875	1.945937079	1.924132938	1.104885872	1.057434236	1.041213896	1.906412083	0.936874715	0.9579178	1.207788277	1.591107124	1.01383638	1.105162956	1.258884457	1.106611571	1.258595685	1.623716312	1.085896707	1.101342018	1.009576159
2.7.1.41	0.002911826	0	0.003514887	0.002362607	0	0	0	0.001910432	0.001958296	0	0.002491856	0	0.001935008	0.001377984	0	0.000664865	0	0.000309241	0	5.75744E-05	0.001887764	0	0.002798211	0	0	0	0	0.008394428	0	0	0	0	0	0.000733615	0.00260045	0.008262475	0	0.002622169	0.001622396	0	0	0	0	0.002814236	0.003819321	0.001992074	0.00213501	0	0.037303924
2.7.1.45	0.101283552	0.06630223	1.071078476	0.051109992	0	1.004991822	0.729746894	0	1.993060226	2.029683442	0.954468946	1.628475823	1.518349523	0.164661199	0	1.367906562	0.002501312	0.819053707	0.777039547	0.985654003	0.959591757	0.507733934	0.887598388	0	0.099534005	0.878723929	0.124280041	1.063191506	1.710166204	0.929276917	1.368674857	1.145138405	0.799008385	0.704610636	0.59696332	0.893862985	1.985251051	0.130889693	0.475156413	0.36925021	2.061585185	0.469292014	0.473338736	0	0.948080345	1.96653604	0.845721568	0.803325672	0.523087821
2.7.1.46	0	0	0	0	0	0	0	0	0	0	0	0	0	0	0	0	0	0	0	0	0	0	0	0	0	0	0	0	0	0	0	0	0	0	0	0	0	0	0	0	0	0	0	0	0	0	0	0	0
2.7.1.47	0.002108109	0.008681915	0	0.010233725	0	0	0	0.00191299	0	0.012142952	0.012848053	0	0	0.013162685	0.014955418	0	0	0.007705276	0	0	0.005208245	0	0.013559173	0.004478332	0	0	0	0.004266481	0.005254665	0	0.007090623	0.014230842	0	0.009089472	0	0	0	0	0	0.00103974	0	0.007307009	0	0	0.017071308	0.142238122	0	0	0.027364462
2.7.1.48	0.061716996	0.094450274	0.877981596	0.266718204	0	2.066497393	1.267425635	0.907047012	1.02538738	0	0	1.79694227	1.979936167	0.292513825	0.078641535	1.547551611	0	1.601846404	1.618465229	1.709819741	1.624745037	0	0.917047348	0.64721913	0.168695143	0.87558472	0.37672282	1.041746057	1.078414195	2.022369658	0.851353337	1.111318751	0.640611974	0.713555331	0.445037656	0.764737773	2.032001064	1.87371899	0.348398774	1.115287072	1.049739697	1.101602283	1.144345066	1.078414922	0.228454126	0.859202626	1.179411847	1.002031122	0.767122981
2.7.1.49	6.073406003	2.525779795	2.815125469	0.526803442	4.285202297	1.258329282	1.944047978	1.998890358	2.267502997	2.046262685	5.456198606	2.895803815	2.644124036	3.2563262	1.969379937	1.304531633	3.073420715	3.548629819	3.161341006	3.43568249	3.522302212	2.175561904	1.968317375	0	2.820410299	4.105320203	2.503336966	2.737596526	4.661806535	2.046429572	2.016487374	2.604411546	2.814383523	2.81934617	2.887683534	2.365183409	1.768214205	2.587984184	2.134631617	2.14414819	0	2.028392687	1.251203759	1.945885713	5.270541353	2.288712209	1.769125443	1.392933404	2.346438512
2.7.1.5	0.196914095	0	0	0.80438366	0	0	0	0.070678322	0	0	0.027451293	1.342802852	1.320287051	0	0	1.13115437	0	0.36444281	0.469080148	0.44344445	0.466175339	0.019508623	1.017580569	0.091218228	0.041669814	0.419966567	0.332683726	0.76304958	0.763511743	0	0.129555692	0.922586743	0.470835121	0.407891111	0.425316218	0.819767826	0.493599828	0.009338154	0.217725683	0.479697155	1.064352321	0.166726568	0.238334258	0	0	0.794792253	0.484287226	0.537645497	0.206294874
2.7.1.50	0.136036673	1.063586312	0.142299161	0.065260258	1.069495343	0	0.750439558	0.926565179	1.079453197	1.09419087	0.228105046	0.005931525	0	0.873357469	1.039872764	0.799221152	0	0.970672347	1.045644461	0.982035857	1.027602667	0.437286411	0.950448612	0.997762396	0.506723829	0.947345476	0.72002244	0.688894805	0.584681144	0.927065596	0.837975627	1.003868777	0.718049479	0.62802535	0.664827675	0.765469794	1.042005775	1.065312972	0.102468761	1.059306606	0.074911092	0.891832899	0.512889461	1.004388007	0.230481332	0.691791398	0.659929327	0.685506948	0.445105618
2.7.1.51	0.20962342	0	0.870751322	0.098748944	1.058966026	0	0.067955667	0.032954906	0	0.055868748	0.045604936	0.755726124	0.701450206	0.037289602	0.054047117	0.426865212	0	0.358663945	0.373047295	0.238414185	0.313001678	0	0.033558151	0	0.122593724	0.036993792	0.27880154	0.602166445	0	0.07323356	0.03818567	0.9388446	0.180639571	0.214720813	0.148115069	0.501076604	0	0.060142532	0.176998134	0.560823572	0.981332368	0.81953099	0.124520105	0.039035551	0.040116907	0.884153493	0.241655571	0.155040858	0.028055904
2.7.1.52	0	0.001088458	0.004750687	0.001797043	0.003797382	0.004297847	0	0.001832825	0	0.001080303	0	0.000280496	0	0.001403986	0	0.205010966	0	0	0	0	0.005455906	0.001959139	0.004921049	0.003856441	0.00140301	0	0.005036907	0.001107635	0	0.00128738	0.00333276	0.000643574	0.002815725	0.002420919	0.00562377	0.000916914	0.004992972	0	0.000958175	0	5.97082E-05	0	0.003938556	0	0.002048552	0	0.029130299	0.027858892	0
2.7.1.53	0.136515932	0.052064074	1.135042737	0	0.017337937	0.062364473	0.131407117	0	0.018539741	1.044310907	0.106260577	0.052668541	0	0.057413207	0	0.219675594	0	0.143087606	0.18747082	0.174620071	0.242886102	0	0	0.034338626	0.135033621	0	0.242149591	0.610066507	0	0	0.145707835	0.745165741	0.358158705	0.348046358	0.412592475	0.583235116	0	0	0.15218458	0.515368413	0	0.363473834	0	0	0.006758312	0.974690075	0.103195052	0.14626576	0.096604459
2.7.1.55	0.191440436	0.023829257	0	0.022133717	0	0.010570008	0.000451851	0	0	0.01466736	3.20551E-05	0.023321476	0	0.129698544	5.47217E-05	0.189564135	0.027807756	0.010315961	0	0.023082227	0	0.00445649	0.021168617	0	0	0.026379069	0.258473158	0.228219902	0	0.022641324	0	0.491517524	0.127218026	0.088389205	0.117668413	0.216627778	0	0	0.27113355	0.268439098	0	0	0	0	0.012990442	0.025168426	0.041236459	0.054665562	0
2.7.1.56	0.426899013	0.751026478	1.046146052	0.438626151	0.037706666	0.02178118	1.488122138	1.032534344	2.383682371	1.875170486	0.268943017	0.124566829	0.058817096	0	0	1.181109785	0	0.983902374	1.246850117	0.98234022	1.182275212	1.577896005	0.949177763	0.928107101	1.049491254	1.050027856	0.276620128	0.902464629	1.806697907	0.074522058	1.075315821	0.835537322	0.867785384	0.900661315	0.983855699	1.026593075	0.962345416	1.236058378	0.776173612	0.893583769	1.999270224	0.855709601	0.708448822	0	0.223930734	1.321956403	0.884230089	1.054635787	1.225094854
2.7.1.58	0.456497462	0.064802895	0.01904543	0.047202675	0.005644347	0.032265747	0	0	0	0.922427226	0.569610546	0	0	0.055147828	0	0	0	0.065913592	0.046811371	0.042900276	0.035827657	0	0.065037596	0.060266146	0	0	0.329272152	0.695953045	0	0.935975822	0.197488485	1.004907473	0	0.077341847	0.041267305	0.637438778	0.046708733	0.02227194	0.371555508	0.44063561	0.000549127	0.125414302	0	0	0.614622776	1.456910251	0.114908525	0.059814059	0.151528711
[truncated: 1,099 more rows]
[truncated: 32 more columns]
