# Supplementary material for: Metabolome of human gut microbiome is predictive of host dysbiosis
Source: Gigascience. 2015 Sep 14;4:42. doi: 10.1186/s13742-015-0084-3 (PMC4570295; doi:10.1186/s13742-015-0084-3)
Supplement: Additional file 6: — All noise-added taxonomic average enzyme function count matrices. (ZIP 14369 kb) [file 13742_2015_84_MOESM6_ESM.zip › AdditionalFile_5/Genomes_0p25SD_c.txt]

SAMPLE	Acidovorax	Acinetobacter	Actinobacillus	Actinomyces	Akkermansia	Alistipes	Anaerococcus	Anaerofustis	Anaerostipes	Anaerotruncus	Aquabacterium	Bacteroides	Bacteroides	Bifidobacterium	Bilophila	Blautia	Campylobacter	Clostridium	Clostridium	Clostridium	Clostridium	Collinsella	Coprobacillus	Coprococcus	Corynebacterium	Dialister	Eggerthella	Enterobacter	Enterococcus	Epulopiscium	Erwinia	Escherichia	Eubacterium	Eubacterium	Eubacterium	Ewingella	Faecalibacterium	Finegoldia	Fusobacterium	Gemella	Granulicatella	Haemophilus	Holdemania	Hylemonella	Ideonella	Klebsiella	Lachnobacterium	Lachnospira	Lactobacillus
1.-.-.-	10.24211176	15.18062416	6.80805467	1.893373108	9.888971488	1.432310035	3.129694295	2.928450725	3.102898799	1.519524827	16.71358073	4.180023737	4.571929423	3.174647016	7.175269853	0.814068189	2.890615997	0.418269768	0.11319762	1.617741739	1.494311265	8.193806093	5.336776429	3.008691027	3.910155804	5.998305237	12.28728269	17.01188291	9.424504416	2.10684065	8.953131858	25.5859345	3.103689531	3.052192641	0.919596632	17.28940039	3.846877213	0.962576851	13.90600178	14.62777452	2.507602444	8.358384715	1.327036737	0.850947686	13.62239459	13.24497024	3.690970789	4.957067701	6.489431709
1.1.-.-	1.623884134	1.004084904	0.267467615	0.48652144	0.037571488	0.927909104	0.234108159	0.910933851	2.198001214	0	2.498148013	1.020669735	1.148230057	0.920130881	0.134414201	0	0.298434409	0.517852238	0.093666203	0.270594936	0.386380823	0.458950923	0	0.933069355	0.338122826	1.668340454	1.181067116	2.834134986	2.17413268	0	1.209143923	3.727197688	0	0.068135709	0.12576175	2.485894824	0	0	0.76734783	2.316851745	1.151376636	0.764420369	0.162875864	0	2.172583949	3.172975101	0.58495707	0.470261837	0.687663612
1.1.1.-	3.672724641	10.27320248	1.661576372	1.622651782	0	0.082327477	1.818805819	3.697749058	8.829718361	5.038562372	8.053501681	3.072341678	3.999562318	0.995976589	1.214098688	3.042489325	0.662401965	2.736936398	2.390791489	2.83570786	1.95156028	0.83140872	2.970749953	0.558020466	1.802234967	0.77783527	3.245577708	3.61991504	1.646428358	1.142943865	1.582234712	4.124635184	0.726396554	1.067867936	1.151798624	3.718833115	2.329879338	3.900668916	2.614845647	1.564087282	0	1.264791828	2.240394605	1.289570344	7.542951247	5.58404615	2.567713256	3.12525929	2.035013916
1.1.1.1	3.355499975	4.189951889	1.003176603	0.475722889	1.122919243	0	0.220988725	1.893132255	2.149237843	2.715942398	5.089544914	1.682024918	1.426816842	1.763423907	5.73128372	2.63441124	0	1.471180018	0.896992973	0.99926128	0.856619021	0.588416311	0.319050734	1.154635756	1.098665758	0.564703751	1.846475656	2.440697127	0.813828789	3.253836469	1.017945386	3.25290845	0.759143278	0.675073015	0.711286881	1.945004243	1.004853428	0.042596044	0.872025335	0.81262915	0.27641535	0.333394289	0.683357337	0.20535665	4.814439756	3.922939597	1.79215018	1.680867499	1.419362263
1.1.1.10	0.003879242	0	0	0	0	0.000225554	0.001225974	0	0.00153554	0.002475268	0.137576594	8.74665E-05	0.004321621	0.002330814	0	0.005727022	0	0	0	0	0	0	0.003847016	0	0	0.005845539	0.006643473	0.006924561	0.001104121	0	0	0.003079152	0.002228014	0.00155202	0.006003886	0.004327939	0	0	0.005691071	0.005619238	0.000554303	0	0.001708854	0	0.135753056	0	0.000571181	0	0.0058231
1.1.1.100	3.535360283	3.642935895	1.270839315	1.471432233	1.921423059	1.025615434	0.765070325	10.73329144	3.724531673	3.047213547	7.422665613	1.99415215	1.91973808	0.383034294	2.735931637	2.596599112	2.045143979	2.719205923	2.300676254	3.033391145	2.709465538	1.716562033	2.231472914	1.632382498	0.963472175	2.234017138	1.92925585	1.803099717	2.652096556	2.617113641	1.552358435	1.23380773	2.108019768	2.259345549	1.955225975	1.617901489	1.381038508	0.833681919	0.946451022	0.857542826	2.062167616	1.277297802	1.354530237	0.912591864	7.5185678	3.258618212	2.849263768	3.15106624	1.801618465
1.1.1.102	0	0	0	0	0	0	0	0	0	0	0	0	0	0	0	0	0	0	0	0	0	0	0	0	0	0	0	0	0	0	0	0	0	0	0	0	0	0	0	0	0	0	0	0	0	0	0	0	0
1.1.1.103	0.200647916	0	0.067850222	0.216362913	1.041573217	0.038597476	0.137179085	0.062701425	0	0	0.606366883	0.031338724	0	0	0.061560427	0.5479025	0	0.147547868	0.167448987	0.197098565	0.252275358	0	0.06318137	1.023357346	0	0	0.240457194	0.906596298	0	0.034223745	0.110384971	1.00320766	0.235288473	0.310896333	0.247804079	0.799781976	0	0.05554245	0.234262665	0.548550516	0	0.061322064	0	0	0.476603561	0.85078301	0.23542037	0.282040871	0.061734687
1.1.1.11	0.008143643	0	0	0.043244998	0	0	0.022260946	0.030492901	0.019536991	0	0.508144176	0	0	0.002592606	0.02822368	0.018504221	0.028583043	0	0.022213097	0.029421376	0.002784943	0.030679496	0	0.005724858	0.053879403	0.024318348	0	0.215396257	0.019800387	0.043597658	1.040400792	0.10365082	0	0.042726596	0.004100881	0.190545579	0	0	0.012732706	0	0.019371807	0.021698353	0.01256286	0	0.557784028	0.868925772	0	0.035071941	0.009935866
1.1.1.122	0	0.185908208	0	0.000114812	0.019088061	0	0.029361978	0	0	0	0.308832653	0.009789169	0	0.02810402	0.025023941	0	0	0.040501331	0.043248085	0	0	0	0	0	0.004657687	0.011178276	0.002534981	0.07315684	0.018462588	0	0	0.137281011	0	0	0.005500909	0.0913791	0.010763506	0	0.04269599	0.286253026	0.040975542	0.004303533	0.018856874	0.042585519	0.300406436	0.013273097	0.222557692	0.28071132	0.066157757
1.1.1.125	0.215902604	0.096718087	0.099491798	0	0.090954582	0.099541127	0.099017434	0.085586308	1.539989929	1.941528201	0.701485361	0.027742771	0.002099758	0.250796018	0	0.274626503	0	0.52381093	0.474160301	0.56411009	0.49411941	0.452488374	0	0	0.004062616	0.078134734	0.154379181	0.864647605	0	0.895801131	0.367565053	0.981944479	0.050240468	0.011785881	0.111674651	1.041985735	0	0.070713654	0.232509174	0.572857953	0.080178574	0.104191553	0.266218112	0.085443413	0.692933308	1.763114681	0.340358222	0.172191225	0.360785098
1.1.1.130	0.18598274	0.014438216	1.01687509	0	0.005210761	0.002568072	0.137722678	0	0.032710674	0	0.014161063	0.021339675	0.027140312	0.037717702	0	0.16148899	0.010206617	0.110282147	0.175868176	0.171660027	0.175238906	0	0.013162296	0	0.07978925	0.023099563	0.287085305	0.459205233	0	0.047634347	0	0.718254909	0.014616993	0	0	0.449033322	0.033848088	0	0.070640927	0.456885879	0	0.238856774	0.010260829	0.036849711	0.006471543	0.100160298	0.088259574	0.065379155	0.060868609
1.1.1.132	0.012310344	0.015266865	0	0.005797684	0	0	0	0	0	0.019101121	0.043769876	0.088961246	0.065309028	0.023728964	0	0.024223315	0.008116697	0.061220799	0.082596842	0.040180607	0.062832482	0.002759351	0.020840375	0	0	0.002772628	0	0.022319521	0.013576206	0	0.007611037	0.014570191	0.011386629	0	0.001929596	0.014954118	0.014547579	0	0.0036306	0.016721896	0.020535534	0.00509264	0	0	0.003824325	0	0.109500874	0.100054737	0.007260312
1.1.1.133	0.936241272	0.328140486	0.497496388	0.194381095	1.089878514	1.045243695	0.438736926	0	1.119802154	1.075560383	1.321940853	2.092938975	2.07831357	0	0.054800301	1.107069037	0	0.612963825	0.771694522	0.742527052	0.59526997	0.089754379	1.903049037	1.135597551	0.361403457	0.407637787	0.983507224	0.268013656	0.952912835	0.924357046	0.188020047	0.287667599	0.71414109	0.815259168	0.56433163	0.353777014	1.41643886	0.893609718	0.935477165	0.135172598	0	0.1286232	0.681246477	0.07363525	1.174969029	0.30772904	1.120028523	0.987358093	0.645493103
1.1.1.137	0.001968944	9.5002E-05	0	0	0.00180556	0.000576797	0.001650648	0.00045136	0	0	0	0.00028137	0.00022055	0	0	0	0.000516489	0	0.001690112	0	0.001130475	0	0.000454068	0.000573087	0.000488748	0.001174031	0.000503179	0	0	0	0	0	0.001269134	0	0	0	0	0	0	0	0	1.40927E-05	0	0	0	0	0	0.002192885	0.070101116
1.1.1.14	0	0.439190587	0	1.115600505	1.234986342	0	0.282048998	13.86077685	12.08008643	2.69102873	0.915779298	0.163864416	0	0.074625311	0	2.143754997	0	0.391160959	1.339202388	1.051845146	0.750103512	0	0.072474028	0.591336579	0.211300982	0.133613315	0.116123143	0.083835358	0.144033036	1.50928271	0	0.068389429	0.385658616	1.174790609	0.825756061	0	0	0.150655249	0.556703862	0.060866459	0.155033121	0.462934521	0	0.480605906	0.952976948	0	1.540856596	1.48101994	0.541852135
1.1.1.140	0.170468786	0	0.098429916	0.124286373	0.00427995	0	0.285966141	0	3.942851891	0.115931186	0	0.061727308	0.113261845	0	0	0.020038464	0	0.205747663	0.239010423	0.424708574	0.228988472	0	0.025964919	0.084116942	0	0.418844972	0.385327655	0.966527915	0.870032858	0	0.821258155	1.54604615	0	0.011440353	0.05245294	0.918664898	0	0.087850421	0.258937668	0.615290592	0	0.129895704	0.091531955	0	0.133844536	1.589907478	0.355503165	0.237636141	0.442648484
1.1.1.154	0.202353678	0.030093529	0	0.002969216	0	0.005417429	0	0	0.004252209	0	0	0	0	0.024620037	0.016708058	0.171774571	0.048570053	0.014821761	0.016590353	0	0.046180793	0.012764709	0.048004193	0.035596549	0.025542803	0.48888674	0.298012759	0.506935498	0.657614443	0	0.036789363	1.113534498	0.035701838	0	0	0.534286168	0.03982135	0.038177493	0.281021002	0.696466326	0.000566423	0.136269946	0	0.05130105	0.052658667	0.109570269	0.031663693	0.074891195	0.122539842
1.1.1.157	1.927425193	1.589898192	0.067207447	0.028031231	0	0	1.758909026	1.151505985	1.021875569	1.034254351	2.163456388	0.119308257	0.026145025	0.147793195	0.858620845	0.040047512	0	1.157048734	1.040569892	1.081317503	1.074024683	0	0.882826145	1.15403382	0.649124153	0.076676086	0.446986082	0.472643718	0.110479006	0	0	0.563428964	0.751576112	0.799150961	0.811168613	0.33715516	0.980744636	1.360534631	1.033426107	0.375366131	0.065732021	0.230383471	0.510123685	1.031375381	2.162816808	1.841317445	0.61246654	0.791269605	0.456268619
1.1.1.158	1.034920277	0.990824456	1.037542174	1.006356056	0	1.000183298	1.000569345	0.990174184	0.985484315	0.952621802	1.057887082	0.980077294	1.028357853	1.03548005	0.945985733	1.040092923	1.004992338	1.0504587	1.002509055	0.965741839	0.985455221	2.026855607	1.007019033	0.977555308	0.927193845	2.048481487	1.453873617	0.998107998	1.2808046	0	0.975325102	0.953717538	0.917241683	0.945574167	0.847602331	0.976508671	1.002079204	1.004613275	0.955104909	0.947634621	1.042192671	0.851828058	1.055665542	0.950356964	1.031590189	0.962290154	0.917593557	0.914672444	1.008705996
1.1.1.159	0.181144143	0.126822653	0.017413398	0.044220831	0.03909469	0.026900962	0.138705217	0.945323756	0.021190933	0	0.05885314	0.040479133	0.037703983	0	0	0.822667457	0.961408688	0.153681466	0.15439625	0.186077125	0.188022842	0.513290616	0	0.008613025	0.019987214	0	0.529591536	0.357877526	0.034810589	0	0	0.891054557	0.205572675	0.238216152	0.23179372	0.401347777	0	0.00549971	0.253547852	0.544203935	0.009691046	0.135274605	0.223126046	0	0.028366799	0.0261408	0.188876119	0.155643952	0.035918532
1.1.1.169	1.265510506	0.159879628	0.117932815	0.214332335	1.156540075	0.123744111	0.454228883	0.960829664	1.900354322	0.907999818	2.785550959	1.148310429	1.162676961	0.485257791	0.04858547	1.147815259	0.066973408	0.793431766	1.028444021	0.817875735	0.803347338	0.520573311	0.870220049	1.652464882	0.54624494	1.907319744	0.089181115	1.189663351	2.077448879	0	1.563315713	0.814579348	0.274921814	0.23902454	0.540173527	1.118821802	1.61843388	1.059665998	0.285930182	0.926472737	2.008440183	0	0.713693824	0.951640392	2.616734123	1.778267709	1.037381749	0.801256681	0.679252
1.1.1.17	0.204940533	0.077414844	0.932885047	0	0.027555722	0.057175223	0.03500198	0.127493804	3.914490699	0	0	0	0	0	0	0	0	0.081517017	0.279528052	0.30688996	0.146157062	0.021003103	0	0.020285709	0	0.533010035	0.364420967	0.785603127	0.877565941	0	0.875270533	0.976376704	0.067981654	0.212396674	0	0.838223019	0.041171447	0.010640563	0.445419792	0.516661378	0	0.223411797	0.211871437	0.047016408	0.130437363	0.921695642	0.3114214	0.52428992	0.309633196
1.1.1.170	0	0	0	0	0	0	0	0	0	0	0	0	0	0	0	0	0	0	0	0	0	0	0	0	0	0	0	0	0	0	0	0	0	0	0	0	0	0	0	0	0	0	0	0	0	0	0	0	0
1.1.1.18	0.135863207	0.132585149	0	0.894108745	0	0	0.304962171	0.141769321	6.054185635	0.17625244	1.064081427	0.122239754	0	0.036530605	0	0	0	0.357491545	0.752699659	0.757662131	0.384287021	0.102045693	0	0.043083989	0.338676705	1.10935774	0	0.281298221	0.514166614	0.80305603	1.148233909	0.090104909	0.030780488	0.08413532	0.158610673	0.639783148	0.059996585	0.093815629	0	0	0	0.119443784	0.119477085	0.047759587	0.987656164	1.91688228	1.018964757	0.878901228	0.274282084
1.1.1.184	0.00423276	0.297648523	0.010388789	0	0	0	0	0	0.013267343	0.001214964	0.777337128	0	0	0	0	0.012983175	0.000901968	0.043821158	0	0.044121853	0.031379846	0	0	0	0.009236776	0	0	0.0181814	0.012787518	0	0.017960214	0.004918248	0.028810595	0.018052704	0.03709048	0.017393467	0	0	0	0	0.040907664	0.006312059	0.018210546	0	0.733564038	0.000769515	0	0	0.022309732
1.1.1.193	0.614090165	0	0.02389734	0	0.010248252	1.029145027	0	0.027007228	0	0	0.051969697	0.230313866	0.222328393	0.074985695	0	0	0.035818763	0.014271046	0.082182283	0.025968004	0.050431349	0.51058438	0.007149944	0.021937927	0.081811262	0	0.036896174	0.06313189	0.003415878	0.021146868	0	0.029234974	0	0	0	0.045752628	0.000274352	0	0	0	0.023650863	0.032442216	0	0.034510382	0.062337691	0.000492083	0.156080748	0.095725522	0.065351554
1.1.1.195	0.000413167	0	0.004805725	0	0	0	0	0.001084109	0	0	0.011969902	0	0	0.001252846	0	0.002095423	0	0	0	0.001576399	0	0	0.000970915	0	0.001116684	0	2.61363E-05	0	0.002505431	0	0.001602867	0	0.001869695	0	0.001192472	0	0.000311363	0	0	0	0	0.001514174	0.004634315	0.002169473	0.008805849	0.000728724	0.030849878	0.034083448	0
1.1.1.2	0.016187996	0.026016563	0	0.330744571	0.045918247	0	0.173352675	0	0	0	0.505660801	0.154154092	0.121089341	0.044580075	0	0.208095325	0.652797019	0.043497443	0.103545336	0.053740375	0.082661463	0.018023915	0	0	0.497729641	0.064382806	0.062353625	0.094150245	0.061067044	1.023314079	0.533322909	0	0.055478294	0.028025101	0.011212651	0.048783618	0	0.049852704	0	0.006212182	0	0	0.07417333	0.007303656	0.500499956	0	0.30270339	0.302521722	0.001705733
1.1.1.202	0	0	0	0	0.01325249	0.014121754	0	0	0.021695772	0.014372243	0.051873497	0.040652663	0.037705318	0	0.042609332	0.00069716	0	0.549324923	0.504642874	0.492207679	0.523699256	0	0	0.493510859	0.011705481	0.002397886	0.035648841	0	0.05082072	0.029956838	0.011690185	0.026592031	0.074332312	0.061185996	0.108896139	0.048429094	0	0.001453958	0	0.006805947	0.039669222	0	0.117455665	0.020222198	0.040068313	0.697251762	0.089083991	0.043849552	0.240632246
1.1.1.205	1.073428237	0.995095628	0.925763938	2.013727547	0.934312808	0.96533139	1.025988375	1.039107093	1.023182283	0.995159468	1.502899343	1.085449852	1.035403489	1.982657613	0.986406286	0.971097974	0.887437853	1.209722724	1.197532553	1.218970715	1.115440566	0.971699116	1.017989341	1.010039954	2.337618448	1.559830484	1.01530587	0.943048582	0.998723561	0.994919977	1.001408612	0.988610748	0.972098804	1.007362963	0.960872429	0.953325213	1.047230977	0.949570789	0.913177022	1.002433479	0.998905816	1.028960185	1.010581383	0.968730866	1.578482395	0.940000736	1.112678771	1.131514594	1.078151304
1.1.1.206	0	0.014667394	0	0.014244978	0	0	0	0	0.01450152	0.025094426	0	0.022894251	0	0.003617777	0.013920394	0	0.008181147	0.013425848	0	0.00086407	0.003548487	0	0	0	0.005590995	0.00227828	0.001755172	0	0	0	0	0	0	0	0.024985766	0	0.010095779	0	0	0	0.023716391	0	0.003592584	0.016265192	0	0	0	0.01064541	0.002029312
1.1.1.21	0	0.010658119	0	0.087612447	0.028700996	0	0	0.013934862	0	0	0.126561327	0	0.029922472	0.020441116	0.021763099	0.585422657	0	0.03823427	0.010866157	0.012397798	0.065675517	0	0.032642862	0	0	0.001914967	0.00577994	0.03104251	0.022584112	1.016551282	0.017975743	0	0.026388724	0	0.031715896	0.019138809	0.011328535	0.014488735	0.019282745	0	0.028881535	0.022404958	0.012199214	0	0.103621153	0	0.157849004	0.13314371	0
1.1.1.210	0	0	0	0.000436666	0	0	0	7.73808E-05	0	0	0	0	0	0	4.67337E-05	0	9.38365E-05	0.000318748	0	0	0.000359277	0.000607759	0	0	0.000148514	0	0	0.000780754	0	8.86248E-05	0	0.000121123	0.000374725	0.000734616	0.000277422	0	0.000283009	0	0	0.000192986	0.000396081	0	0	0.000635593	0.000708024	0.000468576	0.000376058	0.000101805	0
1.1.1.215	0.942224093	0.993114668	0	0.034895605	0.034508314	0	0.004114443	0	0	0.001447993	0.787592632	0	0.071353131	0	0.097646181	0.069399644	0	0	0.013415771	0.013273267	0	0.022563121	0.043080952	0	0	0	0.349364724	0.792936881	0	0.04213488	1.205592948	0.979958938	7.54848E-05	0	0.006199178	0.839159694	0.022242522	0.065222083	0.23215413	0.567495155	0.017532799	0.143287349	0	0	0.839761646	0.899398899	0.013214459	0.094325437	0.144254415
1.1.1.218	0.004050313	0	0.000767097	0.093977834	0	0.002052886	0	0.002743336	0	0.001661511	0	0	0	0.000300814	0.000974867	0.001559779	0.001493168	0.028520723	0.031681707	0.031967639	0.028620586	0.00081619	0.002386606	0	0.10728921	0	0.002275439	0.001954847	0.003550389	0	0	0.002576326	5.73467E-05	0.003202752	0.002467476	0.000345683	0	0	0.000648283	0.00468985	0	0	0.002284486	0	0	0	0	0	0
1.1.1.219	0	0.336193087	0	0.007573664	0	0.02316883	0	0	0	0.00473084	0.69202263	0.030279142	0	0.038825582	0.023060838	0	0.04296588	0.130354064	0.070124728	0.104913003	0.071286237	0	0.028677114	0.012410039	0	0.003519934	0.218543855	0.000960086	0.012037735	0.03090186	0	0.000498984	0	0.021418102	0.014476707	0.038604304	0.466224166	0	0.034280907	0.035308648	0.007136718	0.01922893	0.005745363	0.007920628	0.668481654	0.024317741	0.019982636	0.035626826	0.141031273
1.1.1.22	0.863929543	1.226355111	0.00888317	1.037633322	0.908459465	1.111388463	0.889769594	0.95088352	0.103791583	0	1.283980468	2.306013475	2.472913251	0.701020998	0.975444272	0.979422964	0.504803814	0.43089376	0.514652895	0.417934988	0.390283239	0.435167885	0.922895198	0	1.108868879	0.365857131	0.906047473	0.790206486	0.480361465	0	0.861070147	1.12918284	0.408349556	0.303342932	0.366475712	0.914704082	0.419083628	0.133975004	0.319351247	0.348632868	0.139695232	0.207086886	0.446327131	0	1.280944541	0.869110464	0.495481916	0.67075871	0.114057853
1.1.1.220	0	0.001699359	0	0.005519381	0.022897185	0	0.01636596	0.003520958	0	0.019184486	0	0	0.010387578	0	0	0	0.848900259	0.007006907	0.021905982	0	0.00779046	0	0	0	0.009943103	0	0.00591543	0.000142456	0	0.022948565	0.004502032	3.55419E-05	0.012509984	0.022024941	0	0.010029313	0	0	0.004334872	0	0.010301415	0.00040645	0	0	0	0.004434938	0	0	0
1.1.1.23	1.03219377	0.919151189	0.952435012	0.496944689	0.985411127	0.575807134	0.042710565	0.969579087	0.946379463	1.033570501	1.048316008	1.064228365	0.950895336	1.029261322	0.926304824	1.038423515	0.938892304	0.731406059	0.763975958	0.796710476	0.654130856	1.039309642	0.975107146	1.077799904	1.133441912	0	0.961963929	0.995718443	0.100953247	1.079037685	1.004447433	0.880473734	0.923702559	0.956244855	0.959199083	0.924480069	0.438157275	0	0.144252979	0.46401312	0.074798413	0.816502086	0.694433231	0.049807033	1.037466804	1.039169376	0.703916306	0.790476345	0.345662975
1.1.1.244	0	0	0.006013356	0.002470534	0	0.004933078	0.003993527	0	0.000574805	0	0	0	0	0.005774568	0	0	0	0.004958037	0	0.004523471	0	0	0	0.00489765	0.035782521	0	0	0.106982382	0.004825043	0	0.006166133	0	0.002686458	0.003699195	0	0.109681527	0	0.001658299	0	0.000893174	0	7.2965E-05	0	0	0.002495083	0	0.002904752	0.00653626	0.001476522
1.1.1.25	0.66529611	1.012868751	0.981120817	1.130491683	0.905334725	0.977820742	0.393825275	0.829910924	2.888553323	1.994533083	2.094776789	0.857046734	1.093875849	0.917859349	1.016414894	1.534472483	1.048905825	1.170288281	1.019415598	1.175368547	1.221354996	0	1.094930008	1.07422505	1.647599607	0.527091647	1.110392069	1.56492764	1.107226013	0	1.237187398	1.23089745	1.341328205	1.558247604	1.497239705	1.308906295	0	0	1.431611477	0.508853556	0.02276144	1.980567652	0.472180776	0.064295539	2.139172979	4.367234695	1.185176039	1.23029743	0.811629965
1.1.1.251	0.209684813	0.052930516	0.039111875	0.009724042	0.049537483	0.014341964	0.006571368	0.03081427	1.438364824	0.010639657	0	0	0.04505617	0.018738776	0.056068668	0.742435325	0.010159634	0.074949791	0.054627004	0.082144418	0.119232796	0	0	0.042232941	0.036976797	0.045681697	0.243970932	0.407600696	0.021730157	0.946294436	0.016371761	0.841778519	0	0	0.062869369	0.45126909	0	0.011655112	0.310450734	0.489911908	0	0.146168131	0	0.039585808	0.065021608	0.573570518	0.184173511	0.189028355	0.087243648
1.1.1.255	0.194060111	0.052228658	0.000518383	0.010304837	0	0	0.008445656	0.003711547	0	0.002531445	0.070706626	0.009834134	0.009129842	0	0	0	0	0.008501584	0.01839086	0.006692874	0.011207064	0	0.003407325	0.005267323	0	0	0.008459911	0.037177986	0	0.003061748	0.006816449	0.011246052	0.008769753	0.003862439	0	0.043563955	0	0	0.008067846	0.006474977	0.005453705	0	0.000341537	0.008201665	0.073541415	0	0.000892558	0.010204787	0
1.1.1.26	0	0.027363529	0	0	0	0.010596773	0	0	0	0.024680692	0.230875099	0	0	0.003287901	0.001049991	0.049352872	0.004044736	0.124739559	0.031878242	0.111972462	0.125627108	0.042308836	0	0	0.001835488	0.041680349	0.261111376	0	0.044014713	0.016471665	0	0.000519687	0	0	0	0	0.026070001	0	0.001568174	0	0	0	0.032423355	0	0.255774235	0	0.048946121	0.027046078	0.069906667
1.1.1.261	0.017937923	0.043650429	0.029494333	0.097028334	0.025094812	0.495628698	0	0	0.996376031	0	0.047305502	0.037323067	0.004297888	0	0.041714108	0	0.048300761	0.072270115	0.050166094	0.059002045	0.053749474	0.023606744	0	0.037740833	0.003249747	0.030948952	0.01041605	0	0.020620508	0	0.039392406	0	0.551099645	0.555611916	0.606843705	0.013350527	0	0	0.008826526	0	0	0	0.002851643	0.005543213	0	0.015577066	0.190582763	0.185853969	0.031384437
1.1.1.262	0.721829495	1.029889155	0.180792074	0.016040367	0.978031083	0.583524411	0.090047501	0	0.475273138	0.027011396	1.436863285	1.028570447	0.908363382	0.089457352	0	0.247680882	0.922862638	0.449426814	0.613273213	0.406906442	0.513002603	0	0.094095415	0	0	0.021998223	0.47909435	1.329697336	0	0.100539416	1.074670895	1.229768127	0.400563337	0.461002913	0.463182601	1.255547044	0.60006986	0.015180311	0.704094648	0.382554509	0.068289895	0.083226668	0.121015005	1.023325809	1.343039997	2.414400407	0.43771345	0.258862492	0.222643048
1.1.1.264	0	0	0.004776137	0.053611324	0	0.053767108	0.011077729	0.011725849	0.027731503	0	0.149499447	0.003203834	0	0	1.010467095	0	0.017267879	0.046406653	0.042437768	0	0.016664173	0.05010969	0	0.04156126	0.150526656	0.041229733	0	0.261974641	0.015052455	0	0.133591367	0.411457836	0.035818531	0	0	0.316375193	0.039515901	0	0.069610848	0.464339633	0.029698845	0.058247459	0.034914236	0.005026928	0.231884329	0.036013994	0.042772787	0.063566844	0.066775422
1.1.1.267	1.01599661	1.016925538	0.880074328	0.784403647	0.975286477	1.062371163	0.226766028	0.056376622	1.01586694	1.01779831	0.918286618	0.939146379	1.006315236	0.906699346	1.034793204	0.964189934	0.951909206	0.985775759	1.003476837	1.007830408	1.02436792	0.977177586	0.978075728	0.99431942	0.841780156	0.477216707	1.047966691	1.004272968	0	0.949954301	0.95299604	1.028668771	0.951063838	0.895510016	0.930945543	0.993430348	0.427319924	0.044101051	0.910925999	0.479297415	0	1.069909885	0.84061005	0	0.902881247	0.87350226	0.838271855	0.892713716	0.170948629
1.1.1.27	0	0.10794467	0.125763589	0.629847812	0.094626136	0	1.47517532	0	1.84726029	2.941489285	0.178628866	0	0.071802919	1.659935642	0	0.812485414	0.630811089	1.340119652	1.239905459	1.279675609	1.344519264	2.08929588	1.0951784	0.874985531	1.317072891	1.884920039	0.397736161	0.336421771	1.852941494	0	0	0.190436177	0.865233748	0.760092081	0.85397912	0.081908922	0.04295951	0.168992875	0.826134932	0.366730191	0.836268152	0	1.097604326	1.021270603	0.407332923	1.045747544	1.030338314	0.870380895	2.51707358
1.1.1.271	0	0	0.020728563	0.101732177	0.921822159	0	0	0	0	0	0.315320473	1.459261007	1.337163943	0	0	0.082487579	0.742322101	0.118718494	0.191066089	0.032241522	0.121850176	0.032709583	0	0.065379255	0	0	0	0.690487817	0	0	0.09469525	1.083865058	0.036124481	0.071861428	0	0.67303285	0.002810663	0.06363195	0.433850827	0.803833977	0	0.169524169	0.025407621	0.047232229	0.270111131	0.291656411	0	0.084824681	0.017044319
1.1.1.272	0	0.019984733	0	0	0.00232596	0.516348404	0.006727743	0	0	0	0.13508886	0.030303312	0.01165138	0.007029718	0.002482671	0.39091473	0.70002853	0.23087775	0.207811655	0.251566628	0.250469665	0.017908044	0.968664136	0.03779573	0.011903937	0	0.031236046	0.021467987	0	0.022914287	0	0	0.168726202	0.219397494	0.190655113	0.001195281	0	0	0.16536932	0	0	0	0.079049661	0.036471814	0.138335912	0.021353286	0.090488153	0.126298155	0.016611528
1.1.1.274	0.613702857	1.20328651	0	1.489768328	0	0.408302234	0.06840125	0	0.051579658	0.068011324	0.515601215	0.301750506	0.158339893	0.389709758	0.854947905	0	0.151570256	0	0.27654529	0.012837941	0.003769792	0	0	0	0.351932813	0.599430284	0.651656427	1.865561866	1.511519767	0	1.906332756	2.184738338	0.11671093	0.005661973	0.096180004	1.798274232	0.07134554	0.142726733	0.546291734	1.217431098	0.049926912	0.216844903	0.297123729	0.059401675	0.551647223	1.715897937	0.062404167	0.197202122	0.641638057
1.1.1.275	0	0	0	0	0	0	0	0	0	0	0	0	0	0	0	0	0	0	0	0	0	0	0	0	0	0	0	0	0	0	0	0	0	0	0	0	0	0	0	0	0	0	0	0	0	0	0	0	0
1.1.1.276	0	0	0	0.037804166	0	0.033300093	0.021618018	0.001331959	0.001305028	0	0.058512737	0.015349466	0	0	2.052970994	0	0.088602726	0.057913307	0.029240915	0	0.027651919	0	0	0.046054618	0	0.031521963	0	0.072908595	0.013737439	0.030827744	0	0.049868024	0	0.00171778	0.029851362	0	0	0	0	0	0.058094532	0	0	0.015845664	0.090815758	0.828707415	0.12297567	0.064786253	0.059234186
1.1.1.28	1.046044555	0.79929481	1.005188788	0.007210314	0	1.080385522	0.003285077	0.074242006	0	0.015382339	0.715992919	1.035827798	1.086535557	0.010409718	0.150646055	0.730566942	0.172629337	0.925551495	0.896513347	0.753939679	0.997582237	0.328045634	1.983336157	0.591419271	0.349850185	0.06600429	0.629787039	1.787593861	0.543357542	0.025746913	2.127620746	2.087728924	0.483472863	0.402598084	0.396231927	1.779907257	0	0	1.970204129	1.668196298	1.078791408	1.881286563	0.782490102	0.071513074	0.567247939	1.697770848	0.198260933	0.323274995	1.486450114
1.1.1.282	0.224749987	0	0	0.036402898	0	0	0.028498637	0.015470314	0	0.005781387	0.011420121	0.021829813	0	0.04089192	0	0.034682818	0	0.013071546	0.005467407	0.021708928	0	0.016110542	0.009814162	0	0.0464584	0	0.210229919	0.408209772	0	0.041157708	0.0056693	0.877962217	0.032973618	0.038996681	0	0.463377285	0.03932319	0.00386511	0.128731594	0.477111208	0	0.060529534	0	0	0.059978763	0	0.036191591	0.012692685	0.036261912
1.1.1.284	2.746797582	2.392172229	2.019729254	0.887166059	0.256912821	0.084913205	0.165844649	0	1.844188519	0.040651052	2.675367633	0.011821301	0.01001572	0	0	0	0.058621401	0.396897036	0.014257674	0	0.312373012	0.224643544	0	0	0	0	2.00407934	1.589937871	0.851774468	0.219328519	2.11686934	2.045161119	0	0.215162731	0	1.772899128	0.135814142	0	0.479295641	0.783135737	0	1.500911124	0.106329489	0.060658204	2.51800651	2.614442497	0.573955971	0.870475177	0.027114789
1.1.1.288	0	0	0	0	0	0	0	0	0	0	0	0	0	0	0	0	0	0	0	0	0	0	0	0	0	0	0	0	0	0	0	0	0	0	0	0	0	0	0	0	0	0	0	0	0	0	0	0	0
1.1.1.29	0	0.351890184	0.969519306	0.038229395	0	0.602922214	0.016716191	0	0.003482798	1.932234201	0.135540907	1.010563892	0.93453371	0.075582734	1.038245894	0.958976385	0.162053451	0.518503841	0.621789483	0.495955183	0.610703186	0	0.007913353	0.431322738	0.178427658	0.089631211	0.673025117	0	0.116495476	1.908850029	0	0.10626252	0.192159314	0.298509945	0.12747798	0.018992485	0.948931338	0	0.299722975	0.097728151	0.040401749	0.758999882	0.438112582	0.029383052	0.094342346	0	0.148617783	0.192981349	0.176797355
1.1.1.290	0.150780778	1.067342513	0	0.077830996	0	0.996746797	0.061638066	0.062743664	0.040757078	0	0.042838754	0.976095458	0.921226595	0.050041731	0.016807824	0	0.041718367	0	0.110094079	0.104256076	0.035569202	0.089239345	0	0	0	0.072571926	0.269557816	0.890557302	0.020295124	0.03705637	0.910853413	0.995288062	0.056642875	0	0.085911125	0.963347121	0	0	0.228015954	0.496607666	0	0.170827378	0.091566423	0	0.094113676	0.841977925	0.130444115	0.077936413	0.131363029
1.1.1.294	0	0	0	0	0	0	0	0	0	0	0	0	0	0	0	0	0	0	0	0	0	0	0	0	0	0	0	0	0	0	0	0	0	0	0	0	0	0	0	0	0	0	0	0	0	0	0	0	0
1.1.1.3	1.403476175	1.636409942	0	0.762136647	1.022255371	0.917122679	0.248816387	0.915733828	2.070091537	1.088307754	0.921562355	0.042095902	0	1.016113223	0.927753232	1.989133711	1.003556941	1.207216814	1.232664099	1.169056845	1.204235771	0.984854254	0.960373162	0.984804614	0.916970996	1.106713352	0.706092024	0.142803039	0.691897081	0.914810952	0	0.031393631	1.268043253	1.243819678	1.147560053	0.098909543	0.959986458	0.875673513	0.342926654	0.504717557	1.093070736	0.050811312	0.7185274	0.010593651	1.012355577	0.155077367	1.277163696	1.162814275	0.688901279
1.1.1.30	0.763094533	0.667705006	0.091778816	0.248248192	0.019064621	0	0	0	0.044702019	0.045906284	1.420962215	0.035612274	0	0.081264466	0.089658844	0.162036362	0	0.069974565	0	0.086253246	0.015994928	0	0	0.041570638	0.161457357	0	0.168394439	0.035227737	0.040264864	0.055574939	0.014053934	0.016894056	0	0	0.027548752	0.158422226	0.017711457	0	0	0	0.072544818	0.10424668	0.057018076	0.073028928	1.299863876	1.124058216	0.199681836	0.202277009	0.162544915
1.1.1.306	0.013263745	0	0	0.002119418	0	0.002635073	0.013090338	0.016154452	0	0.009580992	0.026230716	0.003972933	0	0.014135238	0	0.004062701	0.006923444	0.032613111	0.013399249	0.022078806	0.017438656	0	0	0.006267003	0.528486066	0.007614274	0.013021471	0.014717733	0.013146312	0	0.006277571	0	0.000626127	0	0	0.015909588	0	0.01024717	0.013959695	0	0.006360754	0.006157234	0.006700871	0.000273355	0.030392745	0	0.051013271	0.067588389	0.028013757
1.1.1.31	2.567075004	1.787863927	0.95120735	0.380369575	0	0.059058444	0.181205065	0	0	1.140799574	2.94975098	0.09457853	0.037302987	0	2.143246182	0.432740749	0.059859377	0.514685455	0.519533662	0.308091057	0.238375462	1.151640557	0	0	0.788813073	0.344462109	0.261917407	0.388804377	0.976402484	1.180985002	0.4099619	0	0.111374874	0.174903397	0	0.109521376	0	0	0	0.548752712	0.933668796	0.45279787	0.454632878	0.03148153	2.964145967	0.900377642	0.416785601	0.502022638	0.635026223
1.1.1.312	0	0.003291592	0	0.007363576	0	0	0.006491373	0	0	0.004910559	0.077882662	0.006830759	0.002323184	0	0.005235786	0.002670639	0	0.006915325	0.00481516	0.005100793	0	0	0	0	0.0069261	0.007407314	0.00272458	0	0.000605443	0	0	0	0	0	0.006663722	0.002174231	0	0	0	0.005102896	0	0.005202205	0	0.006278226	0.078566927	0	0.007822798	0	0
1.1.1.34	0.048851054	0.030066879	0.044769026	0.041249188	0.008301032	0.00290912	0.043344326	0.015228596	0.03005855	0.016842712	0.007915197	0.003856336	0	0.042974605	0.03216415	0.014575009	0	0.023858898	0.032471406	0	0	0.043095045	0.001050993	0.029780967	0.109417579	0.030440884	0.039049475	0.045025567	0.211451285	0	0	0	0.027143031	0	0	0.036804788	0	0	0.082109152	0	0.959415572	0.022248408	0.018405041	0	0.04037128	0.003465067	0	0.007356036	0.472403825
1.1.1.35	7.617875309	8.165941119	2.915006851	0	0.426429244	0	0.265103976	0	0	0	6.073413036	0	0	0	0	0	0	0.226889571	0	0.616083446	0.576547567	0	0.618567586	0.332106359	1.748613169	0	1.735804984	5.783739439	0.094403838	0	6.719505496	6.132914896	0	0.165503435	0.181381761	6.291824649	0	0.114075592	1.431241765	3.014044377	0	1.302417126	0	0.115033354	6.169895268	6.155222401	0.087576975	0.714148275	1.310870715
1.1.1.36	1.002150351	0	0	0	0.072952196	0.091792847	0.096037656	0	0	0	1.667281612	0	0	0	0.091337724	0.104680238	0.041613838	0.004906634	0	0.009753397	0.033235369	0.092077459	0.101839724	0	0.099386013	0.097233588	0.294818069	0	0.080152743	0	0	0	0	0.087685755	0	0	0.063295636	0	0	0.089439974	0.09454155	0.034655284	0	0.073254899	1.76455639	0	0	0.103541984	0.016800448
1.1.1.37	2.603589981	1.148351087	1.212535221	1.256278167	2.013948028	1.597594365	0.143187827	0.178577172	0	2.126104741	2.604491298	2.644468052	2.494631651	0	0	0.25554421	1.209041913	0.219762508	0.311655826	0.278752832	0.241917087	0	0.992464732	0.133767118	1.290998682	0	1.066778089	1.639835534	0	0	1.225631419	1.926016086	0	0.171299939	0.243974507	1.695002336	0	0.053332106	0.023409067	0.538862055	0	1.163817469	0.349817447	0.121575699	2.595911334	2.00941077	0.146635937	0.144628781	0.188586168
1.1.1.38	0.261246942	0.846200307	0	1.224850236	0	0.038702675	1.068707017	0.929098884	1.063738874	0.878852799	0.183237599	0.01499964	0	0	1.033120671	1.020734307	0.798706495	1.307590033	1.273951989	1.133283884	1.28648237	0	0	1.03483302	0.356515393	1.949968887	0.373150692	1.032221881	1.607268267	0.04978587	1.021182386	0.93785855	1.012379096	0.88730479	0.944622058	0.965942855	1.084489731	1.065553172	0.593303937	0.870233015	2.04142556	0.163609077	0.499425823	0.92725993	0.149792208	1.337915671	0.917023181	1.049147428	0.636429257
1.1.1.39	0.016925942	0	0.013723335	0.0108139	0.013861274	0	0	0.016981314	0	0.026099706	0.017261373	0	0.022433426	0.018483773	0	0.017642264	0.006528249	0.00790452	0.014357217	0	0	0.018014625	0.018939032	0	0.016873208	0.481395955	0	0	0.62216478	0.009584781	0.00919632	0.005512379	0	0	0.003329672	0	0	0	0	0	0	0.001563175	0.026085715	0.017903065	0	0	0.041644332	0.016693841	0.132053031
1.1.1.4	0.176857086	3.189505326	0.074244561	0	0.07037651	0	0	0.004091577	0	0.043459899	0.418872873	0	0	0.524657946	0	0.090494291	0.084421494	0	0.130891151	0.122998891	0.111172803	0.025291681	0	0.111954056	0.450354744	0	0	0.443369611	0	0	0.233106762	0	0	0	0.169165091	0.321586359	0	0.007541053	0.12586003	0.000394081	0	0.040089095	0.190498011	0	0.426327999	1.732893999	0.163298413	0	0.904193412
1.1.1.40	1.513786805	0.815381484	1.015966684	0.07010122	0.901184511	0.334099691	0.036771074	0	0.128346182	0.157768646	1.921703457	1.130872613	0.921543391	0	2.029865734	0	0.968128896	0.156648878	0.027150024	0.15077322	0.197598418	0.120332857	0.036913858	0.167824045	0	0	0.673914081	0.952416307	0.024046885	0.039332306	0.278275291	0.87164705	0	0	0	0.855496954	0.146866675	0	0.176721037	0.406697237	0	0.850531208	0.03050853	0.01444321	1.630345591	1.252566377	0.047015531	0.138585339	0.0472063
1.1.1.41	0	0.060558688	0	0.058993928	0.041907612	0.015937403	0.822524216	0.957226158	0.034137222	0.98139552	0.145059823	0	0.067743121	0	0	0.015071255	0	0.393960238	0.397771482	0.401580865	0.49298782	1.024856368	0.960164794	0	0.02035549	0.022914729	0.541509893	0	0	0.962764124	0	0	0.257408501	0.190371054	0.218452628	0	0.054262338	0	0.095354839	0	0.003668069	0	0.560940523	0.01402195	0.046347395	0.042349262	0.01323165	0	0.110529171
1.1.1.42	1.478243811	2.089271785	0	0.730078589	0.886971751	0.058219363	0.100650693	0.01446469	1.037527896	0	1.45070965	1.085173361	0.886734754	0.923434186	0.905216522	1.052945368	0.956156605	0.468785622	0.535630357	0.398549433	0.425030549	0.004858141	0	0.38094592	0.952935788	0.012308599	1.285809911	0.978992193	0.058060774	0	1.228155501	1.120121748	0.807809801	0.833799455	0.731076648	0.983508386	1.041741538	0	0.285926549	0.673785505	0	0.132260158	0	0	1.260024779	0.879561281	0.667540191	0.770779599	0.183079931
1.1.1.43	0	0	0	0.010745415	0	0	0	0	0.00903073	0	0.042205621	0.009267402	0	0	0	0.000725728	0.005175272	0	0	0.008860225	0	0	0	0.006738929	0	0.011187043	0	0	0	0	0.004440386	0	0.005053854	0.008389454	0.005555137	0.016738521	0.008104274	0	0	0	0.004525537	0.008448372	0	0	0.049742292	0.00626749	0.008969419	0	0.014399667
1.1.1.44	0.081485181	0.051037591	0.858494474	0.708831571	0	0.013580294	0.045912304	0.055693609	0	0.084615028	0.673177002	1.041191201	1.056153189	1.352031601	0	0.279396821	0	0.294267148	0.307144467	0.208289407	0.224654348	0.106038313	0	0	1.059884828	1.438912592	0.336468883	1.022620493	1.871299154	0	1.058715222	1.116608606	0.07036886	0.034058842	0.081507674	1.089090592	0.024543053	0	0.097725717	1.036752458	1.097225276	0.996630804	0.609461715	0.097222966	0.559495004	1.119619196	0.537051035	0.527702743	1.259409119
1.1.1.46	0	0	0	0.011094391	0.006975547	0	0	0.010515899	0	0.012164033	0.140501842	0.008012521	0.009729547	0.008325027	0	0	0	0	0	0.009350974	0.001991248	0	0.009034525	0.001002518	0.008311575	0.007806459	0	0.010943776	0.001121334	0	0.005363167	0.014592179	0	0	0.00108979	0.007201707	0.009773575	0.009869965	0	0.007183805	0	0	0.007828496	0.00629363	0.136306708	0	0.003700016	0	0.005414821
1.1.1.47	1.599545984	0.003416331	0.036352069	0	0	0.068865591	0.025949507	0.008025707	0.022998899	0.942881316	0.78015987	0.030076629	0.025403388	0	0	0.215225738	0	0.004338912	0.053227298	0	0.055395351	0.011406971	0.037655351	0	0.058943735	0.560441951	0.48667667	0.024816511	0.768477484	0	0.842751529	0	0.070707238	0	0	0.025133077	0.047606002	0.06321207	0.036435513	0.053486742	0	0	0.050218808	0.0366622	0.784857816	0.11963714	0.15074786	0.14361001	0.300219765
1.1.1.48	0	0.014442839	0.018590968	0.028559132	0	0.002591807	0.007011765	0	0.012444143	0	0.196443175	0.009165547	0.024368643	0.000652446	0	0	0.00470214	0	0	0.011759887	0	0	0.03095738	0	0.005512251	0	0	0.025512326	0	0	0.006601137	0.016726136	0.000633069	0	0.010021538	0	0	0.011085836	0	0	0.000973576	0.031320463	0.006274369	0.025404127	0.192255529	0.022055698	0.109731139	0.122988318	0.057459467
1.1.1.49	0.898340433	0	1.174280418	0.825685535	0.036189914	0	0	0	0	0	1.246782916	0.993513757	1.038899571	0.949068425	0.10288091	0.067373634	0.135949211	0.055232075	0.076394666	0.227168068	0.007891065	0.062429596	0	0.102057404	1.201498308	0.395746494	0.36971132	0.887514135	0.925467485	0.034484828	0.945340068	0.86413668	0	0	0	0.860858624	0	0	0.280608476	0.907730347	1.001755025	1.10821044	0.477527609	0.097407641	1.110289076	1.016172618	0.544716717	0.342785937	0.897149426
1.1.1.50	0.020141102	0	0	0	0.000835513	0	0.021662133	0.022405328	0.014645506	0.015770842	0.100803692	0.023849464	0.019658802	0	0.012010789	0	0	0.006179326	0	0	0	0	0	0	0	0	0	0.000379877	0	0	0	0	0	0	0	0	0.021405703	0	0	0.006577824	0.023723825	0.007207188	0	0	0.07579508	0.012882631	0.042513833	0.067934187	0.010839021
1.1.1.51	0	0	0	0.002245406	3.08929E-05	0	0.001177582	0.002766859	0	0.00067827	0.074860205	0	0	0.000966056	0.002547508	0	0.002415473	0	0	0	0.00359041	0	0.003430558	0	0.002051887	0	0.000241	0.003227984	0.000453348	0.003087472	0	0.001535819	0.002106399	0.001934999	0.003055138	0.003517986	0	0.003564933	0.001570453	0	0.002037616	0	0.003604296	0.001702683	0.073705732	0	0	0.002288548	0.000964447
1.1.1.53	0.18003136	0.013715055	0.028270882	0	0	0.030244556	0.013807784	1.003102954	0.033824353	0.023316539	0.114726858	0.037807365	0.011621744	0	0.016254867	0.009244399	0.016679869	0.003615914	0	0.01483242	0.01624683	0	0	0	0.108808676	0.023536344	0.019832164	0.025224521	0.019304189	0	0.020884427	0	0.00666366	0	0.030213019	0.002848983	0	0.001498219	0.009312466	0.036272712	0	0.028710331	0	0.023763321	0.126395357	0	0	0.019903579	0.074628368
1.1.1.56	0	0	0.037810779	0	0	0.010313308	0	0	0.038364535	0	0.042595021	0.023679478	0	0	0.036531235	0	0	0	0	0	0.038059933	0	0	0	0	0	0.024575794	0.04306335	0.036614528	0.020058485	0.009941556	0.0337561	0.006847363	0.023962743	0	0.026140112	0	0	0	0.023065591	0.024031192	0.014512174	0	0.021168968	0.0384921	0.5326159	0	0	0.059186759
1.1.1.57	0.16863907	0.10122744	0.113937703	0.291003362	0.05309943	0.066963586	0.426287288	0.037636274	0.055088126	0.092007068	0.320463477	0	0	0.149097602	0	0.450874944	0	0.278175232	0.201946889	0.284464892	0.248421383	0.039381453	0	0	0.198869796	0.072588451	0.193284365	1.103666917	0.349879317	1.012379737	0.378283281	0.980371601	0.226778349	0.265389432	0.125311176	0.948125749	1.099947875	0.096939827	0.144276589	0.516603816	0.058953924	0.077058738	0.096342288	0.072877122	0.503140677	1.746514816	0.307345608	0.285845363	0.221293409
1.1.1.58	0.219952863	0.062080148	0.076543111	0	0	0.422082808	0	0	0.06284922	0.069193814	0.205585057	0.830781973	0.83672691	0	0.079370179	0.391024275	0	0.227057585	0.250456135	0.232489785	0.192042793	0.422833705	0	0.068130909	0.005983994	0.063351974	0.185657984	0.672387594	0.485731417	0.922931526	0.08144836	0.97163982	0.141939664	0.143413356	0.17332887	0.665749016	1.050462721	0.013366084	0.241557607	0.568102267	0	0.115763478	0.011779815	0	0.123340937	1.213174378	0.263890504	0.246184354	0.000574477
1.1.1.6	0.238304363	0	0	0.048974767	0.007601609	0.019437804	0.153186938	0	2.061938257	1.047250241	0.143342389	0.068732821	0	0.218786862	0	0.813278423	0.007671302	1.240454867	1.102025828	1.209079365	1.113134513	2.073621802	0	0.453152509	0.22655398	1.569079986	0.191855117	0.851829819	2.065428146	1.980367927	0.536006664	0.973705655	0.624736016	0.642292767	0.668876932	1.024842734	0	0.588799228	0.50097905	0.791566076	1.018818904	0.234516322	0.458967755	0	0.128781144	2.110418739	0.571680012	0.549936682	0.362601023
1.1.1.60	0.666006676	0.620737308	0.091892211	0.033007287	0.05576641	0	0	0	1.034449688	0	1.860075386	0	0	0.070696462	0.098550028	1.105205974	0.024721466	0.372205329	0.460545487	0.431383812	0.305181553	0	0.099479787	0	0	0	0.542002463	1.191069788	0.193263988	1.005757395	0.219399371	1.971950411	0.185891924	0.220564656	0.385452021	1.291091809	0	0.053798039	0.304326463	0.978718494	0	0.230527649	0.528294746	0.140882869	1.668356575	1.007054828	0.623870853	0.48325187	0.171944531
1.1.1.61	0.027273128	0.015426001	0	0.003491085	0	0.047379959	0.042829733	1.023096126	0.950686883	0.026400919	0.664096602	0	0	0.124989561	0	0	0	0.258057167	0.2521921	0.267514942	0.231242966	0	0	0.014543906	0.043683965	0.0281275	0	0.050219586	0	0	0.02361614	0.026798547	0.132869351	0.137800638	0.065968518	0	0.019427498	0	0.170028738	0.024646924	0.035293888	0.00308787	0	0.005584372	0.698658293	0.003682238	0.015023134	0.058255404	0.013611349
1.1.1.62	0	0.003460493	0.014343711	0	0.006508346	0.004377767	0.00976179	0	0.013394795	0.015451003	0.294076791	0.005014759	0	0.003423441	0	0.007157819	0.015006282	0.005091227	0.001096239	0	0	0.003461633	0.001995366	0.012044424	0.008520963	0.012926939	0.007027477	0	0.014063429	0.00558641	0	0.001214541	0	0.013141437	0	0.016427842	0.009853758	0.00305375	0	0	0	0	0	0	0.272725891	0	0	0.000531356	0.014260171
1.1.1.65	0.207327069	0	0.009677189	0	0	0.007535699	0	0	0.00520359	0	0.073999017	0	0.002055921	0.002812825	0.004310093	0.007132528	0.000263578	0.005132381	0	0.000808625	0.005722136	0.010742471	0	0.005533583	0	0.005798089	0	0.002276644	0.007428643	0	0.010485915	0	0	0	0.001038717	0	0.000309643	0.002867918	0	0	0.002391739	0.006944351	0	0.011212909	0.065725341	0	0.021379559	0.042116744	0.001754053
1.1.1.67	0	0	0	0.548988923	0.024406281	0	0.010960927	0	0.011399364	0	0.020247573	0.096773923	0.081262628	0	0	0	0	0	0	0.039357762	0.023146283	0.013254958	0.009081694	0.00961811	0.058693182	0	0.008110713	0	0.010798049	0.019963059	0	0.023694987	0	0	0	0	0	0.021783592	0	0	0	0	0.000459589	0.000487395	0.03458952	0	0.074414712	0.113599634	0.031686873
1.1.1.69	1.293438295	0	0.033995575	0	0	0.971820638	0	0	0	0	0.716785528	0.975572244	0.963159505	0.047669859	0.964718798	0.293107336	0.050476977	0.453438538	0.51525619	0.558759888	0.381997086	0.527835707	0	0	0.162896823	0.473557004	0.158022704	0.515486714	1.058970981	0.029295078	0.502817682	0.45771876	0.174119785	0.099335912	0.101607965	0.611418908	1.547514594	0.041582106	0.303368367	0.556289849	1.040852002	0	0.235105413	0	0.605014228	0.450200715	0.316105081	0.31662105	0.023875695
1.1.1.77	0.124733369	0	0.983894424	0.195511583	0.044157341	0.059146778	0.008880743	0	0.982524022	0	0.040213788	0.99563838	0.991952701	0.722347432	0	0.449497827	0.084171692	0.297422306	0.39854443	0.347205895	0.218490256	0.97747663	1.034480524	1.053424933	0	0	0.185438857	0.538539074	0.431291028	0.024410618	0.206650608	0.845635328	0.867876062	0.930362391	0.832158876	0.669630645	1.032829399	0	0.384349308	0.448858324	0	0.097681774	0.330147091	0.001560037	0.103981106	0.934138119	0.492797597	0.407000256	0.009203482
1.1.1.79	2.005207402	0	0	0.165611025	0.05010862	0	0	0	0.102403574	0.110165108	1.795165564	0	0.102835414	0	0	0.163147654	0	0	0	0	0	0	0	0.084145762	0.085362104	0.111507701	0.437151967	1.169063058	0.187865236	0	1.819911687	1.339128918	0	0	0.001797576	1.050411012	0.169587206	0.034534278	0.487817706	0.973056623	0.175591459	0.304295041	0.187339758	0.059520309	1.837825458	2.679298305	0.126243058	0.154079431	0
1.1.1.81	0.521646412	0.063794894	0.010650214	0.026734011	0	0.076308408	0.246889788	0	0	0.027458994	0.370393899	0.022109956	0	0.028425941	0.930259872	0.151777949	0	0.09913486	0.065979271	0.0787627	0.049776066	0.080217723	0.000593807	0.038553629	0	0.059097691	0	0.19221537	0	0.041844342	0.324920742	0.074898931	0.25339149	0.174202024	0.132563641	0.183752947	1.079521301	0.076566082	0.033774772	0.005580628	0	0	0.076555238	0	0.471774709	1.101317491	0.151743592	0.120207865	0.084290416
1.1.1.82	0	0.000559216	0.001199485	5.25942E-05	0.000273477	0	0	0	0	0.001179636	0.017415251	0	1.50604E-05	0	0.00066195	0.000151662	0	0.016370709	0.016755317	0.017118778	0.017085901	0.001416242	0	0.000653954	0.033087274	0.000640253	0.001163044	6.2252E-05	0.000230056	0.000594115	0	0	0.001230265	0	0.001234982	0	0.000202398	0	0	0	0.000566153	0.001131433	0.001159251	0	0.018012758	0.000929841	0.001232822	0	0
1.1.1.85	0.944625681	1.003148926	0.883303092	0.898555127	0.968352656	0.489895357	0	0.957797424	0.964510154	1.043047454	1.194253922	1.060161992	0.963069566	0.871570829	0.940084133	1.013901679	0.822934214	0.624895496	0.5097115	0.532471638	0.613271776	0.024232055	0.953211256	0.969911229	1.034900996	0	0.954685558	0.988184931	0.162995545	1.06929848	1.019056013	0.945215453	0.929041018	0.97139936	0.921672043	0.928939751	0.924428546	0	0.352993589	0.504822138	0	0.773497834	0.486026054	0.053267113	1.13017578	1.046556757	0.969740999	1.03736269	0.295257868
1.1.1.86	1.07773171	1.049653063	0.924920323	0.932601694	1.048635809	0.04759169	0.081854974	1.000720235	1.041447419	0	1.251422162	0.943587427	0.947543451	1.616117906	1.0794196	0.954063728	0.97795299	0.627429335	0.596203794	0.677655041	0.65855525	0	0.922546359	1.044788733	0.961462235	0	0.933971893	1.039627991	0.15542381	1.027320433	0.964335992	1.104800455	0.810935647	0.933954758	0.832226106	0.959732254	0.995345742	0.010476616	0.257991643	0.527022435	0	0.890758369	0.522573697	0	1.299278026	0.981794485	0.888872613	0.917831338	0.18275144
1.1.1.87	0	0	0	0	0	0	0	0	0	0	0	0	0	0	0	0	0	0	0	0	0	0	0	0	0	0	0	0	0	0	0	0	0	0	0	0	0	0	0	0	0	0	0	0	0	0	0	0	0
1.1.1.88	0.229708498	0.023351966	0.012487569	0.042029863	0	0.010677487	0.02535633	0	0	0	0.124751112	0.02476896	0.011265709	0.008936547	0	0	0.021782824	0	0	0	0.012933885	0	0	0	0	0	0	0.034167292	0.421071703	0.015070481	0.037598337	0	0.044336	0	0	0.018326221	0	0.04192762	0.122455292	0.488159999	0	0	0.09820582	0	0.09836391	0	0.127373691	0.167263633	0.753743592
1.1.1.9	0	0.02172617	0	0.029229432	0.015887517	0.023898681	0	0	0.011791418	0	0.379980481	0.016920018	0.022722527	0.182614985	0.004166429	0	0.022748121	0.010673148	0.026860764	0	0	0.024238308	0	0	0.025639663	0	0.030053865	0.018128779	0	0.000284754	0.171746786	0.020369792	0.025845879	0	0	0.002367854	0	0	0.019698371	0	0.010872615	0.028279373	0	0	0.358608203	0	0.060275092	0.009450349	0.003984698
1.1.1.90	0	0.137315248	0.025136552	0.005534714	0	0	0.025748737	0.012361265	0.021979775	0	0.032764374	0.023523179	0.036167921	0.014467229	0	0	0.023146506	0.0958747	0.133108008	0.122293559	0.147192455	0	0.002675227	0	0.05550443	0.026154367	0.014570439	0.008785836	0.01994398	0.015341714	0.031819665	0.019956983	0.001647527	0	0	0.042672569	0	0.012098402	0	0.007017366	0.004732957	0	0.029277904	0.024752293	0.056732866	0.828689165	0.051725604	0.041746983	0.421309351
1.1.1.91	0	0.022437123	0	0.006353491	0	0	0	0.057261612	0.043266852	0.019514131	0.81612343	0	0.036627885	0.027586427	0	0.051091619	0.015457806	0.042672264	0.080354093	0.010106782	0.052091998	0	0.02210661	0	0.164243072	0	0	0.015753308	0	0	0.157195169	0.051844716	0.052581939	0.040554702	0	0.022530558	0	0	0.036145282	0.055405309	0	0.004593731	0.053034508	0	0.767455591	0	0.066951521	0.00570797	0
1.1.1.93	3.411152137	1.543782513	0.169083356	0.152014315	0.027423786	0	0.142884076	0	0.107808242	0	2.700749228	0.223284541	0	0.002941859	0.071916673	0.068261935	0	0.221536654	0.243681087	0.098007555	0.027533378	0.11026539	0	0.070994116	0.332465853	0.187958026	0.980478912	1.198253963	0.162861411	0	0.471694638	1.931188118	0	0	0.051876055	1.178257089	0.085904721	0	0.225881146	1.694825747	0	0.444883865	0	0.043601271	2.879249607	3.771549096	0.37168104	0.441991848	0
1.1.1.94	0.972221841	0.943114521	0.910659949	1.027948086	1.052834463	0.535475574	1.292881275	2.918823536	2.993665374	1.004475199	1.033044041	0.92549432	1.046738433	0.994074183	0.986806228	0.715951308	1.00168233	0.988266404	1.022368233	0.962104572	1.05340281	0.997929329	0.940583395	0.969054627	0.99097469	0.925752803	0.911876045	0.992790943	1.309327158	1.027973073	1.014190573	1.087785518	1.186766	1.047859842	1.133637641	0.850817071	0.915506985	1.047623413	0.953517892	1.03066293	1.058291873	0.940603549	0.751435361	0.995889765	1.009970966	1.016738745	1.229363138	1.107918242	1.037109885
1.1.1.95	2.258307548	1.219466759	0.81914966	1.175939945	1.126668355	0.88943536	0.529130468	2.798868039	5.712580479	2.880848063	2.30436492	0.890940612	0.801916136	1.004442127	2.99358871	1.851576112	1.002906736	1.788104508	1.586743832	1.564212883	1.961995937	1.158642295	1.023199236	1.17429975	1.20264557	1.009529001	1.889806486	1.457076713	1.353515519	1.145564764	1.119187763	1.379026528	1.408445813	1.290382901	1.214509815	1.225109447	0.852641472	0.547652752	1.231680152	0.550219305	0.217513762	0.899899745	1.891109054	0	2.45608435	3.361068174	1.307045051	1.290756051	0.921824231
1.1.2.-	0.008864451	0.005817742	0	0.001740802	0.005496248	0	0.013496877	0	0	0.004885689	0.288994475	0	0.011458169	0	0.001592775	0.016221911	0.013252327	0.007078521	0.002490305	0.012798804	0	0	0.013628068	0.001295181	0	0.008313735	0.011808704	0	0	0.006142522	0	0	0.012001768	0.009307852	0	0.006145829	0	0.00145264	0.002805239	0	0.014352705	0	0.012190365	0.006367317	0.304482285	0	0.043423888	0.016070687	0
1.1.2.3	1.838067141	0.882571196	0.799967783	0.604921818	0.027356128	0	0.044557174	0.029073087	0.071807461	0.064870458	1.60504517	0	0.032266194	0	0	0	0	0.107119454	0	0.0794469	0.08047826	0	0	0	0.429397926	0.010183843	0.608735808	0.852246533	0.126084023	0.11199679	0.32480707	0.986506396	0	0	0	0.833455677	0.090530219	0	0.169917202	0.512471179	0.122465271	0.924813053	0.06611191	0	1.627533928	1.484809361	0.062536368	0.049451431	0.260034405
1.1.2.4	0.822833305	0	0.069624783	0.280146839	0.000672396	0	0	0.080217245	0.088828574	0.02464416	1.49494079	0.275408912	0.274979797	0	1.072208383	0.278154149	0	0.134314913	0.112002996	0.132090051	0	0.470729395	0.001706059	0.049575722	0	0.08388774	0	0.066896537	0.033775143	0.090522284	0.041285746	0.060989486	0	0.053077845	0	0.072530225	0.023468033	0.074178214	0	0.062517222	0.051606872	0	0.090142827	0.03301406	1.638568996	0.137680057	0.087115484	0.099929343	0.130294392
1.1.2.6	0	0	0.000729768	0.002622968	0	0	0	0.016308441	0.008450513	0.015947357	0	0	0.011895642	0.012608416	0.003416124	0.008812057	0.020731498	0	0	0.015427708	0.011973879	0.007481668	0	0.01119858	0	0.010931072	0	0	0	0.015995871	0.022584924	0.013823363	0.013138885	0.006077534	0.001088568	0	0	0	0	0.023204359	0	0.013481986	0.009619212	0	0.019076229	0.016897003	0.021000298	0	0
1.1.2.7	0	0	0	0.000273285	0	0	0.000784138	0.00031455	6.62752E-05	0	0.017147614	0.000367273	0.000569358	0.000345818	0	0	0	0	0	0.000613638	0	0	0.000146983	0.00052479	4.28678E-05	0	0	0.000435996	0.000212274	0.000565579	0	0.000209944	0.000519369	0.000245255	0.000737038	0	0	0	0	0.000364762	0	0.000147297	0.000336756	0	0.016950306	0	0	0.000375116	0
1.1.2.8	0	0	0.850289136	0.042989384	0	0	0	0.055848679	0	0	0.512430368	0	0.011446085	0.013477196	0.006231166	0.026523211	0.005763206	0	0.057706232	0	0.052062311	0.016073438	0	0	0	0	0.281017806	0.040213058	0.066036034	0	0.05666149	0	0	0.056184667	0.008069865	0.008297944	0	0.047514907	0.053431543	0	0	0	0.066189	0.064414359	0.508069741	0	0	0.009439736	0.052910485
1.1.3.15	1.701799492	0.088019972	0.142627271	0.113602431	1.080484461	0	0.793631798	0.000942553	2.866733422	0.958404995	1.457600033	0.168165444	0.049124615	0.136500029	3.817192508	0.071267882	1.581545773	0.65145108	0.700729987	0.711787991	0.60652789	0	0	0	0.133863728	0.065180951	0.411904484	0.311876386	0	0	0	0.76861116	0.160121249	0.101041647	0.383005959	0.358743039	0	0.155043398	0.834606674	0.659724381	0	0	0	0.0858045	1.723402979	0	0.684261422	0.44862976	0.288011378
1.1.3.21	0.016878263	0	0.032152988	0.016791831	0.022079784	0.010842815	0.028294522	0.033659077	0.017483678	0	0.094755455	0.007664241	0	0.026429365	0	0	0	0.026801038	0	0.017224538	0.023660391	0.009330659	0.008986831	0	0	0.537323168	0	0	0.999373549	0	0	0	0	0	0	0	0	0.021634514	0	0.003809419	0	0	0.066945836	0.025007122	0.104972459	0	0.150693385	0.152531364	0.269127853
1.1.3.41	0.001109282	0.001899101	0	0	0.003751917	0.00174547	0.000207697	0	0.003506896	0.003004213	0.003914152	0	0.003526651	0	0	0.002443037	0.002241078	0	0	0.000754432	0.002746724	0.003340053	0	0	0	0	0	0	0.00341945	0	0	0.003780375	0	0.001695688	0	0	0.001143645	0.002792843	0	0.004263551	0	0	0.001928071	0.00221422	0	0	0.028952392	0.031669043	0
1.1.3.6	0	0.464249931	0	0.011680795	0.008683889	0.00356546	0	0.019666966	0	0	0.201550035	0.019726826	0.021382659	0	0	0.012422915	0	0	0.019745093	0	0	0.011280266	0	0.010019541	0.125327658	0	0.014083095	0.015628244	0	0.007873259	0.016956535	0	0	0.016926501	0	0.012596771	0.004077179	0.007247007	0	0	0.01936933	0	0.017664303	0.011507444	0.179843972	0.005553428	0.154205396	0.149274798	0.035669893
1.1.3.8	0.020623595	0	0.012999872	0	0	0	0.01260722	0.00756873	0.008368806	0	0.063773072	0.010612748	0	0	0.009636782	0.001089788	0	0.015281163	0.004741753	0	0.021107694	0	0.009868859	0.005279218	0.716617522	0	0.005819674	0.00241001	0	0.020338434	0.147870364	0.008125491	0.016920305	0	0	0.005414244	0	0.000768883	0.000672492	0.014156189	0.004264958	0	0.02086667	0	0.04444272	0.014014606	0	0	0
1.1.3.9	0.003409203	0.006365192	0.006158062	0	0.007763664	0.007205068	0.00370115	0.008574854	0.002234452	0	0.226816576	0	0.006139395	0.001201649	0.009538198	0.006019092	0.003331002	0.007366015	5.43982E-05	0.004553138	0	0.000813637	0.00399155	0	0	0.007415251	0.004533607	0	0	0.002040308	0.010694139	0	0.004315327	0	0.009434974	0.007181743	0	0.010728875	0.010151714	0.00467059	0.010549082	0.007152584	0.00765907	0.003833231	0.226856783	0.009974418	0	0.001198216	0.021777415
1.1.5.2	0.425472077	1.752505077	0.076790376	0.102792392	0.072750613	0.052689157	0	0	0	0.074920225	0.178146006	0	0.059004214	0	0.083666678	0.051315184	0	0.049017355	0.064488517	0	0	0	0.079752061	0.106989771	0	0.038085373	0.462880369	0.624476972	0.053876755	0.079909689	1.153590568	0.923798709	0	0	0	0.567916202	0	0	0.084679292	0.571880547	0.026802593	0.092596395	0	0	0.280685327	0.75355414	0.035004739	0.061928511	0.00213687
1.1.5.3	1.333708208	0.612683494	2.959721874	1.720626602	0.083253832	0.637371197	1.574550584	0.777459787	1.45864063	0.141552899	1.280607702	0.462682306	0.300127699	0.223560943	3.268308461	0.411256582	0	1.199934577	1.288735914	1.052930212	1.294189664	0.957641658	1.216440326	0.046858627	0.803182496	0.17405083	1.58461696	3.212715683	0.414819295	1.074780722	1.158987855	3.879773736	1.354039414	1.515436019	1.671370067	3.147906415	0.74694762	0.258302982	1.674861576	2.079118551	0.010913535	3.691993427	0.724887713	0	1.29225904	3.817783878	0.721328506	0.786084959	0.450332372
1.1.5.4	0.38155971	0.638541741	0.96661192	0	0	0.049114185	0.062091845	0.081268076	0.026362107	0	0.201325135	0.061347306	0	0	0.073086283	0.05099864	0.840155211	0.014787034	0	0	0.007074581	0.051117584	0	0	0.797212838	0.03704421	0.133408616	0.639530618	0	0.063921109	2.01840631	1.003303067	0	0.116047192	0	0.785824411	0.125461291	0.10012822	0.082266529	0.474939111	0.087973577	0.125046921	0	0.095423852	0.199142271	1.743294257	0.221601147	0.152160155	0
1.1.5.8	0.142413276	0.925813337	0	0.027438406	0	0	0.027853923	0.063870949	0.043043545	0	0.096858259	0.002594445	0	0.018681835	0	0.016775664	0	0.064383785	0	0	0.007845703	0	0	0.015041777	0.042990491	0.046389543	0.05267652	0.171668475	0	0.016236054	1.02510262	0	0.055139815	0.001811643	0.036434159	0.070318582	0	0	0.056492201	0	0.008120462	0.054690012	0.01064859	0	0.062279947	1.259907075	0.010498506	0.118969856	0
1.1.99.-	0.198600538	0	0	0	0	0	0.055029893	0.018752465	0.040979128	0.065676747	1.119165124	0.055970289	0.030288218	0	0.004944089	0	0.000570051	0.059394715	0.06151712	0.061740108	0.068830952	0.025457838	0	0	0	0.046661519	0.01822985	0	0.01769723	0	0.077022013	0	0.001778343	0.026058114	0.007185729	0	0	0	0.013885774	0	0	0	0.01155894	0.048620344	1.126062164	0.387534304	0.063164248	0.122241304	0.191916208
1.1.99.1	1.980089754	0.77330868	0.003009111	0	0.004033155	0.084135678	0.059167835	0.02276768	0	0	2.404697877	0.146614387	0.11054171	0.087913855	0	0	0.063344987	0.095762427	0	0.07488615	0.080606308	0.075986418	0	0.134536979	0.531492797	0.143122384	0.189119939	0.511519148	0	0	1.037251736	0.788438544	0	0	0	0.678085901	0.093515713	0	0.160994223	0.477014456	0.010166947	0.160675997	0.004705749	0	2.397015256	1.004073909	0.375120538	0.286930086	0.039445555
1.1.99.10	0	0.008060273	0	0	0.003575925	0.002949532	0	0.007230166	0.00927813	0	0.051834509	0.007110945	0	0.003405979	0	0	0.001148714	0	0	0	0	0.00084153	0.006325112	0	0	0.002973769	0.00314714	0	0.008188874	0	0	0.004970699	0.007026912	0.001287149	0	0	0.000840319	0	0	0	0.009118233	0.000976367	0.007147462	0	0.053282946	0.004506209	0.00393239	0	0.006189803
1.1.99.2	0	0	0	0	0	0	0	0	0	0	0	0	0	0	0	0	0	0	0	0	0	0	0	0	0	0	0	0	0	0	0	0	0	0	0	0	0	0	0	0	0	0	0	0	0	0	0	0	0
1.1.99.21	0	0	0.013008979	0	0	0.00627594	0	0	0.001264917	0.020106074	1.019387701	0.007831388	0.033762908	0	0.054242783	0	0.023083681	0.058910115	0	0	0.022726926	0	0	0	0	0.041731209	0.047137442	0.023156636	0	0.004195096	0.165798252	0.009956046	0	0	0.038965869	0	0.018306911	0.028380742	0	0.038085497	0.031873072	0.028911539	0	0	0.988854944	0.004105108	0.08755007	0.036449243	0.043706874
1.1.99.24	0	0	0	0	0	0	0	0	0	0	0	0	0	0	0	0	0	0	0	0	0	0	0	0	0	0	0	0	0	0	0	0	0	0	0	0	0	0	0	0	0	0	0	0	0	0	0	0	0
1.1.99.28	0.02246982	0.013047258	0.00177949	0.027621042	0	0	0	0.020813087	0.026445703	0	0.048127495	0	0	0.019983158	0.001418312	0	0.007531877	0.001550338	0.016282329	0.002458291	0.015172374	0	0	0	0.033037858	0	0.014147466	0	0	0	0	0	0.029545882	0	0	0	0	0.025310343	0.024926213	0.028049806	0	0	0.023602488	0.009013966	0.058422458	0.009189008	0.009425545	0	0.019304758
1.1.99.3	0	0	0.012328074	0	0	0.122401359	0	0	0	0	0.740885145	0	0	0	2.015658007	0.001308491	1.113327998	0.105498311	0.086279064	0	0	0.0311646	0.080761916	0	0.123949557	0.036431662	0	0.374963211	0	0	3.277529708	0	0	0.004748073	0.160420217	0.426889685	0.059573866	0	0.161669736	0	0	0	0.014244075	0.036332412	0.783890545	1.805338252	0	0.13962568	0
1.10.2.-	0	0.000995231	0.000783166	0	0.002120739	0.001772538	0	0	0	0.002468108	0.009054709	0	0.002982449	0.002160615	0.003047676	0.0038376	0	0.00115642	0.000449491	0.00224093	0.002244158	0.002566754	0.000213888	0	0	0	0	0	0	0.000387715	0	0.011615857	0.000173439	0	0	0.000343034	0.000967942	0	0	0.004131995	0	0.003804226	0.002382726	0.001287682	0.009755912	0.000371779	0.00248366	0	0
1.10.2.2	1.521981363	0.003929646	0.067344661	0.003304952	0.019171333	0.016155807	0	0.019744873	0.042762664	0.063158183	0.98189364	0	0	0.063421486	0.016767415	0	1.099733874	0.079257652	0.003430963	0.037190505	0.032322279	0	0	0	0.013445301	0	0.272381542	0	0.034349094	0.01928587	0.046408025	0	0	0.022751229	0	0	0	0.012426156	0.043560765	0	0	0	0	0	0.870048047	0.195824964	0.013692162	0.058616785	0.122272412
1.10.3.-	4.147685263	6.640007741	1.751947843	2.721337291	1.696471649	1.367744194	0.710648816	0.122271824	0	0	6.831876182	1.416824656	1.691958237	0	1.769556977	0	2.044091738	0	0.688211257	0.085001269	0.07533156	0.504111461	0.18119537	0.084352235	1.144155362	0.36732387	3.794900487	6.652900396	0.755547941	0.031027079	5.736041776	6.28093847	0.637384456	0	0.220231096	6.434229696	0	0.638657777	0.61448737	4.799045316	0.445501045	3.035220674	0.512725803	0.397256261	6.69758269	7.84705678	0.578098986	0.240734348	2.306523071
1.10.3.12	0.08204513	0	0.052119259	0	0	0.099195465	0	0	0.008053771	0	0.202836859	0.03283229	0.024034	0.052991572	0	0.087289795	0	0.079964365	0.120547665	0.163524176	0.137778308	0.032702167	0.087815322	0.08726388	0	0	0.020971023	0.070867641	0.008724395	0.073177421	0.054301818	0	0.070442977	0	0	0	0.032807428	0.089903001	0	0.020465843	0.054655136	0.037557334	0.014831902	0.071215688	0.161361497	0	0.070919887	0	0
1.10.3.2	0	0	0	0	0	0	0	0	0	0	0	0	0	0	0	0	0	0	0	0	0	0	0	0	0	0	0	0	0	0	0	0	0	0	0	0	0	0	0	0	0	0	0	0	0	0	0	0	0
1.10.3.3	0	0	0.00444658	0	0.006940892	0	0.015788474	0	0.019771335	0.013832564	0.220410529	0.013876244	0	0	0	0	0	0.01552958	0.020763538	0.005328981	0	0.008366427	0.01105092	0	0.014695659	0.007616257	0.016322563	0.02391506	0	0.000275646	0	0	0.009627657	0.013333878	0.005813806	0	0.017819688	0	0	0	0	0.00535339	0.012057131	0	0.216259994	0	0	0.006753586	0.026705195
1.10.9.1	3.35621E-05	0.000399032	0.000389445	0	0.0002709	0.000119243	0	0.000110019	0.000270367	0.000221289	0.008512068	0	0	0.00020744	0.000194665	0.000350645	0.000144398	4.58028E-05	0	8.47238E-05	0	0.000430167	0	0.000331655	6.8926E-05	0	2.6239E-05	0	0.000429608	7.75539E-05	0.000243525	4.40734E-05	0	0.000130686	0	0.000392837	0	0	8.91459E-05	3.96406E-05	0	0	8.32058E-05	0.00017702	0.008450819	0.000345607	0	0.000117918	0
1.10.99.2	0	0	0	0	0	0	0	0	0	0	0	0	0	0	0	0	0	0	0	0	0	0	0	0	0	0	0	0	0	0	0	0	0	0	0	0	0	0	0	0	0	0	0	0	0	0	0	0	0
1.11.1.-	0.009171271	0	0	0.190325954	0.040627329	0	0.147968414	0	0	0.043397506	0.250188392	0	0	0	0.04394666	0	0	0	0	0	0	0	0.024256021	0.001983413	0.015921104	0.03604557	0.00198556	0.000846835	0	0.030140398	0.020953423	0.028763556	0	0	0.012226508	0.055504095	0	0	0	0.039261994	0	0	0.03948806	0.0188479	0.253926038	0	0.093409637	0.153025593	0.30773054
1.11.1.1	0.02853658	0	0.019158881	0.015532361	0.007067634	0.028181581	0	0	0.029817534	0	0.020669917	0	0	0	0.022844328	0	0	0	0.001077449	0	0.024171633	0.021123805	0.000699497	0	0	0.500423411	0.014984564	0	0.916312137	0.026101569	0.016498136	0	0	0	0.023364631	0	0.005233009	0	0	0	0	0	0.01424878	0.029008137	0.033576658	0	0.032058313	0.011120488	0.537082013
1.11.1.10	0.002319276	0.696037963	0.060386869	0.020076076	0.07614862	0.002654136	0.403903625	0	0	0	0.877112841	0.083078566	0.007240238	0	0	0.234388633	0.049320255	0.3490946	0.331542311	0.348676971	0.324188264	0	0	0	0.019558891	0.54225304	0.198920271	0.099072554	1.095064693	0.082113184	0.232787661	0	0.026269153	0	0	0.10312591	0.009011478	0	0	0.051722936	0	0.087680926	0.005018786	1.086055372	0.861524762	0.881691192	0.432525973	0.295026104	0.036272035
1.11.1.15	2.607943171	2.417072015	1.7458087	1.701456386	0.747113879	1.976182623	2.067422354	1.088233132	0.976248094	0.72729522	3.461610894	2.932141208	2.967082001	1.781769865	1.779918119	0.57324966	2.92779921	1.520226796	1.763522051	1.748323688	1.307509501	0.019482261	1.941500903	0	2.792800199	1.990042689	1.780724079	3.183752414	1.832038883	1.177316733	3.907539386	3.113456745	0.995597531	0.841845646	0.737202377	2.848390579	0	3.136704416	1.397847175	1.822230145	0.006036157	2.998068759	1.655063135	3.258647993	3.307525487	3.286843949	1.399422879	0.885110831	1.282873311
1.11.1.21	0.681687132	1.300203797	0	0.233821674	0	0.135736346	0.502201369	0.015073903	0	0	1.442773365	0.146730826	0	0.014865151	0.136780763	0.153210987	0.020933372	0.164665687	0.190027507	0	0.002043382	0	0.075116658	0	0.110031344	0.066028232	0.936580328	1.552538759	0.022996121	0.059396421	1.876650343	2.156627908	0	0.147269001	0.133709452	1.841954822	0.114825066	0.101189691	0.361896032	0.869539737	0	0.326369132	0	0.093654694	1.333844511	1.57551783	0.371237383	0.260647364	0.206974228
1.11.1.5	0.373716027	0	1.025310269	0.056349817	0.922854798	0.056978716	0.095797318	0	0.037579329	0.096553624	1.197281113	0.680316774	0.706408795	0.093626894	1.082014532	0.005351019	1.484461125	0.080961916	0	0.022707991	0	0	0.084871871	0.011094142	0	0	0.270622338	0.765884187	0	0	0.102192546	0.938496617	0	0.062643843	0	0.73476281	0.105929777	0.053936637	0.222175172	0.406326263	0.089327865	0.19990011	0	0	1.225098108	0.105472496	0	0.052676334	0.072223405
1.11.1.6	1.884517417	1.485557256	0.939057391	0.237756246	0.917336698	1.087328128	0.252051285	0.07741841	0.072238509	0.071292096	1.224010377	0.735354883	0.596921599	0	1.108453949	0	0.691682351	0	0.181902383	0.230063247	0.173333086	0.121601332	0.104283106	0	1.196325239	0.383515137	1.126520338	0.825132115	0.393768891	0	1.33495556	0.98068995	0.056052834	0.032658893	0.052573052	0.834041401	0.110177985	0.077333116	0.274085004	0.557706467	0	0.85006826	0.105990341	0	1.049877515	1.113580778	0.403470745	0.38926854	0.123806745
1.11.1.7	0.250956635	0.578382436	0.007336367	0	0.012122265	0.047820683	0	0.009532839	0	0	0.85059639	0	0.005964716	0.021897384	0.051034884	0.018577184	0	0	0	0.041095511	0.007007815	0	0	0	0	0.034661797	0	0.037727801	0.040090291	0	0	0	0.051209185	0	0.044885931	0	0.006382163	0	0.014121432	0	0	0.010762842	0	0	0.805931933	0.033148958	0.047107886	0.046593198	0.040940522
1.11.1.9	1.939612636	2.050662555	0	0.15452811	0.002248912	0	0.915658218	0.077667003	0	0	1.103067064	0.695931513	0.60327832	0.012518005	0.083410595	0.119897327	0.193360096	0.790370262	0.640447109	0.863388597	0.914959985	0	1.023386134	0.060536248	0.285513154	0.048733778	1.065716011	0.948313217	0.346838297	0	1.289184978	0.989756478	0.219539213	0	0.173745949	0.78375798	0	0.521314098	0.974668367	0.556157752	1.124111419	0.119244947	0.692692014	0.902810856	1.025994508	1.52554379	0.474714216	0.338467756	0.279530142
1.12.-.-	0.005331791	0	0	0.005169544	0.000705798	0.004357126	0	0	0.00235978	0	0.012525659	0	0	0	0	0.007010954	0.005881412	0	0.004518944	0.003506434	0.003723438	0.007889655	0	0.007425532	0.005425665	0.004534215	0.000826812	0	0	0.003319387	0.002451516	0	0	0.003116277	0	0	0.0032944	0	0.004466226	0	0	0	0	0	0.015692814	0.003863695	0	0.003213278	0.006287718
1.12.1.2	0	0.012489048	0.011676258	0	0.006498788	0.011873485	0	0.00532113	0	0.001271673	0.281241337	0.004480084	0	0	0	7.27585E-05	0	0	0.009796747	0	0.004556228	0.004000238	0	0.001363967	0.000133268	0.008592032	0	0	0.00489842	0	0.009379718	0	0.007198913	0	0.005135817	0	0.007759701	0.013216098	0.000860796	0	0	0.005884684	0.005933638	0.010678018	0.292476727	0	0	0	0.007161586
1.12.2.-	0	0	0	0	0	0	0	0	0	0	0	0	0	0	0	0	0	0	0	0	0	0	0	0	0	0	0	0	0	0	0	0	0	0	0	0	0	0	0	0	0	0	0	0	0	0	0	0	0
1.12.2.1	0.015650222	0.011260925	0.009763111	0.00604069	0	0	0	0.004463822	0	0.003527738	0.028183723	0	0	0.016408528	0	0	0.020880042	0.323005792	0.339670837	0.322925915	0.30341386	0.018552623	0.001136546	0	0	0.012182052	0.020171963	0.025804104	0	0	0	0	0	0.000100909	0	0.004952521	0.017918656	0.021066232	0.516927368	0.004877941	0.003320423	0	0.017311867	0	0.02734608	0	0.02293619	0.032176587	0.065367424
1.12.5.1	0.008543332	0.021057425	0.034487638	0	1.036412433	0.015528429	0.047600498	0	0	0.075654122	0.075830504	0	0.01213266	0	0.001438279	0	2.674770111	0.042034969	0.001968564	0	0.058088906	0	0	0	0	0.049337208	0	0	0	0.04249366	0	0	0.06374072	0	0	0.046458216	0	0.020078211	0	0.028307846	0	0	0.044474724	0.004670073	0.012590349	0.075082873	0.056819435	0	0.061527186
1.12.7.2	0	0.021328192	0.076253805	0.17434801	0.058757948	0.145592229	0.20714138	0	1.662747055	0.03931881	0.113603887	0	0	0.051839529	7.844120346	0.235579248	0	1.303766792	1.024631281	1.074191	0.872137911	0	0.095080639	0.966748563	0	0.14188571	0	0.202953127	0.058047688	0	0.170474646	0.195091306	0.709675237	0.444251789	0.775861251	0.214807822	0	0	0.109144406	0	0	0.094409747	0.680971116	0.020580506	0.070592711	0	0.563097491	0.218029734	0
1.12.98.1	0	0.000210183	0	0	0	0	0.00014395	0.00023664	9.84634E-05	0.000592422	0.008845776	0	0	0	0	0	0.000159119	0.000679869	0.000418699	0	0	0	0	0.000321036	0.000184039	0.000902556	0.0004585	0	0.000568264	0	0	0	0	0	0.000422609	0.000162366	0	0.000374957	0	0	0	0.000337279	0.00027129	0	0.008784395	0.000148639	0.000179442	0.000335527	0.000282808
1.12.98.2	0	0	0	0	0	0	0	0	0	0	0	0	0	0	0	0	0	0	0	0	0	0	0	0	0	0	0	0	0	0	0	0	0	0	0	0	0	0	0	0	0	0	0	0	0	0	0	0	0
1.12.99.-	0.016151066	0.013339222	0	0	0.003686541	0	0.024548767	0.006506651	0.017220856	0	0	0	0.006330272	0.016483247	0.019000421	0.025016213	0	0.018524736	0.010802343	0.017170767	0.022383652	0	0	0.00151984	0	0	0.019149011	0.003344822	0	0.027093832	0	0.026060649	0	0	0	0	0	0.020783844	0	0.00550275	0	0	0.015891076	0.02554271	0.025066117	0.020873896	0.008047166	0.024680378	0.044617057
1.12.99.6	1.100896976	0	1.754643582	0.251032741	1.704403653	0.127221024	0.16344114	0	0.052879344	0.296768062	0.031106972	0.088044605	0	0.065434681	8.260065646	0	0	0.476322329	0.563397811	0.462344255	0.947229005	0	0	0	0.246795993	0.108290205	2.109504427	2.157168197	0.253330324	0	0.300003533	3.79316055	0.065832864	0.22820985	0.138452747	2.42110021	0	0.199969362	0.852927323	1.797792974	0.006225881	0.679969067	0.028997361	0.297615838	0.063479928	0	0.261460729	0.057740028	0.448270528
1.13.-.-	0.000238208	0.000107897	0	0	6.23038E-05	0.000106338	1.54621E-05	0.000169659	0.000114864	0	0	0	0.000217717	0	0.000280921	0	0.000283616	0	0.000161876	0	0.000268696	0	0	0	0.000277066	0.00026816	0.000114017	0.004399132	0.000209	0	0.000125998	0.000219835	0.000169795	8.86188E-05	0	0.004023185	0	0.000127118	0	3.97989E-05	0.000274096	6.22986E-05	0	0	0.000160503	0.000228107	5.46074E-05	0	0.000227163
1.13.11.-	0.001834202	0.004162619	0.008271204	0.00242788	0.009282985	0.005730601	0.008867991	0	0	0	0.025100513	0.005525929	0.00446565	0.005687134	0	0	0.005016547	0	0.007973023	0.005105823	0.000219748	0	0	0	0.002719436	0	0.001070764	0.001677714	0.006498551	0	0	0	0.005338585	0.004150136	0.001179347	0.006610239	0	0.000256752	0.009035637	0	0	0.000420977	0.005286237	0	0.028526536	0	0	0.0027229	0
1.13.11.1	0.403410106	0.874432689	0	0	0	0	0	0	0	0	1.213383953	0	0	0.02739606	0	0	0.055909638	0	0.058529986	0.082534378	0.020600234	0	0.032597737	0	0.149737172	0	0.080575233	0	0.035496144	0	0.056934773	0	0	0	0	0.038347849	0	0.038977421	0	0.071921721	0	0	0.027104489	0	1.165316991	0.728876554	0.014947647	0	0
1.13.11.11	0.550269475	0	0.02721944	0	0	0	0.03469828	0	0	0.045749592	0.735047322	0.055490302	0.03287702	0.020550379	0.02392521	0.014274162	0.020361985	0.020543026	0	0	0.022616159	0	0	0.005552335	0	0.037847638	0.258224668	0.00501486	0.050464365	0	0	0.014395338	0	0	0.032452417	0.032681322	0.05679366	0	0.045267681	0	0.008941873	0	0	0.00389736	0.784928385	0	0.114666048	0.072075266	0.034922564
1.13.11.15	0	0.017408204	0.010092718	0	0	0.026504505	0	0	0.034479784	0.041202853	0.513956921	0.023196711	0.020034874	0	0.045462784	0	0.021290057	0.027421943	0.00514774	0	0.029505223	0.01596575	0	0.034182307	0.040491297	0	0	0.429510473	0	0.034323394	0	0.292936451	0	0	0	0.499988096	0.029057371	0.048862879	0	0.262089071	0.00362529	0.038893377	0	0	0.496344917	0.902434906	0	0.014233073	0.114348701
1.13.11.16	0.20330128	0.115051195	0	0	0.035991288	0	0.033457255	0	0	0.012613853	0.140304944	0.029362023	0	0	0.013921654	0	0.024158549	0.038337432	0.036190563	0	0.030067915	0	0.004026787	0	0.052772687	0	0.244818333	0.331933823	0	0.025844187	0	0.779373427	0.036533653	0	0.021903107	0.334992031	0	0	0.11152803	0.481920112	0	0.104698052	0.0354226	0	0.102388553	0.826730494	0	0.0212235	0
1.13.11.2	0.403282491	0.014995547	0.026897512	0.092504146	0	0	0	0	0.001992614	0.030747386	0.368229276	0.01705758	0	0	0.019997051	0	0	0.021682113	0.006524134	0.004092131	0.012972949	0	0	0	0.033058194	0.014900124	0	0.02396007	0.024840814	0	0.015954878	0.010521844	0.022791535	0	0	0.013880661	0.011284556	0.002333501	0	0.003237481	0	0	0.027090989	0.03026512	0.386264008	0.146467333	0.039654038	0.058922755	0.025937633
1.13.11.20	0	0	0	0	0	0	0	0	0	0	0	0	0	0	0	0	0	0	0	0	0	0	0	0	0	0	0	0	0	0	0	0	0	0	0	0	0	0	0	0	0	0	0	0	0	0	0	0	0
1.13.11.24	0.000198678	0.000273053	2.78955E-05	0	0.000272858	6.52845E-05	0.000157483	0	0.000225182	0.000286552	0	0	0	0	0	0.000236885	0.000145027	2.22177E-05	0.000158467	0.000280968	0	0	0	0	0	0.000288985	0	0.000371432	0	0.000138515	0	0	0	0	0	0	0.00035845	0	0	0	0	0	0.000108961	0	0	8.04288E-05	4.66137E-05	9.04065E-05	0
1.13.11.27	0.767686926	0.795633898	0.112422434	0	0.03283394	0	0.063913527	0	0.04905326	0.118981972	1.766904998	0.086543419	0	0	0	0.046170642	0.040795103	0.065024688	0	0	0.087362179	0.11180784	0.063797233	0.005869174	0.201465197	0	0.252792225	0.080676556	0.042531147	0.0637107	1.080419896	0.049172476	0.057790165	0.059580919	0.041483127	0.17468079	0.099612873	0	0.021105655	0.046369184	0.006129329	0.06790202	0.08085167	0	1.655003634	0.781070833	0.364043197	0.256370812	0.015197651
1.13.11.3	0.082564843	1.531160332	0.107641953	0.061541466	0	0.109523419	0.013191092	0	0	0	1.25942267	0	0	0	0.037169366	0	0.029273942	0.02773682	0	0	0.097636952	0.080614733	0	0.018220329	0.369743089	0.071098013	0.092111536	0.107674709	0.038634326	0.045372577	0.058248492	0.093057889	0.091102537	0.109961654	0	0.074422201	0.05144362	0	0	0	0.015865287	0	0	0.002235491	1.19525958	1.936356561	0.252454458	0.25035104	0.076264942
1.13.11.33	0.001246066	0.001535464	0	0.004526177	0.001706035	0.002595694	0	0	0.002463545	0	0.03058839	0	0	0.00014473	0	0	0	0.005402693	0.001212264	0.005698814	0	0	0	0.000769831	0.000723079	0.000938169	0.005189752	0.008825967	0	0	0.002661379	0	0	0.001010964	0.002831457	0.007848785	0	0	0	0.002759387	0	0.003730719	0	0	0.020671991	0	0	0.003542972	0.001530757
1.13.11.34	0	0	0	0	0	0	0	0	0	0	0	0	0	0	0	0	0	0	0	0	0	0	0	0	0	0	0	0	0	0	0	0	0	0	0	0	0	0	0	0	0	0	0	0	0	0	0	0	0
1.13.11.37	0.008794165	0.010809099	0	0.009111368	0	0	0.006362128	0	0.009358713	0.006005754	0.133310697	0	0.003510285	0.000786452	0	0	0	0.005756273	0.00855129	0.008367348	0.013086807	0.010028581	0.00197517	0	0.041647433	0.003771736	0.009190891	0	0.006974103	0	0	0.008541988	0.003258487	0	0	0.000766156	0	0	0.002256192	0.011616225	0.011828423	0.009103972	0.007696719	0.002230423	0.135440728	0.011666831	0.020191497	0.020105193	0
1.13.11.38	0	0	0	0	0	0	0	0	0	0	0	0	0	0	0	0	0	0	0	0	0	0	0	0	0	0	0	0	0	0	0	0	0	0	0	0	0	0	0	0	0	0	0	0	0	0	0	0	0
1.13.11.39	0.224238276	0	0.037428736	0.041567225	0	0	0	0	0.016711746	0	0.204389661	0.063048987	0.056796754	0.013073999	1.035803311	0	0	0.011975522	0	0.062875128	0.020604866	0	0	0	0	0	0	0.001199706	0.06122052	0.028774501	0.048033334	0	0	0	0.0390597	0	0.011923896	0	0	0	0	0.046255434	0.026371756	0	0.228487357	0	0	0	0.081977296
1.13.11.4	0.2107002	0.09731612	0.028870694	0.039871677	0	0	0.022358723	0	0.496759917	0.006637948	0.396166577	0.012095424	0	0	0.003807346	0	0.017159066	0.072734261	0.008363511	0.010405517	0.008961809	0	0.031941367	0	0.067720641	0.037737875	0.038790606	0.20550999	0.015148506	0	0.032462536	0.225433253	0	0.023944049	0	0.205690375	0	0	0	0.263545634	0.032579873	0.045479508	0.299925947	0	0.3685455	0	0.053773529	0.024627133	0.011350992
1.13.11.41	0.015294552	0.011140377	0	0	0	0	0	0	0	0	0.306683058	0	0.00298369	0.006459329	0	0.002434163	0.002117393	0	0.010467899	0	0	0	0.012063782	0.015802861	0	0	0.01355648	0	0	0.015833762	0	0	0	0.004183301	0.002329766	0	0.012904606	0	0	0	0	0	0	0.011202899	0.296406133	0	0.062705444	0.050592106	0.024945284
1.13.11.5	0.018249655	0.030836839	0.029314923	0.002770248	0	0.042455207	0	0.000645792	0	0	0.690929142	0.016057829	0	0.005261397	0.017626394	0.038641401	0	0	0	0.001543894	0	0.047042712	0.008063935	0.023422766	0.027879478	0.021926171	0	0.030768648	0	0	0	0.036183711	0.043131365	0.008293701	0.035775589	0.030666149	0.036124769	0	0.049412175	0	0.013550505	0.043305942	0	0	0.663998209	0.037425265	0.174920422	0.197649436	0.07068394
1.13.11.52	0.005397178	0	0	0.002313252	6.16148E-05	0.00133601	0	0.001982169	0	0	0.004630461	0.004995184	0	0	0.003160604	0.000423329	0	0.002219626	0	0.004151034	0.001310639	0.005596105	0	0	0	0.006837788	0.248494082	0	0.000880547	0.001003625	0	0	0.00345218	0.000526346	0.00554269	0.005854036	0	0.004615077	0.004396535	0	0.005443766	0	0	0	0	0.006251676	0.001988466	0	0.00081783
1.13.11.53	0.115188742	0.014452986	0	0.054717058	0	0	0.027336802	0.070107023	0.074517341	0	0	0	0	0	0	0.105298195	0.007331504	0.074400556	0.035349914	0	0.055699855	0	0	0.087982892	0.099679512	0	0.012196643	0.377883476	0	0	2.370644468	0	0.079644647	0.043984825	0	0.57671062	0.012112406	0.033483753	0.009708272	0.053138066	0.079396955	0.037885072	0	0	0.02775429	1.623534844	0.195321045	0.288291586	0.042971398
1.13.11.56	0	6.36656E-05	3.26815E-05	0	0	0	7.20151E-05	0.000312129	0	0.000253579	0.008737359	0	0.000361954	0	9.46034E-05	3.26461E-05	0	0	0	5.24249E-05	0	0	0.000314427	0.000230383	5.98863E-05	0	0	0.00021321	0	8.79462E-05	0.000300181	6.35674E-05	1.22234E-05	0.000275711	0	0	2.87763E-05	0	0.00018672	0	0.000185681	0.00031627	5.22643E-05	0.000238271	0.008236001	0.000132401	0.000272461	0	0.000152098
1.13.11.6	0	0	0.014416803	0.012126387	0.019900444	0	0.020321676	0	0	0.021282989	0.101280493	0	0.010597442	0.012324699	0.013952147	0.009806906	0.000166099	0	0.01923664	0.015779605	0	0	0	0	0	0	0	0	0.021642219	0	0.007133206	0	0.016389905	0.001333165	0.009221509	0.017247869	0.02047335	0.001188338	0.011206939	0.001745037	0	0.019542473	0.004051129	0.018631609	0.087632325	0.011774415	0.008179571	0	0
1.13.11.8	0	0.00379427	0	0	0.023385856	0	0.042559283	0.057957894	0	0	0.562152327	0	0	0	0.059860964	0.037250651	0.017524627	0	0.032874564	0	0	0	0.042108708	0	0	0.012946012	0	0.095621988	0.056151935	0	0.441649483	0.004069742	0.05427293	0	0	0.019894339	0.054137511	0.023616338	0.040079037	0	0	0.018069348	0	0.001227905	0.544979818	1.573824967	0.03494134	0	0
1.13.12.-	0.215004101	0	0.028557274	0	0.004174678	0.005653393	0	0.03156961	0	0	0.43299503	0	0.016329665	0	0.001539049	0.015277779	0	0	0	0	0	0	0	0	0.137203086	0	0.033538426	0.088504826	0.434718416	0	0.540404458	0.050661005	0	0.025068057	0	0.052717148	0	0	0.082455069	0.001414409	0	0	0.083036847	0.018366701	0.397349542	0.000770612	0.211870063	0.196940872	0.089980366
1.13.12.16	1.208767168	1.74112592	0	0	0.086291142	0.097615395	0	0	0	0.081224468	2.959464006	0.040050089	0.108946098	0	0	0.101102665	1.034638921	0	0.094701796	0	0	0.026776363	0.123199211	0.144313666	0.669495451	0.075707816	0.097723359	0.066626382	0	0	0	0	0	0.114542243	0.170540377	0	0.076773061	0	0.556900554	0	0.059608877	0	0	0	2.821385721	1.009138422	0	0.12211612	0.038947607
1.13.12.3	0	0	0.017343382	0.012757161	0.015224761	0.012128793	0	0.003832293	0.004571697	0	0.046527395	0.01429807	0	0.008171409	0.01313769	0	0.01751339	0	0.004707431	0.00495943	0	0.012895489	0.004250095	0	0.005251021	0.001113839	0.012644914	0.019696766	0	0.014328925	0	0	0.017976147	0	0.012905957	0.01260549	0.004674844	0.003819431	0	0.015696685	0	0.002996436	0.002730958	0.006073649	0.03995595	0	0.124979249	0.141979853	0.039066152
1.13.12.4	0	0	0	0	0.008583794	0	0.003471135	0.006875809	0.003186107	0.008950036	0	0.008790738	0.001942019	0	0	0.00953905	0	0	0	0.000661647	0.004128816	0.007148792	0.008058749	0	0.006705388	0	0.001619242	0.010506865	0	0.006464823	0.000811813	0	0.00771943	0	0.004319498	0.012024271	0.003447242	0	0	0.005139491	0	0.005830788	0	0.003651967	0	0	0.005356238	0	0.056252276
1.13.12.7	0	0	0	0	0	0	0	0	0	0	0	0	0	0	0	0	0	0	0	0	0	0	0	0	0	0	0	0	0	0	0	0	0	0	0	0	0	0	0	0	0	0	0	0	0	0	0	0	0
1.13.99.1	0	0	0	0	0	0	0	0	0	0	0	0	0	0	0	0	0	0	0	0	0	0	0	0	0	0	0	0	0	0	0	0	0	0	0	0	0	0	0	0	0	0	0	0	0	0	0	0	0
1.14.-.-	0.458651264	0.129070499	0	0.095232786	0	0	0.124355493	0	0.10532811	0.063144693	1.413034854	0.242143637	0	0.04542769	0.171924502	0	0	0	0.151060936	0.123642286	0.085141675	0	0	0.166903427	0.039893196	0.190047708	0.264223404	0.256294349	0	0	0.205993838	0	0.150008286	0	0.23952265	0.303887086	0	0.213773518	0	0.165851759	1.132580803	0.178043512	0.183283839	0.076629634	1.704230342	0.135064768	0.723885828	0.654682214	0.498207754
1.14.1.-	0.224175162	0.369372562	0	0	0.024023572	0.015508596	0.035629981	0.033188289	0.029360803	0	0.082408163	0.024123613	0.034258807	0	0.033274573	0	0.039496013	0.020864242	0.009507232	0	0	0	0.00147624	0.002320764	0.069161848	0.012234605	0.001119664	0.325808997	0.013726926	0.012121375	0.004991724	0.508061037	0	0.023801985	0.035166108	0.369892539	0	0.039845959	0.004061171	0.043226748	0	0.015283942	0	0	0.086155159	0.862712467	0	0	0
1.14.11.-	1.800285581	1.700647768	0.112777832	0.225885481	0	0	0.173350053	0.026404432	0	0.186224686	1.807637202	0	0.035939762	0.151616561	0	0	0.083932969	0	0.029740942	0.197689443	0.046687578	0.185801304	0	0	0.448391892	0	0.515215306	1.361576994	0.176554688	0.17941812	1.704152733	1.816270992	0.126491454	0	0.026427344	1.231622633	0	0	0.228373145	0.984254266	0	0.176756791	0	0	1.890035957	2.653646717	0.126905384	0.359025634	0.152968068
1.14.11.1	0.024684865	0	0	0	0	0.006428559	0.01805354	0.017633572	0.001217143	0.001889108	0.435077899	0	0.007777558	0	0	0	0	0	0.006887457	0	0	0	0.021768297	0	0.007967609	0	0.022767371	0.008822047	0	0	0.439807495	0	0.004083669	0.009208958	0.01701677	0.015897818	0	0	0.017178218	0.001056684	0.024480112	0	0.015732248	0	0.418773592	0.008362274	0	0.005285698	0.017202134
1.14.11.16	0.016468306	0	0	0.00390346	0.023512658	0.009097881	0.050381713	0	0.037145357	0.027032612	1.003334368	0.029687011	0	0	0	0	0.009641725	0	0	0	0.020558296	0.058725094	0	0	0	0.059434216	0.047043572	0.118839973	0.039894527	0.061290924	0.0171594	0	0	0	0.03786967	0.091586032	0.018518601	0	0.02574309	0	0	0	0	0	0.986106735	0.5891829	0	0	0.074521556
1.14.11.17	0.496445938	1.097506984	0.114837514	0	0	0	0	0.097081636	0.015870486	0.161758513	2.766964639	0	0	0	0.167598412	0	0	0.060725624	0	0.118888672	0.121045285	0	0.115183703	0.169034436	0	0	0.509036697	0.59809084	0.064723637	0.037606737	1.536930436	0.88750196	0.113319752	0.084592419	0.005411526	0.779357276	0	0.018320831	0.276545093	0.549315713	0.064962001	0.237828089	0.117978035	0.121546484	2.825296943	0.687790117	0.126971821	0.195049063	0
1.14.11.18	0.026233512	0.036209206	0	0	0	0	0.029137161	0.024441851	0	0	0.592080204	0.02211462	0.035639788	0.031916868	0	0	0.05668372	0	0	0.024926551	0.027534666	0.032726273	0	0	0	0.032016642	0.003843975	0.000648138	0.034377707	0.014784681	0.01607507	0.036112557	0.000940201	0.000712159	0.021076737	0.020988645	0	0	0.004827028	0	0.034603013	0	0	0.032831449	0.599138307	0.001831281	0.029006396	0.029895002	0.009314318
1.14.11.2	0.765406223	0.002014842	0.006688034	0.033178935	0.032092597	0.028249543	0.016938622	0	0	0	0.320493422	0	0	0.031101049	0.03044491	0	0.019691467	0	0.036175557	0.034205381	0	0	0	0.025879094	0	0	0	0.012555002	0	0	0	0.012402543	0.00789381	0.032852318	0	0.016428589	0	0	0.000917849	0.029820702	0.013601848	0	0	0.019249275	0.266663178	0.025699158	0.006781956	0.020141395	0
1.14.11.21	0.000637336	0.001390135	0.000538438	0.003943007	0.003166821	0.002986137	0.000811181	0	0.001492383	0.003575677	0.002644503	0.001600212	0	0	0	3.65589E-05	0	0	0	0.00205528	0	0.002177397	0	0	0	0	0.001546546	0.002630177	0	0.002146799	0.140039684	0	0	0	0.002876939	0.000289355	0	0.000609942	0.002992209	0	0	0	0	0.000177144	0	0	0.003863784	0.000438246	0.019398364
1.14.11.9	0	0	0	0	0	0	0	0	0	0	0	0	0	0	0	0	0	0	0	0	0	0	0	0	0	0	0	0	0	0	0	0	0	0	0	0	0	0	0	0	0	0	0	0	0	0	0	0	0
1.14.12.-	0	0	0	0.020483172	0	0	0	0.043126523	0.043967539	0	0.320356298	0.014183931	0	0.015668324	0	0.044753597	0	0.018803222	0.024773799	0.002560183	0	0.036738739	0.044975454	0.034428531	0	0	0	0	0	0	0.022520689	0.049413986	0.007936503	0	0	0	0	0.037775084	0	0	0.002794387	0.057357288	0	0	0.352955335	0.009435139	0.014523595	0.02947675	0
1.14.12.1	0.015457832	1.450941156	0	0	0	0.041014278	0.037881795	0.01234916	0	0	0.135587008	0	0.00396278	0.03723286	0.013959687	0	0	0	0.030707123	0	0	0.013139096	0.027573485	0.041354682	0	0	0.027332599	0.036357326	0	0	0	0.038595017	0	0.038793084	0.023375775	0	0.034260367	0.013459821	0	0	0	0	0	0	0.102626015	0	0.010416618	0	0
1.14.12.10	0	1.649874227	0	0.066033335	0	0.034902662	0.049964532	0	0.05146278	0.033343927	1.054519595	0.076206421	0	0.088610516	0	0	0.043362753	0	0	0.094754922	0.102936222	0	0	0	0.300608751	0	0	0	0	0.086650243	0	0.053355863	0	0.001115537	0	0.13503877	0	0	0	0	0	0	0	0	0.975495511	1.647760932	0	0	0.01286513
1.14.12.12	0.401956189	0.008435514	0	0.006358063	0.007363364	0	0	0.001547603	0	0	0.040656898	0.001228048	0.000625587	0	0	0.006889961	0	0	0.003841753	0.006580141	0	0	0	0	0	0.007325116	0	0.002423569	0.000560669	0	0.004703405	0.00923073	0.007052892	0.004184938	0.009131629	0.011088102	0	0.006701733	0.00423913	0	0	0	0.00052817	0	0.024454686	0	0.000915664	0.003462885	0.007119474
1.14.12.13	0.009029333	0	0.017538977	0.000193788	0	0	0.043505529	0.010808219	0.047009457	0.037019607	0.45190185	0.035800252	0	0.00589974	0.043786701	0	0	0	0	0.010955344	0	0.021983359	0	0.019291177	0	0.006280821	0.033507963	0.0457627	0.020090708	0	0	0.038933808	0.038817591	0.036984838	0	0	0	0	0	0.000696492	0.010861257	0.043175536	0.036722657	0.040202859	0.365912751	0.160814941	0.021813714	0	0.034925919
1.14.12.17	0.460917821	0.920241163	0	0	0.053723551	0	0.064085067	0	0	0.062811697	0.870575871	0	0	0	0	0	0.050879354	0.224518025	0.187970914	0.235663194	0.36360972	0.020250493	0.066417628	0.082365986	0.282204239	0.075220918	0.334175737	0.891184811	0.080908997	0.034371334	0.326509414	0.957074789	0.07205935	0.041315605	0.078059197	0.903742357	0.017568605	0.03840505	0.135287844	0.500041343	0.013056561	0.026219465	0.004630982	0.089415768	0.933625696	0.863332153	0	0.131311936	3.38881E-05
1.14.12.18	0.201674599	0	0.015964895	0.013795722	0.006483006	0.03723338	0.019977434	0	0	0.008279746	0.172279567	0.035886372	0	0	0.033850508	0.021966146	0.020700647	0	0.007046737	0	0	0.014176821	0.034848977	0	0.012097239	0	0.023196212	0	0	0.029976406	0.027550066	0.036688546	0	0.024178105	0.018302785	0	0.024149246	0	0	0.019041893	0	0	0	0.023459344	0.171476058	0	0	0.010871815	0
1.14.12.19	1.23970498	0.291469964	0	0.024737462	0	0	0	0	0	0.028968503	1.653898287	0.030746452	0.057597226	0.035800305	0.039533285	0	0.038897159	0.102157675	0.080710504	0.088187858	0.0404756	0.003651713	0.091066553	0.058476913	0	0.088385649	0.547329081	0.505984801	0.043424924	0	0	1.387072674	0	0.093818806	0.08676583	0.69285848	0.063860817	0.010460548	0.238994639	0.894957257	0	0.145109078	0.066597056	0	1.724868096	0.030190179	0	0.055565547	0
1.14.12.3	0	0.007885474	0.010137722	0	0	0.002023329	0	0	0	0	0.067088132	0	0	0	0.000459373	0	0.017282491	0	0	0	0.01488198	0	0	0.010285117	0	0.006486216	0.011296307	0.015124611	0	0.002150501	0.010632712	0.015392728	0	0.011447746	0.009795404	0.003994715	0.00352208	0.018311711	0.004241071	0	0.009101294	8.10997E-05	0.000663786	0	0.103253574	0.016514402	0.018763519	0	0
1.14.12.7	0.005247204	0	0.003750326	0.004989842	0.013179837	0.008313681	0	0.002687527	0.013724936	0	0.325589495	0.002362528	0.015179036	0	0	0.00945336	0	0	0.01043575	0.002723641	0	0.011630912	0	0.000272224	0.00299329	0.006970838	0.000291175	0.004608738	0	0.006680593	0	0	0	0	0.002297633	0.015119577	0.013467645	0	0.010265758	0	0	0	0	0.001550282	0.345150586	0	0.058625707	0.05490726	0.004867469
1.14.13.-	2.610039826	5.520709518	1.613993449	0.62675138	0	0.10305433	0.729701952	0	0	0.194449418	3.242235953	0	0	0.125367014	0.165755844	0.114047408	0	0.134969805	0.267524763	0.123227085	0	0	0	0.040032128	0	0.062113891	1.345852167	1.743419551	0.451029619	0	1.881279756	1.687941943	0.057904854	0	0.152207577	1.869485804	0	0.275143977	0.227999373	1.066811929	0	0.070092787	0.038881182	0.083238523	3.62676117	2.227220174	0.847122444	0.673552084	0.473062193
1.14.13.1	0.800994261	0.249957303	0	0.043393315	0	0.010379719	0	0.060505494	0.043006516	0.042662175	1.028099322	0	0	0.051064146	0.037472661	0.004338939	0.014866717	0.040852963	0	0	0	0	0	0	0.157743701	0	0	0.241701017	0	0.050474581	0.487161892	0.324091773	0.006634794	0.019875599	0	0.288814899	0.04511795	0	0	0.311575288	0.013480638	0	0.018557771	0	1.061912318	0.309172012	0.160025231	0.064235546	0.169083335
1.14.13.100	0	0	0	0	0	0	0	0	0	0	0	0	0	0	0	0	0	0	0	0	0	0	0	0	0	0	0	0	0	0	0	0	0	0	0	0	0	0	0	0	0	0	0	0	0	0	0	0	0
1.14.13.106	0	0	0	0.003302647	0	0	0.000981448	0.008889913	0.010415748	0	8.28537E-05	0	0.009733425	0	0	0.010834104	0.00256341	0.002720159	0	0.002198914	0	0	0.005131606	0.006060262	0.008527324	0.006118083	0.010640949	0	0.006215936	0.010372734	0	0.005483758	0.000454945	0.012269063	0	0.003231017	0.008873082	0	0.010622398	0	0.00834655	0.013057936	0	0	0.004161419	0	0.029862123	0.031371518	0
1.14.13.12	0.000327416	5.32946E-05	0	0.000150858	8.15174E-05	4.93719E-05	4.49619E-05	0.000179324	0.000173378	4.12135E-05	0.008815915	0.000329835	0.000339329	0	0.000288537	0.000165925	0	0	0	5.39783E-05	0	0	0	4.34839E-05	0.000204348	0	0	0	0	8.65344E-05	0	7.26701E-05	0.000177832	0.000147469	0.000289272	0.000224699	0	0	0	0	0	8.64877E-05	0	0	0.008603848	1.16535E-05	0	0	0
1.14.13.127	0.163271907	0.095591758	0	0	0	0	0.052694426	0.053527641	0	0	1.640839472	0.061956104	0.071238479	0.08704798	0	0.048317041	0.086115572	0	0	0	0.065374021	0.073523696	0	0.040271711	0.075867898	0.052311844	0.223465864	0.378921832	0.050231377	0.023934887	0.024767366	0.690811216	0.062706016	0	0	0.319861062	0.057793342	0	0.011817474	0.425940895	0.017215858	0.002661248	0	0.062372793	1.574858116	0.898933183	0	0.014631233	0.128326557
1.14.13.132	0	0	0	0	0	0	0	0	0	0	0	0	0	0	0	0	0	0	0	0	0	0	0	0	0	0	0	0	0	0	0	0	0	0	0	0	0	0	0	0	0	0	0	0	0	0	0	0	0
1.14.13.149	0.379932543	1.500776285	0	0.010553901	0	0	0	0	0.069486341	0.046535444	1.55921904	0	0	0.048053329	0.085233468	0	0	0.031993665	0.059210473	0	0.000401501	0	0.084384214	0	0.265694071	0.089555106	0.428852496	0.486247555	0	0.046988299	0	0.637730296	0	0	0.067478467	0.330731008	0	0.004050782	0.060868332	0.59173446	0.042418032	0.243822258	0	0	1.579846499	1.679895069	0.216824548	0.280994815	0.147947281
1.14.13.151	0	0.04669732	0	0.010111606	0	0.002577782	0.011862273	0.007432861	0.005047168	0	0	0.009147789	0.008872231	0	0.007782477	0.011162171	0	0.008245887	0	0.003166112	0.006389417	0.000425333	0	0.00423987	0	0.006709642	0.250007299	0.013112254	0.00240744	0	0.008570302	0	0	0	0.002430337	0.013529297	0	0	0	0	0	0	0	0.01003181	0.012079703	0	0.022781236	0.029059139	0.033701452
1.14.13.154	0	0	0	0	0	0	0	0	0	0	0	0	0	0	0	0	0	0	0	0	0	0	0	0	0	0	0	0	0	0	0	0	0	0	0	0	0	0	0	0	0	0	0	0	0	0	0	0	0
1.14.13.2	0	0.798248319	0.018315829	0	0	0.025733451	0	0	0	0	0.737278722	0	0	0	0	0	0.012389935	0.025743457	0.045656186	0	0.050324736	0	0.033291471	0	0.154197381	0.001913302	0.018528887	0.066492388	0.046174392	0.017239889	0.09139438	0	0	0	0	0.072807516	0	0	0.00620129	0	0.039683877	0	0.045998016	0	0.718926935	0.970835074	0.204051719	0.208637403	0.0164089
1.14.13.20	0	0.096887405	0.044122375	0.033418367	0.038889739	0.037759591	0	0.028081491	0.001520168	0	0.109265403	0	0	0.016269758	0.021830045	0.002133753	0.009532102	0.02812154	0	0.026732694	0	0	0.024097053	0.008610194	0.080466677	0	0.017527207	0.03761838	0.042927494	0	0.032414882	0	0	0.023263947	0.024512805	0.011697622	0.018068255	0.04430535	0.001562062	0.001418463	0	0	0.009851658	0.0170593	0.190315129	0.016007796	0	0	0
1.14.13.22	0.229801831	0.491822157	0	0.026851225	0	0	0.000435825	0	0.04232797	0	0.457722855	0.000885256	0	0.038453848	0.00634913	0.003387985	0.030435982	0	0	0	0	0.00560225	0	0	0.161657487	0.026314394	0.230185986	0.055423164	0	0	0	0.033197825	0.031703385	0	0	0.025834316	0.027453531	0	0	0.016073173	0.000901514	0	0.016837624	0.006864347	0.471396056	0	0	0.0177328	0.041014487
1.14.13.39	0	0	0	0.012714531	0.027052561	0	0	0	0	0	0.033267821	0	0	0.022582954	0.024548003	0.003715763	0.016093495	0.042953916	0.00894706	0.028482332	0	0.021091982	0.008817987	0	0	0.009700618	0	0	0	0.000487962	0	0.022859885	0.027229672	0	0	0	0.024684377	0	0	0	0	0	0.004803276	0	0.02140571	0.022731382	0.011608102	0.012169392	0.033085132
1.14.13.40	0.204640824	0	0.01255177	0	0	0	0.00482293	0.015018983	0	0	0.250789297	0	0.008056921	0	0	0	0.003269426	0	0	0.003939874	0	0	0.007271358	0.008841656	0.002435444	0	0	0.018327121	0	0.010904121	0	0	0	0	0.000170188	0	0.009562936	0.020864585	0.015168576	0	0.023426489	0.011241855	0.004380896	0	0.237753988	0.00185268	0	0.012461968	0
1.14.13.50	0	0.009266528	0.003284612	0.010275494	0	0.013645289	0.00728345	0.001598998	0.009689933	0	0.067564781	0.008761163	0.010052419	0	0	0	0	0	0	0	0.013378522	0	0	0.002410832	0	0.01248633	0.004087127	0	0	0.009045626	0.011849854	0.004594174	0.004224818	0.006631625	0	0.002983685	0.01482194	0.00698236	0.012809721	0	0	0.006670094	0.015190026	0.002886536	0.066352131	0	0.013586408	0.002106836	0.026160543
1.14.13.59	0.419977786	0.62764978	0	0	0	0.025261927	0.063498223	0.054992504	0	0.020180228	0.201066546	0.035023817	0	0.00500097	0	0.055826636	0.002651433	0.04382608	0	0	0.075040912	0.005507305	0.014967458	0.058861773	0.14327617	0.003105739	0.212572069	0.492878977	0.000979591	0	0.986239107	0.303356569	0	0.024093814	0	0.441386335	0.034135483	0	0.059944052	0.505552006	0	0	0	0.015276548	0.144663807	0.335618456	0.166897734	0.164968021	0.051992638
1.14.13.7	0.162833179	1.146216175	0.009780542	0.297494151	0.033337117	0.035817345	0.158609062	0.03796082	0.00570738	0	0.4180051	0.001405619	0.02984567	0	0.013774503	0.009192321	0.019137621	0.06723628	0.068768819	0.006570567	0.031802276	0.028510068	0	0.004296566	0.177127218	0.038164805	0	0.037831353	0.040282867	0	0.035214783	0	0	0	0	0	0	0.010049992	0.041376716	0.01618198	0.001147066	0.005125983	0.03291974	0	0.344414271	0.022997873	0	0.037857729	0
1.14.13.70	0	0	0	0	0	0	0.006897575	0	0	0	0.015579221	0	0	0.004645457	0.005413941	0.008503524	0	0	0	0	0.004721488	0.008341559	0	0.002036205	0	0	0	0.004708221	0	0	0	0	0.002363312	0.004333233	0	0.001409219	0	0.003539099	0.002018628	0	0.000284957	0.008221709	0.003639268	0	0.009909006	0.009062266	0.00846971	0.008383908	0
1.14.13.8	0	0	0	0.023338085	0.000226492	0	0	0.022543547	0.009507236	0.012625262	0.295902296	0.019654016	0.018424949	0	0	0.007231257	0	0.022626881	0.027238229	0.032615885	0.03806519	0	0	0.012607551	0.092040328	0.008386474	0	0.00917356	0	0	0.02038439	0.008474934	0.01299375	0	0	0.013559178	0.022665074	0.013972773	0.013308258	0	0.022742997	0.002341052	0.019062819	0	0.296277034	0	0.073201591	0.06981635	0.029468031
1.14.13.81	0	0.004051422	0.01348668	0.021832377	0.030910018	0.009891281	0.001899245	0.00909505	0	1.027303422	0.088226876	0.060257585	0.106045966	0.024697615	0.015439303	0.017155813	0.011495364	0.001087317	0.010532868	0.062300049	0.036410488	0	0.00290852	0.014820216	0	0.005065453	0	0.033130354	0	0	0	0.024644827	0	0.003631005	0.001705327	0.004818219	0	0	0.021568341	0	0	0	0	0.025710637	0.124754686	0	0.064953547	0.082627449	0
1.14.13.82	0	2.920920029	0.230447772	0.136290611	0	0.135762479	0.179713201	0.201860886	0.23775161	0.208816416	1.761393028	0.069517681	0	0	0	0	0	0	0.123878259	0	0.040623903	0.238009477	0	0	0.494633041	0.169809687	0.064101409	0.186615636	0	0	1.810273231	0.276063937	0	0.131850913	0.095844196	0.39496462	0	0.127721736	0.198610688	0	0	0	0	0	1.656831389	2.426715713	0.256208601	0	0.061592775
1.14.13.83	0	0	0	0.006065573	0.030031058	0.0129406	0	0	0	0	0.397114612	0	0	0.003310364	0.020513567	0	0	0.016812769	0	0.003526701	0	0.01890881	0.023272166	0.008758948	0.708568896	0.018298706	0.035510949	0.016206413	0.017925509	0.002580376	0	0.032029726	0.023950323	0.026931542	0.007038389	0.038339077	0	0.003945993	0	0.022589747	0.031215405	0	0.003278746	0.021612021	0.380183827	0.138558735	0.139242977	0.116862824	0.096153332
1.14.13.84	0.001527978	0	0.007289994	0.003103177	0	0.009081348	0.003598126	0	0.005531347	0.005396363	0.013447249	0.005105777	0	0	0	0.001770951	0.008048163	0.005198079	0.005787285	0.001426291	0	0.006281832	0.001356245	0	0.003996224	0.004601473	0.006956335	0.006586581	0.007301829	0	0	0.003763882	0.003657699	0	0	0	0.002765082	0.006581687	0.000823151	0.006344996	0.004849326	0.00696031	0	0	0.021957434	0	0.00516079	0	0.002199012
1.14.13.9	0.008476804	0.012521284	0	0	0	0.006595096	0	0	0.006840003	0	0.008013057	0	0	0	0.004384741	0.014324975	0	0.006868099	0.004292407	0.015450332	0.01524875	0.013333253	0	0.010945982	0	0	0.015687509	0	0.012485918	0.004391483	0.001638624	0	0	0	0	0	0.007152589	0.003118747	0.001978935	0.009612636	0	0.000252654	0	0.014400908	0.015609369	0	0.013198602	0.011318616	0
1.14.14.-	0.000578545	0	0.005546206	0.004159363	0.021910107	0.025496919	0	0.014704096	0	0.010088945	0.166532304	0	0.015445502	0	0	0.009723591	0	0	0	0	0	0	0	0.027624783	0.009143242	0.00672801	0.007493783	0.027099558	0	0	0	0.000662728	0.011951537	0.00597056	0.002062018	0.023940492	0.020684487	0.011485838	0.027485346	0.010446195	0	0.012125173	0.008862074	0.004101512	0.17034603	0.013726147	0.070413152	0.039357743	0.015565019
1.14.14.1	0	0	0.032303243	0.126409205	0.041742883	0.007535863	0.211309825	0	0	0.024159957	0.335773011	0.032074369	0	0.016680736	0	0	0.037670145	0	0	0	0.00624367	0	0.024904624	0.02087411	0	0	0	0.052988174	0.007407029	0.046171794	0.047048188	0.011657792	0	0	0	0.061900777	0	0.036548075	0.000336675	0.033899823	0	0	0.042012521	0	0.306495977	0.023891758	0.090500287	0.094886277	0.025045331
1.14.14.3	1.052344038	0.080567635	0.038480016	0.781934516	0.074240134	0.089955764	0	0.019587203	0.078242102	0	0.776519075	0	0.063706913	0.07858033	0.04744669	0	0.055421082	0.096314851	0.16208106	0.034824256	0.122258425	0.059716987	0	0.038236996	1.491333078	0.013289617	0.052620759	0.187675056	0	0	0.126333507	0.079254768	0	0.074583561	0	0.087363431	0.05191143	0	0.078245562	0.026483905	0	0.090800577	0	1.010181972	0.879975317	0.116760104	0.360036587	0.311192183	0.163905372
1.14.14.5	0.88213316	2.499081576	0	0	0.155147881	0.132076333	0	0.012091009	0.115057386	0.178917898	2.099811264	0	0	0.144000666	0	0.038268386	0	0.131145078	0	0.16503944	0	0.110848015	0.138782282	0.063988592	0.028198967	0	0.414296476	0.744064623	0	0.016818578	2.088990921	0.964836156	0.188994192	0.167477404	0	0.719383336	0.055712596	0	0.1403324	0.638244845	0	0.188151244	0	0	2.181297617	3.038588643	0.185435575	0.183634444	0.095322695
1.14.14.7	0	0	0	0.012403905	0.003923189	0	0	0	0.008969152	0.004887352	0.087197726	0.002769147	0.01137399	0	0.003634459	0	0.014551008	0.00422733	0.007527783	0.015780585	0	0	0	0.005840738	0.01183998	0.005741504	0.00521637	0.006491466	0	0.00430108	0.013170094	0.014198047	0.001196395	0.00747158	0.003475309	0	0	0.000172186	0.000898555	0	0	0	0	0.004419193	0.090840071	0.010304076	0.002145605	0.001116738	0.0061812
1.14.14.9	0.098929773	1.064579664	0.741435911	0.014564183	0	0	0	1.104931309	0.554647858	0.086451621	1.105693352	0.04809302	0.107093698	0	0.039900154	0	0	0.034041079	0.01881791	0.138638256	0	0	0.046170515	0.094798155	0.013990745	0	0	0.949527971	0	0	0.064495566	0.726296914	0	0.018138399	0.116789045	1.07132395	0.065391257	0.011397172	0.346149904	0.498532412	0	0.168385476	0	0.042658847	1.188755059	1.634345183	0.036371924	0.162918282	0.135159014
1.14.15.3	0	1.215270594	0	0	0.041713291	0.037016621	0.012566372	0	0	0.038077441	0.514219827	0	0.022208916	0.011352955	0	0	0	0	0	0.043375031	0.002349923	0	0	0.003810069	0.059751525	0.039884367	0.013012631	0	0	0.023236564	0	0.02991947	0.044632524	0	0	0.045545818	0	0	0.046285502	0.039837588	0	0.018534621	0.017227089	0	0.533831087	0.022704182	0	0	0.050027462
1.14.15.7	0.807163878	0.03349335	0.031162954	0.008224297	0	0	0	0	0.032516082	0.015083676	0.622788867	0.022303286	0	0.013400027	0	0	0.013089346	0.007803362	0	0	0	0.02774311	0.034910786	0	0	0.035798083	0.02727935	0.006481806	0.025041675	0.02086772	0	0.014248062	0	0.03474081	0	0	0.02243685	0.021048258	0.026726125	0.009449994	0.017539513	0	0	0.033223992	0.654671792	0	0.031731623	0	0.028835205
1.14.16.-	0	0	0	0	0	0	0	0	0	0	0	0	0	0	0	0	0	0	0	0	0	0	0	0	0	0	0	0	0	0	0	0	0	0	0	0	0	0	0	0	0	0	0	0	0	0	0	0	0
1.14.16.1	0.820200129	0.007415226	0.010712112	0	0	0.001077875	0.039466535	0.044595374	0	0	0.640722902	0.032050515	0	0.02600873	0	0	0	0.059739489	0.063599886	0	0	0.005886837	0	0.041745055	0.031222749	0.011896697	0.258481272	0.007104163	0.048022103	0	0.000631062	0.02845423	0	0.014641849	0	0	0	0.033484292	0.045203968	0	0.04365089	0	0	0	0.651597654	0.020981164	0.08505744	0.071580707	0
1.14.17.3	0	0	0	0	0	0	0	0	0	0	0	0	0	0	0	0	0	0	0	0	0	0	0	0	0	0	0	0	0	0	0	0	0	0	0	0	0	0	0	0	0	0	0	0	0	0	0	0	0
1.14.18.1	0.008927351	0.003153119	0.017237093	0.003236613	0	0.011031805	0	0	0.004265142	0	0.26228407	0	0.000120991	0	0.001481154	0	0	0	0.019627807	0.016683118	0	0	0	0.023125238	0.063036744	0.015995102	0.007599219	0.016888745	0	0	0	0	0.017494882	0	0.015417552	0.016659261	0.006089882	0	0	0	0	0	0.013781087	0	0.266970559	0.011561509	0.018089225	0.011861054	0.039424778
1.14.19.-	0.019606882	0	0	0	0	0	0	0.008533815	0	0	0.405460441	0.019328588	0.012687412	0.011765565	0	0.017274128	0.013553425	0.034597087	0.009280111	0.006765384	0.034094737	0	0	0.01316286	0	0.002417011	0.018619991	0	0	0.00575527	0.011725556	0.030323653	0	0.023045451	0	0.014185839	0.002551131	0	0	0	0	0	0.004631003	0.014710063	0.427763858	0.010866493	0.019281605	0.007811955	0.007682525
1.14.19.1	0.854397815	1.596526656	0.012723157	0.313072756	0	0	0.33366214	0.009169155	0	0.07024048	1.157108573	0	0.021008233	0	0	0	0	0.083993319	0	0	0.01394727	0	0.056797805	0.063227274	0.072561928	0.079146804	0.012509885	0	0.075169149	0	0.018987509	0.042991705	0	0.006802218	0.054000669	0.049705381	0	0	0.016040258	0.041450962	0	0	0	0	1.183603666	0	0.003454097	0	0.081865895
1.14.19.2	0	0	0	0	0	0	0.00307807	0	7.59248E-05	0.013190383	0.043930634	0.003217667	0	0.001566038	0.0140909	0	0.007514277	0.00737159	0.001408236	0.013743385	0	0.013778489	0.004417791	0	0	0.007688869	0.010568971	0.020621438	0.001569799	0	0.005245426	0.004219221	0	0.012091884	0	0.029521726	0.002261941	0	0.01470846	0.007901415	0	0	0.013119334	0	0.018575209	0.007885837	0.076175569	0.061462196	0.01880247
1.14.19.3	0.000290595	0.308076171	0	0.017308214	0.020278371	0	0	0.023463935	0	0.010007697	0.048778323	0.014625325	0	0	0	0	0	0	0	0.017918129	0.011248186	0.005782269	0.019417824	0.018218368	0.225457817	0	0.016152023	0	0	0.021450353	0	0.02347277	0	0.013777776	0.016872248	0	0	0.003884441	0	0.017736734	0	0	0.023315871	0.013642764	0.014085597	0	0.045429932	0.047623573	0.033364671
1.14.21.6	0	0.129724201	0	0.002895163	0.003206091	0	0.0028959	0	0	0	0.001788227	0	0.001617791	0.00204323	0.002907811	0	0.002638981	0.000897969	0.002110897	0	0.003357787	0.00173085	0	0	0	0	0	0.001394802	0.002393329	0	0	0.001131938	0	0	0	0.000977462	0.001409963	0	0.002548804	0.002277243	0	0	0.002362186	0.003610222	0.000941968	0.003067712	0.000323201	0	0.00287183
1.14.21.7	0.00031706	0.001142172	0	0.00083874	0.000238961	0.000566838	0.000267396	0.000178076	0	0.000991329	0	8.82791E-05	0	0	0	0.001008557	0	0	0.000631431	0.000899999	0	0	0	0.000723772	0.000516921	0.001112801	0	0.000725147	0	0	0	0	0	0.000290913	0	0.000271245	0.000908037	0.001111242	0	0	0	0	0	0	0	0.000525624	0.031220883	0.03119656	0.000930812
1.14.99.-	0	0.020513054	0.000875258	0.028853675	0	0.001009259	0	0.001680961	0.021791308	0	0.523829913	0.021821642	0.018706358	0.004648011	0.02048532	0.023382093	0.002808378	0.020265498	0	0.002307264	0.024787303	0	0	0	0	0.007133296	0.001087249	0.015956423	0	0	0.022695612	0	0	0	9.44832E-05	0.023692044	0.028106883	0.00404449	0	0	0.01876819	0.026665529	0.02870924	0	0.550710743	0.024477505	0.061740992	0.046605323	0.014411116
1.14.99.1	0	0	0	0	0	0	0	0	0	0	0	0	0	0	0	0	0	0	0	0	0	0	0	0	0	0	0	0	0	0	0	0	0	0	0	0	0	0	0	0	0	0	0	0	0	0	0	0	0
1.14.99.3	0.006357372	0	0	0.019481034	0.011644806	0.024671334	0	0	0	0.005625433	0.034945036	0.00769192	0	0.004600575	0.025092508	0.020921314	0	0.184164618	0.232520263	0.192543794	0.220645412	0	0.012086253	0.026149689	0.539694071	0.026740879	0.012556789	0	0	0	0.00242018	0.029402296	0.010230671	0.02294363	0	0	0	0	0	0	0	0	0	0.001734981	0.037095521	0	0.027032908	0.046695827	0.037301839
1.14.99.33	7.34666E-05	0	0	0	7.73266E-05	0.000189278	0	0	0.000184937	0.00027385	0.008773963	0	0.0003933	0.000259409	0.000350932	0.000300059	0	0.000195443	0.000218699	0	0.000330468	0	0.000220908	0.000126834	0.000101244	0	0	0	0	0.000115594	0	0.000247662	0	0	0.000390866	0	0	0	0.000215965	0.000240674	0.000346288	0.000314836	0	0.000162685	0.008538381	9.76989E-06	0	0.000350813	3.51641E-05
1.14.99.36	0	0	0	0	0	0	0	0	0	0	0	0	0	0	0	0	0	0	0	0	0	0	0	0	0	0	0	0	0	0	0	0	0	0	0	0	0	0	0	0	0	0	0	0	0	0	0	0	0
1.14.99.39	0	0.000235057	0	0	0	0.000681677	0	0	0	0.000347744	0	0.000363048	0	5.97107E-05	0.000664231	0.000573004	0	0.01582033	0.016398489	0.015904789	0.015698097	0	0	0	0.000804902	0	0	7.05212E-05	0.000739376	0.000430462	0	0.000460214	9.12203E-05	0.000434693	0	0.000140969	0	0.00029535	0.000396846	0.000204461	0	0	0.000558838	0.000116708	0	9.52259E-06	0.000619341	0.000107631	0
1.14.99.40	1.043065607	0	0.034710911	0	0	0.001954357	0.038420971	0	0	0	0.622996895	0	0	0	0.049224174	0	0.088963712	0	0	0.029028352	0	0	0.00215981	0	0.044957108	0.042338138	0.042171669	0.067285503	0	0.017695424	0.015682574	0.024810594	0.028687984	0	0	0	0.000681318	0.022336408	0.016458728	0	0	0.014624332	0	0	0.629980367	0.140928921	0.08259699	0.119685655	0.086897766
1.14.99.41	0.006697288	0	0.007096781	0	0.001891279	0.004387516	0	0	0	0.005913828	0.028168284	0	0.002589523	0	0.000409237	0.009471659	0.005467458	0.009372187	0.005835844	0	0.007606581	0	0.005561327	0	0.001619255	0	0	0.000656463	0	0.001037431	0	0	0.00131907	0	0.007853339	0.008259202	0.005890856	0	0	0	0	0	0	0	0.035894538	0.008042841	0	0	0.004297985
1.14.99.44	0.018181166	0	0.018832302	0.020973054	0	0.00327608	0.002673632	0	0	0.014182403	0.001319109	0.018885268	0.017804066	0.021142454	0.012257389	0	0.003104597	0.028629596	0.001358325	0.013324128	0.015580817	0.014487009	0	0	0.018484078	0.01700748	0	0.006185618	0.068569134	0.005237668	0	0.014843552	0.010659138	0.002973963	0.002981825	0.013462406	0.008961614	0	0	0.010485121	0	0	0.011771628	0	0.026148679	0	0	0.002287151	0.020087885
1.14.99.46	0.219740678	0.330243091	0	0	0	0.015124251	0	0.013710145	0.023600628	0	0.031913745	0	0.027119142	0.018855768	0	0.002269554	0	0.007041579	0	0	0	0.00367002	0.05012434	0.014341803	0	0	0.232709267	0.442770683	0	0	0.338876179	0.949448986	0.05032584	0.050664629	0.054990396	0.47604355	0.050178593	0.053714309	0.1875977	0.455771032	0	0.130376409	0	0	0	0.885547904	0.128645392	0.070069453	0.008075865
1.15.-.-	9.88328E-05	0	0	0.000135356	0.000134605	6.7784E-05	0	1.50143E-05	0.000130919	0	9.22014E-05	0	7.15279E-05	2.42209E-05	0	0	0.000159241	3.89789E-05	9.16872E-05	0.000138857	4.26956E-05	0	0.000180318	2.86739E-06	0	0	0	0	4.36986E-05	5.84142E-05	0	0.000123793	2.32767E-05	0	0	0	5.31952E-05	0.000103365	0	0	0.000132374	0.000138987	0	0	0	0	0	0	6.20352E-05
1.15.1.1	3.131265622	2.081437045	2.133496267	1.130109532	0.792139222	0.861666845	0.210191134	0.041512064	0.961633101	1.212032857	2.101930884	1.028941245	1.183811798	0	0	0.418006062	1.364272082	1.549464794	1.602533334	1.512243203	1.605425624	0	1.040124575	0.115581982	1.142667947	0.82225062	1.102565702	2.609275836	0.802573611	0.072967942	0.97221086	3.316742755	0.024012445	0	0	2.573811747	0.154247257	0.003468827	0.676779863	1.864103719	1.185148397	1.474200609	0.407315085	0	1.821405784	2.712425674	0.740722805	0.680149803	0.30011098
1.15.1.2	0.056060722	0.046359972	0.045626291	0.020582931	0.05579573	0	0.77425695	0	0.52209476	0.020993475	0.053593423	0	0	0	1.042707423	0.073574455	0.083355114	0.467046125	0.445002168	0.44342157	0.379753119	0.490597732	0.938407525	0.021922396	0	0	0.212890729	0.018998927	0	0	0	0.017901277	0.136098766	0.248824685	0.194926559	0.035396407	0	1.020370609	0.043477168	0.051293309	0.057039233	0.02042365	0.600414701	0.978296897	0.020412263	0.025821669	0.084356955	0.090788022	0.062076568
1.16.1.1	0.995181531	0.30362196	0.030530715	0.415887204	0	0	0	0	0	0	0.640552609	0.024277147	0	0	0	0	0	0.135865326	0.073234736	0.137268641	0.128849078	0	0.001256987	0.007854554	0.522531233	0	0.274751633	0.099077161	0.177098149	0.048744435	0.037825933	0.151559884	0	0.033657942	0	0.036975689	0	0	0.698169806	0.808281338	0.0524807	0.061909741	0.002821786	0	0.683203901	0.118464839	0.079445915	0.038523681	0.037547112
1.16.1.3	0.371016079	0.061424425	0.050037985	0.051100511	0	0	0.120519249	0.043154949	0	0.027297502	0	0.05298537	0.071754149	0	0	0.057532067	0	0	0.118470312	0	0	0	0	0.011156457	0.174917507	0.034909712	0.488998467	1.705507995	0	0	2.121185359	2.062145928	0.093490474	0.155428256	0	1.888386839	0.018346149	0	0.331068079	0.922905968	0	0.129002569	0	0	0	1.721909379	0.098517446	0	0.081283039
1.16.1.7	0	0	0	0	0	0	0	0	0	0	0	0	0	0	0	0	0	0	0	0	0	0	0	0	0	0	0	0	0	0	0	0	0	0	0	0	0	0	0	0	0	0	0	0	0	0	0	0	0
1.16.1.9	0.284363333	0.610503904	0.04399858	0.2223544	0	0.027319476	0.080872476	0.055817063	0.063057192	0.023658335	0.686019089	0.069439601	0	0.082831211	0.072064693	0	0	0	0.124859154	0.085811323	0.02517468	0.07814804	0.077864492	0.033854495	0.795873577	0.007655856	0.230973588	0.603649837	0	0.078139238	0.359427435	0.882388949	0.008270767	0.060083698	0.071952409	0.708531764	0.017210861	0	0.236117361	0.511819573	0	0.060577451	0.00599986	0.075805062	0.598579415	0.919395898	0.180892057	0.07859418	0.129822581
1.16.3.1	0.168167912	0	0.982246689	0.082354248	1.089347875	0.583310229	0.470240284	0.078138776	0.482049573	0	0.133674292	0.476540155	0.400266126	0	0.043076906	0	0.655337663	0.379386955	0.476010416	0.323484861	0.412285574	0	0	0.016542761	0.951936598	0.075070562	0.837829055	0.878350198	0	0.031474225	0.963967852	1.000367139	0	0.091421494	0.006346111	0.957462835	0.061755175	1.012259907	0.234715263	0.569437258	0.03458288	1.732239443	0.146829803	1.034541665	0	0.828959299	0.021457526	0.057802158	0.129221655
1.16.8.1	0	0.007988709	0.009638773	0.000875779	0.007480404	0.004814303	0.000528508	0	0	0	0.002607767	0	0.002705749	0.003853794	0	0.010375059	0	0.00438312	0.010620231	0	0.000743119	0	0	0	0	0.005669214	0	0	0	0	0.001990861	0.008884508	0	0.010794079	0	0.003704547	0.007293865	0.002053946	0	0.007228283	0.007463021	0.000693047	0.009879385	0	0.008667485	0.003427692	0	0	0
1.17.1.1	0.771951586	0	0.048145564	0.04417191	0	0	0	0.012122278	0.038885011	0.020997569	1.037712227	0.036315291	0.029106856	0.030274594	0.022037812	0	0	0	0	0.015408706	0.034669944	0.04974633	0	0	0.08794003	0.055779753	0	0.247059816	0.03460314	0.047132509	0.022970191	0	0	0	0	0.181817031	0.005914858	0.056967383	0.020410746	0	0	0	0.008367531	0	0.990996752	0.047441528	0.028655438	0.046842889	0.132520382
1.17.1.2	1.064227474	0.969613243	0.953193325	0.971511784	1.001745541	0.973630064	0.669574729	0.993041331	0.919437557	0.91878653	1.55984576	1.087850551	0.938702366	0.893182946	0	1.015160163	0.96996131	0.861576463	0.988271965	0.902769791	1.020307039	1.07332066	1.066228511	1.041754942	0.873163917	0.491095016	1.058419085	0.92398933	0	1.088977188	0.932989187	0.955259569	1.07537097	1.104429015	1.120378895	1.000731912	1.079712889	0.929504402	1.069553253	0.450216722	0	1.015932812	0.871947679	0	1.422434761	1.003645562	0.995076392	0.965619887	0.110051551
1.17.1.4	4.837512063	1.909185247	0.162107894	0.338788312	0	0	1.607261129	0	3.8064765	6.075513928	3.410297077	0	0.189694501	0.180926066	2.07361574	1.088778699	0	1.091372362	1.393754977	1.269177481	1.05660739	0.527880944	0	0.000805442	0	0.070408402	1.517326973	1.798992748	0	0.142735117	0.292259565	3.411306846	0	0	0	1.638222664	0	0.476751887	0.269333711	2.011555733	0	0.332898888	0.320062101	0.122326429	3.378236061	0.320195207	1.823763941	2.132019147	0.083921228
1.17.4.1	3.202133645	2.281123118	3.705929486	1.885804453	1.10221853	1.180050682	1.910929895	1.11089388	2.74332626	0.746631847	2.728798521	1.427356015	1.826027225	1.588376732	1.157439019	0.646070426	2.177431384	1.686634191	1.842287474	1.821398978	1.687477496	1.252131496	2.223503738	0.08284518	3.194387401	1.476657452	2.698428901	3.477917831	2.501418239	0.08222207	3.866573676	3.892814747	0.141495044	0	0	3.50658971	0.83537904	1.962813653	2.193132901	2.806467298	2.134509696	1.816840959	1.502566573	2.134753561	3.056214791	4.080811919	1.354843667	0.975875607	2.165240638
1.17.4.2	0.727218872	0	0.903465596	0.878537126	1.097632439	1.45339693	0.957316716	0.974321164	3.040191087	1.06737192	0.433401479	1.214879537	1.194504634	0.953056215	0.930218833	1.917119196	0.490741939	1.362343069	1.204587192	1.253555647	1.469741139	0.941973405	3.882236246	2.08545865	0.619869161	0.968001979	1.33562443	0.995476769	1.105253572	0.87993862	0.885129477	0.888817835	1.059755669	0.905757768	0.946499029	0.806663886	0.95865948	1.060335046	1.056278879	1.022437948	0.921466916	1.015546775	1.905262655	0.974300473	0.667768151	0.719557085	1.250920907	1.317866454	1.3134027
1.17.7.1	0.96276147	1.03398307	0.950751527	0.956974556	1.029762437	0.453206657	0.890258421	1.025379011	0.996330445	0.972730246	0.908224761	1.04607313	0.9687599	0.929424331	0.977220217	0.769310619	0.931680571	1.03035036	0.997359958	1.043960246	1.009394937	0.968167643	1.046193102	1.030795476	0.951027141	0.544275615	1.010600071	0.979327206	0	1.042286962	1.057860457	0.943432036	1.03398187	1.028043622	0.976042587	0.997819581	1.061678229	0.970301612	1.044379435	0.493822193	0.036938396	0.939545515	0.764913825	0.937712095	0.925599263	0.919251075	0.910059257	0.855316753	0.186104689
1.17.99.1	0.001335097	0	0	0	0	0	0	0	0	0.000689744	0.033383681	0	0	0.000926744	0	0	0.031032266	0.015858006	0.016245398	0.017121723	0.015272175	0	0	0	0	0.001299384	0	0	0.000593272	9.81278E-05	0	0	0	0	7.69292E-05	0	0	0	0.001074432	0.00138979	0	0.001299171	0	0.000292204	0.035431959	0	0	0	0
1.17.99.2	0	0	0	0	0	0	0	0	0	0	0	0	0	0	0	0	0	0	0	0	0	0	0	0	0	0	0	0	0	0	0	0	0	0	0	0	0	0	0	0	0	0	0	0	0	0	0	0	0
1.18.-.-	0.000656297	0	0	0.000518796	0	0.000354699	0	0.000623375	0.000758267	0	0.017703471	0	0	0.000379985	0.000580676	0	0.00037744	0.000197019	0.000378978	0.000323644	0	0	0.000222648	0	0	0	0	0	0	0	0	0.000718392	0.000391206	0	0	0.000139205	0	0.000477023	1.44528E-05	0	0.000249505	0.000212363	0	0	0.016789143	0	0.000319984	0	0.000162873
1.18.1.-	0.249169441	0.034350781	0.01546511	0	0.045259502	0	0.023305326	0	0	0.028983649	0.04700849	0	0	0.003437322	0.010090374	0.000101064	0.015430761	0	0.025949752	0.055085987	0.04002451	0	0	0.011156156	0.095646487	0.015668034	0.256836033	0.602677927	0.003250933	0.018614229	0	0.923760435	0.03878826	0	0.027810929	0.5655638	0	0.006605128	0.114747213	0.509387581	0.014626983	0.108140059	0	0.034680856	0.010151033	0.873374746	0	0.03137258	0.043751822
1.18.1.1	0.028583894	1.298205762	0	0	0	0	0.014006283	0	0	0.008630705	0.117756326	0	0	0	0	0.76492422	0	0.005649899	0.033854405	0.08704207	0.027725023	0	0.003717822	0.023066521	0.041389389	0.037006559	0	0.055381004	0	0.003453002	0	0.007686953	0.233124189	0.238336953	0.246744119	0.035155989	0	0	0	0.022702584	0	0.031546561	0.092067475	0.036291364	0.116636384	0	0.225312859	0.219510561	0.037481736
1.18.1.2	1.078063423	2.015495544	0	0.708060201	0.044881889	0.895129059	1.439921946	1.036186493	1.093565673	0.938036448	1.523274766	0.001260851	0.056820102	0.953572071	1.024565104	0.890060957	0	1.357828293	1.288268646	1.519754826	1.432535253	0.988109016	1.001760852	0.607530413	1.143875593	0.526020504	1.045438166	1.081881914	0.454684427	0.916276282	1.056880156	1.006317312	0.774784934	0.91688173	0.881832951	1.022466328	1.006046478	0.080986041	0.273655521	0.406676767	0	0.165990473	0.656221951	0.114620289	1.390497249	0.925461856	0.962974723	0.765454219	0.179723776
1.18.1.3	0.846802814	0.908861547	0	0.094343339	0.105968364	0.095358818	0.100232388	0.073943583	0.054138507	0	1.83873783	0	0	0.007817024	0	0.031126401	0.068037074	0	0	0	0	0	0	0	0.044587908	0.01181871	0.184236014	0.343880455	0	0	0	0.718809768	0.082129083	0.037605921	0.075493126	0.303789051	0.053317566	0.06502755	0.025898778	0.489242447	0.088177274	0.163751812	0.100227888	0.063672735	1.901715726	0.313575265	0.110489565	0.057073002	0
1.18.6.1	0	0	0	0.051451548	0	0.117884045	0.043378143	0	0.079848621	1.039620418	0.240630275	0.039383439	0	0.009596078	0	1.059482844	0.221750395	2.052245431	2.064307954	1.777657505	2.046473646	0	0	1.124470185	0.018320943	0.657995831	0	0.023836456	0	0.034662501	0.00726417	0.163128405	0.441504195	0.256552283	0.289965939	0	0	0.075825966	0.543685791	0	0.074216046	0	0	0	0.115683429	1.127800238	0.675458555	0.636128216	0.145579611
1.19.6.-	0	0.000670658	0	0	0	3.98792E-06	0	0.000275089	0	0	0.000200924	0.00034109	0	0	0.000512647	0	0	0.000588066	0	0.000118613	0.000427835	0	0	0	0.000492917	0.000850844	7.47063E-05	0	0.000643798	0	0.000236639	0	0.00011803	0.000853331	0	0	0	0	0	0	0.000983822	0	0	0	0	0.000183902	0.000106964	0	0.034478015
1.2.-.-	0.012145658	0	0	0	0.022065167	0.000248229	0.01169497	0.020597583	0.001534942	0.023162104	0.092379602	0	0	0	0.004737223	0	0	0	0.012353166	0.027037958	0.015171185	0.002232104	0	0.022945345	0.060249639	0.006048402	0.007335791	0.00169908	0	0.025977562	0.001557418	0.023980735	0.01150429	0	0	0.02396974	0.010574617	0.015419128	0	0.01148044	0	0	0	0	0.120568695	0.012486868	0	0.020263432	0.010470909
1.2.1.-	0.965835815	0.558923387	0	0	0	0	0.241087938	0.133434366	0.133098681	0	2.868159926	0.033399875	0	0	1.104061402	0	0.064836323	0.154562406	0.0854991	0.233500182	0.026143591	0.13925717	0	0.163870629	0.835541977	0.384839318	1.082926935	1.531785609	0	0.10687095	1.086524853	2.681656316	0.05975206	0.150189442	0	1.601690477	0.092007714	0.018134644	0.591510876	1.633637354	0	0.26153541	0.197840662	0	3.266397398	2.193896693	0.315991207	0.22799425	0.101406268
1.2.1.10	0.571247889	0.056445792	2.042428606	0	0.150403119	0.043076386	2.170330508	0	2.157933953	1.813976938	0.941228097	0.161043724	0.238000716	2.094279355	0.14584826	2.527997672	0	2.534597408	2.197924185	2.422805198	2.546537722	3.96559635	4.060848682	0.94026851	0.298423685	0.786156845	0.942072079	2.012747964	2.184957362	1.888540314	1.183118882	2.698158654	1.25848484	1.22820972	1.072903328	1.85304519	0	2.163291263	0.525312113	2.137952246	1.820878728	0.078779295	1.549959385	0	0.917631416	2.509376897	0.966869611	0.995106283	1.883409664
1.2.1.11	1.304794068	1.065818601	1.888840656	0.989951845	0.930164524	0.995045067	0.534166185	0.897523887	0.480040316	1.035411186	1.092022565	0.921095013	0.970603115	0.951982403	1.063568533	1.077490924	1.023485514	1.158186469	1.189394702	1.180119226	1.152298588	0.935471112	0.922390792	0.973294197	1.083051561	0.994634813	1.340708537	1.799637713	0.938295715	0	1.986141906	1.98050472	1.035879803	0.990919629	0.893126313	1.800115513	1.103153838	0.707633939	0.558643232	1.517794454	1.053551688	1.948618205	0.696663122	0.048428506	1.058287294	2.367662849	1.154824831	1.221559874	0.744348593
1.2.1.12	1.585693412	2.036557819	0.860965328	1.326399704	1.083869888	0.948262641	0.942872149	0.941089386	0.944575146	0.92425144	1.118683811	0.958489194	0.966390817	1.084117044	1.957110887	1.052054346	1.074480941	1.408096863	1.346072036	1.284970331	1.33906865	0.958354348	0.942380514	1.5157717	1.798791995	1.540444249	1.829101387	1.563685215	1.919671677	0.991832532	0.96820463	1.842165987	0.909048276	1.066445757	1.037607091	1.457962531	1.049810221	0.912167744	1.099638487	2.042061692	0.982741389	1.155554281	1.092730316	1.008265591	1.068719986	2.246095455	1.278030609	1.318920773	1.014057134
1.2.1.16	2.612590209	2.356002135	0	0.193813956	0.076746927	0	0.163273808	0.146014658	0.681388961	0	2.565019864	0.014443096	0.154010547	0	0.081386495	0.118664369	0.043830988	0	0.353064304	0.187073107	0.163731121	0	0	0	2.650936855	0.239391464	0.9290459	1.22274046	0.298488539	2.056839891	1.416159403	1.140780006	0	0.145496151	0.145030768	1.171616569	0.085334125	0.19507576	0.400969648	0.55205014	0.059825927	0.357497672	0	0	2.999567054	2.835157644	0.593739799	0.722516295	0.953569236
1.2.1.18	1.899903518	1.602965122	0.150798185	0.629436608	0	0	0.204036953	0.145778612	0.060023254	0.858020641	2.252888607	0.072786092	0.148914615	0	0.974983881	0.101793195	0.137038073	0.004132264	0.02963748	0.03623784	0.027282011	0	0	0	0.234887084	0.625951888	0.273891175	0.506519502	0.265919571	0	0.850503341	0.185799708	0.075839169	0	0	0.275639739	0	0.126608413	0	0	0	0.230951239	0.117302104	0	2.122038201	1.143400599	0.218024547	0.379431039	0.169415628
1.2.1.19	0	0	0	0	0.002950826	0.006940338	0.035598953	0.033889141	0.046800557	0	0	0	0	0	0	0	0.007979546	0	0	0.031824268	0	0.00628995	0.020685906	0.00944722	0.073389766	0.042895145	0.255826953	0.606860073	0.045223449	0	0	0.914795367	0.039299111	0.040726498	0	0.604512578	0	0.046966728	0.198423754	0.454623844	0	0.139501076	0	0	0.056619496	0.706681538	0	0.029195776	0.0858826
1.2.1.2	4.511635049	0.369540849	6.25604899	0.592250285	0	0	0.057841827	0.425565068	0.008662668	0.198821502	7.782888588	0	0.223936712	0.577666968	9.003436186	0.799486221	4.727517869	0	0	0.133737442	0.271406918	0.607967185	0	0.449482533	1.655882315	0.89486336	5.604406395	4.475040698	0.42243546	0	1.322989198	6.591529898	0.933352852	0	0.821299652	5.027990537	0	2.157033203	2.084442283	3.686759386	0.444963585	3.798324285	0.303516048	0	7.248627161	6.784126261	1.052441327	1.009363451	0.903985259
1.2.1.20	0	0	0.010492184	0	0.001085444	0.009257536	0	0	0.005023666	0	0.025001087	0.002887079	0.013225128	0	0	0	0	0	0.015165037	0	0	0.000500913	0.010490277	0.013215012	0.013220386	0.011114957	0.012070685	0	0	0.002714625	0	0	0	0.007913563	0	0.015420048	0	0.006708913	0	0	0.00889561	0.00770101	0.012756835	0	0.025279284	0.012590163	0	0	0.027047682
1.2.1.22	0	0	0.078410395	0	0	0.041110277	0	0.019332197	0	0	0.147398965	0.288559282	0.425650307	0.052348912	0	0.102876932	0.774025361	0	0	0	0.103736334	0	0	0	0.008227443	0.10142613	0.490312653	0.889467647	0.108302369	1.948238539	0.379293355	1.766642017	0	0	0	0.842519257	0.04359242	0.103451148	0.44320172	1.544936928	0	0.075374153	0	0	0.232943986	1.754542947	0.125802483	0.023945074	0.176787521
1.2.1.24	0.018288829	0.114993229	0.004112242	0.201119931	0	0.002097159	0.004946284	0	0.009085632	0.007348454	0.053228027	0.017563977	0.011782516	0.016192192	0.010356824	0	0	0.008449943	0.017055276	0.00313735	0	0.018845701	0	0.000328129	0	0	0	0.027512908	0.002040348	0	0.27384725	0	0.015301805	0	0.005908929	0.039967248	0.012717102	0.013283922	0.002281652	0.019785328	0.009977259	0	0	0.01742227	0.044605842	0	0.134602944	0.135624759	0.018325399
1.2.1.28	0.383849845	0.702856376	0	0	0.021782207	0.010524794	0.029665841	0	0.003974041	0.00487325	0.679990947	0	0.036409129	0.012823769	0.024487176	0.021321464	0	0.044128521	0.005749321	0.035572649	0.00326886	0.040146907	0.042131446	0.029484692	0.19883952	0	0	0	0.017451154	0.039829667	0.012612958	0	0	0.001991587	0	0.010110543	0.034592479	0.02387313	0	0.02179223	0.01079666	0.008532568	0	0.032025655	0.649267766	0.026713391	0.143693728	0.143298239	0.015532041
1.2.1.3	2.492716699	3.965981551	0.078675528	0.290674769	0.028035303	0.580810255	1.302931506	0.870714605	1.472642634	0.073606328	5.655026462	0.017404907	0	0.617098667	0	0.297844685	0.16489349	0.537645053	0.451237536	0.657343901	1.091541942	0.72765387	0	0.138829642	1.082031426	0	1.353291444	0.523360142	0.257296064	0.299769337	0	0.134353427	0	0.334033672	0.549126756	0.409252344	0.179691333	0.760134018	0	0	0.21480197	0.03860655	0.040176579	0.240294262	5.627403065	2.341432181	1.139119275	1.226401588	0.218478445
1.2.1.32	0.210172651	0	0	0.00190185	0	0.009665604	0	0.01566151	0	0	0.210755405	0.007369749	0.007088851	0.006977912	0	0.019237897	0.0149204	0.000364759	0	0	0.00720273	0	0.013263012	0	0	0.009318588	0.011786747	0.012421176	0.007755438	0	0.012883135	0	0.000311811	0	0.000687306	0	0.013325635	0.013823023	0.012554144	0	0.01367106	0	0.015836741	0.012666445	0.205520985	0	0	0.006987448	0
1.2.1.38	1.842086085	1.891667558	2.07088569	0.781427231	1.959680321	0.809306276	0.155802959	2.175210586	1.920517651	1.95721989	2.431163377	1.897005073	1.892383441	2.06332729	1.894173354	2.174253979	1.928366988	1.158519268	1.191188639	1.120371732	1.096848929	1.867043567	2.190839302	2.028827376	1.974210078	0.190186643	2.606447219	1.686699268	0.226871898	0	1.8320041	1.798028262	1.636811701	1.680203709	1.61406111	1.888755726	2.181258476	0	0.417480921	0.910230729	0	0.267901258	0.834393956	0.112012642	2.432004641	1.846918184	1.655129485	1.764342286	0.405393021
1.2.1.39	0.260574676	0.56272971	0.068320677	0	0	0	0	0	0.026174128	0	0.770556803	0	0	0.060254744	0.021047762	0.056714157	0.036262187	0	0.072014106	0	0.002963656	0	0.064074104	0.040938282	0.493976243	0	0.227655021	0.294365054	0.013100852	0.067596022	0	0.406030941	0	0.050990869	0.058307262	0.348916997	0.029710386	0	0.120629155	0.245552442	0.026738957	0.102601242	0.003989645	0.016778852	0.850709403	1.756751482	0	0	0.052096279
1.2.1.4	0.212307093	1.244012266	0	0.005072678	0.017713031	0	0.025825475	0	0.026213907	0.048171065	0.549157738	0.015013809	0.012812423	0	0	0.00135672	0	0.028345662	0.024320386	0.027293763	0.02125414	0	0	0	0.075068627	0.010017019	0	0.031855192	0	0	0.091563687	0.020997936	0.018848566	0.047774323	0	0	0.032049466	0	0.01149189	0.022576503	0	0	0.044228852	0.041439275	0.600309516	0.124556832	0	0	0.064838067
1.2.1.41	1.064704785	0.986686705	1.075888891	0.76718282	1.062788674	0.43279561	0.402599601	0.977745065	1.048173174	0.925077483	0.884054417	1.019218921	1.004055605	1.034913397	1.008103411	0.795455855	0.77958322	0.852484591	0.85627801	0.857059741	0.842563203	0.977571319	0	1.037593973	1.007326289	1.033912829	1.267201741	0.901875731	1.063346484	0.981322053	1.02926522	1.048149966	0.994505954	0.938499992	1.033513377	0.89479417	1.002092081	0	0.259934134	0.521695539	0	0.900260975	0.512107612	0.074966723	0.950585296	0.872506869	0.899103824	0.865580034	0.426547441
1.2.1.43	0	0	0	0	0	0	0	0	0	0	0	0	0	0	0	0	0	0	0	0	0	0	0	0	0	0	0	0	0	0	0	0	0	0	0	0	0	0	0	0	0	0	0	0	0	0	0	0	0
1.2.1.46	0.038395163	0.007906875	0	0.109622529	0.007753979	0	0.040110749	0.034241461	0.005071491	0	0.503887491	0.007836897	0	0.031789238	0	0.020260419	0	0.024842028	0	0.016259179	0.000779184	0.032275701	0.006253419	0.014469442	0.017792259	0	0	0.00947607	0.024227218	0	0	0	0.030573902	0.02438933	0	0.022005948	0	0.012569144	0	0.009006561	0	0.041489337	0	0.026553006	0.569313728	0.015651617	0.102813882	0.112244099	0.033981834
1.2.1.5	0	0.001674851	0.003256727	0	0.007943315	0	0.017417413	0.003085658	0	0	0.046892856	0	0	0.019933878	0	0.004942501	0.018944429	0.172705456	0.166161536	0.191794566	0.162488962	0	0	0	0.019563509	0.021730558	0.010426995	0.011341847	0.005347683	0	0.009579771	0	0.015332939	0	0.007357607	0.033292974	0.019362835	0.252285198	0	0.011970117	0.01952619	0	0.016867065	0.008208147	0.037230207	0.693064962	0.098939214	0.076634737	0.005618932
1.2.1.50	0.000646092	0	0.000635424	0.000364864	0.00015306	0.000633614	0	0.000600748	0.000418776	0	0.008874181	0	0	0.0001716	0	0.000192101	0	0	0.0004334	0.000111978	0	0	0	0	0.000439042	0	0.000277267	0.008922641	0.00033091	0	0	0	4.39539E-05	0	0	0.008009587	0	0	0.000234991	0	0	0.000569586	0	0.00043759	0.008637637	0.000182665	0.000635504	0.00059734	0
1.2.1.54	0.001750205	0.006544511	0	0	0	0.003204746	0.024605588	0	0.029958335	0.030337599	0.022752096	0.025822004	0.00034618	0.034092259	0	0	0.018321439	0	0	0	0.025566581	0.047498852	0.015004258	0.028451736	0.021660562	0.011250975	0	0.018254932	0.018777021	0.031659724	0	0.028322782	0.021376577	0.032321012	0.034616733	0.028741301	0.030893216	0	0	0.012799818	0	0.046137207	0.024017572	0.011710764	0	0.029208882	0.105232774	0.136123988	0
1.2.1.59	0	0.000106507	0	0.000522117	0	0.001245335	0.001234831	0	0	0.000131537	0.007926298	0.000108088	0.00077334	0	0	0	0.001358341	0.001378842	0	0.000758111	0	0.000929525	0.001026416	0.001110132	0.000687914	0	0	0	0	0.000602483	0	0	0.000777938	0	0	0.000598175	0.000385781	0.000120988	0	0	0.00090021	0	0.001207485	0	0.008978837	0.000657009	0.029991839	0.029843251	0.01271073
1.2.1.60	0.16459657	0	0	0.061323888	0	0.042323447	0.062473177	0.057863076	0.021791803	0	0.79172627	0	0.026037971	0	0.045720192	0	0.023587092	0	0.013995312	0.001229825	0	0	0	0	0.168524733	0.036948529	0.030662295	0.473014967	0.006061539	0	0.052970665	0.393753029	0.006454954	0.025048168	0	0.407895975	0	0	0.004989331	0.267730603	0.057251015	0.010779342	0.044043017	0	0.792125221	0.954397346	0.016416315	0	0.169333486
1.2.1.65	0	0	0.013230336	0	0.015943359	0.003609746	0.00033026	0	0.00742532	0.005132458	0.310644148	0.004397221	0.00667212	0.002302946	0.011955225	0.001071276	0.011370403	0.016577438	0	0	0	0.007988697	0	0.005810925	0	0	0.013346423	0.015817828	0	0.009675958	0.008691447	0.016657691	0	0.000576299	0.015202756	0	0	0	0.016915487	0	0	0.007549933	0	0.011061567	0.319169207	0.015088957	0.016079918	0.001002361	0
1.2.1.68	0.820024596	1.756432407	0.053357807	0.009826413	0	0.012899501	0	0.002743211	0.040138815	0.012027052	0.820783722	0.019572888	0	0	0.060781885	0.048698334	0	0	0.00761726	0	0.026908451	0	0	0	0	0	0.183579113	0.073812222	0.020955403	0	0	0	0.014053977	0.011962446	0	0	0.048662174	0	0	0.051408662	0.058119722	0	0	0.023373544	0.732309793	0.1056225	0.057047	0.064263803	0.08812424
1.2.1.70	1.048848975	1.062227923	0.861105187	0.474214609	1.027357459	0.07181173	0.36354835	0	0.963843651	0.946980331	0.944808793	0.096317548	0.052372867	0.066516071	0.966063706	0.161118892	1.011143061	0.576319245	0.734102616	0.731222446	0.613359114	0.011239065	1.02541161	0.420135905	0.857411328	0.527201551	0.57432596	0.94769033	0.08859464	0.925348754	1.058777159	0.897986892	0.265770852	0.390794362	0.334870457	0.978262023	0	0	1.034277572	0.561408365	0.090399773	0.264323219	0.461058345	0	0.955313663	0.866502636	0.3109218	0.357046234	0.069320219
1.2.1.71	0.196566326	0.915080758	0	0	0.084739358	0.058304387	0.009221151	0	0	0	0.518032778	0.051022515	0	0	0	0.016268327	0	0.042768088	0	0.037155317	0.001188404	0.071334738	0	0.022371882	0.036426413	0	0.562256718	0.73895805	0	0	1.083460875	1.01541375	0	0.015847933	0	0.750316478	0	0	0.173315678	0.828238283	0	0.054938528	0	0	0.425344454	1.28951548	0.085380467	0	0.030861607
1.2.1.72	0.141991273	0.979179892	0.027808211	0.002313808	0.044624067	0	0.026302682	0	0	0.02001523	0.010698683	0	0	0.071227698	0	0	0.065223616	0.098871863	0	0	0	0.002120724	0.041308559	0	0.098017736	0.079885018	0.266883417	0.850496441	0.008146242	0.066385225	0.966368407	0.975441595	0.039461657	0	0.032381791	0.808926126	0	0.055683002	0.178034066	0.570957595	0	0.151237496	0	0	0.035990018	0.850143153	0.121112728	0	0.108649911
1.2.1.75	0	0	0	0	0	0	0	0	0	0	0	0	0	0	0	0	0	0	0	0	0	0	0	0	0	0	0	0	0	0	0	0	0	0	0	0	0	0	0	0	0	0	0	0	0	0	0	0	0
1.2.1.8	0.622334276	1.618557345	0.050054326	0.351421663	0.079318623	0.045246918	0.005763139	0	0.009991599	0	2.771019578	0.068302953	0.01211327	0	1.09005811	0.02538276	0	0.133473291	0.093349521	0.030896741	0.15430807	0.106098982	0.046823585	0.070305907	1.109880544	0.128730415	0.250042788	0.783371944	0	0.166381833	1.179441359	0.699010419	0.065890975	0	0.150403458	0.523183628	0.086324946	0	0.302416352	0.594943986	0.147792473	0.166139392	0	0	2.791800514	1.29943958	0.387386121	0.537468947	0.254808073
1.2.1.80	0.000310661	0	0	0	0.000284591	0.000395375	0.000379178	0	0.000347331	2.36262E-05	0.008569408	0	0.000382651	0	0	5.01544E-05	0	0	0.000113124	0	0.000142795	0	0	0	0	0.000390181	0	0	0.000110347	0	0.000178711	0	0	0.000374313	0	0	0	0.000145883	0	0	0.000115121	0	0	0.000156791	0.008668879	0.000317992	0.000116784	0.000400896	0.000386574
1.2.1.9	0	0.529022027	0.004760476	0.023608732	0	0.021851868	0	0	0	0	0	0.033887397	0.005065999	0	0.01577013	0	0	0.473348522	0.536428176	0.481915829	0.514077635	0	0.028213134	0	0.012456427	0.00895253	0.004314941	0.04503424	0	0.036477608	0	0.005816606	0.067514706	0.074100846	0.141980525	0	0	0	0.003865091	0.032443957	0.012694288	0.011989623	0.102992235	0.020719989	0.008804411	0.005646435	0.097255867	0.136084263	0.079600036
1.2.3.1	0.006354121	0.023053166	0.001218495	0.022888492	0.018387229	0.012841859	0	0.007774443	0.000841897	0.989695101	0.015235853	0.004708555	0	0	0.011626434	0	0	0	0.025522503	0.021504624	0.032289051	0.020668423	0	0	0.002356872	0	0	0	0.003296497	0	0.001185718	0	0	0.004865921	0	0	0	0.004376983	0.010149696	0	0.024908352	0.023577032	0	0.005687998	0.007358583	0	0	0	0.000197128
1.2.3.3	0.008342062	0	0.037744974	0	0.973464541	0	0.013292328	0	0.04643254	0.054630478	0	0	0	0	0.033242825	0	0	0.024502806	0.02511002	0	0.026772611	0	0	0.046684025	0.060772633	0.059768138	0	0.030081437	0.45200217	0.054075836	0	0	0	0	0.024360919	0.038393758	0	0.022570964	0.023390436	0.003705004	0.005060042	0.039529611	0.116530191	0.024353484	0	0	0.108115137	0.117660282	1.109479991
1.2.4.1	1.300056129	2.647223232	0.998009148	0.722556368	2.185228652	0	0	2.727972646	1.197156477	0	3.083543976	0	0	0.118961791	0	0.339517833	0.308920406	0.491778807	0.823466476	0.460216024	0.656055308	0.118738421	0.025482902	0	1.331524323	1.05949202	0.534066427	0.95478948	2.154906078	0.174880024	1.243994765	1.120781542	0.211651071	0.305095542	0.196266239	1.191934471	0.00992467	0.004839476	0.22198842	1.683881324	2.271605432	0.859242062	0.38831256	0	3.055106683	2.058087793	1.448694145	1.329755125	1.180462483
1.2.4.2	0.922433674	1.040571382	0.952945426	0.942188368	0.977835474	0.108508893	0.092254792	0.035961366	0.040049109	0	0.876071666	0	0	0	0.023948646	0.045293143	0.045080579	0.002425306	0.050106307	0.059023697	0.060666138	0.074028712	0.109188056	0.011861207	0.989346653	0.053710486	0.568487773	0.913230463	0.012008475	0.038149558	0.970986984	1.210917686	0	0	0	0.991368852	0.042350297	0	0.252617578	0.530841629	0.091841464	0.9942743	0	0.075306543	1.073177587	0.964766017	0.160326657	0.07951491	0.235402354
1.2.4.4	0.016430655	0.113393877	0	0.38236988	0	0	0.113385202	1.051976149	0	0	0.941690291	0.504067466	0.644553774	0	0	0.016868162	0	0	0	0.045419691	0.01532112	0	0	0	0.09901618	0.951942469	0.58953614	0.118237434	1.122088475	0.024666632	0	0.106093881	0.105489998	0.017598958	0.086791594	0.022694313	0	0	0.01053329	0.00764681	0.010729167	0.101095384	0	0.006970718	0.950000382	0.180856094	0.017969606	0.225907033	0.227990754
1.2.5.1	0.308074883	0.146900535	0	0.4691565	0.994713325	0.488907861	0.002058907	0	0	0.020343559	0.93474019	0.439136474	0.4214471	0	0.959986005	0	0.002909346	0	0.10661323	0.055214333	0	0.072336468	0	0.039650987	0.781249718	0.087440376	0.176898606	0.78777777	0	0	0.977182478	0.923345788	0.092388359	0	0	0.753428487	0	0.00913774	0.083455118	0.512279231	0.064693646	0.154636977	0	0.007555794	0.975976827	0.906966689	0.339439319	0.233270477	0.072929219
1.2.7.-	0	0.02170853	0	0.199363153	2.827731316	0.969002886	1.483786532	2.085737275	0.956148383	1.979564088	0.469858893	1.11702811	0.934991338	0.005882467	6.196719626	0.905032096	1.119527221	1.495872613	1.692591054	1.260477193	1.582867128	0.942187551	0.855893753	0.758945571	0	1.464862201	7.58577672	0.981066554	1.66097303	0.935182225	0	1.069108869	0.632026671	1.137777002	0.784347212	0.584801845	0.761831249	0.840010888	1.850809475	0.367736299	0	0.034224507	0.775941505	0.826009258	0.612663907	1.181226538	0.630623151	0.399827405	0.020102198
1.2.7.1	0.142211792	0	0	0.173559553	0.176652055	0	0.25832577	4.164496808	0.203526389	7.86944928	0.06860582	0.092561569	0.161772342	0	0	0.666310803	0	0.951391656	1.197529348	0.731216504	0.783322498	0	1.986262485	1.97221124	0	0	0.991385815	0.283044128	0	0.207198687	0	0.012048051	1.30181712	1.082548168	1.434291716	0	0	2.785282281	0.52439285	0.276191868	0	0.068034934	0.333392003	0	0.00220837	0.278557771	0.246065209	0.567055995	0.36336396
1.2.7.3	0.324989829	0	0	0.216380698	0.295993799	5.039642358	0.467900413	0	0	4.152083685	0.456685642	6.163437303	6.441911054	0.422859196	6.67887316	4.47416554	3.555172237	2.071546341	1.831180144	1.641015175	1.88516109	0	0	0.136282491	0	1.3749091	2.901939909	0.008936958	0.372954839	0.047600405	0.128577924	0.207778138	1.377540941	1.756212641	1.366231389	0.416618642	0.311401464	0	0.326031672	1.026781842	0	0	0	5.159607079	0	0	0.496776204	0.655013724	0.206594408
1.2.7.4	0	0.004790027	0	0	0.003800388	0.007730748	0.003427531	0	0.006249816	0	0	0.013144153	0.011658656	0.006520872	0.011240388	0.008070607	0.013582185	0	0	0	0.005043434	0.013193569	0	0.009594726	0.003184562	0.009396854	0	0	0	0	0.00186763	0.010271892	0.305184846	0.309623734	0.286206976	0	0	0	0	0	0	0	0	0.007722066	0	0.007869595	0.000753432	0.013735509	0.002398846
1.2.7.5	0.417244896	0.037458209	0	0	0	0.006632986	0.020295062	0	0	0.014258637	0.082020088	0.03067513	0	0.040420897	0.961091144	0	0.016490213	0.293554006	0.278995848	0.278548313	0.335536417	0	0.011059572	0.036113553	0.009340393	0	0.521387312	0	0	0	0.024759206	0	0.289277057	0.315868762	0.28484312	0	0	0.034131049	0	0.038650606	0	0.01620935	0	0.028753625	0.092661463	0	0	0.000174351	0.084705926
1.2.7.6	0	0.000207323	0	0.000249084	0	9.72113E-05	0.000277147	0.00030926	0	8.16919E-05	6.27524E-06	0	0	0	0.00021117	0.0002902	0.000216379	0.000256033	0	0.000198379	0	9.27843E-05	0	0	0	0	0	0.000305748	0.000319806	0.000267741	7.95251E-05	0.000157601	0	0.000133559	0.000250133	0	0	0	0	0	0	0	0	0.000221275	0.000307356	4.05273E-05	0	3.88295E-05	0.011818848
1.2.7.7	0.006305553	0	0	0.02581397	0.02350249	0.023166093	0	0	0.0054094	0.97467564	0.016524201	0.000562222	0	0	0	0.203248416	0.014259175	0.070860363	0.068091568	0.091674939	0.063508099	0	0	0	0	0.027577523	0	0.012445688	0	0	0	0	0.019743538	0.024122575	0	0	0.016187943	0	0	0.008969564	0	0	0	0.013677658	0.021408065	0.006311146	0.032270402	0.056610494	0.024252542
1.2.7.8	1.014817802	0.614033972	0	0.078253894	0	1.732969873	0	0.129560721	0.244254258	2.282780394	1.900013714	1.910825486	1.738307978	0.030136967	9.880657235	1.321552985	0	0.939054012	0.976587985	0.591336446	1.107583773	0	0	2.196577028	0	0	2.096597991	0.199930609	0.038934137	0	0	0.243778804	1.740802427	1.503849425	1.22059314	0.290716566	0.246388058	0.187005137	0.244074342	0	0	0.201575485	0	0.183858905	1.725123444	0.268537793	0.818326435	0.94604393	0.116480309
1.2.99.2	0.146586379	0	0.118628255	0.16479276	0	0	0	0	1.674288764	3.890720362	1.376136267	0.005219544	0.003426623	0.050314804	0.156972213	2.323818567	0	1.865938779	1.931725542	1.974929175	2.100049586	0.060410591	0	1.04889411	0	0.0402528	0	0.130885779	0	0	0.129061166	0	0.666790304	0.786134163	0.757688007	0.000541813	0.976023205	1.00232798	0	0	0.170847168	0	0.436423577	0	1.669114323	0	1.237580052	0.943043707	0
1.2.99.5	0	0	0	0	0	0.047785879	0.054248694	0	0	0	0.251374096	0	0	0	1.99430059	0.006550758	0.040138807	0.169841084	0.210367705	0.178720137	0.114406923	0.013402	0	0	0.013312547	0	0.002805829	0.039773417	0.044697138	0.033166218	0	0.011877761	0.148813901	0.160025964	0.171962481	0.054269115	0	0	0	0.038295731	0.017628173	0.030633648	0	0.030637679	0.201735754	0.044015788	0	0.01211858	0
1.2.99.7	0.014029682	0	0.023940155	0	0	0	0	0	0.018737435	0.006564917	0	0	0	0	1.009985061	0.021026325	0.005365236	0	0	0.008040494	0	0.010956079	0.015071476	0.006670111	0.002352946	0.014164912	0.008933261	0.019668441	0	0	0	0.01001233	0	0	0.022104975	0	0.025538473	0.01125535	0	0	0.00164062	0.021754357	0.024475485	0.004356645	0.007949788	0	0	0	0.007710061
1.20.4.1	1.795940674	1.772731853	1.075158182	0.505962755	1.217029211	0.626912634	0.95670865	0.862183192	0.903662402	1.079099979	2.556973507	1.190153423	1.279578809	0.189405227	0.818063842	1.023121179	0.298640512	1.611951968	2.059125428	1.974762036	1.726075148	1.08491987	3.993229795	0.482700068	1.208974033	0.459033448	1.132756957	1.447945455	3.384305867	0.182693215	0.730362727	1.887698715	0.481875838	0.594317978	0.628011808	1.48192246	0.876383202	0.130698486	1.360779616	1.997063833	1.778224265	1.34521431	2.499988032	0.066272454	2.686143428	2.27860119	0.817026934	0.910277111	2.106888501
1.20.9.1	0	0	0.000137218	0	0	0	0.00400208	0.002220232	0.001281721	0.006495701	0.134237672	0.003355556	0	0	0.002860809	0.001339302	0.003569586	0	0	0.005106614	0	0	0	0.004932106	0	0	0.006298371	0	0	0.001257821	0.000332409	0.005868972	0.000427933	0	0	0	0	0.004369195	0	0.004550587	0.005518018	0.005399752	0.006352767	0.005051889	0.130181692	0	0.004591029	0.002395253	0.00340549
1.21.-.-	0	0.000995688	0	0	0	0.002841823	0	0.000870566	8.25662E-05	0	0.002386455	0.00448579	0.002573462	0	0.001029096	0	0	5.80857E-05	0.003225702	0	0.004615533	0	0	0.00468309	0.003657666	0	0	0.004370857	0	0	0	0.001662299	0.003229348	0.000898319	0.002438805	0	0	0	0	0.003555628	0	0	0.001696183	0.005114693	0	0.002983042	0.061883261	0.064266501	0.016342257
1.21.3.1	0.001389904	0.042098779	0	0	0.000150554	0.00081702	0.001749844	0	0	0	0.009636117	0	0	0	0	0	0	0.015412681	0.016308647	0.016210459	0.01567357	0.00041712	0	0	0.000924003	0	0.000604382	0.005162701	0.001456323	0.000757584	0.000569657	0.001119132	0.000815973	0	0.000783202	0.004440345	0.000872535	0	0.001451147	0	0	0	0.001427953	0.000464507	0.007974455	0	0	0	0.00142415
1.21.4.1	0.042184343	0.045932074	0.083881144	0	0.01608222	0	0.079177909	0.011417235	0	5.95648E-05	0	0.071867736	0.075028281	0.049362242	0	0.071346069	0	1.305432901	1.325619505	1.367600165	1.361651004	0	0	1.536318655	0	0.059469881	0	0.009962691	0.081057124	0	0	0	0	0	0	0	0	0	0	1.196660809	0.077953455	0	0	0.012922598	0	0	0.316338585	0.276206733	0.072039658
1.21.4.2	0	0.052858056	0	0.147869448	0.154013079	0.009510689	0.075316074	0.01064059	0.041142276	0.076506354	0	0	0	0	2.796974232	0.221312529	0.086570873	1.254478311	1.340612522	1.395871193	1.429506869	0.200322152	0.935046615	1.42606174	0	0.054809404	0.136067944	0	0.364257442	0.064608142	0.104578951	0	0.153126584	0.06916413	0	0.199461097	0	5.156596467	0	0.597591082	0.910247147	0.142479489	0.490305259	4.82778081	0.147882971	0.194821368	0.821922528	0.861690041	0
1.21.4.3	0.005919609	0	0.002968374	0	0.009172583	0.001321495	0	0	0.008533871	0.0135638	0	0	0.010879071	0.001813678	0.007124286	0	0	0.012874372	0.002870003	0.008023008	0.012767409	0.005243039	0.003348629	0	0	0	0	0.013695522	0	0.000907044	0.004634717	0.000550623	0.004106552	0.001852299	0	0.003209533	0	0.49590002	0.011077504	0.010405087	0.004138437	0	0.008798366	4.55043E-05	0	0.001222926	0.007579498	0	0
1.21.4.4	0.076247694	0.045865309	0	0	0.107251643	0.069205196	0	0.133903847	0.148901317	0	0	0.031753602	0.104398466	0.094953098	2.0797842	0	0.095452797	0.376487099	0.380085029	0.253547733	0.370758026	0	0	0.503936833	0	0	0.052402981	0.122893212	0	0	0	0.042775754	0	0.053259687	0	0.057512594	0	4.637861224	0.095079181	0.452171647	0.006345094	0.040582249	0.094391123	3.073149406	0	0.017879041	0.132045476	0.292738449	0.142444478
1.3.-.-	0	0	0.002709126	0.010287526	0	0.003161482	0	0.001594464	0	0.006189841	0.025073469	0	0	0	0	0.003484071	0	0.023400378	0.012071389	0.018353584	0.019666598	0	0.003776879	0	0.005189595	0	0.255472299	0.015471388	0.001586316	0	0.00303816	0	0	0	0.00444139	0.01840357	0	0	0	0.006348267	0.002352355	0	0.006775289	0.002364608	0.034797055	0	0.037533819	0.021036374	0.00603385
1.3.1.-	0.077719731	0.094281469	1.185700485	0.045261097	0	0.61180612	0.016387715	1.104388298	0.023912716	1.101704016	0.334899792	0.994533464	1.029050941	0.03189325	0.081687881	0.699576639	0.927693439	0.693691925	0.704329933	0.747180566	0.720234362	0.467202352	0.987950401	0.549549242	0	0.968534868	0.784671306	0.057789535	0.491094565	0.895506927	0	0.056692949	0.950829452	0.881648809	0.845168679	0.183515833	0.961054102	0	0.798499803	0.072295594	1.098327167	0.064893823	0.511097529	0	0.170584104	0.955811927	0.691242725	0.74792639	0.392139538
1.3.1.10	0.000428645	0	0	0	0	0	0.000314818	0.000765991	0	0	0.017753438	0.000704431	0	0	0.000443675	0	0.000583796	0.000703538	0	0	0.000720338	0.000816973	0	0	0	0.000124559	0.000682966	0.000359539	0	0	0.000396642	0.000722206	0.000821088	5.60341E-05	0	0.000311102	0	0	0.000801097	0.000612958	0	0.000817235	0.000255005	0.000529624	0.017347357	0.000130207	0.00050692	0	0.000616755
1.3.1.12	1.644728461	0.090748625	0.816211454	0.985977562	1.022232009	0.498922915	0.27925482	1.073884024	1.078790559	1.087578243	1.04009309	0.180232809	0.265562468	1.381857504	1.028322853	1.220267441	1.346118201	0.79257363	0.637745123	0.816548244	0.664940111	0.553578737	1.079851985	1.038293624	1.162435618	1.092489882	0.825586764	0.893147383	0.959937244	0	0.679072779	0.983702237	0.878146477	0.847058482	0.844132365	0.832755333	0.927077917	0	0.247300669	0.541905877	0	0.67387908	0.874361637	0	1.01693261	0.866429532	0.718908613	0.858921329	0.240303443
1.3.1.13	0	0	0	0	0	0	0	0	0	0	0	0	0	0	0	0	0	0	0	0	0	0	0	0	0	0	0	0	0	0	0	0	0	0	0	0	0	0	0	0	0	0	0	0	0	0	0	0	0
1.3.1.2	0.185087213	0	0.007142567	0	0.008337099	0.005295958	0.014506735	0	9.7406E-05	0.008066883	0.084369903	0	0	0.0044144	0.000353013	0	0.009731366	0.002001019	0	0	0.003457274	0.003739112	0.013946521	0	0.009719797	0.011054815	0.010409439	0.011405882	0.011039232	0.004770905	0.01080208	0.025839451	0	0	0	0.019026828	0	0.007611775	0	0	0	0	0	0	0.086017785	0.138901373	0.01882945	0.029808872	0.056426086
1.3.1.20	0	0.003282442	0.006749242	0.009321787	0	0	0.001305233	0	0	0	0.01012253	0	0	0.010614916	0	0.002347485	0.001373413	0.006261406	0.000372116	0.00752079	0.004048572	0	0.005816203	0.006251138	0	0.011662123	0.002349852	0.000784539	0.001777386	0	0.005109815	0.003398162	0.011599371	0.000388258	0.010447731	0.018834905	0.010382827	0	0.004370814	0	0.000844313	0.010549046	0.40034144	0.001887526	0	0.140895028	0	0.000320235	0.013422631
1.3.1.21	0.00021981	0.000207468	0.000101998	1.32099E-05	0	0.000344646	3.73609E-05	0.000384055	0	0	0.008858311	5.49775E-05	0	0	3.41061E-05	0	0	0.000192815	0	0.000269997	0	0	5.07187E-05	0	0	0	0	3.82425E-05	0	0	0	9.48908E-05	0.000338097	0.00033371	0.000198132	0	0.000365515	0.000211914	0.000123101	0	0	0.000183142	0	0.000195534	0.008425567	0.000311431	0	0.000338446	0
1.3.1.24	0	0	0	0	0	0	0	0	0	0	0	0	0	0	0	0	0	0	0	0	0	0	0	0	0	0	0	0	0	0	0	0	0	0	0	0	0	0	0	0	0	0	0	0	0	0	0	0	0
1.3.1.25	0.040069369	0.762302443	0.040100778	0.027943067	0.002678134	0	0	0	0	0.030219315	0.553584806	0	0.04211364	0	0.031506175	0	0	0.030587501	0.017494673	0	0.024932031	0.046540416	0	0	0.136642808	0	0.003870855	0.059953537	0	0.017106022	0	0.05644629	0	0.03596561	0.013555033	0.054297888	0.022146867	0.033638652	0	0	0	0.017711923	0	0	0.587921592	0.854148872	0	0.024049696	0
1.3.1.26	0.943897969	1.020314557	0.90464067	0.970473714	0.928171243	1.056174046	0.20089265	0.974599891	1.029890871	1.032342175	1.005766614	1.013954473	1.030891326	1.299579955	1.056179665	1.072261336	0.937783108	1.391382255	1.381097237	1.370833657	1.415001668	0.444281077	0.962142849	1.029592326	0.986083116	0.960533091	1.542754353	1.00951275	0.929891444	0	1.024144748	0.992791405	0.94214042	0.935075754	0.932480199	0.928896378	1.005877612	0.042716149	0.250440799	0.695421845	0.001929109	0.946106952	0.544041366	0	1.039629729	1.060587312	0.99261394	1.062648468	0.671983309
1.3.1.28	0.178411055	0.756693508	0.023604833	0.014736772	0	0	0	0.051746306	0.000694255	0.018827212	0.11344329	0	0	0	0.053693673	0.055738199	0	0.006523535	0.028156119	0	0.013082617	0.035162757	0.035558702	0.039751981	0.129700087	0.05176771	0.218416976	0.677888065	0.06144433	0.010917973	0	0.969249433	0	0	0	0.694037316	0	0	0.150329365	0.558318548	0.050766728	0.043742837	0	0.020055858	0.036437302	0.8428472	0.038255624	0	0.031120092
1.3.1.29	0.000130792	0	0	0	0	0.00010721	0	0	0	0	0.017579413	0	6.3464E-05	0.000758797	0	0.000304005	4.96014E-05	0.000189478	0	6.92144E-05	0.000209452	0.000290861	0.000713045	0	0	0.00032959	0	0	0.000246261	0	0	0.000696736	0	0.000740815	0.000798417	0.000156674	0.000179397	0.000107391	0	0	0	0	0.000544767	0	0.017693237	0.000497226	8.87349E-05	0.000510821	0
1.3.1.31	0	0	0.012014519	0	0.011683182	0	0.001574412	0	0	0	0.002099861	0	0	0	0	0	0.006598403	0.245824554	0.252134903	0.235768154	0.229920311	0.012726508	0	0.00392371	0	0	0	0.015857907	0.012315097	0	0	0	0.001860965	0	0.000291132	0.016145745	0	0	0.003737813	0	0	0	0.012423208	0.002919671	0.000201534	0	0.020139584	0.029531586	0.011384328
1.3.1.32	0.014663517	0	0.008018596	0	0.00212329	0.000762445	0	0.001918498	0.010564558	0.013410128	0.308465757	0	0.01580233	0	0	0.013390652	0	0.034527945	0.013942567	0.028414285	0.023182272	0.008682959	0	0	0.172785931	0.00814023	0.000858123	0.018573602	0	0	0	0.01183913	0	0.001728158	0.010808662	0.01572463	0	0.000654293	0.018365251	0	0.005503799	0.005719784	0.016628179	0.008689327	0.314858646	0.003206649	0.066270056	0.050030766	0.012905475
1.3.1.33	0.011938362	0	0.004625342	0.009069545	0.001993892	0.014734067	0	0	0	0.017372128	0.362911325	0.009017142	0.018904529	6.55909E-05	0	0	0.015973317	0.010042705	0	0.001625378	0	0	0.01021785	0	0	0	0	0	0	0	0	0.01155859	0.009286276	0.01755266	0	0.021737951	0	0	0.001229255	0	0	0.013531126	0.003758986	0.01709226	0.342715788	0.003700577	0	0.006258209	0
1.3.1.34	0.34447262	2.022136734	0	0.068365413	0.001863988	0.111148943	0	0	0.530558574	0	1.13671125	0.041051382	0	0.007095039	1.100243196	0.039922372	0	0.066984835	0.066235514	0	0.130279266	0.016121009	0.092628152	0	0.154289694	0	1.203443176	0.745769975	0.025256134	0	1.093833922	0.879274305	0.007860001	0.020447906	0	0.752912995	0.046800683	0.097399634	0.073829553	0.434241562	0.047281009	0.142770966	0.084707837	0	1.103796764	0.869480931	0.183735629	0.228638912	0.180371516
1.3.1.35	0	0.000351942	0	0.000685263	6.77677E-05	0.000381158	0.002086136	0	0	0.00279858	0	0.002655719	0	0	0	0	0	0	0.004033581	0.003696311	0	0.002538075	0	0	0.000750282	0.001482502	0.003747397	0	0	0	0	0	0.00378784	0.000711705	0	0.001312429	0	0	0	0.000546932	0.003632147	0	0.000206422	0.003752117	0.002245881	0	0	0	0.000837706
1.3.1.38	0	0	0	0	0	0	0	0	0	0	0	0	0	0	0	0	0	0	0	0	0	0	0	0	0	0	0	0	0	0	0	0	0	0	0	0	0	0	0	0	0	0	0	0	0	0	0	0	0
1.3.1.43	0	0.179081585	0	0.017103464	0	0	0.001176838	0	0	0	0	0	0	0	0.001818456	0	0	0.009466393	0	0.004765585	0	0.006188293	0.017545416	0.014121506	0.002138377	0	0.001572652	0.013742992	0.001636932	0.003210069	0.004087103	0	0.004674899	0	0.007766705	0.007442718	0.014589833	0.016367858	0.001675408	0.001413088	0	0.00587758	0	0.002002397	0.001192332	0.148459506	0.042578643	0.03349719	0.037143145
1.3.1.44	0.004613792	0	0.012129434	0.016945071	0.015254887	0.016772193	0.022785757	0	0.004386337	0.021497122	0.018730172	0	0	0	0	0.011060319	0.013193456	0.263371941	0.25892529	0.261061299	0.228617488	0	0	0.50752924	0	0	0	0.030030581	0	0.023419291	0.006895531	0.005890426	0.007624025	0	0.021610852	0.023158664	0	0	0	0	0	0	0	0.004669115	0	0.006768578	0.076668631	0.065161096	0
1.3.1.45	0.002586499	0.00239433	0	0	0	0.002641448	0.0025325	0	0.001398203	0	0.001917524	0.001137752	0	0	0	0.000504066	0	0	0	0	0.002330304	0.001495503	0	0.002266953	0	0	0.000972536	0.005452833	0.00203504	0.001600328	0.001239326	0.011119674	0	0	0.000915593	0.005318851	0	0.001065294	0.000526542	0.000389026	0	0	0	0	0.002092163	0	0.002588254	0	0
1.3.1.54	0.054855108	0.055826627	0.012970194	0.005402362	0	0.046311765	0.015218232	0	0.022712752	0	0.478255562	0.003648115	0	0	0	0.400238851	0.026167242	0.721582344	0.69619561	0.738935413	0.652031285	0.015144214	0	0.549568587	0.377247634	0.444402279	0	0.298353401	0	0	0	0.078048324	0.358054919	0.242432291	0.335781519	0.290975882	0.95241676	0	0.812745701	0	0.020239792	0.051130815	0	0.063830642	0.390302928	0.968563974	0.339560556	0.302476593	0.191266678
1.3.1.56	0	0.001266007	0	0.001493924	3.83291E-05	0.000448032	0.000642326	0	0.001771871	0	0.03365528	0.001422999	0	0	0	0.00098608	0.000542306	0.00143748	0.00101898	0.000895296	0.001236926	0.000818155	0	0	0	0.001152436	0.001550455	0.000174733	0.00029321	0.001354716	0.001785517	0	0.00015231	0.001531394	0.000224065	0.000252318	0	0	0	0.000854225	0	0	0.000890231	0.00105639	0.034893189	0	0.000319171	0	0.00033756
1.3.1.58	0.006690911	0	0	0	0	0	0	0.000131828	0	0	0.016865473	0.007185057	0	0	0.001721271	0.001613111	0	0.007469693	0.000673862	0.001461931	0	0.000783368	0.007668318	0.008113043	0.001644469	0	0.009257732	0.000190792	0	0	0.008333217	0.006385315	0	0	0.005265371	0	0	0	0.002256245	0.004363205	0	0.003631128	0	0.002989592	0.015242186	0	0	0.003306972	0.005695515
1.3.1.62	0.000707991	0.004549433	0.002763389	0	0	0	0.008519304	0	0.008832418	0.00548136	0.10854749	0.000921509	0	0	0	0	0	0.000848852	0.007518296	0	0	0	0.00245686	0.00190101	0.001240384	0.00414256	0	0.009478114	0.001839976	0	0.004249273	0.007086355	0.004874151	0	0	0	0	0	0	0	0	0	0.008724092	0.006877677	0.114709697	0	0	0.00642153	0
1.3.1.70	0	0	0	0	0	0	0	0	0	0	0	0	0	0	0	0	0	0	0	0	0	0	0	0	0	0	0	0	0	0	0	0	0	0	0	0	0	0	0	0	0	0	0	0	0	0	0	0	0
1.3.1.71	0	0	0.000220698	0	0	0.000251443	0	0.000341231	0	7.69503E-05	0.00851776	0	0.000400616	0.000337734	0.000175441	0.000330929	0	0	0.000213832	0	0.000241928	0.000311542	0.000395193	0	5.43318E-05	0.000132982	0.00020855	0.000211843	0.000344414	0.000380067	0.000143941	0	0.000129007	0.000374531	0	0.000158199	0.000212289	0	0	0.000295278	0.00020399	0.000133037	0.000153005	0.00010619	0.00823953	0	0	0	5.39943E-05
1.3.1.72	0	0	0	0	0	0	0	0	0	0	0	0	0	0	0	0	0	0	0	0	0	0	0	0	0	0	0	0	0	0	0	0	0	0	0	0	0	0	0	0	0	0	0	0	0	0	0	0	0
1.3.1.74	1.301620855	0.030722794	0.008195735	0.083000685	0.919710432	0.099589425	0	1.96637937	0	2.093751736	0.440361732	0.1358343	0	0.144322876	0	0.436782092	0	0.391237157	0.302095503	0.227419203	0.310503606	0.04431361	0.025618612	1.500860744	0	1.382114811	0.068169337	0.033597629	0	1.895626804	0	0.141508628	0.751938189	0.922173371	0.858424911	0.24652286	1.886592328	0.932115094	0.271237065	0	0	0.126397727	0.707073886	2.058834027	0.449350406	0.212151718	0.6532495	0.471845745	0.142561589
1.3.1.76	0	0	0	0	0.067823066	0.096734558	0	0.045190403	0.941045105	0	0.077102319	0.109141492	0	0	1.960593749	1.653847314	0	1.196885225	1.258995026	1.132737711	1.236772628	0	0.02912606	0	0	0.061823311	0.496385249	0.10698341	0.082956075	0.078357321	0.08920048	0.046747363	0.609542673	0.717352126	0.583537867	0.155793854	0	0	1.56524442	0.034652083	0	0	0	0	0.019573259	0	0.492477333	0.604808723	0.221558884
1.3.1.83	0.000509574	0.0003997	0.000700319	0	0.000212004	0.00085511	0.000937479	0	0	0	0.01725429	0.000274015	0.000386906	0.00078032	0.00062627	0.000362826	0.031019248	0	0.000684013	0.000962727	0.001079077	0.000123221	0	0	7.74918E-05	0.000954962	0.000175273	0.000790403	0	0.000826743	0.00051641	0.000294654	0	0.000936583	0.000321337	0.000790947	0.001040639	0.00040569	5.84895E-05	0	0.000842925	0	0.000108551	0.00016221	0.017301934	1.09688E-05	0.000584446	0	0.000309777
1.3.1.84	0	0	0	0	0	0	0	0	0	0	0	0	0	0	0	0	0	0	0	0	0	0	0	0	0	0	0	0	0	0	0	0	0	0	0	0	0	0	0	0	0	0	0	0	0	0	0	0	0
1.3.1.85	0.00340523	0	0	0.004505265	0.001043565	0.006957586	0	0	0	0	0.005989905	0	0	0	0.005948389	0	0	0.002378781	0.005279941	0	0	0.007062683	0	0.007625187	0	0.002176091	0	0.003960642	0.007936704	0	0.007856689	0	0.007656614	0	0.001728655	0.008678959	0.005911041	0	0.005271576	0	0.007531156	0.004051763	0.007971141	0.00601987	0.01386498	0	0	0.002211911	0
1.3.1.87	0.374690963	0.142920186	0	0	0.009371109	0	0	0.013557864	0	0.016748288	0.04870221	0.0195507	0.013600942	0.0132862	0	0	0	0.008320323	0.012423341	0	0.000390533	0	0.021745037	0.013220749	0	0.01020449	0.224409073	0.319839924	0	0.015341376	0	0.693369864	0.031153707	0	0	0.284577745	0	0.003694702	0.093267162	0.476565465	0	0.10943727	0.021871762	0.017981687	0.061307752	0.02010302	0	0	0
1.3.1.9	1.276584838	0.986608418	0.93379711	0.28394931	1.048702318	0.072483445	0.167932888	0.01505036	0	0	1.205894822	0.938054093	0.976525813	0	0.882274661	0.008020485	0.981686217	0.128751407	0.035575162	0.082434999	0.00046564	0.035849728	0	0	0.007394333	0.399836078	0.752275874	0.891891475	0.9835357	0.062553187	0.10525056	1.057226801	0	0.021395497	0	0.687950959	0.092413655	0	0.101055329	0.512001464	0.026498341	0.951122025	0	0.033569262	1.306355377	1.033544902	0.194521312	0.151090894	0.498936796
1.3.3.-	0	2.98918E-05	0	0.000275074	0	0	0	0	0.000671004	0.000260549	0.000324285	0	0.000589227	0.000401355	0.000108044	2.88139E-05	0.000610173	0.000822214	0	0	0.000894651	0	3.88727E-05	0	0.033775229	7.09873E-05	0	0	0.000653813	0	0.000690983	0.000832291	0	0.000704287	0.000430892	0.000814884	0	0.000355335	0	0	0	0	0	0.000850499	0.00050566	0	0.000412793	0.000733938	0.000378601
1.3.3.11	0.016296808	0.767663361	0.005172989	0.052057762	0	0	0	0	0.052212477	0	0.484734963	0.010473701	0.037166727	0.048735016	0.035013923	0.005558624	0.088316852	0.018716967	0.003183297	0	0	0.035838329	0.040030839	0.046083103	0.008791397	0	0	0.143660053	0.017222136	0.003603169	0.993411315	0	0	0	0.003437491	0.050080851	0.003362361	0.035751311	0	0.009904938	0.003481476	0	0	0	0.420431152	0.88570528	0.065032155	0.060914341	0.064247076
1.3.3.3	0.944582213	1.077470455	0	0.085499077	0.019193076	0	0.21764824	0	0	0	0.93753033	0.079207788	0	0.089846367	0.064185277	0.043161622	0.040131715	0	0.042766516	0.027630954	0	0.025004267	0	0.063164951	0.099467924	0.027906527	0.514245052	0.845370025	0.05288589	0.020532246	0.930811428	0.9283336	0	0.084175275	0.024280625	0.951390136	0.045369177	0	0.102850767	0.658752521	0.01458153	0.077773051	0.156002881	0.079367996	0.879918742	1.064760577	0.134958986	0.087358149	0.032190745
1.3.3.4	0	0	0.054312601	0.441267968	0	0	0.03922743	0	0	0.038252975	0.23269055	0.168619296	0.167192386	0.039722099	0.963738162	0.040416478	0	0.051407899	0.048746949	0	0.034819285	0	0.043647084	0.026071439	0.861454404	0	0.054923209	0	0.05829935	0	0	0.059819852	0	0	0.001084559	0	0.02945407	0	0.039085849	0	0	0	0.039580896	0.020784492	0.281494364	0	0.103812284	0.052444542	0
1.3.3.5	0.030272084	0.02651001	0.031852495	0	0	0.000785348	0.026682434	0.028472059	0	0.021064817	0.347549521	0	0	0	0.005190544	0	0.010178266	0.034554418	0.057649891	0.049484367	0.028372849	0	0.025710023	0.003845403	0.008538735	0.00496949	0.252307832	0.011234523	0.032180075	0.010169791	0.015677957	0	0	0.030784138	0	0	0	0.012527839	0	0	0.989109466	0.014243685	0.031993211	0.022552883	0.385854011	0.023378157	0.015820072	0	0.030450004
1.3.3.6	0.001907483	0.004071534	0.004380311	0	0	0.001557374	0	0.008978525	0.008269253	0	0.001744201	0	0.003371538	0	0	0.002555106	0	0.007706046	0	0	0.002793741	0.002500742	0.006070423	0	0.311267662	0	0.005305115	0.015132353	0.005217295	0.004295245	0.005625879	0.008737728	0.002468624	0	0.007009407	0.005171934	0.003778797	0	0.000642266	0.003994366	0.006771595	0	0	0.007187234	0	0	0.035465986	0.040324693	0.01234023
1.3.5.2	0	0	0	0	0	0	0	0	0	0	0	0	0	0	0	0	0	0	0	0	0	0	0	0	0	0	0	0	0	0	0	0	0	0	0	0	0	0	0	0	0	0	0	0	0	0	0	0	0
1.3.5.3	0.200711096	0.029962415	0.872219188	0.68821527	0.063820682	0.05796639	0	0.065639022	0	0	0	0.023504585	0	0	0.061275779	0.068825934	0	0.264065275	0.137644211	0.1580648	0.118177833	0.006319078	0.075611734	0	0.009354391	0	0.258842456	0.854081021	0.029810001	0.056103134	1.05953906	0.891431241	0.078539786	0.101004537	0.137417048	0.786534594	0.050401785	0	0.195011765	0.567917497	0.027561583	0.231174864	0.046414952	0.05021113	0.048643051	0.811766642	0.093967589	0.071994319	0.075064525
1.3.5.5	0	0	0	0	0.000702637	0	0	0.000290319	0	0	0.016358432	0	0	0.000576014	0.00059266	0.000122082	0	0.000268889	0	0	0.00076075	0.000246375	0	0	0	0	0.000420175	0	0	0	0.000421028	0.000506753	0	0	0	0.000216697	0.000520548	8.47259E-05	0	0.000674355	0.000457379	0	0	0.000628175	0.016147474	0.000156782	0.000208212	0.000275034	0
1.3.5.6	0	0.00057131	0	0	0.000332455	0	0	0	0	0	0.016365224	0	0	0.000797347	0.000206114	0	0	0	0.000516349	0.000538661	0.000760448	0	0	0.000396573	0.000334424	0	0	0.000288083	0	0.000271606	0	0	0	0	0.000514646	0.000459301	0	0	0	0.000449441	0	0.000776651	0	0.00024632	0.017601019	0.000680524	0.000777568	0	0.00075243
1.3.7.2	3.55319E-05	0	7.17878E-06	0.000389624	2.18077E-05	0.000230734	0.000191932	1.06323E-05	0.000369248	5.80974E-06	0.008309	0.000200287	0.000122799	5.24699E-05	0	0	0	0.000283578	0	0	8.6735E-05	0	0	9.83787E-05	0	0.000117865	0	0	0	0.000135738	0	0.000309121	0.000185954	0	0.000262884	0	0	0.00014171	0.000385836	0.000150396	0.000378769	7.11294E-05	0	0	0.008268501	0	5.51952E-06	0.000183254	0.000274312
1.3.7.3	0	0	7.51679E-05	0	0.000289494	0	0.000248858	0.000400032	0	0	0.008073686	0	0.00015283	0.000278156	0	0.000123893	0	8.39588E-05	0	0.000368472	0.000389589	0.000233971	0.00031694	9.51174E-05	0.000334131	0.000280324	0	0.00033152	0	0	0	0.000316458	0	0	0	3.4886E-06	3.79819E-05	0.000385125	1.78519E-05	0.00035032	0	0	0.00026868	0	0.008291411	0.000265144	0.000296585	0	0.00030672
1.3.7.5	0	0	0	0	0.000335432	0	0.000155289	0	0	0	0.008297752	0.000136223	0	0	0	0	0	0.000269548	0.000196442	0.000390573	0	0.000376042	0.00020503	0	0.000248506	0.000180168	0.000362472	0.000274571	0	0	0.000393109	0.000355732	0.000166554	0	0.000390071	0.000289506	0	0.00034327	0	0.000373278	0	0.000324137	0	0	0.008463054	0	0.000338832	0.000227868	0
1.3.7.7	0	0.000996746	0	0	0	0	0.001068235	0.000700386	0.000840644	0	0.025250505	0	0.001113519	0.000928077	0.000890164	0	0.000190881	0	0	0	0.001162738	0	0.000749656	0	0	0	0	0	0.000113983	0	0	1.12165E-05	0.000824513	0	0	0	0	0.001101355	0	0	0.001112723	0	0	0	0.025758074	0	9.72877E-05	0	7.54356E-05
1.3.7.8	0	0	0	0	0	0	0	0	0	0	0	0	0	0	0	0	0	0	0	0	0	0	0	0	0	0	0	0	0	0	0	0	0	0	0	0	0	0	0	0	0	0	0	0	0	0	0	0	0
1.3.7.9	0	0	0	0	0	0	0	0	0	0	0	0	0	0	0	0	0	0	0	0	0	0	0	0	0	0	0	0	0	0	0	0	0	0	0	0	0	0	0	0	0	0	0	0	0	0	0	0	0
1.3.8.1	1.690686762	0.520941701	0	0	0	0	0.979653866	3.184024052	6.938813696	1.936218238	1.292443314	0	0	0.018237077	1.185448674	0	0.039213261	1.325288932	1.439135421	1.360469147	1.310424016	0	0.080890524	1.136419401	0	0.416066628	1.044359933	0	0	0	0	0.026501661	0.742226843	1.026479127	1.069500728	0.236477685	1.346806354	0	2.324804452	0	0.093886461	0	0.913267999	2.239626998	1.151732383	0.22119461	0.944897727	1.162626199	0.258133542
1.3.8.2	0.013486555	0.007177544	0.009997563	0.011288393	0.013637078	0	0	0	0.006892571	0.025898576	0.029956714	0	0.02414739	0	0	0	0	0.074715235	0.076659118	0.105557892	0.062411868	0.013544384	0.013891629	0.008460691	0	0.018454448	0.487613115	0.019163927	0.099587551	0	0	0	0.104352122	0.094409855	0.081571574	0	0.00139146	0.019115068	0.024883311	0.010415961	0	0.023478848	0	0	0	0.020003709	0	0.00776034	0.011377264
1.3.8.3	0	0	0.002073134	0	0.002830863	0.001456827	0.002813857	0.001647098	0	0.002643659	0.074917985	0	0	0	0.001149535	0.003334675	0	0.003065471	0	0.002461552	0.001482073	0	0.000805632	0	0	0	0.0025511	0.003576056	0.000700141	0	0.001806918	0.001037039	0.002318042	0	0.001778539	0	0.002219681	0.002208582	0.000215025	0	0	0.002442005	0.001071994	0.001468062	0.079364296	0.001348512	0	0	0
1.3.8.4	1.357378809	1.037395076	0	0	0.083926693	0	0	0	0	0	2.326813081	0	0	0.082889955	0	0	0.003251122	0	0	0	0	0	0	0	0.039390192	0	0.349909788	0.026680702	0.115964573	0.125407998	0	0	0	0.099263543	0	0	0	0.069319127	0	0	0	0.031731376	0.045084558	0.017836137	2.388443773	0.65805723	0.007237704	0.037570187	0.196534684
1.3.8.6	0.785909527	0.877581427	0.04730947	0	0	0.031145656	0.008910567	0.032912174	0	0.062921682	0.885141203	0	0	0.065678586	0	0.03529054	0	0	0.074119973	0.022711602	0.014587972	0.013540931	0	0.070826487	0.886343525	0	0.236322732	0.004030833	0.027963011	0.059361456	0.06563313	0.041235333	0	0	0	0.066988343	0	0	0.013772945	0	0.026181728	0.048972487	0.005902298	0	0.798515558	0.164178163	0.220195655	0.20045485	0.017190145
1.3.8.7	5.920508398	2.484514539	0.070991012	0.009469509	0.13530161	0.416274459	0	0.294703881	0.92899245	0	6.679479962	0	0.059400947	0	0	0.135887502	0.325383683	0.424946092	0.061861766	0.111953636	0.353584406	0	0.416147268	0.253644857	0.805032471	0.345199226	0.945039654	0.44166795	0.173359786	0.306021521	0	0	0	0.409172422	0	0.347205661	0	0.346158138	0.267703488	0.346567297	0	0.325400214	0	0	6.974021139	0.578731988	0.917495656	0.975184559	0.312954639
1.3.8.8	0.182573229	2.648594651	0.01324773	0	0	0	0	0.042287396	0	0.066771929	0.319220911	0.07587138	0.001885323	0.04135806	0	0	0.047500854	0.056273717	0	0	0	0	0	0.024205514	0.200385504	0	0.003752159	0	0.074143144	0.022891547	0.058444215	0	0.071847014	0.053353768	0.058173242	0.002990589	0	0.030459288	0	0.060229133	0.056942793	0	0.005386401	0	0.294331909	0	0.032385689	0.01955442	0
1.3.8.9	0	0	0	0	0	0	0	0	0	0	0	0	0	0	0	0	0	0	0	0	0	0	0	0	0	0	0	0	0	0	0	0	0	0	0	0	0	0	0	0	0	0	0	0	0	0	0	0	0
1.3.98.1	1.048125296	0.975877483	1.073163024	1.03930745	0.91500152	2.000428858	0.948893316	1.046474851	1.026280083	0	1.070124721	2.346375809	2.439912967	1.941042222	1.062248439	0.957588542	0.937471022	1.12232711	1.104009346	1.111559783	1.097952369	1.072856556	1.063721259	0.907223638	1.085492382	1.485001221	1.000262826	0.947731894	1.97357958	1.076633889	1.334094894	0.925118651	0.991399184	0.97353479	0.833052367	0.96276074	1.040109423	0.943357392	0.981389943	1.42319094	0.008814239	1.049702216	1.007869859	1.06992357	1.054425223	1.001094784	1.113028649	1.110558011	1.221105789
1.3.99.-	8.558508522	10.53971946	0.071393712	0.404792212	0.11947245	1.859415189	0	0	2.792232453	0	8.040920064	0.851314512	0.399846923	0.209902239	0.222780896	0	0.101614415	1.318767541	0.944715395	0.845724746	0.781130377	0.133881062	0.127556097	0	0.860525853	0.875564107	3.21287922	1.155954125	0	0.135742738	1.628439948	2.261781941	0.175894012	0.825021899	0	1.932189537	0	0	2.492793694	0.715894612	0.437145429	0	0	0	8.021870663	1.946719226	1.966358704	1.832515087	0.309865515
1.3.99.1	3.283604667	1.394995309	2.044747488	1.803767681	1.217942291	2.107930005	0.501757802	0.943749879	0.677686658	3.261429959	3.36182585	1.721540226	1.849684559	1.176064316	2.247591382	0.40900019	4.830846812	0.798965375	0	0.006236846	0.47969555	0	0.010793468	0.167840294	2.540383219	2.358928396	7.594815686	3.642775829	0.177958898	0.102977584	2.485625873	4.034055816	0.574845742	0	0.548841431	3.977730331	1.620070435	0	2.169566102	1.105381532	2.938174303	1.622628829	1.297117865	0	3.734260217	3.732998878	0.533471329	2.068321439	1.623639356
1.3.99.12	0	0	0	0.000618629	0	0	0.001202134	0	0	0	0.004364905	0	0	0.003193764	0.004341448	0.003139807	0	0	0.004007655	0	0	0.003373027	0.003406052	0	0	0.001212415	0	0	0.002801205	0	0.000726619	0.003506186	0	0	0	0	0.002972236	0.002062093	9.62033E-05	0	0.001289972	0	0.003942245	0.002329874	0.002700394	0	0.06407066	0.063390041	0.009225974
1.3.99.16	0.781412896	0	0	0.120624406	0	0.151851146	0.025311925	0.184629773	0	0	3.60883438	0.178563205	0	0.176894988	0.009541593	0.095841483	0	0	0.086803358	0.175192623	0	0.122998738	0.075248363	0.199091959	0.03368015	0	0.610228122	0.110993043	0.072043404	0.163980216	0.434664259	0	0.16643721	0	0	0.049880947	0	0	0	0	0.173911433	0.062230704	0.114947208	0.148928145	3.857210813	0.086768464	0.380440697	0.266105254	0.201422309
1.3.99.22	2.148046187	1.233385129	2.675749657	0.909737784	1.133097628	0.893313433	1.994831286	2.084946982	1.941625579	1.89301295	2.127222515	1.488512387	1.343281576	0.864504781	1.996390068	2.039226516	2.147196573	1.984585625	1.866097337	2.13826625	2.093022044	0.39662179	1.115927437	1.544534196	1.133191765	1.403512174	1.172889349	2.325667575	0.883590401	2.075670467	2.048099319	2.705815031	1.941345336	1.92669439	1.930146304	2.406322944	1.872256232	2.084778594	2.630731951	1.576570473	0.903999729	1.320975247	0.831191728	1.102545455	2.381939548	1.98082845	1.689495345	1.848141745	0.528539407
1.3.99.23	0.000167159	0.020354167	0.024144238	0.016394954	0.010678025	0	0.019209676	0.017136268	0	0.009856181	7.96601E-05	0.454199772	0.4384378	0.019440689	0.00931893	0	0.012840784	0	0	0.023626098	0	0.020317512	0	0	0	0	0	0	0.001059135	0	0.012241132	0.00609213	0.022517149	0	0	0.010898992	0	0.02395937	0	0.020312148	0.018822408	0	0	0	0.010710243	0.002183014	0.020713926	0	0.013325178
1.3.99.26	0	0	0.009549176	0.013076645	0.029338847	0	0.021082903	0	0	0	0.010085507	0	0.005356789	0.00251214	0	0.005115715	0	0.02362329	0.014941739	0.031982385	0	0	0.012229153	0.007449483	0.590183317	0	0.256503191	0.047897027	0	0	0.008697674	0.002707508	0.005411977	0	0	0.03427094	0	0	0.021259887	0	0	0.011164304	0.007135139	0.003786379	0.02331281	0	0.047797765	0.032663251	0.028825109
1.3.99.27	0	0	0	0	0	0	0	0	0	0	0	0	0	0	0	0	0	0	0	0	0	0	0	0	0	0	0	0	0	0	0	0	0	0	0	0	0	0	0	0	0	0	0	0	0	0	0	0	0
1.3.99.4	0	0.023246525	0.004690558	0.016476017	0.01459382	0	0.016620878	0.008027222	0.006840966	0.011429077	0.12264176	0	0.024410198	0.020709554	0.020957017	0.005736451	0.027218376	0.036997896	0.008550899	0.035669285	0	0.020110792	0.001122833	0.024321665	0.040755995	0	0	0	0.020435839	0.012335018	0	0.011849812	0	0.004034931	0	0.018656827	0	0.018870812	0.005508659	0	0.024250509	0.013640214	0	0.010565439	0.129220899	0	0.019247787	0	0.013854189
1.3.99.5	0.00319421	0.082931599	0.061422064	0	0	1.999951078	0	0.093719945	0.010519101	0	0	1.930309322	2.019909865	0	0	0	0.011124546	0	0	0	0.002336947	0.031269549	0.065459648	0.097900794	0.065597998	0.089148928	0.09941202	0.024158749	0.07476083	0	0.005859808	0.029087549	0	0.066849834	0.012163989	0	0.059698207	0.056570608	0	0	0.008996133	0	0	0.073576568	0.110930567	0.042019693	0	0	0
1.4.1.-	0	0.014425154	0.022833848	0	0	0	0.020867551	0.026203851	0.012707731	0	0	0	0	0	1.004315118	0.004038352	0.026706108	0.022101652	0.029790827	0.000744307	0.021757987	0.003503751	0	0	0.006930989	0.012939653	0.002258458	0	0	0.007246616	0.023118057	0.017386553	0	0	0.013602647	0.021412515	0.024838145	0.027619939	0	0.024649908	0	0	0.018928896	0.023679277	0.020446414	0	0.023759576	0.018388784	0
1.4.1.1	0	0.062015283	0	0.124974938	0.07018976	0.94076197	0.632224133	0.03609635	0.541943986	0	0.459640365	0.935035833	0.932251764	0.050223713	0.988995919	0.036441535	0.064579982	0.455927404	0.375982206	0.40373634	0.295038187	0	1.019955166	0.047967068	0.481666549	0	0.193732173	0.044165516	0.092988094	0	0.08228662	0	0.083525844	0	0	0.043150059	0	0	0.106581039	0.587722894	0	0.128736516	0.648348817	1.023268315	0.578491752	0.018133552	0.36740081	0.358320624	0.206124777
1.4.1.13	4.236256978	3.820526513	0.194964924	0.467897753	1.667639268	0.693271905	1.309914268	5.843784976	6.321214326	4.143508959	3.969287145	5.48847299	5.05257068	3.569989749	4.021238967	4.712836855	3.148577277	5.369101828	4.796613255	4.924064276	5.396515084	6.763585888	3.83950048	4.847594175	0.825048941	1.21070041	3.022172394	3.529025897	1.308854411	2.020371949	2.046664952	3.581854127	3.804471084	3.763291344	4.326385919	3.491018632	7.306336724	0.257690374	0.543058412	2.378404471	0	0.469973488	3.151258718	2.316226699	4.087202769	4.21806345	3.928630318	4.322294023	1.017437021
1.4.1.16	0.352424836	0.064609236	0	0.271183868	1.002248521	0.083350496	0.250712522	0	1.076264591	0	0.020098247	1.037687468	0.958302756	0.036808493	1.03224188	0.962838859	0.203344603	0.362223531	0.300157451	0.273837777	0.283226404	0	0.916119158	0.037355468	0.255120297	0.574623697	0.421342144	0.097709518	0.047440199	0	0	0	0.140383704	0.124660579	0.188685105	0.06576191	0.059336545	0.020620112	0.051643075	0	0.059378134	0	0.47331707	0	0.011457502	0	0.393696048	0.514156474	0.077322292
1.4.1.2	0	0	0	0.100535906	0	0	0.826091011	0	0	0.064934501	0.398394171	0.026537659	0	0.005136774	0.027470827	0	0.016056409	0.249827788	0.218579427	0.271923012	0.22485382	0	0	0.026544282	0	0.560935547	0.280575648	0.006448679	0.027827254	0	0.044895061	0.007242451	0.023530496	0.067815946	0.123411971	0.005708563	0	0.997796429	0.803235985	0.561166902	0.075625338	0	0	0.074513691	0.38448161	0.120656533	0.243608136	0.166754668	0.125777719
1.4.1.20	0	0.000585699	0	0.000585179	0	0.00011752	0	0.000133307	0.000425854	0	0.008613534	0.000371633	0	6.03102E-05	0	0	0.000223809	0	0	0	0	0	0	0	3.52873E-05	0.000233159	0	0	0	0.000243039	0.000149323	0	0	0	0	0	0	0	0.000282398	6.57943E-05	0.000415704	0.000183956	0.000137882	0.000368791	0.009074822	0.000361525	0.000394182	0	0.000393895
1.4.1.21	0.034613712	0.774765984	0	0.044353645	0	0	0	0.055240587	0.04398802	1.009522009	0.631364677	0.372189481	0.356341714	0	0	0.050611834	0.033665928	0.10609451	0.181405882	0.094151785	0.127463427	0	0.045024483	0	0.166654013	0.017432298	0	0.019182592	0	0	0.034406547	0.049319562	0	0.030499791	0	0.085132751	0.4488553	0.026168899	0	0	0	0.055604464	0.055546153	0.01076203	0.692422175	0.305796438	0.068694918	0	0.048772766
1.4.1.3	0.798228733	1.148325943	0	0.251757993	0	0.047782923	0.045719591	0	0	0.018111321	0.777762711	0.061173859	0	0	0.059080757	0.032062695	0.291479483	0.14209992	0.074108819	0.10004064	0.105358617	0	0.067180278	0.054224644	0.134575809	0.494291305	0	0.277857855	0	0.032184012	1.03537689	0	0.039352489	0.027090536	0.082096402	0.221586043	0.007213717	0.066610355	0.071988624	0	0.044505793	0.049869722	0.070831381	0.034152427	0.773054405	0.950719342	0.115817608	0	0.092514541
1.4.1.4	1.003500224	0.919883915	0.928580333	1.019685175	1.102789228	1.594733414	0.054308259	0.943801846	0.922888748	0	0.26999483	2.009581519	1.803286042	0.885109761	1.026264201	1.091795441	0.402042686	0.675530993	0.787938272	0.671574354	0.739617666	1.016777362	1.018602728	1.004966349	0.910896437	0.581959101	1.103642969	0.785717389	1.056296343	0.105823021	0	1.107798408	0.985150555	1.026800455	0.995215311	0.690424817	1.016036583	0	0.308062943	0.457297228	0	0.89736106	0.863634851	0	0.353395389	0.897958352	0.801437182	0.933728876	0.308955548
1.4.1.8	0.000961134	0.001416121	0.004851622	0.003648213	0	0	0.000628862	0	0.003527757	0	0	0	0.003046541	0.00469385	0	0.002055597	0.003591858	0.000477963	0	0	0.004665456	0	0	0.004012755	0	0.000704135	0.002776209	0.00164962	0	0	0	0	0	0	0.003159929	0.002598455	0.000124062	0	0	0	0.002935866	0	0	0	0.004434008	0	0.064610063	0.065281453	0.011284532
1.4.1.9	0.005143789	0	0.031860342	0.009925569	0	0.009723984	0	0.016624726	0	0.015340349	0.106884216	0.031726248	0.027767963	0.018347755	0	0.18729661	0.018842577	0.035383665	0.000306685	0.007103992	0	0	0.023423933	0.013388423	0	0	0.244426675	0	0.014190653	0.012598825	0	0	0.127613191	0.086872149	0.131971812	0.012110717	0	0	0.014114737	0.031854497	0	0	0.011332678	0.02192082	0.084082025	0.008086942	0.171144241	0.126096709	0.033740311
1.4.2.-	0.002862297	0	0	0.000474571	0	0	0	0.001921763	0	0.002305277	0.060625498	0.002297657	0	0	0.000221878	0	0	0.000587022	0.000611408	0.000922769	0	0.001925668	0.000830919	0.001338376	0	0.002359816	0	0	0.002973616	0.003287899	0.001539032	0.002680819	0	0.003192372	0.002993956	0	0.000653215	0.002568933	0	0	0	0.003353361	0	0	0.060538252	0.002845955	0.063445485	0.060526837	0.000717775
1.4.3.-	0.164759443	0.455840237	0.032975232	0	0	0	0.018607092	0.09825727	0.011567301	0	0.972670261	0	0	0.071691662	0.03005944	0	0.028102008	0.014891143	0.090073941	0.010820935	0	0.017001953	0	0.081589575	0.017562497	0	0.24406677	0.603520993	0	0.005252173	0.167851767	0.646596385	0.080616833	0.08098178	0	0.570040718	0.047923241	0	0.014790583	0.5866677	0	0.824433212	0	0.086205066	0.988550694	1.858276351	0.196015609	0.065035823	0.211646636
1.4.3.1	0	0	0	0	0	0	0	0	0	0	0	0	0	0	0	0	0	0	0	0	0	0	0	0	0	0	0	0	0	0	0	0	0	0	0	0	0	0	0	0	0	0	0	0	0	0	0	0	0
1.4.3.10	0	0	8.91077E-05	0.00094732	0.001090675	0.000574727	0.001822349	0	0.001968729	0	0	0	0	0	0	0.00059466	0.000597944	0.015126459	0.01499008	0.015445786	0.015633132	0.00055237	0	0.000759682	0.06847805	0	0	0	5.33898E-05	0.000661906	0	0.001678545	0	0.001567755	0	0	0.001158078	0	0.001062164	0	0.001352535	0	0.001000774	0.00015919	0	0.001585018	0	0.001009051	0
1.4.3.16	0.933246933	0.93258672	0	0.203822046	0.982010957	0.98772577	0.238725074	0.952061023	1.062721087	0.928723871	0.97821016	0.960348885	0.911430106	0.423811413	0.902483831	0.618506963	0.138832583	0.79919944	0.938025862	0.842629396	0.844088575	0.977843455	0.93415867	0.417948556	0.192028472	0	0.464589447	0.758977308	0.081352687	0	0.816937272	0.919094216	0.912382988	0.849726351	0.954574101	0.870599319	0	0	1.104402263	0.521567044	0	0.006859848	0.490519566	0	0.984140936	0.756493287	0.418126871	0.407149658	0.048660117
1.4.3.19	0.806083528	0.939427708	0.014345218	0.021061344	0.006830308	0.045648486	0	0	0	0.043355584	0.726593748	0	0	0.079072761	0	0.037613349	0.049669447	0.026026814	0.005294563	0.091032479	0.033907504	0	0.039642008	0.043343456	0.602457527	0.058078658	0.066598215	0.006774913	0	0	0.909075071	0	0	0	0.020255813	0.026641807	0.023244336	0	0	0	0	0	0	0	0.668256468	0.168409306	0.312974688	0.247560837	0.061749575
1.4.3.2	0	0	0	0	0	0	0	0	0	0	0	0	0	0	0	0	0	0	0	0	0	0	0	0	0	0	0	0	0	0	0	0	0	0	0	0	0	0	0	0	0	0	0	0	0	0	0	0	0
1.4.3.21	0.17653712	0.641497494	0	0	0	0	0	0	0.016697327	0.012621308	0.027252811	0.034458827	0.02418992	0	0	0	0.028870451	0.005284312	0.032374436	0.016197938	0	0.003705925	0	0.018262828	0.030724321	0	0.241244523	0.196772897	0	0.031193112	0.015847152	0.428468246	0	0.000186377	0.019613069	0.197862588	0.024453609	0.016069962	0.107745037	0.244084037	0.019013881	0.084078342	0.017587585	0.032945909	0	0.829228484	0.038342083	0.054766047	0.020245956
1.4.3.3	0.006828978	0	0	0	0	0.00126493	0	0.002141193	0.005215724	0.000211892	0.026664387	0.007109638	0	0.008347424	0	0.004690017	0.007642409	0.005673273	0.00704492	0	0.007164274	0	0	0.005842706	0	0.004899521	0.004011662	0.014080604	0	0.00475803	0.007459868	0	0	0.000188568	0	0.004908061	0	0.005291792	0.008720038	0.00544	0	0	0.006099526	0.002998795	0.020180042	0	0.028240057	0.038766543	0
1.4.3.4	0.012007874	0	0	0	0.001413876	0.036159719	0.037860574	0.048167679	0	0.053414085	0.273285922	0	0	0.022109599	0.021816533	0.172434809	0.002548937	0.42760043	0.379772086	0.426677603	0.439681586	0	0	0.050552188	0.032919194	0	0	0.029022565	0	1.029586113	0	0	0.051254166	0	0.012097284	0	0.027091708	0	0	0	0	0.037370523	0.043622054	0.029121392	0.250449494	0	0.174881248	0.185229872	0.010732249
1.4.3.5	0.932798123	0.866111506	0.989223566	0.043556071	0.99372265	0.008646654	0	0	0.01273026	0.085538861	1.045398279	0.768555571	0.853886967	0	0.034135734	0.019609181	0.043573234	0	0	0.036365638	0	0	0.033403676	0	0.233089634	0.085743019	0.601145818	0.865242302	0.017356637	0.02353014	1.0445425	1.023092711	0	0.034015424	0.031889945	0.929237901	0	0	0.235782118	0.567368824	0	1.008302837	0.049801197	0.033829662	1.026918086	0.752655338	0.322001651	0.243321852	0.192337593
1.4.4.2	1.744422907	0.168128974	0	0.974285604	2.107625588	0.469157463	0.278669589	0	0.086493437	0.036043757	1.324950203	1.440386768	1.282175445	0	1.969966736	0.26903769	0	1.188343534	1.127721856	1.043850488	0.951891846	0.11834158	0	0.844011798	1.011104012	0	0.84536511	1.327357476	0	0	1.224466168	1.199064116	0.05046229	0	0	1.115604022	0	2.124605772	0.315092069	0.476665561	0.11339503	0.190331922	0	0	1.404858944	1.281310195	0.642177721	0.537066296	0.227326997
1.4.7.1	0.744369997	0	0.078374553	0.055788174	0.911010515	0	0	0.097019649	0.475130146	0.051719237	0.410064589	0.060374774	0	0	0.031733471	0.124629232	0	0.030811909	0.07835887	0.054439905	0.00713074	0.529101703	0	0.029917576	0	0	0.322499355	0	0	0.02764274	0	0	0.343092397	0.40439162	0.484259705	0.08080282	0	0	0.00521189	0.040201139	0	0.095151955	0.287443561	0	0.358375892	0	0.190901587	0.238718792	0.088329538
1.4.9.1	0.037949341	0.034246053	0	0.039152449	0.016653228	0	0	0	0	0	0.31866318	0.037796701	0	0.038829978	0	0.025475304	0.031375219	0.017396266	0	0	0	0	0.029214193	0.024436072	0	0	0.022816709	0.027043644	0	0	0.00951108	0	0.000615635	0.038938132	0.031074883	0.013196826	0	0	0.012583649	0.037871123	0	0	0	0.017798151	0.343722381	0	0.033865298	0	0
1.4.99.-	0	0	0	0	0	0.001078856	0.002748289	0.002001625	0.002224067	0	0.002737092	0	0.000704514	0.005639857	0	0	0.061430884	0	0	0	0	0	0	0	0.004601382	0.00260817	0	0	0	0.001101433	0.003259208	3.80083E-06	0	0.000100555	0.003514787	0.004238666	0	0	0.000142871	0.00109993	0.001296899	0	0	0	0.000762506	0.005631404	0	0.000244051	0
1.4.99.1	2.627126575	1.826669786	0.22411227	0.132464497	0.025424831	0	0.086193273	0	0	0.139930873	3.562720978	0	0	0	0.182807669	0	0.220908165	0	0	0	0	0.046894736	0	0	0.016425413	0	0.191748505	0.849947251	0.193069931	0.094908831	1.074746209	1.164141773	0.04664931	0.060717954	0.16313025	1.067499553	0	0	0.28344035	0.441883894	0.019409833	0.221127938	0.052132083	0.182984104	3.585934246	2.18399789	0	0.07255457	0.392267161
1.4.99.5	0	0	0	0	0	0	0	0.001301221	0.013294001	0.012935737	0.025689264	0	0	0	0	0	0	0.023264813	0	0.003867692	0.008839643	0	0.00510061	0	0.009945269	0.019253488	0	0.000582033	0.009055851	0.020917119	0	0	0	0.018771383	0.013098789	0.01397105	0.002571698	0.023590082	0.017788114	0	0	0.022081639	0	0	0.004452753	0	0	0.014300666	0
1.5.1.-	0.228430148	1.102986283	0.031752812	0	0	0.102772914	0.037545707	0.032936907	0	0.077361197	0.326167247	0.077294243	0.089130848	0.038364198	0.00875515	0	0.076308845	0	0.034020532	0	0.015485839	0.028329614	0	0.057323715	0.04863659	0.055153628	0.165488072	0.919330828	0.048843393	0.003289921	0.35506469	1.777867455	0	0	0	0.829349573	0	0	0.233108428	0.415562026	0.057084787	0.183585185	0.086946891	0.09263884	0.114120854	1.807914632	0.07503159	5.47855E-05	0
1.5.1.10	0.001905128	0	6.67649E-05	0	0.004373581	0	0	0	0	0.00330902	0.001922945	0	0	0	0.00132284	0.004165191	0.003233392	0.004159194	0	0	0.000129512	0	0.001398877	0	0	0	0.003249302	0	0	0	0.001813552	0	0	0	0	0	0	0	0.003068675	0.000668023	0	0.002336673	0	0.001124227	0.003395791	0	0	0	0
1.5.1.12	0.54544406	0.257687761	0.093830525	0	1.016017308	0	0.052415961	0.060642173	0.063218702	0	0.455811074	0.291376076	0.261560849	0.008818177	0	0	0.176964626	0.000371518	0.019257757	0.109080103	0.051905775	0.04385043	0.025360033	0.451851067	0.21006715	0.019139546	0	0.297981477	0	0	0.151941124	0.326607165	0	0.01714775	0	0.301153564	0.00122579	0.052630065	0	0.003100501	0.044590956	0.038385784	0	0.014380234	0.554262171	0.257230833	0.120755379	0.175111893	0.055483255
1.5.1.15	0	0	0	0	0	0	0	0	0	0	0	0	0	0	0	0	0	0	0	0	0	0	0	0	0	0	0	0	0	0	0	0	0	0	0	0	0	0	0	0	0	0	0	0	0	0	0	0	0
1.5.1.19	0.00327954	0	0.002988859	0	0	0	0.000708085	0.001421852	0.003355194	0	0	0	0.002448263	0	0.000680404	0.000462693	0.001127902	0	0.002306869	0	0.001475186	0.000969738	0	0.001804445	0	0	0	0	0	0.000757891	0.002095649	0.001421503	0	0.002957161	0.002666997	0.000489005	0.001577441	0.000811548	0	0.002348442	0.001570185	0.000718891	0.000487205	0	0	0	0	0.003568916	0
1.5.1.2	0.971915968	1.650986242	0.958546165	0.914847562	0.979465877	0.537361533	0.570784801	0.960950844	0.932732973	0.964774979	1.054154696	1.173832758	1.213176679	1.036764722	1.023426216	1.016644994	0.923258931	1.130510418	1.185998252	1.144252814	1.244912546	1.070416397	0.93403451	0.483889191	0.985522927	1.563536353	0.963240038	0.903168715	1.489640963	0.93469532	0.994822407	1.052381774	0.948739079	0.888441732	0.853303963	0.899593326	0.950833986	0.319358332	0.219941246	0.793032846	0.032634845	0.962981798	0.81418016	0	1.076768955	1.388144346	1.00124359	1.01518385	0.675695292
1.5.1.20	1.08589522	1.682776138	0.955690195	0.762270659	1.061048855	0.955241743	0.191315282	1.013112601	1.088513518	0.07069614	0.859934267	1.145582221	1.174367635	0.939538285	0.917048089	0.691633199	0.60761688	0.658566146	0.607959463	0.693215838	0.704502299	0.95003047	1.077808742	0.930534581	0.983653855	0.100232661	0.479539391	1.072876026	0.007923616	0.014543957	1.00935987	0.948517778	0.730131276	0.789360017	0.759562585	0.960470757	0.020832467	0	0.483275942	0.41354384	0	1.02573364	0.39340297	0	0.864557439	0.909493162	0.72937784	0.758250668	0.415723593
1.5.1.24	0.027177681	0.04964765	0	0.017100692	0.028283572	0	0.016871456	0.027116703	0.015481937	0.023572878	0	0.009981628	0.013420661	0	0	0.211413655	0.034169345	0.230021746	0.222467427	0.230912389	0.216942645	0	0.005804436	0.028258803	0.002490024	0.028063967	0	0.023518087	0	0	0	0.020713562	0.01726984	0	0	0.025003501	0.024170905	0.02058039	0	0.019012891	0	0	0.131177029	0	0	0.010137298	0.043842175	0	0.014953912
1.5.1.28	0.003191023	0.080706982	0.000982863	0.000500665	0	0.003745335	0.006294163	0	0	0.000335938	0.072736574	0.000870311	0	0	0.003777064	0.004002061	0	0	0.005025559	0	0.006459308	0	0.000993362	0.005838236	0.004827312	0.004641869	0.001343168	0	0.002124254	0	0	0.003512457	0	0.006946095	0.004102217	0	0.001492349	0	0	0	0	0.00255532	0	0	0.08074584	0.000664137	0.032240109	0.037738902	0.005902816
1.5.1.3	0.983650122	1.046171674	0.954607346	0.868136037	1.002370741	0.549790945	1.006958131	0	0.919599218	0.025450627	0.990733927	0.93114076	0.995727157	1.031962899	0.079848006	0.967333734	0.090049538	0.70475797	0.80218411	0.726737487	0.717804254	1.038061936	0.960616527	1.050986626	0.953269521	0.955157661	0.213493764	1.018659131	1.506656725	1.039004039	1.020184527	1.135107494	0.973181557	0.984846377	0.970597233	1.07822184	0	0.926660405	1.030262385	1.282002798	1.073963329	1.077625998	0.812633896	0.034325217	1.038994189	0.921830525	0.967140792	0.964860675	1.007737113
1.5.1.33	0.003267923	0	0.027952491	0	0.022126325	0	0	0.021204213	0.016237224	0	0	0.009571107	0	0.019919751	0.015528809	0	0.019024033	0	0.012462396	0.02430498	0.01573276	0	0	0	0.020538805	0.028071603	0.020823714	0	0	0.014853643	0	0	0	0.023919994	0	0.008863336	0	0.010347118	0	0	0.023712436	0.018655461	0.005998317	0.012262696	0	0.000866474	0	0	0
1.5.1.38	0.801145061	1.053094432	0	0.074882964	0	0.004531244	0.039239481	0.033154856	0	0.021069454	0.983725254	0.037172805	0	0.085602946	0.011072129	0.098627881	0.035331227	0.031143121	0.007221253	0.00660347	0	0	0.019932514	0	0.959966016	0.014105827	0.284735571	0.603578415	0	0	0.957412918	1.019154423	0	0.072478445	0.096325098	0.568272989	0.04131052	0	0.071899753	0.438332726	0.081282318	0.149101781	0	0.043264575	0.979286715	1.237878725	0.223001228	0.223557778	0.151425124
1.5.1.5	2.01740577	2.190307769	1.899304789	1.998326318	2.063748342	2.01521284	1.586271996	3.955640285	2.086701302	1.963377193	2.440138745	2.042091723	1.933758728	1.905517877	2.001879976	3.288198706	1.923099748	2.769739877	2.659413067	2.657686734	2.704490624	2.912324355	2.038839942	3.047143045	1.998930557	1.932083546	1.945550287	1.921171904	2.025514091	2.097442335	2.056311966	1.883342169	2.496262489	2.409186573	2.434349631	1.915989232	3.011059181	1.943853402	2.076545783	2.031917051	2.000259641	1.959178157	1.815105307	1.922957051	2.322270032	2.039575319	2.665736827	2.669217443	2.182671054
1.5.1.7	0.086663973	0	0	0.05166872	0.992117094	0.538094169	0	0	0	0	0.433230898	0.228412613	0.250841987	0.067288228	1.024120252	0.623730908	0.934676505	0.187090853	0.139794401	0.253772269	0.281789607	0.041300169	1.020717798	0.021679862	0.101418644	0.008971358	0.254335099	0.092401746	0.048458564	0.060151134	0	0	0.434104334	0.425810773	0.509959174	0	0.932374692	0.004941531	0.03506184	0	0	0.042716823	0.386845605	0	0.458982989	0	0.299394943	0.376006452	0.079200484
1.5.1.9	0.000299228	0.004344553	0	0.00320401	0	0.003125686	0	0.000850301	0.001806784	0	0	0.001965627	0	0	0	0.003543098	0.004012943	0	0	0.000740382	0	0	0	0	0.001904149	0	0.004231605	0	0	0.003292447	0	0	0	0	0	0	0.002688438	0	0.002667607	0	0	0.004415734	0	0	0.002188833	0	0.003419026	0	0
1.5.3.-	0.215250817	0.067608762	0	0.006804252	0	0.007005827	0	0	0	0	0.053101392	0.057435575	0.030470136	0.013518258	0.033620735	0	0.101385562	0.236984131	0.26173986	0.272146112	0.266233885	0.073932921	0.042226212	0	0.081672321	0.030689536	0.190221417	0.695864001	0.050325486	0.048287468	1.129782028	0.978643911	0.056121401	0.009047067	0.025285625	0.822121111	0.01998418	0	0.213532268	0.474445172	0	0.049369745	0.019123383	0	0.040374209	0.643267358	0.084648538	0.054285147	0
1.5.3.1	0	0.341397012	0.283272747	0.105770119	0.123266815	0	0.784038167	0.035134161	0.258927802	0	2.633623789	0	0.278825549	0.233743493	0.922480819	1.255084486	0	0.596563556	0.312677943	0.650376579	0.593904652	0	0.769764704	0.329879649	0	0	0	0	0.236113637	1.189585789	0	0	0.79086153	0.638805766	0.792528413	0.163494836	0.629669448	0.200423448	0.448321514	0	0.240817548	0.026563047	0.368882167	0.002868889	2.720706243	0.926083766	1.249394065	1.22210685	0.667854298
1.5.3.13	0	0	0	0	0	0	0	0	0	0	0	0	0	0	0	0	0	0	0	0	0	0	0	0	0	0	0	0	0	0	0	0	0	0	0	0	0	0	0	0	0	0	0	0	0	0	0	0	0
1.5.5.-	0.636813201	0.139145428	0.095460077	0.193115569	0	0.057567075	0.465559151	0.122084474	0	0	0.113748667	0.122858295	0	0.013871625	0	0.140423333	0	0	0	0.031646004	0.013352804	0	0.073640691	0.074898755	0.064676621	0.118642403	2.159606888	1.291459403	0	0.108896235	0.052400564	2.646458451	0.104760134	0	0.020876225	1.447557094	0	0	1.13183325	1.419394697	0	0.406201918	0	0.088052352	0.160057731	0	0.002081405	0	0.079362346
1.5.5.1	0.746382093	1.088002615	0.018898189	0.059572663	0	0.069741023	0.001733293	0.017747702	0.066560892	0	1.036960033	0	0	0	0	0	0	0	0.043303778	0	0	0	0	0	0	0	0.182459294	0.150259962	0.002928585	0.057560564	0	0.019827898	0.063086119	0	0	0.043247303	0	0	0.0152499	0	0.075288802	0	0	0.003320603	1.093852478	0.093281865	0.164173947	0.043086749	0.139668849
1.5.8.2	0.005774283	0.001573825	0.021698391	0.010927527	0.025919308	0	0	0.002308651	0	0	0.042834326	0	0.013838146	0	0	0.032011697	0	0.000919894	0.020223464	0.02098271	0.023244095	0	0	0	0.016893775	0	0	0.044168879	0	0.000823747	0.017409948	0.025926325	0.030319498	0	0.0287764	0.02497514	0.011545799	0	0	0.536597631	1.002049514	0.037635028	0	0.034742928	0.058763156	0	0.033727681	0.038876534	0.021943298
1.5.8.3	0.015843038	0.023913553	0.014760277	0.011875152	0.022561238	0.020272987	0	0.002519739	0.016827176	0	0.012048003	0	0	0	0.014120333	0	0	0	0.002855454	0.025669588	0	0.021961817	0	0.000203506	0	0	0.022798134	0.015265808	0	0.023181894	0.018460603	0.0353484	0	0.005349977	0.019822616	0.023368425	0	0.015742137	0.000739041	0.006954374	0	0	0	0.017075989	0.006603669	0.153227864	0.043966023	0.059830455	0.016584611
1.5.8.4	0	0.004322394	0.003024392	0	0	0	0.004757908	0	0	0.011052956	0.056220808	0	0	0.004215745	0.002523929	0	5.29458E-05	0.000232541	0.009687846	0	0	0.003753073	0.010850094	0.007769472	0.008235076	0	0.001663023	0	0	0	0.01065027	0.006532625	0	0.011534051	0	0	0.007587888	0	0.003210723	0.012537936	0	0	0.013194644	0.006971512	0.050616476	0.006443925	0.059385697	0.05792169	0
1.5.99.-	0	0	0.006533955	0.002268136	0.003902907	0.002461773	0	0.000153114	0.007050543	0.004976452	0.01301635	0	0.005957138	0	0	0	0.003511438	0	0	0.005862842	8.37377E-05	0	0.009002948	0	0	0.005578091	0	0	0	0	0.004592393	0.007567353	0	0.004377776	0	0	0	0	0.008658116	0.006664788	0.00027226	0	0	0	0.023649957	0	0	0.00687452	0.003361077
1.5.99.11	0	0.012945714	0.008822914	0.009611279	0.005783163	0	0	0	0.034352793	0	0.015525175	0.027358832	0	0	0	0.022601885	0.016793965	0	0	0.022919354	0	0	0.031409437	0	0	0	0	0	0.003575922	0.026233937	0.030959829	0	0.009746392	0.027844405	0.014387349	0	0	0.009374711	0.008825512	0.031243645	0.003097234	0	0	0.033094668	0	0.009708709	0.088726446	0.036018977	0
1.5.99.12	0	0	0	0	0	0	0	0	0	0	0	0	0	0	0	0	0	0	0	0	0	0	0	0	0	0	0	0	0	0	0	0	0	0	0	0	0	0	0	0	0	0	0	0	0	0	0	0	0
1.5.99.6	0	0.009409882	0.016804138	0.009744599	0.011647448	0.009098258	0	0.001962155	0.004822974	0	0.039862537	0.009203284	0	0.005249327	0.017560203	0.001354673	0.149147439	0	0.007543482	0	0	0	0.004296709	0.017467863	0.001055818	0.012677323	0	0.021883902	0.017220788	0	0.128669688	0.003803635	0.015580099	0	0.008141901	0.022391676	0.001762681	0.001395856	0	0.006946244	0.000750714	0.004883731	0.006290843	0	0.059464821	0.000405313	0.013550449	0.010260319	0.016102817
1.5.99.8	2.176403787	1.634858785	1.489987493	1.706134834	3.176513194	0	0.313467983	0	0.04056744	0.182603811	1.62382402	0.672551475	0.497253334	0	1.984250956	0	1.224681713	0.068818198	0.013051199	0.103806056	0.141245906	0	0	0.140376631	0.91131305	0	0.371337769	1.562703932	0.044356963	0.192275664	1.56725598	1.755015256	0.023847989	0	0	1.69088766	0.17527749	0	0.15869172	0.423450555	0.162424556	0.256259176	0.136612939	0.197942839	1.68383906	1.706464354	0.148509848	0.307240196	0
1.5.99.9	0	0	0	0	0	0	0	0	0	0	0	0	0	0	0	0	0	0	0	0	0	0	0	0	0	0	0	0	0	0	0	0	0	0	0	0	0	0	0	0	0	0	0	0	0	0	0	0	0
1.6.-.-	0	0.046724616	0.059880277	0.334303365	0	0.115952348	0.621131321	0.123539319	0.895482471	1.006294523	0.091922904	0	0.024295314	0.132064851	0.946379477	0.354820624	0	0.580857331	0.396479251	0.582740492	0.500827133	0	1.069767946	0.106648992	0.223656289	1.376504596	0.120105864	0.154097499	2.825012804	0.903489041	0.030840399	0	0	0.028068125	0	0.134605323	0	0.355059255	1.112949096	0.58452052	0	0.021553061	0.494608758	1.115704763	0.05916285	0	0.279943024	0.183330063	0.482128549
1.6.1.1	0.176984021	0.92073009	0.005100338	0.147764639	0.058058165	0.027815842	0.23855532	0.003395938	0	0	0.111341426	0.039217316	0	0	0	0.016432676	0	0.084523276	0.07527225	0.037218712	0.045552253	0.043921213	0	0	0.04955209	0	0.208607004	0.823686562	0.07490554	0	0.94344222	0.970824869	0.051553211	0	0	0.812573846	0	0	0.216478714	0.497236735	0.069090747	0.128215742	0.029836185	0.058779485	0.098123724	0.694967618	0.187672339	0.111647991	0.101536597
1.6.1.2	2.197289787	3.210197865	1.779702052	0.559346559	0	0	0	0.216881599	0.095937752	0.188921054	2.963798741	0	0.054994818	2.939279799	0	0.193251949	0.17893666	0.014403114	0	0.287016524	0.228766665	0	0.106106774	0.256712361	0.218832512	0.189390982	1.17132808	1.860021201	0.036681511	0.090934685	0.433801731	1.803354542	0	0	0.12272509	1.645478605	0	0.246580432	0.318280494	1.005665966	0	1.769940533	0.084320736	0.225854772	2.966459704	1.834136011	0.340268958	0.451074053	0.454760848
1.6.2.2	0.000131205	0	0	0.000169893	0.000246377	0	0	0	0	0.000207628	0.008829654	2.78856E-05	0	9.67149E-05	3.49146E-05	0	0	0	0.000143898	0	0	0	0	0	0.000330892	0.00033362	0.00033278	0	0	0	0.000300527	0	0	0.000402359	0.000146001	0.00011964	0.000102666	0.000272764	0	0.000324043	0.000266741	0	0	0.000214565	0.008477898	0.000326655	0	0.000246447	0.000199151
1.6.2.4	0.007368241	0	0	0.003359844	0.009179782	0.008993004	0	0.008805251	0	0.001241516	0.043464604	0	0.009351024	0.007771088	0.006912159	0	0	0	0	0.002175098	0.004732183	0	0.007267517	0.003436343	0.002430867	0.002252358	0.001401369	0.000158123	0.002533824	0.003437099	0.002700211	0.000887232	7.15787E-05	0	0.009181138	0.014283007	0	0	0	0.009382205	0.007487548	0.006083461	0	0.004756736	0.042513372	0.001234878	0.003471695	0	0
1.6.4.-	1.043179154	1.660072347	0.098324104	0.046593626	0.02187351	0	0.802169074	0.095426489	0	0	0.634220881	1.039186925	0.925280827	0	0	0.048312162	0	0.216428386	0.103361727	0.241587307	0.089014372	0.051376644	0	0	0.111574209	0.476130157	0.543346151	0.668676735	0.388313947	0	0	0.889206645	0	0	0.070624206	0.638596776	0	0	0.085886738	0.572438995	0.032800605	0.144556069	0	0	0.655222215	0.862590254	0.154279856	0.057039332	0
1.6.5.-	0.145836045	0	5.631949216	0.363345691	0	4.264360322	0	0.072825809	0.253383452	0	0.105420817	6.399381383	6.040661298	0	0	0.244197464	0.003282809	0.430798016	0.458628397	0.522040481	0.266714106	0	0	0	0.66645577	0	0	1.086187983	0.434032339	0.106352689	0	0.064686468	0.387845217	0.253797555	0	1.795521733	1.387224148	4.635902909	0	0.022211347	0	4.934351565	0.066104467	0	0.284617689	5.149045406	0.087521416	0.414926823	0
1.6.5.2	0.23155025	0.726808892	0.032202746	0.325501777	0	0.036324727	0.04946868	0	0	0	0.553427239	0.003924635	0	0.02141092	0	0.042539018	0.033566488	0.042151892	0	0	0.075305789	0.031747424	0	0	0.031139116	0.0046567	0.061430915	0.10792699	0	0	0.045312849	0.007829845	0.055774094	0.041811386	0	0.161097983	0	0	0.016590365	0.033367217	0	0.059880896	0.088940194	0.002666748	0.653469473	0.908131047	0.087723987	0.111032312	0.005357007
1.6.5.3	13.78375892	13.05789285	0.994942262	12.68391205	13.2675741	10.1330293	2.94131251	3.890559705	3.953275476	4.909888432	14.34296054	11.62734858	12.20783119	0	4.024556178	5.525931913	13.31030102	4.452581808	4.062059091	4.630161191	3.52309963	3.213265249	2.985676112	1.188072172	0.84490425	2.289909146	6.851351351	13.54804719	0.303683045	0	13.44866734	14.09089778	2.578675796	2.550938536	1.46157095	11.6860641	1.263368115	4.388854157	2.623504268	6.903176776	0	0.480233608	1.71893509	1.48641224	14.11373159	14.44667092	4.817397208	5.794999192	2.523866489
1.6.5.5	1.723341061	2.793267805	0.278252797	0.677712688	1.073075063	0.027793618	0.197210365	0	0	0.209904201	3.949210376	0.150877203	0.040444791	0.052996988	0.742398059	0.241615323	0.132358356	0.012156152	0.094175381	0.036376688	0.375305633	0	0.108997173	0	1.492735255	0	0.770195106	0.89094696	0.054675929	0	1.518375754	0.849507745	0	0	0.251823755	0.85722472	0	0	0.156018238	0.437722241	0	0.025803072	0.17414941	0	4.072456359	2.183081291	0.616553384	0.836974279	0.603776386
1.6.6.-	0	0	0.000409889	3.65434E-05	0	0.000849079	0.000278233	0	0.00032638	0	0.00852715	0	0.000825353	0	0	0	0.000566658	0.016701148	0.015227039	0.016691246	0.015323927	0	0.000263099	0.00052166	0.000460378	0	0.000313325	0.000680729	0	0.00071532	0.000285666	0.00069005	0	0	0.000677218	0	0	0.000371474	0	0	6.52758E-05	0.000737069	0	0	0.008091072	0.000874589	0	0	0
1.6.99.-	0.716738259	1.00444491	1.165397533	0.397229091	0.030391789	0.058976998	0	0.089609265	0.040168154	0	0	0.582830871	0.684211748	0.515922392	1.008910484	0.05105282	1.677669169	0.077886198	0.246388484	0.077270331	0.209543182	0.058629144	2.067254426	0	0.073012965	0.419144518	0	0.243417498	0	0	0	0.30709959	0.07805709	0.081737622	0	0.158656168	0	0	0.576130225	0	0.094796858	0.811075029	0.507318826	0.023139574	0.028158767	0.30320715	0.025144823	0.16151558	0.053424558
1.6.99.1	0	0	0.001258368	0.012388886	0.002195748	0	0	0.016068557	0	0	0.427136103	0.019991528	0.005242971	0.020362087	0.02022899	0.019886794	0.273239896	0	0	0	0	0	0	0	0.003600031	0	0.013904	0.001408998	0.015518602	0	0.002809606	0.009047319	0.005750708	0.020662107	0	0	0.002993944	0.016603704	0.014390231	0.011462824	0.00884487	0.004372208	0	0.002755126	0.445908595	0.020737168	0.004659726	0	0
1.6.99.3	1.119518385	1.396882259	0.946938202	0.811770982	0	0.121692602	0.251545416	0.120719919	0.385382064	0	3.056059099	0.738880178	0.763101547	0.516448158	0.210424375	0	0.350818259	0.593295288	0.486876836	0.491221878	0.686658389	0.303352672	0	0	0.902876166	1.64359642	0.815947648	0.984555842	3.121691438	0	1.090090948	1.001345525	0.109831643	0	0.14396942	0.811532751	0	0	0.630329681	1.252744723	1.825995783	0.75797515	0	0	2.9726677	1.276725852	0.842695425	0.77653961	1.039491007
1.6.99.5	0.581010685	0.067636733	0.047586024	3.43062E-05	0.016408587	0.047518683	0	0	0.049495681	0.05730454	0.6644533	0	0	0.072697267	2.000543368	0.034047639	0	0.234227032	0.167268293	0.210083943	0.245956072	0	0	0.066762033	0.076482855	0.981154637	0.432356613	0.010792019	0	0.019868052	0.036259481	0	0	0.077557884	0	0	0.06296177	0	0	0.040578076	0	0.05796108	0	0.011748619	0.621970958	0.025581674	0	0.013385828	0.069102271
1.7.-.-	1.349082886	1.37856179	0.876072564	0.092181627	0.096011117	0.100977983	0.934973721	0	1.377176643	1.0230286	1.509237229	0.850496872	0.757391471	0	1.103184088	1.552058518	0.208006668	2.092752035	1.885593385	1.909372257	2.100027386	0.016450505	0.890112662	0.934893338	0.16822229	0.549720395	1.825298867	1.899166991	1.053237975	0.06373195	1.154934073	1.900137629	0.873730359	0.898452826	1.064072919	1.772405476	1.061801546	1.723395834	1.129470117	1.649324185	0.095943011	1.160396178	0.331029547	1.083138674	1.59840519	2.56106585	0.901721717	0.87694819	0.288641187
1.7.1.1	0.001444309	0.008352944	0	0.006549247	0.002771893	0.006033952	0	0	0	0	0.025538361	0	0.009258874	0	0	0	0.001149422	0.008778241	0.006819484	0.000508028	0.006525279	0	0	0.00115497	0	0	0	0	0	0.00166935	0	0.008786632	0	0	0	0.003421518	0.00131258	0	0.000948656	0	0	0.004098723	0.007419646	0.006266311	0.011251249	0	0.006392716	0	0.043295739
1.7.1.13	1.50097955	1.368256885	1.132997788	0.103310484	2.009349145	0	0.134917537	0.024848287	1.033484445	0.006003715	1.406941393	1.157959351	1.349399719	0	1.067410892	0.322254798	1.365185891	0.304125386	0.089794415	0.294282622	0.149760364	0.110008115	1.040062883	0.520383729	0.097208297	0.430307441	0.524139601	1.271768504	0.110078647	0	1.082945074	1.200693777	0.246910906	0.173742046	0.324711594	1.254385528	0.12215407	0.097881974	0.271501233	0.580112844	0.033583393	1.173843032	0.363673314	0.0552364	1.429756403	1.312647431	0.390756125	0.51878798	0.040587135
1.7.1.4	2.01917371	0.91289541	0	0	0	0.053318966	0.939992477	0.141463561	0.644597831	0.208606569	2.393685889	0.116003303	0.006339757	0.041850033	0	0	0	0.044459381	0.12797792	0.075590773	0.245597052	0.206451451	0	0	0.123580906	0	0.300774572	1.81040397	0	0.126028522	0.502579366	1.926024218	0.138829893	0	0	1.558603663	0.11933352	0.186254816	0.296718411	0.836512232	0.066651003	0.106133576	0	0.196321849	2.309525865	2.657479321	0.678568905	0.297564933	0.034343466
1.7.1.6	0	0	0.002640721	0.002294414	0	0.001434141	0	0	0.001804775	0	0.001652702	0	0.002098025	0	0.00146657	0	0.002895224	0.002359399	0.002618044	0	0	0	0.0005099	0.001665745	0	0.002442972	0.001802425	0.004475019	0.002821684	0	0	0.010624048	0	0.001778551	0	0.002007862	0.000932935	0.001669409	0.002069952	0.000754941	0.002350982	0	0.001659732	0	0	0.002328891	0.002629096	0	0
1.7.1.7	0.96038041	0.07409905	0.084984356	0.091451594	0	0	0.059601876	0	0	0.008536083	0.158242188	0.024617419	0.058168849	0	0	0.034733726	0	0.118981735	0	0.071401699	0.124402622	0.006973113	0	0.040409293	0.000777989	0.445249433	0.161405269	0.835629527	0.968180745	0	1.228847509	1.037342569	0	0.069343212	0	0.901064804	0	0.099027405	0.186958596	0.436849234	1.002420135	0	0.201607286	0.012700312	0.168368859	0.944292525	0.123171561	0.209818485	0.921919256
1.7.2.1	0.60323315	0.019635161	0.975497533	0.446505884	0.022247279	0.012516295	0.050552587	0	0.019276584	0	0.749689069	0	0.029626477	0	0.017475055	0.044092228	0	0	0	0.038032395	0	0	0	0.017814003	0.027609832	0.023452979	0.030009558	0	0	0.05126282	0.011560047	0.025733654	0.024210228	0.000331331	0.028576108	0.013596276	0	0.002576074	0	0	0	0.024952658	0	0	0.792895897	0.129885629	0.010513239	0.005915509	0.09032382
1.7.2.2	0.129568649	0.000813481	0.920827839	0	0	0	0.397911659	0	0	0.030177009	0	0.573128361	0.588929493	0.029209642	0.996036659	0.074671195	0.986039096	0.006691555	0	0.051014081	0.016078947	0.071685444	0	0.040433156	0.227219638	0.017205968	0.761049764	0.621416378	0.041001422	0	0.0002791	0.889120021	0.024403113	0.054072703	0.076530609	0.577527809	0	0	0.17536935	0.475125413	0.052296346	0.937612319	0.066797188	0.062531612	0.037696974	0	0.100936572	0.009681802	0
1.7.2.3	0.470671969	0	1.816237879	0.074062554	0.083718912	0.061453979	0	0.126591657	0.009651823	0	0.440865981	0	0	0	0	0.094361196	1.265869322	0	0	0	0	0	0	0.133211575	0.06128026	0.066580018	0.634768567	1.017149089	0	0	0.355357304	1.931869737	0.0190686	0.096996199	0	0.855262548	0	0.066046546	0.349686005	1.093338018	0.034084278	0.682827059	0	0.013496388	0.361794038	0.836692556	0	0.209496145	0.175985116
1.7.2.4	0.613727142	0.027161708	0.005408996	0	0.010694489	0.019582072	0	0.027592355	0.000838311	0	0.368252066	0.005624973	0	0	0.010067452	0	0.196312346	0	0.007247605	0.000277351	0	0.000114688	0	0.01590781	0.021579164	0	0.007493274	0.03192885	0	0.013608641	0	0	0	0	0.016453901	0	0	0.027155592	0	0	0.021630245	0	0	0.006555116	0.394043349	0.16180344	0.019890608	0	0.018547998
1.7.2.5	1.170153708	0.023165003	0	0.21455219	0.056397309	0.007099041	0.057425561	0	0.04754453	0	0.830276706	0.042128449	0.018802437	0	0	0	0.155499571	0.048101765	0.060626875	0.029185018	0	0.059286037	0.035983301	0	0.220541275	0	0	0.042169224	0	0.031916782	0	0.042583548	0.006566221	0	0	0.010008074	0	0.021603188	0	0.042940484	0	0.07233586	0.019488591	0	0.792276936	0.118525014	0	0.00033946	0.015179313
1.7.3.3	0	0	0	0	0	0.00317503	0	0.001095994	0.003082598	0.001310083	0.003273841	0.003005394	0	0.000588077	0.003719842	0.004079534	0	0.003671436	0.003986068	0	0	0	0.005748912	0.001174552	0	0	0	0.003075458	0.000795208	0.005275	0.004566341	0	0	0	0.001839239	0	0.002876282	0.005273662	0.000675263	0	0	0	0	0	0	0.004595874	0.090734608	0.087879134	0.019010696
1.7.3.4	0	0.002520811	0.002677996	0	0.002351198	0.002716216	0	0	0	0	0.002242944	0	0	0	0.000821194	0	0.151002659	0.011879986	0.016085936	0.019435084	0.017419719	0.004004081	0.004044125	0.002789394	0.002531504	0.000902541	0	0	0	0	0.002054774	0	0.003089695	0	0.003000945	0	0.004250865	0.001692725	0	0.004144258	0.00291489	0.001886201	0.000792689	0	0.003772836	0.003309997	0	0.002286534	0.009232897
1.7.7.1	0.00934546	0	0	0.288310237	0.036284304	0.038293478	0.045728263	0.000910003	0.980608935	1.020769633	0	0.013400527	0.040508533	0.014799066	0.004950757	0.199077118	0.236744292	0.443485778	0.459026656	0.416469934	0.408068102	0.041285875	0	0	0.710944102	0	0	0	0	0.054319126	0	0.00882993	0.141559592	0.047476078	0.062719791	0	0.049201713	0.053127394	0.225511768	0.03560252	0	0	0.333133951	0	0.063269174	0.038838146	0.187998064	0.20232516	0.038245312
1.7.7.2	0.000180242	0.000308575	0.000112146	0	0	0.000261059	0.000167983	0	0.000210105	0.000380605	0.008248701	0	5.53606E-05	0.000399258	0	0	0.000267559	0.000311455	0.000212151	0.000127689	0.000203879	0	0.000347781	0	0	0	0	0.000273124	0	0.000301564	0.00021781	0.000257676	0.000167393	1.88524E-07	5.49378E-05	0	0.000290765	0	0.00031685	0.000267282	0	0	0.000331963	0	0.008750199	0.000139503	0	0.000283548	1.5271E-05
1.7.99.1	0.61594638	0	0.013293436	0.008973904	0	0	0	0.006193961	0	0.005312245	0.113031183	0	0.010922943	0.007390539	0	0.018801564	0.227101292	0.003746759	0.019302799	0.013165702	0	0	0.011873588	0.013566683	0	0.007915955	0	0.023943491	0.004554235	0	0	0.029632027	0.004665033	0	0.006602801	0.004203396	0.015033138	0	0.000966087	0.000226911	0	0	0.015366195	0	0.119885669	0.013275559	0.013117778	0.009248335	0.016056784
1.7.99.4	4.743841369	0.968566365	1.183560953	2.265049401	0.160295838	0	0	0.006150988	0	0.341439338	3.203504555	0.413091258	0	0	4.700074868	0.085203439	1.271971076	0.287861064	0.532010398	0.262035824	0.265450961	0	0	0	0.78465511	0.204776511	2.849559325	4.766168551	0	0.900339184	0.980607765	6.680816283	0.038925826	0	0	4.650432325	0	0	0.862536689	3.546262354	0.393764412	1.432383976	0	0	3.40568751	4.62731117	0.121377123	0.354825477	0.628476805
1.8.-.-	0.057004718	0.024864177	0.019995119	0	0	0	0.00879002	0.037843974	0	0.018322936	0	0.027812758	0.044088184	0.010429068	0	0.045620834	0.975752893	0.037731905	0.050238933	0.019698316	0.083964921	0	0.024603544	0	0	0.059294357	0	0	0.046273506	1.017884064	0.022771466	0.041063052	0	0	0	0.064200993	1.058724545	0	1.604462194	0.053356922	0	0	0	0	0.015442466	0	0.076909925	0.064734326	0.039078283
1.8.1.-	0	0.010505085	0	0.000796905	0	0	0.148801579	0	0.991221378	0	0.022063905	0.013968981	0	0	0.028769403	0.446175846	0.025581278	0.923575784	0.934867251	0.987193238	0.938751421	0	1.057504217	0	0	0.0574661	0.005761914	0.078482693	0.009648879	1.001955996	0	0	0.198556694	0.155918279	0.159834262	0.171182809	0	0	0.66699271	0	0	0.022849187	0.393546424	0	0.048175967	0	0.210730768	0.142113915	0.03537211
1.8.1.14	0.008604828	0.008828178	0.013224973	0.000385302	0.01784456	0	0	0	0	0.021331611	0	0.010768415	0	0.000913061	0	0.023710567	0.015213403	0.005096073	0.032592943	0.030332894	0.030739844	0	0	0	0	0.023717658	0	0.021313313	0.024503782	0.012345319	0.001150008	0.019883602	0.009881924	0	0	0.030676458	0.015639276	0	0	0.009000833	0	0.006466271	0	0.023616408	0.005218169	0.020967578	0.002092593	0	0.002404687
1.8.1.2	1.919588358	1.799047948	1.965276396	0.214228868	2.062090851	0	0	0	0.174066377	0	2.147275089	0	0.033050378	0	0.184728985	0.141620592	0.212467259	0.191376272	0.090522604	0.02391536	0.020559975	0.139759036	0.022087676	0	0.330336439	0.223052438	0.943185016	1.834323561	0	0	2.869799155	1.759676526	0	0.152218173	0.153521757	1.722643937	0.011457635	0	0.222108659	0.810354811	0.12080541	0	0	0	1.969121527	2.482400972	0.346869928	0.309343786	0.257915502
1.8.1.4	3.172733916	2.379874828	1.042428155	1.871665153	1.098306323	1.211258726	0.088433977	2.139026579	0.585701739	0.87751218	2.528566153	1.67051179	1.698791725	0.761665831	3.890064457	0.238064186	0.192030532	1.148433512	1.155221403	1.082879586	0.992737546	0	0	0.450206885	2.033497148	0.961671181	0.925853001	1.163725624	1.437067889	0	1.205152528	1.317382654	0	0.204202671	0.126027979	1.337088467	0.117880868	0.976896652	0.471970087	1.004485825	0.912943513	1.133384018	0	0.047936434	2.633813528	2.059561577	0.92861315	0.884088584	0.587033512
1.8.1.6	0	0.004147029	0.001743011	0	0.001243958	0.004203913	0.002711029	0	0	0	0.01785616	0.000143336	0	0	0	0	0	0.000657607	0.000471819	0	0	0.001603154	0	0	0	0.003822481	0.000451301	0.015386298	0	0	0	0	0.002347563	0	0	0.008661025	0	0	0	0	0.003015626	0	0	0	0.017383033	0.002755645	9.16187E-05	0	0
1.8.1.7	0.092196963	0.12280101	1.049374055	0.189790586	0	0.030744712	0.166628398	0.055933287	0	0.110613569	0.765302342	0.060178096	0.007762316	0	0	0	0	0.108489502	0.057081132	0	0	0	0	0.062325793	1.07959318	0.594062939	0.706034059	0.912843112	1.469677965	0.065185312	1.045379918	0.860508384	0	0.023977981	0	0.938218282	0.000632638	0.072312227	0.105674588	1.010394598	1.088813295	0.940814755	0.165948739	0	0.633193869	0.93548243	0.258966047	0.2280556	0.815289472
1.8.1.8	1.352461382	1.876082464	1.041205825	0	0	1.14805346	0.061000687	1.080641465	0.023458782	0	1.200143413	0	0	0	0.877053994	0.176603045	1.227175954	0.03749067	0.043435008	0.081059713	0.089804471	0	0.004752665	0.046090055	0.242927547	0	0.55824551	1.826031917	0	0.031315831	1.846470077	1.812938583	0	0.128264202	0	1.573053605	0.021874306	0.156691011	0.39628744	1.11088289	0	0.897367517	0.098773213	0.147213261	1.065050481	1.601735074	0.105967647	0.238952292	0.275542922
1.8.1.9	2.148941525	1.236365382	1.139469966	1.062516825	1.174497088	0.878500475	2.20152028	1.916770875	2.156876906	2.01713732	2.085854187	0.873593322	0.861519266	1.754285533	4.917688918	2.21416928	2.717445159	2.689460972	2.735039705	2.472255481	2.556845688	0.88653901	1.89884043	1.047295219	1.198700914	1.934627892	1.525570846	0.925347692	2.397675059	1.965976339	1.059759767	1.066281263	1.787737886	1.522821154	1.757992091	0.905556168	1.469009669	1.109564897	1.704468862	0.979276441	2.158209831	0.997315574	1.797097937	3.097377977	1.958015799	1.229325413	1.911844508	1.697546029	2.063623914
1.8.2.-	0.000226377	0	0	0.00433265	0	0	0.005927491	0.005853033	0	0.004256001	0.00539868	0	0	0.005628248	0	0.000816209	0	0.115751164	0.117603953	0.11389295	0.113024808	0.003884795	0.005377621	0.002544107	0.003421795	0	0	0	0.002745083	0.000828896	0.004737054	0.004683188	0	0	0.006068903	0.004785512	0	0.00525452	0	0	0.00184528	0	0.005478207	0.006051414	0	0	0	0.001899841	0.01467788
1.8.2.1	0.818846368	0	0	0	0.022106186	0	0	0	0	0	0.254053741	0.001263949	0.0133845	0	0.008968342	0.006565163	0.007853972	0.00290767	0	0.012746673	0	0.022329222	0.011055649	0	0.018801475	0.009943125	0.015198964	0.005883077	0.016994499	0.02283027	0.000989945	0.007459768	0	0.007256326	0.008360689	0	0.000666219	0.010864761	0.023847345	0	0	0.000683575	0	0	0.277575819	0	0.013697222	0.010773665	0.020958389
1.8.3.1	0	0	0	0.002387878	0	0	0.006794729	0	0	0	0.08178356	0	0	0	0	0	0.002268191	0.004634828	0	0	0	0	0	0.003277059	0.002781007	0.008436349	0	0.010622939	0	0	0	0.000236806	0	0	0	0.006621642	0.00864782	0.005534688	0.003760535	0	0.007415151	0.00603696	0	0	0.089632811	0	0.029119318	0.037213119	0
1.8.4.-	0	0.000612012	0.000989398	0.001267009	0	0.001838902	0.000761306	0	0.000382984	0.001069709	0.007361291	0	0.000289206	0.002203357	0.001797129	0.000735006	0	0	0	0.002034591	0.000149356	0	0.001646179	0	0.000124434	0	0.001838121	0.002106676	0.001556508	0.001023002	0	0.010284663	0.001195796	0	0	0.003896842	0.00202689	0	0.001870792	0	0.000426902	0.000752552	0	0	0.009564356	0	0.0012702	0	0.001963157
1.8.4.11	1.159818616	0.966776469	2.110349263	1.162136155	2.198788495	1.996955413	2.651039301	0.002608794	0.060434046	0.144284403	1.347798893	1.660743702	1.424458712	1.285780641	2.01124314	0.585256484	1.474430612	1.437462769	1.11612579	1.453896288	1.33688641	0.05901648	0	0.185310136	1.237099348	1.600415991	1.541863238	1.014862792	2.092114343	1.169371724	1.000339378	1.134311728	0.639166545	0.589132179	0.311772547	1.083221929	0.511764409	2.189725751	2.850629003	1.397501024	2.819632486	1.675573881	1.4602284	5.047579108	1.27258839	1.041325051	1.165138988	1.353719513	1.054760891
1.8.4.12	1.086594468	1.144494567	0.949688963	0.87865568	0.953260571	0.016219703	0.906257872	0	0.071521148	0.070473425	1.153810187	0.05077334	0	0	0.060323155	0.009598583	0.658837753	0.568728535	0.510709516	0.652433924	0.601486219	0.023523075	0.074740383	0	1.005543209	0.453575643	0.640784623	0.959371118	0.984587357	0	0.911747427	1.050684935	0.015294075	0.072778082	0	0.940246664	0	0	0.138070628	0.556175405	0.911958615	0.177439042	0.041113394	0.990960639	1.146352759	0.919657654	0.364100028	0.344766937	0.830814482
1.8.4.8	0.990039955	0.953480678	0.767385817	0.364260039	1.089632194	0.564345091	0	0.002665205	0	0	0.962725321	0.053449041	0	0.045703644	0.980811806	0.082492882	0.172217248	0.173304445	0.148438219	0.131158579	0.10874681	0	0.080976713	0	0.713002987	0	0.561236514	0.942092315	0.003100179	0	1.021958107	0.945393272	0.258473168	0.223837029	0.145052111	0.857034058	0.421070143	0	0.365807321	0.444151461	0.056062297	0.003043331	0.041996561	0.011678634	0.894231368	1.094517186	0.257438174	0.130265731	0.19729825
1.8.5.-	0	0	0	0	0	0	0	0	0	0	0	0	0	0	0	0	0	0	0	0	0	0	0	0	0	0	0	0	0	0	0	0	0	0	0	0	0	0	0	0	0	0	0	0	0	0	0	0	0
1.8.5.3	0.172214531	0	0.903445795	0.08358196	0.094439647	0	0	0	0	0.066403076	0.029119244	0	0.049483501	0.007793891	0.931323432	0.027276038	0.215007764	0.019849275	0	0.138756979	0.013781213	0	0.037329523	0.049493188	0.13033228	0	1.59108421	1.083579712	0.0377543	0.072502058	0.088266181	1.0689746	0	0	0.040870819	1.161707887	0	0.072537478	0.195278508	0.528227751	0.045686156	0.88817324	0	0	0	0.851112641	0.02927968	0.044635603	0.016951199
1.8.7.1	0	0.26154646	0.001048269	0.001650157	0	0.010696944	0	0	0.010971546	0	0.111477673	0	0	0.004602319	0	0.001514452	0.007522911	0	0	0	0.004048252	0	0	0.009599129	0	0	0.011440193	0.011127296	0	0	0	0	0	0	0.011614177	0.005506791	0.007321166	0.009892705	0.003755802	0.010186966	0.002019643	0	0.008024794	0.002078271	0.120791303	0	0.001806006	0.005314321	0
1.8.98.1	0.031266425	0	0.150378957	0.160896719	0	2.119573846	0.067596621	0.165682472	0.132150446	0.165721153	0.087460053	0.569796722	0.462288168	0	3.897204942	0.073928657	0.31340845	0	0.153568578	0.0133538	0.092684922	0.029885037	0.162814987	0	0.120996897	0	0.091583222	0	0	0	0	0	0	0	0	0.05891329	0	0.060592997	0.24103569	0.153008475	0	0	0.155834501	0.068282199	0	0	0.144495133	0.222903709	0.193980479
1.8.99.-	0.008203106	0	0	0	0	0	0.011251615	0	0.009746463	0	0	0.001255847	0	0.013074766	0.007176969	0	0	0.01602866	0.007386191	0.013744873	0	0	0	0.013915751	0.022248506	0	0.006406061	0.245611	0	0.01684342	0	0	0	0	0.017091916	0.240338237	0.00490337	0.009081997	0.005367922	0.014116241	0.002110167	0.002190824	0.013090943	0	0.005479339	0.004651647	0	0	0.032094216
1.8.99.2	0	0.017011087	0	0.009153086	0	0	0	0	0.021806951	0.02377647	0	0	0.015172642	0	0	0.184492235	0.01435077	0.170820363	0.184975243	0.179586678	0.205155761	0	0.007937652	0.482096566	0.024696971	0	0	0.00039198	0.003462596	0	0.025956179	0	0.487968412	0.512860427	0.521359102	0.010956838	0	0.025098139	0	0	0	0.002882739	0.00295242	0.020478223	0.028493475	0.024236574	0.100253592	0.113493781	0.061128172
1.8.99.3	0.016404042	0.008680386	0.048227411	0.026066957	0.001086589	0.047604453	0	0	0	0.027812283	0	0	0	0	2.011731365	0	0.024713201	0	0.032607276	0.030275732	0	0	0.048202909	0.042031095	0.008273043	0	0	0.013918005	0.04526336	0.018882318	0.036727713	0.008504729	0.008698921	0	0	0	0	0.042529512	0.000252672	0.049259109	0	0.016800578	0.018096629	0	0	0.01174055	0	0	0.060894048
1.9.3.1	3.772193965	0.324026828	0.354949746	0.014944628	0.089818787	0.208262174	0	0	0	0	5.647003895	0.080092088	0	0	0.157330512	0.064328918	0.73650929	0	0	0.465607621	0	0.257957785	0	0.0168495	3.047790921	0	1.422660748	0.266125851	0.342544315	0	0.271704305	0	0.410258429	0	0.107833596	0.442909711	0	0.066206931	0.173603499	0.254985055	0.376612148	0	0.06592162	0.298378952	5.64965492	0.883704862	0.551972885	1.172671041	0.44763976
1.97.1.-	0.000333668	0	0.032201652	0.018701236	0	0.002073467	0.031172521	0.025925154	0	0	0.133412379	0	0	0.012561823	0.007519018	0.017688333	0	0.010549237	0.000961814	0.01430787	0	0.026615455	0.007799813	0	0	0	0.008796271	0	0	0	0.017693998	0	0	0	0.014873506	0.008770267	0.016193751	0.030078754	0.027983881	0.028610699	0	0.012295526	0	0.006321911	0.120345058	0	0.001894388	0	0
1.97.1.4	1.712166635	0	2.246211237	0.727157562	1.602411956	2.324791628	1.574855135	5.316764745	9.657514064	3.646466791	0.189143681	2.93865077	3.251246879	1.79877794	5.998975363	4.114214368	0.769990945	5.687605205	5.900069674	6.12207607	5.423815645	2.666953572	5.717234128	3.695301295	0.929908957	1.884451294	3.222229434	2.946962899	1.828943249	5.022606789	1.291021843	3.800713277	3.053060289	2.889518865	2.470438553	3.230729632	2.691045212	2.286435297	2.787315385	2.60361567	2.354755024	2.192226201	4.313165269	3.129869555	0.228197097	3.413339429	3.105458761	3.496484032	1.567612401
1.97.1.9	0.57405551	0	0.047899273	0	0	0	0.468416904	0	1.057778997	1.118105025	0	0	0.112372495	0.062187146	0.944022382	0.648731913	0	0.380065486	0.27557541	0.441962516	0.286712692	0.561615039	0.073131097	0.001548688	0	0.507011047	1.764634754	1.319809973	0.610739462	0.082926883	0.097715521	2.587979388	0.215375174	0.199923113	0.170207252	1.20560133	0	0.079902997	0.196180458	1.630039275	0	0.31495812	0.040637118	0.08623616	0.147776807	0.834465968	0.349835362	0.214519331	0.128689256
2.-.-.-	1.615539263	2.670718141	2.011654942	1.081196892	1.119239872	0.331343343	0.105786323	1.100606695	1.122851299	0.153572841	2.217120255	0.931956262	1.023820608	0	0.899680513	0.719702861	1.814488038	0.743515523	0.575281601	0.876877453	0.925819951	0	0.184520959	0.031611408	0.862171822	0.62928117	1.372234527	2.114751071	1.235408321	0	2.039974218	2.463920923	1.039892372	0.774776139	1.123177418	2.12589769	0	0.790045609	1.187516638	1.959424892	0	1.558453021	0.194663401	1.099507403	2.256816282	1.931279388	1.205735051	1.047601741	0.790730097
2.1.-.-	0.215420904	1.369040966	0	0	0.045299763	0	0	0.068645033	0.461011951	0.061031124	0	0	0	0.026748208	0	0.064043125	0.095292537	0.039987069	0.047327472	0.046676142	0	0	0.010171317	0.006771314	0	0.075088382	0.226582966	0.724157502	0.078470142	0.062106943	1.075139752	1.007517219	0.077641829	0	0.049371198	0.59935334	0	0	0.23418424	1.060088684	0.058503144	0.113668888	0.048309333	0.005670319	0.08148843	0.846814583	0.08320537	0	0.064264095
2.1.1.-	4.841399972	7.834650615	3.85749954	4.223165562	3.197082187	4.630888129	3.299826762	5.95906466	4.538588635	3.671695012	5.765306106	6.493731997	6.104297146	2.845554379	3.777598665	5.308676335	3.110309576	5.79794765	5.087647172	5.437860978	5.385199673	4.087414134	6.120702225	6.676277852	3.516570155	6.136766446	4.679558976	4.832844336	7.612009752	2.904042623	4.035984498	5.004295325	5.031972242	4.870759106	5.25801288	4.750371256	5.19660189	3.717273614	8.282193172	4.858136053	5.070303194	4.204191522	5.179346138	0.033348795	5.961539024	4.621040139	5.209308933	5.310854984	6.387181511
2.1.1.10	0.052112527	0.047997347	0.004675511	0.080611236	0.017431789	0	0.051435876	0.019156942	0	0	0.022921809	0.059488057	0.05280422	0.050834688	0	0	0.125044728	0.153786091	0.151713232	0.196607549	0.15919975	0	0.007234274	0.473847599	0.040746416	0.025484155	0.026378794	0.204484392	0	0	0.109880301	0.135216933	0.158173075	0.228095127	0.179572365	0.212427567	0	0.030412232	0.024747573	0.558253617	0.019257098	0	0.116572728	0	0.096034248	0.831773892	0.153833515	0.201854509	0.437649799
2.1.1.100	0.006232469	0.000322333	0.001542611	0	0.003593928	0.006374763	0.003180473	0	0	0.001408269	0.009627154	0	0	0.001389168	0.005495277	0	0	0.010059827	0.010439542	0.01913067	0.01075133	0	0.007224058	0.001430012	0.001727709	0	0	0.000519523	0.000217581	0	0	0.004419193	0.005507517	0.00487526	0	0.00200012	0.002784149	0	0	0.001191725	0.005899756	0.002817674	0	0	0.011954857	0	0	0	0
2.1.1.103	0	0	0.007754377	0	0.001915242	0	0.004678364	0.007590209	0.001563028	0	0.164793199	0	0.004632471	0	0.006963795	0.00330689	0	0.004563072	0	0.006907668	0.004956974	0	0	0	0.003771853	0	0.002088607	0	0	0	0	0.000629262	0	0.002555541	0.004868138	0	0	0.007306865	0	0.003165718	0	0	0	0	0.153648046	0.002045146	0	0.007307595	0.017865174
2.1.1.104	0	0.042171528	0	0.06569462	0	1.023716448	0.639003634	0	0	0	0.102942794	0	0	0.030857868	0	0	0.030726808	0.000379701	0.002384685	0	0.03136999	0	0	0	0.01620658	0.534745744	0.03387408	0.018258588	0	0	0	0.019250586	0.003752497	0	0.040111355	0	0	0.012571939	0.846201714	0	0	0.009141501	0.108276016	0.004195643	0.066715367	0	0	0.004350405	0.009111529
2.1.1.107	4.671078963	3.464429238	3.446402581	0.883235663	2.950380507	0.185393764	0.154173354	0	4.271972024	1.27352964	3.908656772	0.062854863	0	0	2.065496731	0.97911242	0	1.860943301	1.826968725	2.057342286	1.653059697	0.392686833	1.473034788	0.30862594	3.678286632	0.052686353	2.2690591	5.005758399	0.129214943	0.003070842	4.47828373	3.538076823	1.57162026	1.805864804	1.143828787	5.041605783	0	0.047979181	1.767502493	2.177026885	0	1.063120572	0.667976051	0.346847231	3.064818886	6.807105157	2.258519333	1.971199807	1.10362635
2.1.1.11	0.000212822	0	0	0	0	0.000239804	0.000384562	9.54439E-05	0	0	0.008368412	0.000225501	0	0	0	0.000148538	0	0	0.000305395	0	0.000212816	0.000345112	0	0	3.59823E-05	0	0	0.000339987	0.000263052	0.000128822	0	0	0	0.000399545	0.000264756	0	0.000277153	0.000258012	5.21001E-05	0	0.000185825	1.42327E-05	0	0.000394835	0.00828332	0.000246909	0	0.000276825	0.000223583
2.1.1.113	0.414531694	0.123100261	0.014513494	0.003299442	0	0.486218333	0.172674964	0	0.00836166	0.017211263	0.086587451	0.095708802	0.095421398	0	0.002341602	0	0	0.02694308	0.037000916	0.0409418	0.024519044	0	0.002948737	0.006351254	0.005751599	0.01301212	0	0.036690128	0.015785171	0	0	0.024251186	0	0	0	0.019070205	0	0	0.016321052	0.00123843	0.014026242	0	0.012405428	0	0.116768801	0	0.043786871	0.04724705	0.012468675
2.1.1.13	1.920902755	0.977127168	0	0.008226969	1.033961193	1.031456635	0.145130356	0.914808753	1.358170471	2.899832232	1.55492145	0.994945969	0.841825983	0	1.941339179	1.115430748	0.153437771	1.708091929	1.491145239	1.750934746	1.450431823	1.034703403	2.062749229	2.010196348	0.519573899	0.094326172	1.413140328	0.893328664	0	1.912783654	0.326148607	0.913772294	2.715709506	2.717915079	2.717202637	0.647493655	3.099676007	0.029973157	1.254437115	0.387767798	0.076264633	0.144500285	0.933661465	0	1.564789223	0.709161769	1.02520914	1.054056421	0.046101994
2.1.1.130	0.223218816	0	0.180789204	0.182094782	0.1571492	0.015838167	0.127195413	0	0.88493987	0.195646185	0.496337183	1.177607707	1.106789407	0.190861624	3.977777667	0.428520734	0.120179355	1.289955352	1.238793648	1.232600693	1.238771996	0.103765573	0.143710147	0.178511504	0.457226605	0.157422678	0.147532968	0.540528192	0	0.13835949	0	0.01097576	1.174267864	1.021638014	1.010623298	0.38992532	0.002476355	0	1.843941731	0	0	0.08382425	0	0	0.504567824	1.538137792	0.691069928	0.60354479	0.154803857
2.1.1.131	0.187400991	0.074501334	0	0	0	0.037567288	0.065881548	0	1.456945711	1.067119756	0.511726482	0.012591887	0	0.091386811	0	0.97646361	0.115500844	0.653677031	0.752581843	0.695954118	0.724014355	0.459181058	0.012633151	0.425752847	0.266193026	0.554811593	0.067752538	0.243675798	0	0.93782325	0	0.085766726	0.545672934	0.655581739	0.60802183	0.181145178	1.086654254	0.056623989	0.827093728	0	0	0	0	0.05214706	0.420248371	1.126100449	0.462263348	0.548078499	0.112096659
2.1.1.132	0.402961081	0	0	0.104650354	0	0	0	0.029663022	0.527797099	2.805615136	1.374679532	1.969335987	1.819832886	0	0	2.340755908	0.259464539	0.834324662	0.967217589	0.76823813	0.677698591	1.1262783	0.002844671	0	0.868160991	0.41335234	0	0.300962985	0.189825502	0.879122363	0.15971592	0.096077637	1.329431843	1.347472284	1.38015215	0.274149495	3.202017462	0	0.769261609	0	0.024837275	0	0	0.107435877	1.011082912	1.320513537	1.265010834	1.19423818	0.167849693
2.1.1.133	0.166379305	0	0	0.047558567	0	0.017781036	0	0.036021249	1.07277153	1.041908237	0.70124123	0.451526606	0.555437677	0.055658639	0.008560249	0.944818701	0.073490579	0.654619544	0.720829666	0.714263298	0.815269045	0.482342587	0.042193675	0.585763867	0.444090597	0.541062329	0	0.337490076	0.041362509	1.014253204	0.00828115	0.062542325	0.589008603	0.641188965	0.614805431	0.317132402	0.977041358	0.043400715	0.856079724	0.028453356	0	0.060370838	0.084412951	0	0.633991058	1.088738428	0.693928118	0.559396793	0.157328133
2.1.1.137	0	0	0	0	0	0	0	0	0	0	0	0	0	0	0	0	0	0	0	0	0	0	0	0	0	0	0	0	0	0	0	0	0	0	0	0	0	0	0	0	0	0	0	0	0	0	0	0	0
2.1.1.14	0.656576526	1.025229963	1.970840976	1.297338277	0	0.130496119	0.044172185	0	1.108036935	0.019869789	1.016956653	0.063983569	0.00365692	0.993629096	1.09449995	0	0.901992085	0.289352933	0.035963846	0.376497994	0.110499007	0	2.925889779	0.422885336	1.331867642	0.094839949	0.372710664	1.209862691	1.00444255	0	2.319829851	0.808483161	0.033029219	0.082964875	0.115114896	1.170055276	0	0.9029314	0.157407503	1.916996147	0.851663354	1.228114821	1.030308021	0.103415415	0.726375015	2.511818284	0.386458796	0.701583771	0.746906644
2.1.1.144	0.81041432	0	0	0.032497052	0	0	0	0	0	0.066934793	0.343462559	0	0	0.152178503	1.016088449	0.050473698	0.000479499	0.073583341	0.026556845	0.095596472	0.050504935	0	0	0.025754431	0.076660118	0.063394846	0.300743948	0.595812082	0	0.069066141	0.123868902	0.984159771	0	0.019886934	0.031782509	0.629749279	0	0.065014872	0.202923198	0.466449835	0	0.068663409	0	0.025751953	0.380628315	1.016556548	0.050504929	0.084989034	0.011172765
2.1.1.148	0	0.071543318	0	0.065102154	0	0	0.460638196	1.057773948	0	1.088193689	0.003846699	0.01016329	0	0	0.914533797	0	1.009820855	0.447579397	0.546109203	0.485927509	0.537747702	0	0	0.060722164	1.024836931	0	0.426476197	0.04981997	0.027745746	0.011436271	0	0	0.212255679	0.284883809	0.237186635	0.0663136	1.013546784	0.967051536	0	0	0	0.041891897	0.06038882	1.082252785	0	0.072224011	0.155158639	0.114515201	0
2.1.1.152	0.015505445	0	0	0	0.005453809	0.011455042	0.006838941	0	0.02384997	0.017442935	0.04324244	0	0	0	0	0	0	0.009936725	0	0.020501141	0	0.007095965	0	0	0.401850225	0.010881104	0	0	0	0	0	0.013147862	0.014390695	0.012384708	0	0.023306132	0.001942816	0	0.011808888	0.015762137	0.01286798	0	0.000516922	0.00128152	0.065449629	0	0.115115201	0.126556425	0.020886475
2.1.1.161	0	0	0	0	0	0	0	0	0	0	0	0	0	0	0	0	0	0	0	0	0	0	0	0	0	0	0	0	0	0	0	0	0	0	0	0	0	0	0	0	0	0	0	0	0	0	0	0	0
2.1.1.163	1.189928019	1.068428965	0.74062095	0.984239386	1.009324128	1.067961549	0.578458111	0	0.021258093	0.941506838	1.128982842	1.136929366	0.968618607	0	0.88520211	0.085068725	0.966064929	0.470318888	0.552527813	0.662932774	0.641201951	0	0	0.042435146	1.035662261	0.094984375	0.940736651	1.049283698	0	0.100302208	1.109359608	0.932019795	0.081808043	0.02544395	0.033351406	0.866956133	0	0	0.850751301	0.454591749	0.094656019	0.080693427	0.050234386	0	0.983788563	0.942571917	0.200190798	0.145976805	0.521264934
2.1.1.166	0.905705394	1.068231326	0.9284619	0.1711545	0	0	0.187580745	0	0.101070144	0	0.883151542	0.07789248	0	0	1.088159877	0	0	0.118598603	0.131137988	0.081610966	0.030475537	0	0.04404534	0	0.116884745	0.062700722	0.544903282	0.837502513	0	0.054643938	0.990767127	0.914043945	0	0	0	0.958280794	0.095493953	0.061908981	0.253062917	0.434637865	0.026266218	0.863922099	0.087514177	0.05856651	1.000899545	0.961601126	0.144001803	0.057727194	0.207670941
2.1.1.17	0	0.203973587	0	0.022670333	0	0.023858701	0	0.008457103	0	0.012006983	0.001842881	0.008526357	0	0	0.005374623	0.023585186	0.017379762	0	0.008254334	0.026289486	0.004326604	0.021648788	0.02158322	0	0	0.021673142	0.223861082	0.011152676	0	0.010071045	0.025694577	0.005832576	0	0.013921847	0.006913553	0.004934421	0.000751947	0	0	0.023526691	0	0.00670087	0.010059117	0.023830027	0.025826402	0	0	0.010271018	0.005718299
2.1.1.170	1.039817759	0.977247953	1.040660202	1.050220387	0	0.469228184	1.05172485	1.041347152	0.997153938	0.972589514	0.999888125	0.897292847	0.931452821	0.991065087	0	0.831696646	0.984560235	0.92954714	1.014753152	1.002093582	0.973393706	1.006013285	1.019143137	1.037962824	1.050764026	0.950221868	1.033136797	0.889559746	1.035485892	0.995806788	1.053912875	0.992293082	0.996465459	0.993110224	1.035745415	0.893745085	1.05094296	0.978603182	1.036217008	1.049463653	0.984866019	0.97889195	0.941038714	0	1.0128526	0.95348104	0.976131685	0.885420847	1.053909859
2.1.1.171	0.263678656	0.979375339	1.008902196	0.575595775	0	0	0	0.063605996	0.567090267	0.061205952	0.06632926	0	0	0.102051926	1.055234658	0	0.037468858	0.186546257	0.055862903	0.090112151	0.109390199	0.523380258	0	0	0.389281868	0	0.720913889	0.935644329	0.085046891	0.027497575	0.934122675	0.959165188	0.262753987	0.373694136	0.220157938	0.999334612	0.035715535	0.010922012	0.216896291	0.563114895	0	0.977125926	0.250475679	0	0	0.931580099	0.235730442	0.136667829	0.083376446
2.1.1.172	0	1.114853798	0.92098044	0.004586817	0.025742471	0	0	0	0	0	0	0	0	0	0	0.046089989	0.019999926	0.179479836	0.002125237	0.064649665	0.131443366	0.081305394	0	0	0.155986906	0.012555279	0.157430216	1.045832872	1.057279827	0	0.957523649	1.053913386	0.106008195	0.0170388	0.110984777	1.085490263	0	0	0.945521238	0.490647993	0.105094045	0.940341059	0.310636185	0	0.032840087	0.886656836	0.421240797	0.366015505	0.514426434
2.1.1.173	0.244088609	0.931502802	1.087463393	0.202309474	0.028815379	0	0.086729845	0	0.086002154	0.069325011	0.049031448	0.005395044	0	0	0.040628023	0.07996814	0	0.080838318	0	0	0.088734718	0.511729552	0.0864631	0	0.012238447	0	0.919512013	0.804338431	0	0.032913327	0.953580764	0.967545153	0	0	0.036990433	0.895894795	0	0	0.160934211	0.576749834	0	0.882966001	0	0	0	0.892063247	0.056600008	0.080709512	0.086664136
2.1.1.174	0.151471485	0	0.031105386	0	0	0.008643981	0	0	0.013356681	0.007959773	0.069663599	0	0	0.045568134	0	0	0.043316271	0.023089021	0.069815107	0	0.028330483	0	0	0	0	0.00830397	0.208511756	0.637046463	0	0	1.051364667	0.914494438	0.038703535	0.014976493	0	0.638738238	0	0	0.143793124	0.558954219	0	0.033487308	0	0	0.035200594	0.850495002	0.031267407	0.053413267	0.055739087
2.1.1.176	1.735091574	0.919026451	1.054637077	0.928338156	1.038319483	0	0.935071161	0.957639361	1.057513995	1.08101615	1.851847396	0.000226925	0	0	1.079410434	0.930959445	0	0.975579732	0.889234075	0.892444786	0.988201164	0.958685649	0.909294544	1.062547129	1.012431027	1.031191172	1.049821974	0.928136142	0.904834937	0.020816858	1.013698293	0.925969417	1.036162285	1.086590263	1.006408271	0.92649692	0.921764295	0.90097348	0.921644297	0.964586068	0.922435264	0.957224212	0.85250888	0.940376245	1.807451177	1.098606922	0.975800761	1.050060713	1.012627842
2.1.1.177	0.963418001	1.042019852	0.975432085	0.164353797	1.021663198	1.015116368	1.001017646	0.997451898	1.507899894	0.962648237	0.98452925	0.98460063	1.027167286	0.973553869	0.977506663	1.037082703	0.974390015	0.985906311	1.023857474	0.964090509	1.002563734	0.503088495	0.9718834	0.957937102	0.143951099	1.004286155	0.999516784	0.890301143	1.006269592	1.035731273	1.035480466	0.986438248	1.14167809	1.135600479	1.122056842	0.927600741	0.987512136	0.972811017	1.026933159	1.015850042	0.989816592	1.007377241	0.931638732	0.984988671	0.950227501	0.98239044	0.937769158	0.89762705	0.929591909
2.1.1.178	0.15416897	0	0.019702323	0.013734643	0	0.055744649	0.027595505	0.068902418	0	0.025758107	0	0.027503703	0	0	0.968406884	0.062129949	0.008821401	0.032191542	0.044944922	0.055734573	0	0.023613159	0.05582171	0.067572787	0	0	0.227156124	0.72602262	0.008321571	0	0.960806502	0.910485473	0	0.050485879	0	0.723051372	0.051803798	0	0.198040054	0.483237941	0	0.027358558	0.069771337	0	0.083971493	0.822242439	0.068949499	0	0.073349827
2.1.1.181	0.216430257	0.042876549	0	0.048406677	0	0	0	0.032253529	0	0.002567106	0.004152219	0.38891281	0.451487193	0	0.025776874	0	0	0.09139597	0	0.041154094	0.085653075	0.020730489	0	0.059549209	0.060801312	0.075133712	0.213041982	0.75409134	0	0	1.066441949	0.90540014	0.017475422	0	0.076121249	0.713142878	0.04177163	0	0.149396753	0.47897335	0.065254382	0.101786061	0	0	0	0.892932232	0.002008425	0.014134425	0.116908662
2.1.1.182	1.002285329	0.977998908	0.94291326	0.999419994	1.011306167	0.493363853	0.982591128	0.99541366	1.025831799	0.978983751	0.969289773	1.023229282	0.993717499	0.997693131	1.025553749	0.998226985	0.977977353	0.962225171	0.968082515	0.986373376	0.950068106	1.021413644	0.985874545	0.995963426	1.006623581	0.971087043	0.973079759	0.977388232	0.973681685	1.023500075	1.017591971	0.978560171	1.016214464	1.030756473	0.969270131	0.996261904	0.979993279	0.995623511	0.978495249	1.024135615	1.030243835	0.995240396	0.903742736	1.011191036	1.005780618	0.993857046	0.969119627	1.013638934	0.956733655
2.1.1.184	0.028907739	0	0.023141784	0	0.00132863	0	0.003587529	0	0	0	0	0.130327678	0.190225181	0.007491362	0	0.235136154	0.001668522	0.051995576	0.040570336	0.057134333	0	0	0	0.027973565	0.007897765	0.01061018	0	0	0.492802467	0.042290966	0.003840918	0	0	0	0	0.006941535	0	0	0.016738474	0.286317956	0.026341016	0	0.065404255	1.034356238	0.010359658	0.003224465	0.073719343	0.017837718	0.05781224
2.1.1.185	1.015941493	0.993987249	0.941144458	0.971212502	1.038609931	0.982266695	0.817971881	1.034658252	0.987068812	0.966091936	0.97701321	0.972070222	1.013775172	1.00671824	1.023182901	1.004481185	1.012117973	0.999875482	0.979543304	0.930970144	0.949796728	0.985485233	0.988500219	1.027259642	1.028905097	0.992814444	1.03721732	0.952290173	0.995300117	0.009486615	1.024454363	0.992691711	0.961972365	1.026540895	1.032489974	0.954556128	0.995550794	0.987426344	0.962368256	0.984757685	0.992893689	1.032966446	1.105726994	0.962898872	0.982686538	0.993329256	0.914980524	0.948914385	0.981048276
2.1.1.186	0.113381091	0	0.89149768	0	0.04523017	0	0.016837941	0	0	0.033925265	0.053238685	0.058280719	0.036587317	0	0.953284631	0	0	0	0.045900107	0.035535435	0.084209524	0.084535203	0	0.031801207	0.121810001	0	0.182496228	0.831401934	0.046161683	0.047363413	1.086264028	0.915437234	0.024384333	0	0	0.856164474	0	0.065663573	0.079002614	0.436140307	0.012575184	0.909274217	0	0.053094365	0.007878282	0.928260951	0.133747894	0.082712942	0.023152459
2.1.1.187	0.213865495	1.046543813	0.002149547	0.010755835	0	0	0.089496418	0.990832915	0.054271534	1.096895211	0	0	0	0.322599434	0	0.068938968	0	0.205337767	0.211443187	0.120297119	0.12310516	0.95470807	1.027902819	0	0.845911827	0.453502746	0.214707663	0.920080102	1.053627153	0	0.999571289	0.853541894	0	0.087583844	0	0.798480131	0.955835742	0.037663479	0.348177986	0.674017792	0.99600577	0.150224115	0.967822205	0.016261451	0.032103986	0.817789723	0.180637103	0.241581444	0.425249346
2.1.1.189	0.14320373	0	1.000117104	0.675138188	0.048999368	0.001732413	0	0.050084029	0	0	0.065656118	0	0.025610725	0.043763473	0.000360064	0	0	0.037513296	0	0.012908446	0.024715436	0.068860899	0.076475	0	0.000425306	0	0.326286679	0.835521668	0	0.031655058	0	0.998110314	0.06025926	0	0.073628832	0.797256112	0.071481511	0	0.15133284	0.504503241	0	0.972100247	0.041289261	0.055625836	0.043491446	0.924977138	0	0	0
2.1.1.190	1.046966512	1.019920375	1.101867243	0.111430921	0.0296408	0.032199924	0.347646728	0.074104175	0	0	0.900769818	0	0.082279265	0	0	0	0.071518111	0.096512698	0.115800351	0	0	0.067939612	0	0.08964033	0.06112336	0	0.539275279	0.795928436	0	0	0.91950851	0.909784992	0.031434981	0	0	0.82919402	0	0.086262614	0.201072224	0.495218119	0	0.820376136	0.018037038	0	0.963771062	0.928957722	0.151709726	0.131946969	0.079978995
2.1.1.191	1.692302019	0	0	0	2.980773056	1.953926822	0.065676907	0.056984556	0.879215973	1.910022298	0.818815026	0.972526318	1.040692622	0	0.956893439	1.35031957	0.170856489	0.943503758	1.031603644	0.947686057	0.922967796	0	0	2.020473346	0.182113291	0.361457476	0.414165672	0.749437507	0.976813291	0.082487811	0.959982481	1.109064984	1.249878703	1.177048659	1.115296813	0.943727949	1.920379222	0.109980983	1.01077876	0.563883678	1.1138122	0.22513865	1.008642604	0	0.874214597	0.938036613	1.229735295	1.110000293	0.237396327
2.1.1.192	1.038243559	1.057738851	0.893006799	1.0474203	1.010384445	0.93442703	1.236200664	1.063779995	1.53285665	2.065194836	1.013972895	1.113008201	1.069229436	0.940180252	1.015005259	0.967604578	0.972471616	1.262948007	1.216489107	1.213760727	1.298690912	1.049454252	1.015450697	1.063793625	0.88290888	0.939154661	1.259393084	1.02546342	1.026248486	0	1.067416392	1.026415048	1.285535741	1.365477958	1.313220855	1.04285879	0.982263789	0.993697408	0.998276774	0.995019595	0.949741992	1.004438571	1.030399528	0.951927461	1.065687733	1.021569635	1.033993947	1.011399601	0.101045137
2.1.1.193	0.954164099	0.940238066	1.034764428	0.992269762	0.987558794	0.960233821	0.142851512	0.954024443	0.967102067	1.031647867	0.865922454	1.00073919	1.042900411	0.987786706	0.974810995	1.030215193	1.0183767	0.917790995	0.962393221	0.952091622	0.924770717	0.006846639	0.980481247	0.963400232	0.98094533	0.494144159	0.945641632	0.990991568	0.982674295	1.001486903	0.943488367	1.012495861	1.019416134	0.978423731	0.985775199	0.993635486	0.982617782	0.950339621	0.990055854	1.029886911	1.025899813	0.985697161	0.888261701	1.030312859	0.875770367	1.000712774	0.953564908	0.930085619	0.516850808
2.1.1.195	0.186737497	0	0	0	0	0.07286616	0	0	1.017283784	1.055687834	0.595353778	0.540810635	0.698501959	0	0	1.01606103	0.076607212	0.670923584	0.744686914	0.70174	0.78031349	0.466709996	0.020684017	0.508161957	0	0.518470055	0.007611749	0.309638523	0.082560653	1.047646537	0.052197583	0	0.570867344	0.515553703	0.641776792	0.177797927	0.944554781	0.03927533	0.776464633	0	0.043335131	0.051962029	0	0.056706525	0.529877303	1.068264694	0.473704704	0.598889597	0.072618535
2.1.1.196	0.012290888	0.023015305	0	0.049302042	0	0	0	0	0	0	0.037217967	0	0.033625625	0	0	0.020397413	0	0.505797791	0.57632064	0.578460145	0.537393314	0	0	0.014173009	0	0	0.048479731	0.246899917	0.001413742	0.00138853	0	0	0.056732064	0.088328461	0.072838928	0.207891759	0.004891766	0	0.873827948	0	0.020599557	0	0.024880069	0.010950291	0	0.898088931	0.054621778	0.108736241	0.067294239
2.1.1.197	0.892417014	0.906138587	0.870366764	0.231831196	0	0.106045747	0.187662136	0	0	0.091914042	0.963635858	1.016712271	0.873126847	0	0.035392942	0	0.847127782	0.099851046	0.008577444	0.128812243	0.201109494	0.107436389	0.02985186	0.006335722	0.04499926	0.104202301	0.30419375	0.843312901	0	0.098743683	1.017870522	1.064730723	0	0.201410118	0.201235912	0.89959321	0	0	1.029952956	0.48611879	0	0.876439979	0.051122878	0	0.971501709	0.887307904	0.098522248	0.153651383	0.111828403
2.1.1.198	1.823295121	0.944679928	0.935467238	0.87206387	0.934628702	1.489953571	0.986447561	0.996475333	1.002897995	1.013271932	1.86841174	1.921882233	1.91509734	1.028874851	0.995075363	1.03821262	0.985104128	0.92022394	0.987325953	0.957785527	0.981532919	1.010695517	0.961014764	0.965755863	1.056762294	0.934452299	1.235562921	1.005256945	1.037760325	1.074462302	0.933525847	1.143047612	0.888069889	0.945522027	0.854244712	1.060296801	1.00041824	1.077297986	0.925096004	0.701095716	0.927845258	1.005427696	0.907984895	0.925870116	1.760907565	0.986643416	0.927388343	0.938884568	1.004902623
2.1.1.199	0.96810827	0.968304726	1.027924959	0.997209818	0.996342916	0.436848427	0.995879191	0.940916583	2.469212505	0.993261708	0.964156665	1.038775976	0.976149944	0.967400314	0.941675748	1.452738532	0.98927183	1.153491045	1.15607057	1.056759242	1.10967608	0.955879056	0.945708726	2.054504324	0.937886553	1.05777708	1.048295173	1.060777653	1.015656896	1.009526339	0.951649788	0.936442081	1.498942734	1.477209846	1.516764081	0.942000608	1.008026524	1.030436666	0.992798006	0.977579357	0.977616777	0.941178175	0.955180186	0.971313018	0.984668852	1.034232593	1.375874721	1.419657623	1.012710008
2.1.1.2	0	0	0	0	0	0	0	0	0	0	0	0	0	0	0	0	0	0	0	0	0	0	0	0	0	0	0	0	0	0	0	0	0	0	0	0	0	0	0	0	0	0	0	0	0	0	0	0	0
2.1.1.201	0	0	0	0	0	0	0	0	0	0	0	0	0	0	0	0	0	0	0	0	0	0	0	0	0	0	0	0	0	0	0	0	0	0	0	0	0	0	0	0	0	0	0	0	0	0	0	0	0
2.1.1.206	0	0.000175955	0.000261203	0	0	0.000197154	5.9782E-05	1.72228E-06	0.000299671	0	0	0	0	8.80449E-05	0	0	0.000270819	0.000181466	0	0.000202342	4.54734E-05	3.38158E-05	0	0.000224924	0	0.000198485	0	0	3.09452E-05	0	0	0	0.000152864	0	0	2.13631E-05	0	0	0	0.000146602	0	0	0	6.67012E-05	0.000233263	0	0	0	0.011883022
2.1.1.207	1.060677797	0.951505709	1.017962891	0.939793872	1.047503609	0	0.783721818	0.967170018	0.941639226	0.983778444	0.953529842	0	0	0.983119145	0.983042306	0.946482163	0.982104454	0.952590275	0.956496779	0.968188093	1.019979907	0.451192043	0.9556083	1.048049868	0.965079995	0.939146905	1.027857649	0.970875669	0.985850174	1.019986357	1.036076591	0.952194302	0.924754006	0.855109693	0.899700243	0.915198016	1.005414458	1.020560176	0.96821295	0.766151646	1.04451464	1.056327384	1.036376845	1.059870138	0.941925227	0.942783787	0.851570749	0.845114006	0.957454909
2.1.1.210	0	0	0	0	0	0	0	0	0	0	0	0	0	0	0	0	0	0	0	0	0	0	0	0	0	0	0	0	0	0	0	0	0	0	0	0	0	0	0	0	0	0	0	0	0	0	0	0	0
2.1.1.213	0.017839552	0	0.021431235	4.03739E-05	0	0.025431108	0	0.007155869	0.006442248	0	0	0.019371899	0	0.010945789	0.006764511	0	0	0.106872118	0.099883083	0.070682033	0.103887283	0.002339084	1.024340841	0.009361928	0	0.028344254	0.004917653	0	0.020797829	0.017544031	0	0.01983008	0	0	0.001081275	0	0	0.003988658	0.028374762	0	0	0.015533921	0.181373076	0	0	0	0.012099168	0.015069091	0.001302716
2.1.1.215	0	0	2.00119E-05	9.67439E-05	0	0	0.000482977	0	0	0	0.008961693	1.83282E-05	0	0.000254993	0	0.000233722	0	0	0.00036987	0.00027021	0	8.29512E-05	0.000379191	0.000494165	0.000194009	0	3.06959E-05	0.000266391	0.00028864	0	0	0	0	0	0.000361374	0	0.000172321	0	0.000280982	0.000212608	0	0.000369771	0.000216478	0.000371902	0.008777725	0.000170337	0	0	0.011971893
2.1.1.217	0.020395937	0	0	0	0	0	0.916270515	0.97209585	0.945010646	0.988455924	0	0.104374045	0	0.064335926	0.059239196	0.850475535	0	0.925340788	0.875390351	0.929992619	0.837655946	0.033637834	0.948085358	0.892790426	0.088908911	1.078579926	0	0	1.013406957	0.982577948	0	0	0.947994801	0.854523937	0.852323855	0	1.036294756	1.070069663	0	0.455513174	0.972135586	0.032444086	0.852650017	0.044576295	0.112418908	0.09798578	0.717593581	0.704772793	0.831707187
2.1.1.219	0	0	0.013982297	0.855760674	0.049450533	0.014891811	0.002829802	0	0.023284557	0	0.010325076	0.008529179	0.023655342	1.047431205	1.043255075	0.04096575	0	0.022246459	0.043069911	0.064338765	0	0.031027212	0	0	0.924439298	0	0.031129265	0.049724653	0	0	0	0	0.025710314	0	0	0	0.013985093	0	0	0	0	0	0	0	0.029093998	0.030378997	0.08074087	0.099096026	0.039844752
2.1.1.222	3.006524066	2.072644007	1.530754715	0.369141727	0	0	0.287111281	0	0	2.193626033	2.152672992	0.008697036	0.172964543	0.11257949	0	0.019047203	0.308167476	0.353150753	0.409315806	0.456268548	0.285068576	0	0.020530334	0.023356492	0.256491959	0	1.914163171	1.716453969	0.20124803	0.1174582	1.818310683	1.914272155	0.123039494	0.128451127	0.390666282	1.599740836	1.880306352	0	0.44175203	0.932163658	0.001742326	0.427519212	0.636513965	0.174454708	2.572776875	2.213214772	0.481437179	0.480441524	0.56417459
2.1.1.226	0.900839625	0	0.093618377	0.864033109	0.899600302	0.07496787	0	0.88856335	1.090673922	1.024934081	0.192343329	0	0.034263385	0.84889918	1.088211506	0.908715668	0.769810706	0.834402415	0.960688673	0.934626177	0.870630986	1.050208941	1.028714802	0.934850802	0.819802744	1.028713565	0.664305924	0.048548606	1.081149289	0.897618049	0	0.128686964	0.91483896	1.022810661	0.9514656	0.110912645	0.978335046	0.925706879	0.757227353	0.459304547	0.903597235	0.092927335	0.653326193	1.057111809	0.268650613	0.190923936	0.743455866	0.675891831	0.797046093
2.1.1.228	0.962723459	1.006657445	1.043149695	0.682015894	0.968569837	1.034239963	1.035121149	0.968086174	0.995588951	0.99705363	0.927098077	0.973689537	1.024304512	1.040987941	1.031699405	0.977266931	0.965181796	0.963616053	0.912093671	0.907200232	0.90810131	0.955442756	0.994334675	1.043793136	0.902601545	0.993723533	0.964449755	0.988727538	0.936834933	0.042864167	1.026945472	1.043331303	0.460428566	0.512498049	0.5282992	0.975147314	0.032795045	1.028909102	0.998902944	1.03717132	1.000381966	1.036445164	0.924997602	1.028657887	0.928845496	0.974507713	0.896945848	0.979495909	0.982132257
2.1.1.245	0.027067303	0	0.023010592	0	0	0	0.012774596	0.007760001	0.014337925	0.007092547	0	0	0.022823009	0	0	0.612664722	0	0.082302834	0.072734643	0.082775114	0.114958558	0.003883636	0	0.018809908	0.004650787	0.010644657	0.015257716	0.013960893	0.002090951	0.001588918	0.019182918	0.001443381	0.307854278	0.283942523	0.306529612	0.006785574	0	0.016800957	0	0	0.027136775	0	0	0.00809362	0.022723381	0.022832553	0.116945058	0.070658674	0
2.1.1.246	0	0	0	0	0	0	0	0	0	0	0	0	0	0	0	0	0	0	0	0	0	0	0	0	0	0	0	0	0	0	0	0	0	0	0	0	0	0	0	0	0	0	0	0	0	0	0	0	0
2.1.1.247	0	0	0	0	0	0	0	0	0	0	0	0	0	0	0	0	0	0	0	0	0	0	0	0	0	0	0	0	0	0	0	0	0	0	0	0	0	0	0	0	0	0	0	0	0	0	0	0	0
2.1.1.250	0.045530178	0.050653354	0.044083067	0	0	0.035733029	0	0.018098869	0.095487808	0.04232524	0	0	0	0.083586648	2.965005917	0.047528559	0.030722807	0.016172645	0	0.052281943	0	0	0.068641265	0	0	0.006709517	0.019727516	0.065528762	0.015077592	0	0	0	1.097814628	1.07847111	1.051421537	0.048566961	0.059572593	0	0	0.007145013	0	0	0	0.021458369	0.093599909	0.063002997	0.04486065	0	0.006896044
2.1.1.254	0	0	0	0	0	0	0	0	0	0	0	0	0	0	0	0	0	0	0	0	0	0	0	0	0	0	0	0	0	0	0	0	0	0	0	0	0	0	0	0	0	0	0	0	0	0	0	0	0
2.1.1.33	1.050680693	1.031881392	0.97731851	0.775982311	1.003312173	1.007719058	0.882714496	0	1.036851395	1.024178386	0.950249489	1.050306571	1.028104929	1.020547992	0.010896602	1.015520507	0.959930303	0.977767768	0.906644107	0.924519616	0.92445995	0.989692902	0.960879458	0.970545396	1.006724988	0.990268271	0.507042915	0.921065859	0.961066786	1.008002276	0.971761877	0.960273236	1.024263955	0.958899725	0.954071387	0.929808208	0.948611486	0	0.370396722	0.968459651	0.949680261	1.005628357	0.663060383	0.990588718	0.910536161	0.985427605	0.981415245	1.007053182	1.023947488
2.1.1.34	0.198889451	0.049590463	0	0.075797751	0.029299501	1.0524057	0	0	0.040829936	0.044032797	0.091484117	0	0.047985433	0.065524515	1.021137395	0.023345705	0.02100984	0	0	0	0	0	0.081676132	0	0.038115368	0.014739284	0.239506076	0.88448571	0.08515482	0.031048131	1.081485078	0.985038145	0	0.013722875	0	0.925690246	0	0	0.129590845	0.480835262	0	0.128746305	0	0.027275959	0.119437024	0.822464859	0	0.026393041	0.102259213
2.1.1.35	0.124519708	0.969127854	0.857799279	0	0	0.063573733	0.031736647	0.946714683	0	0.022357412	0.074811828	0	0	0.074865887	0.093150675	0.023987083	0.904552255	0.104833677	0.064220156	0	0	0	0	0	0.159854504	0	0.276857227	0.815003851	0.059616284	0.917612965	1.073958584	1.007264065	0.074582639	0	0.082273246	0.889192093	0.021331838	0	0.170094528	0.696369414	0	0.908837772	0	0.028418191	0	0.778171117	0.009350089	0.145522778	0.15259468
2.1.1.37	2.246061117	0.979276878	0.429793242	0.59333991	0.152418371	2.464941345	1.476734783	0.974891849	2.416694851	1.192685217	0.935578634	0.770035689	0.997324556	1.590354887	0.852085552	1.411273517	0.50513356	1.201142097	1.490774286	1.429541345	1.501015829	1.688559216	0	0.59439691	0.475099341	0.611494322	0.862161869	1.101506717	0.622818565	1.092874535	1.917427824	1.449308578	1.684692295	1.774826947	1.71171449	1.090313387	3.077866623	1.487601647	0.536772166	0.652597969	1.037247656	1.285938518	0.757095038	1.218031838	0.821043751	1.930919047	1.560444341	1.289704346	0.313366365
2.1.1.4	0.001878805	0	0	0	0	0.007400988	0	0	0.010054412	0	0.261979882	0	0	0	0.004825523	0	0	0.013603977	0.023655311	0.012671762	0.012771924	0.011344296	0	0.011041212	0.001112531	0	0.012216243	0	0.007521449	0.002385258	0.008504699	0.005085209	0	0.00109068	0.008455899	0	0	0.006316451	0	0	0.009271386	0.006294307	0	0.005917463	0.259398663	0	0	0	0.021271202
2.1.1.41	2.76381E-05	5.9754E-06	1.29398E-05	0	2.45013E-05	1.71217E-05	0	2.3001E-05	3.61186E-05	1.97372E-05	0	0	3.12494E-05	1.71332E-05	0	1.84447E-05	0	0	0	0	2.65279E-06	0	1.26775E-06	1.07984E-05	0	0	0	3.39465E-05	3.33551E-05	2.802E-05	0	1.8088E-05	0	0	2.6088E-05	0	2.94887E-05	3.26717E-06	3.0051E-05	0	2.02076E-05	1.42363E-05	7.28217E-06	0	3.3772E-05	7.2516E-06	3.75855E-06	0	3.56253E-05
2.1.1.45	0.949355291	0.975496043	1.003333075	0.959239236	0.950786953	0.484062086	0.710019829	0.02811656	0.921358251	0.035887132	1.113142668	1.062545664	0.948420395	1.051454909	0	0.851562282	0.043526093	0.597190291	0.604988947	0.596518578	0.707220886	0.998056611	1.015156024	0.999591566	1.039052097	1.073264574	0.588659241	0.919049349	1.082403928	1.057097017	1.085427035	1.055795409	0.907203268	0.900262291	0.872720574	1.023485744	0.03276841	0.081740753	1.169410496	0.988585202	1.030200508	1.054171102	0.522898222	0	1.221122392	0.995534888	0.704659776	0.86481808	1.03093577
2.1.1.5	1.78258E-05	0	4.0362E-05	0	3.12785E-05	4.91604E-05	6.53048E-05	0	7.21274E-05	5.581E-06	0	0	0	0	0	0	4.80318E-05	3.44025E-05	0	4.51724E-05	0	0	0	0	3.15402E-05	1.09041E-05	0	1.52324E-05	3.33201E-05	7.29223E-06	7.22403E-05	4.49296E-05	0	0	5.97334E-05	6.61545E-05	0	0	0	0	0	1.66241E-05	0	0	0	0	1.26034E-05	5.56267E-05	0
2.1.1.6	0.001621875	0	0.00335007	0	0.003438953	0	0	0	0	0	0.022486469	0.001695353	0.006310558	0.007461695	0	0.001720667	0	0	0	4.89345E-05	0	0.007161496	0	0.001672454	0	0	0	0.001349167	0.00102699	0.007203911	0	0.003934163	0	4.4671E-05	0	0.003908031	0.003635562	0.002517986	0	0.00325717	0.002542221	0.007334824	0	0.002595349	0.01752386	0	0.003711845	0.000315137	0
2.1.1.63	2.685503265	1.912732527	0.960927742	0.693083147	2.150763245	1.066764651	0.89130433	2.089749196	1.833987341	0.944490868	2.308814832	0.759245607	0.902326987	0.761959376	3.156346569	0.643599056	1.194868512	1.336678296	1.162848208	1.315107536	1.04819508	0.534253491	2.088286681	0.638004163	1.101409486	1.011060601	1.919009179	1.609472507	1.141427429	0	0.999786528	2.029401858	0.379352967	0.216756302	0.202433961	1.716169981	0.840975458	1.08442587	1.394737985	1.538213274	1.927945028	1.219181801	1.162840653	0.939398107	2.266838187	2.551816932	0.989297366	0.981475079	1.223938476
2.1.1.66	0.018764675	0	0.00357769	0.01103696	0	0.004407758	0	0	0	0.011699912	0.014840326	0.016826966	0.018235448	0	0	0.015516446	0	0.019733186	0	0.024018749	0.031822672	0.016054248	0	0	0.733926899	0	0.014211991	0	0	0	0.001035757	0	0	0	0	0	0.014394028	0.010645197	0.020083771	0	0.008571604	0.015217617	0	0.016790712	0.01749638	0.004067926	0.004385604	0.013205707	0.007623729
2.1.1.67	0.004298264	0.175583785	0.006402656	0.187028028	0.000454563	0	0.194333933	0.014946166	0.014022843	0	0.119562385	0.007754544	0.010377448	0.019108697	0.021081853	0	0.016085527	0.005621046	0.012085053	0.023199848	0.023706094	0	0.027229872	0	0.02235914	0.013733475	0	0	0	0.022553212	0	0	0	0	0.019080967	0	0	0.020689314	0.020409129	0.024544963	0.015550765	0.015457625	0	0.024826737	0.153027138	0.023094345	0.046958951	0.086916997	0
2.1.1.71	0	0	0.017418923	0.018706205	0.018074889	0	0.005534241	0	0	0.015420478	0	0.016478046	0	0.003939073	0.013339894	0	0.003720622	0.008554027	0.008953404	0.009930756	0.010881111	0.014707098	0.014802709	0.018535367	0.018663049	0	0	0.015078463	0	0.011976616	0	0	0	0.017875137	0.000185599	0.012021321	0.009052354	0	0.00157963	0	0.01870628	0.003455546	0	0	0	0.161673691	0	0.007618002	0.03163029
2.1.1.72	5.942283332	3.931856582	7.323660642	1.068019063	3.051241595	3.519976914	1.133195564	2.073494559	0.735132497	7.946852759	4.089714647	4.986923986	4.850168186	0.794055775	4.893568873	2.396065531	4.787698452	3.067826652	3.034107091	3.331964723	3.599331448	1.779165162	0.118664501	4.330415397	3.052938844	3.535385994	4.008981905	4.867863112	2.154842122	0.8263192	5.821506206	5.834435569	2.85553249	3.009720451	3.122953131	4.711210666	8.294330797	3.269139313	4.777972426	3.863696932	3.228736486	5.119627548	1.979560707	4.224170534	4.355555978	3.543660342	1.770171673	1.762343713	2.668638888
2.1.1.74	0.032057591	0.027338938	0.078373403	0.06973572	0.049379838	0	0	0	0.026597787	0.995799353	0	0	0.018312915	0.070851527	1.081742758	0.083965282	0	0.124120341	0.117904242	0.236193114	0.066288037	0.987751446	0.983751794	0	0.017274732	1.004541811	0.823589272	0.104687183	1.028459159	0.083699817	0.078868205	0.097238405	0.233995691	0.232028264	0.267078381	0	1.059135534	0.011083081	0.644234903	0.436545155	0	0.04760288	0.969575981	0	0.101690831	0.114057137	0.307226307	0.171946935	0.823796931
2.1.1.77	1.802400087	0.000588359	0	0.223846606	7.29796E-05	0.1044424	0.103372731	0.068990718	0.11980894	0	1.713412949	0.127089198	0	0.045684976	1.029526497	0	0.753451616	0.08016819	0.117730485	0.051578904	0.180683274	0	0.056076005	0.0080495	0	0	0.373965699	0.884437585	0.13418008	0.064112356	0.949804944	0.906472189	0.006419544	0	0	0.859241207	0	0	0.061111885	0.532542245	0.019698786	0.067259975	0	0.077853931	1.689868889	1.23742041	0.058733462	0.107592541	0.302546071
2.1.1.79	2.696016021	1.007341413	0	0.007789202	0.087732262	0	0	0	1.694013387	0.032561836	1.749716626	0	0.011487032	0.605094837	0.975842257	0.11298114	0.513457601	0.819200154	0.743408279	0.886768331	0.929014999	0	0	0	1.31458	0.58964288	0.709431907	1.084436354	0.923422449	0	1.912981859	0.895235665	0.226915241	0.300650247	0.095249808	0.906286519	0.187037604	0.060764005	0.26752668	0.429067974	0	0	0.009271511	0	2.088594549	1.899389101	0.566324158	0.539434347	0.74065443
2.1.1.80	2.181932335	0	0.070110522	0.101546724	0	0	0.052894981	0	1.059407094	1.024507601	1.793117775	0	0	0.110427626	0.019390871	0	0.921617656	1.068845983	1.078631249	1.153201375	1.077068318	0.146147722	0.082349089	0.080056551	0.070792969	0	0.844439868	0.754755635	0	0.914717837	1.571554365	0.793012792	0.560630735	0.467414214	0.624482016	0.773568505	0.150794806	0.070470028	0.151208668	0.668088926	0.136699212	0.02366767	0.091344421	0.113492028	1.929401044	0	0.389108298	0.444356204	0.188616447
2.1.1.86	0	0	0	0	0	0.000149094	5.70089E-05	0	0.000175116	0.00013819	0	0	0.000212469	5.90833E-05	0.00012319	0	0	0	0	0.000170444	3.12732E-05	0	0.000206336	0.000126981	6.18266E-07	0.000100359	1.12151E-06	0.000180628	0.000201929	0	0	0	0	7.16318E-06	0	0	8.75755E-05	4.54006E-05	0	0.000131754	0	1.42971E-05	9.1771E-06	0.000142443	0	0	0.000213419	8.7455E-05	5.71535E-05
2.1.1.90	0	0.002205037	0	0	0	0	0.000618849	0.00439309	0.001262156	0	0.004172068	0.000673565	0	0.004278787	0	0.002909952	0	0	0.00464213	0	0	0	0.002072728	0.001803286	0.001518988	0.002420694	0.001034769	0.001659896	4.41967E-05	0	0	0	0.096052564	0.103366911	0.100006765	0.00411987	0.001657921	0.001880223	0	0	0.000779043	0.000239764	0	0	0	0	0	2.77449E-05	0.002575061
2.1.1.95	0	0	0	0	0	0	0	0	0	0	0	0	0	0	0	0	0	0	0	0	0	0	0	0	0	0	0	0	0	0	0	0	0	0	0	0	0	0	0	0	0	0	0	0	0	0	0	0	0
2.1.1.98	5.64315E-06	6.89397E-05	0	0.000118096	0.000326781	0	5.63847E-05	0.000158592	0.000165916	0.000184471	0	0	0	3.82664E-05	0	0.000315233	0	0.000262858	0.000172674	0	1.88056E-05	0	0	6.99186E-05	0.000160236	0	0	0	0.000250566	0	0.00016596	0.000304737	0	0.000163268	0	0	0.000145662	2.43125E-05	0.000311791	0	0	0	7.74385E-06	0	0	0	0	0	0.011625755
2.1.2.-	0	0	0.001820416	0.002917716	0.004487017	0.001100245	0	0	0.011749197	0	0.029244948	0.005821723	0	0.002433866	0	0	0.068369574	0.012346955	0.000897776	0.011815589	0	0.007272349	0	0.010692214	0.112776784	0	0	0.029250166	0	0.009651933	0.152845938	0.001076358	0	0.001744828	0.012377608	0.015367646	0	0.000854461	0.001609738	0	0.007419658	0	0	0	0.02773197	0.007181963	0.026861957	0.025382991	0.003487883
2.1.2.1	1.016804833	0.977166466	0.891960175	1.041277164	1.013381877	1.065354137	0.380376337	1.026320029	1.049892287	1.080157011	1.586799301	1.04814681	1.021294824	0.581316248	0.920939893	1.416369029	1.109691554	0.942779229	1.028386458	0.977357316	1.071163214	0	1.019276684	0.969381586	0.993710183	1.030029967	1.032146673	1.158316468	0.983664561	0.075727359	1.057019442	1.062540956	0.968452148	0.925040149	0.922697925	1.030449703	0.561369112	1.065986695	0.225318865	0.93679492	1.059763481	0.991441267	0.708423265	0.07463762	1.647941955	0.969036785	1.397835095	1.454377578	0.819196524
2.1.2.10	0.91550968	0.033720133	0.020644257	0.561728213	0.992849827	0.578360837	0.176916784	0.014643519	0	0	0.996603867	0.975551469	0.927119274	0	0.017584466	0.153468	0	0.518806098	0.578015544	0.468159569	0.5096775	0	0.055195831	0.575315635	1.276465954	0	0.601137744	1.000043402	0.113620037	0.093053724	1.064738682	0.943049357	0.182504228	0	0.128982543	0.802478234	0	1.093869416	0.113210959	0.603131704	0	0.07799469	0.056778549	0.007873276	1.155336568	1.049403487	0.389009523	0.390273143	0.125073569
2.1.2.11	1.037918172	1.049442114	0.088942432	0.952725481	1.039843824	0.999102872	0.119407693	1.024916281	1.015694629	0.079813702	1.101400018	0.92535085	0.978413881	0	1.013595759	0.5376348	0.863490417	0.496504914	0.671590813	0.646330005	0.509173786	0.039586705	0.038383819	0.449857262	0.529637351	0.572900753	1.015947452	0.851082739	0.429166015	0	1.074190063	1.009105005	0.536339065	0.56604758	0.68963993	0.955507271	0	0	0.234748502	0.47235817	0.088957127	0.007941878	0.20261424	0.075581527	1.004446587	0.906646674	0.470352851	0.501793197	0.106263393
2.1.2.13	0.401074479	0	0	0	0	0.107939633	0.017698105	0	0	0.137338637	0.185306768	0	0	0.109900982	0	0.057121976	0.01642548	0	0.101514383	0.073209896	0	0	0	0	0	0	0.365949577	1.595541604	0.010915197	0	1.996373997	1.785213083	0	0	0	1.552476725	0.109896967	0.092926746	0.361346915	1.022536297	0.064179138	0.150539662	0	0.120768888	0	1.595785603	0.128488529	0	0
2.1.2.2	1.503950065	2.059240713	1.504561464	1.180002979	1.074919251	1.533062643	1.2743098	1.07617032	1.009469858	0.956524246	1.756485834	2.028051762	2.084520356	0.963259462	0.903750838	0.927504372	1.04168102	0.92418563	1.12455797	1.001740556	1.133391144	0.952317363	0	1.03346533	1.762708162	1.03867973	1.591308269	1.869801422	0.980322114	0.01079875	2.020816978	1.932552052	0.927458457	1.031988651	1.075310374	1.819923486	1.035634664	1.053203741	1.139367917	1.576663261	0	1.082638296	0.647688018	0.929141772	1.665205917	1.868964623	1.045733662	1.007570312	0.712786672
2.1.2.3	1.93186965	1.888692828	1.928217429	2.37051	2.040948886	1.127418434	2.115237279	2.841210086	2.987049094	1.098656011	1.948889764	2.793399208	2.817593581	1.88630809	2.033943082	2.803047497	1.920613176	2.257567487	2.074721858	2.282855108	2.165192854	2.040904523	2.040986499	3.155948088	1.983782707	1.905254048	1.9741769	2.009608095	1.87367914	0.040416632	1.915690131	1.868095519	2.948391188	2.770395549	3.003246614	2.030745717	3.064574673	2.095349327	2.135668781	1.859372775	0.044935253	2.01918023	2.343701841	0.124513399	1.790184109	2.001432449	2.52871776	2.41228661	1.551810126
2.1.2.5	0.0657564	0	0.04194121	0	0.056645754	1.042671874	0	0.003118642	0	0	0	0.880522325	0.862140246	0	0	0	0	0.236668073	0.310536786	0.21095433	0.294303195	0	0.045856993	0.0154293	0	0	0.587360729	0.068990683	0.026426613	0.030620687	0.011350289	0	0.046773457	0.021265863	0.05612908	0.08602323	0.080358792	0.002181958	0.960645411	0	0.062185412	0	0.023860584	0	0	0	0.147156708	0.129020838	0
2.1.2.9	0.979943311	0.970693048	0.982707146	0.942064835	0.996246111	0.959801397	0.978041185	0.941068617	1.54608156	1.058523227	1.512966534	1.058310349	0.967217825	1.031530971	1.055065677	0.972118324	1.248791809	1.190621964	1.2236951	1.196779434	1.159697655	0.947218826	0.962562915	0.461420622	1.231763723	1.051373498	0.983260896	1.028638514	1.019414874	0.988539015	0.96238023	1.056322712	1.043563361	0.940116098	0.99292751	0.949666943	0.943862255	0.98482264	0.945177019	0.76329497	1.053870117	1.026240505	0.953700325	0	1.603893308	1.00234235	1.066328085	1.038947371	0.988398424
2.1.3.-	0.009020221	0.017068976	0.058339652	0	0.060313347	0.030093785	0	0.058825929	0.020212826	0	0.784959938	0.085287523	0.126203668	0.028578931	0	0.014717335	0.002430022	0.035627551	0	0	0.042359625	0.027177211	0	0	0	0.019304135	0.02641585	0.083919915	0.023585503	0	0	0.009290473	0	0	0	0.015226829	0	0.007383198	0.055387578	0.014617937	0.025801623	0.016819697	0	0	0.745023106	0.049645822	0.114775473	0.117710746	0.057124931
2.1.3.1	0	0.006018235	0	0.092686844	0	0.00132451	0	0	0.000441964	0.006091835	0	0	0	0.019272879	0.021043758	0.011896142	0.002715363	0.030172076	0.033408854	3.1814E-05	0.012206199	0.003340097	0	0	0.746058902	0	0	0.000924554	0	0.005556523	0	0.015543819	0	0.006823371	0	0	0	0.015060949	0.006818585	0	0.007424088	0	0	0.00725844	0	0	0	0.011415388	0.020468185
2.1.3.11	0	0.008172054	0.016688105	0	0	0.485860809	0	0.003549169	0.018090501	0	0.016004936	0.293302621	0.314664881	0	0	0.006822229	0	0	0	0.004778268	0	0	0.015238348	0.001611696	0	0	0.015438096	0.012044171	0	0.001938645	0	0.002166092	0	0	0	0	0	0.015746217	0.002565093	0.015758308	0.001751502	0	0	0	0.013256077	0	0	0	0.003563899
2.1.3.2	1.251335322	0.931180993	0.053858127	1.050893409	0.953182711	0.437675733	0.766816967	0.943747963	1.024893833	0	1.413654078	0.945084884	0.965756479	0.975510301	0.945687214	1.142038981	1.031803023	0.982477725	1.018093188	0.941824276	0.997409897	0.936060183	0.956924709	1.058984095	0.941616806	1.013677269	0.959943693	1.018974973	1.054772539	0	1.001181404	0.95377402	1.018106494	0.946133243	1.060949754	0.898933559	0.94126011	1.032571041	0.962823584	0.977505085	0.01522616	0.095950877	0.760951077	0.979404648	1.475335876	0.957920942	0.996397641	1.11890648	0.902933514
2.1.3.3	0.959449571	0.656540999	0.844761057	0.618220792	0.926430417	0.099837485	1.288899446	0.919570645	1.016459803	0.910568574	1.281510765	1.070519029	0.948640444	0.884909114	0.015503072	0.909620142	0.8709185	1.200396124	1.145058061	1.029420679	1.191779619	1.530886483	0.929050518	0.552535563	0.973155162	0.548087703	2.559122079	1.144998634	1.160903122	0.0076671	1.097596067	1.201622453	0.794560636	0.856232916	0.798614319	1.28403994	2.020830879	0.962552537	0.305468651	0.391576474	0.022998446	0.956256096	0.729579486	0.93456075	1.25793644	0.895433097	0.711497884	0.833764673	0.673746531
2.1.3.6	0	0.024202367	0	0	0	0.009649619	0	0.031054375	0	0	0	0.005564949	0	0	0	0	0.005874067	0.048626582	0.017078593	0.048712497	0.047043785	0.005687742	0	0	0	0.533782252	0.992048821	0	0.559544669	0.005755676	0.000810915	0.031169594	0	0	0.021757979	0	0	0	0.003639987	0.004684911	0	0.018606106	0	0	0	0	0	0.020951498	0.048601355
2.1.3.7	0	0.01033271	0	0	0.002307163	0.016248059	0	0.008080788	0.007793151	0	0.035697933	0.0046201	0	0	0.002230357	0	0	0	0	0	0.001304877	0	0.014091108	0	0	0.007810952	0.014846603	0	0.015541328	0.00050397	0	0.005199276	0	0.005825998	0	0	0	0	0	0	0.012224761	0.013261494	0.009190006	0	0.038941245	0.002390773	0.012208102	0.009530272	0
2.1.3.9	0.021473014	0.029774333	0	0	0.049834352	0	0.020912752	0.04588291	0	0.005443746	0.048537068	1.008769781	1.043730189	0	0	0	0.028823381	0.037330957	0.028709475	0	0.023963507	0	0.008881698	0	0	0	0	0.004407556	0	0	0	0.058385676	0	0	0.037740983	0.03317151	0.037862004	0.053124281	0.0307591	0.052666911	0.004471055	0	0.044984704	0.009373639	0.016359572	0	0	0	0.027655363
2.1.4.1	0	0	0	0.424994408	0.031190896	0	0	0	0	0	0.06971404	0.036548964	0	0.031618039	0	0	0.032172337	0	0	0	0	0.028755203	0.022914391	0.005777937	0.0426318	0	1.470701829	0.096765211	0	0.029755146	1.147356931	0	0	0	0.034639541	0.015970207	0.040806806	0.048781934	0.024240945	0	0	0.034136833	0.034370198	0	0.04316549	0	0.037335916	0.114511077	0.030466086
2.1.4.2	0.00092125	0.000572251	0.000954464	0	0.000512685	0.000640855	0.000397371	0.000934974	0.000669442	0	0	0	0	0.000295222	0.000996369	0.000346644	0.00032985	0	0.000749169	0.000836808	0.000579499	0	0.000899854	0	0.000739211	0.000142111	0	0	0.000223242	0	0.000838827	0.000811025	3.39262E-05	0.000650326	0	0	0	0.000112028	0	0.000389529	0.000937718	0.000583886	0	7.28663E-05	0.000491298	9.51128E-06	0.000916777	0	0.022839005
2.10.1.1	1.700680325	1.091935003	0.92816693	1.423761399	0	0	0.218233694	0.861252866	0.122730683	1.986462941	1.924084826	0	0.024089846	0	0.860916454	0.17580692	2.16584495	0.971453494	0.777064328	0.906988216	0.956967332	0.575362771	0.033230118	0	1.867911426	0.509375102	1.648546211	0.838137184	0.673255268	0.014510915	1.100737486	1.03399993	0.074538619	0	0.090883405	0.905986331	1.063156265	1.043089294	0.302115598	0.514989945	0.09043624	0.92914908	0	0	1.969073331	1.053897429	0.28699714	0.509563704	0.406195557
2.2.1.-	0	0.000103623	0	0	0	0.000120692	0.000505559	0	0.000162638	0	0.008383189	0	0.00053756	0.000202107	4.9773E-05	0	0.000658466	0.000482854	0	0	0.000239787	0	0	6.73775E-05	0	0.000319683	0	0	0.00050026	0.000297277	0	0.00070073	0.000475105	0	0	0	0.000412048	0	0	0.00023144	0	0	0	0.000399685	0.008448961	0	0	0	0.000720049
2.2.1.1	1.537064958	1.663455672	0.943681237	1.436999575	0.788036029	1.086352535	1.536370719	1.705882812	4.247480549	10.15792345	2.50115413	1.613121768	1.402592873	0.922669409	3.160917842	3.679064858	1.520169186	3.38600586	2.983332012	3.244434844	3.240922406	3.646364573	5.75685473	1.639816494	1.423583847	1.819529522	1.800225025	2.383669249	1.165535539	6.08806622	2.020392552	2.570083978	3.552607874	3.643268026	3.691289457	2.525454867	2.302569453	1.313984624	1.931201296	1.670175014	3.292829102	0.829227075	3.632445071	0.870654838	2.704252614	5.604352047	2.702353405	2.813344675	0.64392621
2.2.1.2	1.322660429	1.16261976	0.985982285	1.257395185	0.054632979	0.491232741	1.042576953	3.000329609	4.534601987	0.04856629	0.815923749	0.670245485	0.811597922	1.129187988	0	0.84807561	1.000025669	1.847525362	1.754072975	1.955261182	1.948313288	1.55576467	2.018650976	0.440000776	0.855913049	1.377780195	0.830922773	1.67841503	0.210691949	2.162313205	1.987148677	1.776735393	1.34725189	1.214687261	1.143734812	1.647841297	0.166630016	0.848975354	0.273829484	1.327655613	0.13329072	1.000449936	1.088744539	0.918539943	0.933619881	2.595214514	0.943750694	1.173957821	0.661430479
2.2.1.6	4.251272345	2.779455176	3.651806647	1.711104646	1.763173867	0.912142675	0.385807398	2.848537647	4.605433405	1.842024577	4.419478103	1.55118132	2.245927413	2.166090713	2.918634379	3.594317921	2.032722666	2.068558073	2.560959662	2.355928653	2.120502107	0.221965063	1.641513592	3.692241648	2.107128686	0.198966079	3.088097861	5.674645571	0.826634854	0.614513252	4.747805209	6.130191953	3.241552174	3.145985157	2.845407593	5.04581233	1.585975067	0.369771236	1.284284108	2.951771824	0	2.940694383	0.6992911	0	4.771998092	7.669956098	3.601622008	2.868649067	0.87216002
2.2.1.7	0.951192586	0.941670834	0.854968508	0.99031359	1.060717642	0.57797179	0.224590023	0.100758156	1.018713326	1.038788365	0.939807093	1.898407464	1.867258683	0.945235519	1.036663565	1.860490345	0.942473214	1.063690759	1.205029095	1.098688652	1.134499834	0.897175269	2.090718812	1.513189023	0.832705795	0.096621236	1.093520611	0.897023407	0.351704814	0.936568384	0.9807786	0.90157248	1.194503088	1.314184019	1.249622747	1.061245935	0.94404308	0	1.823858708	0.500438645	0	1.060165434	1.035966334	0	0.927540029	1.058407913	1.390869981	1.292363303	0.614930896
2.2.1.9	0.228236747	0.058398312	1.03986585	0.694816637	1.006679001	0.059996729	0.092233042	0	0.551885769	0	0.028503325	1.105029669	0.99957443	0.114859193	0.080019659	0	0.050223813	0	0.058723835	0.027054253	0	0	0.082246134	0	0.950270628	0.463287388	0.99609911	0.849434416	0.624559114	0	0.180737016	1.030875658	0	0	0.065050429	0.812073011	0.009054142	0	0.234159277	0.565320936	0	0.855656625	0.04767125	0	0.118584601	0.924196461	0.057243869	0.11193828	0.017751636
2.3.-.-	0	0	0	0.076072929	0	0	0.161076499	0.001866284	0.002332639	0	0	0.019375591	0.029045072	0.028180521	0	0	0	0.009728959	0.037440994	0.02347472	0.004543201	0	0	0.028367757	0.088995976	0	0.003208731	0.014898973	0.277879175	0.00941696	0.005795272	0.012152521	0	0.022007799	0.017525432	0.015491544	0	0	0	0	0	0.003037364	0	0	0	0	0.006919068	0.001396906	0
2.3.1.-	7.181559966	13.58876052	5.410820153	3.479517611	4.700407112	6.006140242	1.101808225	9.214721427	4.446792929	4.142865879	8.727595119	4.928183377	5.376064668	0.786539703	4.790897001	4.15451755	3.677583647	2.715501587	3.646897865	3.93223387	3.844422119	0	4.409081701	0.593492003	5.184755628	2.374919448	5.448366657	11.05743277	6.053948309	1.661862305	10.72362444	15.01349705	2.152365604	1.718327272	1.823874995	11.23314671	0	0.566905029	10.05082663	9.333550909	0	3.878699427	4.457313413	1.861629291	7.930729599	13.74344618	2.19195058	3.117776256	3.68454241
2.3.1.1	1.098350391	1.02904248	0.931994985	0.431692786	0.919516559	0.027264915	0	0	0	0.015316511	1.052489771	0	0.021663816	0.112986532	2.0323134	0.11260483	0.261942018	0	0.110144444	0	0.071919197	0	0.095656665	0.11898759	0.032342981	0	0.368240065	0.931049616	0.055989586	0	0.998764898	1.086220492	0.019778594	0	0	0.901680842	0	0	0.281675443	0.38737455	0	0.091111265	0	0	1.010524822	0.7522248	0.142336739	0.172116435	0.185743171
2.3.1.101	0	0	0	0	0.001600801	0	0	0.002913863	0.003770418	0	0.088486236	0.00366812	0	0.001818141	0.003083638	0.003057958	0	0.00041699	0	0.002977661	0	0.002740433	0.000376495	0	0	0.00179461	0	0	0	0	0	0	0.002105984	0	0	0.000609922	0.002592582	0.000312807	0	0.002715575	0.003830782	0	0	0	0.084557218	0.001860999	0.000695806	0	0
2.3.1.102	0.000342563	0.000491949	0	0	0	0	0	0.013940501	0.012835556	0.029751597	0.065358957	0.016787648	0	0	0.01383228	0	0.033445462	0.000542527	0.014294428	0.00965774	0.030976193	0	0.025947428	0	0.059966124	0	0.255106522	0.267728571	0.019202764	0.022240015	0	0.325452709	0	0.009319875	0	0.268169357	0	0.000712475	0	0.492874893	0	0	0	0	0.0553191	0.276974362	0	0	0.005226513
2.3.1.109	0.1136741	1.486273269	0	0	0.022013078	0	0.021402778	0.048669809	0	0.009720277	0.878240035	0	0.072528957	0	0.050150668	0	0	0.043705516	0	0	0.004767213	0	0	0	0.062882137	0.077897762	0.593813679	0.846318855	0.082406109	0	1.071790274	1.015697216	0	0	0.090882579	0.760593527	0.004645393	0	0.202430422	0.557081461	0	0.042619451	0.099773218	0	0.906357497	1.674654774	0.13220073	0.061027115	0.10209121
2.3.1.111	0.001709024	0.007142376	0.00650493	0	0.005940187	0.006806586	0.002319264	0	0	0	0.022113952	0.001487149	0.001484482	0	0.001400046	0	0	0	0	0.002970275	0.003242944	0.003390558	0.002119565	0.006632658	0.001218281	0	0.003377879	0.010719516	0.001521282	0	0.006046125	0.001058768	0	0	0.004200318	0.009106615	0	0.007094801	0.002843523	0.002566172	0.006583432	0.006748583	0.000866074	0.007373608	0.020196805	0	0	0	0.006750228
2.3.1.117	0.976430688	1.055961684	0.91157417	0.938781985	0.066264481	1.059360124	0	1.027470871	0.079939267	0	0.857238524	0.095815813	0.093742599	1.016515596	0.064649961	0	0.887456569	0.66021583	0.738708006	0.835924083	0.649175756	0.452992547	1.039601409	0	1.410884605	0.586047063	0.473139395	0.998152338	0.979081179	0.018788777	0.889915125	1.006299647	0.052198047	0.024024123	0.13817569	0.958828855	0	0	0.212628905	0.714907935	0.033028722	0.920417967	0.318834713	0.10173692	0.954157508	0.976563238	0.232453559	0.410512809	0.765259375
2.3.1.118	0.19122375	0.030880234	0	0	0	0.051664005	0.013462461	0.012032228	0.024727184	0.012609353	0.473403232	0.031181782	0.014963469	0.022657814	0.042335871	0.061950615	0.060902025	0.073153051	0.055315605	0.075427891	0.042303179	0.046110247	0.010868381	0.010720787	0.005206865	0	0.23611816	0.528947141	0	0.035067688	0.037466219	0.944656259	0	0	0.015290836	0.596990745	0	0.029855565	0.135020934	0.552006521	0	0.028966453	0	0	0.584900205	0.724382706	0.004020147	0.020386943	0.121546919
2.3.1.12	0.910355975	1.756891288	0.957485898	0.517027664	0.984494005	0	0.189036705	2.069309119	0.015498575	0	1.275205089	0.08078167	0	0.04465175	0.13109145	0.485364362	0.015579019	0.314478418	0.231787247	0.338933454	0.276291585	0.079791524	0.139657833	0	0.192703164	0.573422537	0.540422377	1.096456236	1.112927611	0	0.953009726	1.050560772	0.123208198	0.0444438	0	1.053587189	0.067976225	0	0.073505526	0.967757145	1.126813442	0.948916924	0.215267337	0.081826262	1.439024336	1.726914147	0.494570725	0.566416838	0.639394679
2.3.1.128	1.091549758	1.351027773	1.126944542	1.431664628	0	0.324750739	1.026669616	1.925657863	1.127906527	1.076209245	1.024221178	1.052524047	1.02803618	1.964491155	0	0.54271788	0.332666807	2.222810381	2.16224025	1.919655513	1.92486531	0.097596367	3.127569728	1.036608213	1.794522656	1.552927619	0.735325968	1.741701511	1.896870481	0.816111885	2.093449394	2.266179874	2.251807475	2.200547822	2.083902304	1.937022381	0.591120663	0.189625734	3.615629078	1.528558074	0.07595376	0.914540517	2.068551868	1.106106995	0.990058974	1.916803473	0.803888422	0.943414901	1.042046043
2.3.1.129	1.050672723	1.062738044	1.035141959	0.269728796	1.047928697	0.991037077	0.245552935	0	0.029204266	0	0.986277709	2.04226557	1.939170155	0.04789091	0.870338206	0.026112357	0.844249301	0.089302518	0.130927276	0	0	0.031842799	0.085944925	0.025750392	0.224032543	0.435579949	0.381027132	0.934056176	0	0.00971335	0.865687562	1.136591901	0	0.055158749	0	0.861762229	0.078921177	0	0.96105381	0.538204874	0.115587053	1.059938314	0.048722819	0.0104241	1.05238089	0.897539444	0.17717161	0.267256416	0.226935038
2.3.1.15	2.127851342	0.985536229	2.827752008	0.307868894	1.800357023	1.900825886	1.986939985	1.875208565	2.161141039	3.004459304	1.790569835	0	0.106222338	0.084030323	2.032020965	2.118082673	1.876822021	1.326530798	1.280148514	1.547207319	1.510329081	2.153519999	1.935381111	1.435209228	0.476138081	2.088329644	2.266686235	2.653911171	1.950216994	2.027790807	3.078202747	2.646412752	2.463596603	2.685309073	2.637469816	2.796337343	2.195345294	2.136860793	2.064912329	2.657218015	1.929517135	2.234253502	1.158772254	1.101591512	2.115042719	2.864833228	1.781509226	1.917938902	2.107965517
2.3.1.16	2.504880626	1.142374241	1.086604523	0	0.182413639	0	0.212204693	0.014144174	0.176003857	0	1.595144863	0.162886417	0	0	0	0.0341816	0	0.194189276	0	0	0.06848733	0	0.052407903	0.136395237	0.451055176	0.113505265	0.851224763	1.878963057	0	0	2.178925204	2.005339192	0	0	0.010177377	1.745022437	0	0.023983161	0.264611665	1.145616861	0.063643856	0.413686332	0	0.042111072	1.585482333	1.972475003	0.11142327	0.290011955	0.256413583
2.3.1.164	0	0	0.016617999	0	0	0.013928988	0.01039944	0	0.022202119	0	0.425308793	0.402943934	0.385166107	0	0.008390203	0.009337289	0	0.081818338	0.0920673	0.106859436	0.081427801	0	0	0	0	0	0.008333472	0.003651087	0.003548783	0	0.018618327	0.009407472	0.000515454	0.007698764	0.017500792	0.021032728	0	0.004730884	0	0.012305891	0.014951895	0.013569357	0.005131253	0.011516362	0.390347192	0.155224774	0.039128245	0.055438412	0.005811028
2.3.1.168	0	0	0	0.035010877	0.018450758	0	0	0	0.02022366	0.019792537	0.368666275	0	0	0.028522822	0	0.039855294	0	0.051436995	0	0.067085478	0	0.036303954	0.002532558	0.014028501	0.044036533	0.516753616	0.293782552	0	0.546135749	0	0.01947107	0.021013364	0.031587592	0	0	0.026464508	0.027257531	0.03147973	0.016929681	0.003120017	0	0.03181711	0.047278618	0.021298875	0.303388738	0.149620209	0.069486831	0.04994553	0.108128611
2.3.1.174	0	0.108532268	0	0	0	0.022965676	0	0.002362569	0.001467294	0	0.033039312	0	0.009294643	0.023552315	0.020287151	0	0.016885293	0.020265941	0	0	0.008624592	0.02529684	0.004940836	0	0.00157201	0.00830699	0.02298735	0.014659433	0.012636905	0.0110616	0	0.025168297	0	0.008926857	0	0.002405147	0	0	0	0.004017208	0	0	0	0	0.022267755	0.023817648	0.043404072	0.08562162	0
2.3.1.178	0	0.090881173	0	0	0.008484802	0	0.003852244	0	0	0.003742112	0.099536378	0	0	0.003917606	0	0.007489093	0.026942973	0.004186294	0.00973656	0	0.013250283	0	0.008836713	0	0	0.007769232	0.002515682	0.015254805	0	0.00281642	0	0.007980449	0.000902244	0.008656967	0	0.01679811	0	0.007773556	0	0	0.011531028	0.006725957	0	0.00495417	0.106487473	0.00408485	0.07055815	0.076127994	0
2.3.1.179	1.26627368	0.439694267	0.003318672	0.738103452	1.010395838	1.085571893	0.149283118	0.945596854	1.010964768	0.990035443	1.348172531	0.9340242	1.033154316	0.068586137	0.927399431	1.027740329	1.168340467	0.98771324	1.050697414	0.999331752	1.060182338	0.517446246	0.95465505	1.555739903	0.184681407	1.594336386	0.937421523	1.418126192	1.628662683	0.929657211	1.474776822	1.350835216	1.115857788	0.90008068	0.979452267	1.253421665	0.914712558	0	0.84581077	0.962138813	1.026524689	0.01059561	0.720767254	0	1.53881518	2.048560634	1.146215798	1.257700694	0.887012369
2.3.1.18	0.277950342	0.098803648	0.068470003	0.1214246	1.095660032	0.38924032	0.439106345	0.941550818	1.093955363	1.115123566	0.106152462	1.879043547	1.964651043	0.90012972	0.962807123	0.514112831	0	0.52009119	0.33985664	0.558663997	0.461092882	0	0.89294766	0.565492162	0	0	0.18957911	0.685061327	0	0.005965334	0.780537614	1.585004658	0.313725494	0.114265109	0.157204756	0.700869705	0.384211406	0.052764479	0.314596349	0.472088724	0	0.154240279	0.540547319	0.116749427	0.094105471	0.640857196	0.210262083	0.276093009	0.321275907
2.3.1.180	0.882482198	1.065021487	0.823518483	0.326530177	0.996552764	0.357428587	0.20834368	1.081571868	0.925329227	1.017943305	1.954778558	2.252775552	2.239854968	0.112924866	1.102709849	1.09815416	1.656081672	1.774903503	1.645784759	1.60576842	1.622853163	0.443556182	0.876252399	1.006278486	0.314912398	1.114700287	1.187636438	1.089979799	0.935238668	0.946593768	1.091045888	1.262659252	0.861373151	0.905073536	0.992630667	1.148900492	0.978188408	0.0197662	1.841421948	0.458826931	0.962428774	0.99455089	0.498276196	0.131712942	2.152430033	1.28682161	1.059835799	1.296844277	0.868346311
2.3.1.181	1.004455985	0.895623996	1.04399214	0.818123946	0.978696631	1.066077332	0.060673402	0.082856436	0.019158661	0.069969909	1.002471584	0.857593808	0.97641067	0.09644257	1.075629766	0	0.108879989	0.199296029	0.074524556	0.005856378	8.63678E-05	0.062111283	0	0.013986667	0.991937787	0.046650726	0.419346239	0.957160923	0.019052869	0	0.909368457	1.057990021	0.030738627	0	0.111060229	0.904417446	0.08087808	0	0.24432569	0.399266648	0	0.94274086	0.099074861	0.099680783	0.901207935	0.971384798	0.109364217	0.164928237	0.182852429
2.3.1.182	0	0.007147966	0.001814575	0	0.004508482	0.513676427	0.018382236	0.012991376	0	0.014963409	0.008403135	0.297462205	0.318063702	0	0.013926766	0	0.008725633	0	0	0	0	0	0.010158084	0.013214745	0.018640841	0.008549584	0	0.004569392	0.011965087	0.014853553	0.00499539	0.005581333	0	0	0.01768431	0.013344882	0	0	0.004601815	0	0	0.017952314	0	0.007263091	0	0.005336488	0.003091667	0	0
2.3.1.183	0.798032857	1.076755117	0.907317499	0	0.956438056	0.064758386	0.009006779	1.017783959	0	0	1.614399489	0.664543206	0.724860602	1.064836753	0.979306715	0.552466292	0.174749993	0.605386572	0.463790463	0.529488027	0.634675572	0.91612485	1.075639645	0.452923836	1.284880942	0	0.843488959	0.759225328	0.067350798	0.93672211	0.261994938	0.892340901	0.642768751	0.687122852	0.625238664	0.835138203	0.986251053	0.016705595	0.18083786	0.956519237	1.110172788	0.216315412	0.712616492	0	1.503002655	2.381015982	0.642540988	0.642698779	0.621990085
2.3.1.184	0	0	0	0.004800775	0.01126354	0.032901581	0.009774103	0	0.032934876	0	0.375508974	0	0	0	0.026083333	0.023787837	0.002682842	0.005386623	0.014463169	0	0.005212967	0	0.020304645	0.01789985	0	0	0.01385047	0.008492948	0.023138665	0	0.887172638	0.004378702	0	0	0	0.053732859	0.017178654	0.01924707	0.011055216	0.020134509	0.002172054	0	0	0.011494001	0.345434661	0	0.011878727	0	0
2.3.1.187	0.015861188	0.374434754	0	0.007027553	0.025701399	0.018077384	0.027107122	0.012455403	0	0.009707243	0.30221998	0.006309485	0.001058209	0.018760284	0	0.011291687	0	0	0	0	0	0	0.002170745	0.010624563	0.019056251	0.028640109	0	0.03943353	0.048044802	0	0.026578432	0	0	0.004488348	0	0.024534586	0	0.017076741	0.017097599	0	0.010185688	0	0.014825801	0	0.341639851	0.429489158	0	0.011309012	0.03464112
2.3.1.19	0.022971817	0.062938093	0	0.010038735	0	1.035036467	0.017311027	0	0.048306577	1.068539665	0.272421807	1.024435205	1.069375	0	1.033708018	1.072982977	0.007912732	0.62035627	0.612774237	0.595149771	0.639288146	0.041570771	0.038932958	0.960247932	0.036252899	0.569871911	0.003224897	0	0.503414899	0.00363349	0.007432235	0	0.28825114	0.336048568	0.239370127	0	0	0.011703425	0	0.073411672	0.02449517	0.040517372	0.08359003	0	0.158912907	0	0.339752963	0.283124064	0.096622384
2.3.1.191	0.984547126	0.932952147	1.054188401	0.456767732	0.994188364	1.052927188	0.351299166	0	0	0.007031801	0.966282734	1.113969776	0.93853674	0	1.009503303	0	0.974789152	0.155028814	0	0.138445661	0	0	0.007598876	0.092809405	0.213145659	0.534487725	0.335093095	0.928430665	0.047887527	0.102556424	1.002728772	1.076152927	0.001561688	0.109544266	0	0.88551228	0	0.049947069	1.319571165	0.566776358	0.052112445	1.018616973	0.065920145	0	0.977910601	1.037271055	0.263590429	0.254853875	0.077373095
2.3.1.193	0.151141234	0	1.856750123	0	0.069929912	0.020310296	0.053643063	0.062085653	0.046117258	0.047352706	0.100173723	0	0	0.089572415	0.023894006	0.05008307	0.001552452	0	0.092028969	0.048663385	0	0	0.073412695	0	0.149134876	0.086145838	0.258099693	0.90217974	0	0.000518066	0.948569355	0.973706927	0.029331016	0	0	0.76353812	0	0.081875882	0.129984158	0.668384553	0.071242415	1.02651483	0.040454589	0.087507426	0	0.823269328	0	0	0
2.3.1.20	0.024055316	0.941864097	0	0	0	0.004307097	0.022931708	0.023890748	0.022866883	0	0.00042988	0.011438461	0	0.014496906	0.012257796	0.012296861	0.000253547	0	0	0	0	0.018920819	0.01030477	0	0	0.02196463	0.001545459	0	0	0.014843639	0	0.021911113	0.012768045	0	0.019957854	0.025999855	0	0.010366762	0	0.012224538	0.02096069	0	0	0.007699441	0.018235016	0	0	0.014791813	0.007207442
2.3.1.21	0	0	0	0	0	0	0	0	0	0	0	0	0	0	0	0	0	0	0	0	0	0	0	0	0	0	0	0	0	0	0	0	0	0	0	0	0	0	0	0	0	0	0	0	0	0	0	0	0
2.3.1.28	0.018897704	1.145700309	0.01849438	0.088922276	0.959623834	0.904458795	0.086311786	0.960636309	0.959165729	0	0	1.517444179	1.568302267	0.152598683	0.958668752	0.385028282	0.020703657	0.974085485	0.84932924	0.962981839	0.818729914	0	0	0	0.038234818	0.001435386	0	0.132316817	0.175769978	0	0.019406128	0.036950043	0.15749047	0.069004757	0.164954502	0.2680104	0	0	0.117992137	0.21321101	0.040900893	0.070663401	0.270367537	0.064651804	0.049683553	0.969990883	0.36544639	0.469425129	0.13729669
2.3.1.29	0.31912978	0	0.053451883	0.042616549	1.908295928	2.034941866	0.269987216	0	0	0	0.613801851	1.315548433	1.362801952	0.061652204	0.050877772	0	0.049170386	0.021492172	0.220285128	0.020808077	0.202011258	0	0	0.568832823	0.299997206	0.533120837	0.550974761	0.865922633	0.273602227	0	0.297560186	0.899999586	0.065421006	0.02077821	0.127088713	0.778926963	0	0	0.051663456	0.407247523	0.11646976	0.007995383	0.008862739	0.126620272	0.685222387	0.800456546	0.322831314	0.173659012	0.141432903
2.3.1.30	1.035728424	1.883608604	0.870563857	0.862300934	0.991631774	0.621911765	1.0476329	1.023427706	0.937107977	1.976435012	1.996919573	1.888440828	1.981350866	0.083151053	2.088086284	0.74734297	0.956994452	1.23546326	1.290182205	1.200834888	1.181007211	0.049954717	0.875428171	0.94775185	1.059365977	0.512174481	1.316723602	0.938363063	1.04528238	1.029869354	0.87587428	1.09617962	1.196638783	1.357328394	1.258190073	1.068934303	1.058763602	0.497923789	0.358393803	1.006238674	0.929896284	0.867044836	0.692847991	0	1.921644788	1.307590906	1.004110979	1.005900212	0.314010144
2.3.1.31	0.759530079	1.100493035	0.909369086	1.086756488	1.070349488	0.977715933	0.037999079	0.003231555	0.073110847	0	1.000826935	0.022209145	0	0	0.097600293	0	0.620987723	0	0.003555266	0.106411972	0.091940494	0.009898378	0.099441676	0	1.038166807	0.035817925	0.288922428	0	0	0	0.244051889	0.011492213	0	0.010846974	0	0.07178999	0.030722806	0.061143302	0	0.101093158	0	0.896615809	0.04138844	0.050159732	0.95115843	0	0.025844829	0	0.084207049
2.3.1.35	1.404934783	1.880247154	0.068234158	0.387627439	1.863651346	0.094314017	0	2.083576401	2.088929666	2.045468856	1.877197908	0	0	2.037032926	2.02577038	1.804895635	0.676781062	1.340129162	1.142936711	1.116738009	1.176592175	1.882012782	1.851286929	2.12758102	1.785432089	0.013362956	2.85347887	0.098552819	0.363388066	0.033893574	0.044603885	0	1.869055542	1.67103658	1.751386155	0.056770487	1.796912114	0.022590976	0.088406555	0.012347342	0	0	0.838689734	0.13304052	1.788062354	0.258329925	1.692955536	1.624873632	0.355924672
2.3.1.37	0.028444814	0	0.008043465	0	0	0	0.004821841	0.034246554	0.02065709	0.022085767	0.037569308	0	0.014042055	0	0.017243767	0.015760917	0.014620286	0.017379538	0.03367414	0.005525523	0.048305431	0.004255572	0.002058486	0	0.056009359	0	0.270374409	0	0.030378918	0	0	0.005370366	0.014234097	0.029397522	0.004717973	0.049371235	0.019294181	0.000504183	0	0.024075147	0.032411759	0.01944107	0	0	0.014180525	0.176060687	0.067175708	0.075932586	0.054356558
2.3.1.39	1.066118801	1.912042314	0.842298312	0.343380712	1.004940185	1.039340296	0.089591661	1.015406792	0.924636219	1.060273595	2.184101257	0.92478399	1.021779079	0	0.971792587	0.953285235	0.961688251	1.105112361	1.0268015	1.086913027	1.249523953	0.582417545	1.052579468	0.946998017	0.152110087	1.029439157	1.335230446	1.243065861	1.279046646	0.904474185	0.98415046	1.279159984	0.93204157	0.821398133	0.950426102	1.420545125	0.994076324	0	0.96870524	0.590352466	0.938258883	1.197920028	0.66090917	0.035182679	2.109654689	1.888863348	1.150342549	1.137215361	0.747057563
2.3.1.4	0	0	0	0	0	0	0	0	0	0	0	0	0	0	0	0	0	0	0	0	0	0	0	0	0	0	0	0	0	0	0	0	0	0	0	0	0	0	0	0	0	0	0	0	0	0	0	0	0
2.3.1.40	0.455367046	0.086707085	0	0.014527503	1.934236659	0	0	0.057188922	0	0.013787426	0.176948159	0	0	0.057499111	0.055963047	0.117169348	1.452761395	0.020970013	0.125741973	0	0	0	0.057234068	0	0	0	0.583102785	1.780240953	0.102618776	0.106461266	1.891885428	2.032106143	0.111308194	0.116525764	0	1.815821271	0.053610598	0.107755377	0.721665098	0.959378189	0.05275714	0.380175542	0	0	0	1.823000714	0.024333394	0	0.076101993
2.3.1.41	1.400482292	1.759502842	1.202690994	0	0	0	0	0.035136521	0.135548605	0.024779528	0.706420912	0.838683622	0.73837226	0.065311325	0.870427428	0	0.158311565	0.022570675	0.042451591	0	0.057482575	0.08985207	0.115228932	0	0.159010871	0	0.359364186	1.132416699	0.052560953	0	1.001693594	1.328606583	0	0.003514	0	1.387502061	0.014031215	0	0.137346587	0.818514388	0	0.987663197	0	0	0.779849579	1.184397234	0.104394805	0.104132391	0.034404246
2.3.1.43	0.000760286	0.000385856	0	0.000685589	0	0.00062026	0.000795477	0	0	0.000695659	0.01771421	8.73761E-05	0.00080074	0.000243948	0.000382905	0.000288844	0.000555598	0.000175607	0	0.000627312	9.53985E-05	0	0	0	0	0.00060518	0	0	0.000577057	0	0	0	0.000313263	0	0.000644441	0.000111093	0	0.000182022	0	0	3.28997E-05	0	0.000194997	0.000487643	0.016473825	0.000367646	0	0	0.000505085
2.3.1.46	0.219738387	0	0	0.057077878	0.027906304	0	0.192992947	1.029947294	0.958412015	0.928121691	0.094766811	0.955029273	0.898722611	0.967740914	1.02318697	0.998705157	0.45776433	0.702222089	0.81798451	0.80008423	0.78867644	1.075009724	1.068010114	1.024966648	0.03787462	0	0.817246248	0.863097926	0.180545256	1.017104093	0.992830509	1.100926502	0.927845592	1.032259804	1.006329303	0.82656728	1.062449898	0	0.264684627	1.014423484	0	0.028611156	0.602852631	0.030133942	0.042057603	1.023297581	0.820044371	0.888039401	0.722727056
2.3.1.47	0.888854909	0.846823699	0.898876304	0.278048811	0.89966996	0	0.037490391	0	0.028222689	0.037803204	1.022463913	2.036882439	1.951951619	0.074816816	1.127298354	0.340384577	0.839467631	0	0.036556893	0	0.076250194	0.089951099	0.136300616	0.057931487	0.477682508	0.439513789	0.458897857	1.066828414	0	0.07720234	1.162729649	1.5685092	0.132944669	0	0.063094056	1.286454711	0.03792556	0.036430839	1.167452836	1.059891365	0	1.062455162	0.09520995	0	1.116998339	0.989848734	0.289505746	0.213060206	0.060529909
2.3.1.48	0	0	0	0.0006897	0.011759815	0	0.014450374	0	0.015471304	0.025176565	0	0.010058733	0.011983938	0	0	0	0	0	0.017043524	0.000120374	0.006666604	1.013424496	0	0	0	0	0.021613145	0.007186046	0	0	0.004580287	0	0	0.019319883	0.019156581	0	0	0.002450636	0	0.020753903	0.009933977	0	0.01789068	0.020587737	0.033790451	0.004602172	0	0	0
2.3.1.5	0.011285291	0.085760186	0.014482881	0.010404739	0	0.014899897	0.011672945	0.002817262	0.005976109	0	0.247059577	0	0	0	0.008232449	0.00226003	0.009782231	0.005458567	0.005585893	0.010955988	0	0	0.008500213	0	0.0152359	0.000777695	0	0.013178173	0.004721053	0	0	0.007841489	0	0.004729556	0.002310219	0.004760278	0	0.012416176	0	0.002025804	0.007415616	0.014556593	0	0.006913121	0.242048403	0.004262508	0	0.006829037	0.024199774
2.3.1.50	0	0	0	0	0	0	0	0	0	0	0	0	0	0	0	0	0	0	0	0	0	0	0	0	0	0	0	0	0	0	0	0	0	0	0	0	0	0	0	0	0	0	0	0	0	0	0	0	0
2.3.1.51	1.804517239	1.204152988	1.06844507	1.585427504	0.98911677	0.421695629	1.284632352	1.002792369	1.51329859	0.979728475	2.445370506	1.394382054	1.336365167	1.078197146	0.958777662	1.764620194	0.951358373	1.844242274	1.896456445	1.830017464	1.825793776	0.495059712	1.110235252	1.524369538	0.92626322	1.087768907	1.809816545	1.014005882	0.897393943	0.953791096	1.101702137	1.103651643	1.544824559	1.532428317	1.380502127	0.978475878	2.100203143	0.944558556	0.18257136	0.627773433	0.985763023	0.918261981	0.326312743	0.979978223	2.390959649	1.181961836	1.666710033	1.733717002	1.115478246
2.3.1.54	0.615256917	0.142422234	0.690985418	1.020800076	0.781146113	0.485393498	0.97952058	1.986070416	2.946020919	0	0.286474314	1.505685686	1.302683987	0.916943151	5.769731717	1.890675207	0	2.237132052	2.280127512	2.506623253	2.243381413	0.89950855	3.106887106	1.370730584	0.285999101	0.686344281	0.954459286	2.557736805	1.036322536	2.988495564	0.297513843	3.953092149	1.420657507	1.117100986	1.197119171	2.380507712	0.744038251	0.978823693	1.257297039	2.439234524	1.018625219	1.231666221	2.331699859	1.905013454	0	3.783022112	1.530305192	1.618182142	0.251009023
2.3.1.57	0.275834838	0.278847571	0	0.010580465	0.017088754	1.012273791	0.183237201	0.093571833	0.023695598	0.08893147	0.512650566	0.944143992	0.930521776	0	0.941876304	0.239856625	0.065546858	0.619713595	0.750156948	0.786065424	0.720596475	0.069219698	0	0.000479243	0.082382778	0.417337198	0.291936141	0.874068741	0.63027369	0.06943515	0.965458529	0.935895847	0.179181121	0.11289244	0.050672511	0.829539915	0.591023469	0.058537278	0.552515326	0.664341462	0.058873062	0.039582982	0.358307782	0	0.485748798	0.8177983	0.123690614	0.106047244	0.089442036
2.3.1.60	0.001160736	0.172137896	0	0	0.003045999	0	0.003747957	0	0.000891979	0.000521244	0.009038247	0.001305783	0.002715392	0	0	0.003360264	0	0	0	0	0	0.002270809	0.000959388	0	0.002808572	0.000193998	0	0.003659925	0	0.002308965	0	0	0.002227349	0	0.004284903	0.002528353	0	0.002397528	0	0.003683205	0	0.000652329	0	0.001051109	0.011495236	0	0.00073097	0.002239541	0
2.3.1.61	1.070388312	1.077389245	1.000950945	1.243107196	0.928365239	0.108379148	0.206917216	0.072080607	0.107511417	0	0.962647153	0.617894089	0.582348458	0.055302805	0	0	0	0.047204264	0	0.055030599	0.142908697	0	0.034880146	0.089464681	0.787660116	0.065164149	0.390267313	1.164601206	0.025166533	0.109777868	0.900795844	1.26382323	0.114952607	0.103910111	0.056980091	1.002863899	0	0.101816457	0.25186627	0.477695779	0	1.11800864	0	0.090560676	0.880926699	1.064036265	0.186247479	0.122517897	0.055893843
2.3.1.7	0.001741685	0	0	0	0	0	0	0	0.000292389	0	0	0.001395519	0	3.93573E-06	0.002781414	0	0	0.003066252	0.000369559	0.003742402	0	0	0.003312808	0.00380486	0.139898843	0	0.000120182	0.001419862	0.0029761	0.003774399	0.003523943	0	0.000954294	0	0.000551429	0	0.001521834	0.000857905	0	0	0.000457707	0.000429466	0	0.001968498	0	0.000462445	0	0	0.003258071
2.3.1.74	0	0	0.008555211	0	0.014678104	0.010925487	0.025407621	0	0	0	0.035378904	0.0095067	0	0	0	0	0	0.02502913	0.015330601	0	0.00192053	0.023752257	0.027110561	0.019163313	0	0	0.010765966	0.01087255	0	0	0	0.009321961	0	0	0.002524756	0.006113834	0.009686585	0	0.004414013	0	0	0.015595369	0.014726576	0.027662721	0.028933267	0.001964196	0.097491622	0.098530437	0
2.3.1.79	0.491453619	0.083396566	0	0.753330869	2.163879963	0.942190287	0.351247363	1.007659054	1.029239077	1.021406245	0.174358066	2.848957833	2.869961151	1.317939623	0.070517967	0.51619385	0.10293215	1.232205897	1.22619954	1.158742654	1.063290283	0.540171054	2.042099321	1.145787553	0.71782841	0.993301476	0.606204956	0.508390931	1.600539886	0	0.124389652	1.081965484	0.66681901	0.687904149	0.853818634	0.659037811	0.382723717	0.075974919	0.167727979	0.475430115	0.887251984	0	0.845215667	0.155358517	0.318935123	0.632577949	0.560744657	0.526282743	1.063234472
2.3.1.8	2.128233231	1.432543246	0.555842294	0.316811349	1.106251397	0.064059127	0.880388036	0.086388963	1.051273875	0.891422017	2.141495699	1.892698696	2.106633074	1.360017225	0.99816983	0.975516457	0.848810345	0.914956039	0.955562127	0.851335678	0.917802847	0.893740401	0	0.944540699	1.004464974	0.516804879	0.930555905	1.317676822	0.974575467	1.047856738	0.684887844	1.511715737	0.868571609	0.781253927	0.896522971	1.2164823	1.048249449	1.102845981	0.858705923	1.107119102	0.975362365	0.967880239	1.186334636	1.006321678	2.215314517	0.616681769	0.900696124	0.727055092	0.927404451
2.3.1.81	0	0.03613663	0	0.02811097	0.000289404	0.002605543	0.015939161	0	0	0.006655183	0.008297388	0.034318062	0.017665133	0.031969355	0.00951553	0.003510678	0.774216076	0.170236573	0.12390964	0.124997276	0.178643512	0	0	0	0	0	0.011707662	0.046699689	0	0.012084072	0	0.010293365	0.108745017	0.086532711	0.083611656	0.053211488	0.496078536	0.04011746	0.026335374	0.243857617	1.036259432	0.038953241	0.399710566	0.03833363	0	0.02386314	0.111479897	0.103866875	0.333175782
2.3.1.82	0.029393008	0.103139536	0	0	0	0	0	1.003335068	0.509787523	0	0.054479539	0.019567136	0	0.003671597	0	0.008226607	0	0.081531607	0.074255658	0.089045828	0.095897961	0	0	0	0.01225787	0	0.012196172	0.021502986	0.011555936	0.023684893	0	0	0.082791158	0.067760233	0.125639985	0.014583202	0.013053796	0	0	0.019551203	0	0.03242672	0.294915995	0	0	0.146857285	0.102026046	0.136299883	0
2.3.1.89	0	0	0.02805886	0	0	0.038175786	0.030266117	0.041644444	0	0.033265984	0.031648892	0.03390377	0	0	0.045679795	0	0.038125071	0.011651756	0	0.026043526	0.009635991	0.531028906	1.000162758	0	0.014658239	0.495233783	0.040831973	0	0.27611057	0.0284175	0.035692338	0	0	0	0	0.013501096	0	0	0.04944578	0.254539957	0	0	0.328234389	0	0	0	0	0	0.217160675
2.3.1.9	8.336585296	4.917518406	0.349236408	0.158008211	0	0.363676	0.642493389	1.398803636	1.473893871	0.91430049	6.514727845	0.46383791	0	0	0.756669327	0.318788096	0	0.910851819	1.20553656	1.321802101	1.517166394	0.229780207	0.471378586	1.965797491	1.477038047	0.654634744	1.956055758	1.167355566	1.093359301	0.678296061	0.945512549	1.752484843	1.063023172	0.370920015	0.494583183	1.153995473	1.397938001	0.010906921	0.812080146	1.158961784	1.391178779	0.252090768	1.041474986	0.832940815	7.14870901	3.579754063	1.654852979	1.911144458	0.69216538
2.3.1.94	0.002082947	0	0.000220796	0.001451081	0	0.004932735	0	0	0.004718469	0.005623212	0.086796875	0	0	0	0.003620962	0	0.002010937	0.033182495	0.028122828	0.031766254	0.034110005	0	0	0	0.005987628	0	0.002269966	0.001039076	0	0.001796109	0.000816535	0	0.002069832	0.006282298	0	0	0.00331924	0	0.002842314	0	0	0.000941494	0	0.001501453	0.080449275	0.00114728	0.026682909	0.033858021	0.000177864
2.3.2.-	0.001311045	0	0	0.06955463	0.045365161	0.027235627	0	0.062587932	0.026472462	0	0	0	0.120474824	0.94393684	0.000862272	0.068155677	0	0.000677019	0	0.038334158	0	0.037065342	0.038727285	0.004150973	0	1.593764575	0	0.099422709	2.632236528	0	0	0.020518136	0	0.052798817	0	0	0	0	0	0	0	0	0.428850305	0	0	0	0.451664694	0.349051394	0
2.3.2.10	0	0.014901841	0.000786151	0	0	0.038004433	0	0	0	0	0.021409264	0.005453677	0.03182433	0	0.025812763	0	0.015551754	0.024909523	0	0.019387458	0.007005466	0.031416169	0	0.009371928	0.020302184	0.533720343	0	0	0.561617353	0	0.013408837	0	0	0.010592588	0.030872647	0.040112872	0.029064579	0	0	0.230582122	0.00119335	0.005391325	0.838019242	0.012515066	0.00496233	0.018407629	0.125013096	0.088847071	0.026034681
2.3.2.13	0.00060753	0	0	0	0	0	0.001918642	0	0.006307098	0.002360561	0.014076755	0	0.002378542	0.000548034	0	0.003983807	0.010851159	0.24405469	0.254322063	0.254214148	0.23095318	0	0	0.000973571	0.000985103	0.013663683	0.000763705	0.009096769	0.013105901	0.01323366	0	0.016011033	0	0.001384791	0	0	0	0.002627718	0	0.004253693	0	0.00043606	0.003941322	0.008251314	0.00171267	0	0.012582878	0.012447138	0
2.3.2.16	0.020349427	0	0	0	0.043517715	0.041607132	0.000807242	0.022171773	0	0	0.036994405	0.00974235	0.031203154	0	0.038321899	0	0	0.117857053	0.176985193	0.137415134	0.150979268	0	0.026144739	0.032101641	0.00499924	0	0	0	0	0	0.035845768	0	0	0	0.043947104	0.013491074	0.041683642	1.043900739	0	0	1.033931768	0	0	0.017471242	0.012643826	0.0078393	0	0	0.03838295
2.3.2.17	0	0.019417724	0	0	0	0.019549805	0.024951846	0.003616202	0.024966057	0	0.019319875	0	0	0.021212572	0	0	0	0.056569901	0.049024441	0.044129417	0.005793171	0	0	0.002396851	0.019915872	0.021665684	0.015483711	0.016464282	0.00173393	0	0	0	0	0	0	0.030683096	0.015361451	0.020087836	0.017417391	0	0.0033526	0.012787211	0.278595563	0.019733894	0	0	0.015376325	0.010517003	0.019639827
2.3.2.18	0	0.005616084	0	0.013582604	0.001382567	0	0	0.004598371	0.000947861	0.00556862	0.028826385	0.025043648	0	0	0.015331125	0	0.023131225	0	0.042328395	0.011803604	0.01879847	0.026627154	0	0.013611942	0.016711263	0.013360587	0	0.002658366	0	0.00544531	0.003454017	0	0.001557759	0	0	0	0.026223825	0.017402644	0.012218953	0	0.015320112	0.024859948	0.081987946	0	0.012533176	0	0	0	0
2.3.2.2	2.415192307	0.860292536	0.039783877	0.269344518	0.139444222	0	0.354132452	0	0	0.065896171	2.896886163	0.038240331	0	0.007261763	0.203057183	0	0.310736758	0.569430276	0.356018704	0.349295559	0.562186235	0.041461589	0	0.074846722	0.231767663	0.198672355	0.402984495	1.085530154	0.175431043	0	2.680558567	0.969014794	0	0.125786588	0.07190397	0.949342453	0	0	1.286448342	0.454590681	0	0	0.500773559	0.132419985	2.946948055	1.379002667	0.158912335	0.192845504	0.118054344
2.3.2.3	0.017279377	0.053252796	0.006431148	0	0	0	0.200110211	0.012030907	0.039291471	0	0.127870542	0	0	0	0.026876931	0.037678183	0	0.127947388	0.076441354	0.133935929	0.110782281	0	0	0.036413412	0.035505207	0	0.476108577	0	0.335161325	0	0	0	0.121393123	0.129088055	0.132293407	0.017056831	0	0.241833882	0	0.21104177	0	0	0.012591224	0	0.158716259	0	0.063903407	0.009430703	0.241287598
2.3.2.5	0	0.01241826	0.023466248	0	0	0.017339878	0	0.001290464	0.023429665	0	0	0	0	0	0	0.024981204	0.006388816	0.00244107	0.024622981	0.030296341	0.024634342	0.008747654	0.027755104	0.021988652	0.796037465	0	0.247158113	0.060994248	0	0.001163241	0.010480563	0	0	0	0	0.0981202	0.027893381	0.017017977	0	0	0.0102558	0	0.000784984	0	0.009774794	0.011289109	0	0.021865494	0.027915911
2.3.2.6	0.964580039	0.969206775	0	0	0.918324861	0	0.050390864	0.07509735	0.055002525	0	0.936005973	0.341827329	0.369568152	0.085715968	1.090559918	0.096314202	0.991018307	0.22289368	0.290202942	0.278131911	0.185844645	0.026064089	0.054083276	0.087775345	0.005355827	0.001911363	0.416343516	0.820271517	0.084378901	0.042737074	1.036169524	0.958187477	0.059573349	0.081166378	0.046661989	0.839897827	0	0.029872274	0.140626354	0.460897215	0.007001353	0.05534717	0.010985915	0.043023691	0.908655443	0.959091137	0.069066167	0.039424444	0.200351946
2.3.2.8	0.812781832	1.025139759	0	0.001999403	0.033721393	0	0.048151184	0	0.005305909	0.046836867	0.894554348	0	0	0	0	0	0.93647771	0.098063808	0.104269165	0.00099057	0	0	0	0.030278683	0	0	0.283553174	0.039034752	0	0	0.038359992	0	0	0	0.013936619	0.049998421	0.003375885	0.053023196	0.038776614	0.03592941	0	0.049083241	0	0.004380463	0.776917957	0.129387066	0.073494283	0.089700246	0.081504795
2.3.3.1	1.339576208	0.906418312	0.01447529	0.510003385	1.132820957	0.158001486	1.056767308	0.836702562	2.0360593	2.00829177	2.107677752	0.993568446	1.095058201	0.774958562	0	1.68827655	0.952806474	0.597450526	0.597930519	0.382448214	0.573470389	1.09392045	0.974453593	1.917838388	1.429685371	0	0.857756811	0.982123614	0.02467998	0	0.898061183	1.30109438	1.532968171	1.654779135	1.599204528	1.036963746	1.531296584	0	0.33932733	0.852558377	0.054635164	0.344188293	0.663802946	0	1.927828568	1.872825177	1.363047607	1.092899967	0.082180302
2.3.3.10	0	0	0	0	0.054503934	0.023922934	0	0.016824982	0	0.03574459	0.29720986	0.030981864	0.022861679	0.005575466	0.00696162	0.015669261	0.021886385	0	0.079147523	0	0.082036647	0	0.063674333	0.061313752	0.140822804	0.531905646	0	0.142334294	1.034796128	0.0044962	0.064119405	0	0.058855419	0	0.003656114	0.127182124	0.001876326	0	0.015867488	0.495707129	0.940643369	0	0.072998764	0	0.329643302	0	0.2509193	0.236140431	0.90865899
2.3.3.13	1.709605834	0.988561453	0.853618553	1.1754645	1.963121952	0.053881867	0.032766542	0.851745545	1.546880337	4.065305489	1.900545501	1.892298787	1.921206392	1.024098759	1.871971141	0.898782348	1.905779061	0.813206889	0.745285289	0.811757697	1.024694673	0.05116045	0.962784227	1.158548943	0.882193533	0	1.560439408	0.936888352	0.048238872	0.858350776	1.242312346	1.152820269	1.009614517	0.89232565	1.056267457	1.187009045	0.939620948	0.067608209	0.400434266	0.406738593	0	0.80243105	0.68093705	0.04367728	1.743226419	1.846868829	1.113481181	1.305778596	0.206260339
2.3.3.14	0	0	0	0.027165074	0	0	0.025374288	0.027362709	0	2.043664156	0.145781511	0.03358015	0.041990033	0.051948824	0.023275907	0	0.051677157	0.575109285	0.550900387	0.558522783	0.48194442	0	0.025759626	0	0	0	5.05501E-05	0.00536433	0	0.004683571	0.015326204	0.042111716	0.002808204	0.036785391	0	0	0	0	0.057360895	0	0.056189073	0.063751317	0	0.035522509	0.100014655	0.545880223	0	0.003833974	0.051811978
2.3.3.15	0.007894382	0	0.003785911	0	0	0.006179785	0.004919471	0.002542654	0	0.005144895	0.197548796	0.008609491	0.001416946	0.005999018	0	0.002315712	0	0.004832627	0	0	0.006449247	0	0	0	0.004805603	0	0	0	0	0	0	0	0.003125179	0	0.001913104	0.006569269	0	0	0.002858848	0.005531364	0.004178869	0	0	0.002506423	0.195725025	0.006545266	0.040012494	0.038516562	0.001057765
2.3.3.5	0.625162927	0.952499691	0	0.074724394	0.003664188	0	0.709590296	1.122687278	1.441638657	1.965927593	1.032962515	0	0.03320742	0	0	1.13423832	0.110825163	0.295557038	0.485586382	0.405574262	0.530308153	0.371659041	0.960495508	2.054594027	0.549484786	0	0.536232603	0.6158304	0.18034748	0.057683633	0.034087343	0.785844393	1.413394426	1.367721084	1.430432877	0.426696257	1.438015779	0	0.241437451	0.51432368	0.130351676	0.041198786	0.316254072	0	0.940579876	0	0.701918317	0.677428401	0.06828079
2.3.3.8	0	0	0	0	0	0	0	0	0	0	0	0	0	0	0	0	0	0	0	0	0	0	0	0	0	0	0	0	0	0	0	0	0	0	0	0	0	0	0	0	0	0	0	0	0	0	0	0	0
2.3.3.9	0.941760432	1.054433954	0.033019633	0.092213266	0.102668184	0.059051358	0	0	0	0.021035308	1.112588126	0.03607203	0	0.016122333	0	0	0.078652792	0.131821723	0.00965077	0.004440039	0	0	0.040828632	0.065863753	0.517745961	0	0.860456052	1.131088725	0.005422901	0	0.089428738	1.654829954	0	0	0	1.064870155	0	0.043950745	0.222682533	1.018266157	0.06994911	0.283348613	0	0	1.066903525	1.103856253	0.162986705	0.293806133	0.093908852
2.4.-.-	0.735252324	1.35144623	3.91804166	0.153529046	0	0.194436988	0.172652298	0.01742487	0.115041644	0	3.091143155	0.899439033	0.629534787	0.305220598	2.855350971	0.191945447	2.145504964	0.462515513	0.203307032	0.813354129	0.587070076	0.271883836	0.703285086	0.729008275	0.097348047	2.332631508	1.702254629	4.25342756	0.584015118	0.056205755	2.989240119	5.463118051	0.672324698	0.6471005	0.719154632	3.725996455	0.29106632	0.350800262	2.992303188	2.747594893	0.262511467	2.0798142	0.629887751	0.027141795	3.233308815	3.393739203	0.720387603	0.740678138	0.129179111
2.4.1.-	7.338989665	4.969900204	7.144659252	1.966001515	5.857197423	4.286137162	3.1357778	4.206600808	4.605047487	2.669335639	12.84765336	8.266824847	7.55259342	1.638359512	5.727020606	3.482408428	2.569184079	4.876641761	4.763026083	4.16548484	4.873503505	1.903216619	4.895300452	4.035274451	3.300523044	4.012717463	5.905681765	9.363328651	2.117286196	1.829313604	9.280072488	11.66026022	4.142917	3.360614098	3.760595697	9.864775478	3.497332956	1.294002741	5.553630066	7.903051942	4.231411794	4.14683853	4.035881834	2.513339285	13.6040087	9.837936056	4.555817564	4.616798488	5.269430781
2.4.1.1	0.284818468	0.089150176	1.966504602	0.963834486	0.913173967	1.086154807	0.807242495	0	1.533404893	2.169047714	0.199236729	1.379265073	1.550844725	0.958566126	0.951513219	1.977444404	0	1.209428496	1.35634071	1.395327097	1.09953649	1.478042649	0.85040948	1.898257328	0.930832651	0.14269434	0.840870735	1.707445205	0	1.096118526	2.136534977	1.871984013	2.157745293	2.173886359	1.928860265	1.651711904	1.87497034	1.135552219	0.992367188	2.033275441	1.937866778	0.958818834	1.0488364	0	0.408154251	2.255206962	1.168998012	1.373010029	0.531995647
2.4.1.10	0.022536373	0	0.006373336	0.287325054	0	0	0	0.020157539	0	0	0.39047194	0.028819701	0.000645041	0	0.008444352	0	0.02280388	0.045085225	0.032490152	0.020224869	0.063290926	0	0.024401001	0	0	0	0.00356217	0.011041074	0.004555936	0	0.443535851	0	0.011239505	0	0.013493791	0.034251142	0.027221392	0	0.025529494	0	0	0.02868022	0.106077416	0	0.376288082	0	0.236822387	0.238354002	0.14150355
2.4.1.109	0	0	0	0.197391847	0	0	0.155767791	0	0.013505837	0.005753249	0.296513248	0	0.00254245	0	0.002712545	0	0	0.002547074	0	0	0	0.008194378	0	0	0.012325062	0.015022059	0.009992554	0	0.008275506	0.007312288	0	0	0	0.010432237	0.013507025	0.012045795	0.009491193	0.004220764	0.002374777	0.005606301	0	0.004595179	0.004644462	0.014880849	0.313001353	0	0	0.001074539	0
2.4.1.11	0	0.008352412	0	0	0	0.475339303	0	0.029185787	0	0.015090501	0.012774235	0.023590445	0.035753767	0.015610381	1.010997433	0.002025652	0.000650145	0	0.045767862	0	0.002714304	0	0.034424919	0	0	0	0	0.010455163	0	0	0	0	0	0	0.01001948	0.036240962	0	0.000955086	0.015731372	0.002164028	0.001715735	5.89421E-05	0.030374988	0	0.001887733	0.007163697	0	0.009558783	0
2.4.1.117	6.23219E-05	5.58839E-05	6.13093E-05	6.41233E-05	5.08238E-05	0	6.51981E-06	0	0	5.66086E-06	6.36572E-06	0	0	5.3967E-05	0	5.21746E-05	0	1.31152E-05	0	4.06635E-06	0	0	3.37875E-05	5.38377E-06	5.13186E-05	2.93553E-05	4.94654E-05	2.2924E-05	0	5.78565E-05	0	3.03981E-05	6.41245E-06	2.58081E-05	0	1.52039E-05	5.26468E-05	0	5.66817E-07	2.13209E-05	0	6.64631E-05	7.10181E-06	0	0	0	7.3782E-06	5.51232E-05	0
2.4.1.119	0.009143779	0	0.000654112	0	0	0.026088316	0.037184841	0.00339557	0	0	0	0.029752711	0.037354739	0.03804051	1.021392325	0.033009713	0.936021013	0.036487561	0.03718222	0.031778287	0	0	0.026018972	0.036037539	0.014281741	0.036503651	0	0	0	0.035661192	0.01484537	0.012141252	0	0	0.030702121	0	0	0.026058847	0	0.015030675	0.022495253	0	0	0	0.033511557	0	0	0.037161662	0.057905305
2.4.1.12	0.141023234	0.031072981	0	0	0	0	0.028379219	0	0	0	1.057487718	0	0.010334424	0.063415305	0.103039394	0	0.01602214	0.052482495	0.164542012	0.011405772	0.178155812	0.077383731	0.06507152	0	0	0.54285214	0.1804056	0.851022051	0.679233011	0.051426599	1.039011558	0.904639075	0.020078216	0.076958018	0.085998888	0.844931467	0	0.0736305	0.215506493	0.644789497	0.044928484	0.129804216	0	0	0.949166105	1.917413122	0.263442141	0.223691875	0.173721725
2.4.1.129	1.188756044	3.077906936	2.82448501	1.687587939	1.151761154	0.809667866	1.252095699	0	0.393019937	0.978933183	1.548397652	0.747517084	0.780861515	1.903354384	0.844853807	0	1.233215509	0.394235891	0.292695412	0.441670093	0.086632228	0.813351395	0	0	1.167159434	0.909724825	2.601430245	3.067141721	2.222792978	0.232680771	4.176430873	2.947953796	0.141002481	0.04694787	0.220683444	2.884848722	0.666939509	0.980460336	1.284186095	1.835524569	1.786551873	2.709695573	0.276111131	0.778037461	1.742594327	3.754687436	0.906454832	0.78575525	1.570660819
2.4.1.13	0	0.004582707	0	0.001046115	0	0	0.000342515	0.006840267	0	0.001532074	0	0	0.003066765	0.00209354	0	0.00671546	0.00410847	0	0	0	0	0.000984482	0	0	0.001543072	0.002806355	0.24486281	0	0	0	0	0.005942368	0	0.001201488	0	0.004594777	0.004087039	0	0.000324255	0	0	0.000879131	0	0	0	0.00275385	0	0	0.011049053
2.4.1.14	0	0	0	0.001266446	0	0	0.012351025	0	0	0	0	0.01378497	0	0.014833532	0.008392922	0	0	0.029428067	0.032556998	0.031700701	0.020346531	0	0	0	0.579125461	0.008999362	0.250370309	0.010450678	0.011508936	0.001762657	0.011821485	0.00563318	0	0.006943157	0	0.000351261	0.010447854	0.003299365	0	0.011277286	0	0	0	0	0.022095113	0.014420585	0.004262175	0.011222362	0
2.4.1.141	0	0	0	0	0	0	0	0	0	0	0	0	0	0	0	0	0	0	0	0	0	0	0	0	0	0	0	0	0	0	0	0	0	0	0	0	0	0	0	0	0	0	0	0	0	0	0	0	0
2.4.1.144	0	0.005160716	0.005087053	0.005145975	0	0	0	0	0.000780702	0	0.028367639	0.002015042	0	0	0.004382886	0	0.003216581	0.001507349	0.004709253	0	0	0.002093251	0	0	0	0	0.003379655	0.008430107	0.000375329	0	0	0	0	0.003115039	0.004247899	0.003269844	0	0	0	0	0.004363384	0.00160879	0.004005549	0	0.03577482	0	0	0.000712479	0.002418677
2.4.1.15	1.1139443	0.958936256	0.06868039	0.094955793	0.096864334	0	0	0.083600011	0.020951235	0	1.345200229	0.089469233	0.193792557	0	0	0.023666487	0.061400866	0.120466238	0	0.045509212	0	0.080045103	0.018413484	0	0.757737719	0	0.987457999	0.677768979	0	0.015488302	1.131975714	0.915194137	0.081122996	0.019985584	0	0.656914502	0.005298408	0	0.174948278	0.400056623	0	0.143450656	0	0	1.325257518	0.760151094	0.148370149	0.062745774	0.091698987
2.4.1.157	0.011810384	0	0.05009703	0.055361693	0.026482635	0.017095731	0	0.975682112	0	0	0	0	0.014189995	0.025012298	0	0	0.021998106	0.272624331	0.282777769	0.325201388	0.29597303	0	0	0	0.06257785	0.443044862	0.061211992	0.021793097	0.903001112	0.033451478	0.021817863	0	0.175995853	0.160222739	0.14510568	0.037058235	0.022197966	0.737892925	0	0	0.027708343	0.064171988	0	0	0.032943443	0	0.215301916	0.198927916	0.583980687
2.4.1.16	0	0	0.00034588	0.001218725	0.001328091	0.001355344	0	0.000469599	0.001151618	0.001133755	0	0.001086318	0	0.001780575	0.000350031	0.000628154	0.001043477	0	0.000653341	0.001548043	0	0	0	0.000718045	0.001509801	0.001328315	0.001724153	0	0.00182264	0	0	0.000730229	0	0	0	0.000919109	0.001300844	0.001518521	0.001830848	0	0.000686388	0.001181304	0	0.000389069	3.50652E-06	0.001226024	0	0	0.000463636
2.4.1.166	0	0.013994626	0.036100411	0	0.02589608	0	0.008086556	0.025778148	0	0.020727495	0.031211293	0.038973912	0.013230611	0	0	0	0.026947249	0.010432247	0.016243361	0.016792657	0	0.012254276	0	0.023641864	0.027950427	0	0	0.038323417	0.390756283	0.032412886	0	0	0	0	0.017596938	0	0	0.034151406	0	0.533012124	1.002222456	0	0.137373158	0	0.008232409	0	0.027611754	0.052488617	0
2.4.1.173	0.004054137	0.004627704	0.003190186	0.09062729	0.000456432	0.001469667	0	0	0	0.002269389	0.022219225	0	0	0	0	0	0	0.019365622	0.018510853	0.016871085	0.019082833	0	0.002055476	0.001395565	0.002133829	0.002964172	0.003595579	0.004564473	0.003225942	0	0	0	0	0	0	0.004955327	0.001215024	0	0.000800744	0.00075231	0.001178617	0.001453217	0	0	0.026205964	0.002238862	0.000657914	0	0.003455638
2.4.1.175	0.002223534	0	0.103477736	0	0.001460795	0.002334507	0.001245473	0	0.00290731	0	0.001912855	0.00241222	0	0	0	0.002213668	0.001167399	0	0.000992812	0	0.000218478	0	0	0	0	0.001737356	0.001873511	0.00860576	0.000820435	0	0	0.02521615	0.001332762	0	0.001228629	0.007221407	0	0	0.001467077	0	0.00136347	0.00231941	0.001124921	0.001223234	0	0.002073538	0.00165798	0	0.00127674
2.4.1.18	0.722972624	0.11457806	0.986404158	0.881782071	0.996941666	1.087741782	2.394550576	0.025106968	0.452986404	0.875584711	0.903788482	1.129311971	1.077685036	1.051615784	0	1.921815426	0	0.84877278	1.024482186	1.008737081	0.937052235	1.054573395	1.029317571	2.409290524	0.81542413	0.111534854	0.270367061	0.762628819	0.040456558	1.069118864	1.023666255	1.128265745	1.299532725	1.204645272	1.225052554	0.904278981	1.961849621	0.957300636	1.017939551	1.07765055	1.059950852	0.712019077	0.859109365	0.095078963	0.845076246	0.974822836	1.442339368	1.257819598	0.306450575
2.4.1.182	0.915028346	0.889921509	0.953105939	0.083951711	1.088737672	0.461211114	0.192198894	0.084601953	0.004100798	0.027022006	0.897763102	0.972252245	1.086513107	0.013176733	0.924600245	0.020104653	1.10501583	0.021191612	0.12662547	0.057212452	0.136107544	0	0	0	0.078972823	0.480639196	0.222677506	0.989312487	0	0	1.054271599	0.954299242	0	0.030704711	0	0.833330672	0	0	0.952947877	0.535158679	0	0.937725724	0.088108969	0.094484528	0.970402672	1.004457604	0.248385335	0.062157211	0.214373139
2.4.1.187	0	0.021981918	0.00485101	0	0.024254553	0.005736985	0.000114697	0	0	0.06410123	0.234229857	0.675030401	0.670057116	0	0	0.723232837	0.001785515	0.799356672	0.769140602	0.869706375	0.79733741	0.482124912	0	0	0.094732496	1.08437807	0.422343091	0.054361544	0.398081667	0.9328735	0.002863352	0.079371454	0.299837844	0.243434137	0.391948431	0.027015881	0	0.03935077	0.09613137	0.295975864	0.009220724	0.033750196	0	0.951391104	0.118998005	0.061702312	0.498049896	0.406735822	0.632632147
2.4.1.19	0	0.005833677	0.008337746	0.001658827	0.005781265	0.008048956	0.010145214	0	0	0	0	0	0.005640994	0.045536434	0	0.006877655	0	0.000185598	0.003519301	0	0	0.003852801	0	0	0	0	0	0	0	0	0	0	0	0	0.004088754	0.006030573	0.001531251	0	0	0.010918035	0.011056178	0.008140739	0.004469401	0	0.008229098	0.00890733	0.008931461	0	0.009180992
2.4.1.20	0	0	0.019763576	0.004105798	0.035392977	0	0	0	0	0.006290349	0	0.091928913	0.081878878	0	0	0.011012164	0.01050077	0.161344401	0.142981212	0.164450951	0.167174741	0	0.040239996	0.541574402	0.031428284	0.0349087	0.03394429	0.039902085	0	0	0	0	0.434023061	0.408899453	0.436881308	0	0	0.032318598	0	0	0.036479257	0.014088885	0	0.000472236	0.01757208	0.037819512	0.04584007	0.08536061	0.031792745
2.4.1.208	0	0	0	0	0	0	0	0	0	0	0	0	0	0	0	0	0	0	0	0	0	0	0	0	0	0	0	0	0	0	0	0	0	0	0	0	0	0	0	0	0	0	0	0	0	0	0	0	0
2.4.1.21	0.347347177	0	1.160147784	0.080626144	0.088679527	1.094151188	1.006549433	0	1.035211446	1.056761685	0.381564102	0.941676335	0.973399872	0.060510974	0.057705202	1.024140499	0.059685079	0.846593166	0.77085438	0.739927228	0.804251626	0	1.0087863	0.97175421	0.142974138	0.015590628	0.268702528	0.907468217	0.128325297	0.966625173	0.984934148	0.936934867	1.311317749	1.285994364	1.224095602	0.77048966	1.01264206	0.967492653	0.990359717	0.923326989	0.945171151	0.922720747	0.946818882	0.090671068	0.592269632	0.839380973	0.98765851	0.945056078	0.36779967
2.4.1.212	0.015686119	0	0	0.016427834	0.005927811	0	0.004474578	0	0	0.010017892	0.002114207	0.002539793	0.015034305	0	0	0.01367475	0.006138869	0.109313088	0.090175215	0.099568293	0.089491733	0.01756157	0.013404078	0.002135044	0	0.5060738	0.010612474	0	0.065349867	0	0.002896999	0.002245009	0	0	0.015699813	0	0	0	0.007786167	0.01147765	0	0	0	0.008126664	0	0	0.013190523	0.008599116	0.009014864
2.4.1.213	0.002976911	0	0	0	0	0	0	0.009018226	0.0191786	0.005366783	0	0	0.014655932	0.007950421	0	0.018586548	0.004192866	0	0.007285139	0.01680541	0.012380918	0.015685968	0.003275812	0.00179805	0	0.018564369	0	0	0	0	0.012462014	0.018650409	0	0	0.015433917	0.002518659	0	0.001250568	0	0.017496434	0	0	0.007732963	0	0.008700749	0	0.008113063	0.010747466	0.176954038
2.4.1.214	0	0	0	0	0	0	0	0	0	0	0	0	0	0	0	0	0	0	0	0	0	0	0	0	0	0	0	0	0	0	0	0	0	0	0	0	0	0	0	0	0	0	0	0	0	0	0	0	0
2.4.1.216	0.226961395	0.026244944	0	0.009540365	0.007299722	0	0.000745519	0	0	0	0	0.001536719	0.016968366	0	0.021001357	0.015442568	0	0	0	0	0.029364766	0	0	0	0.026290392	0	0	0.018537676	0	0.011821108	0	0	0	0.007416593	0.011867972	0	0.010182682	0	0	0	0	0.018551107	0.019802885	0.025509694	0.012544226	0.013556697	0.005273253	0.009656633	0
2.4.1.217	0.00012455	0.000311863	0	7.43039E-05	0.000207279	6.8242E-05	0	2.84806E-05	0	3.61217E-06	0.000124673	7.73797E-05	0	0.000225991	0	0.000208777	0	0.000210444	5.94326E-05	0	0	0	0	0.000157779	0	0.000213798	5.07962E-05	0.000146528	0.000105846	0	0	0	0	3.09269E-06	0	0.000145265	0.000166912	0.000229634	0	0.000181466	0	0	0	0.00024281	0.000212036	0	0	0	0.012066652
2.4.1.226	0	0	0	0	0	0	0	0	0	0	0	0	0	0	0	0	0	0	0	0	0	0	0	0	0	0	0	0	0	0	0	0	0	0	0	0	0	0	0	0	0	0	0	0	0	0	0	0	0
2.4.1.227	0.994803999	1.019851897	0.939880152	0.747207436	0.983051573	1.014918659	0.824004278	1.021542562	1.509451398	0.981196287	0.947140087	1.007884368	1.001382803	0.954850748	1.001222824	0.988888834	0.932582854	1.087347826	1.064086018	1.059850278	1.09137472	1.020263437	0.996054245	1.021384414	0.991941193	1.007921092	1.018484065	0.968856829	0.990410679	0.984628576	1.015242261	1.004386645	0.984227086	0.977911112	1.02192789	1.006306175	1.022192697	0.997206672	1.003894163	1.005794264	1.016684236	1.015171137	0.814032859	0.979360778	0.945309485	1.00880694	0.948403201	0.983244094	0.94547164
2.4.1.230	0	0.005986335	0	0	0	0.012545657	0	0	0	0	0.004187481	0.574380051	0.536683199	0	0.000700555	0	0.019202019	0.308648829	0.292468103	0.321496304	0.279752399	0.008082364	0.02436131	0.475481993	0.193741514	0	0	0.034765134	0.047582178	0.976790536	0.036924811	0.013153141	0.104824511	0.073044509	0.075764748	0	0.012607369	0.01118555	0.033575572	0	0.008494849	0	0	0	0.047437638	0	0.05867503	0.085531552	0.010921566
2.4.1.245	0.000139029	0	0.000222996	0	0	0	0.000304076	0	0.00024327	0.000173018	0	0	0	0	0.000324803	0.000232359	0	0.000228405	0.000316287	0	9.63071E-05	0.000196818	0.000139702	0	5.17489E-05	0.000258973	0	0.00022325	0	0	0.000116905	0.000209717	0.000165317	5.5367E-05	0.000113507	0	0.000191048	0.000270537	3.49953E-05	4.50583E-05	0.000251847	0	0	0	0	0	0.000112039	0.000306532	0.011792997
2.4.1.246	0.000918773	0	0.000412576	0.001657405	0.001371798	0	0.000689881	0	0	0	0.001089218	0.001481425	3.25947E-05	0	0	0.000920611	0.000581571	0.000407868	0.001648422	0	0.00053421	0.000998582	0.001052928	0.001337691	0	7.01713E-06	0.001765873	0	0	0.000722814	0	0	0.000333465	0	0.00047229	0	0	0.001045803	0.000671379	0.001848624	0.001601463	0	0.001782217	0.001686891	0	0	0	0.001806887	0.009930972
2.4.1.25	0.523605497	0	1.117242918	0.965729452	1.029252738	0.596940992	1.076969091	0	1.608815023	0.90223326	1.242112086	0.885035049	0.975279755	2.043813264	0.992693637	1.712278256	0	0.800866461	0.781070362	0.758938377	0.926217095	1.537115947	0.963519534	1.971865114	0.901137491	0	0.486537818	0.75388294	0	1.875973863	1.086710691	0.877160937	1.414171834	1.428814525	1.503196338	1.008218801	2.126303193	1.025709218	0.959170408	1.538942191	1.104431961	0.85621459	1.218645879	0	1.305050253	0.740301646	1.253487816	1.35668441	0.202148692
2.4.1.251	0	0	0	0	0.014387715	0.011730282	0.012660966	0.013038913	0.007741952	0.005881598	0.005138653	0	0	0	0	0.004035716	0.013814384	0	0.001299616	0	0	0	0.003196067	0.008772064	0.007282171	0	0	0.011759158	0.012585256	0	0.007026009	0	0	0.00025145	0	0.003698247	0	0	0.00356225	0	0.000278359	0	0	0.005803227	0	0.004148198	0	0.010281371	0.005666135
2.4.1.252	0.017495526	0	0.020654737	0.007481024	0	0.010548694	0.012283792	0	0.004872218	0	0.001021166	0	0.008834074	0	0.007407049	0	0.012024847	0.014180139	0	0.016680615	0.005039707	0.001167648	0.002937528	0.018655959	0	0.002059902	0	0	0.015501877	0.012402251	0.018289682	0	0	0.00712616	0	0.014101934	0.019139129	0	0.005872686	0	0	0.002686576	0.019565513	0.012085505	0	0	0	0.006317619	0
2.4.1.256	0	0	0	0	0	0	0	0	0	0	0	0	0	0	0	0	0	0	0	0	0	0	0	0	0	0	0	0	0	0	0	0	0	0	0	0	0	0	0	0	0	0	0	0	0	0	0	0	0
2.4.1.264	0.00677311	0.016774966	0	0.015803702	0.007602907	0.020064565	0	0.01605479	0.007617152	0	0.019176284	0.003640265	0.001456538	0	0	0.005005969	0	0	0	0.010370982	0	0	0	0.01471143	0	0	0	0	0.014546803	0.007513086	0.017711931	0.009696592	0	0	0.015327401	0	0.002354381	0	0.017485351	0.009782495	0	0	0.002461413	0	0	0	0	0	0
2.4.1.276	0	0	0.000847541	0.000532272	0.000434931	0	0.000391666	0	0	0.000117561	1.0294E-05	0.000513729	0	0.000811513	0	3.4061E-05	0.000826001	0.000847339	0	0	0.000844263	0.000622527	0	0	0	0	0.000202147	0.004571875	0.000455367	0	0	0	0	0.000459112	0.000704489	0.003473178	1.96896E-05	0	0.000235834	0	0	0.000598259	0.000561136	0.00018696	0.000828884	8.85446E-05	0	4.81392E-05	0
2.4.1.278	0	0	0	0	0	0	0	0	0	0	0	0	0	0	0	0	0	0	0	0	0	0	0	0	0	0	0	0	0	0	0	0	0	0	0	0	0	0	0	0	0	0	0	0	0	0	0	0	0
2.4.1.4	0.020114881	0	0	0.585147768	0	0	0	0.010101791	0	0	0.048961232	0	0.035138202	0	0	0.83420672	0	0.004372103	0.021301754	0	0	0.002906219	0.033735625	1.015166748	0	0	0.038356291	0.016273026	0	0	0	0	0.002409756	0.004023198	0	0.039998761	0.03631586	0.002139079	0	0.044106354	0	0.043698294	0.036031822	0	0.012350957	0	0.244728104	0.245101064	0.016580563
2.4.1.44	0.004511855	0	0	0	0.004438267	0	0.00267709	0	0.004198637	0.004602121	0.000812089	0.000838208	0	0	0	0	0.008494228	0.006659569	0	0.000362471	0	0	0	0.003438862	0.009605449	0.000877857	0	0.14361322	0.008152362	0	0	0.002820593	0.002472901	0.000384841	1.9491E-05	0.142993319	0	0	0.005374498	0.001930903	0	0	0.001507215	0	0	0	0.004852375	0	0.031082417
2.4.1.46	0.395606826	0.006451387	0	0.008340417	0.003596463	0	0	0.004730922	0.002272586	0	0.029483336	0.000883944	0	0.010735642	0.003883515	0	0	0.045285291	0.043909067	0.05869414	0.04773151	0.007660692	0.011096084	0	0.006833919	0	0.008379931	0	0.001670016	0.00118628	0	0.002700626	0.004350496	0.005426698	0.002133813	0	0.000884583	0.01087525	0	0.009479989	0	0	0.000760641	0	0.024276295	0.008135753	0	0.006547946	0
2.4.1.5	0.027057949	0.027161658	0.005222573	0	0.007891228	0.001936953	0.004799284	0	0.020568789	0	0	0	0	0	0	0.027332556	0.016503171	0.025771097	0	0.011575936	0.000493443	0	0.021474383	0.019868817	0	0	0	0.010482211	0.02530056	0	0.008372809	0.018321778	0.005566849	0.005344117	0	0	0	0	0	0.026217936	0.003615462	0	0	0.02312587	0	0.027611572	0.043768099	0.060316054	0.060985072
2.4.1.52	0	0.038745634	0.065673304	0.029221058	0.05109885	0	0	0	0.053671926	0.066447858	0.044149633	0.107876796	0.112921369	0.043631042	0.00067488	0.00607657	0	0	0	0	0.001441466	0	0.061543662	0.026778749	0	0.052087382	0.025483713	0.006308704	0	0	0.056230675	0.017839143	0.238047242	0.329354017	0.333242274	0.005245368	0	0.025987841	0.050573727	0.024297565	0.055849374	0	0.034410723	0.014879112	0.048427162	0.026672267	0.01084833	0.000274855	0.770982896
2.4.1.56	0.007154072	0.011102667	0.001155831	0	0	0	0	0	0	0.009354242	0	0.00947737	0.013635818	0	0.007011994	0	0	0.00481449	0	0	0	0	0.008017966	0.009733024	0.013477666	0	0.263612858	0.151134264	0	0.013727179	0	0.085436467	0.010695932	0.007321014	0	0.147981623	0.007477519	0.006056458	0.009686493	0.235454492	0.001332389	0.002738168	0	0.003423293	0	0.009192522	0.000425908	0.009664899	0.026524147
2.4.1.57	0.209634576	0	0	0.882580884	0	0.039890369	0.038329915	0.013882764	0	0.024870749	0.555204129	0.194405655	0.108589067	0.592974341	0	0	0.21265667	0.066196473	0.109794022	0.044662798	0.072877519	0.52840228	0	0.488348915	0.891714668	0	0	0.027729418	0.018308454	0.021736254	0	0.025534723	0.126563119	0.059289031	0.102523115	0.049252062	0.030627611	0	0.02753603	0.004543493	0.003273127	0	0.004910915	0	0.50919029	0	0.158546485	0.143470489	0.060645856
2.4.1.58	0	0.033390768	0	0.005509289	0	0	0	0	0.029612922	0.002904703	0	0.8051978	0.806380954	0.029259299	0.010110976	0.004647562	0	0.030633756	0.015939029	0.025499431	0.017446807	0	0.027582945	0	0.022558384	0.026038501	0.221657522	0.329213906	0	0	0	0.489215671	0	0.01425224	0.035565368	0.343254997	0.017391905	0	0	0.524949968	0	0.005438865	0	0	0.033212973	0	0	0.039442242	0
2.4.1.64	0.001120203	0.000772232	0.001562591	0.000288375	0.001242506	0	0	0.001272335	0.001645316	0.000852533	0.002180966	0.001748747	0	0	0	0.000611943	0	0	0.001111935	0.000363831	0	0.001077658	0.000569696	0.001124776	0.002534066	0	0.001173747	0.001588389	0.000466353	0	0	0.001365091	0.002328086	0	0	0	0	0	0.001050178	0	0.000874797	0	0	9.38379E-05	0	0.000802728	0.000910971	0	0
2.4.1.7	0.008476546	0.034712096	0.007725782	0.007570977	0	0.031792603	0.203156169	0.053409127	0.051259022	0	0.000419483	0	0	0.944702739	0.012519516	0.206290977	0.011403373	0.106044432	0.053893683	0.070158727	0.031646123	0	0	0	0.022928149	0.001049522	0.224364818	0.341919921	0.28613117	0.035874108	0.748969827	0.712506556	0.289552327	0.281381399	0.347378966	0.301758692	0	0.012114944	0.252588203	0.298139492	0.95638803	0.063473777	0.10941371	0	0	0	0.245559404	0.285363722	0.331233984
2.4.1.8	0.072544763	0.047963724	0.024759559	0.045825762	0.050574512	0.003113486	0	0.032346474	0.003109106	0.046161436	0	0.503163102	0.579447876	0	0	0.012671461	0	0.066789454	0	0.040627154	0.061507077	0.018007374	0.063969699	0	0	0.445371787	0	0.020434798	1.594834239	0	0.028764449	0	0.067631781	0.046353356	0	0.08304066	0.035740538	0	0	0	0	0	0.075131523	0	0	0.001619286	0	0	0.961403694
2.4.1.80	0.043428683	0	0.021718476	0.023264694	0	0.044420659	0.027759172	0.014519869	0	0.027687424	0.901753178	0	0	0	0.041040232	0	0.012795459	0.000603189	0.02453994	0.001475182	0.009464416	0	0	0	0.025826899	0	0	0.052830651	0	0	0.032476069	0.043141232	0.005101961	0	0	0.057242625	0	0.044927281	0.700894553	0.011702633	0.01177984	0	0	0	0.849901351	0	0.009069853	0.017323597	0.085436213
2.4.1.83	0.442841856	0	0	0.739940597	0	0.500965292	0.550646195	0.029132508	0	0.062095479	0.216107183	0.38136377	0.312860984	0.283585789	0	0.329292699	0	0.637005812	0.564181145	0.529464614	0.542650913	0	0	0.05396777	0.849265201	0.464032225	0.28310597	0.060789597	0.063143549	0.047866713	0.021666595	0.098169958	0.314883689	0.302826281	0.338839743	0	0.044158377	0	0.959036704	0	0	0.037046775	0	0	0.155400281	0.000209191	0.383926838	0.433531151	0.162026001
2.4.1.87	0.001465239	0	0	0.009577241	0.004245165	0.002724791	0	0.009459191	0.004376297	0.005013532	0	0.305827135	0.302605134	0.006981343	0.010012648	0.006937325	0.001053666	0	0.001540813	0	0.006132107	0.011662376	0.007725999	0	0.003836316	0.007539857	0	0.020195716	0.008352877	0.000695533	0.001885367	0.020278203	0	0	0.008417898	0.005644712	0.011472141	0.004969328	0	0.007512837	0.003814371	0	0	0	0.004724118	0	0.02859032	0.043257219	0
2.4.2.-	1.242711401	1.028207717	1.074383636	0.446297707	0.988616327	0.352670888	0.152436513	1.034341458	1.383680852	1.067734164	1.380603344	1.047118825	1.051533386	0.903072045	2.037032136	0.976090517	2.588451373	0.871313183	0.960028959	1.113179813	1.099520741	1.643213101	0.946385679	0.973496879	3.674661137	0.052210397	1.610268683	1.633965872	0	0.956336919	0.958298379	2.050716682	1.052737167	1.015585959	0.902105419	1.82783113	1.097339784	0	0.316010036	0.863651762	0	1.41976349	0.600430541	0.038037213	1.326213325	1.063422242	0.696286139	0.874339256	0.672606219
2.4.2.1	0.126336674	0	0.911153406	1.615875888	0	1.015095611	1.070434123	1.103463011	1.077143727	0.9249667	0.167904997	1.027575746	1.080602105	0	0	0.981969667	0	1.788462338	1.738344689	1.596031521	1.572589144	1.008207848	1.974063428	0.461358123	0.695673241	1.029046696	0.794369593	0.804407793	1.866251866	1.083052238	1.105975952	0.947161285	0.726635768	0.86750039	0.745567996	0.850329404	1.40790459	1.081102162	0.86151613	1.62220494	1.951172991	1.128527636	1.932018841	3.032369573	0.147055779	0.754805368	0.974117947	0.928351935	0.200750934
2.4.2.10	0.975986529	0.965245989	0.94241639	1.145952204	0.937655212	1.056278218	0.966780659	1.016621664	0.983513767	0.955256123	1.025183633	1.084905222	1.025309838	0.9286703	1.059032745	1.374993515	0.913113026	1.064702005	1.027736793	1.028875284	0.984797218	1.001798696	0.970835475	1.975155434	0.914710514	1.000055977	0.945368753	1.005923507	0.909987034	1.064916525	1.033301754	0.940762183	1.34236369	1.378146028	1.40048605	0.9870113	2.052739885	0.945839408	1.008180571	0.961060424	0	1.024520141	0.857489174	1.032279475	1.083172941	1.019063058	1.187753967	1.084197569	0.999637326
2.4.2.11	1.116402385	1.077664763	0.132913697	1.022745065	0	0.004337336	1.013060398	1.053797279	1.008803227	0.95374859	1.318370685	0.49603015	0.563988906	0.95776674	0	1.050070127	0.828336071	0.960342953	0.985159148	0.926565833	0.94586976	1.086328623	0.980181662	1.073173556	0.860784257	0.941171839	0.914465712	0.90622653	0.930386336	1.011524663	0.951522465	0.936256042	1.083516195	1.079275757	1.063609815	0.881703995	0.942528335	0.920062319	0.969284347	1.003773324	1.026299983	0.01645629	0.853445395	0.930662305	1.340133657	0.946264122	0.947333758	0.948774877	1.403358665
2.4.2.12	0	0.005545223	0.160880091	0	0.000896804	0	0	0	0.008569357	0	0	0.001608803	0	0	0	0	0.068561524	0.064416235	0.069788193	0.069463646	0.056845946	0.009453734	0	0.008917578	0.004765733	0.005198255	0.007486034	0.004489712	0	0	0.008284345	0	0.006729882	0	0	0	0	0	0	0	0.002550631	0.096410056	0	0.010042514	0	0	0	0.000536431	0
2.4.2.14	0.915496458	1.020200937	0.99691664	1.328889839	1.037837056	1.00161525	0.956304948	0.991847809	1.989802438	0.990247509	1.10392414	1.044740481	0.946273138	0.933538542	0.929433613	1.467370788	0.955489599	1.226440215	1.181547701	1.163817559	1.290233051	1.049329174	2.037198153	2.083533994	0.978677478	1.446081143	1.490070222	0.839811247	0.941788346	0	0.927003333	0.97723285	1.044795967	0.976718385	1.078402874	0.960661508	1.050547818	1.005987716	1.075072008	0.937450093	0	1.066224074	1.351796519	1.031288206	1.023392944	0.962873253	1.35075181	1.374317664	0.696528232
2.4.2.17	1.01724634	0.954288349	0.972003372	0.354147884	0.970548796	0.455813629	0.017050467	1.02005172	0.989493329	1.056254751	0.987277236	0.994486121	1.000387958	0.868084799	0.922674875	1.012735386	0.960035454	0.785385119	0.705857251	0.765737506	0.736657616	0	1.077801562	0.93843911	0.959103064	0.00400904	0.710236147	1.046884334	0.061782164	0.981433494	1.07480557	1.038503187	0.953590718	0.967490688	0.980151474	0.986396354	0.024062998	0.034560643	0.09295689	0.450965831	0.076306084	0.79804809	0.77741851	0	0.963069232	0.926160893	0.693586754	0.662586784	0.453692365
2.4.2.18	0.891132657	0.948758139	0.932107946	1.096406347	0.048800372	0.097892498	0.141397159	0.045390553	0	0.101141392	1.084182296	0.923026126	0.835145885	0.988194768	0	0.987250953	0.116575502	0.516449348	0.318744589	0.376026946	0.335969899	0	0.906201127	0.511436196	0.892841666	0	0.191136871	0.259650496	0.009503268	0.952844758	1.004342871	0.011549119	0.774887103	0.767458817	0.602648021	0.279802223	0	0	0	0.085665618	0.064043505	0.922651731	0.470980207	0	1.074713537	0.141474559	0.708055476	0.727930617	0.369670601
2.4.2.19	1.013455503	0.938846574	0.002141041	0.222734745	1.06371695	1.051862587	0.251032701	1.076597686	1.518613831	0	1.058740176	0.930146021	1.020550615	0.513857259	1.047918135	0.568905296	0.093036971	0.910526802	0.755425212	0.856057636	0.829333889	0.92260559	0.056543067	1.077992353	0.58384723	0.003879419	0.484858128	0.928064255	0	0.098130335	0.758528482	0.910967632	0.839551552	0.854702159	0.800228231	0.919848128	0.074897155	0.086928322	0.852158299	0.44095236	0.075080865	0.068687602	0.552561774	0	1.026929833	0.852037047	0.575117798	0.587191901	0.391777475
2.4.2.2	0.085284701	0	0.013744187	0	0.088936902	0.019913209	0.464852117	0	0.910355594	0.964532222	0.107017679	0	0	0	0	0.202501079	0.082415549	0.801672075	0.8630187	0.76425424	0.859258872	0.50911728	1.087628589	0.054254714	0.039034728	0.574251699	0	0	0.927710682	0.04630453	0.050080144	0.09067887	0.258201961	0.2903856	0.289774153	0	1.043321195	0	0.049657567	0.548844591	0.04858715	0	0.535852246	0.983802734	0	0.074534044	0.476252338	0.407927163	0.297177897
2.4.2.21	0.731309449	0.774957993	0	0	1.031890287	0	0	0	0.909305506	0.902922368	0.809433764	0.845430875	0.748409494	0	1.929102752	0.689013521	0.084513348	0.696901093	0.747007535	0.571556429	0.554991369	0.503227853	0	0.389315762	0.99882726	1.015940324	0.317540637	0.740551305	0	0.886743969	0.029414073	0.832432758	0.567301515	0.654870014	0.591631849	0.596239998	1.025836971	0	1.033273398	0.449282649	0	0.087172717	0	0	0.697227692	1.90739924	0.474579598	0.531598144	0.230297959
2.4.2.22	0.257522507	1.006232104	0.857954282	0	0.083280687	0	0.744382757	0	0.959445121	1.026669901	0.16509629	0.780152276	0.898882764	0.902280963	1.060740855	0.954391997	0.945672551	1.240834064	1.217673109	1.091005723	1.162618596	0.960979763	0.992218563	0.452454821	0.046915687	1.017433703	0.843157345	0.925932503	0.928539585	0.063076136	0.950595533	0.962594073	0.848503829	0.873969152	0.995127174	0.893083168	0.958068731	0.918799129	0.372256451	0.915069298	0.970208293	1.677868644	1.025809386	0.906142434	0.11506897	0.998822346	0.740522609	0.785632263	0.992301161
2.4.2.27	0.000268017	0	0	0.00028922	0	0.000197102	0.000175467	0.000319847	0	0.000302495	0.000325268	0	4.25238E-05	0	8.94732E-06	0	0.000198261	0	0	4.94556E-05	0	6.42177E-05	0.000187009	0.000251316	0.000101374	0	0.000144555	6.82357E-06	0	0	0	0	0.000315	4.30378E-05	0.0002768	0	0	9.29772E-05	0.000262239	0.000236373	1.7971E-05	0	0	0	0	0	0	0.000221902	0.011518484
2.4.2.28	0	0	0	0	0	0	0.005239065	0	0	0	0.138272042	0	0.037598368	0	1.012689781	0	0	0.053475891	0.105089746	0.033061741	0.10685795	0.022322931	0.020651993	0.030425441	0.062556975	0.509972357	0.197837767	0	0	0.063465971	0	0	0.151874952	0.101348011	0.07393023	0.020694792	0	0	0.038875165	0.014236561	0	0.018224835	0.044319856	0	0.156790503	0.028929902	0.168744458	0.192717647	0.073052137
2.4.2.29	1.005143765	0.9816182	0.951302091	0.63318032	1.018147424	0.984546427	0.990876847	0.980751185	1.022060486	0.982382789	0.958549682	1.015028406	1.011447248	0.998817093	1.010594085	0.816891485	0.970767338	0.986779166	1.012429822	0.989503259	0.997148727	1.010005018	0.996835197	1.007224692	0.979831741	0.987161749	0.982538056	0.927695039	0.986621652	0.985578136	1.007413061	1.001984542	0.98268341	0.987802425	1.004399795	0.933892763	1.011565619	0.983436951	0.919364371	1.004958803	0.998211768	0.982457667	0.881251312	1.020955907	0.977947293	0.852027196	0.908896509	0.916287553	0.460507211
2.4.2.3	0.095468297	0.088477997	1.028358025	0.088751032	0.05874699	1.1039319	0.440337302	1.096603747	0	2.105834715	0.041694329	0.979417536	0.951508691	0	0	0.744087689	0.108910882	0.633061252	0.429542728	0.505872519	0.604009512	0	0	0.973047093	0.078405977	0.575843147	0.318870541	1.05893672	0	0.916106273	1.108340884	1.013833569	0.543354127	0.677903403	0.619805706	1.066024221	0.072577555	0.987996532	0.159501394	0.565051243	1.071743458	1.043455722	0.462589665	0	0.042379419	0.803577825	0.421627989	0.349331321	0.08517881
2.4.2.30	0	0	2.79383E-05	0	6.39807E-05	0	0	4.98299E-05	0	0	1.71716E-05	4.65108E-05	1.69514E-05	0	6.01989E-05	0	0	5.71635E-05	0	3.01163E-05	4.31824E-05	1.62985E-05	0	6.05529E-05	2.51738E-05	0	6.2659E-05	0	3.87526E-05	0	1.62567E-05	0	0	0	0	0	5.55165E-05	0	7.92834E-07	5.10367E-05	0	1.27602E-05	0	0	0	3.59144E-05	0	2.53901E-05	0
2.4.2.36	0	0.001130928	0	0.001349789	0	0	0	0	0	0	0.053575563	0.000410507	0	0.000826622	0.001253195	0	0.001095024	0	0.002304002	0	0.000800767	0.001810057	0	0.00092855	0.032247677	0	0.000422406	0.007592931	0.002075782	0.002676	0.000740605	0.023246035	0	0.001939066	0	0.006628138	0	0.001432989	0.002550053	0	0	0	0.002444603	0	0.048115723	0.00232665	0	0.002036468	0.000281789
2.4.2.37	0	0	0	0	0	0	0	0	0	0	0	0	0	0	0	0	0	0	0	0	0	0	0	0	0	0	0	0	0	0	0	0	0	0	0	0	0	0	0	0	0	0	0	0	0	0	0	0	0
2.4.2.4	0.94959577	0.012016363	0	0.887304783	0	0	0.006109253	0	0.08156761	0	0.522277747	0.037592425	0	0	0	0	0.026567025	0.037764503	0.038954827	0.140909821	0.0925163	0.513648746	0	0	0.437520157	0	0.314863628	0.871321843	0	0	0.956774864	0.956987108	0.040962067	0.187728784	0.146981069	0.760386098	0	0.02987468	0.152923599	0.440164184	0.087551529	0.100438947	0	0.040936749	0.568348707	0.913909257	0	0.090309376	0.139547314
2.4.2.43	0.138191919	0.078086961	0.045311651	0.058937067	0.079265199	0	0.065183225	0.033654286	0.011253442	0.052918774	0.076433584	0	0.021991936	0.019797504	0.015436983	0	0	0.02451837	0.033563964	0	0	0	0	0	0.094057312	0	0.245050098	0.801243971	0	0	0.931063084	1.043189342	0	0.073688943	0	0.929288788	0.02394212	0	0.134030602	0.430889243	0	0.076773084	0.000133318	0	0	0.860904417	0	0.062367224	0.109822252
2.4.2.6	0.031430895	0.018803997	0	0.04492053	0.053560761	0.048174096	0.030844896	0	0.041888138	0	0.04324524	0.040402062	0	0	0	0	0	0.001366149	0.021709269	0.031254395	0.016927329	0	0	0	0	0	0	0	0.460428454	0.062543238	0.035202265	0	0	0.061224781	0	0.006501505	0	0	0	0.055077357	0.04405532	0.030344951	0.012196754	0	0	0	0.032854505	0	1.15032596
2.4.2.7	0.959332673	0.089013831	0.914585297	1.056461133	0	0	0.957958631	1.100334535	0	0.083274687	0.938905165	0.960462849	0.966120164	0.965518615	0	0.327975073	1.096589859	1.188873166	1.154444903	1.200768827	1.213663249	0.97445397	0.952927726	0.950268236	0.987724689	1.040452174	0.499205648	0.97810265	0.94871757	1.073880912	0.928493064	0.940906955	0.840595542	0.75863407	0.709258386	1.081516642	1.041704624	1.093162538	1.62842017	0.952719082	0.91033136	0.944618039	1.120273196	1.020587532	0.807013444	1.065524529	0.687453507	0.704078036	1.093992889
2.4.2.8	0.284110545	0.910082162	0.937956245	0.959806171	1.037122564	1.001124073	1.031122236	0.960390003	0.987664021	1.064642115	0.628674361	1.085819954	0.958818425	0.967288307	1.018830639	0.943255288	0	1.48953707	1.604029023	1.466454667	1.503861831	0.922739157	0	0.990830305	1.020937815	1.026764156	0.73918637	1.026469904	0.767973852	0.975901507	1.043437036	1.093797426	0.927782507	0.928480372	0.980694368	0.982995001	0.998841329	1.954341668	1.080866959	0.981874606	0.913084165	1.053305029	0.872268954	1.957771525	0.699935525	1.040245364	0.986848341	0.998840436	1.323885921
2.4.2.9	2.116234849	0.948155214	1.975437596	1.650005527	1.03823212	1.075430267	1.101336799	2.105203832	1.06053508	0.912778859	1.842171068	1.152612161	0.974748633	0.9718075	2.026065255	1.056057313	0.609340709	1.925183105	1.823059697	1.950135517	1.830214708	2.108391829	0.977883696	1.038916284	2.151910048	1.453824752	1.180804809	0.990459152	1.935502699	0.937563731	0.961342975	1.018657482	0.929310221	0.980537663	1.052447074	1.062123605	1.086238077	1.020711982	1.636458511	1.583380788	1.960616378	1.917799395	1.604850781	0.964723255	1.826340706	0.996918792	1.354866059	1.335941897	2.146540577
2.4.99.-	0.910938299	0.767946691	0.229038344	0.321346845	0.918247402	0.449969044	0.866040175	1.075825816	0.543136237	2.08332344	0.839876077	1.088285714	1.248556613	0.749030474	0.032534865	1.194714338	0.718803696	1.01345564	1.101285545	0.992569958	1.035215463	0.961238206	1.030037444	0.91143185	0.76049792	0.553551328	0.554164813	0.695089613	0.229701061	0.991165218	0.059634135	0.599476722	0.605379783	0.603773209	0.636644069	0.667010446	1.052990651	0.334805846	0.417626216	0.225186859	1.083133214	1.812980639	0.358566785	0	0.78929151	0.624939573	0.405684371	0.540604574	0.640865887
2.4.99.1	0.001672211	0	0.052929235	0.001597694	0	0	0.001412439	0.001748975	0	0.001329169	0.001372556	0	0.000943766	0.001193779	0	0.001177938	0	0.001056879	0	0	0	0	0.000381811	7.54628E-05	0.001481682	0	0	0	0.001784244	1.42386E-05	0	0.001041852	0	0	0.001296607	0	0	0.001864801	0.001154007	0.001458056	0.001873564	0.045255274	0	0.000211595	0	0	0	0	0
2.4.99.12	1.057544727	1.001630459	1.038994237	0.225545538	0.977500493	1.031337739	0.09152332	0.100281265	0	0.030431529	0.848982428	1.093125656	1.033359221	0.056595217	1.028334394	0	0.935596503	0	0.050094368	0	0.067023896	0.033842859	0.087273294	0	0.070869571	0.562477269	0.328181499	0.82389724	0.071074875	0.045088042	1.098540003	1.019573353	0.027245671	0	0	1.000544064	0.096798727	0.106645807	0.896499059	0.402937079	0.106899977	1.091997419	0	0	0.855806643	1.058499117	0.052491028	0.136026637	0.157194925
2.5.1.-	2.711154692	3.17684911	1.005589601	0.467899226	0.98545049	0.458825955	0.094831768	0.032018872	0.259265969	0	2.898807005	0.013158744	0	0.090073761	0.093090918	0.021973594	1.090004963	0.469809843	0.460355297	0.190774055	0.269678585	0.079531471	0	0	1.550754902	0.289405669	1.00902373	1.920493667	0.730774413	0.130315253	2.115749369	2.054131305	0	0.029289486	0	1.768798016	0.205068848	0	0.29088897	1.049243626	0	0.130183145	0	0.245268268	2.592796597	2.300160239	0.644939226	0.51570944	0.740222288
2.5.1.1	3.31955641	2.044352716	2.027579919	1.543777068	4.86999364	2.563202793	2.633644821	4.942069123	2.407091761	4.805704576	2.748836487	3.442809564	3.302844727	1.153895536	2.903011754	2.290367132	2.008812069	3.217237491	3.223328664	3.118115789	3.391621476	0	1.827966316	2.084771602	2.453786073	2.304233869	2.427061386	2.196127346	2.272620749	2.05160349	1.850992112	1.99792828	3.524489223	3.136467832	3.362616711	2.2208567	4.154100485	2.818704279	2.507534875	1.364883907	1.828043736	1.812817512	2.375102656	0	2.34554723	2.117076852	2.415694569	2.369096922	3.591268175
2.5.1.15	1.160272069	1.510865553	1.182626103	0.887721104	1.009964185	0.999556756	0	0.048497478	0.912090469	0.029203131	0.928934663	0.947053594	1.048198655	0.778034198	0.920193701	0.783934284	0.907855763	0.909990824	0.779061691	0.908317726	0.869249155	0	0	0.941217062	1.659649627	1.022663148	0.566349695	1.155058887	0.445592338	0	0.985423095	1.358545753	0.391063904	0.310864159	0.237785634	1.107611394	0.10623114	0.900062367	0.908995459	1.990119683	0	0.961160348	0.089387366	0	0.928927527	1.365211534	0.87582343	0.963297806	0.530378647
2.5.1.16	2.12857061	0.114345142	0	1.024200362	0.018335535	0.082624374	0.258907544	0	0	0.098618613	1.63420366	0.000522069	0	0.127453091	0.072389349	0.622367088	0.070340137	0.612912607	0.761949496	0.715887699	0.76582285	0.910606577	0.92551488	0	0.157017759	0	0.248023484	0.918581753	0.090391171	0.954338057	1.30083615	1.00689077	0.599995113	0.542307364	0.692768096	1.002440334	0.930818552	0	0.174662538	0.477043529	0.007946504	0.12416662	0.345775741	0	1.612852897	0.734433318	0.446029447	0.656342446	0.183690262
2.5.1.17	2.082103107	1.037569204	0.007157981	0	0	1.115404576	0.00498994	0	1.101130458	0.838709108	1.475996964	0.100498391	0.044775806	0	0.068547204	0.928936373	0	1.221554309	1.159513636	1.077996524	1.33063116	0.93160165	1.08807661	0.5885002	0.627899359	0.840950159	1.032373743	1.608872121	0.16086102	0.159009481	0.187330082	2.174862491	0.448545002	0.526366901	0.3213023	1.457154597	0.958962073	0	1.64849028	1.27391986	0.130355102	0.133660457	0.463912835	0.140246302	1.757505474	1.808258442	0.689023861	0.863985492	0.160073612
2.5.1.18	8.127974043	7.762358856	1.174468548	0.296727456	0.179311606	0.245510885	0.63063082	0.263546366	0	0	8.963788357	0	0.069008491	0	0.646544705	0	0	0.365573631	0	0	0.495356915	0	0	0	0.238224571	0	0.962514225	2.281996167	0.34829912	0.460675285	1.682072785	1.021969926	0.319413338	0.14640445	0.330539813	1.442860914	0.067596416	0.912505668	0.706195209	0.391982958	0	0.462001279	0	1.636577947	9.513129557	3.875543526	1.395723185	0.349385205	0.3563326
2.5.1.19	0.968233421	0.998020321	0.988038146	0.979626353	0.985233054	1.012984124	0.480627403	0.963829925	0.982213671	0.952312076	1.38878144	1.020950555	1.048964785	1.046511721	2.058826193	1.010147737	1.012239152	1.024036902	1.12685492	1.04009929	1.034938436	0.982506782	0.996071008	0.997534651	0.952277116	0.520307456	0.964943546	0.95225657	0.944677139	1.055374477	0.965672972	0.962529532	0.981096807	1.056894258	0.965572532	0.99226055	1.019872	1.05872068	1.032126648	0.506463149	0	1.046869834	0.936050814	1.042290919	1.409157008	0.994562646	1.036552578	1.060418797	0.371755378
2.5.1.2	0.001179224	0.007400716	0	0	0	0	0	0.009094687	0	0.012692629	0.196329308	0.003348055	0	0	0.005842592	0	0.00598294	0.196411626	0.198742595	0.181324666	0.183755971	0	0	0	0	0.012730327	0	0.004633816	0.006033174	0	0.007127187	0.007488313	0.004196438	0.006363895	0	0.001605834	0	0.011062778	0	0	0.009939818	0.002088378	0.007225795	0	0.204334324	0	0	0.011056575	9.73127E-05
2.5.1.21	0.027071475	0.023124882	0	0	1.036825031	0.006949855	0.004953908	0.013045005	0	0.011243587	0.56599499	0	0.02176089	0	0.005282732	0	0	0.050185111	0.010278886	0.043341545	0	0.036514112	0	0	0.010262529	0	0	0.012934825	0	0	0	0.015112893	0	0.003191738	0	0.020748639	0.006006245	0	0	0	0.005228558	0.017320739	0	0	0.497718994	0	0	0	0.05219561
2.5.1.22	0	0	0	0	0	0	0	0	0	0	0	0	0	0	0	0	0	0	0	0	0	0	0	0	0	0	0	0	0	0	0	0	0	0	0	0	0	0	0	0	0	0	0	0	0	0	0	0	0
2.5.1.26	0	0.031084274	0	0	0.016215582	0.020606929	0.018808106	0	0	0	0.202070403	0.016066576	0	0.024544305	0	0.375964124	0	0	0.00660549	0.059032227	0.062554783	0.019719655	0.031784056	0.02070677	0.070254573	0	0.037248929	0.018452748	0	0.995038484	0.033383058	0.006144777	0.425246867	0.418254392	0.368837541	0.050024713	0.005330576	0	0	0	0.017879104	0	0	0.007485821	0.140232396	0	0.104445825	0.105605801	0.034507248
2.5.1.3	0.915060194	0.989251172	0.847045593	0.080739829	1.880141609	0.905354596	0.829131806	2.052079264	1.976454647	0.883750658	1.359236225	2.304479984	2.129229395	0.119024936	0.9776709	1.022887814	1.899488486	1.28432935	1.357341016	1.298468158	1.450220685	0	0.878029452	1.900410543	0.896390577	1.006542584	1.781944602	0.933380351	0.653906191	0.060217296	0.884838756	1.098200364	1.492693398	1.727198856	1.690578244	1.004663097	1.043235286	1.876117476	1.593006536	1.09653758	0.105867034	0.848714828	0.509401921	0.917876913	1.424147963	1.066936394	1.28556953	1.089451505	0.550757548
2.5.1.30	0.90212195	0	0	0.836567632	0	0.100824747	0.927492786	0	0.421694903	0	0.471407582	0	0.025503768	0	0	0.306381535	0	0.574203235	0.762533629	0.572400715	0.671254499	0.090697438	0	0.595346148	1.607584267	0.516571854	0.283580642	0.145510049	0.951984178	0.106817081	0	0	0.671482932	0.685677659	0.805902291	0	0	0.28489359	0.663221003	0.482424424	1.090296651	0.089015513	0.105919001	0.079471858	0.308343409	0	0.373559483	0.235667701	0.61041358
2.5.1.31	0.978109418	0.958226721	0.9219547	1.322746192	0.954039169	1.0228094	0.986913915	0.954198326	1.503329983	0.998644703	1.021312251	0.955530919	0.964521518	1.04180438	1.005442927	0.993267169	0.96554812	1.739539246	1.742075008	1.733384858	1.758073676	1.027494861	1.011005238	0.490509128	1.861105411	0.976535288	1.001595776	1.036694515	1.033258931	1.028747611	1.046556727	0.975631529	1.005701078	0.998696704	0.95584145	0.971966855	1.048284415	0.99822454	0.961012958	1.025628835	1.010290847	0.828845793	0.950496797	1.051003089	1.024581681	0.94891942	1.076967169	1.097638104	0.991997353
2.5.1.32	0.839611109	0	0.026550687	0.048822254	0.927514046	0	0.028632095	0.052741557	0	0.013777924	1.472949126	0	0.059661397	0.068054827	0.032854557	0.06562816	0.028507124	0	0.078500398	0.02569371	0	0	0	0.084002224	0.10225764	0.056223303	0.91026	0.080518428	0.041885158	0.077770149	0	0.056289207	0.079547613	0.060592694	0.050342922	0.114374482	0	0	0.039943984	0	0.062106253	0.009256802	0	0.067851399	1.426725182	0.182175815	0.161411054	0.146636261	0.129216984
2.5.1.43	0	0	0	0	0	0	0	0	0	0	0	0	0	0	0	0	0	0	0	0	0	0	0	0	0	0	0	0	0	0	0	0	0	0	0	0	0	0	0	0	0	0	0	0	0	0	0	0	0
2.5.1.44	0	0.009652438	0.004128894	0	0	0	0.002215384	0	0	0	0.060286859	0.003115992	0	0.014939291	0	0	0.009782031	0	0.016356363	0.008408762	0.009025527	0	0.00946291	0.014219387	0.011338154	0	0.004312937	0	0	0.005212611	0	0.020635737	0.001311093	0.008374999	0	0	0.003054315	0	0.011950099	0	0.010419922	0	0.001331943	0	0.056106882	0.1453245	0.087958126	0.109728516	0.041670915
2.5.1.46	0.005173915	0.00027939	0	0.002041117	0.003507505	0	0.002322318	0	0	0	0.006219419	0.004817044	0.006861222	0.004563536	0.008199658	0	0	0.00202387	0.005653827	0.002746812	0	0	0.000149556	0.006586365	0	0	0	0	0.006711908	0	0.003015816	0	0.002315277	0	0.000449919	0.003132577	0.007314843	0.001173361	0	0.006392467	0	0.008018941	0.002874579	0	0.013889716	0	0.001088937	0	0.015171107
2.5.1.47	3.036370978	1.994324287	1.026709733	0.89973785	2.100907758	0.637986552	0.864318241	1.120990637	0.81397573	2.092738469	2.006466707	1.897340633	1.652228088	0.071708097	0.067395804	1.494907307	0.830822728	1.832144661	2.123933214	2.005323098	1.880827919	0.925117777	1.923038075	1.48786052	1.394709853	0.986850738	1.342541392	2.515343198	2.084105763	1.125208489	2.584045684	1.850582692	1.778401828	1.654226988	1.604753735	2.293606347	1.94691105	0.638882095	1.874143748	1.481648274	1.000052054	0.954004459	1.160585602	0	2.020745463	3.343888511	1.38039653	1.328215484	1.292706687
2.5.1.48	0.420009934	0	0.996972072	0.863165778	0.099491596	0	0.002085847	0	0	0.020898912	0.411834349	0.070410677	0	0.899364013	0.016704534	0.23586605	0.351123032	0.780043852	0.705362232	0.618510908	0.747556655	0.029894444	0.9510794	0.485549566	0.694046752	0	0.442923307	0.843275711	0.126878563	0	1.18617861	0.93208407	0.01882758	0.153654115	0.13871975	0.986646476	0.009760539	0	0.646268158	1.028403576	0.015307949	0.819259636	0.213195659	0.06235909	0.616479627	0.845031948	0.393890825	0.517217438	0.127801125
2.5.1.49	2.524187006	0.826683309	0.983093089	0.64014967	1.835356313	0.522971789	0.44601686	2.193168283	2.111524382	2.095364023	1.169387923	1.969453634	2.125032552	1.744416067	1.797904133	2.365189935	0.613692717	1.180243208	1.129528257	1.226205688	1.140991374	2.095712224	2.091834784	2.421337614	0.764532838	0.149612495	0.545676447	0	0.007386724	1.044439359	0	0	2.310117206	2.260514588	2.010538502	0.309727581	1.873568048	0.081783003	0.026485206	0.41747974	0.011490583	0	1.141668936	0	1.379119059	0.01732914	1.423799903	1.413518892	0.41791264
2.5.1.54	2.011815241	1.897410815	1.926743301	0.853747769	1.09385388	0.496595096	1.012831907	0.841539015	2.539724133	2.887570018	2.006218154	0.964700448	0.824299195	1.815203858	0	2.283063639	1.192500523	1.702284257	1.44041281	1.411737403	1.440068394	2.841231126	1.156049357	1.614779491	1.230287284	0.435824305	1.559524786	2.725009494	0.830114133	1.019618111	2.418073343	2.834914495	1.229490525	1.451108777	1.373501348	2.812283153	3.12480276	0.95434379	1.268630238	1.351043025	0	1.346120088	1.661343902	0.879097776	1.826680943	2.717063004	1.618434686	1.605197469	0.395556999
2.5.1.55	0.94746153	1.010824404	1.148655694	0.109287284	1.104573663	0.984336763	0.175385447	0.114154119	0.005094615	0	1.080980801	1.049920651	0.956312441	0	0.886703879	0	0.910825233	0	0.105849149	0.082567177	0.135883132	0	0.063719132	0.044652826	0.014460204	0.468168644	0.140906428	0.779126364	0	0	0.978550417	0.844943147	0.05940465	0	0	0.76749503	0.032833806	0.069906233	1.008749954	0.582395359	0	1.126331377	0.008826296	0.05082117	1.214709661	0.90173042	0.130615047	0.128626982	0.18816903
2.5.1.56	0	0.248812277	0.143103014	0	0.01922688	0.057734467	0.067249257	0	0	0.081958719	0.173826861	1.317992677	1.177857905	0	0.942891558	0.114419727	1.667182944	1.02659624	1.088250486	1.009580293	0.91778174	0.000452482	0	0.069194834	0.062862801	0	1.017478851	0.166304449	0.184556011	1.040723963	0	0.076441876	0.264929911	0.147087782	0.164771104	0.124257185	0.04797293	0.010384694	0.349814582	0.155525543	0	0	0	0.080190049	0.089602049	0	0.269140227	0.206903756	0
2.5.1.6	1.025554922	1.072142361	1.000475556	1.009004632	1.020862234	1.02459401	0.98694794	0.961900665	1.024754201	0.961142038	0.986613587	1.035398613	0.985212926	1.017353904	1.004748658	1.180011099	0.932091954	1.279846583	1.249144911	1.288686131	1.30021599	0.978017732	1.020206779	1.037693646	1.049869734	1.0154638	1.481195447	0.977867143	1.01535025	1.020797235	1.038269952	1.060937463	1.184119482	1.171914718	1.222789196	1.002258937	1.011869768	1.037717206	1.205273741	1.012834152	1.016232074	0.972531397	1.281776143	0.966219039	1.055935139	0.996638702	1.174433031	1.183915209	0.979758117
2.5.1.60	0	0	0	0	0	0	0	0	0	0	0	0	0	0	0	0	0	0	0	0	0	0	0	0	0	0	0	0	0	0	0	0	0	0	0	0	0	0	0	0	0	0	0	0	0	0	0	0	0
2.5.1.61	1.033616335	0.95149669	0.915827867	0.457746488	0.975326914	0.048709085	0.321271122	0	1.438739742	1.056117204	0.796839261	0	0	0	0.923875858	0.877688158	0.977306202	0.964380549	0.917152298	0.875107174	0.8596348	0.028254732	0.91976461	0.558320349	0.827260466	0.497790946	0.788483937	0.885783073	0	0	1.086133374	1.05838418	0.402100624	0.344444688	0.367650988	0.938416391	0.047716257	0	0.968790191	0.44508257	0.034846192	0.152978781	0.360225988	0	0.817612164	1.08200372	0.578896707	0.56917739	0.222869823
2.5.1.62	0	6.02938E-05	0.000370152	0	0.000190956	0	0	0	0.00020792	0	0.008629504	0.000165432	0	6.90915E-05	0	0	0.000124799	0	0.000180732	0	0.000288972	0	0	0	0	0	0	0.000329233	0	0	0.000161287	0	0	0.000183607	0.000317179	0.000326471	0	6.08538E-05	0	0.000313898	0	0	0	0	0.008113749	0	0	0	0.00017538
2.5.1.66	0	0	0	0	0	0	0	0	0	0	0	0	0	0	0	0	0	0	0	0	0	0	0	0	0	0	0	0	0	0	0	0	0	0	0	0	0	0	0	0	0	0	0	0	0	0	0	0	0
2.5.1.68	0.006308458	0	0.019125295	0.531483449	0.012370301	0.007710975	0.006721877	0.012713389	0	0	0.048238189	0	0.008152105	0.017229583	0	0.006171219	0.003786505	0.024405829	0.019512523	0.010999233	0.001699189	0	0.012421128	0.00050542	0.265334529	0	0	0.025874704	0.012376082	0	0	0	0	0	0	0.020109138	0.007892852	0	0.016764279	0	0	0.011843932	0	0	0.035265893	0	0.019038653	0	0
2.5.1.7	1.437882009	1.055983055	0.947141556	1.072505122	0.915674194	0.956111873	1.045913085	1.941503071	0.969776671	1.955069147	1.582784937	0.997370505	0.975274978	0.909918182	0.962837655	1.393484677	0.959843807	1.89181756	1.919551034	1.984505426	1.899354958	0.956293583	1.070813672	1.001648019	0.89944192	1.418174297	0.974548424	0.955764603	2.033725916	1.087188934	1.067722935	1.067115634	1.08537134	0.982732691	1.040836837	0.929358456	1.453079061	0.909654162	0.941969712	1.088950797	2.046626121	0.954370749	0.989811184	0.979112778	1.472670337	0.94747468	1.283277473	1.138565766	1.356417274
2.5.1.72	1.018194425	0.980390205	0.004382719	0.040004444	1.089561628	1.000369762	0.238254785	0.944609819	1.041397171	0.005426652	0.981120013	1.080454766	0.993052176	0.395490624	0.978339672	0.801477513	0.192380813	0.767857271	0.820653441	0.845049568	0.932888796	1.023569014	1.051376043	0.905808429	0.476117635	0	0.543282215	0.743368904	0.064488166	0.001374143	0.978486783	0.949332142	0.862582089	0.872504721	0.752265181	0.87528126	0.048916905	0	0.927454264	0.489766467	0.052922485	0.065715004	0.483007443	0.022957363	0.862554847	0.807162592	0.717256163	0.605462273	0.073360604
2.5.1.73	0	0	0	0	0	0	0	0	0	0	0	0	0	0	0	0	0	0	0	0	0	0	0	0	0	0	0	0	0	0	0	0	0	0	0	0	0	0	0	0	0	0	0	0	0	0	0	0	0
2.5.1.74	0.26949101	0.089713504	1.096815451	0.843241151	1.09874566	0.519527528	0.462543346	0.07134782	0.000908819	0	0.130892037	1.414027088	1.367863595	0.973223598	1.053768425	0	0	0.230092963	0.234748067	0.194712473	0.235658829	0.066877436	0.08242174	0	1.05161323	0.45607454	0.81251888	0.823637456	0.635116178	0.038266876	0.149821674	0.951531473	0.065611351	0.105747289	0	0.76689196	0	0	0.839977295	0.941845776	0.025767255	1.074999391	0	0.063627658	0.165626873	0.898811578	0	0.108492078	0.664106714
2.5.1.75	0.774125717	0.987647442	1.049409796	1.147199118	0.959097256	1.045772269	0.811266618	1.038329882	1.006879901	1.061722288	0.955131635	1.993358304	1.954275098	1.037693657	1.047427398	0.953380009	1.030628462	0.957063008	1.020716671	1.065290967	0.979666594	1.060231738	0.998865565	1.007604589	1.016978243	0.941288581	0.996539824	1.019405707	0.920689186	0.969344726	0.976421175	1.050585314	0.988404614	1.048287321	1.015556183	1.007378427	1.06607961	1.027387396	0.883008163	1.003734962	1.043836002	0.965380521	0.759781773	1.055201136	0.990790111	1.027147513	0.99909311	1.04816113	0.957294716
2.5.1.77	0.000478571	0	0	0	0	0	0.000247901	0.000482697	0.000259733	0.000101526	0.016761808	0	0	0.000523788	0	0.000108348	0	0	0	0	0.000438377	0.000215119	0.000464681	0	0.000144537	0	0	0	0	0	0	0	0	0.000508474	0	0.000325884	0	0.000252396	0.000685492	0.000272909	0.000793775	0	0.000435875	0	0.016533015	0.0002319	0	0.000192362	0
2.5.1.78	0.979618647	1.050254086	0.971509762	0.216667427	1.063419783	0.971442123	0.597400336	0	1.002780277	0	1.011748477	0.936745433	1.065052438	0.157105807	0.92143877	0.461543553	1.017531526	0.878348804	0.939935282	0.800885274	0.962662103	0.078074566	0.074627587	0.929095497	1.015667255	0.588936263	0.55100461	1.019860069	0.106534125	0	1.103589332	0.950740121	0.66201537	0.769878426	0.77921095	1.03409897	0.5011804	0.08796136	0.956785332	0.725328241	0	0.961938079	0.37817158	1.089788888	1.164985813	1.156985392	0.85031647	0.72635654	0.4314521
2.5.1.82	0	0	0	0	0	0	0	0	0	0	0	0	0	0	0	0	0	0	0	0	0	0	0	0	0	0	0	0	0	0	0	0	0	0	0	0	0	0	0	0	0	0	0	0	0	0	0	0	0
2.5.1.84	0	0	0.00038788	0	0.000252866	0.000274543	0.000241314	0	0.000661997	0	0.016927012	0	0.000350481	2.57373E-05	0.000735249	0.000252727	0.000626685	0.000737588	0	0.00033717	1.18718E-06	0.000122748	0	0.000649068	0	0	0	0.000655578	0	0	6.41216E-05	0	0.000748295	0.000710108	0.000469435	8.23038E-05	0	0	0	0.000520629	0	0.000362506	0	0	0.017402739	0	0.00028755	0	0
2.5.1.86	0	0	0	0	0	0	0	0	0	0	0	0	0	0	0	0	0	0	0	0	0	0	0	0	0	0	0	0	0	0	0	0	0	0	0	0	0	0	0	0	0	0	0	0	0	0	0	0	0
2.5.1.9	1.036766989	1.117473055	1.05815352	0.399503293	1.039617602	0.976356686	0.823639029	0	0.987549056	0.042424295	1.102057351	0.979004943	0.932184783	0.126136445	0.936072024	0.370266482	0.989013102	0.932839398	0.883592576	0.876570087	0.901751519	0.080332567	0	1.081111266	1.069972206	0.48130216	0.498462082	0.935751022	0.081231641	0	0.923809888	0.952851815	0.720197609	0.65092964	0.715913513	0.973561373	0.550655625	0.013902895	0.967655997	0.812555888	0	1.015577173	0.493893182	1.02003735	0.982899158	0.937102891	0.557449547	0.655841092	0.449377253
2.5.1.90	1.078929164	0.944722618	0.858879486	0.271851205	0.950507005	1.026316158	0.235282674	0.046333144	0	0.00208913	0.922353359	1.051993202	0.93814904	0.020297163	1.033838836	0	1.000302361	0.163855429	0	0.10034445	0.123101311	0.014052723	0.088974027	0.00385497	0.012625523	0	0.520314684	1.005600718	0.076113882	0.022980427	0.968170904	0.863678662	0.071342672	0	0	0.880394259	0	0.024576106	0.209684098	0.486209446	0.079831682	1.095244794	0.058752084	0.033089011	1.030405011	1.068693491	0.26593399	0.158185003	0.138164831
2.5.1.96	0	0.020976283	0.024160895	0.012501273	0	0.008915623	0	0	0	0.002580297	0.012869051	0	0.018893361	0.02283884	0	0.006196964	0	0	0	0.01027783	0.00259992	0	0	0.002872257	0.002120951	0.006812973	0.261019377	0	0.048644152	0	0.019215475	0	0	0	0	0	0.021191827	0.010768516	0.002103047	0	0.013830118	0	0.020881613	0.013992346	0.003645063	0	0.003691596	0.014949253	0.042513647
2.6.-.-	0.012705835	0.006364697	0.854132639	0.823982034	0	0	0.125713821	0.033935262	0.939431433	0.072432395	0.075949295	0.049093316	0	0.996084594	0.928339962	0.397472767	0	0.32140803	0.441835481	0.368791606	0.293324331	0.46747272	0.083078111	0.489282763	0.802609807	0.022089363	0.451451627	0.043211105	0	0.007891595	0	0	0.769434049	0.728403941	0.797996011	0.097472295	0	0	0.104021239	0	0.012826744	0.853106607	0.092590449	0.025854783	0.003644529	0	0.449506521	0.509611014	0
2.6.1.-	4.158059019	2.418305293	1.065166541	0.491329302	5.969322152	0.727756496	0.558288708	1.320436665	2.223040297	3.627725156	5.124612	3.071245274	3.305928066	4.138439022	3.04983834	2.872179907	2.410554833	3.923493284	3.723315362	3.683200964	3.938457295	4.77921343	6.115774182	3.870568447	2.176846753	3.115856257	1.506568987	3.620718817	3.129744041	1.696017511	5.104283222	3.780438942	1.869441466	1.255734627	1.696663451	4.134587729	2.039761342	1.925320061	3.858180802	2.707164348	1.990297272	1.085877719	2.336783399	1.955393618	4.790124732	5.28669776	3.338241598	3.283180555	3.024764083
2.6.1.1	0.543754214	0.855266964	0.914408448	0.484641249	0.992030167	0.336969183	0.654973889	2.920435537	1.326184098	0	0.553230645	2.269577911	2.208636141	0.963429444	4.041667469	2.052752817	1.002792772	1.976568627	1.913440826	1.88991897	1.894005488	1.082017256	0.0053341	0.897220021	0.201398833	0.111376191	0.939357297	1.055846661	0	2.059297279	1.133682777	0.842721885	1.14765974	1.242470995	1.043865808	0.922621108	1.048251486	1.179742303	1.980366701	0.517967988	0.820147421	1.167491415	0.27042665	0	0.26667695	2.176670917	1.271563953	0.924287285	0.282897597
2.6.1.11	2.670516122	2.677167723	1.680626716	1.067483531	3.169305913	0.76903021	0.097795581	3.132705371	3.800670507	1.769200685	4.116173566	1.106649551	1.111354657	0.993763643	1.261887958	1.970545443	1.128406299	2.081103646	2.438426407	2.097686574	1.96276019	3.192809916	2.861473904	3.004288338	1.544518909	1.227571533	2.213062107	1.670280475	0.225383426	0.011801398	2.280681338	2.094781213	2.898969864	2.774646678	2.90142856	1.978540286	1.777151334	0.02555212	0.177175291	0.987782305	0.262418555	0.135612301	0.920397438	0.075008662	4.526130364	3.130845915	1.74109084	2.069856346	0.680376763
2.6.1.13	0.054584995	0	0	0.047654496	0	0	0.060058321	0.016084793	0.051138025	0.053071135	0.245705826	0.163203649	0.154152394	0.051346342	0.015991249	0.050793672	0	0.106530867	0.07275314	0.008051635	0	0.0453152	0	0.004150994	0.061335165	0.007736543	0.015736455	0.002437278	0.053523256	0.039324031	0.053109836	0.005798809	0	0	0	0.041844823	0	0	0	0.050546521	0	0	0	0.037869037	0.14213076	0.123295921	0.125642755	0.23545539	0.036269854
2.6.1.16	1.023607466	1.004095035	1.021470254	1.401451336	0.071958651	1.060419967	1.232679449	0.998209427	0.984209755	0.979094494	1.983126085	1.028492595	0.969986677	0.885290863	1.066486093	1.127791637	0.924498087	1.001389114	1.133472371	1.063478193	1.072682616	0.955389249	0.937969136	1.430609761	0.984631279	0.955943605	1.0714672	0.938089143	1.068555262	2.076061913	1.194134356	1.039581435	1.117219826	1.286669461	1.257251582	0.882390296	1.084517637	1.064808433	0.919469674	0.936276021	1.029014262	0.976582248	0.48716974	0.930679295	1.950741815	1.078019357	1.356663434	1.273983906	1.127218449
2.6.1.17	0.61093749	0.45808025	0	0	0.015011097	0	0	0.015862194	0.016099288	0	0.440537553	0.031880596	0.008400142	0	0	0	0	0	0.02651025	0.014026424	0	0.012420342	0.001901783	0.0253053	0.16083419	0	0	0.012547101	0	0.003884936	0.033076074	0.020054659	0.021334321	0	0.010179631	0	0.000614853	0	0	0	0	0.016470675	0	0	0.399204487	0.00214507	0	0	0.041452915
2.6.1.18	0.838022464	0.682564572	0	0.031053251	0.03504702	0	0.062245224	0	0.047737712	0	1.339706324	0	0.063875394	0	0	0	0.021922551	0.049055836	0	0	0.034642737	0.058459401	0.067183681	0.069003667	0	0.069394752	0.043709224	0.115045532	0.050724844	0.079401995	0	0.042699351	0	0	0	0	0	0.061892428	0.012652943	0.059049097	0	0.068814136	0	0.045402137	1.240859585	0.096336876	0.046439112	0.168111478	0.135435282
2.6.1.19	1.112792761	1.192489954	0	0.494962361	0	0.018909853	0	0.097156764	0	0	1.876717417	0	0	0	0.126247254	1.463133541	0.00694666	0.472877183	0.63878392	0.716643892	0.549046019	0	0	0.128496999	0.793639254	0.11368642	0.871199406	2.115414813	0	0	1.790345315	2.835350494	0.393823346	0.323415837	0.306727737	2.063582031	0.041837512	0.030076958	0.433464895	1.295476578	0	0.180626646	0	0.035189275	1.698354962	2.077567937	0.597561844	0.971555771	0.271384552
2.6.1.2	0	0	0	0	0	0	0	0	0	0	0	0	0	0	0	0	0	0	0	0	0	0	0	0	0	0	0	0	0	0	0	0	0	0	0	0	0	0	0	0	0	0	0	0	0	0	0	0	0
2.6.1.21	0.038296542	0	0.051927041	0.035008559	0.02497776	0	0	0	0	0	0.80393012	0	0.033421077	0	0.032108063	0.051398715	0.380842476	0.162381028	0.226206967	0.149415942	0.235888115	0.041958289	0	0.467890011	0.024154244	0.50921111	0	0.071123184	0.028325456	0	0	0	0	0.020105229	0	0.095318425	0	0	0	0	0	0	0.357246777	0.031545291	0.74887399	0.198258443	0.145961181	0.09416217	0.037409229
2.6.1.36	0	0.001739508	0	0	0.002645811	0.003336915	0.005032628	0	0.005989264	0.001138106	0.010178336	0	0.003085001	0.006568455	0	0	0.000742718	0	0.005489512	0	0.003121892	0	0	0.001434106	0.00201924	0	0.007237098	0.010519322	0.001268512	0	0.005963342	0.007341603	0	0	0	0.015030572	0.006696992	0	0	0.002866833	0.004686796	0	0	0	0.018286126	0	0	0.004673613	0
2.6.1.37	0	0.492078774	0	0	0.06432102	0	0.045155503	0.967174211	0.973411592	0.068078325	1.081832574	0.770700041	0.873007829	0	0.009452211	0.407759092	0	0.107972047	0.128071325	0.181855574	0.162372467	0.050931655	0.935744632	0	0.073228863	0.057561636	0.336512274	0.107856208	0.362766215	0	0.044796243	0.067823315	0.109938885	0.053268468	0.15430417	0.138073959	0	0.028547207	0.070146982	0	0	0	0.467855372	0	1.113278145	0.399412278	0.144322949	0.122731348	0.044691708
2.6.1.42	1.0254415	0.954641502	0.935176757	1.039014774	1.031070776	0.559864791	0.298591854	1.065587588	1.006994382	1.044522851	1.455882683	1.038048815	1.025922901	1.124814685	1.928881915	0.925964674	0.927525339	1.367835051	1.336284373	1.399429855	1.27111503	0.999015865	0.940925805	1.082619572	1.035005035	0.469071817	0.971115191	0.962316166	0.934411081	1.045305894	1.672747615	1.017876912	1.13078919	1.0611157	1.094579932	0.927589734	0.964265363	0.933892649	0.473878745	1.054426478	1.00506033	1.243042627	0.670873351	0.07908423	1.370234406	0.928031191	1.103431122	1.135206438	0.654685579
2.6.1.44	0	0	0	0	0	0	0	0.009328031	0	0.007926508	0.634121963	0	0.004267929	0	0	0	0.010789777	0.007439344	0	0	0.013322349	0	0.022343359	0	0.007298606	0.020696841	0.021442543	0	0.020963118	0	0	0	0	0.026743922	0	0	0	0.019598133	0	0	0	0	0	0.013026965	0.594292128	0	0.049064752	0.036503075	0.025106983
2.6.1.46	0.011239458	0.008889105	0	0	0.010276212	0.001780093	0.004045367	0.001048539	0.000401973	0.004321488	0	0	0.007966555	0	0	0.391509924	0	0.009627537	0.010589551	0	0	0.009358334	0	0.003916089	0	0	0.000541375	0	0.009985027	0.006295936	0.010975582	0.009578214	0	0.004540126	0.009590069	0	0	0.003124838	0.000689556	0	0	0.003877376	0	0	0	0.000773369	0.069612461	0.073326075	0
2.6.1.48	0.003293203	0	0	0.013612516	0	0	0	0	0.000290139	0.014291985	0.012170335	0	0.000267486	0	0.003277666	0.005586206	0.012747128	0	0	0	0.007300597	0	0	0.000787399	0	0.00735409	0.013163408	0.01177345	0	0	0.015115652	0	0.014382219	0	0	0	0.015252612	0.006826967	0.004899421	0	0.014563904	0	0.000926795	0.000317275	0.004379798	0.014370602	0	0.003872995	0.001896693
2.6.1.50	0.002261504	0	0.001138297	0	0	0	0.000725423	0	0	0.000257929	0	0	0	0	0.000531945	0.002238869	0	0.002012801	0.002886119	0.000173352	0	0	0	0	0.001136997	6.32307E-05	0	0.004825228	0.002158406	0.001276892	0	0.001442991	0.00061058	0.001464254	0.002364278	0.00573692	0.000795292	0.001204148	0.002027344	0	0.00115164	0	0.001018578	0.000379265	0.001415875	0.001005459	0.001229543	0.000740929	0.011395291
2.6.1.52	1.064958169	0.937081881	0.885313042	0.959494123	0	0.91004016	0.113495278	2.070537542	0.937140303	1.006151476	1.173728914	0.999100941	0.949376566	1.015507758	0.049210324	0.928789663	0.829738792	0.412415191	0.36080295	0.412620586	0.446140161	1.051727252	0.9414837	0.539530121	1.017743436	0.547355053	0.966395518	0.949931303	0.004147506	1.005789667	1.07201839	1.076989604	0.766795769	0.891840235	0.818665347	0.980656563	1.026097799	0.090424866	0.115851813	0.496491716	0	1.080589136	0.638609102	0.064450425	1.248481825	0.997242938	0.697788558	0.656482838	0.304902215
2.6.1.57	0.882166375	0.978030922	0	0.101052483	0	0	0.09337064	0.952350323	0	0.010064887	1.758625833	0	0.075266234	0	0.087982129	0	0.026475885	0	0.104597414	0.147061827	0.012722275	0	0.061831353	0.01978387	0.099794933	0.016280948	0.484955329	0.776030821	0	0.056587159	0.989334558	0.867800222	0.238732926	0.202421443	0.250367788	0.810212512	0	0.053414857	0.485975338	0.457875657	0.12514057	0.096905453	0.468740791	0	1.741916212	1.547004509	0.331037391	0.228227983	0.715282526
2.6.1.62	0.69650476	0.998977726	0.894773834	0.279982837	0.949288406	0.076073359	0.075867663	0	0.084779807	0	0.951373318	0.835883918	0.843415305	0	0.906945532	0.31114308	0.820631863	0.331792091	0.355147889	0.337704046	0.363242006	0	0	0.08067506	0.671579293	0.599600623	0.258826444	1.035985571	0.035456576	0.04780143	0.954311546	0.967715868	0.081950239	0.048836997	0	0.887630148	0	0	1.001330889	0.466088654	0	0.99116608	0.07972114	0	0.907371954	0.900242657	0.425430064	0.348209243	0.253354026
2.6.1.66	1.391785629	0.718995459	0.464282106	0	0.916234141	0.026041487	0.009778821	0.14043102	0.02001422	0.038780678	1.034234224	0.102951513	0	0.872257318	0	0.423447099	0	0.017663461	0.05135967	0.08149446	0.161630218	0.112714539	0	0	0.730413451	0.088088919	1.196062633	1.733532477	0.165537824	0.043197868	1.865781832	1.629029614	0.781706052	0.716094595	0.723818577	1.620594475	0	0	0.222376054	0.610443151	0.133254832	1.244460266	0	0	1.113751961	1.803850686	0.101498701	0.071183526	0.129319819
2.6.1.7	0	0.002946107	0	0	0.046011127	0.013509713	0.035035084	0.006257872	0.032317403	0.005357219	1.206106004	0	0	0	0.027283564	0.03211195	0	0.0543025	0.044479812	0.046769206	0	0.030802744	0	0	0	0	0	0.020172792	0.041373761	0	0	0.0221696	0	0	0	0.032115471	0.026208132	0	0.046753127	0	0	0.027114691	0	0.02133376	1.131061086	0.018475836	0.025467772	0	0
2.6.1.76	0.166119101	1.148862788	0.927273405	0	0	0	0.046633368	0	0	0	0.674131566	0	0.057429655	0	0	0.022004711	0	0.100693499	0.085329969	0.0249108	0.001237458	0.05470862	0.060088056	0.459285061	0.037642853	0.046812514	0.075029569	0.123872174	0	0.02574462	0.938401072	0.052791302	0.015702343	0.014966913	0	0.124176942	0.04673299	0.071418623	0.061909399	0.056513671	0.063668898	0.889666681	0.043794449	0	0.698523084	0.881264034	0.380298563	0.352355382	0.144267698
2.6.1.77	0.010395757	0.008020123	0.019423908	0.017201998	0.022618738	0.020232879	0	0	0	0	0.041661888	0.001889096	0.027548132	0	0.980557462	0.000677522	0	0.023458192	0	0.021281451	0	0	0	0.018152828	0.01185614	0.015877702	0	0	0	0.009017019	0	0.003779589	0	0	0	0.019111737	0	0	0.025516399	0	0	0.007090499	0.006039924	0.005307722	0.036430365	0	0	0.010452125	0.008739848
2.6.1.81	0.168715489	1.431621357	0.071120229	0	0	0	0.058452376	0.048093976	0	0	0	0.007581385	0	0	0.03755619	0.044938197	0	0	0	0.081895418	0	0.052532851	0.048181605	0	0.002144066	0	0.183640916	0.762485805	0	0.045531265	0.970699702	0.919462901	0.034845676	0	0	0.810548292	0	0.049931678	0.10626362	0.426830339	0	0.038718898	0	0.081520593	0.067034502	1.654496472	0.081162561	0	0.094959586
2.6.1.82	0.142105	0.030304412	0.050345313	0	0	0	0	0	0.05765569	0.006320924	0.04360787	0	0	0	0.013992375	0.050080444	0	0.123068186	0.055557231	0.027656908	0.042515758	0	0	0.021624208	0	0.026601372	0.266192719	0.646810349	0.022200276	0	0.02404159	0.899416282	0	0	0	0.651654659	0.058821678	0.042543232	0.129779462	0.531650913	0.027535494	0.040870491	0.006917749	0	0.010784925	0.864337217	0	0.050260282	0.030485123
2.6.1.83	0.013315931	0.060453461	0	0.03216336	0.988917912	0	0	0	0.915099132	1.0168832	0.113479418	1.099766565	0.988005247	0	0.906439695	0.788643417	0	0.184681342	0.310881578	0.259321047	0.329169833	0	0.953834158	1.001476301	0.030585606	0.517221511	0.010873498	0	0	0.897286162	0	0.018477724	0.794934744	0.981803162	0.800373086	0	1.085391868	0	0	0.094861408	0	0.066123284	0.177382321	0	0.010370845	0.052688873	0.559437344	0.692454224	0.129374374
2.6.1.84	0.005918433	0.003016736	0	0	0.006369452	0	0	0	0	0	0.055367892	0	0.008081198	0.011233325	0	0.007614024	0.000672692	0.011598851	0	0	0.008864407	0	0	0	0.004986551	0.002728126	0.003255317	0.016455376	0	0.004941085	0	0.012147276	0	0	0.00411511	0.000198493	0.006036849	0.014058541	0	0.004688962	0.002072768	0.012834549	0	0	0.061653981	0.008557282	0.037968043	0.032479466	0.008017092
2.6.1.85	2.352847273	0.828959784	1.891650295	0.349811044	2.025273932	0.330038376	0.037452966	0.154138675	1.619159015	0	1.301204882	1.126317768	1.345145316	1.047045431	0	0.699495608	1.224355793	0.641629612	0.68087325	0.747151807	0.514958018	0	0.026704683	1.04352142	1.382220214	0	0.468744329	2.025181312	0	0.113835431	1.954712506	1.968910355	0.114100042	0.08693227	0.156412786	1.972843947	0.029179828	2.128365234	1.567318506	1.15889132	0	1.767473613	0	0	1.456079805	1.848815292	0.750595965	0.599793895	0.252742979
2.6.1.86	0.002615605	0.003616671	0.002448032	0.004002232	0	0	0	0	0	0	0.015852514	0.001505186	0.002478348	0.00308533	0	0.004973004	0.001944985	0	0.005548001	0	0	0	0	0.004275647	0.0023137	0	0.002324058	0.003771987	0	0	0.000868626	0.002567721	0.005137186	0.006007644	0	0.00907307	0	0.000782702	0.003312754	0	0.003788804	0	0	0.004411734	0.022697694	0.004313156	0.098985005	0.096680706	0
2.6.1.87	0.214007541	0	0	0.019862899	0	0.019925135	0	0.046780493	0	0	0	0.01969441	0	0	0.028155929	0	0.052546208	0	0	0	0.006741757	0.071945799	0.069290538	0.062995145	0.036189602	0.024687563	0.287390137	0.890031264	0.074408775	0	1.004665275	1.005238374	0.031820706	0.068608413	0	0.898781057	0.035446972	0.054533743	0.096716076	0.53395974	0.012064756	0.11393892	0	0.033760233	0.028014639	0.742617743	0.066636676	0	0.029130516
2.6.1.9	1.603862751	1.093961131	2.08144379	1.163662375	1.01239565	0.093430979	0	0.996490841	1.351066705	0.870577772	2.480010811	1.937574413	1.73542693	0.937779368	0.880344201	2.128637263	1.146164028	1.111717591	1.105844171	1.040279309	1.163816974	1.106600653	1.01761938	2.432266431	2.620445722	0.119601055	0.900748457	1.174750579	0.100184041	1.082066927	0.93903753	0.988601835	1.334991779	1.245927445	1.090369396	0.936939158	0.948879413	1.100646428	1.054170224	0.35537408	0	1.491082246	0.534457791	0.873029363	2.390834332	1.219767455	1.347033574	1.190963602	0.520395095
2.6.99.2	0.89873896	1.096813662	0.0011747	0.011742243	0.895657019	0.945117534	0.024189603	0	0	0	0.961214197	1.092667885	0.98568843	0.052788029	0	0.078199268	0.910559855	0.078575453	0.09095455	0	0.129357442	0.086974728	0.023116712	0.045339101	0	0	0.507044259	0.946716492	0.082776036	0	0.995612075	1.077720406	0	0.006935327	0	0.864125991	0.018204873	0	0.175599174	0.594482241	0	0.133885896	0.016017397	0	0.846613992	1.015374874	0.219428262	0.070875216	0.022751814
2.7.-.-	1.065301296	0.014506374	0	0	0.977492757	1.099658206	0	0	0	0.069490877	0.144626523	0.912565908	0.897432719	0	0	0	0.050796864	0	0.010789747	0	0.036078853	0.036962199	0.021591896	0	0.507741151	0.940037138	0.189852426	0.388274604	0.055506085	0.034412694	0	0.72430843	0.03682218	0.086160626	0	0.332714123	0.079260183	0.093924267	0.079953462	0.435645457	0.048587535	0.058982207	0.102000641	0.090004694	0.281052943	0	0.279852325	0.168909893	0
2.7.1.-	2.397950947	0.850097126	1.997641844	3.453653798	0	0.32001466	1.914394405	1.543363805	10.03185767	11.80969132	2.243745812	0.764299766	0.43449148	0	0	0.740101744	0	1.54482207	1.979949797	1.965836192	2.049107379	0.732301012	0.630184898	1.578113142	1.111926597	0.992079149	3.600664469	3.487707064	3.752922866	0.455967762	0.199058833	5.460995851	1.170022122	1.795169704	1.513770915	3.970423367	0.820916754	1.259608596	4.420119538	3.676879451	1.065135593	0.488613263	2.28333455	0.286549435	1.502127336	3.216095111	2.41123222	2.263342736	1.807785545
2.7.1.1	0	0	0.002574531	0.000235539	0	0.004901113	0.017999808	0	0.017092088	0.010150744	0.005244317	0.394038718	0.40204255	0	0	0	0	0.0294392	0.024737815	0.041126781	0.03885586	0.012348848	0	0.000576305	0.001528117	0	0	0	0	0	0.017336126	0.010895249	0	0.01855205	0.01583337	0	0.008427698	0	0.000380836	0.014785923	0	0	0.017103499	0	0	0.012094182	0	0	0
2.7.1.100	0	0	0	0	0.058155327	0.036525501	0.129629705	0	0.518862042	0.982565682	0	0	0	0	0.036319339	0	0	0.298727841	0.248014675	0.317189386	0.306848914	0	0	0.009186453	0	0	0.006954283	0.169184651	0	0	1.039887872	0.064861646	0.631468783	0.557501866	0.659943179	0.23877211	0	0.021764109	0.560653214	0.55651334	0	0	0.139085359	0	0.067144242	0.832839354	0.103241371	0.082531023	0
2.7.1.105	0	0.009178637	0	0	0.036419733	0.000477267	0	0	0.047484693	0.011011776	0.103390306	0.037412645	0.024322032	0.049108941	2.004996534	0.037093534	0	0.064016259	0	0.018464783	0.03318089	0	0	0	0	0	0	0	0.025855041	0	0	0	0.007500178	0	0.007028967	0	0.035618259	0.028397552	0.067878257	0.004326966	0.026683115	0	0.033824468	0	0.096908828	0	0	0.04603685	0.673152824
2.7.1.106	0	0.002646787	0.00218116	0.275725848	0.00414335	0.007196518	0.007075471	0.005968703	0.005620646	0	0	0.005040038	0.00576563	0	0.001572416	0.001265897	0	0	0.001797017	0	0.006331122	0	0	0	0.002384843	0.003637575	0	0.000552841	0	0	0	0.001670992	0	0	0.000921818	0.005787321	7.91116E-07	0.004739246	0.001305539	0	0.001032808	0.001629122	0	0	0.000547557	0.00351238	0	0.004414843	0
2.7.1.107	1.092697085	0.988849747	1.115524825	0.083113366	0	0	0.570460431	0.908142933	0.02944494	0	0.892288688	0.814639296	0.841744866	0.008374057	1.034995111	0.497617415	1.095487204	0.741011801	0.721307295	0.762067394	0.786207561	1.006457269	0	0.456607528	0.122803135	0.444716179	0.772563262	1.009332526	1.049236652	0.077599845	1.16526532	1.283698212	0.439162736	0.323444973	0.410165768	0.954851359	0.080064738	0.964466768	0.262478394	0.543430013	1.066340189	1.095645956	0.665496413	1.060840694	0.834187917	1.088526918	0.436445953	0.401954223	0.414523278
2.7.1.11	0.989688654	0	1.000739708	1.305104235	2.972439228	1.928455448	1.517368143	1.202718138	2.107078224	2.051058618	0.455321012	2.354459238	2.382741068	0	0	3.947021465	0	1.962677369	1.961399903	2.133645965	1.80520473	1.602898478	6.238723262	3.081179361	1.165288693	0.755488577	0.828401742	1.646259901	0.871014772	2.151701749	1.168660626	1.945751552	2.746150963	2.475770894	2.83997661	1.67425279	3.629608488	1.751714592	1.4040431	1.578213349	0.897742604	1.152486421	1.937924112	1.129027777	0.847828598	2.268265719	2.301177592	2.461695534	0.650714039
2.7.1.113	0	0.058051491	0	0	0	0	0.049699288	0.089996461	0.010417715	0.064274865	0.562923874	0.048139174	0	0.082925872	0.052930177	0.042029871	0	0.161225819	0.258524968	0.25179668	0.197356708	0	0	0	0	0.557564133	0.09013167	0.116598309	1.890803998	0.080443104	0	0	0	0.076149271	0	0.050147924	0	0	0.055009411	0	0	0	0	0.009978694	0.567848538	0	0.061027969	0	1.473318792
2.7.1.12	1.016191873	0.800981243	0.934067884	0.209722229	0.044664956	0	0	0.026458426	0	1.092279443	1.12602326	0.021103336	0.112343807	0.546885276	0	0.112304189	0	0.181870057	0.039116804	0	0.006306575	0.084447995	0	0.033817471	1.073110055	0.406007618	0.180519199	1.331415715	1.052369542	0	1.325935923	1.543675346	0.127383697	0	0.130466509	1.326558172	0	0	0.24328676	0.953906945	0.058812203	0.164328239	0	0.128087715	1.248158059	1.32294503	0.212334133	0.347796703	0.822702362
2.7.1.13	0	0.002368806	0	0.001125002	0.001316885	0	0	0	0	0	0.015878486	0.008029385	0.008465389	0.004229604	0	0.006693466	0	0	0	0	0	0.011432611	0	0	0.011827594	0.003776607	0.00526439	0	0	0.010477415	0.001762751	0.000241047	0	0	0.00983102	0.013610871	0.001864019	0.000491218	0	0.002916503	0	0.006446167	0.002516601	0	0.01287352	0	0.005937945	0	0.014827054
2.7.1.130	0.897195714	0.908283161	1.017784802	0.269386815	1.020740276	0.407004308	0.119116383	0	0	0.086811002	0.890130568	1.096355325	0.898295333	0.058066503	1.042780811	0.088555896	1.002531389	0	0.097619431	0.050766131	0	0	0.100726419	0.051005637	0.129954431	0.399318979	0.282525722	0.861294091	0	0.098749336	1.002743509	0.901121095	0	0	0.02583836	0.93220811	0	0	0.9964502	0.552025477	0	1.059378193	0	0.053695785	0.877547144	0.915716059	0.062872569	0.192398004	0.099770074
2.7.1.144	0.376449993	0.094281823	0.096602258	0.247868166	0.020365554	0	0.740641795	0.044247725	2.988726781	1.065865502	0.430628636	0	0.086580551	0	0.050135895	1.113904737	0.056436549	0.250751933	0.352232053	0.455465899	0.328797448	1.585496353	0	0	0	0.884869456	0.729497162	1.054067913	1.338893427	1.101282535	0	1.885433046	0.041305106	0	0	0.928249973	0.048475431	0.90290395	0.434326543	1.335097361	1.116358116	0.23300912	0.761177515	0	0.519196615	0.607253991	0.633955585	0.492708651	0.336805044
2.7.1.145	0.005730624	0	0.005757423	0	0.004628409	0	0.004832822	0	0.002317792	0.006032776	0.000109243	0.008772337	0.006305283	0	0	0	0.008269176	0	0	0	0	0.006263237	0.001035088	0	0.007177058	0.00141694	0	0.007071254	0	0	0	0.01854174	0.003945591	0.005904531	0	0.013262014	0	0	0	0.008458179	0	0	0	0.00185246	0.016743756	0	0	0.002526274	0
2.7.1.146	0.002691013	0	0.001802497	0.003315097	9.97329E-05	0	0.000336049	0.00064108	0	0	0.003794922	0	0	0.003788603	0	0.001355005	0	0.001313583	0.002897963	0	0.002286346	0.000894797	0.001509962	0.000379763	0.002718926	0.001179193	0	0.0037766	0	0.002502527	0	0.001196134	0	0	0	0.00041328	0.000507413	0.001669343	0.000548508	0	0	0.002637311	0.001936729	0.001296455	0	0	0.00368199	0.003664563	0.04830133
2.7.1.147	0	0	0	0	0	0	0	0	0	0	0	0	0	0	0	0	0	0	0	0	0	0	0	0	0	0	0	0	0	0	0	0	0	0	0	0	0	0	0	0	0	0	0	0	0	0	0	0	0
2.7.1.148	0.968840458	0.857195775	0.990155911	0.660289189	0.962937523	1.005426729	0.970269407	0.948678556	0.949158469	0.977300222	0.888274638	1.016134324	1.02797255	0.896526732	1.011891743	1.050064984	0.907645834	1.007228492	0.966287098	0.967744621	0.975347701	1.039613241	1.024868688	1.017435485	0.90053695	0.977017549	0.951895071	0.956515186	1.035698915	1.038769458	1.038664274	0.94246535	0.955783354	0.958108208	1.004303222	0.929680432	1.027403078	0.948373395	0.900256815	0.45011844	0.047147812	0.951249614	0.927587121	0	0.960795101	0.952251322	0.854248875	0.890371992	0.479278305
2.7.1.15	0.572036919	0	0.866032592	0.75189246	0	0.006772298	0.684332601	0	3.130612134	2.946844564	0.883824002	0.951541211	0.942575138	1.176271543	0	1.903415855	0	1.332049082	1.260062414	1.32738392	1.315187782	0.442691123	0.980336449	0.046161771	1.331888843	0.963115446	0.464152568	1.550907096	1.324807648	1.142015826	1.345324121	1.159147525	0.176058712	0.197010614	0.313845814	1.369753474	0	0.905035147	0.475261497	0.624274502	0.076394987	1.058634533	0.392687802	0	0.841147858	1.562054482	1.016860761	0.982767168	1.25615682
2.7.1.156	2.138489386	1.972616968	0	0.08535885	2.093871644	0	0.184169481	0.058140892	3.01484732	3.876100991	1.408141948	1.40461523	1.765195561	0.05527286	4.114424613	2.196458599	0.384099512	2.080124334	1.834457695	1.866823902	1.946208017	1.085731957	0	1.798533965	0.812290217	1.218475939	0.720668965	1.207680368	0.001505794	2.189057792	0.118221571	1.95793838	1.928244788	1.599364754	1.828476885	1.037933691	1.019508778	0	2.128858063	0.772173099	0.135794918	0.348423274	0	0.089298058	1.377568431	2.042361896	1.514709632	1.544838619	0.408185436
2.7.1.16	0.12519287	0	0.035350911	0.127782248	0.070440515	0.025021098	0	0.043811372	0	0.953148143	0	0	0.078894823	0.047449273	0.043521422	0.075490357	0.058632914	0.097292583	0.072053911	0.06299104	0.158805765	0.053079006	0	0.060806859	0.069874113	0	0.178564016	0.737232862	0.016158581	0.075268761	0.976231111	1.007291978	0.32046151	0.379521437	0.357432315	0.784136466	0.033112298	0	0.093221434	0.4582577	0.08129079	0.059078626	0	0.078263452	0.108095967	0.819664945	0.145103445	0.065921883	0.177629217
2.7.1.161	0	0.000149228	0	0	0.000156339	8.49806E-06	9.75611E-05	0	0	0	0	0	0	0	0.000118098	6.72715E-05	0	4.65464E-05	0.000252239	0	0	0.0002217	0.000271392	6.01319E-05	2.96824E-05	0	0.000319325	0.000147483	0	7.1902E-07	0	0	0	0.000180379	7.94042E-05	0.000246672	3.31257E-05	0	0	0.000205202	0	0	0	0.000317373	2.86845E-06	0	0	0	0.011475945
2.7.1.162	0.002997415	0.004662972	0	0.001900884	0	0	0	0.001038169	0	0.0054937	0	0	0.004713284	0.21304871	0	0	0.005514123	0	0.004048101	0.004529534	0	0.00269521	0	0.00190947	0	0.005729397	0.001668572	0	0	0	0.000301569	0	0	0.004985883	0	0	0	0	0	0.004563284	0	0.002899059	0	0	0	0	0.004447933	0	0
2.7.1.164	0	0	0	0	0	0	0	0	0	0	0	0	0	0	0	0	0	0	0	0	0	0	0	0	0	0	0	0	0	0	0	0	0	0	0	0	0	0	0	0	0	0	0	0	0	0	0	0	0
2.7.1.165	0	0	0	0	0	0	0	0	0	0	0	0	0	0	0	0	0	0	0	0	0	0	0	0	0	0	0	0	0	0	0	0	0	0	0	0	0	0	0	0	0	0	0	0	0	0	0	0	0
2.7.1.166	0	0.019251321	0.960348059	0	0.013492582	0.046612103	0	0.010443958	0.037478303	0.037583971	0.058806688	0	0.039948462	0	0	0	0.046719879	0.038524602	0.029209765	0	0	0.005447374	0	0.032848791	0.029595102	0	0.026914669	0	0	0	0	0	0.002180712	0	0	0.012537928	0	0	0.0176019	0.015281222	0	0.8918318	0	0	0.067601744	0	0.011946935	0.04217108	0
2.7.1.167	0	0	1.801019485	0	1.907570702	0	0	0	0.191331515	1.987508847	2.526248529	0	0.01915408	0.039667662	0.040810685	0.151858336	1.322336309	0	0.024057051	0.127036227	0	0.127953133	0	0	0	0.054470433	0.450460099	1.194701544	0	0	2.15876769	1.474179806	0.001293584	0	0.091152863	1.514305439	0	0.136468768	1.81460473	1.135055245	0	1.582760864	0.187593601	0.004084108	2.773610062	1.440627971	0.147229194	0.305104639	0.067720518
2.7.1.168	0	0.011005512	0.016597933	0	0.001740244	0	0	0.011318303	0.024808999	0.007800257	0.298203098	0.240433083	0.254099922	0.006308071	0	0.198176525	0.473560443	0.106773936	0.128335135	0.119947721	0.130114862	0.027937098	0	0	0	0.500283259	0	0.010693507	0.062037214	0.025734686	0	0	0.001607072	0.00110135	0	0.006709979	0	0	0.087533171	0	0.023661397	0.023799553	0.075265094	0	0.26739356	0.006322697	0.069276788	0.078041398	0.013951452
2.7.1.169	8.50192E-05	0	0.00027018	0	0	0	3.31784E-05	0.000167692	7.96256E-05	0	0	0	0	0	0	0	0	2.99532E-05	0	0.000327579	0	0	0	6.83656E-06	0.000146825	3.80403E-05	0	0.000143554	0.000237915	0	0.000293605	0	3.30405E-06	0	0.00010102	0.000168036	0.000115341	0	0	0	0.000120917	9.09583E-05	0.000328195	5.82595E-05	7.28982E-05	7.74605E-05	0	0	0.011463724
2.7.1.17	0	0.190036759	1.104990088	0.667042839	0.177792375	0	0.123501508	0	3.229363518	5.76900477	1.58866754	1.239341029	1.013448626	1.130221383	0	3.486465247	0	0.721907817	1.098291189	1.071133699	0.990056695	0.691947969	0	0.555231959	0.496611955	0.400420642	0.341509421	0.929634671	0.753149529	4.948878111	0.366700202	1.085526742	1.955644963	1.729383026	1.973512544	0.8640668	0	0	0.179924776	0.625620031	0.125285301	0.633333983	0.423716586	0.052860364	1.940624203	2.147517361	1.564927168	1.405691508	0.348177713
2.7.1.170	1.049049185	1.021091226	0.872024521	0.163447725	0	0	0	0	0.09793438	0.077427242	0.904706248	0.001697647	0.156318803	0.172453187	0.033931685	0.026144105	0	0.090405327	0.077406089	0.020654498	0.16082765	0.40220564	0.013022319	0	0.051456292	0.008323611	0.220401912	0.886983809	0.027623072	0.083536548	1.030208144	0.916448563	0.021703328	0.02132272	0	0.875992043	0	0	0.216828095	0.562682882	1.033501584	0.321771982	0	0	0.911714908	1.061695128	0.097604271	0.141364723	0.164327665
2.7.1.19	0.184900586	0.043154731	0	0	0.003999318	0	0	0.053893711	0	0	0.12961115	0	0.069663494	0	0	0.025446037	0	0.091557848	0.053248822	0	0.091682847	0	0	0	0.102884146	0.05156531	0.273442623	0.795954292	0.012184142	0	0.970890065	0.915054553	0	0	0.070803987	0.796804365	0	0.039130017	0.22129128	0.543301185	0	0.089664163	0	0.042838596	0.188158395	0.864607665	0.0503239	0.021827603	0
2.7.1.2	0.915270762	0.133353852	0.010664915	2.470303265	1.97924167	1.366509251	1.110741555	0	0.975820594	4.820806152	0.707615547	2.250347254	2.274198987	0.27993525	0.842522695	1.771391836	0	1.555282623	1.522880746	1.312009947	1.53554848	1.666403883	2.177920577	1.103253371	1.365396721	0.536345739	0.902179838	0.923675202	1.184644224	0.95395046	1.217468848	1.168361419	1.340363672	1.113495784	1.050561606	0.912223703	1.980526613	0.011632371	1.461556396	1.018685175	1.972530144	0.210699549	1.164328983	0.094819281	0.607628552	1.051067034	1.492602688	1.562326721	1.090618349
2.7.1.20	0.773859697	0.050196121	0.063713302	0	0.062177182	0.023579421	0.040788089	0.024898846	0.031763477	0.007380661	0.866918131	0	0	0	1.038156513	0.067526415	0.04267817	0.079591858	0.122618687	0.015510929	0.04290432	0.058815418	0.037480144	0.518466192	0	0	0.014052681	0.037915987	0.062730704	0	0	0.060386162	0	0	0	0	0.049997747	0.02768613	0.047024835	0.030613169	0	0	0.051555786	0	0.857761103	0	0.096837523	0.15630622	0.110276745
2.7.1.21	0.23092124	0	1.077477698	0.526544594	0	0.974281426	0.930776806	1.021099903	0	0.077418419	0.036337426	1.09922175	0.989235399	0	0	0.383271675	4.21704E-05	0.789489154	0.615572329	0.635838147	0.740604442	0.100074184	1.098967049	0	0.227335986	0.446090945	0.4076071	0.846745871	1.035434194	0	1.037735978	0.889343624	0.037084254	0.054231187	0.163569264	0.850764491	1.009802055	1.079448795	0.185063467	0.994962515	1.036683414	0.94092688	0.784219211	1.052463051	0.047537989	0.929775386	0.279623401	0.349806314	0.89906111
2.7.1.23	0.988114409	0.999619324	0.950689887	0.832097098	1.004157583	0.986184301	0.991895235	1.01179462	0.996451966	1.008352498	1.029728994	0.993938055	0.996442891	1.010543915	0.995095414	1.005740596	0.991735809	0.944259513	0.953629682	0.948677244	0.938991341	1.01310285	0.999312111	0.998149094	0.989548247	1.001535642	0.997746775	0.96215549	0.996294003	1.001672926	1.005027537	0.992533366	0.995331376	0.998082222	1.013017086	0.983892543	0.997108851	1.003905507	0.825335936	0.994611058	0.990278963	0.940896155	0.804883365	1.007372317	1.00582149	0.996750901	1.021067516	1.029446091	1.001877043
2.7.1.24	0.990013465	1.031386208	0.94303526	0.818652827	0.980466721	1.005415503	0.972899646	1.029831294	0.968639075	0.969876824	1.007869855	0.968266672	1.011869451	0.929659927	0.005341128	0.993125265	0.978331218	0.92291283	0.957431416	0.972355972	0.954751775	0.486065728	0.972070444	0.998299951	0.996947267	0.987200786	1.008895613	0.970261202	0.984488713	0.994285157	0.971489498	0.973974159	0.931686766	0.878676325	0.933236951	0.949891751	0.974458462	0.97706772	0.979951321	1.016885755	0.97540988	1.018259392	0.815397014	0.982552044	1.005400219	0.998986555	1.021567197	1.03367975	0.94622754
2.7.1.25	0.306334711	0	0.016422482	0.200140805	1.006153074	0	0.26815196	0	0.059117893	0.934855149	1.130854416	0.958953212	1.045305032	0	0.020456625	0	0.645240702	0.144379622	0.044692586	0.060162604	0.208399445	0	0.040165118	0.012168461	0.021347475	0.069878703	0.289393079	0.857529532	0	0.086737227	0.983200247	1.078903353	0	0	0	0.93426038	0	0	0.130373362	0.404556187	0	0.181730648	0.070709887	0.053934752	1.281560443	0.766646911	0.166647837	0.181335869	0.143048303
2.7.1.26	1.640850273	1.909589769	1.868881884	2.139630398	2.060987433	2.023828808	1.683077732	1.940328417	2.035740548	1.966396349	1.866625948	2.017094982	1.961624918	2.014572513	1.955411778	1.981381507	1.95597947	1.999659163	2.074875592	2.092960484	2.080608488	2.001546301	1.999211544	1.984997356	1.934698596	1.946102604	1.985559871	1.942447885	1.940128699	1.987916669	2.025558705	1.968746923	1.76167206	1.809975531	1.836436721	1.94284582	1.949325453	1.978836937	2.017503187	2.063450035	2.020179452	1.982378966	2.016371987	1.939396215	1.916130293	2.04502556	1.937318177	1.878470581	1.997201761
2.7.1.27	0.001670054	0.001834623	0.00671682	0.097653314	0	0	0.008487603	0.008091676	0.004774425	0	0.017981614	0	0.002056463	0	0.006049777	0	0.005147427	0	0.008323594	0.004838839	0.001131242	0	0	0.002177327	0	0	0.006297147	0.013566006	0	0	0	0.024315861	0	0.002657608	0.002683044	0.0167524	0	0.001080619	0.006156425	0.000776599	0	0.004255244	0	0.004027798	0.019167099	0.139926454	0.031407726	0.039208596	0.01982613
2.7.1.29	0.059744901	0.013205148	0	0.452768614	0	0	0	0.064456436	0.529510729	1.024044433	0.384727529	0	0.023672211	0.025963302	0	0.21069684	0.031293499	0.613560819	0.708382252	0.709945321	0.64462154	0	0.060171503	0.054792115	0.181984674	0	0.200530819	0.124231583	0	0.016116405	0.271175584	0.005695055	0	0	0	0.169182499	0.007195272	0.048066422	0	0.047220018	0	0	0.029253565	0	0.443303912	0.805690682	0.15726839	0.218723947	0.053640828
2.7.1.3	0.000382352	0	0	0.000265971	0.000143914	0.000106709	0	0.000237505	0	0	0.00814308	0	0.00015583	0.000164206	0	0	0	0.000309565	0.00033428	0	4.38122E-05	9.88019E-05	0.00038392	0	0	0.000217947	0.000375717	0	0.000136156	0	9.90826E-05	0.000292854	0	0	0	0.00023604	0	0.000314853	0	0	0	0.000149799	0	0	0.008570269	0	1.87434E-05	0	0.000339682
2.7.1.30	0.89254655	0.891554458	1.267701223	1.004326568	0	0.041705084	0.930089802	1.000146657	0.904259582	2.066579806	0.97350088	0.284929966	0.233049242	0	0.943563359	1.890344237	0	0.977289216	1.107440179	1.094512301	1.101469861	1.485498004	1.913045291	1.049322388	1.11503245	0.407276822	1.020762633	1.141874423	0.955843568	1.112692792	1.257003282	0.948448951	1.42897951	1.418329306	1.453951381	1.142250626	0.39004548	0	1.106343801	1.042266029	0	0.926728311	1.200867696	1.022867237	1.002002917	1.778358903	1.330997919	1.156532975	1.161283394
2.7.1.31	0.496016754	0.82387584	0.909340015	0.526321505	0	0	0.946907986	0.875224946	2.131661104	1.042719066	0.780083417	0.483738729	0.537002022	0.733979003	0.020075144	0.470767966	0.124396384	0.882698967	1.04346902	0.874484391	0.847303071	0.018264436	0.924323194	0.532889571	1.118363872	0.607524581	0.479165876	1.531384609	1.278669783	1.029577622	1.128105286	2.060574795	0.560671463	0.566440873	0.433358068	1.513799278	0.079966119	1.043069669	0.483366692	1.623790312	0.025286825	0.86612784	0.944824744	0.031146776	0.620002035	2.171650377	0.831515955	0.854487964	0.821008451
2.7.1.32	0.007925014	0	0.008456939	0.004646785	0	0.005949498	0.005786615	0.002868591	0.004402705	0	0.011927777	0.001518701	0.001938054	0.001048709	0.007470699	0.007750333	0.002764497	0	0	0.004341706	0	0	0.003484873	0	0	0.004271454	0	0	0	0.003468548	0	0.000532049	0.007493376	0.004513302	0	0	0.003209999	0.005668934	0	0.000942642	0.005624995	0	0.006102872	0	0.010461015	0.007679021	0.057705495	0.056933299	0.006137827
2.7.1.33	0.811297725	0.963942814	0.996823239	1.201126292	1.063255152	0.484746997	1.522862	0.99917415	0.984081928	1.942122366	0.910634899	1.610679924	1.471157969	1.020988529	1.03011797	1.186979806	1.025413913	1.064372348	0.995108611	1.084171974	1.081148884	1.509267967	1.050221407	0.955218679	0.999740919	1.011146029	1.472076333	0.974389253	1.00016616	0.955735358	0.945769366	0.974618523	0.950909946	0.978405103	0.998109651	0.944193615	2.049192211	0.998572134	1.040223171	1.051906605	1.006612739	0.905310515	1.014531088	0	0.874190287	1.009405799	1.078402475	1.12843825	1.034778278
2.7.1.35	0.643229029	0	0.80678449	0.354653682	0.080705523	0.011067385	0.836275483	1.003329701	0.904144967	1.97195308	0.633646443	0.78472013	0.748253868	0.897891149	2.079334376	1.08794297	0.149145115	0.843385083	0.849118856	0.692222584	0.677201249	0.914155193	1.046725194	0.931326477	0.855034335	0.430154666	0.953822599	1.423897209	1.163880403	0	0.638962792	1.832654507	0.829109501	0.968401428	0.786725822	1.358908202	1.003118916	0.926024331	0.703475913	1.011812741	1.01947929	0.796315854	0.279080679	0.030168881	0.524788559	1.789148917	0.73058187	0.750975108	0.82904413
2.7.1.36	0	0	0	0.301908007	0	0	0	0.05317287	0.055011372	0	0	0	0.015882039	0.010209197	0	0.049310821	0	0.027974064	0.00443954	0.056952638	0.073735453	0	0.009319587	0	0.09595654	0.502489583	0	0.012782012	0.965492354	0.043648655	0	0.030003286	0.017732742	0	0.060259627	0.000578153	0.052448061	0.011492798	0	0.27683378	1.016035899	0	0.048125924	0	0.071489165	0	0.063254254	0.189427385	0.83063412
2.7.1.37	0.018251611	0	0.006610621	0.026174642	0	0.026464305	0	0.004762665	0.011704249	0	0	0.023805146	0	0.638268612	0	0.023633674	0.008218902	0.006154636	0	0	0	0.019740247	0.01666602	0	0	0.007459516	0.007242512	0.044365077	0.01339659	0	0.001970968	0.033534833	0.023009229	0	0	0.023168611	0	0.00768305	0.736593175	0	0.024324532	0	0.026621733	0	0	0.000909381	0	0.009212219	0.006545811
2.7.1.39	0.999446987	0.99443988	1.135796315	0.998948146	0	0.002405867	0.026524383	0.983853661	0.018884129	0.985258194	0.850416845	0	0	1.070211136	0.006291554	0	1.075590797	0.67557296	0.516307037	0.546622915	0.561012349	1.074393325	0.952546213	0	1.033054254	1.093174916	0.542495065	1.016351262	0.56414964	1.040969189	0.905588822	1.102057423	0.173300707	0.227237809	0.237102308	0.949630623	0.929502799	0.01227972	1.018436804	0.905809377	1.071413023	0.817532326	0.812443776	0.013026012	0.881750708	0.942515025	0.348182755	0.346725552	0.683823599
2.7.1.4	0.417872531	0.119529259	1.123521879	1.481265065	0.851326832	0.1544573	0.655785706	0.161149126	2.029585106	2.943286277	1.262497527	1.800458	1.804331367	1.094894932	0	1.112182966	0.151129995	0.998587522	0.997701861	1.016010993	0.683835399	1.673884485	0.917910104	2.527234945	0.255245191	0.391762191	0.317635044	1.512287794	1.827785556	1.061277349	1.028588543	1.803456196	0.802520084	0.675858817	0.623830052	1.490301687	0.855132325	0.094234792	0.524820741	1.219744909	1.177853684	0.118340213	0.710676004	0.076575054	1.258143225	2.668704714	1.184476431	1.089154606	0.712802954
2.7.1.40	1.309565664	0	0.893408717	0.922084857	1.048069982	0.44728542	1.012425077	0.962302244	0.493788246	0.912096584	1.330776144	0.908111897	1.005762544	1.063480099	1.035465281	1.05591292	1.150258655	1.543522865	1.529477314	1.466638052	1.514463498	1.078059849	1.939614229	1.06679241	1.449150861	0.449657865	1.293094221	1.937961033	1.108212205	1.017715855	2.109030449	1.91071407	0.970120357	1.080793731	0.962079671	1.876626756	0.964877423	1.064747816	1.351418341	1.550861574	1.078692059	1.19317318	1.240637384	0.926032794	1.241034865	1.718074936	1.117792477	1.093122764	0.963822059
2.7.1.41	0.002469447	0	0	0	0	0	0	0.000538066	0	0.004071158	0.001730534	0.000342533	0	0	0.001523378	0	0	0	0	0.001636889	0.0010202	0	0.003410881	0.003504063	0.002110868	0	0	0.005100861	0.002030432	0	0	0.002547101	0.003686837	0.000172748	0.002421661	0.002488382	0	4.65107E-05	0.004102393	0.001845519	0	0	0	0	0.00099486	0.004062742	0.000359981	0.000370171	0.035865356
2.7.1.45	0.097597142	0.085220188	0.859582453	0.119662605	0	0.869874867	0.760578649	0.133841368	1.911622658	2.096872166	1.166764454	1.410580136	1.599738057	0.075671382	0.134575535	1.345618821	0.073959855	0.761840908	1.006790072	0.82960098	0.991978442	0.580980004	0.856656399	0.022416566	0.109084826	0.871652057	0.264939352	0.98247806	1.858989687	1.095121854	1.426351027	1.076915945	0.827121322	0.637110851	0.570778606	0.946587598	1.997598567	0.079751333	0.456470812	0.476853178	2.068475217	0.469611466	0.538480386	0.059072363	1.182475809	1.961877679	1.00291653	0.947532954	0.511313187
2.7.1.46	0	0	0	0	0	0	0	0	0	0	0	0	0	0	0	0	0	0	0	0	0	0	0	0	0	0	0	0	0	0	0	0	0	0	0	0	0	0	0	0	0	0	0	0	0	0	0	0	0
2.7.1.47	0	0	0	0.002466101	0.005780875	0.014643446	0.014045221	0	0	0.015099492	0.01545809	0.013922905	0	0	0	0	0	0	0.005725502	0.012582795	0.008038503	0	0	0	0	0	0	0.005843083	0.006975979	0	0.011823102	0.011469597	0	0	0.011196301	0.012632047	0	0	0.002172843	0	0.015332753	0.009147875	0	0	0.02575231	0.155727461	0	0	0.035720624
2.7.1.48	0.110475216	0	0.912958159	0.390183055	0.096327329	2.079146206	1.407103932	0.971596109	1.000497406	0	0.180884421	1.891075747	1.892548428	0.11416034	0	1.534182708	0	1.710836737	1.480159428	1.588800649	1.649921281	0.107664922	1.093486267	0.507736583	0.008695967	1.115846556	0.217451222	0.917066876	0.977007141	2.126546923	1.083315826	1.048365504	0.740176356	0.699237434	0.717900346	0.796014389	1.901145818	2.064490949	0.197622982	1.133154387	0.910032233	0.97599467	1.247211187	0.92419636	0.130497961	0.770553211	1.154231171	1.082428686	0.840786019
2.7.1.49	5.983025348	2.808887206	2.48357941	0.317444089	4.229676017	0.72339751	2.210936772	1.998308168	1.713070274	2.102944436	5.012334417	2.763043579	3.018645609	3.384864095	1.919867418	1.233263037	3.153012133	3.29981815	3.41561212	3.289906495	3.392489564	2.258525155	1.826209126	0	2.400673813	4.227919219	2.518225675	2.597511655	4.382876646	1.930065418	2.465101288	2.489509146	2.361708448	2.885378022	2.349377425	2.540254953	2.145774533	2.564369424	2.018096123	1.762119296	0.009167938	2.146927409	1.089880312	2.051179471	4.969989425	2.402493936	1.631650489	1.46657634	2.510990357
2.7.1.5	0.259424019	0	0	0.833719826	0.033860647	0	0.074153843	0.016776531	0.000388699	0	0.02721957	1.382811245	1.409354092	0	0.063493201	1.257265536	0.085166508	0.453562777	0.41023165	0.359302207	0.35889654	0	0.960323655	0.070364933	0	0.583630116	0.285725682	0.687610025	0.874769346	0	0.133433365	1.025806971	0.396143738	0.370102451	0.422723383	0.794244127	0.43814523	0	0.190429956	0.474913571	0.919235419	0.066949429	0.23977636	0	0.075701669	0.877572943	0.567862603	0.443070675	0.206235857
2.7.1.50	0.123490976	1.076167492	0.123106145	0.176653434	1.069508298	0.079607194	0.876503836	0.938886859	1.031256308	0.992928915	0.21165714	0.018142286	0	0.979071216	0.917272525	0.86163686	0.01144872	0.926364498	1.054411655	1.035211134	1.034112562	0.518801125	0.970377994	1.082348596	0.436133892	1.06562255	0.786415366	0.672456472	0.634265351	0.93814119	0.841948138	0.955682629	0.710052717	0.631251225	0.748727103	0.659778181	0.954547704	0.935778184	0.242366809	0.938049484	0.04272249	0.932028049	0.607679802	1.033901409	0.39248093	0.763459313	0.750021701	0.730179935	0.450313428
2.7.1.51	0.162473946	0.068108865	0.872231848	0.112410429	1.012723092	0.070640909	0.050515399	0	0	0	0	0.716490219	0.781623429	0	0.054125279	0.420374173	0	0.307059644	0.283564131	0.304845891	0.358647001	0.045160383	0.027230022	0.05042059	0.114930381	0.015783669	0.275592429	0.491793066	0	0.056893767	0	0.878325616	0.208742288	0.25775723	0.187364233	0.598562933	0.05729658	0	0.130730813	0.436884792	1.036945998	0.837885536	0.084278545	0.013254507	0	0.922842235	0.225392254	0.188782479	0.049977881
2.7.1.52	0	0.003027683	0	0.001057311	0.003291146	0	0	0	0.003571727	0	0	0	0.004380468	0	0.002703601	0.194791905	0	0.00207701	0	0.005123661	0.004126672	0	0.003448843	0	0	0.004681749	0	0.002429638	0.005291043	0	0	0	0	0	0.005053644	0	0	0	0	0.004075001	0.003710997	0.005222046	0.000363209	0.004603137	0	0	0.028303128	0.031236587	0
2.7.1.53	0.158522593	0.013242557	1.094443178	0	0.006151939	0	0.10844102	0	0.044813836	0.990537096	0.050148092	0.04646728	0	0.109386496	0	0.131026081	0.042998435	0.141172677	0.18200233	0.197303547	0.202374445	0	0.062641881	0.067757403	0.107370132	0	0.293704052	0.559511162	0.053862628	0.033511084	0.077739589	0.707484927	0.403967008	0.353872154	0.441325327	0.635822103	0.045729607	0.026497985	0.08004521	0.53159317	0.011791062	0.375317833	0.065695606	0.000545627	0.067652744	0.953046033	0.067835562	0.104217707	0.092176867
2.7.1.55	0.208109904	0.01957264	0	0	0.021246473	0	0	0.004126728	0.014669869	0	0.004075223	0.026225282	0.019762328	0.130220666	0.020260141	0.200708414	0	0.011751793	0	0	0	0	0	0.009420954	0	0	0.267049918	0.195382519	0.014651388	0.002508754	0.015844772	0.468877948	0.125610082	0.088262031	0.078097826	0.231859389	0	0	0.222602687	0.242296369	0	0.013422534	0	0	0.02386653	0.023691796	0.053750463	0.022140043	0.010699667
[truncated: 1,101 more rows]
[truncated: 32 more columns]
