# Supplementary material for: Metabolome of human gut microbiome is predictive of host dysbiosis
Source: Gigascience. 2015 Sep 14;4:42. doi: 10.1186/s13742-015-0084-3 (PMC4570295; doi:10.1186/s13742-015-0084-3)
Supplement: Additional file 6: — All noise-added taxonomic average enzyme function count matrices. (ZIP 14369 kb) [file 13742_2015_84_MOESM6_ESM.zip › AdditionalFile_5/Genomes_0p25SD_d.txt]

SAMPLE	Acidovorax	Acinetobacter	Actinobacillus	Actinomyces	Akkermansia	Alistipes	Anaerococcus	Anaerofustis	Anaerostipes	Anaerotruncus	Aquabacterium	Bacteroides	Bacteroides	Bifidobacterium	Bilophila	Blautia	Campylobacter	Clostridium	Clostridium	Clostridium	Clostridium	Collinsella	Coprobacillus	Coprococcus	Corynebacterium	Dialister	Eggerthella	Enterobacter	Enterococcus	Epulopiscium	Erwinia	Escherichia	Eubacterium	Eubacterium	Eubacterium	Ewingella	Faecalibacterium	Finegoldia	Fusobacterium	Gemella	Granulicatella	Haemophilus	Holdemania	Hylemonella	Ideonella	Klebsiella	Lachnobacterium	Lachnospira	Lactobacillus
1.-.-.-	9.546759858	15.67278326	7.916189477	4.320866579	6.496456278	2.631044496	2.611460858	2.44881847	0.686228128	1.487677354	15.72745138	1.934043377	1.174835708	0.653593254	4.368484394	2.01088388	6.042137161	0.580820746	3.71644801	0.390084269	3.460740632	6.895449062	3.463526732	1.815711492	2.124640509	6.64332446	9.670807469	18.74212391	10.24681629	3.281842088	10.29178812	25.41870963	1.179233939	3.312639573	2.677805403	17.50738556	2.777883185	1.445000169	12.3018738	15.99520403	3.392616239	5.487333377	1.044773248	1.481153124	13.98421652	16.32390717	4.12523594	2.803892382	5.72602892
1.1.-.-	1.378822809	1.256783985	0.212271044	0.211085588	0.013342658	0.774821026	0	0.784502399	2.106088435	0.008786173	2.469138906	1.323255421	1.251939671	0.926087502	0	0.297285212	0.066269744	0.093360954	0.275939383	0.359680221	0.073701396	0.365830904	0	1.185637917	0.072055278	1.628460313	1.057506958	2.861221295	1.994027345	0	1.168298766	3.5014168	0.233571827	0	0	2.589961306	0.039515071	0	0.938763264	2.31183139	1.040225163	0.712174109	0.030132833	0	2.143692191	2.942705544	0.325813129	0.555752332	0.362691909
1.1.1.-	3.850775678	9.827501948	0.73662792	1.635169932	0	0	2.371890622	3.662081951	8.072599877	5.253359659	7.738030993	4.013210829	3.136203147	0.569423177	0.583911558	3.767992261	0.716255834	2.297804171	2.888778681	2.930894842	2.813080458	0.796816	3.482610854	0.57706417	1.754855695	0.554674999	2.871334289	3.570105236	1.470455328	1.540680816	0.972878476	4.615126434	1.448486321	1.176848869	1.317838535	3.214753434	2.084267732	3.368265787	2.299989043	1.771559872	0	1.409985987	1.512985168	0.993472231	7.621181849	4.977525491	2.790837949	2.344357045	2.355861878
1.1.1.1	3.216695655	3.755616949	0.928366803	0.490243574	1.280091679	0	0.316252161	2.300570954	2.253784417	2.966953753	4.421811336	1.233065574	1.540889463	1.615611828	6.098868559	2.841380344	0	1.268727333	1.439653546	0.937576336	1.065726728	0.193331049	0.00890022	0.685513186	1.40700364	0.215269715	1.213328027	2.32655055	1.220924082	3.117093102	0.947484598	2.885972888	0.597288988	0.534395679	0.477667021	2.615077502	0.82207042	0	0.448650709	0.823754597	0	0.130964968	0.84702237	0	5.110136024	3.990240412	1.300003581	1.52828896	1.766594563
1.1.1.10	0.000436442	0.002662486	0.004350137	0	0	0.000800582	0.00423076	0.004820682	0	0	0.133679828	0	0	0.003095179	0.004968704	0	0	0.004369614	0	0.003265505	0.002782417	0	0.002891029	0.002338346	0	0.006672597	0.005471413	0	0.002791088	0	0	0.000714947	0	0	0	0	0.003953137	0.002223969	0.001239654	0.005784033	0.001663002	0.005121901	0.004324655	0.001113382	0.13514319	0	0	0.006289067	0.013192349
1.1.1.100	3.565803017	3.541560246	0.727450177	1.32411155	2.074293808	1.360092359	1.57679586	10.92310263	3.682656754	3.246822179	7.750090223	2.326110776	1.98509992	0.951647975	3.309029707	2.870686949	1.992135922	2.631145097	3.154998922	3.109755738	2.540439681	1.396597632	1.837542192	1.680629593	0.621094256	2.303237888	1.660652067	1.753849914	2.652165202	3.31380056	1.746899804	1.396174654	2.147264143	2.553024995	2.333012825	1.517405536	1.82903764	1.159671815	1.45746007	1.20360374	2.446419459	1.055289111	1.492101581	0.840970911	7.893679981	3.995406905	3.356795232	3.54137319	2.093477423
1.1.1.102	0	0	0	0	0	0	0	0	0	0	0	0	0	0	0	0	0	0	0	0	0	0	0	0	0	0	0	0	0	0	0	0	0	0	0	0	0	0	0	0	0	0	0	0	0	0	0	0	0
1.1.1.103	0.266205368	0	0.019766012	0.203121693	0.943528105	0.057278203	0.204377966	0.051093516	0	0.041360403	0.497671258	0.000504852	0.063160495	0	0	0.549202951	0	0.210332842	0.152885663	0.130966787	0.195642254	0	0.046316114	1.002922912	0.024965286	0	0.320307823	0.775962174	0.028676134	0	0.068615026	0.919868529	0.261471647	0.223139917	0.317614467	0.812572966	0	0.039467027	0.108975195	0.444117502	0.062635166	0.051178793	0.056615965	0	0.458444237	0.881324399	0.375446733	0.370812604	0.151813501
1.1.1.11	0.022416456	0.01144572	0	0	0	0	0	0	0	0.025603363	0.545965704	0.018705464	0.030692001	0.000585803	0.007512961	0	0	0.006996498	0.022430282	0	0.036241002	0	0.021193272	0.002122209	0.05270864	0.007680911	0.01121097	0.236653955	0.011044142	0	1.013357394	0.041296852	0	0.041693622	0	0.188312272	0.033383114	0	0.004906846	0	0	0.039993612	0	0.025363526	0.536608912	0.845114696	0.006886431	0	0
1.1.1.122	0.007484471	0.142594052	0.013853033	0	0	0	0.018652424	0.013355671	0	0	0.303454273	0.044741748	0	0	0.004955937	0.041130457	0.044943016	0.004891713	0	0.008351913	0	0	0.038304849	0	0.013238526	0.007450327	0.043666603	0.029982964	0.019557005	0	0.023464478	0.084042363	0	0	0.003624607	0.090238504	0	0.040593342	0.03523288	0.275731716	0	0.043192692	0	0	0.230593918	0.005870014	0.242908085	0.289251955	0.006776345
1.1.1.125	0.262348256	0	0.019189927	0	0	0.064935387	0	0.027180398	1.524144627	1.943792153	0.620607503	0.063315298	0.182401216	0.151541679	0.01319156	0.174799427	0.063823183	0.472843668	0.542427922	0.50841023	0.602377144	0.548440042	0.009329865	0	0.031748196	0.015350293	0.347534532	0.859073745	0.048624413	0.917143352	0.347809603	0.976247912	0.20007186	0.088140765	0.13525522	0.956013189	0	0	0.304100783	0.488783061	0	0	0.339107476	0	0.732700568	1.690103213	0.227950616	0.301274016	0.439745297
1.1.1.130	0.151394006	0.036939541	1.041480337	0.028383026	0.006570405	0	0.134766897	0.009685758	0	0.00143076	0	0	0	0.04515536	0	0.233992099	0	0.150431121	0.16121796	0.107114144	0.101272432	0.046245155	0.01071945	0	0.052284972	0	0.24309118	0.498713087	0	0	0	0.755472326	0	0.02691349	0.00050429	0.501224114	0.049924159	0	0.12922734	0.494568011	0.035690673	0.232761116	0.031949647	0.037696876	0.004762606	0.127413763	0.07916913	0.137368176	0.051250006
1.1.1.132	0.023185867	0	0.001842776	0	0	0	0	0	0.019662484	0.007688826	0.02599417	0.093720235	0.055689595	0.020349072	0.016955157	0.003606534	0	0.06153199	0.065080299	0.085980985	0.064732489	0.022271457	0	0.00428617	0.004518734	0.005988882	0	0.007019766	0	0	0.004690823	0.006187107	0.02054435	0.015866874	0	0.025780529	0	0	0.010622067	0.01711611	0	0.023952085	7.23532E-05	0	0.030082524	0	0.095012819	0.111891173	0.027036512
1.1.1.133	0.817947698	0.32613172	0.447556464	0	1.129921135	0.901587724	0.452038016	0.032830232	0.943737553	1.016071387	1.22337226	1.98028295	1.988057175	0.200680795	0	1.275416863	0.09743366	0.732733584	0.708933328	0.66290643	0.647002049	0	2.089589465	1.083128637	0.323506681	0.392303038	0.864786737	0.243269679	1.075620061	1.094834733	0.194859247	0.360511245	0.596899829	0.776235354	0.618692006	0.51018721	1.555710597	1.085461592	0.995672072	0	0.011562038	0	0.584483343	0.110627302	1.104476448	0.189185791	1.093343298	0.898889309	0.438500863
1.1.1.137	0	0	0	0.001133021	0	0.000438402	0	0	0.001621145	0	0.002027295	0	0.001582322	0.00213934	0	0.001672877	0	0.000496415	0.000187531	0	0.001487728	0	0.001360604	0	0.001722806	0	0.001145692	0.001270935	0.000309673	0.001869667	0.00167397	0.000206932	0	0.002116241	0.000522336	0.002182749	0	0	0.000866641	0.000893359	0	0	0.000637767	0	0.000807203	5.15956E-05	0.000464624	0	0.072096566
1.1.1.14	0.23795597	0.462318447	0.069499929	0.344226869	1.01475659	0.143408268	0	13.8829143	12.34703363	2.92244261	1.018180236	0	0.216676529	0	0.370839744	2.137379204	0.155479037	1.235694569	1.248925417	0.981452834	0.882981409	0.096254608	0	0.647571091	0.089671464	0	0	0	0	1.363395975	0	0.17228673	0.905769564	1.089806979	0.215470567	0.447917217	0.284794917	0	0	0.667794112	0	0	0.393071286	0.477494996	0.949914166	0.248552157	1.344986425	1.018987329	0
1.1.1.140	0.146810381	0	0.113926681	0.182809453	0.013231484	0	0.07742417	0.104806856	3.87448363	0.122507173	0.099986684	0	0.038723707	0	0.055293731	0.029698861	0	0.249114445	0.280699216	0.316019615	0.383449986	0.058378124	0.014760633	0	0.013647097	0.399442586	0.172546124	0.87217672	0.9567434	0.002223204	0.875239898	1.504097789	0	0.128101027	0.107945884	0.770365823	0.057754126	0	0.23664331	0.625850569	0.053047523	0	0.237824392	0	0.033115427	1.632026429	0.325049117	0.485050312	0.335381416
1.1.1.154	0.159412813	0	0.028438434	0.010889323	0.016858046	0.012156199	0	0.029522425	0	0.045627701	0.007885159	0	0.036308452	0	0	0.217318524	0.024478397	0	0.039203295	0.055603807	0.07987862	0	0	0.006311183	0	0.479412444	0.229530808	0.498317836	0.690078158	0	0	1.175566789	0.037764346	0	0.030727809	0.519119463	0	0	0.283201096	0.696826362	0	0.04164261	0	0	0.054785352	0.130660754	0.108620918	0.104558243	0.072900364
1.1.1.157	2.13519052	1.557790095	0	0.023426782	0	0.006450177	1.723169637	1.143938048	1.053307629	1.122001358	2.227600949	0.088958555	0	0.240074129	0.968616002	0.214230637	0	1.21055554	1.197832286	0.966968678	0.987638061	0.014386004	0.854345205	0.959487583	0.763548612	0.061688397	0.660053245	0.421214732	0.109450551	0.049684244	0.006780459	0.347539355	0.787763602	0.901645868	0.949238945	0.319254379	1.154974712	1.409201755	0.926950228	0.359403734	0	0	0.529609724	1.102315548	2.072019113	1.940164438	0.580275494	0.688906168	0.366942405
1.1.1.158	1.02385536	0.980809098	1.04475901	0.948082497	0.03924094	0.958683679	0.949171218	0.947081587	1.009120319	0.944902592	0.954688159	0.983317948	0.94290655	1.007838811	0.970919429	1.054790495	1.021869935	0.956446031	1.007908569	1.013512757	1.009052057	1.975687833	0.956382601	0.985321998	0.975145846	2.002204794	1.498151411	0.965005367	1.245885691	0.037405621	1.048367496	0.962651603	0.854479929	0.955998605	0.84601204	0.932007028	0.994214467	0.996744729	1.0290519	0.986871011	0.998556597	0.928612301	1.063782461	0.988666294	1.01220995	0.963454263	0.939716161	0.982600176	1.008389241
1.1.1.159	0.159197166	0.095641608	0	0.032599068	0.016174447	0	0.157537446	0.968576083	0.019381754	0	0.058505983	0.09593859	0.067872332	0.012222741	0.012060625	0.843537811	1.020161022	0.106868317	0.141377001	0.140954115	0.108641049	0.446809591	0	0	0	0	0.457134174	0.350242834	0.019395733	0	0.012588903	0.825179529	0.231188751	0.228492168	0.206759994	0.353497966	0.036887739	0.044209551	0.230953923	0.463065398	0.01592434	0.142462093	0.179193359	0	0.09386176	0	0.227025349	0.181993373	0.100567547
1.1.1.169	1.559266244	0.337246202	0	0.431922431	0.986445864	0.134808456	0.175418413	1.166105177	1.939924469	0.969855586	2.497349587	0.911596024	1.051537396	0.623429985	0.088855595	0.909073346	0.193469194	1.051514671	0.889559766	0.945391046	0.908326642	0.35872035	1.080327914	1.56729782	0.76028723	1.946485878	0.388486996	1.011239243	2.182336525	0.038416815	1.689199501	0.967446048	0.34625571	0.517621379	0.464230694	1.30364259	1.594025935	0.909956012	0.253707078	0.910621659	1.936316367	0.219060236	0.736349944	1.07479962	2.530447851	1.802337416	0.887579186	1.143715702	0.802041336
1.1.1.17	0.28932417	0	0.805141445	0.127920049	0.115460366	0	0.11807234	0.105982431	3.923112671	0.060612969	0	0.112228113	0	0.018283199	0.103609996	0.060863859	0.107810292	0.131335529	0.142444104	0.248010265	0.196929592	0.009965691	0.02312097	0.006060526	0	0.381553611	0.311651501	0.780784858	0.881701	0.005682472	0.958789661	0.983552067	0.140774422	0.167554357	0.095808877	0.844121217	0	0.075838259	0.294877677	0.556373734	0.015125612	0.011411223	0.273562071	0.116615556	0.060428482	0.93321334	0.456646439	0.341848559	0.372254908
1.1.1.170	0	0	0	0	0	0	0	0	0	0	0	0	0	0	0	0	0	0	0	0	0	0	0	0	0	0	0	0	0	0	0	0	0	0	0	0	0	0	0	0	0	0	0	0	0	0	0	0	0
1.1.1.18	0.079699372	0	0.09125388	1.003264555	0.188590723	0	0.341050931	0.093857965	6.113419649	0	1.010060521	0	0	0.090821228	0.065849278	0	0	0.630770922	0.575961254	0.413765874	0.56459189	0.066736562	0.117079523	0.002109949	0.318566848	1.02403824	0.143392169	0.482862838	0.82439172	0.95694161	1.328043283	0	0	0	0	0.424943716	0.037473044	0	0.131792684	0	0	0.060690206	0.266756831	0.201078973	0.942220206	1.832745725	0.677047219	0.829766244	0.425136538
1.1.1.184	0	0.297335235	0.006821065	0.01879972	0.03019603	0.0184449	0.030134087	0.026879314	0.013862161	0	0.720715424	0	0.010848879	0.039525109	0.034641594	0.039026735	0.041395442	0.011660021	0	0.012898981	0.014702106	0.041488022	0	0	0.038299993	0	0.028781561	0.010762995	0	0	0.034762231	0	0	0	0.014155634	0.01515156	0	0	0.027648561	0.015900296	0	0.015865185	0	0	0.708657643	0.007949198	0.003798381	0	0.082928202
1.1.1.193	0.573147497	0.002181335	0.030659678	0	0	1.019497155	0	0	0.004252353	0	0.070627167	0.202510131	0.223078962	0.137522071	0.017995393	0	0.018732012	0.02573301	0.064997582	0.025942592	0.037595346	0.513005255	0	0.00298313	0.07725694	0	0.016546918	0.022953212	0	0	0	0	0.030706168	0	0	0.056145555	0	0.010448071	0	0.03603366	0.024361035	0	0	0.034208345	0.0857791	0.010264657	0.13704054	0.091723582	0.064299678
1.1.1.195	0	0.004627561	0.001154441	0	0.003984565	0	0	0.002981221	0	0.001907311	0.005037893	0.005033611	0	0	0.004395996	0	0.000250854	0	0	0	0	0	0	0	0	0	0.004297866	2.90782E-05	0	0.001459078	0.004106073	0.002907609	0	0	0	0.003615368	0	0.000181563	0.003023017	0	0.003580007	0.002289106	0.004872972	0	0.009482412	0.000815398	0.033200791	0.026212984	0
1.1.1.2	0.057673512	0.109659544	0	0.33924186	0	0	0.108653699	0	0.051082215	0.014050978	0.552973862	0.127564684	0.20220939	0.017722438	0	0.150958881	0.626731182	0.124237298	0.054640977	0.123128437	0.064975801	0	0	0	0.508508199	0	0	0.105180189	0	0.948115825	0.592693438	0.041746275	0	0	0	0.019655754	0.040164936	0	0	0.006880127	0	0	0.133715911	0.033710942	0.47616769	0	0.233749396	0.287125964	0.069606273
1.1.1.202	0.009656779	0	0.023142283	0	0.029852741	0	0.039820082	0	0.020769404	0	0	0.053953607	0.056806089	0	0.02667039	0.042290205	0.007226562	0.553897413	0.543181017	0.499363923	0.475552618	0.002450788	0	0.52948295	0.015183135	0	0	0.013658639	0.054466539	0	0	0	0.097702691	0.081455637	0.071547589	0.020256488	0.00130428	0.027290363	0	0.021088324	0.037065099	0.03003976	0.074725647	0.013926721	0.064666394	0.744255659	0.022245914	0.054220617	0.268829986
1.1.1.205	0.977475199	0.926324514	1.008961019	1.959711989	0.96235666	0.929146531	0.995520942	1.066926651	1.004176259	0.932107733	1.50867618	1.107200791	1.034304503	2.052855464	1.001597018	1.004716446	0.963785385	1.097679762	1.144804708	1.116561291	1.109858961	0.968931788	0.998131234	0.995982925	2.281941934	1.553220364	1.042535986	0.876938393	0.958345355	0.935012551	0.989995641	1.033672521	1.065168452	1.069508946	0.963065955	0.969662412	1.045000613	0.941135496	0.863824704	1.047904002	0.996473633	0.978623734	1.020906453	0.971428761	1.502060885	0.933126306	1.121819204	1.074180888	1.11380788
1.1.1.206	0.007108046	0.01987081	0	0	0.025371918	0	0.027113707	0.007971145	0.024471857	0.018976595	0	0.013617602	0.011339333	0.00940816	0.003119344	0.023752575	0.014928009	0	0	0.02777187	0.027336929	0	0.027405559	0	0.017397473	0.004297364	0	0.006126808	0.016724082	0	0.007326292	0.012979152	0	0	0	0.011720232	0	0.006636616	0.006938381	0.018297033	0.004821079	0.004397486	0	0	0	0	0	0	0.003305566
1.1.1.21	0.00037386	0.005945374	0	0.070284053	0	0.017789312	0.031604032	0	0.006380561	0.022309596	0.074495123	0.02210306	0.00215079	0	0.005764967	0.571323002	0	0.065225004	0.046610236	0.026972188	0.061481692	0.018055843	0.018949441	0	0	0	0	0.017365928	0.028033292	1.021208977	0.023653217	0	0	0	0	0	0.028660323	0.021071538	0.032335884	0.00193612	0	0.001965038	0	0.004364866	0.121793691	0	0.141429149	0.156097669	0.028679217
1.1.1.210	0	0.000421528	0.000389961	0.000604238	0	0	0	0	0	0.000708423	0	0.000271966	0.000183395	3.5346E-05	0.00070641	0	0.000512464	0.00053029	0.000506089	0	0	0.000704292	0	0.000325672	0	0	0	0	0	0	0.00031342	0.000563767	0	0.000601122	0	0.000767656	5.75741E-05	0	0	0.000781708	6.8481E-06	0	0	3.50354E-05	0	0.000329942	0.000208832	0	0
1.1.1.215	1.075199174	1.073064218	0.083821398	0.03413787	0	0	0.082147669	0.087255191	0.092060919	0.032604526	0.825718264	0.042791115	0	0.093888606	0.039026571	0	0	0	0	0	0.006837731	0	0	0	0	0	0.215820281	0.90454852	0.034553448	0.058100142	1.200600863	1.04911761	0.037393079	0	0.075246881	0.759075672	0.04184125	0	0.147535461	0.547144114	0	0.176384023	0.082447338	0.096604539	0.773695389	0.944024924	0	0.007282606	0.107103806
1.1.1.218	0.000885899	0.000289548	0	0.095317894	0	0	0	0	0	0	0.004658009	0	3.02819E-05	0.002706145	0	0.000447968	0	0.027820949	0.028771371	0.03399263	0.027508251	0	0	0.000235931	0.099600667	0.004443071	0.000901718	0	0	0.003606388	0	0	0	0.004728	0	0	0	0	0.002768973	0	0.001096048	0.002704296	0	0.003162604	0.001719914	0	0.000119279	0	0
1.1.1.219	0	0.338122787	0.000468028	0.01021297	0	0	0.026049188	0.021351604	0.001915032	0	0.62820952	0.042283405	0	0.032968244	0	0.03994866	0.008719769	0.137867803	0.067706619	0.101217097	0.094071075	0	0.00592982	0	0.029524449	0	0.247699756	0.055489725	0	0.03660567	0	0	0	0.03359053	0	0	0.478535275	0	0.036860676	0.011336683	0	0	0.016161263	0	0.626025507	0.039624403	0.020062584	0.027037278	0.152387527
1.1.1.22	0.925541976	1.17195616	0.178272794	1.086035217	1.029724856	0.902669513	0.971703366	0.962457255	0.12465156	0	1.365399134	2.528433719	2.378147009	0.476183813	1.054954805	1.038598981	0.525406966	0.489021367	0.250870419	0.406938709	0.475105125	0.486738887	1.043012594	0	0.987825261	0.554521067	1.084035779	0.941637078	0.319222594	0	1.088082008	1.079519861	0.528457489	0.254616257	0.317525771	0.920120134	0.387327995	0.363614734	0.380224216	0.413269762	0	0.141636313	0.431433564	0.004070088	1.428907488	1.108945733	0.636600131	0.665592239	0.164084631
1.1.1.220	0.021916796	0	0.006948807	0.009847685	0	0	5.41651E-05	0.011784667	0	0.005193505	0	0.014086296	0.007801089	0.022174536	0	0.016726692	0.832614412	0.002439494	0	0	0	0	0	0	0	0.019219321	0	0	0	0	0	0.002875831	0	0	0.01478691	0.0206373	0	0.014788446	0	0.011273461	0	0.003814624	0	0	0	0	0	0	0.01717451
1.1.1.23	1.015944595	0.928990088	0.952426825	0.51098816	1.028618702	0.437072035	0	1.080683562	0.976510389	0.968950771	0.972509736	0.93302351	1.023193001	0.899202593	0.943345401	1.018599302	1.068332766	0.802960695	0.702527022	0.788554074	0.720046461	0.959056322	0.995662686	0.990803603	1.022910281	0	0.968369482	0.9931844	0.090951647	1.007643215	1.041626108	0.907822588	0.973246415	0.928973084	0.936105866	1.016142311	0.549692329	0	0.21083855	0.50012198	0.063869998	0.826084689	0.777738404	0	1.039447446	0.918451359	0.864273641	0.702185257	0.398561808
1.1.1.244	0.001712564	0	0.003578722	0	7.56453E-05	0	0.001505398	0.002216962	0	0	0.006518557	0	0	0	0.007214066	0	0.006481913	0	0	0.00384415	0.003314078	0	0.004357143	0	0.031929487	0	0	0.106731547	0.001024584	0.007135406	0.004320023	0	0.003592889	0	0.003482886	0.102004504	0	0.007040205	0	0.002331145	0.004840697	0.004681814	0	0	0.00369687	0	0.006395044	0	0.00692211
1.1.1.25	0.714625974	0.926448708	1.088007839	1.107030246	1.166312723	0.835998798	0.414526519	0.905245174	2.882184471	1.873549913	1.901506969	0.865963291	1.170978011	0.850070089	1.017628215	1.330064504	0.984435001	1.027803157	1.214218677	1.272355935	1.184066757	0	0.962072356	0.959737365	1.77874792	0.383521792	1.01661573	1.497393236	1.077862641	0.098366566	1.256246199	1.021613735	1.600156661	1.633961118	1.405886866	1.564543825	0	0.098201179	1.540164778	0.514250453	0.126668065	1.861305944	0.550538932	0	1.869346894	4.210595504	1.250585023	1.248271583	0.712737727
1.1.1.251	0.260067971	0	0	0.065995956	0	0	0.037700402	0.032015469	1.488976482	0.01826159	0	0	0.005604182	0.023962239	0.051069457	0.815578345	0.038620729	0.062471755	0.12710655	0.086329313	0.010496347	0.045801661	0	0	0	0	0.290609053	0.495048246	0	0.99339914	0	0.901232623	0.00510176	0.028770817	0.051767489	0.526431288	0	0	0.253839197	0.534639233	0.041030933	0.154913326	0.008026647	0.050770057	0.004654389	0.568969802	0.287371565	0.26384447	0.079574703
1.1.1.255	0.188776829	0.050153584	0	0	0	0.001952687	0.005701348	0.004363247	0.000710808	0	0.072014926	0.003079826	0.010182892	0	0	0	0	0.005426095	0.006065176	0.014109035	0.014501361	0	0.008889548	0	0	0.004097624	0	0.035709556	0.00348691	0.010541741	0.00957087	0.009213725	0.001866355	0	0.010935048	0.043309226	0.008117796	0	0	0.004763855	0.00640657	0.004773821	0	0	0.075789831	0	0	0	0.005431282
1.1.1.26	0.007186918	0	0	0	0.038845917	0.045222646	0	0.026956282	0.017831771	0	0.276823436	0	0.031286377	0.03248949	0	0.038200058	0	0.120761507	0.127421677	0.069833354	0.073290663	0.030551673	0	0	0.007076732	0.003064609	0.287143301	0.026180565	0.025123395	0.034722003	0	0.037081018	0.029262888	0.031435736	0	0	0.009800694	0	0.045084294	0	0.018990545	0.039362312	0.040689179	0	0.207244812	0	0.021902757	0.056355777	0
1.1.1.261	0	0.048660574	0	0.079864499	0	0.486670364	0.007704348	0	0.970900427	0	0.048146235	0.016650118	0	0.026603441	0.044619485	0.047410084	0.025600519	0.123712044	0.089756018	0.076755602	0.120874645	0.029651045	0	0	0.010264997	0.031673355	0.007236749	0	0	0	0.031808989	0	0.605335152	0.641956193	0.570071794	0	0	0.007312291	0.038984377	0.041633754	0.037335912	0	0.013873152	0	0	0.03921207	0.147213186	0.1388196	0.053110287
1.1.1.262	0.838125211	1.099813933	0.130913992	0.021846899	0.938268899	0.368454183	0.13316881	0.104856946	0.473976899	0	1.391374483	0.865395146	1.090887873	0	0	0.290547982	0.740953778	0.461281631	0.603509842	0.424390419	0.577429182	0.063736704	0.025395062	0	0.166762741	0.098171258	0.448803955	1.278163295	0	0	1.095402055	1.252312969	0.473120737	0.306297337	0.42140605	1.322199042	0.517664217	0	0.777380527	0.42930182	0	0.055909742	0.023178325	0.965918313	1.28604573	2.302953369	0.20976575	0.397311902	0.163812353
1.1.1.264	0.017197178	0.011822077	0.089322008	0.107755842	0	0	0.038210988	0.003500142	0	0	0.229444001	0	0.048414926	0.012311723	0.95441251	0	0	0.003709856	0	0.001109148	0	0.042263614	0	0.013666254	0.120129688	0.021219293	0	0.329846866	0	0.025530131	0.138681203	0.433930042	0.009859262	0	0	0.256600571	0	0	0.117323819	0.5151346	0	0.083576762	0.031263135	0.032214099	0.209438641	0.021451919	0.02156779	0	0.026578836
1.1.1.267	1.02679316	0.955594896	0.965642848	0.885542456	0.940073705	1.007199076	0.165376449	0.024884673	1.033206886	1.051534215	1.022026484	0.923378804	0.988722733	0.875638396	0.964927061	1.000052214	0.89962834	1.03378396	0.904847023	0.991078635	0.917793981	0.997494701	0.995323277	0.972373788	0.977077366	0.460957583	1.037582917	0.962994234	0.047760028	1.076938234	1.050845026	0.99864793	0.967802696	0.872687995	0.831426836	0.981061388	0.445255767	0.000321638	0.99106853	0.552453244	0	1.038642753	0.841435887	0	0.935256722	0.842440053	0.885821337	0.798621509	0.211010699
1.1.1.27	0.163792483	0	0.188195643	0.778558602	0	0	1.589321613	0.123028553	1.919632613	3.007550881	0.130092059	0	0.177615216	1.675313727	0	1.009949293	0.674678817	1.289218477	1.309868753	1.547001533	1.275425622	2.080066782	0.929708914	1.148455822	1.08624384	2.013125416	0.696314428	0.100937974	2.145572131	0.081470605	0	0.103670764	0.611994571	0.772943627	0.897637161	0.078681543	0	0.099701258	0.9946896	0.634122773	1.036791931	0	0.932489462	1.051595563	0.20936944	0.808384936	0.770292567	0.985481067	2.398605975
1.1.1.271	0	0	0	0.011037838	0.974576358	0.053364095	0.074485291	0.048567639	0.082239239	0	0.342048731	1.286388443	1.323404713	0.040524103	0.091962805	0	0.897900741	0.109897402	0.066527577	0.075598284	0.001937911	0.000294636	0.09069652	0	0.113993363	0	0	0.711621413	0.12099666	0.029748183	0.043682818	1.136147672	0	0.04409812	0	0.680438378	0	0	0.260463739	0.660572105	0.048686662	0.165059245	0.127755736	0.052215572	0.222715017	0.306756994	0.06009365	0.026958851	0.049066034
1.1.1.272	0.020499418	0.02783476	0.019324439	0.008237308	0.036551697	0.466287643	0.010830569	0.034930771	0.028030136	0	0.145096376	0	0.037810265	0	0	0.413067331	0.682856062	0.228253111	0.276875159	0.233589922	0.279741777	0	0.960688397	0	0	0	0	0.001792208	0.032782422	0	0.026074146	0.005358557	0.192497019	0.225995271	0.174889649	0	0	0.015484801	0.171287274	0.017266556	0	0	0.122374078	0	0.150752718	0	0.124480833	0.138807394	0.020375077
1.1.1.274	0.546738634	0.961028987	0.1197485	1.699792276	0	0.468829482	0.058163303	0.099453861	0.136115036	0	0.726676342	0.254951415	0.054173049	0.219001439	1.099182792	0.155285983	0.00230828	0.278953459	0.20710274	0.103878116	0.036294351	0.00873579	0.085636958	0	0.493677654	0.654723414	0.631733541	1.990267001	1.568209638	0	1.814179044	2.375066483	0	0.015252782	0	1.789547845	0.15059929	0	0.448387935	1.142533741	0	0.288840332	0.232455708	0.123139551	0.61748326	1.659152439	0	0	0.766532998
1.1.1.275	0	0	0	0	0	0	0	0	0	0	0	0	0	0	0	0	0	0	0	0	0	0	0	0	0	0	0	0	0	0	0	0	0	0	0	0	0	0	0	0	0	0	0	0	0	0	0	0	0
1.1.1.276	0	0.003875199	0.037300197	0	0.018076743	0	0.039616339	0.003020147	0	0.019096519	0.077831816	0	0	0.025036716	1.958997674	0.0220547	0.072071962	0.042641162	0	0	0.058904978	0	0.052010734	0	0.05065528	0	0.048045413	0.034249899	0.021539284	0.007992813	0	0.045765379	0	0	0.057282432	0.083817216	0	0.057133757	0	0.021817446	0.002220763	0	0.041772184	0	0.028992601	0.85608661	0.028960594	0.09406551	0
1.1.1.28	1.026099648	0.837157927	1.170621182	0.002634794	0	1.093015975	0	0	0	0.098066907	0.567645252	1.030351949	0.951072961	0	0.016420648	0.65293802	0.177362288	0.754754286	0.862934227	0.695400117	0.867348347	0.521686449	2.108312507	0.612857152	0.377174267	0.091408887	0.481992479	1.820739082	0.715916297	0	2.084859286	2.081271545	0.479920065	0.419138683	0.427785009	1.734287591	0	0	2.178164342	1.559066722	0.862170409	1.763914556	0.852077851	0.018122037	0.721236127	1.884508686	0.250877305	0.289272295	1.747800707
1.1.1.282	0.204204389	0.044767691	0.000754147	0	0.018964901	0.037138773	0	0.045780268	0.023986101	0	0	0	0.004811252	0	0	0	0.004399073	0.044719942	0.020074962	0.009931277	0	0	0	0	0	0	0.250291642	0.419610216	0.04175443	0	0.015259603	0.900255043	0.047540373	0.005247477	0	0.448171151	0.046667155	0	0.202998059	0.471069789	0	0.069454445	0.028432338	0	0.06433089	0.005924404	0	0.034358815	0.03995548
1.1.1.284	3.034771777	2.773579125	1.617667908	0.919451711	0.1380036	0	0.226989062	0.147209002	1.79291861	0	2.300782013	0	0	0.062514813	0	0.126833797	0	0.120156337	0.156672788	0.366996215	0.026010927	0	0	0	0.172713811	0	1.809519141	1.608062224	0.841285389	0.010023999	2.534846874	1.724397093	0	0.054144108	0.063087684	1.585225892	0.135820183	0.041915379	0.255180809	1.135593224	0.03989397	1.751763429	0.0803644	0	2.342513918	2.355403176	0.668051824	0.92724699	0.534629834
1.1.1.288	0	0	0	0	0	0	0	0	0	0	0	0	0	0	0	0	0	0	0	0	0	0	0	0	0	0	0	0	0	0	0	0	0	0	0	0	0	0	0	0	0	0	0	0	0	0	0	0	0
1.1.1.29	0	0.34857958	1.095913271	0	0	0.601607337	0	0.029925184	0	2.038953037	0.107621321	1.028846503	0.921781717	0.025834784	0.927951468	1.087594347	0.027256794	0.607688134	0.592348597	0.525823472	0.575703287	0	0.110205947	0.397184419	0.037513197	0.048891875	0.683428076	0.063198703	0.038504126	1.974183184	0.03840622	0	0.287776372	0.266494057	0.177033783	0.031534124	0.935107704	0	0.327596754	0	0	0.917277803	0.553445045	0.064173444	0.116138651	0.053266037	0.277095967	0.185734862	0.084271933
1.1.1.290	0.204306418	0.980247678	0.014574949	0.016060047	0	1.084053323	0.016538995	0.024549638	0.055601392	0.044861764	0	0.983470644	0.973112245	0.033728651	0.041724501	0	0.039894033	0.026964422	0.04851627	0	0.090788727	0.056623233	0.011397617	0.088679302	0.073984501	0	0.274843594	0.915114235	0.001110787	0	0.935533387	0.913274428	0	0.049219017	0	0.875530067	0.042114629	0.086025244	0.113084309	0.438450448	0	0.045293017	0.058055436	0	0.007634952	0.821211909	0.074760765	0.050312829	0.090575145
1.1.1.294	0	0	0	0	0	0	0	0	0	0	0	0	0	0	0	0	0	0	0	0	0	0	0	0	0	0	0	0	0	0	0	0	0	0	0	0	0	0	0	0	0	0	0	0	0	0	0	0	0
1.1.1.3	1.324982052	1.717243622	0	0.730208149	0.879565875	1.0361031	0.254489843	1.106041776	2.027841644	0.899394522	0.94102162	0	0	1.023541766	0.897314423	1.92134295	0.911106675	1.184940044	1.057800424	1.206383152	1.199755783	0.942494939	1.037229104	1.049378243	0.969653568	0.95823745	0.825402666	0	0.692544707	0.899943098	0.115555719	0.061745532	1.190227532	1.308432286	1.310313429	0	1.069254362	0.804918038	0.269809536	0.49792297	0.922934989	0.098739014	0.847663158	0.024137232	0.950858925	0.120728392	1.165994901	1.231562431	0.794448962
1.1.1.30	0.87968708	0.716763632	0	0.11663524	0	0.01624759	0.023010649	0.085788756	0	0.06321078	1.368758649	0.070645417	0.058429077	0	0.000190129	0.261589733	0.017613808	0.000849368	0.088552569	0.069556816	0.007124192	0.053941036	0	0.091246986	0.150735304	0.039710951	0.26015414	0.023391787	0.058877961	0	0.029504164	0.065175008	0	0	0.038080259	0.03325519	0	0.073266645	0.059836064	0.050858826	0	0.12744527	0	0.014368931	1.287664253	1.120111001	0.150539869	0.189960853	0.020690544
1.1.1.306	0.014201147	0	0.015331095	0.009286261	0	0	0.005776131	0.010176078	0	0	0.012032371	0	0	0.003828329	0.003530987	0.002591022	0	0.01057053	0.016469247	0.023570493	0.000948984	0	0	0.003892066	0.513759127	0.012338927	0	0	0	0.006213701	0.016334435	0	0	0	0.004772359	0.007771512	0	0.004399238	0.009735025	0.00793466	0	0.001959326	0	0.008467933	0.017617747	0.015405013	0.053190982	0.060829315	0.02695249
1.1.1.31	2.550723998	1.556035887	1.181069486	0.651020926	0	0	0.084190437	0.19325468	0.183428267	1.10604411	2.717413823	0.06303669	0.171378972	0	1.923247676	0.42108168	0	0.274154024	0.266122382	0.350632754	0.313908942	0.903473195	0.115286968	0.138365873	0.777327028	0.591027775	0.071371567	0.267769973	1.091492069	0.849694436	0.317015786	0.044187229	0	0.2081888	0.286053914	0.15738894	0.074530524	0.104069678	0.109089066	0.347138939	1.168607725	0.32984038	0.396968238	0.015122321	2.845503576	1.044033201	0.540471462	0.646051163	0.604735929
1.1.1.312	0.007004697	0	0.008995145	0	0	0.009644828	0	0	0.003528472	0.002726914	0.06758671	0	0	0	0	0.000467503	0	0	0.008193638	0	0	0.003801813	0.002854588	0.004949578	0.000865585	0.001846275	0	0.002120384	0	0.004588158	0	0	0.001890946	0.001791302	0.004184069	0	0.008722885	0.005366372	0	0	0.007610039	0.002185976	0	0	0.075251255	0	0	0	0
1.1.1.34	0	0.022302363	0	0.004862391	0	0.017387637	0.032138114	0	0	0.020297865	0.042203062	0.04317932	0.009623436	0.045948089	0	0.014929809	0	0	0.001600512	0	0.047705918	0	0.001575309	0	0.05291728	0	0.048523322	0.026557601	0.254179361	0.035105268	0	0	0.023859831	0	0.020991767	0	0	0	0.091236551	0.00749173	0.971086025	0	0	0	0.048404643	0	0	0.04275955	0.483492172
1.1.1.35	6.471575963	7.129364344	2.946244427	0.127539078	0	0.307119883	0	0	0	0	6.280388857	0.622392887	0	0.570884815	0.288823918	0.591072751	0.577760255	0	0	0.863134803	0.250051763	0	0.806703928	0.517067309	0.794757684	0	2.079157696	6.245702604	0	0	7.349640953	6.054226032	0.409670651	0.638317919	0.416883695	5.57890761	0	0.051948929	1.637462567	4.093931407	0.585387674	0.814771873	0.74992048	0.206596945	6.279795742	6.784161338	0.149850107	0.199616216	0.671373559
1.1.1.36	1.03747055	0	0.098250841	0	0	0	0	0	0	0.008513222	1.717331918	0	0.029195832	0	0	0.053323363	0.024728171	0	0.105985434	0.099153357	0.100809709	0	0	0.066593396	0	0.062905155	0.276382816	0.011600487	0.080999359	0.099869594	0.034391533	0.044014372	0.010393425	0	0	0	0.034453254	0.071779337	0.078624133	0.089777191	0	0.068114939	0.039424169	0.072375792	1.676365548	0.016531446	0.101121674	0.017222609	0.151887166
1.1.1.37	2.69268789	1.315290627	1.200701331	0.886060243	2.200296407	1.41104276	0.035937439	0.158144889	0.045898625	2.102284804	2.296782157	2.419867518	2.638143395	0.300249535	0	0.091014455	1.252358442	0.215408247	0.259627979	0.335325405	0.170571199	0	1.094421423	0.15013095	1.454971403	0.17725431	1.18944588	1.634434231	0.113069853	0.199098057	0.964369722	1.825541905	0	0.283384931	0.063479106	1.565155433	0.179202131	0	0.172652673	0.579440712	0	1.214126767	0.065030161	0.006930387	2.312615001	2.113650437	0.075095664	0.223282938	0.192199398
1.1.1.38	0.141987348	1.020405169	0.073693479	1.149087587	0	0.015055983	1.002417116	1.035353916	0.934067581	0.981665197	0.207880122	0.121261316	0.071260951	0.095986663	0.89264059	0.916955364	0.646101706	1.160223886	1.182483871	1.251730195	1.148933025	0.001550505	0.077043638	0.975314993	0.268755701	1.883204435	0.331347945	0.845334669	1.588848773	0.107389604	1.106920605	1.037282212	0.871098068	0.983439388	0.819375602	0.927861763	1.106903409	1.081808884	0.768769407	0.732704773	1.98984422	0.014526597	0.455503624	1.118644241	0.178592299	1.342954431	1.074559936	0.945594901	0.772910662
1.1.1.39	0.012720246	0.025259189	0.006529393	0	0.011808981	0	0.013752409	0.005260561	0	0	0	0	0.01775427	0	0	0.004787433	0	0	0.004020756	0	0	0.002884723	0	0	0	0.478618509	0	0.010198582	0.620497112	0	0.01889717	0	0.000361106	0.016753038	0.022153921	0.01391235	0.015779429	0	0.000131934	0.000701694	0.010619834	0	0.010106415	0.008564919	0.007385508	0	0.011494152	0.045079753	0.121974373
1.1.1.4	0	3.163445027	0.146549119	0.00860269	0.031273872	0	0	0.068386895	0	0	0.364649442	0	0.034259773	0.763929296	0.12549727	0	0.104666844	0.016614473	0.003808936	0.262631482	0.055000502	0	0	0	0.596708255	0.131874013	0.13861197	0.23222302	0.146008684	0	0.321167407	0	0.107039302	0	0.00748647	0.309351547	0	0	0	0	0	0.067777526	0.05387653	0	0.402725324	1.789226376	0.238198238	0	0.597262366
1.1.1.40	1.742517423	0.869504588	1.060110031	0.185625541	1.100938573	0.323161622	0.157922926	0	0	0.031183086	1.746280863	1.007566968	0.895393194	0	2.036174195	0.169246987	1.012371189	0.184581325	0	0	0	0	0	0	0	0	0.569883465	0.660339309	0.020883831	0	0.287290563	1.074333641	0.087965363	0.169552013	0.012688828	0.901714873	0	0.181622357	0.319410006	0.367748283	0	0.883551631	0.005290365	0.11690942	1.867928456	1.367938789	0.023650695	0	0.107511968
1.1.1.41	0.066657803	0	0.024764927	0.031493466	0.050385674	0	0.863740551	0.954110332	0.069718164	0.938140119	0.132310544	0	0.006773986	0.041955841	0	0.022126217	0	0.431576834	0.530976733	0.518422965	0.452012524	1.011752309	0.948793178	0	0	0	0.557989768	0	0.053602624	1.002217944	0.062537754	0.057793243	0.195591923	0.272336198	0.190083226	0.070420643	0.071652504	0.002215827	0.056397278	0.07337293	0	0.037196031	0.635837246	0.015358527	0.058458445	0	0.073153651	0.076146284	0.064987605
1.1.1.42	1.624593673	2.110474672	0.01685532	0.759781006	1.120237521	0	0.110878854	0	1.101748914	0	1.269313867	1.045559178	0.906470834	0.968091052	1.122932095	1.034991054	0.777687329	0.510544762	0.500967571	0.349486196	0.370240613	0	0.085107805	0.40366968	1.005274069	0	1.139687125	0.995386341	0.212801085	0.067410059	1.227195924	1.015624607	0.847922819	0.685873496	0.822193124	0.98454101	0.981299698	0	0.203243662	0.716118008	0.113328921	0.205300905	0	0	1.232557748	0.963420474	0.611453468	0.760024474	0.282714651
1.1.1.43	0.001436811	0	0.002097668	0	0.011920499	0	0.006675054	0	0	0.001364386	0.053947837	0	0	0	0.01016515	0	0.006334057	0	0.006698042	0.005634347	0.011340051	0	0	0	0	0.001921273	0	0	0	0.003206659	0.012653316	0	0	0.003541995	0	0.016416676	0	0	0.010385596	0	0	0.007349194	0.013092247	0	0.04349788	0	0.012785884	0.007433317	0.016602851
1.1.1.44	0.210149215	0.078671423	0.95898711	0.833171169	0	0	0.270238942	0	0.001206596	0	0.665645257	1.040222192	0.875702547	1.340037217	0	0.138907349	0.128763066	0.360209625	0.149304916	0.160687357	0.298733995	0.128620033	0	0	1.085101038	1.510358259	0.367780242	0.885383926	1.910485489	0.039465278	1.121387008	1.09647329	0	0.106780987	0.104065234	0.91478412	0.091910349	0	0.21986673	0.963333968	0.911818908	1.107658024	0.573148763	0	0.552574087	0.96520384	0.598306098	0.369227312	1.113044236
1.1.1.46	0.014449234	0	0	0.014599775	0.006680769	0.000432363	0	0	0.002121682	0	0.140089632	0	0.012111644	0.00749839	0	0	0.004492245	0.003627155	0.01115074	0	0	0.00039168	0.000512204	0	0	0.011199797	0.004390287	0.00470468	0.007787891	0.000861276	0	0	0.004403495	0.004666418	0.009937335	0.009736714	0	0.012153966	0	0.011137748	0.00618428	0.010283018	0.006546909	0	0.123929766	0.003832953	0.007933493	0.008668763	0.000780711
1.1.1.47	1.628108782	0.033503047	0.046915267	0	0.047565955	0	0.028466228	0	0.064516376	0.990823738	0.764415638	0.045932368	0	0	0.013868817	0.161039885	0.024272056	0.015294284	0.042154157	0	0.071445915	0.005479842	0	0	0.040464938	0.443274378	0.488157503	0.126919422	0.833911778	0.068166159	0.809280034	0.097685159	0	0.02703757	0	0.052589651	0	0.007418782	0	0	0	0	0.056064636	0.054532012	0.898697216	0.197576089	0.099154987	0.157219543	0.28562412
1.1.1.48	0.028090548	0	0.001410649	0.023190547	0	0	0.021266916	0.02938228	0.010812887	0	0.199650268	0	0.031546838	0.002583706	0.009540761	0	0	0	0	0.026989815	0.007686358	0.019302176	0	0.013793152	0.007663132	0.017799093	0	0	0	0.013614203	0.013933668	0	0	0.028357191	0	0	0	0	0	0.006381831	0	0.007218921	0	0	0.194414945	0	0.114454072	0.119345937	0.041773834
1.1.1.49	1.06420609	0.097352758	1.186180168	0.933406155	0.025308562	0	0.128413185	0	0.057900031	0	1.16284425	0.833492857	1.012458825	0.873132435	0	0	0.022309252	0.204335145	0.014490266	0.089555043	0.192343014	0	0.012025498	0.062470603	1.052985606	0.629301065	0.620709218	0.831972128	0.938383304	0.081328457	1.036529949	1.089391334	0	0.024182008	0.049473759	0.933984665	0	0.055579919	0.039455111	1.051133453	1.001096632	1.08430438	0.460395576	0.014964752	1.027261849	1.060165181	0.449978857	0.303810079	1.132527831
1.1.1.50	0.003979504	0.017577276	0	0.002857889	0.003433967	0	0	0	0.006930294	0	0.113657252	0	0.014541755	0	0.008620384	0	0.024149957	0.021806242	0.009930329	0	0.017581341	0.019380583	0.026082746	0.015720728	0.011983721	0.006146552	0	0	0.019866749	0	0.015694644	0	0.022190396	0.026038394	0.003062234	0	0.006693481	0	0.005361492	0	0.019270218	0	0	0.006960255	0.121321504	0.010552056	0.056946181	0.038997079	0.022709664
1.1.1.51	9.46471E-05	0	0.001870428	0.000823264	0.000971209	0.000921945	0	0	0.002796783	0	0.07419325	0.000125123	0.001464482	0.000207908	0.002978288	0	0.001027232	0.002612575	0	0.002306116	0	0	0	0.001153402	0.002100104	0.002805227	0.002796167	0.000766914	0	0.002078503	0	0	0.002572423	0.000984133	0.003543744	0.001250526	0.003562438	0	0	0	0	0	0	0	0.07820777	0	0	0	0
1.1.1.53	0.224660329	0.017401542	0.02125032	0	0.034293976	0	0	1.00651913	0.004628648	0	0.086088118	0	0	0	0	0.017691001	0.004280773	0.032953772	0	0.050229112	0	0	0	0.007258515	0.084092295	0.02015073	0.023482257	0.03091522	0	0	0	0	0.009049779	0	0	0.038746	0	0.037854217	0	0	0	0.027631305	0	0.017958963	0.145486079	0	0.015590643	0.007894305	0.080927334
1.1.1.56	0	0.036647255	0	0	0	0.027743725	0.018628359	0.017489358	0.035308769	0	0.042708199	0.015839108	0	0.015136864	0	0.025313011	0.013127235	0.006648872	0.034400666	0	0.027286042	0.029443719	0.017393896	0	0.005878198	0.00790126	0	0.039019092	0	0	0.036920062	0.070440702	0	0.031625165	0.027768783	0.06485188	0	0.013399374	0	0	0.039152122	0.02173536	0.035858607	0.03949196	0.003577351	0.592597477	0.021661847	0.00173813	0.064480758
1.1.1.57	0.209451733	0	0.108418877	0.279833701	0.004658391	0.038627168	0.412932791	0	0.007735673	0.07931407	0.31431005	0.140419138	0.067701362	0.117385103	0.043807043	0.303668744	0.048449277	0.172535541	0.251106907	0.186994868	0.28120858	0	0.056067841	0	0.219311549	0	0.334110938	1.049643092	0.357691325	1.099220207	0.218843474	1.047524872	0.26801434	0.294511023	0.233798837	0.9883475	1.047056423	0	0.109488566	0.514701097	0.094653454	0.105947186	0	0	0.465388674	1.815593468	0.30619538	0.184307054	0.266315141
1.1.1.58	0.235387778	0	0.124356677	0	0	0.451600976	0.01283036	0.040167897	0.029994885	0	0.16269909	0.914216873	0.843588267	0	0.009187488	0.367937469	0	0.251741676	0.274621076	0.189658563	0.241526289	0.428240133	0	0.068396005	0.092746366	0.030134125	0.321342678	0.648509884	0.424218287	1.032196893	0.114118059	0.928034667	0.075695203	0.079653787	0.043842919	0.711384488	1.010796972	0	0.22452931	0.462752038	0.033392787	0.060926471	0	0	0.137499403	1.301101853	0.220373359	0.160219231	0.024210305
1.1.1.6	0.072193288	0	0	0.108729144	0	0.076402649	0.301815781	0	2.101527443	1.062282966	0.202892321	0.115970306	0.02052327	0.230916496	0	0.785288508	0.079560279	1.173936614	1.172427325	1.051354363	1.261163282	2.061057343	0	0.464992845	0.119970711	1.593800345	0.191555519	0.804375079	2.004126177	2.015570684	0.561729882	1.049398252	0.772274339	0.698187727	0.796322845	1.045848817	0	0.373389592	0.349267622	0.68088315	1.116565344	0.194253054	0.254291285	0	0.110338566	2.023879804	0.573505866	0.629917801	0.345245174
1.1.1.60	0.687186919	0.55632112	0.050727844	0	0.126502607	0	0.042532299	0	0.92469093	0.078673307	1.653417451	0.135562386	0	0.054206182	0	0.873623197	0	0.306469606	0.534621586	0.417983498	0.517675516	0.110816163	0.086842857	0	0	0	0.365680732	1.371925407	0	0.97898915	0.130093539	2.040447751	0.273804175	0.301943422	0.327844221	1.090715921	0	0.09781045	0.338423331	1.131866338	0.068044909	0.155853688	0.303027987	0	1.707410293	0.891565603	0.477953812	0.640948235	0.051083235
1.1.1.61	0.021888755	0	0	0.036219166	0.000212775	0.041637756	0.004420282	0.971624395	0.991655597	0.045744202	0.697131723	0.049860528	0	0.179512157	0	0	0.047456024	0.255493665	0.263010082	0.284325626	0.264776074	0.006527131	0	0	0.007752841	0	0.042721096	0.021881832	0.009666015	0	0.013357686	0	0.128623455	0.051271153	0.078560002	0.023355187	0	0.007581538	0.14322773	0.048467156	0.04582401	0.0395532	0.031031292	0	0.704477298	0	0.097870212	0.089719726	0.051926004
1.1.1.62	0.012842948	0.015583307	0	0.004252695	0	0	0.005204851	0.014340207	0.01646977	0	0.264289061	0.003481883	0	0	0	0	0	0	0	0	0	0.010720437	0	0.016245096	0.001823204	0	0.006801356	0	0.011810667	0.001206406	0	0	0.008729674	0.008812176	0.0132839	0	0	0	0	0	0	0.01403921	0	0	0.289107341	0.003491718	0	0.000228507	0.000822027
1.1.1.65	0.207370959	2.54591E-05	0	0	0	0	0.008407079	0.00457985	0	0.011445014	0.067711998	0	0	0	0.01109401	0.004773088	0	0.007388865	0.007366132	0	0	0	0	0	0.001205495	0	0.009910084	0.008686908	0	0.004301737	0	0	0.010593109	0.00853749	0.01058253	0.004494694	0	0	0.003591245	0	0.007494108	0.002340328	0.008476245	0.002688498	0.073918978	0.005849023	0.031655003	0.038109981	0
1.1.1.67	0	0	0	0.551800686	0.009656834	0	0.014097102	0.00680748	0.01031944	0	0.006334207	0.090274107	0.053892687	0	0	0.024082253	0	0.014986387	0	0.007103502	0.033147685	0	0.020862081	0.007738197	0.066400251	0.023657502	0.01043506	0.011478289	0.014129709	0	0	0.024566202	0.006782367	0.023282869	0	0.024985864	0	0	0	0.019517213	0	0.008910306	0	0.006711609	0.035129078	0	0.079606533	0.0855306	0
1.1.1.69	1.2144828	0	0.077090992	0.021873981	0.011482067	0.94406881	0.064040299	0	0	0.090147158	0.705146071	0.986263245	0.913214699	0	1.011162403	0.225618917	0.047988731	0.466260936	0.509975196	0.409899611	0.55358907	0.424816326	0	0.086659704	0.082400464	0.527621674	0.237605747	0.497908155	1.1085438	0.021149745	0.459565541	0.578236055	0.14311596	0.029516026	0.04188406	0.599172774	1.590528518	0	0.29607202	0.558453637	1.011607563	0.097438266	0.327231721	0.05210146	0.611333583	0.357039755	0.346767398	0.313251981	0.117222773
1.1.1.77	0.215857384	0	0.881554047	0.226254021	0.00725106	0	0.084582153	0	1.059426113	0	0.117843167	0.928526914	1.091593749	0.562934297	0.007982911	0.436777803	0.043374021	0.296049183	0.25782105	0.216161207	0.374860614	0.965829766	0.967056827	0.943025969	0.034436242	0.015996776	0.301827978	0.614080025	0.412499647	0.085994828	0.135996757	1.001812509	0.863529721	0.855017769	0.901977255	0.591949654	0.928830997	0.064914954	0.245728157	0.588201802	0.088113007	0.082423254	0.391785492	0	0.060719282	0.778426064	0.430617567	0.396005896	0.010288825
1.1.1.79	1.850403676	0.076374108	0.06507991	0.10729717	0	0	0.062264641	0	0.124912098	0	1.540588554	0.087824733	0.083242204	0	0	0	0.05194315	0.112055904	0	0.166953271	0.107052908	0.119108235	0.13039598	0.094067237	0.183514921	0	0.343895671	1.14797266	0	0.131090002	2.075727903	1.641908153	0	0	0	1.308879454	0	0	0.159086812	0.949384658	0	0.255335332	0.164605473	0.183225024	1.805179934	2.887425425	0.077525591	0.184859205	0
1.1.1.81	0.606289684	0.072501275	0	0	0.029266213	0.051143862	0.175678072	0.052456517	0.03111095	0	0.404543984	0.052373418	0.002511133	0.062472633	1.05249784	0.129913692	0	0.080561768	0.089045595	0	0.11014559	0	0	0	0	0	0	0.185841289	0	0.059877487	0.252246986	0.082734207	0.125818288	0.266762285	0.194866271	0.201984382	1.03832319	0	0.012825549	0	0.044240373	0.016127204	0	0	0.49993749	1.131567345	0.125182485	0.181784705	0
1.1.1.82	0	0	0	0.000410667	0.000121285	0.000685702	0	0.000494336	0	0.001183715	0.015794921	0.001320661	0	0	0.000809801	0.0009279	0	0.015629852	0.01621365	0.015942356	0.016303195	0	0.000620676	0	0.033564913	0.000392835	0.001030438	0	0.001242003	0.000140746	0	0	0	0.001257381	9.45716E-05	0	0	0	0.000379235	0.000649625	0.000474284	0.00065062	0.000739622	0	0.01813895	0	0.000949636	0	0.000807376
1.1.1.85	1.045831757	1.064922058	0.944885197	0.837850295	0.918916585	0.414881685	0	1.036024655	0.98034856	0.964038233	1.190248511	1.05056292	0.943616598	0.833595423	1.044279803	0.914797842	0.916518278	0.594130351	0.579845865	0.592620768	0.499601064	0	1.084608654	1.001146205	1.082543851	0.003473896	1.009452424	0.895154645	0.075902826	0.936975163	1.065361468	0.893284568	0.969815763	0.857219062	0.828732564	0.974809236	0.977513854	0	0.296142888	0.567061148	0	0.861401905	0.432050923	0.047318094	1.177651156	1.002390851	1.072302377	0.999581617	0.180470356
1.1.1.86	1.087213659	1.091554944	0.990729655	1.036883789	1.042033382	0	0.210653352	1.004320995	0.985407529	0.05060465	1.131732509	0.9562051	1.028195984	1.68304271	0.947250103	1.066718143	0.908010576	0.695967422	0.701536865	0.691873568	0.672757788	0.019372747	1.078473845	0.992834883	0.911157744	0.060283092	1.093005064	0.984527022	0.102588328	1.020467637	0.932833238	0.975784788	0.854763695	0.857979375	0.823089716	0.989823835	1.08703418	0	0.392576584	0.592600673	0	0.988084067	0.604148351	0.043060837	1.262612494	0.925561335	1.014348581	0.889952257	0.152781711
1.1.1.87	0	0	0	0	0	0	0	0	0	0	0	0	0	0	0	0	0	0	0	0	0	0	0	0	0	0	0	0	0	0	0	0	0	0	0	0	0	0	0	0	0	0	0	0	0	0	0	0	0
1.1.1.88	0.172924068	0	0	0	0.047267673	0.007948875	0	0.044028821	0	0	0.134717435	0.02847893	0	0.066553713	0.013017626	0	0	0	0	0	0.010840549	0	0	0.005490263	0.037948248	0.003624481	0	0.001196583	0.378029037	0.012906257	0	0	0.019033343	0	0.036638184	0	0	0.029357595	0.038171214	0.459327316	0.041184464	0.045641511	0.147565074	0	0.130018661	0	0.121251865	0.123725131	0.786661445
1.1.1.9	0	0	0.006556156	0	0	0	0	0.022067574	0	0	0.40112139	0.014331863	0	0.195441811	0	0	0.00699788	0.028961057	0.027538243	0.009781572	0.018553869	0	0	0.014664729	0	0	0.005714896	0.032192532	0	0.004762313	0.126452717	0	0.016251536	0.015930789	0.002604305	0.010629978	0	0	0	0	0	0	0.006300272	0.004566095	0.393460042	0	0.035018297	0.018154189	0.034192282
1.1.1.90	0.007445421	0.116130411	0	0	0	0.028256499	0	0	0.002433602	0.005111894	0.056555582	0	0	0	0	0.003945034	0	0.104152871	0.098595447	0.148418314	0.132028822	0	0.033058638	0.00434362	0.072724737	0.022532806	0	0.013590278	0	0.001320478	0	0	0.001512943	0	0.014864473	0.062659649	0	0	0.029675074	0.01064195	0	0.013249324	0.027131201	0.003777608	0.024050017	0.855405928	0.00588159	0.007710719	0.414162536
1.1.1.91	0.058045777	0	0.046166171	0.013652882	0.036421756	0.020504623	0	0.010220154	0.030617866	0.013956014	0.808667597	0	0.050395491	0	0	0	0.00452517	0.089571406	0.058014094	0.04039969	0.112219618	0	0	0.046492792	0.145236413	0.009582481	0.029959755	0	0.027128296	0.029271221	0.158631903	0	0.053509984	0.022670979	0.031218596	0.073179161	0	0	0	0	0	0	0.0234208	0	0.77365305	0	0.022372687	0.1033868	0.055534975
1.1.1.93	3.642434827	1.586279602	0.10657627	0.093221487	0	0	0	0.135538789	0	0	2.818991128	0	0	0.145168786	0.112553075	0.052844777	0	0.303174078	0.350029335	0.242314821	0.102233733	0.091364824	0	0.118574587	0	0	0.697860403	0.996219381	0.231259856	0.054888546	0.231069726	1.906101126	0.024927035	0	0	1.191324505	0.05354634	0	0.464196676	1.701261367	0.060270873	0.32565248	0.133335588	0.10982664	2.903001829	3.939797412	0.246965346	0.609941306	0.090512405
1.1.1.94	1.038728314	1.061506491	0.984048054	1.02428758	1.025923445	0.561035685	1.303889746	3.024134336	2.95321696	0.978982853	0.973489518	0.929227523	0.934211847	0.940500862	1.014980238	0.868284372	0.96145485	0.943249777	1.013451255	1.100027077	0.97741065	0.94033022	0.995405833	0.924098695	1.114071591	0.970778173	0.976610379	0.987215325	1.453720214	0.963157144	1.088907277	1.010763874	1.057169191	1.058319107	1.146016995	1.001012504	1.075529261	1.044203486	1.036683994	0.999840422	1.077969884	0.892558331	0.817462881	0.942622739	1.065659962	0.995750877	1.131647842	1.172333024	1.052002406
1.1.1.95	1.990401771	1.413377899	0.854235236	1.070395209	0.780698946	0.971492719	0.334837882	2.990180736	5.608332204	2.917670922	2.336257572	1.21095632	0.813098293	1.08731703	2.837790339	1.806467283	1.205674079	1.798265901	1.874205365	1.754965694	1.920358595	0.838557662	1.08772109	0.794779493	1.006450262	0.785285989	2.071765704	1.216718604	1.293315754	1.029775462	1.258118067	1.167812656	1.17745604	1.42638505	1.561899155	1.422781249	0.946359985	0.279325574	0.887913573	0.303263535	0.189844719	0.81806911	1.888116404	0	2.263323493	3.650039044	1.654314264	1.460354999	0.903533606
1.1.2.-	0.006610257	0	0	0	0	0.007791626	0	0.005088608	0	0	0.307213896	0	0.007830069	0.001912338	0	0	0.00604849	0.002593767	0	0.013549101	0	0	0	0	0	0	0	0.015726375	0.009890164	0	0.014357772	0	0.011654217	0	0	0	0.001656212	0	0	0	0.01356221	0.007256311	0.008306733	0	0.319769864	0	0.048256549	0.046381664	0.000399228
1.1.2.3	1.87172167	0.897618013	0.804558014	0.795987365	0.04995979	0	0.2768293	0	0.015866112	0	1.595516364	0	0	0	0.020438714	0	0.082603826	0.146003263	0.029498736	0.099087309	0.133707059	0.097610855	0.004251	0	0.434039247	0.075818143	0.447665219	0.84621175	0	0.036625966	0.245944136	0.949538411	0	0	0.015836012	0.854990856	0	0.035918995	0.141538807	0.565246861	0.125393249	0.839301036	0	0	1.499915214	1.50670981	0.04675936	0.130669544	0.041223937
1.1.2.4	0.804773967	0	0	0.334929805	0	0.021677658	0	0.068068567	0.065792554	0	1.489738985	0.332973365	0.39816646	0	0.91124662	0.177385377	0	0.065206177	0	0	0.07736048	0.526408279	0	0.067119722	0	0	0	0	0.043748485	0	0	0	0.081586604	0.07453851	0	0	0.050780764	0	0.004533769	0	0.089133677	0	0	0.017797375	1.619660214	0.204334566	0.021705733	0.09899276	0.171293259
1.1.2.6	0.012066213	0	0.009313932	0.018832123	0	0	0.012219077	0.005745425	0	0.01619734	0	0.007889519	0.024308478	0.020641827	0	0.012045106	0.019383831	0	0	0.008504405	0	0.02342379	0.004562766	0	0	0	0.009070529	0.020171702	0	0	0.005553551	0.023516303	0.017240195	0	0.018421084	0	0.013694186	0.004860318	0	0.01074541	0.008327217	0	0	0.01076245	0.005858824	0.023680864	0.020516159	0	0
1.1.2.7	0	0	0	0	0.000768371	0	0	0.000631975	3.42259E-05	0.000624157	0.016332115	0	0.000549182	0	1.53399E-06	0	0	0	0	0	0	0	2.28718E-05	0.000314576	0.000650964	0	0.000593151	0.000490494	0	0	0.000723826	0.000556798	0.000627143	0.000765388	0.00033577	0	0.000141031	0.000794473	0.000106314	2.78366E-08	0	0.000443395	0.000336921	8.97203E-06	0.01711643	0	0.000223462	0.000719408	0.00070067
1.1.2.8	0.058607912	0.027111625	0.849660851	0	0.057478561	0	0.04547101	0.030309179	0.026415592	0.029560041	0.460511064	0.002061951	0.027521309	0	0.008836736	0.053613619	0	0	0	0.064243867	0	0	0	0	0.025697086	0	0.310478651	0	0	0.020748605	0.047817589	0	0	0.052789544	0.026960764	0	0.022153777	0	0.055091487	0	0	0	0.014801561	0.051057952	0.388330507	0	0.096577031	0.017841041	0.00755349
1.1.3.15	1.724811312	0.105088433	0	0	0.809620114	0	0.923960693	0.071837391	2.904644774	0.85529335	1.631198486	0	0	0	4.13901088	0	1.552548329	0.855584318	0.666896772	0.662267126	0.682611611	0	0.093119411	0.021505954	0.446371872	0.05827883	0.495484524	0.27675144	0.205345381	0.115949868	0	0.720777924	0.354044561	0.321337217	0.367669183	0.293551391	0	0	0.995704161	0.526879451	0	0.169136014	0.182178	0.192352893	1.518942308	0.144709666	0.430921535	0.651443089	0.454822563
1.1.3.21	0.021755755	0.029188218	0.035998099	0.024603382	0	0	0	0	0.018909375	0	0.029626345	0.024896135	0	0.010647995	0	0.030664982	0.027637968	0	0	0	0.000389687	0	0	0	0	0.478268501	0	0.034981621	0.989667873	0.01772639	0.003509674	0.000533059	0.009727246	0	0.007012825	0	0	0	0.023261812	0.026855664	0	0	0.11430382	0.012663306	0.100271437	0.0243196	0.10856341	0.146430411	0.293781662
1.1.3.41	0	0	0	0	0	0.004369272	0	0.002428167	0	0.002733909	0	0	0	0	0	0	0	0	0.002983613	0	0	0	0	0	0.004507823	0.004101264	0.00458113	0	0	0	0.004220993	0.000211444	0.004685689	0.002846253	0.002547234	0	0	0	0	0	0.003557317	0	0	0.00074623	0	0	0.02996554	0.033279615	0
1.1.3.6	0	0.499558206	0.004875102	0.002568289	0	0.017881974	0	0	0.01116391	0.018771417	0.17345502	0.003696995	0	0	0	0.015192358	0.016960301	0	0	0.016723912	0	0.007825725	0	0.018017848	0.152587322	0	0.002536567	0.029079147	0	0	0.011264975	0.008229046	0	0	0	0.003137434	0.016264719	0	0.021077088	0	0.014183727	0.019479599	0	0	0.195878151	0	0.158129796	0.138625887	0.006803279
1.1.3.8	0	0.01114322	0.019386774	0	0.008013183	0.017361689	0	0.005545326	0.011457354	0	0.05491387	0.004391858	0	0	0.019093473	0	0	0.02769635	0.013737925	0.032210015	0.028092018	0	0	0	0.730552592	0	0	0	0.000198474	0.01675934	0.121862778	0	0	0.011694228	0.01978628	0.002363324	0	0.016099855	0	0	0.004744397	0.012338813	0.014600425	0.011019051	0.072002165	0.020689599	0	0.011743838	0.003757764
1.1.3.9	0.010119748	0.01077874	0	0.005135182	0.005707014	0.001197525	0.004154022	0.008174169	0	0	0.232182951	0.008374528	0	0	0.007477973	0	0.002600459	0	0.00080451	0	0	0	0	0.001725449	0	0.002070109	0.00296628	0	0	0.01032817	0	0	0.001136645	0.008189867	0.001354489	0.005158521	0	0	0	0.002154634	0.006044852	0.004215288	3.3533E-05	0.000843446	0.219597723	0	0	0.008763457	0.015370611
1.1.5.2	0.444485441	1.754773235	9.32846E-05	0	0.103250039	0	0	0	0.096722833	0	0.278797804	0.09692565	0	0	0.001503372	0.084665031	0	0.068392069	0.052160025	0.05954437	0.016401182	0	0	0	0.101038353	0	0.553382723	0.685411441	0	0	1.088504038	0.981607647	0	0.015334706	0.065099275	0.680589338	0	0	0.147379873	0.432255965	0	0	0.057944761	0.025454756	0.217444479	0.832343303	0.044650508	0	0.092757209
1.1.5.3	1.337833572	0.980497918	2.875839553	1.964230113	0.258564477	0.76304594	1.899063444	0.83716863	1.681180614	0.22879727	1.174101105	0.313919081	0.471462158	0.075630483	3.234898853	0.865760255	0.15913079	1.418988092	1.202797126	1.109908755	1.137824424	0.962915956	1.051624517	0.093412339	1.107628354	0.15375551	1.561369121	3.127527583	0.298638687	0.756810653	1.310553866	3.702269547	1.536941766	1.229903336	1.375598497	3.029083064	0.533224676	0	1.340999943	2.06134136	0	3.494810564	0.709671581	0	1.32963707	4.002274642	0.758164495	0.724968493	0.701177495
1.1.5.4	0.441395246	0.687330008	0.878812477	0.126901007	0	0.102545707	0	0	0	0.121748869	0.346302642	0	0.115148714	0.001511834	0	0	0.9445842	0.042831577	0	0.077080022	0	0.059429482	0.078991838	0	0.800786637	0.119753972	0.149491344	0.696566433	0.010133425	0.12456947	1.914070757	0.835285686	0	0	0	0.638709555	0	0	0.244951025	0.423042868	0.089629755	0.063548941	0	0.079322961	0.271872236	1.748547663	0.158233873	0.262431975	0.079631459
1.1.5.8	0.191116468	0.912549525	0.027761303	0	0	0	0.058323082	0.025888205	0.040318437	0	0.064016237	0	0.002543046	0	0	0	0	0.040863944	0	0.063424918	0	0	0.004689658	0	0.007240603	0	0	0.127363702	0	0.003739602	1.051993571	0.027912959	0	0.052153714	0	0.184766587	0	0.038853072	0	0.000921875	0.033467975	0.017365119	0.032670611	0	0.00181564	1.248037373	0.030811807	0.124729698	0.032305857
1.1.99.-	0.233946404	0.052030953	0.054253696	0	0.01927644	0.006883067	0	0	0.030960695	0	1.064678995	0.000596366	0.060239945	0	0.009970607	0	0.047704865	0.050846172	0	0	0	0	0	0.019048602	0	0.039897076	0	0.031976898	0	0	0.132265721	0	0	0	0.06610309	0.008411079	0	0.036708086	0.013500336	0	0.018025372	0.036410571	0.005222145	0	1.107237391	0.412638585	0.104328898	0.158408315	0.237592911
1.1.99.1	2.107312763	0.764598697	0.091806009	0	0	0	0	0.067571636	0	0	2.231023486	0	0	0	0	0	0.003614135	0	0.081259122	0.076879865	0.205796022	0	0.089258626	0	0.604630353	0	0.371512712	0.736752885	0	0	0.89440447	0.910945848	0.056767749	0.137928414	0.136227775	0.589665524	0.038295977	0.069019953	0.194898844	0.363012072	0	0.240824718	0	0.03761043	2.182291893	1.098856221	0.253565668	0.317061916	0.017114457
1.1.99.10	0.003018352	0.002194502	0	0	0.009017485	0	0	0.009886488	0	0.006555523	0.059570602	0.007657174	0	0.002026574	0.006202711	0.00954492	0.00365738	0.00201805	0.006093869	0	0	0.007529997	0	0	0	0	0.00672156	0	0	0	0.003757798	0	0	0	0.007860118	0	0.007620696	0	0	0.005704098	0.003628114	0	0	0.010045722	0.060103714	0.002323637	0.007539941	0.009532489	0
1.1.99.2	0	0	0	0	0	0	0	0	0	0	0	0	0	0	0	0	0	0	0	0	0	0	0	0	0	0	0	0	0	0	0	0	0	0	0	0	0	0	0	0	0	0	0	0	0	0	0	0	0
1.1.99.21	0	0	0	0.047625391	0	0.007062248	0	0.003405619	0	0.043730109	1.019289021	0.02530138	0	0	0.02213589	0	0.009320469	0.036104225	0	0.024710927	0	0.016219024	0	0.014480603	0	0.042203538	0.034644145	0.026239137	0	0	0.148972046	0.023372427	0	0	0	0.063275448	0.058463602	0.042402785	0.038834783	0	0	0	0	0.048922498	1.026927276	0	0.130397128	0.053537505	0.013671608
1.1.99.24	0	0	0	0	0	0	0	0	0	0	0	0	0	0	0	0	0	0	0	0	0	0	0	0	0	0	0	0	0	0	0	0	0	0	0	0	0	0	0	0	0	0	0	0	0	0	0	0	0
1.1.99.28	0.021815051	0	0	0	0	0	0.026436469	0.019996395	0	0.007861148	0.070328386	0.029299791	0.025662519	0.020276755	0	0	0.018936599	0.021968745	0.019171081	0.035989191	0	0.008674629	0	0	0.048963155	0	0.02181621	0	0	0	0	0	0	0.000652675	0.00185163	0	0	0.002341604	0	0	0.023739034	0.025391272	0	0.028706203	0.041165493	0.01780535	0.023813595	0.01485979	0
1.1.99.3	0	0	0.110554947	0	0.134485683	0.078959321	0	0.008946598	0.096078428	0.089850415	0.665755803	0	0	0	1.985737169	0.117018312	0.878115126	0	0.073533396	0.100991306	0.108348376	0.172798288	0	0	0	0	0.055505955	0.244989486	0.167961963	0	3.148616659	0.007025315	0	0.026874625	0.111499824	0.229827048	0.019773913	0.139375326	0.091263129	0	0	0.135570975	0.135868374	0.027613284	0.532791391	1.747897375	0	0	0
1.10.2.-	0	0	0	0	0	0.001325047	0.001414507	0	0.003370665	0.002974841	0.009193649	0	0	0	0	0	0.004453028	0	0	0.001796542	0	0.000126753	0.000464992	0.003048523	0	0.000859839	0	0.003943041	0	0	0.002999741	0.012788177	0.003667685	2.966E-05	0.003836889	0.003011522	0	0	0.000246378	0	0	0	0	0	0.00533396	0	0.001251275	0.001957654	0
1.10.2.2	1.640878121	0	0	0	0	0.013683573	0.005838735	0	0.078236584	0.075562435	0.930055347	0	0	0	0	0	1.08639757	0.049121994	0.012743429	0.100959859	0.041793708	0.068512476	0	0	0	0.011268765	0.228536531	0	0.036692375	0	0.032898771	0	0.00242395	0	0	0.030534895	0	0.014365645	0.045238623	0.02605678	0	0	0.065941262	0.018249715	0.98672815	0.196984465	0.026324215	0.061563036	0.094163469
1.10.3.-	3.419096189	6.593995076	2.03952346	2.769125291	1.56194211	1.165949848	0.867594648	0.632382406	0.168280391	0	7.321050458	2.200136145	2.288627427	0.227431092	2.363123003	0.036148738	1.133026473	0	0.148416656	0	0	0.311021067	0.075820235	0.042669898	1.213007085	1.551396287	3.475864124	6.63653201	0.886860041	0	5.344131468	6.441201168	0.248472162	0	0.041593578	5.850454224	0.518958651	0.602797661	0.680336131	5.23322023	0.053666816	2.743446322	0.442264202	0	6.708410132	8.749894826	0.961810218	0.693967403	2.394477469
1.10.3.12	0	0.057959053	0.068959598	0	0	0	0	0.079042804	0	0.006086262	0.197628985	0	0	0	0	0	0	0.064107429	0	0.13557332	0.102529375	0	0.023149379	0	0	0	0.078442003	0	0.024621271	0.0831719	0.029834387	0.083996682	0.00684102	0	0	0.05322286	0	0	0	0.065242532	0	0.033893712	0.092617995	0	0.199711656	0	0.032623458	0	0
1.10.3.2	0	0	0	0	0	0	0	0	0	0	0	0	0	0	0	0	0	0	0	0	0	0	0	0	0	0	0	0	0	0	0	0	0	0	0	0	0	0	0	0	0	0	0	0	0	0	0	0	0
1.10.3.3	0.010407852	0	0	0	0	0	0.015513741	0	0.009811424	0.005682215	0.227205066	0.011163174	0.002357557	0	0	0.013798887	0	0	0.004542564	0	0.010989886	0.001688782	0.013271616	0	0	0	0	0.021568591	0.006840695	0	0.000682348	0	0.004428222	0	0	0.028196627	0	0.011885282	0	0	0	0.00914337	0.017515967	0.017161405	0.221966311	0.013744857	0.014663556	0.013161079	0.043751275
1.10.9.1	5.31583E-05	0	0	0	0	0.000161016	0	0	0	0.000191603	0.00878612	0.000380243	0	0.000216838	0	9.05848E-05	2.37187E-05	0	0	0	4.06073E-05	0	0	0	0.000108116	0.000268443	0	8.86393E-05	0.000350772	0.000192243	0.000155697	0	0	0	0	0	0	0	0	0.000375375	0	6.81835E-05	0.000158175	0	0.008775275	0.00041622	0.000343491	0	0.00034921
1.10.99.2	0	0	0	0	0	0	0	0	0	0	0	0	0	0	0	0	0	0	0	0	0	0	0	0	0	0	0	0	0	0	0	0	0	0	0	0	0	0	0	0	0	0	0	0	0	0	0	0	0
1.11.1.-	0	0.02857612	0.01985362	0.144941695	0.039372772	0	0.21074114	0	0	0	0.173690303	0	0	0.01528182	0	0.020026592	0	0	0.009077795	0	0.009372595	0.00220311	0.024662243	0	0	0	0	0	0	0	0	0.043925561	0	0	0	0	0	0.025602435	0.013238858	0	0	0.029700617	0	0	0.239350661	0.0068511	0.140212681	0.159914848	0.334660606
1.11.1.1	0	0	0.012225003	0.01014808	0.031510738	0.008904788	0	0	0.012446851	0	0.006199418	0	0	0.007443333	0.030284516	0.016515198	0	0.002906933	0	0	0	0	0.016325369	0.027602026	0	0.489026349	0	0	0.886230218	0	0	0	0	0	0.003895357	0	0.025393447	0.030723818	0	0	0	0.033029046	0.006003476	0.02830948	0.012532541	0.007434969	0	0	0.519399137
1.11.1.10	0	0.786142425	0.046410303	0	0	0.083558263	0.467204619	0	0.034945889	0	0.971314937	0.016634097	0	0	0.092275269	0.184500313	0.01747163	0.362603364	0.39148907	0.429437464	0.317930702	0.018248663	0.031251594	0	0.019773835	0.443579109	0.151324395	0	0.942939863	0.015807822	0.238633771	0.025755798	0	0	0	0.01772472	0	0.059133817	0	0.067566914	0.063234034	0.087764826	0.058652422	1.032634759	0.918339197	0.784312517	0.402479144	0.349061548	0.001796306
1.11.1.15	2.611150622	2.399274144	2.093346417	1.836351255	1.241585376	1.988640396	2.362594978	0.824771445	0.826978505	1.196897422	3.614792214	3.313465398	3.433495425	1.243072273	1.914641277	1.034194512	3.364076489	1.665041427	1.563108942	1.267234606	1.724429637	0.220688762	1.971520187	0.06154275	2.93493858	2.267576512	1.614199263	2.908186826	1.368614365	0.961030991	3.950345029	2.904075341	0.824968374	1.003471221	0.856210361	3.185056245	0	3.243897242	1.524901587	2.056983711	0	2.987128359	1.492851236	2.839374815	3.723521427	3.806238186	0.953601669	1.261766349	1.324436552
1.11.1.21	0.682784721	1.264085285	0	0.376164175	0	0.136075933	0.18339176	0.114500715	0.078323961	0.153977082	1.505485354	0	0	0.172988647	0.114195955	0.072016648	0.183179254	0.053378361	0	0.225804741	0.177604452	0	0.001841557	0.13719831	0.134490275	0	0.92474566	1.535520317	0.137301038	0.090392826	1.646063362	2.333946827	0.104750951	0	0	1.730021501	0	0.156124963	0.307105775	0.919537478	0.15662047	0.299027776	0.085731314	0.136210551	1.558897544	1.866921015	0.400857011	0.232945056	0.09969872
1.11.1.5	0.425451569	0.0747899	1.014005081	0	0.963565285	0	0.00786702	0.092570576	0.069250433	0	1.27216275	0.67154596	0.517027123	0	1.100101864	0.051854078	1.428341157	0.118807118	0.020284006	0	0	0	0	0.073153385	0.130662652	0	0.189998818	0.694831139	0.08972236	0.071218454	0	1.010734859	0.059201107	0.08837013	0	0.667934983	0.044303659	0.044261561	0.169162574	0.521097321	0	0.241613404	0.087638017	0	1.22304822	0	0	0	0.173504376
1.11.1.6	1.769287327	1.624326737	1.005353459	0.224351085	1.010157843	1.123370522	0.289879943	0	0.049738182	0	1.184721178	0.697848094	0.613851069	0.060861087	1.007282285	0.0737997	0.565073008	0.004535246	0.014806043	0.242357784	0.09938633	0.026301706	0.084800173	0	1.035627995	0.372840549	0.895190173	0.893231667	0.489242865	0	1.375202656	1.053382478	0.0802461	0.091815748	0	0.980266534	0	0.128933701	0.126298905	0.368937797	0	0.803600784	0.094817738	0	1.15974698	1.093218815	0.419401871	0.312172096	0.103065889
1.11.1.7	0.165749122	0.568069164	0.040335211	0	0.014211573	0.048326539	0	0	0	0.048665873	0.851915935	0.030102668	0	0.016899144	0.02994407	0.043218051	0	0.002904323	0.030151802	0	0.021448798	0.000309865	0.048503625	0	0	0	0	0.043854211	0.037664577	0.005243429	0	0	0	0.035462312	0.040148439	0.01276448	0.030240685	0.013890907	0	0	0.026257451	0.045105642	0.012126196	0.028821176	0.853300019	0.036202847	0	0.002316157	0.038898618
1.11.1.9	1.72054795	2.292660147	0	0.102889792	0.109911441	0.132843429	0.793322089	0.130455489	0.140917994	0	1.196961736	0.679816748	0.669421098	0	0	0.077474734	0.107718324	0.757176728	0.805919233	0.75494879	0.664536906	0.132373309	0.925618479	0	0.263159864	0	0.909439874	0.849815738	0.508108857	0	1.168906109	0.862745893	0.241010429	0.246159068	0.065153555	0.968676476	0.092366896	0.56725978	0.942046302	0.625090311	0.86741738	0.242600381	0.683962158	1.128545571	1.08058115	1.311011984	0.332482044	0.473347116	0.396531844
1.12.-.-	0.002612152	0.007961809	0	0.007820742	0.001959647	0.005016815	0.002355944	0.005332362	0	0.004655642	0.010981652	0.004523387	0	0.002641686	0.003817674	0.002925048	0.003472681	0	0.004161044	0.007811665	0.001285569	0.007378141	0.000997055	0	0.001148078	0.007911134	0	0.004979013	0.000379459	0	0.001757351	0.001512852	0.000986523	0.00671352	0.004511746	0.00346424	0.001216435	0	0.000907048	0.007931462	0.007587585	0	0	0	0.018817831	0	0.004773554	0.008124905	0
1.12.1.2	0.00529443	0	0	0	0	0.007964491	0	0	0	0.001800964	0.292888357	0	0	0.00378353	0.009253446	0	0.003364744	0.009745736	0.008562215	0.00684976	0.007980359	0.011914203	0.0071883	0	0.007293538	0.005136412	0.008873237	0.001179056	0	0	0	0.003304799	0.012737516	0	0.002677926	0	0	0	0	0	0.010601517	0	0.008802358	0.006022999	0.275319618	0.000437261	0.007041437	0	0.012134478
1.12.2.-	0	0	0	0	0	0	0	0	0	0	0	0	0	0	0	0	0	0	0	0	0	0	0	0	0	0	0	0	0	0	0	0	0	0	0	0	0	0	0	0	0	0	0	0	0	0	0	0	0
1.12.2.1	0.003968081	0.017849115	0.004250254	0.020850926	0.019061881	0.018382841	0.001072428	0.0191189	0.012198707	0.009415299	0.025220268	0	0	0	0.020350099	0.012366628	0	0.33399897	0.328793695	0.338966143	0.309194831	0.009419726	0	0	0	0.014706021	0	0	0.02174581	0.021847818	0	0	0.0129913	0.019084575	0.014014395	0	0	0	0.519990089	0.019791097	0.016874644	0.011267184	0	0	0.007705627	0	0.047327766	0.039930775	0.041308482
1.12.5.1	0.035325609	0.043232378	0	0	1.068473591	0	0.024869705	0	0	0.077568992	0.146237934	0.000399551	0	0	0	0.05099643	2.77527448	0	0.034306369	0.064139611	0.077123996	0.079598438	0.03678505	0.029587109	0	0	0.048871721	0.02863582	0	0.047892612	0	0	0.012976699	0.034441849	0	0.07266128	0	0	0	0.063125175	0	0	0.073138706	0.033363497	0.053696248	0	0	0.013163252	0.053514272
1.12.7.2	0.000137465	0.087183474	0.071007591	0	0.203738071	0	0	0.113275611	1.669309162	0.057958821	0	0	0	0.164724132	8.055715622	0.229268771	0	0.949373472	1.295573649	1.117068313	0.953123975	0.139760587	0.136702559	1.031705384	0	0.05407907	0	0	0.103161024	0.209866931	0	0	0.597164955	0.723223693	0.400085963	0.137940082	0.055549313	0	0	0.08029525	0.042573623	0.212402366	0.915160079	0	0	0.081107546	0.492858128	0.345045465	0.098198158
1.12.98.1	0	0.000178923	0.000107075	0	0	0.000441459	0	0.000319053	0.000439071	8.29585E-05	0.009112411	0	0.000376455	0	0	0.000120374	9.56023E-06	0.000384604	0.000521254	0.000808816	0	0.000257753	0	0.000350433	0.000257469	0	8.14025E-05	0.000463927	0.00076079	0	0	0.000284264	0	0.000241601	0.000235745	0.000290374	0	0	0	0	0	0.000254359	0	5.76851E-05	0.009328855	0.000667741	0.000368591	0.000347598	0
1.12.98.2	0	0	0	0	0	0	0	0	0	0	0	0	0	0	0	0	0	0	0	0	0	0	0	0	0	0	0	0	0	0	0	0	0	0	0	0	0	0	0	0	0	0	0	0	0	0	0	0	0
1.12.99.-	0.027553591	0	0	0	0.01436796	0	0	0	0.004627152	0	0.002818974	0	0.024073758	0.016059351	0	0	0	0.004304753	0.008510227	0.012040866	0	0.024112256	0	0.004636223	0	0	0.023782465	0.001265623	0	0.020907229	0.011407013	0	0	0.002852631	0.024517481	0.004876693	0.022627968	0	0	0.01198723	0	0	0.011773329	0.014708071	0.021417495	0.019247396	0.020692063	0.018882252	0.026240828
1.12.99.6	0.660543126	0.256419067	1.935555179	0.260432774	1.743363622	0	0.240553978	0.227317161	0	0.11974064	0.082588494	0.158442585	0.196793092	0.185723284	8.179826871	0.254351504	0.079500478	0.425905715	0.439899836	0.788915234	0.537466036	0.094111765	0.002349497	0.293931239	0.251983927	0.177609707	1.900765569	2.199826156	0.046888869	0.227462561	0	3.74595065	0	0.0798174	0.107145022	2.297376631	0.273517872	0.072563446	0.607311101	2.108387534	0	0.737558857	0.046045689	0	0.035566754	0	0.400968511	0	0.517583568
1.13.-.-	0	0.000234774	7.13148E-05	0.000142605	0	0	0	0	6.26868E-05	0	6.97151E-05	0.000113885	0.000126345	0	0	0	0	0	0.000109538	0	0.000270744	0	0	0	0	0	0	0.004079262	0.000282964	0.000290598	0.000143407	0.000105195	0.000136678	0	9.35711E-05	0.004044776	0.000108033	0	8.16506E-05	0.000294273	5.97143E-05	5.04674E-05	0.00019883	0.000122413	0	0	0	0	0.000287215
1.13.11.-	0.002400234	0.003211496	0	0.007408215	0.005816999	0	0.005452644	0	0	0	0.03409834	0	0	0	0.002336336	0	0.009266626	0	0	0	0	0	0	0.00176863	0	0.008690148	0.007329824	0	0.00495893	0.00569195	0.003326881	0	0	0.007274722	0	0.005640901	0.001929538	0.002632477	0.003972523	0	0.000861336	0.001708188	0.004342665	0.008972741	0.026466918	0	0	0.008737024	0.008535347
1.13.11.1	0.397186119	0.872800133	0.039827373	0.06780122	0.027433421	0	0	0.042570477	0	0	1.249505906	0.081692801	0.069599256	0	0	0.070592891	0.052411758	0.07045679	0.065883847	0.125692416	0.070037624	0.004937551	0.02274655	0	0.276167753	0.029482006	0	0.095506079	0	0.023020612	0	0	0.023324933	0.01219086	0.049918105	0.047371759	0	0	0.015043826	0	0	0.03588623	0	0	1.137794919	0.750220158	0.109308612	0.068572815	0.13731213
1.13.11.11	0.551590739	0.042383961	0	0.041064003	0	0	0	0	0	0	0.730856486	0	0.033636757	0	0.00913009	0.007422797	0.037193434	0	0.02792204	0	0	0.005686723	0	0.050464065	0	0.025975168	0.295918201	0.0547905	0	0	0	0.044982487	0.043355145	0.0021681	0.00311237	0.027838004	0	0	0	0.032265874	0.001612662	0.040167322	0	0.03657151	0.78800028	0.033658607	0.07349587	0.068351395	0.006713718
1.13.11.15	0	0.035955803	0	0.024670116	0	0	0.016343804	0	0	0	0.574141785	0	0	0.035377426	0	0.011055071	0.032899832	0.012802762	0.005014823	0.003457734	0	0.031519933	0	0.044006572	0.007439399	0	0	0.486752979	0.018054769	0.028421861	0	0.307165924	0	0.0362857	0	0.434549304	0.047587183	0	0	0.282317783	0.042307491	0.007965625	0.007752734	0.029853682	0.507726959	0.828327951	0	0	0.108892552
1.13.11.16	0.204315729	0.134630212	0.02681749	0.017621328	0	0.039280629	0.019934135	0.008004685	0	0.026971116	0.118210247	0	0.018624146	0	0	0	0	0.003934458	0.01078507	0.035997007	0	0	0	0.004248839	0.007315909	0	0.255515672	0.325504952	0.01113386	0.023194694	0	0.783054452	0.000154244	0.015251764	0	0.30878695	0.024345009	0	0.08596852	0.51559273	0	0.106882913	0	0	0.153313075	0.851463493	0.018072286	0	0
1.13.11.2	0.376491209	0	0.028319497	0.064388465	0	0.030300068	0	0	0	0	0.365272877	0.020404829	0	0	0.012069032	0	0	0	0	0.009231919	0.002535761	0.025639053	0.027044716	0	0.014245277	0	0	0.043250329	0.047285447	0.011909631	0	0.040938677	0	0	0	0.012563998	0.01824286	0.0081432	0.006488476	0	0.000788449	0	0	0.023364086	0.355408436	0.115380538	0.0491402	0.031509718	0.035742532
1.13.11.20	0	0	0	0	0	0	0	0	0	0	0	0	0	0	0	0	0	0	0	0	0	0	0	0	0	0	0	0	0	0	0	0	0	0	0	0	0	0	0	0	0	0	0	0	0	0	0	0	0
1.13.11.24	0	0	0.000315278	3.98017E-05	0.000325388	0	0	0	0	1.63378E-05	0.00038172	0.000294447	0.000385245	0	0	0.000366904	0	0.000258862	0.000212977	0	0	4.86166E-05	0.000327173	0	0	0	0	0.000199933	0	0	0	0.000184885	0	0.000272073	0.000319629	0.000198731	0.000393353	2.64948E-05	0	0.000340682	0	0.000221394	3.88025E-05	0.000229924	0	0.000196998	0	2.15453E-05	0.000288708
1.13.11.27	0.76567929	0.773343674	0.090727544	0.080958341	0	0	0.035456038	0	0.066391603	0	1.713119062	0.116217051	0	0	0.046374449	0	0	0.064066097	0.077342926	0.022406745	0	0.04948325	0	0	0.067411752	0.02244637	0.140859316	0.217678503	0.070127458	0	1.074422349	0.015646549	0	0.07306524	0.021381253	0.113631573	0	0.00189469	0.099938107	0.028859062	0.044214324	0.071408461	0	0	1.753399325	0.743330829	0.375809374	0.344325026	0
1.13.11.3	0	1.571609914	0	0	0.032650918	0	0	0.060365273	0.031772741	0.091888702	1.2107171	0	0.007245145	0.021399931	0.028672256	0.100680855	0	0.057570543	0.049302432	0.025546124	0.09588573	0	0	0	0.370075537	0	0.037098809	0.221423638	0	0	0	0	0	0	0.109996087	0.234550008	0.025100561	0	0	0	0	0	0.038211875	0	1.300354389	1.999903542	0.322407077	0.164125601	0.050687487
1.13.11.33	0.003587331	0.002453654	0	0	0	0.004151886	0	0.003379043	0.004290067	0.004633031	0.028276247	0.001944308	0.005222126	0.002550993	0	0.004345149	0	0.000431212	0.003806849	0	0	0.001582525	0.004979838	0.001497367	0.000386893	0	0	0.006863069	0.004492432	0	0.003902869	0.002323328	0	0.004651065	0.004211706	0.00657754	0	0	5.86627E-05	0.002139715	0.000963382	0	0	0.000987754	0.029067963	0	0.000594245	0.001531233	0.00068067
1.13.11.34	0	0	0	0	0	0	0	0	0	0	0	0	0	0	0	0	0	0	0	0	0	0	0	0	0	0	0	0	0	0	0	0	0	0	0	0	0	0	0	0	0	0	0	0	0	0	0	0	0
1.13.11.37	0	0.011534681	0	0	0	0.00768673	0.00962039	0	0	0.000916078	0.143540075	0.009918396	0.010128609	0	0	0	0	0.026605015	0.00485957	0.014343161	0.011883951	0.009214889	0.003188813	0.001257677	0.041275704	0.005072079	0.008348547	0	0	0	0	0.004296372	0.010700894	0.008394106	0	0.01122103	0.008661826	0.000703012	0	0	0	0	0.003470401	0.002932848	0.129823903	0.000334679	0.020211111	0.022480142	0.006555917
1.13.11.38	0	0	0	0	0	0	0	0	0	0	0	0	0	0	0	0	0	0	0	0	0	0	0	0	0	0	0	0	0	0	0	0	0	0	0	0	0	0	0	0	0	0	0	0	0	0	0	0	0
1.13.11.39	0.1749468	0.042645837	0	0	0.050944454	0	0.013131445	0.004617086	0.003468161	0.022904337	0.209098607	0.098469303	0.043376316	0.051600746	1.045212384	0.053062735	0	0	0.004977882	0.046772125	0.063139719	0	0	0	0	0.063393624	0.025257529	0.079681081	0.007320954	0.03864789	0	0.03947639	0	0	0.045633129	0	0	0.008444529	0	0.046499533	0.035828699	0	0	0	0.169231534	0.003112688	0	0.002493076	0
1.13.11.4	0.227725459	0.115027707	0.041234419	0	0.032058314	0.003102197	0.032302596	0	0.493652043	0	0.359874296	0.019168718	0	0	0.040194786	0.03982233	0.012912242	0.024859479	0.015008949	0	0.054534825	0	0	0	0.075990254	0	0	0.276424811	0	0	0	0.258231024	0.024899177	0.00595433	0	0.200443139	0	0.005457353	0.037397298	0.262287565	0	0.049679636	0.32843672	0.033342787	0.379707831	0.02447725	0.045569254	0.021472394	0.059829207
1.13.11.41	0.008296053	0.009597368	0.011725552	0.012542925	0.011779512	0.010835905	0	0	0.007247769	0.012705912	0.285786424	0.009582703	0.003458791	0.006006231	0	0.011012703	0	0.00648204	0.009169575	0.011835439	0.00698089	0.001163082	0	0	0	0.001003304	0	0.020510619	0.009233813	0.003573154	0	0	0	0	0.011901917	0	0.001705142	0.002615891	0	0.009533239	0	0.000394387	0.015690403	0.015470363	0.293446272	0	0.046322142	0.053979898	0.026299619
1.13.11.5	0	0.021937101	0.0210203	0	0	0.048540214	0	0.007519309	0.034153636	0	0.757398019	0	0	0	0.046676288	0	0.002628701	0	0.017211316	0.031142947	0.071584556	0.046279874	0	0.041041317	0	0	0.029238931	0.067537729	0.006739738	0	0	0	0.019783287	0	0	0.028882365	0	0	0	0	0.004881885	0	0.039435049	0	0.736511033	0.015615924	0.142117172	0.173255688	0.047748652
1.13.11.52	0	0.001877445	0.00223377	0.004748722	0	0.001802529	0.00525203	0	0.004438626	0.004249263	0.001547498	0	0	0	0.004766761	0	0	0.006111845	0	0.003645471	0	0	0	0	0.002203262	0.004311871	0.245272684	0.006223325	0	0.004767489	0	0	0	0.000253077	0	0.00494705	0	0	0	0.002327465	0	0.006840342	0	0.000623625	0	0.002451756	0	0.000105935	0
1.13.11.53	0	0	0	0	0	0.05655882	0.084471749	0	0	0.082185545	0.059466836	0	0	0	0	0.04241075	0.015436238	0	0	0.057274325	0.081858974	0	0.106211096	0.001784448	0.110989561	0.119022712	0	0.567360702	0	0	2.212430428	0.043886949	0.019070228	0.060643389	0	0.354206414	0	0.113884777	0.024237848	0	0	0	0.06232105	0	0.003615375	1.73281565	0.205159858	0.151252041	0.088641694
1.13.11.56	0	0	0.000303841	0	9.49391E-05	0	0	0	0	0.000251021	0.008740357	3.038E-05	0.000159119	0	0.000265591	0	0	0.000111827	0.000362296	0.000148862	0	0	0	0.000352406	9.93974E-05	0.000300989	0.000223414	0	0	0	0	0	0	0	0	0.000153351	0	0	0	0.00014327	7.95124E-06	0.000127884	0.000238104	0.000214713	0.008204065	0	0	5.52269E-06	0.000365736
1.13.11.6	0.013026311	0	0	0	0	0.013364524	0.009456982	0.001523832	0	0	0.088519445	0	0.004464139	0.012179968	0.006352253	0.008560761	0.000478304	0.00951527	0.003300456	0	0	0	0	0.008174261	0.017149954	0.007055607	0.00124428	0.021507765	0.001786076	0.009178752	0	0.009896758	0	0.020860907	0.003482054	0	0.005971187	0.003768938	0	0.013115302	0.007675943	0	0	0.016124433	0.10635486	0.007110171	0	0	0
1.13.11.8	0.040865478	0	0	0.013629236	0	0.01933276	0	0.0363305	0.061603973	0	0.601662793	0.060273278	0	0.009688562	0.020688223	0.024164301	0	0	0.03291038	0.044605735	0	0.038973163	0.048785211	0.03257698	0	0.046474856	0	0.088013511	0	0	0.369993395	0.040254772	0.007512867	0	0.060133992	0.061029104	0	0	0.01545449	0	0.030138181	0	0.066023405	0.057394209	0.654348069	1.632658213	0.042521015	0	0.035063434
1.13.12.-	0.1833255	0	0	0.006144695	0.00191629	0.033291583	0	0.003154344	0	0.02491132	0.375693321	0.008291654	0.016964505	0	0	0	0.027385036	0	0	0	0.023260222	0	0	0	0.096516009	0.02172584	0.029418075	0.059435638	0.421064023	0.007790206	0.549413853	0.034200556	0.022190337	0.017515018	0.017384288	0.071996356	0.033448154	0	0.066726463	0	0	0.012785585	0.069481124	0	0.395526037	0.026709072	0.164268555	0.179213978	0.101304178
1.13.12.16	1.083581494	1.851641146	0.024261906	0	0.075629674	0.137492642	0	0.072201011	0	0	2.718172495	0	0.070554574	0.158316814	0	0.003316757	0.939037388	0.102262935	0	0	0.152938521	0	0	0	0.715602606	0.10369595	0.104261443	0.181026698	0	0.168515613	0	0.006852104	0	0	0.106906167	0	0.125407698	0	0.586606713	0	0.107818439	0	0	0	2.926226763	0.866594334	0.209772403	0.185979802	0.147975819
1.13.12.3	0.003996334	0.010792529	0.011495167	0.006350357	0.006173984	0	0.007612927	0.02048508	0	0.002219085	0.06139362	0.019733936	0	0.004184505	0	0	0	0.003730248	0.017747025	0.013567525	0.014495868	0	0	0.008665793	0	0.017878132	0	0.013096171	0	0	0.018232405	0.012091528	0	0	0.010110098	0.029101242	0.009489186	0.016353909	0.006493702	0	0	0	0	0	0.071632238	0	0.129510218	0.110139818	0.03813131
1.13.12.4	0	0	0	0.005110844	0.001126831	0.001118286	0	0	0.006513841	0	0	0	0	0.000376893	0.006999172	0	0.005671464	0	0	0.005437405	0.005923955	0	0	0	0	0	0.001718748	0.006526193	0.000950091	0.00437702	0	0	0	0	0	0.006231701	0.005941907	0	0	0	0	0.007439865	0.003188408	0.009012438	0	0	0.008380735	0	0.044294669
1.13.12.7	0	0	0	0	0	0	0	0	0	0	0	0	0	0	0	0	0	0	0	0	0	0	0	0	0	0	0	0	0	0	0	0	0	0	0	0	0	0	0	0	0	0	0	0	0	0	0	0	0
1.13.99.1	0	0	0	0	0	0	0	0	0	0	0	0	0	0	0	0	0	0	0	0	0	0	0	0	0	0	0	0	0	0	0	0	0	0	0	0	0	0	0	0	0	0	0	0	0	0	0	0	0
1.14.-.-	0.519221817	0	0	0.187020146	0	0.12280909	0	0.060566273	0	0	1.833665336	0	0	0	0.101093647	0.176856597	0.221024732	0.026277915	0.227998049	0	0	0	0	0.029198054	0.088349898	0	0.300599338	0.400072899	0	0.02618538	0.148560304	0.140551102	0	0.188324028	0	0.456211309	0.057833722	0.041054713	0.097906023	0.195663787	1.060309862	0	0.043514341	0.179727634	1.697396493	0.208974922	0.779936242	0.659564195	0.418384973
1.14.1.-	0.209044544	0.336018669	0	0	0.007564296	0.028092249	0	0.015637131	0.003996779	0	0.096506937	0.026981686	0	0.003181396	0.038222956	0	0.003468539	0	0	0	0	0	0	0	0.012808583	0.030964308	0	0.324341811	0.031762381	0	0.044009729	0.47067435	0.012312559	0	0.025792366	0.319641243	0	0.020747338	0	0	0	0	0	0.009036778	0.107936813	0.820998352	0.028376043	0	0
1.14.11.-	1.690957877	1.864003062	0	0.18300324	0	0.172211661	0.208062558	0.122834346	0.037820873	0	2.016786881	0	0.183990616	0.162576529	0	0.076250885	0.241040281	0	0.091500508	0.155482766	0.142291261	0.009175859	0	0.126521855	0.711125289	0	0.335762541	1.359337346	0.046334658	0.076648801	1.61207909	1.990333074	0.125956448	0.175497476	0	1.275380307	0.167150781	0.176213128	0.3362655	0.867356965	0	0.230644535	0	0.116679165	2.066733535	2.839197817	0.339121053	0.406125923	0.030926975
1.14.11.1	0.017193756	0.009862134	0.022318942	0.007964598	0	0.022847404	0	0	0	0.007584478	0.448645794	0.003812723	0	0	0	0.021592565	0.01244439	0	0.006352228	0	0.016165749	0.017156866	0.012344511	0.023299348	0.009006661	0	0.011469697	0.033419908	0	0.008718228	0.42033626	0.004566773	0.011664536	0.005925783	0.01484049	8.37682E-06	0	0.00683775	0.020071672	0.01142062	0	0.007919963	0	0.019954454	0.444574431	0.010136836	0.016459918	0.007074124	0.046703558
1.14.11.16	0	0	0	0	0	0	0	0.041900943	0.008843554	0.01337615	1.018221494	0	0.015938812	0	0.038936298	0	0	0.006394427	0.028311525	0	0.023382239	0.056382093	0	0	0	0	0	0.011953972	0	0.043181953	0	0	0	0.006285173	0	0.083031287	0.022801004	0	0.008098216	0.055551743	0	0.045450699	0.023574542	0.018116603	0.976419434	0.572885784	0	0	0.035503354
1.14.11.17	0.248748621	1.243600073	0.013072821	0	0.128962159	0	0.084262516	0.016215463	0	0.141165222	2.894445207	0.051106899	0.143854537	0.075384749	0	0	0	0.161915422	0	0.010164703	0.105076612	0	0.148704061	0.106117423	0.196335033	0	0.352303914	0.774809465	0.050205355	0	1.44814652	0.995030835	0	0	0	0.818011957	0.10687004	0.139696806	0.239788392	0.602097647	0.088579702	0.023636317	0.020770144	0.106499178	2.772357191	0.952086229	0.26558833	0.27446634	0.169754636
1.14.11.18	0	0.004201025	0	0	0	0.003849618	0.029338583	0.031592603	0.025267411	0.01191759	0.59017792	0.010417752	0	0.007237584	0	0	0.067621444	0	0	0	0.019314608	0	0.014979912	0.007120481	0.013356429	0.028110604	0	0.015740565	0	0.010708538	0	0	0	0.022806624	0.021072024	0	0.020098344	0.026176024	0.023137476	0	0.027570842	0	0	0.022672005	0.632989367	0	0.000716618	0.013247715	0.016291423
1.14.11.2	0.790753313	0	0	0	0	0	0	0	0.025057845	0.02632424	0.308222118	0.018062795	0	0.01704968	0.006646785	0.020891449	0	0.034207006	0	0	0.011870888	0.029037955	0.016606284	0.022031032	0	0.011615303	0	0	0	0.022456354	0.001897243	0.008940222	0.023480266	0	0.003022499	0.037216148	0.003834167	0	0	0	0	0	0.029644101	0	0.284653131	0	0	0	0.019305662
1.14.11.21	0.000944815	0	0.003616318	0	0	0	0	0	0.000669922	0.001248522	0.003118259	0	0.003317964	0.001936837	0	0.003602285	0	0.002007907	0	0	0.001155417	0.001034264	0	0.00174583	0.002350405	0.003509839	0.002948552	0.000851515	0.003976968	0.003101487	0.144231263	0.000216548	0.003355154	0.003512349	0.002393576	0.007575105	0	0	0	0	0	0	0.003134805	0.001183166	0	0	0	0	0.023279541
1.14.11.9	0	0	0	0	0	0	0	0	0	0	0	0	0	0	0	0	0	0	0	0	0	0	0	0	0	0	0	0	0	0	0	0	0	0	0	0	0	0	0	0	0	0	0	0	0	0	0	0	0
1.14.12.-	0.014877398	0	0.020540395	0.004479101	0	0	0.020813704	0	0.030000187	0.02324417	0.355736806	0	0	0	0	0.048315202	0	0	0.023332317	0	0	0.034312995	0.005864972	0	0	0.041585164	0	0	0	0.04461595	0	0	0.000157002	0.013559667	0	0	0.014362697	0	0	0	0	0	0	0	0.348880433	0.001667332	0.025500148	0.031682783	0
1.14.12.1	0	1.49673797	0	0.043535332	0	0	0.030443359	0	0	0.005032999	0.088190305	0.02126569	0	0	0.004915321	0.041478123	0.041216042	0.015793249	0.042735622	0	0.01601915	0.015017452	0	0	0.031553657	0	0.009332885	0.032929218	0	0.023207805	0.003425732	0.014541509	0.025078245	0	0	0	0	0.013949588	0.019347425	0	0	0	0	0.034303877	0.065162818	0.022459047	0.013505793	0	0.062498584
1.14.12.10	0.033901465	1.787268479	0.08083337	0.020426658	0	0.084626845	0.076371266	0	0.019415008	0	1.102536267	0	0.005662055	0	0	0.02077872	0	0.034071871	0	0.041181057	0.040827954	0	0.051899991	0.014211465	0.260848785	0.081286999	0	0.151885254	0	0	0	0.011321391	0.045308632	0.016396675	0.028287266	0	0.005348653	0	0.068373605	0	0	0	0.01516335	0	1.001642434	1.736028218	0	0.019409524	0.00957118
1.14.12.12	0.391255922	0	0	0	0.001337227	0.002934823	0.004342902	0.001386351	0	0.004617423	0.035434076	0.007757918	0	0.003561829	0	0.004737035	0.005274768	0	0	0.00935111	0	0.002302405	0.001377891	0	0	0.005855724	0	0.00328962	0	0	0	0.000458986	0.002779914	0.007932479	0.002869826	0	0.008380645	0	0	0.006623776	0.002023478	0.003155166	0	0	0.024026661	0	0	0.00711766	0
1.14.12.13	0.023626129	0	0.039051429	0	0.030756824	0.042168441	0	0.004661225	0.029906296	0.004564077	0.391300922	0.017159485	0.024670659	0	0.01129151	0.044158008	0	0	0.016847642	0	0	0.037531427	0	0.00328337	0.020368999	0	0.037717543	0.012833801	0.029490401	0.001026024	0	0.036452375	0	0	0	0.010560389	0	0	0	0	0.038197959	0.042123232	0.04342549	0	0.426988187	0.189381065	0.04532021	0	0.026597126
1.14.12.17	0.449696604	1.02120524	0.054931806	0.018267065	0	0	0.076904568	0.062058814	0.028891997	0.077065221	0.871881505	0	0.003858131	0	0	0	0	0.315609138	0.207732986	0.331914628	0.322467378	0	0	0.0362995	0.262556506	0	0.221681726	0.90095171	0.041439122	0	0.269662532	0.956479539	0	0	0.046547843	0.868690264	0	0.072834392	0.2203705	0.46925413	0	0.022602176	0.00268167	0.082283594	0.90798132	0.835589302	0.019143775	0.145750408	0
1.14.12.18	0.223895881	0	0.003721048	0	0	0	0	0	0	0.022262103	0.136973856	0.006793249	0	0	0	0	0	0.025713736	0.011034532	0	0	0	0.031321959	0	0.004514962	0	0.031036591	0	0.021065225	0.032437714	0	0	0	0.029773682	0	0.034712025	0	0.023997986	0.03106372	0.026112806	0	0.037154797	0	0	0.197514965	0.021699598	0	0.006500104	0
1.14.12.19	1.21119634	0.301476125	0.054735466	0.005391817	0	0.099406836	0	0.076610448	0.014196948	0	1.71270327	0.089103055	0	0.091412113	0	0	0	0	0	0.024073461	0.07193894	0	0	0	0.102106896	0.029568527	0.437602525	0.522389628	0	0.035180621	0	1.372832999	0	0.053815575	0.04594332	0.615246344	0.055346203	0	0.148959655	1.058196328	0	0.103309298	0	0.085038711	1.571299834	0.062437565	0.016092152	0	0.010419848
1.14.12.3	0	0	0.007615383	0	0.017961011	0.012939144	0.00666391	0.008744692	0	0	0.097844967	0	0	0.016457933	0.013157772	0	0.004709776	0.002432815	0	0	0.015361753	0.000896768	0.000730568	0	0	0	0	0	0	0.011407837	0.012692294	0	0	0	0.01017884	0	0.009310684	0	0	0	0	0.008199189	0	0.006440249	0.068910472	0	0	0	0.010915597
1.14.12.7	0	0.01063246	0	0.004422802	0	0	0.006408882	0	0.01385251	0	0.31499036	0	0	0.002069498	0.010778265	0	0.001306627	0.008454465	0	0.008051645	0	0.008133926	0	0	0.010349948	0	0	0.014883109	0.014294087	0.008311553	0.009168996	0	0.006135048	0	0	0	0.013592913	0.014302169	0.007315977	0.010851195	0.014785686	0	0.002553857	0	0.330716747	0.004044662	0.065479409	0.051163725	0.01052453
1.14.13.-	2.336125225	5.69365387	1.651632183	0.588379052	0	0	0.364399647	0	0	0	3.525043878	0	0	0	0	0	0.047956718	0.035295535	0	0.288805802	0.132242311	0.017533315	0.207953912	0.161883543	0.104529344	0.132470349	1.25149471	1.873706142	0.512483033	0	2.211001003	1.891632949	0.269562265	0.300362298	0	2.088574698	0.279639724	0.148023289	0.473983641	0.787032033	0.265523687	0.59820175	0.285308455	0	3.74711556	2.631284735	0.362435426	0.760832235	0.312703928
1.14.13.1	0.736583885	0.282354813	0.030022105	0	0.013554721	0	0	0.034420343	0	0.054024128	1.007158288	0.03657375	0	0	0.026311021	0	0	0.076375544	0.01090734	0	0	0.032616979	0.023502478	0.034511578	0.236360875	0.035114188	0	0.331925656	0	0	0.453154816	0.216047474	0.045697287	0.015387446	0	0.306185423	0	0.037683255	0	0.257771223	0.061512344	0.061386668	0	0	1.055294752	0.303452126	0.064639725	0.067882797	0.169863092
1.14.13.100	0	0	0	0	0	0	0	0	0	0	0	0	0	0	0	0	0	0	0	0	0	0	0	0	0	0	0	0	0	0	0	0	0	0	0	0	0	0	0	0	0	0	0	0	0	0	0	0	0
1.14.13.106	0.010096508	0	0	0	0.011513358	0.000992359	0	0.006523065	0	0	0	0	0.002271483	0.005442645	0.004625154	0.007466401	0.008886365	0	0.000443873	0	0.003741504	0.012498159	0	0.008605565	0.005220054	0.001356211	0	0.001438417	0.001066012	0.013336891	0	0	0.001887202	0	0	0.012660153	0	0	0	0	0	0	0	0.01202731	0	0	0.01754016	0.036047401	0
1.14.13.12	0.000166922	0.000385397	0.00024766	0.000106268	0	0	0.000375413	0	0	9.61979E-05	0.008729227	0	0	0	3.07946E-05	0	4.78225E-05	0.000259745	0.000400491	0.000310073	0.000169296	0.000374549	0	0	0	0	0.000335655	0.000387568	0	0.000351703	0	0	0	0	7.54751E-05	0	0.000271857	0	0	0.00032633	0	0.000150878	0	0.00030463	0.008773282	0	0	0.000211499	0
1.14.13.127	0.267571465	0.115283989	0	0.066036538	0.06270226	0	0	0	0	0.082891841	1.639783214	0.034857194	0	0.042384672	0.050896666	0.013248569	0	0.075175665	0	0	0.044985469	0.020164653	0	0	0.097993886	0.057937455	0.295604798	0.261460017	0	0	0	0.670245451	0	0	0.078258486	0.374591424	0	0	0.078706927	0.5665997	0	0.137869068	0	0	1.699423533	0.785414756	0	0.006307039	0.033796691
1.14.13.132	0	0	0	0	0	0	0	0	0	0	0	0	0	0	0	0	0	0	0	0	0	0	0	0	0	0	0	0	0	0	0	0	0	0	0	0	0	0	0	0	0	0	0	0	0	0	0	0	0
1.14.13.149	0.475570053	1.420337054	0.016871559	0	0	0	0	0	0	0	1.607290156	0	0.027707378	0	0.023827612	0.079586158	0	0	0	0	0	0	0	0	0.280307648	0.01477447	0.39260669	0.480849627	0.025194396	0	0	0.749113796	0	0.039032617	0.093563481	0.383913775	0	0.033075413	0.052248829	0.433331803	0.002830712	0.212377812	0.108509324	0.031493012	1.484618578	1.747056546	0.201866454	0.241086897	0.062930078
1.14.13.151	0	0.032037069	0.00068486	0	0	0.012002132	0.005872023	0	0.000310822	0	0.016682216	0.007131042	0	0	0	0	0	0.00934653	0.003422576	0	0	0.008755686	0.008550988	0	0.003993958	0.000940504	0.258314727	0.012360363	0	0.003350584	0.011511333	0.000453146	0.011908714	0	0.010900381	0.015701544	0	0	0	0	0	0.010463121	0.004516236	0	0.003217136	0.004096843	0.026587853	0.036522245	0.024980144
1.14.13.154	0	0	0	0	0	0	0	0	0	0	0	0	0	0	0	0	0	0	0	0	0	0	0	0	0	0	0	0	0	0	0	0	0	0	0	0	0	0	0	0	0	0	0	0	0	0	0	0	0
1.14.13.2	0.018302911	0.856463817	0	0.013029252	0.041762991	0.009704894	0	0	0	0	0.687759099	0.045000595	0.052068662	0	0	0.036223827	0	0.0578127	0.070947204	0.064193516	0.07472261	0.008732965	0	0	0.100649859	0.005173099	0	0.018083472	0.023203326	0.015455043	0.101610687	0	0.056242454	0.039189521	0	0.058345303	0	0	0.033354569	0	0.040072731	0	0.059731239	0.018133858	0.731948799	0.99154885	0.230316043	0.167804574	0.105547064
1.14.13.20	0	0.047739274	0.028142584	0.004905366	0	0	0	0.02075065	0	0.020227764	0.19690411	0.040870812	0	0.018484064	0.034797745	0.046732751	0	0	0.041133384	0	0.021625707	0	0	0.003618231	0	0.015655649	0.002917018	0.027244172	0.016300566	0	0	0	0.041904878	0.007547006	0.011241956	0	0.007570107	0.037262767	0.027569326	0	0	0	0.005766238	0.042724232	0.122355868	0	0	0	0.026815286
1.14.13.22	0.168385007	0.5170285	0.021540139	0.029804755	0.024167705	0.030487714	0.032011501	0	0	0.026173586	0.458953403	0.017035505	0.010121322	0	0.001807065	0.02032939	0	0.030117139	0	0.025211964	0.017381758	0.021407866	0	0	0.124413632	0	0.287893344	0	0	0	0	0	0.030481433	0.03003234	0.036714461	0	0.003211366	0.015180266	0.007905913	0.024726211	0	0.028264853	0.020427819	0.007860391	0.437516268	0.007421095	0.007872508	0.023131102	0.002723444
1.14.13.39	0.01684709	0	0.005417277	0	0	0.009635347	0	0.022850912	0	0.02530629	0	0	0	0.003496979	0.005646227	0.027419042	0.014672561	0	0.019956182	0.026746915	0.009324104	0	0.004300192	0.019492555	0.020428433	0.022550955	0	0.032073635	0	0.016806152	0.021750671	0	0.016699297	0	0	0	0.01067356	0	0	0.021513578	0.011366334	0	0	0	0.012122903	0.005405385	0	0.004107162	0.038808635
1.14.13.40	0.21475064	0.003966003	0.016263381	0	0.010939868	0.018242721	0.0145617	0	0	0	0.24327005	0.014400393	0.016329753	0	0	0	0	0	0	0	0.022550457	0.00638987	0.022679908	0.009806489	0	0	0	0.011293396	0	0	0	0.007969349	0	0.020979738	0	0	0.003567971	0	0	0	0	0.021394676	0	0.021838534	0.208235354	0	0	0.0062504	0
1.14.13.50	0	0.011929202	0.013539596	0	0.005153248	0.005643379	0.011523793	0	0.006555335	0.010756883	0.067770664	0	0	0	0	0.001981105	0	0	0	0.006617871	0.015332635	0.01210008	0	0.00092853	0	0.010143998	0	0.002426753	0.001990993	0.011349462	0	0	0	0	0.008997011	0.006725305	0.002159718	0.01188497	0	0.014471009	0.006818445	0	0	0.014548817	0.061039038	0.002926537	0	0.015177252	0.0375319
1.14.13.59	0.438866232	0.606852016	0.019974468	0.067867227	0.01740374	0.02764034	0	0.046205409	0	0.057458531	0.090537412	0	0.063746135	0	0.016774731	0	0	0	0.033040357	0.014078968	0.012691552	0.033773178	0	0	0.140153779	0	0.227938094	0.42089685	0	0	0.982480438	0.271603584	0	0	0	0.537340087	0.014162928	0.032111597	0.058060995	0.450463625	0.032633464	0	0.045439682	0.062744853	0.139646686	0.258185089	0.080895004	0.133370647	0.086519654
1.14.13.7	0.195757734	1.099165128	0	0.243712529	0.014514304	0	0.199123595	0	0	0	0.353009008	0	0	0	0.024026343	0.030104654	0	0.066133818	0.003751176	0	0.046749927	0	0.040049215	0.028175817	0.228332725	0	0.022395701	0	0.024878384	0	0.035852131	0.018870111	0	0.03562494	0.027257349	0.021381397	0.013603537	0	0	0.006459925	0	0	0	0	0.411259411	0	0	0	0.025318436
1.14.13.70	0	0.008465376	0.006340187	0	0	0	0	0	0.001982835	0.007050014	0.015569818	0.001269017	0.006457451	0.003205925	0	0	0.004904208	0.008812439	0.006857928	0	0.000271061	0	0.009021679	0	0	0	0	0.006810951	0	0.007104499	0.00528153	0.000910802	0.001189281	0	0.001401733	0.011559566	0	0.003179785	0	0.00887664	0	0	0	0.009045529	0.017567197	0	0.005031185	0.006236002	0.004355177
1.14.13.8	0	0.006593877	0.016625142	0	0	0.006921101	0	0	0.023475178	0.021078836	0.293599622	0.000127465	0.004720768	0	0	0.003929943	0.003574708	0.022047913	0.036519463	0.030115985	0.01051645	0	0.010227778	0.017373658	0.080615872	0.008045932	0.004489099	0.010398486	0.009504282	0.020276867	0.017636175	0.007217866	0.012807389	0	0.013695794	0.025158392	0.018033308	0	0	0.00633552	0	0	0	0	0.296299148	0.023426109	0.056403923	0.067320845	0.007479344
1.14.13.81	0.000248826	0.019447366	0	0	0	0.006493727	0	0.010072285	0.016609491	0.979187052	0.094994366	0.076761565	0.090062233	0.008309518	0.006928613	0.000199471	0	0.046475357	0.042361985	0.062205062	0.033487428	0	0.008991292	0	0	0	0.000400685	0.025998867	0	0.030938702	0	0	0.031208011	0.014444375	0	0	0	0	0.009806933	0	0.029052644	0	0.026902296	0.003292173	0.098997379	0.021341947	0.040116866	0.046302514	0
1.14.13.82	0.25114226	2.698499647	0.153508943	0	0.107675798	0.005795868	0	0.154710181	0.190765629	0	1.955848525	0.032520511	0	0	0	0.029860529	0.028088297	0	0	0.062271448	0	0.122828717	0	0	0.548434359	0.021832381	0.202635708	0.331781754	0.22076345	0	1.589627093	0.259473541	0.259772158	0.078171127	0.12098197	0.181614472	0.210713576	0.14252437	0.084175999	0	0.232237546	0	0.01975444	0	1.945251792	2.408717053	0.322296556	0.40694978	0.21199801
1.14.13.83	0	0.006464391	0.002576531	0	0.00971	0.009968552	0.013770543	0	0.026882523	0	0.414204099	0.031259956	0	0	0.026257869	0.011205079	0.020921496	0.021286846	0	0	0.048280279	0.014349949	0	0.0019747	0.747876469	0	0	0.01700522	0.020363774	0.024574784	0.008992618	0.004219568	0.001714843	0.033814851	0.034339571	0.02916501	0.002374807	0	0.009019772	0.002282126	0.009637944	0.033959314	0.008769722	0.030634733	0.408013072	0.126988994	0.150870907	0.133016736	0.077588463
1.14.13.84	0	0	0.003191345	0.007156891	0.003900612	0	0.008187707	0.002460056	0.003824861	0	0.022784601	0	0	0.007744019	0	0.000773978	0	0	0.007997434	0	0	0.007371734	0	0	0	0.00488679	0.008544903	0.004460697	6.94367E-06	0.005089379	0	0.001041065	0	0	0.001997055	0.003539129	0.00246314	0	0	0.002976111	0	0.008747681	0.006354475	0.007277659	0.014490071	0	0.005861684	0	0
1.14.13.9	0	0.019233461	0	0.010089327	0.009343203	0.003042494	0	0.015276493	0	0	0	0.0149171	0.012917202	0.010227441	0	0.000281243	0.013217497	0	0	0.010381043	0.002270613	0.00438299	0	0.017842679	0.014588087	0	0	0.017672578	0	0.003832267	0	0.009745726	0	0	0.017997611	0	0	0	0	0	0	0.000643774	0	0	0	0	0	0.015230921	0
1.14.14.-	0	0	0	0	0	0	0.021787849	0.000136373	0.016793394	0.023951681	0.157186804	0	0	0.019687834	0.01803113	0	0	0	0	0.005405065	0	0	0	0	0.007291088	0.017766673	0	0.023184893	0.011325826	0	0	0.002795309	0	0.025151006	0.013690149	0	0.003100086	0.004627112	0.007069941	0	0.024000939	0	0.016533505	0.008010924	0.157439613	0.00165457	0.084706826	0.080704779	0
1.14.14.1	0.002584258	0.034536081	0.037952505	0.137907685	0	0	0.145508929	0	0.006815186	0	0.336410145	0	0	0.040170235	0.045249295	0	0.035661471	0	0.03785292	0	0	0	0	0.015059611	0	0.035152522	0.003062905	0.063610126	0.034459844	0.021110932	0.043257143	0.03056693	0	0.005510779	0.02930934	0	0	0.03523988	0	0.047903806	0	0.037785193	0.048369999	0.018324268	0.337094179	0.046437965	0.12398573	0.120891051	0.033706104
1.14.14.3	0.911692814	0.090810331	0.012454344	0.644538056	0	0.007872792	0	0.013527922	0	0	0.870893265	0.065757804	0.030141422	0	0	0.011400619	0.101312561	0.104791331	0.094926181	0.172688821	0.04998531	0	0	0.064994074	1.487873104	0	0	0.055596633	0	0.0678872	0.104780309	0.045250851	0	0	0.029205191	0.190977511	0.046746758	0	0.061115659	0.018415157	0	0	0.007238808	0.916165674	0.832617126	0.182129356	0.31178286	0.337417986	0.113357944
1.14.14.5	0.928854742	2.584546143	0	0.000663587	0	0	0.005176691	0	0.028991592	0	1.976148363	0.165868713	0.083173787	0	0.085105093	0.126543216	0	0	0	0.038417981	0.017141588	0.082757215	0.178230476	0	0.272245121	0.196810041	0.085124894	0.893881041	0	0	2.033121411	1.136869142	0	0	0	0.78831339	0	0	0.245379949	0.653818182	0.109653944	0	0.156819957	0.067676931	2.197753388	3.186771249	0.307373278	0.113383977	0.158595363
1.14.14.7	0	0.003126396	0	0.002763236	0	0	0	0.012580093	0.014535588	0.008949734	0.081566502	0	0	0	0	0	0.007653089	0.005191631	0	0.015820617	0	0	0	0.010455314	0	0	0	0.006287139	0	0.014638416	0	0.010489324	0	0	0.008289684	0	0	0	0	0	0.006567965	0	0.001513055	0	0.062649046	0.007219146	0.004734165	0	0
1.14.14.9	0	1.054449289	0.760293082	0.051803612	0	0	0.111838297	1.000561667	0.487496447	0	1.14086189	0.063191768	0	0	0.051788388	0	0	0.0520484	0.040463628	0.001229278	0.036181993	0.015700695	0	0	0	0.080650752	0	1.001833612	0	0	0.033054669	0.582528746	0.014413329	0.056184148	0.165068007	0.982704381	0	0.093088651	0.353753545	0.587318604	0	0.191437581	0	0	1.122320254	1.47217501	0.055224891	0.070474085	0.122657743
1.14.15.3	0.018398858	1.244289884	0.033595686	0	0	0	0.021215151	0	0.024007935	0.013794467	0.488639531	0	0.023570386	0.015376542	0.032299275	0.027280708	0.0185976	0	0.035064776	0.029517111	0	0	0	0.014608193	0.150213299	0.03194846	0	0	0	0	0	0.036721762	0	0	0.035559034	0.047185634	0	0	0	0	0.043003141	0.036215454	0.018792547	0	0.551860313	0.010470088	0.046880003	0.010280774	0.023675772
1.14.15.7	0.794262603	0	0	0.030563047	0.005451848	0.010604696	0	0.016103056	0	0.029851452	0.626786649	0	0	0	0.002419158	0	0	0	0.013324869	0.008238305	0.029077329	0.03458355	0.030549525	0	0	0.028072998	0.022017161	0.001284724	0	0.020429177	0.002616076	0.030343972	0	0.024420727	0.004707924	0	0.01471945	0	0	0.008029201	0	0.00727752	0.018867553	0	0.636457331	0.033871945	0.03085239	0.013261928	0
1.14.16.-	0	0	0	0	0	0	0	0	0	0	0	0	0	0	0	0	0	0	0	0	0	0	0	0	0	0	0	0	0	0	0	0	0	0	0	0	0	0	0	0	0	0	0	0	0	0	0	0	0
1.14.16.1	0.759262859	0.03083881	0.026196235	0.023785197	0.038789169	0.027638081	0	0	0.023928872	0.04763969	0.632482312	0.020994672	0.037131246	0.052073435	0.028686272	0	0.010864301	0	0.013569164	0	0	0.030721783	0	0	0.01865831	0.005822787	0.288937708	0	0.022753556	0.004384114	0	0.05930397	0	0	0.018831939	0.007621738	0	0	0	0.048420163	0.032260191	0.002802547	0.029361642	0	0.662780357	0.02713736	0.026295092	0.105603555	0.07080548
1.14.17.3	0	0	0	0	0	0	0	0	0	0	0	0	0	0	0	0	0	0	0	0	0	0	0	0	0	0	0	0	0	0	0	0	0	0	0	0	0	0	0	0	0	0	0	0	0	0	0	0	0
1.14.18.1	0.007557748	0.013056243	0.001896423	0	0.017163163	0.010993203	0.019782723	0.008510484	0.005242011	0	0.24299846	0	0	0	0.02074925	0.019240191	0	0	0	0	0	0.000843665	0.015542703	0	0.065609557	0	0.005427743	0	0	0	0	0	0.011743515	0.016714899	0.016387002	0	0.021494687	0	0.004251452	0	0.020779595	0	0	0.017346294	0.250393628	0.008795985	0.038606728	0.052534684	0.078858256
1.14.19.-	0	0	0.011189599	0	0	0	0	0.006642725	0.003459202	0	0.412679255	0.000608535	0	0.019161392	0.006036264	0	0.015263241	0.004410068	0.033458139	0.026513299	0.030908143	0	0.02017047	0.00496824	0.011112424	0.018027788	0.011240367	0.007742839	0.023434726	0	0	0.034659794	0	0.017525542	0	0.013850405	0.013188239	0.000740135	0	0	0.006262968	0.017078918	0	0	0.407130093	0.01080716	0.046347871	0.035565516	0.015178117
1.14.19.1	0.730962131	1.683519659	0	0.443638021	0	0.008196816	0.313903432	0	0.064643379	0.033764292	1.16863231	0.038686566	0	0	0.038724014	0.077872055	0	0.127138563	0	0.115730341	0.091793727	0	0	0.017227252	0.008101	0	0	0.081136617	0.082438368	0.030284671	0	0.055394267	0	0	0	0.006189458	0.05172074	0.01226053	0	0	0.011690328	0	0.015200032	0.055264357	1.112849978	0	0	0.046767001	0
1.14.19.2	0	0	0.008599602	0.011279039	0	0	0.004094161	0.013238918	0	0	0.021267032	0.00654232	0	0.013124837	0	0.003473916	0.008546552	0.008127558	0.007403261	0	0.012901671	0.004786181	0.007176259	0.012252983	0.003334285	0.00547285	0	0.027142876	0	0.000627685	0	0.00576871	0.012783168	0	0	0.026895602	0.013157571	0	0	0	0	0.011308761	0	0	0.018260175	0.015642411	0.077862199	0.068152818	0.018550155
1.14.19.3	0.023941064	0.285047251	0.022500818	0	0.000132148	0.002947936	0.015621023	0	0	0.015950743	0.024831366	0	0.010653404	0.012023223	0	0	0	0	0	0	0	0.020517489	0.017098389	0	0.225310605	0	0.009766132	0.003892945	0	0.001337163	0	0	0	0	0	0.029517149	0.021663993	0	0	0	0.020369668	0.013968276	0	0	0.020388385	0	0.030681697	0.050273908	0
1.14.21.6	0	0.129935072	0	0	0	0	0	0.00327617	0	0	0.001625757	0	0.001587837	0.003389036	0	0.000506144	0.002008813	0.003295464	0	0	0	0.002150058	0	0	0.00295368	0.000323894	0	0.000381124	0.002079069	0.002525968	0.000282083	0	0.000895551	0	0	0.003344919	0.003307163	0.002701634	0.002426285	0	9.0964E-05	0	0.002564767	0.002542779	0	0.001428047	0	0.000789413	0
1.14.21.7	0.000310172	0	0.000278589	0	0.001175657	0	0	7.38508E-05	0.000476053	0.00070375	0	2.96278E-05	0	0	0.001025848	0	0	0	0.00108463	0.000504922	0.000896941	0	0	0	0.000524647	0	0	0	0.000868302	0	0	0.000498217	0	0.000242284	0.000233354	0	0	0.00077345	0	0	0.000545259	0	0.000117013	0	0.000710424	0.00035066	0.030323464	0.030221809	0.000551655
1.14.99.-	0	0	0.027031314	0	0	0.02663391	0	0	0	0.000527577	0.523303068	0.014482368	0.020726459	0.000946574	0	0.006870911	0.004983137	0	0.009542031	0	0	0.019858374	0	0	0	0.00201297	0.018580277	0.016010346	0	0	0	0	0.026871978	0.000217604	0	0.015798469	0.028662673	0	0	0.005957845	0.018431054	0.0104201	0.009477157	0	0.538870457	0	0.070531058	0.076172784	0.01197641
1.14.99.1	0	0	0	0	0	0	0	0	0	0	0	0	0	0	0	0	0	0	0	0	0	0	0	0	0	0	0	0	0	0	0	0	0	0	0	0	0	0	0	0	0	0	0	0	0	0	0	0	0
1.14.99.3	0	0.01483599	0.010042714	0	0	0	0	0	0	0.023829791	0.029455529	0	0	0.010223099	0	0	0	0.198270166	0.21201799	0.203580857	0.215019957	0	0	0	0.548781668	0	0.007771064	0.01864967	0	0.020750929	0	0.015435512	0	0	0.005862603	0.007162031	0.009793408	0	0.018789047	0	0.002439508	0.016261807	0.011818151	0.019176823	0	0.008943051	0.02010603	0.004701081	0.021783752
1.14.99.33	7.44428E-05	0.000112676	0	0	0	3.70867E-05	0	0	0	0.000329236	0.008182112	0.000253651	0	0	0	2.56121E-05	0.000272451	0.000289757	0.000228148	0.000289234	0	0	0	0	4.43336E-05	0	0	0.000396189	4.11502E-06	0.000207845	0	0.00039158	0.000142803	0	0.000339223	5.0423E-05	7.3472E-05	0.000378742	0	0	0.000375602	0.000169233	0.000243434	0	0.008138195	0	0	9.39297E-05	0
1.14.99.36	0	0	0	0	0	0	0	0	0	0	0	0	0	0	0	0	0	0	0	0	0	0	0	0	0	0	0	0	0	0	0	0	0	0	0	0	0	0	0	0	0	0	0	0	0	0	0	0	0
1.14.99.39	0	0.000589629	0	0.000614354	0.000876466	0	0	0	0	0.000448237	0	0	0	0	6.93506E-05	0	0	0.01695347	0.016675336	0.015941951	0.015723398	0.000514134	0.000594023	0	0	0	0	0	0	0	0	0	0	0.000613029	0.000404357	3.38467E-05	1.65626E-05	0.000391802	0.000292779	0	0	4.43017E-05	0	0	0	0.000868627	0	0	0.00077868
1.14.99.40	1.042180395	0	0	0.021234578	0.014290501	0.02201862	0.021071309	0	0	0.005732827	0.639466918	0	0.011450408	0.031996513	0	0.035381439	0.094024303	0.018211772	0	0	0.025946374	0.022600961	0	0	0.036432647	0	0	0.020438488	0	0.040560903	0	0	0	0.037357477	0.043008547	0.047030295	0.028009171	0.040609201	0.032166349	0	0.027345721	0.040808272	0	0	0.677968927	0.178028317	0.137403819	0.094069317	0.053247251
1.14.99.41	0	0.004663939	0	0	0.009844238	0	0	0.008027048	0.001590448	0	0.024208145	0	0	0	0	0.004870837	0	0	0.008645008	0.000184148	0.006989468	0	0	0	0	0	0.00957252	0	0.00496979	0.00344524	0.000613457	0	0	0	0	0.010443973	0.001017062	0.009040154	0	0	0.009290064	0	0	0.005497014	0.038411851	0	0.000685699	0.00726693	0.008697282
1.14.99.44	0.012343244	0	0	0	0.018396687	0	0	0.011068874	0.01373318	0	0	0	0.019531539	0.022130471	0.010052379	0	0	0.018074555	0.006780506	0.037694718	0.023616425	0	0.000418618	0	0.022312902	0	0.011372748	0.001396859	0.077841326	0.008029394	0	0	0	0	0.001562114	0	0	0.002861312	0	0.015483788	0.005775966	0	0.016027902	0	0.003208313	0	0	0.003683694	0
1.14.99.46	0.153813314	0.28936109	0	0	0	0.014257705	0	0.001386025	0	0.021356854	0.05817127	0.036623523	0.012794886	0	0	0	0.006484858	0	0	0.033288663	0.053262139	0.03639355	0.052899275	0.012799709	0	0	0.249547644	0.466644683	0	0	0.232714015	0.936732772	0.029028718	0.020674618	0	0.483502505	0	0	0.216705913	0.55155588	0.050822411	0.098805926	0	0	0	0.825806486	0.043123835	0.069480312	0.053643438
1.15.-.-	2.70458E-06	0	0.000146732	0	0	0.000149969	0	4.4901E-05	7.8689E-05	2.39667E-05	0	6.61191E-05	0	9.75088E-05	0	0.000151457	0.000175271	0	0.000111893	0	0.000117644	0.000166909	0	0	0.00016881	1.16139E-06	3.71154E-05	0	0	0	0	0	0	0	0	6.85438E-05	5.50398E-05	0	0	0	0	2.16786E-05	0	0	3.91568E-05	0.000178878	6.64141E-06	0.000152008	0
1.15.1.1	3.003620358	2.274618565	2.056110138	1.397265575	0.790073003	1.238906301	0.542683677	0.072301313	0.857350705	0.879527833	2.022413699	0.850192698	1.157420784	0.051525915	0	0.221077906	1.214618715	1.428144376	1.491273438	1.347725764	1.404851444	0.203831999	0.865346914	0.171713271	1.369497167	0.799338511	1.059558681	2.599427347	0.968236447	0.062909207	0.912443684	3.433712755	0.218731434	0	0.157410998	2.570093912	0.104264612	0	0.669289669	2.190510727	1.24542144	1.259853434	0.366856331	0	1.971390869	2.951866497	0.744857323	0.753037965	0.583468045
1.15.1.2	0	0.045091142	0	0.045573834	0	0	0.84858597	0	0.542391363	0.028327508	0	0	0.002160331	0.001344135	1.070817186	0.06108045	0.081846912	0.418460566	0.432704296	0.439108223	0.401033824	0.48824799	1.017122474	0.061672001	0	0	0.217324434	0	0.036321967	0.001903345	0.013232701	0.070662884	0.207027164	0.199772056	0.137981899	0	0.016466329	0.940784486	0	0.065950786	0	0.072622437	0.601960499	1.038487039	0.031710976	0.067437926	0.185661387	0.124925145	0.028949148
1.16.1.1	0.941443217	0.312900463	0	0.314397507	0	0.047421373	0	0.019209136	0.041175632	0.007926216	0.668214814	0.046037085	0.026946623	0	0	0	0	0.105399274	0.115168126	0.046474203	0.022995996	0	0	0.059578123	0.483202022	0.030425029	0.204703534	0.040387182	0.123976196	0	0	0.125899306	0	8.25297E-05	0	0.119860321	0.014238248	0	0.672981762	0.747045313	0	0.107470804	0	0	0.696451411	0.178437888	0.036067351	0.080584985	0
1.16.1.3	0.398416283	0.039321721	0.080352584	0.154821462	0.11236292	0	0.038478075	0.044642018	0.005019304	0	0.078010239	0.052903777	0	0.02104649	0.119211258	0	0.145955099	0.12267727	0	0.137252773	0	0	0	0	0	0	0.417198889	1.591029677	0.10618704	0.130767529	1.887479204	2.026708118	0	0.140851324	0.034272973	1.586897126	0.054482557	0.130666388	0.198827368	0.911140359	0	0.093580057	0.093864131	0	0	1.663628849	0	0.054393649	0.171466526
1.16.1.7	0	0	0	0	0	0	0	0	0	0	0	0	0	0	0	0	0	0	0	0	0	0	0	0	0	0	0	0	0	0	0	0	0	0	0	0	0	0	0	0	0	0	0	0	0	0	0	0	0
1.16.1.9	0.125826154	0.553800414	0	0.155395741	0.071204076	0.01574351	0.070968424	0.018793061	0.029415416	0	0.611828468	0.00985547	0.043101585	0.010744442	0	0.052183307	0.05474184	0.078963201	0	0.091370533	0.038168539	0.032012468	0.047321061	0	0.944165702	0	0.176919749	0.739728614	0.056363366	0	0.251022663	0.951113255	0.046238247	0	0.059073641	0.677665692	0.030749306	0.023691695	0.147269576	0.439051829	0	0.012123187	0	0.03267481	0.605831858	0.778603366	0.223242151	0.148506498	0.052269881
1.16.3.1	0.243123132	0.032789003	1.149973973	0.157209874	0.982352289	0.509993225	0.556750628	0.005442963	0.600708374	0	0	0.410239076	0.431056642	0	0	0	0.703531795	0.456091823	0.48292095	0.377817068	0.40303439	0.062324535	0	0.057695257	0.932504463	0	0.74503875	0.881586117	0.058845562	0	1.059367184	1.04739592	0	0.071963843	0.058540172	0.82473546	0	1.06350262	0.10229519	0.471435968	0	1.751730429	0.150414277	1.085152728	0.090451142	0.840921041	0.084586293	0.074379307	0.116704642
1.16.8.1	0.00106374	0.007343915	0	0.004417351	0	0.006900981	0	0	0.007582581	0.007898222	0.009316274	0	0.005332349	0	0	0	0.008478389	0	0.007208219	0	0	0	0	0	0.009686493	0.003453655	0	0.001401504	0	0	0	0.003787761	0.000822779	0	0.008575809	0	0	0.006826001	0	0	0.010739243	0.00762047	0.00777628	0.007002136	0.002076929	0	0.004787396	0.006696404	0.007523994
1.17.1.1	0.753795387	0.053860741	0.014017724	0	0.017721717	0.0392866	0.010625079	0.038368436	0	0.052779405	1.000829709	0.020884124	0	0.009358539	0	0.027368407	0	0	0	0	0	0.05692707	0.01224931	0.011986807	0	0.003189522	0.024236124	0.187525563	0.010189389	0	0.02955016	0	0	0.017588994	0.034285263	0.205888717	0.00430096	0	0.020485694	0.044611063	0.00710235	0.032449392	0	0	1.006947777	0.033281088	0.00863824	0.069225556	0.137860746
1.17.1.2	1.064240781	0.942680724	0.954942648	0.997501948	0.923709843	1.058907022	0.594231061	0.932718624	1.016496226	1.001488488	1.411426818	1.022357558	0.950560333	0.858830916	0.038345731	0.939709992	0.916805345	0.889963908	0.966729856	0.903305557	0.957716909	1.027537028	1.055672216	1.013551459	0.859294217	0.546656935	0.930720836	0.904722571	0.033552724	0.921753459	0.967237037	1.000018336	1.023204432	1.033690301	1.13773403	0.956480239	1.083235731	1.083503939	0.942280677	0.523478292	0.054399611	1.022577746	0.797831931	0	1.501580602	0.921275963	1.000959523	0.919233376	0.166100811
1.17.1.4	4.604939582	1.997883153	0	0.059804752	0.299076813	0	1.476968617	0.028559342	3.586037856	5.685876919	3.090067155	0.054703454	0	0	1.843670176	1.484076491	0.113994661	1.290168542	1.522159585	1.193647412	1.230928234	0.232229457	0	0.194971913	0.085636517	0	1.394191565	1.202800488	0	0	0.411482812	3.323121916	0.180559937	0.049413198	0.105036251	1.475901904	0.054260038	0.385324047	0.323165375	1.681025808	0	0.595411045	0.188369131	0.12682088	3.018482056	0.577890645	1.892008682	2.104038966	0.107781586
1.17.4.1	3.263425133	2.217543141	3.569698556	1.861965424	0.766817845	0.742626397	1.627642559	1.115938074	2.239742436	1.074435772	2.644686638	1.812133913	1.75212032	1.837876203	1.113533365	0.722276809	2.346937149	1.763138733	1.567799507	1.508442326	1.505609166	0.807447202	1.835887152	0	2.993555691	1.431496626	2.74116206	3.493359898	2.423315939	0	3.746745048	4.083251772	0	0	0	3.773094584	0.836074417	2.169422645	2.475865766	2.824390681	1.916529607	2.197285913	1.760072266	2.218274755	2.625124158	3.621539241	1.164787209	1.200116706	2.182657367
1.17.4.2	0.792374907	0.098297506	0.952913987	0.7385546	1.091540909	1.45166746	0.962630862	1.043118562	3.049012995	0.997211564	0.551245057	1.174471355	1.249637022	0.960280783	0.877451516	1.790356186	0.31429072	1.260461481	1.34677448	1.214583306	1.31175303	1.123070051	3.948016462	2.044892076	0.414601179	1.008794275	1.193287377	0.792108367	0.996473802	1.111180737	0.88595735	1.087857858	1.076898047	1.122275248	1.003053111	0.777247948	0.952921225	1.085316967	0.951081439	0.948933248	1.039120768	0.900918204	1.720785405	0.869606833	0.419784314	0.859703985	1.089063564	1.197794514	1.123190682
1.17.7.1	0.988354039	1.095874481	0.971364279	1.057471498	1.029735509	0.560769112	0.810368739	0.989580232	1.043517665	0.9930616	0.886265077	1.060104788	1.044063692	0.888803753	0.963079397	0.748352679	1.029487515	1.00336102	1.043167492	0.918998153	0.989557287	0.958080303	1.0141055	0.956719936	0.976363948	0.494518695	0.936019642	0.90507978	0	0.979003081	1.049481873	0.942452303	1.000033995	1.054081473	0.932378373	0.960538105	1.016328962	0.970817577	1.025717849	0.440629493	0	0.977994069	0.762278942	0.97362457	0.890344711	0.925508208	0.850126713	0.906165144	0.102638279
1.17.99.1	0.001725051	0	0	0.000974784	0.000765718	0	0	0	0	0.000561894	0.03310793	0.001471463	0	0.001205474	0	0	0.030416317	0.015966327	0.017153969	0.015904442	0.016417274	0	0	0.001098469	0	0	0.000603221	0	0.000326984	0	0	0	0.000764949	0	0	0.001045381	0.001058965	0.001914084	0.001183853	0.000334217	0	0	0	0	0.034940103	0.001915436	0.000993945	0.001498245	0
1.17.99.2	0	0	0	0	0	0	0	0	0	0	0	0	0	0	0	0	0	0	0	0	0	0	0	0	0	0	0	0	0	0	0	0	0	0	0	0	0	0	0	0	0	0	0	0	0	0	0	0	0
1.18.-.-	0.0006645	0.000792274	0.000593799	0	6.65664E-05	4.94225E-05	0	0.000191673	0.000269565	0	0.016993111	0	0.000128466	0	0.000648745	0.000327727	0.000330445	0	0.000188002	0.000403774	0.000752733	0.000209635	0.000238273	0	0	0	0.00016959	0	0.000787356	0.000627025	0.000341217	0.000225603	0.000508013	0.00028393	0	6.00677E-05	0	0.000609783	0.000793229	0.000759626	0	0.000433997	0	1.26922E-05	0.017493155	0	0.000347937	2.60705E-05	0.000234704
1.18.1.-	0.156777128	0	0	0.029839067	0	0.030661565	0.007463039	0.046452382	0	0.035744047	0.061325216	0.002257038	0	0	0	0.004851412	0.05465324	0.053948378	0	0.006074927	0	0	0	0.050698119	0.032597253	0.016382969	0.216145825	0.61873084	0	0	0	0.927971528	0	0.053714839	0	0.567829093	0	0.028192822	0.202390487	0.551044046	0.04174275	0.069536542	0	0.049271762	0.030452551	0.823150836	0.018148314	0	0.050788241
1.18.1.1	0	1.239103426	0.011020675	0	0	0.03083957	0	0	0.030903892	0	0.118144259	0	0.037671945	0	0.02714989	0.753964647	0.0122939	0.024537827	0.069048751	0.015752092	0.071317708	0	0.006862221	0	0.034647149	0.038398905	0	0.016049352	0	0.045371052	0	0	0.165736296	0.199775117	0.150812841	0	0	0.031102827	0	0.010835858	0	0	0.070986431	0.012873297	0.14377859	0	0.214016217	0.237757283	0
1.18.1.2	1.043619774	1.95576388	0.00124741	0.713942818	0.055966329	0.957035774	1.366416918	0.898805262	1.077188052	0.986670159	1.371821138	0	0	0.953718844	0.905363114	0.911669496	0	1.356090805	1.442978002	1.310838515	1.308854437	0.959507762	0.961219029	0.562691906	1.291663315	0.566918656	1.000838552	1.055004893	0.528914721	1.060865802	1.107835649	0.992861721	0.687527737	0.818151527	0.811453808	0.863022855	0.934937503	0.001696978	0.091562251	0.439146978	0.016043866	0.147686831	0.704889264	0	1.332873806	1.026568841	0.864644129	0.850393798	0.256249602
1.18.1.3	0.859977333	0.892480317	0	0.17442388	0	0	0.078836728	0	0.074173634	0	1.849636243	0.016929213	0	0	0.017703131	0.035849304	0	0	0.016216521	0	0	0	0.007571567	0	0	0	0.256174744	0.301601263	0.090446298	0.052638742	0	0.632264848	0.107756799	0.044052446	0.029191283	0.325774437	0	0	0.157294069	0.452223591	0	0.100044283	0.104239858	0	1.852562637	0.32714731	0.063626346	0.231900374	0
1.18.6.1	0.001647012	0.153530012	0	0.027207037	0.128050307	0	0	0.038507209	0	1.012835723	0.044943804	0.00946995	0	0	0.148914684	0.847384307	0	1.899368402	1.973700704	1.987466813	1.916485658	0	0.042302514	1.082171206	0	0.583315069	0.147165514	0.18025883	0	0	0.036830985	0	0.144880707	0.367838812	0.270461095	0.186604334	0.012980011	0	0.310036153	0	0	0.068031061	0	0	0.130441252	1.355712929	0.676178004	0.436882221	0.078345273
1.19.6.-	0	0	0	0	0.000749218	0.000743791	7.71028E-05	0	0.000950937	0.000960065	0	0.000545884	0	0	0.000942192	0.000224165	0	0.000125053	0	0.000348729	0.000929503	0.000592413	0.000523737	0	0.000854818	0.000105306	0.000445869	0	0	0.000282058	0.000598421	0.000533326	0	0	0	0	0	0	0.000388043	0	0	0	0.00093101	1.09125E-05	0	0.000183766	0	0.000410701	0.03476295
1.2.-.-	0	0	0	0	0.024269158	0.00987052	0.007580895	0.016979104	0.009295022	0	0.083791876	0	0.004897252	0.007434985	0	0	0.004659988	0.037635799	0.035741064	0.004725722	0.013471018	0.011447848	0.015227059	0	0.051283367	0	0	0.030196949	0	0.025540847	0	9.61307E-05	0.007360527	0.013013482	0	0.024030271	0.004170294	0	0	0.01823932	0	0.014242621	0	0.006033084	0.089518693	0	0.00812452	0	0.008921387
1.2.1.-	0.617228952	0.4546384	0.044079954	0.147533111	0.148696516	0.040236719	0.044189638	0.144386697	0	0.179616544	3.281891428	0	0	0.186390236	0.965872615	0	0.239781989	0	0.023524858	0.270162527	0	0	0	0	0.918910534	0.443714657	0.823927089	1.563828542	0.124587188	0	1.336703613	2.459911419	0	0.173459725	0.172183372	1.794291875	0	0.049594705	0.644545692	1.679549618	0.144976887	0.080498824	0.108172137	0	3.261961379	2.322227985	0.286883329	0.309956993	0.39850296
1.2.1.10	0.593094754	0.279659095	2.065009148	0	0	0	1.934125651	0.241153941	1.995620848	1.975876229	0.837266124	0.14962008	0	1.846388648	0	2.406252489	0	2.173974811	2.138640328	2.258131453	2.329748162	4.228840764	3.87084471	0.912477667	0.275491848	0.783673528	0.620878588	1.981085938	2.213251544	1.89127958	0.919458558	2.470251837	1.412223002	1.029194289	0.956670729	2.155776571	0.184674749	1.850120828	0.595259132	1.895574939	2.01279041	0.28731721	1.200488039	0.045642478	0.916172475	2.693721421	1.13202644	1.312063672	1.733709923
1.2.1.11	1.156612156	1.065395208	1.904402595	1.011547173	1.038905602	1.026184129	0.496299855	0.923256654	0.475363519	1.010892596	0.970668604	1.011603768	1.012698717	1.054761463	1.023075824	1.029999899	0.907605762	1.031779873	1.153234785	1.030690937	1.047970503	0.893655939	1.003292144	0.990819581	1.050712471	1.074466277	1.158108165	1.751774635	0.981664891	0	1.948002668	1.869456573	1.03069869	1.105614235	1.046336521	1.870358177	1.041873222	0.653446066	0.744414464	1.535751628	0.946598272	2.120404387	0.692191216	0.051987127	0.93148805	2.283430287	1.240792391	1.101955558	0.952302041
1.2.1.12	1.530936667	2.075530969	0.809262756	1.225372748	1.0842207	0.960015641	0.933548799	0.947596656	0.978327219	0.923845281	1.079975487	0.875372482	0.920605127	0.912531789	2.020793477	0.931923732	0.971957171	1.298572517	1.279670339	1.457034673	1.321666782	1.070120461	0.915650062	1.487238867	1.867104044	1.573666138	1.730213539	1.508491672	1.985957525	0.997601996	1.054204652	1.850448242	0.977797609	1.038522555	0.948937532	1.516478129	0.969016649	1.016851622	1.137125446	2.003007834	1.065354583	1.11458372	0.930445098	0.917771345	1.170982115	2.28586687	1.309890233	1.177022961	1.040931274
1.2.1.16	2.438076263	2.266321496	0	0.165633287	0	0.049937914	0.245268765	0	0.638051677	0	2.830767265	0	0	0.08763622	0.037659424	0.313133004	0	0.347725249	0.322818289	0.24694856	0	0	0	0	2.615436211	0.099628821	0.921979708	1.375516901	0.245712186	1.822243737	1.463357514	1.062001265	0	0	0.097492397	1.06932363	0.052000971	0.144163082	0.14853665	0.596658987	0	0.034486288	0	0.016914549	2.849697426	2.947989627	0.475306861	0.745644303	1.167308531
1.2.1.18	1.692132292	1.603543379	0	0.492453535	0.12410583	0	0.060559444	0	0	0.965788097	2.174488992	0.098853381	0	0.082130457	1.127343553	0.040106536	0	0.141242372	0	0.112324901	0.186637232	0.032989099	0	0.01549867	0.136899557	0.590448988	0.256176377	0.248218406	0.260986911	0.021949868	0.949403821	0.142835886	0	0.103007282	0	0.490346311	0.115998168	0	0.009212256	0.116701213	0.071520194	0.135090588	0	0.068581721	2.245977997	0.999569855	0.200594773	0.3531859	0.378676668
1.2.1.19	0.014862877	0.012890686	0.051530186	0	0.052409671	0.019117703	0.053811432	0.049289113	0	0	0.050907058	0	0	0.02242001	0.013839743	0	0	0	0.010431231	0	0.03239119	0	0.018606453	0	0.060848031	0.019086177	0.287925684	0.540692229	0	0.030978006	0	0.951588058	0	0.02001821	0	0.568080768	0.023825794	0	0.162549499	0.481459142	0.000462964	0.060041398	0	0	0.009077844	0.747117638	0.028109471	0.04727108	0.011163445
1.2.1.2	4.321675184	0.703785244	5.83513435	0.857734395	0.14275498	0.012631915	0	0.572684519	0	0	7.181656529	0	0.104549997	0	9.582588354	0.817361544	4.108654807	0.171504135	0.784241996	0	0.603724466	0.652339577	0	0	1.226948908	0.478258629	6.022898694	4.523591304	0.464683321	0.138741097	2.018617172	6.702460628	0.573901334	0.47147801	0.506818933	4.343851511	0	1.999704036	2.045378646	4.090195999	0.284948831	4.339373454	0.059413079	0.250786298	7.209420118	6.04265605	1.431898485	0.543171486	0.799557387
1.2.1.20	0.015557267	0	0.000498794	0	0.003018012	0	0	0.004200554	0	0.013762801	0.032647161	0.010105648	0.003001374	0.000738715	0	0.01531744	0.001568155	0.01383017	0.01158331	0.002090016	0	0	0.00906834	0.009853459	0.012560546	0.013666239	0	0.008277667	0.001242617	0.013067235	0	0	0	0.012343913	0	0.013759072	0	0	0.00142523	0.009672118	0.010987493	0.001640913	0	0	0.021208702	0	0	0.005562211	0.008454149
1.2.1.22	0	0.010666767	0.116911801	0	0.025823801	0.098840177	0	0	0.080474897	0	0.174175625	0.386397121	0.279839005	0	0.088474607	0.090789111	0.827130979	0.01125986	0	0	0.049444806	0	0.107825757	0.062001416	0	0	0.555893349	0.836893612	0	1.873742634	0.213440222	1.859417706	0	0	0	1.039880085	0.110805158	0	0.399522797	1.571219363	0.063097836	0.054055333	0	0.06812185	0.141272722	1.608650464	0.021940366	0.084991878	0.159151379
1.2.1.24	0	0.118344733	0	0.192510274	0.00871906	0.012515951	0.004127114	0	0.006909396	0	0.052155377	0.004561564	0	0.002547304	0.015479169	0.002917173	0.005984594	0.009850164	0.014058752	0	0	0.006364516	0	0	0	0	0	0.030182104	0.004080802	0	0.272781239	0	0.011543811	0	0.004727339	0.036462142	0	0	0.004192881	0	0	0	0.003708894	0.019075681	0.070641103	0.006668448	0.106963916	0.126152632	0.022493513
1.2.1.28	0.433122051	0.682908526	0.016454623	0.038041002	0	0	0.026624576	0	0	0.017832843	0.661288718	0	0.041585946	0	0	0.037459864	0	0	0.058243427	0	0.000280476	0.027602027	0.03907826	0.03596871	0.169686003	0.040166606	0.034181455	0.006106945	0.015128262	0	0	0	0.017485815	0.013365503	0.011691791	0	0	0.014405525	0	0.007106492	0	0.023223632	0.025907755	0.009243746	0.602843926	0.035979272	0.168189578	0.148440159	0.021329
1.2.1.3	2.654315663	3.767074123	0	0.697586975	0.206470825	0.796526028	1.081973222	0.849718122	1.391237495	0.363030942	5.56235014	0	0.047183949	0.158305581	0	0.941669817	0.026135626	0.670382772	0.638337365	0.379556336	0.720893308	0.509231885	0	0.697299903	1.521928924	0	1.238503123	0.036504312	0	0.301699501	0.155585213	0	0.027440517	0.138673685	0.250845423	0.426439482	0.255239438	1.216559089	0	0	0	0	0.234169534	0.099784268	5.897228753	1.88572206	1.658669102	1.448081171	0.583161182
1.2.1.32	0.211665784	0.006933163	0.013278122	0	0.007816262	0	0	0	0	0	0.202361638	0	0	0	0.000172177	0.000274544	0	0.015986878	0	0.014296535	0	0	0	0	0	0.010546705	0.004207626	0.001938232	0	0.014699325	0.002822321	0	0	0.004975423	0.018960364	0	0	0	0.004485944	0	0	0	0.006936196	0.00669975	0.220505282	0.015090821	0.004612769	0.007645946	0
1.2.1.38	1.909229846	1.843826885	2.080887517	0.783509803	2.118506935	1.05075019	0.021340342	1.904346946	2.174562623	2.051091729	2.505745129	1.899836053	1.873652462	1.887637406	2.136279527	1.921301036	1.717525187	1.392800753	1.438677644	1.227066986	1.436985538	1.834996804	2.022986319	2.086029663	1.93761985	0.044323862	2.346060819	1.85104261	0.097087937	0.073359529	1.97083895	1.93231502	1.691208109	1.691095612	1.825861969	1.745400036	2.031563624	0.191580306	0.487328312	0.969640485	0	0.113597982	0.787569388	0	2.365988534	2.018912714	1.861723695	1.896335705	0.631505597
1.2.1.39	0.215276666	0.633217117	0.047197481	0.056219703	0	0	0.039722773	0	0	0.022466931	0.818265811	0	0.03820809	0	0.051091273	0.067111637	0.047206327	0.007914753	0.042576872	0.054193665	0.084831551	0	0.039997037	0.035623529	0.468580902	0.01253081	0.274161561	0.390726922	0.042323949	0.062179728	0.043927948	0.36564275	0.041517696	0.033443257	0	0.304162183	0	0.043505812	0.025685793	0.203866421	0	0.034081311	0.050719509	0.068188622	0.800263682	1.741128063	0	0.06935868	0.043760719
1.2.1.4	0.229767102	1.265653175	0	0.008833252	0	0.033272607	0	0	0	0.026560808	0.503619144	0	0.041409183	0	0.013893136	0.000321687	0	0.026970994	0.004404308	0.002295961	0	0	0	0.001009966	0.046326671	0	0.02609325	0	0.026631879	0	0.171498876	0.036984047	0	0	0	0.06265907	0	0.03787104	0	0.016254911	0.052479894	0.049508183	0	0.005848607	0.543555026	0.095971155	0.019813259	0.048636078	0.056325592
1.2.1.41	0.979589036	1.008439534	1.010944915	0.67281626	0.995849832	0.574142608	0.329332859	0.961736835	1.054962245	0.985461725	0.976968815	1.065272472	1.002007613	1.019440527	0.94204469	0.75169632	0.844774376	0.8411586	0.862698196	0.816384672	0.770844671	0.984976766	0.038952456	1.020614877	0.974116281	1.012200326	1.232665685	0.91244808	0.936371704	0.96649701	1.037360222	1.042921259	1.050915004	1.034301002	1.073717936	0.819626842	0.992804579	0.029010186	0.246007397	0.56782154	0.065542931	0.897249151	0.440320055	0	0.941440947	0.781789291	0.958700185	0.875781967	0.513321552
1.2.1.43	0	0	0	0	0	0	0	0	0	0	0	0	0	0	0	0	0	0	0	0	0	0	0	0	0	0	0	0	0	0	0	0	0	0	0	0	0	0	0	0	0	0	0	0	0	0	0	0	0
1.2.1.46	0.037197546	0	0.04068886	0.081150493	0.011119798	0.007948496	0	0	0.006675365	0.024434071	0.509185316	0	0.002508981	0.00667194	0.01228319	0.036239039	0.020684757	0	0	0	0.022411966	0.024710075	0	0.038119551	0	0.007008447	0.020713965	0	0	0.040353216	0.038075595	0.018000755	0	0	0	0.008900366	0	0.038662725	0.028745684	0.0425352	0	0.029346887	0.013004206	0.042344578	0.557150924	0	0.09365536	0.125973855	0.052042374
1.2.1.5	0	0	0.001806788	0.010463845	0	0	0	0	0.017600794	0.019154493	0.042247415	0.009311033	0.002062806	0.021385379	0.014066731	0	0	0.196178374	0.197635054	0.192882083	0.197754713	0	0.017155243	0.02293271	0.009051148	0	0.015216396	0.040858344	0.002827343	0.001720156	0.017720354	0.015000775	0	0.008557786	0	0.027994436	0.008670149	0.268336616	0.021528222	0.020150813	0.020866782	0.017701206	0.022645581	0	0.016050233	0.718480999	0.085402822	0.101266915	0.003059507
1.2.1.50	0	0	0.000241522	0	0	0	0	0	0.000398284	6.86531E-05	0.009035842	0	0.000675347	0.000500919	0	0	0.000399236	0.000543723	0	0	0	0.000513476	0.000563002	0	0.000296208	0.000368629	1.06711E-05	0.00921713	6.8108E-06	0.000572095	0	0.000537406	0.000494842	0.000476971	0.000692414	0.008518944	0	0	0	0	0.000184544	0	0	0	0.008028542	0	0.000306226	0.000166239	0
1.2.1.54	0.032820333	0.000456649	0	0.04954583	0.003841173	0.042269474	0	0.033344129	0.008336853	0	0.025745003	0	0	0.022521014	0	0.02184453	0	0.030413547	0	0.035565499	0.023244914	0.024497466	0.00966297	0	0.017765227	0.00732954	0	0.026025025	0.036405899	0	0.009219759	0.018632836	0	0	0	0.022022588	0	0	0	0	0.035474116	0	0.009283187	0	0	0.019305792	0.089152787	0.146431686	0.061663604
1.2.1.59	0	0.000741265	0.000196918	0.00058788	0	0	0	0	0.001057862	0	0.009008468	8.97533E-05	0	0	0	0.001437997	0.000811259	0	0	0.000851691	0.001061336	0.000631191	0.00105154	0.001145166	0.00131189	0	0	0	0	0.001014568	0	0.000859268	0.001277585	0	0.000542887	0.000526725	0.001375069	0.00097935	0.000176666	0.001472313	0.000236281	0.001287908	0.000266512	0.000842612	0.008583501	0.000118997	0.031887263	0.032695996	0.011815626
1.2.1.60	0.227061772	0	0.009430481	0.044373084	0	0.002459229	0.042405323	0.015524025	0	0.046669548	0.780673076	0	0	0.021875304	0.028427684	0	0.013992421	0.023765704	0.052564897	0.048598056	0	0	0	0.017711104	0.160239096	0	0.042009638	0.475890062	0	0	0.05604509	0.36704312	0.042796422	0	0.046806501	0.447504228	0.035579903	0.036636645	0.013092553	0.292519058	0.020482685	0.013365947	0	0	0.855413507	0.955997944	0.020416755	0	0.078150361
1.2.1.65	0.000473706	0.011804332	0	0	0	0	0.001728126	0.013433805	0.015947315	0	0.28968512	0	0.004403225	0	0.008954167	0	0	0	0	0.014047064	0.010260452	0	0	0	0	0	0.008518927	0.013004557	0	0	0	0.002853085	0.008131049	0.010488584	0.003229614	0	0.001283042	0	0.016958958	0	0	0.000459606	0	0.004388414	0.311586399	0	0	0	0.005045632
1.2.1.68	0.795374287	1.715081249	0	0	0.039811345	0.015900278	0	0	0	0.066917692	0.723331634	0.045118721	0	0	0.000137104	0	0.028843428	0	0	0	0.002914001	0.062824631	0	0.063311453	0	0	0.300993549	0	0.013805091	0.044224259	0	0	0	0.053401737	0.064007079	0.023555379	0	0	0.02208698	0.06321187	0	0.022824571	0	0.066352254	0.762137483	0.172807751	0.035111142	0.104747778	0.081495806
1.2.1.70	1.042768636	1.108997134	0.998768072	0.446952557	1.049362917	0	0.235804434	0	0.970186096	1.021032024	0.828897348	0	0	0	0.976085478	0.206952001	1.015220857	0.545218212	0.580260144	0.660362896	0.595376855	0	1.031874426	0.524833202	0.982397785	0.420210919	0.497680585	0.82845684	0.000478878	1.019011174	0.978758478	0.95503655	0.2768781	0.360735448	0.362748502	0.839023811	0	0.039709898	1.059384459	0.546538253	0	0.142607132	0.342283595	0.042830264	0.902770388	0.947587466	0.309761941	0.391790827	0.119290037
1.2.1.71	0.1338086	0.990216046	0	0	0.035860091	0.015475791	0.069074812	0.073972062	0.01784984	0.008791166	0.556493772	0	0.061199884	0	0	0.037231387	0.051980912	0.089090573	0.070470263	0	0	0	0.026309274	0.05221751	0.020342496	0.007722359	0.519466119	0.716006764	0	0.063952895	1.006820353	0.948358667	0	0.048141936	0	0.673105519	0.078411802	0.049696925	0.247177535	0.693526546	0.083253378	0.050749118	0	0.055057914	0.489688724	1.322895959	0.052474493	0.138834383	0
1.2.1.72	0.146400987	0.998361372	0.080873243	0.036585958	0	0.071624585	0	0.001504994	0.074820608	0.05480399	0	0	0.01527726	0.052017921	0.017563078	0.013758871	0.070320558	0.027077345	0.054247478	0	0.050939506	0	0	0.044483473	0.030656679	0	0.258612355	0.91548534	0.030304078	0.039849472	1.013518879	0.997672524	0	0	0.064982316	0.837795646	0.027343467	0.053623116	0.239298068	0.51806665	0	0.042168068	0	0.020260278	0	0.859695368	0	0.109034762	0.053838197
1.2.1.75	0	0	0	0	0	0	0	0	0	0	0	0	0	0	0	0	0	0	0	0	0	0	0	0	0	0	0	0	0	0	0	0	0	0	0	0	0	0	0	0	0	0	0	0	0	0	0	0	0
1.2.1.8	0.679784194	1.503166372	0.117575972	0.279538835	0.024937295	0	0.120893739	0.025847218	0.189009758	0.125920283	2.627817573	0	0	0	1.171626744	0	0.000586222	0.08148707	0.172963666	0.127926349	0.220410099	0	0.08483367	0.075428016	0.796659988	0.170257601	0.201789131	0.69099154	0	0	1.262964113	1.062301364	0.050892244	0.047059265	0.025162958	0.840266589	0	0	0.256594267	0.381238683	0	0.133387881	0	0.157657878	2.650474161	1.297678883	0.572025328	0.383831033	0.030547219
1.2.1.80	0.00023734	0.000358593	5.56339E-06	0.000392318	0.000187889	0.000149671	0.000391461	8.09218E-05	0	6.0791E-05	0.008610471	0	0	0	9.31718E-05	0.00015154	0.00036045	0.00027756	0	0.000177638	0	0.000218644	0	9.85892E-06	0.000200252	0	0	0.000356052	0	0.000118832	3.74824E-05	0	0	0	0	0	0.000330877	0.000321085	0.00022897	0.000100831	0	0	0	0.000173685	0.008634941	0.000228965	3.35438E-05	0	0.000287369
1.2.1.9	0	0.575379476	0	0.042295894	0.023394849	0	0.02353707	0.020285521	0.031754513	0.037188321	0.003225334	0.001873789	0	0	0	0	0	0.540714631	0.478883437	0.459144871	0.505776955	0	0	0	0	0.012400699	0.007227597	0	0.018308296	0.006508678	0	0.032466827	0.105658328	0.103657721	0.104027162	0	0.036380396	0	0.028344388	0.038380679	0.015966493	0	0.084012538	0.019857431	0.01733494	0	0.130483127	0.115607232	0.123317808
1.2.3.1	0	0.015570712	0.006783481	0	0.024554097	0.02712308	0	0.016341598	0	1.011136034	0.006480774	0.020985145	0	0.000489107	0.019366337	0.002369706	0	0.017688605	0	0.003817015	0	0	0.002714819	0	0	0	0.024176782	0	0	0.026036631	0.020705511	0	0	0.026516136	0.022935737	0	0	0.008289179	0.000389187	0	0.006992025	0	0	0.002041555	0.0123481	0.010936253	0.00551819	0	0.018845439
1.2.3.3	0.027304181	0.023318853	0.039848803	0	1.031774919	0	0	0.019613681	0	0.037477572	0.074484764	0.044188865	0	0	0.018676536	0.027262859	0	0.072980455	0.075030956	0.012441192	0	0	0.049095508	0	0.010137995	0	0	0.048900654	0.486903755	0	0	0	0.008850327	0	0	0.002722946	0	0.03365978	0.025956871	0.029983704	0	0.061171406	0.094722184	0.060788543	0.043631241	0	0.189498107	0.124190252	1.161661157
1.2.4.1	1.561180279	2.658246442	1.172140472	0.837988324	2.16828705	0.125906496	0.130109563	3.088554337	0.85469145	0.000985576	3.246585112	0	0	0.048525787	0	0.143160682	0.351318513	0.783231576	0.823040282	0.822946874	0.608099626	0.141666095	0.199957557	0	1.153958686	0.96030002	0.872822688	0.863971719	2.380255965	0	1.110775193	0.866729788	0.030538923	0.002287278	0.247234012	1.328600638	0	0	0.089622103	1.5857041	2.179794654	0.919302373	0	0.116181424	3.20946015	2.296793026	1.318445483	0.966749357	1.322197057
1.2.4.2	1.006294781	0.999811593	0.962406902	0.911596822	1.083653188	0.012586394	0.064600621	0.068588419	0.102490454	0.069754398	1.023968778	0.101814486	0	0	0	0	0	0.033481535	0.1419427	0.118953673	0.084093603	0	0	0.052760078	1.028069658	0.106875582	0.519233473	1.115887438	0	0	1.058813321	1.20481046	0	0.086047288	0	1.094119611	0	0.103817038	0.318053103	0.405836479	0.034068429	0.901385696	0	0	0.91953352	0.957097977	0.271637941	0.241272548	0.061748466
1.2.4.4	0	0	0	0.389097613	0.113630899	0	0.034280318	0.910291641	0	0	0.992203645	0.677692201	0.683847991	0.041088764	0	0	0.022251969	0	0.031417935	0	0.120669059	0.069754479	0	0	0	0.888901265	0.517722671	0.136083251	0.922495947	0	0	0.178138423	0	0.02808994	0.104489044	0.046994578	0.097008891	0.031100175	0.052767958	0.007553741	0.089811943	0	0.082923045	0.066753845	0.940671297	0.397059092	0.230403985	0.121729514	0.390545717
1.2.5.1	0.406049505	0.160686739	0.040378256	0.635774586	1.061365233	0.419297908	0	0	0	0	0.991262847	0.529053992	0.421588673	0.055325823	1.079917044	0.071175845	0.036095704	0.127493033	0.059006137	0	0.039805358	0	0.04105384	0	0.923471343	0.04905943	0.25413936	0.822757437	0	0.001781345	1.064825488	0.960880488	0.057099477	0	0.051026078	0.761633453	0.057256398	0	0.242759001	0.484238466	0	0.058745464	0.045971343	0	0.879701329	0.913247131	0.260056298	0.230533559	0.046124905
1.2.7.-	0	0.190176483	0	0.239149689	2.853876129	0.932020074	1.510381016	2.13919833	1.126777363	1.9691237	0.79018079	1.121522743	1.092140735	0.165904408	5.770386418	0.948304831	1.056543461	1.418233988	1.494655249	1.237536382	1.227836621	1.239903026	1.211715662	0.684973066	0	1.305492572	7.957382675	0.855463847	1.202602037	0.926077414	0	0.843127128	0.685791853	1.066652411	0.921809357	0.785203265	0.728728065	1.110015902	1.671176084	0.614249642	0.123505594	0.164134055	0.642742472	1.214606416	0.720950671	0.895229963	0.391492033	0.779794153	0.213949674
1.2.7.1	0.173142168	0.158797923	0	0.193895445	0.256142334	0.059542176	0	3.764518648	0	8.239824493	0.024751463	0.109720721	0.076416217	0	0	0.203733056	0.333309541	1.195662676	0.888510464	1.039189261	1.271288752	0	2.224956275	2.093936932	0.072390682	0.068010293	1.211980814	0	0.021991478	0	0.16367242	0.011872124	1.098210199	1.31344128	1.436183502	0	0.003145425	2.628511114	0.249188185	0.250937489	0	0.020633712	0.405462248	0	0	0.065322603	0.470599042	0.744991117	0.204516181
1.2.7.3	0.459245861	0	0.344135237	0.404596773	0.33697498	5.244818524	0.203904114	0.341748353	0.172290088	3.965539463	0.512939356	5.980732343	6.117690998	0.082367586	7.133313673	3.777672007	3.77677633	2.295025323	2.130266821	1.801069735	1.808763455	0.46875549	0.219681468	0.113703892	0.422015191	1.428592836	2.350575212	0	0.341041118	0.227845549	0.140442633	0	0.99531572	1.065836166	0.942580557	0	0.074354115	0	0.002501734	0.377017479	0.429064609	0	0	5.206120728	0	0.091079252	0.80583547	0.640463454	0.054719464
1.2.7.4	0.013406819	0	0	0.004892755	0	0	0	0.004345238	0.007064231	0.009870688	0	0.004425057	0	0.006399486	0	0	0	0	0.003950894	0	0	0.012818262	0	0.010119812	0	0.004216208	0.001605072	0	0	0.004928124	0	0	0.297220328	0.309867912	0.292354501	0	0.010304791	0	0	0	0	0.001581872	0	0	0.012119435	0.002190927	0.001694301	0	0
1.2.7.5	0.43711573	0	0	0	0.00870167	0	0	0.009313297	0	0.036215684	0.114550892	0.041851926	0	0	0.997028878	0	0	0.282262021	0.274521526	0.338808924	0.322047461	0.02284575	0	0.005401931	0.020448591	0.016447366	0.456243839	0.011526319	0.032532361	0	0.026875556	0	0.299232282	0.275931019	0.289410661	0	0.042066475	0	0.014418187	0.017080783	0.028605357	0.042492556	0	0.043248761	0.090889979	0	0.008149893	0.024419972	0.079512557
1.2.7.6	0	1.29458E-05	0.000101772	4.56416E-05	0.000265298	0.00015013	0	0.000146704	0	7.5501E-05	0	0	0	0	0	0.000288606	0.000137855	0	0	0	0.000250811	0.000203436	0.000275353	0	0.00010982	0.000114829	0	0	0	0	0	0	0.000116263	0	0.000142849	4.9919E-05	2.34565E-05	0	0.000113956	0	0.000242798	0.000201813	0	0.000171475	0	0.000189742	0.000209025	9.05375E-05	0.011775409
1.2.7.7	0	0	0	0.025954763	0	0.02076315	0	0.007449262	0.012256447	1.001807579	0.004586216	0.00313266	0.026351997	0	0.016900258	0.201874195	0.002334892	0.06788661	0.057651178	0.053558516	0.071870486	0.023743092	0	0	0	0	0	0.02510913	0	0	0	0	0.011670525	0	0.016810871	0.011395671	0	0	0	0	0	0.015093622	0.003427883	0.019555633	0	0.014772308	0.037651463	0.012485728	0.036548083
1.2.7.8	1.054416394	0.762882392	0	0	0.313091057	1.628339847	0.085514886	0.014017999	0.163571216	1.978413688	1.603719698	1.681818395	1.61913609	0.17711532	10.00484307	1.307933049	0.160464349	0.644542884	0.986190045	0.625587627	0.751991942	0.098923994	0.021948219	1.791757858	0.207340585	0.007868357	1.994463006	0	0	0	0.268575279	0.143227931	1.208479447	1.218110776	1.187870429	0.153612653	0.04250277	0	0.148185648	0.307598044	0.297533711	0	0	0.101937968	1.445212089	0	0.727159554	0.786289465	0.353678808
1.2.99.2	0.383843363	0.016988769	0.102432271	0.175172182	0	0.072263473	0.135311091	0.083016318	1.45147286	4.121787037	1.755972541	0.109284197	0	0	0	2.283836448	0.083215326	1.959809586	1.879940093	2.091273397	1.991292251	0	0.186112697	0.873648583	0	0	0.094422808	0	0.08417829	0	0.159748455	0	0.647836938	0.600383478	0.961444838	0	0.817505034	1.085270107	0	0.056971959	0.187857163	0	0.633444701	0.096212191	1.606012943	0.036622786	0.942745148	0.943812251	0.262189878
1.2.99.5	0.013743198	0	0	0	0	0.031026258	0.001746333	0.006718262	0.052626952	0.041857763	0.213774685	0	0.002503513	0.006817861	2.024412631	0.014937342	0.047632757	0.112823681	0.173027805	0.198528662	0.114256185	0	0.018046758	0.012740942	0.030718914	0.036876413	0	0.00227646	0	0.047977706	0	0.051116821	0.163994407	0.205448888	0.239153002	0	0.033472354	0	0	0.046727135	0.0262802	0.046593921	0.024969834	0.047437214	0.236782741	0	0.012700024	0	0
1.2.99.7	0	0	0.002336831	0.006696418	0	0	0	0.028274033	0.013403412	0	0	0	0	0	1.015191624	0	0.006615382	0.005874379	0.027819424	0	0	0	0	0	0.004297451	0.028393306	0	0	0	0	0	0.009178777	0	0.001037869	0.016806308	0	0.021313899	0.020225607	0	0	0	0.012784601	0.007895529	0	0	0	0	0	0.027483651
1.20.4.1	1.98359615	1.962307263	0.851364271	0.423821697	0.881240496	0.412162402	1.0497163	0.815909678	0.818912659	1.002958538	2.513244034	1.533144575	1.349912344	0.204703442	1.116473285	1.135708553	0.455091124	1.900653712	1.695904902	2.035966205	1.772059658	0.801722331	4.06634762	0.483947982	1.433386898	0.313472856	0.777723348	1.543156348	3.212711033	0.216010456	0.420278196	1.805068698	0.625003512	0.884961673	0.554641966	1.727011627	0.787120025	0	1.265732016	1.842912185	1.970710325	1.34226312	2.501057087	0.064422182	2.363362668	2.113688325	0.955037026	0.824021769	2.105299954
1.20.9.1	0.005254233	0.002608601	0	0.002150622	0.004032073	0	0	0	0	0.004778059	0.140398717	0	0	0.005885322	0	0	0	0.005149398	0	0.006035487	0	0.003940094	0	0	0.003560838	0	0	0.004604186	0	0.001370186	0.005139983	0.003035959	0	0	0	0	0.0038484	0.004096848	0	0.002747388	0.003352732	0	0.004900675	0.002976038	0.137205543	0	0	0.000229801	7.64796E-05
1.21.-.-	0	0	0	0	0	0	0	0	0	0	0.003318302	0	0	0.002305457	0	0	0	0	0	0.002703643	0	0.00442056	0.004079069	0.001366376	0.001877976	0	0.000916491	0	0.004569948	0	0	0.004284591	0.005159784	0	0.00105063	0.003054868	0	0	0	0	0.003016208	0.005103758	0	0	0	0.005098817	0.057612062	0.064436851	0.007267811
1.21.3.1	0.000393918	0.042548424	0	0.00028383	0	3.15889E-05	0	0	0.001622737	0	0.009702033	2.97924E-05	0	0.000399839	2.60689E-05	0.001811857	0.001367256	0.015673923	0.015374829	0.017604791	0.015826907	0	0.001665443	0	0	0	0.001402325	0.00369974	0.001527088	0.000296672	0	0	0.000375494	0.000268551	0	0.004034748	0.000447343	0.000902985	0	0	0.000500676	0	0	0	0.008651203	0	0	0.00038277	0.000864485
1.21.4.1	0.054015834	0.025946161	0.067870374	0.044995365	0	0.011246542	0	0.060551339	0	0	0.068314134	0.050661422	0.087849095	0	0.012176657	0	0	1.342010962	1.271694914	1.276262923	1.225954343	0	0.047105121	1.586855183	0	0	0.032094879	0	0	0	0	0.043709908	0	0.020540413	0	0.06017104	0.072127519	0.014124971	0.048675372	1.225763169	0	0	0	0.026152606	0.030293614	0	0.366464323	0.25902004	0.217509963
1.21.4.2	0	0	0.139661997	0.013731528	0.147723642	0	0	0	0.166634572	0	0	0	0	0	3.210196087	0.173750368	0	1.33581329	1.080789294	1.066925833	1.004085959	0.088265751	0.899039124	1.53794394	0	0.155328355	0	0	0.022781846	0.202036653	0.144397854	0	0	0.011563658	0	0	0	5.452439792	0.164202621	0.689039515	0.937700892	0.098811602	0.607750107	4.885531838	0.089911425	0	0.434055726	0.863473639	0.051711224
1.21.4.3	0.003955911	0	0	0	0.007869819	0	0	0.003367078	0	0	0	0.010097485	0	0	0	0	0.001839053	0.009152014	0.010098166	0	0	0	0	6.12961E-05	0	0	0	0.003897763	0	0	0.011544136	0	0.008405286	0	0.007829764	0.003437716	0	0.504543009	0	0	0	0	0.006331648	0	0.002149537	0	0	0.000715646	0
1.21.4.4	0.137681207	0.053851741	0.054036468	0	0.018027201	0.122158102	0.075163792	0	0	0	0.03819197	0.027976071	0.00209781	0	2.016841581	0	0	0.297122408	0.194512266	0.43610429	0.362717378	0.073987498	0	0.615089366	0	0	0	0	0	0	0.064848135	0.062507382	0	0	0.139075749	0.076288673	0.099119586	4.579455947	0	0.630313673	0.097113373	0	0.097904379	2.97364631	0	0.127022561	0.029563668	0.30077346	0
1.3.-.-	0.005407898	0.005052423	0	0.008599647	0	0.002677931	0	0	0	0	0.042229898	0	0.005915456	0.00279142	0.009499908	0	0	0.023814506	0.006103754	0.025484085	0.020218037	0	0.010108179	0.008190026	0.007409722	0	0.253469773	0.005810068	0.009464983	0.003354104	0.006367033	0	0	0.008636961	0	0.004828978	0.010031836	0.004814121	0.001147631	0.004569131	0.005110405	0.010820984	0	0	0.033526169	0.010601374	0.031668111	0.024515948	0.021235732
1.3.1.-	0.043002558	0	1.071940823	0	0	0.542199195	0.059341583	1.067957734	0	0.905592955	0.228278993	1.024375282	1.033150013	0	0.028699697	0.776868118	0.953151434	0.739039615	0.749776378	0.621047706	0.695385337	0.483642765	0.902340805	0.445660807	0.036205044	0.939982129	0.726815244	0.070611598	0.616616078	1.023661671	0	0.037140028	0.940755978	0.900404698	0.891747701	0.121998604	0.948734264	0	0.920765157	0.071297152	0.982183241	0.136722302	0.611092974	0.000132002	0.241319475	0.945399209	0.649725447	0.835493131	0.360522912
1.3.1.10	0	0	0	0.000252084	0	0	0	0	0.000493659	0	0.017548316	0	0.000346436	0	0	0	0.000793912	0	0	0	0.00071288	0.000363609	0.000557054	0.000472074	0	0	0	0.000228812	0	0.000529546	0.000106737	0	0	0	0	0	0.000436301	0	0.000156568	0.000722248	0.000229411	0	0	0.000515485	0.017691353	0	0	0.000296984	0
1.3.1.12	1.609317859	0.240057102	0.862838964	0.91897643	0.963106378	0.537148171	0.296368169	1.03879948	1.015858484	0.908567001	1.001173341	0.29050617	0.206189523	1.446740607	1.047580905	1.176339542	1.259397693	0.813163326	0.67974869	0.747573626	0.726488561	0.469345231	1.033772877	0.967707158	1.140566256	0.953677011	0.755877338	0.898185651	1.001504961	0.027338264	0.687998209	0.919732943	0.871197427	0.820206276	0.922540961	0.751561473	1.074979461	0.078350514	0.301823378	0.486586825	0	0.731523857	0.931040714	0.048237383	1.064840033	0.784993294	0.738682111	0.888900427	0.135456158
1.3.1.13	0	0	0	0	0	0	0	0	0	0	0	0	0	0	0	0	0	0	0	0	0	0	0	0	0	0	0	0	0	0	0	0	0	0	0	0	0	0	0	0	0	0	0	0	0	0	0	0	0
1.3.1.2	0.193451387	0.000226563	0	0	0.011474363	0	0.000291039	0.012674403	0.012431658	0	0.074291651	0.000459226	0.001858418	0	0.001670827	0.000908158	0.005252024	0.001999071	0	0.014784356	0.004192947	0.013081569	0	0.010940543	0	0	0	0.015758421	0	0	0.003668616	0	0	0	0	0.003711002	0	0	0.013582896	0.007052	0	0	0	0	0.072065291	0.144425836	0.018551515	0.023769092	0.042397066
1.3.1.20	0.010209644	0.004890545	0	0.007202988	0.000630969	0	0.000484992	0	0.006851431	0	0.005932282	0.000611111	0	0	0.002995602	0.002366565	0.008379081	0	0.001530541	0	0.00752529	0.010587988	0.010681651	0	0.008863472	0.009948937	0	0.004867101	0.009691403	0	0.0006409	0.022600788	0.011550139	0.010082783	0	0.006007381	0.006645522	0.008077479	0	0.003743357	0	0.011164557	0.402278681	0	0	0.153667296	0	0.001027235	0.011966648
1.3.1.21	0	0	0.00037959	9.25835E-05	0	0	0.000286509	0.000374593	0.000356631	9.02465E-05	0.008795897	6.87458E-05	0.000378753	3.38842E-05	0	0.000202537	0	0	0	5.54375E-05	4.44071E-06	8.44321E-05	0.000378767	1.4865E-05	0	0	0	0	0	0.000277909	0	0.000121	4.04703E-05	0	0.000292747	0	0.000399236	0	0.000126856	0	0	0	0	0.000254043	0.008597879	1.63683E-05	0.000308057	9.96669E-05	0
1.3.1.24	0	0	0	0	0	0	0	0	0	0	0	0	0	0	0	0	0	0	0	0	0	0	0	0	0	0	0	0	0	0	0	0	0	0	0	0	0	0	0	0	0	0	0	0	0	0	0	0	0
1.3.1.25	0	0.809514827	0	0	0.038579566	0.01597018	0.037389718	0	0.04843097	0	0.574062484	0.030150584	0	0	0	0.008018541	0	0.051641746	0.060160076	0.028691218	0.014971357	0	0	0	0.162114184	0	0	0.075435734	0	0.03097843	0.015937584	0.028491655	0.019425797	0	0.022764696	0.061789019	0.019781497	0.040357861	0	0	0	0.002895259	0	0.018459556	0.585388463	0.820977263	0.012109254	0	0.047181068
1.3.1.26	1.049502947	1.150160103	1.024094334	0.838040164	0.952748105	1.041049749	0.114238262	1.059377	0.943975333	0.986645356	1.021217552	0.990888734	0.963100418	1.29840637	0.984116826	1.052116671	1.019587313	1.385911696	1.386909151	1.479554361	1.498879828	0.479096374	0.967837504	1.055844514	1.016243086	1.069526136	1.514891654	1.055423894	1.030536912	0.073632396	1.057233446	0.946175611	1.067447304	0.984100804	0.972002691	0.938677751	0.93086301	0	0.23468878	0.780216788	0	1.028272186	0.653089139	0.013951473	1.016251633	0.952702897	1.069409815	0.998274088	0.759564568
1.3.1.28	0.233063995	0.780873196	0.055335353	0	0	0	0.047273942	0	0	0	0.027558154	0.023876037	0.016690618	0.040488729	0.061742421	0	0.06281093	0	0	0.034148621	0.013771653	0	0	0	0.103443554	0	0.279068405	0.660312192	0.008190097	0	0	1.025690636	0.037545168	0	0.004720805	0.693047843	0.034484318	0.017411241	0.138105793	0.527704023	0	0.14131438	0.044145996	0.048511992	0.093022622	0.816036193	0	0.058496311	0.114355324
1.3.1.29	0.000729955	0	0	0	0.000361208	0	0.00046912	0	0.000689406	0	0.017164818	0.000743318	0.000756301	0	0	3.63243E-05	0	0	0.000642747	0.000649129	0.000508392	0	0	0.000199034	0.000725742	0.000175232	2.67776E-05	0	0	0.000616115	0	0.000420448	0.000329252	0	0.000238452	0.000630968	0	0	0	0.0004167	5.36868E-05	0	0.000154095	0	0.017257718	0.00019836	0	0.000231038	0
1.3.1.31	0.00648857	0.000870276	0	0	0	0.006061955	0.008758447	0	0.012327403	0.010990718	0.00119732	0.007574667	0	0	0	0	0.005987446	0.233264248	0.230232818	0.252680463	0.247044442	0	0	0	0.003001955	0.009872973	0.000665028	0.011805057	0.010989818	0.00325123	0	0.010474126	0.011079645	0.009831085	0.012343009	0.01260822	0	0.009502635	0.000336641	0.012704375	0	0.007302605	0.01261114	0	0.011020759	0	0.033995301	0.043997243	0
1.3.1.32	0.016761683	0	0.00898375	0.000739735	0	0.00384126	0.000538508	0	0	0.010494562	0.292952662	0	0	0	0	0.003252372	0	0.015055706	0.030464932	0.036693898	0.022940839	0	0	0	0.163656319	0.003386863	0.002950924	0	0.014995006	0	0.017238283	0	0	0	0	0	0	0.004022559	0	0	0.013143954	0	0	0	0.297420185	0.002651427	0.055678591	0.071822503	0.004158067
1.3.1.33	0.001453927	0	0	0.009707258	0.012393723	0	0	0.004465302	0.006342066	0	0.347286745	0.016438738	0.008529343	0	0.009722831	0	0	0.009128045	0	0	0.017808906	0	0	0.001151708	0	0.003612401	0.004686451	0.016672576	0.001314627	0.013653809	0.002589295	0	0.012172783	0	0	0.000354214	0.003571588	0.0146311	0	0.018564038	0	0	0	0.00438438	0.359470011	0	0	0	0.026227363
1.3.1.34	0.37232618	2.024505166	0	0.04242563	0.105456168	0	0	0.018246761	0.515663502	0.002582442	1.278822601	0	0.051735406	0.049794136	0.929320886	0.002058593	0	0.097930062	0.009713588	0	0.152241214	0	0	0	0.161886324	0	1.271157843	0.935590862	0	0	0.936510509	0.923186457	0	0	0.06771855	0.933391551	0	0.008453752	0.235266859	0.567249326	0.033542961	0.05462536	0	0.053558242	1.274053704	0.872822336	0.05454677	0.187413762	0.037507376
1.3.1.35	0	0	0.002321742	0.001602739	0	0.000988281	0	0	0.001859951	0	0.000111738	0.000900834	0	0	0	0	0	0.002131772	0	0	0	0	0.000565102	0	0	0	0	0.003921449	0.000691831	0	0.00251343	0.002366171	0	0.000210672	0.000285102	0	0.000827648	0	0	0.002435122	0.001616842	0.003472405	0.001959108	0	0	0.003961029	0.003131814	0	0
1.3.1.38	0	0	0	0	0	0	0	0	0	0	0	0	0	0	0	0	0	0	0	0	0	0	0	0	0	0	0	0	0	0	0	0	0	0	0	0	0	0	0	0	0	0	0	0	0	0	0	0	0
1.3.1.43	0.017272945	0.18834923	0.007300439	0.016570933	0	0.005580673	0.009124747	0.011140689	0.002617321	0.008923445	0	0.012125719	0	0	0	0.016753717	0	0.010703382	0	0.006822384	0	0.00849763	0.009576696	0.012214384	0	0.002844427	0	0.015095589	0	0.005521226	0	0.000233495	0.013612246	0	0.000209954	0.0085075	0.013733189	0.008862338	0	0.015413156	0	0	0.002258424	0.011687422	0	0.141408868	0.046914125	0.046220258	0.03586489
1.3.1.44	0.00619075	0	0.014682958	0.007618562	0.020755996	0.005082223	0	0.008572883	0	0.003063075	0	0.014992245	0.002553738	0.003087754	0.001294746	0.023229082	0.013078368	0.252325206	0.26531867	0.238953714	0.224886328	0	0.011496103	0.490750227	0	0.009859685	0.007440653	0.01397599	0.010366223	0.023244113	0.014316546	0.01943874	0	0.002188061	0.016446459	0.014440203	0	0	0.011117064	0	0.021595745	0.015401993	0.004888213	0.017764593	0.002057334	0.007775434	0.084212733	0.071750021	0.004002255
1.3.1.45	0	0.002122009	0.002720664	0	0	0	0	0	0.000942774	0	0.000914654	0.001529026	0	0.00062512	0.002646068	0	0.000564406	0	0.001345186	0.002301258	0	0.002219266	0.000255666	0	0.001154018	0.002341452	0.00246817	0.006944693	0	0	0.002126126	0.009404551	0.002504786	0	0.00029163	0.00182972	0.000334745	0.001024161	0	0	0.002687303	0	0.002881678	0.000133533	0	0	0	0.000107585	0.000950773
1.3.1.54	0	0	0	0	0.028565931	0	0.052923075	0.046775083	0	0	0.476433265	0	0	0.046942824	0	0.369386145	0.060623787	0.723530114	0.611744501	0.660622621	0.747720147	0.02070512	0	0.469808415	0.328556725	0.43201506	0	0.274142554	0	0	0	0.008234598	0.304938076	0.247775438	0.292280987	0.231936196	1.054886153	0.030034066	0.832204497	0	0.015800686	0.000217289	0	0	0.413502839	1.002657934	0.356820777	0.322238725	0.130769962
1.3.1.56	0	0	0	0	0.001180484	0.001347563	0	0.001516278	0	0	0.035250173	0.001706463	0	0.001032034	0.000287541	0.001184759	0	0	0	8.98963E-05	0.000697894	0.001545895	0.00042141	0	0.001115687	0	9.85771E-05	0	0.000809847	0.000950826	0	0.00140584	0.001243071	0.001146631	0	0.000202667	0.001210899	0	0.000305451	0.000962188	0.000365301	0	0.000122278	0.000544246	0.033951922	0	0	0	0.001472877
1.3.1.58	0.006907209	0.000451092	0	0.003399747	0	0	0	0	0	0.001593547	0.016966057	0.002965249	0	0.008671444	0.008331447	0	0	0	0	0.004431622	0	0	0.008705188	0.00512454	0.009258868	0.003495108	0	0	0	0.000705422	0.002718989	0.008436958	0.004293583	0.006557132	0	0	0	0.008237991	0	0.003980713	0	0.007242856	0.001478568	0	0	0	0.00833212	0	0.006066582
1.3.1.62	0	0.006194502	0.009505148	0	0.008140765	0	0	0	0	0	0.114342531	0.005501146	0.002041888	0	0.005954845	0.001398222	0.003744143	0.007402479	0.009459104	0.007448746	0	0.00672426	0.006870312	0.000469919	0	0	0	0	0	0	0	0	0	0.00275219	0.003916432	0.008797741	0	0.004715825	0	0.001061899	0	0.004975522	0.00337634	0	0.119441148	0	0	0.008515135	0.008671413
1.3.1.70	0	0	0	0	0	0	0	0	0	0	0	0	0	0	0	0	0	0	0	0	0	0	0	0	0	0	0	0	0	0	0	0	0	0	0	0	0	0	0	0	0	0	0	0	0	0	0	0	0
1.3.1.71	4.53429E-05	0	0	0	0	0.000104454	0	0	6.7836E-05	0	0.008532638	0	0	0.000292076	0	0	0	0	0	0	0	0	0.000398187	0.000176404	0.000315783	2.41045E-05	0	0.00025404	1.07734E-05	0.000168034	0.000324142	0	0	0.00030656	0.000304147	0.000250014	0	0	0	0	0.000139747	0	0.000268872	0.000219363	0.008655757	0.000350712	0.000332914	0.000166016	0
1.3.1.72	0	0	0	0	0	0	0	0	0	0	0	0	0	0	0	0	0	0	0	0	0	0	0	0	0	0	0	0	0	0	0	0	0	0	0	0	0	0	0	0	0	0	0	0	0	0	0	0	0
1.3.1.74	1.358707494	0.133844604	0.108038634	0	1.13534794	0	0	2.008230426	0	2.029689211	0.65844811	0	0.12879157	0.12622208	0	0.288207388	0.015936141	0.343824453	0.419364832	0.346277201	0.467259201	0.09803144	0	1.557869302	0	1.351667442	0.1357908	0	0	1.879830894	0	0.117705208	0.77281247	0.896534713	0.836699239	0.237461379	1.891593107	0.854544853	0.26712197	0.146724894	0.115353235	0	0.712500524	1.883613636	0.662873845	0.096582164	0.494967403	0.441633418	0.131335651
1.3.1.76	0.097811906	0	0.019434838	0	0.016923464	0.060389853	0	0.093485593	0.905398016	0.053869626	0	0.111436636	0	0.037041926	1.954465919	1.540199712	0.055034402	1.297541252	1.125064935	1.184623168	1.304032609	0	0	0.008844883	0.10677638	0	0.519944219	0	0	0.053319497	0.063167504	0.024669405	0.682949502	0.584969357	0.692251708	0	0.115427403	0	1.594944642	0.089392358	0.101389698	0	0	0	0	0	0.572672605	0.562851735	0.149859891
1.3.1.83	0	0.000449189	0	8.23945E-05	0.000625047	4.49737E-05	0	0	0.00036396	0	0.016477541	0	7.66888E-05	0.000253882	0.001064027	0.000935895	0.030580264	0.00026708	0	0	0.001130835	9.32513E-05	0	0.000461214	0	0	0.000712061	0.000488726	0	7.47079E-06	0.000535857	0.001006129	0	0	0	0	0.000157908	0.000764938	0.000531918	0	0	0	0	0	0.017345803	1.95768E-06	0	0	0
1.3.1.84	0	0	0	0	0	0	0	0	0	0	0	0	0	0	0	0	0	0	0	0	0	0	0	0	0	0	0	0	0	0	0	0	0	0	0	0	0	0	0	0	0	0	0	0	0	0	0	0	0
1.3.1.85	0.000470592	0	0	0	0.001643018	0.001472438	0.003533768	0.008067172	0	0.001481063	0.007457994	0	0	0	0.00123454	0.001815743	0.003144417	0	0	0.001881733	0	0.002230531	0	0.003430432	0	0	0.002661726	0.004056452	0.003797684	0	0	0	0.003859823	0.000298425	0.00530444	0.012952976	0.006269967	0.0039794	0.006008416	0	0.004428632	0	0	0.002780922	0.009175185	0	0	0.003053554	0.004097443
1.3.1.87	0.373297831	0.159703937	0	0	0	0	0	0.006829694	0.021002973	0	0.058041803	0.001973968	0	0.00136731	0.032186741	0	0	0.027868604	0	0	0.007202205	0.012177574	0	0	0	0.015545691	0.277117279	0.265482299	0.007532565	0.025936603	0.014096713	0.724173979	0.027232559	0	0	0.267999978	0	0.009410719	0.071291143	0.501389483	0.015745238	0.110135397	0	0.018806837	0.086435472	0	0.021587449	0	0
1.3.1.9	1.286481689	1.110566414	1.028321064	0.102185318	0.903608049	0.011105148	0.149211116	0.083038635	0	0.11425149	1.243651781	0.991503602	1.04572112	0	1.05000741	0	1.047331368	0.02335239	0.064837001	0.03704858	0.142988597	0.041921023	0.09787475	0.012416348	0.055007182	0.398520596	0.784042886	0.882505404	0.907037336	0.081952002	0.11774886	1.037806332	0	0.060793232	0	0.744028765	0.015763857	0.111863431	0.197957064	0.41638554	0	1.006054528	0.03204032	0	1.208689537	1.251850409	0.262358097	0.216957748	0.450550967
1.3.3.-	0	0	0.000902236	0.000330576	0	0	0.000492311	0	0	0	0.000947383	0	0.000350727	8.50977E-05	0	0	0	0	0	0	0	0	0	0.000614037	0.034701442	0	0.000352416	0.000749735	0	0.000598917	0	0	6.12007E-05	0	0.000840671	0.000141868	9.83421E-05	0.000590444	0	0	0	0.000789616	0.000818569	0	0.000730808	0.000932745	0.00085396	6.34601E-05	0
1.3.3.11	0	0.785726912	0.033305762	0	0	0.01591784	0.008211851	0	0.007630506	0	0.474926453	0.059875773	0.026981199	0.035935523	0	0	0.03779388	0.034407816	0.072858471	0.041332922	0.014508315	0	0	0.013082762	0.020110999	0.040695518	0.034959038	0.151169342	0	0.015019294	1.055778052	0.043401571	0.022238192	0	0	0.114016129	0	0	0	0.018933279	0	0	0	0	0.522033978	0.862672612	0.106186941	0.078572561	0.036835418
1.3.3.3	0.939874676	1.107172492	0.097008734	0.096846196	0.028692416	0.032992375	0.247524976	0.045264263	0.029781742	0.084768608	0.863087425	0	0	0.076409633	0	0.078585073	0	0	0	0.088046584	0	0.020814919	0	0	0.030953915	0	0.597121385	0.973632207	0	0.0021182	0.929601536	0.961811299	0.022898542	0.066919638	0	0.815227816	0	0.048654063	0.103340875	0.689138254	0.010813102	0.101034897	0.121929258	0	0.776472562	0.982827081	0.125635167	0.202885338	0.148074039
1.3.3.4	0.02347932	0	0.045998726	0.408420829	0	0	0.058718811	0	0.055863081	0.023013605	0.210177377	0.193940692	0.160825924	0.030518359	1.058405043	0.05017578	0	0.029696189	0	0.008152826	0	0.033754131	0.037205785	0.023242861	0.809047779	0	0	0.036914117	0	0.008947424	0.008603313	0.020364378	0.011038263	0	0	0.047804345	0.021817489	0	0	0.009581273	0	0.013172519	0	0.027417286	0.272106611	0.043997672	0.108618298	0.0795993	0
1.3.3.5	0.013811123	0.030889199	0	0	0	0	0	0.004009542	0	0.027912497	0.354276521	0.027905035	0	0.011238343	0.000946431	0.030948742	0	0.002760216	0.001612819	0.012662919	0.034322643	0.003128053	0.018567493	0	0	0.028749368	0.250671462	0	0.003390389	0	0	0	0.001927753	0	0	0	0	0.017946492	0.009031723	0.025335393	0.982781184	0.02170748	0.018676976	0.023359307	0.335795372	0	0	0	0.022107634
1.3.3.6	0.001558436	0.001225643	0.007880648	0.006456502	0.005868001	0.001358701	0.002237814	0	0	0.008070551	0	0.000607125	0.005187507	0.001715479	0.00385037	0	0.003018723	0	0.000732964	0	0	0.001155786	0	0	0.307476543	0	0.001020202	0.013238543	0.006996014	0	0	0.008108383	0.001217118	0.004735971	0.007752701	0.021880391	0.005631566	0	0	0	0.004540322	0	0.006289128	0.007045554	0	0.008166393	0.025711158	0.031877116	0.016371056
1.3.5.2	0	0	0	0	0	0	0	0	0	0	0	0	0	0	0	0	0	0	0	0	0	0	0	0	0	0	0	0	0	0	0	0	0	0	0	0	0	0	0	0	0	0	0	0	0	0	0	0	0
1.3.5.3	0.267292214	0.017581216	0.930615278	0.755292919	0	0.081499686	0	0	0.064259063	0.069268207	0	0	0.029324098	0.00626009	0	0.023591335	0.032319448	0.233205271	0.215940798	0.129271471	0.139007255	0.048662012	0	0	0.011106408	0	0.22212855	0.917814883	0	0	1.081332802	0.952361795	0.182827043	0.177602366	0.017054183	0.779631877	0	0.037416689	0.189262935	0.424350145	0	0.221519214	0	0	0.075127626	0.905495192	0	0	0.129186996
1.3.5.5	0	0	0.000732277	0.000664713	0.000781446	0	0	0	0.000348029	0	0.017105416	0.00047319	0	0.000467563	0	0	0	0.000168706	0.000154693	0.000678104	0	0.000781292	0	0	0	0	0	0	0	2.71027E-05	0.000607279	0.000690091	3.00421E-05	0.000386925	0	0.000714003	0	0	0	0.000678774	0.000705845	0	0	0.000379859	0.016617483	0	0	0.000689991	8.63804E-05
1.3.5.6	0	0	0	0.000438363	0.000774733	0.000370042	0.00048675	0.000802706	0.000107179	2.75326E-05	0.017216244	0.000697611	0.000507402	0	0	0.000411174	0.000479693	0	0	0.000295967	0	0	0.000437787	0.000240627	0	0	0.000368835	0	0	0	0.00049576	0.000412948	0	0	0.00051258	0.0005893	0.000424859	0	0	0	0.000225815	0	0	0.000169251	0.01701753	0.000549935	0.000407824	0.000587814	0
1.3.7.2	0.000340597	0.000312126	0	0	0	0.000330189	0.000387735	0	0.000129374	4.73568E-06	0.008081296	0.000361455	0.000282153	0.000117337	0.000368179	0.000352925	0	0.000126157	0	0.00024167	0	0	0	0.000345715	0	0.000232502	0	0.000257295	0	0	0	3.80883E-05	0.000256168	4.34432E-05	0.000177766	5.33225E-06	0	0	0	0	0	0	0	0	0.008356857	0.000390219	0.000148735	0.000319148	3.00253E-05
1.3.7.3	0.000274618	0	0	0	0.000285694	0	0.000368809	0	0	0	0.008680181	0.00023185	0.000204808	0	0	0	0.000398975	0	0	0	0	0.000270423	0	0.000168391	0	0.000237039	0	0	0.000322273	0.000115196	0.000372395	3.08974E-05	0.000205505	0.000225079	0.000103276	3.77538E-05	0.000129813	0	0.000381315	0	0	0.00030474	0	0.000241548	0.008222976	0	0.000144959	0	0.000395619
1.3.7.5	0.000222844	0.000168008	0	2.93467E-05	0.000192564	0.000114721	0	0.000270864	0	0	0.008771469	0	0	0	0	0	6.2533E-06	8.42564E-05	0	0	0.000391172	0	0	0.000361206	0	0	0	0.000302616	0.000355293	0.000288528	0.000385292	0.000331374	0	0.000225249	0.000200097	0.000383737	0.000142796	0	0.000301524	0.00016714	0	0.000327144	0.000292621	5.34694E-05	0.008128785	0	0	0	0
1.3.7.7	0	0	0	0	0	0	0	0	0	0	0.025259383	0.000277708	0.000792143	0.000890586	0	0	0.000148771	0.00026748	0.000842999	0	0	0	0.001104112	0	0.000769948	3.81249E-05	0	0.000366285	0	0.001071004	0.00038523	0	0	0.001054855	0.000719245	0.000541233	0	0.000750104	0.000444538	6.87076E-05	0	0.000692607	0.001174296	0	0.025923192	0	0.00120521	0	0.00016199
1.3.7.8	0	0	0	0	0	0	0	0	0	0	0	0	0	0	0	0	0	0	0	0	0	0	0	0	0	0	0	0	0	0	0	0	0	0	0	0	0	0	0	0	0	0	0	0	0	0	0	0	0
1.3.7.9	0	0	0	0	0	0	0	0	0	0	0	0	0	0	0	0	0	0	0	0	0	0	0	0	0	0	0	0	0	0	0	0	0	0	0	0	0	0	0	0	0	0	0	0	0	0	0	0	0
1.3.8.1	1.803514063	0.428412246	0.198822094	0	0.024198065	0.186772942	0.922920909	2.851424401	7.02040379	1.866371891	1.301472722	0.120581504	0.061903417	0	0.912709989	0	0	1.263662702	1.329609215	1.419510652	1.603661434	0	0.158029679	1.072631573	0.097382471	0.479734625	0.787321682	0	0.026443873	0	0.197769365	0.106969802	0.770236311	0.871648433	0.841581617	0.178458402	1.423561336	0	2.098454861	0.114223615	0	0.177287194	0.628999361	2.085915045	1.094471574	0.198002352	0.788148427	1.109926347	0.157199732
1.3.8.2	0.021739188	0	0	0.024290837	0.01831205	0.007800732	0.007520837	0.007172032	0.017230832	0	0	0.024804917	0	0.02754541	0.00580146	0	0	0.096426814	0.078427363	0.055193729	0.072406736	0	0.016830125	0.001779017	0	0.027684224	0.506909918	0.01295903	0.049860644	0	0.000125745	0	0.072711155	0.112312527	0.090574683	0.023874594	0.004485776	0	0	0.018247557	0.003562581	0	0	0.018904009	0	0.027160866	0.007815723	0	0.037482466
1.3.8.3	0.003556523	0.00262356	0	0	0	0	0	0.002536825	0	0.000738468	0.076209069	0.002493477	0	0	0	0.003066189	0.003078844	5.52547E-05	0	0.000103843	0.002896464	0	0.003372359	0	0	0.001447933	0	0.001116159	0	0.000555244	0.0003515	0	0	0	0.003258174	0.000431425	0.00109151	0	0.000187219	0.00301042	0.003502557	0	0.000138403	0	0.073142144	0	0	0	0.003582682
1.3.8.4	1.395933569	1.024323376	0	0.102060924	0.040938795	0.088546863	0.023051137	0.093655654	0.120593229	0	2.241181609	0.077387098	0	0	0	0.025271173	0.042731031	0.119374158	0.080804475	0	0.048009033	0	0.013886225	0	0.024992931	0	0.342788673	0.052508086	0	0	0	0.065255935	0.033668377	0.000454902	0	0.129008366	0	0	0.041843053	0.047532761	0.118026639	0.08582176	0.071835101	0	2.207092018	0.568974957	0.161834198	0.176647577	0.113333417
1.3.8.6	0.844022434	0.854785972	0.035327801	0	0	0	0.045093614	0	0.035300356	0.042820918	0.883825194	0	0.035707305	0	0	0.02274854	0	0.09259671	0	0	0.036020401	0.030406524	0	0.057574672	0.908521706	0	0.257544481	0.040251615	0	0.062053273	0	0	0	0.058623238	0	0	0	0	0.004227347	0.028591761	0	0	0.018311717	0.030852446	0.811678934	0.205310619	0.243435235	0.239910209	0.145715443
1.3.8.7	5.910392631	2.037881202	0.175143222	0.135010433	0	0.414795572	0.5774387	0.220783672	0.313061456	0.425966882	7.043022676	0.387077977	0	0.185439006	0.059313911	0.346289083	0	0	0	0.39046986	0	0	0.239896771	0.024312958	0.270560365	0.181843035	1.53168567	0.542352683	0.341074675	0.141686602	0.172875584	0	0.319922924	0	0.055671632	0.162030006	0	0.234160563	0	0	0.426923447	0	0	0	6.721285079	0.138914705	0.768848131	0.929871916	0.619733203
1.3.8.8	0.175514709	2.54411163	0.029575621	0.019007747	0.002589489	0	0	0	0.046406229	0.06683569	0.265998155	0	0.002990707	0.056255094	0	0.057915549	0	0.044433508	0	0	0.018657906	0	0.015118028	0	0.173443387	0	0	0.028483819	0.06358276	0	0	0	0	0.0023578	0	0.072912103	0.058379358	0.00199856	0	0	0	0	0.044572054	0	0.365221466	0	0.126024502	0.03888311	0.022897217
1.3.8.9	0	0	0	0	0	0	0	0	0	0	0	0	0	0	0	0	0	0	0	0	0	0	0	0	0	0	0	0	0	0	0	0	0	0	0	0	0	0	0	0	0	0	0	0	0	0	0	0	0
1.3.98.1	0.91654041	0.968364823	1.071771809	1.047894577	0.961073823	2.090668098	1.018745273	0.925185919	0.973680377	0.044450922	1.021344758	2.473541937	2.294167069	1.902915747	1.08235735	1.022315409	0.944420254	1.071728272	1.178636467	1.168831186	1.061750333	1.03387414	1.013612393	1.067488059	1.172960923	1.486208391	0.941235909	1.054404852	1.911363351	0.991727524	1.206510637	0.993390981	0.942826936	0.833259438	0.934275247	1.026280034	1.068201431	0.945323698	0.987721558	1.562006311	0.058911235	1.072752294	0.966210322	1.03965112	1.069743758	0.977647275	1.115357882	1.119547294	1.197872495
1.3.99.-	8.120965519	10.62149053	0.636170358	0.498731251	0.329671261	0.964949057	0	0	2.433785241	0	8.574250993	0.646608685	1.309734363	0.587013837	0.450567917	0	0.289991374	0.327326427	1.334079195	1.289043752	0.317881671	0	0.257051057	0	0	1.057019052	2.881554642	2.197819908	0	0.075329328	1.242255055	2.522196068	0.04077681	0.010258026	0.145847079	1.322565898	0	0.211812386	1.953898719	0.47093028	0.309925799	0	0	0.465748399	8.160094486	2.18177744	0.892494492	0.981255879	1.12999924
1.3.99.1	2.769231502	2.887209101	1.068611962	2.710331093	2.052135714	1.705328253	0.515112399	0	0.075287892	3.150803069	3.060229856	2.389289557	2.035651659	2.755638037	2.367347786	1.446153939	3.605491743	0.412961663	1.14774831	1.108066597	1.265997035	0	0	0	1.841653448	2.184623101	6.366129519	2.650633617	0.254639003	0.192663377	2.112609613	3.877850428	0	0	0	4.365806062	1.062880856	0.235878283	2.713809948	1.095715262	2.602992856	1.047089032	0.643302744	0	4.124182049	3.362272804	0.474922363	1.819199124	1.267313235
1.3.99.12	0	0	0.004708363	0	0.002281595	0	0	0	0	0.002886486	0.00459895	0.001396383	0	0.002827009	0.002688	0.004934568	0	0.004099838	0	0.003650548	0	0	0.005112922	0	0.003274792	0	0	0	0	0	0	0.000680343	0	0	0.004910183	0	0	0.000323104	0	0	0.003945596	0.003648203	0.002366638	0	0.003956543	0	0.059070282	0.061389446	0.016349653
1.3.99.16	0.582722834	0.159397561	0.075185472	0.199741484	0.135662654	0.005264248	0.073183001	0	0.108632402	0	3.543542949	0	0	0	0	0.051450412	0	0	0.023303284	0.016596593	0	0.205105545	0	0.068344104	0.046297946	0	0.360156054	0.205830647	0.087514931	0.020903664	0.088687867	0	0.072463927	0.134488499	0.142789512	0.174504856	0.054305084	0	0	0	0	0.137371707	0	0	3.645188836	0	0.262396907	0.325455189	0.04339111
1.3.99.22	2.050144174	1.120109569	2.730284302	1.036610765	1.134691905	0.986173033	1.857437713	1.970720569	1.846951043	2.070739429	2.136184381	1.297050207	1.426724121	1.124979275	2.004519734	1.925518562	1.974995638	1.892701357	1.877817402	1.919573457	2.121435132	0.609639279	1.128303722	1.36173975	0.870059172	1.371498283	1.152574616	2.430916401	1.068974287	1.994001604	2.044187718	2.687094558	1.738303539	1.795602826	1.701632356	2.33420986	1.940608975	1.914432035	2.652492626	1.3453064	0.86292489	1.239477328	0.950654532	1.071972434	2.291642281	1.934487038	1.783135668	1.679966637	0.488587401
1.3.99.23	0	0.021124545	0	0	0	0	0.004439586	0	0.020951193	0.004764359	0.013510806	0.437270727	0.459754137	0.017910933	0	0.002251023	0	0	0	0.017830286	0	0.018557279	0	0.021070926	0.014411099	0.006197882	0.023269259	0.013170008	0	0	0	0.009677149	0	0.015713158	0.000776309	0.014630535	0.000283585	0.020388038	0	0.007233051	0	0.021656369	0.017869976	0	0	0.025050373	0.007968956	0.006660326	0
1.3.99.26	0	0.018082192	0.009836356	0.027006796	0	0.003844563	0	0.002363852	0	0	0.00691266	0	0.025751142	0.014278915	0	0	0.016552029	0.004515977	0.039330027	0.037390954	0.018971397	0.006429528	0	0	0.57045052	0.01396732	0.25629885	0.009366199	0	0.013376027	0.024910518	0.013104574	0.028286749	0.000167404	0.019164222	0.016867646	0	0	0	0	0.005605539	0.01836651	0	0.005553094	0	0	0.025597138	0.037880585	0
1.3.99.27	0	0	0	0	0	0	0	0	0	0	0	0	0	0	0	0	0	0	0	0	0	0	0	0	0	0	0	0	0	0	0	0	0	0	0	0	0	0	0	0	0	0	0	0	0	0	0	0	0
1.3.99.4	0.010089696	0	0.011396903	0	0	0.016856938	0.02506835	0.021277254	0.019499156	0	0.119594953	0.006014877	0.00784646	0.016141527	0.016901145	0.01557203	0	0.002076109	0.044124511	0.031151866	0.031322308	0	0.008038161	0	0.088788681	0.016024025	0.005243332	0	0.025289416	0.009105479	0	0	0	0	0.014693732	0.004413008	0.004612694	0	0	0.016539693	0	0	0	0	0.12927572	0	0.023135325	0.017104283	0
1.3.99.5	0	0.066617972	0.086903676	0	0	1.933355389	0.020801164	0.007799678	0.071500128	0	0.020426082	2.00476965	1.983612983	0.071102398	0.031174649	0	0.039500233	0	0	0	0	0	0	0	0	0.033875968	0	0	0.092410212	0	0.07573295	0	0.069065146	0.061147216	0.061160619	0.03961642	0.006455696	0	0.07315684	0	0	0.04744231	0.096878659	0.06408334	0.109830995	0	0.06788505	0.018935217	0
1.4.1.-	0	0.022555053	0.021832587	0.009013464	0	0.005051237	0	0.001263594	0	0	0.030972643	0.015713299	0	0	1.024967438	0.011298587	0	0.043410145	0.034267603	0.023001258	0	0.0142719	0	0.000519454	0	0	0.016318251	0.013804204	0	0	0.012590067	0	0	0	0	0	0.014821702	0.026478234	0.004198136	0.002733872	0.001726124	0	0.023656984	0	0	0.00809407	0.019750033	0	0
1.4.1.1	0	0.094801441	0.041913832	0.143823201	0.038685574	1.030295893	0.572544644	0	0.444543513	0.06899228	0.605253104	0.827760618	0.839483281	0	0.932629248	0.030432336	0	0.444353881	0.459906818	0.373273415	0.295723909	0	1.019760252	0.048741712	0.500368527	0.046530556	0.336733972	0.125461878	0.130457531	0.084841841	0	0	0.020181228	0	0	0	0.09322047	0	0.178264082	0.563797733	0	0.108772981	0.713584342	1.060280993	0.595841675	0	0.289420258	0.302163539	0.26381658
1.4.1.13	4.176408707	3.582877252	0	0.086345001	1.670754822	1.094581115	2.029616694	6.066682223	6.018205331	3.866929246	3.997168117	4.992290882	5.421226425	4.194121465	3.794260163	5.196142637	3.424648515	5.344770948	4.761399493	4.847449865	4.984960368	6.917312394	4.126671241	5.12136106	1.158647683	0.721541187	2.646973728	3.253178228	1.759258162	1.71279099	1.846564977	4.365318078	4.277682648	4.084067668	4.372174867	3.82316995	7.41702542	0	0.444779631	2.264087579	0	0.288194092	2.732572696	2.173745182	4.286490086	3.982297506	4.269611743	4.039300994	1.535851405
1.4.1.16	0.4424352	0.058503278	0.020385287	0.29678295	1.005849288	0.038766467	0.204717106	0.001919963	0.952611599	0	0.024070085	1.01793246	1.010129489	0.01305312	0.913943607	0.989486273	0.197540932	0.279424311	0.365352223	0.324812373	0.364639101	0.072055084	0.920631026	0	0.133139936	0.476291704	0.42434908	0.002362459	0	0	0.03911816	0.065384358	0.169793922	0.278577951	0.235403044	0	0.027111714	0	0	0	0	0	0.469901398	0.065555446	0.069100505	0	0.445944379	0.508378614	0
1.4.1.2	0	0.030802008	0.008471522	0.141610711	0	0	0.778322429	0.015639856	0	0	0.30310579	0.032470672	0.031607798	0	0.06901061	0	0.101991374	0.195324136	0.213447182	0.293983282	0.214994067	0.066389896	0.025962757	0.054667019	0.063750959	0.429255198	0.237572117	0.046444157	0.018711936	0.047323473	0	0	0.062317586	0.05059254	0.082077928	0.1023182	0.009443176	0.968981018	0.72553665	0.527080954	0.055086925	0	0.006571869	0	0.264434213	0.100944996	0.149587751	0.210317897	0.098419377
1.4.1.20	0	0.000281502	0.000487917	0.000454566	0	0	0	0	0.000157964	0	0.008721666	0	0.000481405	0.000462918	0	0.000417778	0.00022351	0	0.000175199	0	0	0	0	0.000435057	0	0	0	0	0	0	0.000334673	0.000184226	0	0.00013594	0	5.0026E-05	0	0	0.000341749	0	7.21266E-05	0	0.000542274	0.000619188	0.008829592	0	0	0.00015464	1.8478E-05
1.4.1.21	0.025061944	0.855427645	0	0.017302831	0	0	0.047318137	0.051054557	0	0.988481217	0.676911032	0.334025503	0.437419584	0	0	0.000278342	0.007546454	0.129056863	0.185475485	0.118070601	0.090226476	0.030071205	0	0	0.103633861	0.00074426	0.031071786	0.074002512	0	0	0	0	0.016443774	0	0	0.042539736	0.530850553	0.007075305	0.03172884	0	0.028844402	0.044655977	0.03049237	0.000329556	0.692718274	0.261192822	0.002181297	0.063007867	0
1.4.1.3	0.745414891	1.265071317	0.000967257	0.196523421	0.001542553	0.008763771	0	0	0.007494052	0.019596854	0.769389847	0.056985429	0.020129031	0	0	0.073206892	0.278952474	0.072094077	0.071760584	0.097142732	0.093653668	0.006724425	0	0.049700495	0.13609063	0.536885301	0.043789431	0.181673596	0	0	1.034392844	0	0.111384285	0.103600002	0.077030947	0.164574322	0.043018633	0.055411094	0	0	0	0.015696679	0	0.047704598	0.813989081	1.058166578	0.026675827	0.019083005	0.112920304
1.4.1.4	1.046551267	1.082548896	0.978058633	1.115762905	0.941970002	1.528800464	0.076223374	1.049899799	1.032945956	0.02977709	0.169666864	1.801235415	1.997361316	0.827675251	0.89500893	0.917365056	0.361107914	0.825317578	0.682216979	0.754560968	0.91301926	0.909997334	0.981199617	1.081979828	0.948218331	0.621775095	0.910544659	0.696418402	0.933796672	0	0.096402887	1.04600204	0.954330795	0.798209187	1.00336102	0.858202822	0.890668645	0.126266887	0.277710107	0.380241679	0.045468342	0.840439885	0.780275209	0	0.263559002	1.085692972	0.941436759	0.84949749	0.281506801
1.4.1.8	0.003363178	0	0.002430027	0.002544199	0.001415484	0	0	0	0.004311655	0.000775231	0.001079766	0	0.00463505	0.004851287	0.000437382	0	0.001153686	0.000809858	0	0	0.001907497	0	9.59944E-06	0	0	0	0	0	0	0.0046035	0	0.003600367	0.001915294	0	0	0	0	0	0	0	0.00034078	0	0.004332738	0	0.001253508	0.002190702	0.061049483	0.065259836	0.016234678
1.4.1.9	0.00027431	0	0.030862485	8.98691E-05	0	0.025732638	0.026329131	0	0.028285999	0	0.069513435	0	0	0.01663778	0	0.204190107	0	0.01237334	0.002615378	0.02831333	0.012161047	0.01528648	0.022456289	0.020811275	0	0.032173076	0.238330126	0.041292963	0.021882373	0.014600743	0.008337052	0	0.071687979	0.075424365	0.129724397	0	0.005958358	0.024925329	0	0.018522524	0.018743794	0	0.007637913	0	0.06961273	0	0.137444505	0.159641806	0.028055391
1.4.2.-	0.002341978	0.003334364	0.001494899	0.001704875	0	0.00358119	0	0	0.003198602	0.000211392	0.059974127	0.000979822	0.001264887	0	0.002931887	0	0	0	0.00359677	0	0	0.003611632	0	0.001241016	0.00101287	0	0.000653178	0	0	0	0.000443396	0	0.001373683	0	0	0	0	0.001029246	0	0.002030511	0	0	0.001331762	0.000146815	0.057887264	0	0.06510874	0.062453874	0
1.4.3.-	0.25064511	0.534137099	0.128562935	0.04722977	0.085858608	0.00958915	0	0	0.041313504	0.05930665	0.861230256	0.099078851	0.090137498	0.029643035	0.00358925	0	0	0.001993489	0.101536132	0.017771887	0.038964546	0.09595357	0.070044569	0	0.121475981	0	0.278452008	0.649931816	0	0.003167942	0.208599229	0.739301567	0	0.045082436	0	0.648490732	0	0.051417186	0.116035546	0.537606831	0	0.797443121	0	0	0.875622822	1.951960034	0.212144965	0.251889274	0.06408173
1.4.3.1	0	0	0	0	0	0	0	0	0	0	0	0	0	0	0	0	0	0	0	0	0	0	0	0	0	0	0	0	0	0	0	0	0	0	0	0	0	0	0	0	0	0	0	0	0	0	0	0	0
1.4.3.10	0.001012408	0	0	0	0.000622408	0	0	0.001053761	0	0.001477652	0	0	0.000449182	0.002075101	0.001881685	0	0.000539097	0.017496436	0.016554046	0.018158625	0.018161998	0	4.8346E-06	0.002047006	0.069791673	0.001399363	0	0	0.000366579	0	0.000296144	0.001863057	0.001677018	0	3.70722E-05	0.000403787	0	0.000485714	0.001873193	0.001450925	0	0.000153599	0.000348729	0.000358768	0.001752554	0	0	0	0
1.4.3.16	1.087700838	0.991980671	0	0.263594022	0.940477174	0.941804646	0.099141385	0.978126886	0.96121609	1.09189913	0.951154529	0.984227713	1.088476221	0.426840045	0.930500502	0.564993838	0.080941461	0.870075477	0.862838749	0.840043126	0.880316321	0.916596184	1.038179846	0.574199594	0.309171364	0	0.488060878	0.820376688	0.028991677	0.033234799	0.78607237	1.062665974	0.972395764	0.940889076	0.902253349	0.711450649	0.10060889	0	1.142645775	0.504524391	0	0.0404201	0.400894957	0	0.955263372	0.835237363	0.427775704	0.533900268	0.201791582
1.4.3.19	0.760541828	0.937543418	0	0.023821814	0	0.059909586	0	0	0.052691131	0	0.782348384	0.061211949	0.026414332	0	0.001524565	0	0.065406668	0.087392118	0.095277692	0.133789977	0.006586422	0	0.068247767	0.01195115	0.618571779	0.0143764	0.034401666	0.009828881	0.010063522	0.069674939	0.911170802	0.064096867	0	0.069813413	0	0.050662578	0.048773973	0.062242514	0	0.055268857	0.059143832	0	0.06226369	0	0.757520128	0.116460542	0.36961678	0.371638247	0.140656269
1.4.3.2	0	0	0	0	0	0	0	0	0	0	0	0	0	0	0	0	0	0	0	0	0	0	0	0	0	0	0	0	0	0	0	0	0	0	0	0	0	0	0	0	0	0	0	0	0	0	0	0	0
1.4.3.21	0.189883816	0.657513224	0	0	0.023155475	0	0	0.023500051	0.020159576	0	0.029655522	0	0	0.020376803	0.030136535	0	0	0	0.016511672	0.000114685	0	0.019288234	0	0	0.010190742	0.006860576	0.253823707	0.206878248	0.025713812	0.032042772	0	0.37658543	0.006092566	0	0.010996216	0.185075954	0.030439523	0	0.096797708	0.218159687	0	0.078765019	0	0	0.00814815	0.840960866	0.017834401	0.055513801	0
1.4.3.3	0	0	0	0	0.006709863	0.00241412	0.005907995	0	0.006482241	0.006474127	0.017681373	0.00864781	0	0	0.000339285	0.000765337	0	0.001525118	0.0031748	0	0.006335531	0.00568188	0.002170274	0	0	0.008445803	0	0.015635921	0	0.008421559	0.004541588	0	0	0	0.005858327	0.004509134	0.003862291	0.006562415	0.005275788	0	0.006694814	0.006636003	0	0	0.025812117	0.007187587	0.029314314	0.024047038	0.005085426
1.4.3.4	0	0.041379611	0	0.043394065	0.016321745	0	0	0	0.040568143	0	0.223924212	0.022609324	0	0	0.031439871	0.160861502	0.000254044	0.421308566	0.401364382	0.406096732	0.41346464	0	0	0.032193587	0.04914914	0	0	0.053412765	0	1.052457345	0	0.058061134	0.023906763	0.004067838	0	0.067230491	0.018752136	0.026678965	0.030146058	0.020407946	0.016253373	0.008465909	0	0	0.269141023	0.018235032	0.187671866	0.182529887	0
1.4.3.5	0.934834322	0.99573715	0.96775157	0.051187126	1.069705777	0.019275045	0.097111369	0	0	0.054358419	1.003243835	0.93934002	0.87689689	0.088279945	0.03027486	0	0.07587367	0.098154261	0.053795603	0.017179733	0	0	0	0.032009045	0.218741491	0.097068968	0.422516119	0.802783448	0.061603065	0.06889389	0.96091304	0.965010736	0	0.081074114	0	0.896418394	0	0.033653225	0.207385237	0.59857046	0.018771457	0.922329071	0.011963586	0.096475093	0.852338878	0.812816982	0.178248369	0.344383796	0.206118475
1.4.4.2	1.533614114	0	0.003169883	0.925776045	1.929484031	0.553857927	0.218924494	0	0.070949613	0	1.147759348	1.413631656	1.464390303	0	1.849665737	0.562079037	0	1.173831159	0.891599422	0.962889343	1.140815452	0.016527869	0	0.833725288	0.979677752	0.089299432	0.866920012	1.107621926	0	0.157261389	1.053882216	1.355428068	0	0	0.158281947	1.363143249	0	2.011167013	0.121673804	0.360532796	0	0.125854088	0	0	1.138116008	1.423306273	0.751473019	0.516444758	0.014848615
1.4.7.1	0.785638505	0	0.036528039	0.02581535	1.012660896	0	0	0	0.548360654	0.020414678	0.405291993	0	0.036855568	0.084529379	0	0.160293165	0.063807424	0.060725599	0.046404751	0.164663319	0.04001976	0.546992337	0.056798186	0	0.04702636	0	0.166100758	0	0	0.075388413	0.070159992	0	0.391318877	0.352568477	0.383805131	0	0	0	0	0.050568285	0	0.011434313	0.21634497	0.057368453	0.287777021	0	0.22865404	0.122595175	0.037007869
1.4.9.1	0.011051019	0	0.010471761	0	0.014581456	0.001283704	0	0	0.007958096	0	0.291521487	0	0	0.025929318	0.037917205	0	0	0.020996098	0	0	0	0.031821861	0.011295733	0.026465105	0	0	0.019622535	0.017852166	0	0.024386611	0	0.037866172	0.022153905	0	0	0	0	0.020289713	0.000497547	0.02449367	0	0	0	0.011588564	0.305697618	0.007470655	0.015618278	0	0.037675273
1.4.99.-	0	0.002061942	0	0.002153466	0.002523315	0	0.002891412	0	0	0	0.000548789	0	0.002250619	0	0	0	0.060638221	0.005920531	0.003400492	0.001645828	0	0	0.003992815	0	0.001298571	0	0	0	0	0.005339788	0.002442213	0.002263153	0	0	0.001336296	0	0.003965951	0.001336191	0.003969462	0.005226783	0.005553518	0.000374099	0	0	0.00209858	0	0	0.00479747	0.001893589
1.4.99.1	2.425881417	1.981668582	0.169710521	0	0.183827225	0	0	0.208348076	0.050523209	0	3.321654637	0.002820421	0.182041971	0.202142206	0.103885697	0	0	0.158714741	0.136194304	0.153628557	0.175773091	0	0.185136036	0	0.126206984	0.02758697	0.366066229	0.703693131	0	0.200414372	0.839242384	1.123516958	0	0	0	1.012064794	0	0.192658332	0.16480483	0.434859492	0	0.251599544	0	0	3.31994094	2.293057783	0	0.179865889	0.416161797
1.4.99.5	0	0	0	0	0	0.011254319	0	0.023348793	0	0	0.019767604	0	0.020313653	0.019103278	0	0	0.003602501	0	0.009413402	0	0.022705535	0.015007012	0.02103684	0.004884443	0	0	0	0.01791789	0	0	0	0	0.001851114	0.01622559	0.00696716	0	0.022587561	0.013751068	0.003999017	0.004256822	0	0.008738775	0.006435903	0	0.006221758	0	0	0	0
1.5.1.-	0.140868065	1.123786001	0.071482012	0.020444917	0.0478054	0	0.066404495	0.091933013	0	0	0.169641621	0	0.081400142	0	0	0	0	0	0.080368711	0	0.073695359	0.007809803	0.022058863	0.091255482	0.135194571	0	0.238951955	0.879156721	0	0.040518081	0.319760302	1.790944447	0	0	0.054262189	0.958143401	0	0.007335221	0.197034728	0.530082315	0	0.096563528	0.104699316	0.10782804	0.184268544	1.790979035	0.126641828	0.045593072	0.099114884
1.5.1.10	0.001738684	0	0	0	0	0.003981077	0.001955124	0	0.002005814	0.001828882	0.00185682	0	0	0.002602117	0.001382759	0.002674745	0	0.000635629	0.002740795	0	0	0.004342098	0	0.003596775	0	0	0.002831507	0	0	1.0195E-05	0	0	0	0.003815239	0.004348679	0.003983175	0	0	0.00396129	0.001860207	0	0.003983741	0	0.001574563	0.00146447	0	0.000776457	0.000422229	0.004574377
1.5.1.12	0.620027569	0.331779166	0.117727894	0	0.964067655	0.01751563	0	0	0	0.045119632	0.438514109	0.198652212	0.209629096	0.028492537	0.021346856	0.064542889	0.269074882	0.052124756	0.057878319	0	0.050310663	0.064917238	0	0.549771983	0.214413831	0	0.041943298	0.268893736	0.052298718	0.057794082	0.148543304	0.396039491	0	0	0.015365448	0.271592597	0.010646727	0.00628402	0.014756804	0.006295098	0	0	0.043287466	0	0.441232116	0.32951014	0.160697167	0.182492407	0
1.5.1.15	0	0	0	0	0	0	0	0	0	0	0	0	0	0	0	0	0	0	0	0	0	0	0	0	0	0	0	0	0	0	0	0	0	0	0	0	0	0	0	0	0	0	0	0	0	0	0	0	0
1.5.1.19	0	0	0.000205962	0	0	0.001089209	0	0	0	0.00357836	0.000288864	0.000624604	0.002993332	0	0	0.001918018	0	0	0.003419569	0.001491851	0.003188952	0	0.00278199	0.000884641	0	0.002497381	0.000884967	0.001989383	0.002575856	0	0.0021696	0	0.001898901	0.001609839	0.000291397	0.000391939	0.000224501	0.000951131	0	0.000817467	0	0.000273914	0	0	0.003191456	0.001923296	0.000798224	0	0
1.5.1.2	0.943323834	1.58715357	0.954888702	0.860161433	0.933613154	0.527426479	0.432949488	0.978520947	0.962652282	0.944224763	1.089759237	1.16672338	1.133882498	1.165382429	0.945316194	1.043829477	0.96362756	1.140554257	1.202430197	1.222034278	1.228757185	0.997414338	0.961798358	0.524667151	0.931909708	1.515659467	1.040269099	0.938053896	1.434911557	1.072728173	0.987761056	1.005147649	0.869253628	0.88383836	0.92505597	0.937480434	0.932936652	0.194913595	0.299171245	0.789382962	0	0.97208144	0.82479575	0	0.991129457	1.372100653	0.972844333	1.026191517	0.678976728
1.5.1.20	0.916569521	1.832639159	0.923726723	0.679496495	0.956537305	1.088513737	0.082870003	1.030044526	0.969269257	0	0.897927261	1.198518544	1.255606326	1.060980556	0.901479294	0.626463761	0.547991079	0.511400045	0.66670288	0.687494417	0.580298827	0.912249288	1.076987657	0.932577378	1.024699339	0	0.544534466	1.096175121	0.116469821	0	0.909652575	0.995943628	0.803991826	0.766489197	0.812720143	0.986772378	0.059499344	0	0.505754329	0.530400996	0.098043587	0.868554056	0.374745746	0.010776617	0.874996213	1.072703534	0.778758965	0.822976394	0.439411153
1.5.1.24	0	0.072491131	0	0.024230089	0	0.002239206	0	0.008915531	0.031137859	0.006513183	0.03015064	0.023360097	0.01668137	0.022929543	0.009189163	0.180890512	0.022740525	0.196857557	0.17614351	0.210404616	0.230956456	0.00372104	0.032048092	0.010860328	0	0.026136204	0.02396627	0	0	0	0.019687202	0.008389148	0	0	0	0	0	0	0.013103618	0.026177957	0	0	0.128312847	0	0.003128161	0.010397373	0	0.050242023	0
1.5.1.28	0.003411483	0.080275665	0	0.001743572	0.002766406	0	0	0	0	0.001241562	0.080910428	0	7.75492E-05	0	0	0	0	0	0	0	0.00035724	0	0	0	0	0	0	0	0.003708101	0	0	0.004162255	0.005005728	0.006490297	0.002865362	0	0	0.003742155	0.005919398	0.003643768	0	0.006258563	0	0	0.077258408	0.005545004	0.025196319	0.034948466	0
1.5.1.3	1.037750561	1.129779015	1.010470054	0.76184838	0.95188248	0.53120939	1.062442815	0.077593384	1.050026217	0.05055097	1.028213382	1.041610899	0.986470409	0.922110006	0	1.007025966	0.080874184	0.709648594	0.811808085	0.708114613	0.692417766	1.028065521	0.921106906	1.076671902	0.887849399	0.990566272	0.253041844	1.131633657	1.46738156	1.031542204	0.988850741	1.158708271	0.999576231	0.920143901	1.012110913	1.098697423	0.062957968	0.994931248	1.042094897	1.304923475	1.007160595	1.059796289	0.752615903	0	1.023286914	0.952575702	0.864299041	0.865794999	0.911014632
1.5.1.33	0	0.005613982	0	0.011948198	0.003456378	0	0.024988669	0.007909253	0.027286414	0.012969388	0.013929262	0	0.000876032	0.006272224	0.016549567	0.019671931	0.003482303	0.014327083	0	0.04387312	0	0.009944554	0	0.002497733	0.009115397	0.012980603	0.024533796	0.001754617	0.003252981	0.018659954	0.005858293	0.01146175	0.006818364	0.008521702	0.023559408	0.017341806	0	0	0.005359925	0	0.028923422	0	0	0.007832831	0.008250029	0	0.021633189	0	0
1.5.1.38	0.898528934	0.974938077	0	0.1032467	0.010119457	0.01578002	0	0	0	0.037169844	0.961956347	0	0	0	0	0.003508946	0	0	0	0.069020397	0	0	0.025844047	0.090820803	0.831019939	0.098416849	0.184426922	0.688567728	0.044655184	0.078856249	1.027555704	0.888824134	0.064269146	0.06762727	0	0.629142908	0	0.074068268	0.117455924	0.508569727	0.022838848	0.101220129	0	0.048517935	0.90907347	1.105303353	0.228009134	0.182154173	0.093430233
1.5.1.5	2.066415024	2.293989183	1.880977091	2.030248056	1.970512353	1.926624064	1.586718672	3.967755743	1.937324312	1.97466809	2.303519734	2.056651676	1.919538154	2.098887241	1.981278571	3.292776454	2.053433453	2.708675326	2.752111778	2.686430762	2.606453685	2.954800079	1.903520165	3.002021174	1.992131884	2.005579732	1.995720954	1.925613815	2.104503588	2.095922449	1.96603444	1.979669978	2.390116343	2.429116989	2.405005366	1.899042998	2.923939813	1.963061937	2.110205391	2.013180379	2.051933109	1.949060127	1.767923166	2.040369027	2.273394655	1.916341941	2.685167774	2.735077772	2.23726416
1.5.1.7	0	0.044918707	0	0.152044256	1.056137586	0.447308749	0	0	0.044083623	0.005801183	0.376922674	0.237900095	0.240854345	0.048833775	1.032915581	0.61759533	0.936703544	0.195750999	0.257016833	0.276084092	0.158488987	0	0.913290984	0.072474268	0.116701664	0.059084732	0.177835243	0.064635006	0.053465298	0.040689298	0.007177423	0	0.416583816	0.412993841	0.483175927	0.062130334	0.978581624	0	0	0	0.004722963	0.00356823	0.388226792	0	0.407670324	0	0.432062503	0.320281118	0.083742935
1.5.1.9	0	0	0.004467457	0.000579003	0	0.004593473	0	0.000292028	0.003921387	0.000783195	0.00279536	0	0	0	0	0	0.002371457	0.003832093	0	0	5.60154E-05	0	8.43973E-05	0	0	0	0.000724758	0	0	0.001347761	0.004562343	0.003115443	0	0.002320692	0.002631857	0	0.004607031	0.002234945	0.001347738	0	0	0.002995468	0	0	4.92916E-05	0.001452967	0.002877279	0.003587185	0.000916593
1.5.3.-	0.219092218	0.000832908	0	0	0	0	0.051843275	0.071278516	0	0	0	0	0.074481309	0.064705813	0.020114788	0.019822479	0.180639604	0.253714686	0.156006285	0.146385088	0.144005978	0	0.034137002	0.037379507	0.106040713	0.045952619	0.223106331	0.68392376	0.047485571	0.057427516	1.151813685	0.997605639	0.069162156	0	0.0421225	0.816543766	0.016098464	0	0.142219591	0.554469159	0.034125575	0.15832403	0	0.05649141	0	0.727956367	0.03637728	0	0.004921611
1.5.3.1	0	0.201704882	0	0.160240674	0.271373404	0	0.926718913	0.156772947	0.511874621	0	2.487541817	0	0	0	0.801115387	0.964352545	0	0.599881539	0.187975859	0.378954315	0.718277816	0	0.932389448	0.786754983	0	0	0.247256044	0	0.198187368	1.241911588	0.015963396	0.105584685	0.645233156	0.484444465	0.896175542	0	0.39976211	0.270137254	0.402873333	0	0.233843207	0	0.316699613	0.153249106	2.763759695	0.743656618	1.394666011	1.523260331	0.17326206
1.5.3.13	0	0	0	0	0	0	0	0	0	0	0	0	0	0	0	0	0	0	0	0	0	0	0	0	0	0	0	0	0	0	0	0	0	0	0	0	0	0	0	0	0	0	0	0	0	0	0	0	0
1.5.5.-	0.520257659	0.092248709	0.043308881	0.16879339	0.097629198	0.135860299	0.434743047	0.101966094	0.095341796	0	0.208160655	0	0	0	0.079214959	0.039957262	0.061128484	0.067691038	0.014564578	0.070275903	0	0.039914106	0	0.100449653	0	0.02114041	2.291251671	1.284228733	0.142217891	0.07919866	0.101081963	2.881057007	0	0.140336117	0	1.279659925	0	0.113220767	0.954381478	1.554862942	0.04347541	0.389362077	0.01588745	0.048169004	0	0	0.15135424	0.166148895	0.179710528
1.5.5.1	0.757376864	1.116863071	0	0	0	0.052045464	0	0	0.046777406	0.071829216	0.989163647	0	0.056972797	0	0	0	0	0.060085711	0	0.037340916	0	0	0.074384223	0	0	0.022271785	0.246608356	0.12807171	0.007965703	0	0.038005432	0.013663037	0.018847116	0.037242531	0	0.03863213	0.044682387	0.024707255	0.065054071	0.062032012	0.048518777	0	0	0	1.086141766	0.111838112	0.109366898	0.14694671	0.091974007
1.5.8.2	0	0	0	0.016756722	0	0.036821499	0.003907352	0	0.009125587	0	0.018439172	0	0.002772051	0.020273671	0.015606743	0.010478285	0	0.030280183	0.008450681	0.003741762	0.010370048	0.029558566	0.03009848	0	0.037611663	0	0.0126599	0	0	0.003508312	0.033247992	0.018743536	0	0.010671521	0.026224056	0	0	0.018613475	0.006987607	0.539793478	0.97267129	0	0	0.003051333	0.0429132	0	0	0	0.02347917
1.5.8.3	0.020889402	0	0.013898637	0.02535025	0.001659853	0.000220005	0	0	0	0.013879656	0.017961386	0.007099601	0.017685584	0.007151329	0	0	0.016499625	0.018361374	0	0	0	0	0	0.012613377	0.021356704	0.017310174	0.015668356	0.023834993	0.000278449	0	0.007678369	0.018989405	0	0	0	0.017822372	0.01534002	0	0	0	0.012375766	0	0.02239122	0	0	0.160990191	0.056873115	0.049096192	0.003607388
1.5.8.4	0.002040035	0.00239524	0	0.008168724	0.007530571	0	0.002855731	0	0.005321873	0	0.062941431	0.004341019	0	0.010300586	0	0	0	0	0.003686223	0	0.003285213	0	0	0.001488641	0.002381053	0	0	0.001468106	0.004657341	0	0.006589543	0.011981425	0	0.000707572	0.006641812	0	0	0.011097005	0	0.000107847	0.002202786	0.01104617	0	0.000519722	0.04053973	0	0.073623328	0.055535443	0.002720756
1.5.99.-	0	0	0	0	0	0	0.004396613	0	0.008756943	0.001573674	0.022889308	0.004547639	0	0.004961484	0	0.004876596	0.0026307	0.006477795	0.001993565	0	0	0.005487332	0.008722	0.003561237	0.000975444	0.008257915	0	0.009161999	0	0.002159915	0.001414879	0.005556159	0.00331104	0.00871681	0.001156068	0	0	0	0.000102952	0.008243258	0	0	0.004319518	0	0.023607847	0	0.006262866	0.001177302	0.003249661
1.5.99.11	0	0.029393165	0.027720548	0	0	0	0.031863416	0	0	0	0	0	0.002337144	0.03087922	0.008927958	0.024973036	0.012586649	0	0.013047916	0.000907158	0	0.02338013	0.005131656	0.016667571	0.005315104	0	0.022246939	0.012640844	0	0.030797974	0	0	0	0.014584134	0.03315318	0	0	0	0.027007493	0.013174721	0	0.013120265	0.006630756	0	0.020428523	0	0.027639798	0.088814117	0
1.5.99.12	0	0	0	0	0	0	0	0	0	0	0	0	0	0	0	0	0	0	0	0	0	0	0	0	0	0	0	0	0	0	0	0	0	0	0	0	0	0	0	0	0	0	0	0	0	0	0	0	0
1.5.99.6	0.016961123	0.01344651	0.00660701	0	0.003045124	0.000795662	0	0	0.005861199	0.004814382	0.040925452	0.009006441	0.004359987	0	0.011530889	0	0.161767248	0.007062262	0	0	0.007461625	0	0	0	0.011519376	0.005828382	0.001440487	0.024592046	0	0.017595187	0.145475806	0.01569747	0.016997092	0	0	0.030114599	0	0	0	0	0.004611006	0.002934341	0	0.003831595	0.027873967	0	0.016476687	0	0.026904598
1.5.99.8	2.004129223	1.922405637	1.401466835	1.517235968	3.033774991	0.057840914	0.012206673	0.073680878	0	0	1.8797514	0.608873881	0.810977999	0.108759322	2.173745004	0.094743162	1.240183925	0.305469266	0.126384454	0.212192409	0.20616524	0.123110024	0	0	1.101820565	0	0.486547012	1.422008157	0.017205344	0.033731575	1.538382551	1.859747348	0.139233082	0.128839602	0	1.533279094	0	0.153460048	0.135526862	0.630955935	0.154238518	0.2386739	0	0.036780769	1.927175	2.035557086	0.393494216	0.144590338	0.044649255
1.5.99.9	0	0	0	0	0	0	0	0	0	0	0	0	0	0	0	0	0	0	0	0	0	0	0	0	0	0	0	0	0	0	0	0	0	0	0	0	0	0	0	0	0	0	0	0	0	0	0	0	0
1.6.-.-	0	0.128043339	0.001434916	0.285906067	0.119921757	0	0.436670235	0	0.894137402	1.045856147	0	0	0	0.10211723	1.125247702	0.306821318	0.096518747	0.421877165	0.398588206	0.59439324	0.465876095	0	0.907599267	0	0.326076317	1.514167085	0	0.12127635	2.656889279	1.049401362	0.113697154	0	0	0.02438623	0	0.151080878	0	0.324078176	1.027674615	0.428359888	0.042898254	0	0.484905013	1.034574439	0	0.071035826	0.167279206	0.259214822	0.516652553
1.6.1.1	0.27193895	1.070008389	0.004761305	0.197001343	0	0.03345921	0.239848651	0.007223	0.082701142	0.00359226	0.036544942	0.026100966	0	0.025608065	0	0	0.021074311	0.067909962	0.037095452	0.005636748	0	0.073333366	0	0	0.110868295	0	0.191100925	0.932270105	0.03395224	0.019145368	0.949340512	0.919270238	0	0.066289762	0	0.84857235	0.042223352	0.080491431	0.246638515	0.433221342	0.015172755	0.124003848	0.004531751	0	0.093092848	0.65384959	0.062432919	0.112189492	0.131850354
1.6.1.2	2.455755819	2.972639609	1.846321981	0.677781289	0	0	0.234947785	0.11475622	0.247483444	0	3.27643976	0	0.236712683	2.555019071	0.010810118	0	0.052097248	0.014381436	0.013276614	0	0.023119738	0	0.11716054	0	0.604556307	0.219578693	1.039100372	1.614800931	0.012561866	0	0.401444447	1.688046361	0	0	0	1.868458727	0	0.15440865	0.299963496	1.067855693	0	1.727129083	0.251265138	0	2.845371082	2.006822148	0.111935215	0.256970763	0.585146369
1.6.2.2	0.000266536	0	0	0.000185293	0	0.000185711	0	0	0.000274666	8.20949E-05	0.008246002	0.000228546	0	0	0	3.75346E-05	0.000358837	0.000266566	0	0.000128796	0	0.00029467	0	0	0	0	0	0	0.000363291	0	0.000191695	0	0	0.000246111	0	0	0	0.000279437	0.000284304	0.000184586	0	6.24166E-05	0	0	0.008463711	0.000171581	0	0	0.000328328
1.6.2.4	0	0	0	0	0.002166937	0	0.003259786	0	0	0.002748626	0.053066995	0	0	0	0	0.005123553	0	0.005608928	0	0	0.008291174	0	0.005488719	0.009127297	0.006440136	0	0.003571863	0.002909301	0	0.002503429	0.001425971	0	0.000534988	0	0.004711334	0.009602906	0.002665679	0	0.008835289	0.005113786	0	0	0	0.007937568	0.047517711	0	0.002958852	0.006754035	0
1.6.4.-	1.003400479	1.558505849	0.008381922	0	0.048176947	0.058262586	0.884925826	0.08603753	0	0	0.597127262	1.069951292	1.071118701	0.002535561	0	0	0	0.171732893	0.241243836	0.152015239	0.196358937	0.042248825	0	0	0.06795869	0.559067556	0.548393314	0.635410199	0.391460135	0	0	0.891110933	0.06601487	0	0	0.684921658	0	0.073084478	0.163233957	0.466687937	0.017799775	0.034895266	0.035218614	0	0.733397934	0.844575185	0.187064829	0.030897799	0.05586387
1.6.5.-	0	0	6.098318851	0	0	4.892972744	0.024070643	0.182113682	0.423983222	0	0	5.569380231	5.797667055	0	0.111212479	0	0.3831771	0	0	0	0	0.097290983	0.446705192	0	0.658761055	0.044480952	0	1.107479908	0	0	0	0.610193431	0.238969506	0	0.377994792	1.908199578	0.881871767	4.659794604	0.141694468	0.536075522	0	4.995931028	0.009183934	0.398134966	0.119184706	5.17651424	0.384431677	0	0
1.6.5.2	0.233579765	0.745444985	0.030000343	0.276618845	0.047808784	0	0.008656778	0	0	0	0.627126278	0	0	0.057294727	0.038824909	0.030450049	0.031607862	0	0	0.03968416	0.034828728	0.027979643	0	0.022730366	0.074543732	0	0	0.163568951	0.017341818	0.054948299	0.037902642	0	0	0	0.038786177	0.066651228	0	0	0.044971096	0	0.035293873	0	0.056942245	0.043164703	0.627324268	0.808889692	0.145492391	0.098210035	0.088641351
1.6.5.3	14.58860592	14.02775458	0	14.39997366	14.44049744	10.9027023	2.820994642	3.775409743	4.271715731	3.914543222	14.79612521	12.7556756	12.60981873	0	3.619523548	4.151436735	12.21735411	4.574066329	3.604834193	3.723453998	4.498336311	3.162347389	3.227654956	2.75800195	1.008220759	1.958856555	6.690435593	13.43007393	1.608195046	0.232336469	13.88681202	12.36006872	1.212713904	2.947706721	2.161203992	12.37947143	0	2.492623255	1.588866789	7.051896792	0.439841801	2.409984371	0.733854794	1.035072994	13.76185366	13.90329314	4.850421265	6.830829674	1.64620359
1.6.5.5	1.633883185	2.535622693	0.155813187	0.758325311	1.206894053	0.103363637	0	0.056384595	0.051480043	0.145813617	3.949232628	0.262754631	0.096242454	0	0.882244455	0.008558524	0	0.034515868	0.358804196	0	0.102825382	0.120109338	0	0.137640685	1.136432029	0.010053623	0.866365344	0.808791425	0.167891779	0	1.435462826	1.113638445	0.189258306	0.166582746	0.136531199	1.255001567	0.122087291	0	0	0.616473277	0.019412768	0.112158174	0.09459517	0.177366841	4.332154306	1.869028189	0.669347121	0.900473486	0.522714978
1.6.6.-	0	0.000245833	0.00020411	0	0	0	0	0	0.000314982	0	0.007600784	0.000106702	0	0.000146745	0	0.000378875	0	0.016976812	0.016452161	0.016740751	0.015888057	0	0.000535964	0	0.000494862	0	0	0	0	0	0	0	0.000189904	0.000444749	0.000617586	0.000125216	0.000806562	0.000861645	0	0.000936099	0	0	0.00055185	0.000616057	0.007787344	0	0.000103093	0	0.000533222
1.6.99.-	0.700136071	0.908734887	1.070524069	0.496242978	0	0	0	0	0.06637266	0	0.143264879	0.585533076	0.687317481	0.517970126	1.052652639	0.08479012	1.580211137	0.141484368	0.139295132	0.143084163	0.237006413	0.008374411	1.928281163	0	0.118562087	0.450422215	0	0.162708166	0.038846186	0.010286062	0	0.319441848	0	0	0.101193949	0.276760492	0	0.007552966	0.666735889	0	0	0.743236195	0.545775185	0	0.00446372	0.225269737	0.185489298	0.093178142	0.219037542
1.6.99.1	0	0.006884282	0.016662551	0.015141601	0	0.014911824	0.010582528	0.001752065	0	0.01354859	0.450337623	0.019757021	0.002550317	0	0	0	0.284914061	0	0	0.009247651	0	0	0.004012708	0	0	0	0.00202894	0.020418161	0.013480206	0.013189412	0	0.015243422	0.02099941	0	0	0	0	0	0.012227969	0.006701052	0	0.011679771	0.012595146	0.001210074	0.410648171	0.009207082	0	0	0.017517694
1.6.99.3	0.854443829	1.366937161	1.135354599	1.149510538	0	0	0.398798669	0	0.64510954	0.061212416	2.85369475	0.941789657	0.780004709	0.691452042	0.153851245	0	0.162903021	0.380043964	0.693651442	0.435013255	0.315947419	0.498403354	0.03662914	0.17554279	1.112576015	1.322225583	0.740011236	0.801508765	3.151376953	0.164708405	1.051223116	1.07583365	0.090692111	0.190831656	0.088820859	0.917237745	0	0	0.450288747	1.46368704	2.18091433	0.795004784	0.192938644	0.174768173	2.8209339	1.314785045	0.616466792	0.57050315	1.167084925
1.6.99.5	0.662712088	0	0	0.002664151	0	0	0	0	0.027545987	0	0.692832934	0.039764685	0	0	2.016807	0	0	0.187640192	0.133105571	0.279655944	0.179485321	0.0696708	0.046770518	0	0.181507619	0.93186651	0.516734286	0.012955366	0.067079409	0.011826298	0.04231957	0	0.072120122	0	0.023744137	0.034032875	0.052949913	0	0	0	0	0.027966504	0.017662381	0	0.600179683	0	0.0572061	0.025895103	0.075528119
1.7.-.-	1.261731112	1.468714446	0.916387096	0.044407406	0	0.062609845	0.943702988	0.142255311	1.610088724	1.164911759	1.500919197	0.751706271	0.998154756	0	0.894088506	1.307498299	0	2.040288266	1.811902413	2.09807249	1.990039245	0	1.165613606	0.981022816	0.119387822	0.623920252	1.878146326	1.841975668	1.161650837	0	0.952817482	2.049910158	0.98554361	1.003677443	0.744006858	1.926872503	0.853025499	1.589600895	1.276432702	1.54497805	0	1.140177183	0.226334254	1.07678552	1.378652212	2.568375414	1.104019913	0.848160514	0.416273737
1.7.1.1	0	0	0.004015967	0	0	0	0	0.006840013	0.001214592	0	0.00822476	0	0.007243367	0	0.003371708	0.008422689	0	0.007764997	0.004167862	0.008143702	0.004209606	0	0.001565552	0	0.008256683	0	0.004503563	0.007477607	0	0	0	0	0.007978119	0	0.007960559	0.003014034	0.008427261	0.001988857	0	0	0	0	0.000225874	0	0.01608556	0.001837504	0.006166962	0	0.03219506
1.7.1.13	1.713600726	1.299930203	1.350237334	0.030261785	1.977692687	0.131492212	0.089732663	0.066553904	0.918224694	0	1.438984557	1.311345808	1.346801446	0	0.986440456	0.263510208	1.25992434	0.245778662	0.132300118	0.303783334	0.298717157	0	0.92396138	0.433236556	0.076610555	0.451695906	0.3691727	1.221601183	0	0.106539691	1.008783828	1.258514699	0.212997156	0.290732805	0.175855718	1.121784328	0	0.01457347	0.338427541	0.496073421	0.096114379	1.218336753	0.202054214	0.018383429	1.476632276	1.149845857	0.375834505	0.433427957	0.027996466
1.7.1.4	2.02816616	1.089504694	0.127183706	0.002250497	0.015807324	0.098036232	1.002817594	0	0.440838064	0	2.29165748	0	0	0.107135482	0.013786552	0.192181338	0.032783317	0.26199667	0.325612088	0.258262628	0.073661362	0	0	0	0.206776223	0	0.569735269	1.785744213	0.011410815	0.048442787	0.544211221	1.758992608	0.08665253	0	0	1.667202062	0	0	0.501081536	0.865207583	0.167705015	0.196953246	0	0	2.419306155	2.675073216	0.456865187	0.567956576	0.113007777
1.7.1.6	0.001579538	0.000131313	0.002590122	0	0.002427568	0.000253789	0.0008692	0.001446469	0.000375042	0.002737867	0	0.002166415	0.001245542	0	0.000262881	0.002447399	0.000236613	0	0.000934732	0	0	0.002733788	0.002881848	0	0	0.000277367	0.000879834	0.00428179	0	9.03386E-05	0.002086982	0.014242346	0	0.002162298	0.001703711	0.005848404	0.001710597	0	0.001250945	0.002334965	0.002055711	0	0	0.000526313	0	0	0	0	0.001376579
1.7.1.7	1.034566168	0	0	0.013615736	0.063433752	0.0230311	0	0	0	0	0.198476714	0.092996741	0	0.005840469	0	0	0	0.085241734	0	0.024839091	0	0.067132364	0	0	0.122870859	0.569160179	0.326829185	0.941037831	0.983785603	0	1.130103445	0.966174864	0.098903368	0	0	0.821903853	0	0.023768401	0.204505082	0.55514361	1.04868294	0.187586385	0.282828615	0.064843074	0.142058741	0.887969976	0.099163184	0.138486092	0.885890842
1.7.2.1	0.636620115	0.016086172	0.911820996	0.497349346	0	0	0.036180571	0	0.028063907	0.041492041	0.73232602	0.013709182	0	0	0.037427725	0	0.010618692	0	0	0.056105965	0.040100986	0.043106379	0	0.002205187	0.036763288	0	0.002915983	0.052149266	0	0.002078081	0	0.04309855	0	0	0	0.020778658	0	0.043566395	0	0.027417368	0	0.033479992	0	0.050672376	0.771024271	0.17344221	0	0	0.041291676
1.7.2.2	0.169118141	0	0.962536411	0	0	0	0.352922079	0	0	0	0.01688557	0.643953453	0.548554956	0.071633508	0.989025408	0.012623599	0.964395808	0	0.056166324	0	0.018677779	0	0.004292917	0.014715834	0.150347862	0.073100142	0.786282811	0.538882999	0.060005976	0	0.064406933	0.969289663	0	0.026939139	0	0.495921683	0.074948724	0.069132217	0.182401767	0.553557972	0	1.022321434	0	0.046109151	0.042520325	0.059740712	0	0.082638688	0.001877009
1.7.2.3	0.728831757	0.009450664	2.052204052	0	0.060579519	0.110615769	0	0	0	0	0.377853463	0.021936219	0.117151736	0	0.06359906	0	1.384934513	0	0	0.068313801	0.111129139	0	0	0	0	0	0.396736351	1.059849181	0	0.042139158	0.251917241	1.762224224	0	0.115817966	0.028451599	1.033482808	0	0.078635955	0.411676821	1.046469812	0.024069837	0.543129545	0.13977182	0.046267321	0.374917783	0.793378191	0.093560467	0.099670902	0
1.7.2.4	0.591595641	0.024963665	0	0.004287919	0.021242161	0	0.01788339	0	0.003199787	0	0.337752042	0	0.026234079	0	0.007802652	0	0.193417117	0.015559207	0	0	0.005334028	0	0.016988173	0.000598075	0	0.005928605	0	0.016938906	0.005284603	0.027739695	0	0.022132926	0	0.004715428	0	0	0.028079284	0.007159376	0.026867407	0.002170299	0.020363201	0	0.02977294	0.01352481	0.364901724	0.152209641	0.015838279	0.028476927	0.016561642
1.7.2.5	1.206757415	0.048221521	0.061233199	0.330812117	0	0	0	0	0	0.005529279	0.854256433	0	0.02992507	0	0.003506048	0	0.099687342	0	0.026094799	0	0.013610576	0	0.053035757	0	0.188965006	0.048479913	0.038637413	0.013208316	0.040925805	0.048498858	0	0	0.04844125	0.026354402	0.014444999	0.035676897	0	0	0	0.019286842	0	0.096162702	0	0	0.828206172	0.155390503	0.017129598	0.03392151	0.095758621
1.7.3.3	0	0	0.00403409	0.005791773	0	0.003033674	0	0	0	0	0	0	0	0	0	0.003760114	0	0.001291963	0.001872217	0.000282128	0	0.003850172	0.00350398	0.003078735	0.00057474	0	0	0.002277358	0.002811905	0.004330621	0.003222203	0	0	0	0	0	0.00196225	0.003247628	0.002811932	0.005158221	0.002106769	0	0	0	0	0	0.090303622	0.097771237	0.018342188
1.7.3.4	0.00163711	0	0.00340485	0	0.000672821	0.000800061	0.001213297	0.002972157	0.001464381	0	0	0	0	0.001873944	0	0	0.152524037	0.014929502	0.019498185	0.016605336	0.012610096	0.001295547	0.001541156	0.002604638	0	0.001680173	0	0.003873072	0	0	0	0	0	0	0	0	0.001373902	0	0.001126999	0	0	0.003589228	0	0.003432998	0.003451601	0	0	0	0.015938385
1.7.7.1	0	0.035280575	0.037071454	0.317965819	0	0.009351153	0	0	0.958494656	1.038606819	0	0.039764346	0	0	0	0.242345388	0.19998849	0.44165884	0.432180162	0.437858207	0.379511808	0.013307366	0	0.018704711	0.679373854	0	0.05079071	0	0	0.058031813	0.0172225	0.008812698	0.137612948	0.117991918	0.087541543	0.04576736	0.021477573	0.022937995	0.198833907	0.027260725	0	0	0.352558286	0	0.08605545	0.028546059	0.185774664	0.161307026	0.022988315
1.7.7.2	0.000226156	5.08511E-05	0.000230341	0.000266481	0.000128618	0	4.12661E-05	0	0.00026492	0.000226895	0.008405652	0.000343603	0.000193759	0.000108663	0.000322457	0.000400735	0.00029094	0.000270477	0.000255241	0	0	9.03963E-05	0.000197816	0.000278671	0	0.0002206	0.000219078	0	9.57195E-05	0	0	0	0	0.000330591	0	0.000359538	0	5.53778E-05	0	0	0.000168837	0	0	0	0.008770349	0	0.000183764	0.00039478	0
1.7.99.1	0.594054317	0	0.016399878	0	0	0	0	0.015404303	0	0	0.092230783	0.007488772	0.010178037	0	0	0.012699965	0.231403492	0.013566152	0.008812588	0.007472585	0	0	0.011333591	0.018860798	0.01785623	0	0	0.0255793	0	0.009654867	0.001334742	0.023739138	0.013221963	0.001039411	0	0.011812931	0	0.017770031	0	0	0.014398326	0	0.013719868	0.014153745	0.109199562	0.017932589	0.007991889	0	0
1.7.99.4	4.905121788	1.110710115	1.196944619	2.765732811	0.25159834	0.323247402	0	0.279292504	0	0	3.448937834	0	0.416836654	0	5.261125264	0.181361121	0.718224587	0.744211381	0.487222489	0.830587798	0	0	0.101528284	0.10078079	0.886657944	0.050836017	2.895141477	4.22779209	0.337499936	1.436840628	0.237799774	6.928491991	0	0	0	4.287034734	0	0	1.014431131	3.369760403	0.305385349	1.376541802	0	0.438791349	3.167408024	4.773431202	0.632451796	0.068700975	0.849488599
1.8.-.-	0.065055153	0.018063171	0	0	0.032591422	0	0	0.020197063	0.018990584	0	0.056081501	0.031456374	0.035011148	0	0	0	1.075486809	0.039491097	0.089013206	0.068143423	0.056236182	0.037317411	0.061828632	0	0	0.050315359	0	0	0	0.940728947	0.021426789	0	0	0.034976494	0	0	1.036257249	0	1.655760496	0	0.036686925	0	0.045899964	0.017709588	0.031112269	0.00603409	0	0.065156228	0
1.8.1.-	0	0.003312711	0	0	0.053388855	0	0.105014045	0	0.957037778	0	0	0	0.01653092	0	0	0.458514577	0.008666663	0.988636562	0.939709326	0.950682164	0.942783335	0	0.98999296	0.007306106	0	0.056513295	0	0.208944455	0.055124514	1.02503192	0	0.088680774	0.184337538	0.22344873	0.141301352	0.08454895	0.049167945	0.011372644	0.596538972	0	0.058176151	0.035543573	0.461039884	0	0	0	0.221425531	0.199300202	0.092415778
1.8.1.14	0.004684762	0	0	0.002203306	0	0	0	0.020156518	0.013184842	0.018776314	0	0.019682949	0.026223353	0	0	0	0	0.006728811	0	0.00765193	0	0	0.008736073	0.004778396	0.000322654	0	0	0.017431239	0	0.013215167	0	0	0	0	0	0.015028428	0	0	0.025596627	0	0	0	0.003578832	0	0	0	0.023012799	0	0.023201747
1.8.1.2	1.967046438	2.087054537	1.860222389	0	1.910482618	0.085984326	0.18565412	0	0	0.103681553	2.177934609	0	0.215330733	0	0	0.211971209	0.552388157	0	0.025240844	0	0.281080406	0	0	0.177506701	0.411663784	0.185493944	0.929803914	1.602029255	0.145657072	0	3.087879821	1.853117988	0	0	0	1.78775582	0.221512525	0	0.219120328	1.190760247	0	0.349214953	0	0	2.119150024	2.235316754	0.257887248	0.262212617	0.018627153
1.8.1.4	3.212033221	2.563637208	0.905566917	1.545844499	0.79942465	1.175747421	0.164327536	1.974646944	0.313670743	0.848663245	2.798439074	1.700122898	1.837268915	0.827126143	3.845146027	0.303482835	0.25258796	1.039461368	1.13031528	0.87015215	1.148217171	0.16853795	0	0.350352768	1.960918566	0.857614826	0.959356723	1.402004522	1.584602747	0	0.974669782	1.482133239	0.153355109	0.062737708	0.37384204	1.160557559	0.015256794	1.09548764	0.421472517	1.117019467	1.051575566	1.131117898	0	0.148275717	2.487501774	1.910040883	1.021291278	0.866494057	0.901859235
1.8.1.6	0.002894167	0.001554142	0	0	0.001685676	0.004155584	0.002545151	0	0.002850213	0.004167426	0.016922202	0	0	0	0.002663248	0.001248426	0	0.002147164	0.000153859	0	0.000300207	0	0.003755453	0.000642887	0.001621346	0	0.00147274	0.013925542	0	0.003191728	0.000422529	0.002804082	0	0	0	0.015734057	0	0.002534337	0	0.000466827	0.004062599	0	0.004698086	0.001173149	0.016220391	0.003702624	0	0.004249468	0.000440466
1.8.1.7	0.300188314	0.26202355	1.033405005	0.124463422	0.101656615	0	0.061662624	0.022866973	0.031779112	0.089239226	0.754726559	0.051789372	0.078697251	0	0.050835235	0.045543898	0	0.149220821	0.006421156	0.136668845	0.103969045	0.051809369	0.060449083	0.046995798	1.038873226	0.436395249	0.635340042	0.962924487	1.53963599	0.023387683	0.975104611	0.997351373	0	0	0.068030099	0.830490789	0.084443739	0.107064916	0.257874864	0.921639756	1.081810119	0.945558277	0.090823175	0.076586428	0.727219259	1.024584422	0.355517847	0.270878508	0.807783109
1.8.1.8	1.468530614	2.072657351	1.103924696	0	0.021295075	1.165449997	0	1.081877784	0.152301391	0.111117735	1.187709993	0	0.063729554	0.011260165	1.093260738	0.134329449	0.987131985	0.083365411	0.172828603	0.146868011	0.1074587	0.009056057	0.169931166	0	0.391219972	0	0.41928346	1.552080234	0	0	2.098276143	1.903113871	0.138882093	0.114660823	0	1.57673615	0	0.140150909	0.49364936	1.046221106	0.014998294	0.9608059	0.026106147	0.124421455	1.09318778	1.756085295	0.228397031	0	0
1.8.1.9	1.89332117	1.131253685	1.164471801	1.170714957	1.079388097	1.121662761	2.201090804	1.925438094	2.108806387	2.067220099	2.148215805	0.872473015	0.941964403	1.690583714	5.086889459	2.203333087	2.741513086	2.688524071	2.448057212	2.594879511	2.582559622	0.856783034	2.018495431	1.077552376	1.201113461	2.031264537	1.384973814	1.178351063	2.552431964	2.180480396	0.991812651	1.118520316	1.558313121	1.791559411	1.719892505	1.182007307	1.470325911	0.858119059	1.775710102	1.067538907	1.934683689	1.009745809	1.661718255	2.928484103	1.982611729	0.980413855	1.85301639	1.981887601	2.012488701
1.8.2.-	0.000681708	0.003193255	5.00963E-05	0.002384833	0	0	0	0	0	0	0.0004771	0	0	0	0	0	0.003130956	0.114317943	0.114047203	0.111575978	0.112109216	0.000289276	0.005669442	0	0.002328305	0	0	0.005728175	0	0	0.003318746	0	0	0	0.002980958	0.003232442	0	0.001198556	0	0.005286517	0.003226362	0	0	0.005581695	0	0	0	0	0.013890689
1.8.2.1	0.804128288	0.012265122	0	0	0	0	0.008495018	0.019324375	0	0	0.249333698	0.001737654	0	0	0	0	0.007098583	0	0	0	0.012523101	0	0.007925892	0	0.020598983	0.008805954	0.013503205	0.00857935	0	0.021183926	0.02372647	0.003941341	0.023135364	0	0	0	0.010312902	0.013681693	0.009818566	0.022013478	0.015775643	0.014805965	0	0	0.273615364	0	0.009447643	0.01335522	0
1.8.3.1	0	0.008208991	0	0.00400303	0	0.002805855	0	0	0.006504936	0.002417621	0.0812189	0	0.000626055	0	0.003232946	0.00487544	0	0	0	0.004866261	0	0.005559303	0	0.006106096	0.001045863	0.000751084	0.006554899	0.01603919	0	0.002615625	0.001599934	0.006437732	0	0.006416339	0	0.008634992	0	0	0.005891234	0.007249957	0	0.007058559	0.005706645	0	0.085100677	0.000876351	0.0359789	0.028442736	0.005947007
1.8.4.-	0	0.000802992	0.001142274	0.001992915	0.001024928	0.000630826	0	0	0.000553258	0	0.009996405	0.002161978	0.002018053	0.001050722	0	0.001158359	0.001010074	0	0.001715981	0.000682763	0.000621294	0.0013728	0	0.001901963	0.001657309	0	0	0.004153009	0	0	0.001123375	0.011567151	0.002154391	0.000263726	0	0.006086674	0	0.001923069	0	0	0	0	0.000244583	0.001709278	0.006596916	0	0.001003944	0	0.000572254
1.8.4.11	0.791389934	1.101201205	2.263406987	1.480223681	1.880748858	1.923501216	2.984944421	0.178061251	0	0	1.367815633	1.42947179	1.254870979	1.462859584	1.852559371	0.575049202	1.212184368	1.416813784	1.431885174	1.207436222	1.42596894	0.166627143	0	0.113761904	1.084437434	1.604419094	1.839317359	1.009137374	1.867415798	0.803119	0.826561296	0.967816521	0.481118235	0.368392546	0.309461159	0.894826585	0.563126657	1.95710316	3.005612071	1.399084083	2.8077774	2.005954608	1.256880622	4.883972939	1.346752045	1.091092127	1.212422679	1.254140964	1.313104476
1.8.4.12	0.94821286	1.041454938	0.861415613	0.964029396	1.07870487	0.081238446	1.074635965	0	0.050911469	0.048290163	1.253213174	0	0.014608762	0	0.063883143	0	0.653891748	0.656037923	0.642156869	0.542059391	0.457364827	0.100765769	0.017697538	0.110722019	0.915466088	0.49644227	0.695491305	0.790629038	1.007527052	0	1.064251486	0.837597791	0	0.028911097	0.032408661	0.832292978	0.099810532	0.061255557	0.165639413	0.532028466	1.097034543	0.186243645	0.209669994	0.967943956	1.041882033	1.07775586	0.350371185	0.386381775	0.776358697
1.8.4.8	0.943550361	1.051787267	0.75847461	0.181798925	1.018872489	0.438103335	0	0	0	0.076343736	0.908995311	0	0.029764851	0.016320402	0.991877527	0.020463387	0.164585564	0.105440725	0.078893323	0.171387956	0.167827906	0.010488841	0	0	0.700041559	0	0.579333378	0.882118622	0.088017647	0	1.099064537	0.998991928	0.181577271	0.299746588	0.291488799	0.840122763	0.438721529	0	0.328727955	0.578970755	0	0.078207921	0	0.035697991	0.804137875	0.951595665	0.094832127	0.138941661	0.264215223
1.8.5.-	0	0	0	0	0	0	0	0	0	0	0	0	0	0	0	0	0	0	0	0	0	0	0	0	0	0	0	0	0	0	0	0	0	0	0	0	0	0	0	0	0	0	0	0	0	0	0	0	0
1.8.5.3	0.134338722	0.09991214	0.998051468	0	0	0.085270134	0	0.066068309	0.069907456	0.088239013	0	0	0.016885204	0.022578024	0.990444243	0	0.258238997	0.027732935	0.028177051	0.045915923	0	0	0	0.080661624	0.127289485	0.002812636	1.502885757	1.068404051	0	0.009102327	0	1.191848341	0.037114432	0.087778936	0.019548403	1.039103054	0	0	0.309112426	0.550398877	0	0.7823266	0.028097796	0.041958012	0	0.838451621	0	0.021559597	0.092287994
1.8.7.1	0.001056953	0.270313366	0	0.003148948	0.007693002	0.003852716	0.002945492	0.002467936	0	0	0.104351309	0.008280113	0	0	0.005941868	0.004462367	0.004400373	0	0.008530871	0	0	0	0.00915253	0.010625917	0	0	0	0	0.008440606	0	0	0	0.007768039	0	0	0.006691641	0	0.009467595	0	0	0.003613571	0.007256321	0.011572596	0	0.106225102	0	0.007633824	0.006918583	0
1.8.98.1	0	0	0	0.00756787	0.005112152	1.905462189	0.123906903	0	0	0	0.126427813	0.589870877	0.527142925	0.138494838	3.902920531	0.078028791	0.036545294	0.120964714	0.142830452	0	0.124109421	0.097821945	0	0.022210886	0	0.028247545	0.112721249	0	0	0.071709805	0	0.083302489	0	0.11785025	0	0.130868293	0	0.139628231	0.385701243	0	0	0	0	0	0	0.000930368	0.016134167	0.112115064	0.122523265
1.8.99.-	0	0	0	0	0.002718328	0	0	0.000560531	0.00968242	0	0	0.004602133	0.008107058	0.004285354	0	0.008160042	0	0.008048541	0.011075481	0.014729819	0	0.010257504	0.013019324	0.01179302	0.033190209	0.004446203	0	0.249920522	0.006416976	0.003523144	0	0.014026134	0.003613156	0.012887054	0.009087226	0.243713791	0.01480351	0.012321106	0.006646612	0.011480079	0	0.016894156	0.007669548	0	0	0.006183628	0.01322549	0	0.051656481
1.8.99.2	0	0	0.02536351	0.01322998	0	0.025391219	0.028606675	0.007857045	0.012222204	0.005950696	0.028619846	0.005785991	0	0	0.029249865	0.174025561	0	0.169777735	0.182854184	0.20311836	0.217660139	0.01821869	0	0.49446637	0.011942194	0	0	0	0.010455374	0	0	0.028345887	0.516122063	0.475287155	0.484736616	0.016620892	0.004895093	0	0.014344248	0	0	0	0	0	0.03182856	0.002897093	0.117453948	0.09365451	0.022470063
1.8.99.3	0.007061317	0	0	0	0	0	0	0	0.031580717	0	0.013475121	0.047368436	0	0	2.046367702	0.053802305	0.037440505	0	0	0	0.005987985	0	0.051874456	0	0.01395383	0.045342255	0	0.042473297	0.005591456	0	0	0	0	0	0	0	0	0	0	0	0	0	0.037271974	0	0.054359016	0	0	0	0.001752098
1.9.3.1	3.541040329	0.24630315	0	0	0	0.076237164	0	0.353007631	0.316900582	0.259678989	5.433761527	0	0	0	0.096672002	0.145944714	0.722720735	0	0	0	0.379274227	0.365062801	0	0	3.001973199	0.12697018	1.487439025	0	0	0	0	0.471861437	0.271321443	0	0	0.41151442	0	0.368477552	0	0.055472981	0.330484502	0.234787651	0.365574065	0.090670677	6.002561107	0.304353051	1.243559676	0.675611536	0.770223756
1.97.1.-	0.031375506	0	0.013359738	0.007803154	0	0.028884233	0	0.00118353	0.019698247	0.009615328	0.085724691	0.02145274	0.028233727	0.016555491	0.020008641	0.010685255	0.001140613	0.010693003	0	0.022014362	0	0	0.025609318	0	0	0	0.032572344	0	0	0.000452878	0.000798994	0	0.012150098	0.026075858	0	0.020489314	0	0.009883586	0.012270367	0.002796103	0	0	0.023962841	0.020890464	0.117630457	0	0	0	0.016178539
1.97.1.4	1.24900985	0	2.36127053	1.505327772	1.813951421	2.340215309	1.696439796	4.877403585	10.29453311	3.963656284	0.175919296	2.893484995	2.856532833	2.400224025	5.846319499	3.554050742	0.084928691	6.181521608	5.678133812	6.053522754	5.735619263	3.359783453	5.87411419	4.123158998	0.697627136	2.088980108	3.583177051	2.616692926	2.437179529	5.277952926	1.257298143	4.270050319	2.830059946	2.747662807	2.417810468	3.083362547	3.392632687	2.010626554	2.491524844	2.668284427	2.243570143	2.525530542	4.244108761	2.676064086	0.453315757	3.417326407	3.582873721	3.262889617	1.643067831
1.97.1.9	0.472097056	0	0.003173153	0	0	0	0.630573579	0.108935364	1.112254487	1.001055901	0.103596781	0.038823918	0.010687388	0.045765917	1.060478758	0.729539692	0.009911282	0.44412791	0.335591046	0.373970095	0.310672682	0.484501649	0	0.082614895	0	0.417594003	1.815419298	1.390969687	0.571209592	0	0.000344165	2.660063323	0.16415763	0.29307412	0.183812039	1.406413546	0.022957538	0	0.290081779	1.472092392	0	0.354481005	0	0	0	0.797149995	0.261384073	0.139414574	0.164824444
2.-.-.-	1.899342756	2.690720562	1.819442568	1.244973586	0.941664549	0.493212102	0.489911587	0.87857514	1.219764684	0.056817937	2.026407807	1.265136548	0.963927404	0.195592713	0.818195373	0.846678517	1.725554131	0.644797415	0.505034458	0.572294905	0.652303955	0.219630947	0	0	0.710189046	0.343063472	1.728110006	2.121225751	1.072641137	0	2.215259191	2.172902448	0.982832998	0.767591405	0.694749998	2.175595435	0	0.821967731	1.130978892	1.931367359	0.029104944	1.592455047	0.093883114	0.891223997	2.246072746	1.637557214	1.051221205	1.177462751	1.105220866
2.1.-.-	0.188729538	1.284795771	0.068223752	0	0	0.000765623	0.006237723	0.032102036	0.453567955	0	0.029652019	0.049327178	0.038167261	0.056472762	0.051080626	0	0	0	0	0.059344471	0	0	0	0.068140619	0	0	0.261453051	0.612544182	0.00035779	0	1.008537632	1.031412174	0.003299161	0	0	0.656299763	0	0.055537352	0.08956357	0.985081312	0	0.037176248	0.163454108	0.071860375	0	0.911084318	0.013754335	0.064478324	0.023587205
2.1.1.-	5.045299175	7.669633459	3.544089533	4.303211241	3.041198286	4.678791905	3.622525861	6.14210068	4.690292814	4.200389187	5.841323709	6.204416668	6.277230099	2.795370796	3.693916279	4.979492295	3.320851014	5.387138661	5.128035991	5.461559871	5.633128091	4.122735845	6.327003373	7.265609379	4.181999753	6.321273945	4.747226424	4.495482828	7.512488667	2.962242008	4.30791961	5.273253418	4.780031687	5.435000458	4.99654579	5.125292522	5.161350766	3.155240116	8.859500585	4.766103694	4.819328809	4.375977058	5.197813251	0.168920816	5.947142885	4.93703343	5.124501535	5.299209988	6.528747465
2.1.1.10	0	0.019055373	0.045956394	0.117391981	0	0.015596171	0.041530929	0.006206722	0	0.061652951	0.032004692	0.04832839	0	0	0	0	0.061074526	0.186302856	0.126214481	0.122442582	0.209099614	0.009100053	0.015455867	0.510536279	0.102769359	0	0	0.094289319	0	0	0.189356006	0.119311998	0.243173658	0.251993342	0.193558466	0.111050911	0	0.025551337	0	0.453921879	0.024975026	0.044031114	0.057107426	0.049620263	0.046340903	0.80219729	0.099182069	0.115997661	0.399524925
2.1.1.100	0	0	0	0	0	0.006153881	0	0.002432703	0	0	0.002266428	0	0	0	0	0.001993317	0.006217796	0.022982748	0.01806159	0.022562728	0.011756537	0.005611423	0.007218455	0	0	0.004917237	0.001181201	0.002939058	0.006864044	0	0.006672839	0	0	0.002014564	0	0	0.000153687	0.001843725	0.006092804	0.001241419	0.005939253	0	0.000260959	0	0.008977061	0.000793388	0	0.001932777	0.002097836
2.1.1.103	0.005420566	0	0	0.006287985	0	0	0	0.002118304	0.002615293	0	0.164194988	0.006872047	0.003236225	0.007119626	0.003590344	0	0	0	0	6.24942E-05	0.007601365	0.003934596	0	0	0.00718671	0.004144174	0	0.000175751	0	0	0.004151659	0.002488763	0	0	0.007087394	0	0.005007422	0	0	0.004413141	0.007065851	0	0.006340168	0.005994494	0.165927706	0.003264661	0	0.001314199	0.005048618
2.1.1.104	0.022141734	0	0	0.073945414	0.035965977	1.015038019	0.685028919	0	0	0.018336966	0.110336736	0	0	0.019474483	0.02665121	0	0	0.067414751	0.036091504	0	0.049158388	0.038219882	0.002574998	0.004592542	0.038696906	0.461626301	0.001768222	0.018994136	0	0	0	0.032877556	0	0.042276279	0	0	0.030908717	0.029898936	0.835672174	0	0	0.011515313	0.093713593	0	0.074655723	0.015069521	0.030091383	0.006103014	0
2.1.1.107	3.884732496	2.730815574	3.073937212	1.402663988	3.26301143	0	0.193324308	0.223884876	4.229083123	1.350232019	3.787152367	0.053987072	0	0	1.516364101	0.825186608	0.416179968	1.537058106	1.714720476	2.282890014	1.494338727	0	1.391255257	0.463268992	3.753286829	0.460710373	2.706764769	4.688375657	0.043537472	0.250740669	4.783011413	3.847390057	1.763477786	1.852921089	2.053497973	4.605153454	0.038623568	0	1.78966183	1.403931415	0.192658656	1.634230645	0	0.258970285	3.222969248	6.998286226	2.263729812	1.511372852	1.033950557
2.1.1.11	0	0	0.000146345	0	0	0	0.000152247	0.000264523	0.000400518	0.000131477	0.008190748	0	0.000162184	5.46382E-05	0	0	0	0.000239797	0.000260757	0	0	0	0	9.78051E-05	0	0	5.56674E-05	0.000290463	0	0	0	0.000369684	0	0	0	0	0.000356102	5.78243E-05	0	0	0	0	0.00039541	0	0.008687224	0	0	4.13129E-05	0
2.1.1.113	0.381813852	0.144310276	0	0.005310964	0	0.493147751	0.169977546	0	0.015220593	0	0.086799064	0.069733889	0.078696622	0	0.003237505	0.012610241	0.010954159	0.043220855	0.034393664	0.031056023	0.026761516	0	0	0.016205343	0	0.009996827	0.004654685	0.040896228	0.015029669	0	0	0.010607486	0.010518015	0	0	0.038835603	0.004729135	0.003686263	0.002394246	0	0	0	0	0	0.10162058	0.010702704	0.0249852	0.040068375	0
2.1.1.13	1.630166805	0.940885623	0.207951615	0.120627521	0.835506516	1.08398343	0	0.945647145	1.662094867	3.010788279	1.653069036	0.926342886	0.914226975	0.087973912	2.037759393	1.140909225	0.289470603	1.770958166	1.575843828	1.617764837	1.734033296	0.869487329	1.921134185	1.938935577	0.312933516	0	1.374895639	0.68476434	0	2.102914649	0.295670802	1.009703374	2.697085692	2.437130371	2.49875029	1.002270702	2.941103524	0.150278705	1.042061996	0.540384955	0.092944706	0.267005186	0.835990038	0	1.457578103	0.989917786	1.131649472	1.178601014	0.132959526
2.1.1.130	0.221536216	0.101608584	0.072539767	0	0	0.143251728	0.012907996	0.102535239	0.918580337	0	0.673061322	1.019699932	1.263311357	0	4.101052774	0.27817274	0.144341069	1.262178657	1.370766318	1.150347844	1.439695213	0.106499671	0.102100938	0	0.552543223	0.119274439	0	0.395532804	0	0.037859872	0	0.025837486	1.177427973	1.141191191	1.107417942	0.369306537	0.025820054	0	1.751980074	0.016844693	0	0	0	0.064345831	0.458300214	1.674980507	0.632068601	0.619415037	0.20708695
2.1.1.131	0.241093872	0	0.000268739	0	0.055823784	0	0	0.069124341	1.558158853	1.063367289	0.469584112	0.032621175	0.012345199	0	0	0.928142707	0.057922977	0.744619447	0.710976054	0.60133776	0.625423574	0.547387629	0	0.459191456	0.228317911	0.49853305	0	0.291513262	0	1.041263337	0.051203422	0	0.679164564	0.552337822	0.524935996	0.162139005	1.038885411	0.074697448	0.881226014	0.07686367	0	0.032576154	0	0	0.529185229	1.082800168	0.493794986	0.518873519	0.195052049
2.1.1.132	0.560751253	0	0	0	0	0.008105033	0	0	0.554933292	3.022855306	1.321706059	1.880423384	1.938988651	0.055479046	0	2.254548159	0	0.853505796	0.916320249	1.055551261	0.927822502	0.898102887	0	0.166201561	0.905850407	0.404564105	0.031867123	0.138369724	0	1.004868378	0	0.18115896	1.221486315	1.29617943	1.380429972	0.229316988	2.817572147	0.064963831	0.743744856	0.094088256	0.130230439	0	0.135063609	0	1.273124273	1.144979656	1.226403534	1.348886586	0.258400404
2.1.1.133	0.150292463	0	0.07094493	0	0	0	0	0.057961332	0.995210063	1.047170425	0.540831616	0.61753438	0.60238935	0	0	0.971633131	0	0.732120211	0.730784597	0.685127419	0.784343768	0.521762223	0	0.544912165	0.456110367	0.520144572	0	0.279569895	0.064583292	1.060384666	0	0	0.593405384	0.597677034	0.66575171	0.34142598	0.93783434	0.062579844	0.874288675	0	0.033970334	0.057042054	0.056058027	0	0.584687202	1.039896051	0.581160555	0.680750485	0.248639465
2.1.1.137	0	0	0	0	0	0	0	0	0	0	0	0	0	0	0	0	0	0	0	0	0	0	0	0	0	0	0	0	0	0	0	0	0	0	0	0	0	0	0	0	0	0	0	0	0	0	0	0	0
2.1.1.14	0.843967567	0.969823512	2.079817168	1.131241174	0.167183387	0	0.277944511	0	1.090523839	0.156654693	0.805488117	0.126935391	0	1.161442815	1.059272903	0	0.835227825	0.229999752	0.089167867	0.05113309	0.322746491	0	3.154360986	0.346924332	1.244738704	0	0.14576971	1.169092704	0.687685525	0.097739375	2.181871359	1.005564622	0.112708894	0.20681684	0.14792145	1.118569961	0	1.037116266	0.074710607	1.681703103	1.026995385	1.25302348	0.952091515	0.0275317	0.881693345	2.518462438	0.538830628	0.673594488	0.622623695
2.1.1.144	0.737408445	0	0	0.000786809	0.017618369	0.05521152	0.018299482	0.054448016	0.010248798	0.011083619	0.352220707	0.05795819	0	0.208027047	0.963634403	0	0.076180986	0.077167259	0.013130748	0	0.058892305	0.071118535	0	0.045457401	0.021142278	0.01382647	0.189846495	0.583096616	0.026443793	0.063592906	0.102498599	0.943677539	0.026360247	0	0	0.657612364	0.009308748	0.019699075	0.169610582	0.521631845	0	0.05447413	0	0	0.368503847	1.049495448	0.044401385	0.035437564	0.084600561
2.1.1.148	0	0.079350259	0.006438704	0	0.006571861	0	0.466831507	0.966020366	0.011476708	1.07136501	0.070505981	0.010214915	0	0.068055624	0.991736678	0	0.889498495	0.526149748	0.458032261	0.599709273	0.540329495	0.00136636	0.07178432	0.002959297	0.91389107	0.064970216	0.572601816	0.075918921	0	0.080179752	0.055574999	0	0.278403395	0.307697844	0.250958929	0.013667431	1.03083807	1.06294609	0	0	0.074968231	0.04577099	0.052871604	1.000455194	0.022349427	0	0.093776184	0.181223034	0.128234466
2.1.1.152	0	0	0.012557231	0.001342854	0.021061213	0	0	0	0.023708175	0.012497995	0.058126461	0	0.012739689	0	0	0.014771416	0	0.009018563	0	0.001610278	0	0.0013405	0.0060366	0	0.389381778	0.014417674	0	0	0.009028614	0.019401077	0	0	0.002720016	0	0	0	0.007180285	0.011727461	0.018873487	0	0	0.005134651	0.013987706	0.005375488	0.030381482	0	0.13913286	0.138158903	0.044838285
2.1.1.161	0	0	0	0	0	0	0	0	0	0	0	0	0	0	0	0	0	0	0	0	0	0	0	0	0	0	0	0	0	0	0	0	0	0	0	0	0	0	0	0	0	0	0	0	0	0	0	0	0
2.1.1.163	1.224591042	0.916504737	0.80339503	1.165041519	1.029070885	0.936854816	0.64744904	0	0.065230231	0.997293637	1.046146083	1.011547484	1.151241179	0	1.084609121	0.158937518	0.959744377	0.681549614	0.514093061	0.4526549	0.525978233	0	0.010352921	0	0.872035684	0.029630285	1.047996169	1.050035806	0.011436551	0	1.018425106	0.932122552	0	0.028368162	0.073554767	1.043722345	0	0	0.792519953	0.501302426	0.022041201	0.267212159	0	0.022112299	1.092805546	0.996062725	0.300130052	0.299337288	0.557080423
2.1.1.166	1.082882576	0.960727149	0.909296779	0.130348468	0.035941954	0	0.093547704	0.047988023	0.07098093	0	0.895858282	0	0.066172357	0.067012607	1.044056436	0.091017483	0.050262255	0.095370561	0.005487254	0.008485722	0.063613484	0.076596252	0	0	0.095313256	0.015895471	0.553963007	0.883660334	0	0.070237347	0.955508801	0.994568562	0.067417869	0.063923227	0	0.965868924	0	0.028523661	0.248206412	0.428530833	0	0.95693353	0.026627447	0	0.928825727	1.093092575	0.168789631	0.18860148	0.113132273
2.1.1.17	0	0.23401753	0.008821054	0.007120867	0	0	0	0	0.015219518	0	0	0	0	0.000200333	0	0	0.003135269	0.018242961	0.012792138	0	0.000728996	0.02383662	0.024465242	0.00779924	0.010385455	0.000240351	0.265524728	0.009446081	0	0	0	0.006455862	0	0	0.014725895	0	0.007837194	0	0	0.009643198	0.022034053	0.01595856	0.008406743	0	0.001282517	0	0.013423418	0.00163088	0.001377529
2.1.1.170	0.98070702	0.949994111	1.049706635	1.002718749	0.006388886	0.54455148	1.037122274	1.012800354	0.992149889	1.006464029	0.939598445	0.955590281	0.879109362	1.012775013	0.022461493	0.820196935	0.965185734	0.947861306	0.978550859	0.952858758	1.006997081	0.947178346	0.999760221	0.995277414	0.984748703	0.949784555	0.999754478	0.920771124	1.035934518	1.045218469	0.99628194	0.941952309	0.977937438	1.051165709	1.014919059	0.880094983	1.042878312	0.992687811	1.006335465	1.038196205	0.991528051	1.038047349	0.897191645	0	0.921835342	1.018263576	0.984277543	0.934588991	1.037231048
2.1.1.171	0.140988002	0.916804281	0.960330666	0.580497318	0	0.071670509	0	0.059214162	0.445267921	0.08757026	0	0.059065065	0.095136165	0.147100582	0.941568484	0	0	0.039773222	0.199339205	0.094257084	0.08217578	0.546496381	0	0	0.367296151	0	0.774380336	1.015485052	0.037495191	0	1.014227031	1.041238204	0.263984771	0.220955382	0.289097535	0.857078806	0.091966259	0.059913024	0.167632422	0.521560547	0	1.080810942	0.291492851	0	0.018656226	0.793622889	0.159768788	0.256645321	0.026260368
2.1.1.172	0.052552051	0.93505118	0.943524854	0.065247929	0.108394522	0	0	0	0	0.027789543	0.107296554	0	0	0	0.10410974	0.057427821	0.062865071	0	0.179978224	0.163519313	0.117120229	0.106980749	0	0.096090379	0.121512951	0.059676379	0.238486028	1.170817234	0.885533708	0	1.069673449	1.072363768	0	0.046944085	0.075313004	1.112162782	0.050541908	0.081601394	1.009449798	0.438181966	0.109237034	0.946453351	0.214220965	0.115448515	0.089795601	0.914857674	0.427245714	0.325721429	0.50269781
2.1.1.173	0.184441531	1.002302756	1.042462194	0.112833486	0	0.007188839	0.162199035	0	0	0	0.076595618	0	0.063169503	0	0	0	0.061252151	0.026381266	0	0.066870599	0	0.524203016	0.085396787	0.047019913	0.101846916	0.090523121	1.006326293	0.869071877	0	0.045582265	1.031056839	0.965644308	0	0	0	0.950388055	0	0.028922584	0.10953365	0.504742117	0	1.030798478	0.041804378	0.057598675	0.074846622	0.808752922	0.143705015	0.030015502	0.001497656
2.1.1.174	0.188586443	0.016060318	0	0	0.063866701	0	0.026238386	0.036616585	0.059231236	0.058836688	0.030201296	0	0	0	0	0.029095787	0.004636442	0.002480869	0	0	0	0	0.04640337	0.051694647	0	0.036054319	0.192597737	0.655418715	0.055781916	0	1.048308485	0.967865759	0.005167188	0.040987127	0.027073421	0.674273704	0.050810037	0	0.143604382	0.482762342	0.05203696	0.105967144	0.054498976	0.007497983	0.044269387	0.871235763	0.00140727	0	0
2.1.1.176	1.7820163	1.017890302	0.932725122	1.032135948	1.033490577	0.045716444	1.051734412	0.936910189	1.026754817	0.952613489	1.861614808	0.095531606	0.098940159	0.011305643	1.000087981	1.039056021	0.089735299	0.955393182	0.94146023	1.041421343	1.080224988	1.098624012	0.996451983	1.080856521	1.051505273	1.079170156	1.0688504	0.894925794	0.954714142	0	1.004687644	1.013737176	1.032855751	0.948370624	0.942548156	0.834497105	1.052557217	1.058290154	0.933226254	0.927227187	0.950781569	0.920620272	0.892860726	0.937399874	1.724827856	0.976949814	0.921273758	0.996439611	1.033109286
2.1.1.177	1.034590898	1.041194797	0.929489759	0.163959346	1.033228704	0.985014944	0.98382679	1.011115996	1.470655386	0.999262476	0.962787095	1.018020029	0.986082751	0.972156457	1.026365846	1.005227239	0.972561527	0.994441285	1.018677712	1.0203382	1.039776793	0.531158349	1.007651339	0.976958107	0.129853837	0.977672576	0.985575256	0.915775818	0.966882304	0.982691674	1.017925913	1.005008375	1.07554402	1.08748739	1.126414762	0.917717626	0.975184581	1.010225108	1.02480665	1.012793011	1.039229419	1.020643223	0.931330126	0.989569666	0.922917682	1.008777356	0.9401483	0.973549933	0.978984833
2.1.1.178	0.223629256	0	0	0	0	0.04123572	0.022838428	0	0.011950127	0.038598939	0	0	0.069900722	0	1.006001127	0.00825509	0.069896706	0.051527453	0.052721795	0.004208843	0.069002996	0	0.001238549	0	0	0.004303247	0.251535743	0.58876322	0.014129397	0	1.060495951	0.91619071	0	0	0.057314825	0.603992746	0	0	0.15271063	0.514862813	0	0.106509327	0	0.001082942	0	0.893467729	0	0.06168717	0.101734195
2.1.1.181	0.214911324	0	0.058190675	0	0	0	0	0.005429782	0	0.034018454	0.048170446	0.325931136	0.458000043	0.066648366	0.048150873	0.074752813	0.103514379	0.070956817	0	0	0.029503388	0	0	0	0.084865528	0	0.251342761	0.773129132	0	0.058834046	0.988623687	0.888142781	0.068221156	0	0	0.721701396	0	0.025085451	0.137768715	0.488640558	0	0.083366011	0	0	0	0.868577125	0.054309915	0.069639768	0.113090075
2.1.1.182	0.988316618	1.030925486	0.956065494	1.015467418	0.998964619	0.516726502	0.984577691	1.004898909	1.005860595	0.996210442	1.009922559	0.979442515	0.991831965	0.974482248	0.983158828	1.022755051	0.946124651	0.956404028	0.961920679	0.985907869	0.954926955	0.980072159	0.976105758	0.972668818	1.017820733	0.999332273	1.006729291	0.954839566	0.949248434	0.983429868	0.979116468	0.98712876	1.031638361	0.992521217	0.977125358	0.991126622	1.020397808	1.018707014	0.969247745	0.989564608	1.016396917	1.000894367	0.925594345	0.997449025	0.990520734	0.982334025	0.980031978	0.979697699	0.984523927
2.1.1.184	0	0	0.039346442	0.011376527	0	0	0	0.020037232	0.041033432	0.02086068	0	0.168833329	0.154510601	0.009908402	0	0.194382333	0.020424502	0.035677084	0.007484432	0.015833933	0.060618037	0	0	0	0.038031964	0	0.043229903	0.046860703	0.447194612	0	0	0.043728185	0.026828655	0.013526859	0	0	0	0	0.005314554	0.219435122	0.028944669	0.02184274	0.096542967	0.994224446	0.022838157	0	0.091121249	0.062902228	0.0041412
2.1.1.185	1.031512215	0.99650022	0.950732796	1.018909005	1.00911618	0.985780087	0.85585889	0.993982935	0.996878586	1.036745649	0.983429632	0.970583239	1.028601783	1.00262466	1.028015132	0.96789962	0.999993901	0.978086385	0.989203233	0.939452609	0.939297944	0.986290278	1.003121009	1.010407358	1.027395669	0.973673153	0.966484568	0.958547598	0.998887659	0.005824049	0.965453783	1.029154227	0.979944157	0.998795672	0.982809302	0.93779613	1.012060363	0.972192536	0.972445868	1.034359651	1.020358251	0.980387826	1.098145325	1.033710901	0.975204706	0.985817613	0.943006207	0.960469115	0.993989016
2.1.1.186	0.129319423	0	0.975213884	0	0	0.053367466	0.004848824	0	0	0.014719283	0	0	0	0	1.028149677	0	0	0	0	0	0.105117837	0.083698353	0	0	0.020018274	0	0.274198618	0.90938699	0	0	0.988974053	0.96881843	0	0.046709231	0	0.942956789	0.036369263	0	0.108622318	0.589616917	0	0.92948383	0.055403325	0	0	0.897008018	0.117184583	0.027134552	0.137989301
2.1.1.187	0.155724864	1.094398848	0	0	0	0.018782279	0	0.918289258	0.064137119	1.036635863	0	0	0	0.311071704	0.012974109	0	0	0.123125456	0.289433918	0.292359392	0.248015803	1.006283178	1.056400224	0	0.970559446	0.601967709	0.168892881	0.817792438	0.906327196	0.061499209	0.925538315	0.812283438	0.09035248	0.008898483	0.048766405	0.778260148	1.057626692	0.082297327	0.224901528	0.66792458	1.066972659	0.102744867	0.877817103	0.080729397	0.031859848	0.86354796	0.147706072	0.094738982	0.376548797
2.1.1.189	0.252781316	0	1.010449452	0.718854638	0.037877099	0.032081469	0	0.017120922	0	0.05594487	0.034035794	0	0	0	0.068030497	0.046931325	0	0	0	0.033423248	0.05638834	0.009490415	0.062518568	0.077480923	0.044329924	0	0.181590666	0.777636618	0	0.006002488	0	1.014637249	0.067530991	0.010248128	0	0.773202885	0	0.0733828	0.211586174	0.52756751	0.03844297	0.880477668	0.053602592	0.029661304	0.030174313	0.813385831	0	0.025745197	0.047763382
2.1.1.190	1.031803329	0.967093175	1.201318426	0.276156426	0	0	0.40245119	0.011135341	0	0	0.83832745	0	0.034690863	0.021663556	0.048983422	0.082541734	0.068522779	0.103542034	0.081295645	0.019323964	0	0.036654423	0.018314319	0	0	0	0.441788639	0.775587229	0	0.086848661	1.068326147	0.999279126	0	0.057795029	0	0.652688356	0.062875409	0	0.217448386	0.437623179	0.082349808	0.881309063	0	0.068385174	0.978524862	0.940866816	0.156708728	0.036818761	0.17534324
2.1.1.191	1.866260051	0	0.006722123	0.057469347	2.872981395	1.968640291	0.148969853	0.019887521	0.86784596	1.941378457	0.677677271	0.986489334	0.923376196	0.06748776	1.136016539	1.299016824	0.186732297	1.059239255	1.045843063	0.960732707	0.780490992	0	0.063363186	2.066268944	0.043116188	0.520786173	0.422288446	0.740813043	1.054096965	0	0.958163459	0.913966292	1.233870054	1.217512262	1.154639228	0.908702737	2.058155263	0.089850496	0.977905865	0.42318679	0.99000441	0.185483062	0.802567437	0.101537104	0.755931378	1.095236685	1.223621348	1.211573696	0.121025538
2.1.1.192	0.941709651	1.034392229	0.899122897	0.935901973	0.973518099	0.982122451	1.146017096	0.986747877	1.533244826	2.06252741	1.049512028	1.095584721	1.009565393	0.890332963	0.934582927	1.069557109	0.956304705	1.219820087	1.343842132	1.252623991	1.283624691	0.962587173	0.986174979	1.050768635	0.866126023	0.994894958	1.24856586	1.014854716	1.040563448	0.005957715	1.023248668	0.95604544	1.350334976	1.255376899	1.228295952	0.998541037	1.009333533	1.013231696	1.063496528	1.032926175	1.037063028	0.89883967	0.949839111	1.056297655	1.02431868	0.971932709	1.099141837	1.043224097	0.236131557
2.1.1.193	1.032246923	0.899047647	0.999840245	0.967154346	1.049914935	1.035032296	0.21179362	1.054183489	0.982552919	0.943974481	0.867711687	0.986012583	1.01583326	0.942168373	1.015445406	1.012162587	1.020031377	0.967394121	0.915686507	1.017192336	1.001193364	0	0.958269369	1.050173802	0.937609284	0.497278488	1.006227505	1.021038933	0.974392153	1.008651952	0.966948685	1.043305177	0.972216858	1.029523086	0.948285419	0.928840541	1.05307101	1.048634081	1.056843285	1.047758203	1.00848321	0.942278339	0.86087468	0.98931124	0.879840199	1.055248387	0.928706178	0.956960635	0.475577557
2.1.1.195	0.286332104	0.026350005	0.072409565	0.070640952	0.059582103	0.067871508	0.01550059	0.085553196	0.969688331	0.966213989	0.550445979	0.570054426	0.640236964	0.020585598	0	0.995855521	0	0.659465	0.660045675	0.797642756	0.698329916	0.554813406	0.027227027	0.442212902	0.09034846	0.550536619	0	0.203744197	0	0.954085115	0	0.01290391	0.563983071	0.522020131	0.512872915	0.25543395	0.987182922	0	0.875957857	0	0.046770484	0	0.005410536	0.042989705	0.517309477	1.084382475	0.525960574	0.587787814	0.122715896
2.1.1.196	0.011232942	0	0.046788504	0.011168181	0.037862386	0	0	0	0.029931544	0	0	0	0	0.006531738	0.042301045	0.033330759	0.011439902	0.515357134	0.598173522	0.564783999	0.545424198	0	0	0	0.01455951	0.005923184	0	0.26838811	0.039160094	0.009399362	0.030571825	0.000824427	0.077163337	0.128401393	0.067662002	0.263442076	0.051424134	0	0.808698403	0.041302958	0	0	0.017900039	0	0.003143608	0.877981912	0.057188391	0.040952158	0.053713971
2.1.1.197	0.940523501	1.014574156	0.995218976	0.223284595	0.053399188	0.105267455	0.195524186	0.028126246	0	0.078233441	0.939141144	0.996164922	0.871089889	0	0.022945682	0	0.857824154	0.169677463	0.108435052	0.104089439	0.120913852	0.034635344	0.099674385	0.020483424	0.033184215	0	0.354427094	0.794605625	0	0	0.994923386	0.991261966	0.041424854	0.128307861	0.029143835	0.847481051	0.004565425	0.100646929	0.910529442	0.581780237	0.071606186	0.882154879	0	0	0.802733866	0.819421332	0.063852951	0.001337653	0.195813824
2.1.1.198	1.757202483	1.056602696	1.006719982	0.891511988	1.006806973	1.449319205	1.056178734	1.061178727	0.947542395	0.977094548	1.814900386	1.910589185	1.908556379	1.002289699	1.058160338	1.054406169	0.991938604	0.967930364	0.93305299	1.026308786	1.032149729	0.948679244	1.040790793	1.072649095	1.044551761	1.070955133	1.174294229	1.010115989	0.977117903	1.019159858	1.026057104	1.034594073	0.848818202	0.880020159	0.933885029	1.084469587	1.032423065	0.936940443	0.969755432	0.73407668	0.975825465	1.024144804	0.930469235	0.974805514	1.883232616	0.93759604	0.934336312	0.88754062	0.954996791
2.1.1.199	0.980978481	0.974546639	1.050294681	0.987285233	1.00469322	0.487658847	1.004903391	1.024218581	2.541307946	0.962876342	0.979661128	0.987013353	0.963002458	0.940897125	0.962666559	1.350289036	0.971283506	1.038902741	1.157248603	1.147805049	1.102362497	0.980629354	0.961619824	2.008585206	1.003911041	0.982449151	0.962705733	0.951223536	1.01835516	0.99077559	1.011908511	0.999872828	1.51709859	1.520538794	1.533628369	1.011183687	1.009727711	0.9448833	1.030067093	0.989816428	1.027891795	1.050858006	0.959733105	1.022714305	0.967144056	0.969862407	1.405224338	1.365304086	1.012517822
2.1.1.2	0	0	0	0	0	0	0	0	0	0	0	0	0	0	0	0	0	0	0	0	0	0	0	0	0	0	0	0	0	0	0	0	0	0	0	0	0	0	0	0	0	0	0	0	0	0	0	0	0
2.1.1.201	0	0	0	0	0	0	0	0	0	0	0	0	0	0	0	0	0	0	0	0	0	0	0	0	0	0	0	0	0	0	0	0	0	0	0	0	0	0	0	0	0	0	0	0	0	0	0	0	0
2.1.1.206	8.87975E-05	6.38629E-06	0	0.000235422	0	0	0.000211034	0	0	2.5473E-05	0	0	4.6288E-05	9.12028E-05	2.47926E-05	0	0	0	0.000310761	0.000273069	0	0	0	4.45301E-05	0.000275716	5.60612E-05	0	0.000205414	0	0	2.51277E-05	0.000229347	0	0	7.97811E-06	0.000231878	0	0	0	9.83399E-05	0	0.000147932	0	8.92133E-05	0	0	0	0.000296323	0.01144398
2.1.1.207	1.06935488	0.998255171	1.034699278	0.950451639	0.951610043	0	0.824409391	1.056412622	1.046241353	1.047776626	1.00572953	0.044690544	0.008999927	1.013683608	1.002328251	0.938459681	0.956047213	1.036395101	0.975775687	0.955569078	1.015404095	0.529390125	1.011695994	0.971494323	0.930676307	1.00153417	1.044545437	0.991823819	0.917456673	1.01199873	0.942152655	0.920410646	0.944218344	0.854583252	0.842693445	0.871857895	1.047864387	0.988091429	1.066928627	0.811679044	0.989432458	0.994629344	0.95068981	1.004224527	0.909560946	1.047340004	0.840266779	0.893619717	0.935182501
2.1.1.210	0	0	0	0	0	0	0	0	0	0	0	0	0	0	0	0	0	0	0	0	0	0	0	0	0	0	0	0	0	0	0	0	0	0	0	0	0	0	0	0	0	0	0	0	0	0	0	0	0
2.1.1.213	0.012929481	0	0	0.016471693	0	0	0	0.025798259	0	0.015541646	0	0	0	0.018042549	0.019436925	0	0	0.059196617	0.092783648	0.059629635	0.09500419	0	1.013806785	0	0.011684061	0	0.018372339	0.032415662	0	0.00144685	0	0.014883608	0.000221718	0	0	0	0	0	0.021277015	0	0.018776473	0.002049051	0.212658612	0.011022182	0	0.014459492	0.003754558	0.015168683	0.044999278
2.1.1.215	0	0	0.000224307	0.000181541	0.000324565	1.17953E-05	0	0	0	0.000127549	0.008524253	0.000202682	0	0	4.54567E-06	0	0	0	0.000264495	0.000260934	0.000500545	0.000184529	0.000109121	0	0	0	5.81898E-05	0	0	0.000401064	0	0	0.000146242	0.000241137	0	0	0	0	0	0.000129769	0.000121742	3.49901E-05	0.000417412	0	0.00878815	0.000299941	0.000150369	0.0002711	0.0115783
2.1.1.217	0	0.016265686	0	0	0.028657403	0	0.884586082	1.018042927	0.920549213	1.082787546	0.110124649	0.095147726	0	0	0.064508543	0.813444915	0.100698094	0.808061658	0.830355022	0.954001471	0.862643588	0.048068666	1.014803571	0.986900849	0.007057854	1.03086222	0.08763142	0.004603881	0.911516331	0.943546375	0	0.0023468	0.981054591	0.900591929	0.996833474	0.052179793	0.998517124	1.010249341	0.064053344	0.481932901	1.018835493	0.008902414	0.8434539	0	0	0.063482718	0.761188124	0.718680511	0.826740522
2.1.1.219	0	0	0	0.850886262	0.032709558	0.048863171	0	0.032775792	0.031890634	0	0.05160051	0	0.023403727	1.031936035	1.003350118	0.044196759	0.039323048	0.017614976	0.038426347	0.013005943	0	0	0	0	0.863894848	0.035439819	0.019024767	0.020590245	0.039684779	0.001606828	0.031798453	0.021141579	0	0	0.009314135	0.005587174	0	0	0	0	0.011761162	0	0.023659161	0.028969764	0.035014732	0	0.066748622	0.082359676	0.029416063
2.1.1.222	3.005047847	1.850095647	1.886652781	0.394933934	0.017981729	0.090460324	0.50973412	0.077091075	0.113279604	2.231437796	2.547283819	0.0146871	0.190365867	0.050820248	0	0.08315281	0.106426693	0.531172985	0.235319695	0.38979029	0.220187882	0	0	0	0.235973812	0	2.039272525	1.992928849	0	0.071304117	1.945917396	2.190888712	0.087138329	0.15769812	0.084220816	1.711557889	1.852143098	0	0.35594047	1.085146402	0.217896172	0.149582706	0.189962683	0	2.297635273	2.500748079	0.285107011	0.085586034	0.502151617
2.1.1.226	0.693224311	0.087078608	0	1.019250754	1.102660746	0.055951603	0	0.934504131	1.039718101	0.914533216	0.210242154	0.014724523	0	0.882752273	1.00114862	1.027673975	0.768034783	0.925777342	0.902870552	0.908441362	0.826743581	0.895480278	1.1002966	0.988128791	0.912712907	1.035737834	0.6498279	0.035144529	0.972349422	1.035943152	0.056037436	0.104421153	0.924346794	0.94310068	0.935066656	0.055493919	1.01510075	0.90206474	0.780400941	0.486413243	0.944074321	0.110210416	0.606743731	0.996848856	0.151943178	0.078116282	0.70515277	0.814863803	0.898743626
2.1.1.228	0.978402686	1.008707419	1.030573503	0.653537337	1.016773044	0.999106437	0.994586346	0.987389781	0.997007171	1.008415793	0.993416842	0.95775095	0.974701018	1.038788279	1.035775107	0.977220542	0.976042187	0.987601092	0.971246363	0.923075552	0.988274229	1.014579179	0.96874118	0.971633712	0.849298909	1.021950743	0.989911523	0.976369089	0.98063718	0.03327553	1.005863246	0.96554803	0.454081739	0.46158193	0.512791025	0.962102944	0.038658401	0.967126362	0.992590062	1.030146103	0.97422072	0.960958673	0.932288174	1.020711463	0.973444149	0.960340531	0.943539864	0.928051648	0.973529708
2.1.1.245	0.008579063	0	0	0.01752151	0	0	0.013081894	0.005120055	0	0.022212337	0.027465535	0	0.014369606	0.018373928	0	0.627411748	0.025872863	0.099622516	0.088717658	0.087410875	0.107200449	0.001123406	0	0	0.006753771	0	0.000810197	0	0	0	0.023419578	0.007436399	0.326708885	0.289143742	0.278142931	0.01489896	0.003566696	0	0	0.011771174	0	0	0	0.008678871	0	0.024762173	0.079603696	0.115211698	0.024632294
2.1.1.246	0	0	0	0	0	0	0	0	0	0	0	0	0	0	0	0	0	0	0	0	0	0	0	0	0	0	0	0	0	0	0	0	0	0	0	0	0	0	0	0	0	0	0	0	0	0	0	0	0
2.1.1.247	0	0	0	0	0	0	0	0	0	0	0	0	0	0	0	0	0	0	0	0	0	0	0	0	0	0	0	0	0	0	0	0	0	0	0	0	0	0	0	0	0	0	0	0	0	0	0	0	0
2.1.1.250	0	0.053046376	0.064686136	0	0	0	0	0.041352333	0.07924571	0.086389563	0	0	0.081658127	0.064779301	3.030055983	0.059407736	0	0	0	0.030709204	0	0.011871784	0.040526176	0.095566917	0	0	0	0	0.085871905	0.01740563	0	0.058458238	1.122326459	1.082276958	1.050588579	0	0	0.010546424	0	0.066646146	0	0.007502711	0	0	0	0	0	0	0
2.1.1.254	0	0	0	0	0	0	0	0	0	0	0	0	0	0	0	0	0	0	0	0	0	0	0	0	0	0	0	0	0	0	0	0	0	0	0	0	0	0	0	0	0	0	0	0	0	0	0	0	0
2.1.1.33	0.944938871	1.023322999	0.986694117	0.775440441	0.94897267	0.957176397	0.842834574	0.001505755	0.994058252	0.960593132	0.965534536	1.055787943	1.04747068	1.05312214	0.040644757	0.942956561	0.922399629	0.927551841	1.000392606	0.929809003	0.949177778	1.012169767	1.045982889	1.015717512	1.000041731	0.957357266	0.550627593	0.930729696	0.950999362	0.998510277	1.047251014	0.970725514	0.988447935	0.97819785	0.977378389	0.995898139	0.957903701	0	0.327945938	0.945661666	1.040155202	1.003534976	0.744378649	1.01444247	0.918778839	1.021642536	0.911586227	1.025652194	0.972899408
2.1.1.34	0.208026746	0.064679819	0.006535515	0.035657624	0.072523676	1.081146932	0.01980097	0.058245377	0.080856396	0.058660335	0.027242676	0	0	0	1.079532102	0	0.011955151	0.077812239	0.110776428	0.095708048	0.065072523	0	0	0	0.050462375	0	0.251973632	0.930353706	0.001157049	0	0.978255577	1.03534534	0.084094458	0	0.000184789	0.817090722	0	0	0.107609299	0.539839412	0.070137962	0.129851308	0.073067688	0	0.053798216	0.920005688	0.031776253	0.077864475	0
2.1.1.35	0.189630533	0.958425486	0.879653078	0.048779599	0.026271691	0.004443452	0.039867549	0.962332228	0.027226054	0.055296606	0.098807721	0.038691949	0.06140704	0.087158927	0.046228627	0.05921122	0.858337828	0.062490415	0.124992317	0	0.010700597	0.036893489	0	0.0797834	0.093212713	0	0.33100131	0.810316576	0	0.962736197	1.049960209	0.962250698	0	0.056465599	0	0.8946829	0.060122659	0	0.185236704	0.697330408	0	0.896539297	0.081673063	0	0.011241919	0.898486999	0.169527516	0.163388325	0.073284582
2.1.1.37	2.134669437	1.031878876	0.327155312	0.435416965	0.029111453	2.443677632	1.224417291	1.13195483	2.657172336	1.077822645	0.66530774	0.844431742	0.829945392	1.271873073	0.970848005	1.820354277	0.623857137	1.240621309	1.281970158	1.450795876	1.470056407	1.462848462	0.097494605	0.323837875	0.384668548	0.594855889	1.055656064	1.019059975	0.68970611	1.169569481	1.90448302	1.392991848	1.599470579	1.888391385	1.549495646	0.891436082	2.900504898	1.473688893	0.300809612	0.630196515	0.938457252	1.240066362	0.775305463	1.18120125	0.570247184	2.210229307	1.718106048	1.651397368	0.315076009
2.1.1.4	0.01240965	0	0.010008114	0	0.00577851	0	0.007305419	0	0.005739246	0.006304623	0.262260707	0	0	0.012413408	0.01060515	0.007268202	0.006924877	0.009070602	0.00939487	0.01816515	0.005733858	0	0.001834153	0.002147633	0	0	0	0	0.003665659	0.00552656	0.005670327	0	0	0.005584669	0	0	0.007996331	0.005560314	0	0	0	0	0.006267839	0	0.270799445	0	0	0	0.017403404
2.1.1.41	0	2.4731E-05	1.84557E-05	3.58036E-05	2.49459E-05	9.26064E-06	7.99595E-06	0	0	4.18573E-06	2.36877E-05	0	0	0	1.61057E-05	0	1.09069E-05	1.84318E-05	0	0	1.16624E-05	0	2.19015E-05	1.86343E-05	0	1.1699E-05	4.7927E-06	0	0	1.17074E-05	0	0	0	0	0	1.97989E-07	2.75385E-05	0	0	0	0	6.8351E-06	3.1178E-05	1.08066E-05	0	0	0	3.40687E-05	1.46085E-05
2.1.1.45	1.082212647	0.998374515	0.944609882	0.978657267	0.972501048	0.586967425	0.590802616	0.02561826	1.073321622	0	1.129581258	1.039464451	0.935491412	0.927197816	0.038622463	0.880977678	0.003195211	0.644256543	0.553372043	0.674749251	0.590948961	0.973002679	1.071885986	0.976516711	0.928287564	0.997592847	0.560495019	1.047795578	0.997846374	1.063118241	1.007298667	0.999640462	0.832029639	0.885517773	0.935235265	0.923560168	0	0.072879595	1.049515576	0.988790853	0.91188842	1.019029078	0.460028719	0	1.215246775	1.004310237	0.718789458	0.866892921	0.977621251
2.1.1.5	6.87469E-05	2.54316E-05	5.20418E-05	0	0	6.57831E-05	0	4.07179E-05	4.8582E-05	9.92166E-06	2.3601E-05	1.41452E-05	0	0	0	0	0	0	1.67597E-05	6.16817E-05	0	0	2.82073E-05	0	0	0	6.58761E-05	4.53896E-05	0	6.42481E-05	0	8.41786E-06	0	0	5.40478E-05	0	0	0	4.70045E-05	2.74397E-05	4.33106E-06	0	0	0	0	0	0	0	4.8299E-05
2.1.1.6	0.006347288	0	0.003512717	0	8.2026E-06	0.005560034	0	0	0.003034244	0.004293218	0.022182129	0.000133963	0.006907508	0.002582982	0.006460559	0	0.004783132	0.003352528	0.005128664	0.003373629	0.007361012	0	0.003683008	0	0.001903618	0.000704787	0	0.003309163	0.006010303	0.001845806	0.004977256	0.005960307	0.003893561	0.002738655	0.003799201	0.007224802	0	0	0	0.003607234	0.001536411	0	0	0	0.011854644	0.00714658	0	0.005101099	0.004803808
2.1.1.63	2.607903355	1.768975545	0.798775107	0.633721793	1.935630662	1.112311101	0.854557321	1.961681989	2.030630845	1.021287193	2.407161151	0.954692906	0.92697086	0.840364403	3.05453595	0.708745911	1.28219052	1.189105844	1.233756572	1.050734102	1.137483209	0.656108022	1.907972507	0.587039872	1.054573968	1.068227327	1.615745499	1.578478135	1.278121174	0.134473754	1.059832033	2.041216024	0.299706614	0.28082042	0.409041134	1.672981465	0.933183575	0.994630929	1.268141014	1.624552947	2.148720047	0.993865792	1.224725183	1.073805651	2.25371963	2.855673956	1.13101351	1.008085315	1.062959547
2.1.1.66	0	0	0	0	0.015884033	0	0.015290787	0.020231158	0	0	0	0.007605225	0.008954272	0.002636028	0	0	0	0.032589051	0.00081965	0.025171251	0.011257738	0.013555759	0	0.015184646	0.704626528	0.007654258	0.011444468	0.00943844	0.00502073	0.003502371	0.006001782	0	0.008059821	0.001295515	0.007719115	0	0	0.011242277	0.003404704	0.003719116	0.018435127	0	0.018534259	0	0	0	0.017831629	0.013181428	0.008349349
2.1.1.67	0	0.176009189	0.010501174	0.194793317	0	0.00662707	0.152078066	0	0.009214425	0	0.130954223	0.02046375	0.012101162	0	0	0	0.025764917	0	0.000791335	0.019075896	0.022662787	0	0	0.003690523	0.016574754	0	0.01092031	0.02795798	0.019806929	0.008856876	0.021690811	0	0.014369257	0.018083835	0	0.027404293	0	0.013049973	0.000857904	0	0.014317414	0	0	0	0.136142846	0	0.049816718	0.051033936	0.013745489
2.1.1.71	0.01332529	0	0.000105703	0	0	0.000340087	0.016078274	0	0.007447041	0	0	0	0	0.00532247	0.015030707	0	0	0.006396186	0	0.009901382	0.001102698	0.004368142	0	0.011315099	0	0.015278017	0.01101445	0	0	0.017543431	0.003550249	0	0.011257377	0	0.005692462	0	0.018373844	0	0.015380461	0	0.018875904	0.002207811	0.014936215	0.011351903	0.015114937	0.154043566	0.005917312	0	0.030545985
2.1.1.72	6.076344942	4.589625148	6.837988451	1.040266511	2.716201939	3.3048445	1.491672424	1.979501364	0.420665568	8.044062977	4.387316655	4.613677203	4.772128912	1.377204475	5.357518897	2.665171427	4.347206483	3.175495066	3.546635749	3.519149633	3.220620988	1.36787092	0	4.295618893	2.731425646	3.659888534	4.103242984	4.197996514	2.383956542	1.137486859	5.420056391	5.567354683	3.073562397	3.04830083	2.758862288	4.352768461	8.519823231	3.506469425	4.186973032	4.225181238	3.215909182	5.315905651	2.368100052	3.933236283	4.318682238	4.092328352	1.95940679	2.02370829	3.146027716
2.1.1.74	0.003265892	0.058915433	0.037064188	0	0	0	0	0.001517118	0.013294593	0.9718381	0.011278178	0.065813034	0	0	0.934090656	0	0.092728364	0.224466618	0.121335408	0.22339097	0.198504448	1.048731397	0.939381134	0	0.061594435	1.046684593	0.729240724	0.117342571	1.05611848	0	0.040803705	0.028856317	0.251464864	0.110230071	0.16249097	0.071049011	0.996992103	0.02151161	0.673869903	0.505668948	0.030721559	0	0.821752381	0.044588101	0.096163761	0.2210868	0.161456166	0.238439389	0.877632559
2.1.1.77	1.727161579	0.072073768	0.079225419	0.04979714	0	0.022186928	0.229841527	0.016826099	0	0.043584747	1.813866226	0	0	0.075669316	1.119868419	0.103031231	0.875030894	0.135045131	0.119941029	0.160231426	0	0	0	0	0.057391593	0	0.583598769	0.914647179	0.103884291	0.067934582	1.083823286	0.960277266	0.101223524	0	0.012375079	0.982819158	0.08914311	0.071208866	0.186017707	0.49345386	0	0.193609711	0.01691593	0	1.660909881	1.260704762	0.147306588	0.123546436	0.107463533
2.1.1.79	2.709041845	1.119992758	0.119319421	0.0245829	0.175612628	0.126901972	0	0	1.431946848	0.037586341	2.020586322	0.005141315	0	0.686859536	0.83255198	0.012658537	0.437021011	0.579988157	0.880572457	0.925434708	0.825100328	0.011878285	0	0	1.333784266	0.67981253	0.926552348	0.916306297	0.689463779	0.151361488	2.109439866	0.858160308	0.308741417	0.375460953	0.304426327	1.009078432	0	0.156567246	0.06960515	0.573340902	0	0.225634721	0	0.068151927	2.066331893	1.79932112	0.403032019	0.275153446	1.00362638
2.1.1.80	2.189125559	0	0.106846825	0.059947333	0	0.156894643	0	0.050336687	0.993224826	0.967462913	1.764739673	0	0.066206111	0.056316519	0	0.032448522	0.954915242	1.067292025	1.121319632	0.978588364	1.186053321	0	0	0	0.12086619	0	0.929091644	0.818927852	0.095750338	1.040498002	1.567991613	0.932795935	0.73528341	0.490943003	0.492986174	0.779998029	0	0.147494609	0.27547691	0.528267578	0.160727708	0	0.21244118	0.011917428	1.957749044	0	0.387411162	0.488111336	0.189738317
2.1.1.86	0	0	0.000100775	0.000163726	0	0	3.40573E-05	3.33036E-05	8.64477E-05	9.58594E-06	2.50822E-05	0	0.000171986	5.18496E-06	0	8.88373E-05	0	0	4.31047E-05	0	4.99825E-05	1.43718E-05	0	0	0.000102085	0	0	0.000211111	3.87854E-05	0	7.80811E-05	0.000125767	4.34545E-05	0	0.000152877	0	0	0.00014756	0	0	0	5.44024E-05	0	0	0.000202347	0	0.000157607	0	0
2.1.1.90	0.001793799	0	0.00088452	0	0	0	0	0.00319228	0.004040494	0	0.002201448	0.002961285	0.00055699	0.001822931	0.000782549	0	0	0	0.003442559	0.004177227	0	0.001585347	3.10474E-05	0.001953656	0	0	0.003972328	0.001101198	0.000436442	0	0.003427421	0.000698456	0.097705631	0.102834873	0.100334796	0.003841298	0.000205038	0.002912816	0.004324168	0	0	0	0.000504183	0.001278154	0.000397655	0	0	0	0
2.1.1.95	0	0	0	0	0	0	0	0	0	0	0	0	0	0	0	0	0	0	0	0	0	0	0	0	0	0	0	0	0	0	0	0	0	0	0	0	0	0	0	0	0	0	0	0	0	0	0	0	0
2.1.1.98	0.000170951	0	0	0.000134004	0	0	0	4.68561E-05	0	0.000318718	0	8.00743E-06	0	0	0	1.62958E-05	0	0.000211557	4.34325E-05	0	0.00020884	0	0	0	2.34844E-05	0.000306811	0.000128666	0	0	0.000243951	8.56392E-05	1.85869E-06	0	0	0	0	0	0	1.95238E-05	0	0.000195298	0	0	0	0	0	0	0	0.012082379
2.1.2.-	0.007082841	0	0.001507639	0	0.011318157	0	0	0.000632542	0	0	0.004930484	0	0.002830786	0.00264774	0.010521061	0	0.067618654	0.007220703	0.007818654	0	0	0	0.009082705	0.002935214	0.103654071	0	0	0.007537287	0.003908331	0.005123138	0.152294078	0	0.002049909	0.00447512	0.002535687	0.008282073	0	0	0	0.000536044	0.001662608	0	0.006607085	0.001142117	0.014509532	0	0.042592375	0.022152464	0.003467639
2.1.2.1	1.026351963	0.982136819	1.009455007	0.93023152	0.933288648	1.060159353	0.281628617	0.932842528	1.006804323	1.050087247	1.60103206	1.079971484	0.975991666	0.592787926	0.957687716	1.423396901	1.038161435	1.021983165	1.017793099	0.994495413	1.054187425	0	1.01692783	0.957955454	1.052307395	1.063889204	0.988437862	1.021953922	0.985694364	0.071719203	1.064307248	0.937527072	0.931677044	0.958118538	0.964336672	1.037304932	0.53972685	1.021572693	0.239830986	1.043674822	0.938148975	0.952351269	0.64350406	0.072554206	1.658746911	0.982309035	1.416841511	1.369541521	0.828811284
2.1.2.10	0.970331872	0	0.102389327	0.590115968	0.890845245	0.451850245	0.079098886	0.0165437	0	0	1.171404538	1.078033629	0.880739493	0	0.073522947	0.124312962	0	0.572366576	0.452963968	0.39675295	0.382288907	0.060908541	0.032345008	0.576811352	1.315223773	0.084108756	0.408339372	0.904500556	0.021693579	0.112016712	0.942334236	0.931245914	0.140333945	0.01299654	0.019305184	0.824568824	0	0.891460841	0.097296555	0.503556371	0	0.15321325	0.114878986	0.116091303	1.008530495	1.047146334	0.446611717	0.413489309	0.296991288
2.1.2.11	1.020592832	1.04808169	0.041671839	0.952441729	0.996471009	0.897326954	0.164357878	0.96039556	1.057574701	0	0.928502194	0.975735544	1.07685293	0.038620421	0.989462133	0.51723526	0.853833223	0.567374723	0.675601095	0.521650572	0.494906842	0.037175308	0.041012298	0.482363203	0.654123087	0.447505015	0.921477393	0.952732553	0.427983756	0.075584074	1.066742039	0.962550274	0.515647145	0.676127727	0.637099702	0.879496737	0	0.029933892	0.215472156	0.499907188	0.069244697	0.079873885	0.090032863	0.070857969	0.979311514	0.986026077	0.433866696	0.435183133	0.104229447
2.1.2.13	0.405339112	0.144963141	0.104395889	0	0.137693947	0	0.147461434	0	0	0	0.043464251	0	0	0	0.057105102	0.056077525	0.052797573	0.175923112	0	0	0	0	0	0.024723018	0.112943853	0.060333518	0.373613083	1.575467429	0.022707588	0.055261258	1.953213519	1.818459613	0.138511953	0.112451303	0.10015851	1.767975869	0.064062299	0.080923396	0.429126208	1.096866522	0	0.121560448	0	0	0	1.779062279	0.118070201	0	0.047339122
2.1.2.2	1.500582823	1.980946905	1.417246018	1.29984969	0.928224484	1.525089388	1.125179751	0.888920991	1.091150384	0.902049268	1.777014186	1.980999891	2.173839298	1.064500685	1.096317607	0.921088876	1.048597356	0.920560897	1.096120111	0.966808957	1.010502612	0.975220899	0.094493399	0.981973297	1.744517507	0.915030558	1.541658305	1.874355061	1.011310699	0	2.014302405	2.034792946	1.100592813	0.889172103	1.060220579	1.86775649	0.991977193	0.97406455	0.989666317	1.445733436	0	1.079771434	0.594402885	0.900857279	1.819593091	1.768788788	0.955601503	0.937452053	0.777572128
2.1.2.3	1.941136717	2.03220486	1.753088731	2.481974555	2.093749941	1.118109508	2.024427383	3.076748959	3.060173018	1.080935489	1.993963553	2.774153806	3.074461627	1.852244097	1.852592771	2.807023149	1.862040144	2.147955517	2.299164612	2.369430647	2.363304389	1.993344933	2.07314247	2.941424785	2.014702847	1.97719782	1.856094771	1.765838564	1.841434925	0.079220019	1.910834312	1.920009798	2.887689061	2.766403915	2.904767934	1.796855781	2.910611156	2.009949254	1.981760222	1.895458552	0	2.09588082	2.187897156	0.114063817	1.756364542	1.879874276	2.609214207	2.496142456	1.444433241
2.1.2.5	0.025913185	0	0.022147421	0	0	0.960019187	0.071772262	0	0	0.010204789	0.062283765	0.838099046	0.806965001	0.084971271	0	0.045039158	0.057773249	0.266205179	0.207042479	0.282941943	0.137054846	0	0.027468304	0	0	0.071679281	0.475632128	0.021023037	0.056039884	0	0	0.102070443	0.056421028	0	0	0.058525364	0	0	0.956600465	0	0.009801532	0	0.060220705	0.070105152	0.050441481	0.003111157	0.045255171	0.099412125	0
2.1.2.9	1.059347129	1.021020742	0.908587684	0.981626941	1.013967158	1.059890827	1.043761844	0.998373873	1.537782308	0.945083273	1.597886081	0.962148678	1.031069987	0.995164213	0.965202373	0.938971579	1.201323645	1.161837354	1.15826656	1.147901038	1.217735232	0.953180576	0.938766448	0.522664737	1.213977075	1.038194924	0.973836674	0.957198571	0.949931482	1.011716957	0.994010566	0.975543936	1.02713325	0.971159208	0.954823338	1.010768233	0.939196969	0.960695793	0.859798296	0.736595782	1.04645339	1.016300888	0.957663633	0.008278837	1.551641169	0.991469412	0.97617698	1.044825877	1.041466533
2.1.3.-	0	0	0	0	0	0.015005177	0.019150387	0	0.045079786	0	0.843357534	0.057745139	0.125716334	0	0.039469095	0.007870562	0.041318006	0	0	0.05804718	0	0.05378654	0.04676992	0.021162646	0	0.044509832	0.003693707	0.067536578	0.044033147	0	0.015829438	0	0	0	0.053020281	0.076365414	0	0.041297583	0	0	0.058546266	0	0	0	0.743347859	0	0.137848104	0.148301284	0.087421187
2.1.3.1	0.009881358	0.001097753	0	0.095351812	0	0	0.017666381	0	0.01870211	0.015777011	0.0156006	0	0.020766578	0	0	0	0	0.010617247	0.022783419	0.015289157	0.004987801	0	0	0	0.756305513	0	0	0	0	0.015096357	0	0	0.016298118	0	0.016185865	0	0.014184577	0	0.01054736	0	0.00652293	0	0.009300048	0	0	0	0	0.006343241	0.010128362
2.1.3.11	0	0	0	0	0	0.484337698	0	0	0	0	0	0.298783882	0.308251029	0	0	0.002125028	0	0.010582026	0	0.003076667	0.016689854	0.010119604	0.016940989	0	0	0.00283157	0.008513121	0	0	0	0	0	0	0.009781096	0.019256314	0.004308542	0.002688387	0	0	0.005337746	0	0	0	0.008576716	0	0	0	0	0.004921734
2.1.3.2	1.180071779	1.021459768	0.042756804	1.024068282	0.95397039	0.467941468	0.796325459	1.065847123	0.935083568	0.066679278	1.389355488	1.059696197	0.965866753	0.981300862	1.001605779	1.17478256	1.011872332	1.060582837	1.021500053	0.988002418	0.950584046	1.032075911	0.968918807	0.962079989	0.955774716	1.018174217	0.936772021	1.012116256	1.04511019	0.015798495	1.022575484	1.077446885	1.058196884	0.983487742	0.942121135	0.90998314	1.04923207	0.964220783	0.965154098	1.035261401	0	0.049037556	0.828824273	0.965139454	1.500877324	0.973855404	1.092724981	1.018254975	0.982702664
2.1.3.3	1.047393623	0.641579564	0.989383673	0.458150126	1.005222982	0.016633805	1.314632433	0.971423122	0.929907044	1.102510494	1.131629599	1.078480663	0.88801922	0.969343504	0.072462057	0.8488476	0.993224819	1.010282685	1.195811997	1.142022465	1.11160417	1.424586938	0.913638772	0.4146941	0.925489742	0.413301414	2.406559295	1.135177933	1.24027032	0.104794831	0.997047401	1.202612862	0.966422494	0.906561073	1.007203288	1.11209953	2.00662464	1.075865543	0.268054599	0.604691212	0	1.027932224	0.655786381	1.099204722	1.32135533	0.944316531	0.8920719	0.86673483	0.597935248
2.1.3.6	0.008311962	0.026084833	0.013277718	0.024981215	0	0	0	0.012840255	0	0.000405786	0	0.032239757	0	0.019744769	0.0152476	0.024472671	0.009443804	0.01175949	0.016555073	0.041552835	0	0.013014206	0.001301956	0.016293106	0.004320657	0.50791116	0.998751821	0.000958065	0.597991602	0	0	0.031034744	0	0.021414483	0	0	0	0.029252429	0.032576332	0	0	0	0	0	0	0	0.027333743	0	0.053057997
2.1.3.7	0	0	0.003895747	0	0.009116355	0.003706782	0	0.009827363	0.011196148	0	0.027167586	0.002903168	0.006095218	0.010021398	0	0	0.012810006	0.015683324	0	0	0.004955324	0.009370686	0.001335874	0.00901061	0	0	0.009764482	0	0	0.009611035	0	0	0	0	0	0	0.014500277	0	0.005541827	0	0	0.015795167	0	0	0.029268271	0.005152517	0.013364017	0	0.005562505
2.1.3.9	0.050633472	0	0	0.01104158	0	0.027122616	0.002483175	0	0.047289833	0	0.019873939	1.028491863	0.969877438	0	0	0.041721679	0	0	0.048973953	0.014535659	0	0.049564598	0.051905315	0.051401415	0.012512978	0.001289762	0.003564422	0.032772682	0.035396013	0.054655015	0.015973516	0	0.052808411	0.017158463	0.053288438	0.004880069	0	0.01085038	0	0	0.040008043	0.016366989	0	0.007371962	0	0	0.049032895	0.013037067	0.04869031
2.1.4.1	0	0.045043012	0.024277445	0.492133108	0	0.002754035	0	0.014255895	0.00974059	0	0.03534106	0	0.046777096	0	0	0.040030907	0.038327958	0	0.048563032	0.031475296	0.010780932	0.029194366	0.013751246	0.015514666	0	0	1.525177246	0.019152004	0.04168025	0.046075596	1.186701261	0.042887056	0.051819814	0.010512182	0.033786373	0	0.02318337	0.053341529	0	0.038679394	0.004842088	0.010259172	0.002838361	0.007468955	0.060105959	0	0.012761878	0.063875968	0.027461287
2.1.4.2	0.00029512	0	0.000961758	0.000121089	0	0.0001487	0.000100997	0.000272286	0.00097665	0	0	0.000998336	0.000978327	0.000400052	0.000270422	0	0	0.000760105	0	0.000239882	0	0	0	0	0	0	0.00010911	0	0.000834519	0	0	3.39798E-05	0.000331765	0	1.2368E-05	0	0.000245546	0	0.000784989	0.000648586	0.000705363	0.000582538	0	0	0.000411246	0.000129576	0.000594632	0.000364086	0.023904599
2.10.1.1	1.895474995	1.187800909	1.0091339	1.437626469	0	0	0.022456515	0.855965352	0	1.946289634	1.987809444	0.072000747	0.094965269	0.111135629	0.989763879	0.096604818	1.93030171	0.730850838	0.833049791	0.980513652	0.865042484	0.392853176	0	0	1.952530699	0.405697413	1.578655092	0.844098815	0.574937704	0	1.091796591	1.090685969	0	0.036968097	0.195192488	0.863372171	0.973095982	0.924918139	0.215448268	0.615604721	0	0.951442752	0.022970572	0.105116609	1.85427567	0.950276896	0.379447044	0.358111109	0.404553668
2.2.1.-	0.000512912	3.42536E-05	0	0	0.000118155	0	0	0.00021184	0	0	0.0088635	0.000694125	0	0	0	4.49289E-05	9.36045E-05	0	6.52283E-05	0.000237974	0.000173958	0.00063561	0.000308519	0.000634104	0	0	0	0.00069978	0.000310765	0.000219527	0.000194754	0	6.93093E-05	0.000415582	0.000674027	4.60272E-05	0	0.000739576	0.000666691	0.000526464	0	0.000418416	0.000558002	0.000284209	0.008755569	0	0	0.000513865	0.000703304
2.2.1.1	0.927446042	1.63661204	0.860326131	1.636149384	1.100561563	1.287655827	1.681537721	2.089941746	3.792135645	9.739059053	2.551807576	1.379931102	1.727745412	1.137505705	3.279059134	3.634896439	1.165961213	3.085636875	3.465961866	3.461868589	3.467936702	3.653158909	5.91186821	1.802086472	1.332236292	1.423907037	1.690908619	2.62987678	1.148073402	6.238679459	1.978786322	2.655676202	3.235570846	3.716979096	3.786015833	2.940638041	1.722119654	1.122179116	2.118294344	1.616525572	2.931746936	1.303660388	3.860646406	1.109800584	2.39059849	5.248392697	2.972874729	2.459708336	0.95403737
2.2.1.2	1.174469536	1.137929362	0.800412088	1.116080647	0	0.455559605	1.104594237	3.0400154	4.404633265	0.141061287	0.956364818	0.915872229	0.725485135	1.16039862	0.170815459	1.008016666	1.080878925	1.86155267	1.707773956	1.654964685	1.792751594	1.463516032	2.075882304	0.520472977	1.01946129	1.47381384	0.970848048	1.847055781	0	1.987780282	2.059631868	1.860509088	1.3485471	1.116361454	1.301224034	1.736294125	0.036848321	1.159381725	0.383711858	1.53077744	0.176968812	1.014087979	0.938667992	1.101970003	0.891987031	2.603367929	0.87741351	1.034033367	0.518119574
2.2.1.6	4.079448916	2.613105209	4.000800018	2.083331418	2.282608526	1.05227837	0.801373596	2.984448137	4.258631369	1.594053535	4.724992682	1.869755022	1.588863777	2.074919236	3.352423862	3.139533029	1.906175099	2.524850144	1.815838401	2.226748829	1.76866522	0	2.021296061	3.88281073	2.304470364	0.502899776	3.380738534	5.446610822	1.047580569	0.691030747	5.276474184	6.230169092	2.994917874	2.959885119	3.297154098	5.020045264	1.696681733	0	1.438208533	2.836414314	0.406154055	2.920296404	0.680251985	0.388662338	4.245951621	7.94402256	3.659478011	3.077135755	1.170390192
2.2.1.7	1.055260963	1.078227538	0.896977598	1.029175836	0.918014825	0.510984299	0.127402983	0	1.076183839	1.101583479	1.030083436	1.886758065	1.951227862	0.874835235	1.029643651	1.765508176	1.044593257	1.112702502	1.09562347	1.028491265	1.1182248	0.91291196	2.077279322	1.503991298	0.854740934	0	0.982904657	1.064719119	0.428290518	1.071477304	1.093457573	1.018532578	1.258367507	1.219410096	1.235943887	0.904167579	0.943412045	0	1.65326817	0.520633637	0	0.974704067	1.018914042	0.032783075	1.003368476	0.982269585	1.233396257	1.360433656	0.614746729
2.2.1.9	0.098163441	0	1.032741655	0.705284944	0.922540183	0.031271813	0.087771985	0.038368236	0.444948207	0.075267093	0.056614985	1.099923634	1.015316361	0.200182641	0	0.016675292	0.036178866	0.029146976	0	0.092011171	0.051211571	0.085067951	0	0.004817382	1.076174628	0.40661597	0.924515537	0.851449525	0.605477835	0	0.212867591	1.003789169	0	0	0	0.718103582	0.039262767	0	0.179777874	0.514987472	0.005249243	0.86914889	0.143870533	0	0.097585942	0.857901387	0.140331652	0.11543265	0.045347684
2.3.-.-	0	0.013297102	0	0.072866355	0.011626657	0	0.195770348	0	0	0.023497623	0	0	0	0.006342921	0.013466656	0	0.001530186	0.012576333	0.026676236	0.006967301	0	0	0.015533752	0.000911763	0.058213949	0.009783364	0.00947742	0.01633827	0.251626183	0.013819892	0.011405611	0.007277849	0	0	0.015275669	0.008483327	0	0	2.57477E-05	0.00284086	0.027826738	0.023184314	0.012722882	0.006763061	0.026800858	0.007694643	0	0.000135825	0.011129615
2.3.1.-	7.714669336	14.6803452	5.624956882	4.334579311	4.584307524	6.518171516	1.001668994	9.801647989	2.681014655	5.292550018	9.510577925	5.340091916	4.852281488	1.855948306	3.368521318	2.413284579	2.009961902	3.361483654	4.069925298	2.716016993	3.985883256	0	4.280255411	0.400323476	4.01741052	2.495932891	5.107617282	11.70627348	6.747515708	2.407556016	9.367106713	15.52757428	2.505727041	2.953597888	2.458223593	12.08764636	0.227869313	0.765938234	9.39020743	9.103522891	0	4.674796764	3.601905895	0.216317961	7.755824198	13.90147671	2.249225604	2.197234701	3.778626607
2.3.1.1	0.983302707	1.027697532	1.087239623	0.244181644	1.049820763	0	0	0.103044276	0.117988018	0	0.975923456	0	0.038643304	0.101001367	1.990359632	0.004653659	0.30644537	0.0339664	0	0.078579802	0.023225357	0	0.096032204	0	0	0	0.155256059	0.964063964	0	0	1.068569709	0.967873887	0	0.054381251	0.086012236	0.856928968	0	0	0.278371142	0.547028559	0	0.167199358	0	0.003224936	1.095386006	0.867154704	0.133888549	0.240394842	0.175562138
2.3.1.101	0	0.002706522	0	0	0	0.002270871	0	0.003907322	0.001889662	0	0.081735452	0.003685776	0	0.002011923	0	0	0	0.001035842	0.001557279	0	0	0.001192921	0.003480628	0.001488695	0	0.000637034	0.001512375	0	0.000765429	0	0	0.002374333	0	0	0	0.003054167	0	0	0	0	0	0	0	0.002760669	0.084640022	0.001971921	0	0	0
2.3.1.102	0	0.027859474	0	0.029457122	0.007048676	0	0	0	0	0	0.094971298	0.016911563	0	0.031748448	0	0.002970378	0.02634784	0.000740983	0.025472556	0	0.004576043	0	0	0	0.032710784	0.003569885	0.241847336	0.316311881	0.008504408	0.031288603	0.02048687	0.273055523	0.012780076	0.032121968	0.015615367	0.313098704	0	0.010376089	0.017294508	0.487099183	0.004398373	0	0.021667886	0.009784073	0.115203583	0.275463167	0.01028498	0	0
2.3.1.109	0.29885509	1.433211355	0	0.051088137	0.064198584	0	0	0	0	0.083888258	0.941884387	0.089227883	0	0	0.070226796	0	0.084155428	0.117958018	0.032849837	0	0.052213857	0	0.031604157	0	0.067832492	0.023038472	0.595672705	0.747695159	0.047824423	0.0908622	0.955593549	0.84117337	0	0	0.041333147	0.750465829	0.036689969	0	0.195804691	0.468188708	0.032179857	0.134430311	0	0.01560039	1.02201267	1.479118522	0.055547864	0.148122117	0.08356673
2.3.1.111	0.007173818	0.003928786	0.000466178	0.002522107	0.003857572	0	0	0	0.002441581	0.006137851	0.013300213	0.003041657	0.004256165	0	0.007354486	0	0.006561357	0	0	0.006434527	0	0.004471947	0	0	0.000472812	0.006678764	0	0.008322212	0.000560669	0	0	0.002297379	0	0.007213529	0	0.005885467	0	0	0	0	0.003975775	0	0.000218787	0.003435299	0.012794018	0.004213315	0.000485273	0.001111679	0.00088957
2.3.1.117	1.016501148	1.083953474	0.870138247	1.003290876	0	1.104317283	0.026320466	1.014222538	0.086751966	0.042923183	0.994889735	0.018632755	0.055264814	0.904177144	0	0.102201391	0.867961405	0.745603922	0.681590287	0.839029054	0.765363005	0.458571718	0.991147325	0	1.498930947	0.408661079	0.555882891	1.05359788	1.018785535	0.019593674	0.943716189	1.016001853	0.026746908	0.038242145	0.151248401	0.912628374	0.035761603	0	0.29831237	0.77487381	0	0.928053667	0.458352785	0.017998845	1.026715083	1.059163012	0.224155043	0.40998761	0.646366905
2.3.1.118	0.150948226	0.091782237	0.009783458	0	0	0.003689334	0.015342206	0	0.005731843	0.040781126	0.488743629	0.02850348	0	0.042234881	0	0	0	0.072793885	0.032796175	0.030421801	0.076108875	0	0	0	0.019371291	0	0.207627505	0.622473423	0.035733986	0.04704119	0.009304829	0.919841209	0.015798918	0.003649445	0	0.598455562	0.04311591	0.048426074	0.218632911	0.524366846	0.023166501	0.055836943	0.004200598	0.000947786	0.527964363	0.688274233	0.01479733	0.061494159	0.100512885
2.3.1.12	0.9397312	1.757701039	0.965888386	0.458727599	1.018643615	0.054168284	0.20429734	2.093250178	0.141558964	0	1.26188907	0.036642407	0.127111875	0	0.017058534	0.422309426	0.07035728	0.482287302	0.43774927	0.222516802	0.403097066	0.017366081	0	0	0.060965722	0.548182549	0.624367755	1.045025973	1.065334	0.021921059	1.084395662	1.15120044	0.115476841	0.165055793	0.104765949	0.877458061	0.011903913	0	0.303168177	1.091499796	0.931352119	1.080788497	0.130377009	0.134747825	1.317801926	1.845132578	0.533116483	0.457243753	0.547852058
2.3.1.128	1.029295135	1.133146686	1.09713893	1.185239772	0.103832395	0.371516031	1.254731093	2.03025247	0.851125498	0.942599331	1.115372808	1.217046826	1.08769418	2.006731411	0	0.342061143	0.438707332	1.957431139	1.910419681	1.920543278	2.097299987	0	3.119106236	1.074239175	1.917507096	1.457039997	0.862055582	1.998502845	2.096930374	0.896925258	2.210691666	2.254864699	2.216442938	2.080186772	2.070799877	1.909003663	0.465069633	0.264971264	3.31775151	1.409911788	0	0.951759541	1.876272504	1.105382936	1.069386548	1.882857547	0.982762312	0.817259944	1.044179595
2.3.1.129	0.871743476	1.064658369	0.755469984	0.222054477	0.985292229	1.024515785	0.159057979	0.055780965	0	0.102118981	0.924151425	1.996598201	2.141618438	0	1.045933104	0.098914188	1.098257901	0	0	0.135987395	0.072881476	0.10169074	0	0	0.088512386	0.403820234	0.134175309	0.820193905	0.115176335	0.057805251	1.08988848	0.866819333	0	0	0	0.886390438	0.106225298	0	1.042079002	0.547756978	0.106627382	1.00102292	0	0.124177147	1.020361996	0.714543779	0.103808747	0.132627957	0
2.3.1.15	1.847927096	0.774144125	2.88756113	0.186772647	2.084268333	2.099781547	1.959060574	2.07005753	1.879776009	2.866244981	2.069355725	0	0	0	2.097223583	2.149164098	1.955579684	1.651179613	1.59302216	1.297303929	1.364152964	2.114449558	1.868912749	1.346654726	0.464303674	2.197487631	2.153262894	2.681889399	2.144959287	2.178147577	3.09973474	2.948881091	2.538017268	2.37346451	2.599626334	2.782027143	1.993349408	2.074970619	2.0554694	2.837534259	1.909448136	2.097121501	1.0692448	0.875595573	2.050352981	2.851316847	1.712895492	1.77789315	2.086579077
2.3.1.16	2.745242672	1.198103741	0.782461042	0.326136469	0.011851799	0	0	0	0	0.158471844	1.647180425	0.144055024	0	0	0	0	0.120589339	0.182236668	0	0.154726787	0.078433854	0	0	0	0.55334266	0	0.760849965	1.77324741	0	0	2.151132892	1.834661262	0.114637356	0.131931101	0.177362893	1.744666136	0	0	0.224955234	0.980551435	0	0.395493481	0.124737238	0.174892331	1.896116669	1.983556556	0.366676116	0.243345866	0.070915266
2.3.1.164	0	0	0	0	0.022310318	0.016730856	0.009231732	0.019152285	0	0	0.428732471	0.404136221	0.403348412	0	0	0	0	0.119711447	0.108153054	0.103355514	0.114547549	0	0.003706253	0	0.000422014	0.014959437	0.005972758	0.01780634	0	0.018085026	0.018744758	0.017023932	0.008831478	0.019536649	0	0.002996555	0.011591768	0.019359738	0	0.001828356	0	0.020555808	0	0	0.405928915	0.152555445	0.026095218	0.012537751	0
2.3.1.168	0	0.007634429	0	0	0.045818357	0.033117058	0	0	0.025640156	0.023439706	0.293709066	0.000764641	0	0.037862111	0	0	0.039347115	0.075612032	0.010652134	0.025186654	0	0	0	0.029917584	0	0.537850032	0.211510661	0.056606263	0.533868192	0.008581657	0	0.02160543	0.00278792	0	0	0.050627396	0	0	0	0.009545307	0.047065076	0.044285906	0	0.022451415	0.341361617	0.114465552	0.031874929	0	0.058104444
2.3.1.174	0.003999831	0.099814543	0	0.018416001	0	0	0.008774285	0.009052337	0	0.017684803	0.013548216	0.024561138	0	0.005170669	0	0	0.003381161	0.016742481	0.002032406	0	0	0.005387406	0	0	0	0	0	0.003252003	0	0	0	0	0.005342521	0.011060503	0.013802961	0	0.002947626	0	0	0.019991566	0	0.010273765	0	0	0.015434808	0.023336326	0.057421846	0.073095933	0.031856153
2.3.1.178	0.012841036	0.091443698	0	0.007565927	0.012180259	0	0	0.012484435	0.001945462	0	0.08862797	0	0	0.013496199	0.004183979	0	0.036996935	0.010145553	0.013412994	0.000726978	0.005173905	0.01257664	0	0.011195039	0	0	0.009913785	0	0	0.001832437	0.008273514	0.011971725	0.012113454	0	0.007298678	0.012485084	0	0	0	0	0.00858411	0	0	0	0.080000933	0	0.075956059	0.055683027	0.012297883
2.3.1.179	1.093377434	0.250808632	0.043862451	0.719805986	0.911901279	1.025093546	0.053157216	0.924067156	0.894827634	0.883777921	1.546304192	0.886766356	0.89732885	0.067842719	1.076253524	0.973069629	1.116937561	1.026533289	1.014121497	1.023938586	1.121928	0.484671956	0.979718038	1.46206196	0.176998226	1.490431858	1.024245937	1.45146509	1.554019677	1.008329862	1.400300777	1.329667981	1.117097881	1.064726918	0.975121174	1.266102027	1.032680368	0.116836607	0.98261726	0.953438728	1.003317323	0.170247655	0.70489814	0	1.396624101	1.911822571	1.255274141	1.227562383	0.822620199
2.3.1.18	0.308203768	0.108214309	0.115413789	0.067488312	0.991900316	0.452278321	0.223793462	1.001324163	1.097009784	1.079308563	0.204565217	2.018587457	1.996045133	0.786077431	1.081663366	0.287761564	0	0.449041244	0.466073111	0.438292813	0.549277398	0	1.019346665	0.613084388	0	0	0.260763744	0.795811139	0.02184079	0	0.624089092	1.657030344	0.241575813	0.316457639	0.104741219	0.731537414	0.554542553	0	0.399074994	0.580946685	0	0.153935698	0.618274479	0.025379735	0.16411327	0.698573293	0.303071855	0.123652657	0.25844236
2.3.1.180	1.096830525	1.083354735	1.093871588	0.284978623	1.108174336	0.651392293	0.08904107	1.107154747	1.013034379	1.067337652	2.180107849	2.251309327	2.328872371	0	1.108998225	0.978436303	1.592091735	1.678428622	1.548952256	1.598774317	1.787429385	0.537351808	1.003411835	1.025544642	0.051550392	1.022572108	1.354314204	1.324747522	0.947613413	0.876853885	0.876351695	1.186040573	0.817527694	0.922869343	1.012376265	1.324214709	1.086950794	0.082546708	1.636040411	0.56938519	0.947334615	1.124506437	0.549510457	0.121855473	2.006299119	1.254132904	1.109145723	1.241081889	0.883857024
2.3.1.181	0.902393612	0.974293956	0.894142298	0.91369226	0.900079727	1.069015226	0.251510086	0.033823129	0.022443897	0	0.828024923	0.912104351	0.95473628	0.076257989	0.9941728	0.105386553	0.060975398	0.117198157	0.14887021	0.075323989	0.062711213	0.045777381	0	0.096896975	1.009407388	0	0.506931461	0.916555656	0	0	1.0042019	0.894283572	0	0	0.098636134	0.910578116	0	0.086883313	0.246800658	0.460309216	0	1.073740226	0	0	0.885518256	1.078468223	0.291335566	0.271113421	0.165617984
2.3.1.182	0.003277393	0.014551228	0.01385707	0	0	0.484598773	0	0.008441052	0	0	0.018490158	0.293299205	0.30113886	0	0.016333835	0.020093356	0	0	0	0.014179633	0	0	0.018986138	0	0.005093931	0	0.018102292	0	0.004232147	0.016923876	0	0.001171974	0.012075196	0.001532529	0.010663646	0.017733984	0.005682262	0.004948421	0.000556624	0.010510007	0	0.000693377	0.018133063	0.010432123	0	0.000853376	0	0	0
2.3.1.183	0.709642929	0.912670601	0.917129425	0.061595387	0.892486142	0.003438067	0	0.946422385	0.026445143	0.01651752	1.451040948	0.543162596	0.649275315	1.057324602	0.913110155	0.524370327	0.207676986	0.407368764	0.626200553	0.610258981	0.600508849	0.892302455	0.88994449	0.568698156	1.192799203	0	0.777094794	0.710285154	0.153327221	1.081797182	0.217918242	0.958988482	0.799171502	0.692818756	0.708551299	0.874952355	1.012968429	0.069181826	0.255230482	1.099850625	1.070296044	0.183098935	0.658992098	0.07502874	1.466099553	2.364596809	0.602671652	0.724796442	0.750925112
2.3.1.184	0	0	0.018333139	0.014487091	0	0	0.019775123	0.020294619	0.013491164	0.021034981	0.335507512	0	0.016220652	0.031509924	0.004490265	0	0.009128584	0.023477889	0	0	0	0.032549639	0	0.019698128	0	0.033602949	0.00422269	0.022305905	0	0.009490636	0.843744867	0.012548997	0.014831554	0	0	0.042539549	0	0	0	0	0.008742539	0	0.017649881	0.025858384	0.369507722	0.025084389	0	0	0.016823915
2.3.1.187	0	0.404520326	0	0.011433264	0.014009814	0	0	0	0.009738165	0	0.29638174	0	0.023873704	0.016876754	0.019770644	0.017470409	0	0	0.015588607	0	0	0	0	0.013512902	0.019657102	0	0.018597275	0.052555881	0.039737227	0.014063974	0.00886162	0.018637804	0	0	0	0.026059419	0	0.02255409	0.014682323	0	0	0.025720941	0	0.012433305	0.349632389	0.451604986	0	0.018036189	0
2.3.1.19	0.011629159	0.012678103	0	0	0.047236524	0.982242898	0.051621356	0.026266555	0.049177849	1.067985928	0.239431147	0.966370135	1.047201046	0	1.013222931	1.059517934	0	0.569059823	0.669048688	0.569679525	0.567867808	0	0	0.92556103	0.052520503	0.492457701	0.080359562	0	0.473624739	0	0.079203314	0	0.257410331	0.267265016	0.366602666	0.050940928	0.079847931	0.05739816	0	0.07268676	0.061098381	0.077486573	0	0	0.269480731	0.005966844	0.298739008	0.300354735	0.065400797
2.3.1.191	0.957536056	0.901970995	0.862277993	0.378466948	1.092108388	0.895907191	0.289265562	0	0	0	0.936412671	0.936637017	1.097968729	0	0.916268384	0.087299326	1.071586324	0.0915644	0	0.048760986	0	0	0	0.064152847	0.130272116	0.610376407	0.170019521	0.874195366	0	0	0.976936733	1.068555036	0	0	0.017331766	0.934191121	0.002209787	0.073646015	1.391526967	0.555153183	0.110498066	1.017064558	0.101608341	0	1.012103156	0.907025743	0.059471771	0.125830438	0.032712399
2.3.1.193	0.221085137	0	1.863506659	0	0.079096214	0.068240583	0	0	0.029127392	0	0	0.052457853	0	0	0.042891315	0.014958409	0	0.061144534	0.083104571	0	0.061445579	0	0	0.073188728	0.029979429	0	0.20772348	0.759678874	0	0	1.017465278	0.899388019	0	0.014386433	0.086065013	0.78314286	0.004460721	0	0.109816411	0.697046117	0	1.093473364	0.07584485	0.0716463	0	0.91289551	0.004835524	0.003067755	0.127761651
2.3.1.20	0.002501401	0.958397218	0.019785674	0	0	0	0.007963256	0.016901496	0.007060853	0	0.041403911	0.015110122	0	0.012946022	0	0.018366043	0.018944286	0.004242473	0.004565793	0	0	0	0	0	0	0	0.02427812	0.006364153	0.010934331	0	0.00153404	0	0.02289969	0.011848674	0	0	0	0	0.00151346	0.016799231	0	0	0.026106011	0	0.027320458	0.011332072	0.017654155	0.018579628	0.012492048
2.3.1.21	0	0	0	0	0	0	0	0	0	0	0	0	0	0	0	0	0	0	0	0	0	0	0	0	0	0	0	0	0	0	0	0	0	0	0	0	0	0	0	0	0	0	0	0	0	0	0	0	0
2.3.1.28	0	1.096722927	0.048858869	0.099549421	0.920407869	1.025470153	0	0.952567637	0.9513851	0.07578658	0.094488789	1.535284055	1.487345225	0.130823344	1.058772754	0.379358303	0.101262428	0.850921036	0.857614329	0.810657166	0.891954851	0	0	0.063666879	0	0	0	0.188975812	0.140808711	0.039540528	0	0.234410696	0.059732464	0.11241851	0.198095466	0.131392395	0	0	0.011570231	0.191675403	0.032890344	0.029280891	0.343888297	0	0.100752582	0.929864804	0.45571777	0.276602332	0.095289385
2.3.1.29	0.272547206	0.036885666	0	0.283350511	2.058798874	2.112698505	0.16342463	0	0.120555861	0	0.453963303	1.248800905	1.453967696	0	0	0	0.07133688	0.077966783	0.016552846	0.100937441	0.0894957	0	0.00147511	0.414007595	0.262920483	0.573395292	0.479032618	0.978044861	0.265283624	0.105186769	0.212315673	1.097921443	0.002200925	0.011034944	0.005545374	0.886353672	0.134052675	0	0.087024851	0.363195539	0.118716208	0.180719476	0	0.078377139	0.485621579	0.877057062	0.179566993	0.272271677	0.236777514
2.3.1.30	1.088914037	1.858495319	1.055059679	0.847121002	1.067921476	0.396214125	0.973560133	1.06699061	1.090670297	1.979425451	2.042845937	1.947373394	2.07881054	0.00796161	1.948400423	0.892834975	0.916611143	1.285112703	1.108320359	1.318882324	1.195143045	0	0.88980612	1.024291381	0.998105427	0.632782677	1.356268018	1.127161178	1.180235105	0.910032797	1.042047628	1.034718837	1.303758332	1.194582493	1.387099608	1.116084694	1.108727897	0.628911448	0.402015292	1.123653474	0.959640453	0.907935293	0.682470011	0	1.889182815	1.349973323	0.863378629	0.952186096	0.471303002
2.3.1.31	0.730902849	0.984751633	0.901012809	1.068433387	1.073028117	1.058659978	0.070206785	0.048563777	0	0.057133669	1.037282444	0.051299787	0.055107471	0.072685254	0	0	0.568714745	0.151187051	0.152031861	0.125205589	0.062403764	0	0.01186045	0.034660851	0.851473187	0	0.179121338	0.0943092	0.086733873	0	0.045518326	0.082080664	0	0	0	0.029156342	0.001260489	0	0	0	0	0.970041615	0	0	1.102774524	0	0	0.06131782	0.077325206
2.3.1.35	1.548424772	2.167388876	0	0	2.160603675	0.047233876	0	1.785248439	1.920506091	2.043606298	1.986382971	0.095567873	0	1.892816713	1.951470979	1.917685438	0.736630682	1.159941466	1.044506182	1.366399445	1.027334528	2.123355815	2.197189834	2.151740723	1.608128671	0	3.099529223	0.044464936	0.345921393	0	0	0	1.674306253	1.836952972	1.75674439	0	1.998854018	0	0	0	0.103989286	0.055680956	0.793397002	0.113793628	1.859619104	0.143762811	1.512954035	1.5288205	0.44933465
2.3.1.37	0	0	0.000743512	0	0	0.006347277	0	0.03042105	0.024593355	0	0.006352637	0	0.005809252	0	0	0.010165107	0	0.003637023	0.009862647	0.050782269	0.000780543	0.005504908	0	0.004152903	0.006928952	0.010396397	0.25941445	0.016671159	0	0.002007045	0.005710106	0	0.012718792	0.034171495	0	0.020631285	0	0	0	0.001864982	0	0	0	0.003510397	0	0.124972407	0.106755986	0.074627439	0.060500325
2.3.1.39	1.057100542	2.033528787	0.93974885	0.201773474	1.050356293	0.97110752	0.081726408	1.002204383	0.89941734	0.886874227	2.129271926	0.962472274	1.081817928	0	1.102367975	0.894615926	0.941058786	1.080362381	1.109349438	1.234350762	1.228076839	0.596088938	1.036944174	0.957344447	0.29713856	1.061222937	1.159161172	1.446910765	1.435099254	0.93608684	0.95571083	1.437356463	0.907034733	0.889359668	0.811878267	1.421435353	1.067630234	0	1.197442385	0.480323395	0.932989107	1.01272047	0.555556941	0.093666423	2.106916528	2.069133981	1.050214731	1.047981299	0.83972258
2.3.1.4	0	0	0	0	0	0	0	0	0	0	0	0	0	0	0	0	0	0	0	0	0	0	0	0	0	0	0	0	0	0	0	0	0	0	0	0	0	0	0	0	0	0	0	0	0	0	0	0	0
2.3.1.40	0.244968479	0.096290856	0.161106313	0	2.085011793	0.065025877	0.144263921	0	0	0.152100798	0	0.07030205	0.067829218	0	0	0	1.6988021	0.113101032	0	0	0	0	0.019285134	0	0.139359321	0	0.563160942	1.652141187	0	0.119790858	1.96454137	1.92419887	0.085703935	0.151338372	0.156662498	1.53728392	0.037598826	0	0.700698888	1.137574348	0	0.244096909	0.033081725	0	0	1.778752293	0	0	0.149884178
2.3.1.41	1.392831033	1.687825268	1.285106676	0	0	0	0.060782309	0.079764878	0	0	0.874828559	0.778096946	0.902863174	0.075789504	1.007718268	0	0.168534804	0	0.133537329	0.153500447	0.02766016	0	0	0	0	0.014585802	0.532749357	1.158899164	0	0	1.214532337	1.391055104	0	0.109398364	0.067618212	1.416999832	0.01493546	0.023205234	0.037303189	0.818919746	0.126130622	1.073632423	0.04921871	0.114229933	0.651310752	1.138660648	0.041238075	0.120736828	0
2.3.1.43	0.000368057	0	0.000381821	0.000217397	0	0	0	0	0.000591019	0	0.017032405	0	6.93493E-05	0.000683051	0.000192547	0	0.000290798	0	0	0.000772629	0	0	0.000332545	0	0.000491989	0	0.000460557	0.000490214	0	0	0	0.000153611	0	0.000776139	0	0	0.000367319	9.25862E-05	0	0.000503349	0	0	0	0.000458986	0.017581172	0.000712424	0.000660881	0	0
2.3.1.46	0.273365924	0.043131284	0	0.073534742	0	0.091032313	0.140413652	0.992361067	0.931894248	0.91101349	0	1.001832501	0.949912786	0.937724054	0.932754606	0.902547386	0.299112635	0.707943252	0.689446648	0.69199821	0.712199171	1.102217335	1.017181777	0.963761106	0	0	0.783310373	0.910774653	0.093289422	1.00783501	0.940261113	1.073722875	0.937699987	1.015204266	1.061939735	0.967222538	1.089008276	0.002367425	0.374601466	1.094472136	0	0.004063564	0.539814118	0	0.120102127	1.008674258	0.748623081	0.768666992	0.720704874
2.3.1.47	0.875862307	1.023084532	0.742651189	0.050140728	1.009107957	0.111524785	0.09102738	0	0	0.049391142	1.0144545	1.977994291	1.929198916	0.067969673	0.981383952	0.266547274	0.661419599	0.083316486	0.234546168	0.078936943	0.149382829	0.091823682	0.060780855	0	0.47190896	0.542721335	0.437310358	1.289314737	0.00815694	0.135449462	1.346425155	1.727029491	0.003650488	0.06523729	0	1.115026487	0	0.048391217	0.949255673	1.024764321	0	1.013158358	0.018483921	0	1.079330588	1.006529955	0.250511263	0.197204526	0.22509143
2.3.1.48	0	0	0	0	0	0.022613146	0	0	0.024171864	0.014689288	0	0.01108199	0	0.025930664	0.003369077	0.022033645	0.021827268	0.00537857	0.016090466	0.014159468	0	1.01862882	0.013076666	0	0.002975245	0	0	0.011614134	0	0.000680494	0.00397855	0	0.014123707	0	0	0	0.006560279	0	0.015423406	0.02513268	0	0	0.012583544	0.024257995	0.004300107	0	0.011262519	0.014676001	0.023096656
2.3.1.5	0	0.086218087	0.009408473	0	0	0	0	0	0.014809437	0.014938335	0.248255754	2.0015E-08	0.009996459	0.013446389	0	0	0	0	0.011303099	0.001111237	0.011495632	0	0	0.014729077	0	0	0	0.015783122	0.013019493	0.001392652	0.010772411	0	0.013029559	0	0.011582319	0.007698451	0.000124413	0	0	0.007961508	0	0	4.86655E-05	0	0.247646	0.002979498	0.015068252	0.011118301	0.03767454
2.3.1.50	0	0	0	0	0	0	0	0	0	0	0	0	0	0	0	0	0	0	0	0	0	0	0	0	0	0	0	0	0	0	0	0	0	0	0	0	0	0	0	0	0	0	0	0	0	0	0	0	0
2.3.1.51	1.760227889	1.109191597	0.941025399	1.599661784	1.096747224	0.540619854	1.217407643	1.109241563	1.565469788	0.961446446	2.500785499	1.245565701	1.235375615	0.926748936	0.998677018	1.735764387	1.017033944	1.888694715	1.788936507	1.862433022	1.720441228	0.41157341	0.920957645	1.382802794	0.92588596	0.9571643	1.729173054	0.963519796	1.034179786	1.122676141	1.107830842	1.017152712	1.604232325	1.526498386	1.383986527	0.858213645	1.975426946	0.914616505	0.155601336	0.800538631	0.892353113	0.895357577	0.416307351	0.971557269	2.44437867	1.124977373	1.797181009	1.800371947	1.017424623
2.3.1.54	0.919375602	0.083324148	0.909350705	1.382999098	0.79210018	0.628006902	0.865550643	2.251390708	2.976034602	0	0.216398986	1.24858028	1.355573004	1.245943116	6.211555012	1.776777712	0.194743733	2.708096742	2.451282515	2.656305224	2.256311037	1.135141372	2.959394237	1.302382714	0.251586635	0.237793667	1.109804701	2.710773941	1.191035845	2.774332119	0.469026314	3.950677226	1.316531251	1.333124401	1.402072003	2.485334478	1.250637725	0.856482639	1.516508463	2.286807505	0.779171228	1.182869548	2.469966857	1.892208392	0.250732694	3.478001489	1.615449082	1.569303667	0.696056959
2.3.1.57	0.280123633	0.308902252	0.065219359	0.011737396	0	1.043569093	0.186566925	0.046246816	0	0.017182627	0.529270405	0.909933064	0.907611557	0	0.930324678	0.216854398	0	0.65713908	0.617426227	0.73314369	0.623059654	0	0	0.085223021	0.121953216	0.567075295	0.197519733	1.002654215	0.655615329	0	0.998807808	1.071655084	0.145958495	0.087841759	0.031781515	0.970153688	0.530265945	0	0.438910867	0.666003299	0.033567638	0.121717898	0.26638519	0	0.53566146	0.917342331	0.244106479	0.23691728	0.164167666
2.3.1.60	0.004457259	0.170609589	0.004299052	0	0	0.000365231	0.00241256	0.002568912	0	0	0.006154234	0	0	0	0	0.002883954	0	0.004594788	0.000924105	0.002835189	0.000517161	0.003584264	0	0	0.00161093	0	0.002099755	0.000278282	0	0	0.000981713	0	0	0	0	0.003299541	0	0.000354144	0.002938976	0.001825647	0.001287274	0.000775705	0.002743935	0	0.007103223	0	0	0.001861279	0
2.3.1.61	1.091767292	1.092092104	0.897569667	1.177154699	1.041094193	0	0.080958272	0.082752996	0.072680581	0.053138463	0.911135063	0.728901852	0.573768163	0	0.010023176	0.014135824	0.082054445	0.128999378	0.118748903	0	0	0	0	0	0.824471886	0.092033205	0.509532291	1.161711289	0.050300778	0	1.005610598	1.122649447	0.048126322	0.053439089	0	0.972215661	0	0	0.294686123	0.506269968	0.01202936	1.013802713	0	0	0.789457748	0.904482337	0.245586868	0.132129416	0.136450082
2.3.1.7	0	0.001178421	0	0.001356245	0	0.001227995	0	0.000940237	0.001851873	0	0.002389964	0	0.001612064	0	0	0.000485159	0.000793035	3.7629E-05	0.001501516	0.000572369	0.002415676	0	0	0	0.141692266	0	0.002581276	0.001344016	0.002477628	0	0.00162619	0	0	0.002322757	0	0	0	0.000281936	0	0	0.001110024	0	0	0	0.002935823	0	0	0	0
2.3.1.74	0	0.01304791	0	0	0	0	0	0.022605732	0	0.008660416	0.047363522	0	0.002197857	0.008505016	0.028617777	0	0	0	0.018916823	0.020152777	0	0	0.00703282	0	0	0	0.003534038	0	0	0.010043214	0	0.020203055	0.008393427	0	0	0.032746528	0.016793802	0.023996522	0.024494058	0	0	0.018229054	0	0.005471085	0.021177304	0.023573901	0.094652973	0.080777251	0
2.3.1.79	0.476355593	0.113394386	0	0.681478827	2.040588479	1.046274861	0.566938214	0.91581424	1.123924406	0.903544594	0.256585108	2.900414742	2.976392206	1.425078635	0	0.426871032	0.119009162	1.342254929	1.34894586	1.103679358	1.352320111	0.361480731	1.845714405	1.119964343	0.500650927	1.081747161	0.578928433	0.513322427	1.476515	0	0.220074765	1.1217303	0.794216612	0.663373115	0.863794363	0.5457457	0.416526095	0.00200393	0.325571256	0.460461242	0.996812108	0.003582105	0.970542138	0.014926691	0.236486001	0.630227613	0.452244451	0.48910571	1.228589295
2.3.1.8	2.217120832	1.456729918	0.396239542	0.423934614	0.939730111	0	0.731703073	0.086078857	0.923896782	0.91073246	2.258629331	2.110044281	1.951804597	1.325743218	0.937212561	0.962143408	0.794664609	1.043451554	0.97497514	1.025477136	1.005129866	1.017010874	0	1.099813185	1.00754325	0.52445347	1.028616212	1.175283367	1.03055492	0.902704057	0.591836029	1.434359071	0.798475057	0.814275145	0.697854761	1.202270973	0.956953709	0.940922825	0.83602496	0.886042237	1.013627188	0.857802171	1.248610812	1.004077726	2.209503288	0.676318112	0.94168159	0.838444216	0.817755223
2.3.1.81	0	0.027804456	0	0.027187158	0	0.020389609	0	0	0	0.002631371	0.040357908	0.026207796	0.032827595	0	0	0	0.775578598	0.1793739	0.108001372	0.111290544	0.109328887	0	0.028467146	0.006937118	0	0.03262603	0	0.072482955	0	0	0	0.070231216	0.064871543	0.096547478	0.113625912	0.068392582	0.536619532	0	0.022044729	0.231492203	0.968531582	0	0.370495703	0.005500168	0.012589286	0.011840403	0.062127083	0.10047822	0.289348391
2.3.1.82	0	0.153002448	0	0.030958913	0.022670069	0	0	1.004149994	0.503668614	0	0.020350748	0.008755171	0	0.025799425	0.002034058	0.002520502	0.030497836	0.11355709	0.123168865	0.08236308	0.06458736	0	0.015253695	0.011997521	0.023868704	0.00416249	0.001890854	0.030091691	0.017857913	0.003980083	0.004234168	0.008928358	0.129477047	0.072296308	0.107091162	0.014439985	0	0	0.027997896	0.014492365	0.006265212	0	0.299108803	0	0.039225577	0.124009407	0.125281345	0.10605299	0
2.3.1.89	0.021285861	0.02296239	0.002919061	0	0	0	0.024070116	0.032035203	0	0	0	0	0.006583276	0	0	0	0.010789154	0.006036712	0.007609507	0	0.006130272	0.479805024	0.967078854	0	0	0.488064344	0.032977909	0.042263599	0.334645644	0	0	0.057305763	0	0.016694522	0.02328253	0	0	0	0.10224725	0.265686797	0	0.004789393	0.317687971	0.037543232	0.016443691	0	0.006295731	0	0.227777466
2.3.1.9	8.199394016	5.240162832	0.380319694	0.081821472	0	0.457469274	0.604571594	0.994263739	0.966125513	0.640986734	7.211053781	0	0	0	1.419081984	0.623981721	0	1.500525203	0.944495152	0.828776441	1.280905386	0.410804275	0	1.858777106	1.776872573	0.23190781	1.677757846	0.782377347	0.776836716	0.614833285	1.364200989	1.294813992	1.016451738	0.465562372	1.137275812	1.254541825	1.314562948	0	0.760114349	1.178224565	0.773905069	1.087350346	0.976956772	0.683802078	6.730314631	3.164947357	1.076144304	1.674926905	1.410213014
2.3.1.94	0	0	0	0.004673065	0.004600604	0	0.004571868	0	0.001512525	0	0.082540372	0.001341063	0.005768194	0.000669318	0	0	0	0.035147041	0.033919608	0.034301539	0.032667902	0.000963994	0	0.004573607	0	0.003760124	0.003262852	0	0.002964611	0	0	0.006206526	0	0.005474808	0.001551305	0.002757669	0.005327591	0	0	0	0	0.001832158	0	0.001992383	0.081093128	0.005227322	0.036638721	0.030329202	0
2.3.2.-	0	0	0	0.018772205	0.017013709	0	0.059018892	0	0.046492698	0	0	0.015640576	0	1.087302858	0.052209016	0.047496498	0	0	0	0.04870616	0	0	0.001558916	0.064045436	0	1.604118376	0.02898671	0	2.545719371	0.107203564	0	0	0	0	0	0	0.096419397	0	0.049147138	0.099018368	0.103149716	0	0.418034874	0	0.046365819	0	0.248482991	0.452294302	0
2.3.2.10	0	0.012172703	0	0.022258683	0	0	0	0.043609413	0.006686653	0.013827958	0	0.011853476	0.021743492	0	0.028189494	0	0	0.014804713	0.030256388	0.046540923	0.035768818	0.025566587	0.030571494	0	0.000333887	0.493505557	0.014680497	0	0.512270504	0	0	0	0	0.020925462	0.025264796	0	0.041659853	0	0.03940159	0.26770302	0	0	0.782586903	0	0.036075394	0	0.135679246	0.110291479	0
2.3.2.13	0.009068893	0.000497614	0	0	0.010720164	0.010780291	4.53758E-05	0	0.001197175	0.001315178	0.011997825	0.007168277	0	0.004995888	0	0	0.008850456	0.241140299	0.231932718	0.25029501	0.231505329	0.006596423	0	0	0.001994779	0.010610822	0	0	0.007431915	0	0	0.017801606	0.007635242	0.000942551	0.012606019	0.006186435	0.003206178	0	0.010192338	0.0019367	0	0.008087549	0.002182156	0	0.003580573	0	0	0.008248992	0.010462417
2.3.2.16	0.02186751	0	0	0	0.013090516	0	0	0.01076337	0.041085057	0.000924046	0	0.028211681	0	0	0.007410927	0.041027566	0.037732112	0.207579601	0.116510319	0.13092323	0.154687907	0	0.017996938	0.013405336	0	0.002605971	0	0.035800082	0.001745267	0	0.029262536	0	0	0	0.041714344	0.004226779	0	0.967670032	0.027960715	0.010017201	0.999221032	0.037094585	0	0	0	0	0	0.031990715	0
2.3.2.17	0	0.004600352	0	0	0	0.009604264	0.021537018	0	0	0.021631338	0	0	0.018517376	0.021814506	0	0.001672963	0	0.012299899	0.025255719	0.059051754	0.027550621	0.024444371	0	0.022746558	0	0.012896099	0	0.013933119	0.000971833	0.008449078	0	0.010683954	0	0	0	0.024309746	0	0.02127979	0.016052833	0	0.019984747	0	0.314962115	0.021717272	0	0	0	0	0.005809381
2.3.2.18	0.017269851	0	0	0.004860264	0.013984269	0.021557562	0	0.014473722	0	0	0	0.026652962	0	0	0.019828768	0.01485754	0	0.041646849	0.015470847	0.029899311	0.0109539	0	0.014148074	0.010079614	0.00548687	0	0	0.013656674	0	0	0	0.008156646	0	0.001523879	0	0	0.014561689	0.022468598	0.009793859	0	0.023035138	0	0.097516668	0.003020287	0.027581291	0	0	0	0
2.3.2.2	2.065023964	0.799995032	0.052214324	0.110101004	0	0.1362953	0.212290616	0.036254565	0	0.06003641	2.971433837	0	0	0.145594754	0	0	0.41512336	0.36349577	0.196313125	0.194958106	0.415017149	0.200997606	0.031019599	0.144818351	0	0	0.525653957	1.195854262	0.0660128	0.101373557	2.774834385	1.083562369	0	0	0.206010698	1.249328136	0.067759436	0.140682276	1.417448423	0.404344766	0	0.132661815	0.15750628	0.013828231	2.806611525	1.308558988	0.268061981	0.333890446	0.066662322
2.3.2.3	0.01009189	0.013458959	0.002587525	0.000125498	0	0	0.19896467	0	0.033374158	0.004934577	0.140617189	0.03522721	0.026974819	0.027317328	0.009819212	0.024957715	0	0.077221552	0.094754671	0.129206165	0.063216974	0	0	0	0	0	0.519148055	0.005012603	0.298958664	0	0	0	0.125816331	0.129131423	0.095854827	0	0	0.211631807	0	0.257568465	0	0.008115985	0	0	0.198576861	0.005861304	0.012422333	0.011080457	0.223064721
2.3.2.5	0	0	0	0	0	0.010716578	0.017261254	0	0	0	0.026970715	0	0.016364148	0	0.011041173	0.025115597	0	0.012353334	0.038231975	0.03721649	0	0.014958174	0.010988461	0	0.777787867	0	0.276410587	0.090267831	0	0.024121211	0.027820157	0.024674173	0	0	0	0.096445338	0	0.021078051	0.019423615	0	0.001196264	0	0.004237996	0	0	0	0	0	0
2.3.2.6	1.098393159	1.044267284	0.060438601	0	0.993329328	0.028779119	0.08030161	0.010952172	0	0	0.897251545	0.370437388	0.330717531	0.090795056	1.021594826	0.045340943	0.987293369	0.13072701	0.202507545	0.104586792	0.220178284	0.064348973	0	0	0.003729543	0	0.438561658	0.840381783	0.032969652	0	0.96959176	0.8721398	0	0	0	0.92529412	0	0	0.072257905	0.567578746	0	0.109173328	0.039986186	0.099042237	0.870693166	0.975512869	0.114176736	0.048717771	0.018938719
2.3.2.8	0.770606456	0.932795597	0	0	0.032514649	0	0.025718559	0.041105259	0.01386875	0.003502304	0.861153429	0	0	0.017719866	0.062293369	0	0.821640234	0.068190089	0.006956645	0.033581148	0	0.030313019	0	0	0.004056916	0.005979114	0.217876826	0.018303026	0.016480279	0	0.053297797	0.072088777	0	0	0	0.012712566	0	0.05607148	0.017765541	0.050298131	0	0.053848405	0.027855824	0.058282456	0.794305993	0.154834191	0.062739761	0.113436358	0.151010765
2.3.3.1	1.247314335	1.165850284	0	0.452199925	1.030093263	0.151317726	1.104513997	0.864618381	2.002269161	1.861088884	2.003441962	0.992319192	1.020693576	0.978667997	0	1.556009499	0.949547746	0.502848129	0.44748734	0.501206829	0.566844191	1.094225815	0.971728353	1.834865375	1.348238912	0	0.955418173	0.89701968	0.232182242	0.022331905	0.885407824	1.409921842	1.736169822	1.582160864	1.501226318	1.207750425	1.344691284	0.144083852	0.175059287	0.632201771	0.161741387	0.228526148	0.624452892	0	1.950561959	1.700599721	1.349416607	1.236818694	0.228189244
2.3.3.10	0	0.03272508	0	0.004957175	0.004775535	0.067226677	0	0.033376792	0.056197052	0	0.318527883	0	0.025734658	0.119661468	0	0	0.022792512	0.059832973	0.067755133	0.06715854	0	0.019716074	0.003733976	0.065182148	0.160357005	0.521094523	0.060150735	0.182215107	1.045366795	0	0.010009015	0	0	0.038298921	0	0.124694797	0.034428372	0	0	0.550913499	1.032513819	0.032316139	0.132777965	0	0.241428781	0.005731004	0.144735472	0.188162456	0.910461046
2.3.3.13	1.680488496	0.927290878	1.048824086	1.041455256	2.088815767	0.071735344	0.182961237	1.129861033	1.643468139	4.075153517	1.825854004	2.054145651	2.02663903	0.879087196	1.898804114	1.004816092	1.778847664	0.83541028	0.873804602	0.864592744	0.990122545	0	0.898295669	0.918369475	0.807233634	0	1.608712931	1.163344122	0	1.046051718	1.175677188	1.13002493	0.942538972	1.021626025	1.129480408	0.889637506	0.896174246	0.066525502	0.337322818	0.556533904	0.141468693	0.924760648	0.810815691	0.056367054	1.714129008	2.095813771	1.156881169	1.236167645	0.130683009
2.3.3.14	0.047253176	0	0	0.06108362	0.027943569	0	0.017572071	0	0	2.054555537	0.117775285	0	0.061764879	0.007107147	0	0	0.00266213	0.500074679	0.573439164	0.479542691	0.57246618	0	0.028013452	0	0.012670568	0.063526637	0.035332493	0.027818988	0	0	0	0	0.024547742	0.005788602	0.021060007	0.085830325	0	0.029121922	0	0.0227866	0.017024526	0.026767544	0.007902939	0.024472653	0.066927536	0.582307166	0	0	0.000426933
2.3.3.15	0.003443228	0.004852431	0.001116518	0	0	0.002111928	0	0	0.000620976	0	0.196664331	0.001149035	0.005017221	0	0	0	0	0.008004291	0	0	0.003334775	0.007775475	0	0	0	0.00163052	0.006001946	0.006418083	0.002894129	0.004303066	0.002147508	0	0.001865622	0.001275093	0	0	0.005465634	0.008914411	0	0.007957517	0.00706102	0.009107826	0	0.001942253	0.203377107	0.000102009	0.036360347	0.026885691	0
2.3.3.5	0.513420926	0.911626452	0	0	0.075543513	0	0.850826493	0.888469654	1.433824531	1.995955514	0.914113843	0.071885162	0.105242061	0.06235272	0.035270888	1.152206212	0.081088614	0.363261642	0.545828175	0.426731111	0.40479728	0.53635502	1.111015662	2.079423258	0.510562663	0	0.381617476	0.462440379	0.035463154	0.126670961	0	0.843759766	1.336600853	1.482700453	1.284263204	0.626915105	1.385960529	0	0.297237278	0.395798436	0.027400718	0.046110583	0.446323303	0.046045399	0.847576835	0	0.61689316	0.73904637	0.073109125
2.3.3.8	0	0	0	0	0	0	0	0	0	0	0	0	0	0	0	0	0	0	0	0	0	0	0	0	0	0	0	0	0	0	0	0	0	0	0	0	0	0	0	0	0	0	0	0	0	0	0	0	0
2.3.3.9	1.054096943	0.960779174	0	0	0.108102077	0	0.108662524	0	0	0	1.02341654	0	0.077561314	0	0	0	0.053767847	0.104289554	0.074375286	0.039176188	0	0.099382471	0.083857642	0	0.415576395	0	0.752620294	1.049731085	0.080717955	0.036789015	0.160283412	1.687726725	0.009949691	0.018740112	0.029661909	1.047073144	0	0.088444035	0.32739872	1.020914659	0	0.223808598	0	0.083924541	1.198504144	0.962038016	0.177484812	0.238981735	0.036746541
2.4.-.-	0.467004072	1.4924991	3.546928116	0	0.18667792	0	0	0	0.215702772	0.156507555	3.802832837	0.293078416	0.33894862	0	2.876611301	0.301191955	1.80802457	0.088369675	0.34188132	0.1672752	0.474947438	0.402825158	0.900069056	0.627205581	0.529873387	1.7913078	1.313162635	3.805772765	0.326400556	0	2.694340245	5.509727307	0.309381338	0.554863445	0.107917905	4.015662399	0.161153942	0.301486028	3.495593399	2.789196971	0	2.365697802	0.408593671	0	3.775988515	3.72284075	0.851950565	0.343440613	0.098372385
2.4.1.-	8.210814706	4.351465667	6.672367186	2.534245971	6.504036607	4.026372321	2.768515388	3.637011096	4.441842064	2.495603794	12.92707868	7.287777132	7.197086986	0.650114253	4.869031856	4.493939703	3.316801069	5.105866171	4.272244537	4.782029609	3.648103976	2.549627871	4.962267493	4.200772568	3.762742155	4.080915469	5.404889076	9.879730996	3.521571333	2.304284384	9.168825405	11.51575666	3.397619824	4.489793208	3.737855514	9.748069532	3.041531944	2.362223205	5.796954395	8.085563084	3.56949197	4.26689837	3.152873679	2.485657281	14.04329629	9.756785447	4.09093735	4.479389792	5.701909499
2.4.1.1	0.380468009	0	2.135156206	0.893983303	1.160996585	0.860009425	0.666758565	0	1.536099816	2.147296215	0.245654086	1.244894138	1.379585234	1.085465127	1.055449257	1.935299855	0	1.355661005	1.133923372	1.260933607	1.420619691	1.335737885	0.997225411	1.852383112	0.734561426	0.173048823	0.770611096	1.575238118	0.2658827	0.946294966	2.16598293	1.992207443	2.150806781	1.938175547	2.12590846	1.752756972	1.869777054	1.160809764	1.345385791	2.057605354	1.830362584	1.269173775	1.165729904	0	0.484371865	2.312706956	1.297612594	1.25711417	0.237688927
2.4.1.10	0	0.008441704	0	0.273221179	0	0.026899919	0.016380895	0	0.008970072	0	0.362942829	0	0.021875948	0.025620935	0.026812885	0.029800794	0.02916669	0.027745542	0.064812308	0.054381842	0.026579576	0	0.021099169	0.02322972	0	0	0.006013294	0.019025181	0	0	0.443362291	0	0.009354595	0	0	0.039257966	0	0.021819565	0	0.010262673	0	0.006244967	0.120485661	0	0.398379975	0	0.205596924	0.228549496	0.178668488
2.4.1.109	0.000649449	0	0.003639564	0.195658723	0.00898973	0.002512316	0.177468028	0	0	0.004085289	0.299343185	0.011091568	0.011772591	0.001308456	0.007711916	0	0	0.013282977	0	0	0.01071889	0.003193108	0	0.000121932	0	0.005973227	0.012796456	0.003136794	0.003872943	0.007649974	0	0	0	0	0.004011327	0.0051592	0.013811162	0.000645066	0.00819364	0.003756051	0.014618271	0	0.011623138	0	0.312621998	0.002689596	0.004167422	0	0.024443107
2.4.1.11	0	0.039867556	0	0	0.024734262	0.497064675	0.02201577	0	0	0	0	0.017050484	0.033312021	0	0.984848938	0	0.010836657	0.030126508	0.016209398	0.03583833	0	0.037401349	0.002286819	0	0	0	0.013531773	0.033262927	0.024337821	0.020052107	0.015118304	0	0	0.030138945	0.028627515	0	0.012493926	0.004864743	0	0.003828545	0.014694256	0.007153868	0.021530395	0.036938733	0	0.039553846	0.028087614	0.002014744	0.034590788
2.4.1.117	0	0	0	0	0	4.70681E-05	3.48977E-05	0	1.33155E-05	3.88735E-05	5.65386E-05	0	0	0	4.59605E-05	5.96468E-05	0	4.57124E-05	0	0	0	2.81339E-05	0	2.98848E-05	3.97349E-05	0	7.14805E-06	0	0	0	0	1.97646E-05	6.38656E-05	0	0	0	3.10793E-05	4.07095E-05	0	0	0	5.13386E-05	0	3.02346E-05	5.62627E-05	0	2.34579E-05	1.52723E-05	2.49684E-05
2.4.1.119	0.037193358	0	0.023872591	0.000251062	0.013448101	0	0.03547425	0.004601434	0.005353255	0.031845303	0	0	0.013692323	0	0.966585194	0	0.942061844	0.025096498	0	0	0	0.019052995	0	0	0	0.010222956	0.022393443	0	0	0	0.004010284	0.036304601	0	0.021267172	0	0	0.021985555	0.021727447	0.014765232	0	0	0.026213437	0	0	0.008328466	0	0	0.001962647	0.064048766
2.4.1.12	0.258779362	0	0.042577269	0.097352663	0	0.059914644	0.013199724	0.077248721	0	0.060496834	0.918961078	0	0	0	0.053078682	0	0	0.088773658	0.152301419	0.161719432	0.194215264	0.043001959	0	0	0.095032051	0.461776056	0.157106876	0.706297628	0.647504631	0.03453106	1.041771959	1.029446738	0.083884866	0.054545543	0.081155182	0.714830591	0.101327178	0.044682169	0.321502667	0.798123329	0	0.080000134	0	0	1.109243268	2.041884885	0.273845264	0.232652182	0.099255036
2.4.1.129	1.292909036	2.906903956	2.997226509	1.711373087	1.044150628	1.049111251	1.22140546	0	0.443684247	0.967558598	1.600191113	0.955759247	0.840267789	2.181560468	0.921398122	0.362406257	1.042399521	0.057953425	0.052985369	0.324589615	0.187001051	1.097041855	0.041655656	0	1.112115056	1.141193754	2.339989059	3.267306245	1.95388689	0.017020532	3.911536918	3.055002351	0.264832135	0.217978869	0.547678749	3.098589492	0.566839377	0.654802515	1.51789668	1.66807881	1.964762754	2.569969296	0.443252365	0.85470745	1.865332697	3.836423738	0.773370928	1.015009335	1.677719158
2.4.1.13	0.002988514	0.000976048	0.005816027	0	0	0	0.001071289	0.006724369	0	0	0.003108283	0	0	0.003532075	0.00363193	0	0	0	0.000222655	0	0	0.002075489	0	0.004743132	0	0	0.2447913	0	0.00674423	0	0	0.00328342	0.00471783	0	0.002032181	0	0.002788164	0.003365195	0	0.004469083	0	0	0.006116718	0	0.000491157	0	0	0.000585979	0.018257609
2.4.1.14	0	0	0	0	0.003175185	0.003533563	0.012917399	0	0.008007671	0.012949813	0.01871841	0.017522201	0	0	0	0.009418187	0.012208717	0.025767329	0.038763088	0.015684511	0.024331493	0.0077642	0.005814437	0	0.580032094	0.00056245	0.259478332	0	0	0	0.001991382	0	0	0	0	0	0	0	0.004578995	0.002947245	0	0	0	0	0.019699887	0	0.016453976	0.014178615	0
2.4.1.141	0	0	0	0	0	0	0	0	0	0	0	0	0	0	0	0	0	0	0	0	0	0	0	0	0	0	0	0	0	0	0	0	0	0	0	0	0	0	0	0	0	0	0	0	0	0	0	0	0
2.4.1.144	0	0	0	0.00423391	0.002072144	0	0	0	0	0.000663598	0.031969342	0	0	0	0	0.001648364	0.00517715	0	0.002949823	0.005215169	0.000295043	0	0.004669687	0	6.05505E-05	0.004010946	0	0.010046081	0.003900034	0.000983898	0.002650664	0	0	0.001092254	0	0.009118847	0	0.004107821	0	0	0.002344743	0.002623834	0.000406123	0	0.028578313	0.002725651	0	0	0.002814111
2.4.1.15	1.280846928	0.988754341	0	0.103558737	0.039732686	0	0	0	0.076575526	0.069053151	1.374634953	0.1132461	0.187072317	0.057121011	0.072225152	0	0	0	0	0	0	0	0	0.057701273	0.72288097	0	0.931633032	0.584491517	0	0	1.157259293	0.883012533	0	0	0.054759392	0.654186325	0.050997216	0	0.187540389	0.457769154	0	0.094426956	0.05053845	0	1.377796937	0.840661632	0.175601807	0.165524284	0.087403092
2.4.1.157	0	0.021806103	0	0	0	0.049492989	0.057441275	0.990638752	0	0.043468031	0	0	0	0.004147331	0	0.063464296	0	0.335071767	0.315881308	0.286962476	0.380227118	0.052467271	0.030288506	0	0.005643994	0.500607954	0.01897037	0.072474138	0.891759727	0.050008589	0	0.064470892	0.149787957	0.164674545	0.155947297	0	0	0.721380958	0	0.037873118	0.04479919	0	0	0.028345211	0	0	0.187468179	0.194462167	0.60028803
2.4.1.16	0	0	0.001818674	0	0	0	0.001699623	0.001398567	0.000513764	0	0	0.000600341	0	0	0.000301669	0.000168396	0	0.000990514	0	0.000710146	0.001377391	0	0.000885832	0	0.001749313	0	0.000892538	0	0	0	0.001243995	0.001183837	0	0	0.001702164	0	0.000533393	0.000811515	0.000614801	0.001371433	0.001239934	0	0.000181659	0.001500602	0	0.000574282	0.001535505	0.001227462	0
2.4.1.166	0.013794492	0	0	0.028063652	0	0	0	0.029864999	0.03155796	0	0	0.03206122	0.005774407	0.003001311	0	0	0	0.010824776	0.024008523	0	0.012485592	0.015181509	0	0.004788063	0	0.029080788	0.037926615	0.013762197	0.384135758	0.026346932	0.025871665	0.004660561	0	0.005850493	0	0.003697168	0	0	0	0.518857056	0.983238207	0	0.119037284	0.033583229	0	0.019592061	0.035437411	0.083165396	0.039917028
2.4.1.173	0.002805941	0	0.001681535	0.09200219	0	0.001889299	0	0.003512455	0	0.002523861	0.021399477	0	0.000937281	0	8.14296E-05	0.002986503	0	0.014024468	0.013179879	0.020980953	0.012669629	0.003505505	0	0.004986904	0	0.004727946	0.004250166	0	0.004055977	0.002213512	0.002002123	0.002363892	0	0.003810005	0.003636652	0	0	0.001531725	0	0.002256727	0	0.0050126	0	0	0.022817379	0.002337447	0.004391018	0	0.003603553
2.4.1.175	0	0	0.107826099	0	0.002658656	0	0.001539692	0	0.002710651	0.001767138	0.002295031	0.00115406	0.000161395	0.001062343	0.002652436	0.002003824	0.002346162	0.001631553	0.000512259	0.000910485	0.000166728	0	0.002083263	0	0.001301348	0.000783488	0.00135109	0.009022286	0	0	0	0.022840572	0	0	0.001094914	0.007195568	0.002847968	0	0.000996566	0	0	0	0	0	0.00126027	0.001630994	0.000804284	0	0.002949231
2.4.1.18	0.531099088	0	1.120564671	0.918061816	1.123942093	0.934255145	2.360027188	0	0.428247577	1.020866017	0.869868949	1.129019669	1.113379092	0.888066217	0	1.691749415	0.108142725	0.795669686	0.893983025	0.865931489	0.8014642	0.897292514	0.915781657	2.370557075	0.770499926	0.054899889	0.148816861	0.842176337	0.000494878	1.084263803	1.042502832	1.09899509	1.371002533	1.269750979	1.268260328	0.822934188	1.997468784	0.892024963	1.096156293	1.013609246	0.911611925	0.645765084	1.029380664	0.102926678	1.05558327	0.888628231	1.256557578	1.333671819	0.379669207
2.4.1.182	0.909094147	0.848542491	0.899132932	0.290460687	0.891641189	0.41215363	0.120180559	0.064066833	0	0.004842817	1.013429527	1.068630167	0.991559713	0	0.977630028	0.060230111	0.908976751	0	0.134928127	0.05107982	0.140042789	0.058653031	0	0	0.157462207	0.43390013	0.199325871	0.793575949	0.088108171	0	1.019028626	0.903537001	0	0	0.010421191	0.938179955	0.031381204	0.083773522	0.998382689	0.499990256	0.020889989	0.873337464	0	0.045113673	0.931764311	0.94062075	0.219422746	0.217559487	0.134782747
2.4.1.187	0.024950764	0	0	0.032090585	0	0.098486601	0.045204954	0.080044419	0.014447097	0	0.049938349	0.612811145	0.654837402	0.070379326	0	0.758653092	0.000206329	0.756823314	0.839197669	0.754863761	0.82671813	0.453932599	0	0.052674754	0.088992333	1.094464276	0.404028449	0.036756004	0.444776832	1.087118672	0.077319517	0.0223926	0.317635566	0.39780966	0.288771494	0.078924268	0.04665781	0.052499554	0	0.194637165	0.048334107	0.007132527	0	1.029158263	0.1853008	0	0.355689763	0.49386072	0.67335262
2.4.1.19	0.003765405	0.000266101	0.000666805	0.004603791	0.007090497	0.003081159	0	0.007554679	0.00018201	0	0	0	0	0.049464656	0	0	0	0	0	0	0.001303734	0.010910234	0.002511031	0	0	0.00262008	0.000897459	0.0037826	0.010681176	0.009667731	0	0.008792114	0.002172368	0	0.010689505	0.010420817	0.005544484	0.010846237	0	0.001116386	0.008442024	0.008278253	0	0.008938683	0.005945959	0.007412728	0	0	0
2.4.1.20	0.02033823	0.030819152	0	0.032158602	0.010253342	0.013536431	0	0.014155944	0.015070684	0.008675742	0	0.067477787	0.06104219	0	0.009091387	0.02111276	0	0.156528642	0.163189401	0.108699963	0.094447374	0	0.025865542	0.53025189	0.008031182	0.018275903	0	0.029590998	0	0.034293229	0	0.002739792	0.399876764	0.403518689	0.390735155	0.013370597	0	0.013022098	0	0.001862293	0.036100393	0	0	0	0	0.02444683	0.066250706	0.043328496	0
2.4.1.208	0	0	0	0	0	0	0	0	0	0	0	0	0	0	0	0	0	0	0	0	0	0	0	0	0	0	0	0	0	0	0	0	0	0	0	0	0	0	0	0	0	0	0	0	0	0	0	0	0
2.4.1.21	0.438687387	0.107170984	1.159873961	0.076753184	0.056933821	1.009770716	1.093193317	0.040654623	1.073898912	1.080975467	0.568301848	1.029189122	0.979490061	0	0.090964147	1.017842561	0.062901103	0.746012645	0.773835794	0.780255123	0.774445228	0	0.950235195	0.942545198	0.281222557	0	0.247094215	0.958552561	0.093840182	1.016410777	1.001297753	0.997822668	1.25885566	1.343196195	1.327994387	0.824191944	0.902337113	0.924288932	0.91450837	0.934661227	0.999479362	0.86083738	0.999377478	0.031311057	0.467595336	0.965307378	0.885253668	0.915326178	0.357753497
2.4.1.212	0	0	0	0.003365188	0	0	0.007331503	0.013950167	0.011724933	0	0.014338269	0	0	0	0	0.007544565	0	0.113765386	0.085609499	0.114067851	0.089775796	0.013458561	0	0	0.017796769	0.503381803	0	0.012119024	0.087650151	0	0.002486494	0.028167078	9.61933E-05	0	0.007297029	0	0.016003804	0	0	0.003290593	0	0.001844516	0.009078367	0.013795023	0	0	0	0.009081614	0
2.4.1.213	0.010160504	0.003232478	0	0.001113331	0.014429313	0	0.009012231	0.002738989	0.005985466	0.003204011	0.035390786	0	0.000221596	0.001047865	0	0	0	0.009217374	0.015402305	0.006505125	0	0	0.01114584	0	0	0	0	0.002975989	0.009942792	0.014820233	0.011112532	0.017915895	0.011261138	0	0.005474298	0	0	0.007028422	0.012862401	0.006800959	0.001044865	0.009630642	0	0.008843218	0.020124266	0.009558543	0	0.008462578	0.183166655
2.4.1.214	0	0	0	0	0	0	0	0	0	0	0	0	0	0	0	0	0	0	0	0	0	0	0	0	0	0	0	0	0	0	0	0	0	0	0	0	0	0	0	0	0	0	0	0	0	0	0	0	0
2.4.1.216	0.170642758	0	0	0	0	0.021625739	0	0.00884977	0	0.005383469	0.002090195	0	0	0	0	0	0.01717779	0	0	0	0	0.020250775	0	0	0	0.006506151	0	0.018878874	0	0.005710221	0.010526015	0.025986366	0.01775612	0.009759294	0	0.017434188	0	0.015274597	0	0	0	0	0	0.023718305	0.024139591	0.003504945	0	0.015106441	0.026131327
2.4.1.217	0.000115231	0.000168258	5.44109E-05	0	0.000326532	0.00014442	0	0	0	0.000246917	0	0	0	0.000167412	0	0	0	0.000198451	0	0	0.000145684	0	7.17235E-05	0	0	0	0	9.40266E-05	0.000320386	0.000324369	5.63875E-05	0	0.000119488	0	0.000304371	0.000208259	0	0.000239655	0.00016503	0	3.65489E-05	0.000115638	0	0.000213563	0	0	3.56452E-05	0	0.011438845
2.4.1.226	0	0	0	0	0	0	0	0	0	0	0	0	0	0	0	0	0	0	0	0	0	0	0	0	0	0	0	0	0	0	0	0	0	0	0	0	0	0	0	0	0	0	0	0	0	0	0	0	0
2.4.1.227	0.978274648	1.015562928	0.928736406	0.713112414	0.992060343	0.9999033	0.829507288	1.018021035	1.516911957	0.976253272	0.97746081	0.982725897	0.987768541	0.970905602	0.989180347	1.01433216	0.892843975	1.073294274	1.081951215	1.09945873	1.086722934	0.987284058	1.012703867	0.993047502	1.007208123	0.995275769	1.012504493	1.008200468	0.979850211	1.010487082	1.013253918	1.01927524	1.010044092	1.023088603	1.014271534	1.006058663	1.007210371	1.02180209	0.976972953	1.008644681	1.020466805	1.008108522	0.803592634	0.976751126	0.958705973	1.022420877	0.970174643	0.960949502	0.969321124
2.4.1.230	0.03589773	0	0	0	0.009222497	0	0.004632029	0	0.034577692	0.024978305	0	0.549144991	0.570208233	0	0.000525863	0.020074064	0	0.251073451	0.319615177	0.290584985	0.296618959	0.040435337	0.020070542	0.482484454	0.138052684	0.019085726	0	0	0.026981202	0.984092138	0	0.009920054	0.062571499	0.060203578	0.1209161	0.033938896	0.013165393	0	0	0	0	0.009158686	0.037548729	0.011122312	0.049300736	0	0.119432013	0.09748086	0.067548598
2.4.1.245	0.000264391	8.15653E-05	0	9.56659E-05	0	0.000116388	0.000305965	0.000195186	0	0	0.000245439	0.000234603	0.000106759	0.000152629	0	0.000313528	5.33337E-05	0	0	0	5.90228E-05	0	0.000137884	0	0	0.00033505	0	0	0	0	0.000205495	0	0	6.36065E-05	6.44455E-05	0	0.000252032	0	0.000173673	0.000290604	0	0	0.00025913	0.000297215	0.000138381	5.93715E-06	0.00028058	0	0.011559013
2.4.1.246	0	0.00014994	0.001103993	0	0	0	0	0	0	0.001475326	0.001399483	0.000322422	0	0	0	0.000407887	0	0.00043689	0.001040904	0	0	0	0.001248822	0.000527499	0	0	0	0	0.001431763	0	0	0.000502647	0.001535304	0.001052964	0.000494321	0.001128537	0.000832768	0.001857223	0	0.00151882	0.001584051	0.000358483	0.000346627	0.001838174	0	0	0	0	0.013143331
2.4.1.25	0.393814583	0.085662304	1.164021047	1.132739491	0.953832155	0.429760414	1.0731833	0	1.378925056	1.022556596	1.29255578	1.033214098	0.862246692	1.86402749	1.059958971	1.797208072	0.044669891	0.806889807	0.832909756	0.819194396	0.697400057	1.525285293	0.969710325	1.965222155	0.941205157	0.082094336	0.532800023	0.775744683	0.127486556	1.98430055	1.070577923	0.894055057	1.355038594	1.429941945	1.482039813	0.909007706	1.914247833	1.128534241	1.080176093	1.503749367	0.973221872	0.944798617	1.230744797	0.044590266	1.408436044	0.78460164	1.206539403	1.287318604	0.134155431
2.4.1.251	0	0	0.004768159	0	0	0	0.003809088	0.007711075	0	0	0.01056267	0	0.011674347	0	0	0	0.005854633	0.010769215	0.011648187	0	0	0	0	0	0.006525176	0	0	0	0.006147652	0.004042225	0	0.00934671	0	0	0.003032361	0	0	0.013932781	0.011896412	0.013498303	0	0	0	0	0	0.009693699	0.01070483	0.001690972	0
2.4.1.252	0.005678533	0.006345431	0	0.006441632	0	0	0.002798968	0.00057349	0	0.014853926	0.000724498	0.009549688	0.003003615	0.016308055	0	0.013028247	0.019899137	0.002230778	0	0	0.01578642	0.020078242	0	0.012752432	0	0	0	0.002345304	0	0	0.00598711	0	0.009107112	0	0.007497898	0	0.010100219	0.012373566	0.006575051	0.019140072	0.010625276	0.008296703	0.019560761	0.017769941	0	0.018259903	0.004777478	0.013565305	0.006967734
2.4.1.256	0	0	0	0	0	0	0	0	0	0	0	0	0	0	0	0	0	0	0	0	0	0	0	0	0	0	0	0	0	0	0	0	0	0	0	0	0	0	0	0	0	0	0	0	0	0	0	0	0
2.4.1.264	0	0.013709993	0	0	0.020649469	0	0	0.014059586	0.008810437	0.004700214	0.012933403	0	0	0	0	0.020724788	0.014546131	0.009774174	0.008423302	0	0	0	0.003001253	0.002588913	0	0.014681053	0	0.010225522	0	0	0.010022614	0.015496472	0	0	0.007254647	0	0	0	0.014134984	0.006652345	0	0	0	0.008450007	0	0.015654942	0.018895985	0.001976354	0.011844799
2.4.1.276	0.000742385	0.000126133	0	0.000630577	0.000186982	0	0.000716467	0.000605483	0	9.63258E-05	0	0.000490123	0	0	0.000589651	0	0.000273798	0	0.000173074	0.000619281	9.2664E-05	0	0	0	0.000806962	0.00073342	0.000763227	0.004231976	0	0.00024169	0.000558877	0	7.79519E-05	0	0.000410754	0.003524558	0	0.000572386	0	0	0.000182862	0	0	0.000273363	0.00064328	0	0.000815148	0.000206736	0.000444311
2.4.1.278	0	0	0	0	0	0	0	0	0	0	0	0	0	0	0	0	0	0	0	0	0	0	0	0	0	0	0	0	0	0	0	0	0	0	0	0	0	0	0	0	0	0	0	0	0	0	0	0	0
2.4.1.4	0	0	0.015919698	0.573687149	0	0.036910246	0	0.000841379	0.024552909	0.001628915	0.025591603	0	0	0	0	0.84470719	0.011918678	0	0.037639152	0	0.043560751	0	0	1.020921231	0	0	0	0	0	0.004191657	0.009593267	0	0.03948362	0.030512326	0.040415996	0.010530252	0.017774669	0	0.030499659	0.005890653	0	0	0.007634237	0	0	0.018273038	0.216334938	0.21273739	0.027168748
2.4.1.44	0.009541595	0	0.003358998	0.001366005	0.009632917	0	0	0.006906298	0.00661944	0.002724918	0	0	0.00446776	0	6.3598E-05	0.001978337	0.003442475	0	0.009244059	0.000800675	0	0.005809587	0.008810968	0	0.004937207	0	0	0.135982782	0.003752852	0	0.009000137	0.008283952	0.005398761	0	0.007797502	0.146991952	0	0	0	0	0	0.00793126	0.003048153	0.007961663	0	0	0	0	0.040301006
2.4.1.46	0.398070275	0.009437419	0.000374702	0	0.002246337	0.000261191	0.003265603	0.010903154	0	0.001486867	0.033212776	8.35828E-05	0.006520343	0.006491785	0	0.003506727	0	0.047699259	0.040313022	0.048791578	0.050643253	0.00279779	0	0.003650145	0	0	0	0.002329491	0.009373323	0	0.003469567	0.001334623	0.004059785	0.004398271	0.005025537	0	0.011051141	0.001261583	0.002388262	0.011173772	0.000299474	0.005037815	0.009885714	0	0.044699196	0.004288832	0	0	0
2.4.1.5	0	0	0.025122345	0.009167766	0.023819378	0.027994653	0.019890811	0	0.027192132	0.006232025	0.003084484	0	0.00973489	0.01999761	0.014350532	0	0.001641434	0.01074488	0	0	0.019177364	0	0.004740149	0	0	0.017881309	0	0	0	0.004243378	0.014500499	0.011780299	0.007652072	0.004259744	0.008299132	0.008489299	0.008952963	0	0.018709022	0	0	0	0	0.009748155	0	0.008999878	0.005675426	0.00301519	0.063021907
2.4.1.52	0	0.071371857	0.069731596	0.019548798	0.053878303	0.009949083	0.034731513	0.016147936	0	0.067792418	0.047417397	0.093293868	0.021194816	0	0.00122934	0.02493574	0.015230013	0.087770715	0.098413975	0.100022374	0.01077252	0.049657379	0	0.06881383	0	0	0	0.046653395	0	0.049750689	0.028159931	0.017524634	0.2340315	0.305172973	0.29353847	0.070314846	0.053674407	0.022894811	0	0	0	0.020998776	0.001242957	0.059270612	0.07737266	0	0.020901793	0.002833893	0.749471073
2.4.1.56	0	0	0.006555636	0.001378433	0.005756494	0	0	0	0	0.000424693	0.012030209	0.004963706	0	0.006617679	0	0	0.012033683	0.01100972	0	0.012750408	0.004536955	0	0.013506264	0.013047144	0.002919318	0.001077182	0.257514877	0.167315761	0	0	0	0.072223591	0.001306394	0	0	0.168051952	0.011969952	0.006327143	0.011208267	0.261829048	0	0.003991876	0.003363845	0	0	0.003603497	0	0.008171221	0.039444678
2.4.1.57	0.191166841	0	0.040921982	0.873319895	0.006131839	0	0.044617101	0.018277345	0	0	0.500412083	0.114926932	0.117603044	0.587125158	0.047534346	0	0.166298091	0.058216664	0.042747476	0.079746517	0.085980581	0.480958015	0	0.477919416	0.860058825	0	0.036820754	0.062368838	0	0	0	0.031024015	0.102846323	0.133196312	0.085020075	0.043531209	0	0	0	0.004376183	0	0.012613371	0	0.040097837	0.465363312	0	0.085529665	0.089760611	0.09013048
2.4.1.58	0.010600672	0	0	0.011900723	0	0	0.041026155	0.039726894	0.004442559	0	0	0.744886542	0.728169698	0.036748579	0	0.027956747	0.001640072	0.042338748	0	0	0	0	0.02557159	0.038695205	0	0	0.271576547	0.411681854	0.031564548	0	0.016131941	0.472827142	0.031788125	0	0	0.361332646	0.019273946	0	0.020009806	0.517978952	0	0.000120037	0.012396004	0	0	0.020580943	0.01028576	0.022161648	0.038017127
2.4.1.64	0.001156591	0	0.002752218	0.001509657	0.000473691	0.002387872	0	0.000876391	0	0	0	0	0	0.001276078	8.58472E-06	0	0.001173179	0.000568526	0.001592486	0.002042312	0.000186567	0.00110661	0	0	0.002049248	0	0	0.001370085	0	0	0.001506643	0	0	0	0.000346296	0	0.002197238	0.001587431	0.001760096	0	0	0	0.001099902	0	0.001317878	0.000930313	0.000883894	0	3.2482E-07
2.4.1.7	0.027338092	0	0	0	0	0.033407301	0.213741631	0.024928744	0.013845371	0	0.008997214	0.022025279	0	0.858458586	0	0.196359964	0.046359058	0.03658316	0.038477151	0.045732063	0.116630121	0	0.058894968	0	0	0.037190383	0.289578322	0.375828014	0.368604714	0	0.701795205	0.666078618	0.325177685	0.281286699	0.250661556	0.320151298	0	0	0.216105647	0.228772107	0.996507588	0.144796248	0.096755659	0	0.048966442	0	0.302709109	0.265005284	0.411526178
2.4.1.8	0.006907406	0.031937784	0	0.020159353	0	0.049338628	0	0	0	0.031964006	0	0.515530845	0.592436315	0.00382511	0.061175395	0.004218121	0	0.079483588	0	0.007386726	0.023287365	0	0	0	0	0.51461049	0	0.021652183	1.587958583	0.03970787	0	0	0	0	0	0.019773695	0	0	0	0	0.059774261	0	0.001047802	0	0	0.050087707	0	0	0.869097398
2.4.1.80	0	0	0	0.005065863	0.028947788	0.014895881	0.001983509	0.020888429	0	0	0.887216679	0.035504422	0.021372401	0	0.001017517	0	0	0.016193616	0	0.013016729	0	0.00268887	0.011702288	0.043997576	0.015675705	0	0.000951341	0.100638253	0.043328141	0.003171628	0.039296339	0.014132355	0	0.031597959	0.026687373	0.069558519	0	0.024247942	0.638358296	0	0	0	0.024016644	0.045053953	0.888843254	0.031759548	0	0	0.081548323
2.4.1.83	0.471041305	0.013351632	0	0.659823647	0	0.439995385	0.517477616	0.07151449	0.055500468	0	0.138682896	0.233487794	0.325474268	0.147696033	0	0.425656904	0	0.565774501	0.552503636	0.522635088	0.544100298	0.061305674	0.067693135	0	0.838204715	0.428973996	0.243966266	0	0.111516907	0.071363214	0	0	0.269851827	0.288851997	0.244212402	0.098978518	0	0.015457666	0.87023598	0	0.077350695	0.011458476	0.01621668	0	0.15925139	0	0.423000944	0.350417401	0.260540663
2.4.1.87	0	0	0.004680905	0	0	0.010214467	0.001977439	0	0.004428608	0.009777528	0	0.296608061	0.314124314	0	0	0.003901747	0.01148832	0	0.009074842	0	0.003347619	0.000890418	0.005070046	0.011536775	0.00964491	0.008918543	0	0.005053243	0	0.002584804	0	0.02353052	0	0.003859552	0	0.019000657	0	0	0	0.008563634	0.010759474	0	0	0	0	0.005149927	0.030002949	0.036226114	0
2.4.2.-	1.056738334	1.085124381	1.050592365	0.262815876	1.133304077	0.479382576	0	1.025816082	1.420746311	1.153446256	1.164859141	1.055497406	1.042405239	0.991018382	1.849815463	0.849241842	2.615770011	1.049624463	0.913024503	1.008303792	1.153209667	1.609589735	1.003995439	0.873827458	3.595562295	0	1.830660888	1.613804918	0.032618457	0.957589546	1.024501385	2.06076853	0.925852845	0.896529324	0.785192045	1.614852943	0.993546556	0.121165	0.228326877	0.945442435	0	1.120608212	0.545879838	0.049673907	1.19759835	0.891410419	0.845690513	0.811797931	0.729182301
2.4.2.1	0.155872571	0	0.961334418	1.59990337	0.003421234	1.097317902	0.992733583	0.910301157	0.951616308	0.955268435	0.101808361	1.129280348	1.132708501	0	0	0.888239645	0	1.541308607	1.712462601	1.610018345	1.661469675	1.081439562	1.881188445	0.435257195	0.603776418	1.1066297	0.83734405	0.840645767	1.925513212	1.033837974	1.026742208	1.135876994	0.86775426	0.691812924	0.849106491	0.915939075	1.411497273	0.911874626	0.985088652	1.642772664	2.11714181	0.996057865	1.85087983	2.904341127	0.054724743	0.987921415	1.079972895	0.904093847	0.214657366
2.4.2.10	0.962225403	0.988879005	0.975086695	1.076372422	1.05830168	1.042080728	0.945765597	1.023313878	1.065499577	0.980647744	1.061512092	1.007870958	1.062399154	0.928127131	1.06223748	1.44237575	0.916756305	1.091187667	1.096583251	1.115764581	1.079970353	0.971004247	0.940212463	2.014734204	0.954856969	0.933683899	0.976634887	0.956007375	0.91765107	0.961950032	1.070440844	1.031620733	1.468926587	1.439985998	1.379365349	0.943880101	2.057259144	0.993897268	0.947853162	0.959697001	0.064674132	0.997560648	0.833540472	1.048504736	1.04500137	0.95335596	1.187692365	1.105422436	0.87146966
2.4.2.11	1.198900752	1.053665421	0.028789001	1.010795168	0.053307353	0.022988757	0.939781951	0.923472926	1.063032892	0.96710575	1.292925354	0.601901573	0.505354951	1.042083417	0.004729239	0.99311422	0.794297769	0.89216739	1.032415874	1.021633336	0.968728814	0.92218409	1.059803197	1.026269693	0.860102775	1.012731705	1.036373851	0.995239651	1.047285365	0.98337301	0.991876509	0.93086318	1.121673427	1.068979802	1.060505689	0.937360969	1.033328802	0.975012433	0.966289097	1.000699698	1.047776953	0.064927452	0.82033053	1.081092955	1.383608035	1.046244311	0.954461904	1.025660893	1.523232045
2.4.2.12	0.002768753	0.00891891	0.152164368	0	0.001610877	0	0	0	0.001055231	0.007960874	0.00387205	0	0.000642014	0	0	0	0.058118954	0.074503588	0.073659952	0.063134274	0.05447454	0	0.001092573	0	0.006764713	0	0.007051516	0	0	0	0	0	0	0.002959707	0.005203911	0	0	0	0	0.003451399	0	0.093017839	0	0	5.50973E-05	0.002820767	0.008598541	0.008427568	0.001779095
2.4.2.14	0.990453009	0.987294642	0.938796867	1.240430164	1.043261961	1.045764656	1.025463949	0.946988508	1.944203119	1.020079166	0.944076574	0.999585576	1.075320165	0.999139116	0.984936052	1.388740353	0.969779842	1.244628449	1.22843111	1.172900691	1.262433421	1.06911599	2.076199519	2.038169792	0.939045814	1.437493155	1.442776723	0.880634919	1.056250144	0	0.999287741	1.004037446	1.019810625	0.996061878	0.926971504	0.903153991	0.967884683	1.001122319	0.997070235	0.973047784	0.00497448	1.079168387	1.430172867	1.072072443	1.089714626	1.055298859	1.266913294	1.348381795	0.629826198
2.4.2.17	1.001923835	0.955443885	0.867448786	0.291584736	1.071459136	0.496138171	0.08943868	0.918824623	0.981101481	0.911590377	1.012813883	0.997674188	1.033099269	0.900151838	0.962197982	1.003551312	0.979913981	0.653599146	0.744540836	0.811023522	0.751241666	0	1.059704609	0.998878687	1.066313516	0.034986267	0.787196197	1.03693407	0.061422835	1.063252123	0.986672521	1.055544133	0.985446671	0.907457036	0.91287116	0.987101833	0.066587949	0	0.12649266	0.457890173	0	0.858230405	0.728518158	0.074533182	0.90148009	1.045965072	0.714396295	0.7148866	0.369950149
2.4.2.18	0.747967973	0.899133615	0.904842092	1.17027313	0.085752783	0	0.192127331	0	0.08884584	0	1.073879011	0.891419279	1.024608891	0.882316744	0	0.996719284	0.201932801	0.402861347	0.435391376	0.500924422	0.510687693	0	1.089345186	0.503302864	0.969640799	0.007939185	0.248910154	0.417245066	0	1.087448349	1.091988502	0.135961056	0.792371747	0.774152656	0.731057986	0.408674362	0	0.023795199	0	0	0	0.78674635	0.422239983	0.097767578	1.148086543	0.178785529	0.723949115	0.77168798	0.399760605
2.4.2.19	1.07028115	0.964278025	0.007953004	0.099229669	0.964253686	0.957780905	0.261675696	0.975303184	1.498795428	0.042866176	1.073721077	0.935485648	0.959573945	0.338471654	1.004169716	0.672359472	0.136621912	0.812949246	0.737705981	0.775934346	0.831568275	1.052935155	0.037811806	0.981138298	0.603412892	0.071913814	0.409639867	0.817720412	0	0.101428748	0.766017727	0.916565258	0.939417054	0.980927973	0.977366885	0.862711734	0.015719692	0	0.923196655	0.505197314	0	0.183397483	0.521373495	0.056220157	0.947138443	0.813149269	0.694235417	0.688113773	0.372904616
2.4.2.2	0.004259023	0	0	0	0.036475842	0.00923905	0.538771053	0.035691495	0.962445453	0.993929109	0.069238815	0.017799051	0.033609618	0	0.084291181	0.131108715	0	0.829136078	0.770756647	0.811655436	0.861129423	0.584998696	1.046674223	0	0	0.41686135	0	0	0.921390704	0.025850227	0.042877233	0.043098075	0.1912606	0.20832945	0.152965247	0.024483155	1.03577404	0.084615846	0.17140979	0.584069682	0	0	0.675790795	1.031831895	0.076337128	0	0.408860591	0.458357963	0.227077895
2.4.2.21	0.770488919	0.770911241	0	0.071542032	1.070951597	0	0.073726574	0	0.973792111	1.059381184	0.838389036	0.670393036	0.790626943	0.006597981	2.08728545	0.820870509	0	0.634528732	0.579205268	0.777360525	0.778372925	0.52678942	0	0.525417572	0.967135337	1.108428233	0.330596814	0.726516676	0.064696983	1.090984737	0	0.856809305	0.517490209	0.498730451	0.623629109	0.564948253	1.007575504	0	0.907606843	0.407775549	0	0.18651253	0.028491739	0	0.653201541	1.918234835	0.588496155	0.461837675	0.269395354
2.4.2.22	0.214994916	1.075200121	0.911719563	0	0	0.067460782	0.838924747	0.090248606	0.90702586	0.996690597	0.056166868	0.757597259	0.782918131	0.896342707	0.999749079	0.91876425	0.99629542	1.095295013	1.187726136	1.14462752	1.22113425	0.926434293	0.996023145	0.439736682	0.162007271	0.907098281	0.695216909	0.881471842	0.973155099	0.081734042	0.927822224	1.015208033	0.898435252	0.838898455	0.83107574	1.012666895	1.078103936	0.967813897	0.270446824	1.082616498	0.988192601	1.562789028	1.016671115	0.933145756	0.157658848	1.05950352	0.896754245	0.750091593	0.847953831
2.4.2.27	0	0.000213601	0	0	0.000282102	0	1.54304E-05	0	0	0	0	0.000187887	0	0	0.000138736	0.000297221	0	0	0	0.000154322	0.000254589	8.16347E-05	0	8.97324E-05	0.000197316	0	0.000260096	0.000139645	0	0.000309466	0.000249826	0.00019981	0.000201094	0	0.000267835	0	0.000201464	8.79668E-05	0.000126667	0	0	0.000243169	4.99313E-05	0	0.000229266	0.000163272	0	0.000191418	0.011923527
2.4.2.28	0.040646268	0.039739216	0	0.047864303	0	0.036018274	0	0.050079553	0.060416927	0.046197789	0.080390415	0	0.033703162	0.054634335	0.942810757	0	0	0.021498803	0.055210696	0.11257484	0.091303566	0.023702934	0	0.047457762	0	0.442475889	0.281275872	0	0	0.048882864	0	0	0.155813773	0.062092054	0.142650131	0.026649464	0.061038665	0.025916473	0.011206767	0	0.03276205	0.059505397	0	0.058093667	0.061406141	0	0.184055424	0.19200707	0.115752717
2.4.2.29	0.988128336	0.997172715	0.960660582	0.629922164	1.000622441	1.00674115	1.013249662	1.014264078	0.989611752	1.02176942	0.946831732	0.990682513	0.995084968	1.021946891	1.010511679	0.781215462	0.975596554	1.00540872	1.011293949	1.021700227	1.006750742	1.010467713	1.005035992	1.018152548	0.991490757	1.01396531	0.988854282	0.94956614	0.987665088	1.020302103	0.987599704	0.981737803	1.002533205	0.982221708	0.983053753	0.927553576	0.980305902	1.002005704	0.905605165	1.010268682	0.994927907	1.005495771	0.902545673	0.986661102	0.971520917	0.867730139	0.918697977	0.928086644	0.44018261
2.4.2.3	0.112499128	0	1.091087224	0.250537575	0	1.05326562	0.316532671	1.031079542	0	2.061554007	0.013974466	0.857564076	1.010521451	0.093123795	0	0.805063838	0	0.584343584	0.627997532	0.455556421	0.516764684	0	0	0.956806939	0.192678543	0.605477236	0.255470351	0.923283191	0	1.009197744	1.014165421	0.923277992	0.518420784	0.572226716	0.493962648	1.065887838	0	0.906588608	0.173012339	0.404364462	0.942000358	0.853601288	0.463021374	0.00664279	0.097901431	0.859535188	0.409638842	0.356692986	0.213129043
2.4.2.30	4.09561E-05	0	0	1.47544E-05	6.83225E-05	3.69959E-05	0	0	0	0	4.20913E-05	0	4.99134E-05	0	0	0	0	0	7.10476E-05	6.3669E-05	4.69923E-05	5.78061E-05	2.50537E-05	0	3.86539E-05	1.82907E-05	0	6.03018E-05	0	3.51041E-05	0	0	3.34698E-05	0	0	6.16196E-05	3.87934E-05	3.2379E-05	6.61664E-05	3.58971E-07	0	6.94046E-05	5.52433E-05	0	0	5.46399E-05	5.7956E-06	0	0
2.4.2.36	0.001951275	0	0.0015994	0.002565783	0	0.000173149	0	0	0	0.002253627	0.053093859	0	0.000153637	0	0.002752972	0.002837061	0.002412722	0.000177917	0	0.00224382	0	1.80682E-05	0	0.002884848	0.032577931	0.002378993	0.001718341	0.006370544	0	0.002425749	0.000630065	0.021253165	0.002342053	0.001611327	0.000402041	0.009757338	0	0.001439561	0	0	0	0	0	0	0.048388969	0	0	0	0.00171667
2.4.2.37	0	0	0	0	0	0	0	0	0	0	0	0	0	0	0	0	0	0	0	0	0	0	0	0	0	0	0	0	0	0	0	0	0	0	0	0	0	0	0	0	0	0	0	0	0	0	0	0	0
2.4.2.4	0.946782338	0.012798284	0	0.745022079	0	0.06406741	0	0.01183758	0.088722622	0	0.522755233	0.012444624	0.072812671	0.087069363	0	0	0.01166213	0.06313215	0.125034724	0.162221537	0.060983011	0.573622356	0.076476904	0	0.440517434	0	0.266629519	0.802687296	0	0	1.08754532	0.874890187	0.051395516	0.065226823	0.142028911	0.766924642	0.050784094	0	0.156547576	0.534971393	0	0.042260975	0.038989148	0.066231971	0.491214483	0.788410582	0.043435682	0.065462316	0.031903389
2.4.2.43	0.20831771	0	0.053959497	0	0.009064071	0.045087677	0	0.066437836	0.041787328	0.06805324	0	0.077704884	0.007528571	0.016507943	0	0.007187977	0	0.022010528	0.055658877	0	0.005216072	0.028587879	0.057515018	0	0.020416779	0.009729492	0.219010994	0.93704725	0	0.065660857	1.015822218	0.946293623	0.055459775	0	0	0.86635067	0	0.064670656	0.106483932	0.425342901	0	0.132154363	0.009735667	0	0	0.852128371	0.016798185	0.077758128	0.09585745
2.4.2.6	0.008731156	0.028483422	0.039877596	0.025036161	0.022974245	0.00902907	0.028444589	0	0.017222471	0.035925685	0.04861005	0.010058956	0	0.060612333	0	0.042468057	0.020965921	0.048307141	0	0	0.039207426	0.026227295	0	0	0	0.020435725	0	0.023145215	0.478543652	0.005428075	0.037331121	0	0.008090347	0	0	0.018744106	0.019537874	0	0	0	0	0	0.028934069	0.009552954	0.072020772	0.020985677	0	0.038539308	1.185180468
2.4.2.7	0.998592063	0.125234358	0.907901237	1.085671108	0.003804393	0	1.058155984	0.972892341	0.040019548	0.027193107	0.775775486	1.041106701	0.965844616	0.921649915	0.05391577	0.476050203	1.024792994	1.230299754	1.260739029	1.11287344	1.194184847	1.015039618	0.903838464	1.092532777	1.11632442	1.033215989	0.430064552	1.097208872	0.911224696	1.096462807	1.065340735	0.971276406	0.873415312	0.785125489	0.767449855	1.036322594	1.023061612	1.054481139	1.653950096	1.003079302	0.994595728	1.077426351	1.164379817	0.960032963	0.791942851	0.943882683	0.719585	0.60483349	1.130331097
2.4.2.8	0.151433244	0.961764056	1.001496635	0.98113131	1.055155569	0.940623466	0.938495544	0.955556939	1.06978323	1.088420933	0.592976378	0.964381344	0.959133965	0.930797582	1.038213467	1.032993057	0	1.571773721	1.504964638	1.583567912	1.466567974	0.963107688	0.037211165	0.996687769	0.949733304	1.076155222	0.796675027	1.055275642	0.882758738	1.064770822	1.055970584	1.088039373	0.816835341	0.959753641	0.838398968	0.989197562	0.99545172	2.084275842	1.002202021	0.935699291	0.91892557	0.926219607	0.83450836	2.047856468	0.631176468	0.963731129	0.962256976	0.97529254	1.182823118
2.4.2.9	1.921867236	1.063006707	1.799176655	1.721244092	0.943061427	0.956222466	1.013123549	1.91076232	1.096683486	1.042124807	1.736172608	1.083240527	1.109634497	0.96829962	2.107482108	0.986216873	0.821292773	1.981930065	1.959337278	1.802771695	1.989916496	2.026837064	0.931155972	0.976827886	2.187630899	1.57445461	1.243613707	0.995285959	2.043137221	0.904875501	1.083807772	1.052377249	1.110291494	0.882853664	1.089644196	0.855145591	0.969237502	1.08118819	1.760098854	1.48310514	2.101921253	1.931519719	1.684363467	0.976827602	1.709345145	0.9479443	1.21971437	1.226133794	2.28867458
2.4.99.-	1.060642096	0.790741924	0.246211387	0.363554844	1.075525785	0.557873728	0.791819796	0.916981429	0.413578427	1.915222473	0.887232008	1.24862622	1.231096625	0.838442602	0	1.266294995	0.74778559	1.025401026	0.965334897	0.984232208	1.064703542	1.079783357	0.990546524	0.975856123	0.74983106	0.570211085	0.434640401	0.600387809	0.214200476	0.986890592	0.082312103	0.502415877	0.657573801	0.694251351	0.623415563	0.657593874	0.939720048	0.257617917	0.341254133	0.199684292	0.980992187	1.719072637	0.297828156	0.017435648	0.917403458	0.54413243	0.488347968	0.538013055	0.589539757
2.4.99.1	0.000779809	0.000611281	0.051666638	0.000939209	0	0.000219278	0	0.001871385	0	0	0.001735814	0.000605938	0	0	0.001377245	0	0	0.000316441	0.001333887	0.001818706	2.90957E-05	0	0	0.000708147	0.00165855	0	0	0.001621004	0	0	0	0	0.000773914	0	0	0.001675751	0	0	0	0	0.001449612	0.044067564	0.001515785	0	0.001563976	0.001898167	0	0	0.000841622
2.4.99.12	0.899272119	1.068397899	0.926467025	0.145843025	0.922229862	1.07993541	0.248364547	0.037478551	0.032290902	0.051624823	0.750534619	0.92818576	0.921508883	0.011922915	1.059206353	0.095601193	1.013263092	0.132400354	0.021761637	0.006507452	0	0.078945053	0.065283025	0.058592167	0.077363407	0.508553686	0.228490309	0.96576499	0	0.091163922	1.044499985	0.984741628	0	0	0.092260756	0.914701464	0	0	0.958716776	0.511649923	0	0.928436066	0.038548821	0.062542991	0.80550067	1.038925705	0.022720136	0.028826472	0.032042825
2.5.1.-	2.682843511	2.884891731	1.043921672	0.476874288	0.920876905	0.571184223	0.228914967	0	0.001501983	0.231522316	2.836238684	0.245608498	0	0.000520465	0	0.112005999	0.972006097	0.231615573	0.586135504	0.371437769	0.595774278	0.092006325	0.187295154	0	1.536017734	0.274167122	1.443776643	1.666803955	1.00813001	0	2.254759772	1.763702138	0.138974911	0.028429352	0.242849826	2.062514959	0	0	0.307266191	1.043527397	0.141466707	0.14667152	0.016574453	0.194884347	2.724990802	2.044820557	0.609741986	0.49951704	0.912314668
2.5.1.1	3.353175133	2.132236631	2.004888039	1.63462198	5.005818536	2.697475742	2.58664302	5.053123883	2.663337731	4.774543434	2.538561247	3.490450899	3.491350803	0.885962621	3.059430636	2.067895505	1.786167095	3.347588985	3.459169596	3.524534737	3.410373447	0.107896904	1.780921474	2.150683362	2.551887787	2.724160121	2.373783793	1.835704953	2.116908222	1.950949829	2.038935859	1.911953067	3.451611027	3.398426295	3.313669892	1.853453937	3.952316135	2.813300953	2.550027122	1.683702175	1.973054847	1.824500987	2.439707156	0.158637209	2.725881358	1.795081144	2.157071935	2.192307166	3.333746312
2.5.1.15	1.18242668	1.546712488	1.226896154	0.985053631	1.089375646	0.911996	0	0.000937419	0.931423652	0.044855732	1.022764157	0.986155064	0.916445713	0.651582253	0.956409802	0.831813506	0.9191047	0.840092536	0.8360428	0.7574594	0.913392973	0.091958791	0	1.069090051	1.662194386	1.020917286	0.521600707	1.148067004	0.523827002	0	0.914729954	1.347946193	0.294381373	0.277303555	0.277562834	1.030873565	0.101653495	1.004704947	0.847599222	1.919303967	0	0.933838211	0.016275711	0.023000975	0.871096409	1.362005495	1.006814777	0.842567343	0.644066232
2.5.1.16	2.264881413	0	0.020724131	1.036755205	0	0.035012618	0.249393506	0.108531411	0	0	1.608501183	0	0.066949895	0.105821282	0.120949439	0.536910894	0.054844456	0.717347356	0.769037335	0.624397441	0.562237612	0.980646845	1.035006651	0	0.360207228	0.08512925	0.149049851	0.904108749	0.02457183	1.049884644	1.437237362	0.895995847	0.587095502	0.482917331	0.481749497	1.007533571	0.921380122	0.061312263	0.218571705	0.521243348	0.006504237	0.017620559	0.359761272	0.117147669	1.569821945	0.882555515	0.402830136	0.5114835	0.129749844
2.5.1.17	1.913291223	0.853732452	0.008282227	0	0	0.974253272	0.119243961	0	1.024427119	1.053648776	1.718859342	0	0	0.152530665	0	1.026191847	0.145041611	1.318896594	1.329292508	1.309987396	1.151634781	0.898675836	1.017479497	0.523883721	0.544893814	0.990845981	1.104141534	1.589277434	0.106232979	0	0.136442009	2.280366712	0.412391528	0.393073618	0.418552145	1.58333527	0.949932817	0.145301601	1.519436477	1.350380768	0	0.270064945	0.39371755	0	1.747515899	1.649859029	0.886033652	0.767186317	0.185630932
2.5.1.18	7.712987277	7.95918629	1.130800218	0.045121399	0.258813727	0.020156663	0.663461464	0	0	0	9.243007701	0.061816007	0.379474709	0	0.02830223	0	0.038827425	0.536286654	0.28720434	0	0.101788268	0.429387335	0.034993484	0	0	0	0.857505973	2.184051938	0	0.410205829	1.697029105	0.97101119	0	0.288623713	0	2.200300418	0	0.896480999	0.259661496	0.539410365	0.081533347	1.49051456	0.493852889	1.279385647	9.506282043	2.967462354	0.922525367	1.600795769	0
2.5.1.19	1.033070935	0.948541689	0.954916653	1.001727163	0.982281192	1.038033089	0.509084794	0.9841277	0.950810729	0.993339579	1.459583537	1.022091488	1.012858552	1.057850323	1.985220102	0.976824096	0.917340145	1.126442801	1.049315517	1.123657521	1.122339388	0.960113754	0.954873173	0.964976262	1.03204075	0.549605605	0.967019796	1.044321273	0.931158321	0.95133278	0.955564972	0.973826427	1.037262821	0.987184527	1.054591398	0.996558173	0.956506016	1.01116193	1.041415602	0.512257392	0.034489713	1.056744237	0.906086461	0.995110461	1.452835959	0.951420022	1.050548538	1.073829758	0.378903418
2.5.1.2	0.006716893	0	0.00693053	0	0.001252819	0	0.012274585	0	0	0.012775456	0.193790366	0	0.005856591	0	0.00724491	0	0	0.189566152	0.185207752	0.20475368	0.181366426	0.003659818	0.007225717	0	0.006806712	0	0	0	0.004741805	0.005613759	0	0	0.006090371	0	0.01050915	0	0.008761918	0	0	0	0.007980362	0	0.01224157	0	0.194237524	0	0.005410803	0.005259115	0.000464386
2.5.1.21	0	0.004613373	0	0.004339925	0.968810149	0	0.002711407	0	0.030107294	0	0.506754457	0	0	0	0.033252091	0	0	0.011294375	0.002611714	0.034382557	0.012910221	0	0.019560348	0.03358707	0.025710093	0.009586903	0.0304228	0.027789003	0.034386606	0.023744331	0.026393324	0	0	0.00381203	0.01486867	0	0	0	0	0.037226259	0	0	0.001638938	0.009804949	0.528787585	2.11635E-06	0	0.014495049	0.047546748
2.5.1.22	0	0	0	0	0	0	0	0	0	0	0	0	0	0	0	0	0	0	0	0	0	0	0	0	0	0	0	0	0	0	0	0	0	0	0	0	0	0	0	0	0	0	0	0	0	0	0	0	0
2.5.1.26	0	0.014000284	0.017012054	0.009300743	0.016290347	0.000985946	0.032806532	0	0.036128493	0.001977083	0.16351417	0	0.027813722	0	0.008965338	0.424481759	0.009899829	0.046295711	0.053733704	0.041453918	0.042708238	0.02775169	0	0.025711309	0.010700385	0.001786382	0	0	0.002643417	0.988513457	0	0.029471446	0.378833269	0.435955308	0.408767636	0.025412999	0.006273252	0.035631912	0	0	0.006062519	0	0.017776262	0	0.193890483	0.008071004	0.125973666	0.091006792	0.052058335
2.5.1.3	1.119476285	0.933869274	0.880659149	0.124721839	2.014259934	1.04328256	0.890296857	1.890938703	1.999165995	1.062714107	1.395087719	2.331638962	2.222495668	0	1.097091277	0.982137434	1.97878438	1.30884188	1.43209901	1.373364608	1.450023491	0.061253245	1.050890092	2.006219169	1.039179589	0.988188063	1.770981075	0.850029389	0.647287067	0.108749033	0.986253976	0.916551999	1.556955303	1.634816253	1.522343604	0.830717174	1.07549448	1.963936167	1.592395045	1.068952635	0	0.920657849	0.379800015	1.011116199	1.317450195	1.128096601	1.197183271	1.230246339	0.639987532
2.5.1.30	0.815171896	0	0.082540025	0.979534997	0.109350456	0.104245345	0.928074025	0	0.548464647	0	0.436514312	0	0.028433073	0.111425322	0	0.184291458	0.068753316	0.62167721	0.705124459	0.730246601	0.656303191	0	0.104734356	0.440812048	1.476809483	0.583525907	0.143113321	0.046375447	0.879487588	0	0	0.107896012	0.589743734	0.641558594	0.610591613	0	0.064980047	0.281193881	0.511488473	0.607086118	1.098596715	0.012701781	0.098658124	0	0.440737965	0.043033057	0.262920723	0.202387613	0.70909449
2.5.1.31	1.048048054	1.041607604	0.987099643	1.398965324	1.02872059	0.998388462	0.956705817	0.993034391	1.517946166	0.992908979	0.971721679	1.017113547	0.97001091	1.033137394	1.014249383	0.964552146	0.951268887	1.682553565	1.72132372	1.76229894	1.728849117	0.996931738	0.950372847	0.448262709	1.855568112	1.017657952	0.996518026	0.991060619	0.979135816	1.027301642	1.006760349	1.005466103	1.038186283	0.987868767	1.037858391	0.949117242	1.039206174	0.963379126	0.950594087	0.990377316	0.977797444	0.844902502	0.995154854	1.03310954	0.962337061	1.024223882	1.055345748	1.113486461	1.057106717
2.5.1.32	0.756421737	0.05078543	0.072293936	0	0.969882736	0.016911765	0.078223388	0.016645649	0	0.080806637	1.43997398	0.075604617	0	0.0552766	0	0	0.07644846	0	0	0	0	0	0.071453017	0	0.037286103	0	1.000435296	0	0.057864468	0.080337479	0	0.081091844	0.165993729	0.187979706	0.176002634	0	0.002410887	0.007886318	0.086983512	0	0	0	0	0.024903536	1.483962601	0.065515649	0.207006387	0.189641993	0.192431889
2.5.1.43	0	0	0	0	0	0	0	0	0	0	0	0	0	0	0	0	0	0	0	0	0	0	0	0	0	0	0	0	0	0	0	0	0	0	0	0	0	0	0	0	0	0	0	0	0	0	0	0	0
2.5.1.44	0.005433336	0.014653402	0	0.014943306	0.014326162	0.008010072	0.002426974	0	0.005866596	0.008456846	0.046286318	0.004134611	0.001030934	0.016023739	0.00131335	0	0	0	0	0	0.004080227	0	0	0	0.013353864	0.009613882	0.007825366	0.01976648	0	0.007670608	0.008648293	0.023964584	0	0.007458809	0.015829466	0.009929762	0	0	0.007460132	0	0.010181901	0	0.002643667	0	0.058658323	0.141320201	0.083018126	0.096583152	0.037579691
2.5.1.46	0.005386463	0	0.005119655	0.005487129	0	0.008327784	0	0.006049848	0.000482853	0.005793399	0.009248591	0.006071694	0	0.008917223	0	0.000844147	0	0	0	0.006514098	0	0	0.006577797	0.000755359	0.008105353	0	0.001501755	0	0	0.000193795	0	0	0.007590049	0	0.007569972	0	0	0.007286702	0	0.008223052	0	0.0003349	0.001222222	0	0.003108974	0	0	0.005704543	0.02033389
2.5.1.47	3.254216958	2.10275881	0.827586814	1.070905615	1.984638627	0.328453426	0.870259253	0.934943605	1.04270584	1.997803965	2.166894707	1.945099934	1.859203987	0	0.157161257	1.230512842	1.080419789	2.152937507	2.169739594	2.043219896	2.138838261	1.117813705	1.945225669	1.343875926	1.258321977	0.978348052	1.545429529	2.479123158	1.904776117	0.914613807	2.483899755	1.812552473	1.77801766	1.780595432	1.872711055	2.436989934	1.971378389	0.54781543	1.717163599	1.439945823	0.910308801	0.929108214	1.061491918	0.075890362	1.965732792	3.203886851	1.375944773	1.196084771	1.108831959
2.5.1.48	0.475308565	0	1.045890262	0.90075434	0.101042147	0.068503491	0.109858673	0	0.089870046	0	0.476779862	0	0	0.970500817	0	0.263757834	0.353001773	0.679135569	0.637136002	0.647389807	0.660607976	0	0.914764378	0.415103176	0.621532325	0	0.553578238	0.929598809	0.118634238	0.087114496	1.16220941	0.969314355	0.07560254	0.089454897	0.049081665	0.863243985	0.073671159	0.073274441	0.64404176	1.102921338	0	0.861845533	0.366359882	0.025717202	0.599766327	0.870070337	0.391128389	0.518279357	0.177693612
2.5.1.49	2.474051603	0.851977177	0.77074801	0.730596006	1.955467856	0.625830698	0.450280944	2.165312918	1.818463028	2.111855306	1.370105876	1.973229527	1.901019541	1.930673884	1.902638326	2.306877174	0.846895448	1.136645852	1.465507671	1.486184258	1.45615847	2.142709339	1.891413003	2.687940764	0.669778093	0.200288707	0.644759487	0.282063397	0.031303047	1.102908894	0	0	2.32594487	2.068690133	2.051382098	0	1.97824022	0	0	0.538716218	0	0.024217338	1.260187438	0	1.100250759	0.212228091	1.524208803	1.591900102	0.251143987
2.5.1.54	2.322430665	2.069421067	1.894315338	0.941206398	0.901607889	0.558733679	1.162005847	0.937766678	2.476623414	3.186653775	1.721096856	1.065347213	1.137425817	1.805194968	0	2.197709003	1.133435327	1.424521872	1.709685199	1.456281139	1.539023735	2.925946449	0.844200019	1.631185897	1.08560758	0.624939112	1.516873742	2.531285691	0.94606602	1.089427519	2.110821764	2.941742528	1.145140979	1.431967618	1.315432457	2.691285335	2.815466655	1.035216673	1.549968139	1.46044181	0	1.076135057	1.616951405	1.077428632	1.842896577	2.606949449	1.798930357	1.770975962	0.284881485
2.5.1.55	1.028079369	1.033905916	1.077878277	0.221655266	0.970699239	1.00949219	0.212656879	0.098283808	0.103241175	0.026930848	1.218689481	1.089800613	0.979630993	0.038437762	1.017145844	0.062930328	0.886239133	0.12672463	0.122837836	0	0.058113084	0	0.00735682	0	0.098699876	0.533181133	0.155321765	0.827892087	0.077337268	0	1.082602048	0.900568574	0.064551034	0	0	0.911122557	0	0	1.111036111	0.46214567	0.083414397	0.939622774	0	0.094816032	1.189392302	1.078469351	0.264532636	0.211473451	0.052255816
2.5.1.56	0.093717211	0.148315564	0.126008556	0.06268814	0	0.051094486	0.044432508	0	0.079370653	0	0.048637786	1.164089394	1.166271556	0	1.00788188	0.137082886	1.633820888	1.055026223	1.016532931	0.969440982	1.020721059	0.044216644	0	0.011558752	0.057936047	0	1.003545718	0.125885826	0.115785418	0.982702426	0	0.196505925	0.195901868	0.292650469	0.209605225	0.053507693	0	0.083138807	0.372206694	0.185508276	0.037669277	0.015289496	0.00057825	0.044890106	0.10781143	0	0.199746963	0.312302641	0.133262603
2.5.1.6	0.973517459	1.08005905	1.032075182	1.034020267	1.039562911	1.027939757	1.014871502	1.002209372	0.974859735	1.036892575	1.041400617	1.003695401	0.986725941	1.021441377	0.996594354	1.176565155	0.981510894	1.269248235	1.221020296	1.243779491	1.244258524	1.031476311	1.033771694	0.987359191	1.000909123	0.963736641	1.476102322	1.036281534	1.016471857	1.023078387	1.005456323	1.089469026	1.230740752	1.179991869	1.180862024	0.996964364	1.00417626	1.021152166	1.150284521	1.018311163	0.983027485	0.968219768	1.280685769	1.02671195	1.053858897	0.982748713	1.176518987	1.161374424	1.008468513
2.5.1.60	0	0	0	0	0	0	0	0	0	0	0	0	0	0	0	0	0	0	0	0	0	0	0	0	0	0	0	0	0	0	0	0	0	0	0	0	0	0	0	0	0	0	0	0	0	0	0	0	0
2.5.1.61	1.008733279	0.909591201	1.092252287	0.45746718	1.040892945	0.071051471	0.329296299	0.032426791	1.474114958	1.019552015	0.876180843	0.095656101	0	0	1.056399321	0.83644028	1.050867364	0.896893062	0.986216816	0.823658223	0.814467514	0.105061163	0.909196497	0.568489235	0.881846571	0.590575746	0.809821969	0.978561726	0	0	1.022788327	0.996707952	0.464350687	0.342450957	0.404125447	0.852155312	0	0.067203569	1.102739534	0.597392041	0	0.160711435	0.376864298	0	0.969712661	0.896811338	0.699105269	0.639656954	0.253219989
2.5.1.62	9.1094E-05	0.000254833	0.000146219	0	1.9644E-05	0	0	0.000152209	0	0.000221159	0.008601819	0.000163821	0	0	0	0.000231923	0.000114855	0.000276436	0	0	0.000134574	0	0	5.3594E-05	2.82363E-06	0	0	0	0.000349918	0	0.000254075	0	9.70321E-07	0	0	0.0001981	0.000300178	0.000112148	0.000322974	0.00028912	0	0.000370049	0	0	0.008235757	0	0.000190514	0.00035864	0.000275793
2.5.1.66	0	0	0	0	0	0	0	0	0	0	0	0	0	0	0	0	0	0	0	0	0	0	0	0	0	0	0	0	0	0	0	0	0	0	0	0	0	0	0	0	0	0	0	0	0	0	0	0	0
2.5.1.68	0.007634984	0.00114723	0	0.53714944	0.010639197	0.003957481	0.009241075	0	0	0.019715121	0.039578622	0	0	0	0	0.001829037	0.019644254	0.020565949	0.005355096	0.017657888	0.010882233	0	0.013861844	0	0.258375033	0.006140893	0.000149138	0.001767828	0	0	0.004444936	0	0.015343936	0.011688162	0.01653846	0.014262532	0.006302149	0	0.01368168	0.001297776	0.009746215	0.003592557	0	0	0.030518967	0.001826578	0.004445505	0	0
2.5.1.7	1.469214877	1.058697611	1.041389176	1.089159818	1.085674596	0.983468584	1.017616727	1.922676568	0.924777655	2.074229425	1.557185787	0.968762739	1.057847777	1.013972654	0.914657134	1.454459928	0.984144938	2.008286423	1.869309202	1.897477639	1.893972052	1.083887485	0.947478257	1.058614415	1.056336556	1.444096114	1.064981715	0.992398969	1.863273455	0.969069868	1.027898615	0.938103362	1.091179838	1.011109261	0.966602266	0.972225738	1.435596904	0.946425381	1.001578145	0.919546943	1.926528743	1.04045033	1.090971508	1.036988426	1.504437378	1.070516879	1.142908371	1.275350068	1.179819856
2.5.1.72	0.917386975	1.090522315	0.018370937	0.185888164	1.022988122	1.004489937	0.171780518	1.01915235	0.965296537	0.048813913	0.804417996	1.040946535	0.943673918	0.343556184	1.097859399	0.714032999	0.079456203	0.794790317	0.851489053	0.823499526	0.914786198	0.95098041	1.052571596	1.087720892	0.530541051	0	0.557589584	0.907158691	0	0.046796227	1.054797627	0.960579675	0.824029092	0.725012145	0.856656587	0.774139882	0	0.033911877	0.742848068	0.417478413	0.050534011	0.09054241	0.483584145	0	0.833250239	0.890428802	0.557220814	0.680255214	0.093563862
2.5.1.73	0	0	0	0	0	0	0	0	0	0	0	0	0	0	0	0	0	0	0	0	0	0	0	0	0	0	0	0	0	0	0	0	0	0	0	0	0	0	0	0	0	0	0	0	0	0	0	0	0
2.5.1.74	0.134617845	0	1.094711131	0.83537308	1.038892664	0.579407611	0.478638722	0.033949746	0.080002571	0.06111985	0.094860197	1.284794206	1.242291643	1.001320172	0.966560409	0	0.101408157	0.125895481	0.213869048	0.133775531	0.211657541	0	0	0.082905577	0.916004677	0.415257623	0.793938625	0.881838724	0.493419091	0.089224284	0.184993328	0.924855541	0	0.084009154	0	0.760577254	0	0	0.785607274	1.081793319	0	0.926807546	0	0	0.003800272	0.927834165	0.042031687	0.000970232	0.640272484
2.5.1.75	0.773650906	1.018088167	0.960559523	1.056402946	0.997733194	0.980748786	0.808663312	1.047791995	1.044357482	1.051241793	0.892942448	2.018220142	1.996222498	1.017477341	1.018649842	0.964287464	1.015390745	1.017566759	1.003950523	0.998376496	1.027302573	1.066044187	0.934643824	0.93557384	0.962325569	1.018069982	1.023691481	0.909910558	1.017188443	0.971615918	1.019884026	1.055228675	0.952646268	1.02952316	0.938512327	0.933714567	0.966928089	0.960487512	0.933814939	0.991719738	0.936567505	0.926390043	0.83129823	1.03234687	0.913407668	1.033646005	0.991383681	0.984850505	1.019493236
2.5.1.77	0	0	8.1753E-05	0	0.00010925	0.000352988	0	0	8.08271E-05	0	0.017670352	0.00062184	0	0.000211846	0	0	0.000167387	0.000365518	0	0	0	0	0	0	0	0.000101348	0	0	0	0	0	0.000281769	0	0.000174353	0.000780942	0.000490255	0.000644312	0	0	0	0	0	0	0.000414202	0.016400171	0	0.000615843	0	0
2.5.1.78	1.032004241	0.968684248	0.94736024	0.36222722	0.999881921	1.006890569	0.713365864	0.067136939	0.953178243	0	1.162230809	0.938220084	1.080486972	0.034807423	1.082339936	0.323580642	0.969165967	0.847704893	0.880686995	0.888635783	0.836768432	0	0	0.995640228	0.880371499	0.542225773	0.558155985	1.087102499	0.112523907	0.023948765	1.20864078	1.001624558	0.714946823	0.644981163	0.623351751	0.965205078	0.51144136	0	0.946192991	0.740973302	0.086308192	0.968077152	0.331894365	1.088586756	1.024665212	1.139921809	0.765128975	0.853809863	0.479239346
2.5.1.82	0	0	0	0	0	0	0	0	0	0	0	0	0	0	0	0	0	0	0	0	0	0	0	0	0	0	0	0	0	0	0	0	0	0	0	0	0	0	0	0	0	0	0	0	0	0	0	0	0
2.5.1.84	0	0	0.000796606	0	0	4.13923E-05	0.00078699	0.000348216	0.000331521	0.000151276	0.016255788	0.000288746	0	0.000424503	0	0.000226849	0	0.000478029	1.37143E-05	0.000642093	0.000174386	0	0.000451352	0	0.000650078	0.000169348	0	0.000244218	0.000657955	0.000338508	0	0.000769248	0.000752679	0	0.000580274	0	0	0	0.000589186	0.000563325	0.000359322	0	0.000708683	0	0.017107211	0.000411059	0	0	0.000365646
2.5.1.86	0	0	0	0	0	0	0	0	0	0	0	0	0	0	0	0	0	0	0	0	0	0	0	0	0	0	0	0	0	0	0	0	0	0	0	0	0	0	0	0	0	0	0	0	0	0	0	0	0
2.5.1.9	1.06463654	1.114459879	0.993904254	0.457826531	0.957181155	0.941364731	0.906119667	0	0.943451005	0.068493229	1.010181123	0.93689766	1.038088633	0.024865367	0.92809205	0.480598744	0.941994174	0.941661722	0.825830229	0.946692912	0.983150336	0.046227553	0	0.966931043	0.99024452	0.547055133	0.429839358	1.033604062	0.041845825	0.057818632	1.001398882	0.915639541	0.657763351	0.684598498	0.747424381	1.022196881	0.421278641	0	0.94480036	0.767319139	0.073988141	0.985609133	0.482713838	0.918537723	1.100022203	1.029774973	0.704230845	0.603944589	0.438881313
2.5.1.90	1.019234657	0.915084333	1.049591273	0.255285288	1.018863629	1.098182801	0.143844204	0.084724395	0	0.019523101	1.043900075	1.016726668	0.904099164	0	1.072253168	0.073989974	1.079387203	0.148802962	0.022423389	0.16052673	0.066176713	0	0.008901205	0.063770375	0	0	0.456463631	0.901101396	0.058187564	0	0.920531525	0.875262513	0	0	0.047960736	0.982922431	0.002937337	0	0.152013658	0.411788797	0	0.904210691	0	0	0.998722313	1.094303015	0.251814482	0.061301826	0.147608896
2.5.1.96	0	0	0.014884557	0.019495037	0.020293561	0.020346218	0.01138256	0.012901779	0	0.024539371	0.021497511	0	0	0	0	0.02429034	3.81889E-05	0	0.002161737	0	0.015188998	0	0.013953793	0.01750032	0	0.014402215	0.259701706	0.006466775	0.0813283	0	0.004580663	0.00626843	0.006940377	0	0	0.000733279	0	0	0.019726019	0	0.018293639	0.003432256	0	0.021116614	0	0.014025312	0.008101292	0	0.011127542
2.6.-.-	0.026569408	0	0.793936025	0.891703097	0	0	0.166233026	0	0.939414881	0.01995041	0.129115862	0.022287032	0.048238878	0.976411449	0.941730503	0.322070591	0	0.352137426	0.396651642	0.296369989	0.399058869	0.558917842	0.067540901	0.549315459	0.803860375	0	0.464858771	0.098991189	0.02630511	0	0	0	0.795931999	0.80186099	0.846143087	0.073822632	0.062323587	0.064335323	0.023884583	0	0.005118044	0.882713217	0.110889189	0.033971562	0.034455585	0.014685114	0.510787226	0.536487184	0.031389027
2.6.1.-	4.409739247	2.222842232	0.942502116	1.019227189	6.009565308	0.924660646	0.510765138	0.754239695	2.382653532	4.13212755	4.853070575	3.078596391	3.28716031	3.635568627	3.123540442	2.607052225	2.106906383	3.535297902	3.300691633	3.716779641	3.629872575	4.76410059	5.806250668	3.539632125	2.100290239	3.364182526	1.379600997	4.093667421	3.193918545	2.177530358	4.764429463	3.772061879	1.513648749	1.650207663	1.655941276	3.644755967	1.774423431	1.973900002	3.593147513	2.483299583	2.006583421	1.663143084	2.717935357	1.753751237	5.251239078	5.58087424	3.437861872	3.541501436	2.963857302
2.6.1.1	0.785768352	0.7664587	0.880618326	0.254604861	1.009915742	0.453738807	0.681270703	3.064039911	1.352394225	0	0.226041733	2.038833978	2.166640685	1.162847207	3.862635182	2.079355069	0.817481121	1.97185982	2.095665426	2.115388897	1.97167524	1.045565432	0.020639947	1.095291269	0.141205732	0	0.591832211	0.846092474	0.055690429	2.088506615	1.22136591	1.133549473	1.033654077	1.106188495	1.282834437	0.969258993	1.07715908	1.057543782	2.005595914	0.673694512	1.04802176	0.978044012	0.224797543	0.010931474	0.307342202	1.966872184	1.207770472	1.173574547	0.199788781
2.6.1.11	2.879281762	2.663326214	1.974980837	1.176408231	2.78245882	0.881811377	0	3.255863826	4.24547204	1.888779846	4.57103485	1.274878427	1.073126129	1.057494406	0.963280515	2.25532621	1.402554537	2.041633088	2.263253348	2.057825015	2.229646505	3.223093749	2.832821824	2.790351074	1.482713486	1.044103612	2.454734057	1.96507444	0	0.137771676	1.820172796	2.325533234	2.894742074	2.66394222	2.529117421	1.879862159	2.184268694	0	0.332240755	1.000678804	0	0.410326321	0.811238823	0.017585661	4.545713046	3.19629461	1.957617583	2.030128798	0.715353559
2.6.1.13	0.051313715	0	0	0.015905668	0.04991346	0	0	0.00596142	0	0	0.130100947	0.179595693	0.178353253	0.020756418	0	0.040452115	0.008647761	0.055569625	0.065762697	0.101768249	0.017255337	0	0	0.033860646	0.044767572	0	0	0.039665916	0.061768921	0.044939157	0	0.050289466	0.012555425	0	0	0	0	0	0	0.026804913	0.011843475	0.022059954	0	0	0.224477263	0.152964471	0.186967257	0.135266227	0.082460203
2.6.1.16	0.914619397	1.076230048	0.94333881	1.419772902	0.013148376	1.078388447	1.245212781	0.968761448	0.916185817	0.964410734	2.049088229	1.000096287	0.971442006	0.933117077	1.059364269	1.175767492	0.922333196	0.982276643	0.989051115	0.963447265	1.12210343	0.921106097	0.928840152	1.483420193	1.046328167	0.997679275	0.952765894	0.906003208	0.998225563	1.992640699	1.081552243	0.948850119	1.225065012	1.135665635	1.197459811	1.00998183	0.940112668	0.987223159	0.941109405	0.980758362	0.981938453	1.010344532	0.417147084	1.049490146	2.002504031	1.139126589	1.295826815	1.231961252	1.08841923
2.6.1.17	0.625953534	0.435964534	0	0	0	0.034983837	0.034331226	0	0	0.010142456	0.436138749	0.019654398	0	0	0	0	0.011531717	0.049378943	0.038403294	0	0	0	0	0.036047161	0.119743749	0	0.015252607	0	0.003328812	0.000707206	0.035694083	0.012530469	0.032559159	0	0.033352922	0	0	0.021012368	0	0.006701614	0.032445126	0	0.014033955	0.028604093	0.445570105	0.029295599	0.026801596	0.02209259	0
2.6.1.18	0.725325045	0.599976579	0	0	0.01104557	0	0.038241813	0.066020467	0	0.024817614	1.274525258	0	0.04469929	0	0.043765515	0	0	0.04762364	0.067828982	0	0.021265896	0	0	0	0.050366812	0.0339153	0	0.067083607	0.073358782	0.041918074	0	0.042203186	0.073163112	0	0	0.017278203	0.007158372	0.059233266	0.040913497	0.038760511	0.020518476	0	0	0	1.347754309	0.097547968	0.054336198	0.122377734	0.024259609
2.6.1.19	1.143342219	1.108781357	0	0.559649091	0.026232434	0	0.132751663	0.047599235	0.142652762	0.093875215	1.97319254	0.059120797	0	0.015384483	0	1.273280865	0.206334364	0.551978198	0.521784933	0.397268915	0.680517506	0.156242918	0	0	0.745775988	0.203284339	0.556302925	1.796251855	0	0	1.75145373	2.63026901	0.457631927	0.518266284	0.491730537	1.988800248	0	0	0.362440983	1.610644981	0	0.454328148	0.136552811	0.152163596	1.782655892	2.3581791	0.664071279	0.939181275	0.409097881
2.6.1.2	0	0	0	0	0	0	0	0	0	0	0	0	0	0	0	0	0	0	0	0	0	0	0	0	0	0	0	0	0	0	0	0	0	0	0	0	0	0	0	0	0	0	0	0	0	0	0	0	0
2.6.1.21	0.027602281	0	0	0.069119504	0	0	0	0	0.012685344	0	0.704828243	0.040554559	0	0.041714145	0	0.042434675	0.350513276	0.211384152	0.227195054	0.17501165	0.24614623	0.01405826	0.067303562	0.500593905	0	0.488269641	0	0.035086626	0.055892576	0.068765672	0.043298718	0.068425529	0.023561029	0.024230722	0.036867718	0.125109587	0	0	0	0	0.015369735	0	0.245820653	0.054835518	0.677536584	0.097177483	0.194380904	0.104766867	0.090129023
2.6.1.36	0	0	0	0.002259402	0	0.002816443	0.006548724	0.005492044	0	0.007156997	0.019773299	0	0	0.00098718	0	0	0	0.000303627	0.005767843	0.003424874	0.00357291	0.002699487	0	0.006638315	0.005706157	0	0.004677216	0.003222877	0	0	0.007247202	0.004440818	0	0	0	0.012660464	0	0.004637747	0	0.004176621	0.006921077	0	0	0.006560538	0.012260835	0.001769308	0.002140898	0.002107286	0
2.6.1.37	0	0.527579189	0	0	0	0.087198535	0.008438665	0.995418863	1.023613088	0.050030825	1.229448063	0.791688341	0.760236745	0.057939202	0.040846124	0.415528898	0.079638304	0.12769028	0.152648309	0.120615766	0.158784971	0	1.051841012	0.01587369	0.030247991	0.083358765	0.287545959	0.23994426	0.412686932	0	0.011017746	0.101430194	0.111104449	0.029684452	0.034087894	0.243943051	0	0	0.073287674	0.040990562	0	0.071648976	0.55121296	0.072465889	1.068735238	0.356881467	0.230260375	0.105386132	0.076859741
2.6.1.42	0.954837032	1.00726585	0.911702692	1.065860374	0.954132603	0.445951315	0.368005543	0.930490226	1.002557403	1.019779655	1.345497305	1.15366028	1.090879243	1.149272009	1.923790033	1.080004677	0.977483526	1.351714785	1.346635776	1.311682644	1.341446099	1.038054376	1.035194104	1.035757328	1.007287981	0.563055392	1.012896465	0.987827017	0.969505972	0.974806392	1.748560186	0.999554243	1.121068892	1.097414063	1.045196203	0.947595182	1.029968741	1.019633571	0.385405058	0.969445164	1.009804062	1.174823981	0.638108821	0.014041288	1.311899371	1.034687488	1.109239966	1.038328887	0.581702571
2.6.1.44	0.010099379	0	0.026475607	0.027473734	0.014624423	0.027831582	0.008975896	0	0	0.029066791	0.587895907	0	0	0	0	0	0.0250395	0.014989903	0	0	0.013021016	0.024322058	0	0	0	0.015144591	0.011260347	0	0	0.026080097	0	0	0.021942476	0	0.022063059	0	0.003786919	0	0.025712124	0	0.012307902	0.020276015	0	0.025247718	0.632678807	0	0.061962717	0.059331702	0
2.6.1.46	0.005683087	0	0	0.005131479	0	0	0	0	0	0	0.000241355	0	0.009334949	0.004356235	0.009388335	0.402111193	0	0	0.007546411	0.008445281	5.97861E-05	0.009317785	0.00230302	0	0.003050668	0	0.00932097	0	0	0.002265893	0	0.004845837	0.011347232	0	0.009267177	0.000447132	0	0.00197971	0	0	0	0	0	0	0.001445305	0.000395051	0.067864762	0.064785911	0.004143112
2.6.1.48	0.008317132	0.012874444	0.000786459	0	0.012126426	0.002604669	0	0	0	0	0	0.008516354	0	0	0	0.00821011	0.013728902	0.005456635	0	0	0.001220857	0	0	0.003363642	0.014668824	0	0.000329471	0.014688434	0	0.000173494	0.011533515	0.010157802	0	0	0	0	0	0	0.010264266	0	0.011849695	0	0.001485358	0	0	0.005081194	0	0.012289267	0.010367411
2.6.1.50	0.00095362	0	0.002118615	0.001094914	0.001660272	0.002594389	0.000193491	0.002186132	0.001848297	0.001981336	0	5.42289E-05	0	0	0.002777559	0.000150855	0	0.002503743	0.002247541	0.000705524	0.002874156	0.001888189	0.002530213	0	0.002731609	0	0	0.00579709	0.001701895	0.000833365	0.001680404	0	0	0	0.000629348	0.002754652	0.001046601	0.002327973	0	0	0	0.00116494	0.00273225	0	0.00248015	0	0.001741977	0.00097953	0.009718535
2.6.1.52	0.91189588	0.979091089	0.874992051	1.051470492	0.088805324	0.964426251	0.135651267	1.990608046	1.076558084	1.032137205	1.132482965	1.06859854	1.069243813	0.882160236	0	1.018080202	0.829288629	0.46763236	0.345457488	0.310603968	0.473915105	0.98653182	0.90653605	0.456131681	1.070357928	0.424301646	0.960858069	0.990941649	0	0.969560025	1.093851541	1.04533495	0.880656932	0.722668176	0.794375603	0.890980117	0.982075717	0	0.254880436	0.448964117	0	0.962313735	0.614989017	0.058130093	1.266314456	0.942189794	0.754114123	0.729106803	0.419211293
2.6.1.57	1.098915812	0.897319832	0.085241085	0	0	0.069812774	0.274283593	1.120518231	0.100055822	0	1.559756685	0.02726813	0.083894196	0	0.113854288	0.070393644	0.034535259	0	0.112165152	0	0.091073653	0	0	0.091901888	0.088510468	0	0.456777079	0.784423308	0	0.088717428	0.931989353	1.089262802	0.256030575	0.182667799	0.252398865	0.867377556	0	0	0.471203126	0.599170911	0.071181164	0.169370558	0.374791419	0.018252956	1.70525604	1.601055858	0.33628571	0.277205003	0.487705308
2.6.1.62	0.675455127	0.995585599	0.817591716	0.177222358	0.977360134	0.084624431	0.091819582	0	0.037010984	0.083308654	0.9211606	0.959920082	0.850603882	0.066036815	0.957037575	0.456994606	0.748107962	0.427133323	0.324528196	0.420229196	0.301670646	0	0	0.032897001	0.595079864	0.403247429	0.304925562	0.925187638	0.061816353	0.048111756	1.083280029	0.945000171	0	0	0	0.970939535	0.057250297	0	1.039724661	0.56662839	0	0.966881419	0	0	0.873487766	0.97565445	0.337282112	0.357540935	0.208738963
2.6.1.66	1.26992398	0.953860257	0.486298799	0	0.910407494	0	0.103651656	0	0.059640205	0.092752511	0.994889261	0	0	0.735830935	0	0.260866059	0.033209971	0.172874086	0	0	0.043035643	0.048787827	0.094362047	0.008499912	0.46969116	0.069247813	1.097325219	1.494893668	0.403831196	0	1.958434342	1.712712039	0.872819871	0.763574299	0.92442661	1.582140273	0.006779814	0	0.045335473	0.430500128	0	1.243679973	0	0.015725087	1.059388504	1.713471649	0.250486362	0.17880904	0.064779468
2.6.1.7	0.032522022	0.043689851	0.043404238	0	0	0.039171844	0	0.056325747	0	0	1.191207724	0.003487882	0.046304332	0.013988717	0	0	0	0	0.042979263	0	0.00951325	0.032401809	0	0	0.000366532	0.024886079	0.054503955	0	0.012238282	0	0.032090664	0	0.025691245	0	0.043249213	0.045267717	0.034168356	0	0	0	0	0	0	0	1.222057744	0.010039987	0.016850371	0	0.007658352
2.6.1.76	0.240037802	1.090798178	0.955985536	0	0.006591461	0.029711517	0.003067613	0.005222757	0.068039767	0.051990128	0.59011224	0.024363166	0	0.034438363	0.053298823	0.069600141	0	0.099455947	0	0	0.013698517	0.055227316	0.04438921	0.486726429	0.083824545	0	0.014571605	0.178348604	0	0	0.997392245	0	0	0.027891518	0.075605041	0.151724815	0.018744111	0	0.069055872	0.045497462	0	0.809607923	0	0.063656802	0.657316211	0.922768246	0.362317044	0.331962926	0.152529716
2.6.1.77	0	0.013367538	0.021547414	0	0	0.018474695	0	0	0	0.023387095	0.03114454	0.000949277	0.016873194	0	1.008056819	0	0	0.001147828	0	0	0.009668654	0	0	0.001389664	0	0	0	0.005524416	0	0.019478386	0	0.026399552	0	0	0	0	0.005634447	0.000225105	0	0.002149353	0	0	0.019996645	0.00994019	0.045892716	0	0.020333801	0	0.024580162
2.6.1.81	0.247935436	1.373021898	0	0	0.03501959	0.055449612	0	0.05586861	0.025530614	0.038561044	0.007985066	0	0.058096011	0	0	0	0.049921213	0.030922716	0	0	0.045440123	0	0.029741175	0.013375788	0	0	0.32275429	0.824535837	0.036245128	0	0.979910051	0.923260645	0	0	0.059577401	0.656587099	0	0	0.169434999	0.416544027	0	0.036407297	0	0.062717972	0.062606165	1.611062264	0.058952041	0	0
2.6.1.82	0.199893559	0	0.007705064	0	0.059354395	0	0	0.05917053	0.036945607	0.047342102	0	0.038698043	0	0	0.011293695	0.044137362	0.009314833	0.051512947	0.094384209	0.025331139	0.088721542	0.044085756	0	0	0.019485375	0.030570444	0.239943436	0.565409907	0	0.004193625	0	0.931648891	0.028827238	0	0	0.591025143	0.005343099	0	0.15704296	0.517481916	0.038222387	0.138347428	0	0	0.002536135	0.881072594	0	0.002162109	0.09844428
2.6.1.83	0.035983916	0.079227554	0.048532605	0.021251205	0.918800736	0	0	0.052158401	0.994691086	1.021176594	0.076136725	1.083773828	1.097447507	0.075442783	0.933619414	0.871581726	0	0.23198451	0.18011646	0.295216153	0.196996716	0.028552808	1.103099154	0.936599736	0	0.5810797	0	0	0.056952532	0.975763107	0.072376969	0.020830672	0.811499668	0.911723151	0.890938947	0.103156049	1.055764364	0	0	0.105100127	0	0	0.224368233	0	0	0	0.671389407	0.657499542	0.001804452
2.6.1.84	0.001867087	0.007983102	0	0	0	0.00155334	0.011039804	0	0	0.014125114	0.067723103	0.011939604	0.001433074	0	0	0	0	0.013962346	0.001573084	0	0.010789706	0	0.012388387	0.000584315	0.006648816	0.001990305	0.003509544	0.004995497	0.002754576	0	0.013799052	0	0.011251192	0.001544167	0.013486536	0.015850061	0	0.010672056	0.010210003	0.014178818	0.009755033	0	0	0	0.0679159	0	0.020877818	0.036403029	0
2.6.1.85	2.138272527	0.818113419	1.612551268	0.548508058	1.985601331	0.441893777	0.054787458	0.113364365	1.398870242	0.076759819	1.310663005	1.006135161	1.089068035	1.219566407	0.163408778	0.997933588	1.278727709	0.770700072	0.715974564	0.517545264	0.802948146	0.165349475	0.169472623	1.095160413	1.25524346	0.093896165	0.312745606	1.888563525	0.010360517	0.143355214	1.967138454	1.844302568	0.241095185	0.098948121	0.264785379	1.648791292	0.014973883	1.977694895	1.624327915	1.109359121	0.057278747	2.032700204	0	0	1.426683586	1.936939566	0.735221347	0.581636488	0.274819225
2.6.1.86	0.000304869	0.005449512	0.002109511	3.17519E-05	0	0.004651016	0.006050912	0.004386147	0.001344308	0.001562608	0.012874919	0.000701636	0.005568686	0.005287019	0.005726749	0	0	0.005669977	0.00030879	0	0.002148251	0.00576303	0.004291162	0.003277633	0	0	0.003150282	0.000619292	0	0	0.005297741	0.004290584	0	0.003387655	0	0.008520007	0	0	0.002618176	0	0.002951445	0.002254188	0.001527167	0.001475715	0.019879136	0	0.092417011	0.0977845	0
2.6.1.87	0.217567049	0	0	0.066818832	0	0	0.04334384	0	0	0.029777012	0.074169997	0.005899891	0	0.03999117	0	0.007064327	0	0	0.043507382	0.003415456	0.045471599	0.057909126	0	0	0.00467945	0.04163363	0.235683204	0.804940751	0.062329079	0.059254654	1.019225379	0.968993743	0	0	0.054949747	0.802553381	0.010430972	0	0.191365947	0.556116973	0	0.057846474	0	0	0.045388499	0.648123848	0	0.030756764	0
2.6.1.9	1.721680855	1.032070485	1.949125621	1.054031038	0.936811531	0	0.074774906	1.03869739	1.467772259	0.85943572	2.355555564	1.846623011	1.979022737	1.039774642	0.896143884	2.073175744	1.044600366	1.221908026	1.113660412	1.067268201	1.093552218	0.866835396	0.935199704	2.564268744	2.582516766	0	1.131013162	0.949907248	0.014477885	0.857289134	1.078888029	0.90316304	1.31529938	1.241209095	1.233890958	1.178094846	0.943764237	1.090859435	0.77048863	0.514189029	0	1.397858971	0.747474155	0.944966574	2.456044412	1.026222003	1.42994285	1.404125779	0.802151609
2.6.99.2	0.910050303	0.914216564	0	0	1.065789231	1.028841288	0	0	0.053127654	0.063314475	0.98442749	1.072420323	1.031938576	0	0	0	0.863165027	0	0.016505082	0.147125421	0.049294547	0	0	0	0	0.051298885	0.429102343	0.893669892	0.072485303	0.072070451	1.097547836	0.889121947	0	0	0	0.934846053	0.050600216	0.099266027	0.169862676	0.572033063	0	0.126220468	0.028263083	0	0.902685999	1.059845637	0.01973989	0.087327832	0.234307083
2.7.-.-	0.97049604	0.100840912	0.065459813	0	0.942492111	0.924676576	0.065048321	0	0	0.07913938	0.317228409	0.972435234	1.08953781	0.021394351	0.002412173	0	0	0.006800297	0	0.107237477	0	0	0	0.091247461	0.586568744	0.932070767	0.236716267	0.41071525	0.077690993	0	0	0.674037148	0.026051171	0	0	0.344212196	0	0	0.137947831	0.442607375	0	0.165346568	0	0.097395214	0.250998884	0	0.256720804	0.24717559	0.016483459
2.7.1.-	1.690477697	1.260113749	2.105947801	3.497331008	0	0.132745163	1.560619056	1.62956426	9.907402808	12.08006319	1.958577164	0.717891164	0.144008717	0	0	0.795530788	0.305321993	2.157820656	1.806906934	1.308709862	1.965824801	0.348595781	1.394856508	1.750741112	0.375880296	0.750293128	3.066013834	3.852226548	3.614269785	0.03991281	0.094207425	5.496669713	1.128768629	1.577221803	1.19622624	3.539156981	1.124316411	0.93464281	4.573770911	4.212274498	0.95681707	1.094240765	1.905413874	0.010752238	2.088906949	3.67324778	2.879724531	2.178490068	1.722891775
2.7.1.1	0	0	0	0	0.000960273	0	0	0	0.012710346	0.010357299	0	0.367931267	0.380209433	0	0.012444075	0.010832337	0.01515404	0.027953862	0.048650331	0.019625326	0.043818147	0.002530818	0.017590785	0	0	0	0.004767268	0.006544177	0.016067702	0.00482082	0.008780179	0.028886078	0.00417352	0	0	0.015275874	0.002544205	0.001754001	0	0.014993918	0.010230719	0	0	0	0.009278759	0	0.015050439	0	0
2.7.1.100	0	0	0	0.030644312	0	0	0.201040774	0	0.444555803	1.021144625	0.042296051	0	0	0.060636611	0.030363361	0.020351024	0.037933163	0.230226046	0.347312382	0.289217389	0.247555316	0	0.055162718	0	0.042496036	0	0	0.250637105	0.036711587	0.022104955	0.964655014	0.076301566	0.607664727	0.589694988	0.546707584	0.245046507	0.057387665	0.016518642	0.459873028	0.480088779	0	0	0.112522632	0.006437073	0	0.839413618	0.119149574	0.154473777	0
2.7.1.105	0	0.052975368	0	0	0.032482409	0	0.032328388	0	0.039634946	0	0.104755222	0.0017973	0.0523121	0.046128105	2.048361956	0.039196009	0	0	0	0	0.028459545	0.018185874	0.057304425	0	0	0	0	0.064518377	0	0	0.054288091	0	0	0	0	0.01825713	0	0.039257432	0	0	0.027784238	0	0.033479643	0	0.102859814	0	0	0.023753909	0.599646086
2.7.1.106	0.001503172	0.00422773	0	0.2768472	0	0.002528626	0.00160167	0	0.002075341	0.003583328	0	0.00413356	0	0	0.00288632	0.001935684	0.005723542	0	0	0	0	0	0	0.003808925	0.001816563	0.00580289	0	0.000938679	0.002827757	0	0	0.001166719	0	0	0.001345149	0	0	0	0.002524682	0	0.00196561	0	0.00577207	0.004761916	0	0	0	0	0.004882315
2.7.1.107	1.029039594	0.90040425	1.040438685	0	0.091486977	0	0.534924305	1.018685466	0	0.061781267	0.856243955	0.867450585	0.717358483	0	1.022069009	0.332238014	1.029675305	0.806899977	0.742793026	0.703864487	0.756356748	1.0824289	0.021778711	0.518949986	0	0.436805232	0.78675378	0.918930872	0.933434153	0.012541061	1.113848598	1.132532797	0.381034864	0.404728946	0.428639228	0.906075201	0	0.977234715	0.40105704	0.574129761	0.942603391	0.929614439	0.739376675	0.938232419	0.8757936	1.002905658	0.551801922	0.482744119	0.419990529
2.7.1.11	0.656815204	0	0.965672137	1.155306345	2.749671693	2.193503654	1.725466255	0.86599079	2.245845992	1.897293681	0.483414509	2.479248237	2.360898564	0	0.126302128	3.92740596	0.104127429	2.017178555	2.068491788	2.061056998	2.09776149	1.517404595	5.938694774	2.791993845	0.754838868	1.156330541	1.172068559	1.564078322	0.729792899	2.05088737	1.402340031	2.063730722	2.463032029	2.47898203	2.446940219	1.810032514	3.565767812	2.012775585	0.938636912	1.335167568	0.785578885	0.861471358	2.130266063	1.130109628	0.576138047	2.239513931	2.476612229	2.679157844	0.625666529
2.7.1.113	0	0.09335346	0.033569634	0	0	0.0484973	0.059433347	0.06385559	0.033521261	0	0.591322733	0.090868249	0	0	0	0.013529935	0	0.144896285	0.176937504	0.16277548	0.26171253	0	0.055806086	0.03102827	0.07499384	0.419145146	0	0	1.735986693	0.019487828	0.083949058	0.092221036	0	0.036387055	0.053851088	0	0	0	0.017748015	0.026461719	0.007003946	0.073941894	0.003578477	0	0.472438785	0	0	0	1.544374505
2.7.1.12	0.880679674	0.566884755	0.999366697	0.233634993	0.108340313	0	0.127784535	0.129236207	0	1.019115395	1.188986147	0.126133814	0.083006083	0.572048099	0	0.110468215	0	0.143811272	0.072853215	0.167576202	0.037172363	0	0	0	0.84557748	0.536251633	0.275034429	1.161078552	1.071618061	0	1.233131306	1.547205212	0.016145007	0.087641125	0	1.342503142	0.052665831	0	0.160690313	1.033429067	0	0.237732574	0	0.078708744	1.133761469	1.304559565	0.330625766	0.315302525	0.662931741
2.7.1.13	0	0	0	0.002648104	0.010419234	0.004649005	0	0	0	0.011857738	0.006587528	0	0	0	0	0.003458232	0.000281571	0.007316773	0	0	0.005724928	0	0	0	0	0.009546349	0.011190525	0.003062714	0	0.001969532	0.004090996	0	0.000294624	0	0	0.003389114	0.001205481	0	0.010724685	0	0	0.001939881	0	0.007339012	0.004203943	0.001836029	0.005598381	0.001744907	0.02212302
2.7.1.130	0.819282802	1.094815264	1.050153363	0.078267847	1.055290987	0.471329958	0.193100535	0.083654617	0.021627479	0	0.931512048	0.891488986	1.036873903	0	0.982608693	0	1.01721839	0	0.084180602	0.055894597	0	0.060561924	0	0.063258437	0	0.60696907	0.14830514	0.94219334	0.093797697	0	0.928620758	0.941878294	0	0.043943797	0.04326118	0.991685103	0.089756058	0	0.956553095	0.418321622	0.094353912	0.931028447	0.016393576	0	0.788584336	0.797062796	0.086370993	0.038382557	0.149564351
2.7.1.144	0.27835562	0.095847358	0	0.18388342	0.024618138	0.02325218	0.733121117	0	2.872105856	1.092431128	0.45457459	0.044902934	0.115138707	0.038861624	0	0.908499605	0.031234532	0.390038504	0.277132867	0.420575278	0.380947999	1.448195154	0.109410707	0.128211585	0.126846232	1.081829607	0.819079304	0.97297986	1.426130142	0.916179255	0	1.73133006	0.085081261	0	0.048421901	0.977716454	0	1.078019147	0.519500304	1.179204693	0.92433731	0.165756637	0.797311759	0.051036988	0.505161064	0.703021433	0.712855352	0.658527012	0.407432131
2.7.1.145	0	0.002843201	0.003326211	0	0	0	0	0.008435463	0.005504476	0.001184622	0.0058628	0	0.001149635	0	0.001840428	0	0.008489252	0.004018542	0.004965033	0.001659977	0.002763633	0	0	0	0	0.00829176	0	0.011711877	0	0.002815602	0.004935306	0.010250566	0.001678117	0.00347808	0	0.000224792	0	0.006342682	0	0.004495675	0.002728423	0	0.007604767	0.005731338	0	0.000320127	0	0	0.001156101
2.7.1.146	0	0.001897234	0	0.003105526	0.003395979	0	0	0	0.001478143	0.003266148	0.000434537	0	0.002853536	0	0	0	0.003188857	0	0	0.003498736	0.001551345	0.002614474	0	0	0	0.002826356	0.002564225	0.001243501	0	0.00354047	0.002030889	0	0	0.003363642	0	0.003074766	0	0.003111145	0	0	0.003124429	0.000304689	0.00308009	0.000964961	0	0.001276828	0.000549055	0.003667414	0.04668474
2.7.1.147	0	0	0	0	0	0	0	0	0	0	0	0	0	0	0	0	0	0	0	0	0	0	0	0	0	0	0	0	0	0	0	0	0	0	0	0	0	0	0	0	0	0	0	0	0	0	0	0	0
2.7.1.148	1.017325548	0.848081359	0.989747175	0.641901188	1.028095491	1.040749883	0.958401348	0.945148779	1.033814947	0.997810706	0.932376864	0.973268739	1.001519974	0.900972818	1.049791553	1.016061297	0.915723071	0.987907912	0.995951093	1.025137686	0.97697869	1.054934708	1.056178658	0.948232657	0.948010843	1.014940878	0.951212795	0.909672149	1.02804119	1.017256262	0.981562561	1.026910647	1.019591115	0.977960478	1.036463193	1.002039222	1.025139361	0.990818726	0.914267493	0.443267445	0	0.943291639	0.94017519	0	0.893652547	0.969030717	0.914788069	0.87065227	0.534508381
2.7.1.15	0.357265435	0.149507978	1.168602776	0.778525066	0.037347266	0.150000594	0.813484346	0.064082968	2.891679708	3.055590258	0.82159626	0.749367853	0.906950012	1.312548608	0	1.622573094	0.050484134	1.170301913	1.314788442	1.189748345	1.229992869	0.384680003	0.851524214	0.117550486	1.325869461	0.90272976	0.358706567	1.255675893	1.649937573	1.177290001	1.294855142	1.279151146	0.308210852	0.424492795	0.467031116	1.36554302	0	1.012721114	0.383031168	0.589294416	0.020807867	0.79178559	0.509193524	0	0.913024002	1.703793082	1.044633265	0.801130918	1.310108459
2.7.1.156	1.968944347	1.611064033	0	0	1.771649683	0	0.218138123	0.210129466	3.111763774	4.168741044	1.369274784	1.538745684	1.524357898	0	4.199837569	2.616947652	0	1.751033104	1.87175363	2.045731013	1.997693858	1.012323912	0	2.147817965	0.908298712	0.814645413	0.324332693	1.282159153	0	1.800568022	0	1.941817782	1.755099284	1.920300531	1.936874181	1.032772644	1.0571208	0	2.021453521	1.084195937	0.055675102	0	0.070624344	0	1.763912418	2.215424567	1.571733629	1.610631236	0.2255996
2.7.1.16	0.156262421	0.037691196	0.003596794	0.184195423	0.01087555	0	0.054056919	0	0.001572545	0.99238884	0	0.050607056	0.015878797	0.013079	0	0.050253191	0	0.13048877	0.104847487	0.133120323	0.163367453	0	0	0.049336845	0	0.074214826	0.331141609	0.69636478	0	0.079963174	0.91921925	0.925553784	0.239883433	0.359630563	0.322354273	0.698714023	0.067752279	0.03317323	0.224714262	0.473824859	0	0.157720066	0.078355872	0	0.05523941	0.815902433	0.08120468	0.068137222	0.278125186
2.7.1.161	0.000251535	0	8.61379E-05	0	3.18568E-05	0	4.52194E-05	0.000201735	0.000284959	0.000134922	0.000248523	0.000195485	9.66489E-05	0	0.000123341	0	0	0	0.000182661	0	3.9246E-05	0	0.000126963	0	0	0.000149523	0	0.000193719	0.000305663	3.12152E-05	0	0.000108624	0.000162205	0.000152751	4.21084E-05	0	0.000244031	0.000236573	0	0	0	0.000113503	0	7.62236E-06	0	0.000163943	0	0.000258571	0.011661142
2.7.1.162	0.005261444	0	0.003195461	0.005816864	0.00292485	0.004533434	0	0	0.00223625	0.00434872	0.003924687	0.000483064	0	0.209582509	0	0	0.005845863	0	0	0.004247607	0	0	0.005043132	0.000278333	0.004594257	0	0	0.001799592	0.004770723	0.00383361	0	0.001100964	0.00178804	0.000797644	0	0	0.002712722	0.005670415	0.000756071	0.002783976	0	0	0.004975915	0	0.002940683	0	0.005017573	0.003996732	0
2.7.1.164	0	0	0	0	0	0	0	0	0	0	0	0	0	0	0	0	0	0	0	0	0	0	0	0	0	0	0	0	0	0	0	0	0	0	0	0	0	0	0	0	0	0	0	0	0	0	0	0	0
2.7.1.165	0	0	0	0	0	0	0	0	0	0	0	0	0	0	0	0	0	0	0	0	0	0	0	0	0	0	0	0	0	0	0	0	0	0	0	0	0	0	0	0	0	0	0	0	0	0	0	0	0
2.7.1.166	0	0	1.033012381	0.001750635	0.017607692	0	0	0	0.036241456	0	0.032266154	0.029065554	0.037864617	0	0	0	0.040599748	0.035418441	0.026829154	0.012269786	0	0.019435205	0	0.007668989	0.068941047	0.024415948	0.037443715	0	0	0.038267119	0.018819717	0.023183544	0	0	0	0.048117352	0	0.042693726	0	0.003458969	0.045155586	0.885863308	0	0	0.0494095	0	0	0.001966844	0
2.7.1.167	0	0.041444128	1.776996868	0.055305833	2.106878226	0	0	0	0	1.891007839	2.505831188	0.11601378	0.078239798	0.126065027	0	0.174716408	1.163366012	0	0	0.029930274	0.074852064	0.128187837	0.054350493	0.068959306	0	0.009879963	0.3883873	1.486699043	0.190592507	0	1.885739037	1.351065389	0.137623164	0.069082445	0	1.260296777	0	0.196574895	1.639675266	0.815560865	0	1.602060655	0.201102813	0.10298375	2.626746278	1.422327539	0.172200976	0.238853915	0.089889152
2.7.1.168	0	0.002154091	0	0.002734276	0	0	0.006945954	0	0	0.012144135	0.307791586	0.233669889	0.203849169	0.01414802	0.029567458	0.194395774	0.453984537	0.138350141	0.107315858	0.153769352	0.111228036	0.010607295	0.015319192	0.001834491	0	0.508386759	0	0.0055912	0.065599752	0.018558027	0	0.024943712	0	0.025005605	0	0	0.019766605	0	0.081129676	0.003668985	0.026914203	0	0.11312618	0	0.307507788	0	0.115571918	0.100954125	0
2.7.1.169	4.81171E-05	0.000304736	7.08409E-06	0.00031779	0	0	0.00019941	0	0	0.000131088	0	0	7.32211E-07	0	6.89371E-05	3.49921E-08	0	0.000303784	0	0	0.000236531	0	0	1.99321E-05	0	1.44833E-05	0	0	0	0	0.000155037	0.000195471	0	0	0.000323553	0.000252929	0	0.000226782	0.000117019	0.000187733	0	0.000244374	0	0.000137399	0	0	0	3.74388E-05	0.012065105
2.7.1.17	0.157278507	0.075480671	0.725650616	0.635820704	0.105862538	0	0.31321527	0	2.842583045	5.872340337	1.637303369	1.182815788	1.050920429	1.290546938	0.141478874	3.708526867	0.220861593	0.90047885	0.616663056	0.974549939	0.822137742	0.67591227	0.194805278	0.714208608	0.524860181	0.688019809	0.089536456	1.183379322	0.781686067	5.205766518	0.558328664	0.997607263	2.123621976	1.863092908	2.063477583	1.033455891	0.194355543	0.152579216	0.205415267	0.307100066	0	0.589773876	0	0.171440126	1.923383153	2.196495772	1.239359564	1.356868865	0.379103053
2.7.1.170	0.946748122	1.023261963	1.004959599	0.149585433	0	0.081708401	0.002189413	0.062432186	0.044329745	0.081081562	0.915290855	0.042983702	0.161054254	0.13170681	0.074166059	0	0.048353312	0.17602392	0.065316607	0.146540644	0.036920774	0.546708088	0	0.097598171	0.052580771	0.050739556	0.243572472	0.85081019	0.15229794	0	1.066190355	0.965027806	0.025030928	0.045105066	0.073945737	0.804481342	0	0.004012745	0.253047783	0.507405757	1.007450366	0.268388229	0.070598141	0.028679614	0.856139206	0.946988791	0.116744625	0	0.057018998
2.7.1.19	0.155650098	0.049075755	0	0.013747656	0	0	0	0.062378317	0.040835355	0	0.148091314	0	0.069569692	0.059994894	0.022859429	0.062268127	0	0	0.094526291	0.048072537	0.030524761	0	0.025351681	0.030251064	0	0	0.288175293	0.817980637	0	0	0.939547411	1.01311671	0	0	0	0.908034614	0	0.043621978	0.183147176	0.533240662	0.068179163	0.161695137	0.011427254	0	0.160830903	0.818786798	0	0	0.051224455
2.7.1.2	1.077597657	0	0	2.346899234	2.104525911	1.574556221	1.215732107	0	0.945325288	4.819603946	0.647787434	2.082178461	2.016607151	0.66776787	0.930891984	1.898290273	0.184283124	1.291598153	1.519553159	1.287717811	1.400595146	1.516180343	1.971547456	1.107243188	1.311884107	0.555966705	1.067793977	0.96534524	1.148595293	1.117031966	1.472778128	0.859883704	1.387119629	1.120820379	1.357713399	0.996797864	1.910707748	0	1.422944181	1.116016339	2.188921983	0	0.877116492	0.179923868	0.682733614	1.004560209	1.488459091	1.243899939	1.17747087
2.7.1.20	0.852313097	0	0	0	0	0.024595956	0	0	0	0	0.816490274	0	0.022203342	0.036153591	1.035946602	0.062409071	0	0.1119032	0.044546646	0.088400494	0.039206344	0	0.000165229	0.461504591	0.058527665	0.052285626	0	0.055423301	0	0.043219618	0.040930696	0.053284129	0.004045108	0	0.039961078	0.015069178	0	0	0	0.055105562	0	0.061228237	0.000837234	0	0.829002607	0	0.108190949	0.150430588	0
2.7.1.21	0.210121411	0	1.005119056	0.600139523	0	1.083042072	1.070866719	0.925812993	0	0.013421798	0.067909745	1.006028464	0.902244398	0	0.04817984	0.41418817	0	0.765436228	0.634480388	0.664306483	0.597373536	0.042881889	1.080419958	0	0.095107527	0.572388676	0.451141985	0.865021212	1.05686429	0.023906178	1.038254979	0.918861393	0.037662182	0.00507652	0.028450446	0.98108356	0.91219013	1.017198252	0.089445077	1.099674058	1.007843432	0.934089316	0.853683733	0.920411422	0	0.832084875	0.311054953	0.414359033	0.803835214
2.7.1.23	0.99427052	1.003235546	0.945093112	0.832257854	1.007171545	1.008468418	1.004742363	0.997496443	1.000586612	0.993320227	1.022087073	1.012689504	1.006339933	1.01179001	1.010909808	1.00548741	0.990041243	0.961942846	0.951859488	0.945446485	0.946866057	0.991411356	1.008788819	0.995037677	1.012550157	0.986631135	1.002215134	0.958257977	0.996712905	1.008655934	1.009828466	0.997160307	1.003841497	1.010220449	1.011250229	0.97964688	0.996927949	0.991260961	0.832799305	0.990403795	0.997077611	0.95478342	0.794492625	1.012080013	1.004787623	1.001431674	1.038917315	1.030858901	0.995881972
2.7.1.24	1.001759028	0.974464462	0.973690282	0.820348269	0.990427762	1.023484931	0.982259012	1.000297768	1.010769765	1.026800554	0.959767675	0.998482203	1.032484247	0.928127405	0	0.993100573	0.997686958	0.930760885	0.930470529	0.954765443	0.969673902	0.482894496	1.030975632	0.984291744	0.964114442	1.014281566	1.021652819	0.992906459	1.020221515	1.028531684	0.97275766	0.975586752	0.91316626	0.906139415	0.893251109	0.980755692	0.968754526	0.994261891	1.027659799	0.988238887	1.002016546	1.029244304	0.829067047	0.992668791	1.015275108	1.008203268	1.013238883	0.976518753	0.949412529
2.7.1.25	0.371614563	0	0	0.171094087	0.895293853	0	0.244659468	0.031917156	0	1.003808443	1.235502567	1.045402406	0.905813267	0	0	0	0.675265427	0.19236387	0.203767003	0.195783506	0.099919571	0	0	0.073463157	0	0.054012868	0.343974167	0.921536084	0	0	1.018663179	0.962379236	0	0	0	0.869337105	0	0	0.175993108	0.600587515	0.093611791	0.006160631	0.053776995	0	1.233331638	0.820179436	0.136188856	0.11030567	0.131175723
2.7.1.26	1.594818372	1.938993721	1.889495293	2.192922965	2.050205498	1.994255644	1.682399135	1.982786472	2.016376254	1.940533804	1.8591704	2.059671272	2.002691234	1.978087915	1.948585237	1.974151302	2.037175496	1.98686594	2.021787889	1.999130708	1.977580473	2.022388266	2.029644468	1.974125048	1.954660867	1.968769259	2.024994008	1.939928258	1.964712055	1.977089532	1.946668628	1.960293872	1.775915184	1.820705488	1.76158468	1.889555269	2.022303403	2.051739369	2.009291545	2.063229247	1.991582449	1.967303274	2.04635077	1.998975939	1.933202432	1.98898221	1.878534488	1.931783157	1.994690289
2.7.1.27	0.004769589	0	0	0.085660848	0	0.005735332	0	0	0	0.000382101	0.020907236	0.008338049	0	0	0.001067855	0	0	0.005155923	0.008134589	0.007697719	0.006754494	0	0	0	0	0	0.008146451	0.012439889	0.006639284	0	0.002683645	0.023693669	0	0.005589923	0	0.014440374	0.00634271	0	0.001763386	0.003460844	0	0	0.003348053	0	0.020480831	0.146880464	0.038103591	0.023837158	0.027319219
2.7.1.29	0.024418159	0.05113377	0.050239463	0.423289828	0	0.05825248	0	0	0.564015647	0.985979697	0.456891421	0.00348065	0	0.014696667	0	0.24380576	0	0.623907124	0.693723557	0.702817304	0.627872041	0	0	0	0.21172633	0	0.280583479	0.109768695	0	0.000250333	0.344931219	0.022555195	0	0	0.016845553	0.15626682	0.056699681	0.05651924	0	0	0.054794814	0	0.054065111	0.047561184	0.429152174	0.847786603	0.268574997	0.213935002	0.066096227
2.7.1.3	0	4.02782E-06	0	8.6603E-05	0	1.40066E-05	0.000383526	0.000190852	0	0	0.008076058	0	0	0	0.00011971	0	5.30371E-05	8.08467E-06	6.13135E-06	0	0.000134902	0	1.87264E-05	0.000354627	0	0	0	0	0	0	0	0	0	0	0	0.000143678	0.000165427	0.000145452	0	0.000259353	0.000108801	0	3.03285E-05	0.000264084	0.008790559	0	0.000103809	0.000222891	0.000153527
2.7.1.30	1.053565547	1.086955878	1.296263725	1.053364466	0.072691215	0	1.064748254	0.961264648	0.999032626	1.926360899	0.983556364	0.167810471	0.164768251	0	0.958956282	1.758702747	0.055497055	1.182951796	1.114202274	1.10152105	0.990960107	1.400151057	2.029987231	0.96752863	1.034754317	0.594366936	1.086836101	1.103267993	1.1288742	1.097788822	1.199898658	0.94374385	1.556794423	1.601043351	1.459556933	1.240128839	0.549599165	0	1.098879348	1.103115948	0	0.961770945	1.104253867	0.887390785	1.101421531	1.976370024	1.131086935	1.309221442	1.059086583
2.7.1.31	0.516254074	0.814366463	0.960896282	0.624607342	0	0	0.919242184	0.884815985	2.019077357	0.961173925	0.730643062	0.561255386	0.656407387	0.536593242	0.096241958	0.528667469	0.174057518	0.989191428	0.99384011	1.000710128	0.981175068	0.13064631	1.066730126	0.389129506	0.929931865	0.573467766	0.374750173	1.676902767	1.179198801	1.086250878	1.051660909	2.111405265	0.461653984	0.429002135	0.549730325	1.567042387	0	1.052684342	0.408965763	1.58889458	0.083134527	0.643114152	1.033782909	0.083046493	0.597619995	2.399773995	0.899995438	0.865349835	0.658929721
2.7.1.32	0	0	0.006064699	0	0.007592277	0.007221424	0.001329991	0	0	0	0.008542966	0	0	0	0.003931755	0.005200906	0	0.00639435	0	0.008213665	0	0.000985257	0	0.006242694	0	0	0	0.006950749	0.001863019	0.005004725	0	0.006417905	0	0.007587658	2.25708E-05	0.005844476	0.00268237	0.00086873	0	0	0	0.006222667	0	0	0.000501583	0	0.055494639	0.064779571	0.005206959
2.7.1.33	0.724152622	0.928988912	0.985094286	1.184727064	1.027965642	0.474165058	1.573528624	0.93340106	1.059319165	2.033899752	1.017500829	1.482417901	1.459587678	0.965330675	0.951222168	1.18999668	0.950130396	1.021708385	1.142691537	0.996951721	1.094124956	1.54267723	0.979214779	1.063312741	1.041162022	0.927546728	1.547310757	1.029735198	1.005819285	0.974137765	0.969968954	1.018245047	0.969890858	0.99315151	1.061999757	0.963063494	1.95306273	0.988509592	0.927766371	1.064238866	1.065481072	0.894555089	1.033105651	0	0.967636668	1.058000727	1.125240828	1.116180967	1.048571912
2.7.1.35	0.545514374	0.113669084	0.869229625	0.499873247	0	0.01932987	0.840760455	0.902250507	1.086608175	1.919119293	0.710600559	0.955290129	0.733889546	0.919239095	1.943959447	1.099665458	0.199758555	0.852354306	0.77526507	0.70164277	0.671117354	0.95737774	1.052197897	0.913841055	0.838871181	0.455835394	0.944362104	1.535939603	1.145969509	0	0.824086693	1.84382418	0.95924702	0.99744926	0.99381275	1.443412483	0.993963538	0.980340723	0.650522317	0.923042186	1.098965284	0.804207831	0.348256965	0.092458837	0.714438139	1.92479586	0.724282592	0.776627126	0.837547598
2.7.1.36	0.003574394	0	0	0.259869477	0.024553818	0.010819255	0.012858371	0.043177445	0.026346473	0.011391757	0.002402582	0.007724848	0	0.095540692	0.021793221	0.060554807	0	0.059175537	0	0	0	0	0.032789547	0	0.082446316	0.516860801	0	0	0.96056913	0	0	0.004473348	0.061448918	0.028135003	0	0.037973077	0	0.03888314	0	0.302352881	0.937466523	0.008834346	0.107802322	0	0.014210813	0	0.173555813	0.134133753	0.805624504
2.7.1.37	0	0	0	0	0	0.017151245	0	0	0	0	0.004917445	0.002804406	0	0.643895668	0.018659191	0	0.016783711	0.008594965	0.012523231	0.00673303	0.006722713	0.011660372	0.004932834	0.010558883	0	0.015644837	0	0.038788955	0	0.004377227	0.013695647	0.035213297	0	0	0	0.039119774	0	0	0.728664804	0	0.024344865	0.025226273	0.006985791	0	0.01512718	0	0	0	0.026144686
2.7.1.39	0.956164604	1.041950359	1.197089785	0.970322854	0	0	0	1.047816409	0.045342827	1.072493243	0.995330187	0.009105478	0.033399302	1.098331999	0.003333247	0	1.021467302	0.502077332	0.678892881	0.51882898	0.554262422	1.087877771	1.060646526	0	0.901065023	1.025746581	0.473566472	1.050718159	0.712135234	0.909338096	1.043496412	1.021152524	0.288973996	0.268236128	0.196380451	0.897416488	1.077615528	0.030708465	1.071843746	1.001099039	0.999159502	0.826887688	0.79805392	0	0.878238927	1.009091902	0.235021495	0.337445638	0.650409888
2.7.1.4	0.220467244	0	0.967461401	1.498764747	1.108248937	0	0.826362823	0	2.067163733	3.013607437	1.366501599	1.767939861	2.05938713	0.931990029	0.020936492	1.208631651	0	0.956440133	0.892868108	1.033428495	0.673150451	1.397738257	1.072932209	2.600782195	0.466114642	0.349095053	0.529382338	1.419018747	1.980631524	0.836618081	0.897114543	1.749212006	0.637234045	0.83246351	0.805793008	1.361201614	0.994739447	0.043714816	0.278314766	1.321837315	0.85050587	0.313040917	0.802162826	0	1.192240074	2.80203564	1.197400637	1.005001367	1.000714337
2.7.1.40	1.267660252	0	0.92659368	1.036645647	1.106046926	0.501002431	0.963491554	0.935455103	0.510671228	0.95385824	1.423644385	1.016740703	1.047566992	0.938977996	0.937268813	1.013847262	1.148517496	1.588777524	1.523678257	1.57356278	1.574850719	1.048315415	1.982842788	0.964243987	1.482343527	0.59221639	1.275360703	2.062538193	0.889540388	1.083823211	1.989450473	1.890445592	1.070624766	1.038845315	1.001422449	1.845863442	1.01281647	1.08040524	1.334928586	1.514874796	1.105555531	1.097701833	1.346849528	1.052348224	1.243246603	1.735381564	1.113688845	0.937800242	1.114540439
2.7.1.41	0	0.003214979	0	0.00329888	0	0.000481041	0.000297996	0.001764313	0	0.004118909	0.002297659	0.001523709	0	0	0	0.000929114	0	0.00200926	0	0.001627465	0.002517774	0	0	0	0	0	0.002022282	0.006400987	0.000791337	0	0.000966448	0.003827707	0.001801118	0.002010142	0	0.004327725	0	0	0	0.000654433	0.003775013	0.003526779	0	0.003539144	0.001593727	0	0	0	0.0327022
2.7.1.45	0.276867043	0	0.914076882	0.022633288	0.091555895	1.034042682	0.71411059	0	2.017532308	2.047670472	1.059052768	1.640151336	1.449274426	0.140029847	0	1.29816227	0.099822548	0.815804048	0.934985802	1.038011025	0.927850404	0.466364865	1.105434443	0.075826845	0.142498183	0.866905273	0.128494897	0.999806974	1.887213514	0.995059453	1.155766375	1.066636557	0.706704591	0.621237383	0.638944175	0.94335522	1.920378302	0	0.226813017	0.58780067	1.907796551	0.717719007	0.384382981	0.130709817	1.122130546	1.918214516	0.940315579	1.009505063	0.644690271
2.7.1.46	0	0	0	0	0	0	0	0	0	0	0	0	0	0	0	0	0	0	0	0	0	0	0	0	0	0	0	0	0	0	0	0	0	0	0	0	0	0	0	0	0	0	0	0	0	0	0	0	0
2.7.1.47	0.009301292	0.009400971	0.009103496	0.011315327	0.005012267	0.008673902	0	0	0.014493127	0.011963478	0.03302659	0.007152872	0.009745563	0	0.015618323	0	0.009856068	0	0.002585707	0.015538055	0.012960416	0	0	0	0	0.015278099	0	0	0.008309535	0	0	0.01236643	0	0.012647059	0.014219388	0.022426723	0	0	0.001679623	0.001369941	0	0	0.013457848	0	0.015670512	0.130199971	0	0	0.04818216
2.7.1.48	0.216161278	0.01003619	1.037833166	0.447777401	0	2.151331291	1.477583315	0.917023712	0.936112994	0	0.204601859	1.781348412	1.957031518	0.27314753	0	1.735054258	0.01414051	1.56322724	1.537922669	1.677424399	1.541158362	0	1.116555546	0.499394194	0.035261284	0.958905352	0.099636869	0.753726178	0.968590027	1.920060414	0.990856575	1.161388954	0.543173462	0.452651164	0.670788712	0.930696495	1.965782081	2.146648451	0.178240948	0.872370148	1.061190775	1.105679988	1.211315839	0.973720153	0	0.86238453	0.944290269	0.943201008	0.780925908
2.7.1.49	6.290921607	2.696387611	2.446472588	0.580609601	3.972699573	1.229464938	2.247810662	1.708299462	2.038051039	2.255328734	5.235474856	2.813524082	2.933201261	3.430647555	2.10961106	1.225304017	3.130952383	3.284690107	3.177698046	3.012004371	3.396658978	1.883113125	1.880237673	0.108071674	2.496395047	3.981176582	2.446846285	2.362407093	4.439210426	1.996931981	2.513293955	2.862179517	2.591922148	2.747699853	2.852057709	2.366797365	2.151830225	2.462672496	2.207435562	1.820606456	0	2.316464138	1.368923153	1.934273457	5.232666805	2.418751699	1.724862161	1.5358812	2.471965245
2.7.1.5	0.232372317	0	0	0.731531833	0	0	0	0.084441284	0	0	0	1.467013157	1.424825931	0.023474738	0.082122298	1.277448766	0	0.401524894	0.474024843	0.380837904	0.387126167	0.088468727	1.023893825	0	0.050612128	0.466534839	0.228118802	0.675241567	0.823946817	0	0.083396724	0.975193625	0.464856622	0.338506316	0.376931968	0.74159881	0.463852799	0	0.222846179	0.423442443	1.015539887	0.036332051	0.189421543	0.046345801	0	0.784938965	0.503175393	0.463512833	0.241038572
2.7.1.50	0.112384753	1.049966986	0.085616217	0.14113133	0.934834205	0.092227789	0.843042047	0.909517792	0.907066305	0.981738245	0.278790949	0.029468257	0.092128364	0.937537105	1.065181053	0.867708291	0.059105464	0.922463559	1.03864315	1.063482719	1.002991846	0.46601584	1.050093826	1.045911635	0.521956469	1.000542876	0.838568463	0.783127731	0.556659699	1.050654657	0.877459973	1.041413658	0.717664296	0.670313501	0.757119159	0.648433177	0.933326641	1.064308207	0.118862544	0.99951964	0	1.01486359	0.539785132	1.003547733	0.2120453	0.727429084	0.744055952	0.698644622	0.316126336
2.7.1.51	0.196003641	0.030408188	0.891375337	0.02482636	1.0297608	0	0.013184668	0.069544688	0.00032148	0.067815649	0.045370283	0.69681183	0.786988053	0.046298737	0	0.440854518	0.046892165	0.37476581	0.352222289	0.358698847	0.238939836	0.015508446	0	0.067859756	0.116173161	0	0.304625827	0.548959428	0.071246224	0.068479273	0.017422991	0.884182255	0.20663421	0.27277926	0.189947119	0.485505743	0.055886539	0	0.192339983	0.56199806	0.951144719	0.788317247	0.035520266	0.01178462	0	0.842954254	0.282780779	0.236289933	0.071174606
2.7.1.52	0.000444889	0	0	0.004963418	0.00379892	0	0	0.003994261	0	0	0	0.002133886	0	0	0.003239297	0.205377298	0	0.001810369	0.003948227	0	0.000724886	0	0	0	0.000390099	0	0.001157711	0	0.00555631	0.003202515	0	0.004277261	0	0	0	0.002054691	0.003824319	0.003850226	0.000551402	0.004129382	0.005003846	0.00111024	0.000935836	0	0.00198667	0.005195349	0.036774669	0.026963035	0
2.7.1.53	0.184471479	0	1.161467288	0	0	0	0.139955149	0	0	1.06016742	0	0.054387213	0.01954528	0.081428769	0	0.265070156	0	0.182816244	0.156757011	0.121007646	0.232805037	0.0049024	0	0	0.107616225	0	0.290482435	0.654613931	0	0	0.161262711	0.718154629	0.401080385	0.339120389	0.380317285	0.545007297	0.024372608	0	0.032027915	0.545617796	0	0.309568583	0	0.067028641	0.079641879	0.938413308	0.145786244	0.126392236	0.043244575
2.7.1.55	0.178999551	0.016004561	0	0.018071304	0.017095483	0	0.01409887	0.013664675	0.016701676	0	0.004726857	0	0.02153874	0.122773841	0	0.22610945	0.006079358	0	0.02440109	0.000951629	0.007594848	0	0.017046345	0	0	0	0.224868873	0.227624454	0.015681204	0	0.025348119	0.499261772	0.104154423	0.085371589	0.086670704	0.194109898	0	0.000116746	0.260473597	0.237970299	0.025477118	0.020411309	0.007310424	0.005646224	0.031104602	0.006941232	0.012827498	0.022869029	0.023725995
[truncated: 1,101 more rows]
[truncated: 32 more columns]
