# Supplementary material for: Metabolome of human gut microbiome is predictive of host dysbiosis
Source: Gigascience. 2015 Sep 14;4:42. doi: 10.1186/s13742-015-0084-3 (PMC4570295; doi:10.1186/s13742-015-0084-3)
Supplement: Additional file 6: — All noise-added taxonomic average enzyme function count matrices. (ZIP 14369 kb) [file 13742_2015_84_MOESM6_ESM.zip › AdditionalFile_5/Genomes_0p5SD_a.txt]

SAMPLE	Acidovorax	Acinetobacter	Actinobacillus	Actinomyces	Akkermansia	Alistipes	Anaerococcus	Anaerofustis	Anaerostipes	Anaerotruncus	Aquabacterium	Bacteroides	Bacteroides	Bifidobacterium	Bilophila	Blautia	Campylobacter	Clostridium	Clostridium	Clostridium	Clostridium	Collinsella	Coprobacillus	Coprococcus	Corynebacterium	Dialister	Eggerthella	Enterobacter	Enterococcus	Epulopiscium	Erwinia	Escherichia	Eubacterium	Eubacterium	Eubacterium	Ewingella	Faecalibacterium	Finegoldia	Fusobacterium	Gemella	Granulicatella	Haemophilus	Holdemania	Hylemonella	Ideonella	Klebsiella	Lachnobacterium	Lachnospira	Lactobacillus
1.-.-.-	13.46818086	14.99259788	5.90352486	2.817701864	7.435725079	0	0	0.929019811	3.177922504	0	13.78481908	5.658084319	4.118359764	1.158028739	9.836102337	4.814356881	0.682165691	2.085042996	0.343867912	0.224841992	1.023045058	9.533539703	6.33054469	3.667841591	7.033383642	8.69189297	12.52424751	22.02765688	9.468093294	1.933874219	9.406457754	23.88169735	0	4.57143258	0	20.31765167	5.373870336	1.449879115	12.13511618	17.56825545	0.477420761	6.084991387	0.867327845	1.488767837	13.99067762	14.00426039	4.201004528	3.897872577	9.462455465
1.1.-.-	1.748446582	0.836225371	0.144995936	0.436108233	0	0.761713508	0.335365197	1.083199097	1.540272337	0.288926108	2.057907471	1.464131591	1.269694038	0.503504672	0	0.198963023	0.04442532	0.608595199	0.040945137	0.060556162	0.710880895	0.821647738	0	1.206547045	0	1.214586374	0.726909751	3.111664988	1.673284831	0	1.496594728	3.811759295	0	0	0.323671896	3.020151849	0.454465172	0	0.763485329	1.880393688	1.128945143	0.883996208	0.094340398	0.127822623	2.255927058	2.72162574	0.884897694	0.486608954	0.406746503
1.1.1.-	4.673908313	9.163487878	1.566993896	1.449031349	0	1.589735042	1.97101809	4.451569186	8.031249887	4.688545162	6.952004561	4.21316265	2.65579541	1.563255566	0.881432282	3.753026963	0.85336082	2.212475048	2.851932017	3.030724399	1.778755998	0.528771109	3.684773938	1.944460668	2.17545841	0	1.923818384	2.335739488	1.847833155	1.413013526	1.598558762	3.653691011	0.516892418	0	1.580743015	2.439325749	2.125287612	3.339289288	1.781418831	1.119705627	0.207275997	1.093605446	1.936065982	1.073149097	6.800730097	5.013560044	3.366810801	3.01292657	2.513808184
1.1.1.1	3.616386624	4.619518094	1.550093336	0.252609777	0.849677094	0	0.272715057	2.099685416	1.439478818	2.51133724	4.069400068	1.655861443	1.81478222	1.894552133	5.418532406	2.035375035	0	0.50923211	0.490754564	0.696723212	1.509912955	0.036991876	0	0.410790646	1.702284307	0.348724094	1.159818052	2.657489431	1.112460417	3.141617237	0.960147599	3.331473602	1.307155424	0.608335111	0.739531194	2.730613165	1.376915604	0	0.439404076	0.791880639	0.554307399	0.837702137	0.269717225	0.649140719	4.765894614	3.966209398	1.356770333	1.958773249	1.151754967
1.1.1.10	0.006005609	0	0.009453654	0.01022154	0.0006384	0.003800494	0	0.013389	0	0	0.123739287	0	0.013356123	0.003971959	0	0.004249049	0.005106741	0	0	0	0.003773492	0	0	0.008920347	0.010332915	0	0	0	0	0.002512536	0	0.002770307	0	0.001812101	0.00845286	0.011237301	0	0.011832483	0	0.006817469	0.011308155	0	0	0	0.126459996	0.001095571	0.003902057	0	0.003795097
1.1.1.100	3.613233678	3.22089979	0.580905198	1.938856597	2.601177704	0.736702977	1.92543658	11.35905521	3.050663944	3.863624025	7.756288825	1.289980266	1.686857606	1.33722018	2.808188017	2.412278122	1.700856034	2.066917957	3.312338085	1.765468077	1.771548817	1.643682105	2.721336722	2.881323984	1.360351212	1.643377643	0.904680069	2.396708244	2.395608022	3.768305531	1.420367121	2.062813099	2.144160277	3.03394121	2.663177823	1.274209703	2.30026333	0.362532424	1.286989375	0	2.696641331	1.502445883	0.807470627	1.749102271	7.635481389	3.729798138	2.242218869	3.178177517	2.265229389
1.1.1.102	0	0	0	0	0	0	0	0	0	0	0	0	0	0	0	0	0	0	0	0	0	0	0	0	0	0	0	0	0	0	0	0	0	0	0	0	0	0	0	0	0	0	0	0	0	0	0	0	0
1.1.1.103	0.299255783	0	0	0.362897698	1.152783322	0	0.05415281	0	0	0.048780914	0.577296885	0.079312088	0.065103684	0.031695949	0	0.743984624	0	0.298743822	0.204803052	0.043573838	0.233827476	0.035606152	0	1.148643877	0.124971048	0.001242055	0.149411983	0.871853541	0	0	0.125909798	1.104445614	0.167977275	0.386188026	0.219769108	0.744677617	0	0	0.058719342	0.617088792	0	0	0.075246547	0	0.654921524	0.778211933	0.209125126	0.20659035	0.237224099
1.1.1.11	0	0.020703258	0	0.082607832	0	0.072259323	0.088754131	0.033461543	0	0	0.595502419	0	0.064307453	0.001346363	0	0.013925756	0	0	0.03697805	0.034977634	0	0.036153839	0.073274459	0.087591495	0.119421739	0.067037338	0.025148666	0.174690155	0	0.074154297	0.944073416	0.019341566	0	0	0.034476571	0.14425945	0.019784208	0.015636488	0.020095045	0	0	0.000407384	0	0.0685666	0.619717479	0.89120388	0.071730651	0	0
1.1.1.122	0	0.227897049	0.088199134	0	0	0.004939251	0	0.038210571	0	0.075316065	0.281670129	0.03678422	0.050802835	0.023496754	0.082057191	0	0.002066935	0.057832726	0	0	0	0.066410743	0	0	0.022028393	0.009436151	0.072067061	0	0	0	0.087619608	0.028434476	0	0	0.000223359	0	0.012538888	0	0.002561641	0.267248482	0	0	0.063695672	0	0.258172243	0.030836554	0.187784187	0.280561294	0
1.1.1.125	0.14466982	0	0.15915903	0	0.069250783	0.214428982	0.216382771	0.099695861	1.485669169	2.121431464	0.77745465	0.215841766	0.227677745	0.179680133	0.063432545	0.416577031	0	0.527686404	0.614400106	0.407918323	0.68060147	0.635313997	0.050773199	0	0.284777493	0.155355985	0.354342014	1.137167759	0.210409587	0.780509787	0.080720374	0.887693006	0.064637661	0.108766371	0	0.856652071	0.132028787	0	0.325166626	0.616955344	0	0	0.255385314	0.033761777	0.743917494	1.740481995	0.246672551	0.353056766	0.199496296
1.1.1.130	0.26895253	0.090841365	1.10998292	0.07758063	0.03388253	0.005790185	0.184391532	0.072306382	0	0	0	0	0	0	0.084539627	0.189929331	0	0.227089099	0.087365846	0.123866889	0.225474207	0.026939046	0	0.050583879	0	0.073913074	0.168419475	0.51701208	0.064689455	0.072442228	0	0.685129138	0	0.099333799	0.093032781	0.384128427	0.09517767	0.018346138	0.031450824	0.527742524	0	0.354095576	0.006403557	0	0.064479679	0.111278293	0.15630105	0.130652254	0.002084046
1.1.1.132	0	0.034691006	0.005353409	0.009251109	0	0	0	0.006021674	0	0	0.066662929	0.106746919	0.031792209	0	0.036831457	0	0	0.110758655	0.081426653	0.052078075	0.072327839	0	0	0.037560876	0	0	0	0	0.025394396	0.02082859	0	0.018727488	0	0.048107209	0	0	0	0.005211838	0.039595095	0.003500552	0.045731749	0	0.01609233	0	0	0.027830639	0.132618013	0.049484975	0.064425156
1.1.1.133	0.964384345	0.151769642	0.657492071	0.315069029	1.078181914	0.800702062	0.315503773	0	0.970290961	1.018872722	1.122369197	2.255670124	2.341371406	0	0.188142515	1.419044427	0.035288271	0.626975549	0.684430968	0.949029469	0.828614485	0	1.874388829	0.795916118	0.12444858	0.371464732	0.917408519	0.217819627	1.039927693	0.891928214	0.131890267	0.463793965	0.497504818	0.523263108	0.555050883	0.356835526	1.535473289	0.823429297	0.789722322	0	0	0.237300837	0.895517726	0.180545184	1.220921462	0.297090979	1.109960699	0.868252943	0.643500125
1.1.1.137	0	0.002476234	0	0.002883425	0.000567511	0.002670819	0	0.002392525	0.004254973	0	0.003039674	0.003797564	0	0.003962851	0.003264941	0	0	0.003569906	0.00254013	0.00138031	0	0	0.003843327	0.001377349	0	0	0.002943481	0.000686693	0	0.002390195	0.002628737	0	0.000286597	0.002307118	0.002622276	0.002489428	0	0	0.000549294	0	0.001465328	0.003621746	0.003955099	0	0.003832544	0.002821095	0.000328928	0.003495239	0.071045407
1.1.1.14	0.588257296	0.182095379	0.54177005	1.612611444	1.946453023	0	0	13.71520667	12.98336984	3.756252483	1.411056837	0.116541453	0.14814771	0	0.413262573	0.99314384	0	0.13863815	0.791345069	1.318841641	0.174296682	0	0.938664358	0.975213866	0.076993782	0	0.231039423	0	0	1.192395737	0	0	0	0.755537939	0.400905952	0	0.84699186	0	0	1.075571626	0	0	0.117670113	0.777417785	0.836415767	0	2.196777642	1.438961979	0.197240472
1.1.1.140	0.444804722	0	0	0.30805933	0.12134148	0	0	0	4.059286663	0	0	0.026555055	0.170165028	0	0	0.072975093	0.243281093	0.591170879	0.286094933	0.396352589	0.544860809	0	0.156298407	0	0.265801553	0.604567979	0.260880314	0.687013158	0.655862077	0.074032338	1.057240698	1.776137011	0.363047016	0.30449047	0.321091102	1.071630516	0.213995664	0.238538495	0.300268973	0.98960883	0.206586286	0	0.373280277	0.078191313	0.035890242	1.688341989	0.510445953	0.265273975	0.557100449
1.1.1.154	0.233638323	0	0	0.097561911	0	0	0	0.060941192	0.010004467	0.027771322	0.11987601	0.087509855	0.058563308	0	0.080498299	0.105368811	0	0	0.091452669	0.047627147	0.043634809	0	0.070444971	0.01917341	0	0.546440835	0.193859301	0.435707354	0.661156646	0	0.079322743	1.138398979	0.018201431	0	0.067038223	0.52061631	0.048937474	0.023867706	0.282724276	0.79992563	0	0.168035954	0.03627338	0	0.096977565	0.08314208	0.033449019	0.098675271	0
1.1.1.157	1.718688893	1.608085274	0	0.128381338	0	0	1.760821906	0.90843227	0.81397366	0.8064242	2.002425391	0	0.225696592	0.061824113	0.817843153	0.519918533	0.248673972	1.100453748	0.960564265	1.252954029	1.259349634	0	1.08408322	0.812921097	0.63860814	0	0.278386286	0.08552959	0.095448291	0	0	0.826919941	0.595970609	0.491482919	1.07061744	0.064812739	1.256707377	1.404123452	0.915860102	0.503596487	0.032311697	0	0.538284796	0.6894599	1.835578092	1.83665268	0.433171085	0.61456098	0.744387778
1.1.1.158	0.975414409	0.923697891	0.972317032	1.040619071	0.060204288	1.06911793	1.083321954	1.108213921	1.109473983	1.029987426	0.935350312	0.939497279	1.095410561	1.040971792	1.047201602	1.096666023	0.886154059	0.960921843	1.054817367	1.020499621	1.059390444	2.091391528	0.91000472	1.009196046	0.918890918	2.054821981	1.581855849	0.916548945	1.206724174	0	1.109456289	0.969624046	0.852410496	0.917520934	0.962894631	0.97770658	1.000682357	1.068080814	0.932967321	0.924120757	0.886173615	0.896697477	1.126945852	1.077174452	1.020451308	0.952583889	0.971950731	1.085520348	1.097813405
1.1.1.159	0.117938084	0.185041749	0.093093445	0.039407304	0	0	0.188096751	1.065602156	0.088681146	0	0	0.018936574	0.018550857	0.110313977	0.010618689	0.871982128	0.903303869	0.126356988	0.102356641	0.177250744	0.118768669	0.553419429	0.065800552	0.031701332	0	0.05392463	0.493784936	0.356173666	0	0.03126836	0	0.842856588	0.229308286	0.201679861	0.212812597	0.409592976	0.045455564	0	0.265606826	0.528018135	0	0.064711812	0.227592815	0	0.089551603	0	0.128804463	0.160634416	0.033532766
1.1.1.169	1.331617947	0.171093231	0.120814785	0.599038561	0.970351529	0.308889862	0.076759666	0.86620741	1.790629306	1.30756902	2.418651399	1.214937437	0.966001133	0.779704871	0	0.702756606	0	0.915988425	1.014068583	0.731857013	1.195473177	0.782277678	1.019118705	1.842371942	0.787689083	1.669652029	0.38010667	0.921695191	1.787879959	0.133831979	1.54399151	0.843445634	0.24146823	0.299018114	0.325128898	1.43687547	1.67772411	0.829067719	0	0.875037327	1.70737332	0.262850109	1.053591028	1.080690322	2.635071919	2.142807522	1.207992079	1.303641133	0.89252327
1.1.1.17	0	0.037941459	1.039624646	0	0.166338406	0.263647155	0.244874454	0.19988651	4.213581817	0	0	0.073904809	0	0.17574484	0.050419874	0.00577876	0.026233866	0.046218514	0.016251947	0.257133937	0.102321085	0.231818527	0	0	0	0.715197518	0.091587458	0.745586741	1.268463543	0.051551144	1.224078846	1.053241801	0.026108139	0.127334486	0.202199804	0.709548274	0.045226459	0	0.408809442	0.400546172	0	0.276358868	0.452297109	0	0.178751193	0.987719904	0.246371446	0.223193079	0.238859356
1.1.1.170	0	0	0	0	0	0	0	0	0	0	0	0	0	0	0	0	0	0	0	0	0	0	0	0	0	0	0	0	0	0	0	0	0	0	0	0	0	0	0	0	0	0	0	0	0	0	0	0	0
1.1.1.18	0	0	0	1.069494366	0.279444396	0.379238073	0	0	6.099258834	0.378676223	1.359323926	0	0.179101754	0.244271029	0	0.007809171	0.260881625	0.380773287	0.369262029	0.394437694	0.700366302	0	0	0	0.390738962	1.06305995	0	0.110612934	0.874242593	0.883113742	1.306285793	0.191325255	0.110500177	0	0	0.400872298	0.193117391	0.023463257	0	0.413700208	0	0.297457411	0	0	1.381421414	1.589603351	0.671472191	0.579524763	0.804460839
1.1.1.184	0.020209111	0.279398362	0.039164514	0	0.051040986	0.070286635	0	0	0	0	0.79005526	0	0	0.081730851	0.056230617	0.048620691	0.045437659	0	0.025878934	0.087635695	0.054535813	0.001798863	0	0	0	0.007547762	0	0	0.040005403	0	0.036656757	0	0	0.040022681	0	0	0	0	0.019591905	0	0.015749576	0.003390263	0	0.042178473	0.673946753	0.020713214	0.005938135	0.071558024	0
1.1.1.193	0.644599013	0	0.067024602	0	0	0.946941666	0	0.019695842	0	0.01145454	0.05195484	0.253531676	0.160270322	0.071874091	0.041588353	0	0.073725509	0	0.062231758	0.002787451	0.026829267	0.478566978	0.022118454	0	0.028254208	0.007746641	0.06509665	0.072655945	0	0	0.006571951	0.015722709	0.04081117	0	0.036778167	0.031574253	0.025265834	0.059029865	0	0.067517759	0	0	0	0	0.089280366	0.071173817	0.060957459	0.170003718	0.071503094
1.1.1.195	0.005177111	0.008805939	0.004354382	0	0.001773361	0	0	0	0.007028453	0	0.008404643	0	0	0	0	0	0	0.000696373	0	0	0	0	0	0.004053503	0	0.004686781	0	0	0.006193635	0.007310116	0.000816869	0	0.005748264	0.002990383	0.008538532	0	0.004575287	0.008271589	0.007520518	0	0.008394471	0	0	0.003596203	0	0	0.021560698	0.040341076	0
1.1.1.2	0.097408269	0.048533765	0	0.256739258	0.050153951	0	0.204625475	0.133861147	0	0	0.50895228	0.279602475	0.209984474	0	0.048061874	0.2108639	0.584573379	0.112134938	0	0.113698006	0.182952819	0	0.063619969	0.10165068	0.372316715	0.08108011	0	0.054463065	0.023281309	1.041129489	0.448559572	0.091423507	0.114882401	0	0.061215002	0	0.124574718	0.106994206	0.13216197	0	0.011839997	0	0.043745034	0	0.472295198	0.079271193	0.254438631	0.384602081	0.011653721
1.1.1.202	0	0.018778533	0	0	0.025050174	0.076322498	0.046563984	0.075310685	0.085756467	0.08127804	0.061335827	0.158625199	0.157030732	0	0.016560717	0.083662739	0.079691566	0.530269655	0.432855658	0.515768977	0.58764396	0	0.056617454	0.537949431	0	0	0.000768628	0.016946735	0.087999492	0.040391288	0	0	0.143993141	0.05189595	0.11180353	0	0.053382386	0	0	0	0	0.033033259	0.043144736	0	0.026715235	0.746899322	0.098147299	0.146577599	0.280593065
1.1.1.205	0.929481037	0.987161703	0.881853364	1.943276552	1.138444073	0.984768498	0.854340626	1.143539941	1.000615362	0.880099683	1.460418046	1.160354509	1.050872743	2.110967356	0.908953376	0.911784962	0.961556903	1.220488909	1.290655133	1.01596464	1.204604656	0.969571455	1.100224473	0.937707934	2.325423812	1.520631074	1.080866287	1.085047783	0.982909505	1.09039833	0.9056081	1.030935222	0.990694719	0.950304876	1.052620057	1.026807411	1.025763655	0.928214398	0.822199635	1.080209507	1.10482309	1.140528959	0.945425669	1.089773168	1.679700853	1.096607413	1.238979178	0.998214953	1.130057237
1.1.1.206	0	9.41373E-05	0.044303279	0	0.008514881	0	0	0.013313238	0	0.057355231	0	0	0.011694625	0	0	0	0.033653211	0.05327157	0	0	0.03634636	0.032156474	0.014014113	0.017608587	0.046912601	0	0.010097552	0	0.041879053	0.008979424	0.023837401	0.047042515	0.039552723	0.014829041	0	0.041622964	0	0	0.047419251	0.028166674	0.038917327	0	0	0.024329614	0.016194198	0.040111666	0	0	0
1.1.1.21	0.063513481	0.03542092	0.063259005	0.078577912	0	0	0	0.064465465	0.017754632	0.004690782	0.106825332	0.029701634	0.03358926	0.022437676	0.025258601	0.533503338	0.066061158	0.01166156	0	0	0.017498549	0	0.02542548	0.064096007	0.058457744	0.001836187	0	0	0.056106386	0.991082594	0.008228245	0	0.006976607	0	0.002220324	0.031611011	0.0446638	0	0.046188936	0	0.018329686	0	0	0.038147145	0.038281333	0.018187311	0.17903005	0.120769178	0
1.1.1.210	0.001462091	0	0.000388588	0.001275027	0	0.001508218	0	0	0.001472742	0.000496766	0	0.000314497	0.001114212	0.000483967	0	0.000505079	0	0.000317956	0.000427327	0.001027777	0.000290092	0.000824266	0	0.000698134	0	0.000385399	0	0.000731261	1.31413E-05	0.000851281	0.001312743	0.001513441	0.000393672	0.001529476	0	0.000168412	0.000250765	0.000327538	0.001242818	0	0.000531791	0	0	0	0	0	0.000772883	0.000782853	0.001278387
1.1.1.215	1.177366487	1.186728574	0	0.120563598	0.042097548	0	0.051394527	0.0412376	0	0.102855215	0.807670103	0	0.139551213	0	0.16471716	0	0.134769556	0	0	0.07226064	0	0.093652393	0.167258475	0.011442512	0.230441562	0	0.393595606	1.023964096	0	0.098952419	1.158935874	0.794045211	0.094472968	0	0.104059809	1.018997604	0	0	0.221164648	0.473163362	0	0	0.102052999	0.083283312	0.687562337	0.92961157	0.061455628	0.036197288	0.024167882
1.1.1.218	0	0	0.005300068	0.089381908	0.007123362	0.009166992	0.005255177	0	0.002058257	0	0	0.002362416	0	0	0.007034291	0.008096829	0.001827783	0.039224183	0.029214102	0.03891081	0.027730094	0	0	0	0.111349344	0.008323196	0.004751666	0	0.006632003	0.006249495	0	0	0.002298464	0.001396611	0	0.002852253	0.005245484	0.002642538	0	0	0.006751393	0.009418496	0.004942318	0.002899892	0.004578355	0.006475695	0	0	0
1.1.1.219	0	0.241688256	0.021992868	0	0	0.026939373	0.079450554	0.012936384	0.027692764	0.047024822	0.718224783	0	0.046402462	0.030941626	0	0.035158467	0	0.09245382	0.131171683	0.16273528	0.011052041	0	0	0	0	0.035602375	0.304016018	0.106967223	0.006789817	0.049219122	0	0.078276477	0.04749875	0.069265566	0.009928022	0.037769379	0.432020712	0	0.071630479	0.05423917	0.015679028	0	0.030132965	0	0.611892912	0	0.070497881	0.101180009	0.113887074
1.1.1.22	1.196339363	1.179526433	0.386357562	0.929537174	0.982711603	1.130064027	1.001420579	0.757877858	0.227303647	0	1.121003786	2.332324519	2.685697503	0.470328217	1.191483058	1.181439408	0.400861506	0.085365254	0.279249711	0.162389634	0.670788158	0.356545556	0.75085634	0	0.836887845	0.53273425	1.073845772	0.764306667	0.189308637	0.175539206	1.287873911	0.885795974	0.453983849	0.138670081	0.204160747	0.978592649	0.757966117	0.45639517	0.075791326	0.671899326	0	0	0.306381407	0.295629359	1.136686918	1.041845272	0.71726694	0.622090218	0.20224325
1.1.1.220	0.026565402	0	0.017226154	0	0.018231886	0.033141691	0.01034781	0	0	0.024815994	0.027159446	0	0	0	0.038302438	0	0.863057263	0.026545728	0.020031093	0	0	0	0.011630183	0	0.016195217	0	0.007941103	0	0.012254712	0.025203622	0	0	0	0.02699601	0.045684575	0	0.035649911	0.030013711	0	0.039759142	0	0	0	0	0	0	0.045801503	0	0.055392202
1.1.1.23	1.097886145	0.939955273	0.786332042	0.611254005	0.908252567	0.471821876	0.122499646	1.097936498	0.919561517	1.158096201	1.212806812	1.005290266	1.000325776	0.976551058	0.914905932	1.109404721	0.87923764	0.629924085	0.669732697	0.649451817	0.717035298	0.932271482	1.144945677	0.941418744	1.150177681	0	0.887373024	1.068827517	0	1.083193964	0.898270759	0.907664571	0.887533842	1.107950383	0.911035115	0.995181338	0.353140339	0	0.217940056	0.583783501	0.077272046	0.749111382	0.68036291	0.020465914	1.128926963	1.126114542	0.896480687	0.772792068	0.411091926
1.1.1.244	0.000352169	0	0	0.006525925	0	0.013839069	0.007062339	0	0.01059031	0	0	0	0.000707551	0.004960666	0	0.009001318	0.003120862	0	0	0.00956018	0.01080449	0	0	0.013597231	0.028744458	0.00718416	0.013689433	0.111044974	0.014365089	0	0	0	0	0	0	0.095984798	0.009205065	0.009557667	0.008680419	0	0.0088646	0.010191424	0.00018598	0.012048407	0	0.005349418	0.014221081	0.011740761	0
1.1.1.25	0.992246212	0.99491323	0.768900787	0.731334869	1.234075106	1.336197351	0.238757262	1.1319078	2.665145297	2.074894068	1.951482361	0.99497953	1.069139601	1.17726868	0.664537708	1.147493662	0.75094773	1.148623062	0.935982319	1.382346454	1.023621398	0	1.288416031	0.821463979	1.985457257	0.640241072	0.741216095	1.757928624	1.325402427	0.338045833	1.164577341	1.328171714	1.339326805	1.35141643	1.278297743	1.474289267	0	0	1.814681396	0.163365671	0	2.088826648	0.513609855	0	1.865680827	3.979592897	1.373965428	1.49210818	0.714397925
1.1.1.251	0.240239849	0	0	0	0	0.013265625	0	0.08859156	1.531344926	0.124081462	0.018365048	0	0.099200114	0	0.031962239	0.819268759	0.044102792	0	0.146621415	0	0	0	0.031625645	0	0.084684716	0	0.215329047	0.339941446	0.021191142	1.08422408	0	0.7944227	0	0.038220303	0	0.506942605	0	0.027571053	0.152730363	0.455168098	0.042911442	0.062614233	0	0.047883012	0	0.515105198	0.156263123	0.368925647	0
1.1.1.255	0.186614811	0.022246942	0.02019308	0	0.001990778	0.021719348	0	0	0.015068763	0.008617806	0.054126638	0	0.011721422	0.014267138	0	0	0.019052286	0.033956254	0.031863238	0.028598055	0	0	0.011758669	0	0.01816003	0	0	0.031805738	0	0.016831889	0	0	0	0	0	0.05460454	0	0.011892116	0	0	0.015506602	0	0	0.01178485	0.085815682	0	0	0.002427606	0.011038128
1.1.1.26	0	0.021983632	0.060250687	0	0	0.013575822	0.040564134	0.029096458	0.005744556	0	0.237651313	0	0	0	0.082751028	0.073782105	0	0.107043233	0.103861713	0.097294334	0.118977561	0.077815374	0.016157027	0	0	0	0.155868301	0.036634952	0	0	0	0.068017305	0	0.018937487	0.01629883	0.01700007	0	0	0.041774816	0	0	0.07758278	0	0	0.184856114	0	0.081867862	0.152404518	0.073333699
1.1.1.261	0	0	0.060069268	0	0.023790782	0.520667783	0	0	0.9204867	0	0	0	0.095466433	0	0.061999037	0	0.004981028	0.028763776	0.141832735	0.173026228	0.139668686	0.018729976	0.01214699	0.07623018	0.028485475	0.093039814	0.072137361	0.036019266	0.064946483	0	0.075113132	0.068304351	0.59514005	0.523239273	0.535325618	0	0.044973339	0.027443058	0	0.08824233	0.0354031	0	0.080831639	0	0.016340079	0	0.145417941	0.252145682	0
1.1.1.262	1.033998787	1.066342531	0.157859097	0	0.990983819	0.640663636	0.415506748	0.261397021	0.418893124	0	1.229177109	0.910489334	0.993540301	0	0.091366954	0.43151109	0.73978487	0.588602662	0.325828191	0.549751223	0.735419169	0.215613169	0.115880722	0.258366982	0.199904944	0.202886875	0.583031754	1.444728354	0.239049154	0	0.970230191	1.046467237	0.200741039	0.52482099	0.288204906	1.396283758	0.301995434	0	0.866867493	0.75616638	0.194738137	0	0	1.182108363	1.54207744	2.27918049	0.457314874	0.243931984	0
1.1.1.264	0	0	0	0.197178068	0.031031809	0	0.050892727	0	0.087407534	0.053399906	0.070281777	0	0.074300867	0.104337672	0.927965378	0.024515015	0.003884725	0.056307026	0	0.103667354	0.003335087	0.044871786	0.037052093	0.105064864	0.084752228	0	0	0.243101052	0.00583213	0	0.13896773	0.410388388	0	0	0.095279864	0.202434442	0.056786742	0.017279747	0.131035698	0.491842032	0.024753862	0.133740719	0	0	0.204496434	0	0.117886552	0	0.028501383
1.1.1.267	1.000725489	0.907685707	0.984125953	0.716209191	0.952206208	0.875334775	0.301662813	0	1.076937349	1.035162082	0.830741827	1.118775209	1.036704336	1.079018067	0.976901409	1.161995261	0.972213769	1.022308522	0.973021781	1.089320177	0.932458382	0.938694334	0.99835672	1.102190172	0.9147778	0.428302137	1.014000651	0.838377763	0	1.031317055	1.134783044	0.968339608	1.002002018	0.868064361	1.031194682	0.980631273	0.58872139	0	1.01667013	0.661677103	0.133866118	0.849001012	0.681915778	0.157780176	0.984940306	0.937758232	0.693473335	0.798112641	0.190246346
1.1.1.27	0	0.323249894	0.070980428	0.915075787	0	0	1.310733134	0	1.971817793	2.962974956	0	0	0	1.65107457	0.040369622	0.979574862	0.783022818	1.605155365	0.998148167	1.751592037	1.428126599	2.250647051	0.693744772	1.165653867	1.048782041	1.811880109	0.27022484	0.057059056	1.879401561	0.074967496	0.271638737	0.081223334	1.150196352	0.4271137	0.819803645	0.541127141	0.220270454	0.348291878	1.092055985	0.373063725	0.631507194	0	1.198847008	1.143792053	0.22795343	0.507605422	1.086684849	0.88029931	2.713265286
1.1.1.271	0	0.039494983	0.115673355	0.064098425	0.796518368	0.10516053	0	0.1629851	0.022505744	0	0.440708547	1.524543554	1.275933261	0	0.162240029	0	0.649354745	0.227633432	0.111158491	0.205638437	0.214879292	0	0	0	0.081667184	0	0	0.92288878	0.15750272	0	0.143611909	1.199630331	0.011812564	0	0.036493745	0.915628695	0.048114263	0.111549891	0.290297591	0.820576603	0.023602923	0.30611964	0.016643033	0	0.148564237	0.15438905	0.1113867	0.011607562	0.005134483
1.1.1.272	0	0	0.002751697	0	0	0.469281169	0	0.033249983	0.018896844	0	0.084916629	0.01233481	0	0	0	0.339700878	0.732819422	0.174688815	0.190728867	0.1820028	0.272763855	0	1.036419905	0	0.070743762	0.050026059	0	0.087311264	0.032767197	0.05138419	0	0.057566064	0.122583132	0.212736257	0.160230539	0	0.031125395	0.0223124	0.161593875	0.074217479	0	0	0.117083814	0.036553976	0.056569827	0.007449332	0.109894901	0.204105359	0
1.1.1.274	0.618785653	0.990499367	0	1.563014522	0.066300199	0.327213019	0	0	0.239306878	0	0.431933603	0.13772899	0.484681678	0.253182762	0.697791616	0	0.203788619	0.01810783	0.18773494	0.071145123	0.189365118	0.259120706	0	0	0.423864875	0.412428417	0.65628783	2.148311031	1.620694597	0	1.827689502	2.114291051	0	0	0.098070819	1.979831983	0	0	0.633415763	1.518055844	0.283801155	0.211756267	0.280366039	0.114312303	0.990919891	1.69620152	0	0	0.558149443
1.1.1.275	0	0	0	0	0	0	0	0	0	0	0	0	0	0	0	0	0	0	0	0	0	0	0	0	0	0	0	0	0	0	0	0	0	0	0	0	0	0	0	0	0	0	0	0	0	0	0	0	0
1.1.1.276	0.015764291	0	0.000115002	0	0	0	0	0.037674411	0	0.018779886	0	0	0.035235308	0.006176769	2.029230216	0.111832121	0	0	0	0.016670841	0	0	0.04104235	0.063747425	0	0	0	0.10699435	0.019280651	0.099992527	0.044024525	0	0	0.029670841	0	0.074088348	0	0	0	0	0	0.083786697	0	0.015227135	0.025777644	0.954523095	0	0.031246615	0.051637168
1.1.1.28	1.151130166	0.595417229	1.081005161	0.247108586	0.272283924	0.733508378	0.018104221	0.25448539	0.184765628	0.206126069	0.44907311	0.897215218	1.128415416	0.162929117	0.246540196	0.840835881	0	0.578612942	0.741830122	0.881329739	0.986246008	0.678663136	2.097862528	0.432828637	0.166382114	0	0.398522649	2.00288851	0.97043804	0.353703127	2.225298898	1.810512086	0.592697271	0.307400785	0.730877693	1.600073353	0	0.069829288	2.359801496	1.844068499	1.149990492	1.500847095	0.891316115	0	1.00468766	1.868505438	0.246951317	0.05841917	1.657006656
1.1.1.282	0.228901183	0.089727832	0.089092402	0	0	0	0.064117569	0.092803562	0	0.089101041	0	0.061527544	0	0.005833491	0	0.004630756	0.047714723	0.076253497	0.039333259	0.055376604	0	0	0.019795588	0.042039135	0	0	0.171079442	0.517929773	0	0	0	0.863047956	0.045094288	0	0.020327211	0.539669625	0.046348766	0	0.072004824	0.536212227	0.050995798	0.10467466	0	0.041105284	0.110828358	0	0.062847063	0	0
1.1.1.284	2.540477782	2.074523835	1.610211785	0.609703514	0	0.264762848	0.474570627	0	1.9464839	0.018247477	2.943432378	0.161996162	0.466604958	0	0.315556546	0	0.298713202	0.01548649	0.136867357	0.203704262	0.052660941	0	0	0	0.27804914	0.486418178	2.051268162	1.648359667	0.944063298	0	2.669031335	1.452685122	0.483202606	0	0.358675104	1.5767117	0	0	0.335483202	0.486169514	0.069271415	1.890405955	0	0.485952423	2.325912896	2.91755142	0.4642723	0.8436224	0.620512881
1.1.1.288	0	0	0	0	0	0	0	0	0	0	0	0	0	0	0	0	0	0	0	0	0	0	0	0	0	0	0	0	0	0	0	0	0	0	0	0	0	0	0	0	0	0	0	0	0	0	0	0	0
1.1.1.29	0	0.354539784	0.848381513	0.042091923	0	0.365620386	0.116985139	0	0	1.847235959	0.376966624	1.019461467	1.150329108	0.10665547	0.783483527	0.904752854	0.227271175	0.365033002	0.72826224	0.53304646	0.391188504	0	0.089610623	0.609661182	0.233450912	0.127818715	0.951189626	0.288479868	0.25952144	1.806832265	0.156739857	0.01120543	0.392886461	0	0.220944317	0.084394219	0.858317546	0.091054837	0.167973074	0.073871033	0	0.736065871	0.635098797	0	0.169706854	0	0.173460949	0.315131706	0.288133811
1.1.1.290	0.221509867	0.843498621	0.045779012	0.014816421	0	0.972096526	0	0.11014258	0.12042108	0	0	1.17444968	0.941032653	0.001816812	0.055213369	0	0.156341536	0.107149034	0	0.137292609	0.013163322	0	0	0	0	0	0.180667825	0.829316272	0.119534262	0	1.095605514	1.049580598	0.09812818	0	0	0.782940449	0	0	0.076648534	0.467033215	0.179629682	0	0.120213646	0.183960783	0	1.041944438	0	0.215971485	0.214621553
1.1.1.294	0	0	0	0	0	0	0	0	0	0	0	0	0	0	0	0	0	0	0	0	0	0	0	0	0	0	0	0	0	0	0	0	0	0	0	0	0	0	0	0	0	0	0	0	0	0	0	0	0
1.1.1.3	1.460996113	1.851447015	0	0.891103232	0.919358297	1.144839917	0.413219324	1.211167458	1.968027254	0.937695621	0.931184208	0.090832384	0	1.102951694	1.054836048	2.028071653	1.064277056	1.370566939	1.302493628	0.95629466	0.908364988	0.981993324	0.875045259	1.053126385	0.982245283	1.031797678	0.675990874	0	0.368715069	1.14907676	0.18540179	0.231172526	1.231567684	0.976374703	1.406806561	0.066073534	0.945062351	0.896500734	0.107794559	0.437908783	0.792360892	0	0.912541501	0	1.2267248	0.115871155	1.378658295	1.536837963	0.694070041
1.1.1.30	0.732155832	0.613471793	0.146542703	0.184051078	0.001614053	0	0	0	0.140006561	0.059597237	1.235618427	0.089494021	0.003063117	0	0	0.276860414	0.094474619	0	0	0	0	0	0	0	0.170437256	0.134174693	0.195528532	0.168636634	0	0.173011993	0.011411866	0.031319857	0	0	0	0.101741946	0.112583348	0.075329219	0	0	0.005572101	0.057014287	0.153392458	0.141871494	1.253233445	1.034177009	0.089721904	0.006626839	0.003420064
1.1.1.306	0	0	0	0.029386428	0	0	0	0.004854776	0	0	0	0.013736958	0.0181957	0	0	0.017596306	0	0	0	0.024059034	0.017197274	0	0	0.017697212	0.536298136	0	0	0.024053541	0.028781174	0	7.65108E-05	0.017569889	0	0.017116301	0	0.024340203	0	0	0	0	0	0.012780809	0.014899849	0	0.049000183	0.024879309	0.082991705	0.092099705	0.004887669
1.1.1.31	2.448714273	1.755442839	1.346886791	0.552621366	0.364480792	0	0	0	0	1.257776918	2.613725245	0	0.040664448	0	1.987691076	0.981909097	0	0.709445939	0.181424444	0.051161055	0.083321316	1.140753299	0	0	0.274322157	0.271837618	0.20486439	0.201240257	1.08459511	1.118771007	0.552358538	0.227538456	0.158960409	0.067981376	0	0.283076242	0.231083377	0.181802005	0.021531572	0.348392075	0.713805198	0.621502202	0.150048343	0	2.65500763	0.851325295	0.328741874	0.734186841	0.211340718
1.1.1.312	0.016562502	0.016872296	0.003544939	0	0	0	0.01706452	0.017700574	0	0	0.060071109	0	0	0.010099748	0.012227713	0	0.010076169	0.002646349	0.000381413	0.001858371	0.001214538	0	0	0	0.013441573	0	0	0	0.006875157	0.001653251	0	0.012461442	0	0	0.019087638	0	0.003310944	0	0	0.012447795	0.012013689	0.017230669	0.019015037	0.001112994	0.058755463	0	0.014768306	0.002705759	0
1.1.1.34	0	0.036792165	0	0	0	0	0	0.016006284	0.066178483	0	0	0	0	0.056521335	0.007763951	0.056558521	0.063878688	0.044065972	0.054297882	0.074661766	0.032819247	0	0	0	0	0.001517863	0	0.042268909	0.207108017	0	0	0	0.086480107	0	0.0541552	0	0.036611236	0.091383256	0	0	0.928604875	0.057344648	0	0.027775187	0.098897235	0.095760242	0	0	0.536001875
1.1.1.35	7.048032505	8.199300661	2.849754397	1.244209928	0.501563357	0	0.084182687	0.615900457	0	0	7.578194591	0	0.360364372	0.92601582	0	0.727899342	0	0.681016352	0	0.993920915	0	0.751040312	2.135196971	0.967039954	2.211892716	0	3.298445234	6.601769506	0	0	8.25817001	8.016506474	0.436984729	0.190288936	1.157771033	5.338649742	0	1.112778383	0.128824156	4.246720814	0.050701442	0.616920038	1.30531927	1.076590491	5.172090349	5.995014234	0	0	1.516119364
1.1.1.36	0.88877901	0	0	0.025167427	0	0	0	0	0.058366758	0	1.723028192	0	0.023644873	0.066465768	0	0	0	0.256768474	0.045399309	0	0	0	0.112070779	0	0.113058676	0.131326122	0.212034136	0	0.197706098	0	0	0.178979315	0	0	0	0	0.077919886	0	0	0	0.181447544	0	0	0	1.670662068	0	0.024226778	0.222134198	0
1.1.1.37	2.688239533	1.454926481	1.242237279	1.283088847	1.60628583	1.897690024	0	0.259299742	0	1.954572579	2.373693991	2.527721264	2.878415751	0.556129358	0.147419398	0.306813546	1.067282206	0.052207349	0.192306291	0.22389821	0.177615635	0	1.372712291	0.231230778	1.380763579	0.306224557	1.059112864	1.777653274	0.266735171	0.274163008	0.820957867	1.681143667	0.447548016	0	0	1.459698836	0	0.394217064	0.164292092	0.467134789	0.382922902	0.957701947	0.447577653	0.35216566	2.494055606	2.36991943	0	0.310442665	0.562230179
1.1.1.38	0	0.743256351	0.015129491	1.005023209	0	0	1.101556849	1.096726464	0.787102631	1.000485011	0.104486595	0	0.100189308	0.198596394	1.120974251	1.163528831	0.805960072	1.412171015	1.434694532	1.260676633	1.323927251	0.168914644	0.236667744	1.049300644	0.360212636	1.85219571	0.470536454	0.923925121	1.631393355	0.251528736	1.028030906	1.191136043	0.983511173	0.736419179	0.753798128	0.736011268	0.826056671	1.199797317	0.458851418	0.962209538	1.890879005	0.076469338	0.554974553	0.803531185	0.168552957	1.069348596	0.738549821	1.026149698	0.541592276
1.1.1.39	0	0.025888236	0	0.026337446	0	0	0	0.010215095	0.049347931	0.03876584	0	0	0	0.028640543	0	0.048867602	0	0	0.01537087	0.041713789	0	0.046366733	0	0	0.033098247	0.533084834	0	0.039019829	0.551737852	0	0.007923613	0	0	0.013167738	0	0.049677239	0.012709656	0	0	0	0	0.046167915	0	0.027445247	0.02562012	0	0.0546418	0.015505226	0.131844314
1.1.1.4	0.147495881	3.107180711	0	0	0	0	0.238821813	0	0.338405496	0.101707271	0.696252032	0	0	0.506912781	0.22834868	0	0	0.082665895	0.378912977	0.281193221	0.291501261	0.016636401	0.281804032	0.295325081	0.095973776	0.029880147	0.34596231	0.103391283	0	0.085734285	0.433635816	0.250646692	0	0	0	0.238042514	0.056750526	0	0	0	0	0	0.241997531	0	0.49578336	1.414946744	0	0.306192328	0.466940298
1.1.1.40	1.792393778	0.864037242	0.977015471	0.279904911	1.262893804	0.366701648	0	0.129632311	0	0	1.37935953	0.687513597	1.325266059	0.256529406	2.126796627	0.31135764	0.844080457	0.259230093	0	0.379819107	0.425924951	0.1668779	0	0.177678576	0.251361094	0	0.457715551	0.764391865	0	0.16463451	0	1.110473191	0.165996996	0	0	1.160789832	0.127777954	0.171746869	0.474084284	0.301063165	0.203834745	1.178880162	0.325623645	0.070599733	2.084138549	1.126174819	0	0.162170211	0.220634459
1.1.1.41	0	0	0	0.1199734	0.12429239	0	0.773293696	1.117544717	0.012441095	1.04005005	0.149775901	0.042956141	0	0.04136034	0	0	0.069752981	0.52399386	0.466871919	0.533936436	0.402410955	0.895602745	0.886532996	0	0.078074575	0	0.407636249	0	0	1.106885207	0.050536695	0.1385341	0.201977023	0.264994393	0.300325454	0	0.054655704	0.005348277	0.004656059	0.028738425	0	0	0.722004108	0	0.040179238	0	0.041087074	0.030812436	0.161621769
1.1.1.42	1.754810175	1.875842605	0.137108949	0.626436548	0.865314133	0	0.283032583	0.197089158	0.762024877	0	1.392500398	0.955586925	1.102513837	0.943893927	0.820414363	1.246875895	0.733191066	0.611058521	0.428280216	0.230530406	0.646435834	0.210980205	0.14503713	0.733967713	0.813574724	0.090587899	1.130641606	0.778850997	0.296693589	0	1.00645101	1.117702145	0.570513866	0.843874415	1.039643868	0.997571391	0.857915019	0.107062393	0	0.788501375	0.164268942	0.06834338	0.072747123	0	1.427715301	1.232579906	0.691894632	0.758555861	0.407922846
1.1.1.43	0	0.010330201	0.024036019	0.00706443	0	0	0.012670981	0.018864206	0.013942316	0	0.049052091	0.011434331	0.01064498	0.00759626	0	0.02246115	0	0.005208056	0.002527007	0	0.009672706	0.017894107	0.024538327	0	0	0.017545457	0	0.013169922	0	0.016403467	0	0.003750722	0	0	0.015145916	0	0.006051467	0.01942463	0	0	0	0.010923414	0.008717945	0.025531493	0.031672383	0	0.026267917	0.016184566	0.022856949
1.1.1.44	0	0	1.138556316	0.634046973	0	0.171741067	0.044876918	0	0.226035882	0	0.706257655	0.729414384	1.125202796	1.426182805	0.041423855	0.125122283	0.028006484	0.07681886	0.305676937	0.449282878	0.098329638	0	0	0	0.759061368	1.298908143	0	1.184013677	1.804039129	0	1.020045002	1.060685411	0	0.106169553	0	1.259566894	0	0.193775244	0.139462827	1.206733251	0.851285562	1.132876928	0.472094449	0	0.550141883	0.8217398	0.67377273	0.672893812	1.427106559
1.1.1.46	0.00214151	0.012882821	0.001269692	0	0.014437702	0	0.013113359	0	0	0.001393708	0.146065942	0	0	0.024995229	0.003025141	0.020441094	0.024222909	0	0.006674695	0	0.005816372	0.029079863	0.023626681	0	0	0.028176419	0	0	0.010784167	0.004370554	0.024481552	0.016328807	0.026234257	0	0	0.000148241	0.007191149	0	0.009236832	0	0.003450065	0	0	0.029535176	0.120756742	0.015520678	0.005260436	0	0.012682514
1.1.1.47	1.624507623	0.006938843	0	0.080967975	0	0.057562695	0	0	0	0.961562314	0.930575408	0	0.110062127	0	0.137113372	0.275405037	0	0	0.15747903	0	0.141970842	0	0.1369035	0	0.130345983	0.493987532	0.620605727	0.201827861	0.910071406	0.023997313	0.760766485	0	0.116645867	0	0	0.164963395	0.117878959	0	0.149789052	0	0.147275086	0.025681638	0	0.070664308	0.77797263	0.0189622	0.155665382	0.263488277	0.336546003
1.1.1.48	0	0.035102601	0.01236097	0	0.011505498	0	0.000912231	0.063027654	0.021873985	0.046590176	0.251426715	0	0	0.006273137	0	0.056648137	0.025533748	0.020707809	0	0.032066548	0	0.063478424	0	0.049759718	0.00536548	0	0	0.026928409	0	0.058069064	0	0	0.043548083	0	0	0	0	0	0	0.032192637	0	0	0	0.055977409	0.200835609	0	0.075950181	0.123186349	0.02085424
1.1.1.49	1.252225063	0.088878764	0.837382407	0.90185704	0.062945941	0.203078004	0.136948825	0.114975073	0	0.246428283	1.214278278	1.044479273	0.710995199	0.861538715	0.016544329	0.150354384	0	0	0.058693399	0.270668929	0.057865729	0	0	0	1.006596578	0.568175353	0.561061626	0.720082362	1.124063965	0	0.778209732	0.933012917	0	0	0.137828874	0.931678637	0.224613582	0.111961254	0.257082772	0.904670863	0.960965814	1.212949428	0.665725459	0	1.323407062	0.871847675	0.391472954	0.232026329	1.224903104
1.1.1.50	0.04412104	0.051427577	0.005659496	0	0	0	0	0.038973982	0	0.044206284	0.077212093	0.026726912	0.048238189	0.031976934	0.00430845	0	0	0.028570362	0.046702418	0.032106459	0	0	0	0.022706872	0.047411763	0	0	0	0.0039474	0.005983545	0.029492112	0.010991963	0	0.028935804	0	0	0	0	0	0	0.001851532	0	0	0	0.096781211	0.04612854	0.011880613	0.043052343	0.005511154
1.1.1.51	0.004201222	0	0	0.006974387	0	0.002457541	0	0	0.005307222	0	0.076656064	0	0.001612208	0	0.002414986	0.00276671	0.004269988	0.002254549	0	0	0.003357684	0	0	0.005675389	0	0.005776111	0.000250732	0	6.18825E-05	0.006104097	0	0.002055731	0.006154897	0	0.003604407	0	0	0	0.004468465	0.000591249	0.001702775	0	0	5.99016E-05	0.082670977	0	0.005451225	0	0
1.1.1.53	0.234468389	0.009378729	0	0.061922559	0.072547569	0.05814378	0	0.974671523	0.074710792	0	0.131926182	0	0.029062059	0	0	0	0	0.043945412	0	0.038213005	0	0	0.066867259	0.062729842	0.074238484	0.007954852	0	0.083444905	0	0	0	0.064113035	0	0.066975133	0.052734276	0.053131519	0.020740775	0.07931179	0	0.076818297	0.063575994	0	0.081247765	0.021382477	0.08271137	0	0.029254454	0.014984132	0.175088559
1.1.1.56	0	0	0.017999007	0	0	0.053933105	0	0	0.023072332	0	0.008098999	0	0	0	0	0.032068596	0.027998181	0	0	0	0.043246803	0	0	0.007100406	0.039922453	0	0.054465916	0	0.011205277	0.010677378	0	0.030764698	0	0	0	0	0.007022903	0.066243027	0.021650452	0	0	0.025265617	0	0	0.080801255	0.622790701	0.000969438	0	0.089575827
1.1.1.57	0.238193674	0	0	0.289237949	0.023308749	0	0.510899061	0.092930682	0.158449133	0.008595582	0.614449827	0.028862738	0.200095678	0.069829529	0	0.369015621	0.013329394	0.060435068	0.32318753	0.11054063	0.349058533	0.204069794	0	0	0.036764027	0.000787834	0.294393	1.179849826	0.383356765	1.029016381	0.156870298	0.905429046	0.210684374	0.085434624	0.004892954	1.080381575	1.090387515	0.032498099	0.098323262	0.491156191	0.045586881	0	0.149148362	0.023083002	0.562941599	1.579890793	0.251103044	0.039728081	0.221228692
1.1.1.58	0.33842595	0	0.084431221	0.11324081	0.121174799	0.449606516	0.123859047	0.129519811	0.063738021	0.051635343	0.038841341	0.829014591	0.823423044	0	0.015006	0.450409851	0	0.197542581	0.254000257	0.129724523	0.35666515	0.395466485	0	0.031669864	0	0	0.403903022	0.733325618	0.476110506	0.874591556	0	0.898070308	0.120604727	0.069217801	0	0.520326609	1.110864404	0	0.239252577	0.498394305	0.005603008	0	0.129425457	0.054953496	0.054137926	1.195345971	0.35032972	0.345064217	0.065286845
1.1.1.6	0	0	0	0	0	0.075263756	0.395703838	0.267756726	1.893564415	1.090512068	0	0.042597395	0	0.398886604	0.196663548	0.901131816	0.241385832	0.946983925	1.07754441	1.273218363	1.294298297	2.032905759	0	0.549756862	0	1.704512748	0.543626506	1.011619897	1.667054595	1.880706184	0.499768658	0.978000528	0.924408608	0.650893392	0.52956189	0.83935781	0	0.643663378	0.27636654	0.84842468	1.23390057	0.359581788	0.19894455	0.086948055	0.346423893	1.982337257	0.524112346	0.558011103	0.381556505
1.1.1.60	0.633684383	0.699940554	0.144549863	0.103995603	0	0	0.129200767	0	0.841038143	0	1.929180701	0	0	0	0.079143302	1.098301967	0	0.560543327	0.493661964	0.257738396	0.641680359	0	0	0	0	0	0.767076739	1.383252438	0.295454094	0.726568668	0	2.031822888	0.341202788	0.229708679	0.224486373	0.975511542	0	0.215764372	0.669450764	1.098651496	0	0.141349821	0.51518453	0.250443158	1.718692728	0.971390399	0.664299956	0.587705578	0
1.1.1.61	0	0.069045648	0	0.092286792	0.020209917	0	0	1.015025471	0.984545774	0	0.59063872	0.016004853	0	0.139368821	0.084967556	0.099571431	0.053428192	0.153094041	0.207454792	0.267315844	0.209382865	0.083179241	0	0.091407733	0.002073176	0	0.043819896	0	0.060952174	0.077735969	0.063919852	0.045119366	0.154269279	0.085839682	0.181605865	0.021739516	0	0	0.217219183	0.005781051	0	0.052687778	0.075211799	0.073511883	0.715934458	0.090547707	0.153134015	0	0
1.1.1.62	0	0	0.016414162	0	0	0	0.017804692	0.014057748	0.001652119	0	0.264429122	0.010068204	0	0.010540025	0.029091048	0.017672754	0.014879881	0	0	0.002853279	0	5.84643E-05	0.01478625	0.001154692	0	0.000348613	0	0.028853271	0	0	0.016660777	0.010846256	0.021037003	0.010321094	0	0	0.001675863	0	0.014825479	0	0.002927722	0.013934313	0.02719469	0	0.263103598	0	0.028059109	0	0.024993744
1.1.1.65	0.180294617	0.01343347	0	0	0.020961553	0	0.00878526	0.012152438	0.013411252	0	0.07322653	0.015108788	0.010831272	0.008890567	5.4495E-05	0	0	0.01424195	0.019301766	0.002782981	0.012417234	0.005616199	0.018894037	0.001562834	0.005982066	0	0.000474956	0.003111443	0	0	0.002290842	0	0	0	0.009588063	0.005677872	0	0	0.014109178	0	0	0	0	0.015119201	0.047342829	0.01778914	0.024019644	0.039610142	0
1.1.1.67	0	0	0	0.538051975	0	0	0	0	0	0.023139038	0.057892593	0.056719857	0.040457657	0.042658488	0	0.036326687	0	0.000560695	0.034729472	0.004264454	0	0	0	0.002034398	0.029843604	0	0.049471834	0	0.04583095	0	0.027771948	0.011308794	0	0	0	0	0	0	0.048024567	0.013989156	0	0.050145217	0.028553527	0.012546447	0.051712929	0	0.092492748	0.130699052	0.025578006
1.1.1.69	1.026265303	0.180174178	0	0.056055318	0	1.110014289	0	0.014908831	0	0	0.729749454	0.927252045	0.878470993	0	1.045123082	0.177186958	0.034579385	0.402074983	0.604011089	0.554632993	0.615027916	0.410881717	0.059800729	0.147792555	0.187351409	0.421370648	0.140622846	0.490827412	1.196577028	0.060803046	0.580114007	0.598756059	0.153790082	0.205945687	0.176490924	0.454729254	1.513219203	0.078448095	0.474928671	0.617413395	0.813820987	0.189528395	0.438719377	0	0.472289748	0.276615437	0.280644974	0.461085045	0
1.1.1.77	0.20357744	0	1.045687562	0.008183487	0	0	0.043195121	0.065833036	1.05934885	0.040830246	0	1.078682665	1.092979482	0.774776831	0	0.443062684	0.097539073	0.421539617	0.444597573	0.469942159	0.409799021	1.065114524	1.105626322	0.994651456	0	0.165827047	0.248962334	0.673562678	0.421573093	0	0	0.893643128	0.743037646	1.076250708	0.982904561	0.648932615	1.118027205	0	0.483984635	0.646725541	0.153942263	0	0.279447712	0.004894596	0	0.950917995	0.276420892	0.384119437	0.210200993
1.1.1.79	1.664011881	0.078339137	0.136754081	0.139567632	0.135685855	0.060911602	0	0.016285031	0.370097706	0.276818314	1.981316485	0	0.101173954	0.275726227	0	0	0.079786603	0.006626434	0	0	0.065723166	0.09774138	0	0.017942196	0.129863678	0	0.882950859	0.967353624	0	0.18679267	1.739537421	1.414330183	0	0	0.171758823	1.556115698	0.02090839	0	0.588074291	1.215696038	0	0	0	0.337917563	1.969309928	2.5855796	0.450349013	0	0.038595589
1.1.1.81	0.581430201	0.160923974	0.122638548	0.009786916	0.049211935	0.071517281	0.094729427	0	0	0.125055206	0.456030811	0	0	0	0.89672138	0.322436818	0.18026624	0.115208137	0.070629046	0.073561484	0.12112007	0.137799927	0.003294469	0	0	0	0.129552174	0.260999888	0.012958387	0.161082306	0.292351124	0	0.071906446	0.215223909	0.357412279	0.117094261	1.052659545	0.150944452	0	0.131402397	0	0	0.093398203	0	0.281166186	1.164384865	0.33379273	0.245841727	0.11202902
1.1.1.82	0	0.000655583	0	0	0	0	0	0.002746729	0	0	0.017676242	0.00213142	0	0.000748737	0	0.001625924	0	0.015796723	0.017537002	0.018152515	0.013703445	0.000337428	0.001268915	0.000763348	0.036450618	0.00256353	0.001327197	0.001477199	0	0.000619527	0	0.001291479	0	0.000949462	0	0	0.001071652	0	0	0.001098868	0	0	2.76523E-05	0	0.018827155	0	0	0	0
1.1.1.85	1.166090709	1.026927443	0.870473468	0.760809078	0.990314544	0.430259516	0.135391222	0.948165078	0.974285414	1.141027234	1.061276974	0.940082878	0.867502878	0.825381006	1.07215961	1.094804816	0.911259814	0.609841004	0.528559671	0.479404107	0.48478225	0	0.936526582	1.135313276	1.045797741	0.149731077	1.023069025	1.056527753	0.173137006	1.125927683	0.876346719	1.020066456	0.778401087	0.813784503	0.971480579	0.895800109	1.104181605	0	0.22478203	0.52060598	0.079725364	0.78423874	0.628613712	0	1.054707472	1.055848206	1.040323391	0.9936109	0.166464548
1.1.1.86	1.099643803	1.042443774	0.870270146	0.900717069	1.157462865	0.120330248	0.32198817	1.155420881	0.989989331	0	1.324307963	1.088090561	1.004989267	1.581500134	0.882702135	1.039434338	1.110982049	0.4997527	0.806521101	0.511514764	0.594982177	0.048786925	0.826250896	1.083280886	1.183652198	0	0.894895804	0.909562486	0	0.895776467	1.075070771	1.192564778	0.889247275	0.749328938	1.08550288	1.069212359	1.036839325	0	0.39633141	0.376402604	0	0.769872569	0.557962497	0.007259552	1.037589117	1.15572899	0.828442403	1.005556568	0.178500953
1.1.1.87	0	0	0	0	0	0	0	0	0	0	0	0	0	0	0	0	0	0	0	0	0	0	0	0	0	0	0	0	0	0	0	0	0	0	0	0	0	0	0	0	0	0	0	0	0	0	0	0	0
1.1.1.88	0.283233565	0	0.021681647	0	0	0	0	0.034148632	0	0.001962862	0.210251558	0.073868419	0.089932618	0.085278191	0	0	0	0	0	0	0.098677111	0.099405887	0.084698522	0	0.081283926	0	0	0.058013595	0.330770338	0.070398983	0.08878687	0.047946114	0.049535936	0	0	0.093395522	0	0	0.164242065	0.576814892	0	0	0.026372022	0.07232819	0.031262516	0.027917605	0.09552339	0.07627078	0.853314326
1.1.1.9	0.027030786	0.039530749	0	0.052183135	0	0	0.03848615	0.039740281	0.048778829	0	0.410195232	0	0	0.205430217	0.004926881	0	0	0.008043063	0	0.034781692	0	0.032482546	0.013342464	0.041170104	0	0	0.006387968	0.021628603	0	0.023040903	0.102109499	0	0.002659602	0	0.054607545	0	0	0.058006798	0	0	0.02491476	0.04902671	0	0	0.381329754	0.050068129	0.07650889	0.088131104	0
1.1.1.90	0	0.172365526	0	0	0	0.071164825	0	0.066515551	0.015257551	0.00206141	0.129752011	0.05707055	0	0	0.069579358	0.05041714	0.069339364	0.100112659	0.144180749	0.103194435	0.102843624	0	0.033939532	0	0.041145304	0.012626865	0.00856758	0	0	0	0.036130559	0.04260365	0	0	0	0	0	0	0.020748474	0.005345233	0.015089901	0.029621237	0.006516285	0	0.013380829	0.906936728	0	0.050406806	0.376970166
1.1.1.91	0	0	0.026502081	0	0.026050602	0	0	0.098012047	0.039550354	0.022469075	0.791194009	0.108090649	0	0	0.077351068	0.042332812	0.082672992	0.167114781	0.100735889	0.10756654	0.039036606	0.097495744	0	0	0.118548697	0.003823841	0	0	0	0.029869319	0.171571354	0	0	0.100309355	0.023979755	0	0	0	0.077586248	0	0	0.027862023	0.042728822	0	0.871547981	0	0.034765347	0	0
1.1.1.93	3.948755399	1.499342819	0	0.098052875	0.402157618	0	0.403357598	0	0	0.24175668	3.311613177	0.049876817	0	0	0	0	0	0	0.294150807	0.469212223	0.288959291	0	0	0	0	0.062304844	0.805737964	1.063547502	0	0	0.713588353	1.245841367	0.293142193	0.277586483	0.192322726	1.052147047	0	0	0	1.963987054	0	0.667601778	0.021219776	0.147943223	3.364028185	3.729431791	0.378372065	0.723478647	0
1.1.1.94	0.870071956	0.876386211	0.855280452	1.057047256	0.949849778	0.471621298	1.372706203	2.895448759	3.168303585	0.924637001	0.911299028	0.853107949	0.940516115	0.954028172	1.117901112	0.764028282	0.985225005	0.974273806	0.889094402	0.974149729	1.164465148	1.022174275	0.937070631	1.064636519	0.93967245	0.853327517	1.08305602	1.09287868	1.427283107	1.10530372	1.131750176	1.072248166	1.225748448	1.14660112	1.04619807	1.024787889	1.175544101	1.071847746	0.887741775	0.913796487	0.903424687	0.780796106	0.686539412	1.099236716	0.91430238	1.020491549	1.238637493	1.278648036	1.002413712
1.1.1.95	2.339956719	1.020126467	1.254028591	1.171501444	1.107314996	0.747887644	0.082283963	3.138389069	5.368645222	2.61522107	2.236365371	0.883488104	1.035250088	0.644518932	2.601923288	2.360336318	0.868114137	1.727021377	1.600117357	1.886027768	2.001622526	1.017977069	1.119159524	1.364692736	0.738777868	1.334931202	1.79401339	1.75519023	1.864697081	1.367739746	0.946625587	1.069233074	0.969870846	1.184263925	1.609014943	1.497545227	1.115578734	0.40496319	1.189570898	0.789175549	0	0.971477246	1.946849094	0	2.542721243	3.570420099	1.509875534	1.944890643	0.806716376
1.1.2.-	0.028256738	0	0	0	0.030082652	0	0.011867701	0	0.032640969	0	0.337288524	0.03367181	0	0	0	0.022352809	0	0	0	0	0	0	0.003221479	0.023716952	0	0	0.029536548	0	0.008715812	0	0	0.000578792	0.001950506	0.005047015	0.032026633	0	0	0.026990903	0.022923653	0	0	0.018149653	0.011426628	0	0.28520996	0	0.013784448	0.024422683	0
1.1.2.3	2.05703454	1.167311703	0.677794651	0.611333927	0.214016834	0	0.265466387	0.243020453	0.18093265	0	1.642196109	0	0.187364444	0.158524412	0	0	0.151775959	0.071624352	0.279746277	0.034003845	0	0.106112743	0	0.024298962	0.453651675	0.205712854	0.628800954	1.019783967	0	0.243891459	0.056275825	1.040915651	0	0.229748342	0.174422949	0.877660736	0	0.01634971	0.121634143	0.344879407	0	1.136627243	0.13616548	0.261301434	1.297976419	1.54064189	0.093214298	0.34930999	0.153374919
1.1.2.4	0.875148105	0	0.125894417	0.309612715	0.072308285	0	0.098105269	0	0	0.130280512	1.608651618	0.345182371	0.336685255	0	1.087581831	0.127176028	0	0.195826506	0	0.210700355	0.095521791	0.443423966	0.151863826	0.038318841	0	0	0.128562726	0	0	0	0	0.14624192	0.079410843	0	0.004000764	0	0	0	0.155554921	0.172048899	0.045590577	0.157967032	0	0.11056208	1.647834966	0.114942283	0.099963447	0.203921327	0.002768707
1.1.2.6	0	0	0.008067166	0	0.045731219	0.033471848	0	0.035829681	0.006567765	0	0.01871967	0	0.012188555	0.037177233	0.037032132	0	0	0	0	0	0	0.020542577	0	0.039857459	0	0	0	0	0	0.002376141	0	0.004584779	0.018465406	0	0.037111403	0.046429082	0	0.046125749	0.033138844	0.022894303	0.022658773	0.038783821	0	0	0.021628761	0.013591556	0	0	0
1.1.2.7	0	0	0.000734388	6.67405E-05	0	0	4.62503E-05	0	0	4.99713E-05	0.018493736	0.001303247	0.000762247	0	0	0.001314614	0.001395726	0	0	0	0.001253448	0	0	0.000835801	0.000198392	0	0	0	0	0.001470875	0.00135525	0	0.0011712	0.001474016	0.001477666	0.000591491	0	0	0	5.31641E-06	0.001418857	0.000822762	0	0	0.016025144	0.000367703	0	0	0.000713327
1.1.2.8	0	0	0.949543705	0.110155754	0.116934374	0	0.123727166	0	0.079100327	0.113991064	0.500643957	0	0.093088909	0	0.115873556	0.093376155	0.104512441	0	0	0	0	0.117916844	0	0	0.13009262	0	0.33691714	0	0.099748766	0.063228772	0.112705673	0.021349524	0	0.119830961	0.097224867	0	0.059682917	0	0	0	0.111973043	0.09849162	0	0.070264119	0.556495775	0.071412493	0	0.157476326	0.043875075
1.1.3.15	2.153525748	0.184854794	0	0.37409608	0.648635902	0.253118686	1.070389062	0.122189984	3.353778685	0.956063467	2.029164826	0	0.085728662	0	4.153145122	0.392139296	1.504478882	0.426466799	1.053631921	1.05245059	0.660281703	0.14316462	0	0.1612629	0.395380834	0.387103457	0.578549644	0.319368441	0	0	0.306948125	0.896910858	0.379654403	0.464648426	0.312230969	0	0.146335897	0	1.151754689	0.455658711	0.08056004	0.194610836	0.12310198	0	1.258854875	0	0.290844154	0.743749855	0.380434858
1.1.3.21	0.03970925	0	0.013244096	0.015858565	0.039248611	0.027875353	0.067252897	0	0	0	0	0.022821257	0.036378935	0.048032856	0	0.013576787	0.03930223	0	0.014981549	0	0.042103639	0.043292802	0.045854535	0	0.038781936	0.44513366	0	0	1.075340249	0	0	0.066496018	0	0	0	0.019699715	0.060946239	0.045643214	0.075339421	0.051661866	0	0	0.132368224	0.043365981	0.129048077	0	0.190411591	0.098021103	0.227254354
1.1.3.41	0.002368117	0	0	0.005523333	0	0.000758221	0	0	0	0	2.10171E-05	0	0	0	0	0.007398607	0	0	0.009298421	0	0.005462384	0	0	0.003289918	0	0.009169184	0	0.004632918	0.004792083	0.008936731	0.003360122	0.004302261	0.007752252	0	0	0	0.007772259	0	0.004054202	0.007184815	0	0	0	0	0.000831437	0.007795738	0.035510717	0.025927494	0
1.1.3.6	0	0.473075816	0.015141034	0	0	0.007006295	0	0	0.020275856	0	0.224338618	0.024528108	0	0.011748756	0.011085079	0	0	0.040639247	0	0	0.040695207	0.023574569	0.035712527	0.042328653	0.121680933	0.000682397	0.000705672	0.045388348	0.0204715	0	0	0	0	0.038878855	0.007361134	0	0	0	0	0.004046126	0	0	0	0.012584207	0.221370424	0.006502312	0.142975269	0.162003398	0.044686058
1.1.3.8	0.023819144	0.013911714	0	0.018252736	0	0.025420992	0	0.00327828	0	0	0.076264678	0.034737697	0.036328885	0	0.013252658	0	0	0.046759056	0	0	0	0.026366419	0	0	0.763139986	0	0	0.016154851	0	0.040315276	0.184331514	0	0.014980896	0	0.018728553	0.017076252	0	0.003872826	0	0.029017754	0	0.026241386	0.042098727	0.02630582	0.092578101	0	0	0	0.011716925
1.1.3.9	0	0.015466311	0	0	0	0.002529025	0.010981302	0.007162672	0	0	0.237758051	0	0.01871126	0.019075771	0.003070281	0.00974684	0.001471345	0	0	0.007572032	0.006580476	0.013765105	0	0.002587199	0.016685373	0.008684847	0.012421705	0.018963832	0	0.013233158	0.016958533	0.019281352	0	0.001726337	0	0	0.017839273	0	0.002210066	0.020755903	0.021264577	0	0.004758968	0	0.238588435	0.014195493	0	0.003933369	0.013353032
1.1.5.2	0.303657065	1.605119379	0	0	0.215530856	0.088518484	0	0	0.008632332	0	0.100419087	0	0	0	0	0	0	0.020536867	0	0.059417647	0.037029066	0	0	0.158515592	0	0.1010933	0.529708982	0.859415942	0.049507542	0	1.064184789	1.123726432	0.016366433	0.21430377	0.20510744	0.769318226	0	0.015180916	0.250570505	0.578436409	0.017492931	0	0	0	0.328791235	0.930827014	0.120017962	0.280795753	0.254349202
1.1.5.3	1.614435268	0.750330931	2.610297047	2.340669893	0.119986085	0.98630647	2.333227171	1.358241116	1.535769816	0.091635602	1.0751364	1.00661724	0.477399948	0	3.228032456	0.272946209	0.402410923	0.686906749	1.636098205	0.827453661	1.459618694	1.029139078	0.673184412	0	1.265162917	0	0.976806096	2.804854192	0.596406473	1.099918626	0.958964496	3.523606703	1.875875312	1.531748728	1.275683067	3.715236279	0.20385514	0.295447474	1.649586563	2.202273175	0	3.827963068	1.040263319	0	0.575737172	3.565868081	1.132835497	0.44632739	0.52716692
1.1.5.4	0.65571451	0.832009778	0.77134666	0	0.098234341	0	0.217908318	0.081601168	0	0	0.049462818	0	0	0.180338984	0.171034875	0	1.030358549	0.260302691	0.095463668	0	0	0.129361211	0	0	0.821206177	0	0.089443021	0.698765239	0.111121768	0	1.912426552	0.967169465	0	0.241666737	0.192863325	0.897746485	0.13402094	0.233640511	0.235605699	0.247527885	0	0	0	0.127898549	0.245335994	1.686792334	0.130595993	0.124962198	0
1.1.5.8	0.25467865	1.039573523	0.046313472	0.055950373	0	0	0.07179321	0.08128542	0.079657965	0.056227173	0.094726386	0	0.106981344	0.106427884	0	0.059289222	0	0	0.022124766	0.097025689	0	0.025406465	0.103581558	0.012650457	0	0	0	0.144978353	0.094999158	0.06565877	0.972473141	0.099284175	0	0.056919343	0	0.077094425	0	0	0	0.108341491	0.032337171	0.084711856	0	0	0.027369377	1.292700782	0.165497969	0.171085735	0
1.1.99.-	0.072488912	0.135008009	0	0	0	0.078294452	0	0.027443463	0	0	1.24070255	0	0.006751055	0.124023147	0	0	0.09063141	0.130071707	0.068580636	0.019012143	0.031614827	0	0.04692905	0	0	0.050136798	0.058410683	0	0.093496244	0	0.130990723	0	0	0.080553745	0	0.134204881	0.056031849	0.05635152	0	0.057046492	0	0	0.011239846	0	1.122237213	0.515802353	0.238803256	0.247081166	0.220284749
1.1.99.1	2.156974563	1.151648285	0	0.137751077	0	0	0.006846742	0.255685043	0.255556729	0	2.129044746	0.305856684	0	0	0.01028978	0	0	0.303017335	0.048730847	0.231880474	0	0.23989788	0.250195777	0.12584488	0.884603495	0	0	0.488716801	0.195059617	0	0.820212394	0.710129395	0	0	0.154158643	0.438225495	0	0	0.456422023	0.386206206	0	0.101445978	0.310390368	0	2.625704396	0.87850519	0.576351516	0.21945678	0.405196148
1.1.99.10	0.019638444	0.009753865	0	0.003736464	0.004142125	0	0	0.008194182	0.013673772	0.000281207	0.061716513	0.006113956	0.008972567	0	0.000614385	0.019273754	0.005858332	0.01013597	0	0.016512269	0	0.00374645	0.002332692	0.001921391	0	0	0.014855881	0	0.007638513	0	0	0	0	0.017638604	0.019776011	0	0.008730862	0.004062256	0	0	0.012032973	0.017308876	0.016257705	0.01362755	0.043205789	0.01783015	0	0	0
1.1.99.2	0	0	0	0	0	0	0	0	0	0	0	0	0	0	0	0	0	0	0	0	0	0	0	0	0	0	0	0	0	0	0	0	0	0	0	0	0	0	0	0	0	0	0	0	0	0	0	0	0
1.1.99.21	0	0	0.056307525	0	0	0	0.050028813	0.029222457	0	0	1.006713383	0.059279796	0	0	0	0	0	0.108144957	0.112631297	0.066590721	0.080970794	0.048053382	0	0	0.094742943	0.012725231	0	0.106706125	0	0.118303872	0.183081635	0	0.023863112	0.063966924	0	0	0.05858439	0.079597136	0.064680851	0	0	0.000764999	0.045258581	0.060523728	0.997885652	0.095581022	0.150931193	0.073512782	0.106783394
1.1.99.24	0	0	0	0	0	0	0	0	0	0	0	0	0	0	0	0	0	0	0	0	0	0	0	0	0	0	0	0	0	0	0	0	0	0	0	0	0	0	0	0	0	0	0	0	0	0	0	0	0
1.1.99.28	0.04059878	0.008066662	0	0	0	0	0	0	0.051599837	0	0.075416154	0.02863497	0.031118358	0	0	0.012732547	0.047172392	0.058740408	0.071234175	0.021209992	0	0	0.045418381	0	0.043565351	0.035120758	0	0.031511658	0.039394111	0	0.042861926	0.03289826	0	0.011975899	0.019218968	0	0.026025416	0.041293781	0	0	0	0.005974428	0	0.041153221	0.04757742	0.008743451	0.036887932	0.054585889	0
1.1.99.3	0	0.222507813	0	0	0.006111451	0	0	0.249999789	0	0	0.564854029	0	0	0.336276851	1.97697832	0	0.957930535	0	0	0	0	0	0	0.221500951	0.245346757	0.006068573	0.146151753	0.36101377	0.183996934	0.226488214	3.469575327	0.199343881	0.345775433	0.342415416	0.083665403	0.064455429	0	0	0	0	0.109328703	0	0.030402005	0.009818616	0.474379494	1.546542308	0	0	0
1.10.2.-	0	0	0	0.003443888	0	0	0.002980917	0.000925092	0	0	0	0	0	0.003870061	0.007306808	0	0.004330527	0.003619054	0	0	0	0.003405083	0	0.005897653	0.006995577	0.000973274	0	0.006805733	0.00690519	0.008854804	0.004640261	0.015182379	0	0.007051542	0	0.012815462	0.001068123	0	0.000640878	0	0	0	0	0.008083772	0.004645722	0.00548879	0	0	0.003398803
1.10.2.2	1.552153454	0	0	0.046499223	0	0.02630905	0	0	0	0	0.874012312	0.000978178	0.126136783	0	0	0	0.938535973	0	0	0.082649478	0	0.017655592	0	0	0	0.094195911	0.234978749	0.048637945	0.15328432	0	0.076837547	0.07632453	0.019049973	0.139058604	0.099336097	0.173051512	0.047584688	0	0	0	0	0.077801565	0.14231283	0.094714801	1.032338293	0.088181691	0.126075317	0.061735064	0.214293907
1.10.3.-	3.722904348	6.882670671	1.602420581	2.01694433	0.839513748	0.454375833	1.547567433	0	0	0.861280651	7.792253041	2.045112936	0.729582445	0	1.654003392	0.347486801	3.000620258	0.475078564	0.804789127	0	0.753217039	0.33190387	0	0.135369424	1.115419704	0.040672787	2.91719354	6.550773006	2.006557577	0	6.144990338	6.060269532	1.22117083	0.792026342	0	7.100189534	0	0	2.255927713	5.2377706	0	3.529634516	1.023107379	0.022088782	7.958230258	8.057645538	0.105220729	0	3.068998996
1.10.3.12	0.031096796	0.03133006	0	0	0.026601789	0.03789184	0.091319263	0.130224636	0	0.120929831	0.318029322	0	0	0.190894012	0	0	0	0.187367441	0.205438875	0	0	0.131631193	0	0.016784645	0	0	0	0.242834181	0.06425144	0	0	0.069822889	0	0.026506688	0.148227743	0.119597782	0	0.153032459	0	0	0	0	0	0	0.327764271	0	0	0.203395968	0.120770462
1.10.3.2	0	0	0	0	0	0	0	0	0	0	0	0	0	0	0	0	0	0	0	0	0	0	0	0	0	0	0	0	0	0	0	0	0	0	0	0	0	0	0	0	0	0	0	0	0	0	0	0	0
1.10.3.3	0	0	0	0	0.018560405	0	0.03415736	0	0	0.027583849	0.234641551	0.009605154	0	0.030497549	0.026857708	0	0	0	0.018794007	0.012985029	0	0	0.017220495	0	0	0	0.013977437	0.048021262	0.019896478	0.028973113	0	0.028528925	0.022011867	0	0	0	0	0.035358565	0	0.014178234	0.018007518	0	0	0	0.207187955	0.017234523	0.004541407	0	0.021066932
1.10.9.1	5.12186E-05	0	0	0	0	0	0.00018056	2.47384E-05	0	3.12606E-05	0.008140757	0.000166838	0.000663668	0.000270658	0	0.000868378	0.000641875	0.000511292	0	0.000507365	0	0.000797073	0	0	0	0	0	0	0	0.000730959	0	0	0.00070996	0	0	0	0	0	0	0	0	0.000730536	0	0.000426478	0.008657124	0	0.000368006	0.000199387	0
1.10.99.2	0	0	0	0	0	0	0	0	0	0	0	0	0	0	0	0	0	0	0	0	0	0	0	0	0	0	0	0	0	0	0	0	0	0	0	0	0	0	0	0	0	0	0	0	0	0	0	0	0
1.11.1.-	0.0199588	0.037862141	0.033888732	0.200284687	0	0.069344251	0.201317091	0	0.053369403	0	0.173477178	0.010374987	0	0.063655521	0.063078905	0	0	0	0	0	0.009523328	0.066869038	0.029529759	0.037998917	0.040201271	0.021138137	0	0.043274951	0	0	0	0	0.068832199	0	0	0.074083385	0	0.034041665	0.010678094	0.010686029	0.015657894	0	0	0.052765969	0.157819581	0	0.134845042	0.082127619	0.339031833
1.11.1.1	0.06952828	0	0.062493316	0.011065851	0.041418758	0	0	0	0	0.056458074	0	0	0.057264664	0	0.028154142	0	0	0	0	0.053577581	0.00131709	0.021278573	0	0.059355499	0	0.464130252	0.045363267	0.009469579	0.952477491	0	0	0	0.047875011	0	0.062893393	0	0.067996352	0.008834628	0	0	0	0.062856846	0.061507176	0	0.050748545	0.053216013	0.053031613	0	0.45702717
1.11.1.10	0	0.928172164	0	0.143615117	0	0.117660535	0.462664728	0	0	0	1.011125863	0.13653563	0.120781047	0.161543243	0.035760198	0.027342681	0.038264086	0.533481262	0.368123785	0.46373319	0.40009545	0.147922404	0	0.045071464	0	0.425761137	0.329228601	0.012905872	1.041801566	0	0.164828063	0.020479592	0.13947285	0.05720291	0.074174897	0	0.171457482	0	0	0.081118695	0	0	0.033660571	0.842314325	1.022790663	0.810397199	0.238288649	0.531749083	0.203683516
1.11.1.15	2.042866312	2.586302715	2.18049344	1.703749815	0.842215068	2.026415514	1.88943882	1.14245902	1.070546093	1.047322029	3.433455009	3.200512996	3.542538048	1.346956205	2.373710568	0.44697963	3.108658935	1.761656083	1.625811905	1.718485674	1.487818189	0.565259225	2.420270656	0.049551529	2.18963094	2.217329197	1.564270601	3.144334497	2.029073824	0.821358504	4.036455072	3.089200772	1.251096248	0.955259495	1.165198479	2.548879653	0.457107087	3.519217118	1.890419026	1.505136329	0	3.712628715	0.847042357	3.103866151	4.004632296	3.508364234	1.052551243	0.64730467	0.679018031
1.11.1.21	0.879314362	1.716912699	0	0.139677242	0.224758417	0	0.236819948	0.223613469	0	0	1.447456285	0.021223394	0	0	0.215106098	0	0	0.375403557	0	0.153626594	0.128333055	0.311405405	0.149373453	0.245271993	0.37416807	0.042389011	1.343382321	1.627856709	0.221340945	0	1.633514607	2.555585749	0	0	0.158666088	1.923363662	0	0.30455829	0.037706513	1.260395158	0.2687759	0.381230987	0.31038024	0.301782672	1.5385323	1.46447552	0.380821739	0.026788054	0.075065187
1.11.1.5	0.295928691	0.136025255	1.195616087	0	0.878372157	0	0.102763556	0.025522099	0.053346432	0	1.381252092	0.731106487	0.760794615	0	1.00387576	0	1.474295754	0	0	0.139334125	0.174324126	0	0	0	0.11612542	0.162338849	0.06046559	0.693730483	0.154225265	0.059116203	0	1.086219986	0	0.156282834	0.128785919	0.549981242	0.155973458	0.003321212	0.334360559	0.388966666	0	0.162857981	0	0.191416299	1.225275977	0	0	0.211591175	0.033459744
1.11.1.6	1.547506171	1.649174457	1.083066174	0.142417009	0.829500611	1.187573699	0.314584589	0	0	0.19622392	0.987928935	0.399940407	0.62666929	0	0.950194241	0	0.647441185	0	0.024301578	0	0.333514919	0.07253879	0.049515983	0.008976718	0.855575694	0.391052983	1.141604641	0.860820449	0.704472553	0.197710322	1.404656926	0.833192438	0.094649992	0	0	0.742700682	0.249231508	0	0	0.510318809	0.22193618	1.061434197	0	0	1.216064708	0.865736611	0.081305685	0.173621697	0.396387169
1.11.1.7	0.152308719	0.657495045	0.080869889	4.89604E-05	0	0	0.085771959	0	0.064970266	0	0.755148155	0.081057321	0	0	0.073629879	0.065700898	0.036031056	0	0.087487497	0.026834766	0.024003298	0	0	0.032301881	0.059297139	0	0	0	0	0.075964916	0.06489345	0.069873869	0.044448159	0	0.051756165	0	0.088678413	0.09227319	0.078708904	0	0	0.055910985	0.046692688	0	0.889268835	0.023532985	0.029941154	0	0.023133729
1.11.1.9	1.974501235	2.285898281	0	0.047667354	0.252747704	0.086614203	0.624936661	0	0	0.046978376	1.238690985	0.629870048	0.674623295	0.161944521	0.022308664	0.112728994	0.39579439	0.967727928	1.087451338	0.705315953	0.480525503	0	0.912643725	0	0.180846758	0	0.858711345	0.853063879	0.726861965	0.014403634	1.437258158	1.154373008	0	0	0.164799067	1.04162803	0	0.278645934	1.241900717	0.575503242	1.301655586	0	0.86602559	0.687727132	1.059882717	1.473428873	0.337155657	0.194866425	0.314616797
1.12.-.-	0.008759089	0.000718023	0	0	0.012637625	0	0	0.001837328	0	0.004535525	0.018831365	0.005680773	0.004113594	0.009165459	0	0	0.013672973	0.00853551	0	0	0.003113359	0.010850911	0	0.003592133	0.001670018	0	0.015149566	0	0	0.001111931	0.013093219	0	0	0.005244037	0	0	0.013125267	0.002714391	0	0.007052778	0.016050017	0.006623767	0	0	0.012513233	2.77513E-05	0	0	0
1.12.1.2	0.011381369	0	0.015411913	0.00523267	0.007079177	0	0	0	0	0.020012491	0.294475061	0	0.003586564	0	0	0.022222454	0.02374769	0.002391299	0.0031205	0	0	0.01602293	0	0.006471017	0	0	0.023484644	0	0	0.011695385	0.017441125	0.020821355	0.005043199	0.014618752	0.016924158	0.001274113	0.00252663	0	0.007528744	0	0	0.002274148	0.008324234	0	0.299418639	0	0.017880182	0	0.016507788
1.12.2.-	0	0	0	0	0	0	0	0	0	0	0	0	0	0	0	0	0	0	0	0	0	0	0	0	0	0	0	0	0	0	0	0	0	0	0	0	0	0	0	0	0	0	0	0	0	0	0	0	0
1.12.2.1	0.011537512	0.016466484	0	0	0	0.041451477	0.022605175	0.020590146	0	0	0.040064978	0	0.023317171	0	0.042830091	0	0	0.312204594	0.317853564	0.341445863	0.348010513	0	0.035454474	0	0.005633897	0.017421784	0.038555256	0.031540513	0	0.010984538	0.020074742	0.031256508	0	0	0	0	0.006881154	0.001190492	0.468049976	0.014478883	0	0.015179754	0	0.022495846	0.059794673	0	0.054265467	0.054374112	0.067813533
1.12.5.1	0	0	0	0.142685366	0.998977964	0	0	0	0	0.056965731	0.001952544	0	0.100446377	0	0	0.143886365	2.709305548	0.103354674	0	0.047047443	0.013231907	0	0.160086158	0.142371966	0	0	0	0	0	0	0	0.101835106	0	0	0	0	0	0.030251496	0.063033224	0	0.106059026	0	0	0	0.021784411	0	0.087237116	0	0.13620576
1.12.7.2	0.261834132	0	0.433492638	0	0.048243628	0.199718772	0.311292631	0.029211314	1.829896144	0.361652349	0.245009186	0.224565591	0	0	8.093831606	0.803786731	0.337841234	0.851942729	1.127049656	0.79843924	1.529684157	0	0.07941975	1.424059861	0	0.110087604	0	0.022945496	0	0	0.267596015	0	0.791493436	0.880263119	0.281273843	0	0	0	0	0	0	0.143048155	1.211291564	0	0.236871816	0	0.639863786	0.573451074	0.337264218
1.12.98.1	0	0.000454116	0.001030531	0	0	0	0.001148224	0	0	0	0.009932014	8.85014E-05	0.001155995	0.001113424	0	0.000341626	0	0	0	0	0	0.001117975	0	0	0	0	0	0	0.000561066	0	0.001404883	0	0	0.001195521	3.75739E-06	0.001478808	0.001365701	0	0.00167922	0	0.000963713	5.08404E-05	0	0	0.007656806	0.000237896	0	0	0.00010503
1.12.98.2	0	0	0	0	0	0	0	0	0	0	0	0	0	0	0	0	0	0	0	0	0	0	0	0	0	0	0	0	0	0	0	0	0	0	0	0	0	0	0	0	0	0	0	0	0	0	0	0	0
1.12.99.-	0.00959408	0	0.037135053	0.027051462	0	0.012441369	0.052695438	0.045133097	0	0	0	0.032336593	0	0.010557929	0	0	0	0	0.037496534	0	0.026382184	0	0	0	0.041161956	0	0.037476346	0	0.017767426	0	0.04346931	0.006082433	0.025833472	0.01280277	0	0	0.013562922	0	0.053238665	0	0	0.02477153	0	0	0.006118127	0.012848472	0	0.055230975	0
1.12.99.6	0.562144767	0	1.265777904	0.03457558	2.355723039	0.121950875	0.104581265	0	0	0.422802184	0.319970295	0	0.254550541	0.535541545	7.774673645	0	0	0.116090108	0.326050584	0.579118325	1.093230456	0.478730564	0.024096602	0	0	0.28374019	2.31925768	2.209773219	0	0	0	3.667624882	0.276310535	0.343422136	0	2.721149016	0.506853654	0	0.722994127	2.262006476	0.054068112	0.18696277	0	0	0.659588962	0	0.514848711	0.349393214	0.031036869
1.13.-.-	0	0	0.000555537	0.000400835	0	0.000550661	0.000415294	0.000592317	8.04886E-05	7.23223E-05	0	3.15801E-05	4.29039E-05	5.47932E-05	0.000154766	0.000440168	0.000217406	0	0.000113372	0	5.74839E-05	0.00024303	0.000211154	0	0	0	0.00030987	0.004280349	0.000405174	0.000168689	0.000120329	0.000176707	4.44009E-05	0	0.000172255	0.00447222	0	0	0	0	0	0.000175204	0.000558067	0	0.000395502	2.86056E-05	0	0	0
1.13.11.-	0	0	0.00768509	0	0.013043815	0.004846331	0	0	0	0	0.020536543	0	0	0	0	0.010148757	0	0.013313375	0	0	0	0	0.01299597	0.017205865	0.005595841	0	0.015178319	0	0	0	0.017198853	0.011320629	0.005973678	0.000701348	0	0.015410769	0	0.014004335	0	0.011007783	0	0	0	0	0.027933265	0	0	0	0
1.13.11.1	0.384449245	0.928755079	0.056687522	0.162347394	0.004285588	0	0	0.04450107	0.015395544	0	1.103095784	0.056223319	0.029574389	0	0	0	0.058947914	0.064317893	0.171777768	0.092626482	0.095612278	0.004628631	0	0	0.09245982	0	0.096596151	0	0	0.078688496	0.038508921	0.16426588	0.117106719	0	0	0.099390838	0.003425085	0	0	0.080536954	0.026939705	0.103092183	0	0.0770245	1.181271399	0.655895121	0.129350821	0.012038216	0.137103379
1.13.11.11	0.519699446	0	0	0.072538448	0	0	0.008455581	0.030302565	0.013896847	0	0.797338059	0.087489512	0	0.050267708	0	0	0	0	0.069243412	0	0	0	0.088716931	0	0.058117213	0.047512505	0.155466695	0.08735175	0.106940628	0.095432009	0	0	0	0	0.018935585	0.046100645	0.053738994	0	0	0	0	0.00892819	0.060168538	0.109256437	0.846450521	0	0.036965511	0.087383798	0
1.13.11.15	0.053107402	0	0	0	0	0	0.078744188	0	0.095006681	0	0.438672135	0	0	0	0	0	0	0.044709842	0	0	0	0.067373254	0	0.060965238	0	0	0.006820187	0.457399053	0.030788549	0.04498001	0	0.358068978	0.057782354	0	0.021356994	0.548653566	0.001562394	0	0	0.335995874	0	0.063682111	0	0	0.539436401	0.908534901	0	0.01031457	0.059987155
1.13.11.16	0.236831168	0.060729788	0.057317478	0	0	0.029274007	0.014367207	0.063680695	0	0.024429954	0.039962447	0.039885619	0.047981513	0.044780773	0	0	0	0.002992318	0.020596722	0.028090573	0.063586269	0.028399052	0.026939451	0.022107424	0.074407954	0	0.261315722	0.329464236	0	0.063298569	0.002362116	0.777760151	0	0.044837303	0	0.384740113	0.046343581	0.052856836	0.055630673	0.514650754	0.046870277	0.06655887	0.036472728	0.020694103	0.101594519	0.820901339	0	0.014497046	0
1.13.11.2	0.411350427	0.039750229	0	0.030259092	0.061290849	0.042485315	0.046830351	0	0	0	0.371939018	0	0	0	0	0.031680271	0	0.004989879	0.01959893	0	0	0	0	0	0.022560401	0.029947449	0	0	0.002516686	0.005611472	0	0	0	0.048813107	0	0.010145471	0	0	0	0	0.056310625	0	0.053702055	0.059473346	0.370985309	0.197134714	0.087084739	0.00766188	0.000871988
1.13.11.20	0	0	0	0	0	0	0	0	0	0	0	0	0	0	0	0	0	0	0	0	0	0	0	0	0	0	0	0	0	0	0	0	0	0	0	0	0	0	0	0	0	0	0	0	0	0	0	0	0
1.13.11.24	0	0	0.00051049	6.77367E-05	0.000720789	0	0	0	0.000319693	0.000789148	0.000855108	0.000719618	0.000312912	0	0	0.000510154	0.000255446	0	0	0	0.000801195	0.000432953	0.000501428	0	0.000533255	0	0.000278957	0.000815455	0.000163093	0	1.93997E-05	0.000753434	0.000227778	0.000179707	0	0.000230626	0	0.000305246	0.000445173	0	0.000824811	0.000849677	0.000118596	8.48985E-06	0.000773635	4.85638E-05	0	0.000187038	0.000152805
1.13.11.27	0.984912347	0.708625245	0	0	0.176993946	0.231187422	0	0	0	0.058601941	1.565342317	0.223244628	0	0	0.041407314	0	0.022079763	0.046012895	0	0.252341696	0.004405723	0	0.24050606	0.101659775	0.174023715	0	0.302135957	0.211727096	0.089111523	0	0.851165861	0.205981949	0	0.061617862	0	0.280583174	0.226778987	0	0	0.003777711	0.085198829	0.052255146	0.13989179	0.143675233	1.894192758	0.928105092	0.087627403	0.515311875	0
1.13.11.3	0.130104527	1.652479229	0	0	0	0.116179001	0	0.20695388	0.188216295	0.059889206	1.416610842	0	0	0.144516511	0.172944987	0	0	0	0	0.143207824	0.076895282	0.122664514	0.097679002	0	0.203045629	0.082869684	0.193727626	0.108402771	0.204956002	0	0	0	0	0	0	0	0.070423347	0	0.04851955	0.090255172	0.141707504	0	0.082625739	0	1.082768741	1.919666919	0.336801776	0.073066111	0.049612734
1.13.11.33	0.011291279	0	0.007785097	0	0.005223672	0	0	0.004517548	0	0.006441674	0.021883082	0	0.008323343	0	0.004323062	0.004266385	0	0.006004332	0.006284107	0.005499099	0.010647073	0	0.000286085	0.010118081	0	0.003129181	0	0	0	0.008482903	0.00180558	0.011298168	0	0	0	0	0.005655061	0	0	0.000301986	0	0	0	0.006271059	0.014475888	5.17574E-05	0.004392913	0.00777262	0
1.13.11.34	0	0	0	0	0	0	0	0	0	0	0	0	0	0	0	0	0	0	0	0	0	0	0	0	0	0	0	0	0	0	0	0	0	0	0	0	0	0	0	0	0	0	0	0	0	0	0	0	0
1.13.11.37	0	0.005627481	0	0	0	0.009837608	0.017440563	0	0.007926315	0.015997667	0.14131378	0	0	0.004490139	0	0	0.017849774	0.035202159	0.039137488	0.037661251	0	0	0	0	0.044934406	0.008366411	0.005192823	0.001360182	0.020244842	0	0.011271047	0.012210085	0	0.008117638	0.012393843	7.15792E-05	0	0.007375812	0	0.006243622	0	0.001347014	0	0	0.116576268	0	0.021138171	0.034121701	0.016746728
1.13.11.38	0	0	0	0	0	0	0	0	0	0	0	0	0	0	0	0	0	0	0	0	0	0	0	0	0	0	0	0	0	0	0	0	0	0	0	0	0	0	0	0	0	0	0	0	0	0	0	0	0
1.13.11.39	0.129709831	0	0	0	0	0.039678655	0.100075661	0.097299636	0.068413325	0.021404606	0.259302054	0.17372012	0.09431898	0	0.943645016	0	0.091898294	0	0	0	0.039245747	0.030708723	0.009156607	0.018626393	0.123361104	0	0.056516416	0.08204144	0	0	0	0.062638052	0.081464582	0	0	0	0.110576106	0.056470015	0	0.079833665	0.065342326	0.044720799	0.043335303	0.008591855	0.264485834	0.032682744	0	0.005419212	0.004888508
1.13.11.4	0.258607429	0.142762206	0	0	0.031677528	0	0.061368718	0	0.427143596	0.062101189	0.368897951	0.075290565	0.032036718	0.07948036	0.001148873	0.007110279	0	0.105318622	0	0.011186688	0.023199938	0.06192191	0	0.013789383	0.071578731	0	0	0.261994271	0.002469057	0	0.073621234	0.215474209	0.05952851	0	0	0.290997987	0.018326429	0.034527558	0	0.257063908	0	0.102206511	0.246318974	0.008911719	0.328991565	0.023235622	0	0.087059637	0
1.13.11.41	0	0.032366198	0	0.019816976	0.030504524	0.012396926	0	0	0.011925769	0	0.304777905	0.016942082	0	0.004145127	0.000127064	0.027166661	0.004659291	0	0	0.009684213	0.009447509	0.028490652	0	0.031232562	0	0	0.030361044	0.03513916	0	0.00708094	0.000836703	0.019176975	0.028127765	0	0.005475071	0.036779001	0	0	0	0	0	0	0	0	0.281133463	0.017495062	0.091663783	0.065801725	0.035112659
1.13.11.5	0	0	0	0	0	0.066390477	0	0	0	0.008363016	0.670313904	0.039102643	0	0.111571771	0	0	0	0	0	0	0.017383666	0	0.020929518	0.102387694	0.052932375	0	0	0	0.038337229	0.011325885	0	0	0	0	0.047353327	0	0.10735147	0	0.026153965	0.052990363	0	0.015948632	0.105684947	0	0.718079417	0.073462042	0.09358934	0.140545722	0
1.13.11.52	0	0.000676235	0	0	0.012600475	0.011368512	0.006427192	0	0	0	0	0.003734971	0.010553982	0	0	0.01056957	0	0.001254211	0	0.006352394	0.013453201	0	0.001410885	0	0.00610991	0	0.258017276	0.010814764	0	0.002907327	0	0	0.008359604	0.002172949	0.011950543	0.000562061	0.002786135	0.003833337	0.011715309	0.004798349	0.002175438	0.007581633	0.01258681	0	0.001561879	0.000551952	0.009612976	0.006062684	0.008050603
1.13.11.53	0	0	0.137960947	0	0.016065891	0.105453134	0	0	0	0	0.195928565	0.037565151	0.132403145	0.151683101	0.105819593	0	0	0.023129312	0	0.199209017	0	0	0.118491229	0.095733073	0	0	0.090156274	0.355876735	0	0	2.157295001	0.214001509	0	0	0.078846533	0.232450018	0	0.224453341	0	0	0	0	0.096708309	0	0.108080413	1.600274816	0.336474608	0	0.106200021
1.13.11.56	0	0.000614477	6.59413E-05	0	0.000264172	5.95177E-05	0	0.000453836	0.000500417	0	0.008029079	0	0	0.00010858	0	0	0	0	0	0	0	0	0	0.000147575	0.000430837	0	0	0.000535283	0.000500581	0.00021936	0.000535342	0.000487612	0.000577777	0.000785268	0.00037836	0	0	4.67489E-05	0.000295717	0.000111125	0	0	0.000501199	0	0.008387209	0	0.00062513	0.000580565	0.000124022
1.13.11.6	0	0.036502614	0	0	0.030493241	0	0	0.006747896	0	0.007503381	0.056321034	0	0.021661407	0.02308437	0	0.008243901	0	0.031911353	0.036855577	0.00485697	0	0.041461261	0	0.001609076	0.030901083	0	0.032724895	0	0.037217235	0	0.03088198	0	0.02508446	0.014876157	0	0	0.015866168	0	0.012671289	0.001653907	0.024246732	0.028809823	0	0	0.068936113	0.020477847	0	0.006219945	0.003756074
1.13.11.8	0	0.110414727	0.103936331	0	0.126785509	0.008734208	0.090824699	0.000268798	0	0.050428641	0.673724331	0.119045955	0	0.112328433	0.010838232	0.094182954	0.025518112	0.017623273	0	0.02938195	0.068314116	0.079006823	0.043303739	0.018238875	0.071143775	0.116040894	0.021172019	0.20505779	0.050575463	0.130976712	0.378259876	0	0.09288458	0	0.03964227	0.140278738	0	0	0	0.071467361	0.106158993	0.015694067	0	0	0.540850725	1.512337386	0	0	0.047608772
1.13.12.-	0.21172562	0	0	0	0	0.031170626	0.057539347	0.032789873	0	0.0554407	0.375916636	0	0	0.017837882	0.041387518	0.063630144	0.058484106	0.01417855	0.032709663	0.003239041	0	0.065718317	0.015713261	0.050640833	0.059331658	0	0.069687279	0.053475988	0.48837958	0.033528138	0.579411315	0.074713645	0.041458717	0	0	0.017415393	0	0.052600617	0.061386437	0.0215761	0	0	0.070894876	0	0.455201328	0.038356309	0.215042352	0.162331259	0.037235266
1.13.12.16	0.885455713	1.41865232	0.002588396	0.064226947	0.058030117	0	0	0	0.158037369	0	2.839484396	0	0	0.12450793	0.293751821	0	0.664626825	0.224002719	0	0.186604708	0.308142024	0	0	0.233527051	0.637930609	0.203203856	0.322468763	0.055462447	0.015861165	0	0	0	0.006958728	0	0	0.228041818	0	0.152738289	0.447889755	0	0.236039428	0	0.046094153	0.089325001	3.170053703	1.07706865	0.030661521	0.297843878	0
1.13.12.3	0.006581961	0.007481848	0.025487104	0.011569814	0	0.039905853	0	0.015726217	0.014203732	0	0.022228673	0	0	0.040128539	0.005231348	0	0	0	0	0.012187012	0.036917137	0.038500683	0.017167267	0.025074806	0	0	0.033038119	0	0.005274883	0.025685288	0.013231584	0.009715403	0.033736256	0.000202717	0	0.02863445	0	0.041478716	0.028406923	0	0.029370358	0.019744561	0	0.020620665	0.100547848	0	0.149639824	0.142401487	0.010803406
1.13.12.4	0.006129388	0	0.004255863	0	0.002502328	0	0.011244461	0	0.001055566	0	0.006359822	0.017213428	0	0.017127822	0.001394278	0	0	0	0.007723654	0.017321455	0	0	0.006621738	0.018377909	0.008504719	0.013093001	0.00681386	0.003389905	0.009328774	0.008686878	0	0.001516562	0.003723754	0.012354261	0.01481931	0.012075358	0.010051429	0.0187066	0.016796817	0.008462924	0	0	0	0.0154151	0	0	0	0.011557194	0.064250955
1.13.12.7	0	0	0	0	0	0	0	0	0	0	0	0	0	0	0	0	0	0	0	0	0	0	0	0	0	0	0	0	0	0	0	0	0	0	0	0	0	0	0	0	0	0	0	0	0	0	0	0	0
1.13.99.1	0	0	0	0	0	0	0	0	0	0	0	0	0	0	0	0	0	0	0	0	0	0	0	0	0	0	0	0	0	0	0	0	0	0	0	0	0	0	0	0	0	0	0	0	0	0	0	0	0
1.14.-.-	0.810801502	0	0	0.524913695	0	0.129217911	0.595357039	0	0	0.023815801	1.348266997	0.262505543	0	0.037618196	0.017840596	0	0.36422849	0	0.300191925	0.169181077	0	0.23592917	0.320048818	0	0.233226471	0.028027101	0.168520396	0.694939424	0	0	0	0	0.268978705	0	0.322199579	0.443952496	0	0	0	0.44397571	1.429189024	0.271794856	0	0.327263885	1.596119162	0.434287846	0.785731233	0.450246995	0.580820429
1.14.1.-	0.288777104	0.340676645	0	0.044037473	0	0	0.051288259	0	0	0.053295566	0.109846311	0.078672461	0.045245064	0.031704442	0	0.058604517	0	0.057195461	0	0	0.037452504	0	0	0	0.116878379	0	0	0.397640083	0.083412505	0	0	0.498771213	0	0.032973433	0	0.395223392	0	0.01974772	0	0.051099956	0.034443017	0	0	0.076055123	0.1032571	0.918534845	0.05038216	0	0
1.14.11.-	1.474536182	2.075828726	0.240729881	0.086424657	0.246909418	0.284568377	0.486203307	0.309986887	0	0	1.709065619	0.083020229	0	0.113432929	0.314249824	0.15610319	0	0	0.376175464	0.106587212	0.320305587	0.292975939	0.323993224	0	0.339680506	0.295045118	0.335944143	1.258264668	0.047833386	0.010177715	1.359260762	2.061360033	0.30701552	0.202195356	0	1.190631192	0.239882138	0.281221851	0.155375274	0.70589827	0	0.431214428	0.142290722	0	2.303888265	2.564637264	0.051872824	0.239517837	0.372576309
1.14.11.1	0	0.00062545	0	0.042166718	0	0.023204766	0.040473439	0.046970337	0.009932342	0	0.41699839	0	0.03515444	0	0	0	0	0.027952785	0	0.019850211	0	0	0.036665575	0	0	0.038450367	0	0.023387445	0.009805248	0	0.421406047	0	0	0	0.036807408	0.039847231	0	0.049111462	0	0.041430819	0.001139064	0.005467119	0.042502386	0	0.409192046	0.035819937	0.011855228	0	0.021322082
1.14.11.16	0.016337119	0.090534996	0	0	0.038043644	0	0	0.119194689	0	0.062370108	0.888707842	0.0892747	0	0.091121604	0.028861858	0.044951531	0.006486253	0	0.085349847	0.005803604	0	0.036467262	0.030657531	0	0.121954888	0	0	0.000819505	0	0.093496858	0.117422801	0	0.118203026	0.053520722	0	0.079940024	0.039288555	0.08018398	0	0.026737196	0.067194599	0.025068583	0	0	0.930422277	0.529132961	0.106095994	0.05295629	0
1.14.11.17	0.693782022	1.136136608	0	0	0	0	0	0	0	0.125867084	2.523086825	0	0.075731383	0.331909801	0.152606898	0	0.127695714	0	0.103729257	0.041387037	0	0	0.080584909	0.254114616	0	0	0.55962617	0.623872045	0.117963445	0.052179537	1.767019186	0.777176166	0.022734061	0.274354383	0	0.683626814	0	0.322738322	0.117847303	0.732834665	0	0	0	0	2.573099383	0.959052779	0.218363253	0.019290442	0.253981669
1.14.11.18	0	0	0	0	0	0	0	0	0	0	0.612676496	0.035696862	0.047300325	0	0.071809811	0.011840828	0.08844034	0	0	0.054561144	0.054893673	0.014113232	0	0.070156369	0	0.024782604	0	0	0	0	0	0.031455238	0.038676984	0.029132208	0.016392997	0	0	0	0.073428763	0	0	2.64521E-05	0	0.054533018	0.60024977	0.067563442	0	0	0
1.14.11.2	0.861434247	0.051085655	0.006105421	0.052011941	0	0	0.027319587	0	0	0	0.239581395	0.037218455	0.005333091	0	0.059075814	0	0	0.064172694	0.003601503	0.056437769	0.046959727	0	0.062492105	0	0	0.05327958	0	0	0	0.008811278	0.016491479	0	0	0.064352743	0	0	0	0.062811271	0	0	0	0.00279415	0	0.020539996	0.270171512	0.063588781	0.057549762	0.010400794	0
1.14.11.21	0.004969049	0.001903458	0	0	0.00718231	0.005860355	0	0	0	0	0.002237952	0.006538544	0.001015931	0.003879234	0.004102121	0	0.007011399	0	0.001852572	0	0.006595971	0	0	0	0	0	0	0	0	0.007772038	0.138666022	0.006163602	0	0	0	0	0.006523856	0.007168225	0	0.007211363	0	0	0	0	0.008459906	0	0	0	0.021008593
1.14.11.9	0	0	0	0	0	0	0	0	0	0	0	0	0	0	0	0	0	0	0	0	0	0	0	0	0	0	0	0	0	0	0	0	0	0	0	0	0	0	0	0	0	0	0	0	0	0	0	0	0
1.14.12.-	0	0	0	0	0	0	0	0.070211189	0.098263756	0.018593108	0.241810601	0.05535407	0.098710595	0.0433529	0	0.071712429	0	0.107541602	0	0.059993124	0.031311022	0.103737501	0	0.002091052	0.090299884	0	0	0	0.09515922	0	0.008017497	0.034177542	0	0	0	0	0	0.083473929	0.114377307	0	0.029101607	0	0.096819934	0	0.414511277	0.008059595	0.026775719	0	0
1.14.12.1	0	1.39159873	0	0.056144912	0.074136204	0.027061553	0	0.013524571	0.06069483	0	0.08143584	0	0	0.063658123	0	0	0	0.043326473	0.017955868	0.043889831	0.022103973	0	0.059062244	0	0	0	0.044009315	0.043175373	0	0	0	0	0.008925027	0.004706936	0	0	0.038289585	0.073008433	0.047375145	0	0.047742045	0.005213125	0	0.0053776	0.099779063	0	0	0	0.028127241
1.14.12.10	0	1.637404107	0.0028586	0.154265408	0	0	0.041730867	0.147540882	0	0.168429576	1.000868605	0	0.135448351	0	0.031783791	0	0.043007374	0	0	0.042201638	0.006061218	0	0	0	0.081945112	0.175005851	0.086658211	0.103470722	0.170434136	0	0.126054479	0	0	0	0.154893679	0.150683825	0	0	0	0	0	0.083955524	0	0.121274923	0.849908454	1.725220151	0.115973425	0	0.063013793
1.14.12.12	0.402177621	0	0.000295475	0.007068724	0	0.019887816	0	0.007330817	0.010182379	0.010288842	0.021598596	0.0048852	0.013733815	0.017348559	0	0	0	0.019761877	0	0.005937608	0	0.00676012	0.009835851	0	0.013763925	0	0	0	0.007716867	0.012671035	0	0.019525353	0.020139447	0.003269823	0	0	0.013998459	0	0	0.017128355	0.010888638	0.022204729	0	0	0.017905461	0	0.019713165	0	0
1.14.12.13	0.013540163	0	0.003847624	0	0.061169692	0	0.055363684	0	0.040548811	0.011596503	0.344827468	0.006548013	0.065310112	0.011655263	0	0	0	0	0	0.076237068	0	0.00206313	0.059279257	0	0	0	0	0	0.055682533	0.093661496	0	0	0	0.0282463	0	0	0.002570851	0	0.039470865	0	0.031227703	0	0.061156637	0.085578469	0.357904126	0.143660208	0	0.026370971	0.026803541
1.14.12.17	0.518938036	1.111277144	0.141188089	0	0.143645125	0	0.078345774	0.12383081	0.131381438	0	0.691973297	0	0	0.053996875	0.163096978	0.180401545	0	0.395444459	0.160170065	0.280766158	0.324604275	0.029456248	0.16813897	0	0.249641675	0	0.221640165	0.964663829	0.045646026	0.177967704	0.206139535	0.917438627	0	0.073743415	0.054474396	0.707657537	0.017113101	0	0.036471957	0.462712366	0	0	0	0	0.948950246	0.824797156	0.237181824	0.046267495	0.11580132
1.14.12.18	0.167153908	0.068583694	0	0.017942832	0	0	0.013012292	0.066228959	0	0	0.119292943	0	0	0	0	0.005844653	0	0	0	0.050622855	0	0	0.064929795	0	0.059460163	0	0.06853755	0.031640096	0.035308323	0	0	0	0.070349313	0.021138897	0	0	0	0.021415053	0.040048555	0	0.048251285	0	0.041853795	0	0.12493494	0.066292356	0	0.050146678	0.055312127
1.14.12.19	1.277749696	0.448024422	0.07792187	0	0	0.037324043	0	0	0.13256099	0	1.68650649	0.044309393	0.168455521	0	0.038461297	0.142114796	0.051052634	0	0	0	0	0	0.105469254	0.163827435	0	0	0.369789737	0.606974734	0	0.149525156	0	1.570525115	0	0.098752059	0	0.51552701	0	0	0	1.082394793	0	0.131308293	0.080174118	0	1.61421221	0.133991006	0	0.182278503	0
1.14.12.3	0.025856834	0	0.035813959	0	0.026852393	0.02936478	0.026222224	0.032244963	0	0.031156152	0.093991641	0.00239103	0	0.023843917	0.005862915	0	0.010580651	0.013392179	0	0.007553457	0.031942823	0	0	0.02310703	0	0	0	0.027873691	0.025951192	0.026599077	0	0	0.037311111	0	0	0.007901675	0.000267653	0.031853902	0.026124789	0.032671978	0.026029504	0	0.020572353	0.01126681	0.061265333	0	0.019881296	0.030080492	0.005538075
1.14.12.7	0	0.021374236	0.02021712	0.002146351	0.023033955	0	0	0.026381291	0.019870085	0.016284703	0.298266943	0.015999348	0	0.016753828	0	0	0	0.022502277	0.025610299	0	0	0	0	0.020021289	0	0	0.001001637	0	0	0	0	0.009768564	0	0	0	0	0.006929889	0.009724192	0.023317234	0.018105791	0	0.029823289	0	0	0.33141301	0	0.074459903	0.053710783	0.016357681
1.14.13.-	2.780437201	6.127919918	2.129896044	0.954424671	0.043536915	0.543439158	0.955554282	0	0	0.267297892	3.350044488	0.055558849	0.371784304	0	0.446143892	0	0.343640229	0.447387828	0	0.344472502	0	0	0	0.567445054	0.441308947	0.108899811	1.256546398	2.324965724	0.351772135	0.315331383	1.511157512	1.554340537	0.045877006	0	0.616423848	1.934503563	0	0	0.295255927	1.614639849	0.11142185	0.94242719	0	0	2.96449501	2.585061123	0.873905522	0.275010205	0.954207357
1.14.13.1	0.699675224	0.180060467	0	0	0.101070996	0	0.096723393	0.119648052	0.116353221	0.022634979	1.033714967	0.002227467	0	0.077005869	0	0	0	0.138137866	0.139188177	0.044961035	0	0	0	0.068205368	0.252345243	0	0	0.17163269	0	0.05796752	0.30727612	0.191559277	0	0	0.098783348	0.188666177	0	0	0.030468083	0.329227186	0.033836458	0	0.007260562	0.011636698	0.926705284	0.214564737	0.226173012	0.04799243	0.142720949
1.14.13.100	0	0	0	0	0	0	0	0	0	0	0	0	0	0	0	0	0	0	0	0	0	0	0	0	0	0	0	0	0	0	0	0	0	0	0	0	0	0	0	0	0	0	0	0	0	0	0	0	0
1.14.13.106	0.013300896	0.026055498	0	0	0	0.007981524	0.013908829	0	0.002046307	0.009359684	0.019269755	0	0.008264562	0.023403556	0.008598519	0.011068589	0.012823806	0.021196925	0	0	0	0	0.015104981	0.010865407	0	0	0.014604672	0.004761871	0	0.011948014	0.016654158	0.011580618	0.014239573	0	0.005046901	0	0.022713881	0.025687034	0.007781571	0.021125487	0.000473633	0	0	0.01082249	0	0	0.05342126	0.037772819	0
1.14.13.12	0	0.000679897	7.54621E-05	0.000127359	0.000636364	0	0.000450678	0	0	4.72167E-06	0.008129424	0	0	0	0	0	0.000802549	9.96895E-05	0.000107485	0	0	0.000787813	0.000622104	0	0	0.000787874	0	0.000592205	0	0.000468566	0.000411405	0	0	0	0	0.000340601	0	0.000562072	0.000425623	0	0.000557077	0.000644428	0	0	0.007698329	0	0.00015757	0	0
1.14.13.127	0.369394162	0	0	0	0	0	0	0.052532626	0	0.126924499	1.750702466	0	0	0	0.137435431	0.013819546	0.092437688	0	0.043929882	0.042682262	0.176487233	0	0	0	0.160430412	0.059205143	0.201103637	0.232986659	0	0	0	0.733408919	0.172009291	0.067938459	0	0.167530689	0	0	0	0.376786992	0	0	0.112355917	0	1.446105257	0.695468974	0	0	0.19435777
1.14.13.132	0	0	0	0	0	0	0	0	0	0	0	0	0	0	0	0	0	0	0	0	0	0	0	0	0	0	0	0	0	0	0	0	0	0	0	0	0	0	0	0	0	0	0	0	0	0	0	0	0
1.14.13.149	0.317944074	1.190565104	0.059840462	0	0.117839005	0	0.136254444	0	0	0	1.411425285	0.089016023	0	0	0	0.045366371	0	0	0	0.15388858	0	0.038949811	0	0	0.505091363	0	0.322568712	0.209876597	0	0	0	0.638355383	0	0.143226064	0	0.297388611	0.067613208	0	0	0.358242608	0.025803519	0.012879518	0.010368876	0	1.423015817	1.556214611	0.144755529	0.206934348	0
1.14.13.151	0.01808839	0.05902349	0.010738648	5.66782E-05	0.001456951	0.008626925	0	0	0	0.001596114	0	0.019483423	0	0.023583958	0	0	0.00126682	0	0.019606681	0.009050807	0	0	0	0.022281577	0	0	0.237528026	0.026423008	0	0.019253482	0	0.006275559	0	0.013450058	0.009242583	0	0	0	0.023932199	0	0	0	0.018321966	0.011566656	0	0	0.044543852	0.014759495	0.018146832
1.14.13.154	0	0	0	0	0	0	0	0	0	0	0	0	0	0	0	0	0	0	0	0	0	0	0	0	0	0	0	0	0	0	0	0	0	0	0	0	0	0	0	0	0	0	0	0	0	0	0	0	0
1.14.13.2	0.043381481	0.790900065	0.071523896	0.041647568	0.048456479	0.015671938	0	0.083087099	0	0.01863231	0.768493295	0	0	0.065108106	0.105282216	0	0.009217645	0.081430342	0	0	0.060069123	0	4.84444E-05	0	0.098254423	0.083079381	0	0.04494551	0	0	0.131895098	0.113823794	0	0	0	0	0	0.098242172	0.106448324	0.03492285	0.012204356	0	0	0	0.674818552	1.112496556	0.15655517	0.194695046	0.129744826
1.14.13.20	0	0.147692052	0.057841978	0	0	0	0	0	0	0.089212146	0.118407103	0	0	0.074377269	0.083856072	0.050529258	0.088718746	0	0	0	0	0.073725647	0	0	0.089150411	0.054937829	0.034615533	0.002491896	0	0.019595202	0	0.053681366	0	0.027094697	0	0	0.024505285	0.063844206	0.0333827	0	0	0	0	0	0.233312625	0	0	0.118616132	0
1.14.13.22	0.164960448	0.539213629	0	0.050953645	0	0	0.054844321	0.079810705	0	0	0.487440654	0.077259668	0.022158865	0.02970241	0	0.056855256	0.042967318	0.00908637	0	0	0.019035375	0.010271059	0	0	0.077523562	0.061967368	0.286664139	0.045485576	0.019117394	0	0.073870077	0.047534258	0	0	0.033223369	0	0.072227683	0	0	0	0	0.080495044	0	0.050647077	0.448208642	0.024779992	0.025774855	0.052500671	0.090281442
1.14.13.39	0.011128349	0.045372443	0	0	0.008880637	0	0.000781562	0	0	0.000732467	0	0	0.042070917	0	0	0	0.015204249	0	0	0.039233339	0.053590692	0	0	0.037237319	0	0	0	0.030636994	0	0	0	0	0.029172249	0.032164991	0.031824951	0.003939991	0	0.003922057	0	0.037291802	0.030197122	0	0	0.000808625	0.029234271	0.04173064	0	0.006067691	0.012364184
1.14.13.40	0.175717024	0	0.020222975	0.009559113	0	0	0.019712128	0.017306813	0.045760824	0	0.238918564	0	0.029796719	0.044734513	0	0.013020191	0.040252567	0.023188325	0	0.044174063	0.021629413	0	0	0	0.003081298	0	0.026007153	0.027133624	0	0.02015455	0	0	0.014901745	0	0	0.029781499	0.013594368	0	0.025645443	0	0	0.020112654	0.041501432	0.04618922	0.230315597	0.000934334	0	0	0.033124009
1.14.13.50	0.005552016	0	0	0.02504654	0	0	0.015677126	0	0.00179873	0.021263356	0.069511808	0	0.024058221	0.006535177	0	0	0	0	0	0.012005178	0	0.010695724	0	0	0.002047581	0	0	0	0.013377174	0	0	0.027399197	0.00796755	0	0	0.026984958	0.021913378	0	0.020894976	0	0.011440931	0	0	0.023433415	0.062253023	0	0.017231346	0.030635235	0.053175075
1.14.13.59	0.519474713	0.482699861	0	0.00875562	0	0.052422327	0	0	0	0	0.117855227	0	0	0.082961385	0.000987387	0	0	0	0.149901412	0.00391389	0	0.025943708	0.013269773	0	0.037399638	0.040911107	0.159212663	0.496519777	0	0	1.128843183	0.267019121	0.126282531	0	0	0.570517427	0.001293962	0.091132932	0	0.569718433	0.02198766	0	0.017402737	0.05084353	0.225829232	0.354219954	0.227025537	0.106716657	0
1.14.13.7	0.152740882	1.132871591	0.061567578	0.316785492	0	0	0.107829606	0.02768982	0	0.004550562	0.456308992	0.081826837	0.065685208	0	0	0	0	0.021109529	0	0	0.007628076	0	0	0.004739184	0.279626995	0	0.020815678	0.075054514	0	0	0.083230608	0	0.039583062	0	0	0	0	0	0.047860834	0.074547065	0.080116223	0.028503349	0.018413594	0.014911017	0.30262996	0	0.010367828	0.049952561	0
1.14.13.70	0	0	0.000339723	0.003909498	0.005113609	0.000477898	0.018172222	0	0.005474143	0.001230779	0.001999733	0.016306412	0	0.003621744	0.001123861	0	0	0	0	0	0.014268546	0	0	0.003065888	0	0	0.011461007	0.024711121	0	0.001839592	0	0	0.011236215	0.002399958	0	0.005151499	0.014958431	0.013377817	0.010239415	0	0	0	0	0.010513898	0.032977076	0	0.008843373	0.000568639	0.013207844
1.14.13.8	0	0	0	0.015495261	0	0.047034884	0	0	0.002605092	0.029898196	0.315248715	0	0	0	0.038823086	0	0.002796078	0.051541517	0	0.041373292	0.05762819	0	0.024463479	0.012589905	0.089889981	0	0	0.042828275	0.036620399	0	0.00767521	0	0	0	0	0.013238232	0	0.027780117	0	2.85515E-05	0	0.007560839	0.006244949	0.01307779	0.267702957	0	0.09445595	0.028463244	0.055673708
1.14.13.81	0	0	0.020814254	0	0.030632212	0	0.017728418	0	0	0.937972651	0.082488003	0.099131635	0.086899177	0	0.035217345	0	0	0.063271806	0.084542274	0.063467997	0	0.00385096	0	0	0.001553681	0	0	0	0.034094215	0	0.034968781	0	0.06192101	0	0.045404723	0	0.051785631	0	0.034265274	0	0.015659351	0	0	0	0.126784892	0	0.042326977	0.040981873	0
1.14.13.82	0	2.43652096	0	0	0.428272428	0	0	0.308172403	0.282669409	0.015465387	2.080326163	0	0.418734003	0	0	0.213174841	0	0	0.274781656	0.443562412	0	0.437380447	0	0.160869919	0.340604967	0	0	0.340269388	0.51875426	0	1.352181488	0.00502738	0.410213991	0.023138435	0.531436419	0	0.238288908	0	0.206721395	0.53654807	0.44695547	0.401798762	0.19274347	0.429692759	1.81505168	2.689627912	0.023915499	0	0.511122897
1.14.13.83	0.012724527	0.030835717	0	0	0.034591041	0	0.049671358	0.003867753	0	0	0.415029758	0.045459555	0.039468579	0.065120707	0.016865088	0	0	0.065307848	0	0	0	0	0	0.010185715	0.757858025	0.003238798	0.026136252	0.025219371	0	0.013263915	0.052994738	0.011282274	0.049860337	0	0	0.011151853	0	0	0.007547779	0	0	0.064273656	0.028582063	0.025010375	0.435118727	0.122105197	0.168279745	0.189712353	0.027660905
1.14.13.84	0	1.47455E-05	0.011264346	0.01551673	0	0	0.000325732	0.017257959	0.005505614	0	0.025796095	0	0.006482298	0.00844248	0	0	0	0	0.016895722	0	0.004298877	0.006734312	0	0.015045078	0	0.015066447	0.017853996	0.009259969	0	0	0	0	0	0	0	0.00148937	0.009738029	0	0.002881482	0.008359227	0.002191583	0.004164964	0.003064851	0.013481936	0.015140533	0.017756661	0	0.006301289	0
1.14.13.9	0	0	0.024525223	0	0	0	0	0	0	0.006764851	0.000947402	0	0	0.026227845	0.027321888	0.016272797	0.002655585	0	0	0.011354542	0	0	0.017054161	0	0	0.023801768	0.001348618	0.025280245	0.034578806	0	0	0	0	0.016256239	0.004419291	0	0	0.032331413	0	0.031380772	0	0.025728241	0.020021066	0	0.029369037	0.007122632	0.026451935	0.006613381	0.018501236
1.14.14.-	0	0.03576574	0.034677969	0	0.027847181	0.049774636	0	0	0.027715325	0	0.169311424	0.050062958	0	0	0.030380396	0.052635104	0	0.05632274	0.023702621	0.043491093	0	0	0	0	0	0	0.000835973	0	0.020957395	0.037152775	0	0.052571563	0.055587803	0	0	0.053550975	0	0	0.00368866	0	0	0.013868282	0.016397283	0.011302891	0.141391681	0.002294175	0.090292796	0.030064477	0
1.14.14.1	0.03406949	0.04021572	0.085286068	0.04745541	0	0	0.172598159	0.070462426	0	0	0.382897616	0	0	0.095222367	0	0.001150198	0.00440236	0.021206069	0.082424587	0	0	0	0	0.069278823	0.016407359	0.005452027	0.084050382	0.06445225	0.071973828	0	0.042258425	0	0.075285214	0.0099163	0.097288916	0.040395594	0	0	0.047622977	0	0.04114446	0	0.084127244	0	0.392011469	0.071858873	0.059583637	0.023712326	0.021296188
1.14.14.3	1.149163046	0	0.073544819	0.673967141	0	0.161742597	0.102387281	0	0.059825491	0	0.821158724	0	0.089493597	0	0	0	0	0	0.139687621	0.187271646	0.235621825	0.025443973	0	0.147667822	1.418812977	0.161121336	0.158689286	0	0	0	0.126624703	0	0.17238473	0	0.152230612	0.03824841	0.135535952	0.077609385	0	0	0	0.049895221	0.069809854	0.958831419	0.938519487	0.003785873	0.183725773	0.165951001	0
1.14.14.5	1.315816663	2.384007594	0.117467173	0	0	0.124871569	0.056656486	0	0	0.168881631	2.291669771	0.225058231	0	0.019822615	0	0.257503411	0.143046968	0.007564301	0	0.044116108	0.115905214	0.149588476	0.206196102	0.192627529	0	0.26134507	0.5070721	0.586079834	0	0	1.863362251	1.047870649	0.101268204	0	0.254866634	1.173134778	0.364967605	0	0.50060451	0.175865934	0.228042648	0	0	0.177827976	1.933599483	2.921499016	0.411650709	0.20978439	0.0353237
1.14.14.7	0	0.008372382	0	0.031483052	0.002453757	0	0.001555658	0	0.021649302	0	0.091600976	0.027847572	0.020969391	0	0	0.01011319	0	0.028249734	0	0.004489139	0.010663841	0	0.006820958	0.029724122	0.025908529	0.03173926	0	0.006871495	0	0.018525965	0	0	0	0.007993819	0	0	0	0.014974936	0.021348987	0.016811318	0.002927894	0.001223845	0.027456399	0	0.104864092	0.006764148	0	0.00703512	0
1.14.14.9	0.028899961	0.890186018	0.813369133	0.18813865	0.122003809	0.06246699	0.160685452	0.783329178	0.358656725	0	1.16001153	0.024813242	0.209496379	0.178129114	0.08984054	0.044638282	0	0.05941025	0	0.14521645	0.227096774	0.027626956	0.078642763	0.228898153	0.132016782	0	0	0.991447424	0.138353009	0.047527993	0.136509596	0.767716303	0.19468792	0	0.135104889	1.066958354	0	0	0.505993346	0.278138815	0.075357248	0.128866372	0.215871775	0	1.006148413	1.487590827	0	0.104128491	0
1.14.15.3	0	1.289174941	0	0.006013916	0.051767207	0.030193192	0.051910107	0.089694308	0	0	0.435557438	0.029339414	0.008097351	0.002118847	0	0.025694871	0	0.060722452	0.083927338	0.079449482	0	0.079072587	0	0	0.197818248	0	0	0.058535105	0	0.008041361	0.071788847	0	0.091387737	0.048925763	0.040836016	0	0	0.041104248	0.065119611	0.026999604	0	0.082305325	0	0.025677587	0.53205507	0.074683739	0.049405439	0	0.102201811
1.14.15.7	0.74310298	0	0	0.072393828	0.05882723	0	0	0.068973826	0.070721042	0.000942056	0.647906655	0.062791933	0	0	0	0	0.066093145	0.067893819	0.057960089	0	0	0	0.025129969	0	0	0	0	0.048451838	0	0.002767778	0	0	0	0.070320915	0	0	0.031219541	0.036755394	0	0	0.048942414	0.000930249	0	0.013366737	0.62263014	0.071878871	0.010581004	0.019661453	0
1.14.16.-	0	0	0	0	0	0	0	0	0	0	0	0	0	0	0	0	0	0	0	0	0	0	0	0	0	0	0	0	0	0	0	0	0	0	0	0	0	0	0	0	0	0	0	0	0	0	0	0	0
1.14.16.1	0.841615444	0	0.101333296	0	0	0	0	0	0.027277857	0	0.699597872	0	0	0.053548924	0	0.021342893	0	0.031460463	0.023271069	0	0.110507306	0	0	0	0.011789579	0.071221012	0.254014304	0	0.044897129	0.06560115	0	0.024197757	0.036675319	0.037798891	0.036266613	0	0.031827958	0.046435892	0	0	0	0	0	0.011234893	0.77495077	0.102909242	0	0.029219557	0
1.14.17.3	0	0	0	0	0	0	0	0	0	0	0	0	0	0	0	0	0	0	0	0	0	0	0	0	0	0	0	0	0	0	0	0	0	0	0	0	0	0	0	0	0	0	0	0	0	0	0	0	0
1.14.18.1	0.047102527	0.028829165	0	0.041011459	0.016149553	0.002096593	0.030832871	0	0	0.01593277	0.207872307	0.019903902	0.019420227	0	0.039600864	0.046958432	0.006204649	0	0	0.039073218	0	0.013551505	0	0	0.051127062	0	0.020599292	0.005742181	0.020505025	0	0	0	0	0.017533449	0.003815593	0.011856762	0.039285232	0	0	0	0	0	0.045198054	0.003062161	0.237848776	0	0	0.027368964	0.084708956
1.14.19.-	0	0.043360772	0.001395732	0	0.024663386	0.021544359	0	0	0.012749953	0.001048788	0.408840806	0	0.011650673	0	0	0	0.042903555	0	0.031513256	0.058716592	0.043298932	0	0.015815813	0	0.031294395	0	0.007566392	0	0	0.024074123	0	0.00320417	0	0.010526973	0.012989496	0.010173464	0	0	0	0.020127972	0	0	0.034566107	0	0.392679116	0	0.055821815	0.068238809	0.035989471
1.14.19.1	0.946862354	1.719315384	0.026670341	0.22097028	0	0.000918465	0.39773364	0.128889833	0.024926227	0	1.293902268	0	0	0.050757382	0.079422081	0	0	0	0.123100155	0	0	0	0.120309902	0	0.074352501	0.004193987	0	0	0.049131278	0	0	0	0.154022583	0.163354581	0	0	0	0.093179076	0	0	0	0	0	0.05233833	1.309708394	0.14610061	0.052522975	0.221073431	0
1.14.19.2	0	0.026851257	0	0.021417632	0.026292226	0.012049601	0	0.025528224	0	0.031321522	0.038628836	0.020730504	0.004610236	0.025110944	0	0.023839534	0	0.024199876	0	0	0.029867245	0	0.027436529	0.016763895	0.009577533	0.030984476	0.028825766	0.040912387	0.00534292	0	0.021764354	0	0.015463787	0	0	0	0.028682557	0	0.027720702	0	0	0.027444745	0.012673533	0	0.015358323	0.026955451	0.088288848	0.081891399	0.027245294
1.14.19.3	0	0.299868387	0.001993152	0	0.047084749	0.002250891	0.003259337	0	0.022588037	0.03427496	0	0	0	0	0.031319189	0.021322101	0	0	0	0	0	0.033577739	0	0	0.182168328	0	0.029500459	0.056391372	0	0.043547446	0	0.035478755	0	0.041662256	0.023317132	0	0	0.010652146	0.04574349	0.036655593	0.001144959	0	0.02957791	0.041506137	0.05273667	0.024507205	0.038002099	0.032664316	0.00102854
1.14.21.6	0.004606485	0.131582437	0.005869487	0.000435797	0	0	0.006870925	0.004334235	0	0	0	0.003078353	0	0	0	0.000605361	0	0	0.002845469	0	0	0.002516464	0.000879403	0	0.003302391	0.005680185	0	0	0	0.001506032	0	0	0	0	0.003215536	0.001213415	0	0.004485221	0	0.003806673	0.002761685	0.005812801	0	0.002795374	0.004317166	0	0.001452859	0	0.000338185
1.14.21.7	0	3.36502E-05	0	0.000631109	0	0.00229021	0	0	0.001195625	0.000431928	0.001248108	0	0.002391618	0.001952721	0.001653275	0.002299029	0	0.001460285	0	0	0.002370488	0	0	0.00179433	0	0.00114341	0	0.002405049	0.002449994	0	0.001659461	0	0.00242019	0	0	0	0.001392273	0	0.000637001	0.001101507	0	0.002134129	0.000118541	0	0	0	0.032003712	0.031928739	0.00053176
1.14.99.-	0.010765724	0.000134483	0	0	0.002407414	0	0	0.018692961	0.011745149	0	0.536700319	0	0	0	0.00927806	0	0	0	0	0	0.021599307	0	0.020030829	0.015355841	0	0.039361834	0	0.02594566	0	0.010009209	0	0	0	0.022311787	0	0	0.058086403	0	0.031413372	0	0	0.00406424	0	0	0.515188996	0	0.061663978	0.052277829	0.063286196
1.14.99.1	0	0	0	0	0	0	0	0	0	0	0	0	0	0	0	0	0	0	0	0	0	0	0	0	0	0	0	0	0	0	0	0	0	0	0	0	0	0	0	0	0	0	0	0	0	0	0	0	0
1.14.99.3	0.016866183	0.014993129	0	0.018184092	0	0	0.003168225	0	0	0	0.070330908	0.038846701	0	0.039801755	0	0.008816713	0.002680514	0.212710002	0.179680374	0.185732134	0.181056528	0.024862853	0	0	0.593995339	0	0	0.033802365	0	0	0.001510681	0	0	0	0	0.003222199	0.024925469	0.01363811	0.000753474	0	0	0	0.022090825	0.057970994	0	0.040025902	0	0.063525884	0.053738691
1.14.99.33	0	0	0.000465042	0.000481635	0	0	0.000547861	0	3.66617E-05	0	0.008626431	0.000765323	0	7.37148E-05	0.000511083	0	0.000616206	0.000793099	0	0.000434416	0.000674952	0.000399159	0	0	0.000543903	0	0	0.00024301	0	0	0.000115794	3.87649E-05	0	0.000171744	0.000220918	0	1.04288E-05	0.000569965	0	0	0.000164254	0.000503884	0.000588011	0	0.008126241	0	2.01972E-05	0.0001021	0
1.14.99.36	0	0	0	0	0	0	0	0	0	0	0	0	0	0	0	0	0	0	0	0	0	0	0	0	0	0	0	0	0	0	0	0	0	0	0	0	0	0	0	0	0	0	0	0	0	0	0	0	0
1.14.99.39	0	0.000894674	0.001147285	0.001264292	0.001416692	0.000457817	0.00166038	0.0012934	0.00014731	0.001007769	0	0	0.001737105	0	0.000879423	0	0	0.014669633	0.016721639	0.01774963	0.014584672	0.000460093	0.001024645	0.000447042	0	0.001703835	0.000476712	0	0.001080743	0.000827921	0	0	0	0	7.24765E-05	0	0	0	0	0	0.000553046	0	0	0.000425412	0.001713789	0.001244658	1.0075E-05	0.000483301	0.000536381
1.14.99.40	0.909544098	0	0	0.089411501	0.040761722	0	0	0	0	0.016959723	0.70635046	0.050444103	0	0	0.043654468	0	0.148279685	0.046452627	0.002601384	0	0	0	0	0	0.166350894	0	0.094357539	0.08831263	0.085600692	0.088666396	0.027167891	0.028182155	0.037433125	0.04656131	0.088651086	0.064752016	0.032977246	0.010407738	0	0	0	0	0	0.075868419	0.712197549	0.196217022	0.136944229	0.022106365	0.060110363
1.14.99.41	0.010720662	0.009383547	0.000147069	0.000753433	0	0.012663485	0.019443776	0.001153815	0	0	0.046272395	0.001785978	0	0	0.013228184	0	0.017631777	0	0.001452372	0.009085063	0.006879199	0	0.018605784	0.017952068	0.018367538	0.001303538	0.003052884	0.023981862	0	0.001359599	0.01146243	0.017216188	0.013887032	0.013481188	0	0.006836276	0.007285134	0	0.020608503	0.00840291	0	0.008612653	0	0.00303844	0.047063683	0.001132404	0	0.004559602	0.014351032
1.14.99.44	0.021936658	0.030987134	0	0	0	0.039877303	0.002906248	0.017275331	0	0.011616646	0	0.009313252	0	0.012993487	0.042410191	0	0.019666999	0	0	0.059542995	0	0.030609867	0.016918217	0	0.015575201	0	0	0	0.063262775	0.029307672	0.042108736	0.017138327	0.001123607	0.02079004	0.037015099	0	0	0.029430505	0	0	0	0	0	0	0	0	0.003353049	0	0
1.14.99.46	0.238546128	0.347989212	0	0.103587534	0	0	0.0300098	0	0	0.033688444	0.013355449	0.019800536	0.096665525	0	0.100691298	0.069981165	0	0	0	0	0.013956517	0.011050064	0.09377108	0	0.096432488	0.016740985	0.328077755	0.474705377	0	0.062359579	0.252682775	0.919845011	0	0	0.08438213	0.486943156	0	0.051379172	0.154220461	0.473889835	0.088384923	0.13913788	0	0	0	0.763841952	0.047003727	0.115458513	0.087286241
1.15.-.-	0.000129518	0.000172198	0.000131314	0	6.65917E-05	0.000199473	0.000256814	0	0.000283941	0	0	0.000238441	8.73046E-05	0.000185797	0.000122803	0.000275991	0.000326773	0	4.80471E-05	3.28415E-05	4.42242E-05	0	0.000213816	0.000133497	0	0.000306063	0.000156901	8.00013E-05	0.000143006	0.000104418	0	0	0.000211709	0	0	5.6445E-05	0.000194221	0	0	0	0.000307089	0.000106015	0.000120705	0.00010151	0	0	0	0.000225331	7.49939E-05
1.15.1.1	3.364565536	1.890109328	1.886379761	0.87407119	0.520996003	0.856549098	0.612290611	0	1.317381807	0.797181173	2.290055013	0.913121125	0.627968383	0.324724775	0.038318995	0.515454609	1.092195179	1.275346985	1.063700693	1.83147527	1.326400871	0	1.061830465	0	1.580367635	1.097046982	1.171438327	2.890111149	0.750092213	0	0.652012734	3.005159241	0	0	0.209467069	3.087562957	0	0	0.101390063	2.375587811	1.374570626	1.796999184	0	0	2.181591338	2.396931922	0.516002667	0.479793282	0.734906366
1.15.1.2	0.030860477	0	0.015978037	0.083774669	0	0	0.882494778	0	0.490551919	0	0.131398355	0.130537568	0.111439734	0.136098779	0.941752206	0.079094417	0.022418501	0.265244205	0.516535271	0.387733398	0.462904993	0.473280328	1.007850667	0.04118688	0.13512025	0	0.351608231	0	0	0.112869552	0.137162654	0.088830701	0.222884055	0.187386476	0.246377212	0.029467176	0	1.115863753	0.057068797	0	0.09817785	0	0.583414913	1.133206944	0	0.030235824	0.19968257	0.024881669	0.034227471
1.16.1.1	1.040788692	0.285322885	0.058123774	0.349468616	0	0	0.050168578	0	0	0	0.690735638	0.114666028	0	0	0.019736768	0	0	0.150366407	0.010214338	0.103879916	0.144221012	0.09788025	0.007316277	0	0.420450056	0.110051025	0.291181772	0.136904312	0.018469226	0.072565208	0	0.200518387	0	0.002057714	0.036250316	0.176109538	0	0	0.727264818	0.66484228	0.052311799	0.087812559	0	0	0.778579771	0.214058632	0.104489383	0.026479378	0.012756733
1.16.1.3	0.163148633	0.261569775	0.009930969	0.19707191	0	0	0	0.05954701	0	0	0.110310986	0.125854807	0.149069159	0	0.292124399	0	0.095916909	0.084538543	0.19063649	0.280355873	0	0	0.170017441	0	0	0.000689315	0.7117239	1.887384389	0.056069319	0	2.015488117	2.225452281	0	0	0	2.031850637	0.298219707	0.197727103	0.619033677	1.09093687	0	0.39926197	0.143737092	0	0.07198312	1.836796385	0	0	0
1.16.1.7	0	0	0	0	0	0	0	0	0	0	0	0	0	0	0	0	0	0	0	0	0	0	0	0	0	0	0	0	0	0	0	0	0	0	0	0	0	0	0	0	0	0	0	0	0	0	0	0	0
1.16.1.9	0.032185257	0.615207574	0.066614386	0.301445312	0.108156836	0	0.028160551	0.036571139	0	0	0.519976595	0	0	0	0	0	0	0.110838493	0.023117845	0.020133136	0.128002881	0.007522041	0.013658593	0.060854338	0.927190786	0.153653009	0.134836982	0.541737486	0	0.017008539	0.382994855	0.92400889	0.034303099	0	0.026499094	0.716477255	0.154208962	0.039068978	0.150381074	0.551255596	0.083925561	0	0	0.022817179	0.546671793	0.961772013	0.102911688	0.210424754	0.083311688
1.16.3.1	0.27633265	0.026178679	1.14763768	0.305275442	1.086113965	0.556277738	0.530961827	0.021156134	0.348212091	0.113591069	0	0.541111836	0.541550131	0.166561582	0.154913231	0.167398762	0.484237912	0.347688462	0.269927557	0.352282033	0.493254583	0	0.012928595	0	0.840727903	0.115130732	0.86056948	0.705893352	0.088202678	0	0.927668635	1.146536077	0.027456188	0.035207496	0.060836037	0.933002575	0.052916891	1.183168447	0.34403787	0.312055547	0	1.979597342	0.401988287	1.098697733	0.231299042	0.735246322	0.074221528	0.100561315	0.006180697
1.16.8.1	0.006627083	0.007328502	0.000838677	0	0.018726359	0	0	0.009807404	0	0	0	0.012060057	0	0.008606267	0	0	0.012190734	0.001819528	0	0.011482321	0.005418619	0.009842801	0.017269119	0	0	0	0.005299775	0.015972537	0	0.008155751	0	0.008316641	0	0.020249899	0	0	0	0	0	0	0	0	0.00736306	0.0084728	0	0.006687983	0.006591802	0.020658077	0
1.17.1.1	0.780314099	0	0.039186907	0.10735758	0	0	0.005605224	0	0.034979486	0	1.085049146	0	0	0	0.002663237	0.087828228	0	0.0895282	0.097383039	0.081941987	0	0	0	0.103311696	0.050026316	0	0	0.306684246	0	0.054512612	0	0	0	0	0.119900261	0.175025074	0	0	0	0.021934952	0	0	0.099496782	0	1.040260659	0.088739349	0.104434008	0.063159139	0.000307172
1.17.1.2	0.852464227	1.011692149	0.832464442	1.162193135	1.174503293	0.888908636	0.594335252	0.909144121	1.086158465	0.922340079	1.478907999	1.046914116	0.899355051	1.027300453	0	0.875389546	0.813669919	0.871645076	1.046248075	0.909500004	0.908367315	1.074139178	0.999092485	0.894751738	1.087397622	0.502008069	0.984965615	0.864114499	0.165885013	1.091307037	0.883323184	1.161349878	0.94728661	1.129630718	0.93763556	0.950168591	1.098332393	0.865224434	0.912120735	0.432925153	0.003059528	1.068430963	0.930846816	0.176841399	1.607721878	0.894971862	0.82869462	0.912628045	0.049243986
1.17.1.4	4.576665349	2.062394694	0	0	0.113078151	0	1.689366456	0	4.027219319	6.27640238	3.894500314	0	0	0.570268047	2.440294143	1.946912818	0.181593609	1.687602146	0.788372656	1.716370247	1.397378695	0.658999672	0	0.002225577	0	0.284966446	1.265097908	1.733402771	0.109748183	0	0	2.790192013	0.295616406	0.390486971	0	1.650881103	0.193702402	0	0	2.517749069	0.218228637	0.894041433	0.16137754	0.129858852	3.041256091	0	1.972367624	1.88356479	0.070013767
1.17.4.1	2.931343609	1.805262026	4.098105383	2.185715879	0.917093201	1.405430838	2.342437755	0.512419292	2.590571317	1.420220799	2.875668341	2.150388919	2.20293696	1.419062845	1.291017136	0.784545013	2.405565073	1.617296126	1.471847245	1.384589392	1.662319233	1.357589662	2.285959547	0.449187174	3.063639833	1.871007926	2.903009275	3.248387181	2.121046706	0.288203408	3.871077201	4.372157577	0.158638675	0.221052568	0	4.04108188	1.557655999	1.97144295	2.552625602	3.189210508	1.465874187	1.561108692	1.430267701	2.548446084	2.744948445	3.906196815	1.50409103	1.322174172	2.592755426
1.17.4.2	0.603154971	0	1.041185516	0.799158717	1.10874346	1.610483557	1.025551677	0.75452966	3.165831603	1.015616417	0.348001184	1.110840503	1.42355706	0.943504836	1.244349399	1.614596709	0.572775611	1.343300268	1.211420606	1.571890492	1.129735764	1.212378515	3.95903733	2.171541614	0.305820699	1.128181547	1.003116528	0.78156051	1.119803339	0.753590481	0.969621563	1.119865018	1.086065775	1.007035486	0.764111152	0.706549615	1.158941288	1.011717833	0.947653734	1.154672736	0.795670356	0.976711721	2.040100184	0.830249882	0.455376597	0.628400786	1.208008466	1.12903873	1.294024787
1.17.7.1	0.985219268	1.019693351	0.864581777	1.041370786	0.978087747	0.388968854	0.752555212	1.109698533	0.911042408	1.073386755	0.991037874	1.038261509	0.902180563	1.053861433	1.104029356	0.662476961	0.904922132	1.067247493	0.896598595	0.855340055	1.106987799	0.966128042	0.999716902	1.131788172	1.028842852	0.621294713	1.014323782	1.033832201	0.101120669	0.969689369	0.906554479	0.845253601	1.083196489	1.061926423	1.027594448	1.045585365	1.087304609	1.029103264	0.901965039	0.418895059	0	0.959208278	0.666104478	1.036039931	0.780493653	0.743026437	0.824100096	0.923583767	0.025197834
1.17.99.1	0.003074208	0.002752205	0	0	0.002630501	0	0.000929698	0	0	0	0.033279506	0.003463153	0.002732783	0.000584848	0	0	0.026581535	0.018711287	0.013722585	0.012525709	0.019110755	0.001745081	0.001379868	0	0.002137103	7.64814E-05	0	0	0	0.000721262	0	0.003763985	0	0	0	0.00359675	0.001391085	0.001003468	0.003592795	0	0	0.003689444	0.001812759	0.000386095	0.030530561	0	0	0	0
1.17.99.2	0	0	0	0	0	0	0	0	0	0	0	0	0	0	0	0	0	0	0	0	0	0	0	0	0	0	0	0	0	0	0	0	0	0	0	0	0	0	0	0	0	0	0	0	0	0	0	0	0
1.18.-.-	0	0.001339191	0.001160469	0.00110624	0.000551013	0	0	0	0	0	0.016077084	0.001508545	0.001177398	0	0.001162097	0	0	0	0	0.001428667	0.001238443	0.000812385	0	0.001351714	0	0	0	0	0	0	3.15012E-05	0.000441815	5.10982E-05	0	0	0	0	0	0.001315586	9.63703E-05	0	0	0	0.001450791	0.017718353	0	0	0	0
1.18.1.-	0.202602531	0	0.059212364	0.086484631	0	0.094109524	0	0	0.062366673	0	0.122438279	0.042471484	0.081030477	0	0	0.040238008	0.072440235	0	0	0.10336361	0.0073417	0	0.107453304	0	0.086162551	0.090317849	0.295244466	0.690067886	0.055437344	0	0.026025305	1.023626581	0	0.019079282	0	0.589190933	0	0.056951459	0.159237022	0.493575104	0	0	0.028526936	0.10564091	0.131164098	0.938086208	0.090607696	0	0
1.18.1.1	0	1.229382296	0.030205387	0.074257575	0.087581718	0.064545992	0	0	0.000874848	0	0.018107443	0	0	0.055221111	0.023859325	0.883910962	0	0	0	0.138212719	0	0.058206488	0	0	0	0	0.082945296	0.037437365	0.05714736	0	0.090918648	0	0.250109941	0.259056319	0.291706486	0.090309185	0.015203839	0	0.055585437	0.093572889	0	0.021474002	0.150420448	0.077516589	0.028334076	0	0.17938216	0.294325719	0.015507173
1.18.1.2	0.835849017	1.901385552	0	0.686511285	0.151935219	0.800166517	1.458781076	0.97910445	1.239844029	0.871919984	1.24227409	0	0.091546715	1.118381101	0.825669559	0.592753254	0.043926547	1.222218971	1.213339581	1.511212853	1.271022834	0.842241543	1.205458898	0.33591941	1.077160705	0.277190404	1.039757724	1.194133378	0.442510365	1.003895839	1.180436887	0.767876642	0.774527545	0.829546588	0.75387689	1.19916673	1.043531704	0	0.316059994	0.345692021	0.14198374	0	0.479737711	0.167083381	1.583945272	0.904262262	0.700999494	0.955981633	0.01493228
1.18.1.3	0.62057657	0.835529448	0.037237326	0	0.057598445	0.164405367	0.070282407	0.037356997	0	0.153685957	1.881492079	0	0.16884267	0.147366078	0.206783702	0.202846576	0	0	0	0.005504549	0	0.059778437	0	0.18475865	0	0.212212679	0.41095296	0.405862919	0	0	0	0.492489912	0.130162437	0.006035908	0	0.420352191	0	0	0.301647169	0.436991954	0.093679321	0.00182547	0	0.149370442	1.950464035	0.215857543	0.01775087	0	0
1.18.6.1	0	0.157883029	0	0	0.222478357	0.011124539	0.016885375	0.181013721	0	0.707527591	0.209775024	0	0.307661552	0	0.190788295	1.007103651	0	1.990625914	1.875665027	1.588730369	1.941586878	0	0	0.964917189	0	0.192979101	0.102446405	0.283463016	0.175734482	0	0.3129323	0	0.238444613	0.382856995	0.455957171	0.426755668	0	0	0.128688333	0.077354834	0	0.185023071	0.209852759	0	0.25155318	1.106465904	0.201715741	0.77587607	0.043709749
1.19.6.-	0	0	0.000650706	0	1.69552E-05	5.01373E-05	0.00170215	0.001840068	0.001090682	0	0.000329547	0	0.001969993	0.000548009	0	0.000567644	0.000429706	0.001621852	0	0	0.001020469	0.001445863	0	0.001505072	0.000478214	0	0	0	0.001699071	0.001418161	0	0.000387158	0.00111885	0	0.00032259	0	0.000717924	0	0.000455512	0.001629157	0.001310806	0.001454546	0.001571541	0	0.00076081	0	0	0.000596494	0.036353971
1.2.-.-	0.015912018	0.027765222	0.020680497	0	0	0.042312487	0.013260251	0.03253948	0.009158809	0.034044325	0.124397184	0	0.000540748	0.007297237	0.011870125	0.004865881	0	0.042777888	0.012276945	0	0	0	0.04181485	0	0.119625722	0	0	0.053310222	0.016615216	0	0	0	0	0	0	0.046853243	0	0.000470318	0.005334673	0.000279829	0.036218868	0	0	0	0.141730615	0	0.033080991	0	0.025772016
1.2.1.-	1.064308014	0.586197106	0	0	0	0	0.577768289	0.312407456	0	0	2.910789251	0.272513151	0.192932101	0	1.199499107	0.31471141	0.176708597	0.129791929	0	0	0	0	0	0	0.716074454	0.726199561	0.833534393	1.479664316	0	0	0.71837897	2.965174933	0.336527314	0.261589713	0	1.796236208	0	0	0.311971864	1.245775479	0	0.41345744	0.10309816	0.18779243	2.816112982	2.16559581	0	0.733990436	0
1.2.1.10	1.020244574	0.191168733	1.722251895	0	0.20017174	0.019056433	1.734878719	0	2.232362923	1.674758745	1.275075962	0	0.295300056	2.248767667	0	1.929047627	0.204380774	2.594008512	2.236297016	2.357262158	2.683946551	4.227906672	4.231769299	0.865160785	0	1.118832452	1.091406524	2.342479029	1.803404645	1.549716413	0.859146076	3.065418158	0.966798623	0.724993314	1.485710923	2.200329303	0	2.386269922	0.822084644	2.367075474	2.271805882	0.299708388	1.247413956	0.126741417	0.820525771	2.735411105	1.338426134	1.234938949	1.530249708
1.2.1.11	0.987423336	1.113596094	2.060504663	1.280547932	0.922598552	0.983890999	0.330422437	0.985656468	0.427101231	0.824963294	0.984847148	1.211816759	1.022303499	0.828887038	0.895659562	1.076508442	1.210217586	0.988922951	1.003747662	1.110660087	1.264851636	0.799318785	0.895546164	1.164174385	0.892615754	1.153838387	1.094408169	1.877579345	1.031188752	0	1.969811494	1.899753879	0.801316945	1.056602195	0.836980316	1.907048243	1.182051293	0.899972915	0.547088826	1.705458217	1.072165405	1.960585026	0.740956221	0.03406894	0.833833848	2.478928136	1.298027993	1.122923453	1.061350337
1.2.1.12	1.577479948	2.007337635	1.075847647	1.145168856	1.010864302	0.971876446	1.180566855	1.072322905	1.156359142	1.006110229	1.158596381	1.064008051	1.031368696	1.157060324	2.094125311	0.83323409	1.177421779	1.436995302	1.216716904	1.212421626	1.471296869	0.821366734	1.179073715	1.409681121	1.757643499	1.661528147	1.720277636	1.526537328	1.977987078	1.171986412	0.895720399	2.063134579	0.973456932	0.901575738	1.01284735	1.677932408	0.953146316	1.101436523	1.199512161	1.839518414	1.028811635	0.920034257	1.057394227	0.952462661	1.019452653	2.371672538	1.17313122	1.138336159	1.278201498
1.2.1.16	2.870071765	2.383685672	0.385810178	0.393622152	0	0.10154336	0	0	0.720137867	0	2.429676509	0	0	0	0.493919506	0.520255676	0	0.49034161	0	0.003321198	0.224770523	0.312285026	0	0	2.592572985	0.306632286	0.546443645	1.697328781	0.206901595	2.437373976	1.611395008	1.069550766	0.251176685	0	0	1.148740739	0	0	0.463367418	0.579165822	0.311070658	0	0.410310852	0	2.644636979	3.185569944	0.547112159	1.005881656	1.321091455
1.2.1.18	2.049834635	1.857927629	0.216805161	0.93730243	0	0.046172205	0.067556424	0.135294949	0.047477392	1.177566526	2.484163939	0.14867265	0	0.000880116	1.039431272	0.301693976	0.292983683	0.298079225	0	0	0.269769205	0.27774655	0	0.197541453	0.353327724	0.496962417	0	0.269849325	0.179902767	0	0.84530608	0	0	0	0.118990137	0.348831039	0.224584234	0	0.143873748	0.178768164	0	0.393645955	0	0	2.152723661	0.748545724	0.35913026	0.448158878	0.15877925
1.2.1.19	0.038466022	0.012003557	0.029858848	0	0.052580433	0	0.017250381	0	0	0	0	0.032514691	0	0.086314839	0.035345286	0	0	0.106931014	0	0	0	0.085182447	0	0.055756835	0.028592708	0	0.253821452	0.681557354	0.043028409	0.058928361	0	0.965643375	0	0.072147048	0	0.608492253	0	0.016103495	0.257182879	0.464368722	0	0.003665866	0.067389072	0.050867616	0	0.6414442	0.057829161	0.012323004	0.081209443
1.2.1.2	2.990139269	0.80603038	4.959024269	0	0.949247764	0.053562765	1.227038774	0.590631903	0	1.061994572	7.839232353	0	0.339731194	0.672671003	9.963809811	1.198786184	5.429587638	0.359330399	0	0.273130795	1.386233509	0	0	0	1.939227322	0.95531985	7.144269494	4.735267473	1.300168791	0	1.430272275	5.43682308	0.188731912	0	1.572780538	5.474887468	0.335303303	0.773993064	1.171854168	5.025229806	0.472968422	3.699110468	0	0.117709759	7.947899931	7.20331131	0.926570538	2.068463682	0.167480785
1.2.1.20	0	0.016901604	0	0.00521378	0.015159169	0.01848898	0.017099735	0	0	0	0.021851925	0.020275025	0.024208894	0	0.017542712	0	0	0.018881123	0.021576479	0.02364593	0	0	0.008084948	0.015337434	0	0	0.022400838	0	0	0	0	0.013943198	0	0.012064627	0.017473592	0.019512409	0	0.02224854	0	0.027896392	0	0.018413211	0	0.020701408	0.006293136	0.00529671	0.004870538	0.02360878	0.013742573
1.2.1.22	0	0	0	0.032011677	0	0.139074766	0.223575166	0	0	0.175915692	0.019825438	0.233909239	0.094474006	0	0.131459372	0.16992066	0.715384825	0.217969175	0.210251069	0.084683499	0	0	0	0	0	0	0.684678786	1.012673016	0	2.163411581	0.191588051	1.824987455	0.180739207	0	0.117049849	1.030378217	0.190486205	0	0.149207019	1.259409856	0	0.378597277	0	0.226487353	0.258491475	1.885591701	0.071172246	0.05474597	0.314771312
1.2.1.24	0	0.152490274	0.01491324	0.156441365	0	0	0	0.040401369	0	0.030169623	0.090177989	0.020478071	0.030974047	0.004093065	0.014425322	0.010420673	0.040430026	0.012756962	0.034197401	0.033043893	0.00347419	0	0	0.026960187	0	0	0.008200491	0.048366658	0	0	0.321246313	0	0	0	0.008642267	0.028901926	0.004463964	0.025957573	0	0.028969007	0.019964651	0	0	0	0.035266162	0	0.101894059	0.126000935	0.028130998
1.2.1.28	0.347699256	0.680877938	0	0	0.03020762	0	0	0	0.018246772	0	0.678702704	0	0.048231071	0	0	0	0	0	0	0	0.035835545	0.050816044	0	0	0.25087975	0.056319883	0	0.076067132	0.070583441	0.071933524	0.038811629	0.064538185	0	0.008690186	0.041668161	0.012377354	0	0.081320566	0.064854489	0.059504468	0	0	0	0.001560899	0.716434742	0.060748721	0.09599197	0.108652271	0
1.2.1.3	1.856635993	3.843498474	0.030569384	0.935545381	0	0.815061147	1.422629763	0.244689414	0.739591871	0.546117673	5.695128455	0	0.560132444	0.346538389	0	0	0.155521899	0.031933052	0.766929219	1.227032411	0.637821904	0.614312821	0	0.155761545	1.84818623	0.41850122	1.282890776	0.713736211	0	0.598053074	0.397980597	0	0.518949598	0	0	0.582573042	0	1.090901739	0.388556709	0	0	0	0.724732879	0	5.09344212	1.846574603	1.519507679	1.82097027	0.203003339
1.2.1.32	0.192898216	0	0.03220952	0.005307758	0.001094349	0	0.012866783	0	0	0	0.226001367	0.038359781	0	0.021352931	0.012932001	0	0.000140305	0	0.001295101	0	0.028764402	0.027223045	0.001259611	0.006219819	0.009397868	0	0	0	0	0	0.024096005	0	0.000701188	0.008848252	0.014083907	0.015431789	0.007376687	0	0.025922523	0	0	0	0.005812585	0	0.205335606	0.029284618	0	0	0
1.2.1.38	2.247408617	1.606423288	1.834670634	0.944448345	1.66439175	0.629311223	0	2.11174846	2.053196925	2.166446873	2.605511346	2.301731207	2.256074337	2.235640157	1.663969337	1.875165516	2.025814674	1.63924395	1.338437565	1.213470064	0.979873393	1.7554693	2.119138288	2.293011818	1.46179743	0.07037166	2.660938612	1.795479176	0.08201708	0	1.998973762	1.603405539	2.141799728	1.603683644	1.742662406	1.650529117	2.313306027	0.016414715	0.12005368	1.179638107	0.311749066	0.096033475	1.102964996	0	2.615683227	1.697700918	2.081334922	1.951363975	0.655236715
1.2.1.39	0.120125926	0.523660844	0	0.133184614	0.010294674	0	0.120014432	0	0.126585183	0	0.912984474	0	0.030281701	0.01305852	0	0	0	0	0.136544264	0.036637809	0.135413894	0.113330542	0	0	0.391446605	0.11263089	0.146364783	0.261566407	0.104679057	0	0	0.263516815	0.027077134	0.109000529	0.005797406	0.240745042	0.085365531	0.0505335	0	0.128436518	0	0.152570923	0	0.061953586	0.818011049	1.74502481	0.068590666	0.003404462	0.09855187
1.2.1.4	0.26802527	1.145575169	0.064302239	0.078849756	0	0	0.007282392	0	0	0.014004893	0.478445817	0	0.031623045	0.072544012	0.039704429	0.034623862	0.005757394	0	0	0	0.009337846	0	0.103739548	0	0.043717734	0	0.041987511	0	0	0	0.040687688	0	0	0.063613184	0	0.116166045	0	0	0	0	0	0	0.056218081	0.008723092	0.640121216	0.233609622	0	0	0.091999521
1.2.1.41	1.016498921	0.911312211	1.106197973	0.866749688	1.08889685	0.538877172	0.202269757	0.968235147	0.880972934	1.115671402	1.005291259	1.103277231	0.953233251	0.939932119	0.982067486	0.743531865	0.765583167	0.888095925	0.666272177	0.673916814	0.68871765	1.024375122	0	0.87169991	1.11173853	1.052100114	1.375787446	1.000172675	1.043033071	0.84960809	0.926122011	1.030133822	0.925716281	0.930756929	1.030011555	0.829826725	0.862172034	0.08602159	0.13810825	0.484913627	0	1.001011341	0.37208627	0.054284379	0.953736947	0.775571906	0.762189507	1.057997842	0.347125333
1.2.1.43	0	0	0	0	0	0	0	0	0	0	0	0	0	0	0	0	0	0	0	0	0	0	0	0	0	0	0	0	0	0	0	0	0	0	0	0	0	0	0	0	0	0	0	0	0	0	0	0	0
1.2.1.46	0	0.082527546	0.009928969	0.153965211	0	0.019735414	0	0	0.046771551	0	0.595195461	0	0	0.046856241	0	0	0.073183863	0.065736625	0.048310887	0.066775406	0.073090919	0	0.063016725	0	0.006507426	0	0	0	0.006981822	0.081237021	0	0	0.034215761	0.078156448	0	0.098506337	0	0.037544803	0.022624321	0	0	0	0	0	0.503041595	0	0.067936751	0.102811319	0
1.2.1.5	0.009106426	0.029052256	0	0.042344485	0	0	0.011238317	0.043334462	0	0.039793095	0.043781127	0	0.035639256	0.035061254	0.023105359	0	0.008613458	0.202544034	0.133136691	0.209731626	0.19429965	0	0.017143948	0.026276862	0.017764541	0	0.03505055	0.057997497	0	0.046067745	0	0	0.044939107	0.026471441	0	0.032144783	0.020340255	0.233461778	0.005824594	0	0.034194117	0	0	0.035028098	0	0.737288737	0.136456587	0.101814219	0
1.2.1.50	0	0.000249149	0.000462652	0.000319643	0	0	0	0	0.000462869	0	0.007443323	0.001073024	0.001347802	0	0.000625234	0	0.000947364	0.000606469	0.001210833	0	0	0	0.001231213	0	0	0.000999763	0	0.008734937	0.000263791	0.000856952	0.000363413	0.000749864	1.35249E-05	0.001364767	0.000887379	0.009190954	0.000507307	0.000359383	0.000751454	0.00012062	0	0	0.000596751	0	0.00911332	0.000624769	0	2.7322E-05	0
1.2.1.54	0	0	0	0	0	0.00259045	0.012711326	0	0	0.074446915	0	0.066726908	0	0.046068404	0.086874709	0.030525917	0.006964387	0.093084846	0.098237297	0.00188311	0	0	0.045833962	0.005194582	0.086156642	0	0	0.047860223	0	0.029896188	0	0	0.096886665	0	0	0.05695527	0	0	0.069205483	0.039957914	0	0.007082674	0	0	0.061404804	0	0.079558453	0.12019452	0
1.2.1.59	0	0	0.000441382	0	0.002294571	0.000817889	0	0.000612501	0.002180451	0.002841805	0.005597613	0.002079248	0.002578346	0.000243198	0.002120315	0	0.000586998	0	0	0.00043364	0.000530559	0.002859129	0.000929191	0.001475301	0	0.001583154	0	0.000582565	0	4.93914E-05	0	0.000871874	0.002239776	0	0.002650635	0	0	0.001591823	0	0.002576741	0.001906061	0.000512511	0	0	0.006712561	0.002110549	0.029312987	0.028580291	0.013258592
1.2.1.60	0.260882225	0.001655614	0.057175435	0.011923949	0	0	0	0	0.097191021	0.044045095	0.872566363	0	0.110596586	0	0.03448052	0.077435158	0.029358208	0	0.023227192	0	0.062065323	0.047443244	0	0.066243356	0.268676942	0	0	0.536808042	0	0	0.087352939	0.25117132	0.113427569	0.054120478	0	0.389622068	0	0	0	0.149477953	0	0.172696231	0	0.043119663	0.73232633	1.011642848	0.052018921	0.104550724	0.172741963
1.2.1.65	0	0	0.022671622	0	0	0.011580582	0.014922615	0.008283248	0	0	0.324913484	0	0	0	0	0.011774425	0.026679831	0	0	0	0.03148372	0	0	0.027812392	0	0.005578023	0.025648439	0	0	0	0.021137195	0	0	0.010228217	0	0	0	0.029495455	0.023329967	0	0	0.019169448	0.023174974	0.024543175	0.324936372	0.025155671	0	0	0.012195761
1.2.1.68	0.79100486	1.712040101	0.002078802	0	0.016084074	0.095925367	0	0.048856952	0.129145984	0	0.798521916	0	0	0	0.064757867	0.086857713	0	0.083479334	0	0	0	0	0.055672339	0	0	0.019015292	0.11916548	0	0	0	0.091113563	0	0.055955855	0	0.068567476	0	0.048063587	0.103827618	0	0.013658824	0.063117995	0	0	0	0.738721137	0.161529948	0.030389711	0.155664571	0.005844437
1.2.1.70	1.088228288	0.933036496	0.906856784	0.606236459	1.097597948	0	0.421920165	0.030669731	0.82551796	0.96238918	0.977372796	0.202380612	0	0	1.016519822	0.309893062	0.776870963	0.842532914	0.779889712	0.652313223	0.460097148	0.118360228	1.182114852	0.410123445	0.984691472	0.488037483	0.483249329	0.749961241	0	1.174967333	1.152918263	0.905936721	0.459529228	0.458174226	0.355626335	0.727368876	0.127145854	0.071819113	0.9350881	0.460040776	0	0.092431211	0.290800673	0	0.855343014	0.914565329	0.551808233	0.35390037	0.012594344
1.2.1.71	0.286950296	0.972688081	0	0	0.010222196	0.104929116	0.109538929	0.038641272	0.008966638	0	0.62999451	0	0.011879641	0	0	0.061182747	0.111499323	0.018540579	0.219184316	0.193520777	0.156917629	0.168966255	0.116494928	0.108753909	0.205716671	0.037902572	0.580779052	0.633300275	0	0	1.030709453	1.041859385	0.013103951	0	0.008733466	0.862510738	0	0.102771542	0.058112658	0.862127695	0.024936086	0	0	0	0.515684947	1.233760736	0.008307915	0.028238416	0.015434977
1.2.1.72	0.106881377	0.971890631	0	0.059911133	0	0.06513224	0.147098877	0.008567985	0.13162529	0	0	0	0	0.054672656	0	0.126072171	0	0	0	0	0.062235924	0	0.083652877	0.155169686	0	0	0.25845319	0.862788917	0	0	0.965911684	0.826279699	0.144444162	0	0.061273669	0.859932611	0	0.039569056	0.050844537	0.600844827	0.128705687	0.179748669	0	0.055635321	0	0.73844592	0.013852059	0.044509021	0.065710358
1.2.1.75	0	0	0	0	0	0	0	0	0	0	0	0	0	0	0	0	0	0	0	0	0	0	0	0	0	0	0	0	0	0	0	0	0	0	0	0	0	0	0	0	0	0	0	0	0	0	0	0	0
1.2.1.8	0.540959895	1.686527088	0.073743917	0.227926789	0	0	0.23704571	0.292057921	0.101468726	0.195625798	3.00216026	0.043521947	0	0.350599992	0.90173949	0	0	0	0	0.48929043	0	0	0.02837729	0.239926651	0.763965389	0.250957807	0	0.4295969	0	0	1.656979359	0.975371248	0.249768007	0.309505694	0.007630279	0.695700933	0.1474402	0.279974376	0.497747112	0.834553743	0.315578484	0.18663256	0.22648834	0	2.321625496	1.026349833	0.481044878	0.722939957	0.336863737
1.2.1.80	0	0.000660117	0	0	0	0	0.00044493	0.000540339	0	0	0.009173703	0.000491095	0.000487808	8.64498E-05	0.00053377	0.000363296	0	0	0.000530257	0.0005681	0	0	0	0.000140572	0.000640456	0.000573237	0.000247197	0	0	0.000130016	0	0.000588519	0	0	5.36069E-05	0.000479303	0.000762492	0	0.000148958	0.000536282	0.000672455	0.000477008	0	0	0.007983257	0	0	0	0
1.2.1.9	0.071437145	0.506005984	0.053875637	0.000885812	0	0.021331687	0.015610576	0.037820225	0.01390873	0.079499735	0	0.007560771	0	0	0.037524569	0.021425758	0.037369027	0.553315902	0.519507983	0.523595243	0.422326583	0	0	0.054017675	0.084639159	0.076927587	0.0569291	0.05251064	0	0	0.033839212	0.00581732	0.169328402	0.106516226	0.019963465	0.032242958	0	0	0.027991055	0	0	0	0.018572035	0	0.113342718	0	0.084785288	0.154230463	0.121534417
1.2.3.1	0	0.038301025	0.015366543	0	0.035372573	0	0.024224445	0	0	1.054661233	0	0	0	0	0.049845946	0	0.049975072	0.0510653	0	0.050637744	0.060349331	0	0.040831189	0.041786644	0	0	0	0	0.039266166	0.006614709	0.025641529	0.055553002	0	0.017619734	0.003442526	0	0.032341029	0	0.048411112	0	0	0.009470798	0.014832499	0	0	0	0.001770431	0.012583666	0.047933281
1.2.3.3	0	0.050020391	0	0.071502547	0.972166618	0	0.015170926	0.117169829	0.031845703	0.117362719	0	0.065968969	0	0.072727657	0.00539595	0.107092466	0.097885185	0.120816198	0.087908636	0	0	0	0	0	0	0.102606902	0.060292504	0	0.557513035	0	0	0	0.119724376	0	0.12176476	0	0.081997114	0.079784424	0.025570719	0.101726491	0.02727707	0	0.212055419	0	0.062031409	0	0.173921016	0.2483942	1.23072448
1.2.4.1	1.556218328	2.675217678	0.740446793	1.219818109	2.367260532	0	0.226533988	3.469135075	0.916582183	0	3.369957972	0	0	0.054905681	0	0	0.460352687	0.939476235	0.951611433	0.467501335	0.316250898	0.534030157	0	0.502051092	1.032079624	0.83694675	0.900425347	1.161296361	1.899889807	0	0.93679688	1.194120611	0.16489044	0.341580896	0.625130405	1.219821259	0	0.116333234	0	1.206956754	1.766876937	0.738711029	0.420474537	0.43287091	2.446983016	1.985145651	1.561026242	1.137044501	1.530972434
1.2.4.2	1.213633456	0.956319512	1.035587222	1.149178231	1.220514181	0	0.140413585	0.033943787	0.211416862	0	0.799270228	0	0	0	0	0.067592187	0.057518733	0.204306958	0.183055134	0.274605443	0	0	0.194123907	0.172062555	1.121144726	0	0.300743473	1.004607471	0.11218346	0.21680441	0.779219259	1.263570371	0.221871203	0	0.147841094	1.009379887	0.039979661	0.205557896	0.161789621	0.377358446	0.197766784	0.760962626	0.126450506	0	1.076627186	1.020305901	0.114468465	0.385719808	0
1.2.4.4	0	0.230930085	0	0.269168837	0	0.153657227	0.174797687	1.042183907	0.097495222	0.110153454	0.75940779	0.792443755	0.509293442	0.206700448	0	0	0.064010143	0	0	0.08200377	0	0	0.176187392	0	0	0.894717266	0.371422132	0	0.898686343	0.1581316	0	0.274096804	0.084160648	0.11150752	0.163321993	0.286203445	0.031096287	0.114094679	0.033440889	0.14877638	0	0.193745619	0	0.036307986	1.022569385	0.093262522	0.234189565	0.037288083	0.321183697
1.2.5.1	0.586166079	0.19231632	0	0.724992102	1.126238759	0.664761528	0	0	0.11345603	0	0.839141017	0.361309694	0.642189116	0.187346267	1.02273063	0.173135025	0.1265557	0.034328183	0.125265766	0.07818464	0.067786327	0.184781389	0.096798137	0	0.990272538	0.151420939	0.200258217	0.752634711	0	0.082953994	0.899972021	1.026577893	0	0.083059276	0	0.603843573	0	0	0.085599892	0.32935816	0.096397199	0.228962916	0	0.007827511	0.986029918	0.745560328	0.282412253	0.145124527	0.147909446
1.2.7.-	0.326536448	0	0	0.228021624	3.368906911	1.003159286	1.63023972	2.519726179	0.816955519	1.633979135	0.993789275	0.815232374	1.526762655	0.132672343	6.551869268	1.210428095	0.633424364	1.92908434	1.797581945	1.565986861	1.434201545	1.359379596	0.663167753	0.417803915	0.464852301	1.480437877	7.366990764	0.517997893	1.986427087	0.6684826	0	1.173081382	0.704307313	1.289150323	1.0110516	0.678814562	0.992106594	1.308075517	1.947185103	0.208434931	0	0.527121784	0.552238411	0.851663338	0.4058612	0.645290877	0.650603498	0.964780588	0.317389406
1.2.7.1	0	0	0.357228516	0	0	0.406425858	0	4.369020008	0	7.686464003	0.141020942	0.274570766	0.089836361	0	0.040207341	0.865624741	0.455751079	0.647365285	1.083878894	0.437401479	0.746100632	0	1.567896141	2.175230207	0.09895695	0	1.327259516	0.319134145	0	0	0	0	1.50298091	1.793751435	1.633339859	0.465349965	0	2.71263359	0.761808764	0	0.495835935	0.437031245	0.681605372	0	0.265312263	0.094597764	0	0.64855439	0.1844445
1.2.7.3	0	0	0	0.886557154	0	5.520507171	0	0.713708125	0	3.217370236	0	6.92461669	5.496529869	0	6.140188761	3.979102125	4.640757993	2.176248702	2.779273669	1.126881318	2.071704974	0	0	0.582881272	0	0.66134345	2.907526102	0	0	0	0.284819322	0.236433402	0.731389641	0.743123569	2.029653716	0.774178415	0	0	0	0	0.753293986	0.134588154	0	4.086804381	0	0.461852785	0.702871511	0.180282352	0
1.2.7.4	0	0.025836441	0	0.026400632	0.025240192	0.004656961	0.025373164	0.003422744	0.000915878	0.005851271	0.014429508	0	0.024480752	0.003854078	0	0	0	0.026940927	0.022951756	0.01932053	0	0	0.0221293	0.00090262	0	0.016131741	0	0	0	0	0	0.00477724	0.303941191	0.287402162	0.317045789	0	0	0.022362332	0.005148599	0.018163122	0	0.012997521	0.007940029	0.022041093	0	0	0	0	0.025476947
1.2.7.5	0.318783254	0	0.080072701	0.087111737	0.043411879	0.043002332	0	0.082272476	0	0	0.019703054	0	0.079475431	0.022912032	0.981147139	0.045359633	0.100374986	0.26964227	0.383404265	0.298094906	0.27650723	0	0.082680176	0.061002547	0.047911476	0.090082783	0.586375876	0.092052911	0	0	0	0	0.30318769	0.20845018	0.366006527	0.031235349	0	0	0	0.044923727	0	0	0.037735093	0	0.146178253	0.024398072	0	0	0.062790006
1.2.7.6	0	0	0	0	0	0.000493721	6.65973E-05	0.000219873	4.47014E-05	0.000405678	0.000255789	0.000118455	2.28522E-05	0	0.000110254	0	0	0	0.000609798	0	0	0.000589998	0.000206276	0.000334236	0	0	0.000548996	0	0.000265087	0.000581733	0	0	0.000617994	0	0	0	8.40682E-05	0	0.000306596	9.14829E-05	0	0	0	0	0.000309565	0.000292717	0.000525084	0	0.011738216
1.2.7.7	0	0	0.013584872	0	0	0.010149887	0	0	0.045931327	1.033786665	0.019662674	0	0	0	0	0.215318146	0	0.079739461	0.032107494	0.092969978	0.06688145	0.047691352	0.003332954	0.035812757	0	0.003406177	0.003789944	0	0	0.012665433	0	0	0.045657887	0	0	0.013490594	0	0.027644587	0	0.023678209	0	0.030016575	0.039379184	0	0	0.047230591	0.003109088	0.023076987	0.067209187
1.2.7.8	1.074813371	0.690286402	0	0	0	1.121260558	0	0.263787534	0	1.761901644	1.533612371	1.971258012	1.871584457	0	10.21142868	1.517951896	0	0.210118436	0.442016674	1.354119192	0.921775093	0.095143476	0.463763921	2.428552625	0	0.063350125	1.646257694	0.072113569	0.263656137	0.624694573	0	0	1.730196191	1.581157407	1.691242646	0.154936867	0.515946305	0	0	0	0.352794907	0	0.346702473	0	1.860702605	0	1.180580384	0.524471388	0.046191539
1.2.99.2	0	0	0	0.390707131	0	0	0.029762041	0.034263789	1.36246387	4.195217092	1.473253352	0	0	0.242681737	0.313410688	2.632448929	0	1.897406819	1.704934604	1.981655663	1.64849297	0	0	0.708940104	0.401029378	0.216186352	0.164514232	0.399276993	0	0	0.147967745	0.167873365	0.668060748	0.620937362	0.396636962	0.10515687	1.417602173	1.248356743	0	0	0	0	0.651563404	0.398916498	1.677395613	0.023974179	0.999996857	0.775656795	0.326193387
1.2.99.5	0	0	0.011147779	0.044787022	0	0.086614641	0	0	0	0	0.187933833	0	0	0	2.084523415	0.064674	0.006892741	0.175180296	0.084482595	0.273410459	0.197157462	0	0	0	0.091102369	0	0	0	0.008147507	0	0	0.10504055	0.156798516	0.138997108	0.292092512	0	0	0.022062705	0.002549486	0.048649484	0	0	0	0.07777102	0.340992521	0.086556814	0	0	0.060241258
1.2.99.7	0.009848705	0.043744637	0	0	0.012545792	0.05364564	0.022331869	0.028042929	0	0	0.040778257	0	0.047390322	0	1.019420535	0.042886947	0	0.003548788	0.004526217	0	0	0.03722879	0.010969265	0	0.049319261	6.80322E-05	0	0	0	0	0.02280179	0.0012626	0.020874732	0.053799286	0.050400236	0.000915118	0	0.050834136	0	0	0.029521926	0	0.029343899	0.056135965	0.002897441	0	0.003573216	0.027411478	0.049324591
1.20.4.1	2.231653508	1.315123926	1.304689307	0.012063349	0.567771161	0.214405527	1.54742195	1.101794512	0.77639978	1.41435239	2.564314887	1.413485817	1.809378814	0	1.3302155	1.439206103	0.701789203	2.202558729	2.040846358	1.871739514	1.812821754	0.55508822	4.425132969	0.179503209	1.694965251	0.458942039	0.727199644	1.367105919	2.83977375	0	0.170240489	2.047544435	0.405662132	0.448306606	0.884302479	1.976835089	1.266108625	0.333683496	1.206844491	1.849925568	1.868223402	0.976264353	2.16037336	0	2.872492961	2.113763057	1.401017808	1.209757263	2.168988561
1.20.9.1	0.011933978	0	0	0	0.009777277	0.000274751	0.00325144	0	0	0.000211393	0.146245946	0	0	0.005719977	0.00483226	0	0	0	0	0.009747463	0	0.008947516	0	0.005075766	0	0.008673081	0.003794825	0.001642399	0.002873303	0	0	0	0.001704704	0.000650997	0.012449069	0	0.009171627	0.003814096	0	0	0	0.002896099	0.010892571	0	0.141078214	0	0.004233368	0	0.002558224
1.21.-.-	0	0	0.009177692	0	0.009692453	0	0.006288744	0	0	0	0.006450631	0	0	0.008093182	0	0.00743976	0.000504864	0.006453927	0.008467744	0	0	0.00717716	0.006116081	0	0.003950958	0.003401614	0.008150694	0	0.010070952	0.006322387	0	0	0.004395169	0	0.007845386	0.007349309	0	0	0.003410907	0.007525298	0	0	0.008922805	0	0	0	0.055946352	0.070171233	0.009626895
1.21.3.1	0	0.043904141	0	0	0.003366483	0.001826911	0	0	0.001518758	0	0.006361978	0	0.001818186	0.000971555	0	0.001140157	0	0.01843333	0.01480627	0.015024756	0.019449298	0	0.001943591	0.002044588	0.003271273	0	0	0.002089561	0.001712721	0	0.002893543	0	0.000170641	0.002948642	0.001408867	0.000653298	0.002023756	0	0	0.001052682	0.003622108	0	0	0	0.010489585	0.00278041	0.003197013	0	0
1.21.4.1	0.138019792	0.039265028	0.076543766	0	0.048278704	0	0.111420823	0	0.157579638	0	0.041658392	0	0	0.119142784	0.091730277	0.126440452	0	1.20578708	1.342883172	1.35161827	1.343112779	0.119520941	0.076152253	1.645404251	0.158159893	0.041939679	0.038671774	0.122385805	0	0	0.078276888	0.087305305	0.097549756	0	0.053711878	0.011326717	0.049923041	0	0.051140796	1.212293211	0	0	0	0.077202832	0.171422356	0	0.407132772	0.261889208	0
1.21.4.2	0.067225684	0	0	0	0	0	0	0	0	0.117248434	0.265352596	0	0	0	3.190383762	0	0	0.958312632	1.093981999	1.001023658	1.284467302	0	0.966914375	1.475949535	0	0.153758526	0.351261243	0.287029426	0.401206706	0.224121708	0.243722476	0.032738662	0.122840286	0.394665453	0.224216986	0.416057635	0.396163513	5.667690149	0.024481837	1.022810936	0.631097597	0.170202794	0.655449302	4.626095554	0	0	0.794608759	0.84636844	0.135878243
1.21.4.3	0	0	0.024322005	0.007589258	0.02716372	0.018222372	0.026157993	0	0	0.004654233	0.015339192	0	0	0	0	0.000304719	0	0	0.008517402	0	0.014472635	0.009704759	0.018964419	0	0.025744661	0	0	0	0.014546155	0.017363797	0	0	0	0.0116814	0.025556285	0.026472461	0	0.520343867	0	0.015883783	0	0.006953764	0.020280021	0.021384725	0	0.018943393	0.001762627	0.025649797	0.014888385
1.21.4.4	0	0.272283289	0	0	0.311772802	0.248194961	0.193364611	0	0.196318049	0.174392682	0	0	0.24802043	0.304678868	1.73696865	0	0.242909289	0.601110512	0.439433671	0.442651913	0.019840328	0	0.022734572	0.726716078	0.280289489	0	0	0	0.28458068	0	0.072180654	0	0.056477135	0.16445189	0.010821391	0.05382388	0.118964471	4.401496398	0	0.589615291	0.281545595	0	0	2.824677875	0.171487097	0	0	0.446671738	0
1.3.-.-	0.000956938	0	0.002260972	0.016504154	0	0.003620939	0	0	0	0	0.041019963	0.015386871	0.01564463	0	0.000554677	0.002146184	0.013988007	0.016838917	0.022883205	0	0	0.008144552	0.017867471	0	0.010916544	0.015293078	0.246663593	0	0	0	0	0.018598348	0.013354186	0.008074413	0	0.008234822	0.002615136	0.00069156	0	0	0	0.000109059	0	0.008730765	0.015279813	0	0.021059925	0.037871197	0.025788921
1.3.1.-	0.189749589	0	1.057675624	0	0	0.411757268	0.16898638	1.130823381	0.019319438	0.877243368	0.255662453	0.80118032	0.935350974	0	0.015334955	0.761399677	0.896547559	0.463919894	0.704652345	0.548447788	0.507691028	0.623848497	1.056034077	0.658526593	0.13307258	1.073500982	0.791270297	0.008257031	0.474089105	0.931546912	0	0	0.734722571	0.735077339	0.797477733	0.142184253	0.982788108	0.054321146	0.770913771	0	0.998712757	0.068537712	0.817739347	0.108252077	0.257710714	1.057162769	0.550985914	0.80246802	0.143021841
1.3.1.10	0.001600241	0	0	0.000663971	0	0	0.001427108	0	0.000143503	0.001100299	0.016346446	0	0.000338335	0.00056491	0	0	0	0.000743246	0	0	0.0006901	0.000662742	0	0	0	0.000517993	0.000670484	0	0.001478185	0.000584419	0	0	0	0.000959622	0	0	0	0	5.4641E-05	0.001302382	0.000200935	0	0.001181668	0	0.018357393	0.000125628	0	0	0
1.3.1.12	1.49065051	0.161544973	0.81389983	1.013918508	1.170991972	0.346257339	0.356222674	0.872413515	1.088839535	0.863618753	1.134889571	0.155428693	0.344222685	1.459756542	1.073099256	1.338409607	1.235322507	0.826431375	0.618718636	0.856449093	0.699990803	0.417377119	1.130114789	0.864211956	1.222434632	0.922178292	0.644543774	0.795333455	1.120757885	0.091665361	0.583849265	0.816283954	0.803936541	0.986740531	0.736176809	0.818880138	0.870208801	0.187645926	0.305053063	0.593937085	0	0.746658515	1.007977059	0	1.206353177	0.759407808	0.904186202	0.918931101	0.327569526
1.3.1.13	0	0	0	0	0	0	0	0	0	0	0	0	0	0	0	0	0	0	0	0	0	0	0	0	0	0	0	0	0	0	0	0	0	0	0	0	0	0	0	0	0	0	0	0	0	0	0	0	0
1.3.1.2	0.191452513	0	0.009806069	0	0.02758094	0	0.023521267	0.016271458	0	0	0.082211252	0	0.000428019	0	0.016318966	0.017443709	0.026517729	0.022605555	0	0.011808827	0.015167553	0.01016432	0	0	0	0.024097685	0.005736698	0.015300184	0.025492994	0	0	0.000500619	0	0	0.001181305	0.025765529	0	0	0.018832487	0.023508564	0	0.014491714	0	0.024524875	0.055435034	0.132445344	0.060806125	0.05970834	0.040555428
1.3.1.20	0.019134946	0.017389479	0.005105845	0.013914796	0.017077087	0.023363881	0	0.007664415	0.021615844	0.010974812	0.007146825	0.006444505	0	0	0	0.017167599	0	0.020364209	0	0	0	0.019911334	0.013698519	0	0.007006232	0.008010385	0	0.018100766	0	0.007606608	0.001031735	0.033401505	0.014824917	0	0	0.008963985	0	8.48897E-05	0.020066976	0.002961955	0.012388772	0.000553243	0.400919437	0.023120431	0.013940927	0.151465213	0	0	0.01549756
1.3.1.21	0.000764677	0.000469347	0.000602445	0	6.37817E-05	0.000683292	0.000302622	0	7.46748E-05	0	0.008790834	0.000790407	0.000375388	0.000127025	0.00033855	0	0.000142923	0	0	0	0	0	1.554E-05	0.000262114	0	0	0.000716655	0	0.000495616	0.000260222	0	0	0	0	0	0	0.000787049	0	0	0.000232109	0	0.000300361	0.000299361	0.000267392	0.008863268	0	0.000326027	0	0
1.3.1.24	0	0	0	0	0	0	0	0	0	0	0	0	0	0	0	0	0	0	0	0	0	0	0	0	0	0	0	0	0	0	0	0	0	0	0	0	0	0	0	0	0	0	0	0	0	0	0	0	0
1.3.1.25	0.032534259	0.713975928	0	0.004778554	0.058436728	0.068387015	0	0.02206823	0	0	0.541037357	0.01414552	0	0	0.030377516	0.095553537	0	0.089126772	0.055863365	0	0.042771853	0	0.045277742	0	0.083565215	0	0	0.074400594	0	0	0	0	0.075582465	0	0.057226293	0	0	0	0.057552681	0.089218835	0	0	0	0.092145392	0.472943572	0.922387036	0.009940601	0.041564862	0.07102044
1.3.1.26	0.911801951	1.064264862	1.07826903	0.960097668	0.958483184	1.054070618	0.127633952	0.968977334	1.048951846	1.103745301	1.017014384	1.082496251	1.070116072	1.324997118	1.041222888	0.976918702	1.134420946	1.529846512	1.307742421	1.286994713	1.542952687	0.586857688	0.946870929	0.988631385	1.114094733	1.028752685	1.509371588	0.971990926	1.064382147	0.018415678	1.080742919	0.967921191	1.096139195	1.030336797	0.947299319	0.86755617	0.953855239	0.124533674	0.223959415	0.819025945	0	1.110528792	0.725397457	0.023217543	1.093737315	0.912591499	1.000132567	0.977914439	0.637978599
1.3.1.28	0.218085449	0.690338784	0	0.092196094	0	0	0.110647763	0	0	0.060761539	0.048135979	0	0.016807794	0	0	0	0	0	0.094733105	0	0.082877648	0.031772146	0.109150177	0.097769564	0.112816229	0	0.344745052	0.763209472	0	0.072327766	0	0.850349545	0	0	0.030318078	0.748098816	0	0	0.253080325	0.463964048	0	0.073360272	0	0.089577309	0	0.883515125	0	0.08050195	0.182828044
1.3.1.29	0.001402855	0.000618443	0	0	0	0.000509354	0	0	0.000404034	0.001428903	0.016193741	0.001373631	0.000464784	0	0	0.000472904	0	0	0.000435579	0.001074484	0	0	0.00125257	4.93432E-05	0.000982382	0.000637882	0	0	0	0.001234996	0	0	0.001172452	0	0.001595939	0.001338948	0.001481463	0.001111853	0.000469351	0	0.000388498	0.000336159	0.00090793	0	0.015723209	0	0	0.000754234	0
1.3.1.31	0	0.021114841	0.005338504	0.017715452	0	0.000153238	0.000898429	0	0	0.026081966	0	0	0	0.004488561	0.018357531	0.00129297	0	0.230172408	0.226101311	0.23545377	0.232022293	0.01191654	0.021873542	0.019695453	0.018016765	0	0	0	0.011077531	0.010262809	0	0.019615195	0.002893392	0	0	0.027808842	0.004490129	0	0	0.001438277	0.013355009	0.016622924	0	0	0	0	0.038439686	0.040453472	0.016327492
1.3.1.32	0	0.027920242	0	0	0.016524759	0	0.033504228	0.027293261	0.022873558	0.003246571	0.268683311	0	0.010851768	0.027788795	0.012772082	0.01206425	0	0.011927171	0.024981721	0.040879754	0.019346578	0.006078076	0.005806969	0	0.14599961	0.008400439	0	0.010973036	0.029299568	0.010157304	0	0	0.025189915	0.0203419	0	0.001432095	0.003120323	0	0	0.012796611	0	0.012974835	0	0	0.263527972	0.019030975	0.030946858	0.097997951	0
1.3.1.33	0.016403377	0	0	0	0.02751081	0.022548196	0	0	0.022715684	0.018371193	0.330878103	0.028023546	0.031010278	0	0.007676294	0	0.013707177	0.006637308	0.02348716	0.018645131	0	0	0	0	0	0	0	0	0.011005713	0.0100398	0	0.012303931	0	0.005038735	0.018808924	0.006845327	0	0	0	0.023679012	0.026430243	0.005057384	0.015079622	0	0.342973042	0	0	0	0.02554464
1.3.1.34	0.201350974	1.860508171	0.185639301	0	0.122495485	0.164907107	0.082556012	0	0.327693211	0.164703449	1.205922455	0.044528817	0.087229159	0.161662939	1.036540499	0.01432051	0.062066766	0	0.076996299	0.081620567	0.146788615	0	0	0.127678714	0.298665212	0	1.234619768	0.718311785	0.210205881	0	1.07225185	1.171020091	0	0	0	0.67916557	0	0.089331114	0.102555663	0.475391559	0	0.176320356	0	0.11128571	1.247257964	0.97858162	0	0	0
1.3.1.35	0.001130095	0	0	0.00232128	0.00467575	0.001446227	0	0	0	0.005054758	0.003724594	0.003386707	0	0	0.000519263	0	0	0	0.001891132	0	0.003458584	0.000324241	0	0.002617335	0.007592961	0.002228625	0	0.00467758	0.007593565	0	0	0.006314779	0	0	0	0.003355206	0	0	0	0	0.006901625	0	0	0	0.003194492	0	0	0.004480343	0.000315187
1.3.1.38	0	0	0	0	0	0	0	0	0	0	0	0	0	0	0	0	0	0	0	0	0	0	0	0	0	0	0	0	0	0	0	0	0	0	0	0	0	0	0	0	0	0	0	0	0	0	0	0	0
1.3.1.43	0.015533317	0.142725693	0	0.010819801	0	0	0.019323977	0	0	0	0	0	0	0	0	0	0	0.00513358	0.029202091	0	0.001091415	0	0.004629873	0.014581074	0.021206872	0.027043132	0	0	0	0.010329718	0	0	0.007526393	0	0	0.036190378	0.026501375	0	0	0	0.032810312	0.01080673	0.019141185	0.029210708	0	0.135402497	0.00136819	0.016819373	0.033041589
1.3.1.44	0	0	0.029158978	0	0.008106124	0	0	0.041151865	0	0	0	0	0	0.031278714	0.02758815	0	0.004278095	0.21949341	0.243223654	0.260832535	0.257101648	0	0	0.453991176	0	0	0	0.037287323	0.034715917	0.017553037	0.040499433	0	0.025742415	0	0.023318367	0.028801462	0	0.028540923	0	0.046763601	0	0.001546121	0.017683699	0.016091859	0.02184266	0.036358454	0.017164051	0.029333752	0
1.3.1.45	0.004327095	0	0	0.000206573	0.005113072	0.003035025	0	0	0	0	0.003257545	0.002453779	0	0	0.002715661	0.005696413	0	0.001033608	0	0.00044216	0.001775069	0	0	0	0	0.001251138	0	0	0.005717478	0.001598933	0.003477381	0.013849216	0	0	0.005045386	0.006225406	0	0.002055072	0	0.005652084	0.001871063	0.003986578	0.003716058	0.005243924	0.003559147	0.002410101	0.003633506	0	0
1.3.1.54	0	0	0.088457202	0	0	0.098009675	0	0.124516014	0.017665434	0.073813984	0.483707681	0.01757288	0	0	0.010028695	0.317680896	0.070107218	0.566922518	0.737090638	0.635496342	0.629495874	0	0.133542583	0.490201724	0.372517608	0.629130755	0	0.330890464	0.121173783	0	0.116179812	0.021783286	0.163956851	0.404458052	0.296538852	0.342816381	0.967349258	0	0.809867318	0.071452695	0.133973898	0.083646104	0	0.038341653	0.376287769	0.871836888	0.173512494	0.305361777	0.242813837
1.3.1.56	0.003107533	0	0.000241946	0.001384455	0	0.001817791	0.001345433	0	0	9.97761E-05	0.030772181	0	0	0	0.003118158	0	0	0.003517093	7.76729E-05	0	0.000162775	0	0	0	0.001839283	0	0	0.002082749	0	0.002967975	0	0	0.002252787	0	0	0	0.000726737	0.001830122	0	0.001175317	0	0	0	0	0.037401746	0.000354613	0	0	9.04956E-05
1.3.1.58	0	0	0.015498338	0.014811156	0.011224758	0.008516271	0.007274352	0	0	0.007100632	0.015514463	0	0	0.005110539	0	0.01772622	0.002830826	0	0.017583339	0.005371793	0.007804346	0	0	0	0.009013666	0.005843597	0.011424405	0	0.008958903	0.003183142	0.017248839	0.006035506	0	0	0	0	0.009291234	0	0.007979777	0.018201809	0.011813512	0	0.015657057	0	0.024656128	0.00638971	0	0	0.018548848
1.3.1.62	0	0	0	0	0	0	0	0	0.009047384	0	0.115321536	0.016107574	0	0	0.017387471	0.009542402	0	0	0	0.011920715	0.001693771	0	0	0.013910694	0.02088524	0	0	0	0	0	0	0	0	0.011227029	0.012292761	0	0.003874201	0	0	0.011771292	0	0	0	0	0.118053876	0.014569443	0.010352163	0.020651536	0
1.3.1.70	0	0	0	0	0	0	0	0	0	0	0	0	0	0	0	0	0	0	0	0	0	0	0	0	0	0	0	0	0	0	0	0	0	0	0	0	0	0	0	0	0	0	0	0	0	0	0	0	0
1.3.1.71	0	0.000452759	0.000121785	0.000271643	0	2.64722E-05	5.87659E-05	0.000290032	0.000606438	0	0.008470132	0.000366346	0.000505401	0	4.72557E-05	0.000505205	0	0.000241933	0	0.000152929	0.0006254	0	0	0	0.000749519	0	0.000493729	0	0	0.000781298	0.000149337	2.80939E-05	0.000757109	7.64204E-05	0.000405711	0.000459328	0	0	0	0	0.000448418	0	0	0	0.007883907	0	0	0.000600447	0.000152924
1.3.1.72	0	0	0	0	0	0	0	0	0	0	0	0	0	0	0	0	0	0	0	0	0	0	0	0	0	0	0	0	0	0	0	0	0	0	0	0	0	0	0	0	0	0	0	0	0	0	0	0	0
1.3.1.74	1.244369208	0	0.189782586	0.165860141	0.867663268	0.245861508	0	1.937048648	0	1.973324444	0.408729005	0.289966466	0.173797653	0.117168029	0.149388632	0.652046466	0	0.438689465	0.37970464	0.316581719	0.209946809	0.148283132	0.156082606	1.71215435	0	1.481434467	0	0	0	1.799638257	0.276594142	0.007466937	0.599829487	0.865737283	0.817078629	0.238295207	2.182087184	0.719487761	0.357954318	0	0.246493373	0.284904081	0.899296479	1.994132442	0.282782584	0.366352723	0.427362125	0.271144164	0
1.3.1.76	0.093026841	0.195787737	0.055826936	0.069031695	0.158492374	0	0.202999546	0.055438604	0.992429182	0.01347927	0	0	0.127516558	0	1.835336585	1.764494622	0	1.200250284	0.987983276	1.430035233	1.047851856	0.201390461	0.100705971	0.006427509	0.237200178	0.15389585	0.555770273	0	0	0	0.038034513	0	0.356881606	0.44004422	0.361415259	0.036400065	0	0	1.385859384	0.228934514	0	0.223664596	0	0	0.279402618	0.091831708	0.359795264	0.576083164	0.049810918
1.3.1.83	0.001344223	0	0	0	0	0	0	0	0.000711767	0.000791982	0.014808784	0.001962339	0.001121845	0	0.000297696	0.001471235	0.031685764	0.000174214	0.000357739	0.001845369	0	0	0.000965691	0.001608416	0	0.001516042	0.001271871	0	0.000918684	0	0	0.001680698	0	0	0.000734779	0	0.001205627	0	0	0	0.001203363	0	0.000679273	0.000706793	0.015997658	0.00119041	0	0.002053571	0.002043365
1.3.1.84	0	0	0	0	0	0	0	0	0	0	0	0	0	0	0	0	0	0	0	0	0	0	0	0	0	0	0	0	0	0	0	0	0	0	0	0	0	0	0	0	0	0	0	0	0	0	0	0	0
1.3.1.85	0	0	0.014840577	0	0	0.013167326	0.015688796	0	0	0	0.019852635	0	0.008384097	0.009249214	0	0	0	0.016026034	0.010189299	0	0.005465878	0.000288196	0	0	0	0	0	0.024592999	0.002451598	0	0.006365699	0	0	0.008292408	0.014311178	0.021807868	0.015740885	0	0.006051287	0	0	2.77006E-05	0	0.010292693	0.017162633	0.005044634	0.00232146	0	0
1.3.1.87	0.433428831	0.165799974	0.033150264	0	0.026600795	0	0	0.016212749	0.008607566	0.01319686	0.032789149	0.03908764	0	0.030038746	0	0	0.03779706	0	0.003875627	0	0.006206636	0	0.00781943	0.028950223	0	0.046754646	0.212164563	0.285196887	0	0	0	0.749165389	0	0.044185095	0	0.235662748	0.04189632	0	0.110041625	0.439453116	0.010217925	0.111647017	0	0	0.087171693	0.043149591	0.012440951	0.022856707	0.065378268
1.3.1.9	1.138366706	0.816852925	0.802849119	0.129159108	1.151379094	0.010556833	0	0.015685528	0.154697494	0.162094747	1.237338099	1.212390252	1.178709745	0.023190768	0.970383547	0.217626962	0.70896501	0.313393863	0.236372965	0.013105347	0.263997215	0.108505727	0.053925337	0.156517592	0.273564709	0.539095921	0.847208773	0.645600784	0.845428391	0	0.090539732	0.822924487	0.179433999	0.19618959	0	0.888671092	0	0	0.231018467	0.274310875	0.188038987	1.113412159	0.193631645	0.220139886	1.300192946	0.954546603	0.362293801	0.175820097	0.44834018
1.3.3.-	0.001223333	0	0	0.000832907	0	0	0	0.000758666	0	0.001588864	0.001407586	0	0.001340408	0	0	0.000919219	0.000652596	0.001289512	0.000575503	0	5.44428E-05	0	0	0	0.034481319	0	0.000148372	0	0	0	0.001638754	0	0	0.001395045	0	0	0.000615875	0.000389758	0.001145632	0	0.00086296	0	0.000800881	0	0.000872703	0	0	0	0
1.3.3.11	0	0.747597835	0	0.095557639	0.102997483	0.076197759	0.117971181	0	0.119186856	0.056660925	0.458891615	0	0.058873792	0.103203832	0	0.083975461	0.002342927	0.055148732	0	0	0.010233432	0	0	0.059303492	0.024053875	0	0	0.088428432	0	0.046510203	1.081172914	0.11378632	0	0.093549561	0	0.11996358	0	0.089428591	0.02597846	0	0.015083322	0	0	0	0.582938671	0.779345963	0.16609843	0.049860696	0.029054206
1.3.3.3	0.987358664	0.939097474	0	0.007997597	0.092334612	0.016272479	0.195635424	0.046311521	0.060651708	0.145899743	0.939301336	0.137414703	0.034247021	0	0	0	0	0.052563442	0	0	0.131239453	0	0.179147695	0.137496589	0.172318827	0	0.587896875	0.998679961	0	0.089583907	1.082353677	0.778964106	0.104460198	0.162382916	0	0.852593818	0	0	0.258679129	0.746073909	0	0	0.149261129	0.163260258	0.766206867	0.981511396	0.27914426	0.243502998	0.197947445
1.3.3.4	0	0	0.088996038	0.554890332	0.035103611	0	0.103312464	0	0	0.02706102	0.276968789	0.169964993	0.194803917	0.107236003	0.989917233	0.022849433	0.013270205	0.134993534	0	0	0.112429129	0	0	0	0.894243334	0	0	0	0.022356481	0.02367375	0.115836394	0.062736925	0	0	0	0.06854574	0.039690266	0	0	0.025668842	0.075334022	0	0.102879458	0.086199955	0.255018796	0.086913642	0.026186537	0.187008851	0
1.3.3.5	0	0.029256992	0	0.063200533	0	0	0	0.01416176	0	0	0.425292125	0	0	0	0	0	0.04303355	0.094512699	0.065020319	0.061748231	0.019969182	0	0	3.57973E-05	0	0	0.202968919	0	0.023499827	0	0	0	0.024865609	0.063328928	0.02089503	0.047518792	0	0	0	0.027382691	0.971966195	0	0	0	0.409684517	0	0	0.027776616	0
1.3.3.6	0.016770086	0.012163292	0.015731769	0.014084897	0.008669974	0	0	0.00663298	0.007384569	0.013449608	0.01016155	0.003431428	0.015513173	0	0	0.015399089	0.013244706	0	0.0131556	0.009877088	0.000976497	0.004675201	0	0	0.325001888	0	0.010276802	0	0.004748701	0	0.00405465	0	0.015226473	0	0.005840309	0.015838966	0.007988725	0.018127835	0	0	0	0.00196577	0.004729525	0	0	0	0.040412628	0.048010269	0.011039754
1.3.5.2	0	0	0	0	0	0	0	0	0	0	0	0	0	0	0	0	0	0	0	0	0	0	0	0	0	0	0	0	0	0	0	0	0	0	0	0	0	0	0	0	0	0	0	0	0	0	0	0	0
1.3.5.3	0.29427367	0.088623245	0.830932064	0.808277649	0	0	0	0	0.030384859	0.086322576	0.201747848	0	0.107349358	0	0	0.050112575	0	0.297420335	0.21876105	0.121418983	0.139774384	0.031707896	0.024494392	0.009970367	0	0.114947703	0.208990131	0.912697444	0.098907023	0	0.925880781	0.891382382	0.054589536	0.051961325	0.083434009	0.77700679	0.00867156	0	0.040373228	0.493936732	0	0.325002698	0	0.029450217	0.170953737	0.860144354	0.18093394	0.020192128	0.159839081
1.3.5.5	0	0	0.001496037	0.00014019	0.000688308	0	0	0	0	0.000559589	0.018366985	0	0.000606871	0.000293159	0	0	0	0.000668096	0	0	0.000668794	0	1.39978E-05	0	0	0	0.000566644	0	0.000985735	0	0.00140489	0	0.000837135	0	0.001451259	0	0	0	0	0	0.001076008	0.00047257	0.00097615	0	0.015804748	0.001421914	0	0	0
1.3.5.6	0	0	0.000716982	0	0.000703707	0.001057703	0.000260799	0.000439533	0.000664066	0	0.018415015	0.000808398	0.000770304	0	0.001560139	0.000536165	0	0	0	0	0	0	0	0.001197239	0.00028113	0	0.001374189	0	0	0.000173709	0	0	0	0.000807784	0	0.000829293	0	0	0	0.000331357	0.000319866	0	0.000117362	0.000780919	0.016726627	0.001088559	0.000512118	0	0
1.3.7.2	0	0	0	0.000746607	0.000737945	0	0.000403462	0	0	0	0.00867575	0	9.94084E-05	0.000166997	0	0.0003825	9.32949E-06	0	0.000688788	0.000257572	0.000156313	0.000248852	0.000571712	0	0.000122715	0	0	0	0	0	0	0	0	0	0	0	0	0.000625339	0.000476245	0	0	0.000245414	0	0.000704593	0.008160295	0	0.000308779	0	0.000555216
1.3.7.3	0	0.000507071	0.000310451	0.000400764	0.00026447	0	0	0.000157493	0	0.000123516	0.007926068	0	0	0	0	0.000232195	0	0	0.000428652	0	0	0.000338461	0.000185015	0	0.000623592	0	0	0	0.000450599	0.000406964	6.37984E-05	0.00018145	0.000794776	0	0.00035194	0	0	0	0	0	0	0	0	0	0.008752739	0.00020523	0	0.000294754	0
1.3.7.5	0.000672085	0.000461309	0	0	0.00033505	0	0.00048224	0.000492717	0	0.000422246	0.00905724	0	0.000191653	2.24568E-05	0	0	0	0	0.000798887	0.000319048	0.000318486	0	0	0.000726682	9.3953E-05	0	0	0	0.000406518	0	0.000723772	0	0.000230701	0	0	0.00074279	0	0.0001042	0	0.000232597	0.000528771	0.000609477	0	9.5208E-06	0.007729798	0.000532135	0.00068535	0.0004167	0
1.3.7.7	0	0	0	0.000806986	0.001349035	0.001474284	0.001819908	0.002307222	0.000867633	0.001471854	0.023121939	0	0.000370589	0	0.002136802	0	0.002128094	0	0	0	0.002174478	0	0	0	0	0.001213081	0.000587857	0.002072733	0.002285919	0.002179113	0.00158238	0	0	0.001176439	0.000449892	0.000426617	0.000541805	0	0.002313761	0.000142879	0	0	0	0.001524719	0.024093844	0.000909864	0	0.002385274	0
1.3.7.8	0	0	0	0	0	0	0	0	0	0	0	0	0	0	0	0	0	0	0	0	0	0	0	0	0	0	0	0	0	0	0	0	0	0	0	0	0	0	0	0	0	0	0	0	0	0	0	0	0
1.3.7.9	0	0	0	0	0	0	0	0	0	0	0	0	0	0	0	0	0	0	0	0	0	0	0	0	0	0	0	0	0	0	0	0	0	0	0	0	0	0	0	0	0	0	0	0	0	0	0	0	0
1.3.8.1	1.75687826	0.235118528	0.272896547	0.394713054	0	0.044129073	1.118496264	3.041411434	6.720057383	1.561948877	1.668227452	0	0.04828522	0.076379165	0.731409048	0	0	1.947457592	1.030109833	1.777743785	1.120373529	0	0.392188394	1.491807064	0.274095456	0.041345775	0.776985787	0.330854621	0	0.478902294	0	0	0.817856394	1.201107171	0.505907153	0	1.649311594	0.446769238	1.747400505	0	0.305639166	0	0.535125894	1.909022491	1.537734518	0.159608819	1.48791294	0.771272727	0
1.3.8.2	0	0.020397399	0	0.03361424	0	0	0	0	0.032669587	0.020313237	0.001535268	0	0.027791554	0.032583148	0.046716819	0	0.028480436	0.084652235	0.078922048	0.120149477	0.048413603	0	0	0.026088897	0.038919462	0	0.54181452	0	0.091314728	0.006879658	0	0.024735028	0.054097775	0.08514955	0.08116059	0	0	0.053905906	0	0	0	0.042517812	0	0.027408172	0	0	0	0.055560462	0
1.3.8.3	0	0	0	0	0.000326703	0	0	0.002160136	0	0.005245498	0.07564809	0	0	0	0	0	0.002398824	0.004585033	0	0	0	0.003326465	0.007120849	0	0	0.005694046	0.001104127	0	0	0	0.000626341	0	0	0.001290275	0.005615837	0.003809212	0	0	0.00554111	0	0	0.004246835	0	0	0.081966389	0.002081855	0	0.002892546	0.006642139
1.3.8.4	1.470978837	1.008105059	0.22269556	0	0.183301403	0.210666055	0.206794735	0	0.123908911	0	2.199005402	0.195960678	0.038849552	0	0.070965392	0	0.16949953	0	0.202954553	0.151162738	0.260173391	0	0.252615677	0.116871137	0.006969159	0	0.335181364	0.037324503	0	0.126491207	0	0.229163222	0.202111769	0	0	0.084150905	0.165283661	0.208944062	0	0	0	0.125475979	0.174568256	0.131039115	2.494961983	0.768832624	0	0.064102813	0.257095627
1.3.8.6	0.893372391	0.904995507	0	0.035751152	0.125181879	0	0	0.096902798	0	0	0.965924577	0.041594983	0.005993687	0	0.02621631	0	0	0.020742991	0	0.065397523	0	0	0	0.078707194	0.72804865	0	0.32007325	0.057660629	0.10326375	0	0	0.003722843	0	0	0	0.054074263	0.081697409	0.004937797	0	0	0.101387163	0	0	0.123894934	0.949066791	0.070469249	0.196500125	0.239050489	0.045398587
1.3.8.7	4.763840614	2.44356461	0.409949125	0.587670187	0	0.298332706	0.9419021	0.067894158	0	0	7.353142673	0.136506508	0.327648139	0.18967552	0.112239285	0	0.587578905	0.617715287	0.787113799	0	0.310956069	0.157621129	0.421369707	0	0.444340627	0	1.48789405	0	0.089007006	0	0	0	0	0.046457048	0	0	0	0.866722635	0.165867415	0	0.829810377	0	0	0.8696632	7.290707449	0	0.493066016	1.079972201	1.108704409
1.3.8.8	0.078903977	2.694687052	0.003766152	0	0	0	0.083810773	0	0	0.13913401	0.217301623	0	0	0	0.031573331	0	0	0	0.064161067	0.011660014	0	0.138797385	0.124588352	0	0.075415791	0.025083108	0	0	0.113252304	0	0.002364485	0	0.075764179	5.09833E-05	0.054017747	0.016033518	0	0	0	0	0.042527963	0.111872576	0	0	0.254858176	0	0.067298454	0	0.118777359
1.3.8.9	0	0	0	0	0	0	0	0	0	0	0	0	0	0	0	0	0	0	0	0	0	0	0	0	0	0	0	0	0	0	0	0	0	0	0	0	0	0	0	0	0	0	0	0	0	0	0	0	0
1.3.98.1	0.831743227	1.037569788	1.056259548	0.908859954	1.08545646	1.831059991	0.891822887	0.951585003	1.092772248	0.124076076	1.221555738	2.537532314	2.342508782	1.793281995	1.061056377	0.829790415	0.801831191	1.071345523	0.995295403	1.248249062	0.962870458	0.832686684	1.151724729	0.903803872	1.038275855	1.506376987	1.166546689	0.796910806	1.7748725	1.139367125	1.222774267	1.178723405	0.977911289	0.769767722	0.9514027	1.138320106	0.873332799	0.959899589	0.897221106	1.343962122	0	1.090923387	0.879124184	0.933054764	1.030900811	0.847703638	0.990861246	1.298461266	1.279792609
1.3.99.-	7.507114133	11.33932965	0	0.713462039	0.929262052	2.217361376	1.238067559	0.868903546	2.665544403	0.468848205	7.832463931	0.221169943	0.717053335	0	0	0	1.032639285	0	0.46628322	0	1.577770019	1.114006708	0.484944287	0.423735805	1.011930113	0	3.941618396	1.645543412	0.22913113	0	0	3.194286764	0.095954908	0.881596254	0	2.732677423	0.334991188	0.452558697	1.393043063	1.37956772	0	0	0.706644183	0	7.024465785	2.492400602	0.534441407	1.529116026	0.616658734
1.3.99.1	2.184142043	2.157775988	1.486849264	2.780039305	0.216086848	0.132653702	1.152008954	0.871163888	0	3.085618922	1.912633302	2.534223311	1.362092056	0.196155202	1.109623028	0.318507611	3.698919435	0	1.801971041	1.421748307	0.020253696	0	1.544413794	1.451013799	1.45652195	0.304153938	6.014835836	1.948261227	1.321375051	0	1.625304923	3.976702781	1.423301082	0	1.475509404	2.006962591	1.458045542	0.502921662	1.445953291	1.523003999	0.445886994	0.792842978	0.925953519	1.86421855	4.586646216	3.439593162	1.378174511	0	0.242714022
1.3.99.12	0	0.006467845	0	0	0.008808711	0	0	0.003271563	0	0.003450798	0.004491473	0.004315148	0.00773282	0.006301773	0	0.010026822	0.003349574	0	0	0	0	9.06824E-05	0	0	0	0.001344001	0	0.005741332	0.005675928	0	0	0.005739621	0.005441495	0.008083471	0.001814812	0	0	0	0	0	0.007126454	0.000614535	0.003035557	0.009712722	0	0	0.055086144	0.072651821	0.00728551
1.3.99.16	1.024943952	0.334960999	0.056105056	0.060130986	0	0.101621595	0	0.222742655	0	0	3.902879562	0	0.074834117	0.261503333	0	0.397368333	0.142245996	0	0.230398671	0	0.150900254	0.362175124	0.219110286	0	0	0	0.710975383	0.219508707	0	0.311628014	0.139764461	0	0	0	0	0.016711629	0.214895452	0.244336628	0.071188687	0.392167866	0	0	0	0	3.920407202	0.094937139	0.338191068	0.567829699	0.493903458
1.3.99.22	1.937320727	1.205934171	2.77731706	0.898990181	1.216668862	0.763921653	1.865930874	2.130083774	1.911572904	2.295828886	2.401249138	1.420001866	1.156091234	0.844898022	2.243627729	1.724984474	2.20415527	1.803822407	1.856050746	2.159872518	2.131391716	0.642681199	0.773939785	1.461033787	1.112359648	1.281584045	1.483281228	2.505028401	0.837326795	1.926447657	1.700389516	2.346031317	1.805791586	1.662489311	1.590835155	2.21146103	2.299265487	1.834189044	2.628268404	1.224521416	0.788350481	0.942578844	0.719420807	0.90174038	2.499677923	1.698140556	1.456596203	1.515872167	0.627336798
1.3.99.23	0.031333716	0	0.009297379	0	0.00836326	0	0.024927146	0	0	0.00010069	0	0.487710062	0.447439458	0	0.035312644	0.034254932	0	0.007197508	0	0	0.043720248	0.030517986	0.018837626	0	0	0.035922652	0	0.043132113	0	0.04272989	0.025221677	0	0.030104312	0	0.006563223	0	0	0	0	0	0	0	0.017704159	0	0	0	0.00605015	0.01268535	0.043912575
1.3.99.26	0.048897033	0	0	0	0.05802727	0	0.053892754	0.035132287	0	0	0	0.057838676	0	0	0	0.029831956	0	0.000788155	0	0.029759343	0.060809971	0	0.01807005	0	0.545745559	0.024560733	0.232196848	0.025545351	0.020699191	0.053435529	0.039758895	0	0.058546533	0.035991731	0	0.013598273	0.010634606	0	0.037627598	0.047612626	0	0.015202901	0	0	0	0	0.077707352	0.025377655	0
1.3.99.27	0	0	0	0	0	0	0	0	0	0	0	0	0	0	0	0	0	0	0	0	0	0	0	0	0	0	0	0	0	0	0	0	0	0	0	0	0	0	0	0	0	0	0	0	0	0	0	0	0
1.3.99.4	0	0.026803324	0	0	0	0	0.023913555	0.018645691	0.025098446	0	0.150121615	0	0	0	0.035037958	0.019254336	0	0.062171461	0.015113043	0.004939738	0	0	0	0	0.092390259	0.055356116	0.044770017	0	0	0.000146245	0	0.015409678	0.021120947	0	0	0.03446777	0	0.017174159	0.01404852	0	0.002681652	0	0	0.036312875	0.13788654	0.017574417	0	0.045260503	0.054782096
1.3.99.5	0	0	0	0	0	1.866044526	0	0	0	0.113788259	0.173846371	1.93507445	1.806330601	0	0.158146953	0.144433618	0	0.179746366	0	0.136352942	0.093493235	0	0.033926682	0.09470999	0	0.156239515	0.075290987	0	0.016237662	0.001857435	0	0	0.015506664	0.02984705	0.185126828	0.038327985	0	0	0	0.072060735	0.154096928	0	0	0	0.060577822	0.042150932	0.042283631	0.10030212	0.054598198
1.4.1.-	0	0	0	0	0	0	0	0.015023325	0.052247792	0.045507879	0	0.007455546	0	0	0.955168437	0	0.000548144	0	0.041332671	0.032828752	0	0	0.004347443	0.024713941	0	0	0.035878165	0	0	0.016982049	0.028070299	0.030032856	0	0.039852822	0.006429136	0.000971466	0.053118887	0.033550183	0.04949036	0	0	0	0.030283315	0	0.049509873	0.018311262	0.051852622	0.052191444	0.051788112
1.4.1.1	0	0.135565508	0	0.019252252	0	0.995289661	0.589695394	0.100132796	0.591455717	0	0.71107074	0.681059062	0.998520455	0	0.824382785	0	0.111165731	0.198754665	0.387411305	0.37938961	0.391183897	0	1.07320165	0.107213319	0.322837762	0	0.366042028	0	0	0.16109516	0.01679843	0.055271627	0.146003583	0.115849363	0	0.080361567	0	0.008883651	0.073548655	0.482245874	0	0.050531306	0.641607747	0.984259342	0.569335831	0.167915539	0.350306544	0.439703328	0.249009685
1.4.1.13	4.277018093	4.585176317	0	0.292415272	1.237848	1.021896271	1.461958639	5.842945615	5.306560963	3.625286168	3.921975179	6.098393543	4.838126074	3.018593072	4.444132034	4.173376453	4.020846553	4.978067187	5.555535658	5.769989349	4.511299208	6.45911938	3.799987013	5.01766443	1.057238992	1.728193565	3.681987747	3.462442107	0.877916689	1.862362051	2.575938527	3.406489102	3.939992359	3.197124281	3.384282726	3.988086732	7.005255117	0.773562231	0.028723376	2.354909087	0	0.752016677	2.309710599	2.70131052	4.155307116	3.786734859	4.23332175	4.039637752	1.989503627
1.4.1.16	0.341118607	0.038460178	0.067399029	0.420345976	1.161337775	0.013250847	0.291607213	0.030705326	0.829035363	0	0.124247026	0.987869836	1.109130833	0.059139594	0.951000166	1.1613349	0.166212136	0.472010001	0.233862948	0.405299103	0.236097725	0	0.933254395	0.105075638	0.167180987	0.567056307	0.645041917	0.022246274	0.023749088	0.074267472	0	0.127522715	0.36772555	0.338592513	0.217301342	0.12564372	0	0.014284239	0	0.011524792	0	0	0.540212371	0	0.079654174	0.118982994	0.296843669	0.52652479	0.121660259
1.4.1.2	0	0.046375595	0.061479748	0.232291022	0	0	0.977437568	0	0	0	0.353966998	0.141231903	0.058396736	0	0.143306083	0.12776059	0.065728211	0.269669511	0.12711057	0.355703999	0.255072088	0	0	0.132685476	0.139096028	0.395164017	0.292586552	0	0	0	0	0.01846019	0.204992433	0.137030797	0.023337041	0	0	0.866611256	0.848972742	0.56893845	0.115820684	0.058153489	0	0.095601584	0.473123529	0.167707457	0.328034602	0.307446981	0.045973338
1.4.1.20	0	0	0	0	0.000577182	0.000494552	0.001104038	0.001073266	0.000492991	0.000678869	0.008746746	0.000778837	0	0	0.00100784	0	0.001213995	0	0	0	0	0.000282845	0	0	0.000594464	0.000549631	0	0	0.000734857	0.000660232	0	0.001093592	0	0.000289144	0	0.000303238	0.001088382	0.000951793	0.000728534	0.000928093	0.001083888	0	0.000727596	0.000955342	0.009222271	0.000262044	0.000514467	0.00075264	0
1.4.1.21	0	0.790616301	0.109233	0	0	0.002450829	0	0	0.082389608	0.902687669	0.731086551	0.32076977	0.321135498	0.072321197	0	0.092164496	0.027496507	0.130254881	0.157762747	0.236854761	0.209524805	0.084246827	0	0	0.145406001	0.023642976	0.050763017	0.07703047	0.005015072	0.07162404	0.09977246	0	0.014513643	0.012401678	0	0	0.43593738	0.0569812	0.004442041	0	0	0	0	0	0.560880268	0.221768149	0	0.048962194	0
1.4.1.3	0.72006305	1.219431848	0	0.323252524	0	0.135417974	0.087711087	0.00239003	0	0.040387587	0.810561454	0	0.033110395	0	0	0.088889482	0.260523135	0.042531205	0.16705938	0.05071344	0.072738373	0.023864628	0.144355307	0.119037376	0.150649779	0.637748337	0	0.328741868	0.143096576	0	0.967720427	0	0.031263214	0.14999441	0.029643231	0.119923181	0	0.129405073	0.116721657	0.119841557	0.068712397	0	0.038833099	0	0.842522795	1.146332483	0.195539709	0	0.157359216
1.4.1.4	0.85917735	0.885678076	1.090492824	1.161684338	1.098719628	1.700754998	0	1.000664379	0.988442638	0	0	1.946331798	2.017005191	0.702560411	1.185221331	0.851256224	0.491702207	0.68838123	0.690428194	0.726240078	0.562499482	1.229688304	1.195605935	0.936351676	1.204326883	0.639181921	0.857140942	0.602651166	1.166872855	0.228299471	0.014267197	0.979436993	0.869755078	0.879927609	0.740655916	0.96566471	1.125107685	0.20255819	0.378033502	0.744313942	0.080647699	0.78790408	0.660646529	0	0.434335685	1.12800959	0.938690517	0.998804132	0.456062642
1.4.1.8	0	0	0.000997586	0.007961895	0	0	0.001470284	0.003651443	0.000427674	0.009259522	0	0	0	0.003867159	0.006477142	0	0.001940506	0	0.009952597	0.002401854	0.003534706	0	0.001840462	0.008803165	0.00576021	0.007901133	0.008025673	0	0	0.00045769	0	0.000668056	0	0.007556275	0	0.009963904	0.003680036	0.002989518	0	0	0.001431118	0.009316448	0.001223891	0.001355774	0.007220624	4.53437E-05	0.072086253	0.05430718	0.019163085
1.4.1.9	0.012654395	0	0.045575632	0.042937249	0	0.054099373	0.061708387	0.016729025	0	0	0.10410188	0	0.06192715	0.061536608	0.037107242	0.250573121	0	0.054036851	0.016137453	0	0.010414091	0	0	0	0	0	0.224401425	0	0.011196567	0.027023258	0.021043014	0	0.086228768	0.131155976	0.162636829	0	0	0.055660445	0.05661082	0.001477861	0	0.026225739	0.058908359	0.015169924	0.121828625	0.009588369	0.091225508	0.142866714	0
1.4.2.-	0.002845508	0	0.000752549	0.003240048	0.00338044	0.002523365	0	0.000510134	0	0.001882287	0.063563722	0.004946188	0.000243303	0	0.004658097	0.003188976	0	0	0.00382009	0.005737278	0	0.007104254	0	0	0.000145396	0	0	0	0	0	0	0	0	0.000883116	0	0	0	0	0.005915794	0	0.006675551	0.000352287	0	0	0.053773426	0	0.057266485	0.063048244	0
1.4.3.-	0.347271696	0.473012836	0.029347354	0	0.074486416	0	0	0.195024152	0.138824017	0.102763468	0.81066278	0	0.119212752	0	0.023021325	0	0.211274661	0	0	0	0.201371582	0	0.10322658	0	0.084004116	0.191453101	0.215712802	0.446166826	0	0	0.002934441	0.838388004	0.158637436	0.081986571	0	0.499660051	0	0	0	0.561451098	0	0.92355785	0	0.181795882	1.090705094	1.858727666	0.201135715	0.161106916	0
1.4.3.1	0	0	0	0	0	0	0	0	0	0	0	0	0	0	0	0	0	0	0	0	0	0	0	0	0	0	0	0	0	0	0	0	0	0	0	0	0	0	0	0	0	0	0	0	0	0	0	0	0
1.4.3.10	0.0039645	0.003212461	0.001232288	0	0.000388284	0.003752079	0	0	0.003759892	0.000216008	0.000286798	0.002257199	0	0.003396584	0	0.002773333	0.002536449	0.017887681	0.015934097	0.017553703	0.017130373	0	0	0	0.065587349	0	0	0	0	0	0	0.001526307	0.002299054	0	0	0	0.003481645	0.00208122	0.001691161	0.003948917	0.001548792	0	0	0.001178739	0	0.003480888	0	0.002005911	0
1.4.3.16	0.895422336	0.892197374	0	0.346371706	0.991051414	1.028657079	0.068214979	1.147979986	1.141666315	1.184636091	0.803949392	0.823565043	0.795757948	0.388771517	1.088709529	0.626244551	0	0.668219984	0.713219642	0.638614539	0.713064725	1.199221994	0.996191027	0.460752965	0.305388746	0	0.292924056	0.905342501	0	0.015337454	0.541649567	0.788940814	0.904098579	1.02351142	0.955105701	1.003534453	0	0	1.266310038	0.62471761	0	0.138414615	0.631557314	0.108120215	0.748884197	0.889588134	0.685012252	0.620877326	0
1.4.3.19	0.758443656	1.009016514	0.06498947	0	0.026851419	0.069902708	0	0.078534165	0.011132852	0	0.583740722	0	0.032228575	0.051111489	0.056323812	0.059472828	0	0.213445527	0	0	0.096853096	0.049602456	0	0.036215574	0.691930585	0	0.05536014	0.143752388	0	0.102093334	0.886896407	0.154908621	0.027466614	0.138662072	0	0.037265494	0	0.058050832	0	0.004461785	0.091084289	0	0.041350356	0	0.70247737	0.134667567	0.273514998	0.212745596	0.107045102
1.4.3.2	0	0	0	0	0	0	0	0	0	0	0	0	0	0	0	0	0	0	0	0	0	0	0	0	0	0	0	0	0	0	0	0	0	0	0	0	0	0	0	0	0	0	0	0	0	0	0	0	0
1.4.3.21	0.20538395	0.602635589	0.067629752	0	0	0.011668542	0.009725905	0.061767646	0.028746306	0.016335926	0.092387018	0.066327614	0	0.030262136	0.044176576	0.062491247	0	0.028034886	0	0	0.035560741	0.046535348	0	0.049999869	0.026054722	0	0.204545575	0.242092541	0.061081958	0	0.008512997	0.378575734	0.051213842	0.048626812	0	0.182221273	0.001205147	0	0.149697162	0.211319606	0.068368809	0.14288867	0.036245959	0.022518819	0	0.856823844	0.052685949	0.069749642	0.047994419
1.4.3.3	6.49647E-05	0	0.012972392	0.005602465	0	0	0	0.013788607	0.013381742	0.002841888	0.007973777	0	0	0.007956521	0	0.008949524	0	0	0.003339007	0	0	0	0	0	0.008932423	8.09191E-05	0	0.026108851	0.015029171	0	0	0	0	0.003723128	0	0.003963462	0	0.001456352	0	0	0.007540558	0	0	0	0.018597492	0	0.032442369	0.024867803	0.004161284
1.4.3.4	0	0	0.033089288	0	0	0.063095343	0.110457855	0	0.051937886	0.032652272	0.233580053	0.031649749	0	0.026774995	0.101204165	0.251267839	0	0.40277748	0.432928395	0.401441962	0.49840798	0.075363974	0.069715643	0	0.105800913	0.092739247	0.012405414	0.093494384	0	0.997708028	0.008470533	0.075663791	0	0.088401697	0	0	0	0.102417218	0	0.005603845	0	0	0.109987905	0	0.185307115	0	0.309790169	0.307966857	0.022933234
1.4.3.5	1.080438257	0.881296152	1.209727628	0	0.83206884	0.035395387	0	0	0.002240039	0.118205276	1.124421348	0.840620996	0.921834489	0	0	0	0.193714354	0.100816305	0.235123297	0.100712852	0.031639179	0.101336186	0.028711629	0	0	0.156639497	0.55344986	1.003527997	0.058178418	0.211410329	0.827048089	1.176046589	0.119049565	0.022902972	0	1.077528661	0.046766535	0.002432925	0.04590247	0.347165312	0	1.01603999	0.055224386	0	1.107377665	0.702348262	0.331683814	0.137592059	0.121943687
1.4.4.2	1.73944831	0.004244132	0	0.525444971	2.320319216	0.178904307	0.151792239	0	0.257481853	0.230340564	1.277429658	1.642893911	1.637499795	0	1.877393395	0.618226748	0.254684225	0.724372048	1.374772395	1.016126185	0.76146928	0.071193714	0.282060845	1.137581783	0.753199123	0.255770436	0.837204383	1.363627026	0.031150857	0.127703354	1.291685494	1.364991206	0	0	0	1.35630948	0	2.274316485	0.466415974	0.408328844	0	0.033960068	0.115166443	0	1.318503278	1.046867838	0.80514785	0.882524968	0.057874278
1.4.7.1	0.804996113	0.021261363	0.121909377	0.077923586	1.158490068	0.139224836	0	0	0.546438861	0.188674961	0.3755326	0.012095701	0	0	0.121658047	0.246940454	0	0.067651692	0.157267368	0.185126016	0.193996715	0.694228388	0	0.131160246	0.036848707	0.174611499	0.217747326	0.15194495	0	0.066652481	0	0	0.410280197	0.571375025	0.245810456	0.153752135	0	0	0	0.065021967	0.136693029	0.084460859	0.054477773	0	0.523010808	0.052570816	0.146156333	0.333032405	0.169810799
1.4.9.1	0.03255294	0.0104467	0	0	0.037850264	0.056568849	0.019954326	0	0	0.00609774	0.343333393	0	0	0	0.007472022	0.073948354	0	0.029219134	0	0	0.035402759	0.050646995	0.034218095	0	0.06946394	0	0	0	0	0	0	0	0	0.07512772	0.033047209	0.071227901	0.036633906	0	0.001498559	0	0.055046182	0.067783148	0.027511165	0.031317629	0.360043276	0.011128709	0	0	0.05107076
1.4.99.-	0.005529221	0	0.011687924	0	0.007361522	0.002514376	0.009119507	0.006825079	0	0	0	0	0.002850338	0.010008708	0.003767202	0	0.064048549	0.004574849	0.000330652	0.000708722	0	0.001975815	0	0	0	0	0.003984921	0.007412153	0	0.010010408	0	0	0.00345153	0	0.004563333	0.008360906	0	0.000730928	0	0	0	0	0	0	0.008366023	0.006474672	0	0.008366985	0.001750594
1.4.99.1	2.624077403	1.857326396	0.129770787	0.214281229	0.01412762	0	0.415747415	0	0.429180485	0.402411337	3.759199474	0.061798233	0.363513838	0	0.007457643	0.023798764	0	0.277166648	0.222163766	0.078353835	0.290438647	0.428007254	0	0.049490963	0.285346365	0.133083179	0.35681378	1.096627607	0.139447335	0	0.907784715	1.041008759	0	0.227455582	0.107461336	1.217216628	0.348475961	0	0.223328387	0.663571678	0.191898256	0	0	0	3.278104332	2.194286952	0.237615452	0.593322925	0.190199185
1.4.99.5	0	0.030346822	0.028462165	0.003229806	0.006054529	0	0.013667038	0	0.034987234	0	0.030977686	0.016533858	0	0.011823859	0.033492971	0.045931638	0.015294647	0.040919064	0.019397185	0.00583383	0.01526659	0	0	0	0	0.007107166	0	0.030844238	0	0.002509569	0	0.024881439	0.028452318	0	0.013232731	0	0	0	0.016130802	0	0.025993927	0	0	0.011802378	0.015075485	0.021141979	0	0	0
1.5.1.-	0.41623492	1.339063857	0.102382328	0	0	0.031736583	0.035477573	0	0	0	0.271070299	0	0.073731866	0.033777427	0.164696367	0.117211943	0.149038219	0	0.086840556	0.111256162	0	0	0	0	0.011574385	0.194343662	0.057529012	0.813884165	0.181428666	0.002951697	0.498935118	1.714195052	0.106155931	0.076399737	0.168054841	0.905386412	0	0	0.209221919	0.684666664	0.17398314	0.141745156	0	0.15745557	0.088146604	1.775881333	0.026057125	0.035778234	0
1.5.1.10	0.006533211	0	0.002925356	0	0.005351613	0.002029015	0.003611174	0.005863232	0	0.006788603	0.008862808	0.000930643	0.003971624	0	0.001509055	0.002965837	0.006393048	0.008197077	0.003818342	0	0.004057793	0	0.003140285	0	0.004650122	0.000580017	0	0.001020265	0	0	0.001985843	0	0	0	0	0.002424006	0.006856445	0	0	0.004980648	0	0.001488331	0.00342677	0	0	0.006177917	0.004882399	0	0
1.5.1.12	0.570601437	0.323145752	0.237679671	0	0.983452086	0	0.05860821	0	0.107719778	0.080244025	0.479010297	0.326427347	0.213301968	0.108989965	0	0	0.299996648	0	0.137170378	0.133644711	0.053949689	0	0.080583581	0.617922982	0.125580946	0	0.016434839	0.344744012	0.062222985	0.093810185	0.023881552	0.227975678	0	0.087212192	0.002146171	0.382080561	0	0	0.005632649	0	0.075611528	0.118808183	0	0	0.596020296	0.360811005	0.073784428	0.124192119	0
1.5.1.15	0	0	0	0	0	0	0	0	0	0	0	0	0	0	0	0	0	0	0	0	0	0	0	0	0	0	0	0	0	0	0	0	0	0	0	0	0	0	0	0	0	0	0	0	0	0	0	0	0
1.5.1.19	0.000365177	0.001816243	0.004140991	0	0.002093839	0.004757795	0.005432375	0	0	0.005998331	0	0.000313999	0	0	0.000472273	0.001290812	0	0.002721696	0	0.003560949	0	0.00095156	0.003523826	0	0	0	0.00270232	0	0	0	0	0	0	0.005939252	0	0	0	0.003725368	0.006433889	0.006516531	0.001287422	0.003622678	0.001766038	0	0.005778151	0.005160083	0.005294135	0.003245265	0.005957142
1.5.1.2	0.856522199	1.64517517	0.801293135	0.971804487	1.078076778	0.358441977	0.398266982	0.958023866	1.109552369	0.924400185	1.110973084	1.027336221	1.081027847	1.035650081	1.016735504	0.952234476	1.038064707	1.052301442	1.208728789	1.119070873	1.239651001	1.145798422	0.957427822	0.549530515	1.12638501	1.422690906	0.986355562	1.081067335	1.537919435	1.047286021	0.862124964	1.051250489	0.760143066	1.007170517	0.802473605	0.883559256	1.090827212	0.237800062	0.29200123	0.893058008	0	0.987281576	0.920596144	0	1.048425087	1.53368708	0.952108156	1.110389597	0.615523366
1.5.1.20	1.192493918	1.667047211	0.990504669	0.66230591	0.850553821	1.133126375	0.233277992	0.823477987	1.00523852	0	1.058041692	1.089441701	1.067254516	1.18546448	1.102283798	0.757864144	0.453303833	0.807419208	0.51689675	0.602300156	0.446353911	0.899437799	1.045359897	0.863212069	0.967596741	0.153126362	0.405117669	1.170080327	0.02360802	0.166863782	0.915586868	1.063438762	0.772297033	0.70392318	0.952041394	1.122315551	0.166636728	0.12424931	0.341222062	0.420025522	0.170437024	1.034759965	0.131537291	0	0.916483108	0.808096862	0.667278618	0.796359478	0.546069981
1.5.1.24	0.037513793	0.020306948	0	0.021747447	0.032960334	0.054801681	0	0	0	0.034099585	0	0.063621826	0.062130048	0	0.041483475	0.135051871	0.011622453	0.242900674	0.142987688	0.220418213	0.206532865	0.000499378	0.063218992	0.050650242	0	0	0.052372976	0.047339188	0.057693676	0	0	0.060226561	0.054449228	0.051555065	0	0	0.028257929	0	0	0	0.014559256	0	0.146497794	0	0.012873956	0.013062486	0.020435809	0.06242436	0.019090546
1.5.1.28	0.000144634	0.079886468	0.007840567	0.001445397	0.013644011	0	0.007104437	0	0	0.012970998	0.065457297	0	0.009292996	0	0	0.004718102	0.011320437	0.012890064	0	0.009339121	0.012225132	0.003818401	0	0.003503517	0	0.000992662	0.001800542	0.011017828	0.013943338	0.004370086	0.003105516	0	0.003328207	0.001784867	0.011915666	0.009414777	0	0	0	0.003276868	0	0.013939438	0	0.001560779	0.086232667	0.002842492	0.022154725	0.026073601	0.009773147
1.5.1.3	0.946353931	1.219999272	0.858088944	0.663049346	0.997627508	0.439247057	1.080108705	0.111115388	1.161179588	0	0.989365381	1.099990611	0.842879459	1.101237786	0	0.914502414	0.074137912	0.888637202	0.872650894	0.596251271	0.629456763	1.091319059	0.934546369	0.982280097	1.047970464	0.915866467	0.37574881	1.163308457	1.484335854	1.091007022	1.047880506	1.293638767	1.015517494	0.879102294	0.892637012	0.976927181	0	0.960539023	0.87880584	1.367372311	0.974184666	0.919595035	0.639193728	0	0.841907596	1.054819767	0.774533893	0.768064399	0.945659278
1.5.1.33	0	0	0.000360779	0	0.04826484	0.009348711	0	0.022042171	0	0	0	0.048231629	0.018399074	0	0.028238018	0.057808129	0	0.013892082	0	0.001210859	0.004126653	0	0.007431656	0.016571148	0	0	0.056773376	0.043129377	0	0	0.02924166	0.042199697	0	0.054082664	0.003099992	0	0.009543924	0.047094162	0.02775896	0	0.007124351	0.036925565	0	0.027951286	0.057305183	0.017007182	0.054749049	0	2.34115E-06
1.5.1.38	0.701590998	0.992831369	0	0.161467081	0.103141719	0.177995452	0	0	0	0	0.935158689	0	0	0.058448024	0.011725545	0	0.141036652	0	0	0.100007776	0.198092399	0	0.194511189	0	0.730955363	0.021100783	0.413542787	0.695636889	0.189702045	0.119659834	0.893437296	0.927216536	0	0.015211615	0.046889245	0.692567794	0	0	0.155484058	0.699229282	0	0.214586827	0.024258456	0	0.919559395	1.287519831	0.332895981	0.015346062	0.163000881
1.5.1.5	2.042508514	2.125833992	2.058228041	1.815726607	1.833491771	1.916555768	1.763657472	4.122165872	2.09060322	1.80841981	2.244245396	1.928957199	1.80851047	2.034962892	1.954515074	3.046632109	1.975666639	2.758278133	2.82024729	2.676664769	2.819650619	2.863453996	2.100008685	2.888013948	2.140912687	1.887867485	1.855558014	2.146420665	2.204143186	1.989950113	1.836052973	1.895463236	2.247135617	2.405044332	2.423380992	1.978162782	3.014601622	2.042817052	2.074324113	1.992148769	2.14423587	2.084865511	1.940136916	2.039953381	2.20032682	2.077577464	2.614437384	2.627487274	2.295522627
1.5.1.7	0.050988946	0.063218114	0	0	0.827004156	0.36814467	0	0.02996522	0	0	0.267727951	0.469221709	0.153815595	0.011350499	0.864071607	0.646549319	0.882566558	0.37654129	0.1359983	0.292080755	0.091487193	0	0.925522467	0.037765503	0.030416633	0.124887161	0.228908937	0.008922029	0	0.118043436	0.028091325	0	0.63995729	0.574645719	0.333516837	0.050524944	1.157376336	0	0.121724312	0	0	0.019430281	0.219499397	0	0.406770925	0.156691688	0.35047554	0.183212125	0
1.5.1.9	0.007904735	0.001442711	0	0.007502414	0	0	8.46776E-05	0	0.006995517	0.009044695	0	0	0.008474783	0.006134537	0	0.00720198	0.005214069	0	0.009226322	0.008001803	0.002587468	0.00768191	0	0.001805489	0.003817171	3.95437E-05	0.00495964	0	0	0	0	0	0.006665579	0	0.007684644	0.008316969	0.000207889	0.005405674	0	0.001737801	0	0.00575974	0	0.000824102	0.005071863	0	0	0	0
1.5.3.-	0.302186965	0	0	0	0.015215275	0.057666276	0.085321615	0.047366209	0.135411012	0.053889362	0.082421554	0.026605205	0	0	0	0.110623034	0.034529571	0.171469697	0.345172441	0.193442463	0.2408512	0	0	0	0.165838511	0.022231418	0.2486656	0.796737443	0.061978708	0	1.243069657	1.054134035	0.145832201	0	0.091359088	0.716272695	0	0.128407035	0.081082807	0.470145583	0	0.059320011	0.078641815	0.114272869	0	0.593329797	0.0589672	0.129883144	0.019946132
1.5.3.1	0	0.047456224	0.12917985	0.272021961	0.468444451	0	1.148805437	0	0.265953513	0	2.307383517	0	0	0	1.16577163	0.767801905	0	0.987557629	0.534967782	1.012331247	0.729424384	0.176348175	1.229599358	0.407124409	0.625128687	0	0.427884859	0.393774659	0.008907805	0.662099218	0	0	0.989634222	0.888190955	0.365371298	0	0.196429268	0.312810415	0.916502477	0	0	0.021803365	0.30930458	0	2.1353111	0.94032609	1.064892374	1.986768467	0.056637777
1.5.3.13	0	0	0	0	0	0	0	0	0	0	0	0	0	0	0	0	0	0	0	0	0	0	0	0	0	0	0	0	0	0	0	0	0	0	0	0	0	0	0	0	0	0	0	0	0	0	0	0	0
1.5.5.-	0.419728863	0	0.1213674	0.29377237	0	0.248003582	0.540772145	0.188826326	0	0	0	0.159588435	0.149224893	0	0.225610421	0	0.229348272	0.114787361	0	0	0.196508127	0.238925643	0	0.241838287	0	0.164430489	1.96454607	1.55850962	0	0	0.018475687	2.655386007	0.217881815	0.16922179	0	1.236202993	0.213998608	0	1.032959852	1.686479589	0	0.509985647	0	0.239086484	0.311909913	0	0	0.000264383	0.340312956
1.5.5.1	0.811151829	0.96775644	0	0	0	0	0.074445659	0	0	0	1.00014027	0.083083886	0.036602822	0	0	0.093270907	0.067425163	0	0	0.05873635	0.155957727	0.102962528	0.001031152	0	0.147343858	0	0.17395516	0.002294754	0.128729391	0.024448919	0.021851428	0	0.109868121	0.122112712	0	0.134080281	0.02231934	0.01398768	0.036107423	0	0.005154115	0.05077396	0.03777006	0	0.897466454	0.22087391	0.009239188	0.063704935	0.219635886
1.5.8.2	0.042097053	0.067010006	0	0	0.015687032	0	0.026201201	0	0	0	0.062971265	0	0	0	0.081899848	0.005463583	0.029513411	0	0	0	0.025708207	0	0.020714292	0.068434046	0	0	0	0	0	0	0.006113929	0.004083254	0.00817248	0	0	0	0	0	0.057354553	0.572569272	0.919775952	0	0	0	0.082478459	0.01299412	0	0.022747387	0.00357022
1.5.8.3	0.024647359	0.024417077	0	0.00308433	0	0.025917401	0.007402114	0	0.027145323	0.004678356	0.020646284	0	0.037906081	0	0	0.033768239	0.003483752	0	0	0.028928912	0.038886193	0.038637408	0.044215314	0	0	0.020139618	0.025462181	0	0.032065013	0	0	0.048301944	0	0.022873421	0	0.057628236	0	0.018539178	0.008600513	0	0.02984317	0	0	0.04750604	0	0.103578491	0.104865657	0.096432066	0
1.5.8.4	0.004638864	0	0.012853786	0.025430262	0.006774866	0	0	0.022957189	0	0	0.042549564	0.019180997	0	0	0.017379996	0	0	0	0.024295144	0.003704548	0	0	0	0	0.004393857	0	0	0.013483284	0.017058334	0.006949495	0	0	0.000736515	0.01422869	0.000737676	0	8.07311E-05	0.016916015	0	0.006502766	0	0.024674718	0.021243532	0	0.025610146	0.019571759	0.078604589	0.064161981	0.028562667
1.5.99.-	0.002016176	0	0.017767093	0	0.013881851	0.007659365	0	0	0.015297339	0.001901222	0.006976456	0	0	0	0.004322325	0	0	0	0.012786208	0.008525052	0	0.016783197	0	0.003797037	0.002981633	0.016275414	0	0	0.009927891	0.012422671	0.01791672	0	0	0	0	0	0	0	0.007709556	0	0	0.006844349	0.007881742	0	0.009357406	0	0	0.010415068	0.001259345
1.5.99.11	0	0	0	0.041181126	0.035528807	0.050765465	0.043972103	0.017608997	0.034162235	0	0.040165477	0	0	0	0.054397764	0.007237782	0	0.063124862	0	0	0	0.055348448	0.049185817	0.031886573	0.022954311	0	0	0.05451508	0	0.038333343	0.01407212	0.072367566	0	0	0.02303964	0.00144308	0.019996132	0.006033612	0	0.065469616	0	0.061224537	0.057521333	0	0	0.017460807	0.075065578	0.040602809	0
1.5.99.12	0	0	0	0	0	0	0	0	0	0	0	0	0	0	0	0	0	0	0	0	0	0	0	0	0	0	0	0	0	0	0	0	0	0	0	0	0	0	0	0	0	0	0	0	0	0	0	0	0
1.5.99.6	0	0.005297078	0	0.00461925	0.001544347	0.013081748	0.014914386	0	0.006054274	0	0.044235364	0.011108309	0	0	0	0.020401714	0.177911052	0.033020446	0	0.018945472	0.030938207	0.02135839	0	0.018015465	0.008752948	0.003525965	0	0.028663525	0	0.025505158	0.151050184	0	0	0.035034087	0.014306869	0.041395312	0.023936605	0.018845686	0	0	0	0.010740566	0.012432635	0	0.019734079	0	0	0	0.04810795
1.5.99.8	2.142323126	1.614160629	1.276793432	1.193566098	3.159739894	0.18163281	0	0	0.33964904	0	1.604178232	0.369557138	0.75408822	0	2.247788061	0	1.553999461	0	0.521915319	0	0.16075705	0.111955089	0	0	1.157744927	0	0.639305632	1.920511851	0	0.070613005	1.295612088	1.608657866	0.195551919	0	0	1.236509543	0.335733	0	0.206922282	0.49131229	0	0.584258928	0.180331756	0.02889042	1.879552619	1.890855849	0	0.530779877	0.187479138
1.5.99.9	0	0	0	0	0	0	0	0	0	0	0	0	0	0	0	0	0	0	0	0	0	0	0	0	0	0	0	0	0	0	0	0	0	0	0	0	0	0	0	0	0	0	0	0	0	0	0	0	0
1.6.-.-	0.173846408	0	0	0.305618463	0	0	0.712958598	0.156594828	1.111645156	0.795207282	0.086943155	0.152864971	0	0.200135698	1.113408204	0.436806239	0	0.482915349	0.518591808	0.384066816	0.370231818	0	1.118034336	0.04699399	0.413037741	1.712473843	0.154769632	0.090531174	2.727908262	0.885289559	0.162540727	0.181983403	0.11941564	0.080342388	0	0	0	0.107799807	1.305993248	0.399897421	0	0.21572374	0.202605581	1.23104916	0	0.143230536	0.307968898	0.406410858	0.721174278
1.6.1.1	0.294834125	0.907940463	0	0.161443263	0.04613837	0.021436002	0.048051919	0.031683888	0.140227038	0	0.134261015	0	0	0	0	0	0.050114328	0.078745887	0.083887624	0	0	0.083817464	0	0.141621859	0	0.061692485	0.404065556	0.810016737	0	0.066360812	1.163489724	1.012590041	0	0	0.149754304	0.720010716	0	0	0.023433415	0.513931318	0.14811756	0	0.08375317	0.13070137	0.007499382	0.816998545	0.095196554	0.270652818	0
1.6.1.2	2.636703661	2.804778021	1.765922162	0.893288552	0	0	0	0.057195839	0.197048685	0	3.438061183	0	0	2.495999841	0.086236053	0.443743343	0.211160923	0	0.061484796	0	0.036272798	0.214458671	0	0	0.223686555	0.42086858	0.787924803	1.526357654	0.214010515	0	0.284295569	2.147904533	0.104331889	0.199671314	0	1.785402257	0.202787318	0	0.336352387	0.881147911	0	2.302705662	0.017208951	0	3.393772181	1.61193075	0.697074022	0.855923234	0.51836957
1.6.2.2	0.000456431	0.000113797	0	0.000148057	0.000587879	0.000412205	0	0	0	0	0.009264284	0	0.000316135	0	0	7.80562E-05	0	0.000756883	0.000542677	0.000449591	0	0	0	6.98112E-05	0.000354245	0.000142379	0.00036998	0.000184177	0.000160187	0.00038062	0.00010878	0	0	0.000504824	0.000506732	0	0	0.000657219	0	0.000199555	0	0.000786596	0.000609302	0	0.008583496	0.000623142	0.000448187	0.000650506	0.00010897
1.6.2.4	0.012964679	0	0.007590568	0.015586011	0.004256241	0	0.007237736	0.009652659	0.001079731	0	0.057769141	0.001137606	0.004995887	0.001348503	0.012687654	0	0.007331098	0	0.002185225	0	0	0.008162105	0.000290844	0.013725574	0.013092263	0.007992335	0.011821632	0.011129211	0	0.013696995	0.001885436	0.002923447	0.007477599	0.010378127	8.51121E-05	0	0.014973161	0.004611302	0	0	0.006396868	0.016704725	0.010425131	0.005035018	0.068990922	0.006267606	0	0.005790337	0
1.6.4.-	0.965576548	1.593495588	0.00945369	0.162633158	0.118447792	0	0.903122073	0.113591166	0.180953444	0	0.835506129	1.121763464	1.079771335	0	0	0.097700383	0.06026637	0.305633889	0.146398452	0.210295744	0.207411438	0.174346407	0.041587876	0	0.089194946	0.406431128	0.480648309	0.532634054	0.49201125	0.112280703	0	0.818687156	0.098582379	0	0	0.610783119	0.105352499	0	0.347147107	0.338233914	0.101139081	0.008421461	0	0.076886982	0.801040497	0.895986334	0.023815695	0.250159272	0
1.6.5.-	0	0	5.773047127	0	0.747975832	4.05680912	0	0	0	0.139827357	1.019377261	6.506183383	6.579449544	0.771234646	0	0	0	0	0.654096431	0.819708533	0.246537126	0.350059073	0	0.077398403	0.748516413	0.070415544	0	1.876129277	0.516530994	0.607192106	0.518757575	0	0.346953386	0.728524003	0	0.897416869	1.111676227	4.339043776	0.52674185	0.460583579	0	5.047465255	0	0.047181266	0	5.49824175	0	0.746797033	0
1.6.5.2	0.199037788	0.866305877	0.052903978	0.328952098	0.085712086	0.100485559	0	0	0.089589691	0	0.630999794	0.115803816	0.06261756	0.172022942	0.042927973	0	0.119809046	0.016873034	0	0	0	0	0.025348115	0	0.047983607	0.08814364	0	0.052312775	0	0	0	0.061994429	0.075322419	0	0.03933758	0	0	0	0	0	0.111289374	0.113708526	0.194511451	0	0.674617446	0.906155354	0.167852186	0.010465933	0.104044471
1.6.5.3	14.41526165	14.17794444	0	14.19913588	15.34245583	8.204614592	2.671254785	2.926922421	4.70467588	2.391949155	12.09560396	13.35938602	11.98080097	0	2.48695561	2.736911621	13.66269294	4.348977287	4.524402801	3.186868624	2.982768984	4.433810864	1.818040356	0	0	3.52295448	9.044167294	14.16550602	0.769221169	0.607447854	11.24453307	11.19696343	0	3.532836338	2.944679195	10.83592938	2.603271673	1.145380983	0.401048628	4.976749358	0	0	0.770424925	0	12.64883838	11.00350717	4.909268538	4.315084577	5.11128812
1.6.5.5	1.800063931	3.07086459	0	1.072096342	0.898476169	0.357137343	0	0.476153032	0.407857897	0	4.586906053	0.139802431	0.181393756	0.124538631	1.071783463	0.178837036	0.278164164	0.605693651	0.45738473	0	0.198611686	0	0	0.023656966	1.278938159	0	1.029057825	1.167033719	0	0	0.883064819	0.535777567	0.343240506	0	0.132070131	1.376061171	0	0	0.407387648	0.057443759	0.29952457	0.417320756	0	0	4.248286319	1.815413318	0.845964345	0.448502232	0.223701854
1.6.6.-	3.05517E-05	0	0	0	0	0	0	0.000124495	0.001519796	0	0.007708705	0	0.000124298	0	0	0.001303859	0	0.015603775	0.016925878	0.015669821	0.014908156	0	0	0	0	0	0	0.000505492	0.001691622	0.001560445	0	0.001282911	0	0	0.000381435	0.0005672	0	0.000278081	0.001817291	0	8.92011E-05	0.001457522	0	0.000889167	0.008987025	0	0	0.000481126	0
1.6.99.-	0.731629064	1.0490514	1.075687627	0.473232316	0.071069122	0.167858185	0.171967945	0.039511643	0	0.086177902	0.107893417	0.738449853	0.777805652	0.736695386	1.160185143	0	1.444440493	0.103772896	0	0.105147846	0.093923643	0	1.838684525	0	0.363521572	0.400922243	0	0.133086639	0	0.160019014	0.168480715	0.255850535	0.142100556	0	0	0	0.151215738	0.172004618	0.421821237	0.077039688	0	0.669451541	0.326217314	0.142558188	0	0.225625039	0.048642186	0.1562688	0.06379133
1.6.99.1	0.022828843	0.043296659	0	0.032850278	0	0.033458349	0.013134164	0.011049403	0.001320464	0.014027497	0.391321871	0	0	0.025866364	0.005774336	0	0.300934635	0.042149468	0.025630709	0.015432878	0	0	0	0	0.031176898	0.043420293	0	0.017067387	0	0	0	0	0.000158035	0	0.044166006	0	0.025367518	0	0	0.005636187	0.031582033	0	0.022382417	0	0.394982126	0.026049219	0	0	0.018557584
1.6.99.3	0.980143516	1.40264705	0.978423811	0.615482194	0	0	0.263804752	0.270119335	0.167511654	0.386723725	3.341297314	0.433076893	1.148514937	0.520943548	0.153536216	0.215617232	0	0.720305131	0.404460186	0.85321351	0.095416373	0.919272328	0	0.409704233	1.055585863	1.137051191	1.088941753	1.400795963	3.404618707	0.112247335	0.681138404	1.400043474	0	0.01874873	0	1.02261353	0	0.175513945	0.447834824	1.120523482	1.991621272	0.81580526	0	0.258476106	2.629553059	0.975070741	0.721243404	0.942628028	0.931929605
1.6.99.5	0.525486882	0	0	0	0.119608907	0.134919882	0.068378988	0.035107622	0	0	0.75790991	0.065540903	0	0.084017231	1.970093199	0	0	0.143709736	0.363658217	0.349039897	0.218084571	0.034259591	0.12618511	0	0.262315596	1.042069999	0.353543581	0.066741442	0.047616498	0	0.051208131	0.137840424	0	0	0.037132381	0	0.018472023	0	0.023537679	0.14470262	0.090383143	0.093810177	0.061184587	0.072674059	0.755726899	0.088589554	0.026836913	0	0
1.7.-.-	1.249080654	1.436248205	0.950962791	0.29830648	0.325584049	0.309887269	0.94622226	0.033629746	1.694592089	0.77950174	1.309534116	0.571377984	0.858022832	0	1.145072701	1.318552099	0.164202682	1.677341034	2.109860255	1.691110822	2.063178357	0.08235341	0.760126714	1.068428245	0.086524258	0.465725036	1.591022415	1.532891528	0.823766485	0.087991982	0.746545277	1.745677569	1.012546157	0.793471792	0.717593997	1.869298209	1.29669591	1.793726238	1.149009002	1.594274015	0	0.773435931	0.071357325	1.133123951	1.578958445	2.597571691	0.738690799	0.995898662	0.572978128
1.7.1.1	0.002729685	0	0.002627191	0.007780551	0	0	0	0	0	0.011117015	0.027732726	0	0.005627101	0	0	0	0	0.005152143	0.008146648	0	0.008182525	0	0.007229046	0.015172969	0	0.008236953	0.003724582	0.009728784	0.000740817	0.000774248	0	0.009871625	0.01545365	0	0	0	0.004685	0	0.006347814	0.008492587	0	0	0	0	0.028647596	0	0.014198522	0	0.022950372
1.7.1.13	1.509282345	1.159378487	1.012724979	0.105203112	1.981780351	0.248469946	0.078073555	0.061962016	0.837483196	0	1.34619386	1.348153209	1.485585791	0	0.934206881	0.500203321	1.466476589	0.274848369	0.140688612	0.443089421	0.428478828	0	0.964904899	0.401667438	0.016279769	0.327275664	0.596571773	1.065582958	0	0.006071224	1.078396786	1.199011621	0.447716778	0.086979662	0.045977237	1.55005343	0.153013967	0	0.305266803	0.244096978	0.22539036	1.325688518	0.532085055	0	1.40844056	1.409894948	0.607572032	0.728280003	0.233093235
1.7.1.4	2.403143118	1.114500568	0	0	0	0	0.975653503	0.245834641	0.708140939	0.107778415	2.720269682	0	0.380607117	0	0	0.359870405	0	0	0.287092502	0.548062513	0	0	0	0	0.240154374	0.045963176	0.643746741	1.555423051	0	0	0.120762074	2.306149631	0	0.136861261	0	1.358618887	0.19395153	0.352597049	0.514719295	0.981340067	0	0.190187919	0.194416371	0.364347898	2.301862801	2.973427594	0.703716522	0.141207987	0.261830358
1.7.1.6	0	0	0.005205451	0.005421146	0	0.000112618	0	0.001494303	0	0	0	0.001708881	0	0	0.005083554	0.002723076	0	0.004872322	0.002249204	0.005569496	0.003219504	0.00225595	0	0	0.000351944	0	0.002879621	0	0.004723091	0.003728658	0	0.013709587	0.00583536	0.000445245	0.002244394	0.003170366	0.004592193	0.005522307	0	0	0.005031454	0.003660165	0	0.000715359	0	0.002211937	0.002149406	0.000890335	0.001998902
1.7.1.7	0.936419265	0.086479781	0	0.011551279	0.135435806	0.083612826	0	0.059657895	0.191805278	0	0.159805751	0.19242625	0.027011761	0	0	0	0.077397825	0.179432178	0	0	0.076773611	0	0	0.101187713	0.166823931	0.335999494	0.133426512	0.99464444	0.996575231	0.171296816	1.011249145	1.104667809	0.180806287	0.083355264	0.013784788	0.759085107	0.071065593	0.037174624	0.086989062	0.567358763	0.928838118	0.259542915	0.274027262	0.018967358	0.035277912	0.762387081	0.103615937	0.158131839	0.782630454
1.7.2.1	0.574308946	0	0.974240939	0.530178251	0	0	0	0.08191614	0	0.021985706	0.789508058	0	0.075722776	0.003713069	0.102046547	0	0	0.091769783	0.088045517	0.103448132	0.040598166	0.001576477	0.068120595	0.09201417	0	0.067610003	0.088992287	0	0.039230661	0.026722479	0	0	0.0639677	0	0.093214663	0.08489589	0	0.057397679	0.09989762	0.026288577	0.046492285	0.142511636	0.043181986	0.073676726	0.810519766	0.205082199	0	0.047745055	0
1.7.2.2	0.085692078	0	0.83438006	0.126645914	0.045325034	0	0.381880941	0	0	0.053307044	0.042021067	0.656127419	0.574607188	0	0.914090753	0.040209448	0.884222524	0.144365799	0.078729988	0	0.145918818	0	0	0	0.020211985	0.073997947	0.859620525	0.669075563	0	0	0	0.959816007	0.149924566	0	0	0.676055101	0	0.073410022	0.30629329	0.604868261	0.059967571	0.954780428	0	0	0	0	0	0	0
1.7.2.3	0.580446787	0	1.653198644	0	0	0	0.298890835	0.094736303	0.06593677	0.270169692	0.289245537	0.111734703	0.210969022	0	0	0.219077962	1.244381094	0	0	0	0.29249241	0.220835591	0	0.073092212	0.284916327	0.028427917	0.489783015	0.68645059	0.253359422	0.256094698	0.46769219	1.973969538	0	0	0	0.781017443	0	0	0.522050059	0.931335367	0	0.67414772	0.153479372	0	0.58406522	0.706018446	0.227070883	0.288188769	0.274588336
1.7.2.4	0.548677559	0	0	0.002283595	0.040206204	0.028837215	0	0	0	0.048574501	0.40978056	0.025890306	0.049302319	0.052383024	0	0	0.190446872	0	0.02222232	0.033610559	0	0.036462803	0	0.019444539	0.060427448	0.024395561	0	0.020400986	0.023041105	0.053615349	0.013403603	0	0.02005946	0	0.003751849	0.064007562	0.022792792	0.025946253	0.011400304	0.04802861	0.028853392	0	0	0	0.318021921	0.172659891	0.008945125	0.011489746	0.063149758
1.7.2.5	1.094506628	0	0.089419292	0.238961881	0	0.058322295	0.010460513	0.067970758	0.043129756	0	0.837755506	0	0.107094314	0.105623584	0.059897766	0.113523111	0.090384173	0.123250231	0.034096829	0.089850831	0.037111946	0.057062449	0	0	0.129513519	0.109421568	0.025866174	0.03418477	0.023334666	0.089195609	0	0	0.108513674	0	0	0.02025822	0.055619149	0.058050291	0.06130269	0.086830509	0.110886169	0.071074039	0.014370103	0.029890568	0.837358077	0.259869552	0.11184116	0	0.129363071
1.7.3.3	0.001032664	0	0.008907054	0	0	0.010885469	0.005668072	0	0	0.00644551	0.010032951	0	0	0.001715039	0.003424737	0.01000088	0	0.00493361	0	0	0	0	0	0	0.010556499	0.007036545	0.004101214	0.005684706	0	0.009006224	0.00665244	0.011303062	0	0	0	0	0.009689189	0	0.011545163	0.005334424	0.008759541	0.000758632	0	0.005600014	0	0.010978349	0.092371778	0.097508456	0.031576799
1.7.3.4	0.007880243	0	0.002729237	0.001897923	0	0.001053618	0	0	0	0.003706752	0	0.005595444	0.000342465	0.002773541	0	0.002577928	0.149291818	0.016850129	0.018862241	0.011568159	0.012924919	0.005187111	0.006221159	0.001530391	0	0	0.004699653	0	0.004002786	0	0	0	0.008013422	0.00039073	0	0.002606439	0.002577672	0	0.005969163	0	0.002114382	0	0.008202446	0	0.007672519	0.006867668	0.004822828	0.005247898	0.006647922
1.7.7.1	0.040290904	0	0.085713671	0.166024941	0.053793082	0	0.038559401	0.106102815	0.983036672	1.032351372	0.091376077	0.113710137	0.032137466	0.001745859	0	0.152005679	0.240719455	0.496978167	0.392616155	0.466677962	0.340714575	0	0.120773299	0.083813811	0.755492209	0	0	0.130855162	0.023299238	0	0	0	0.177823179	0.188607945	0.023213509	0	0.117531516	0	0.241691228	0.036854078	0	0.045515183	0.407134012	0.064110456	0	0.013136879	0.164635038	0.2769317	0.047850154
1.7.7.2	0	0	0.000533481	0	0	0.000424179	0.000778899	0	0	0	0.008869965	0	0.000454722	0	0.000168835	0.000440886	0	0	0	0	0	2.89453E-05	0.000614849	0.000112438	0	0.000114743	0	0.000186395	0	0.000769177	0	0.000203107	0	0.000685724	0.000514309	0.000142779	0.000806476	0	0	0	0	0.000140694	0.000689132	0.000104212	0.007672473	0.000219455	0	0.000403135	0.000617417
1.7.99.1	0.617311041	0	0.012453426	0.027476523	0.017118185	0.003967138	0	0	0	0.029203204	0.118734269	0	0.024248674	0.0221426	0	0	0.247025458	0	0	0.024636402	0	0.031870013	0.02406228	0	0	0	0.003197723	0	0	0.026276065	0.001392896	0.002171651	0	0	0.019326588	0.027764506	0.02659376	0.009423986	0.013703586	0.000645064	0.023236298	0	0.022417286	0.009225484	0.069937587	0.035199013	0	0	0.025914775
1.7.99.4	4.513969966	1.32409006	1.124673912	2.963675113	0.612527092	0	0	0	0	0	3.380127934	0	0	0	5.789018097	0.002432443	0.91203839	0.268003483	0.651743774	0	0	0	0.849424983	0.524067419	1.629803961	0.129901032	3.296265388	5.068610619	0	1.679350576	0.924287536	6.15005048	0.699650302	0	0	3.5737	0.597878083	0	1.972520398	4.191392225	0	2.139609403	0	0.044402543	3.955899322	4.55304887	0.3925209	0.30040523	0.078819615
1.8.-.-	0	0	0.023701347	0	0.082317887	0	0.082574702	0.060074552	0	0.134267447	0	0	0.046488296	0.017000284	0.07012347	0	0.954624647	0	0.065064698	0.1364466	0	0.069606866	0.024536518	0.011036435	0	0.095232605	0.116468422	0.129842235	0.022238174	0.888411335	0	0	0	0.035140287	0	0.022835773	1.069377526	0	1.588599908	0	0	0	0.06893769	0	0	0.077902242	0.127701262	0.088379621	0.097272189
1.8.1.-	0	0.085247506	0	0	0.037182345	0.102983363	0.021131489	0.067162317	0.891267324	0	0.119706414	0	0	0.016860447	0	0.301599664	0.065999174	0.77480571	1.049024194	1.063639584	0.894346312	0.034701862	1.03187746	0.099641669	0.102313113	0	0.022925596	0.150932447	0.026526957	1.123171777	0.134200232	0.058012992	0.233831116	0.241225411	0.295205435	0.243706824	0.142878631	0.015440484	0.6732413	0.125486047	0.08188592	0.006883465	0.314287666	0	0	0	0.199414658	0.095517341	0
1.8.1.14	0.003284662	0.030891364	0	0	0.046349991	0.02420243	0	2.20358E-05	0	0	0	0.046975229	0	0.009868493	0.011350449	0.039542483	0.039069721	0.06788405	0.054088366	0	0	0.050342565	0	0	0.015394288	0.027739934	0	0.008208131	0.016780946	0.021997706	0.034077803	0	0.001169633	0	0.013403486	0.026424844	0	0	0	0	0.021350375	0	0	0.014263606	0.001420083	0	0	0.023192675	0
1.8.1.2	1.928487999	2.303760922	2.059931289	0	2.343910596	0	0.199332602	0	0.085119059	0.44203728	1.787405405	0.222124266	0	0	0	0.1048022	0.534335376	0.313018467	0.236873938	0.304512134	0	0	0	0	0.332594689	0.366485144	0.551377755	1.875244482	0	0	3.42070728	1.832067579	0.248019403	0	0	1.538011445	0	0	0.402576792	1.022755927	0.148038902	0	0.22846551	0	2.475329996	2.576182752	0.054546488	0.046868153	0
1.8.1.4	3.213897447	2.780734982	0.532313821	1.970941988	1.314696035	1.067119426	0	1.985644212	0.553717612	1.305731295	2.698872531	1.534078509	2.04368273	1.015220704	3.681709493	0.376195932	0	1.220211002	1.205641516	0.932484027	1.470116453	0.093675415	0	0.662384171	1.6475173	0.660104603	0.415486049	0.917066737	1.905868553	0	0.802510101	1.245246356	0.258275305	0.418709154	0	1.093961558	0.058901058	1.052439533	0.66776274	0.954588654	0.600556199	1.002550251	0.501239055	0.363273642	2.408364928	2.004849269	0.634613554	0.715754603	1.167188029
1.8.1.6	0.002288948	0	0.00336526	0.00903909	0	0.006251921	0	0	0	0.004789202	0.009975162	0.001684048	0	0.004974558	0	0.001209258	0	0.004238848	0.002822186	0	0	0.009416565	0	0	0.008081287	0	0.004108733	0.018677265	0.007082259	0	0	0	0	0	0	0.011508991	0.001283243	0.008818139	0.001604871	0	0.006411111	0	0	0.003726912	0.010978785	0	0	0.007097751	0.003068512
1.8.1.7	0	0.231397111	1.063914697	0.394453787	0.109883087	0.030651127	0	0.096590717	0	0	0.818464459	0	0.109674769	0	0	0	0	0.04034736	0.240987148	0.041274033	0.246240174	0	0.040299763	0.129042851	1.13548476	0.39536496	0.530954194	0.671723829	1.29941967	0	1.110452971	0.878961231	0.054342915	0	0	1.10897365	0.078981949	0.195312642	0	0.951506092	1.061099115	1.166816836	0.3074283	0.174975044	0.878289147	0.963837923	0.053254994	0.196985922	0.834383114
1.8.1.8	1.484499314	2.172453877	1.075775756	0.258822585	0	1.233152134	0.18729987	0.996365274	0	0	1.435873276	0	0	0.041918352	0.944288254	0.203759329	1.276091336	0	0	0	0	0	0	0	0	0	0.342992731	1.542620497	0	0	1.997527692	1.983546656	0.264489556	0	0	1.871364387	0	0.2982701	0.558927624	0.900015438	0.221624737	1.269761294	0.310855681	0	1.196665243	1.704863988	0.25344509	0.021143869	0
1.8.1.9	2.148689492	1.393862619	0.706161446	0.851388305	1.334897892	1.205807777	2.665279073	1.989689249	1.985514344	2.082330542	2.218847757	1.254565016	0.978695934	2.002826102	4.847631446	2.374952375	2.834908992	2.616197225	2.699839338	2.526219544	2.385264503	0.745905986	2.169359902	1.289864621	1.48492733	1.939685537	1.781011304	0.894784856	2.209376688	2.316977501	0.750580049	0.743189551	1.52573316	1.54981919	1.907808241	1.252144772	1.224079384	0.869752273	2.101573833	0.658273838	1.642322353	1.083512524	1.972474385	3.017869244	1.739099076	1.24106344	2.021245566	1.948322563	1.860303359
1.8.2.-	0.010335227	0	0.002075076	0	0	0	0.004534309	0	0	0	0	0.001767212	0.005628311	0.001534227	0	0	0	0.112354712	0.104566528	0.1160226	0.102577288	0	0.004016878	0.008935117	0.00604955	0	0	0.009880233	0	0	0	0	0	0.002440766	0.006510897	0	0	0	0	0	0.008389745	0.011920719	0	0.011496958	0	0.003062456	0	0	0.0024298
1.8.2.1	0.832669452	0	0.02268753	0.014003079	0	0.000572201	0	0.00566702	0	0	0.307857763	0.002792016	0	0	0	0.00594307	0	0.014918118	0	0.025321294	0	0	0	0.009238165	0	0.007529754	0.002772558	0.001472154	0	0.004488082	0	0.018880238	0.031416626	0	0	0	0	0.000200253	0.030668571	0.014355309	0	0.024720747	0.025926746	0	0.257652607	0	0.001313344	0.033420235	0.032600087
1.8.3.1	0.006069382	0.006814261	0	0.016484728	0	0	0.013478849	0	0.016374046	0.003554469	0.096774473	0.00890321	0.001892013	0	0.007813139	0.008821671	0	0	0	0	0	0.006605136	0	0	0.007721173	0.003454192	0	0.021375482	0	0.01424071	0.000766018	0	0.00674087	0.003871417	0.000897299	0.021707143	0.014671927	0	0	0	0	0	0.01211249	0.008023961	0.099094129	0.003912389	0.037158969	0.017589482	0.01280982
1.8.4.-	0.003346888	2.19513E-05	0	0.001448915	0	0	0	0.001590176	0.002551928	0.002419881	0.00728609	0	0	0.003531992	0	0.004019797	0	0	0	0.003664947	0	0	0	0.001325826	0.000554057	0	0	0.007942434	0	0	0.001065437	0.008172552	0.003299148	0	0	0.004420563	0	0.001433806	0	0	0.002333361	0.003837118	0	0	0.01097661	0.001222759	0	0	0.001921406
1.8.4.11	1.14481679	1.115745307	1.766363877	1.21671305	2.152404543	1.580514048	2.491804123	0	0	0	1.432550417	1.101003506	1.877086972	1.250710003	2.023493627	0.774629265	1.176246377	1.555736653	1.61411028	1.559198418	1.36678309	0	0.257447747	0.418852636	1.177105278	1.264554645	1.829900447	0.898531747	2.170240328	0.795426876	1.181101019	0.751686456	0.523244646	0.714025023	0.128279917	0.720692932	0.85067715	1.720132783	3.056408094	1.392612028	2.79380707	1.676869073	1.660586312	5.095912605	1.244877511	1.193462916	1.314942923	1.092550105	1.444497297
1.8.4.12	0.792354296	1.169404487	1.040991378	1.045894645	1.165162879	0.143087964	1.075082485	0.102662507	0	0	0.99268599	0	0	0.001248022	0.130665118	0	0.512675202	0.463038219	0.601382348	0.450755639	0.540025032	0.012543098	0.119076308	0	0.986161604	0.550263648	0.537295348	0.777606351	0.887921598	0.12334002	1.097889624	0.776082437	0.196237218	0	0.13534637	0.918583904	0.192368545	0	0.046165086	0.478398929	0.786984779	0.230783329	0.13039548	0.982705638	0.971530463	1.071644125	0.433189666	0.273066415	0.620356687
1.8.4.8	1.15393992	1.181379598	1.026363122	0.103415494	1.026562332	0.376223206	0.136727076	0.10304067	0	0.062435632	0.869865959	0	0	0	1.103454148	0	0	0.030259695	0.068992389	0.231023425	0.187805548	0.051443154	0.180989342	0.024914869	0.695211348	0	0.304885038	0.7684313	0.167516568	0.077290376	1.015974552	1.138347106	0.303480747	0.290621303	0.241347937	0.961582462	0.347089932	0	0.243257172	0.494467074	0	0.000534367	0.121894982	0	0.922620137	0.879747247	0.008822984	0.126444054	0.409695611
1.8.5.-	0	0	0	0	0	0	0	0	0	0	0	0	0	0	0	0	0	0	0	0	0	0	0	0	0	0	0	0	0	0	0	0	0	0	0	0	0	0	0	0	0	0	0	0	0	0	0	0	0
1.8.5.3	0.302224598	0	0.90441108	0.268040629	0	0.161747156	0.006886792	0	0	0.192131606	0	0	0	0	0.984266314	0.007520422	0.244889081	0.21733073	0.003031219	0	0.112915242	0	0.125461262	0.098027619	0.287033252	0	1.563722698	1.110479012	0	0.049214194	0.038910704	0.991244709	0.196695189	0.038655597	0	1.331289301	0	0	0.297785829	0.373095269	0.094172921	0.644978496	0	0.166680939	0.107918871	0.667993207	0.177979861	0.018990004	0.297470471
1.8.7.1	0	0.26230565	0	0.012659106	0	0	0.002112148	0	0.008436886	0	0.114909122	0.001381015	0.015580499	0.022369761	0	0	0	0	0.018300567	0	0	0.006654961	0.010471022	0	0	0	0.014727931	0.025647901	0.002487643	0.004472595	0.016601135	0.006183175	0	0.013503374	0	0	0	0.001834561	0.019620008	0.014714552	0.013223815	0.012739714	0	0	0.088876386	0	0	0.00304604	0.022270671
1.8.98.1	0	0	0	0	0.241799531	2.054644728	0	0.220159814	0	0	0.253627918	0.573306775	0.607047177	0.201572063	4.223953705	0	0.024035089	0.084520619	0	0	0.178340053	0	0	0	0.010137017	0.129685375	0.306568491	0.289748674	0	0.187826269	0	0	0.183149534	0.068114241	0	0.031492365	0.163034227	0.005068896	0.540287799	0	0.060628451	0.279385984	0.101444223	0	0	0	0.194230816	0	0.284835541
1.8.99.-	0	0	0	0.020558864	0.031743119	0.00011264	0.003617633	0.021331941	0.014934369	0	0	0.000733272	0	0.004011493	0.013320144	0	0.013203164	0	0.01300722	0.028042056	0	0.023488211	0	0.032974016	0.027699992	0	0.012078912	0.221208431	0.020578006	0	0.013649594	0.027355357	0	0	0.016411094	0.278078402	0	0.016314579	0	0.012112286	0.016854544	0.03373672	0	0	0	0.033762756	0	0.027607203	0.032607446
1.8.99.2	0.053519429	0	0.007032672	0.047290976	0.043485637	0.040269021	0	0	0	0.048215855	0	0	0.010198343	0	0	0.241722511	0.0060612	0.242550767	0.198794206	0.24403705	0.136910079	0	0.011636537	0.555460532	0.053425114	0.029251099	0	0	0	0.042129192	0	0.028446245	0.555940356	0.538378454	0.538780162	0	0.024149603	0	0	0	0	0.031476171	0	0.028874671	0.024312417	0	0.137176754	0.099188408	0.092545484
1.8.99.3	0.07012826	0.028657597	0	0	0	0	0	0	0	0	0	0.069834015	0.008623602	0.06135986	2.012469143	0.04346033	0.098484486	0	0	0	0.005174511	0	0	0	0.023029673	0.049220231	0	0.088992665	0	0	0	0	0.036965365	0	0	0.092026632	0	0.004837805	0.103869896	0.026816476	0.037762874	0	0.09025148	0.025165462	0.033716261	0	0.014808163	0.070297401	0.130432083
1.9.3.1	3.042252231	0	0	0	0	0.728001566	0	0.605098285	0	0	4.994304529	0	0	0.566987466	0.773511711	0.371242552	0.239421629	0.127045436	0	0.404279091	0	0	0.363750368	0.490047932	3.43678244	0	0.538792719	0	0	0	0	0.173703894	0.633978792	0	0.108335374	0	0	0.164461401	0.339753654	0.683055255	0.320664397	0	0.65062101	0	5.437429588	0.538579664	0.964158851	1.303444225	0.947667402
1.97.1.-	0.029360051	0	0.02576492	0	0.029092649	0	0.03287152	0	0	0.006232981	0.071605933	0	0	0	0.054463957	0.02155094	0.002581979	0	0	0	0.0428154	0	0	0	0	0.039239822	0	0.026017285	0	0.000868091	0	0.057531004	0.039123696	0	0.04139926	0	0	0.012407833	0	0.029036887	0	0.02052075	0	0	0.148695367	0	0	0	0.003749888
1.97.1.4	2.072911006	0	1.72529552	0.755365012	2.333943278	1.226027277	1.331954571	5.431512106	10.68791402	3.909908305	0.456707472	2.323374939	2.398780876	1.523207511	6.371887944	4.147435225	0.504951864	5.555223376	6.301395539	6.32615805	5.169459376	2.902709231	6.777180989	4.139813299	1.81620088	2.436151054	3.775361418	2.466328979	2.409867038	4.997767575	1.545695466	4.249194701	2.052267129	2.795732924	3.044687848	3.292693264	3.142739428	1.773075752	2.323421423	2.231070335	2.326838913	2.681999834	4.224882844	2.959759239	0.379529821	3.314311268	2.975855177	2.794507127	1.373862899
1.97.1.9	0.733036531	0.145901325	0.100808311	0.086841598	0.126115995	0	0.688428704	0	1.223086576	0.814110788	0	0.014399558	0	0.10669321	1.121214901	0.412472033	0.119041463	0.558869878	0.372021485	0.542004222	0.223527188	0.284333528	0.04433154	0.21932859	0	0.756589707	1.869026734	1.139168833	0.754378213	0.240336934	0.262025832	2.442446219	0.033068807	0.151105226	0.378111937	1.48434655	0.12918173	0	0.375668613	1.364821417	0.006916301	0.474157507	0	0.158296958	0.00150453	0.701895198	0.108541808	0.011489457	0.238510533
2.-.-.-	1.565667183	3.191282997	2.323587393	1.455022356	1.371595777	0.704390385	0.404055947	0.690319393	1.135300362	0.259990485	1.714826806	0.898499121	1.23399428	0	0.656635072	0.860778721	1.757081537	0.777695159	0.457272916	1.155207465	1.065690634	0	0	0.075737028	0.870369919	0.90404594	1.569635541	2.040208016	1.288354402	0	2.520361357	2.359610872	0.715910749	0.686399997	1.288202528	2.168177797	0.368204869	1.342026015	0.700916156	1.422279763	0	2.162468339	0	1.455709614	1.937235903	1.474303303	1.373307415	1.270298074	0.783501105
2.1.-.-	0.064198126	1.287289152	0.192558515	0.13503416	0	0	0	0.009069237	0.549495784	0.112338166	0.15878685	0.055084056	0	0.055311769	0.037700437	0.095130842	0	0.09955601	0	0.004886114	0	0.112656167	0	0	0	0	0.159024955	0.619390396	0.160344014	0.045344906	1.013949463	1.056290113	0.112606492	0	0.047952919	0.557779444	0.156913015	0.069620329	0.099784145	1.139165535	0.150774478	0	0.05864546	0.035026384	0.111530124	0.7765663	0.157194898	0.117835338	0
2.1.1.-	4.888781407	7.21642585	3.276384555	4.684671457	3.085815601	4.216606604	3.851934705	5.683527131	4.916357497	3.555942267	5.742789879	6.634740227	6.832512203	2.346902409	3.663738412	5.342863607	2.733616088	6.142755851	5.826593289	5.293590833	4.743454166	4.491942519	6.659003267	7.704348852	3.757917452	6.467100682	5.082713382	5.226046912	7.382241281	2.408432703	4.438646894	5.137407156	4.671462462	5.579697447	5.423035956	4.294903376	5.911366713	3.421740615	7.95951238	4.087300277	4.796245568	4.416031524	5.455714447	0	6.629439149	5.437403476	5.691686161	5.757634623	6.038425339
2.1.1.10	0	0.09812229	0	0.022867469	0	0	0	0.031301263	0.112557942	0	0.015882761	0.095913291	0	0	0	0.111870259	0.154091851	0.153418465	0.144651505	0.110001912	0.182264155	0.052293801	0.039380801	0.564214648	0.13782393	0.008211983	0.012727592	0.087976811	0	0	0.147926853	0.184543659	0.072670885	0.262833383	0.128031732	0.05259928	0	0	0.095262238	0.468380286	0.017066522	0	0.190624218	0.072522891	0.068082882	0.926591281	0.177088428	0.149707004	0.376785263
2.1.1.100	0.011826798	0	0.010456778	0.001333335	0	0	0	0	0	0	0.003775385	0	0	0	0.005067875	0	0.004832568	0.00857368	0.026872799	0.019837523	0.008799017	0.002266037	0	0	0.012902929	0	0	0.009386846	0	0.007159289	0.011492237	0	0	0.004501523	0	0.003790183	0.002092861	0	0.006167211	0.006014857	0.01259812	0	0.013927607	0.005436765	0.016517764	0.01454707	0.007941535	0.009728622	0
2.1.1.103	0	0.014959431	0	0	0.000884393	0	0.010873056	0	0	0	0.162315026	0	0.008241018	0	0	0.003751188	0.009930548	0.000821315	0	0.003046914	0	0.002814003	0	0.015085563	0.006703421	0.005574892	0.010924905	0.007848434	0	0.000259746	0	0	0.009915234	0	0	0.004257789	0.009959288	0	0.00307636	0.003845981	0	0.004383675	0.013162801	0.01137932	0.159916735	0.014750041	0	0	0.016058347
2.1.1.104	0	0	0	0.158404399	0.065495013	1.066384089	0.699966394	0.033739657	0	0.010782306	0.074753773	0	0.012886087	0	0.081622704	0.067551766	0.016068794	0.075078984	0	0	0.086021306	0	0	0.012242925	0	0.504447764	0	0	0.067838295	0.009464175	0	0.046205915	0	0	0.066656879	0.090383706	0	0	0.901817809	0	0	0.041119368	0.079362996	0.025254214	0.139586519	0.013662652	0	0	0
2.1.1.107	4.307725498	2.068195644	4.129676318	0.888935767	3.762411631	0	0.227501752	0	3.784504936	1.116964109	2.868006033	0.226994815	0	0.972119707	1.890092687	1.692100861	0	1.940596091	2.407667198	2.686068624	2.129563103	0.303716191	1.507991692	0.006472677	2.731390598	0	2.946352773	5.454817452	0.538305413	0	5.467767442	3.696011071	2.192112972	2.429623906	1.812615033	3.73157292	0.230544302	0	2.0147161	0.966958963	0.293944502	0.467083807	0.647772248	0.139051118	4.352170486	7.381034811	1.235034727	2.317992894	1.110226287
2.1.1.11	0	0.000745187	0.000748465	0	0.000525737	0	0	0	0.000268558	0.000424853	0.008882697	0.000241222	0	0	0	8.93218E-06	0	0.000511422	0	0.000142776	0	0.000257719	0.000209483	0	0	0	0.000179398	0	0.000632383	0	0.000155523	0.000595315	0	0	0.000131852	0.00057898	0	0	0.000141773	0	0.000758994	0	0.000132002	0	0.008695886	0	0.000239937	0	0.000466315
2.1.1.113	0.393385778	0.161489168	0.028756058	0.031173446	0.007000424	0.495150749	0.13731249	0	0	0.019651181	0.123477527	0.100329904	0.083647028	0.027498877	0	0	0.004691978	0.017608998	0.018074752	0.002803342	0.028612138	0.020345315	0	0	0.008907029	0.027339224	0	0.057973	0.017430052	0	0.0033986	0	0	0.000652511	0	0	0.032467035	0.004742392	0	0.011118862	0.010443486	0.006835304	0.004358876	0	0.064393833	0.001232039	0.026562171	0.03353393	0
2.1.1.13	1.739057232	0.725342086	0	0.032934185	0.824064927	0.90851704	0	0.918344898	1.329029547	2.914159103	1.471708988	0.913030854	1.008108508	0.350666212	2.269806683	0.830243943	0.133007158	1.31775473	1.544225016	1.775621489	1.738829858	1.009792208	2.03932782	2.284269555	0.816089304	0.362986079	1.262609962	0.796278128	0	1.994860811	0.513832672	1.344329555	2.91850991	2.377094774	2.841734658	1.106481867	3.048873889	0.249596145	0.754335634	0.198148005	0	0.001493066	0.847330468	0.214561744	1.933591194	0.786267301	0.872224661	0.912196518	0
2.1.1.130	0.176601966	0.113322835	0	0	0	0.048719378	0	0.053564247	0.765987311	0	1.026838691	0.816297987	1.245182692	0.144420368	4.176985641	0.246393027	0	1.269819366	1.232872527	1.264538434	1.680940614	0.198000913	0	0	0.444034704	0.27909656	0	0.284818308	0	0.275256924	0	0	0.99403238	0.765686379	1.320298523	0.459081803	0	0.158792557	1.291504213	0	0.036371889	0.099554857	0.010887828	0	0.822341989	1.456311846	0.341148235	0.272506792	0.292422244
2.1.1.131	0.222237357	0	0.004274231	0	0	0.156013126	0.179647836	0	1.482867565	1.148121167	0.589780299	0	0	0	0.069193803	0.911651938	0	0.856217001	0.531814505	0.835437633	0.583863535	0.525553594	0.167411277	0.557825756	0.218314892	0.492698236	0.119126434	0.343510373	0	1.059485433	0.029403899	0	0.551070564	0.746689268	0.667009344	0.142892785	1.076278332	0	0.849236746	0.15895961	0.141614427	0	0	0.032344349	0.557286415	1.144183297	0.507288316	0.45368596	0.251412526
2.1.1.132	0.614560345	0	0	0	0.343580617	0	0	0.269250298	0.105107063	2.721521823	1.308090893	1.805563392	1.763599908	0.252479993	0	2.739042946	0.41723718	0.685004375	0.608953392	0.901315175	0.956033081	1.171370371	0	0	0.825733269	0.14200741	0	0.569844296	0	1.233595156	0	0	1.131604273	1.579347526	0.969574903	0.332966685	3.171483686	0.047321636	1.014872199	0	0	0.372752729	0.27698661	0	1.493594375	1.390500823	1.569237352	0.920946973	0.566196048
2.1.1.133	0.068787925	0.100662672	0.073615491	0	0	0	0.084194339	0	0.85007205	0.850005009	0.679876371	0.699201745	0.671763892	0	0	0.927107547	0.149137905	0.76092779	0.899065019	0.859277127	0.922095448	0.658582089	0.107592239	0.488627112	0.384938292	0.460038532	0	0.19144727	0	0.879982072	0.012918505	0	0.75556896	0.69187955	0.50303228	0.209195162	1.14906435	0.164455067	0.709577796	0	0	0	0.132380214	0.088601246	0.781095392	0.983585795	0.46414691	0.604322119	0.103273059
2.1.1.137	0	0	0	0	0	0	0	0	0	0	0	0	0	0	0	0	0	0	0	0	0	0	0	0	0	0	0	0	0	0	0	0	0	0	0	0	0	0	0	0	0	0	0	0	0	0	0	0	0
2.1.1.14	0.935429533	0.727256568	1.838463691	1.442093158	0	0.301273587	0	0	0.812901362	0.290101052	1.119312007	0	0	1.276479376	0.888206857	0	1.090816727	0.003748038	0	0	0.285304907	0.123173495	3.24733497	0.680695781	1.413095178	0.245159307	0.172213955	1.117186861	0.94428796	0	2.521139134	1.275776668	0	0	0	1.161030173	0	1.251925395	0.466937218	1.75311496	1.055571128	1.020342603	1.028222215	0	0.796015218	2.337275344	0.642501371	0.484113061	0.803875802
2.1.1.144	0.721190459	0.029607029	0.099183245	0	0.039077445	0	0.098691069	0	0	0.106166641	0.435954494	0.124857482	0.024907203	0.238305751	1.053148662	0.035432515	0.140314996	0.067004255	0.162129899	0.081894023	0	0	0	0	0.010095841	0.07829002	0.232889975	0.549122297	0	0	0.259088797	0.814342844	0	0.005835382	0	0.729206033	0.083477439	0.070955721	0.204361857	0.562250914	0.048318798	0.180134937	0.124462584	0	0.27084879	1.100883472	0.010485313	0.18144972	0
2.1.1.148	0	0	0	0.004694248	0.058220997	0	0.347267855	0.880429573	0	1.130196582	0	0	0.06966154	0	1.160773971	0	0.786927417	0.433347378	0.599736148	0.500960905	0.367750359	0	0	0	0.975271746	0	0.405228818	0	0.109970577	0	0	0	0.165266278	0.185135904	0.309326115	0.017994435	1.069193561	0.942502356	0	0	0	0	0.040910992	0.98286702	0.068585385	0	0.290565276	0.197159623	0.180379589
2.1.1.152	0	0.041472597	0.000949904	0.004032711	0.048986152	0.000987885	0.047722336	0	0	0.048917179	0.009952598	0.026154092	0.024939828	0.025023301	0.022192209	0.048055354	0	0.004595931	0.009414815	0.032822057	0	0.04204299	0.00992716	0	0.341821066	0.038801342	0	0	0	0.033933239	0	0.023042291	0	0.022309293	0.019561193	0	0	0	0	0	0.026897328	0.013928655	0.020481551	0	0.068668175	0	0.170243907	0.09142128	0.020939169
2.1.1.161	0	0	0	0	0	0	0	0	0	0	0	0	0	0	0	0	0	0	0	0	0	0	0	0	0	0	0	0	0	0	0	0	0	0	0	0	0	0	0	0	0	0	0	0	0	0	0	0	0
2.1.1.163	1.306251555	0.809951312	0.712661774	1.280809022	1.009978865	0.892569763	0.828099092	0.05266521	0	1.084491809	1.154014038	1.192123401	0.932348495	0.085141274	0.840940466	0.026492961	0.865570715	0.789829444	0.340436162	0.488607758	0.380785	0	0.112483819	0.233459707	1.13361202	0.131725012	1.172054338	0.930851305	0.083295894	0.073704178	1.17968965	1.221670799	0.292198702	0.050890403	0	0.856408413	0	0	0.514425978	0.700696959	0.189601987	0.01930191	0.036211492	0.210319518	1.196545867	0.966299814	0.077832433	0.248963944	0.480247378
2.1.1.166	0.814995415	1.013091841	1.02397654	0.16273299	0	0.162945135	0.085798851	0	0.176548796	0	0.927350697	0.171090586	0.00736853	0	1.038981158	0.087211551	0.208511532	0	0.087074868	0	0	0.056100437	0.057102088	0	0	0	0.456464036	1.120969479	0	0.17399551	1.171314838	1.034561112	0	0.046484695	0.045413284	1.014665816	0.17120275	0.024568001	0.226803119	0.398643027	0.012535836	0.863918238	0	0.173599764	0.878690882	1.164712673	0.0595337	0.129946289	0
2.1.1.17	0	0.230784872	0	0.036675011	0.026196253	0.020368303	0.047428513	0.021834234	0	0.036396798	0.021385733	0	0.004686815	0	0.025354451	0	0	0	0.022347066	0	0	0.006646509	0.042007376	0.034262722	0	0.037180067	0.299406992	0	0	0.015182612	0.001042022	0	0	0.001218637	0.041553059	0.000525154	0	0	0	0.007178025	0	0	0	0	0.05023184	0.030348254	0	0	0.038103931
2.1.1.170	1.06392262	0.922929419	0.966088849	1.08789148	0.084872604	0.455934	1.010046208	0.955133968	0.971843472	0.918934474	0.905233487	0.858563126	0.968935591	0.910889695	0.05177002	0.831753124	1.069663559	0.91164615	1.019396288	0.924695937	0.90803431	0.970119404	1.089052676	1.077006402	0.896342757	0.984032264	0.974338632	0.896594832	0.894454653	1.079746581	0.951375455	0.890734714	0.937853996	0.917620611	0.983780218	0.966467563	0.985586422	0.925726261	1.109968413	0.90647392	0.962105365	0.908815261	0.881788621	0	0.967412401	0.932891797	0.950232476	0.990472688	1.02975155
2.1.1.171	0.013820656	0.932234355	1.049803334	0.736138352	0.017398459	0.033884047	0	0	0.589683554	0.182282423	0.063221679	0.077409493	0.164905731	0.137192141	0.95643015	0.070541683	0	0.28475258	0.256290645	0.067548334	0.060465393	0.450899751	0	0	0.426887051	0	0.820313963	1.043372983	0.044310667	0	0.872495148	0.792200971	0.284238085	0.301033129	0.336883776	1.01361891	0.060840178	0.099881973	0.218798277	0.662048461	0	0.820031766	0.076776714	0.181324346	0.155658977	0.996156692	0.343997932	0.262433859	0.105147477
2.1.1.172	0	0.81103213	1.071776095	0	0	0.151023263	0	0.046715505	0	0.119017123	0.007377872	0	0.148654568	0	0.098714399	0	0	0	0.05805856	0.104864043	0.267136922	0.021404127	0	0.123592037	0.353799353	0	0.166974706	1.221709412	0.81578396	0.109499726	0.810722727	0.796515649	0.125951298	0	0.214693862	1.283316957	0	0	0.850326809	0.361268048	0	1.15171745	0	0.165174727	0	1.053962619	0.385526296	0.364869987	0.580374931
2.1.1.173	0.15169503	0.847247992	1.18285659	0.22582422	0	0.005285212	0.320473181	0.106550729	0.137528777	0	0	0	0	0.156436781	0	0.058872756	0	0.211370747	0.079158401	0.035535727	0.17944318	0.362308941	0.160328092	0.168907485	0.120173366	0.086310486	0.903176406	0.859456825	0.010591888	0	1.184338162	0.798624087	0.07009379	0.050366599	0.069082499	1.009460386	0.161605099	0.114235968	0.241357854	0.358747803	0	0.867983221	0	0.000465292	0.151511402	0.969250789	0.133467435	0.222882038	0.127934166
2.1.1.174	0.201401549	0	0.043670647	0.122981158	0.083197332	0	0	0.115930453	0.053438059	0	0.045599042	0	0	0	0	0	0	0	0.064309342	0	0.120246349	0.129932418	0	0	0	0	0.294725564	0.733091073	0.070462539	0	1.114801037	0.84555987	0.016703989	0.094174442	0.062358746	0.704320792	0	0.049289601	0.253267487	0.507311055	0	0.066272802	0.116702307	0	0.096352876	0.945824845	0.051609442	0	0.088060279
2.1.1.176	1.880896969	1.167705098	1.004426184	1.041111861	1.052508288	0	0.867155673	0.802777452	1.002981634	0.860412556	1.864165478	0.102820231	0	0.140778991	0.862091635	0.995697787	0	1.118947546	1.06183082	1.042411476	0.926291262	1.085013641	0.83288462	0.979058048	0.982892241	1.059064917	1.100553965	0.711288212	1.172995528	0	0.835147646	1.145990602	0.994582193	0.896490964	1.132043497	0.923383048	1.101798686	0.991764268	1.070588317	1.001506642	1.108623812	1.025183921	0.702501848	0.918761822	1.653911822	0.850030058	0.883456461	0.796581582	1.028395457
2.1.1.177	1.08337995	0.987466103	0.956353538	0.193174776	0.971114663	1.062310436	0.944701042	0.941907248	1.56226445	0.937649386	0.977867152	0.947317739	0.968265877	0.917768821	1.073171647	1.085437264	0.929364876	0.972572007	0.96279442	0.981051398	0.960871796	0.420066515	1.052552918	1.073698243	0.071314803	1.01466656	1.010732782	0.877660006	0.973450575	0.926721196	1.069057162	0.970019654	1.144665664	1.078280437	1.182108227	0.927464057	0.998140017	0.954570581	1.009744215	1.071883382	0.999641969	1.02840229	0.825184628	1.021229104	1.029232969	1.002856683	1.003716517	0.951762419	0.890060042
2.1.1.178	0.187739766	0	0	0	0.073841024	0.052215764	0	0.107547322	0	0.025786998	0.112351786	0.037646146	0.003054273	0.098452461	0.971133623	0	0	0.058087829	0	0.149003799	0.047634661	0	0	0	0	0	0.225155945	0.559768411	0.089325561	0	0.900358816	1.060584958	0.075326545	0.103064709	0.062396072	0.547530452	0.057159475	0	0.163150867	0.599417147	0	0.129534681	0.109732719	0	0	0.801500908	0	0	0.106115156
2.1.1.181	0.134406948	0	0.109387082	0.048606225	0	0	0	0.032755106	0.11504802	0.124522193	0.098141655	0.394324448	0.299923352	0	0	0.099424595	0	0	0.05704019	0	0.020726833	0	0.026437216	0	0	0.151047881	0.314844283	0.87847551	0	0	1.145768506	1.023507757	0	0.054250591	0.051941069	0.92613142	0	0	0.187950737	0.650868975	0	0.21454224	0	0	0.115192496	0.99523672	0.019589545	0.167003605	0.138217036
2.1.1.182	0.998951024	1.033968474	0.902796612	1.009526707	1.021438722	0.484705771	1.057545884	0.999802395	0.990177932	0.952198135	0.984655724	1.049093098	1.017616727	0.992510922	1.014394253	0.99976097	0.910086168	0.913580844	0.909922892	1.015749592	0.966746267	0.949740759	0.988328119	0.9413262	1.061854277	0.969499765	0.961046253	0.961713128	0.905892172	0.994302272	1.023871561	1.040182881	1.01079394	1.011476876	0.964455454	0.954686756	1.008314249	1.012439224	1.016928643	0.990854957	1.056553557	1.030342414	0.840457035	0.976088111	0.963236127	0.955788183	1.031839447	1.044696029	1.015722818
2.1.1.184	0	0	0	0.055669169	0.064488507	0	0.018372527	0	0	0	0	0.168951592	0.139670482	0.000832847	0.063870437	0.112631334	0.036933431	0	0.090093267	0	0	0.042212509	0.072889377	0.036134361	0.032067521	0.054639888	0.055983201	0	0.407597853	0	0	0.077052325	0	0	0.005111566	0.011509399	0	0	0.036423387	0.23567969	0.051228151	0.042097041	0.163377806	0.966620597	0.052031509	0.014925704	0.042629053	0.106535571	0.118168552
2.1.1.185	1.010860293	0.990842598	0.935754903	0.978866249	1.00598034	1.024578182	0.891444785	1.036313503	0.953763072	0.997007234	1.044832386	0.984029801	1.063489867	1.039992388	1.067046304	0.92831036	0.99251774	0.894892693	0.963872972	0.960237276	0.931445621	1.065779215	1.07501248	1.015289411	1.067919509	1.056028625	0.958407946	0.99991249	1.0685629	0.068980077	0.95221197	1.035618297	1.016985526	0.946430465	0.94916773	0.914296156	0.979773914	1.038357377	0.947757396	1.038998871	0.959105821	1.0710141	1.091866044	0.950669071	0.980758345	1.061624701	0.932100281	0.937816236	1.064352742
2.1.1.186	0.122926275	0.0246249	0.810007323	0	0.163434542	0.169538723	0	0.106809478	0.097436757	0	0	0.068643796	0	0.03554496	1.175644206	0.067553343	0	0	0.193249761	0	0.122643471	0	0.082207764	0.065992926	0.249422989	0.020375352	0.375152908	1.038000226	0	0	0.940714696	0.913712715	0.134782843	0.170071153	0	1.036681341	0	0.00605666	0.15858676	0.413704989	0	0.898567168	0	0	0.17090835	0.696446182	0.226363947	0.015594036	0
2.1.1.187	0.286082831	0.898448944	0	0.197917661	0.114850337	0.06383801	0	1.158298694	0.064916141	0.875060636	0.186800913	0	0.174710019	0.300565299	0.163236199	0	0.197161768	0.035461889	0.297185032	0.396043094	0.057889847	1.119583384	0.985850012	0.115589853	0.806672467	0.302893178	0.167216994	0.740460851	1.040648937	0.082764708	0.980946434	0.708924271	0.148852946	0	0	0.954225744	0.83360108	0.018906351	0.195449865	0.919842963	1.160944231	0.265236383	0.837791931	0	0.066846036	0.831574296	0.105921169	0	0.285842724
2.1.1.189	0.177148694	0	1.018165561	0.635602841	0.100848425	0	0	0.089915206	0.131871229	0	0.03440471	0.13424383	0.143176904	0	0	0.035557533	0.041757705	0.14419362	0.084057518	0.112277457	0.099734481	0.067297228	0.015710042	0	0.011026918	0	0.161213487	0.894165178	0.044198337	0	0.037880299	0.906188167	0	0.056706512	0.097492394	0.725901129	0.015501045	0.126064171	0.122604581	0.466238727	0.111291908	1.020049452	0.134599246	0	0	0.748591104	0.157502413	0	0.156382636
2.1.1.190	0.912441816	1.134144749	1.211404687	0.223913862	0	0	0.326096854	0.108672451	0	0.085312764	0.747935046	0.140145011	0	0.152634717	0.048817002	0	0.064825603	0.198509835	0	0.093568265	0.022096219	0	0.126022698	0.182262313	0	0.064860221	0.315071576	0.627965539	0.133269583	0.156483837	0.810453131	0.922900705	0.100821886	0.062078369	0	0.66081774	0.087432199	0	0.291564192	0.64277988	0.051210492	1.014522106	0	0.066472639	0.72681183	0.84664318	0	0	0
2.1.1.191	2.031857306	0	0	0.008295842	2.911496903	1.882789191	0.152997975	0	1.184234934	2.178298439	1.04762946	0.754944819	0.799333573	0	1.288122636	1.550493943	0.239360562	0.941331625	1.135992041	0.881865388	1.199834493	0	0	1.914461727	0	0.624254834	0.579237564	0.731089237	1.192520922	0	1.220685357	0.689842477	0.929684232	1.176492195	0.93901939	0.584711409	2.205841276	0	1.112253374	0.236181764	0.960452528	0	0.760108864	0.266170737	0.859856538	1.236789261	1.441297215	1.144265942	0.38304618
2.1.1.192	0.87286891	1.115568704	0.971624583	0.912396934	1.090545724	0.975767707	1.051159003	1.129211644	1.568603454	1.896279266	1.124470545	1.199115295	1.132629877	0.816207063	1.134444411	0.978514922	1.012230671	1.218302766	1.354524991	1.188401973	1.284087295	1.100856429	1.102007592	1.035057875	0.891341373	0.898581972	1.307773983	0.868093716	1.021762057	0	0.902077625	1.051502742	1.346216433	1.208991508	1.197539879	0.920925025	0.857713881	0.93682023	1.03300599	0.941485632	0.861402878	0.867148793	1.091213744	1.024629409	1.043264126	1.101006354	1.139861646	1.154714019	0.056517667
2.1.1.193	0.933496758	1.044007107	1.09437417	1.09057754	0.926616216	1.071217193	0.22813281	1.105047384	0.965433774	1.077228181	0.983241478	1.065471416	0.899906704	1.052906315	0.900042838	1.037242704	0.93986552	1.003387312	0.852258514	0.974826194	0.943587822	0.00412	0.886582861	0.995499605	0.861867411	0.519755742	0.885313069	0.965063422	1.104896568	0.961926129	1.09216132	0.991105084	1.015469678	1.017656748	0.975183703	0.865166191	1.038012474	1.068588275	0.895012713	0.899058779	1.109314021	1.019148009	0.91299848	0.939435223	0.830757109	0.991175667	0.891357064	0.984770851	0.579767856
2.1.1.195	0.245408144	0.051714314	0	0.098653142	0.097466816	0	0	0	0.889333511	0.905756716	0.753390082	0.571111015	0.448243408	0	0.168167809	0.940474745	0	0.646050074	0.818644413	0.845402063	0.529909096	0.318866209	0.116610996	0.373298491	0	0.556974203	0.175723767	0.315359223	0.110824099	1.100885618	0	0.024689973	0.454484416	0.74098231	0.473036861	0.108757997	0.870356923	0	0.925468386	0.022962194	0.160026088	0	0.050539147	0.064906272	0.697552995	1.122293743	0.507111814	0.574852627	0
2.1.1.196	0.095552196	0	0.023231245	0.038631192	0	0	0.081505794	0	0.059035384	0	0	0.001214107	0	0.058644602	0	0.020742519	0.095104029	0.466812033	0.588385168	0.510335551	0.603358119	0	0	0.06627327	0	0	0	0.158159952	0	0.002678747	0	0	0.186304235	0.088542814	0.007229219	0.315636191	0.00697338	0.066612521	0.794762062	0	0.054939481	0	0	0.020700842	0.101955316	0.759679047	0.155936365	0	0.01090052
2.1.1.197	1.07483175	0.844648885	1.019802253	0.379281105	0	0.162938666	0	0	0	0	0.817816733	0.731298578	1.102947806	0	0.143909068	0.051009483	0.924641537	0.126252029	0	0	0	0.133927206	0	0	0.008335378	0	0.342446496	1.035528339	0	0	0.794085512	1.071693884	0.161080193	0.096872587	0.21523297	1.038714214	0	0.164249801	1.020000779	0.311290346	0.013616728	1.003972016	0	0.133007014	1.050090829	0.945609837	0.241544313	0	0.035433244
2.1.1.198	1.660933199	1.121662375	0.880329498	0.763618719	0.962898034	1.454578187	1.057365325	1.064359501	1.071873861	1.074269506	1.813641113	1.933324714	1.922535025	0.976624893	1.019725239	0.869754974	0.882720922	0.87942142	1.062184668	0.961323361	1.043601973	0.976555316	1.119336344	1.037730125	1.038171248	0.914437286	1.171172231	1.065464986	1.084901472	0.933378378	0.979125353	1.179536513	0.946953092	0.934585196	0.927417264	0.936459969	1.114682937	1.046739142	0.932957642	0.705577817	0.896927671	1.007105069	0.923846979	0.907949209	1.923452203	0.952434759	0.864859592	0.89269821	1.04870612
2.1.1.199	0.950173291	1.035769136	0.963863298	0.956495869	1.04092779	0.373813191	1.06533934	0.995713878	2.408451104	0.87829134	0.988516428	1.101647707	1.059744951	0.987257972	0.991145695	1.353054669	0.84942264	1.182014187	1.067324293	1.178171489	1.145946762	0.919584585	0.873215897	1.907007201	0.927607553	1.100302743	1.041703405	0.918027003	1.080531752	1.104365626	0.993253874	1.088984468	1.380684331	1.412898573	1.54104975	0.89274283	0.999112849	0.927528855	0.919927717	0.905827292	0.969871068	0.930707717	1.025228679	0.908323932	0.85428401	0.894348794	1.286040711	1.481795922	0.97141377
2.1.1.2	0	0	0	0	0	0	0	0	0	0	0	0	0	0	0	0	0	0	0	0	0	0	0	0	0	0	0	0	0	0	0	0	0	0	0	0	0	0	0	0	0	0	0	0	0	0	0	0	0
2.1.1.201	0	0	0	0	0	0	0	0	0	0	0	0	0	0	0	0	0	0	0	0	0	0	0	0	0	0	0	0	0	0	0	0	0	0	0	0	0	0	0	0	0	0	0	0	0	0	0	0	0
2.1.1.206	0	0.000482393	0.00011885	8.82957E-05	0	0	0	0.000605297	0	0	0.00018518	0	0.000616948	0	0.00011244	0.000306262	0.000216984	2.5716E-05	0.00059061	0.000621294	0	0.000599549	0	0	0	0	0.000639344	0	0	0	0	0	5.92716E-05	0	0.000641125	0.000360138	0	0	0.000588295	0	0.000580369	0.000508432	0	0.000137927	0.000287134	0	0	0	0.011886948
2.1.1.207	0.866490752	0.931101436	1.027886728	1.027418952	1.010535334	0.114696896	0.885671638	0.963909783	0.901248845	0.938467548	0.853219654	0.011837051	0.049723053	0.978430518	0.924888158	1.08327958	0.959127113	0.941045653	0.955254001	1.036574972	0.980021235	0.555844213	0.98305741	1.129128203	0.911172217	1.1045464	1.075486222	0.869143322	1.001714819	1.000352123	1.088565238	0.95710929	0.994914469	0.852977097	0.993253459	0.933286196	0.937557506	1.061457994	0.950845157	0.782350695	1.085839445	0.944315824	1.03959005	1.013661483	1.035798963	1.110126919	0.976673267	0.930879101	1.042137403
2.1.1.210	0	0	0	0	0	0	0	0	0	0	0	0	0	0	0	0	0	0	0	0	0	0	0	0	0	0	0	0	0	0	0	0	0	0	0	0	0	0	0	0	0	0	0	0	0	0	0	0	0
2.1.1.213	0	0.014709587	0	0	0	0.009769716	0	0.027211404	0	0	0.009294672	0	0	0.032211889	0.000317667	0.001957497	0	0.131356244	0.078963898	0.05999884	0.02646877	0.033222616	1.049420377	0.008694752	0	0	0.002174861	0.033270947	0.007303654	0	0.048400171	0.027956067	0.048833264	0.041482553	0.035979231	0.005811143	0	0.023382257	0	0.008146002	0.054038114	0	0.180977753	0.010931344	0.011563688	0.000371288	0.011788807	0.043140693	0.060246261
2.1.1.215	0	0	0	0	0	0	0	0	0	0	0.008736558	0	0.000874625	0	0.000897921	4.16619E-05	0.000641143	0	0.000363564	0	0	0.000300027	0	0.000467397	0	0.000971246	8.24506E-05	0	0.000935537	0.000857749	0	0	0	0	0	0.000878869	0.000225146	0	0.000669949	0.000118018	0	0	0.000277	0	0.00786304	0.000660806	0	0	0.011171895
2.1.1.217	0	0.168142188	0.094844515	0	0	0.087104087	0.792198023	1.135573314	0.821856038	1.188975156	0	0	0.159707694	0.164025928	0.074789607	0.624305922	0.071347895	0.803771616	0.742401588	1.011749183	0.75310396	0.004805116	0.99348778	1.146044912	0.164939156	1.21343766	0	0	1.077305549	1.135253256	0.059650706	0.011168921	0.836025322	1.003975454	0.817284759	0	0.778501432	0.92339983	0.042545233	0.674525613	1.140067893	0	0.692044724	0.11915302	0.166735566	0.019847328	0.582814962	0.809406597	0.849533357
2.1.1.219	0.100161905	0.018895579	0	0.852270691	0.065820177	0	0	0.017927373	0	0.004865727	0.05527821	0	0	0.914324208	0.910188468	0	0	0	0	0.032773679	0.084452199	0.012673405	0	0	0.843970754	0.009949373	0.093897048	0.034329879	0	0.071842481	0	0	0.002239106	0	0	0	0.028097728	0.045718946	0.100141496	0	0	0.027887495	0.000132468	0	0.098111397	0	0.099957621	0.023943738	0
2.1.1.222	3.316252314	1.994997117	1.547441639	0.194397433	0.156898935	0.130739178	0.5656737	0.233346481	0.07864779	2.417291948	2.855305437	0	0.008820232	0.3458008	0	0	0	0	0.743535532	0.354482766	0	0.163686145	0.48018161	0	0	0	2.022369476	1.961595921	0.507031177	0.273383819	1.866767844	1.646072275	0.250725653	0.535899976	0.099577331	1.698835194	2.238376308	0	0.45861753	1.335525421	0	0.087159231	0.274045431	0.106404988	2.203195571	2.349755379	0.623643276	0	0.112516503
2.1.1.226	0.975220735	0.005850443	0	0.981711898	1.191406499	0	0.202961336	1.131950203	0.895874542	1.081842566	0.025275532	0.032567908	0	1.108054163	1.061289746	1.142528034	0.706713646	0.977741562	1.037254148	0.749385893	0.784995941	0.802370276	0.969149209	0.83055131	0.978415864	0.926976727	0.566711975	0.096613404	1.110999622	0.91045577	0.160812822	0	1.049887182	1.089697567	1.00494662	0.140728382	0.834101719	1.019229101	0.734892413	0.516358734	0.968011416	0.082141366	0.423308993	0.987871291	0.362821127	0.231230646	0.694017243	0.876534378	0.694396294
2.1.1.228	1.014052179	0.949495351	0.922195578	0.705433863	1.047029737	1.072165544	0.966690635	0.968234188	0.937111613	0.958928828	0.935632435	1.050217414	0.957235663	1.016319725	1.006373839	0.939939731	1.015748099	0.893267678	0.861240056	0.919194764	0.927461263	0.997934146	0.964591067	0.980020259	0.883149067	0.940391749	0.923936377	1.018693153	0.943579869	0.015120198	1.011766881	1.067161461	0.560938255	0.477713136	0.43075018	1.053921472	0.064535563	0.999797989	0.94132333	1.090834691	0.935219842	0.963954933	0.860915858	0.92964253	1.02890299	0.909788566	0.9360099	0.880889184	0.941189333
2.1.1.245	0	0.051711555	0	0	0	0.000190686	0.027229582	0.048602744	0.030639691	0.014318264	0.022895804	0	0	0.046303237	0.034284513	0.561464481	0	0.095785646	0.140452342	0.110668003	0.118938734	0	0.003366286	0.01489258	0	0	0.019687877	0.037447462	0	0	0.014187122	0	0.260248222	0.28456166	0.262696383	0	0	0.034270071	0.05185809	0	0	0	0	0.038972532	0.026198412	0.038436954	0.045598435	0.147715789	0
2.1.1.246	0	0	0	0	0	0	0	0	0	0	0	0	0	0	0	0	0	0	0	0	0	0	0	0	0	0	0	0	0	0	0	0	0	0	0	0	0	0	0	0	0	0	0	0	0	0	0	0	0
2.1.1.247	0	0	0	0	0	0	0	0	0	0	0	0	0	0	0	0	0	0	0	0	0	0	0	0	0	0	0	0	0	0	0	0	0	0	0	0	0	0	0	0	0	0	0	0	0	0	0	0	0
2.1.1.250	0.173100995	0.100572253	0.038317789	0.137767331	0	0.180141655	0	0.130687139	0	0.194202594	0	0	0	0	2.879001733	0.060755055	0	0.119262481	0	0	0	0.049039679	0.057718793	0	0	0.182098868	0.105990244	0	0.03959352	0.119556727	0.11352745	0.027255413	0.939281193	1.064931334	1.176503451	0.168878465	0.021446472	0	0.105567306	0.070913917	0	0.078362032	0	0.077431616	0	0.065505003	0	0	0.159262806
2.1.1.254	0	0	0	0	0	0	0	0	0	0	0	0	0	0	0	0	0	0	0	0	0	0	0	0	0	0	0	0	0	0	0	0	0	0	0	0	0	0	0	0	0	0	0	0	0	0	0	0	0
2.1.1.33	0.982634144	1.010455393	1.014923944	0.831998217	1.051892756	1.00918402	0.820627583	0	0.946469933	1.028509104	0.949964465	1.00629295	0.997600795	0.994263686	0	1.076292846	0.994409824	1.000673997	0.980265675	0.981000028	0.992777535	1.093500683	0.896565668	0.997980944	1.094359172	1.090807227	0.544254353	1.086501116	1.047754008	0.960390645	1.031376694	1.104227462	1.015752907	0.999936728	0.925246414	0.9783873	1.061706204	0	0.278142069	1.013301043	1.053067465	1.037388834	0.628439044	1.066002066	0.964883651	1.095941724	1.003730514	0.946073665	0.88886646
2.1.1.34	0.152402644	0	0	0	0	1.152030653	0	0.024314145	0	0	0.202440901	0	0.025616375	0	1.164408363	0.113573232	0.048130295	0.012209115	0.060578823	0	0.035586744	0	0	0.022575674	0	0	0.221594972	0.992003157	0	0.008850374	1.017424583	0.916959152	0.053674403	0.011400312	0	0.674061037	0.074133319	0	0.229737038	0.375369696	0	0.26242605	0.112154068	0	0.003272387	0.703859216	0	0.04500931	0.19146993
2.1.1.35	0.363736855	0.963747068	1.126307594	0	0.150086322	0.096236645	0.016482628	0.969001453	0.067071554	0	0.164136867	0	0	0	0	0	0.877571255	0.038743443	0	0.090357261	0.069911582	0	0.127283002	0	0	0.039025052	0.106093758	0.807444364	0	1.044458735	1.023260085	0.907735955	0.151777332	0.115910591	0	0.873883835	0.014165082	0	0.198227325	0.671208441	0.032694275	0.799471369	0	0.177355612	0	0.762419087	0	0	0.093953108
2.1.1.37	1.978634681	1.024931533	0.501823656	0.685987681	0.021034828	2.21487015	1.086350168	1.385886036	2.126451532	0.923985642	1.094663054	1.029583348	0.635005046	1.425036012	1.241501198	1.350438339	0.539647589	1.49542644	1.301869285	1.77717314	1.791449399	1.725972287	0.164521898	0.582815348	0.20077236	0.667264063	0.592946826	1.301586441	1.049747267	0.775109608	2.242724053	1.136863291	1.971246872	1.962228125	1.607654384	1.067104513	2.74562818	1.868282418	0.142637324	0.823865495	1.111640594	1.26755559	0.541726457	0.69674803	0.60123026	2.332045854	1.903907903	1.140161927	0.24428222
2.1.1.4	0.005680077	0.008744059	0.003011006	0	0	0	0	0.02137266	0	0.015988203	0.275389663	0	0.009464723	0.020028301	0.002162744	0	0.012008535	0.023102972	0.014633489	0.011153985	0.02152095	0.000477309	0	0.01866776	0.011720886	0.003980774	0	0.019425569	0.005425754	0.015521181	0.003316619	0	0.005982825	0.005133817	0	0	0	0.004457402	0.015729924	0	0	0.009337356	0.018402044	0	0.286661213	0	0	0	0.016314686
2.1.1.41	0	4.18037E-06	5.53987E-05	6.6437E-05	4.81204E-05	0	0	0	0	5.82552E-05	0	0	3.52639E-05	0	0	1.3369E-05	0	2.1119E-05	2.33151E-05	2.08336E-05	4.57618E-05	0	0	1.72024E-05	6.83185E-05	6.03297E-05	9.03156E-06	0	0	0	1.8631E-05	3.8561E-05	0	0	0	0	0	0	0	0	5.80516E-05	0	0	5.0797E-05	2.19571E-05	1.06318E-05	0	3.71958E-07	0
2.1.1.45	1.169082438	1.044657352	0.847757416	1.131639163	0.910461236	0.394975402	0.546855677	0	1.116623976	0	1.001415736	0.939046093	1.097272842	1.065914529	0.066397141	0.686548195	0.162635042	0.491861389	0.581905318	0.507501851	0.65391686	1.145361978	0.845030436	1.106844387	0.906347833	1.011276119	0.587017428	0.816504192	1.050663375	1.008564866	1.160445339	1.047136712	0.957860993	0.845150129	0.975145717	0.844180679	0	0.031893312	1.131559742	1.103911899	1.153139681	0.95354705	0.412859025	0.032409367	1.236091141	0.831587041	0.839838402	0.938888139	0.943254705
2.1.1.5	0	0.000119193	0.000133736	0	0	0	0	0.000104281	0	0	2.28041E-05	0	0	9.80837E-06	1.01465E-05	0.000108	5.48164E-05	0	0	0	0	0.0001442	0	0	5.31181E-05	7.13383E-05	0	0	8.74004E-05	0	0	0	0	3.89455E-05	0.000128155	0.000139371	0	0.000142592	5.34372E-05	7.73827E-05	0	0.000120761	6.46511E-05	0	3.55835E-06	2.43721E-05	7.35203E-05	0	0
2.1.1.6	0.014840793	0.011393163	0	0.001301859	0.001911765	0	0.014631377	0	0.013342395	0	0.023167414	0.001820565	0	0.008493624	0	0	0.01135032	0.010320068	0	0.000925788	0	0.000167889	0.00050185	0.001046743	0	0	0.001751768	0.006890301	0	0	0.012038369	0.013113201	0.013406433	0.013379614	0	0.021660883	0.010053917	0	0	0.009189965	0.006291122	0.000994572	0	0.007971582	0.020545919	0	0.01372781	0.001521349	0.006677212
2.1.1.63	2.539501977	2.01996129	0.807774506	0.590865776	2.179724721	0.76075693	0.533247645	2.153891075	2.282577695	1.084047081	2.314885957	1.019554359	0.778551497	0.558877531	2.913914419	0.801687493	0.878618554	1.41485911	1.208696431	1.443683753	1.152630769	0.191006887	1.889185163	0.183631675	1.054229897	0.927391582	1.642566279	1.518848153	1.291329226	0.256568162	1.271662956	1.965738605	0.270762497	0.609196176	0.610978468	1.582968863	1.18309374	1.263607811	1.210096731	1.644754337	2.224692766	0.995962053	1.002106642	0.89251261	2.310238153	2.597848279	0.776776708	0.770650806	0.785265139
2.1.1.66	0	0	0	0	0.002515729	0	0	0.025470747	0.038586199	0	0	0.024454152	0.04024288	0.019937485	0	0	0	0.01442728	0.022323377	0.047473231	0	0.036124904	0.032533479	0.010151294	0.706723379	0	0	0	0.012684933	0.028467961	0.028526192	0	0	0.023620825	0.013446892	0.033502037	0	0	0	0	0.006675239	0.004206195	0.02708572	0	0.002447202	0	0.020253126	0	0.016201382
2.1.1.67	0	0.137634579	0	0.1719586	0	0.012718226	0.1588337	0.015060738	0	0.022512851	0.092173901	0	0	0.054182214	0	0.004745318	0.009780132	0.013883252	0	0	0.039104037	0.014441896	0.035886975	0	0.017480995	0	0	0	0	0	0	0	0	0.009000105	0.041633209	0.004087137	0.048900289	0	0	0.048198665	0	0.044079893	0	0.049638175	0.178360494	0	0.022392861	0.073232692	0
2.1.1.71	0	0.031234174	0.016002912	0.015389184	0	0.004162799	0	0.008962896	0.014896385	0	0.015480507	0	0.003514881	0.019530805	0.027071817	0.018632732	0	0	0	0	0	0.007089547	0	0.036149342	0	0.017307079	0	0.014416135	0.007698371	0.014208113	0	0	0.035067599	0.001830836	0	0	0	0	0.01773917	0	0	0	0.010476472	0.010262958	0.015523152	0.141815547	0	0	0.049390498
2.1.1.72	6.140330629	4.232920667	7.028026496	0.578264077	2.919234632	3.440559269	1.806647947	1.625590696	1.218886927	7.726931204	4.289393286	4.300370429	4.149153762	0.952715759	4.617227982	2.93761376	4.562131686	3.236811806	3.088255639	3.017961016	3.574457275	0.839687983	0	4.160932606	3.657974206	3.690024916	4.005491833	5.020874361	1.632553794	0.422388971	5.444419268	5.188953906	2.811373171	2.610344927	3.081310571	4.811635542	8.452556905	4.119864702	4.607001599	4.571132513	2.603602479	5.071780454	1.458603111	3.4040545	4.181277193	4.403374666	1.366329146	1.640212792	2.382851389
2.1.1.74	0	0.182207303	0.096417049	0.078919297	0.093597867	0	0	0.076042299	0	1.049766525	0.14553159	0	0.148588883	0	0.815141957	0.06476412	0.075903692	0.164023066	0.301377662	0.271390011	0.311635133	0.850884419	0.822376964	0	0.115963621	0.996585936	0.842417884	0	0.935645148	0	0	0.015370973	0.0434414	0.143439575	0.08678421	0	1.084249639	0.118955456	0.784269079	0.602267321	0.053332665	0.063224931	0.784796308	0	0.058353793	0	0.12846734	0.307722445	0.83938737
2.1.1.77	1.730366251	0.127936478	0.207107862	0.004775144	0	0	0.224727526	0.110572855	0	0.238135474	1.754531565	0	0.046769302	0	1.029499345	0	0.653145705	0	0.077279021	0	0.083538887	0	0.120049687	0	0.212510862	0	0.710866555	0.868479352	0.237393618	0	0.836558441	0.928412774	0	0	0	0.985035297	0	0	0.19615556	0.453528345	0	0.132078844	0	0	1.671945298	1.016329806	0	0.215730084	0.039405252
2.1.1.79	2.774822682	0.937733636	0.152982921	0.395585623	0.193499506	0.152028179	0.214827982	0.01755184	1.440823375	0.123241009	1.644862027	0.151196345	0	0.696416686	1.006402929	0.300592873	0.54974992	0.689754067	0.494684591	0.659472265	0.545319311	0	0.287885517	0	1.476215354	0.358527895	0.556570687	1.16616234	0.636670772	0.36259258	2.384369427	0.668355099	0.420967016	0.105122872	0.581633488	0.833778263	0	0	0.431757449	0.560378849	0.087472539	0.045962067	0.06773652	0.091310931	1.895742355	1.350576449	0.592011953	0.252059721	1.011686742
2.1.1.80	2.044692456	0	0.260643702	0.348232419	0	0.233898358	0.029310403	0.024791446	1.224158934	0.696521719	1.854547965	0	0.152175685	0	0	0.275395591	0.975156454	0.841836564	1.252873997	1.218518798	0.834284927	0	0.330979465	0.261447876	0	0.132279171	1.336736264	0.565367702	0.259266463	0.931799842	1.566301993	1.044512999	0.386116782	0.794327756	0.674091182	0.699606159	0	0.274616496	0.24343165	0.650153318	0.114512834	0.09426694	0.270915811	0	2.032801718	0	0.545663753	0.414686113	0.104026415
2.1.1.86	0.000251933	0	0.000213824	0	0.000247522	0.000373886	0.000280079	0	0.000128755	0.000223546	0.000182955	0.000172727	0	0	0	3.04414E-05	0.000241317	0	0.000200198	0	0	0.000232042	0	0.000201911	6.76858E-05	0.000411152	7.21018E-05	0	0.000240314	0.000140081	0.000369633	0.000228729	0.000237315	0	0.000214775	0	0.000273249	0.000378944	0.000279681	9.18473E-05	0.000363727	0.000429488	0.000353492	0	9.51267E-05	0	8.73546E-05	0.000219227	0.000344906
2.1.1.90	0.008412435	0	0.001406216	0	0.007881443	0	0.008141326	0	0	0.007858639	0	0.004276586	0	0	0	0.003997271	0	0.00429373	0	0.004015206	0.004015143	0.003593546	0.009183677	0	0.007510474	0.006563651	0	0	0.004690634	0	0	0.001851485	0.106070784	0.091353437	0.091212405	0.005013704	0.005855815	0	0	0	0	0	0.002270486	0.006403472	0.001006989	0.003606928	0	0.005055477	0.001501405
2.1.1.95	0	0	0	0	0	0	0	0	0	0	0	0	0	0	0	0	0	0	0	0	0	0	0	0	0	0	0	0	0	0	0	0	0	0	0	0	0	0	0	0	0	0	0	0	0	0	0	0	0
2.1.1.98	0.00065238	0	0	0	0	0	0	0	0.000240556	0	0.000644004	0	0.000598583	0	0.000198792	0	0	3.85695E-05	0	0.000496008	0.000545508	0.000128207	0	0.000477811	0.000313166	0	0.00032123	0.000423767	0.000307763	0	0	5.35541E-05	0.000339721	0	0.000480757	0	0.000579861	0.000461674	0	0	0.000143449	0	0.00028904	0	0	0	0	2.30008E-06	0.01237852
2.1.2.-	0	0	0.015459631	0	0.015437554	0.010681102	0	0.002001413	0	0.001585346	0.040899434	0	0.003101344	0	0.012053392	0	0.051616175	0.003640456	0	0.006021295	0	0.019777519	0	0.000823022	0.119724231	0	0	0.022621769	0.023328514	0	0.155964904	0.023834873	0	0	0	0.029882298	0	0	0	0.022543629	0	0.00078483	0.012356203	0	0.021835686	0.012302668	0.030819361	0.027486099	0.000362321
2.1.2.1	0.869578437	0.868251837	1.039746847	0.951590465	0.946159451	1.105687796	0.212134468	0.9100885	1.122819272	1.029932148	1.794564743	0.841491088	1.051604454	0.530859915	0.904635033	1.246481363	0.979373132	0.998212884	0.95070125	0.984127028	0.960929789	0.067623563	0.960811863	1.144810339	0.933329521	0.945750433	1.0284229	1.081736113	0.897863186	0.01267183	1.082117041	1.036142982	1.096405244	1.070615184	1.022839234	1.077496982	0.3386432	1.152122333	0.192457133	1.118820239	1.05756373	1.062888118	0.798347087	0.053846308	1.779042369	0.929249556	1.368407215	1.293712106	0.706601826
2.1.2.10	1.123825816	0.030538892	0	0.60226803	0.904788748	0.390367252	0	0	0.130396063	0	1.324326266	1.097028445	0.78913934	0.224080974	0.022895836	0.260693985	0.17468693	0.626191867	0.396915745	0.486442633	0.509747146	0	0	0.349474604	1.171154338	0.059950347	0.484974932	0.987745298	0.215130231	0.011005965	0.800750196	1.026063221	0.295171975	0.00608047	0.069117147	1.122765411	0.031266738	0.811238143	0.339510637	0.637065448	0	0.206994174	0	0	0.876092781	1.113754027	0.296144833	0.553806289	0.026025756
2.1.2.11	0.821702289	0.827163456	0.193081931	1.188840944	0.9721739	0.798230777	0.126109505	1.039506164	0.991701777	0	0.834002191	1.15165398	0.982798831	0	0.992874497	0.778625906	0.769076949	0.511011475	0.609246672	0.721002244	0.685281391	0.043277074	0.127791922	0.629790607	0.627554039	0.322565916	1.116087169	0.899993532	0.526098634	0.032860487	0.935692656	1.180802971	0.766195421	0.408258148	0.655112805	0.872126497	0.13590201	0.088414373	0	0.683702754	0.147880682	0.244328921	0.156000333	0.156574669	1.204626833	1.043578956	0.48601452	0.55374816	0.045778418
2.1.2.13	0.223254514	0	0.296323795	0	0.235177156	0	0	0	0	0.169782147	0.284500497	0.223863872	0	0.115849399	0	0.247577538	0	0	0	0.236426144	0	0.303320438	0	0	0.126928645	0	0.445439224	1.880849534	0.189708362	0	1.833067109	1.640371259	0.232741566	0	0	1.494530712	0	0.00214796	0.296473548	1.245597982	0	0.245923386	0.290993768	0.07435548	0	2.020185465	0	0	0.116137056
2.1.2.2	1.501929725	1.975729777	1.618374016	1.070003812	0.869529362	1.344799704	1.362915633	1.173045254	0.80694918	1.139662661	1.811699952	2.23582624	2.040783351	1.119038068	1.207395734	1.128398032	1.312350297	1.249437784	0.958960837	0.86693342	1.080616487	0.917057928	0.158399337	0.940359224	2.018949138	0.792572589	1.50109541	1.794857646	0.684111291	0.021366665	1.895159859	1.792179078	0.890121381	0.92230406	0.879367827	1.722418098	0.827622849	0.883831088	0.866358635	1.359021328	0	1.2637993	0.687351689	0.857290062	1.592732832	1.987555488	1.054931995	0.964506745	0.557913967
2.1.2.3	2.192761216	2.253022939	1.590292222	2.165421623	2.085415395	1.187553398	1.694232385	3.158121547	2.669913376	1.220837507	1.986383876	3.03469852	2.783502569	2.088841729	2.186651841	2.782677822	1.702438601	2.421163649	2.454969497	2.392027897	2.015407556	1.714744762	2.283790082	3.326533551	2.138431775	1.808909992	1.811171635	1.575329939	1.685093119	0	2.331839907	1.751616261	2.99482921	3.045179934	2.684019894	1.61218054	3.264376102	2.254960244	1.721436361	2.034927517	0.24357079	1.881693413	2.126488267	0.206500318	1.880028659	2.152679999	2.411839516	2.715233809	1.544662801
2.1.2.5	0.007109985	0	0.162539887	0	0.116271579	0.894962206	0.083900133	0	0.006231257	0.121678413	0	0.956902638	0.833588707	0	0.041634616	0	0.033759374	0.108136144	0.289791603	0.178585195	0.070607615	0	0	0	0.085978277	0	0.425420042	0.007228229	0.131554213	0	0	0.052454081	0.028932851	0	0	0	0	0.122127799	0.97283667	0.060433453	0.142035415	0	0.013143873	0.151906782	0	0	0.165894879	0	0
2.1.2.9	0.998323003	1.073473994	1.061063166	1.118689088	1.093642463	1.058221195	0.880512243	0.898906785	1.377147164	0.945610366	1.687713858	1.075590999	1.00493938	1.071272997	1.032216747	0.938330152	1.289041394	1.144150213	1.232445214	1.168920914	1.204990421	0.951049005	0.930170595	0.442846406	1.151143974	1.019299628	1.082975209	1.004429319	0.895668441	0.975000913	0.984493164	0.940536457	0.985842859	1.117802528	1.07677159	1.102424504	0.898354146	0.89186788	0.820936839	0.853191515	0.894483592	1.122132333	0.983804908	0.087613147	1.659626572	1.049596605	1.107372663	1.020773841	1.033522221
2.1.3.-	0	0.017901415	0	0.063175463	0	0.038244235	0.068475961	0	0.040372447	0	0.831817194	0	0.15563623	0	0.048577623	0.001633379	0.048691888	0.072252099	0.057094876	0.080152821	0.051128162	0	0	0.020185463	0	0.091131531	0.029382841	0.058900417	0.064052733	0.004169081	0.115027205	0	0	0.027088955	0.106188516	0	0.024783362	0.121061917	0.097632663	0.084230473	0.09201138	0.119301784	0	0.048070503	0.875644952	0.087908763	0.188829139	0.03521763	0.140245221
2.1.3.1	0	0.025416	0	0.127682317	0	0.00809405	0.003627282	0	0.019682909	0	0	0	0.0379079	0	0	0	0.02997451	0.047517	0.006522065	0.02976942	0.049576038	0.032707212	0	0	0.763496071	0	0.041343373	0	0	0.035990586	0	0	0	0.040799318	0.026688136	0.018731175	0.00894585	0.002088545	0.039835027	0.018706507	0.028407918	0	0	0.035811839	0.009345346	0	0	0.027610879	0
2.1.3.11	0	0.02882523	0.010899432	0.020275556	0.003924253	0.465784566	0	0	0	0	0	0.320236354	0.279826269	0.022288147	0	0.02498145	0.006485638	0	0.036236496	0.021039058	0.040084573	0	0	0	0.030378412	0.025752838	0.029609947	0	0.03952857	0.029609265	0	0.016627828	0	0	0.004782593	0.026940153	0.016560621	0	0.015811818	0.040546149	0.00706378	0	0.015141809	0.030608453	0.028690066	0	0.035327172	0	0.024143174
2.1.3.2	1.144469316	0.90706322	0	1.083932382	1.02984027	0.47840821	0.734510643	0.949836405	0.900601686	0	1.452350396	0.999752498	1.064631218	0.923993779	1.119913838	1.106252821	1.079893344	0.900225109	0.902618056	1.107499829	1.050629379	0.939019767	0.92708035	1.014700183	0.839327509	0.903372385	1.067949446	1.05921168	0.907302884	0	1.04718453	1.065216045	1.048897635	0.890613046	1.03699749	1.075479622	0.862290344	1.116540494	0.905058554	1.041757946	0	0.220132665	0.760358178	0.94680914	1.454845311	1.063260069	1.117993031	0.996908335	1.065180889
2.1.3.3	0.982408916	0.740804962	0.809302378	0.417775734	0.918451455	0.197445215	1.462473982	1.062272128	1.074976424	1.20810131	1.173286162	0.969373489	1.050788177	0.864997699	0.196132928	0.919274111	0.789505298	1.211948476	1.110847848	1.199325142	1.264273881	1.716014723	0.880173833	0.359500472	1.083901014	0.55184534	2.408163612	1.384618239	1.138010384	0	1.033183622	1.354847836	0.929657354	1.08288196	0.7643499	1.401583618	1.97054035	1.138405878	0.247628167	0.587762511	0.19224007	0.876380242	0.546431943	1.018078863	1.104641706	0.881325	0.859061718	0.580820048	0.731045217
2.1.3.6	0	0.051980352	0.018198263	0.059916194	0.065115564	0.059035258	0.011099797	0.000406135	0.027333747	0.06869129	0	0.058821462	0.014547544	0.052031195	0	0.015903498	0	0.04870428	0	0	0.084006797	0.057951366	0	0	0	0.56696257	0.934357072	0	0.574565926	0	0.036780473	0.0412863	0	0	0	0.041929898	0.006531681	0	0	0	0.051888036	0.014643552	0	0.061137684	0	0.0659522	0.05664978	0.069265441	0.070924864
2.1.3.7	0.020140033	0.003732227	0.007499642	0.02813606	0	0.021517739	0	0	0.005151177	0.029589762	0.071989302	0.001695179	0	0	0	0	0	0.023929226	0	0	0	0	0	0	0.004438722	0	0.019549595	0.008564882	0	0	0.008863	0	0	0	0.020873575	0	0.02092516	0	0	0	0	0	0.017196833	0	0.070089624	0	0.025607325	0	0.007989022
2.1.3.9	0.092759468	0.014225617	0	0.050603877	0	0	0	0	0.102356396	0.03470879	0.099949235	1.039992257	1.073235904	0.060222203	0	0.030429827	0	0.109663929	0	0	0.040326282	0	0	0.084400539	0	0.009709916	0	0	0.098814901	0	0	0.055223726	0.063229454	0.087037639	0.085242934	0	0	0	0.003803359	0	0.068484488	0.064088416	0	0.106462826	0.018104839	0	0	0.01023052	0.091312099
2.1.4.1	0.028330083	0	0	0.430597198	0.061921709	0	0.090770024	0	0.084701639	0.053475569	0.032134375	0.053303944	0	0	0	0	0	0.101141174	0.023040787	0	0.099016429	0	0.021694684	0	0	0.019961474	1.469390122	0.129838491	0.001107142	0	1.235439427	0.023898798	0	0	0.024194517	0.046578771	0.103614809	0.106048199	0.017860285	0.064007893	0	0	0.07487317	0.024629143	0.109482405	0	0.043482081	0.168044501	0
2.1.4.2	0.000969988	0.002057281	0.00050289	0.001492022	0.0015504	0	0.000167332	0	0	0.001927642	0.001749212	0.000528011	0	0.000931746	0	0.001127284	0.001142822	0	0	0.002078349	0.00060163	0	0	0	0	0.001764633	0	0.00167568	0	0.00085522	0.000144943	0	0.001068853	0.001808532	0.000129056	0.001684836	0	0	0.001193105	0.000294788	0	0.001054898	0	0.000891885	0	0.000471906	0.00113898	0	0.024391364
2.10.1.1	1.749670327	1.131660856	1.037895159	1.092341662	0.251766051	0	0.210586392	0.998698437	0	1.874741781	1.911162271	0.114942433	0.007698335	0	0.954432911	0.249460756	2.339379166	0.66308999	0.641605872	0.575588872	0.990665638	0.271567554	0	0	2.12467947	0.762515775	1.607567568	1.106145667	0.357288729	0	0.716298662	0.706513317	0.400869303	0.327880285	0.206555153	1.098349357	1.175799063	0.786336455	0.04528681	0.696876635	0	1.021681754	0	0	2.099689	0.719822977	0.278843057	0.244975746	0.248902587
2.2.1.-	0	0	0.000954838	0.001122079	0.001046518	0.001064385	0	1.60537E-05	0	0	0.008698295	0.000294258	0.001114812	0	0	0.000630162	0.000613356	0	0	0.000532989	0	0	0.00052864	0	0	0.00023904	0.000826327	0	0.001253264	0.001509253	0	0	0.000424481	0	0.001495737	0.001534473	9.58139E-05	0	8.84217E-05	9.94461E-05	0	2.87712E-05	0.000416579	0.000690006	0.00722988	8.17554E-05	0	0.000240764	0
2.2.1.1	1.632593115	1.289867611	0.379995448	1.598515669	0.439108588	1.434517059	1.316766121	2.081904962	4.430733178	9.699307376	2.271638264	1.017395188	1.155002114	0.688168251	3.196561261	3.04970639	1.60519985	2.973948302	3.204320707	3.99121407	3.474153804	4.32233862	6.144693549	1.703385237	1.310888358	1.59095296	1.482090152	3.302482211	1.121807613	6.606048812	1.574969598	2.966993072	3.969041485	2.886680273	3.572892137	2.237727781	1.373151352	1.379220588	2.294041092	1.405860586	3.25312137	1.13790685	3.551583805	0.487564129	2.080048617	5.752714403	3.344675285	2.045450441	0.376199741
2.2.1.2	0.952366367	0.819912897	1.288851506	1.411357383	0.088922189	0.525307116	1.250526243	3.269429498	4.797121467	0	1.005657004	1.087782863	1.008089516	0.691878725	0	0.791094919	0.68327976	1.734642216	1.572054412	1.524101556	1.972767504	1.301230764	2.057245394	0.540778762	0.975033275	1.1876599	0.763182043	1.811567273	0	1.674739306	2.287388543	2.147231067	1.140097249	1.358023186	1.089895445	1.712707416	0.089673063	0.913855603	0.384786767	1.396425013	0	1.166300147	0.662218564	0.734760893	1.280938227	2.576897641	1.297912077	1.368376712	0.471228922
2.2.1.6	4.423256456	3.078930939	3.719714256	2.469272712	2.39406134	1.715504049	1.356639394	2.927146076	4.728587334	2.674771138	4.693539939	1.880874139	2.508540673	2.547904488	3.128266156	3.940530067	1.566490402	2.090734067	2.065590475	1.810649201	1.883470044	0	2.021075047	4.315697656	2.255189808	0.652811663	2.819295812	5.158392335	1.603975066	0.605031578	4.674470897	6.684271335	3.696464567	3.181069646	3.253453689	4.981117115	1.383876463	0	0.914059633	3.221238071	0	3.791844418	0.436688701	0	4.322764186	7.491018146	3.24990357	2.835547569	1.471496812
2.2.1.7	0.987675687	1.1958856	0.981682349	1.307574725	0.971779161	0.565516976	0.280398407	0	0.861412832	1.030436165	1.031185564	1.767934624	1.799075797	0.753768766	1.21377851	1.822803533	1.026135386	1.153383623	1.117612536	0.922247604	1.139305344	0.840158415	2.01431067	1.612578126	0.761335422	0.039849689	1.017569765	0.784059687	0.402764535	0.976438033	1.179264251	1.067589444	1.441179919	1.302235594	1.249993086	0.944542454	0.784950463	0	1.867865425	0.669973541	0.08405425	1.078750639	1.153746568	0.047510343	1.155191995	1.222731984	1.284631561	1.132767011	0.536760285
2.2.1.9	0.140361321	0	0.864695135	0.795020142	0.96131201	0.101563464	0.123526246	0	0.505723969	0	0	1.215086779	0.928567724	0.316758516	0.188202838	0	0	0.166535716	0	0.150465257	0.057052484	0.137490042	0.082034209	0.052024408	1.196853365	0.640399074	1.129598762	0.665420379	0.414541733	0	0	0.819768946	0	0	0	0.787504044	0	0.029970107	0.188913994	0.444482693	0.130535721	0.776878317	0.130540192	0.084410929	0	0.813312675	0.077550735	0.099654015	0.237180005
2.3.-.-	0.05171547	0.058449943	0	0.080561138	0.023725111	0.037581363	0.206831552	0.02553307	0	0.018258693	0.018192865	0.034088748	0	0.020662187	0	0.032130011	0	0.006290708	0.003922523	0	0.074209361	0.036709921	0	0	0.026155032	0.001741665	0	0	0.289492277	0	0	0.044643959	0	0	0.007585483	0.024878814	0	0.020369568	0	0.048162465	0.024640136	0.000250966	0	0	0	0	0.013214027	0.046428893	0
2.3.1.-	6.678223769	13.70568288	4.486043327	5.090700753	5.559608906	7.585308442	1.20965302	10.707776	4.682973531	5.839785741	9.043230738	4.580131339	6.437787643	0	2.678676158	3.937535352	1.474265775	5.025732657	3.46641047	1.994771983	4.505455729	0	4.513149785	0.63408477	6.317722025	3.016408836	5.682481128	11.25928629	5.721776047	1.203266683	9.068017349	14.867285	2.219591998	0.484637526	2.57737467	10.86231382	0.023025189	0	8.215618759	7.792988858	1.434063148	5.034472895	2.571355863	2.871625058	8.26387191	15.06725911	2.366776468	2.847532738	5.349682425
2.3.1.1	0.977839109	0.828298848	0.9904171	0.269641979	0.764903814	0	0	0.048033902	0.018319912	0.162805902	1.052856595	0	0	0.075797734	1.803342548	0.169125032	0.077264844	0.069158504	0.236665195	0	0	0	0	0	0	0.045186028	0.199629103	0.676096166	0	0	1.13722106	0.981609833	0	0	0.226995142	1.036160714	0	0	0.409347189	0.617969442	0.187623222	0	0	0.009967154	1.086650053	1.012669241	0.038166324	0.418749842	0.17338789
2.3.1.101	0.006289974	0	0.000754476	0	0.004090185	0	0	0.006046523	0	0.000594445	0.085017846	0	0.007817781	0.003929092	0	0	0	0	0	0	0	0.002590249	0.000738594	0.004553931	0	0.003512633	0	0.006750011	0	0.001977916	0	0.003589337	0.001974491	0	0	0.00606219	0.001866521	0.005103292	0.000677463	0	0.001211703	0.001899283	0	0	0.088556158	0.000133862	0	0	0
2.3.1.102	0	0	0	0	0.01971027	0.004234064	0.062402072	0.015765357	0.04812129	0	0.031563184	0.058478421	0	0.00193219	0	0.003343592	0.035875323	0.041066462	0.053115196	0	0.057786343	0	0	0	0	0	0.293332515	0.252460085	0	0	0	0.344570189	0	0	0	0.26586332	0.049882481	0	0	0.503899952	0.020243728	0	0	0.004701614	0.09154267	0.279240809	0.013073963	0.058280185	0
2.3.1.109	0.173954457	1.502547237	0	0	0	0	0.081175133	0.055595207	0.043827972	0	0.862394594	0.02067948	0	0.01593403	0.164249963	0	0.000393539	0.143340323	0	0.14109085	0.110407312	0	0	0.127662866	0.169162102	0	0.569750664	0.851850806	0.194261814	0	0.800712686	0.861877597	0	0	0.169146478	0.560336924	0	0.0951285	0.079853105	0.691860047	0.085682341	0.143231358	0	0.024927967	0.991993834	1.370680139	0	0	0.022079556
2.3.1.111	0	0	0	0	0.013681314	0	0.003526143	0	0	0.002001164	0.01309179	0.001454848	0	0	0	0	0	0	0.013004146	0.006787687	0.002541556	0	0	0	0.000712243	0.006967387	0.007940888	0.002486841	0	0	0	0.005527981	0.012823143	0	0	0	0	0.001144846	0	0.011558577	0.004719818	0	0.013212451	0.014028331	0.002355031	0.008715364	0	0	0
2.3.1.117	0.895095608	1.193801631	1.125790743	1.119270577	0	0.863007602	0	1.10358451	0.103342776	0.052980309	0.759808991	0	0.188964949	0.809644864	0.038150787	0	0.96062122	0.870338865	0.803519227	0.922128442	0.733883677	0.536603375	0.8416824	0	1.417211423	0.307088635	0.352780538	0.808067939	1.113635939	0.086376594	1.116254371	0.92134373	0	0.028716664	0.126508428	0.793804981	0	0.076766504	0.202277089	0.91974884	0.042402632	1.110726928	0.280735977	0.095249905	0.87178571	1.217479864	0.246203212	0.131779573	0.903666268
2.3.1.118	0.320829164	0.196435688	0.030741943	0.111230275	0.00698597	0	0	0.001855281	0.087829427	0.013919846	0.634077119	0	0.029971039	0.033923067	0.018627689	0.114110176	0	0	0	0.151470768	0.065162368	0	0.076313318	0	0	0	0.326644077	0.640871568	0.004893615	0	0	0.960560007	0	0	0.119213406	0.522152089	0	0.060025335	0.074509022	0.427585108	0.079751625	0.144302939	0.084485956	0	0.404472241	0.599586686	0.049410711	0.14567913	0.12485582
2.3.1.12	0.661245868	1.546170413	0.999203987	0.304182472	0.977300563	0	0.110858433	2.160104463	0	0.22838366	1.465253421	0	0.100410316	0	0.229971587	0.214639812	0.254646891	0.602958212	0.078740503	0.631431803	0.33287813	0	0	0.073088954	0.348015471	0.673671889	0.530233019	0.841060471	1.077590503	0.060867788	0.830354864	0.809739351	0	0.200239052	0.091236469	1.201087065	0	0.035298604	0.343540531	0.833874228	1.130447745	1.238478307	0.267277255	0	1.512733212	1.78309679	0.606822394	0.234991597	0.693618628
2.3.1.128	0.674803947	0.998434099	0.737905643	1.629241572	0.136571655	0.470048624	1.423779044	1.904574552	1.03214136	0.694386256	0.74783877	1.375349544	0.742663477	1.608998731	0	0.391822534	0.571662195	1.69182053	1.933696434	1.823161481	2.247451265	0.026745602	2.698660186	1.09094757	1.648969509	1.870403169	0.935543033	2.206549707	1.940976429	1.052075963	1.787547086	2.10490037	2.276702229	1.861316552	1.920676175	2.178390211	0.170651686	0.421054534	3.507267402	1.48781022	0	1.143979779	1.536852331	0.745912084	0.837075034	2.11693626	0.780511312	1.180354077	0.876318325
2.3.1.129	1.237934963	1.271476455	1.000726324	0.10149984	0.801107866	0.966256409	0.218841078	0.167029582	0	0.148502413	1.240045964	1.760271867	1.972438932	0.196333415	1.164054406	0	0.773766082	0.021723414	0	0	0.187127048	0	0	0.106302847	0.232521026	0.353280165	0.277919764	0.93468093	0.161746726	0	1.154456682	1.211459585	0.045698209	0.029828321	0	0.948242694	0	0	1.22660527	0.382814229	0	1.09393567	0.141736141	0.083109164	0.904444873	1.104994358	0	0.207083254	0
2.3.1.15	2.36633429	0.851778777	2.811067603	0.03233026	2.222096924	1.670251758	1.488696078	2.113848075	1.720233761	2.774398874	2.079675198	0.370095389	0	0	2.185826698	2.157637133	1.609486974	1.21888283	1.868118017	1.248210275	1.472806263	1.647713399	1.926670257	1.138232961	0.624155577	1.795091735	2.600141758	2.608427883	1.943853147	1.897798838	3.254187992	2.660701849	2.234453888	2.388490211	2.153363262	2.361024352	2.153764153	2.167927282	1.945332437	2.855983508	2.104539882	1.803857841	0.831582194	0.730944001	1.944831546	3.164863547	1.504784273	2.062891047	1.790047322
2.3.1.16	2.829023152	0.934690287	0.872693806	0	0	0.235792624	0.259145655	0.172150165	0	0.320371945	2.129325413	0.374697443	0	0.268331574	0	0.317454721	0	0	0.361255787	0	0.070694344	0	0	0	0.566407908	0	0.822524579	1.321702266	0	0.198315156	1.650520679	2.053785937	0.004982443	0	0.31128797	1.419316842	0.017554473	0.101194129	0.777288831	0.802528558	0	0	0.1173541	0.103791608	1.463104543	1.705439089	0.045706093	0.463390543	0.059681587
2.3.1.164	0	0	0	0	0.003432181	0	0	0.031074098	0.008435693	0	0.403783185	0.352985968	0.433241758	0	0	0.045224296	0	0.051322456	0.121418268	0.054726313	0.118384228	0.029787448	0.002997209	0	0.018940146	0	0.012070069	0	0	0.014502122	0.012409836	0	0	0	0	0.03294735	0	0.036872036	0	0.018894448	0.024871149	0	0	0	0.394320004	0.172830529	0	0.057177026	0
2.3.1.168	0	0.003280673	0.09535215	0	0	0	0	0.094205907	0.006993518	0	0.393902837	0	0	0.0026248	0.050618399	0.094113396	0	0	0	0	0.045910574	0	0	0	0	0.453621248	0.193128387	0.067438619	0.616856635	0.061642304	0.040625947	0	0.029736052	0.03810325	0	0	0	0	0.011927879	0.078995991	0	0.03925253	0	0	0.391891781	0.136172182	0.085178985	0.067400094	0.048998752
2.3.1.174	0.050595654	0.106465022	0	0	0	0	0	0.025355847	0	0.041582365	0	0.020241402	0	0.047301895	0	0.047870271	0.043018087	0.021914476	0.012224882	0.040210979	0	0.022931315	0	0	0	0	0	0.020766698	0	0.040105469	0	0.030557783	0	0	0	0.032333196	0	0.038930138	0.003062136	0	0.03127255	0	0	0.01461596	0.013226155	0.012350115	0.080218611	0.065143718	0.016404264
2.3.1.178	0.014426028	0.060063768	0	0	0.014312928	0.017256681	0.00091664	0.002720921	0.009666713	0.007357276	0.110457519	0	0	0.009844095	0.000618373	0.013184485	0.054511395	0.005770498	0	0.018255726	0.001412319	0	0.022290967	0.017303619	0.007837757	0.004119375	0	0	0.026363726	0	0	0.012854556	0.016643254	0	0	0	0.023161992	0.010034476	0	0.016062563	0.016225091	0.004028381	0.005000773	0.016267167	0.065123363	0	0.038227424	0.039763493	0.022259458
2.3.1.179	1.180264851	0.183070016	0	0.769401291	1.210722539	1.03368374	0.282725266	0.811540251	0.952479808	0.789707016	1.541154627	0.946289597	0.929534529	0	0.940123172	1.009145955	0.91733229	1.079522015	1.244765392	1.048260564	1.294119015	0.371992274	0.870440929	1.727016175	0.154003302	1.715478561	1.061248596	1.354467185	1.522274763	1.111290974	1.443700315	1.142322046	1.092828884	0.992461923	0.854188685	1.395915831	0.801310097	0	1.132836535	0.988829693	0.982738278	0.315878986	0.717771945	0	1.3219728	1.866952367	1.024839817	1.133140413	0.936514824
2.3.1.18	0.230129082	0	0.30452425	0	0.995710163	0.507011456	0.416629783	1.213960304	0.844314156	1.167954059	0.282296758	1.99857442	1.956641771	0.755543066	0.950328786	0.326866587	0	0.325508765	0.578792671	0.683381835	0.555319525	0	0.898670116	0.49941735	0.153565604	0	0.481334072	0.810454538	0.104078183	0	0.564400448	1.385090615	0.3509593	0.010450031	0	0.759013564	0.322537952	0	0.360687296	0.562980539	0.115392214	0	0.718585032	0	0.204312722	0.910279439	0	0.107157862	0.098728328
2.3.1.180	0.71671922	1.003657472	0.869493008	0.389903774	1.297550583	0.291786766	0.468511029	1.004485504	0.959365137	0.920880523	2.050031489	2.251983927	2.03785332	0.021408698	0.958901818	0.699487483	1.464803089	1.369614024	1.382744788	1.921620713	1.859950151	0.286844101	1.239801585	1.040077828	0	1.242023568	1.472056331	0.982274157	0.737259167	0.959769599	0.891909807	1.286135399	0.851357566	1.019452104	1.172038038	1.226836946	1.162181158	0	1.966167919	0.28525141	0.94531882	0.890873405	0.343195715	0	2.315983158	1.040720116	0.932198171	1.039576515	1.157095029
2.3.1.181	1.17601405	1.011550642	0.977250585	0.988831755	1.105943593	0.855580746	0.342445962	0.022318038	0.057245147	0.04820186	0.90240861	1.054405639	0.793074567	0	0.876813226	0	0	0.15251024	0.189943179	0.25495427	0.078675446	0.102489461	0	0	0.757666624	0	0.531204323	0.890088735	0.012714167	0.167857018	1.129165545	1.148636749	0	0	0	0.95394085	0	0	0.294372208	0.519502056	0.030466348	0.9540484	0	0.114553545	0.822012225	0.793807868	0.208489967	0.298906113	0.12673997
2.3.1.182	0	0	0.023328044	0.029071265	0.020263538	0.534745769	0	0.001396687	0	0	0.028869373	0.313347571	0.303875815	0.005782517	0.004445813	0.029139251	0	0	0.007624122	0	0.007889515	0.016137707	0	0	0.017191785	0.009076206	0.037235844	0.025640461	0.003975901	0.027564263	0	0	0	0	0.029201194	0.036303747	0	0.033522526	0	0.016717039	0.005780131	0.035528605	0.012968441	0.000645707	0	0.018594762	0.016757056	0	0.033510154
2.3.1.183	0.982656656	1.082558783	0.967258917	0.237617261	0.764843822	0	0	1.127515598	0	0	1.672186059	0.384220615	0.385285247	0.744705239	0.830898632	0.792656059	0.079836206	0.397583761	0.431730412	0.345776881	0.472961115	1.093084362	0.963226483	0.559103378	1.282089079	0.011865336	0.930176171	0.673660881	0.202441082	0.779901573	0.308458958	0.770764952	0.8908936	0.913787387	0.532699068	0.879946187	1.214431454	0.168260266	0.452464809	1.091193728	0.924429372	0.369425336	0.625871816	0.10659082	1.54062327	2.286172409	0.644902714	0.70999158	0.568901468
2.3.1.184	0.044864052	0	0.00236491	0	0.038056533	0.022230475	0.007556427	0	0	0.030305727	0.389695066	0	0.05291594	0.004585582	0.010087434	0.049658698	0.052890079	0	0.056759695	0.002058053	0.032750358	0	0	0	0	0.031367974	0.042180793	0.024585403	0.019479861	0	0.906763472	0.005792126	0.018834146	0	0.007657905	0	0.048480903	0	0	0	0	0	0	0	0.303597211	0	0	0.064450808	0.016311992
2.3.1.187	0.016530703	0.426765028	0	0	0.005669325	0.022216279	0.056610291	0	0	0	0.301279608	0.044130606	0	0.022427342	0.045777684	0.021721049	0.001300995	0	0	0	0	0.033868183	0	0	0	0.029579424	0	0.071400588	0.077051701	0	0.008300458	0.05166756	0.012162114	0.044654292	0.024184153	0.101059755	0.016079175	0.011248796	0.012086573	0	0	0.040733817	0	0.013620703	0.307631109	0.442300374	0	0.040576639	0
2.3.1.19	0	0.011445736	0.098982774	0.130306283	0.152557841	1.071508826	0.085997321	0	0	1.116122646	0.118947459	1.137663374	1.134268838	0	1.044880747	0.948237516	0	0.582671914	0.638684071	0.604167995	0.68528139	0.005375525	0	0.969032195	0	0.502520245	0	0	0.632346959	0	0.151967818	0	0.173498372	0.432684433	0.339363845	0.016531946	0.088617046	0	0.046431446	0	0.085689374	0	0.021951206	0.030884051	0.322625121	0	0.230724408	0.296186902	0.215621478
2.3.1.191	1.018086781	1.038776844	0.798424884	0.204746392	1.100334738	0.88414489	0.552362479	0.214418391	0.131310104	0	1.001416697	1.021238769	1.069640467	0.215423344	0.782154488	0	0.844098561	0.215431523	0	0	0	0.028699299	0	0.076540255	0	0.584712661	0.078533997	0.890636234	0.142782296	0	1.186965394	0.999092551	0	0.101625902	0	1.110645796	0	0	1.195349746	0.567877381	0	1.214616771	0.131237396	0.112189976	0.884566099	0.979547894	4.55669E-05	0.075871347	0
2.3.1.193	0.310644297	0.116160923	1.6883323	0	0.147451111	0.173359	0.00532541	0.14980555	0.090335507	0.068573511	0.060524046	0	0	0	0.122673741	0.154786162	7.29779E-06	0	0.179608395	0	0.15726462	0.132801913	0.165365829	0	0.140285511	0.167666986	0.331544173	0.799621342	0	0.024139538	1.058312133	0.845834992	0	0.084937625	0.16425419	0.954772591	0	0.139625964	0.106293654	0.837469387	0.087892593	1.04598944	0	0.076352387	0	0.795291184	0	0	0
2.3.1.20	0	0.947682231	0.020956197	0	0.014765357	0	0	0.005369289	0.022426633	0	0	0	0	0	0.016669248	0	0.023253858	0	0.001402279	0.052662089	0.051156821	0	0	0	0	0	0.017696804	0	0.049922064	0	0.028249372	0	0	0.020553899	0.005455724	0.046796779	0	0	0	0	0.0310073	0.051315058	0	1.54796E-05	0.044383005	0.023993782	0.035199197	0.031948891	0
2.3.1.21	0	0	0	0	0	0	0	0	0	0	0	0	0	0	0	0	0	0	0	0	0	0	0	0	0	0	0	0	0	0	0	0	0	0	0	0	0	0	0	0	0	0	0	0	0	0	0	0	0
2.3.1.28	0.054239601	1.224205972	0	0.099060087	1.125611642	1.02488506	0.135905639	1.137910819	1.0530462	0.205144955	0.252111556	1.365144616	1.561198314	0.01523365	1.116761082	0.25664465	0	1.074024196	0.872782891	0.68469268	0.849340179	0.165167221	0.180837839	0	0	0.011888568	0.111587201	0.408184092	0.037912241	0.200471545	0	0.293695505	0.122814373	0.225045193	0.009309451	0.022039785	0	0.188466382	0	0.324331758	0	0	0.379171339	0.195986779	0.110392746	1.177659972	0.178591017	0.311078636	0.13831261
2.3.1.29	0.206936745	0	0.233576789	0.195831815	2.073252745	2.183837786	0.271524254	0	0	0	0.525128033	1.427338009	1.662268471	0	0	0.031960657	0.107807907	0.217982559	0.250975518	0	0.033410247	0	0.021154735	0.629137829	0.446235159	0.707242091	0.690968676	0.926931126	0.579540638	0	0.547686471	1.121880414	0.023477063	0.189315225	0.129961368	0.566738119	0	0.125356596	0.39383204	0.438828051	0.243645549	0	0.253617787	0.019024483	0.384183085	0.901222325	0	0	0.365090721
2.3.1.30	0.869665361	1.679197325	0.834253349	0.854276166	1.133871447	0.531445781	0.766739049	0.821354739	1.156126539	2.151625574	1.833418258	1.993227595	1.886395024	0.33206952	1.95815337	0.90905314	1.09919135	1.443714978	0.944366863	1.046662547	1.326107643	0.163184503	1.260874898	1.006886641	0.779163378	0.414127256	1.205953423	0.922044543	1.357658157	1.184987112	1.128395933	0.847362097	1.438744477	1.343561103	1.541192678	0.772482112	0.953201227	0.576796675	0.158034177	0.993875403	1.226270846	0.775492521	0.672294861	0.131101943	2.076060727	1.151222028	1.031887245	0.740263141	0.225205929
2.3.1.31	0.925766245	1.007972963	0.875504303	0.90129802	1.005598611	0.977427677	0	0	0.040307068	0.178119601	1.180239056	0.115452227	0.001900718	0	0.007195959	0	0.699576517	0.179590829	0.13024946	0	0	0	0	0	0.937268762	0	0.353861353	0	0.096705717	0	0.106936429	0	0.003612494	0	0	0	0	0.162258973	0.164254724	0.077993399	0	0.699601987	0.022273015	0.044261493	1.145061284	0	0.13682594	0	0.136847831
2.3.1.35	1.212754372	2.063262006	0	0.289482255	1.599606952	0	0	2.339282435	2.388717531	1.909345439	2.093000239	0	0.235367056	1.62146419	1.874551658	1.889906827	0.962326963	0.825731682	1.408547321	0.828294111	1.335496173	2.068464682	1.611321167	1.635485126	1.513064323	0	2.816160434	0	0.042715221	0	0	0	1.573256385	1.683897306	1.632449591	0.134671693	2.4192846	0	0.360539489	0	0	0.014785323	0.498040257	0.436011437	1.457622781	0	1.122476797	1.669269145	0.420541139
2.3.1.37	0	0.004859393	0	0	0	0	0	0	0	0.000560374	0.001821354	0	0.025989919	0	0	0.065242622	0.007931183	0.084012323	0.000696659	0	0.080635917	0	0.0165152	0	0.020174943	0.00221971	0.180712061	0	0	0	0.051278437	0	0.003577815	0	0.052434097	0.033274307	0	0.027880028	0	0.020119328	0	0.066385931	0.002467563	0.017706164	0.059533714	0.162871066	0.119829815	0.078821179	0
2.3.1.39	0.95398443	2.059675631	1.001517418	0.394917165	0.818284394	1.062469798	0.25214935	0.864860642	1.123329136	1.21968348	1.902101203	1.226655256	1.002071448	0.175226942	1.148198884	1.008233176	0.850896434	0.939972603	1.278619771	1.268851751	1.371073524	0.472393659	1.055539589	1.156097919	0.116503452	1.193127627	1.468465737	1.1328381	1.130396622	1.00744497	0.911903473	1.131692394	1.09089517	1.049579727	0.703767052	1.358766751	0.818750072	0	1.267987345	0.556968638	0.941748176	0.89003109	0.404876315	0	2.306153212	1.93101184	1.138601827	0.910669093	0.63922574
2.3.1.4	0	0	0	0	0	0	0	0	0	0	0	0	0	0	0	0	0	0	0	0	0	0	0	0	0	0	0	0	0	0	0	0	0	0	0	0	0	0	0	0	0	0	0	0	0	0	0	0	0
2.3.1.40	0.490142212	0	0.001918583	0.050377642	2.121776702	0	0	0.100888829	0	0.255193846	0.239011311	0	0.067972592	0.248336698	0.06762305	0	1.437117264	0	0	0.246666211	0.123211378	0.30708885	0	0.317915618	0.112015209	0	0.567930235	1.683059489	0.037955467	0	2.218713384	1.715620053	0.310937601	0.034214053	0	1.930380166	0.22724882	0.082627205	0.73536588	0.693551809	0	0.137048867	0.122798027	0.091123637	0.151773048	1.513060101	0.130849907	0	0
2.3.1.41	1.586335342	1.762174092	1.409513495	0.168479014	0	0	0	0.139005277	0	0.054090978	0.528945482	0.690040431	0.67819504	0	1.258519873	0	0.276596379	0.128107113	0.210352106	0.297886208	0	0.040106325	0.121064646	0.022064832	0.212750177	0.156036114	0.684415626	1.48853539	0.139443912	0	0.950345338	1.397032327	0.026551556	0	0	1.184762746	0.087147701	0.226397135	0.002702245	0.754966146	0.055621002	0.884892132	0.093450619	0	0.627851436	0.928788496	0.192885229	0.417108549	0.026712218
2.3.1.43	0.001165095	3.53084E-05	0.001033632	0.000897202	0.001344511	0	0.000357741	0	0	0	0.018195137	0	0	0.000522325	0.000190317	0	0	0	0	0.001358115	0	0.001398204	0.000877298	0	0	0	0.000199208	0	0	0	0	0	0	0	0	0.000406178	0.000770405	0	0	0	0	0	0.000761472	0	0.018402987	0	0.00146887	0	0.001145071
2.3.1.46	0.373099334	0.105342217	0	0	0	0	0	0.871530257	0.875607434	1.06064311	0	0.807042104	1.021236941	1.123482267	0.896917926	1.042031813	0.292761269	0.748583396	0.700570383	0.787776362	0.652114706	0.807255677	1.03245181	1.093382737	0	0	0.800091953	0.743875835	0	1.19969247	1.202279433	1.107284871	1.121572404	1.120803068	1.107443332	0.72144105	1.175208145	0	0.300003867	0.964327831	0.165003235	0.137439215	0.79391873	0.167461361	0.179691066	1.167668005	0.716930967	0.77928816	0.472318691
2.3.1.47	0.727283307	1.140508904	0.589783642	0.209312686	0.976946702	0.073358537	0.243769825	0.120041665	0.269601184	0	1.317248856	1.857345246	1.857354284	0	0.835669224	0	0.762290308	0.260587408	0.120080287	0.283437672	0.012172037	0	0.191457138	0.0672611	0.440456227	0.633989393	0.342339987	1.053069975	0.214500716	0.05052785	1.02061853	1.605726085	0.148141929	0.177062243	0.26655857	1.059491489	0	0	1.081282835	1.070534749	0.118057264	1.020059968	0.04286204	0.149769033	1.008506959	1.041556011	0.205566972	0.31799153	0.286723643
2.3.1.48	0.008643831	0	0	0.008121532	0	0.048706302	0	0.031214763	0.048529735	0	0.056142921	0.020376627	0.039198254	0.001354069	0	0.012942262	0	0	0	0	0.038968543	0.959250924	0.053482178	0.002834069	0.025819735	0.016732934	0	0.03285137	0	0	0.009722909	0	0	0	0.035372996	0.02385079	0	0	0	0	0	0.045657478	0.032168321	0.033834726	0	0.034413626	0	0	0
2.3.1.5	0.026363531	0.097318039	0	0.004355705	0.029427047	0	0	0.007221778	0.024001996	0	0.243295852	0	0.008012759	0.012675468	0	0	0	0.011379705	0.030495315	0.029730281	0	0.023284109	0.029287997	0.029396285	0.004152429	0.003429346	0	0.001046054	0.0169694	0	0	0	0.009261447	0	0	0	0.009837573	0.01746151	0	0	0	0.017443445	0	0.015824801	0.21647361	0.018619002	0.00903816	0	0
2.3.1.50	0	0	0	0	0	0	0	0	0	0	0	0	0	0	0	0	0	0	0	0	0	0	0	0	0	0	0	0	0	0	0	0	0	0	0	0	0	0	0	0	0	0	0	0	0	0	0	0	0
2.3.1.51	1.594191004	1.064556446	1.108139133	1.377431232	1.228256476	0.487212421	1.256843614	1.202042558	1.714949247	1.079041465	2.281999071	1.30966291	1.344895748	0.839070465	1.218879606	2.019860373	0.954358214	1.774637397	1.66300811	1.613307293	1.631790896	0.698566589	0.777533584	1.706518409	0.807912317	0.907442189	1.873687626	1.016874536	1.078959876	0.849596943	0.992439651	1.016498201	1.63916681	1.53641134	1.384015245	1.028930029	2.04907732	1.225314057	0.048019886	0.555697123	0.830875772	1.036318162	0.340425246	0.868028889	2.429593044	1.330162027	1.781947365	1.62204975	1.259783451
2.3.1.54	1.003873218	0	0.456984372	1.15176432	1.068322643	0	1.189088463	1.781730843	3.117653881	0	0.207249628	0.891010092	1.715409705	1.242507174	5.540321458	1.902523519	0	2.355264981	2.576621588	2.172637596	2.540642415	0.535004775	2.64985668	1.133995869	0.414124154	0.970250429	0.595336783	2.550533322	0.903317953	3.416827038	0	3.707524611	0.969683443	0.97143802	0.898561709	2.648233663	0.842528533	0.50322661	1.742703409	2.801396813	0.641778409	1.62479782	2.448306661	2.373496196	0	3.988808478	1.319824794	1.909294882	0.767208279
2.3.1.57	0.046669173	0.183780081	0	0	0.091261003	0.871050541	0.145158782	0	0	0	0.452030944	1.154592666	0.90064806	0	0.89922077	0.158925363	0	0.717512536	0.660338177	0.835776745	0.525017533	0	0	0.092717593	0	0.639203222	0.400142159	1.094243908	0.755714031	0.175009618	0.914278146	0.905261752	0.0136674	0.2632776	0	0.995087415	0.403989134	0.098098454	0.474396107	0.666430082	0	0.257597816	0.371137187	0	0.613301986	0.988532247	0.087263873	0.056518594	0.187705772
2.3.1.60	0	0.179194033	0.003677495	0	0	0	0	0	0	0.005943792	0.014669888	0	0.000137197	0	0.000376807	0.00835874	0	0.006300561	0.003770214	0	0.00046678	0	0.006609962	0	0	0	0	0	0	0.009400021	0	0	0.004800604	0	0	0.003760072	0	0	0.008713292	0	0.001029539	0.000461018	0.005492861	0	0.007675086	0.003325764	0	0	0.004638294
2.3.1.61	0.866921443	0.878992226	0.776061447	1.180276809	0.855616722	0	0.310367211	0.195355612	0	0.180972969	1.070865108	0.852323524	0.555113778	0.134586876	0	0.233603027	0	0.236329501	0.094924106	0	0.151633206	0	0.115048858	0.027380752	0.682681403	0.237984454	0.521488282	1.254450549	0.108987606	0	1.073947487	1.43941422	0	0	0	0.920248292	0	0	0.107259948	0.466464427	0.111229303	0.913739721	0.059170762	0	0.672220447	0.778874179	0.422599928	0.341211705	0.268869652
2.3.1.7	0.002075243	0	0.001181294	0.000911883	0.002040951	0	0.006600206	0.005327151	0.00298819	0.001842927	0.006487896	0.000864551	0.007415428	0	0	0	0	0	0.000486624	0.005801288	0.003193822	0	0.003186549	0.00716924	0.143474502	0.00697729	0	0.000359008	0.002239819	0	0.000593776	0.005159078	0.000346118	0.006670324	0.003141639	0.005812556	0	0.00336672	0.007537687	0.003459703	0.002954954	8.70264E-05	0.002683342	0	0.000526143	0.002154633	0.006290492	0.006463777	0
2.3.1.74	0	0	0	0.013307779	0	0.051201626	0	0.047967283	0	0.049246176	0.022319874	0	0.022739083	0	0.005418271	0.050634538	0.040985861	0.054843796	0	0.03858135	0.047874761	0	0.053070865	0	0.002386866	0.039023222	0.005458377	0.003642909	0	0.006298714	0	0	0	0	0	0	0	0	0	0.0548065	0.057469388	0.019085821	0.05348092	0.005538513	0	0	0.101055494	0.07592439	0.023608931
2.3.1.79	0.549976238	0.243810261	0.472085209	0.911923298	2.087036695	1.085415499	0.478145294	0.845863367	0.827075255	0.747626313	0.351662863	2.948709364	2.78690029	1.25134412	0	0.063849052	0	1.171274302	1.389061021	1.36495349	0.933634061	0.545799564	1.79897509	0.974049597	0.867740718	1.09534953	0.513798763	0.38076196	1.375804999	0	0.124356374	0.756738477	1.03215722	0.592571521	0.906981085	0.51207726	0.625650423	0.121356675	0.417180138	0.171856693	0.991180044	0.238253849	0.715450282	0.216729588	0	0.585607225	0.26528289	0.441175446	1.312750561
2.3.1.8	2.399092942	1.432154251	0.641922581	0.173407719	0.969902923	0	0.827622277	0.21816579	0.822158344	0.816314323	1.939117519	2.213077245	2.1843392	1.519211592	0.76891267	1.173484977	0.766419867	0.832364082	0.766614661	0.795035464	0.871015419	0.766859907	0	1.110578761	0.980798637	0.651883081	1.09861921	1.188037018	1.069666026	1.173771038	0.535991096	1.407008841	0.731442789	0.947416234	0.781479143	1.273543289	1.101718558	0.926929311	0.733973065	1.22318962	0.766092262	1.055605549	1.314376664	1.102977403	2.303110922	0.802531863	1.061875946	0.687037741	1.080908301
2.3.1.81	0.047015563	0	0	0	0	0.0320858	0.050231611	0	0	0.012336451	0	0.028777078	0	0.059773532	0.004207753	0.042306834	0.823859572	0.096729183	0.139169502	0.224672788	0.154436055	0	0	0.072207134	0	0.028975376	0.041315942	0.083886753	0.072648529	0.047082933	0.023045452	0.077343405	0.035595659	0.059745269	0.101262065	0.028854317	0.434442313	0	0.026113124	0.252809861	1.06869695	0	0.34824	0.010315089	0.005079841	0	0.085204927	0.086341785	0.396712714
2.3.1.82	0	0.174197358	0	0.027571624	0.007934664	0.059652429	0.054249419	0.953125504	0.514871353	0	0.071606452	0.008759083	0.02778592	0	0	0.010570328	0	0.104586697	0.073955569	0.160566126	0.116813	0	0	0	0	0	0.064883814	0	0.074668875	0	0.062433658	0.036168521	0.122442647	0.095551424	0.058291196	0.067265441	0	0	0	0.009361087	0	0.039949848	0.243990515	0	0.066590082	0.088933152	0.094077487	0.153238827	0
2.3.1.89	0	0	0.079424022	0	0	0.059720749	0.071036352	0	0.061289735	0	0.076055319	0.076112673	0	0	0.083735398	0.062770669	0	0.056753522	0.031258612	0	0	0.584721463	0.978277164	0	0.090678538	0.461983184	0.026869728	0	0.324406192	0	0.001032749	0	0	0.075641824	0	0.04331653	0	0	0.102979908	0.260418593	0.064380878	0	0.237772339	0	0.1087709	0.046240889	0	0.049815675	0.127330876
2.3.1.9	7.959466103	4.940666733	0	0	0	0	1.40983165	1.761424311	1.271204869	1.498323842	6.820782499	0	0	0	0.929122818	0.058201204	0.157934508	0.35312798	1.211601351	1.228896646	1.765106961	0	0	0.864943489	2.135214843	0.480171903	1.308955722	1.924508525	0.86099129	1.543387595	0.086895901	2.027957084	1.456167219	0.397022387	0.03164367	1.913485003	0.324048822	0.252568834	0.347599679	1.690691093	1.559492762	0.810004581	0.300488908	0.549016647	7.110040285	3.754519043	2.01389548	1.537592177	1.191657793
2.3.1.94	0	0	0	0.000247556	0.002196146	0	0	0.003341713	0	0.004912331	0.089372506	0.006294751	0	0	0	0.00718199	0.000523782	0.029920846	0.026119054	0.027222738	0.028250142	0.003972955	0.001135661	0	0	0	0.000573265	0	0	0	0	0	0.008837731	0	0.007487449	0	0	0	0	0	0	0	0.005857586	0.006775674	0.086104657	0.005402793	0.02034972	0.018698996	0.002333378
2.3.2.-	0.195203485	0.130688478	0.174513467	0.139201556	0.034853715	0	0.055517312	0.162825635	0	0	0.112244669	0.073264376	0	1.257787401	0.079046393	0.072257214	0.08625628	0	0	0	0	0	0.152544388	0	0.016102103	1.456581921	0.038171993	0	2.439054778	0	0.053559824	0	0	0.08010989	0	0	0	0	0.182986327	0	0	0	0.233544352	0.002642609	0.242845605	0	0.18499408	0.155234532	0.044008349
2.3.2.10	0.013394395	0	0.022790416	0.062180228	0.045960561	0.03187642	0	0	0.025794748	0	0	0	0.012215412	0	0	0.002380947	0.082139437	0	0.075921167	0.044363921	0.075787827	0	0	0.033534418	0.003917698	0.57318905	0	0	0.555173819	0	0.008794619	0	0	0	0.057818131	0	0.082733417	0	0.050303569	0.185046089	0	0.024802056	0.722816012	0.044975803	0	0	0.098237408	0.097615746	0.062191129
2.3.2.13	0	0	0	0	0.024567644	0.005941793	0	0	0.018936317	0.007076345	0	0.020821145	0	0.008796609	0	0.022893316	0	0.219556438	0.267064973	0.216989497	0.262812282	0	0.01765067	0	0	0.001355719	0.007324129	0.027316734	0	0	0	0.000126325	0	0	0.004596894	0.001098144	0	0	0.025779161	0.021597847	0	0.020445606	0	0	0	0.008825821	0	0.00726309	0
2.3.2.16	0.08641355	0	0	0	0.011835866	0	0	0	0.082707521	0.026376758	0.031426873	0.084282588	0	0.068239326	0.088032272	0	0	0.12760299	0.148292929	0.079321541	0.119875191	0.076988747	0.077656822	0.020251664	0	0.007412422	0.047390418	0.067585898	0.066123463	0.013063302	0.021428303	0	0.011000201	0.034205522	0.050667466	0	0.016068451	1.074942038	0.016190024	0	1.058711096	0.073005134	0	0.082548651	0.060585084	0.001030474	0.034362891	0	0.050690183
2.3.2.17	0.049216259	0	0.023700231	0	0.038231416	0.039765969	0	0.031406628	0	0.033679004	0.020817634	0	0.045570277	0.046097944	0.002799685	0.043748513	0	0	0.052408095	0.025377488	0	0	0.02448704	0.053423476	0	0	0	0	0	0	0	0.031694636	0.000652108	0	0.053926541	0.047158325	0	0.031464519	0	0	0	0	0.295043508	0.050851487	0.016436978	0	0.024561787	0.017230174	0
2.3.2.18	0.009596689	0.023248799	0.036206728	0	0.006005848	0.027800646	0	0.017767662	0.010714891	0	0.012413528	0.053656871	0	0	0.014973674	0.035410599	0.013151021	0	0.001222562	0	0	0.028973365	0	0.028674359	0.01261892	0	0	0.029064588	0	0	0.039038562	0.027350386	0.040391667	0	0	0.012091674	0	0	0.000760738	0	0.000745068	0	0.153434609	0.013621932	0.033456585	0.019751646	0	0.006014988	0.050256177
2.3.2.2	1.867736717	1.129453924	0.12479786	0	0.394721911	0.378821348	0.506620404	0.037413271	0	0	3.148667113	0.359049014	0.264960065	0.215650931	0.173172075	0	0.494456094	0.572829427	0.57704591	0.373558044	0.271711789	0.190413194	0	0	0.238175642	0.139418428	0.326857005	1.41656449	0.020417827	0.289120151	3.156487471	1.075003539	0	0.007462681	0	1.001699715	0	0.131552876	1.078469937	0.664548643	0	0.486150763	0.254446887	0.39030839	3.204505538	1.559130239	0.072084296	0.514435609	0.012525516
2.3.2.3	0.010616722	0.091338868	0.069233768	0.002451724	0.014351781	0.071789526	0.153418088	0	0	0.048253238	0.222033126	0.010664025	0	0	0	0.064500626	0	0.158598561	0.093455932	0.112247666	0.141033204	0	0.049687126	0	0	0	0.464070986	0	0.311452075	0	0	0	0.126535098	0.137798065	0.044532317	0.055437499	0.024219028	0.286037498	0	0.232886036	0	0.000664988	0.050671878	0.02790412	0.101807953	0.055460229	0.039288224	0.064818702	0.282396471
2.3.2.5	0.034133393	0	0	0	0.042344173	0.019770744	0	0	0	0	0	0	0.038473226	0.020525324	0.008287054	0.016037562	0.054079515	0.012550829	0.068110225	0.034962563	0	0	0	0	0.748491231	0	0.225372804	0.079345523	0	0.020745572	0	0	0	0	0	0.095316532	0.031459899	0.01024971	0	0.015402997	0.003997787	0	0.021098057	0	0	0.043945893	0	0.040830989	0.018217965
2.3.2.6	0.921755391	1.031076094	0.027926529	0	0.964633362	0.156154931	0	0	0.193662338	0.020937141	0.974102809	0.23629626	0.501603178	0	0.847327006	0.149931375	0.9968102	0.364841566	0.207315529	0.100493244	0.301124397	0.080826995	0.046118929	0	0	0.006972978	0.65743942	0.983155314	0	0.083463838	0.983141723	0.929316434	0	0.100390311	0.112080767	0.852760133	0	0	0.313018162	0.319658623	0.023735322	0	0.034015349	0	1.021073902	0.823566359	0.03913207	0.060090823	0.208156232
2.3.2.8	0.766137492	1.082222063	0	0	0.098392897	0	0	0.003452677	0	0.052817768	0.761333284	0.134116705	0	0	0.047280343	0	0.822828623	0.143103094	0.022113745	0.03108966	0.109194851	0.042777224	0.068812805	0	0	0	0.339097474	0.076459132	0	0.014806631	0	0.056074902	0	0.040730291	0.118147486	0.139577253	0.039804939	0.030368462	0	0.097135421	0.059963137	0	0	0	0.917603794	0.189198327	0.220400361	0.120660366	0
2.3.3.1	1.408028988	1.333137827	0	0.803162855	1.233974753	0	1.164973735	0.929128189	2.202197861	1.866047297	2.102412941	0.88733283	1.26592779	0.743104238	0	1.501161908	0.869636816	0.269731088	0.547765494	0.406286636	0.153526035	0.93631495	1.332501728	2.207368363	1.002733602	0.248265388	1.19409987	1.269723506	0.166255043	0	0.722175239	0.972272609	1.875817983	1.429277521	1.74252051	1.375940896	1.824828	0	0.620585088	0.455480196	0	0.302471672	0.995444897	0	2.152754995	1.97896463	1.08462088	1.193367708	0.42206314
2.3.3.10	0	0	0	0.099175389	0.05689547	0	0.050101137	0	0	0.084289471	0.398473454	0	0	0.175437195	0	0	0.086830471	0	0.057397977	0.120548075	0	0.075052773	0.045639749	0.065597783	0.173522892	0.474267881	0.124936357	0.072823974	0.970726965	0	0.043398769	0	0.009083931	0	0.13431674	0.244503823	0.070384295	0	0	0.479174823	0.979038289	0.059980578	0.13188599	0.037900805	0.28804167	0.025135454	0.213624875	0.076045959	0.737860308
2.3.3.13	1.627002717	1.144249605	1.186113393	1.343295524	1.966551966	0	0.393326517	0.943646895	1.74234908	4.215164376	1.72214582	1.95788199	1.777898608	1.026255762	2.074326392	1.251573564	1.638907756	0.610037984	0.926143198	0.577912491	1.124924309	0	1.205204278	0.698172416	1.157848283	0	1.542809363	1.146175081	0.189429717	0.815710314	0.910466283	1.013225022	0.825882098	1.113253627	1.009302238	1.35688734	1.315843749	0	0.141821368	0.398827663	0	0.628593639	0.601600392	0.319931968	1.845198136	2.093155085	0.893593987	1.369008188	0.492366196
2.3.3.14	0.064584673	0	0	0	0	0	0.120968258	0.042341431	0.098581625	1.901972491	0.026108392	0.10115207	0.122582068	0.092482003	0	0.058051932	0.022670509	0.576843135	0.43202404	0.420266321	0.533750446	0	0	0	0	0	0.112684978	0.012000701	0	0.039038391	0.1229712	0.044552157	0	0.098936316	0	0	0.021529201	0	0.05933545	0	0.08962422	0	0	0	0.13284974	0.696717211	0.086484915	0.078132924	0.076573203
2.3.3.15	0.007137608	0.00644995	0.012620321	0	0	0	0.00798165	0	0	0	0.17871358	0	0	0.004881254	0	0.014400365	0	0	0	0	0.0084732	0	0.015623916	0	0	0	0	0	0.011628891	0.002029789	0.003504792	0	0	0.009316203	0	0	0	0	0.01850212	0	0.009833333	0.004316857	0.00616313	0	0.185310104	0.006352788	0.044783628	0.048541017	0
2.3.3.5	0.786958575	1.108905079	0	0	0.10761633	0	0.772981905	0.920095736	1.757443481	2.068600772	1.041550503	0.224930999	0.123610055	0	0.112186082	1.12139594	0.364004856	0.170005573	0.498202952	0.216612321	0.464359148	0.69121754	0.743103868	1.775519215	0.50026457	0.195992735	0.410235434	0.734715139	0	0.069222407	0.019597719	1.105863813	1.621176871	1.202692329	1.401993035	0.67698556	1.696185974	0.180333986	0.423301633	0.367621157	0	0	0.611698334	0	1.092910346	0.227689405	0.493030686	0.491323623	0
2.3.3.8	0	0	0	0	0	0	0	0	0	0	0	0	0	0	0	0	0	0	0	0	0	0	0	0	0	0	0	0	0	0	0	0	0	0	0	0	0	0	0	0	0	0	0	0	0	0	0	0	0
2.3.3.9	0.8752385	0.835825138	0.177677175	0.140364357	0	0.085013051	0.036344216	0.124144664	0	0	1.235417051	0.155798462	0.183025538	0.21179554	0.063129831	0.18262112	0.098246119	0.144103226	0.081333598	0.197222636	0	0.21226841	0.019687157	0.126662678	0.44078979	0	0.593582998	0.966978825	0	0	0.235041968	1.825925453	0.014902786	0.00823988	0.159572269	0.939521828	0	0	0.519183504	1.218015997	0.177897727	0.356414752	0	0	1.167267926	1.173940466	0.374235167	0.284677176	0.192240364
2.4.-.-	0	0.736261509	3.208378784	0.246180942	0.016213025	0.308944296	0	0	0	0.667986529	3.541201288	0.513820689	0.277198292	0	3.313851178	0.35513218	1.341263771	0	0.620750759	0.551166828	0	0.609978155	1.550636478	0.507972873	0.441042762	1.550798508	1.53366951	4.057837211	0.132323251	0.103425123	2.316273549	5.603582357	0.480260985	0.287327241	0.480111117	3.358190908	0	0.231471382	3.009963545	2.982233228	0	2.210308402	0.475269238	0	2.874273854	3.634284011	0.19293353	0.451648201	0.787072094
2.4.1.-	8.48056947	4.695829315	7.818362351	3.53963651	5.756926003	3.001351856	3.80966792	3.930380221	5.125470807	2.892355475	12.04163105	7.717719253	7.674130242	0.163212448	3.912429526	3.972573523	2.904151187	4.97905381	5.079645827	3.102476958	3.939772731	2.441455382	5.073996837	5.293200246	3.651304968	2.724027937	6.879533893	9.625358098	3.060118537	2.850408278	9.830730172	13.32882532	5.053412124	4.228030471	5.205421666	9.204499846	3.324351841	2.634326223	6.161234755	7.535468756	4.949305121	5.494484756	2.743810501	1.360237455	14.6858573	9.67698749	4.018851767	4.070400313	5.800515419
2.4.1.1	0.217362252	0	2.205532204	1.095567889	1.063097719	1.296803053	1.158375312	0.327883526	1.397783837	2.108931418	0.251615415	1.478027284	1.357919167	0.907240126	0.912239884	1.678180259	0.261969035	1.365678504	1.170395079	1.527742255	1.498681208	1.291161504	0.703503951	2.326480372	0.701349676	0.213673069	0.626501002	1.951860239	0.392105754	1.288353037	2.126803379	1.747860093	2.182162454	1.756300418	2.23032852	1.655880035	1.743967539	0.689387457	0.951518638	1.776774487	1.962990471	0.762689642	0.846724949	0	0.279971255	2.612988588	1.394678658	0.959510908	0.648792291
2.4.1.10	0	0	0	0.258151671	0.011312559	0	0	0.00423239	0.007042364	0.038321196	0.392835214	0	0.023346404	0.061249886	0.037144868	0.028978532	0.005413736	0.026815181	0.013439361	0	0.086930379	0.014635339	0.001458378	0	0.047069423	0	0	0.080296674	0.014894206	0	0.478093493	0.003649797	0	0.039365533	0	0	0.004356085	0	0	0	0.005902576	0.060357328	0.060723985	0.012270568	0.341636628	0.045610518	0.190646053	0.22731184	0.168429008
2.4.1.109	0.022143549	0.013105086	0	0.182932964	0	0.009910522	0.17991064	0	0.000439341	0	0.277155452	0	0.000730601	0.003238555	0.030675685	0.024337318	0.000831425	0	0	0	0	0.018400817	0.022086047	0	0.022537528	0.021956541	0	0.010900809	0.019665469	0.008429612	0.011475211	0	0	0.001393841	0	0	0.020496115	0.007463351	0.027849875	0.024392352	0.01561728	0.019296505	0	0.009972042	0.310598826	0	0.009097527	0.024151895	0
2.4.1.11	0	0	0.045136807	0.067006017	0.056489478	0.523469057	0	0.049288871	0.032506998	0.070113659	0	0	0	0	0.964441044	0.047554642	0	0.087780172	0.010475347	0	0.09750634	0.003530875	0	0.069730466	0.031811548	0	0	0	0	0.055545276	0	0	0.018745041	0.008276904	0	0.023016932	0	0.061304764	0	0.064576219	0	0.055114603	0	0.017950068	0.046090775	0	0	0	0
2.4.1.117	0	0.0001174	8.03259E-05	9.14894E-06	3.91409E-05	7.45295E-05	7.29814E-05	6.05982E-05	0.000128941	0	8.66136E-05	2.39573E-05	0	0.000119539	0	0	0.000114093	9.32333E-05	5.28505E-05	8.36755E-05	0.000130193	0	0	0	0.000106358	1.07114E-05	7.48446E-05	1.94054E-05	7.26245E-05	0	4.66325E-05	8.84637E-05	0	7.44456E-05	0	0.000100227	0.000134274	6.43895E-05	0.000118274	0	9.81141E-05	0	0	2.17851E-05	0	0	1.49741E-06	0	2.50341E-06
2.4.1.119	0.06330767	0	0.018438332	0.033034197	0.035282892	0	0	0	0.065477185	0.022103882	0	0.013828921	0.023678942	0	0.941222285	0.05281255	0.968116265	0	0.071747462	0	0	0.076396532	0	0.063060178	0	0.04129369	0.040172986	0	0	0.019109849	0.072250676	0	0.053871329	0	0	0	0.06811348	0	0.008279295	0	0.01588984	0	0	0.020598655	0.027618448	0	0.026432619	0.01227654	0.084198619
2.4.1.12	0.055088913	0.113749696	0	0.076650383	0	0	0	0.181120083	0	0.08184188	1.20638612	0	0.089486699	0	0.207717351	0.161955257	0.138135258	0.085573911	0.005349923	0.033378382	0	0	0	0.063715636	0.173040402	0.684333679	0.162499845	0.937746631	0.555160339	0.089533829	1.215076909	0.808272873	0.088010374	0.167609413	0.072374929	0.858484832	0	0.041242398	0.222767952	0.753474316	0	0.000778819	0	0	1.047978313	2.145582206	0.341928554	0	0.116530093
2.4.1.129	1.239654609	2.672940627	3.399527761	1.379623617	1.384593997	0.726547413	0.503323188	0.099749702	0.174199764	1.389362774	1.5101974	0.539613153	1.109130388	1.499795639	1.140057264	0	0.588800352	0.410631839	0	0.058857502	0	1.509270101	0	0	1.447287908	0.777665207	2.2510602	2.742181677	2.351206394	0.193678544	4.403188397	2.764562715	0.412718613	0	0.081343209	2.600410799	0.397526471	0.422577896	1.449375013	2.03001338	2.239839751	3.249594062	0.590808904	1.374285441	1.288630496	3.586987376	0.640345827	0.893829552	1.328256049
2.4.1.13	0.011704182	0	0.006547569	0.005828305	0.007911982	0	0.004998595	0.006218336	0.001671902	0	0.010964148	0.006924807	0.004963933	0.006059814	0	0.00943186	0	0	0	0	0	0.005903807	0	0.005077535	0.008457158	0	0.238221137	0.005228089	0.007822999	0.007342616	0.007363429	0	0	0.007468523	0	0.004687371	0.006221279	0	0	0	0	0	0.012734888	0.008892938	0.010541284	0.002140992	0.011298074	0	0.012431248
2.4.1.14	0.032231577	0.022485628	0	0	0.029954599	0	0.026056862	0	0	0	0	0.014783087	0	0.007582347	0.024960975	0	0	0.053156165	0.021698931	0.022588635	0.036833422	0.008322752	0	0.023220556	0.576093319	0.018256337	0.225302399	0.033976806	0.015921572	0	0	0.021492565	0.002800719	0.00441461	0.019732541	0.020835144	0	0.008605294	0.014823927	0	0.013967678	0.000836197	0	0	0.036144846	0	0.017039689	0.016261255	0
2.4.1.141	0	0	0	0	0	0	0	0	0	0	0	0	0	0	0	0	0	0	0	0	0	0	0	0	0	0	0	0	0	0	0	0	0	0	0	0	0	0	0	0	0	0	0	0	0	0	0	0	0
2.4.1.144	0.009827334	0.005785861	0.00203999	0.001990068	0.010053919	0.005425794	0	0.001815057	0.003076742	0.00601685	0.028579395	0	0	0.004928851	0.005638717	0	0	0.000183195	0	0.010138085	0	0	0.010890591	0	0.009511474	0	0.003126195	0	0.009065946	0.001081159	0	0	0.00389096	0	0.003899009	0.008441699	0.000978323	0.007953417	0	0.006910017	0.008241037	0.005677678	0.000619483	0	0.037854919	0	0.004590218	0	0.003991781
2.4.1.15	1.332247434	1.032268396	0.18165642	0.109011497	0.195140095	0	0.061293148	0.174708814	0.097879967	0	1.574912009	0.340240444	0.284194004	0.115145	0.073969105	0.176971026	0	0	0.100683838	0	0	0.215254556	0	0.072668756	0.617058768	0.193536472	1.015406473	0.568868315	0	0	1.212736108	0.830807165	0.145223875	0.128505163	0	0.5011585	0	0.051891778	0.344721311	0.541596687	0	0	0	0.095860308	1.378980067	1.056811332	0.033035279	0.203070977	0.124698223
2.4.1.157	0.055116593	0.129066799	0.118663266	0.075095871	0	0.046895934	0.126579068	1.050918596	0	0	0	0	0.030236765	0	0	0.119185576	0	0.301722267	0.261305398	0.403375215	0.326339276	0	0.071344443	0.021097757	0	0.396752444	0	0	1.034906943	0	0	0.093360149	0.29325665	0.069113204	0.311525805	0.081289095	0.060045237	0.780312568	0	0.010417572	0	0.067363866	0.02310469	0.091975887	0	0	0.263195452	0.358007446	0.615554602
2.4.1.16	0.002490022	0	0.001923514	0.002277448	0.000247275	0	0.002442848	0.001753441	0	0.00328574	0.001284761	0.002475484	0.00136252	0	0	0.001168023	0.003193276	0.000369147	0.002318484	0.003648387	0.002735129	0.00277227	0	0.000174008	0	0.001339927	0	0.001900757	0.001381162	0.000677786	0	0	0.001562274	0	0.003486113	0.00178627	0	0.002761836	0	0	0.002871644	0.000287939	0	0	0	0.001801475	0	0	0
2.4.1.166	0.021435778	0	0.052893343	0	0	0.052566159	0.063052929	0	0	0	0.049800543	0	0.0215696	0	0	0.078245021	0	0.05179006	0.026598309	0	0.082876726	0	0	0.014757345	0	0	0.041195757	0	0.438373363	0	0.046032394	0	0	0.051621088	0.048783378	0	0	0.050094878	0	0.523253934	0.965759903	0	0.08296437	0.062546553	0.061910016	0	0.102583534	0.051520898	0.002216845
2.4.1.173	0.002610112	0	0.000360078	0.084334266	0	0	0	0.003249964	0	0.004619518	0.034195181	0	0	0.007052846	0	0.006583636	0	0.010374097	0.018535914	0.012741228	0.013789507	0	0.006595619	0.007976535	0	0.002793395	0	0.006880741	0	0	0	0.001240251	0.00953887	0	0.005826115	0	0	0.000851395	0.008642751	0.002040182	0.004833282	0	0.008360339	0.005252438	0.026624007	0.002283612	0	0	0
2.4.1.175	0.002524669	0.00345912	0.104767296	0.003308112	0.00155792	0.005041707	0	0.004704817	0	0.005536817	0.00346183	0.003087368	0	0.002359532	0	0	0	0.000742522	0	0.001273871	0	0	0.000953186	0	0.001089368	0	0.00331181	0.002802708	0	0	0	0.020373583	0.000831087	0.002115818	0	0.013539417	0.005553454	0.00200309	0.001647868	0	0.002289372	0.000702357	0.001483108	0.004478486	0	0.004427926	0.005890976	0.003919407	0.000656582
2.4.1.18	0.717010639	0.075760791	1.124790185	0.709416312	1.113950321	0.796584166	2.183334409	0	0.616137467	1.236492651	1.005072135	0.982906156	0.804081859	0.823109691	0	1.672585786	0	0.731184774	1.127250677	1.054499925	1.113467094	1.094002796	1.240042904	2.390656059	1.06266531	0.10640861	0.195706663	0.845152059	0.055862429	0.923932136	1.242730865	1.053974805	1.386330333	1.295891212	1.051927186	0.778132072	2.146707789	1.016381493	1.135819239	1.093533042	0.954074149	0.67061763	1.009684958	0	0.833921169	0.717309376	1.296563122	1.45828226	0.492566857
2.4.1.182	1.012670187	0.791001324	1.067265884	0.308083423	0.794882711	0.683253838	0.333328739	0.134990543	0	0	0.786027907	0.932131431	0.961961817	0	0.923809456	0.128586903	1.116847306	0	0	0	0.15450625	0	0.17655056	0	0	0.589678685	0.160133004	1.025153728	0	0	1.088960628	0.977136026	0	0	0.007902718	0.715460177	0.081383915	0.061405342	1.038823649	0.403756386	0	1.031239406	0.115161227	0.034391288	0.805031395	0.842081357	0.237889372	0.19923601	0.078838239
2.4.1.187	0	0	0	0.142900356	0	0	0	0.17968876	0.111039592	0	0.257563061	0.833048628	0.832756738	0.067579039	0	0.930076369	0.038852053	0.714817585	0.807944272	0.627033261	0.764227026	0.652573583	0	0	0.17269377	1.074599478	0.59379094	0.212287747	0.245412076	1.013166062	0.159442823	0.144389431	0.240372567	0.129232579	0.20148342	0.170073661	0.115789993	0.151991843	0.173610826	0.280723135	0	0.159269758	0	1.141587172	0.28820302	0	0.428393476	0.345775247	0.62406683
2.4.1.19	0.006877158	0	0.011349206	0.014439329	0	0	0	0.015169114	0.004474782	0	0	0	0.013053981	0.05018636	0	0	0.017769275	0	0.017172706	0.011644477	0	0	0	0	0	0.010205506	0.008205662	0.008540247	0	0.01391436	0.012344667	0	0	0.017175642	0	0	0	0	0	0.014648367	0	0.009739662	0	0	0	0	0	0	0.002422951
2.4.1.20	0	0.07551376	0.060225547	0	0.07989477	0	0	0.068401588	0.034772948	0.062318446	0	0.085218857	0.100199331	0	0.053321023	0	0	0.203749991	0.165790963	0.06343265	0.109628317	0	0	0.467919764	0	0.054606361	0.079575376	0.006148409	0	0	0.030183146	0	0.421542828	0.473849178	0.391543835	0	0	0	0.079774706	0	0.029674945	0.07964583	0.067003269	0	0.022078385	0	0.035363878	0.090586321	0
2.4.1.208	0	0	0	0	0	0	0	0	0	0	0	0	0	0	0	0	0	0	0	0	0	0	0	0	0	0	0	0	0	0	0	0	0	0	0	0	0	0	0	0	0	0	0	0	0	0	0	0	0
2.4.1.21	0.499488461	0	0.98118995	0.149038093	0.209972358	0.973349892	0.942420222	0.086198717	0.935228325	0.808274576	0.545046174	0.889423866	0.844250326	0.001295446	0.041566784	0.78576445	0	0.720739096	0.839230149	0.937984068	0.593358355	0.009488577	1.156727184	0.864594258	0.052234361	0	0.079866479	0.922080729	0.301422372	0.855188164	1.006090281	0.900124259	1.384985411	1.12857214	1.489124857	0.969824258	1.022994953	1.121235787	1.171633869	1.188283554	1.014365394	0.882974897	1.083590559	0.045077113	0.556425739	0.98302889	1.077704974	1.04385253	0.285990175
2.4.1.212	0.014482932	0	0	0.014461547	0.022041269	0.024600574	0	0.013226848	0.010049955	0	0.017425872	0.002311229	0.019798255	0	0	0	0.025654288	0.126848259	0.099651121	0.104926923	0.08878151	0.000593788	0.011868663	0	0.019531273	0.515559603	0	0	0.081840875	0.020223	0	0.036531682	0	0.003728485	0	0.019904662	0.017629043	0.015861305	0.000107293	0	0	0	0.000477926	0	0.018774828	0	0.027662648	0.024432175	0.005826734
2.4.1.213	0	0.023041016	0.009799067	0.035748153	0	0.027854398	0.030416696	0	0.003259098	0	0.047416173	0	0	0.019110509	0.001518528	0	0	0	0	0	0.013166755	0	0.000508938	0	0.029141004	0	0	0.00971339	0.020951807	0	0	0	0.035113091	0.023855302	0	0.019619577	0	0.006326842	0	0.036214706	0	0.023723448	0.015718873	0.002912161	0.049771255	0.009369913	0.011910017	0	0.193842394
2.4.1.214	0	0	0	0	0	0	0	0	0	0	0	0	0	0	0	0	0	0	0	0	0	0	0	0	0	0	0	0	0	0	0	0	0	0	0	0	0	0	0	0	0	0	0	0	0	0	0	0	0
2.4.1.216	0.254202338	0.025230361	0	0	0	0.040394427	0	0	0.048274561	0	0.070095414	0	0.017403904	0.023589902	0.000882206	0	0.039303586	0.03474383	0.019127223	0.036816119	0	0	0	0.001224981	0.06257287	0.013930606	0.024628698	0	0.005509999	0	0.03015585	0.045539936	0.037513406	0	0	0.007185087	0.025848263	0.03442764	0.033715776	0.048176308	0	0	0	0	0.064902894	0.015544459	0.007555142	0	0
2.4.1.217	0	0	0	0	0	0.000399176	0	0	0.000559573	0.000285418	0	0	0.00029585	0.0001892	0	0	0	0	0	0	0	0	0	0	0.000510168	8.19386E-05	0	0	0	0	0.000345428	0	0	0.000411534	0.000538639	9.17622E-06	0	0	0	0	5.74735E-05	0.000528483	0	0.000547575	0.000485738	0	0.000416575	0	0.012118911
2.4.1.226	0	0	0	0	0	0	0	0	0	0	0	0	0	0	0	0	0	0	0	0	0	0	0	0	0	0	0	0	0	0	0	0	0	0	0	0	0	0	0	0	0	0	0	0	0	0	0	0	0
2.4.1.227	0.959322229	1.038647874	0.920866307	0.682595894	1.017916182	1.033609192	0.801361223	1.023920409	1.485367338	0.998765758	0.941083256	1.009651699	1.039294155	0.977384654	1.034990954	0.953873518	0.909802024	1.098728626	1.07350489	1.110666517	1.077218834	1.017924426	1.028496461	0.967808793	0.997641939	0.972046658	0.96744913	1.019961318	0.954579076	1.032059428	0.955414764	1.044160483	0.957979085	1.042696292	1.008067813	0.981246533	1.039453764	1.00694258	0.967688133	1.000667065	0.99664905	1.000786954	0.762306134	0.993096364	0.974032891	1.016184793	0.996069317	0.943378984	0.991379997
2.4.1.230	0	0	0.030264052	0.001310603	0	0.069575861	0.023945244	0	0.020343639	0	0.08890214	0.504727661	0.539065631	0.030544801	0.078763589	0.007960849	0.06699419	0.256033502	0.261621664	0.224392223	0.217793288	0	0	0.555758373	0.097411427	0.030186663	0	0.074006729	0.052549497	0.984288259	0	0	0.031756273	0.018760413	0.12524927	0.083881069	0.029795869	0	0.039371398	0	0.070634796	0.069123904	0.073992293	0	0.005546558	0.080516336	0.15408211	0.018274059	0.087759461
2.4.1.245	0.000434805	0	0.000525419	0	0.000457741	0.000646797	0	0.000492553	0.000352682	0	0.000286725	0	0	0	9.03008E-05	0.000153104	0	5.84379E-06	0	0.000578197	0	0.000346423	1.45232E-06	0	0	0.000630795	0.000469957	0	7.54694E-05	0.000351734	0.000454939	0.000489474	0	0.000573687	0.000434986	0	0.000100945	0	0.000471982	0.000295715	0.000473593	0.000444834	0.000446931	0.000275038	7.40183E-05	0.000284122	0.000638778	0.00031711	0.011340465
2.4.1.246	0.001570322	0.000619276	0	0	0	0	0.0006853	0	0.003016909	0	0.00162111	0	0	0	0.003369454	0	0.002140729	0.003734358	0.000979033	0	0.000684789	0	0.000558235	0	0	0	0.000395245	0.003463991	0	0.001570757	0	0	0	0	0	0	0.001733537	0.002754397	0.003412759	0.000209764	0.000724933	0.002763936	0.003023139	0	0.000925781	0.00144166	0.000510728	0	0.008207694
2.4.1.25	0.478885133	0	1.0197561	1.020549271	0.927113893	0.668023756	1.221222955	0	1.515852272	1.07680552	1.539101232	1.100583344	0.76400616	2.105214278	1.050247049	1.699737839	0.090129838	0.845954297	0.690040765	0.795931753	0.61469633	1.310789148	1.226976712	1.875493724	0.91687177	0.107415511	0.623753407	0.755751476	0.239218374	1.868625511	1.259621712	1.089583768	1.53537351	1.220742893	1.613685277	0.618695948	1.976955977	1.111619071	1.029749128	1.545492129	1.036839326	1.099021057	1.250580972	0.117925559	1.446080641	1.018319004	1.164354855	1.495379279	0.054262051
2.4.1.251	0.024628618	0	0	0	0.003006458	0.013324223	0.000877823	0.028117335	0	0	0.023446332	0	0	0	0.012374076	0.01106539	0	0.000851614	0	0.021999349	0.026218781	0	0.005971107	0.026389499	0	0	0.0119354	0.018500304	0.024106627	0	0	0	0	0.017739058	0.020608556	0	0.007074474	0	0	0	0.023772882	0.017458733	0	0	0	0.027183598	0	0	0.009783199
2.4.1.252	0	0.00024406	0.010381543	0.032152393	0.003723299	0.019767448	0.016097781	0.000166644	0.019322899	0	0.020797873	0.038191418	0.038416911	0	0.031571654	0	0.01462918	0.017588027	0.017208605	0.019882327	0	0	0	0.015012017	0	0.01193232	0.03649104	0	0.009282125	0	0.007471539	0.016416603	0.003670034	0	0	0.011540892	0	0	0.013028538	0.02850041	0	0.035514833	0	0	0.01483416	0.034816312	0.03135359	0	0.036098639
2.4.1.256	0	0	0	0	0	0	0	0	0	0	0	0	0	0	0	0	0	0	0	0	0	0	0	0	0	0	0	0	0	0	0	0	0	0	0	0	0	0	0	0	0	0	0	0	0	0	0	0	0
2.4.1.264	0.012764694	0.014066904	0	0	0	0.009050159	0	0	0	0	0.025734006	0.012983884	0.033604442	0.02566803	0	0.033398583	0	0	0.025225575	0.008478051	0	0.00630944	0.034205138	0	0	0	0	0	0	0	0.038303194	0.009203493	0.026756792	0.007602036	0	0.011957454	0	0	0	0.003707243	0	0.02632081	0.027143555	0	0	0.033166831	0	0	0.034817587
2.4.1.276	0	0.001061985	0.000848937	0.001070363	0	0	0	0	0.001653531	0	0.001649775	0.000280533	0.001627944	0.001604745	0.001437705	0	0.000451822	0.001648392	0	0.000367143	0.001718019	0.00064106	0	0	0.000150326	0	0.001294147	0.005950211	0	0	0.000909418	0	0.001151262	0.001319493	0.001130611	0.004519762	0	0.000772917	0	0.001332331	0.001541136	0	0	0	0.000901804	0.00088226	0.000826478	0	0
2.4.1.278	0	0	0	0	0	0	0	0	0	0	0	0	0	0	0	0	0	0	0	0	0	0	0	0	0	0	0	0	0	0	0	0	0	0	0	0	0	0	0	0	0	0	0	0	0	0	0	0	0
2.4.1.4	0.035081964	0	0.049903167	0.619261661	0	0.012727958	0	0.047509431	0	0.006108488	0	0.039569022	0	0.080308585	0.056790222	0.810976764	0	0.054592643	0.011670754	0.102298245	0	0	0.006674863	0.993657506	0.037344389	0	0	0.005884381	0.048886185	0.01345593	0.022967629	0	0	0	0	0	0.027059235	0	0	0.034760687	0.053829092	0	0	0.079045032	0	0	0.29146407	0.279827962	0
2.4.1.44	0	0	0.002164535	0	0	0.016341221	0	0	0	0.001481976	0	0	0	0	0	0.012201757	0.008369094	0	0.006947283	0.009302591	0	0.009125848	0	0.009706301	0	0.017150765	0	0.138694346	0	0	0	0.001542161	0.007848908	0	0	0.154760791	0.000172852	0.009706028	0.007501239	0.016243198	0	0.003519188	0.019116434	0	0	0.011656974	0.002009256	0	0.031955865
2.4.1.46	0.416536515	0	0.011961549	0	0.016986387	0	0.0091371	0.003121097	0.011477708	0.010216715	0.031514443	0	0.000208335	0.011932938	0.004906474	0	0	0.052533683	0.058257858	0.06787615	0.065612751	0.002248769	0.01620699	0	0	0	0.00037008	0.005908861	0	0	0.007881264	0	0	0.01631985	0	0	0.00345603	0	0	0	0	0	0	0.01501707	0.049326976	0	0	0	0.000855107
2.4.1.5	0.038551627	0	0	0.038086874	0	0.005174638	0.049573393	0	0	0.000830386	0.027396968	0	0.007952483	0	0.032047578	0.033096858	0.004310312	0	0	0	0	0	0	0	0	0.009369618	0.028073351	0	0	0.029681678	0.055618412	0.058619398	0	0	0	0.053581747	0.016485405	0	0	0	0	0.059493368	0	0.001765882	0	0.042238227	0.008978356	0.054619124	0
2.4.1.52	0.042099269	0.199585219	0.119660159	0.079900204	0.019493306	0.054869934	0.052817465	0.020485473	0.071778905	0	0.102179011	0	0.113799965	0.118510379	0.108202334	0.079775769	0.067379035	0.035117779	0	0.113885192	0	0.132624755	0.050941246	0.104902151	0.131404062	0	0	0	0	0.078170742	0	0.039007764	0.307660503	0.270222256	0.328880107	0.137602171	0	0	0	0.071570442	0.049309116	0	0	0	0.134915747	0.123876055	0.189267224	0.009436913	0.77422645
2.4.1.56	0.013584795	0	0.016740247	0	0	0	0	0.001429574	0	0.01780043	0.029099606	0.011574388	0	0	0.023674485	0.015018995	0.01302874	0	0.019872049	0	0.021599684	0	0.025010256	0	0	0	0.244602025	0.131858698	0.001267461	0.009955168	0.009777548	0.086842061	0.026124109	0.003342579	0.003417025	0.183303634	0.006085172	0.014924707	0.024919348	0.2249645	0	0	0	0.018413317	0.002700832	0.014467973	0.001826675	0	0.017878488
2.4.1.57	0.233991674	0	0.080929662	0.902929537	0	0	0.097825713	0.062163594	0.01554372	0	0.51747767	0.17540224	0.114569127	0.545575755	0	0.095692004	0.292268734	0.034967311	0.149628649	0.115113004	0.008422056	0.433450951	0	0.490492745	0.993666142	0	0	0.040033858	0.041108375	0.036496984	0	0	0.100283876	0.125473495	0.105046324	0	0	0	0	0.074872895	0.083009205	0	0.053017718	0	0.523345707	0.045892895	0.175014296	0.162643622	0
2.4.1.58	0	0	0	0.050230972	0	0.034868582	0.08591862	0.078373332	0	0	0	0.746744922	0.732641754	0	0	0	0	0.000128099	0.05867497	0	0.044075819	0.05332635	0	0.036625198	0	0.041935123	0.183408724	0.331393443	0	0.007024616	0	0.43319884	0.014573268	0.025897808	0.056246128	0.384638165	0.069689374	0	0.054646516	0.526570117	0	0	0	0	0	0.009784701	0.077815864	0.029812697	0.099388942
2.4.1.64	0.000579791	0.002467067	0	0.000630475	0	0	0.002844402	0	0	0.00123465	0	0	0	0	0.00014359	0.004619788	0	0	0.000291628	0	0.004071119	0	0	0.004761022	0	0	0	0.002858386	0.003965074	0	0.004475466	0.001085991	0.0005835	0	0	0.000650204	0	0	0.004726999	0	0.004747463	0.000584232	0.005249272	0	0.000931853	0.004918161	0.002479846	5.91861E-05	0.00199007
2.4.1.7	0.000579222	0.033818877	0.075364217	0	0	0.097710081	0.143275171	0	0.048522705	0.107201029	0.073779091	0.084950764	0.035222555	0.982171941	0	0.140587817	0.024162829	0.128147402	0.066141978	0.031815713	0	0	0	0	0	0.085580337	0.286155493	0.44565087	0.325986424	0.036331963	0.619853815	0.747160579	0.345858171	0.372761441	0.196722607	0.431290463	0	0	0.128241503	0.333500567	1.105317589	0.185133633	0.217686849	0.063232499	0.120534941	0.038256044	0.28620365	0.310733935	0.344237489
2.4.1.8	0	0	0	0.024811088	0.137554429	0	0	0	0.144087865	0	0	0.51198155	0.445486649	0.122928905	0.098556829	0	0.150794545	0	0	0.066524873	0.179515641	0.008842737	0	0.046784215	0	0.526378612	0.093513036	0	1.645727223	0.127471942	0	0	0	0	0.03944229	0.142472971	0	0	0.145973937	0.037292038	0.08499641	0.149624514	0	0	0.048409394	0.026771193	0	0.034790723	1.056689939
2.4.1.80	0.019329772	0	0	0.005840874	0	0	0.063494239	0	0.061726131	0.083326685	0.834711961	0	0.021411196	0.069018312	0.006845304	0	0	0.035352991	0	0.03664887	0	0	0	0.065288617	0.074801113	0	0	0.094737628	0.019051734	0.030566617	0	0	0.019466137	0.011806871	0.052149909	0.128603051	0	0.048314715	0.608045044	0.00732324	0.070446251	0	0	0.082301594	0.846907645	0.004808274	0.035867607	0	0.110489605
2.4.1.83	0.3363516	0.083643426	0	0.67941894	0.098311768	0.526674435	0.363767745	0.048229274	0.041982653	0	0.171255324	0.391572068	0.316617921	0.308979594	0.121712927	0.390264944	0.087193659	0.446517903	0.577609557	0.440148063	0.595976025	0.106945594	0.066855362	0	1.049236021	0.605483246	0.306267307	0.13751171	0.079240507	0.144057071	0.052452711	0	0.232547337	0.316207507	0.404666072	0.016634944	0	0.148465762	0.819546823	0.060452996	0	0	0.117292092	0	0.276254609	0.063792549	0.395823627	0.244360574	0.3490977
2.4.1.87	0	0	0	0.014892622	0.020757689	0.00217225	0	0	0.006705324	0.007971815	0	0.306535111	0.284660519	0.012900585	0	0	0	0.004980604	0.018964422	0	0.001448836	0.023186461	0.003609902	0.010310394	0.005013403	0	0.003354954	0	0.016314957	0.015161265	0	0.020658617	0	0.020341166	0	0	0	0	0	0	0.012340904	0	0.015676817	0.003818363	0.003960716	0.005696402	0.052964075	0.045306005	0
2.4.2.-	1.044666963	1.301398507	0.809554115	0.598971321	0.880588052	0.331182336	0.063323153	1.119427575	1.445621363	1.152135127	1.343314655	1.084715396	1.191734148	0.851790107	1.82692103	1.080042983	2.71293652	1.122506139	0.71610167	0.79581688	0.739380658	1.389075933	1.132026381	1.227825455	3.604138286	0.124666601	1.933016541	1.580872508	0.026465227	1.162608494	0.781489544	2.20122288	1.184293371	0.903613665	0.918124285	1.756851369	1.236660579	0.267805938	0.338772844	1.196248567	0	1.116921424	0.615027495	0.228713034	1.174644811	0.833800714	0.637420275	0.838314026	0.609703543
2.4.2.1	0.426015079	0.172018796	1.220958798	1.861447739	0	0.962517459	0.782323068	1.177729397	1.236476987	1.269914927	0.021616313	1.12000911	1.184436157	0	0	0.924612358	0	1.568748696	1.520227249	1.967269188	1.476989507	1.254215127	2.168299161	0.448548479	0.860820523	1.1587868	0.51067829	1.044143843	2.058722897	0.863834473	0.996288203	1.233343402	0.5114835	0.858293157	0.865517505	0.928825348	1.699054862	1.252034904	1.12757521	1.362737356	1.775109784	1.221428404	1.755846838	2.923154205	0.038806658	0.711925159	1.0561575	1.220637733	0.085835387
2.4.2.10	1.003975414	0.982111656	0.843225847	1.140838471	0.882802425	0.924788695	0.857423343	1.049872546	0.978531294	0.888724064	0.960231967	1.08440267	0.962310522	0.857383382	0.863872808	1.359097802	1.019354311	1.180476415	1.113626378	1.050991413	0.962538995	0.966455541	0.861164567	1.984369412	0.875363243	1.047996776	0.92094545	1.095531965	0.944962194	1.116327566	0.980723009	1.004754254	1.363861712	1.538184211	1.255181059	0.837032071	2.085946125	1.103270385	0.941126976	1.085326539	0.022152792	0.892690963	0.951543287	0.984035399	1.15477879	1.091032834	1.220594956	1.197888446	0.967910193
2.4.2.11	1.262437958	1.097551728	0	1.032804535	0	0.15932458	0.891731795	0.969242897	1.014431513	1.067761941	1.290112552	0.690802536	0.369281528	1.125778782	0.051389738	1.071916483	0.755034506	0.797924501	0.866542252	1.110805819	1.101555482	1.027726504	0.87498826	0.933413706	0.908833098	0.865755467	1.164227022	1.051407272	1.125432356	0.830531663	1.118490086	1.147056562	1.087448975	1.033061958	0.962083952	0.919234519	0.876499458	1.100606265	0.867054526	1.018487716	1.097308122	0.041504322	0.711002812	0.986241124	1.497937774	1.064411064	0.85642271	0.940273934	1.424741924
2.4.2.12	0	0.006230654	0.15764963	0	0.010613801	0	0.003204582	0	0	0.002151699	0	0	0.015332267	0	0	0.017549079	0.049959171	0.066489635	0.054850074	0.048704531	0.057435375	0	0.010168343	0.020497384	0.015043286	0	0.009321242	0	0	0	0	0.013323109	0.001075196	0.004531511	0	0	0	0.003858765	0	0	0	0.087655515	0.019933818	0.014809367	0	0	0.009607388	0	0.001784701
2.4.2.14	1.081799428	0.931890407	0.892578918	1.146654102	1.122045622	1.038690076	0.932308942	0.986354105	2.114019171	0.881928997	0.91185677	1.113124181	1.073173529	0.781823742	0.903303173	1.546642136	0.875247652	1.28979497	1.121825325	1.283324798	1.29327398	0.930585407	2.072901159	2.012285378	0.884034144	1.438438762	1.402368444	0.896260769	0.912844932	0.027692971	0.857719562	0.823952336	1.014841579	1.081650677	0.954242465	1.001978151	0.834157193	0.937605854	1.162540427	1.108822585	0	1.144166401	1.273639853	1.090088167	1.151491586	1.091779479	1.504116154	1.378617724	0.644962511
2.4.2.17	1.108283986	1.082024732	0.844780296	0.49174815	0.853037001	0.426825919	0	0.831542165	1.103163714	0.819849414	0.986929407	1.173072234	0.974470507	1.066431577	0.886157863	1.029926588	0.918539733	0.556660879	0.854013581	0.869723	0.773263688	0.071652244	0.976530623	1.114974746	0.992796158	0.008396269	0.709740795	1.139332648	0	1.041814889	1.128757716	0.808646639	0.835141843	0.880720979	1.041418791	1.063652634	0.036103986	0.141938285	0.326008476	0.424614924	0.150117014	0.87710419	0.730030968	0	0.925919717	0.895916483	0.721989181	0.620023403	0.228555747
2.4.2.18	0.81443859	1.114182451	0.964703614	1.269469633	0	0	0.068860454	0.045490878	0	0.194192748	1.321377678	0.841434849	0.808477914	0.77770326	0	1.022282617	0.148238249	0.20265924	0.454944055	0.351974924	0.309172928	0.095515523	1.036635622	0.371944825	0.873541173	0	0.094220799	0.286072031	0	0.842317266	0.8991701	0	0.564784862	0.686886306	0.58898798	0.264644288	0	0	0	0.132911082	0	0.933593348	0.602622383	0	1.11534834	0.299466635	0.608365792	0.75595585	0.527688256
2.4.2.19	1.017707758	0.952703335	0	0.068347012	0.843554032	0.813534707	0.141917296	0.878739923	1.619447859	0	0.811861131	0.87493478	1.167122678	0.346635759	0.946090953	0.427748627	0.01930556	0.722289888	0.688243475	0.725825838	0.851119738	1.060960375	0.059676899	1.01281826	0.542268843	0	0.488566836	0.936365877	0.052497177	0	0.612471859	1.165252523	1.073267643	0.967755668	1.031898432	0.807333732	0.179206752	0	0.957678876	0.570899579	0.11733192	0.121743021	0.358530415	0.091322673	1.112865789	0.933444564	0.453968427	0.684432687	0.250493805
2.4.2.2	0	0	0	0	0	0.051269837	0.554257398	0.154547032	1.0007028	1.011013223	0.008114043	0	0.106652798	0.113336357	0	0.25525377	0	0.707833064	1.020664592	0.79367561	0.830738905	0.617134501	1.042984194	0.011241344	0.068210327	0.540374246	0	0.054020682	1.069295422	0	0	0.193279556	0.338754558	0.093543042	0.332939887	0	1.077274559	0.094599807	0.142329758	0.413850615	0	0.036224846	0.77414404	0.836210712	0	0.120247882	0.561910326	0.321611246	0.15867936
2.4.2.21	0.680177666	0.880110909	0.114610471	0.123813824	1.157064049	0	0.180953905	0.221826673	1.203589513	0.809793095	0.82493324	0.595576675	0.966222979	0	1.963555044	0.640709501	0.173951471	0.818143434	0.829858939	0.527806842	0.745976371	0.570347601	0	0.396129207	0.867257198	1.098002737	0.396849462	0.807030634	0	1.073508693	0.18378528	1.002503545	0.844720978	0.523778505	0.540352513	0.444619166	1.051583612	0.063092395	0.917654228	0.536576236	0	0.023354362	0	0	0.586255025	1.981977615	0.794952847	0.465295496	0
2.4.2.22	0.038268097	0.982920368	1.046459755	0	0	0.188296118	0.977648644	0	1.103807717	0.848550804	0.268917186	0.986031783	0.666868002	1.091727616	1.051275356	1.111744754	1.164100633	1.272522026	1.023554638	1.203430646	1.211092295	1.051051369	0.911155053	0.569916853	0.247364961	1.155703216	0.653479314	1.027826244	0.808933767	0	0.821243948	0.982869039	0.873472083	0.732132639	0.760421273	1.129237719	0.81074777	0.909012984	0.508378533	0.934918383	1.010829933	1.447214003	0.928118644	1.063078673	0.067834612	0.959650002	0.733764967	0.78081868	0.938490821
2.4.2.27	0	0	0	0	0	0.000588533	0	0	0.000496564	8.4996E-05	0	0.000158327	0	0.000604396	0	5.97399E-05	0.000633493	0	0.000507099	0.000203845	0.000497846	0.000568977	0	0.000243946	0.000602666	7.49196E-05	0	3.98428E-05	0	0	0.000322445	4.77296E-05	0.000198229	0	0	0	0	0	0.000132934	0	0.00063029	0.000548453	0.000360463	0	0.000624813	0.000471818	0	0.000183937	0.011692882
2.4.2.28	0	0.031813117	0.072546241	0.036686107	0.009887677	0.097458715	0	0.105850978	0.051299153	0.085369828	0.232850754	0	0	0	1.052036699	0.116118593	0	0.126383861	0.01991256	0.02345057	0.164616943	0	0	0.019983057	0	0.559530066	0.157821703	0.101682135	0.063429711	0	0.049617292	0.056784785	0.123867558	0.132867456	0	0.104404683	0	0	0.084970611	0	0	0.022688159	0	0	0.111291015	0	0.313687228	0.243369018	0.045667072
2.4.2.29	0.977559712	0.972766894	0.948823522	0.653294408	1.036747409	1.031889812	1.026732125	1.024927446	0.976203482	0.985105863	0.994099619	0.966644487	0.955230993	1.00440233	1.006868148	0.793257417	1.011433489	1.044535544	1.01026236	0.970711124	1.020148577	0.981834365	1.039270439	1.033531722	1.029352795	1.044631173	0.980451869	0.934475417	0.966818401	1.009884158	1.008225619	1.02131867	0.991936085	1.037400242	1.022645956	0.911292341	0.97501025	1.001054692	0.923593219	1.005162265	0.955731112	1.00895364	0.858739778	1.026426778	0.962060581	0.816125406	0.929661956	0.947484512	0.424032849
2.4.2.3	0.330145123	0.017915776	0.956184229	0.310915866	0.200058155	0.812859697	0.332015452	1.054227798	0	1.94222866	0.063557994	0.971355807	0.930741838	0	0.164469056	0.969616118	0	0.427815095	0.439865847	0.36762115	0.536935833	0.167348187	0	0.785765615	0.213633346	0.403353773	0.410885671	1.181315805	0	1.042951012	1.161271988	0.867392405	0.696700613	0.46102678	0.815199265	1.162144053	0	1.191724521	0.134059749	0.586170066	1.099692355	1.145553842	0.33163367	0	0.156063605	0.760483575	0.279664346	0.519177804	0.254347084
2.4.2.30	0	0.000141902	0	0.000119513	0	3.46087E-05	0	0.000111839	0.000107286	0	2.9784E-05	1.85627E-05	2.24815E-05	0	3.63699E-05	0.000139576	2.08356E-05	0	1.55172E-05	2.10092E-05	3.10742E-05	8.22973E-05	0.000107181	5.814E-05	0.000141368	0.000101806	2.15204E-05	0	8.91097E-05	0	9.67943E-06	7.79134E-05	0	4.54611E-05	0	1.72025E-05	0	6.68108E-06	0.000133165	0	4.94699E-06	0	0	0	0.000122667	0	0.000130951	0.000129291	6.37784E-05
2.4.2.36	0.005697079	0	0	0.002124744	0	0	0	0	0.005385003	0	0.048269661	0.005092598	0.002958801	0	0	0.002135615	0	0.003196099	0.000938084	0.003053022	0	0	0	0.003030708	0.033683585	0.003637154	0.002923118	0.003454151	0	0.002987102	0.002783322	0.026170021	0.000955597	0	0.005699263	0.007698623	0	0	0	0	0	0	0	0.001995924	0.048800307	0.00023868	0	0	0
2.4.2.37	0	0	0	0	0	0	0	0	0	0	0	0	0	0	0	0	0	0	0	0	0	0	0	0	0	0	0	0	0	0	0	0	0	0	0	0	0	0	0	0	0	0	0	0	0	0	0	0	0
2.4.2.4	0.935042242	0.093504638	0	0.890742357	0.034167227	0	0.061633981	0.037225477	0.165419733	0	0.508979551	0	0.07324678	0	0.099796536	0	0.039415255	0	0.119487483	0.083571338	0	0.551077109	0	0.035391142	0.522522093	0	0.363181391	0.806101849	0	0	1.010290433	0.961471121	0	0.220315611	0	0.858905801	0.020105917	0	0.044767303	0.334213744	0.074075219	0.191737993	0	0	0.587377374	0.684328026	0.201537923	0.069412082	0.171584229
2.4.2.43	0.049336407	0.064270872	0	0.088914045	0	0.10254558	0	0	0	0.126479917	0.08870461	0.148332959	0	0.100901918	0.037002418	0	0	0.043329365	0.137294204	0.142167361	0.120088309	0	0.055282432	0	0	0	0.20306992	0.993810988	0	0	0.877091456	1.051372801	0	0	0	1.005036514	0.147073477	0	0.026856428	0.646830493	0.028974513	0	0	0.07404984	0.149688748	0.934059516	0	0	0
2.4.2.6	0.088502391	0	0.10538807	0.015720553	0	0.123096406	0	0.005706091	0.045623768	0	0	0.098386453	0	0.025516462	0	0.107487744	0	0.128443664	0	0.089728237	0	0.042592788	0	0	0.088527369	0	0.069341315	0	0.531545312	0.10175551	0.013743376	0	0.022316704	0	0	0	0.089680933	0	0.05342656	0	0	0.092277765	0	0	0.101032493	0.091305378	0.115998166	0.007305962	1.025957594
2.4.2.7	1.179068132	0.109192402	0.937042202	1.149384793	0.082880335	0.117336344	0.981433116	0.934740538	0.079908519	0.177873649	0.779379551	1.087540517	0.944311169	1.070115593	0.069932134	0.271992724	0.987461949	1.135680466	1.280978426	1.141920187	1.039897514	1.155656674	1.052169006	0.83257762	0.868628672	0.799457943	0.441974079	0.906368932	1.124727984	1.120503511	1.031447176	1.110331774	0.816467355	0.826437878	0.983152572	1.089472164	0.90946161	1.118925191	1.625403776	1.152277932	1.08836119	1.002663163	1.233318454	1.148566823	0.84766761	1.110737265	0.536116728	0.651208681	1.022218984
2.4.2.8	0.25468695	1.069256929	1.090737917	1.143547748	1.034047944	1.142879849	0.917261408	0.895758732	0.881026464	1.127810516	0.620571976	0.945934522	0.822645425	1.037502301	0.998925514	1.180042812	0.162880155	1.63131869	1.60896401	1.512211718	1.713285102	0.895272039	0.079575631	0.952771768	0.929122761	1.018133034	0.661835368	0.972702792	0.656533306	0.859277996	1.060450251	1.062718294	0.884563039	0.990688547	0.867847746	1.035241691	0.959236408	2.055587372	1.030026918	0.977093326	0.823336397	0.986937262	0.870276481	1.827851106	0.666254116	1.04855022	1.019957087	0.836744495	1.248075232
2.4.2.9	2.011682362	0.909955015	1.918504392	1.564363413	1.129935188	1.126023414	0.928699971	2.150744472	0.816872366	0.954833399	2.018518286	0.986483527	1.254428691	0.791346653	2.008346994	0.772916637	0.828436545	2.093588021	2.05749766	1.951691455	2.084262364	2.236973746	0.800743189	0.83927119	2.227556299	1.5961884	1.04691332	0.840647547	2.051010809	1.180963909	0.934840024	1.152604424	0.917973224	1.197799314	0.877030744	1.013549717	1.189161026	0.842458304	1.488960323	1.545224262	2.181895225	1.940645445	1.441079493	1.188193645	1.583229927	1.224745375	1.058268919	1.301797795	2.186179854
2.4.99.-	0.855170289	0.770174615	0.493972274	0.391379701	1.157653578	0.526960112	0.716818294	1.100702903	0.452342054	2.133040977	0.835805656	1.073190279	0.977632687	0.990937192	0.068837998	1.377469115	0.71902956	0.952416736	1.174149601	0.994573724	1.156034921	0.927316077	1.110595578	0.904907826	0.912689486	0.611167171	0.593247833	0.547939631	0.133148906	0.964378962	0	0.549856149	0.421832235	0.487795121	0.734515378	0.85137283	0.811464535	0.169216744	0.510720925	0.081639618	0.892987533	1.843865564	0.205882863	0.086276441	0.916447377	0.442138971	0.320132949	0.435437469	0.717286069
2.4.99.1	0	0.001438663	0.050700675	0	0.003385069	0	0	0	0.001922704	0	0	0	0.001467236	0	0	0.002270036	0	0	0	0	0	0.000292094	0	0	0	0	0	0	0	0.000164709	0	0	0	0	0.001418237	0.002648576	0	0	0	0	0.002240697	0.044554637	0	0.001009512	0.001694537	0	0.000718035	0.002250629	0.000561253
2.4.99.12	1.055112821	1.104483925	0.787175313	0.286541993	0.873924874	0.843226262	0	0	0.156906871	0	0.79547072	1.044388008	1.191464377	0	0.97464558	0	0.689692314	0.067368888	0	0.075067368	0.015081686	0.119365974	0	0	0.083099189	0.661788515	0.470300636	0.856678863	0	0.00546775	1.168742459	0.808493714	0.099509006	0	0	0.892443769	0.174729181	0.059831868	1.075774045	0.541839732	0.211702542	0.811912897	0.217772937	0.070365621	0.81273027	1.204448673	0.237846485	0	0.136846063
2.5.1.-	2.837459762	2.636139359	0.544819571	0	0.669712297	0.82214221	0.658511819	0	0.326270689	0.431375784	2.992159029	0	0.132986723	0	0.410871612	0.340296491	0.606757435	0	0.680431121	0.669971479	0.333181891	0	0.372730943	0.218775597	1.350518446	0.095999664	0.848456093	1.707669706	0.525509828	0	1.781018874	1.762232934	0.124865619	0	0.454337943	1.612871682	0	0.385957334	0.321643575	0.819037349	0.205309183	0.125898632	0.150876779	0	3.184359275	2.630653502	1.060508499	0.611829118	1.407015269
2.5.1.1	3.107700171	1.687547613	2.15425825	1.582958152	4.627725036	2.304766661	2.36329629	4.575745583	2.336119308	4.556272489	2.91175933	3.256649028	3.361010742	1.070227556	2.697531645	2.222564613	1.748341583	3.168484168	3.096907233	3.205564211	3.398133911	0	1.922715951	2.355962308	2.083102304	2.697332873	2.118291873	1.823609685	2.373205706	2.365009609	2.296883692	2.336321084	2.975449843	3.718745076	3.700204839	2.109015073	3.871059252	2.761622868	1.993377818	1.503756178	2.358909371	1.873010349	2.716348183	0.162010404	2.390073589	1.989189529	1.829363761	2.138468159	3.167761406
2.5.1.15	1.368061682	1.602465624	1.16830697	0.938378088	0.949259741	1.067979642	0.0236038	0	0.827491839	0	0.80377556	1.171047547	1.034875961	0.472893742	0.96521302	0.769055052	1.143904789	0.935359472	0.689989557	0.659815761	0.845183086	0.102469485	0.108345975	1.111221013	1.700632979	0.802363844	0.36304116	1.234593052	0.610021457	0.027367773	1.152270187	1.14827017	0.257205183	0.19773326	0.137866151	0.983099542	0	1.100897812	0.854738952	2.015700118	0.071770201	1.210428055	0	0.104822925	0.885814759	1.288625699	1.00322391	0.729425894	0.633841171
2.5.1.16	2.24772028	0	0	0.766752718	0	0.036434163	0.25221677	0.178605474	0.017483853	0	1.79095007	0.048586716	0	0	0.066615611	0.676090535	0	0.893658867	0.470710799	0.80592647	0.841688335	0.950478178	1.205122785	0.180684995	0.353387578	0	0.036456205	0.896053952	0	0.766228951	1.198867439	0.88596976	0.773360821	0.373375669	0.41395694	0.971342713	1.24242101	0	0.275419582	0.596785342	0.222472783	0.174972293	0.28159615	0.063086624	1.758753207	0.668247518	0.77847062	0.277371183	0.074498455
2.5.1.17	2.25186997	0.828269634	0	0	0.143238489	0.946238162	0.05417581	0	1.214638663	0.860801733	1.280036327	0.241662146	0.031060544	0	0.012451914	0.930061621	0.075693775	1.200939437	1.089224428	0.961791683	0.986234356	1.126506042	0.956251078	0.641258603	0.362951718	1.03831633	0.771123474	1.638052686	0	0.256365219	0	2.560350438	0.608872126	0.246668029	0.627245464	1.549896743	0.853076744	0.2253399	1.321857325	1.366762155	0	0.277688861	0.325365921	0.301094427	1.305973176	1.96339951	0.866996491	0.592542498	0
2.5.1.18	9.289526693	8.903791689	2.300930954	0.745819516	0.027114382	0	0.735272942	0	0	0.052648727	8.528178634	1.235985212	0	0.613324529	1.338101849	0	0	0.44444548	0.324689534	0.77845017	1.373177243	1.059185482	0.257074359	0	0	0	0.56395834	3.061507629	0.038991208	0	2.931952274	2.584384949	0	0.856556478	0	3.083918914	0	0.007610875	0	1.336637733	0.147852374	1.161387153	0.048928506	0.795624325	9.069785459	4.038120442	1.932758112	2.145463664	1.651618708
2.5.1.19	0.948964938	0.943271945	0.921658218	1.025742573	0.944699376	1.066971344	0.465587518	1.073872763	0.899271881	1.107092396	1.480115317	0.893578409	1.10799435	1.018837607	1.914045609	0.969966396	0.905632369	1.007965247	1.037516883	1.122058167	1.167114195	0.961572184	1.058397287	1.02542687	0.971233668	0.41149667	1.015844833	1.050640944	1.060355468	0.888143496	1.077610639	0.879047764	1.024417074	1.098699282	1.113307912	0.974740217	0.931140082	0.972266119	1.023212152	0.577281836	0.103669914	0.94150223	0.870649063	0.942238861	1.444000887	0.978209257	1.027671796	1.009607911	0.429248559
2.5.1.2	0	0.020507075	0.005373669	0	0	0	0	0	0.01689906	0.009751108	0.218644167	0.008463857	0	0.019798231	0	0	0.025276362	0.206816682	0.190066451	0.173244865	0.200752448	0	0.003605088	0	0	0	0.007591345	0.001925721	0.023378318	0	0.024085156	0	0.002685485	0.016137792	0.002775708	0.021738099	0	0.012773475	0	0.00134393	0.00790501	0	0	0	0.220994585	0	0.024852082	0	0.026748303
2.5.1.21	0.050161702	0.030529734	0.071281491	0	0.941875156	0	0	0.029158573	0.031219225	0	0.512109696	0	0	0	0.02357757	0	0.060938728	0	0.02932684	0	0.071493188	0.036980906	0.030369331	0	0	0.071161998	0.021602299	0.028993278	0	0.057620624	0	0.032350817	0.070953582	0	0.067410651	0.067189946	0	0	0	0	0.058154401	0	0.057105176	0.061004936	0.587027954	0.023828331	0	0.031264233	0
2.5.1.22	0	0	0	0	0	0	0	0	0	0	0	0	0	0	0	0	0	0	0	0	0	0	0	0	0	0	0	0	0	0	0	0	0	0	0	0	0	0	0	0	0	0	0	0	0	0	0	0	0
2.5.1.26	0	0	0.026852402	0.011905308	0.043787198	0.002316677	0.011117694	0.024471671	0	0	0.141780753	0.067778841	0	0	0.012456633	0.420220456	0	0.051592884	0.054398157	0.062696864	0.066293665	0.019519797	0.055365375	0.014865781	0	0.060402062	0	0	0.035111344	0.96869923	0	0.038705571	0.457543049	0.421838194	0.393663078	0.06174206	0.071509327	0.049190403	0	0	0	0	0	0.02067878	0.11980217	0	0.097192067	0.079886155	0.016316032
2.5.1.3	1.00590972	1.108342474	1.17795807	0.288108232	2.070213944	0.95189629	0.969061371	2.169912983	1.75417846	1.112124858	1.429164373	2.481865834	2.193579022	0	0.979200974	1.23175369	1.767074406	1.166910589	1.267775587	1.573981942	1.395228771	0.057513163	1.021661653	2.181487152	0.901638983	0.779691711	1.960447958	0.833104655	0.660520094	0.119142507	1.235024887	0.98935834	1.695128301	1.712691766	1.377791483	0.792496426	1.240225752	1.801533244	1.474578845	1.230068065	0	0.715797706	0.335667613	1.220377422	1.529443246	1.236080416	1.266709561	1.167871326	0.56912572
2.5.1.30	0.7275359	0.017650337	0.042475902	1.100747645	0.127085429	0	0.771309358	0	0.565250178	0.19794897	0.22860665	0	0.208742447	0	0.02749117	0.105748934	0	0.798195555	0.573622503	0.612190077	0.670641757	0.195839799	0	0.580696662	1.400023992	0.45934738	0.322975248	0.037270273	0.87009411	0.119202777	0	0	0.892760931	0.664994395	0.799314534	0.240101458	0	0.061607521	0.721736009	0.600014487	1.132329482	0	0	0.063359487	0.472620363	0.198881813	0.230560642	0.328152555	0.65376567
2.5.1.31	1.000063757	1.020802598	0.84362928	1.339789868	0.99569284	1.006238697	1.056623012	1.048909416	1.489176199	1.07876889	0.930244009	1.026763824	1.045266127	1.095194177	1.050365281	1.078877793	0.931198805	1.629357584	1.807133602	1.822406918	1.68212526	0.913818709	1.054556708	0.581549697	1.810396594	1.051078901	0.987009551	0.946849148	0.913168069	1.013150097	0.969221689	1.07394442	0.984201723	0.997830614	1.09682473	1.045864449	0.915225012	1.02131171	1.036808705	1.063297708	1.002575627	0.778552766	0.898257596	0.939424903	0.908249917	1.000164089	0.996719978	1.036453949	0.975456153
2.5.1.32	0.808022515	0	0.025470904	0.121442188	0.959259854	0.081272409	0.111978542	0.070503807	0.024081599	0	1.46214828	0.134987214	0.115061339	0.055367227	0.069015199	0.137341101	0.087556076	0	0.131860389	0	0.138467204	0	0.15740538	0.103703837	0	0.172104747	1.125444468	0.084515706	0	0.038017348	0	0.073432456	0.152766163	0.242352034	0.158460801	0	0.169301949	0	0	0.152721795	0.11983313	0.159159097	0	0.169915959	1.498864142	0.098782995	0	0.156433243	0
2.5.1.43	0	0	0	0	0	0	0	0	0	0	0	0	0	0	0	0	0	0	0	0	0	0	0	0	0	0	0	0	0	0	0	0	0	0	0	0	0	0	0	0	0	0	0	0	0	0	0	0	0
2.5.1.44	0.018467868	0.001033316	0	0	0	0.020914495	0.0064698	0.011479419	0.011216028	0.010757182	0.061651411	0	0	0	0	0.029451083	0.018288217	0	0	0.01789821	0.000796868	0.010645643	0	0.007460134	0.003794823	0	0.022910416	0	0	0.023473532	0.013341579	0.042684544	0	0.031578681	0.015071537	0	0	0.005375243	0	0.004821526	0	0	0.011495751	0	0.074273504	0.131831931	0.120998341	0.110944442	0.010349993
2.5.1.46	0	0	0.018020104	0	0	0	0.010757181	0	0.017630776	0	0.02298454	0	0.01246655	0.00066433	0.017962175	0	0	0.00050803	0.002019719	0	0	0.01423155	0.001743834	0	0.00788854	0	0	0	0.00108792	0	0.006580436	0.007422173	0	0	0.002409281	0.0146837	0.016352087	0	0	0.005648688	0.003918623	0.008270677	0	0	0.016509225	0	0	0	0.012598114
2.5.1.47	2.846425014	2.094904164	0.641850304	1.263843013	1.798981323	0.459982839	1.069118165	1.214210424	0.941315615	1.75033258	2.152660687	2.000302156	1.879500575	0.074774707	0	1.517582164	0.576725818	2.08916832	2.181905551	1.997926558	2.1996517	0.897015985	1.904131925	1.272340125	1.050343725	0.708403429	1.342061875	2.420557155	1.881061757	1.299860263	2.085118045	1.623734179	1.75721787	1.783495231	1.498680618	2.059701106	1.737169381	0.569071976	1.75319285	1.445808236	1.159045757	1.024129918	1.420976126	0	1.919425596	3.606966003	1.542049531	1.053275285	1.198011445
2.5.1.48	0.261035949	0	0.879122766	0.913663281	0.028267394	0.074207038	0	0.12111073	0.083360548	0	0.614342825	0	0	1.102296062	0	0.332577069	0.030889129	0.884778357	0.866427877	0.575351988	0.629168529	0.19008234	1.20781929	0.312077861	0.644062736	0	0.499604672	0.807105941	0.174181992	0.186346389	1.035771513	0.81363899	0.193427256	0.100877153	0.274864716	0.830047306	0.164234585	0.141205426	0.841587634	0.778065935	0	1.059482182	0.474124644	0.140317308	0.303569581	0.941091591	0.370769011	0.508578143	0.074345045
2.5.1.49	2.01284629	0.871367502	0.846846782	0.368007348	2.16974714	0.689663064	0.24690802	2.365546889	1.600260651	1.820270164	1.113677539	2.292310488	2.228161816	1.414641266	2.022472106	2.149592322	0.880119773	0.995464433	0.958717022	1.111340737	1.262138291	2.342780137	1.920139018	2.400692185	1.176364172	0	0.668773811	0	0	1.137397674	0	0.403734863	2.612289745	2.198722722	2.079889269	0.385028602	2.087448456	0.020940445	0.304915548	0.725012699	0.255195876	0.268205267	1.375553869	0.175995413	1.402791951	0.385866133	1.564331041	1.584515918	0.683173316
2.5.1.54	2.399835601	2.204866736	1.833239432	1.135458222	0.669641557	0.353705694	1.068351223	0.967788863	2.76825493	3.157381085	2.049193224	1.220189797	0.665248347	2.305295993	0.239863947	2.392647439	1.282237965	1.65755213	1.813613393	1.502879026	1.407318532	3.272937812	0.709717804	1.186161081	1.102500557	0.238834007	1.334592486	2.372585085	0.809614176	1.325595295	2.513163911	3.014469692	1.099942187	1.248805163	1.172571167	2.450486971	3.324266411	0.751921718	1.189747744	1.444137956	0.130138663	1.009514351	1.869251683	0.764670515	2.102891861	2.502128034	1.676460206	1.579098153	0.178747762
2.5.1.55	0.880813544	1.217963853	1.231214645	0.127434576	0.780291666	0.974466745	0	0.009348507	0	0.171004066	1.309330584	0.823301065	1.193428863	0.056602082	0.812296686	0.144686013	0.766287212	0.07835984	0	0	0	0.015272842	0.141845027	0.121883484	0.030064237	0.512981261	0.426114679	1.10594487	0.218282915	0.167672344	1.224204286	1.045933763	0.056002404	0	0	0.873498434	0.164053119	0	1.203021901	0.377913175	0	0.831427388	0.038378352	0.187452197	1.221306915	1.17154093	0	0	0
2.5.1.56	0	0.350005882	0.171101879	0.030173191	0.076222901	0.131691636	0	0	0.018268561	0.004903956	0.113374666	1.302997364	1.370191709	0	0.8269557	0.227191179	1.655826608	1.028185348	1.110224261	1.148861444	0.854080663	0	0	0	0	0	0.906745186	0.090863297	0.15083883	0.944955767	0.120930724	0.130863234	0.331186105	0.170492706	0.080921798	0	0	0	0.472335714	0.224119115	0.025335562	0	0.130991119	0	0.264604393	0.016436251	0.390938236	0.341138178	0.043233703
2.5.1.6	1.014282538	1.025433795	0.953890042	0.951515215	0.920032215	1.071301489	0.940309622	1.005278165	1.044536797	1.056955307	1.07638467	0.989852608	0.992056965	0.972043383	0.953529695	1.220604043	0.949393861	1.242299472	1.235546687	1.189071114	1.326462433	0.999264801	0.940195123	1.004396442	0.981886662	0.988226581	1.432129488	1.041018336	0.953394184	1.016842978	1.00333346	1.086329747	1.11830454	1.176712623	1.254344702	0.920269521	0.933011678	1.040327674	1.106632954	0.944901686	0.961499609	0.921118754	1.256215343	0.92956448	1.025446858	0.981492707	1.163704608	1.162139394	1.000860251
2.5.1.60	0	0	0	0	0	0	0	0	0	0	0	0	0	0	0	0	0	0	0	0	0	0	0	0	0	0	0	0	0	0	0	0	0	0	0	0	0	0	0	0	0	0	0	0	0	0	0	0	0
2.5.1.61	0.893866428	1.111910692	0.888712123	0.559521981	1.199754608	0	0.502166196	0	1.585515548	1.191884776	0.88062605	0.014947332	0.168684157	0	0.950220207	0.690965762	0.932231019	0.810559608	1.046969492	0.973293777	1.060922472	0	1.208381398	0.517243677	0.702169777	0.496476242	0.585622157	0.964093921	0	0	0.863204401	1.198767547	0.307901092	0.538442472	0.318543143	1.020436362	0.138000311	0	0.875499749	0.362996611	0.018768854	0.030591009	0.564813529	0	0.712683102	1.162047609	0.732885389	0.454620194	0.100044438
2.5.1.62	0.000469282	0.000202905	0.000598243	0.000615168	0.000303446	0	0	0	0	0.000758103	0.009266996	0.000155686	0	0	0.000100654	0	0	0	0	0.000430108	0	0.000671098	1.14019E-05	0	0.00050274	0	0	0	0.000774945	0	0	1.43511E-05	0	0.000690152	2.65181E-05	0.000176989	0	5.09034E-05	0	4.1467E-05	4.34662E-05	0	0	0.00047995	0.008560781	0.000694414	0.000792953	0.000481396	0.000368585
2.5.1.66	0	0	0	0	0	0	0	0	0	0	0	0	0	0	0	0	0	0	0	0	0	0	0	0	0	0	0	0	0	0	0	0	0	0	0	0	0	0	0	0	0	0	0	0	0	0	0	0	0
2.5.1.68	0	0.008230008	0	0.533825617	0.025430365	0.024229057	0.017557426	0	0.013563638	0.008675433	0.002098087	0	0.01508112	0.014779683	0.01391014	0	0	0.034018447	0.035212393	0	0.029352906	0	0.012767637	0.015033411	0.272698479	0	0	0	0	0.039323439	0	0.036442285	0.008013128	0	0.010968822	0.019743882	0	0	0	0	0.007944405	0.03565051	0.002507867	0.017154042	0.03032077	0.038312353	0	0	0
2.5.1.7	1.340775628	0.888737951	1.155121197	1.030698518	0.851427604	0.900772155	0.89605711	1.975100093	0.996450686	1.8406603	1.366478896	0.943975457	1.03747878	0.813863754	0.950152082	1.510698748	1.15282994	2.065330978	1.868265654	1.97642472	1.924829028	0.883955467	1.159289378	0.871913758	0.784138294	1.371400712	1.074881759	0.971787154	1.763557944	1.062997378	1.166608165	1.065589172	0.858020516	0.939791607	0.829131044	1.034117538	1.490485771	0.874891738	1.012199104	1.125790508	1.82931192	1.046166382	1.085305767	1.026810627	1.387410261	1.177363003	1.167760908	1.237100754	1.280482124
2.5.1.72	1.119459686	0.979740808	0	0.19341249	0.820585873	0.877768776	0.002724704	0.993685296	1.109779215	0.072036806	0.709353411	0.955953629	1.073976427	0.297045304	0.848493782	0.700136489	0.056597182	0.913538205	0.968475059	1.004686345	0.816646787	0.868220309	0.93611167	0.832772411	0.544539526	0.113232206	0.30307171	0.714129413	0.007986965	0	0.864342932	1.083225948	0.665929952	0.895779559	0.670345519	0.996246574	0	0.056426076	0.93121072	0.628548288	0	0.003347008	0.482537651	0	0.843454925	0.89260827	0.643482263	0.676944319	0.210925414
2.5.1.73	0	0	0	0	0	0	0	0	0	0	0	0	0	0	0	0	0	0	0	0	0	0	0	0	0	0	0	0	0	0	0	0	0	0	0	0	0	0	0	0	0	0	0	0	0	0	0	0	0
2.5.1.74	0.061382805	0.202584208	0.940156402	0.721123068	1.198219826	0.292780931	0.359414246	0.199057487	0	0.089291767	0.206524008	1.118686126	1.095645746	1.151233718	0.982592916	0.203365323	0.134425776	0.103836943	0.335781464	0.234881664	0.14769363	0.178826038	0.04662023	0.153567321	0.99309706	0.29056799	0.709319234	1.042468599	0.530787562	0	0.049768542	0.808546454	0.114361971	0	0	0.987781917	0	0	0.558427652	0.890799534	0	1.202941891	0	0	0.135338189	1.007288571	0.198233738	0.149454689	0.709589385
2.5.1.75	0.866231425	1.017896511	0.880563967	1.130371842	1.058586441	1.116344518	0.777554007	1.00418198	1.037884791	0.899772062	0.918217287	2.09349937	2.087810871	1.050074537	0.919043872	1.008720686	0.902990532	0.905985648	0.893874332	0.925193278	0.980712976	1.036220401	0.940048124	0.999576573	0.965260971	1.028509357	1.071630544	0.905867765	1.010616244	1.11939624	0.870232516	1.030253442	1.000214501	0.926617576	1.030580933	0.886810087	0.97188284	0.94413667	0.847228685	0.941819154	0.887196433	0.824777826	0.920137049	0.949483802	0.882118772	0.967769425	1.026149349	0.887678434	0.949219766
2.5.1.77	0	0	0.000870198	0	0	0	0.000851979	0.000816245	0	0.000680714	0.018228886	7.46038E-07	0.000526498	0.000830569	0	0	0.001516981	0	0.001572545	0.000578899	0.000967401	0	0	0.000940462	0.000491948	0.001585608	0.000394529	0.000923358	0	0	0.001398644	0.001535497	0.000473498	0.000625738	0.000468045	0.001082876	0.000878209	0.000377477	0	0	0.00155442	0	0.000539645	0	0.015469777	0.000629551	0	3.42206E-05	0
2.5.1.78	0.975904838	0.965256108	1.066889726	0.162335849	1.001409518	1.152667897	0.609780939	0	0.962368731	0	0.978588809	1.09291619	0.920139849	0.11819707	1.010375044	0.565314001	0.943509459	0.731861308	1.04353475	0.995605717	0.899564093	0.020463145	0	0.960951634	0.943580485	0.354839269	0.56907541	0.840877761	0	0	1.068674751	0.877452233	0.538170668	0.80495399	0.672630847	1.14489438	0.67947234	0	1.065153945	0.628554144	0	0.875359095	0.508907606	0.832414765	1.239469701	1.20026893	0.608469837	0.714906069	0.526618493
2.5.1.82	0	0	0	0	0	0	0	0	0	0	0	0	0	0	0	0	0	0	0	0	0	0	0	0	0	0	0	0	0	0	0	0	0	0	0	0	0	0	0	0	0	0	0	0	0	0	0	0	0
2.5.1.84	0.00054255	0.001337443	0	0	0	0.000454463	0	0.000708394	4.75987E-05	0.000477257	0.016382955	0	0	0.000366877	0	0	0	0.000194684	0.001406044	0	0	0	0.001495587	0.000666678	0	0	0	0	0	0.000520934	0.000265841	0.00148059	0.000530061	0	0.000707553	0	0	0	0	0.001515292	0	0.001048106	0.000247999	0	0.017385016	0.000189232	0.001051118	0.001542966	0.000311407
2.5.1.86	0	0	0	0	0	0	0	0	0	0	0	0	0	0	0	0	0	0	0	0	0	0	0	0	0	0	0	0	0	0	0	0	0	0	0	0	0	0	0	0	0	0	0	0	0	0	0	0	0
2.5.1.9	1.063754059	1.131894175	1.028121018	0.574869081	0.883347732	1.14258369	0.735124493	0	1.151346221	0.136253493	0.936891637	1.142484166	1.016799172	0.165227776	1.006235843	0.263798935	0.859756014	0.841959355	0.953361624	1.01423078	1.012416755	0.057961626	0.027057955	0.992189744	1.144986604	0.428462701	0.493458649	0.9564159	0.064762808	0.025426826	1.115136235	1.041613108	0.671901469	0.612861228	0.815595979	0.963610673	0.538797137	0.150671335	1.07007909	0.798075047	0	0.914749746	0.602477044	0.909800985	0.85907759	1.080878598	0.550008589	0.617315603	0.392863119
2.5.1.90	0.89506736	0.882034346	0.993584294	0.12817825	0.967437352	0.96983179	0.22492484	0	0	0	0.815172324	0.989012793	1.13636898	0.185332207	1.108755223	0	0.795345213	0.040688678	0.00988848	0.25902057	0.179937819	0	0	0.174822442	0.214004697	7.30805E-06	0.547590628	1.059047539	0	0.012428575	0.824506768	0.763887709	0.193633705	0.051709818	0	0.795356892	0.023316702	0.20245702	0	0.590579445	0.07552615	0.820959446	0	0.059606666	1.059518562	0.95401086	0.128959821	0.296336386	0.235726474
2.5.1.96	0.003821905	0	0.030865901	0	0	0	0.027655421	0	0.017374595	0	0.03523206	0.008989254	0.026061656	0	0.029377384	0.005587513	0.043993211	0.034142905	0.009295445	0	0	0	0	0	0.042927933	0	0.222229217	0	0.030264266	0	0.024618954	0.030032844	0.043202711	0.000889355	0.016294683	0	0	0.034006605	0.008738484	0.048217624	0	0	0.001895846	0.035569873	0.048499882	0.009006371	0.031858948	0	0.051862171
2.6.-.-	0	0	0.866458054	0.806695475	0	0	0.087034329	0	0.85089236	0	0.170766637	0.128654227	0	1.090969203	1.046347629	0.559647623	0	0.453477341	0.520145001	0.508032009	0.35454415	0.460745666	0	0.624345641	0.604637302	0	0.530320978	0	0.096377539	0.045513	0.076751604	0.171103682	0.952190902	0.699507424	0.71159621	0.020681402	0.002888645	0.130979979	0.162480268	0.061606106	0.096643276	0.951073244	0.141297972	0.112204024	0.200609342	0.159070819	0.417462393	0.415323615	0.060739816
2.6.1.-	4.560917639	2.20074439	1.19758625	1.257782778	6.406397974	0.539793243	0.749068112	0.377778084	2.709949327	3.704109929	5.8631553	2.808829316	3.769276536	3.392758134	3.14834657	3.330056865	1.406423665	3.570496144	3.425606448	4.006302798	3.316758295	4.978247828	5.485441198	4.183310013	1.739797691	2.821470831	1.205498966	3.670408192	3.92687257	1.907921185	5.141171274	3.923000853	2.177365027	1.866433552	2.181507851	4.242234852	2.362875502	1.582731943	3.342393797	2.265242936	2.361860461	1.800631672	2.387458442	1.540593288	5.328557605	5.832366829	3.394824147	3.002742955	3.324798261
2.6.1.1	0.805613976	0.736046696	0.847719127	0.189288024	0.764443938	0.832678135	0.959458813	2.881901628	1.307784362	0	0.278117179	2.157783857	1.851783502	1.37365176	4.361377352	1.869196511	0.839704079	2.287449246	1.81261304	1.706104544	2.295521269	1.272069597	0.267500548	0.73238943	0.153920646	0	0.643555364	1.378545148	0	1.894307038	1.485658387	1.079729033	1.025439686	1.120310388	1.133775959	1.111277815	1.301182565	1.330180658	2.06888496	0.384431636	0.763487792	0.682572516	0.296160044	0.140399884	0.419323586	1.629073987	0.878686388	1.187537529	0.574999523
2.6.1.11	2.838609607	2.407643626	2.202364673	1.408189054	2.731006937	1.563336992	0.236576649	2.786945686	4.450774973	2.343360695	4.429204042	0.71589143	1.346497678	1.422679149	0.466438815	1.821440266	1.324494218	2.335343759	2.149777837	2.135848231	2.459842364	3.535965254	2.587128382	3.368324664	1.216641601	1.229205405	2.238939064	2.194135472	0	0.267482943	1.610494303	2.0481594	2.534632517	2.702037847	3.112844058	2.443870151	1.844672467	0	0.098583064	0.985319472	0	0.004820633	0.892690738	0	4.893609046	3.394920677	1.803943565	2.331318622	0.134954204
2.6.1.13	0	0.097095409	0.065495653	0	0.042299228	0	0.039458537	0	0	0	0.269354209	0.062489498	0.252763864	0	0.005256749	0.055736203	0.040636624	0.062411896	0	0.108424086	0.107810476	0	0	0.085135824	0	0	0	0.049894231	0.090832568	0.030582258	0.032280745	0.028908702	0	0.087935531	0.0186684	0.118548705	0.083384724	0.040466756	0.098135719	0	0	0	0.101275639	0	0.211216625	0.213632417	0.167270979	0.148188847	0.007792805
2.6.1.16	0.967164738	1.066067225	0.835271123	1.514082881	0.025086808	1.088932237	1.33908525	0.965060951	0.8415863	1.030027392	1.882615696	1.154715782	1.050353996	1.112172823	0.980552381	1.041987966	1.071870726	1.0590535	1.031788638	1.187514053	1.095877352	1.13311328	0.926230322	1.641468273	0.870483738	1.150830428	0.860007275	1.115667475	0.834711395	2.048865616	1.195441823	1.041719488	1.243284003	1.350689057	1.065513235	1.064728086	1.062843235	1.106767819	0.938944834	0.937041208	0.907861104	1.072880362	0.674369382	0.877866923	1.907668313	1.24763639	1.233796281	1.346874076	1.263199221
2.6.1.17	0.595063176	0.407152034	0	0	0.026773733	0.044417924	0	0.020287847	0.033051821	0	0.434791475	0.039074102	0.031691194	0.00414165	0	0	0.029211768	0.017241473	0.012462755	0	0.043838581	0	0	0.054492741	0.206170531	0.022448708	0	0.062604974	0.018467821	0.002842656	0.066970274	0	0	0	0	0.044775475	0.009888342	0.027977377	0.07148693	0.053208241	0.004040813	0.017044664	0.025747557	0	0.369314265	0	0.004509714	0	0
2.6.1.18	0.749501104	0.755432748	0.132287042	0	0	0	0.154663214	0	0	0.128322247	1.294164377	0	0.16420507	0	0.027010869	0.077093893	0.015405871	0	0	0	0.077199964	0	0	0	0	0	0	0	0.154239675	0	0.121548302	0	0.162055408	0.044271838	0	0.071383971	0	0	0	0	0.154733301	0	0.081335073	0	1.436607738	0.045575332	0.273554111	0	0.010823291
2.6.1.19	0.775171135	1.37270514	0.05297809	0.394974117	0	0	0.091046738	0	0.239313525	0	1.772161519	0.202460956	0	0.469283353	0.301996079	1.329923993	0.353820623	0.410396622	0.56672066	0.94422473	0.649261691	0.20342566	0.2841623	0	1.160870771	0.382770935	0.522593065	1.818483754	0	0	1.954708267	2.908546579	0.146970283	0.050485408	0.017155266	2.246646514	0.138211042	0	0.803330812	1.281166764	0	0	0	0	2.030201514	2.001232419	0.484059377	0.744498229	0.356177362
2.6.1.2	0	0	0	0	0	0	0	0	0	0	0	0	0	0	0	0	0	0	0	0	0	0	0	0	0	0	0	0	0	0	0	0	0	0	0	0	0	0	0	0	0	0	0	0	0	0	0	0	0
2.6.1.21	0.11178067	0.0741203	0.008605306	0.133054013	0.058272825	0	0.052931997	0	0.10523735	0.104985142	0.78551435	0	0	0.096946166	0	0.047633942	0.357101201	0.073939722	0.152439397	0.26637229	0.122219448	0	0.04175928	0.560749242	0.043628767	0.38752312	0	0.203527561	0.025612346	0	0.027119999	0	0.104027558	0	0	0	0.00753932	0	0	0.013053741	0.027368759	0.086120939	0.397416388	0	0.608269447	0.275682915	0.151995939	0.145308862	0.188163039
2.6.1.36	0	0.005069314	0	0	0.006474704	0.011913502	0	0	0.002254204	0.007304671	0.023549882	0	0.003812208	0.013560564	0	0	0	0	0.004746417	0.009217191	0	0	0.007619178	0	0.000646369	0	0.005096765	0	0	0.001920825	0.000775112	0.009753095	0.010950197	0.007432385	0	0.015264567	0	0	0	0	0.001475922	0.002429604	0	0	0.010593487	0	0	0.01467654	0
2.6.1.37	0.007598346	0.592441748	0	0.073629981	0.128862256	0.053940568	0.013896827	1.133092513	1.159642911	0.096553654	0.995904674	0.797247495	0.731510855	0.014880963	0	0.267844287	0.064744408	0.309626678	0	0.254674152	0.166011525	0.06740956	0.837873311	0.165298514	0	0	0.236473578	0.184128841	0.247626992	0	0	0.068131747	0.195382486	0.272201032	0	0.129418274	0.019666891	0.159885691	0.251504977	0	0.031767063	0	0.516769809	0.173982903	1.028297371	0.57569016	0.210093015	0.029460888	0.177932549
2.6.1.42	1.104892418	0.847436637	1.087723082	0.879368568	1.111111944	0.348656725	0.367952668	0.878707067	0.935356153	0.981382036	1.46473039	1.053340395	0.99614113	1.181861036	2.159425863	1.018810275	0.973524628	1.460201384	1.206554887	1.196818506	1.43414292	1.068067805	1.105706118	1.046983736	0.895128637	0.468070906	1.096097254	1.120821402	0.911219538	0.869702614	1.68645616	0.923036609	1.039322263	1.140646771	1.066591259	0.89139165	1.099508921	1.166212646	0.342749292	1.154472793	1.072282129	1.179774034	0.538952406	0.016376135	1.353272608	1.086672714	1.12826296	1.154506895	0.795679351
2.6.1.44	0	0.011783663	0.002691793	0	0.042788333	0.029940288	0	0.009166624	0.053200203	0	0.565664548	0	0.05714047	0	0	0	0	0.014428703	0	0	0	0.001488578	0	0.030921266	0.027615333	0	0	0	0.040115692	0.032320936	0	0.032215798	0	0.008977465	0.022215226	0	0.041834718	0	0	0	0.033143207	0.019678413	0	0.039377483	0.569179667	0.017314452	0.064584733	0.059202945	6.11558E-06
2.6.1.46	0	0	0	0.021485788	0	0	0.014163537	0	0	0.000635173	0.001649217	0	0	0.017437983	0.013586978	0.39438556	0	0	0.008344476	0	0	0.01090914	0.00249468	0.007285458	0.00508278	0	0.012834248	0	0.017565709	0.020134681	0.009855081	0.010030325	0	0	0.020106918	0.020192816	0.011846098	0.011180151	0.010949938	0	0.008357065	0	0.015823671	0.013266741	0.009261706	0.019545866	0.058593282	0.065003136	0.016212564
2.6.1.48	0.00373501	0	0	0	0.00299156	0	0	0	0	0.011819071	0	0.013416086	0.010675022	0.029402078	0.016067099	0.03035222	0	0	0.005596405	0.007706574	0	0.001471552	0.027907454	0	0	0.007179243	0	0.026441574	0	0	0.008382483	0	0	0.007602173	0	0	0	0	0.02693904	0	0	0.016926676	0.005898142	0	0.013015154	0.010526495	0.029832353	0.022935861	0.004388677
2.6.1.50	0.002932417	0	0.002103834	0	0.003516292	0	0	0.005123626	0	0	0	0	0.001854266	0.005656509	0.004007359	0	0.000558572	0	0.001592963	0	0	0	0	0.001231406	0.002466458	0.001180735	0.002886658	0.007774601	0	0.002354008	0	0	0.004798645	0.003113115	0.00218453	0.007189014	0	0	0.003628003	0.005003855	0	0.000961626	0.001610736	0	0.001335419	0	0.00524041	0	0.017221386
2.6.1.52	1.027795571	1.012982205	0.763394849	1.180417359	0	1.072747416	0.151208038	2.094075913	1.057827836	0.923223377	1.155637274	0.875932315	0.951007373	0.755633227	0	0.949869206	0.922985715	0.431246373	0.546283463	0.507135652	0.385596644	1.062407366	1.165579872	0.322693603	1.00281877	0.612587047	0.977165808	0.855854098	0.089867361	1.030999995	1.043351996	1.143067088	0.960711239	0.695640995	0.84117911	0.813754322	0.959021326	0	0.156275309	0.662730893	0	0.996606923	0.629137429	0.114945565	1.143915799	0.914766028	0.803762897	0.801242659	0.475291997
2.6.1.57	0.928429347	1.168093808	0.179325678	0.248824546	0	0.091135038	0.268622776	0.907572155	0	0	1.462081691	0	0.071646374	0.240214883	0	0.174136382	0	0	0.284279876	0	0	0	0.104717545	0.025528843	0.091425732	0.241626505	0.271282572	0.994654736	0.151454177	0	1.066410814	1.025491007	0.381895347	0.11389355	0	0.791813331	0.039806633	0.066812538	0.603470771	0.422121527	0.099360338	0.316363443	0.55071426	0.001393369	1.660756995	1.634292016	0.119842576	0.312655524	0.648802147
2.6.1.62	0.780339162	1.125995084	0.88388498	0.327138644	1.169811286	0.027188129	0.189227782	0.031921066	0	0.113515899	0.718215657	1.125151572	0.846126942	0	0.963749381	0.33256278	0.674487519	0.18800267	0.319293823	0.186213849	0.323689568	0.103925705	0	0.008429524	0.701063728	0.557826062	0.175603334	0.777602097	0	0.065027968	0.835986343	0.855790019	0.165216598	0.203170128	0	1.120334691	0.20324106	0.08110659	0.953988442	0.627780191	0	0.965614009	0	0.103436681	1.06230967	0.823692051	0.191136852	0.244816763	0.329649625
2.6.1.66	1.270599735	1.014484195	0.416667722	0.107939033	1.028553523	0	0.136333488	0	0.099817885	0.310068513	0.946377997	0.109326496	0.207416423	0.670216794	0	0.291312012	0.315561173	0	0.004115709	0	0.267916251	0	0	0	0.283720966	0.128055938	1.342256426	1.595340329	0.447527042	0	1.896457408	1.680869817	0.543630311	0.982668114	0.787136383	1.607434524	0.17754688	0.099450435	0	0.413818206	0.058779123	1.197068998	0.179125657	0	0.86620503	2.031722365	0.275513666	0.221444033	0.056849613
2.6.1.7	0	0	0.079620172	0	0.030982925	0	0.055717238	0	0.024345178	0	1.219631931	0.026734667	0.089863515	0	0.074392808	0	0	0	0	0.090695175	0.030431415	0.060247567	0	0	0.097115128	0	0	0.017063987	0	0.030418151	0	0	0.028606001	0	0	0	0.005344238	0	0.0395082	0	0.006859817	0	0.078803012	0	1.233835937	0	0.033317842	0.063686903	0
2.6.1.76	0.169746821	1.197055731	0.824483905	0	0.105530141	0	0	0	0.086245194	0.03039472	0.660937238	0.007574937	0	0	0	0	0	0.018833558	0.051658067	0	0	0	0	0.386185092	0.049115424	0.05449224	0.063091656	0.087262812	0	0.076370076	1.135829054	0	0	0.030634321	0.023731326	0.133396764	0	0	0.039978184	0	0.097031728	0.896269294	0.032638688	0.138091475	0.694663646	1.003088373	0.485453556	0.334736478	0.006830203
2.6.1.77	0	0	0	0	0	0.009937968	0	0.001814599	0.037217193	0	0.031646518	0	0.044343163	0	0.958012646	0	0.048506034	0.008190588	0.013387197	0	0	0	0.00640952	0	0	0.012334889	0	0	0.034413646	0	0.031059219	0	0	0	0.052527884	0.046293107	0.031987717	0	0	0.011747613	0	0.053064571	0.010178745	0	0	0	0	0	0.040294253
2.6.1.81	0.256095443	1.576778972	0	0	0.151794226	0.050706583	0.144093066	0.02029999	0.134797881	0.017802342	0.098406528	0.104754543	0.05068238	0.069305708	0	0.167895391	0	0.152340015	0	0	0.024952336	0.10780563	0.021715379	0.017021549	0.144774629	0.080243491	0.411946129	0.718450001	0.047109082	0	1.132367694	0.806902495	0	0	0.0979288	0.793009108	0	0.017033598	0.094118436	0.649873304	0.053587664	0	0	0	0	1.5558497	0	0	0.209173628
2.6.1.82	0.176926969	0.116996713	0	0.11907883	0.075515942	0.004243157	0.04565089	0	0	0.072862602	0.050355543	0.056666948	0.100824041	0.073421121	0.118222117	0.118323936	0	0.000116771	0.184897059	0.077211706	0.03976652	0	0.087489714	0.086970025	0	0.016076796	0.187449091	0.572973827	0.068458513	0.031882256	0	1.003913863	0.022492778	0.078450781	0	0.533136531	0	0.045110673	0.072344005	0.390376495	0	0.112716582	0.086112048	0	0.047302405	0.851440384	0.054464896	0	0.162865213
2.6.1.83	0.085032859	0	0.162410228	0.118423272	1.012858885	0.200771716	0.148517139	0	1.120460098	1.152520157	0.11327613	1.246967663	0.863705857	0	0.892842578	0.794334332	0	0.366615239	0.215878455	0.089295439	0.357084687	0.206858055	1.194173042	1.064263197	0	0.570387007	0.142641965	0	0.170944021	1.198243253	0.203659418	0	0.938582873	1.00374808	0.686868072	0.222022042	0.835231432	0.135916296	0.175016756	0	0.100451815	0.002688468	0.013004499	0	0.033014346	0	0.592709888	0.69298462	0.149339476
2.6.1.84	0.024093211	0	0	0	0	0.019430653	0	0	0.01926906	0.011630258	0.059098364	0	0.012981979	0.026653109	0	0	0	0.015911986	0	0	0	0	0.021938177	0	0	0.027213852	0.02648103	0.009612525	0.002747871	0	0.01746564	0.007469776	0.021190504	0.010234988	0.027762994	0	0	0	0.025521201	0.000708501	0.023579738	0.012200357	0	0	0.065638086	0.027994462	0.048154694	0.039877901	0
2.6.1.85	2.486543734	1.190159624	1.673169342	0.175247756	2.125468697	0.281224872	0.120111082	0.161947626	1.196848565	0.253645529	1.817188107	1.487623213	1.200365082	0.930954185	0	1.118896864	1.06916993	0.315545725	0.59787783	0.638406804	0.997537416	0	0.331302297	1.226516804	1.396810343	0.319419108	0.314047133	1.633667121	0.043846473	0.212030847	2.149302898	2.288540076	0	0.192251208	0	1.683632558	0.194466494	1.836301752	2.017678798	1.112321118	0	2.191751459	0.232236322	0	1.314887554	2.050199042	0.856635007	0.717748772	0.071664792
2.6.1.86	0	0.00775792	0	0.004354671	0.004072309	0	0.007107724	0.00912901	0	0	0.013978864	0.002817391	0	0	0	0	0	0	0	0.009540052	0	0	0	0	0	0	0.010953807	0	0.008899178	0.00613014	0.002897769	0.002732407	0	0	0	0.004169632	0.004202593	0	0	0.008850135	0.00289597	0.007345829	0	0.005300852	0.028549	0	0.095199559	0.099186135	0.005627473
2.6.1.87	0.079147628	0.099566751	0.120139526	0.095904303	0	0	0.102528215	0	0	0.09990344	0	0.094083641	0	0.134715925	0.032259911	0.077626403	0.00306501	0.101686836	0.14462927	0	0.063621552	0.00279442	0.131774068	0	0.026364528	0.110093658	0.121653196	0.958793559	0	0	0.863727431	0.966463431	0	0	0.088306759	0.84923709	0	0.03030353	0.017028085	0.366184223	0	0.20633055	0.122356242	0	0.080940037	0.743985342	0	0	0
2.6.1.9	1.693153465	1.069709061	2.007095455	0.985015775	1.202887601	0	0	0.981104607	1.665450755	0.868698547	2.204171098	1.714189892	1.565267722	0.806058949	0.857031908	1.941094732	0.844870146	1.025861498	1.156367429	1.182096143	1.3094606	0.743235051	1.055377561	2.215185164	2.255237825	0.149550913	0.917119151	1.197933169	0	1.238072698	0.849934929	1.098246569	1.125377138	1.191346799	1.442796381	1.025318099	1.076418147	1.101174185	0.979829733	0.693840396	0	1.736424348	0.406905128	0.82593039	2.182963953	1.409558802	1.609694779	1.614554819	0.859500252
2.6.99.2	0.836481627	0.875933073	0.071917944	0.196160988	0.929399819	0.807637822	0.096437623	0	0.010065177	0.138316046	1.059705963	1.161986847	0.845290272	0	0.001689248	0	0.749945879	0.100520461	0.215139139	0.037574565	0	0	0	0.209086221	0	0.119626696	0.691317282	0.912229878	0.059271934	0	1.035038328	1.141838628	0.018465027	0.142492413	0.141419029	1.103425528	0.146094325	0.159971985	0.121934336	0.593433596	0	0	0.02874721	0.026100606	0.978009487	1.117729471	0	0.245183224	0.169884652
2.7.-.-	1.008729636	0.171484035	0.059095867	0	0.950842228	0.837711425	0	0.121270833	0.029592234	0	0.221591601	1.006757496	0.840486007	0	0.137189949	0	0	0.107608882	0.138373362	0.089047319	0.098279345	0	0.115458033	0	0.275578054	1.044413751	0.284228676	0.195563113	0.13853092	0.1288016	0	0.63764347	0	0	0	0.361014975	0	0	0.272666354	0.68746248	0.205412306	0.037212766	0	0	0.353459229	0.070519406	0.202104161	0.245913746	0
2.7.1.-	1.654544072	0.667408956	1.142205361	4.049053639	0.93358738	0	2.672471698	2.394061658	10.86692585	11.06403259	0.951541581	0	1.160751847	0.194269432	0.42038456	1.450601968	0	2.647625263	1.675680836	1.543334008	2.364082192	0.422915636	0.110468847	1.125084513	0.396056067	1.053578581	3.253483791	3.874962082	2.70501134	0	0	6.505153665	2.149256253	1.505748308	1.408390645	4.273255232	0.624999139	1.06260924	4.370415802	3.343008543	1.301796862	1.671429736	2.373051737	0.855147596	1.336475228	4.45105665	3.144937303	3.114994621	1.89984307
2.7.1.1	0.009057835	0	0.012342114	0	0.015425619	0.024205078	0.02209027	0.0309145	0.03623178	0	0.032400849	0.417338327	0.402140028	0	0.013683044	0.018217124	0.034184746	0	0.026939104	0.009345438	0	0.004823733	0.010038067	0	0.01963069	0.034320218	0	0.0023914	0	0.028960962	0	0	0.019770763	0.022387817	0	0	0.031038486	0.004910145	0.01863707	0.015535194	0.035005516	0	0	0	0.02491253	0.01041486	0.025273317	0	0.001647118
2.7.1.100	0.010431945	0	0.00301837	0	0.109014461	0	0.283563339	0.02312972	0.454398852	0.932775103	0.117577379	0.114110523	0	0	0	0	0	0.299148028	0.309553893	0.330163038	0.171070681	0.11706727	0	0.046768467	0	0.062149917	0	0.34773183	0.014674301	0.096887797	0.902017396	0.156761517	0.64472785	0.717489132	0.607732932	0.113264722	0.03951097	0	0.602332136	0.53276308	0.124174031	0	0.160512296	0.118754626	0	0.894305011	0.01768942	0.108745398	0
2.7.1.105	0.009858762	0	0	0.059036762	0	0	0	0	0	0	0.196253294	0	0.073024921	0	2.020749141	0	0	0.119704829	0.118702026	0	0	0.012626687	0.096646991	0	0	0	0	0	0.052010798	0.03232764	0.119737729	0.048398096	0	0.045449127	0	0.030638509	0.118643127	0	0.080819392	0.042357093	0	0.013203568	0.083074756	0	0.049914978	0	0.077379465	0	0.738498689
2.7.1.106	0.006810954	0.010056469	0	0.258025832	0	0	0	0.014763014	0.010305434	0.004600223	0.012906548	0	0	0.001666512	0	0	0.013839216	0	0	0.002082852	0.003116962	0.00398277	0	0	0.000707164	0	0.007388617	0.014644578	0.011993863	0	0.010458285	0	0	0	0	0.00605531	0	0	0.014460351	0.01191303	0	0	0	0.012936142	0.001330715	0.00110211	0.014702743	0	0
2.7.1.107	0.933775679	0.892042508	0.890545852	0	0	0	0.519531132	0.899236344	0	0.16843049	1.043275373	0.763059955	0.689915127	0	1.010072701	0.408198304	0.923986363	0.687865421	0.821394617	0.933630673	0.770640403	0.94607037	0	0.533827535	0	0.504968146	0.634752002	1.046438375	0.850641923	0	0.990965762	1.13420298	0.433242089	0.379864957	0.434403232	1.18167915	0.049797484	1.098151775	0.177520639	0.377321084	1.026448733	0.848920622	0.711431953	1.122669918	1.039008506	1.086027519	0.535209971	0.409272331	0.318491544
2.7.1.11	1.249311359	0.002350292	0.903051512	1.584228799	2.881063641	1.638015027	1.970724721	0.773571161	1.676138202	1.549195739	0.179235683	3.115624982	2.174025275	0	0	3.896037035	0.51405377	1.962945085	2.1099863	1.85284552	2.367416798	1.912596754	5.697220065	2.850394706	0.836314856	1.246933009	0.87667823	1.843055351	1.101700438	2.261888789	1.434629424	1.642817422	2.295539018	2.08383543	3.068274891	1.829557681	3.086828479	2.276644164	0.801890757	1.462461862	1.191709458	1.258626626	1.971669283	0.651101553	1.096171421	1.883474301	2.110165947	2.691252919	1.221445363
2.7.1.113	0	0.164436712	0.190844867	0	0	0	0.024654392	0	0.082431496	0.071937011	0.515244412	0.034225027	0.094099731	0	0.133002379	0	0.168993849	0.338366534	0.200678548	0.087318879	0.021081756	0	0.046987881	0.062021669	0	0.463400276	0.142846045	0.189070736	1.854525304	0.075501646	0	0	0	0.149958642	0.010825715	0	0	0	0	0.037161468	0.171707374	0	0	0.005752859	0.395007162	0	0.046487843	0.19119548	1.669748471
2.7.1.12	0.899649121	0.526665601	0.949470565	0.016611269	0.263265838	0.205828003	0.109358462	0	0.074179965	1.238566538	1.023476919	0	0	0.509969623	0	0.151793131	0.073407274	0.020900608	0.063086473	0.302585495	0	0	0.056836096	0.067420962	1.045916451	0.522425796	0.194271017	1.455446615	0.765812717	0.003630145	1.203798673	1.179062513	0.089846519	0.29125487	0.229899645	1.311190269	0	0.189650022	0.159979556	0.751808519	0.199040586	0	0	0.22526905	1.154630395	1.095902145	0.189923801	0.408955692	0.53872857
2.7.1.13	0	0	0.018381821	0.018226615	0	0	0	0	0	0	0.017777454	0	0	0	0.016729549	0	0.008492785	0	0.019408321	0.024325325	0.019113148	0.019221609	0	0	0.002312274	0	0	0	0	0.005016561	0	0	0.014891706	0.00328076	0	0	0	0.022319699	0.00702006	0	0.008999637	0.01306236	0.023222356	0	0.020135892	0.008169948	0	0	0
2.7.1.130	1.013623739	1.030202167	0.903896323	0.058281099	0.992486862	0.554962129	0.348094931	0	0.185230116	0.058228756	0.912487817	1.039227295	1.071850881	0	0.948970164	0	1.173948692	0.160081293	0	0.010162859	0	0	0	0.185973823	0	0.338804117	0.221267088	0.742646233	0	0	0.930334542	1.037721503	0.017993155	0	0.165041093	0.796199794	0.13360681	0.014634899	1.215239491	0.482520792	0	1.046326533	0	0.119669764	0.846058486	0.745405484	0	0.209926924	0.2820841
2.7.1.144	0.164460666	0.09343554	0	0.137502301	0	0.074455348	0.506515098	0	2.770629186	1.03609704	0.550595367	0.271107419	0.186123986	0	0	1.101121183	0	0.214671511	0.294854276	0.117824147	0.416500243	1.381909296	0.051514486	0	0	1.162167261	0.898736126	1.236983539	1.452475216	0.755479635	0	2.023419969	0	0.030849016	0.149665693	0.967393826	0.24516043	0.803902896	0.636898336	1.426066257	0.766062983	0	0.788374654	0	0.200616315	0.831866507	0.483241522	0.701142342	0.142927372
2.7.1.145	0	0	0.01694108	0.010456204	0	0.006132193	0.016448467	0	0	0.009888446	0.019954014	0	0.001028363	0.005418271	0.007031122	0.017485118	0.0062976	0.009386702	0.00495231	0.010798493	0.004027489	0.017458279	0	0.01218396	0	0.014814592	0.005092168	0	0	0	0.016855339	0.006441951	0	0	0	0.00453847	0	0	0.017241432	0.01495508	0.005859949	0	0.017000324	0.012721492	0.006154512	0.00219607	0	0	0.003326499
2.7.1.146	0	0	0	0.002433674	0	0.004631718	0.007768853	0.006606556	0.002403806	0.000704466	0.005241384	0.007688206	0	0	0.003796703	0	0	0.000230795	0	0	0	0	0.00317375	0	0.006136804	0.001924729	0.000852845	0	0	0	0.006534254	0	0	0	0	0	0.001294082	0	0.006931942	0.007731522	0.006049925	0.006894184	0.000584118	0	0.005363052	0.005989031	0	0	0.0523015
2.7.1.147	0	0	0	0	0	0	0	0	0	0	0	0	0	0	0	0	0	0	0	0	0	0	0	0	0	0	0	0	0	0	0	0	0	0	0	0	0	0	0	0	0	0	0	0	0	0	0	0	0
2.7.1.148	1.044668157	0.968257254	0.985803435	0.56112294	1.111788078	1.000053668	0.959493984	1.11107885	1.108537446	1.04621176	0.956039315	0.93225724	0.943355231	0.859458568	1.027073565	0.934970584	0.875331392	1.01116849	1.020764428	1.068597777	0.946594869	0.899550746	0.998264775	0.964170429	0.97563585	0.957106432	0.961481994	0.91346793	1.069276955	0.987561581	0.957234468	0.897744034	1.032849358	0.941889283	0.920890056	1.035550954	1.108314135	1.103899155	0.821888716	0.481835248	0.079493737	0.932858595	0.789315492	0	0.910158203	0.963613032	0.981671434	0.836061024	0.423090135
2.7.1.15	0.169282396	0.028604396	1.220311504	1.06553261	0	0.061298539	0.345398036	0.31261242	3.056899249	2.944672454	0.628668869	1.268124382	0.803577145	1.426428643	0	2.023086882	0.319391399	1.043605865	1.643932726	1.52958682	1.458082992	0.640319363	1.237468451	0	0.916511349	0.794467248	0.264959392	1.324692796	1.202584616	1.274487285	1.629480855	1.339412841	0.373771883	0.501591734	0.432783498	1.23952228	0	1.111322544	0.253026613	0.806037539	0.208432954	1.247577234	0.390675116	0.234454779	0.67321042	1.511640657	1.091946075	0.647671101	1.512266278
2.7.1.156	2.407172824	2.139356032	0	0.278589212	1.747042161	0.27581948	0.138169242	0.220437809	3.041202277	4.208886496	1.462545543	1.258894441	1.278401667	0	3.982939231	2.728845207	0.253010545	2.122592863	1.811075497	2.18093956	2.107780969	0.597745958	0	1.558989865	0.518299118	0.965531769	0.592572417	1.477476616	0.199575507	1.546014529	0.333361638	1.802914391	2.125060939	1.475765275	1.894194457	0.976746519	0.790991895	0	2.227806206	1.308060185	0	0.502097796	0	0.006279576	1.728734191	2.396825024	1.369598769	1.107859022	0
2.7.1.16	0.338928254	0	0.02901658	0.079530052	0	0	0.148689868	0.001363799	0	0.8598826	0.177328809	0	0	0	0	0	0	0.088389801	0.192911253	0.21637009	0.113790277	0.127407324	0	0	0.151822142	0.021303826	0.38734488	0.865535598	0	0	1.034483825	0.988266683	0.343503944	0.416672177	0.393206642	0.818477353	0	0.036788503	0.110375842	0.337540939	0	0.057108483	0.087890232	0.047397426	0.199696626	0.839052189	0.200997168	0	0.206653544
2.7.1.161	0	0.000391879	0	0.000222513	0.000389415	0.000242795	0	0	0.000305498	0	0.000138731	0	0.000368079	0.000493923	0.000236976	0	0.000538282	0	0	0.000478766	0	0.000138334	0	0.000208662	0.00017004	0.000193745	0.000478516	0	0.000175888	0.000252748	0	0.00025819	0.000516051	0	0	0	0.000501387	0.000374797	0	0	0	0	0.000529803	0	0	0.000473058	0.000312896	0.000583602	0.011614113
2.7.1.162	0	0.002974952	0.009939514	0	0.007034263	0.004904447	0.003612644	0	0	0.00446187	0.00947826	0.00785668	0	0.200813144	0.002829616	0.007007871	0	0.004038851	0.004395822	0	0.009887188	0	0.009800908	0	0.008516345	0	0	0	0.010962252	0.003333249	0	0	0.006601222	0.00088954	0	0	0.001553904	0	0	0	0	0.009562187	0	0.001651216	0.001844434	0.010727315	0.002565086	0.003709965	0
2.7.1.164	0	0	0	0	0	0	0	0	0	0	0	0	0	0	0	0	0	0	0	0	0	0	0	0	0	0	0	0	0	0	0	0	0	0	0	0	0	0	0	0	0	0	0	0	0	0	0	0	0
2.7.1.165	0	0	0	0	0	0	0	0	0	0	0	0	0	0	0	0	0	0	0	0	0	0	0	0	0	0	0	0	0	0	0	0	0	0	0	0	0	0	0	0	0	0	0	0	0	0	0	0	0
2.7.1.166	0	0.045455663	0.943199234	0	0	0.078274599	0.054125568	0.074928947	0	0	0.156767016	0	0	0.082991374	0.08408088	0.024388283	0	0.099489234	0.059673631	0.021913451	0	0.021077012	0	0.087745851	0.036912877	0.089468276	0.036459939	0.021579014	0	0	0	0.026000586	0	0	0	0	0.031331817	0.015535892	0	0.058975018	0.088097701	0.898418234	0.077916931	0.020563323	0	0	0	0.023651608	0
2.7.1.167	0	0	1.371385123	0.268572828	2.157267875	0.35650483	0.048268365	0	0.33992167	1.777942994	2.763486872	0	0	0.164852844	0.269019338	0	1.042222368	0	0	0	0.386166678	0.410934342	0.417444007	0	0	0	0.351597029	1.053541897	0.139316287	0	1.824725642	1.621020993	0	0.366920895	0.089812033	0.970062595	0.143699494	0	1.651207955	0.757201757	0	1.832900122	0.095766299	0	2.84790119	1.140464955	0.252241712	0.079263698	0.091437688
2.7.1.168	0.008412213	0.030926566	0	0.036797635	0.01709907	0.00010215	0.051955886	0.04195416	0	0.037803141	0.286638213	0.178576417	0.202336578	0	0	0.154294999	0.419463127	0.088459785	0.159895088	0.132481241	0.089386554	0.043930435	0	0.049211177	0	0.550935331	0.052786876	0.01662791	0.105636652	0	0.047853366	0.024749967	0.051504259	0	0	0.017009734	0	0.040742598	0.138048303	0	0	0	0.063250035	0.056423482	0.314965844	0	0.056903384	0.060274193	0.051157813
2.7.1.169	0.000155725	4.22954E-05	0	0.0005515	0	0.000229429	0	0.000244415	4.55648E-06	0.000340576	7.11493E-05	0.000535295	0	0	0	0	0	0	0	0	0	0.000542421	0	0	0.000198715	0.000280198	0	0.000517533	0	0.000467763	0	5.99359E-05	0	0.000530763	0.000403073	0	0.000110427	0.000173164	0.000347739	0	0	0.000587999	0.000480568	0	0.000152255	0	0	0	0.011454683
2.7.1.17	0	0	1.386159934	1.035621422	0	0	0.660634028	0.074762809	3.047018016	6.322137733	1.449740124	0.584258798	1.003160756	1.649917737	0	3.494378183	0	0.472670718	0.615053575	1.136463436	0.748783041	0.692141521	0	0.101448884	0.159047276	0.112621696	0.349513778	1.063835592	0.448043651	5.018776498	0	0.756482879	2.372484185	1.795942841	1.615535654	1.276895254	0.404464459	0.115953036	0.003625222	0.87935695	0	0.863364042	0	0	1.846666176	1.497430472	1.357042051	1.412617734	0.810813295
2.7.1.170	1.00027712	0.970280322	0.835932348	0	0.149382466	0.093073493	0.013430075	0	0	0	0.750381414	0.082894407	0.085838127	0.188507498	0.115734609	0.054926459	0	0.182295626	0	0.093911176	0.144621982	0.606211817	0	0	0	0.102936024	0.158879505	0.795626339	0.143543269	0.122722887	1.182234024	0.948672102	0.058437883	0.14170943	0	0.73400083	0	0.099651818	0.177911945	0.626358495	0.920013898	0.289071384	0.042486054	0.185879333	0.930708042	0.813926477	0.052896559	0.238314447	0.250894241
2.7.1.19	0.238472451	0.007099116	0	0	0.049686097	0.049589435	0	0	0.013725129	0	0.294103731	0	0	0	0	0	0	0	0	0.178042183	0	0.069843861	0.150746378	0	0	0.059850663	0.21553937	0.886589567	0.110967567	0.006815614	0.90911391	0.88824835	0	0	0	0.747427157	0	0.002719897	0.13974468	0.386287931	0	0.046431638	0	0	0.165197792	0.977625396	0.005408127	0	0.060575958
2.7.1.2	1.141188784	0.037393646	0	2.42574866	2.225929953	1.612575834	0.946546592	0.307231418	0.692319974	5.299840071	0.676821428	1.979955596	2.415180703	0.147409717	0.853508374	1.884176082	0.362734056	1.589643793	1.349177827	1.629507116	1.383733498	1.849593137	2.310033271	0.955876059	1.570204289	0.866988346	0.673581063	0.529462335	1.374823115	0.84509376	1.424188033	1.052349961	1.368120528	1.034052718	0.878065538	1.047675066	2.220145822	0	1.68535163	1.371400104	2.030475052	0	0.668896265	0.295930822	0.498864257	0.725230373	1.448598385	1.390805041	1.024208039
2.7.1.20	0.779048857	0	0	0.019827886	0	0	0	0	0	0	0.969092937	0	0.11166104	0.076350382	0.924400359	0	0	0.197684324	0.070832063	0.141564055	0.070355384	0.129634276	0	0.505063687	0.003310095	0.106118978	0	0	0	0	0	0.048297408	0	0	0.066872238	0	0	0	0	0.029845925	0.01066617	0.060060682	0.033795503	0.057861689	0.977927282	0.05887508	0.10716015	0.223942162	0
2.7.1.21	0.373023169	0	0.954634056	0.691933537	0	0.941527477	0.995084411	1.109415753	0.08964304	0.083430537	0.26474331	0.930918834	1.152357297	0	0	0.232945373	0.13569159	0.814464752	0.755230831	0.677319623	0.752158982	0	1.188153305	0	0.31320898	0.340148066	0.567163766	1.01431183	0.83912128	0	1.113625305	0.773155836	0.109878553	0.292874662	0.150955122	0.818453444	0.936522598	1.16078424	0	1.150561296	1.197414867	1.101295558	0.987818865	1.14594447	0	0.736229939	0.531438292	0.383283605	0.998133564
2.7.1.23	1.022614434	1.026410841	0.921597428	0.797077661	1.021947883	0.989539651	1.007877482	1.019367121	1.023306833	0.975550455	0.990702272	0.9848367	0.974843254	1.020867418	0.983050362	1.019330713	1.013901213	0.944064832	0.952259923	0.958645281	0.94865302	1.017218517	0.974722614	1.008751964	1.003518254	1.022639181	0.980484862	0.948839712	1.006397246	1.025078101	0.982976901	1.004356712	1.009214454	0.980774616	1.009020002	0.9633424	1.027466079	0.98952921	0.828002858	0.999063341	1.027765886	0.959150746	0.785373869	0.992757771	1.010926179	1.008198935	1.042896667	1.021449025	1.007451962
2.7.1.24	0.99507323	1.049152621	0.989512678	0.768758271	0.948248239	0.987716563	0.944112063	0.986743478	1.031662434	1.001417362	0.924277509	1.03655446	0.965988065	0.90193527	0	0.934405994	0.977150112	0.935975124	0.969996055	0.984351976	0.946411838	0.480851703	0.979113925	0.951834116	1.025864555	1.051781566	0.953519749	0.906009146	1.016572509	0.934638946	1.015750287	0.974113918	0.899245599	0.836958811	0.965504914	0.945014506	1.057774821	1.00875253	0.978736539	1.020608257	1.051198701	0.93566348	0.864008259	0.955737243	0.977203146	0.97362118	1.05850872	1.006551999	0.954880898
2.7.1.25	0.396220062	0.129760948	0	0.020869841	0.964544253	0	0.257705764	0.131783243	0	1.012229795	1.14916408	1.15566859	1.060500926	0	0.08140714	0.055231246	0.627279443	0	0.271540534	0.338663442	0.058486538	0	0	0	0	0.123638828	0.216557151	1.065195306	0	0	0.800499811	1.086012503	0	0	0	0.840565537	0.082958964	0	0.08040001	0.523754483	0.079872111	0.21654697	0.109232805	0	1.280003732	0.773278117	0.120313787	0	0.213783908
2.7.1.26	1.650350009	1.853736171	1.991063735	2.266351244	1.873725042	1.878995641	1.753762731	2.126537363	1.906621538	2.028251963	1.834170784	1.899731795	2.115744703	2.105013526	1.938100768	1.88820249	2.081611173	2.132520085	2.015834494	1.927061973	2.012297256	1.909860022	1.891539351	2.102121908	2.032372118	2.045833351	2.063684631	1.856693773	1.924446853	2.12241253	2.06451015	1.877578375	1.852103516	1.748785016	1.879644086	1.889771623	1.886258611	1.922485996	1.894618295	1.949075235	1.94471216	1.960488034	1.971725952	2.031166197	1.833255317	2.019748487	1.984825059	1.943547339	2.142996362
2.7.1.27	0.013542668	0	0	0.096099793	0	0.00146051	0.00411889	0	0.011140866	0	0.003110364	0.007376792	0	0.016980021	0.011667889	0.013421886	0.002562286	0	0	0	0.008164962	0.010698922	0.00203472	0.003107821	0	0.002802867	0.003240469	0.01057977	0	0.007176953	0.013262906	0.014779669	0	0	0.006518964	0.028976598	0.005369604	0.01237554	0.015910646	0.004560523	0	0.00180442	0.00688784	0.012236472	0.006113776	0.139510758	0.029321696	0.047544078	0.021340603
2.7.1.29	0.070197337	0	0	0.447465218	0	0	0	0.098445978	0.572839139	1.045139645	0.302201463	0	0.062699688	0	0.051621606	0.127161339	0.026455802	0.77529015	0.699138226	0.545685614	0.779874954	0.014852798	0.012125829	0.120985492	0.196431394	0.100501408	0.377290335	0.124655216	0	0	0.400730017	0.063605089	0	0	0	0.146307139	0.069952031	0.081437564	0.126720216	0	0.085056441	0	0.02661861	0.030576702	0.270513252	0.895042804	0.149645869	0.229424118	0.194498619
2.7.1.3	0.000673197	0.000760838	0	0.000173963	0.000455015	0	0	0.00020494	0.000792926	0.000643483	0.008307317	0.00016675	0	0.000711132	0.000756863	0	0.00054487	0.000441916	0.000400343	0	0.000755265	0	0.00070101	0.000707186	0	0.000595699	0.000314524	0.000356747	0	0.000568718	0	0.000638062	0.000238141	0.000462396	0	0.000564966	0.000542135	0	0.000169869	0.000153088	0	0.000733196	0	0	0.008009534	0.000320639	0	1.26524E-05	0
2.7.1.30	1.057498841	0.836642017	1.380429674	0.896381433	0	0.04562783	0.844567915	0.787597238	1.038881731	1.834423128	0.963825501	0.348955673	0.11661231	0	1.037645776	1.584404124	0.087704168	0.828094481	0.885234795	1.300833295	1.004829604	1.629105987	2.077876768	0.956541739	1.130050849	0.457999747	1.167873799	1.069598971	1.069839793	1.172082949	1.253402965	0.986076539	1.505753612	1.278864442	1.343871489	1.055384577	0.678495327	0	1.074140209	0.772715518	0	0.68411273	0.917357727	1.108226339	1.251485484	1.791901311	1.195443062	1.169863586	0.91571754
2.7.1.31	0.754823234	0.994865992	1.187231676	0.824615663	0.265175952	0.055252305	0.703800773	1.078773357	2.186309148	1.266839766	0.520517415	0.649654721	0.802134619	0.511545145	0.10147443	0.86165635	0.21604456	0.947137271	0.730360868	0.808591777	0.959480453	0.046797979	0.736961647	0.64586785	0.81984515	0.635265514	0.670079026	1.747375302	1.034873661	0.749675552	1.175847462	2.037236198	0.689508199	0.333944795	0.692066661	1.485006313	0.155590102	1.166704289	0.161172056	1.295831152	0.136259741	0.862395635	1.051075826	0.153791641	0.530255795	2.191482402	0.639847913	0.836261054	0.851265801
2.7.1.32	0	0.012363475	0	0	0.009240276	0	0.004132638	0	0.013313987	0	0	0.002589048	0	0.008423622	0.016628484	0.013858987	0	0	0	0.013325782	0.015279881	0.003750571	0.011305499	0.001509329	0	0.000387913	0	0.015019761	0.00661525	0.005043366	0.010815363	0	0.015771659	0.00592505	0	0.004804314	0.014353721	0.009037648	0.01076693	0.011514038	0.016659581	0.001595057	0.007775519	0	0	0	0.059194278	0.070485507	0
2.7.1.33	0.755648767	1.011245684	0.788479218	1.132127376	0.854001712	0.411741362	1.484081976	0.875094508	0.967033378	2.117517279	1.079448566	1.549336864	1.637240679	0.990233372	1.114972847	1.191120535	1.04819432	1.189617422	1.208318157	0.94136018	0.999566542	1.657302599	0.975889313	0.872612776	1.151002918	1.112196503	1.472511029	1.075061337	1.083227343	0.922035179	1.044355263	0.97074555	0.970777566	0.979000885	0.945478527	0.983584104	2.152665185	0.854750644	0.965847744	0.907907124	1.04648466	0.878583154	1.109258038	0	1.017247725	1.152094795	1.14495409	1.309820689	0.902506894
2.7.1.35	0.611100831	0.032704511	0.851123378	0.384994936	0.166717586	0	0.671254794	1.126464929	0.957363194	2.185870608	0.682986753	0.783758259	0.930282639	0.754962233	2.169024855	0.998446655	0.314611663	0.855595487	0.966888418	0.775603252	0.866730023	1.080325054	0.953252291	1.000777341	0.668577098	0.347053353	1.221223148	1.640530094	1.276752115	0	0.823990423	1.823958853	0.755606232	0.993301896	0.748276581	1.608692822	1.177741564	1.213487429	0.771831615	0.855443439	0.782334067	0.832387346	0.33412511	0	0.539061688	1.832242977	0.76452934	0.977805315	0.601374371
2.7.1.36	0.0294629	0	0.065217917	0.142098366	0	0	0.053764901	0	0	0	0	0.053768071	0.096473045	0.016759613	0	0	0	0.018372604	0.03856148	0.132232901	0.059589614	0.019866503	0	0	0.010343352	0.541015749	0.067998309	0.122880661	1.11211356	0	0.116574423	0.081478556	0	0.049635056	0.107720967	0	0.030939033	0	0.057122118	0.365403943	1.011981619	0	0.060045164	0	0.111897291	0.02671079	0.193389947	0.157501592	0.822490392
2.7.1.37	0.006093237	0	0	0	0.029100835	0	0.003718414	0	0.034136332	0	0	0	0.038047825	0.669476527	0.0243657	0.041089091	0.042994987	0	0	0.043602183	0	0.02442289	0.048455585	0	0	0.008809708	0	0.037406433	0.046231531	0	0	0.040987467	0.048597982	0	0	0.05158605	0.053816342	0	0.718110013	0.038411015	0.048618157	0	0.005689421	0	0	0	0	0.04494509	0.047770268
2.7.1.39	0.912306367	1.028078855	1.028950211	0.912331645	0.019463171	0.009458921	0	0.829452068	0	1.036159472	0.910586803	0.068725599	0	0.921038424	0	0.153768561	1.040297765	0.640782252	0.587599776	0.769267624	0.570065916	1.067973901	0.89984703	0.054094861	1.038419873	1.024716165	0.344442962	0.828449261	0.619755482	1.156225018	0.866937709	1.152180375	0.174053912	0.400674989	0.282085564	0.921066793	0.934713436	0.133350162	0.908083689	0.796483962	0.802211618	1.069205388	0.711234536	0	0.743189586	0.979556194	0.120678026	0.508927588	0.811745446
2.7.1.4	0.641701916	0.047388659	1.010590935	1.515192332	0.710981558	0	0.879410407	0	2.371182002	2.964786267	1.607980067	1.946902654	1.708619527	0.895404158	0	1.298083469	0	0.804300284	0.480247966	0.983584361	1.10309535	1.781744511	1.075770582	2.459457659	0.263700048	0.532048827	0.748523453	1.15631341	1.925601987	0.817257847	1.143252648	2.021151193	0.722878231	0.67704765	0.834882086	1.149422939	0.832778933	0	0.311612574	1.236553138	0.896834146	0.189386571	0.457723097	0.342444688	1.486489334	3.03475592	1.46284482	1.336083554	0.537699764
2.7.1.40	1.299604579	0.038341033	1.120235402	0.951888638	0.946865916	0.468694465	1.013656717	0.891772586	0.368475234	1.03021595	1.342656217	1.12095904	1.133802763	0.932841485	0.992462106	0.823989129	1.039324889	1.57680374	1.479456211	1.658606432	1.616077938	1.05187436	2.192746232	1.154608052	1.424730749	0.4029799	1.253279333	1.758056862	0.899526761	1.178613369	2.048050868	2.038541898	1.188528194	0.876801798	1.037753264	2.005951353	0.884192796	0.81316615	1.466038122	1.359333039	0.926304161	0.993868308	1.131094777	0.826646027	1.539381227	1.809002437	1.175331635	1.156412356	1.190642439
2.7.1.41	0	0	0.003080113	0	0.001731972	0.006707852	0	0	0.000931763	0.004409735	0	0.003442797	0.00303473	0.002678118	0	0.00163456	0	0.005258397	0.00509898	0	0.006883146	0.007451284	0	0	0.007552671	0.003141911	0.001066291	0.004969499	0.004287459	0	0.007672561	0.000301524	0	0	0	0.008662863	0	0	0	0.007446515	0	0	0.004028371	0.006708037	0	0	0	0.006901649	0.033472917
2.7.1.45	0	0	0.827143804	0	0	0.805446019	0.963301334	0	2.126499423	1.99427918	1.068830898	1.462256488	1.432362346	0.356561611	0	1.577937077	0	1.040358081	0.808715118	0.995758374	1.071478689	0.329117997	1.156451835	0.041860558	0.24025729	1.019547852	0.425940073	1.12072405	1.856398454	0.857287016	1.149844073	0.856196324	0.824792736	0.62127372	0.494736875	1.195547845	2.26863894	0.18804274	0.202399584	0.49778773	1.918782573	0.469069598	0.348972361	0	1.037698057	1.616841338	0.971851349	1.103509289	0.33179873
2.7.1.46	0	0	0	0	0	0	0	0	0	0	0	0	0	0	0	0	0	0	0	0	0	0	0	0	0	0	0	0	0	0	0	0	0	0	0	0	0	0	0	0	0	0	0	0	0	0	0	0	0
2.7.1.47	0.000899904	0.013679499	0.008571219	0	0.01932361	0	0.004279519	0.014706795	0.001762757	0	0.017793876	0.016632112	0.014650527	0	0.026767928	0	0	0.030791133	0.021415841	0	0.00102392	0.029015762	0.007518818	0	0	0	0.025282843	0	0	0.00890595	0.031545553	0	0.025711352	0.023153759	0.013996461	0.042495307	0	0.020056359	0	0.02818012	0	0.014942695	0	0	0.051467543	0.17177194	0.014134814	0.002148093	0.030149897
2.7.1.48	0.0673655	0.019763163	1.01255955	0.363676929	0.226458182	1.921294636	1.398620866	0.948038066	1.165076294	0	0	2.007034018	1.638910352	0.327932534	0	1.30635745	0	1.348542352	1.644329714	1.432787505	1.733050594	0	0.995987819	0.771596265	0	1.240589436	0.447547069	0.69518211	0.701361742	2.275450429	0.822868463	1.228428007	0.774303998	0.319569099	0.889670637	0.792935576	2.304319561	1.765611215	0.476262914	1.262266941	1.086792941	0.876934809	1.322916653	1.117461125	0.101630841	1.010542038	1.327491855	1.025449904	0.947013722
2.7.1.49	5.738399623	2.393787669	2.346351166	0.699777421	4.548675729	0.970690741	2.026007508	2.565225961	2.3451145	1.641106364	4.886994787	2.368270448	2.224976351	3.625349078	2.294461856	0.85473469	3.23509488	3.596216531	3.654785846	2.771565216	3.550188621	1.916216966	2.267329638	0.515678332	2.418042716	4.504606057	1.9497662	2.925839164	4.692581097	2.335157052	2.27308373	2.75010535	2.969220211	3.016331283	2.299094987	2.785581525	2.310677411	2.620361393	1.828199513	1.485890039	0.580916986	2.265812225	1.523006834	1.545803008	5.350910868	2.134587084	1.744761677	1.055211846	2.900822484
2.7.1.5	0.319377387	0	0	0.896582833	0	0.060841018	0.04400578	0	0.154585548	0	0	1.516797228	1.461225072	0	0	1.295675601	0	0.271537094	0.550428762	0.605163077	0.414988075	0	0.954201809	0.071883196	0.027390314	0.341336383	0.222240263	0.877009629	0.981142046	0	0.257189929	0.820059826	0.273897423	0.410763952	0.332216848	0.807654657	0.440102565	0	0.119739033	0.359055203	1.123287282	0.208126303	0.019190323	0.054692797	0	1.011340126	0.389782906	0.558774886	0.299226577
2.7.1.50	0.139803873	0.821132909	0	0.273640144	0.9453749	0	1.009644366	0.903222342	1.035488835	1.072410045	0.344098135	0.148883508	0	0.998279613	0.981161774	0.915420045	0.128552089	0.999356508	1.03688112	1.125511604	0.988705208	0.501717177	1.022706772	0.832133168	0.691929031	0.903689164	0.682264754	0.625938569	0.688743589	1.033290613	0.905338881	1.018193897	0.680730637	0.769452625	0.717308685	0.890994825	1.029849496	0.837270541	0.071688948	0.975619174	0	0.77504467	0.436032028	1.022156874	0.247088392	0.597545922	0.824983073	0.78500112	0.306424274
2.7.1.51	0.127853655	0	0.896626154	0.184538965	0.906490151	0.050823594	0	0.009283145	0	0.04098616	0	0.784813927	0.862464408	0	0.037218872	0.4649309	0.005371708	0.19940454	0.330713614	0.425623642	0.163122166	0	0	0	0	0.040356459	0.343509395	0.699747008	0.078160785	0	0	1.006562269	0.217295777	0.167317165	0.328005572	0.689364769	0.123337002	0	0.303745116	0.408563982	0.854628777	0.750028208	0	0	0.057087239	0.746159176	0.236184581	0.118441013	0.088020127
2.7.1.52	0	0.003149784	0	0.006537568	0	0	0	0.009921512	0.006178407	0.002828735	0.000177907	0.004403647	0	0	0	0.193944675	0.003354467	0.009052944	0.00856417	0.002979762	0	0	0	0.010900253	0	0.003749546	0	0.005530759	0.002475013	0.002457349	0.004471357	0	0	0.004615117	0	0	0.008893116	0	0	0	0.00704213	0.008451215	0	0	0	0	0.03378949	0.037812712	0
2.7.1.53	0.134778992	0	1.030939027	0	0	0.10008395	0.20820551	0.026382652	0.082271776	0.964040642	0.090802824	0.031234325	0.07501952	0.183092376	0	0.232144346	0.074625072	0.253827092	0.087249982	0.122839474	0.308626929	0.08140199	0	0	0.164683623	0	0.13023743	0.537075383	0	0.048083969	0.078849037	0.797149883	0.363599973	0.445686682	0.522593515	0.680464566	0	0.130090762	0.206700477	0.551934525	0.117790231	0.243644732	0.116665298	0.050940974	0.092693853	1.008285168	0.050202924	0.082165246	0.138394776
2.7.1.55	0.227519576	0.022484088	0	0	0.00310615	0	0.004944659	0.049446752	0.033778591	0	0.03973059	0.031291861	0	0.090674187	0.004070766	0.21826643	0.009596462	0	0.044470309	0.019053777	0.051303669	0	0	0.055126499	0.015913548	0	0.284608224	0.177706146	0.022375945	0.007722132	0	0.490614885	0.089493978	0.101475846	0.07559931	0.175951581	0	0	0.284990196	0.238203867	0.022759411	0	0	0.008488543	0.002869173	0.04231012	0	0.003009908	0
2.7.1.56	0.153441012	1.006492484	0.754545553	0.723242827	0	0.196235429	1.760408386	0.80228833	2.503794438	2.216937795	0	0.112488367	0	0.204464119	0	0.995487346	0.025740125	1.375749035	1.009537523	1.167495129	0.979868738	1.233417137	1.019791508	1.268711538	0.712043281	0.744600779	0.131797985	0.770246367	1.955349946	0	1.171233066	0.827932668	0.71825557	0.882665433	0.743951844	0.780721492	1.188373913	1.489060319	0.889636971	1.057481535	2.253453791	0.963805453	0.802417937	0	0.116544033	1.550110013	0.824536129	0.732790142	1.281592484
2.7.1.58	0.28071147	0.041458148	0	0	0.095266888	0.154434884	0.158535992	0	0	0.976081451	0.733259201	0	0.042355472	0	0	0	0.02417225	0.1527069	0	0	0.166474386	0.129414756	0.091349478	0.058001325	0.043928611	0.093041663	0.256982088	0.481225879	0.087619989	1.07372465	0.119978176	0.955600797	0	0	0	0.649800785	0	0.020758821	0.546963958	0.462827384	0.004378595	0.269929232	0	0	0.443331177	1.413957287	0.020304079	0.18212876	0.011826709
2.7.1.59	0.156253393	0	0.903348664	0.10062411	0	0.082815882	0.140875629	0	0	0.000108655	0.015738258	0	0	0	0	0.01466997	0	0.097440777	0.098792391	0.177346903	0.083702012	0.115651241	0	0	0.242492886	0	0.335369665	0.781296556	0	0.077712564	0.647903714	0.930597593	0	0	0.137733141	0.83748015	0.162554667	0.01610076	0.150584292	0.500955634	0	0.865428803	0.114375548	0	0.076921094	1.048847058	0.181966192	0	0
2.7.1.6	0.38736211	0.150884523	0.918808474	1.13381761	1.056199698	0.482581163	0.095069316	0	1.127994176	1.109189954	0.20977094	1.134765066	0.889651354	0.922595052	0	0.907638625	0.199401591	0.502539904	0.279961073	0.646207426	0.411785226	1.528737556	1.174090011	1.062235332	1.365989191	0.663533422	0.439214398	0.74857604	0.865820718	0.918008023	1.110545966	1.032738869	0.860798888	1.012346442	1.012545656	0.627071543	1.977887513	0	0.777320367	0.600721174	0	1.16266813	0.478158786	0	0.160644042	0.779690227	0.695280011	0.921461056	0.710483999
2.7.1.60	0.187073658	0.122935579	1.029077068	0	0.115038057	0.130937352	0.274738786	0.14090553	0.024731518	0	0.111871666	0	0	0.031798333	0	0.107452801	0.10969686	0.478708158	0.384830188	0.422313963	0.405869184	0	0.04156016	0	0.080608195	0	0.108600622	0.862028809	0	0	0.058866724	1.163868469	0	0	0.00255927	0.728306139	0	0.123128621	0.735408213	0.76199617	0	0.953279473	0.159232905	0	0.20765862	0	0.229606734	0.431623455	0.011795162
2.7.1.63	0	0.042960918	0	1.49033899	0	0.014245583	0.035940826	0.004742961	0	0.018434626	0.099659085	0	0	0.89460641	0.09077633	0.01008335	0.04620583	0	0	0.123011199	0.119640809	0.042799728	0	0.010208881	0.873648958	0	0	0	0	0	0.027524015	0.085197747	0.023400507	0.090961279	0.010907624	0	0.003220199	0.09730769	0.088097584	0	0	0.034230225	0	0	0.064784263	0.098330762	0.012245824	0.056556266	0.013585294
2.7.1.65	0.000390628	0	5.48975E-05	0.00023829	0.000170228	0.000225233	0	0	0.000468173	0.000557039	1.81381E-05	0	0.000158283	0	0	0	0.000224213	0.000142625	0.000228534	0.000403646	0	0	0.000274712	0	0	0	0	0	0.000553455	0.000137938	0	0.000342784	0	0	0	0	0	0.00026995	0	0	0	0	0.000181523	0	0.000435998	0.000636211	0.000440598	0.00055846	0.011109633
2.7.1.66	0	0.003785842	0.004264056	0	0	0.011040645	0	0.007544321	0.001889588	0	0.107312913	0.005218205	0.011672071	0.009790511	0	0	0	0.001213912	0	0	0	0	0.005103199	0	0	0.004703246	0.001136609	0.011320998	0	0	0.006433706	0	0.004559951	0.004267358	0.000211412	0	0.003896254	0	0	0	0	0.009342546	0.01144885	0.003500092	0.115705379	0	0	0	0.009980444
2.7.1.69	4.014735202	0	13.29463954	9.175139354	0	4.942573104	11.10712252	20.52307942	80.68258189	5.879988293	1.848630325	0	0	0	2.327758913	1.196617046	1.045279244	12.16545582	21.68322097	10.78558871	14.8681209	26.26163226	41.82299585	0	0	16.52126059	1.421652053	20.89515066	39.41185138	7.277996106	1.278736182	29.1836666	6.877633917	6.15562166	8.753718228	21.89194291	8.241035477	4.942960223	14.51463677	11.0955455	26.0615616	0	33.67585043	0	6.495660324	43.63213952	13.30785052	3.402562128	20.83860988
2.7.1.71	0.983411424	1.138093069	0.812809705	1.361560062	1.02171206	0.56622794	0.028141889	1.196357989	1.942321136	0.89927255	0.99963023	0.762778585	0.805837536	0.912871071	1.949215434	2.414753037	1.13311413	1.193552166	1.105578997	1.32599661	0.898689939	0.864028726	1.007244085	1.059252857	1.385397631	0.366945393	1.537406977	2.004091071	1.194841441	0.234509184	2.038574277	2.092272198	1.482926717	1.913137014	1.848915545	2.049882215	0.196552092	0	1.291774203	1.049416948	0	0.889267411	0.147276819	0	1.255235926	1.714538966	1.45964163	1.152035455	0.070087276
2.7.1.72	0	0	0	0.001318987	0	0	0	0.007767692	0	0	0.004987715	0	0	0.004296746	0	0.004316867	0	0	0.002315084	0.001444982	0	0	0	0	0.007303003	0.004435407	0.005486191	0	0	0.004707818	0.008391815	0.007012693	0.009063325	0.008588152	0	0.000769738	0.007671946	0.006442175	0	0	0.006339049	0	0.00452238	0	0	0	0.005190976	0.003235929	0.014845523
2.7.1.73	0.299344814	0	0.145497302	0	0.080454777	0.091519193	0	0.013684504	0	0	0.15727644	0.046650883	0	0.134746552	0.062252676	0.106128254	0	0.071494872	0	0	0.115903803	0	0.043922164	0	0.179338569	0	0.184542749	0.780034178	0	0	0.871726489	1.08488732	0.095901792	0.114532707	0	0.767160225	0	0	0.099578758	0.485483198	0.061270747	0	0.037450898	0	0.084146606	0.690754974	0	0	0.004160744
2.7.1.74	0	9.8041E-05	0	0	0	6.50538E-05	0	0	0	0	8.86338E-05	0	0	0	0	4.0106E-05	0	0.000111927	0.000139421	0	0.000114054	0	0	4.30111E-05	0	0	7.39634E-05	0	2.80493E-05	0	0	1.31499E-05	0.000107456	0	4.22507E-05	0	0.000122923	0	0	0	0	0	0	0	3.9573E-05	0	0	0.000132251	0
[truncated: 1,089 more rows]
[truncated: 32 more columns]
