# Supplementary material for: Metabolome of human gut microbiome is predictive of host dysbiosis
Source: Gigascience. 2015 Sep 14;4:42. doi: 10.1186/s13742-015-0084-3 (PMC4570295; doi:10.1186/s13742-015-0084-3)
Supplement: Additional file 6: — All noise-added taxonomic average enzyme function count matrices. (ZIP 14369 kb) [file 13742_2015_84_MOESM6_ESM.zip › AdditionalFile_5/Genomes_0p5SD_b.txt]

SAMPLE	Acidovorax	Acinetobacter	Actinobacillus	Actinomyces	Akkermansia	Alistipes	Anaerococcus	Anaerofustis	Anaerostipes	Anaerotruncus	Aquabacterium	Bacteroides	Bacteroides	Bifidobacterium	Bilophila	Blautia	Campylobacter	Clostridium	Clostridium	Clostridium	Clostridium	Collinsella	Coprobacillus	Coprococcus	Corynebacterium	Dialister	Eggerthella	Enterobacter	Enterococcus	Epulopiscium	Erwinia	Escherichia	Eubacterium	Eubacterium	Eubacterium	Ewingella	Faecalibacterium	Finegoldia	Fusobacterium	Gemella	Granulicatella	Haemophilus	Holdemania	Hylemonella	Ideonella	Klebsiella	Lachnobacterium	Lachnospira	Lactobacillus
1.-.-.-	12.38907435	11.61872224	8.933855036	1.985998667	9.393863048	4.311453014	3.483774555	1.102825589	4.172296257	1.853648547	16.37161674	1.323139223	1.765492559	0.037743337	7.609062915	3.390994364	5.661519682	0	0	0	2.620004611	5.822469348	2.816525149	3.157127712	1.012898102	3.255861687	12.08787535	16.24519646	10.96963415	0.810669192	9.06499557	26.26496719	0.514656998	1.170012187	4.625290838	19.39942136	3.474621634	0	12.31389306	16.08424433	2.456622802	6.688192355	1.746999359	0	11.44016056	12.15147319	4.316331149	5.752336165	7.76176347
1.1.-.-	1.43296844	1.240883895	0.116138307	0.311296771	0.02942374	1.29371785	0	1.264168295	1.958861559	0.179164982	2.108271645	1.456898914	0.720287788	0.70732805	0	0	0	0.21095917	0.182993184	0.103173639	0.208171655	0.408495268	0	0.55912359	0.626564281	1.374027744	0.828615991	2.506437412	1.964214048	0.428833177	1.586054314	3.638287633	0.006943713	0	0	2.597101121	0.030038941	0	0.717391703	2.241257656	1.239933497	0.693028453	0.312649002	0.456892702	2.221416439	3.306001247	0.618424509	0.041624497	0.433218932
1.1.1.-	4.373864593	11.13941586	1.206810613	0.716452047	0.171280541	1.149423192	1.779752715	3.652074547	7.995510386	5.409252262	6.667125273	4.274471865	4.336290124	0.474058239	1.415311389	2.449674909	1.301185814	2.767856996	2.422829544	1.466585815	1.530218176	1.121146139	2.830331299	0.786224253	1.861348102	1.702492449	2.091813992	3.102580034	2.219046751	0.196812386	1.687853627	4.130819486	1.513476977	0.021748948	1.178272392	3.707129486	3.175371495	3.985887199	2.349373861	2.147374405	0	0.868227136	1.576337267	0.554963275	6.509100057	5.100417861	2.654406084	1.887815238	1.434434635
1.1.1.1	3.096744541	4.004167168	1.10221854	0.737729302	0.393304237	0	0.482988911	1.710897469	1.751056685	3.53632452	5.164199332	1.778714934	0.862153354	1.630358673	5.661407702	2.003933084	0	1.650016215	0.950349326	0.827693393	1.807394498	0	0	0.804508767	1.038765445	1.006764432	1.229693512	2.088970266	1.493316003	3.246756526	1.5022767	2.554741966	0.93700556	1.381292713	0.116327102	2.1088174	1.273916979	0.583932424	0.871030204	0.899615317	0.086210281	0	0.893303203	0.082694017	4.841790251	4.134946374	1.102925103	1.000725812	2.099873168
1.1.1.10	0	0.007149143	0.010423565	0	0	0	0.004109829	0	0	0	0.132138599	0	0	0	0.002232258	0.002393488	0.012510605	0	0.003526512	0	0.002993127	0.005519508	0	0	0	0	0.01292989	0.007868037	0	0	0	0	0	0	0.006753208	0.005889575	0.002352087	0.011555349	0.009325986	0.000106328	0.004686091	0	0.009167106	0.011966719	0.128461232	0	0	0	0.022797073
1.1.1.100	3.939495407	4.857708522	1.612797284	2.054551709	1.559441591	2.328509106	1.981292238	11.42326073	3.576078715	3.012036595	8.323682742	1.051336298	1.62373287	0.772081216	3.885172595	2.969918603	2.140535332	3.348792093	2.970222869	3.505646463	3.240153042	0.952732112	1.208425365	2.554938892	1.601993591	1.400227047	1.436335578	1.119672903	1.642052612	2.777399363	1.764433446	0.675380837	2.125322776	2.458893846	3.048302866	2.695828615	0.959211501	1.969574755	1.142647029	0.718582941	2.282010894	0.135629123	2.008597668	1.065102765	6.71644764	3.472813984	3.14920818	3.816613316	3.087551597
1.1.1.102	0	0	0	0	0	0	0	0	0	0	0	0	0	0	0	0	0	0	0	0	0	0	0	0	0	0	0	0	0	0	0	0	0	0	0	0	0	0	0	0	0	0	0	0	0	0	0	0	0
1.1.1.103	0.282974707	0	0.012982378	0.217406533	1.105920197	0	0.195102216	0.047654399	0	0.154179975	0.390921582	0	0	0	0	0.625897206	0.052653066	0.101104926	0.135102864	0.151736157	0.071891134	0.051472223	0.084267979	1.030251134	0	0	0.370875432	0.871662845	0.128942398	0	0.263333086	1.006007093	0.289795715	0.396448668	0.318250613	0.977438347	0	0.093631157	0.111533398	0.619157082	0.002962813	0.029641366	0	0	0.673907397	0.749549609	0.314834596	0.350558642	0.235908236
1.1.1.11	0.056682771	0	0.086957123	0.084208265	0	0	0	0	0	0.027064804	0.517527235	0	0.086150519	0.025395733	0.077767716	0.04271587	0.0376189	0	0	0	0	0.023839034	0.014904591	0	0.078238988	0.036778338	0	0.243076101	0.044103227	0	0.935697027	0.02108415	0	0.040753666	0	0.169232458	0	0	0	0.051213042	0.076720642	0.030881738	0.01455596	0	0.474536775	0.809157411	0.030638571	0.040006579	0
1.1.1.122	0.038884962	0.113054683	0	0	0	0	0.051214905	0	0	0.045357015	0.24519544	0	0	0	0.04428907	0	0	0.001070827	0	0	0	0	0	0.063241037	0	0.081950462	0	0.045293154	0	0.033009487	0	0.105319156	0.074066827	0	0.080926824	0.039136177	0	0	0	0.167294252	0.056682124	0.038988664	0.05930223	0.050260187	0.208611816	0	0.246563516	0.19826807	0.078622641
1.1.1.125	6.04528E-06	0.121876329	0	0.116745458	0	0.020223899	0.163215612	0.106526927	1.532423645	1.836382734	0.890776356	0.163252167	0.248627737	0.42844161	0.194951339	0.015561243	0	0.591727946	0.475889075	0.455122619	0.728776827	0.705630151	0.167734155	0	0.26076062	0	0.407833192	1.147962776	0.165394137	0.886928139	0.355894519	1.050708512	0	0.268424327	0.141891306	0.877834996	0	0.079511579	0.286098361	0.578241041	0.207069884	0	0.46072068	0.047693051	0.539610714	1.810126094	0.397767363	0.354867974	0.453432534
1.1.1.130	0.182682541	0.083010596	1.146579946	0	0.023446406	0	0.265044284	0.100384799	0	0	0.102193083	0	0.03903492	0	0	0.197988688	0.098621766	0.138505092	0.09700363	0.077397811	0.059392513	0	0	0.088628217	0	0	0.289231184	0.374595751	0	0.065508806	0	0.734310118	0.006884998	0	0	0.471768571	0.070056625	0.018802437	0.182439049	0.437408679	0.000137983	0.249854952	0	0.085162881	0.089066441	0.146210346	0.062170574	0.159725419	0
1.1.1.132	0.035459646	0	0.035991481	0	0	0	0.010800104	0	0.006842433	0.040257817	0.010898538	0.091236708	0.109123958	0	0	0.002539295	0	0.038955033	0.10434189	0.037977357	0.086860957	0	0	0.016600606	0.019921137	0.0068447	0	0.013865666	0.017350446	0.017574319	0.028355678	0	0	0	0.003796586	0.026816095	0.04341383	0.012777855	0.038579445	0	0.001396758	0	0	0	0.054975166	0	0.073929162	0.101751757	0.057266499
1.1.1.133	0.959306328	0.183163126	0.34080422	0.16465849	1.132768251	0.791359223	0.368119638	0.140968098	1.26883655	1.153456663	1.369282685	2.05332701	2.199073795	0.096462166	0.008351033	1.37223073	0	0.92911885	0.739757638	0.74546563	0.809938516	0.258261285	2.17071656	0.946093064	0.223839276	0.683810028	1.230994283	0.381875908	1.119400285	1.274149272	0.058637605	0.280579198	0.77322066	0.843768534	0.828013818	0.581462553	1.307366164	1.208906666	0.929021142	0	0.055184637	0	0.868608142	0.134057327	0.961823414	0.184095336	0.969588057	0.967855069	0.522234648
1.1.1.137	0	0.001361079	0.004173304	0.003813381	0.003962038	0.001462287	0	0.000603583	0	0.002726784	0	7.30976E-05	0	0	0	0	0	0.001275341	0	0	0.004213183	0.003358656	0.004150318	0.003354216	0	0.000455911	0.001215761	0.000826784	0.002682907	0	0.002799359	0	0.001784671	0	4.45591E-05	0.001927711	0	0.004251898	0	0.00062515	0	0.000281408	0.003671668	0.00203212	0.002108184	0	0.001431753	0.003825617	0.0681549
1.1.1.14	1.146714306	0.036851959	0	1.663246318	1.409435913	0	0	14.57788751	11.08066634	1.99805741	0.743877333	0.189789132	0	0.68086592	0	2.986867549	0	0.72551801	0.157144689	0.814675151	0.00725399	0	0	0	0	0	0	0.378056023	0	1.362330259	0.870500407	0	0.504695332	0.759159872	0	0	0	0	0.749453657	0.488671977	0.052688618	0	0.2641138	0.360477699	1.573631204	0	2.181732285	2.112692014	0
1.1.1.140	0.405982962	0.179686385	0.165796875	0	0	0	0.023957927	0	3.952916481	0.26343546	0	0.03461846	0.158811422	0	0	0.14289169	0.013684728	0.344473355	0.444551891	0.259032939	0.372017367	0.262991883	0.254800759	0	0.100997222	0.238557792	0.073966972	0.628206133	0.912999247	0	0.708341982	1.677338566	0	0	0.358345272	0.913404205	0.228614085	0.189958715	0.420638385	0.532244117	0	0.002812042	0.122229623	0	0	1.769611762	0.293551342	0.336633286	0.443230059
1.1.1.154	0.101279717	0.088761748	0	0	0	0	0	0	0	0	0	0	0.050217291	0.066737466	0.079844315	0.144391123	0.109027721	0.043055676	0.093274333	0.133797516	0.052799721	0	0	0	0.025130113	0.465846323	0.145984278	0.59640769	0.685103313	0	0.078883461	1.162350579	0.053430765	0.06797513	0.104363764	0.622388628	0.048873601	0	0.315828125	0.847415086	0.018284901	0.018242105	0.038647922	0	0	0.161400834	0.111379303	0.089035792	0.11009287
1.1.1.157	2.288839428	1.563245345	0.29398877	0	0	0.095346883	1.915945187	1.122497979	1.294656421	1.217268586	1.994395318	0	0.287931509	0.067291503	0.698296064	0.359497016	0	0.949549525	1.324656264	1.151465902	0.774575877	0	1.170602326	0.877805631	0.856317626	0.068579435	0.607509543	0.443833548	0.01090395	0.156974772	0	0.759430598	0.702918581	0.60705681	0.798311419	0.553463649	0.904600383	1.237239733	1.135026364	0.554669991	0.284924976	0.349778124	0.665433696	0.925052801	2.26604667	1.841673999	0.822364967	0.639846952	0.446639501
1.1.1.158	0.967810426	1.058085866	0.912618998	1.069998442	0	1.001264577	1.001716043	1.031676816	1.097656972	1.025491797	1.104587473	0.908588056	1.0229661	1.054794997	0.947862689	0.885251098	1.05319813	1.098807204	1.046227401	0.937436184	1.081595286	2.02083725	1.016115331	0.932031343	1.006330856	1.969532494	1.416345411	0.997058508	1.386211598	0.002151453	0.940047752	0.933821599	0.973968684	0.824668225	0.837523763	0.860972338	1.054714042	0.953850301	0.94516865	1.110963087	0.921163601	0.927284069	1.163412384	0.935463204	0.897923703	1.064917248	0.889149677	0.929603058	1.031425706
1.1.1.159	0.205533483	0.220502354	0.050429337	0.068181941	0.011692182	0.100093234	0.095303851	0.927388121	0.033877256	0	0.079599482	0.019981022	0.052356123	0.001405417	0	0.881605707	1.06598243	0.250172743	0.058987173	0.169347463	0.211179578	0.606394585	0.01819234	0	0	0.08434967	0.554371316	0.440242739	0.105878761	0.014259579	0.00399292	0.907460119	0.142159228	0.128705023	0.141521533	0.309764451	0	0.036927785	0.334184537	0.524970258	0	0.116918159	0.223616181	0	0.148116649	0	0.20322241	0.168473797	0.04265316
1.1.1.169	1.587387769	0.256637105	0	0.454944722	1.169385223	0	0.457187667	1.093749498	2.04638441	1.012877868	2.727704798	1.098826633	1.162600879	0.498159577	0.163851555	1.02959545	0.356285753	0.639913825	0.616681812	0.772997405	1.266622273	0.39044473	1.150293907	1.64212002	0.495555817	2.097413716	0.096976266	1.173994899	2.264138782	0	1.563835365	1.058574457	0.357848739	0.078374357	0.063039627	1.308886629	1.594783867	1.185078806	0.342681343	1.342281079	2.082532341	0	0.813870255	0.870213547	2.997576152	2.000469564	1.263324197	0.885534198	0.693004442
1.1.1.17	0	0.184326796	0.914238701	0	0.112316658	0	0.076193411	0	4.060924068	0.097659236	0	0.013703757	0.125586169	0	0	0	0	0.472390636	0.199744081	0.206092284	0.286229859	0.041010195	0	0	0.257573627	0.471756828	0.176999282	0.950022299	0.84388248	0.072027905	1.220152862	0.77538294	0.143129861	0.27624074	0	0.747263036	0	0.197244823	0.229440207	0.435360131	0.170260085	0.07405271	0.1281299	0.013225688	0	0.705038968	0.625972281	0.32903376	0.252348721
1.1.1.170	0	0	0	0	0	0	0	0	0	0	0	0	0	0	0	0	0	0	0	0	0	0	0	0	0	0	0	0	0	0	0	0	0	0	0	0	0	0	0	0	0	0	0	0	0	0	0	0	0
1.1.1.18	0	0	0	1.387327181	0	0.059640812	0.56159704	0.290293036	5.769870376	0.348405794	0.953066106	0	0.12988622	0.166203268	0	0	0.156180993	0.305452172	0.920244782	0.330280507	0.908472891	0	0	0.21804052	0.51815798	0.68621443	0.239812994	0.088552031	0.836683519	1.401200134	1.632072784	0.153033308	0	0.090003418	0	0.690627232	0	0.342882681	0.335518448	0	0	0.288907368	0.252105952	0.277336125	0.851368212	2.166528166	0.949840234	0.936247466	0.705378311
1.1.1.184	0	0.307130622	0.012714496	0.063521248	0	0	0.078021122	0.042305394	0.035721568	0	0.780285266	0.022355461	0.084565074	0.011985661	0.001169695	0	0	0.018818582	0	0	0.076826134	0.01541506	0	0	0.003168941	0	0.061996774	0	0	0.004758575	0	0.025722605	0.075088855	0	0.03600559	0	0.079248734	0	0	7.96951E-05	0	0	0.062043092	0.070367217	0.755668597	0.032081286	0.07382723	0.028252352	0
1.1.1.193	0.618204405	0	0	0	0	1.072923758	0.02932635	0.06133516	0.053993444	0	0.044245678	0.293104731	0.300568433	0.036054267	0.016951901	0	0.063432562	0	0.084427177	0.006634785	0.121196977	0.495013739	0.032942276	0.040776238	0.070498386	0.028978933	0.029854094	0.005849592	0	0	0.068821307	0	0.04817747	0.035877634	0	0.087825423	0.031983659	0	0	0.055036614	0	0	0.02263257	0.045880948	0.022402522	0.036446341	0.173109004	0.11021004	0.007673778
1.1.1.195	0.003041212	0.006558885	0.007627708	0.009989096	0.002883262	0.002088721	0	0.000507895	0.009962374	0.003067799	0.013935936	0	0	0	0	0.009573224	0	0.000312875	0	0	0	0.005386437	0.009761295	0.009683129	0.006932635	0.00973616	0.009011709	0.009294932	0.005796328	0.002868058	0.002420314	0.004484196	0.002587233	0.001953992	0	0	0.006365313	0	0.002547367	0	0	0	0	0	0.005038261	0.004113312	0.027559528	0.038461975	0.000159608
1.1.1.2	0	0	0	0.451421697	0	0.078750934	0.293359681	0	0.020567225	0.050280188	0.658812199	0.123393681	0.094836266	0	0.050646787	0.116693154	0.789112145	0	0.11000677	0	0.140981858	0.013568755	0	0.109233862	0.487039969	0.130012806	0	0	0	0.999943704	0.571282772	0	0.021576727	0	0	0.018992564	0	0.053504544	0.090720086	0.056254835	0.085328833	0	0.208255063	0.059708988	0.602098098	0.112554165	0.29175559	0.27748144	0
1.1.1.202	0	0	0	0	0	0.067994899	0.062939299	0	0.069019782	0.057240909	0.108599504	0.100709105	0.120743929	0.004837485	0	0	0.060259144	0.517258691	0.591516358	0.457739246	0.574447149	0.062996743	0.060019171	0.548662365	0.05665728	0	0.085327583	0.0777184	0.008350901	0.044740473	0.04657398	0.023326689	0.116444673	0.183998911	0.071883316	0	0.072351929	0.088576738	0	0	0.000669079	0.033149556	0.041296939	0.030080153	0.019330864	0.761078266	0.009844073	0.11707428	0.319566595
1.1.1.205	1.098231301	0.953358696	1.089075147	1.874505802	0.915423875	1.025354337	1.076733319	0.884874182	1.113773892	1.037136725	1.673344152	1.153255333	0.94957262	2.110416279	1.018621338	0.859852505	0.867781023	1.290131804	1.221379979	1.158942976	1.055357196	1.111839803	0.900304059	1.035771183	2.371919983	1.623135895	1.047073151	0.985412557	1.068057425	0.980613516	1.130597592	1.029701427	0.887666711	0.99010304	0.990954076	0.834628751	0.944107971	1.063307604	0.959933597	0.965989653	0.874867773	1.085461283	0.914115143	1.032492304	1.593746333	1.05960002	1.224648403	1.123232991	1.164011395
1.1.1.206	0.037635029	0	0.020686537	0.009971556	0.056454396	0.020675141	0	0	0.003802921	0.027267905	0	0.001578946	0	0.018657166	0.014674933	0.038094638	0.01161802	0.046664425	0.039663052	0	0	0	0.047942134	0	0	0.038138687	0	0	0	0	0	0	0	0.038092413	0.03450149	0	0	0.043156202	0	0.033544036	0.035286226	0.055753411	0	0	0.021143955	0.0071213	0	0.017311504	0.019812432
1.1.1.21	0.012006299	0	0.015877945	0.153991008	0.052391417	0	0.005571245	0.011312643	0	0	0.068452253	0.040972966	0	0	0	0.560393975	0	0.035232922	0	0.056869024	0.021034872	0.007232383	0.021740946	0	0.051823523	0	0.053931738	0	0	1.015467482	0.061281944	0.025279662	0	0.019560119	0.049536454	0	0.033920601	0.056719259	0	0.031544835	0.06194116	0	0	0.032493039	0.109460598	0	0.172514936	0.078644089	0.021109694
1.1.1.210	0.00154516	0.000538731	1.33718E-05	0	0	0.000831241	0.00131679	0	0	0.000581492	0	0	0.000913313	0	0	0.001391216	0.000408887	0	0.000294011	0	0	0	0.001199166	0.000474806	0	0.000972925	0.00025038	0.001421913	0	0.000820632	0.000775194	0	0	0	0.001373406	0	0.001249645	0.001200565	0.000238161	0.000383216	0	0	0.000271719	0.000725047	0	0	0	0.001118013	0.001474748
1.1.1.215	1.166545825	1.263276801	0.019608662	0	0	0.016458692	0	0.036697761	0.099361849	0	0.692335516	0	0.062810179	0	0.201780702	0.035930786	0.19864976	0	0	0	0.179069305	0.130489167	0.015564782	0.119491182	0	0.201999137	0.423344969	1.039289838	0.105717069	0.044459535	1.019604207	0.802422386	0.183485349	0.030847528	0.041233494	1.020420028	0.102964348	0.054877362	0.283441529	0.392925532	0	0.020833502	0.183784245	0	0.946971334	0.74640613	0	0.084986609	0.044418859
1.1.1.218	0	0.009735929	0.007753562	0.098120838	0.00774472	0	0	0.002569431	0.005292723	0	0	0	0.005943529	0.006386657	0	0.00559613	0.009234179	0.040552714	0.02684478	0.024231899	0.029970983	0	0.001316603	0.002788642	0.106572588	0.007578068	0.003292818	0	0.000205222	0	0	0	0.002422348	0.00166943	0.008736862	0.003018773	0.005022242	0.003316256	0.005699214	0	0	0	0	0.005694194	0.007767671	0.003834182	0.001806966	0.005055723	0
1.1.1.219	0.034396869	0.337265434	0	0	0	0	0.055863428	0	0	0	0.667099273	0	0.05289179	0	0.007631872	0.03354229	0.005488282	0.071112188	0.132269558	0.022687437	0.048242317	0	0.023510336	0	0.08540212	0	0.210777033	0	0.016696078	0	0.032139334	0	0.077991509	0	0	0.100387129	0.533292091	0	0	0.006839392	0	0.055585552	0	0.037667062	0.692142523	0	0.007595856	0	0.157512931
1.1.1.22	1.293118037	1.418615632	0.113271464	0.818474802	0.883737907	0.956575452	0.944894906	0.777877111	0	0	1.346478211	2.652104769	2.340177769	0.628679485	0.862274614	1.111130656	0.385315122	0.272816933	0.26854893	0.259827113	0.150544825	0.748451368	0.94862804	0	1.184503453	0.5925597	0.937852898	0.912937901	0.211410679	0.169580804	1.196190604	1.159096748	0.663495241	0.246306885	0.55588235	0.661199168	0.20392906	0.529164942	0.582575159	0.713595329	0.089266365	0	0.696135219	0.15071153	1.288915884	0.755140613	0.407351225	0.317496631	0.334912179
1.1.1.220	0	0	0	0	0	0.006866292	0.005360356	0	0	0.039270025	0	0	0.03452	0.041911488	0.0441514	0	0.883866121	0	0.042323563	0	0	0	0.029160952	0	0.034709624	0.030207149	0.034677803	0	0.008919175	0	0	0.036531503	0	0.031707744	0	0	0.031978123	0.037707045	0	0.034829894	0	0.04256658	0.030685472	0.015423454	0.003061378	0	0	0	0
1.1.1.23	1.011252479	0.91017017	0.990056424	0.460965511	1.000603278	0.444442283	0	0.969698028	1.104436409	0.833910127	1.087005294	1.050372948	0.841956746	0.857070218	0.887328572	1.095708776	1.158797649	0.567922333	0.728087416	0.640171199	0.784159369	0.862354962	0.947745877	0.997882052	1.029029253	0.030657825	1.132945595	0.974101117	0.212370271	0.919675805	0.977329076	0.907503851	1.025829996	1.041874504	1.147699732	0.898767628	0.465029117	0.03803125	0.062129077	0.54619974	0.110680658	0.802175518	0.824239446	0.01715329	1.17038657	0.846783465	0.677879366	0.759159484	0.424912415
1.1.1.244	0	0.004430885	0	0.013449705	0.009512388	0.01213682	0	0.005407536	0.013668111	0.001940762	0.011491995	0.001201804	0.009129645	0.005705754	0.013092641	0	0.007523297	0.01363643	0.008658961	0	0.007027047	0.014024395	0.008432456	0.008558791	0.046497573	0.011065111	0.004866288	0.088393441	0.00153426	0	0	0.007405627	0	0	0.001070491	0.109012836	0	0	0	0.008221261	8.4325E-05	0	0	0.011971921	0.00887373	0	0.003727072	0	0.007732256
1.1.1.25	1.141989899	1.28417685	0.777087816	0.963026474	1.153449101	0.842198794	0.125760775	1.233683189	3.211035647	1.730545852	1.969069516	0.841566388	1.068997847	0.678496264	1.296692855	1.376141361	0.72361588	1.508921173	1.162878678	0.918517573	1.293507626	0	1.173071145	0.952749781	1.353096641	0.77644212	0.80623359	1.690993503	1.087873866	0.118994096	1.298101338	0.978703192	1.649675892	1.277689174	1.223524696	1.218229678	0.10067021	0.035069207	1.188584591	0.288551906	0	1.86347616	0.409221334	0.313956337	1.731651607	4.420603175	1.383181024	1.090648356	0.646717501
1.1.1.251	0.247375429	0.126279885	0.045748463	0	0.028878223	0.091211494	0.050137581	0.095580257	1.519794871	0.055401443	0	0	0.125086211	0.068072179	0.033675774	0.912612671	0	0.021584363	0.055643052	0	0.118238178	0	0.038423605	0	0.021073799	0	0.305078329	0.473468114	0	0.936474914	0.040615119	0.981645628	0	0.026254731	0	0.552871802	0.00229488	0.100865901	0.304299804	0.604746378	0	0.007107661	0.089111357	0.102575188	0.102923445	0.624420837	0.246887678	0.231891191	0.067898866
1.1.1.255	0.177990116	0.050246356	0	0.02193581	0.007107382	0	0	0	0.016006742	0	0.048981358	0	0	0.003936933	0.001895526	0.002541062	0.012951297	0.003904189	0.008474617	0.020455028	0.020359863	0	0.002750378	0.013378656	0.003064492	0.014137608	0.011825966	0.035801968	0	0.010609966	0	0.018746862	0	0.021177941	0.022205957	0.033156796	0.020141733	0.007659148	0.003355386	0.008948214	0	0	0.020977975	0.004090758	0.045719601	0.019305153	0	0	0
1.1.1.26	0.014880764	0.088583851	0	0	0	0	0	0.036999853	0.094856251	0	0.314334269	0.095745989	0.019863972	0.003851474	0	0.017425751	0.083651972	0.00509558	0.068275939	0.061365354	0.110024234	0	0	0.060129081	0.028719701	0	0.195634339	0	0.023144364	0	0	0	0	0	0.062739661	0	0	0	0.02368692	0.001075414	0	0	0.074821089	0.092903699	0.206452207	0.098017739	0.059781735	0.131717027	0.022287574
1.1.1.261	0	0.045216341	0.062457339	0.00836946	0.085591501	0.544217209	0.050707841	0	1.029009358	0	0.101485431	0	0	0	0	0.068722223	0	0.073970574	0.072418318	0.052598631	0.02425922	0	0	0.080410652	0	0	0	0.085362403	0	0.028959303	0.005370575	0.057224941	0.6740324	0.541639077	0.554269202	0.060445171	0	0	0.085765138	0.014858604	0.002017703	0.014414417	0.02859366	0.000701938	0	0	0.137135377	0.177631051	0.050043314
1.1.1.262	0.584210964	0.885052849	0	0.147963496	0.795688695	0.407515962	0.137984554	0	0.600009726	0	1.180057655	1.153785889	0.808912781	0	0	0.164100646	0.560030814	0.424243874	0.281180442	0.677902146	0.521480363	0	0	0.074195782	0	0.0645942	0.7637847	1.155121643	0.033322816	0	1.046673587	1.210391283	0.337071123	0.363458545	0.559624708	1.444802453	0.321429253	0.074124049	0.567817246	0.400229029	0.007920384	0	0	0.903045877	1.197803925	2.277405461	0.154989386	0.323081291	0.294012975
1.1.1.264	0.064582685	0	0.040587533	0.175004141	0.089880093	0.028649856	0.09606719	0	0.084162447	0	0.133645757	0	0	0.09894859	1.013392974	0	0	0	0	0	0	0.092362105	0	0	0.068382186	0	0.090348102	0.271614774	0.037871231	0.05478612	0.090787517	0.385284776	0	0.09661666	0.00386408	0.366654168	0.104340788	0.035492588	0.000996994	0.592493758	0	0.084770283	0	0	0.25404729	0	0	0.120336508	0.11821532
1.1.1.267	0.928917261	1.069614049	1.068824031	0.952602118	0.88192319	1.100001773	0.310904085	0	0.839097415	0.990326922	1.075237409	0.894049196	0.8558998	0.874105776	1.145165157	1.148347938	1.047994453	1.031904676	0.918558129	0.989497752	1.041228437	1.069468338	1.052732105	0.874436702	1.021766609	0.478459606	0.836338222	0.98373939	0	1.153120979	1.055521926	1.10702699	0.98211318	0.814144628	0.94281219	1.005101597	0.438743757	0.116981323	0.769208231	0.508594399	0	0.889713445	0.664031352	0	0.823886426	0.906928008	0.949911722	0.744417962	0.083948073
1.1.1.27	0	0	0	1.163249579	0.077389381	0.193694759	2.019924775	0.30716378	1.891443883	3.392836688	0.524209062	0	0	1.762647306	0.294641121	1.040461801	0.509876271	1.659806519	1.030499468	1.013391197	1.714876668	2.115212468	0.628783395	0.817944725	1.186995417	2.340987228	0.525287858	0	1.782573346	0	0	0.249083447	0.601741293	0.83405261	1.101726513	0.063723882	0.368179369	0	0.976672015	0.596775079	1.339154269	0.298547629	1.394467619	0.606859541	0.470382994	0.633664712	1.00608354	1.0636668	2.42132949
1.1.1.271	0	0	0.013501883	0	0.802939565	0.003624406	0.06814388	0	0	0.105178053	0.199259669	1.208517786	1.438052686	0	0.033179048	0	0.925364708	0.13106912	0.288247662	0.290398224	0.036267039	0.177419026	0.042891905	0.148539214	0	0	0	0.85629043	0.189750363	0.159937689	0.157312797	1.155319456	0.155616787	0	0	0.856255727	0	0.044762731	0.210860621	0.588028579	0.069193562	0.062377294	0.101424092	0.172439028	0.256027058	0.290873291	0.027226137	0.022052108	0
1.1.1.272	0	0	0.04102766	0.043063562	0.050949038	0.522974414	0	0.004358584	0.043547161	0.02685112	0.133507474	0.018925422	0.041958659	0	0.061671836	0.400954915	0.730813858	0.250981139	0.268295495	0.224484721	0.163783272	0.078217966	1.039504676	0.021995866	0.070891962	0.07516341	0.074833372	0.001629307	0	0.056852453	0.057266714	0.048500966	0.125495181	0.210996207	0.219100556	0.021424665	0.071846622	0	0.145197637	0	0.037547674	0	0.116505796	0	0.157795241	0.051179343	0.200918992	0.19920979	0.027661494
1.1.1.274	0.467794537	0.865239998	0.293204454	1.500381175	0.260124849	0.413214367	0.05316284	0	0	0.165998821	0.521530417	0.207838574	0	0.593666445	1.213588473	0.143961442	0.351214121	0.128393584	0.10670933	0.055026851	0.334358695	0	0.297074316	0.072674499	0.830957102	0.50225661	0.348001732	1.574008059	1.709993993	0	1.705063979	2.612612606	0	0	0.181813023	2.073637471	0.141663063	0	0.664164305	0.963511707	0	0.265737166	0.183147447	0	0.995791778	1.893067977	0	0.151851005	0.499501786
1.1.1.275	0	0	0	0	0	0	0	0	0	0	0	0	0	0	0	0	0	0	0	0	0	0	0	0	0	0	0	0	0	0	0	0	0	0	0	0	0	0	0	0	0	0	0	0	0	0	0	0	0
1.1.1.276	0.116716157	0.104233915	0.110197121	0.101387881	0.094577409	0	0.008895419	0	0.076782192	0	0	0.102994899	0.11385316	0	2.066093782	0.052102416	0.085313558	0	0.062915412	0	0	0.094899814	0	0	0	0.081723483	0	0	0	0.064402194	0	0	0	0	0	0.071204284	0	0	0	0.100755919	0	0	0.068777113	0.04119586	0	0.759441404	0	0	0.029350985
1.1.1.28	1.129729126	0.720288618	0.761238717	0	0	0.667540526	0.250019502	0.297675845	0	0	0.90328412	0.63500377	1.010340749	0	0.216014573	0.793366909	0.222660957	0.825904659	0.742233019	0.654638152	0.95877369	0.776994176	1.771801933	0.753364013	0.315440256	0	0.561206342	1.80906404	0.645267242	0	1.789090993	1.801293181	0.416724973	0.191965102	0.621270539	1.415589205	0.116943097	0.295407779	2.172784365	1.565760522	0.722003443	1.571104847	1.1171574	0.030934254	0.861895725	1.969167141	0.08538123	0.10745463	1.390963373
1.1.1.282	0.156034802	0	0	0	0.059191618	0	0	0	0.078029316	0	0	0	0	0.063239386	0.072469921	0.013994115	0	0.077022483	0	0.016276949	0.028865714	0.044346895	0.092367886	0	0	0.008383142	0.169629983	0.380515301	0.044424086	0.005524197	0.084795629	0.996165738	0.09663361	0.08707363	0	0.360762758	0.018884537	0	0.10672047	0.531880942	0.082508469	0.161463882	0	0.080854682	0.106586663	0.047402557	0.0472701	0.098952032	0.037454211
1.1.1.284	2.450601412	2.092663061	1.747160046	1.217134199	0.22197536	0	0.243587139	0	1.923440695	0.121943281	2.018423585	0.178318491	0	0.108529496	0.150291453	0	0.344952513	0.057212507	0.070130791	0	0.022543465	0	0	0.389176947	0	0	1.97554475	1.950632084	1.068045007	0.362903941	2.255176625	2.251179995	0	0.268806769	0.156333139	2.02048327	0.148068906	0.213400726	0.592085652	0.829871898	0	1.459962428	0.333934231	0	2.706154149	2.98880214	0.927022669	1.15325563	0
1.1.1.288	0	0	0	0	0	0	0	0	0	0	0	0	0	0	0	0	0	0	0	0	0	0	0	0	0	0	0	0	0	0	0	0	0	0	0	0	0	0	0	0	0	0	0	0	0	0	0	0	0
1.1.1.29	0.065080898	0.29745532	1.069477712	0	0.213787167	0.660563484	0	0.195732442	0.012476632	1.992317205	0.346868306	0.950552311	0.889921445	0.130781689	0.929676956	1.000037868	0.087018301	0.527877855	0.52260001	0.415124587	0.544944613	0.21606491	0	0.510837069	0.128084213	0.048584151	0.920476521	0	0.208711969	2.111831274	0.201269941	0	0.201846794	0.30694209	0.074879127	0	0.807126162	0	0.389796263	0	0.047798069	0.839527928	0.302765972	0.120703391	0.007546492	0.03806154	0.267968271	0.133938893	0.330619899
1.1.1.290	0.16566161	0.928584153	0.079004942	0	0.009217477	0.963662036	0	0	0	0	0.229112607	0.818887782	1.075008434	0	0	0.182965059	0.083586107	0	0	0	0	0	0.064000046	0	0.208876085	0	0.123036828	0.94237886	0	0	1.152964621	0.929143382	0.128072856	0.120381569	0	0.894515084	0.067321949	0	0.324652858	0.412963965	0	0	0.036854091	0	0.143066902	0.795123494	0.124224963	0.046085854	0
1.1.1.294	0	0	0	0	0	0	0	0	0	0	0	0	0	0	0	0	0	0	0	0	0	0	0	0	0	0	0	0	0	0	0	0	0	0	0	0	0	0	0	0	0	0	0	0	0	0	0	0	0
1.1.1.3	1.509025492	1.536603852	0.198272603	0.570051067	0.810096366	0.934535859	0.332426135	0.975835061	1.799906998	0.91531757	0.834915311	0.239380913	0.199920896	1.080243728	0.868791626	2.245682903	0.99215868	1.013754663	1.319861185	1.226069157	0.965331402	0.866824079	1.169921286	1.189623481	0.766736508	1.039959503	0.548834102	0.229964582	0.522324619	0.818543812	0.20304452	0.061802625	1.202837789	1.293173834	1.374455175	0.03366924	1.141605832	0.865330323	0.148093416	0.271445068	0.921224853	0.18002289	1.039152508	0.126284055	0.973059754	0	1.101872063	1.41479011	0.688083273
1.1.1.30	0.735866013	0.725596534	0	0.312651162	0	0.0023436	0.066522216	0.108951053	0.161598214	0	1.404176879	0	0.099265307	0	0.0685224	0.233275757	0.08239167	0.072686392	0	0.054215045	0	0.058875586	0	0	0.15745126	0.182109843	0.097822332	0.001759915	0.12159128	0	0.022199851	0.035159635	0	0	0	0	0	0.101195303	0	0.169180749	0.126573616	0	0	0.067848919	1.517631975	1.26051336	0.195948593	0.134560723	0.128135829
1.1.1.306	0.008932679	0.024154463	0	0.028347175	0.026492177	0	0	0	0.026248004	0.031911666	0.031479228	0	0.008736448	0	0.021463226	0	0.013859756	0.031322107	0	0.027761679	0	0	0	0.02594378	0.54858226	0	0.025950428	0.003216554	0.021649502	0.000162776	0.013643753	0	0	0.000422589	0.001421255	0.020585227	0	0	0	0.01377439	0	0.015405345	0.006818768	0.024929462	0.004944758	0.016430442	0.070981154	0.05860783	0.022652749
1.1.1.31	2.173864962	1.440606567	1.35535452	0.277396877	0	0.095813575	0	0	0.118545992	1.121499528	2.615203418	0.359339748	0	0.133595743	1.981692239	0.828908912	0	0.627269391	0.415248187	0.351976826	0.446479491	1.097196294	0	0	0.781074475	0.217473277	0.410460004	0	1.224543251	0.894109441	0.135360856	0	0	0	0.484709473	0.615280855	0	0.313843756	0	0.323464913	1.288677291	0.501608012	0	0	2.600991549	1.178610007	0.654424659	0.396558556	0.835116101
1.1.1.312	0	0	0	0.003699326	0	0.013348898	0.011750742	0	0.007426804	0	0.077401729	0.006514342	0.010563215	0.018414405	0	0.000304586	0.004374353	0.006507194	0.0102702	0.006065279	0	0	0	0.010378699	0.017672414	0.009524445	0	0	0	0.019432623	0	0.004823904	0.008212274	0.006217732	0	0	0	0	0.012450887	0.003512591	0	0.017847237	0.002072827	5.23659E-05	0.059469732	0	0	0.004729299	0.004516129
1.1.1.34	0.016302746	0	0.087740897	0.012241141	0.085071784	0.046128418	0.063973168	0.061264643	0	0.080053719	0.136375289	0	0.059015126	0	0.05930802	0.008695209	0	0.055235132	0.095957713	0.083838691	0	0	0.053726722	0	0.052540233	0	0	0	0.19876203	0.031050827	0.077692014	0	0	0.066985989	0.095735203	0	0.052078067	0	0.064706383	0	1.040486258	0.055235225	0	0.007907986	0	0.034741353	0	0.064781433	0.515496941
1.1.1.35	5.869007248	8.911543954	2.417883576	0.784756448	0	0.967995787	0.809370003	0.151705915	0	0	7.630776347	1.246229251	0.771791457	0	0	0.961054943	0.837991337	0	0	1.524816693	0	0	1.115725268	0.463054456	1.792070055	0	2.491955988	6.620666705	0.172845986	0	6.133323653	7.938218353	0	0	0	4.88357975	0	0	0.122051327	2.790849619	0.706716343	0.243709879	0.72176022	0	5.924503395	7.408674744	0.316948955	0	0.553377042
1.1.1.36	0.982170773	0.110001986	0.05182689	0	0.166984019	0.097175154	0	0.094696334	0.175104345	0	1.61502855	0	0.004227349	0.210955599	0	0.145139713	0	0	0.084141027	0	0	0.130447786	0	0	0.029709781	0.036224111	0.166326164	0.115410619	0	0	0.072111877	0.200147441	0.082042479	0.043888796	0	0.0714156	0.137666818	0.078405769	0.211369393	0	0.109188583	0	0.124777025	0	1.520194639	0	0	0.089789356	0.129994135
1.1.1.37	2.939974939	1.614342964	1.501924293	0.84171083	2.265846303	1.364545073	0.331718718	0	0.024405065	2.303355679	2.825822621	2.722025971	2.534364319	0.409943746	0.389272531	0.248690962	0.938973827	0.630811535	0.398423737	0	0.151243345	0.337563655	1.077931581	0.053223151	1.604579456	0	1.498893548	1.321812847	0.270564686	0	1.458536646	1.596774903	0.409511023	0	0.090402961	1.253152365	0	0	0	0.776668088	0	0.953013481	0.12933888	0	2.749820956	2.04691173	0.253040635	0.091608181	0.364679961
1.1.1.38	0.076837726	1.125048738	0	1.18677322	0.062578599	0	1.136872819	0.826668425	1.220797109	1.134173514	0.358066273	0.080015689	0.003686523	0.027670983	0.916853154	0.781744258	0.49275388	1.448804751	0.990665324	0.985359341	1.351080179	0.229856125	0.049373306	1.160206512	0.413459043	2.226084204	0.087672097	1.09106932	1.636004093	0.059814383	0.820486003	0.851801549	0.828089487	0.713548778	1.010432456	1.052370613	0.763739774	1.08641213	0.900617879	0.617780679	2.069589501	0	0.268388258	1.122025732	0.322537331	1.245320319	1.109096584	0.800206389	0.876483661
1.1.1.39	0.030519674	0.003077514	0	0.033327336	0	0.031316076	0	0	0.01883799	0	0	0.031104642	0	0	0.044464884	0	0.012278387	0	0	0.009048379	0.012757893	0	0	0.000898663	0.050707202	0.545912937	0.010037209	0	0.561664606	0.047418554	0.034912519	0.003020021	0.001776552	0.002123757	0.021322838	0.047344682	0.03688602	0.038973684	0	0.000852026	0.042455359	0.030786617	0.035470757	0	0	0.007233718	0	0.059868073	0.069366888
1.1.1.4	0	2.963608627	0	0	0.051465377	0.116055887	0	0.295672684	0.027040666	0.126698276	0.106700649	0.180757846	0.068633548	0.657136469	0.018176367	0.146613329	0.23672218	0	0.278868137	0	0.316611372	0.09665138	0.294993105	0	0.487848057	0	0	0.426524998	0	0	0.466192859	0.155712685	0	0.103082235	0	0.46466021	0.183390234	0.047214126	0.052816117	0	0.261787559	0	0.476013979	0.047345681	0.38352088	1.379064839	0	0.411357225	0.542735683
1.1.1.40	1.442148802	1.241323228	0.970567425	0	0.939829311	0.598816787	0	0.238336663	0.24737003	0.326913085	2.088999868	0.818150853	0.644692008	0.095572835	1.902454536	0	0.749523974	0.382814395	0.108748685	0.203235387	0	0	0.321311454	0.207314254	0.308856999	0	0.236387311	0.646251516	0	0	0.425899275	1.184787723	0	0	0	0.653253655	0	0.0281033	0	0.251446948	0.351478501	0.89060396	0	0	1.882602885	1.48193156	0.191842167	0.437103718	0.473471701
1.1.1.41	0.128393606	0.048216662	0.14792303	0	0	0	0.775171923	1.094064952	0.081383894	1.152603516	0.096809538	0	0.10283722	0.094816959	0.077946856	0	0	0.462720428	0.478842686	0.447910487	0.430043159	0.927141148	1.027404303	0.007357635	0.011651735	0	0.433250792	0.056224578	0.02884954	1.02731662	0.081863638	0.056087415	0.291478624	0.277046401	0.1908237	0.052289256	0	0.027451365	0.18099943	0	0	0.001915855	0.518177821	0.001100637	0.007636932	0	0	0	0.164079995
1.1.1.42	1.665445513	1.908602536	0	0.685042925	1.066919248	0	0.085630569	0	0.847723322	0.077639419	1.499428067	0.932120834	1.124479366	0.854530568	0.762638539	1.202282674	1.099800983	0.440302534	0.456815551	0.350302417	0.560166217	0	0	0.530849246	0.714093485	0.123657666	1.051040336	0.92273243	0	0.155697637	1.083875551	1.198220191	0.733691245	0.597554413	0.799845941	1.16771499	0.866413572	0.219806005	0.218747357	0.831229834	0.155523266	0.306191152	0.188289563	0	1.548013537	0.751890653	0.884508103	0.640970172	0
1.1.1.43	0.006752889	0.024685369	0	0	0.026263455	0.005222154	0	0.008999995	0	0.017520164	0.059795848	0.016396798	0.022003696	0	0	0	0.005150015	0.007914597	0.015274091	0	0	0.016667705	0.003922222	0.015400545	0.0248753	0	0	0	0.019495878	0	0	0.011088011	0	0.023024321	0.017940436	0.026898149	0.019542876	0	0.016789971	0.007105648	0	0	0	0.025379535	0.028560475	0.002959366	0	0	0.008151761
1.1.1.44	0.161741875	0	0.746421653	0.584767361	0.234779195	0	0.132972158	0.203114659	0.162191126	0.159843085	0.723274493	1.157129875	1.125921963	1.364307973	0	0.190444768	0.156045618	0.196682894	0.425922818	0	0.23066535	0	0.0821091	0.006417073	1.261597872	1.741165956	0.390619437	1.031341829	1.83335183	0	1.178406245	0.871713728	0.137055509	0.13315407	0	1.096039621	0	0	0	1.021381403	1.117422061	0.856049281	0.413817905	0	0.475796138	0.787106036	0.59868777	0.574161993	1.101145569
1.1.1.46	0	0.009830917	0	0.013380349	0	0	0.016173667	0.011839348	0.014843388	0.006440361	0.110777084	0.020617143	0	0	0.013380186	0	0	0	0.001806535	0.0068471	0	0.028382264	0	0.019013222	0	0	0.01334887	0.025531051	0.004901066	0.004772012	0.020090066	0.01994778	0	0	0.018320719	0.017218653	0	0.002074085	0	0	0	0	0	0.022087071	0.139038547	0	0.006626118	0.002487195	0.018538041
1.1.1.47	1.618747975	0.097695251	0.063424551	0	0.003470419	0.111399423	0	0.108799633	0.094805129	0.997221131	0.896125629	0	0	0.012492975	0.085850658	0.342937955	0.072335598	0.117835732	0	0	0	0	0.038147225	0	0.095451414	0.56906663	0.406134903	0	0.687529793	0.110044552	0.900868764	0.035206626	0.136739926	0	0	0.012328854	0	0.015857525	0	0.075200712	0	0	0	0	0.97221277	0.007411876	0.099230989	0.14045644	0.365705145
1.1.1.48	0.025043872	0.017962842	0.063778589	0	0	0.050744158	0.009818446	0.03218038	0.050292936	0.01348999	0.230897763	0	0	0	0	0.016845212	0.040514187	0	0.054091636	0.031281235	0	0	0	0	0.050975607	0	0	0	0.048104895	0	0	0.070834996	0.050427837	0.027497148	0.029982507	0.005900901	0.021908639	0	0.016817082	0	0	0	0	0.026992958	0.192274276	0	0.055029851	0.038365208	0.02085939
1.1.1.49	1.221416691	0	1.14615749	0.820910645	0.086097047	0	0	0	0	0.211589703	1.2964308	0.767766763	0.769164511	1.08183898	0.158025686	0.050396283	0.126239455	0	0.134354716	0.207388329	0.370400638	0.003938145	0	0	1.319577062	0.653979879	0.61726362	1.033788755	1.267459048	0.042693209	0.763961383	0.965343096	0	0.164728545	0	0.704052862	0	0	0.295777705	1.234627725	0.883336859	0.8809425	0.48103935	0	0.999461953	1.042647783	0.292966545	0.496861883	1.135434004
1.1.1.50	0.034949587	0	0.045548347	0.004211763	0	0.047027232	0	0	0	0	0.072128347	0.000404384	0	0	0.026589871	0.001320504	5.5996E-06	0.031763098	0	0.027077938	0.002395334	0.011595457	0.00565399	0.004300735	0	0	0.007652499	0.012213516	0.047688227	0.033312694	0.02260863	0	0.041954412	0	0	0.02895134	0.040363802	0.024437503	0.00726976	0	0.0406674	0.012487386	0.04709508	0.034630528	0.114278285	0	0.012300402	0.058370625	0
1.1.1.51	0	0	0	0.002239411	6.40233E-06	0.000580918	0.004509119	0	0.002497997	0.001727863	0.07083239	0	0.003092118	0	0.002814136	0	0.002187734	0	0.003488952	0.004306664	0	0.001228452	0.002752398	0.005963791	0.005363129	0.003397364	0.003161937	0.000328759	0.003857364	0	0.000721699	0	0	0.001870046	5.56392E-05	0.001530575	0	0.004413986	0.004216611	0	0.005497413	0	0	0.0039419	0.077299549	0.006148183	0	0	0
1.1.1.53	0.20706028	0.038891034	0.000939507	0.055328607	0	0.034163994	0.05403512	1.056441799	0.024481209	0.033313464	0.097187812	0	0.055778358	0.051793313	0.058607847	0.024676507	0.046625256	0.041203979	0	0	0	0	0	0	0.138698588	0.037947606	0.016077605	0	0	0.003976232	0	0	0.046248693	0.037187568	0	0	0	0	0	0	0	0.010948525	0	0	0.107545626	0	0.026302883	0	0.121353593
1.1.1.56	0.066715496	0.059909067	0	0	0.079712594	0	0.034288263	0.078460807	0.068410293	0	0.021536546	0.053600897	0	0.07757257	0	0.077960494	0.048640162	0	0.017038694	0.051022584	0.03459512	0	0.02442097	0	0.040203024	0	0.031921273	0.006339763	0	0	0	0.082633142	0	0.025802154	0.035651874	0.07008624	0.026512291	0.044446026	0	0	0.000655424	0.019624948	0	0.007353763	0.098084525	0.563539847	0.067837073	0.008685346	0
1.1.1.57	0.171442338	0.199880422	0	0.218719325	0.057695741	0	0.199211583	0.183733275	0.165401414	0.076436334	0.554939785	0.104750825	0.10032748	0.201632274	0	0.28664498	0.171940155	0.047922358	0.226903394	0.288921773	0.051126681	0.189373664	0	0.167413663	0.185849905	0.07175434	0.089928215	1.225659745	0.595053422	1.044850646	0.480430442	0.874834093	0.1290775	0.142180585	0.347853164	0.848932647	1.013493878	0	0.224488302	0.661516358	0.040782824	0.107419499	0	0.151085752	0.529346933	1.781578609	0.291219219	0.161982706	0.080057518
1.1.1.58	0.256553414	0.008085741	0.144078995	0	0	0.447534446	0.054089207	0.109809474	0	0	0	0.77481938	0.693969267	0.009310589	0	0.47201929	0.08103401	0.139212512	0.221181203	0.378783679	0.368925508	0.498952154	0	0.044456456	0	0	0.38770826	0.621293024	0.551311617	1.066518461	0.147157883	0.889755416	0.065871764	0.009778436	0.167401143	0.761477633	0.862975957	0	0.11587038	0.474700199	0.117791275	0.241490778	0.071701788	0	0.279603241	1.293462767	0.142384582	0.309851008	0
1.1.1.6	0.201444737	0.313888818	0.193237552	0	0.186981843	0	0.457565367	0	1.918771097	0.886800364	0.167924451	0.06777895	0.030162478	0.200646443	0.115737173	0.954059626	0.078698209	1.278881544	1.473925807	1.311445156	1.149513204	1.771952563	0	0.565475933	0.119773283	1.674634972	0.388809875	0.891378001	1.881958467	2.007906331	0.398784263	1.282326231	0.491327377	0.687683659	0.873939765	0.969829934	0.284263577	0.341549805	0.567187301	0.489639788	0.895403762	0.267090918	0.571599269	0	0.298875616	1.924855841	0.51331605	0.360985125	0.543808356
1.1.1.60	0.807860898	0.497543088	0.126988092	0.043531897	0.036718628	0.083990396	0	0	1.165937403	0	1.61528459	0.084034667	0	0.058518409	0	0.975931996	0	0.392837949	0.537903318	0.540901638	0.53629285	0.026454204	0	0.080830921	0.214771877	0.123466616	0.322962515	1.003034559	0	1.13057385	0.367536015	2.07275872	0.141539483	0.084261856	0.199070696	1.421107445	0.207936183	0	0.507939096	1.250245985	0	0.400801546	0.529139886	0	1.596893437	1.111438412	0.770904883	0.554871883	0.362222351
1.1.1.61	0	0.050722083	0	0	0	0.091724434	0.039297562	1.002746342	1.014057456	0	0.589222771	0	0	0.061840379	0.089442316	0.030896661	0	0.228635639	0.190054111	0.193068844	0.26128621	0.017997201	0.071569443	0	0	0	0	0	0	0	0	0.066650533	0.083554335	0.014864449	0.067905183	0	0.059187173	0.090799954	0.153375637	0.022541991	0.001023788	0	0	0.017441433	0.704061023	0	0.048595133	0.080315008	0.112473572
1.1.1.62	0	0.029966542	0.016089628	0.018366349	0.032281701	0.018987462	0.026083238	0.000119815	0.015341707	0.019983153	0.309000222	0	0	0	0.000755236	0	0	0.008306616	0.003080941	0.01486517	0	0.024692465	0	0	0.013587514	0.008751559	0	0	0	0.028344594	0.032867604	0.021340985	0	0.031997377	0.011141197	0.013180632	0.032384143	0	0.022573831	0.006015603	0.032281749	0	0.020573789	0.017510174	0.293490521	0	0	0.019671756	0.001207092
1.1.1.65	0.19563412	0.014532663	0.014260413	0.016645801	0.017404571	0.010680396	0	0	0.00883841	0	0.073318645	0	0	0.015573955	0.012941104	0.003004775	0	0.004579203	0.004246576	0	0	0	0.004300379	0	0.006847858	0	0.016325408	0	0	0	0	0	0.000926887	0.007396917	0.022561168	0.013607275	0	0	0.017527923	0.015616016	0.011524301	0.014300585	0.001606033	0.0130986	0.058275659	0	0.022215973	0.023223415	0
1.1.1.67	0	0.026114744	0	0.537314027	0.000997819	0	0	0	0.01606668	0	0	0.084331842	0.122020852	0	0.021215306	0	0	0.064008599	0	0	0	0	0	0	0.034359749	0	0.044269502	0	0.007716259	0	0.006154482	0	0.015700563	0	0.030703898	0.005728221	0	0.003779635	0.017614735	0.046855162	0	0	0.027825389	0	0	0.040786398	0.143018547	0.115909343	0.000261135
1.1.1.69	1.031407947	0	0	0.180152131	0	1.03432568	0.113990001	0.143011746	0.047604895	0	0.483710763	1.131528074	1.057376757	0	1.052579555	0.148308391	0	0.326037246	0.52435319	0.42422778	0.603149418	0.569426202	0	0	0	0.572642064	0.382736069	0.500756992	0.95239812	0	0.539995071	0.367635334	0.175641644	0.256171276	0.265220305	0.713241249	1.520554657	0.009893989	0.315683083	0.555906419	1.145246999	0.137110492	0.382747881	0.07435003	0.768163725	0.409425786	0.196562742	0.189526308	0.155801749
1.1.1.77	0.105251442	0	0.978246636	0.208219901	0.038559004	0.040034678	0	0.121584141	1.116488653	0.169262658	0	0.981338112	1.115990125	0.742175244	0.14821861	0.282515108	0.092397595	0.223563763	0.276626408	0.248398379	0.456983795	1.160957893	0.909065623	1.110665392	0.138388588	0.124369607	0.368657331	0.487275103	0.591251183	0.151927252	0.075245881	0.921545831	1.049527631	0.926515879	0.722620881	0.62051238	1.081557421	0.026973663	0.45670141	0.450856854	0.16536816	0	0.145500939	0	0	0.754314701	0.460575417	0.404601638	0
1.1.1.79	2.373140501	0	0	0	0	0	0.148065433	0	0.329882985	0	1.913844698	0.048562943	0	0.115388735	0	0	0.032923908	0.164584303	0.356918236	0.27572423	0.029827772	0	0	0	0.27901001	0.205795431	0.300389553	1.336326745	0.186761194	0.121273864	2.016216044	1.194663419	0	0.288091784	0.214277959	1.568265661	0	0	0.711127509	0.689097864	0.244728003	0.274973156	0.280813784	0	1.568554382	2.761488486	0.407559409	0.514568446	0
1.1.1.81	0.45514479	0.155275889	0	0.035694153	0	0.155356353	0.118739268	0.006387187	0.083923352	0	0.428181461	0.131124646	0	0.037148289	1.050682648	0.31671055	0	0.127668342	0.058309987	0.099485082	0.060395566	0.097005286	0.146156559	0	0.07190113	0.109208703	0.051314484	0.138219426	0	0.020327111	0.211541413	0	0.25176679	0.060785559	0.091213459	0.293729825	0.869410543	0.013142283	0	0.052205351	0	0	0.033314109	4.0586E-05	0.570019521	1.120206797	0.345779668	0.131375108	0
1.1.1.82	0	0.000838236	0	0	0.00139935	0.002570265	0	0.001507582	0	0	0.016036991	0.000350297	0.000685439	0	0.000167819	0	0.002479565	0.013635518	0.015720405	0.01424846	0.016412372	0	0	0.001027617	0.035449333	0	0	0.00240836	0.001649922	0.000646313	0.002100456	0.001417005	0.000734229	0	0.002639563	0.002358633	0	0	0.001598636	0	0	0.000610303	0	0	0.014763199	0.002356316	0.002925597	0	0.000577911
1.1.1.85	0.952630102	0.994236058	0.974890877	0.886598688	1.088325454	0.492779032	0.023892341	1.173092709	1.031451402	0.967150277	1.098246036	1.00385572	1.028439389	0.922056692	0.939502602	0.952744187	0.911540792	0.53392855	0.479812721	0.717740361	0.521277655	0.110629764	1.143074867	0.864557832	0.914559696	0	1.117733552	1.002199231	0.18359684	1.038316521	1.097843892	0.933607899	0.935115007	0.853556105	1.05011606	0.759345396	1.012258592	0.028135825	0.219893605	0.63332828	0	0.826653183	0.559877135	0	1.201405163	0.842800774	1.067302324	1.000360532	0.076908983
1.1.1.86	0.99618212	0.841974197	0.833001738	1.081366001	1.116722699	0	0.253504388	1.050137566	0.845427197	0.038495936	1.245910278	0.82339824	0.968334285	1.517678121	0.847883468	0.895434376	0.920684446	0.788670715	0.627938046	0.713795209	0.482879203	0	1.054196245	1.051721124	0.88173734	0.151979952	0.891345836	0.986525285	0.224717104	1.139469572	0.983912742	1.183304543	1.080596214	0.919871021	0.898337264	0.883859367	0.975036934	0	0.269774458	0.50665475	0	1.024116604	0.493392031	0	1.073494611	1.044568134	0.84762109	0.915104294	0.068834749
1.1.1.87	0	0	0	0	0	0	0	0	0	0	0	0	0	0	0	0	0	0	0	0	0	0	0	0	0	0	0	0	0	0	0	0	0	0	0	0	0	0	0	0	0	0	0	0	0	0	0	0	0
1.1.1.88	0.194782488	0	0	0	0	0	0	0	0	0	0.087565252	0	0.082001866	0	0.047205928	0.072449842	0.015442328	0	0	0.041117446	0	0.081120328	0	0.09226388	0.089209588	0	0	0	0.405252957	0.069264011	0.065594972	0	0	0	0	0	0	0.022324911	0.065344372	0.417246417	0	0	0.050770013	0.087693796	0.022130129	0.09540914	0.061849517	0.104291943	0.688387924
1.1.1.9	0	0	0.035096357	0.036459668	0	0	0.028892084	0.033346665	0.031760672	0.057870739	0.402070262	0	0	0.195319302	0	0.012366071	0.02254916	0	0.057252699	0.003655962	0.057186769	0.004044954	0.003690061	0	0	0	0	0.051729063	0	0	0.196618167	0	0	0.026410097	0	0	0.000715364	0	0.04111316	0.029589002	0.001628396	0	0.014014707	0	0.413287887	0.043746802	0.071491038	0.064883468	0.037002624
1.1.1.90	0.018705673	0.087669068	0	0	0	0	0	0	0	0.048889796	0.093072049	0.027800851	0	0.022514989	0.006120322	0.046766815	0	0.142429995	0.129845987	0.09638632	0.147092441	0	0.020239486	0	0.06681635	0	0	0	0.021419431	0.032227503	0.072464395	0	0.045651428	0	0.038659062	0	0.021092928	0	0.045247836	0	0.051094324	0.016852449	0	0.034880142	0.049329414	0.838509172	0.063409378	0	0.337646797
1.1.1.91	0.009990069	0	0.00671994	0.04462736	0.113184102	0	0.066236392	0.037958925	0.118250663	0.023284321	0.864710734	0.117154633	0	0.094809786	0	0	0.026881135	0	0	0	0	0	0.034036093	0.046317837	0.06153259	0	0.022988124	0.048636098	0	0.092405447	0.082098707	0	0.118573257	0	0.073869778	0	0.108145339	0.106637065	0.074433836	0.011152707	0	0	0.054374521	0.109805965	0.827444921	0	0.162036953	0	0
1.1.1.93	3.263680502	1.65723881	0.48184468	0.26483901	0.219597696	0.380426156	0	0	0	0.012786551	3.166950098	0	0	0	0	0.085011326	0	0.596303818	0.376391925	0	0	0	0.077020731	0	0	0.08597474	0.301131626	0.756825362	0	0.047706716	0.172890449	1.736880473	0.238261958	0	0.177290659	1.361981764	0	0.012720527	0	1.754141488	0.01299413	0.327311916	0.465600909	0	3.192728271	4.229434763	0.556302725	0.374819367	0
1.1.1.94	1.162035049	1.175685489	1.102849055	0.953158993	0.951496981	0.368023561	1.372397949	3.079716378	2.859175085	1.039384278	0.833033541	1.024554005	1.068796119	0.831394887	0.912307606	0.897795427	0.959089865	1.031456362	1.192456731	1.158408539	1.030838818	0.91981264	0.858758279	0.898732089	1.169175746	0.937355475	1.004070297	0.86361486	1.244343073	1.008397424	0.907823741	1.013477978	1.026115047	1.091473169	1.005110783	0.877208987	0.902584975	1.073105849	0.817571911	0.893401135	1.033894649	1.07071468	0.879164902	0.94906792	0.880823568	1.112314207	1.15468939	1.09869334	0.964396771
1.1.1.95	2.337534594	0.908824667	1.046105193	1.029537474	1.187286602	0.687714223	0.533249788	2.580172609	5.720619801	2.998067723	2.716159197	0.846524717	0.96668325	0.967083762	3.397845425	2.008913667	0.692494791	1.630528767	1.826957936	1.570418328	2.089163425	1.383534732	1.358487398	0.739921518	1.290389556	0.983549726	1.670481317	1.071121978	1.628855339	0.93754883	1.433436034	1.181004239	1.133742232	1.722196172	1.380207226	1.706145773	1.017480111	0.233685193	1.262248699	0.743545169	0	0.623712322	1.6996445	0.29302636	2.148080574	3.657348689	1.210963574	1.781576278	0.445746153
1.1.2.-	0.000415479	0	0.020628934	0.022967475	0	0.017885982	0.022477955	0.014019671	0.022062992	0	0.327737323	0	0	0	0.031363222	0.025613632	0.024407144	0	0	0.025018034	0.00273322	0.021203471	0	0	0.009680813	0.02247455	0.025719857	0	0	0	0.017376682	0	0.032372905	0.015599615	0.013632832	0	0	0	0	0.018601942	0.028596427	0	0.022459257	0.022734027	0.296328671	0.011242641	0.030645122	0.053201748	0
1.1.2.3	1.741470591	0.862337031	0.778401358	0.650552126	0	0	0.236309944	0.009115169	0	0.225751229	1.33564964	0.151573857	0	0.1174654	0.087167854	0.087218338	0	0	0.02811346	0	0.272500652	0.207569115	0	0.219863137	0.499101897	0.03772724	0.640528819	0.649718776	0	0.164674099	0.243735632	1.235053907	0.087392278	0	0	1.049074503	0	0.04383568	0.261382256	0.450540403	0	1.075851522	0.118484164	0	1.271228189	1.604218167	0.08110874	0	0.317928556
1.1.2.4	0.656410116	0.0644801	0	0.372910268	0	0	0	0	0	0.024554862	1.385149527	0.474499695	0.364859255	0	1.005713754	0.231346966	0.216138507	0.09492024	0	0.112976494	0	0.66126146	0.003176585	0	0.016438392	0	0.150176079	0.098177856	0	0.105579927	0.113369333	0.042538298	0	0.092627004	0	0.104498895	0.11210768	0.169927492	0	0.016428604	0.047912966	0	0.032221151	0	1.655766018	0.001263499	0	0.127256199	0
1.1.2.6	0.027977763	0.029665413	0.013788266	0	0	0.029920466	0	0.002723015	0.034468987	0	0	0	0	0.038789593	0.000557811	0	0.034365593	0.036376059	0.039893055	0	0.027436487	0.011174118	0.022378476	0	0	0	0	0.033895597	0.041787286	0.02456793	0.040839448	0.016325681	0	0.022119822	0	0.001416836	0	0	0.01779507	0	0.024792585	0	0.02889913	0.014577274	0	0.011795369	0.008996689	0.001121665	0
1.1.2.7	0	0.000157609	0.000932657	0.001511893	0	0.0003048	0.000825773	0.001540846	0.000426999	0	0.015545535	0	0.001132935	0	0.000258976	0.001338068	0.000674613	0.000263736	0	0	0	0	0.001010915	0.000865035	0	0	0	0.000495622	0	0	0	0	0	0	0.001140268	0.001534494	0.001125048	0	0	7.77813E-06	0	0.001022583	0	0.000160345	0.015848173	0.001477061	0.001236706	0.001306313	0
1.1.2.8	0.068151449	0	0.827442465	0.002348484	0.014982693	0.021155663	0	0.036489058	0.033062495	0	0.50737374	0	0	0	0	0.118579259	0.046003421	0	0.065112785	0.067197994	0.113501695	0.026479193	0	0.087799037	0	0	0.312547607	0.00029393	0.023649987	0.012832442	0	0	0	0	0	0	0	0	0	0	0.042186717	0	0.024324715	0.100621663	0.407740375	0.013655093	0.049184058	0.09008961	0.122107949
1.1.3.15	1.875965852	0	0	0.221619158	1.225540737	0.389956773	0.460797593	0.056862845	2.86038479	0.618243323	1.851588907	0	0	0	3.764251882	0.241199598	1.90708189	1.136276052	0.863295314	0.881991397	1.09646765	0.264987827	0.368403652	0	0	0.081698445	0.690960845	0.047012223	0	0	0.008237649	0.627483582	0.431601611	0.547484664	0	0.367855012	0.377533601	0.086991839	1.14558709	0.6381751	0.272374218	0.347574313	0	0.195342431	1.262324889	0	0.217224189	0.378802129	0.644324379
1.1.3.21	0.051358552	0	0	0	0	0	0	0	0	0	0.007019427	0	0.050704854	0	0	0.011841422	0	0	0	0	0	0	0	0	0.021866232	0.473960349	0	0.059081399	0.999481123	0	0.061807062	0	0	0	0	0	0.00023768	0	0	0.05206597	0.032706214	0.035322633	0.121397883	0.042659722	0.035621583	0.036523637	0.136488932	0.054023956	0.19849606
1.1.3.41	0	0.008752105	0	0.004271518	0.003622431	0	0	0	0	0.00939328	0	0	0.008559598	0.004264457	0.002654821	0.00212138	0	0.000276463	0.008216749	0	0	0	0	0.003319616	0	0.0052379	0.008486902	0.008568466	0.003240247	0.000399287	0.00016553	0.002055577	0	0	0	0	0	0.002074827	0	0.004206821	0	0	0.004813192	0	0.006165545	0	0.037832229	0.022161136	0.006280828
1.1.3.6	0	0.479691337	0.02694455	0.033685834	0	0.017707092	0.00949126	0.007594994	0	0	0.20630132	0.014039271	0.037297047	0	0	0	0.012276166	0	0.010498396	0.004677361	0	0.040634826	0.026141062	0.043603083	0.137194742	0.022337474	0.028412252	0.01883628	0.007000106	0	0	0	0.02141256	0.006590288	0.031690621	0.011998995	0	0	0	0.013003473	0.032415289	0	0	0	0.195299345	0	0.129743064	0.156434131	0.027582034
1.1.3.8	0	0.007789533	0	0.034511693	0.027817073	0.001772927	0	0	0.014438383	0.021083448	0.097449855	0.011957411	0.01724767	0.0253605	0.015271285	0.004885952	0.017984722	0.023202651	0	0.019855288	0.023201394	0.021954436	0	0	0.764648912	0	0	0.047469405	0	0.005075459	0.128639308	0.015984518	0.011684597	0.039875244	0	0	0.012216526	0.026615025	0.041387613	0	0.021271587	0.010524099	0.001976138	0.007663541	0.044104433	0	0.026299996	0.018467242	0.022755706
1.1.3.9	0	0.013409103	0	0.001309632	0.017182114	0	0.011493059	0.010957135	0	0.013291439	0.249033903	0.004948119	0	0.003213797	0.008247092	0	0	0.01514827	0	0.006226098	0.000354419	0.004023025	0	0	0.006368264	0.008685953	0	0	0.019873687	0	0	0	0.019580354	0	0.007587023	0	0	0.009028698	0	0	0.006918389	0.014525333	0	0	0.2171606	0	0	0	0.030044716
1.1.5.2	0.327003593	1.766525203	0.064517788	0.203297018	0.022454501	0.201896651	0	0.060525539	0	0.15916945	0.26497619	0	0	0.023203699	0	0.130549792	0.066679839	0.059360179	0.21583941	0.043030972	0	0	0.125388701	0.028858266	0	0	0.627122085	0.727451022	0.149635036	0.066540888	1.270761283	0.925597381	0	0	0.129084926	0.630600522	0.209724929	0	0.126296979	0.446497546	0	0.22923781	0.001236806	0.168158014	0.240838431	0.982612809	0	0.001552224	0
1.1.5.3	1.193082188	0.619596149	3.184312454	1.823067076	0	0	1.719523894	0.615743197	1.104890175	0	0.884999712	0.788605236	0.418134466	0.430788823	3.025983914	0.411912995	0	1.642492176	1.05640807	1.585875505	1.502698497	1.245407651	1.331146502	0.025469862	0.571310115	0	1.607172894	3.508377742	0.635939129	1.229871925	1.105947592	4.100611556	1.292017437	1.14794941	1.493914941	3.471492332	0.520906552	0.33447567	1.310644078	2.066477081	0	3.135808418	0.312355098	0	1.222618868	3.562808629	0.566051001	1.145764102	0.768121718
1.1.5.4	0.137897514	0.467396315	0.668893546	0.10248153	0.180276277	0	0.067484155	0	0.18366675	0	0.214665459	0	0	0	0	0	0.721331228	0.20464737	0.219325909	0.21733367	0	0	0	0	1.046425021	0.118871905	0.199973941	0.866369534	0.055033932	0.092654282	2.224555316	1.16963956	0.093871895	0.179347257	0.228955117	0.715290314	0.020131369	0	0.300743406	0.7298857	0.067456083	0.107083021	0	0.219424184	0.490131683	1.623680096	0.331682765	0.333780351	0
1.1.5.8	0.209542558	0.892714309	0	0	0	0	0	0	0.088162594	0.108705337	0	0	0.073647873	0.029856331	0.085288829	0	0.001700774	0	0.096502481	0.026974775	0	0	0.082330568	0	0.074218539	0.053932066	0.067071367	0.141229777	0.031230513	0	1.013478074	0.002527664	0	0.071475476	0	0.019771415	0.010447251	0	0	0	0	0	0	0.082397921	0.10988605	1.275760918	0	0.053767699	0.133646475
1.1.99.-	0.24346988	0	0.060744924	0	0	0.06136145	0.127230648	0	0.05218621	0	1.154177684	0.029668161	0.111563512	0	0	0.041095946	0	0.01637943	0	0.012238272	0	0	0	0.014706225	0.025201921	0.112062411	0	0	0.128168396	0	0.098483796	0.087102797	0.063832224	0.127658047	0	0	0.011854624	0.119402392	0.044572867	0.042064809	0	0	0.013187783	0.109548035	1.005342912	0.49156771	0.225952845	0	0.294790726
1.1.99.1	2.028007942	0.662735887	0.164808444	0.224804173	0.287294868	0.055340635	0	0	0	0.197264502	2.011612467	0.008664752	0	0	0	0.035331982	0	0	0	0.082502167	0.23379634	0.264525709	0	0.107666109	0.4270072	0	0.564506075	0.761939691	0	0.317204757	1.277882954	0.924297839	0.239292155	0.084189234	0	0.316367212	0.285060398	0.180746449	0.110398404	0.348746183	0	0.026449353	0.184282375	0	2.376262722	0.751683071	0	0.123748832	0.312755398
1.1.99.10	0.013295083	0	0.01424513	0	0.017181988	0.002047426	0.015088909	0.002647065	0.001923172	0.010596994	0.045809063	0	0.002739612	0	0	0	0.007623311	0.008183293	0	0.019201867	0	0	0.014001924	0.018237283	0	0.00806276	0.014555263	0.012850715	0	0.015067182	0	0.00345606	0	0	0.00088972	0	0	0	0	3.41026E-05	0	0	0.008673134	0.00021223	0.057031081	0.014635277	0	0.013979127	0
1.1.99.2	0	0	0	0	0	0	0	0	0	0	0	0	0	0	0	0	0	0	0	0	0	0	0	0	0	0	0	0	0	0	0	0	0	0	0	0	0	0	0	0	0	0	0	0	0	0	0	0	0
1.1.99.21	0	0.018184762	0	0.097899064	0	0	0.11466022	0	0.0242064	0	1.011562527	0.052450022	0.020619034	0	0.075846558	0.038197975	0	0	0.072516827	0.048373827	0	0	0	0.012170684	0.085919777	0	0	0	0.098972252	0.023915019	0.180318088	0.08774856	0	0.028725694	0.007499356	0.008391212	0.077700848	0.115799977	0	0	0	0.054930656	0.001248239	0.073657708	1.019037845	0	0.137439133	0.146172311	0
1.1.99.24	0	0	0	0	0	0	0	0	0	0	0	0	0	0	0	0	0	0	0	0	0	0	0	0	0	0	0	0	0	0	0	0	0	0	0	0	0	0	0	0	0	0	0	0	0	0	0	0	0
1.1.99.28	0	0	0.016683982	0	0.033041367	0.017666603	0	0.022366423	0	0	0.056637093	0.041088587	0.010865454	0	0	0	0.046116482	0	0.071224411	0.024540539	0.031909022	0.054986172	0.045837452	0.035525593	0.031024309	0.008120131	0	0.026236149	0.012074588	0	0.016585818	0.049218674	0	0	0.036249281	0	0	0.054942367	0	0.02967175	0.020169802	0.000876358	0.037249346	0	0.01747303	0	0	0	0.014495561
1.1.99.3	0	0.041995814	0	0	0.233194877	0	0	0	0.326359192	0.111015747	0.48556058	0.067021107	0.295739992	0.06329434	2.110154108	0.33339373	0.970017129	0.086908177	0.239456173	0.243422915	0	0.262444508	0.07929968	0	0.339738677	0.005846509	0	0.375060934	0.179353723	0	3.29159274	0.268111377	0	0	0	0.432990612	0.086291919	0.121894214	0	0	0	0.304374169	0	0	0.456015427	1.525553418	0	0.148442139	0
1.10.2.-	0	0.002026752	0.006938319	0	0	0.001933985	0	8.42829E-05	0.003115153	0	0.005236311	0	0.004541894	0.008725268	0	0.008088203	0	0	0.00043503	0.005936556	0.006022835	0.000371211	0	0	0.003610454	0	0	0.010728262	0.003025676	0	0	0.017208853	0	0.003070982	0	0	0.001455875	0.004432737	0.005017896	0	0	0.008968801	0.004063572	0	0.006803914	0	0.004335888	0	0.001887804
1.10.2.2	1.665173703	0	0	0.00207478	0	0.156590527	0.104821461	0	0.01809329	0	0.784927319	0.01944966	0	0.144983301	0	0.008599387	1.195510696	0.144115521	0.028489305	0	0.106194778	0.030973527	0	0	0	0.040923544	0.306030624	0	0	0.026771474	0	0	0	0.114220375	0.007623167	0.075401779	0	0	0	0.031431751	0.094538201	0.15665583	0.08881597	0	0.863545667	0.088958391	0.14794294	0	0.229586063
1.10.3.-	4.712400353	7.720967682	1.889074975	2.079487436	1.187285073	1.447545286	0.881490461	0	0.355105851	0.10662588	7.123941939	1.59092634	2.253653973	0	1.559631051	0	1.418863093	0.997767027	0	0	0.667215881	0.785091849	0	0	0.970992219	1.736672717	3.093022237	7.01471227	0.690983479	0	4.604950535	7.76529876	0	0	1.195587355	5.077129285	0	0.819410358	0.24901666	4.168169108	0.673074709	3.632192789	0.560346104	0	6.155996905	9.318579021	0.511234058	1.625985133	2.136945546
1.10.3.12	0.013188764	0.084524818	0	0	0	0.130992859	0	0	0	0	0.316987895	0	0.201239169	0	0	0.000702862	0.15191961	0.176498696	0.122438429	0	0.186241477	0.028381932	0	0	4.4233E-06	0	0.043237993	0	0.101127769	0.037568028	0	0.097939736	0.066335776	0	0	0.173103316	0.057383334	0.215256572	0.130913474	0.038610626	0	0.111121846	0	0.063689474	0.052702583	0.024946747	0.122360586	0.073676238	0.191265101
1.10.3.2	0	0	0	0	0	0	0	0	0	0	0	0	0	0	0	0	0	0	0	0	0	0	0	0	0	0	0	0	0	0	0	0	0	0	0	0	0	0	0	0	0	0	0	0	0	0	0	0	0
1.10.3.3	0.022243766	0	0	0.002610018	0.027182091	0.012313602	0.003021123	0	0	0.011681205	0.263752248	0.005784615	0	0.007143106	0	0	0.022821819	0	0.018379825	0	0	0	0.026700205	0	0	0	0.027565741	0	0	0.023155318	0.027503166	0.010531983	0	0.003834943	0	0.054572704	0.006948524	0.008180234	0	0	0.014530268	0.026472206	0.04074226	0.016810496	0.231910663	0.020756766	0.0095223	0	0.001398778
1.10.9.1	0	0	0.000250857	0.0007911	0.000364912	0.000711584	0	0.000250537	0.000283035	0.000847078	0.008107886	0	0.000548726	0.000297096	0.000665781	0	0	0	0	0.000448277	0	0.00030798	0	0	0.000796664	0.000784866	0	0	0	0.000353615	0	0	0.000409251	0.00013555	0.000356615	0	0.000334472	0	0.000840592	0	0	0.00031291	0	0.000486892	0.008632264	0.000764534	0.000225515	0	0
1.10.99.2	0	0	0	0	0	0	0	0	0	0	0	0	0	0	0	0	0	0	0	0	0	0	0	0	0	0	0	0	0	0	0	0	0	0	0	0	0	0	0	0	0	0	0	0	0	0	0	0	0
1.11.1.-	0	0.053118815	0	0.114353037	0	0	0.082775215	0	0.071491743	0	0.221607874	0	0.036292554	0.082948709	0	0	0	0.071889705	0.076588274	0	0	0.00971095	0.024212045	0.043463375	0	0.006249529	0	0.060562662	0.038451144	0.063326789	0	0.048050742	0	0.027284238	0	0.031292865	0.086027974	0	0.085909347	0.008110519	0	0	0	0.056331543	0.184168148	0.034249129	0.042133653	0.142785662	0.410651149
1.11.1.1	0	0	0.048900956	0.029285102	0.027170547	0.005559447	0	0	0.018667427	0	0.050982732	0	0	0.024226462	0	0.013147123	0	0.003149419	0	0.025295158	0.060477478	0	0	0.031204836	0.05021281	0.534034291	0	0	0.892347604	0	0.044869777	0	0.004069191	0	0.06850585	0	0.005097183	0	0.000592455	0	0.001915998	0.038967255	0	0	0	0	0	0	0.51808772
1.11.1.10	0	0.864530322	0	0.145693312	0.04969766	0.001931189	0.479654209	0	0.049482916	0	1.058352314	0.071052287	0.112863402	0	0.120533034	0.236404902	0.084234891	0.412880607	0.584378949	0.294931931	0.223289427	0	0.185752474	0.178423749	0.128650263	0.334782173	0.174352143	0.23425369	1.006760318	0.113418818	0.27239378	0.085244244	0	0	0.139849171	0.004557701	0.082788456	0	0.110073094	0.082100252	0	0	0.139751654	0.966420064	0.84657238	0.993081056	0.239914627	0.446711471	0.216315302
1.11.1.15	1.93491617	2.193029992	2.033488605	2.296271665	1.273316937	1.859371352	2.184966137	1.429916064	0.452020806	0.981385818	3.439542247	3.100023574	3.461907061	1.48854975	1.649427297	1.092873542	2.936530322	1.420414625	1.561517704	1.739663459	1.965811783	0	2.389239848	0.540489627	3.054893475	2.437352254	1.18142359	2.936568141	1.722395169	0.595189898	3.47718524	2.716452771	1.007772728	1.353940767	0.693867623	3.110958938	0.135248809	3.052229052	1.748094374	1.879325303	0.3435797	3.478517283	1.498475143	3.5508079	3.029309138	3.220630781	1.493250831	1.31565995	1.165776689
1.11.1.21	0.863672635	1.673028903	0	0.705297269	0.228847877	0	0.420122252	0	0.25827644	0.329908973	1.505050964	0	0.144817036	0	0.242762145	0	0.246988936	0.348802219	0.294956547	0	0.281093844	0.227595996	0.352522586	0	0	0.297031324	1.137379632	1.617746943	0.281915556	0.159404477	1.391816977	2.136824593	0	0	0.267368311	1.487196294	0.205967354	0	0.394179631	1.233556791	0.21360417	0.260255099	0	0.146545172	1.387770785	2.019571954	0.274703076	0.299035737	0
1.11.1.5	0.259835718	0.194508713	0.816172144	0	1.102465771	0.078860636	0	0.069218091	0.073134899	0.205602197	1.339862307	0.418172328	0.691952228	0.118514754	0.950337502	0.084287778	1.493550551	0.137062916	0	0.146239715	0.133026053	0	0	0	0.135649886	0.081808269	0.135982642	0.651121418	0.08032476	0	0	0.93720134	0.097921178	0.120649331	0	0.752734653	0	0.139353174	0.137153434	0.594914402	0	0.393817125	0	0.192228014	1.161140248	0.018365466	0.171002173	0.063571843	0.020467619
1.11.1.6	2.03047817	1.470233375	0.720082577	0	0.812670073	0.870755931	0.273625438	0	0.238999245	0.255897634	1.279743301	0.557793207	0.391675567	0	1.000360613	0.057140617	0.677506762	0.321856684	0.195434587	0.16788691	0.243112454	0.139457538	0.232751463	0	0.982515532	0.306763564	1.268212683	0.951343515	0.415052916	0.049315582	1.182866437	0.756819613	0	0	0	0.800957	0.159341001	0.241470402	0	0.439033701	0	0.635142129	0	0.19728475	1.220005497	1.098775601	0.471169864	0.213451109	0.199764117
1.11.1.7	0.115962298	0.644908098	0.085371842	0	0	0.056870746	0	0.033896956	0.100671631	0.010044719	0.873525275	0	0.064749945	0	0	0.095561149	0	0.059457356	0.111530954	0	0.090737733	0.09350977	0	0	0	0	0.104216987	0.076696095	0	0.031719401	0	0.006442155	0.05883199	0.021676913	0	0.080910227	0	0	0	0.009764884	0	0.06369595	0	0	0.837674276	0	0	0	0.002592574
1.11.1.9	1.764724878	2.1519318	0	0.310929268	0.077302372	0	0.903849606	0.137355559	0	0	1.186266307	0.579231015	0.382376134	0	0.189626153	0	0	0.748783937	0.861050602	0.484329982	0.657313403	0.269874564	0.701546299	0.260505353	0.120956195	0.243372726	1.178865985	0.807787027	0.202276782	0.130992089	1.406889256	1.175535549	0.375317908	0.369890894	0	0.738790291	0.197378559	0.646105135	0.69589108	0.220499293	1.204910513	0.203656849	0.871940102	1.074754279	1.124473504	1.552021826	0.269107662	0.183460366	0.03838247
1.12.-.-	0	0	0.006304406	0	0.004155588	0.012213446	0.014236282	0	0	0.005263619	0.01361532	0	0.007823229	0	0	0.005549362	0	0.008417746	0.008360433	0.00349814	0.015429002	0.00087135	0	0.000141165	0.002149424	0.00027343	0.016285551	0.002592018	0	0	0.007146773	0.011835868	0	0.012107745	0.014282098	0.001850134	0	0.015336841	0	0	0	0	0	0	0.030284804	0.010033509	0.002700908	0	0.008952991
1.12.1.2	0.019798544	0.02385179	0	0.007231305	0.020557289	0.006288794	0	0.003827702	0.004712053	0.009213631	0.262245622	0.009875453	0	0.008542286	0	0.018339106	0	0.007437308	0	0.010817502	0.005507771	0.002262577	0	0	0	0.014967794	0.017849998	0	0.007306444	0	0	0.011985985	0	0.012473006	0	0.018286334	0	0.008839814	0.015926635	0	0.024660733	0	0.011366523	0.013966391	0.299844046	0	0	0.003962389	0
1.12.2.-	0	0	0	0	0	0	0	0	0	0	0	0	0	0	0	0	0	0	0	0	0	0	0	0	0	0	0	0	0	0	0	0	0	0	0	0	0	0	0	0	0	0	0	0	0	0	0	0	0
1.12.2.1	0	0	0	0.006719025	0	0.042923138	0.014498409	0	0.015698528	0	0.004038782	0.016843575	0.015695226	0	0	0.022118335	0	0.284161084	0.297279906	0.348930998	0.362440092	0	0.030731657	0.00248688	0	0.041250405	0.000803943	0.019848648	0	0	0	0.033855914	0.03216037	0.018024367	0.019502095	0.031091648	0.0155452	0	0.466086606	0	0.040457008	0.028991119	0	0.032127537	0.021691279	0.015186121	0	0.062916038	0.006930059
1.12.5.1	0.05576791	0.066036103	0	0.007361486	1.044324618	0	0	0.08136926	0	0	0	0.137481735	0.153024291	0.016641257	0	0	2.862089849	0.021067839	0.045895718	0	0.036326741	0.015861316	0	0.09020573	0.092128955	0.052672669	0.137579725	0	0	0.118231416	0	0.071069846	0	0.149399875	0.0743157	0	0.089584768	0.128516742	0.027614123	0.103766256	0.02344853	0	0	0	0.008375015	0	0	0.094676339	0
1.12.7.2	0	0.183618671	0	0.112729015	0.012907309	0.419306693	0	0.40303882	1.539268861	0.057780468	0	0.146705767	0	0.082862428	8.03370351	0.713259746	0.047374238	1.169416364	1.414993372	0.759201333	0.853348278	0.271856335	0.413606211	0.767228771	0	0	0.450998738	0	0.293942765	0	0.346650899	0.387379789	0.201261291	0.540730125	0.83766735	0.347041317	0.231507901	0	0.389668948	0.092995503	0	0.255021492	0.680157075	0.036902098	0.544579887	0.423864511	0.038124758	0.61943082	0.377434693
1.12.98.1	0	0.000859493	0.000802763	0.000750036	0.000428003	0	0.001111594	0.000139839	9.23966E-05	0	0.008293039	0	0.00139675	0	0.000939154	0	0	0.000363519	0	0	0	0	0.00173567	0	0	0.000116056	0	0	0.000379141	0.000726361	0	0	0.0013835	0.001609093	0.001716799	0	0.001667048	0.000522028	0.000351081	0.001378581	0.001453851	0	0.00163429	0.000750737	0.007143154	0	0.000681303	0	0.000634828
1.12.98.2	0	0	0	0	0	0	0	0	0	0	0	0	0	0	0	0	0	0	0	0	0	0	0	0	0	0	0	0	0	0	0	0	0	0	0	0	0	0	0	0	0	0	0	0	0	0	0	0	0
1.12.99.-	0	0.015804319	0.003821073	0	0.024530636	0	0	0.021504991	0.052567135	0.043494889	0.011520314	0	0	0	0	0.007975113	0.026715124	0.001721835	0.00177014	0	0	0	0.002583577	0.025645962	0.006433158	0	0.033550284	0	0.04759063	0.035041452	0.030040791	0	0	0	0	0	0	0	0	0	0	0	0.000975168	0.007191667	0	0	0.01760431	0.046113173	0.000736846
1.12.99.6	1.149504267	0	1.30213563	0	2.31066726	0	0	0	0	0.502475117	0.809839346	0	0.359177833	0	7.871041312	0	0.75644662	0.719114976	0.840847283	1.092005356	0.705437325	0.368447651	0.409607982	0	0.620711789	0	1.585730434	2.405149246	0.471841656	0	0.320721237	3.443273681	0.198635589	0	0	2.30189504	0.003077685	0	1.016308364	2.467059228	0.053616257	0	0.182811823	0.085412492	0	0.230639622	0.24330093	0.214987419	0
1.13.-.-	0	0.000403616	0	0	0.000192761	0.000201686	0	0	0.000262546	0	0.000245337	9.34024E-05	0	0.00033046	0	0.000172957	0.00026606	0.000192132	0.000438318	0.000355512	0	0	0	0.000420814	0.000248124	6.26464E-05	0.000199056	0.004308525	0	0.000522396	0	0.000541663	0	0.000287368	0.000111725	0.004321373	0	9.1108E-06	0.00042986	0.000508761	0	0.000216753	0	0	0	4.84119E-06	0	0	0
1.13.11.-	0	0.004227012	0.014754902	0	0	0.013765938	0.002374073	0.002341284	0.014318017	0.011659471	0.044070647	0.005815864	0.003861728	0	0	0.016948404	0	0.006893563	0	0	0	0	0	0	0	0	0	0.0006088	0	0	0	0.004361988	0.009769472	0	0.011921136	0.008412819	0.010334063	0.010692095	0.000887477	0	0.003966072	0	0.006425199	0.016753405	0.047773611	0	0	0.011711876	0.00822182
1.13.11.1	0.393391705	0.946071059	0.12960428	0	0.08117644	0	0.125914302	0.011885792	0	0.151741301	1.212186571	0.129931103	0.104686784	0	0	0	0	0.084403232	0.035587888	0.072473644	0	0.070374507	0	0	0.291618531	0	0.087430779	0.189401208	0.122947448	0	0	0.029549039	0	0.046312148	0.070808006	0	0.09885838	0	0.125836192	0.024726194	0	0	0	0.161042822	1.253690608	0.772211822	0.195574315	0.050399228	0
1.13.11.11	0.54372291	0.054678828	0.066900456	0.061598765	0.020080743	0.090833047	0.017908747	0.096308213	0.070236733	0.018247563	0.82169319	0.055836193	0	0	0.106503339	0.008586913	0.014398818	0	0	0.070666968	0.032335928	0	0.029458825	0	0	0	0.138027127	0.021731653	0	0.02902643	0.09527301	0.088991857	0.080833581	0.044551432	0.003225106	0	0	0	0.100035003	0	0.072988491	0	0.07142406	0.0154364	0.879172137	0	0	0	0.116509778
1.13.11.15	0	0	0.07307272	0.043589801	0.050946565	0	0	0	0.06613043	0	0.517387163	0.042183274	0.06387994	0.016204279	0	0	0.045626716	0.029272856	0.082375065	0.027714703	0	0.071443806	0.006337783	0.080323935	0	0	0	0.43660185	0.056034405	0	0.093319236	0.416490872	0	0.070534803	0	0.42921319	0	0.049693344	0.069780093	0.24516857	0.010913367	0	0	0.08745192	0.471558421	0.813484821	0.008769153	0.022720804	0.105233796
1.13.11.16	0.12624915	0.119527964	0.065658637	0.052374855	0	0.0274601	0.048357795	0	0.017913018	0.003487436	0.175380589	0.01493208	0.029755398	0.057786234	0.02419375	0.05524427	0.069043021	0	0.00203792	0.073016283	0.005788569	0.058508872	0	0	0.081439617	0	0.268918401	0.353097054	0.014763698	0.051073299	0	0.728959024	0	0	0	0.277232299	0.017667773	0.029069671	0.076041143	0.555764591	0	0.051161908	0	0.048558731	0.177697246	0.896408977	0.021573367	0	0.022377206
1.13.11.2	0.397820625	0	0.052728542	0.069283767	0.061353471	0.006309525	0	0	0	0	0.350840988	0	0.006089043	0.031097954	0	3.79902E-05	0.022082174	0	0.044122344	0	0.01430048	0.025018048	0	0	0	0	0	0.007085817	0.013511962	0.000847871	0	0.019342328	0	0	0	0.087210056	0	0.035316364	0.003257278	0	0	0	0.048505637	0.05756663	0.398193983	0.101895627	0.061437765	0	0.074021346
1.13.11.20	0	0	0	0	0	0	0	0	0	0	0	0	0	0	0	0	0	0	0	0	0	0	0	0	0	0	0	0	0	0	0	0	0	0	0	0	0	0	0	0	0	0	0	0	0	0	0	0	0
1.13.11.24	0.000632049	0	0	0.000812215	0	0	0.000617682	0	3.42176E-05	0.000198286	0	0.000267207	0.000697918	0	0.000839175	0	0.000389587	0.000544379	0	0.000493273	0	0.000505202	0	0.000861331	0	0	0	0.00084276	0.000112977	9.03398E-05	0.00043341	9.66941E-05	0	0	0	0.000261638	0.000839491	0	0.000116011	0.000702107	0.000393573	0	0.000135942	0	6.78533E-05	2.81455E-05	8.2357E-05	0.000688888	0
1.13.11.27	0.843491508	0.652612248	0.2437997	0.017481999	0.220052745	0.155667461	0.014058435	0	0.096552201	0	1.787462673	0	0.094549582	0.128177866	0	0.181153327	0	0.162197304	0.220230586	0.195465972	0.021379111	0.231611386	0.239717829	0	0.044870601	0	0.068629266	0.150296018	0.019497634	0	0.767257175	0	0.010780384	0.024971902	0.004704026	0.140288421	0	0	0.22436188	0.110371028	0	0	0.223612521	0	1.562779434	0.605528119	0.177990227	0.555575992	0.103011865
1.13.11.3	0.117710156	1.738877945	0.193424395	0	0.22388009	0.054267917	0	0	0.096663178	0	1.258399896	0	0	0	0.035272157	0.011575205	0	0	0	0.255717036	0	0.196576185	0.028963899	0	0.187585315	0.222948378	0	0.014609539	0.227497611	0	0.13323039	0.16828658	0	0.168103808	0	0.309599504	0.083492329	0.226851157	0	0	0.05431512	0.191788237	0	0.131547385	1.38441594	1.798516468	0.208278332	0.11472263	0
1.13.11.33	0.00994912	0.011455661	0	0.003963515	0	0	0.005486656	0.001258716	0.005305928	0.007427997	0.014195661	0.001583616	0.000898261	0	0	0	0	0	0	0.005935276	0.000965883	0	0	0	0	0.003113292	0.001653781	0.011671221	0	0.008893945	0.009707861	0.009127809	0.001721517	0	0.000872995	0.008198194	0	0	0.004252451	0.002374508	0.010204385	0	0.000288412	0	0.022530055	0.010000889	0	0.011441239	0.0057503
1.13.11.34	0	0	0	0	0	0	0	0	0	0	0	0	0	0	0	0	0	0	0	0	0	0	0	0	0	0	0	0	0	0	0	0	0	0	0	0	0	0	0	0	0	0	0	0	0	0	0	0	0
1.13.11.37	0.002059672	0.013078873	0.018868839	0.021707434	0.01341842	0	0	0	0	0	0.14777487	0.023755233	0	0	0	0.015419661	0.000546631	0.033748856	0	0.012519694	0.01917052	0	0.018168869	0	0.030389108	0	0.011421356	0.000483355	0	0	0	0.008656973	0.003509816	0.014516941	0	0	0.013394542	0	0.013318054	0	0.020429481	0	0.015957001	0.023504836	0.149654032	0.022254789	0.042096904	0.031425813	0
1.13.11.38	0	0	0	0	0	0	0	0	0	0	0	0	0	0	0	0	0	0	0	0	0	0	0	0	0	0	0	0	0	0	0	0	0	0	0	0	0	0	0	0	0	0	0	0	0	0	0	0	0
1.13.11.39	0.234489184	0.069669899	0.084235375	0.027971862	0	0	0.115217745	0	0	0	0.247598964	0.120050563	0.036949525	0	0.949442901	0.068168332	0.001223452	0	0	0	0	0.057243134	0.041876771	0.044188665	0.114372492	0	0.011555672	0.084272587	0.119995253	0.098467738	0	0.05679271	0.08728462	0	0.006741723	0	0.109029514	0	0	0	0.035636586	0	0	0.034076042	0.291667014	0	0	0	0.08232603
1.13.11.4	0.185096275	0.126451116	0	0.034875107	0.04347289	0.003674283	0.063626622	0	0.448994228	0.010332414	0.357291446	0	0	0.053351617	0.001115607	0	0	0	0.008225107	0	0.087132616	0.070796472	0.000336953	0	0.025190975	0	0	0.302639269	0	0	0	0.237621901	0	0.064905382	0	0.266445272	0	0	0	0.235950477	0	0.117608744	0.378350614	0.059537259	0.410103123	0.065471026	0.118171117	0	0
1.13.11.41	0.030119131	0	0.004114979	0	0.010267021	0.013657178	0.026854522	0.022182033	0	0	0.30597014	0.011659655	0.027872635	0.007544088	0	0.000711307	0	0.012220262	0	0	0	0	0.017950011	0	0.029690947	0	0	0	0.025691315	0.015799413	0.010967886	0	0	0.009556575	0.001911388	0	0	0.004550724	0.013329656	0.029470565	0	0	0.008885215	0	0.267835881	0.018101635	0.066421973	0.036597902	0.007921074
1.13.11.5	0	0.015692669	0.018606052	0.038120207	0.003172547	0	0	0	0	0	0.660991455	0	0	0.065361446	0.046895166	0.042936868	0.082357994	0.073590373	0	0	0.015837195	0	0.006274582	0	0	0.058006598	0.079086635	0.118529062	0.065797575	0.097829203	0.010106237	0	0.056493594	0.05131016	0	0	0	0.088076652	0.033596878	0.071133276	0	0	0.083726547	0	0.661804849	0	0.11299715	0.079250789	0.060262184
1.13.11.52	0.01176176	0	0.001921272	0.007412108	0	0.010335642	0	0	0	0.000653637	0.013040687	0.01022264	0.008452687	0	0.006862487	0.012584446	0	0	0.002205955	0.001015376	0	0.010739105	0.006766211	0.001323496	0.00266599	0	0.240073022	0.011242145	0.006138636	0	0	0.006940017	0.009079053	0.010791269	0	0.012028025	0.012387464	0	0.004245541	0.006852165	0.003320045	0	0.005041838	0.011388553	0	0	0	0.008424467	0.003332375
1.13.11.53	0.059215357	0	0.20219007	0	0	0	0.034514805	0	0	0	0.038944427	0	0.033346988	0.07267003	0.229015149	0.221307247	0.186668332	0.153909598	0	0	0	0	0	0.021637904	0	0	0.028475653	0.69534334	0.24257191	0	2.187430713	0.156533766	0	0.186044023	0.066215739	0.589791787	0.149436667	0	0.029823572	0.03103869	0.015503886	0.099116465	0	0	0	1.684914629	0	0.2520235	0.258460218
1.13.11.56	0	0.000279631	0.000273356	0	0	0	0	0.000375934	0	0	0.008282963	0.000736448	0.000781059	0.000291695	0.000792277	0	0	0.000147193	0.000217457	0.000302536	0.00012138	0.000664276	0.000287537	0.000201464	0.000778722	0.000489562	0	0	0	0	0.00045278	0.00073385	0	0	0.000295333	0	0.000476797	0.000692079	0.000428541	0.000353029	0	0.000402289	0.000459532	0.000608812	0.009115652	0	0	0	0.00070654
1.13.11.6	0	0.016269592	0.041551275	0.042690323	0	0	0.037872566	0	0.016521158	0.022198089	0.087465793	0	0	0	0.026533285	0	0	0	0	0.026134324	0	0	0.036368511	0.031084714	0	0	0.036732429	0	0	0	0	0	0	0	0	0.010851781	0.005264172	0.000288213	0	0	0.02959373	0.006083556	0.019599477	0	0.051488137	0	0.008529044	0.001269178	0.002486948
1.13.11.8	0	0	0	0.055088828	0.004168523	0.04202164	0	0	0	0	0.70295261	0.050589287	0.026729749	0	0.096422318	0	0.001814111	0.100109456	0	0.050547658	0.097170016	0.100273882	0.000673726	0.043055993	0	0.121433217	0	0.061748871	0.125699421	0	0.373439627	0	0	0	0.115499977	0.132426509	0.059843344	0.047697786	0	0	0.11022838	0.03917414	0	0.096605296	0.62728851	1.618328584	0.033417853	0	0.0529136
1.13.12.-	0.160835141	0	0	0.027410403	0	0	0.065442239	0.02764425	0	0.049329004	0.381343211	0	0.021532272	0	0.017994024	0	0	0.009066007	0	0.002816696	0.025077825	0.003047499	0	0.05931402	0.060216857	0.045137916	0.031382776	0.04352935	0.481697126	0.010504201	0.62071166	0.069172675	0.052270212	0	0.036925569	0.004444676	0.040771276	0	0.053099495	0	0.052145018	0	0.038441523	0	0.357058512	0.057626886	0.246850618	0.211791313	0.099974455
1.13.12.16	1.544663308	1.691766667	0	0.189020147	0	0.343028626	0.139356256	0.027864369	0.086083015	0	2.813582253	0	0.033372907	0	0	0	0.838198606	0.125977832	0.295146993	0.352591218	0.02050598	0.112037585	0	0.040123966	0.998869505	0.267732633	0.420961416	0.213008708	0.313779144	0	0	0	0.291227045	0.10347301	0.000197517	0.06147004	0	0.13656277	0.717048111	0	0.104610551	0.134834343	0.048616433	0.140557957	3.152296552	1.086996785	0.174076292	0	0
1.13.12.3	0	0.017695016	0	0	0	0.022766234	0	0	0.041578438	0.009555414	0.048594181	0.032450504	0	0	0.022559176	0.031953402	0	0	0.031812835	0	0.013842141	0	0	0	0	0.035555958	0.038205073	0.03992956	0	0	0.040479001	0.01926181	0.016491616	0.02745137	0.00508754	0	0	0	0	0	0.026014018	0	0.04197286	0.024436733	0.051109933	0	0.162717372	0.122030918	0.013196614
1.13.12.4	0	0.014281617	0	0	0	0.011155666	0	0	0.008133794	0.015028233	0.012566378	0.008148203	0	0	0	0.015142422	0.002927522	0	0	0.000612765	0.018274605	0	0.006715407	0	0.003278413	0.00409195	0.008864968	0.025021455	0	0.016303071	0.01801127	0	0	0.011454743	0.010401629	0.00633146	0	0.008968935	0	0.013635046	0.002704053	0	0	0	0	0.007629766	0	0.012277093	0.053494922
1.13.12.7	0	0	0	0	0	0	0	0	0	0	0	0	0	0	0	0	0	0	0	0	0	0	0	0	0	0	0	0	0	0	0	0	0	0	0	0	0	0	0	0	0	0	0	0	0	0	0	0	0
1.13.99.1	0	0	0	0	0	0	0	0	0	0	0	0	0	0	0	0	0	0	0	0	0	0	0	0	0	0	0	0	0	0	0	0	0	0	0	0	0	0	0	0	0	0	0	0	0	0	0	0	0
1.14.-.-	1.010395888	0	0.148259216	0.281692537	0	0.428872783	0.538562261	0	0.189738465	0	1.301196798	0	0.273510815	0.112257676	0.16750595	0.309262393	0	0.311243581	0.080525965	0.328234873	0	0.129792731	0	0.105796254	0.32353803	0.047199749	0.302572199	0.21964425	0	0	0	0.27203663	0.279156187	0	0.451256304	0	0	0	0	0.383524616	0.827588847	0	0	0	1.652519159	0	0.188633381	0.803661878	0.33105769
1.14.1.-	0.20682219	0.303421587	0.042061988	0	0	0	0	0	0	0.081569218	0.153910875	0.034462983	0	0.04405105	0	0.011678186	0.066522364	0	0.056619973	0	0	0	0.070639342	0	0.053037974	0	0.066004267	0.356787249	0	0.012965357	0.073841099	0.423138881	0.050981474	0	0	0.243894947	0.01592261	0.020741416	0	0	0	0.027046052	0	0.001934574	0.042964034	0.901090139	0.072566452	0	0
1.14.11.-	1.730221877	2.070767469	0	0.41393001	0.156602217	0	0.46504	0.317961511	0.223819867	0	1.628456307	0	0.13729071	0.173000314	0.232620056	0.27487729	0	0.074865831	0	0.169627348	0.234745818	0	0	0	0.896856547	0.016133294	0.581781193	1.608894194	0.260404637	0.165982279	1.640077052	1.622619555	0	0.186171486	0.144194344	1.116456618	0.180733335	0.050622751	0.174609225	0.790156069	0.011404307	0.306111989	0	0.156951866	2.260971468	3.073546626	0.595919827	0.171517911	0
1.14.11.1	0.034400042	0.036085763	0	0	0	0	0	0	0	0.037596201	0.477708294	0	0.006747071	0.007709199	0	0.026396154	0.012196907	0	0.035331093	0	0.019560831	0.020949046	0.00745256	0	0.019230991	0.048971797	0	0.040961382	0.043489526	0	0.441095613	0	0	0	0	0.056658745	0	0	0.048482723	0	0	0	0.000562009	0	0.416616854	0	0	0.01457208	0.053012251
1.14.11.16	0.080806406	0	0	0	0	0.013485811	0	0	0	0	1.070392184	0.073007386	0	0.08050163	0.099609918	0	0.087462078	0	0.028557762	0.004356645	0.122390888	0.074922323	0	0	0.03796408	0	0.088049779	0	0.01002461	0	0.081650826	0.097025757	0.113061195	0.065090178	0	0.095933168	0.099599554	0.083519773	0	0	0	0.040471044	0.031141721	0.091362629	0.931860525	0.580833221	0.038731135	0	0.126595858
1.14.11.17	0.516912954	1.211109131	0.230757931	0.306092162	0.060908802	0.172682905	0	0.320048866	0	0.041071522	3.045972779	0.331887209	0.258587196	0	0.334377988	0.178346011	0.019216838	0	0.154897222	0	0.178504314	0.067441908	0	0	0.094339978	0.205459779	0.396445293	0.959096714	0.210997156	0.021437729	1.60782737	0.916144058	0	0.210591113	0.145623899	1.038101663	0	0.099472733	0.467890957	0.356677579	0.094653035	0.353695866	0	0.079182853	2.897287854	0.742528956	0.289477818	0.492987725	0.278475817
1.14.11.18	0.033134357	0.016870933	0	0.007406982	0	0.072709056	0	0.053562863	0.06936658	0	0.569242322	0	0.057977983	0.011521027	0.035738214	0	0.007095393	0.046644648	0.02376945	0.024235343	0	0.027768155	0.063844701	0	0	0	0	0.03537804	0.031527759	0	0.039502169	0	0.041894943	0	0.008168351	0	0.055988061	0	0	0.030434564	0.061767465	0.06855544	0	0.01638367	0.677374472	0	0	0	0
1.14.11.2	0.872200216	0.014241263	0.000402572	0	0.027673977	0.033261851	0	0.060621201	0	0.017454081	0.23844506	0	0	0.069071471	0	0.06132525	0.008345406	0	0.0354448	0.018835549	0.038513381	0.062720476	0.039035077	0	0.055947901	0.026591958	0.061290036	0	0	0.060691769	0	0.017367613	0	0	0	0.023852443	0	0	0.054519445	0.072232779	0.020599354	0	0.058591516	0	0.311655202	0.057962756	0.015178837	0.067587746	0.053891057
1.14.11.21	0	0.004742055	0.006753824	0.001152449	0	0	0	0	0.00166807	0	0.003999661	0	0.006288613	0	0	0	0	0	0.005110319	0	0	0.006324548	0.008321645	0	0	0	0.001732042	0.002404249	0	0	0.139950066	0	0.006000689	0	0	0	0.007738718	0	0.004211394	0	0	0	0.006511065	0.002044576	0.001163701	0	0.004228802	0.00031786	0.024336327
1.14.11.9	0	0	0	0	0	0	0	0	0	0	0	0	0	0	0	0	0	0	0	0	0	0	0	0	0	0	0	0	0	0	0	0	0	0	0	0	0	0	0	0	0	0	0	0	0	0	0	0	0
1.14.12.-	0	0	0.063183301	0	0	0.074948426	0.098014323	0.092816831	0	0	0.277020447	0.111530107	0	0.066390436	0	0	0.011618609	0	0	0	0	0	0.077324079	0	0	0	0	0.091849242	0	0.006105947	0	0.030835766	0.073057334	0.042507876	0.025194853	0.091788242	0.112922637	0.040624021	0	0.094891077	0	0	0.002458473	0	0.249433538	0	0	0.019826526	0
1.14.12.1	0.034905291	1.469081214	0	0	0.031441615	0	0.02959821	0.050035557	0.007092157	0.088489298	0.078163071	0	0	0.073952189	0	0.029053549	0	0.038390201	0	0.078346912	0.077171155	0.084691941	0	0.035926523	0	0.051296876	0	0	0	0.000946218	0	0	0.045987759	0.039146885	0	0	0	0	0	0.015588097	0	0.06189949	0.014849216	0.069691238	0.189539853	0	0.084611238	0.042662957	0.103657968
1.14.12.10	0	1.708160342	0	0.114546698	0.097439734	0.172463061	0.151799305	0.180156997	0.133033146	0	1.06971089	0	0	0.122438359	0.128125239	0.174457967	0	0	0	0.144508057	0.064082508	0	0	0	0.408940091	0	0.020937468	0.188477421	0	0.041280992	0	0.156058128	0	0.063951979	0.002041053	0.198730981	0	0.131738841	0	0	0	0.013902058	0.128211493	0.09046492	0.960200187	1.53293483	0	0.020981186	0.051918518
1.14.12.12	0.39654914	0	0	0	0.014776389	0.010144605	0.018348452	0.010298579	0	0	0.054175403	0.01921309	0	0.004194965	0.016665825	0	0	0	0	0.007335863	0.004450502	0.014894966	0.01257384	0	0.005780992	0	0.001441948	0	0.017213606	0.004274164	0	0.021473817	0.010163943	0	0	0	0.003308456	0.01060904	0	0	0	0	0.012885331	0.020395483	0.011913348	0	0.019374645	0	0.011488637
1.14.12.13	0.008166725	0	0.091023711	0	0.014079632	0.079309181	0	0.016102435	0	0.082617179	0.322993454	0	0	0	0	0	0	0.034560548	0	0.074942313	0.0125195	0.080977904	0	0	0.058965898	0	0	0.093250358	0.049038297	0	0	0.062814547	0.002212284	0.071494857	0	0.003163781	0	0.067142352	0.032472086	0	0.045887233	0.01370332	0	0	0.459654884	0.153629375	0	0	0.086459595
1.14.12.17	0.515084275	0.921882293	0	0	0.077837516	0.141640605	0	0	0.127796249	0.099146239	0.813071697	0.1766662	0	0	0	0	0	0.221191456	0.370800414	0.170122206	0.397869232	0.138746661	0	0.118171081	0.368409259	0.019578988	0.176133592	0.658391749	0.04166356	0.021820949	0.118353889	0.923682193	0	0	0	0.757197958	0	0	0	0.623226851	0	0	0.17247254	0	0.826211772	0.770427115	0.233320216	0	0.007592561
1.14.12.18	0.206236264	0	0	0	0.01838314	0.004971497	0	0	0.069755637	0.049133209	0.19394625	0.041727473	0.039475975	0.073567855	0	0.066598502	0	0	0	0.060415696	0.067502094	0.000105144	0.073586507	0	0	0.075825977	0	0	0	0	0	0	0	0.033514204	0.051197424	0	0	0	0	0.054992126	0.05460027	0	0.011199556	0.046459074	0.14162527	0	0	0.031479415	0.03612268
1.14.12.19	1.169315798	0.079149404	0.180051443	0	0.049096757	0	0.017473168	0.16555208	0	0	1.58865745	0	0	0	0.070636111	0.164132084	0.087642904	0.208159189	0.064068855	0.158905072	0.023066789	0.063130881	0	0	0	0	0.616724613	0.658166052	0	0	0	1.372335354	0.181185795	0	0.03887558	0.689906897	0	0.132346668	0.088668754	0.892220652	0.187133708	0.208976394	0	0	1.424025854	0	0	0.049094006	0.079955414
1.14.12.3	0.000684248	0	0	0.022437971	0	0	0	0.029991311	0	0.033348413	0.087661431	0.015146154	0.0320939	0.027518065	0	0.028060856	0.023713335	0.008309067	0.028864671	0	0.028669397	0.026727181	0.018767843	0.033988513	0.016487579	0.031867965	0.021162534	0.003891137	0	0.015934331	0	0.018999202	0	0.027205594	0	0	0.023560113	0	0.017845523	0.030953138	0	0	0	0	0.072356275	0.009587035	0.018958863	0.005705105	0.000758295
1.14.12.7	0	0.022298612	0	0.017796374	0.023759237	0.022870398	0.001742281	0	0.017771358	0	0.347973257	0	0.011195193	0.028035036	0	0.022415152	0.024607728	0.023046026	0.022444273	0.00476199	0.007095979	0	0	0	0.000526457	0	0.022007887	0	0	0	0	0.006033612	0.008608784	0	0	0.004785548	0.017615444	0.02111944	0	0.025611637	0.016196074	0	0.021390014	0	0.321612245	0.017958016	0.055689338	0.03478741	0
1.14.13.-	2.750654535	5.756258872	2.029170503	0.76438059	0	0.582704691	0.494364947	0	0	0.46187554	4.068732264	0.579860569	0	0	0	0.40811056	0.568743933	0.754798538	0.649534307	0.145291068	0.42968978	0	0.180187145	0	0.169140487	0	1.337003256	1.704957303	0.325156201	0.509519669	1.593944516	1.836187751	0.061429117	0.252936922	0	1.277793838	0	0.426427007	0	1.228204136	0.580025189	0.907109976	0	0.430198426	3.629815456	2.51193238	0	0.091999958	0.710523814
1.14.13.1	0.797409081	0.325971197	0	0	0.06586782	0	0	0.012620283	0.054897936	0.049578685	1.120364684	0.020501176	0.064812726	0.118882714	0	0	0.03097068	0	0	0	0	0.063720776	0.014663458	0.112235528	0.301086276	0	0.08477779	0.317561521	0.077144635	0	0.312932735	0.349721371	0	0.022781717	0	0.401073851	0.085306826	0	0.084065951	0.131645714	0	0	0.050372116	0.040836253	1.02783561	0.391689982	0.110182651	0.034424764	0.090143278
1.14.13.100	0	0	0	0	0	0	0	0	0	0	0	0	0	0	0	0	0	0	0	0	0	0	0	0	0	0	0	0	0	0	0	0	0	0	0	0	0	0	0	0	0	0	0	0	0	0	0	0	0
1.14.13.106	0.02152508	0.020372619	0.007934067	0.026771815	0.018691992	0	0	0.021721807	0.004483276	0	0	0	0.002207935	0	0.006458789	0.023111265	0	0	0.018228554	0	0.010389657	0	0.019589511	0	0	0.017031364	0.020665222	0	0.00982498	0.006050776	0	0	0.023789523	0.021304499	0	0	0.023649595	0.026821429	0.025490834	0	0	0.021701013	0	0.027494672	0	0	0.004871244	0.013064903	0.00438746
1.14.13.12	0	0.000232452	0.000718963	0	0.000566905	0	0	0	7.10544E-05	0.000482601	0.007693448	0.000312178	0.000609366	0	0	0	0.000431356	0	0	0	0	0	0	0	0.000286558	0.000312425	0.000615269	0	0.000670281	0	0	0	0	0	0	0	0	0.000361317	0	0.000257815	0.000189592	0	9.35829E-06	0.000556295	0.009067868	0	0	0	0.000701361
1.14.13.127	0.128267093	0.187937819	0.152116844	0	0.044092948	0.062566254	0	0	0.005653245	0.066128977	1.48738127	0.158692182	0.046398937	0	0.084835046	0.150275192	0	0.134804251	0	0.120031504	0	0.107672196	0.069385872	0.054488581	0.183830334	0	0.339800067	0.442826272	0	0	0.089455337	0.92717571	0	0	0.090231476	0.179801681	0	0.140120224	0.095546264	0.422807688	0	0	0.144713953	0	1.539009057	0.952965751	0	0	0.160472179
1.14.13.132	0	0	0	0	0	0	0	0	0	0	0	0	0	0	0	0	0	0	0	0	0	0	0	0	0	0	0	0	0	0	0	0	0	0	0	0	0	0	0	0	0	0	0	0	0	0	0	0	0
1.14.13.149	0.244939347	1.383221206	0.00724512	0	0	0	0	0	0.123218895	0	1.574785226	0	0	0	0	0.04227486	0.071588915	0	0	0.063414668	0.176829552	0.142834766	0	0.082316581	0.177561054	0.089130228	0.680348202	0.274371493	0.123477593	0	0	0.437038375	0.221402358	0.104605838	0.018371168	0.160439873	0	0	0	0.586071358	0	0.045957389	0.076164666	0.190810033	1.375060557	1.904031087	0.208948169	0.233387125	0.259308091
1.14.13.151	0.001562198	0.066299995	0	0.005121733	0.00428384	0.012683337	0	0	0	0.006546639	0.028542498	0	0	0.019231409	0.025499028	0.003164361	0.013471521	0	0.017574155	0	0	0.020632528	0	0	0	0.011414372	0.246993712	0	0.014841054	0	0	0.007663998	0	0	0.018462572	0.029360993	0	0	0	0.021534228	0.019918926	0	0.002149008	0	0.002786919	0.01191055	0.022442037	0.042854097	0.01820036
1.14.13.154	0	0	0	0	0	0	0	0	0	0	0	0	0	0	0	0	0	0	0	0	0	0	0	0	0	0	0	0	0	0	0	0	0	0	0	0	0	0	0	0	0	0	0	0	0	0	0	0	0
1.14.13.2	0.020344146	0.736607853	0	0	0.066483456	0	0.077648847	0	0.032913807	0.075934386	0.744496196	0	0.099304678	0	0	0.001009586	0	0.078325239	0.104321684	0.105784584	0	0.030943625	0	0	0.127849754	0.021021377	0.048321072	0.148240632	0	0.059502544	0.150735173	0	0.103344053	0	0.009760547	0.058517326	0.07313375	0	0.03115555	0.073574885	0	0.030757652	0.041023744	0.0445914	0.630895934	0.962918584	0.213923522	0.137923376	0.151084097
1.14.13.20	0	0.156591991	0	0	0.062536608	0.076930974	0	0.027637956	0	0.062570253	0.085317117	0.01574518	0.040241886	0.012074504	0.010958307	0.008429532	0.020103243	0	0.006446578	0	0.056801343	0	0.020637853	0	0.055956424	0	0	0.046681459	0.066200151	0.037087009	0	0.070066353	0	0	0.043802089	0	0	0	0	0.032747757	0	0.027968347	0.03642004	0	0.238085575	0	0.081877357	0	0
1.14.13.22	0.264476189	0.442902028	0	0	0	0.019385692	0	0	0.055821234	0.013112176	0.551494066	0	0	0.016338087	0	0.034752078	0.046467609	0	0.032961031	0.034408426	0.05902433	0	0.013983725	0.036043685	0.055692811	0.075957644	0.255534225	0.034812817	0.017232266	0.041295752	0.023093175	0	0.014611232	0	0	0.083596978	0	0	0.001380025	0.038718486	0.030794389	0	0	0.074500262	0.521976789	0.056634274	0.062641138	0.063380214	0
1.14.13.39	0	0.032964623	0.018412174	0.026308358	0.011094435	0.029631895	0.018946721	0.011778674	0.01776944	0	0	0	0	0	0	0	0.048000257	0.021475563	0.063081182	0.009037903	0.017851341	0	0.018753225	0.015166494	0.041183093	0.020353052	0	0.000723603	0	0	0.005787775	0	0.049046659	0.000187096	0.01131196	0	0	0.045106287	0	0.005100786	0	0	0	0.011792823	0	0	0	0.026737164	0.044964686
1.14.13.40	0.170882366	0	0.024693959	0	0	0	0	0.0179163	0	0	0.196512756	0.021169988	0	0.031376584	0	0	0	0	0.004533059	0	0	0.035327594	0.030053056	0.0393491	0	0	0	0.014478471	0.007242542	0.030938825	0.003999638	0	0	0	0.01243472	0.044321646	0	0	0	0	0	0.000299815	0	0.031276782	0.256208924	0.041812259	0	0	0
1.14.13.50	0.011660402	0	0	0.019216224	0	0	0	0.029758602	0	0	0.060078927	0	0.008679634	0.021919812	0	0	0	0	0	0	0	0	0.020126411	0	0.00652656	0	0.004257344	0.006332079	0.006431874	0	0	0.002803508	0.000852664	0.017493693	0.018660019	0.016691141	0	0.007674459	0.005092302	0.013996305	0.014798839	0	0	0.023242649	0.036937769	0.001218906	0	0	0.066429654
1.14.13.59	0.469365369	0.672503851	0	0	0	0	0.108753527	0	0	0.126943607	0.226031649	0	0.037275755	0	0	0	0	0.086600935	0.035319266	0.018153754	0.134264263	0	0	0	0.045611006	0.045935071	0.178464476	0.600481553	0	0	0.895511385	0.374108343	0	0.069075956	0	0.506617386	0.032208126	0	0	0.368312618	0.098745638	0	0.08838883	0	0.1863439	0.220209848	0.214338467	0	0
1.14.13.7	0.219357546	1.164634422	0	0.276168633	0	0.043345503	0.098176418	0	0	0	0.407464326	0	0.080559282	0.064840873	0.034622182	0	0.032188158	0.003074284	0	0	0.016169074	0	0	0	0.173516243	0	0	0.019395829	0.084375882	0.041212955	0	0.080896901	0.076387636	0.017654183	0	0.025701279	0	0	0.013507904	0.003793571	0	0	0	0	0.409496477	0	0	0	0
1.14.13.70	0.01045424	0.018485498	0.010501711	0	0	0	0.009079952	0.004473085	0.005176709	0.003808533	0.009032627	0	0.014856075	0.017878275	0	0	0.004483945	0	0	0.002701508	0	0.009478013	0	0.001136529	0	0	0.001011549	0	0	0.006089953	0.004422481	0.010969177	0.017359305	0	0.011821266	0.010121445	0	0	0.008333564	0.017541209	0.010627586	0.001319888	0.006766641	0.008707123	0.030422773	0	0	0.015696245	0.004934492
1.14.13.8	0	0	0.007336958	0.006138333	0.044740081	0.006165916	0.015468154	0.044560304	0	0.043722449	0.280669056	0.038041496	0	0	0	0.020446896	0	0.025472804	0	0.053370111	0	0.001241076	0.009891926	0.01334573	0.069107076	0	0	0.042015709	0.022360177	0	0.019981525	0.03637216	0	0.025923113	0.026694309	0	0.026649622	0.021725128	0	0	0.02902253	0.033730675	0.008372901	0.027459593	0.30952709	0.004075226	0.02035442	0.026236344	0.019469699
1.14.13.81	0.038622599	0.008129135	0.022392154	0	0	0	0	0	0	0.961626212	0.071532876	0.109752946	0.041445313	0.01394654	0	0.059613821	0.004439623	0	0.03745623	0.000551984	0.040918098	0.031308612	0	0.048470872	0	0	0	0	0.033628853	0.001446184	0.013380936	0	0.058405984	0.002058049	0	0.038828332	0	0	0.034920844	0	0	0	0	0.05097898	0.116376497	0.049797898	0.06944616	0.123018321	0
1.14.13.82	0	2.586850922	0	0.323104053	0	0	0.113765077	0	0	0	1.512170488	0.021853681	0	0.427163014	0.546757656	0.172100622	0	0	0	0	0	0.501136055	0.236047462	0	0.784886014	0.463775509	0.032300197	0.485655787	0.032390802	0	1.965219486	0	0.00991212	0	0.041683526	0.04947371	0.290624624	0	0.000245108	0	0	0.050116692	0	0.170625888	1.509557985	2.207864326	0.476653517	0.691210641	0
1.14.13.83	0.06712635	0	0	0.058651843	0.065206778	0	0.015771885	0	0	0.027932051	0.386299833	0	0.030165627	0	0.001303529	0	0	0.025873904	0.066752687	0.025897012	0	0	0	0	0.669168847	0.066045148	0	0.072900747	0.015424743	0	0	0.016089271	0.029369943	0.040327823	0	0.033673223	0.060840448	0	0.00905771	0	0	0	0	0	0.411720857	0.12528775	0.100259437	0.108589236	0.032100386
1.14.13.84	0	0	0	0.010925936	0.010121175	0.015838784	0	0	0.015582896	0	0.025143576	0.007356885	0.003742859	0.003301288	0.009420907	0	0.008253648	0	0	0	0.011203004	0	0.015896574	0.014483106	0	0	0.002062598	0.002138762	0	0	0	0.004215075	0.012997084	0.015642535	0	0	0	0.007912498	0	0.006433424	0	0	0.009702989	0	0.019888788	0	0.005884642	0	0.017108642
1.14.13.9	0	0.018938203	0	0	0.014501617	0.027443486	0.008739845	0.027613163	0.011828052	0	0.024324684	0.011843932	0	0.031177275	0.00690437	0.009312557	0.022416648	0	0	0	0	0	0.020293741	0	0	0	0	0	0.034968187	0.003823133	0	0.02519337	0.012928319	0.010120288	0	0	0	0	0.026172376	0	0	0	0	0.037512788	0	0.017346919	0.019793861	0	0
1.14.14.-	0.033166502	0	0	0.046824027	0	0.039084461	0	0	0	0.055465953	0.172825515	0	0	0	0.006677	0	0.00146748	0.047299844	0	0	0.045657424	0.017988278	0	0.006942957	0	0	0.017606742	0.050641509	0.046360961	0	0.003481498	0.02426017	0	0	0.05091193	0.00915225	0.035577476	0.031503329	0.04519698	0.048338414	0	0	0.00254103	0	0.188913588	0.013984488	0.053016418	0.010827485	0
1.14.14.1	0	0	0	0.057301662	0.040659572	0	0.090653774	0	0.092502431	0.081759687	0.388595788	0	0	0.05788317	0.03125599	0.015316256	0.000874354	0.009231963	0.08621261	0.080957098	0	0	0	0	0.075220777	0.008759475	0.082852273	0.066525881	0.080745084	0	0.083685181	0.043362823	0	0.029307213	0	0.002607473	0.088088605	0	0.073082217	0	0.038178615	0	0.059132894	0	0.292648256	0	0	0.01573758	0
1.14.14.3	0.986538356	0.087736199	0.063954968	0.679360071	0.024419541	0.153235831	0.01833046	0.013143325	0	0	0.722667936	0	0	0.111688337	0	0.00834017	0	0.134900727	0.25776873	0.162787679	0.202611636	0	0.148336279	0	1.578585062	0	0.117971028	0	0	0	0.204765715	0	0	0.149742266	0	0.269708496	0.038494977	0	0	0	0.105505679	0	0.090022867	0.830881051	0.918857094	0.094684269	0.188754618	0.429161724	0.139639427
1.14.14.5	0.696029808	2.298033067	0.045983228	0	0	0.012229541	0	0.177313612	0.292063575	0.367548902	2.111569801	0.274735633	0.025162839	0.128306203	0.322369484	0	0	0.092708587	0	0.196969208	0	0.006910366	0.152499889	0	0.337779567	0	0.629621863	0.591018558	0.029075454	0.317095406	2.077392537	1.333427311	0.316024247	0	0	0.505986041	0.319420831	0.142472765	0.207146899	0.233168173	0.281870203	0	0.013891022	0.18854838	1.787373161	2.777581974	0.528605471	0.434558747	0.000736058
1.14.14.7	0	0	0	0	0.021190323	0	0.024508093	0.018668022	0	0	0.055531975	0.004139917	0	0.024687517	0.00335886	0.015362636	0.014492974	0.002732952	0.0258455	0	0.017049695	0	0	0.030007948	0	0	0	0.02427356	0.019171598	0	0.002665318	0.007928404	0.016316329	0	0	0	0.026887366	0	0.017293127	0	0	0.020394219	0.00538577	0.02528251	0.089741396	0	0.018300027	0.028932509	0
1.14.14.9	0	1.103672626	0.81147106	0	0.216116608	0	0.033987252	1.179613683	0.565322519	0	1.317207592	0.184714996	0	0.000615028	0	0.089780804	0	0	0.151888533	0	0	0.15589648	0.050999518	0	0.162518212	0	0	0.993641796	0.033579778	0.087464002	0.35001512	0.885414168	0.03364328	0.004603383	0.239279603	0.755377815	0	0.109546496	0.330802202	0.516859304	0.162477438	0.001855445	0.073044511	0.181921138	1.237531927	1.477078102	0.094992313	0.154258717	0
1.14.15.3	0	1.123338691	0	0.022975076	0.021659591	0	0	0	0.051201705	0	0.476399508	0.066601699	0	0.042466979	0.009853486	0	0	0	0.087752371	0.090489404	0	0	0.045122882	0.033663357	0.091156475	0.013221839	0	0	0.049131597	0	0.038693341	0.044112079	0	0	0	0.076224015	0	0	0.069298714	0.038324279	0.029298234	0	0	0.08014393	0.496929178	0	0.051293757	0	0.070019574
1.14.15.7	0.832435852	0.038652494	0	0.000293568	0.067339623	0	0	0.001769661	0.029339235	0	0.664089202	0.050256671	0.056295439	0	0.043007595	0	0.035543773	0	0	0	0.073389722	0	0.043458526	0.06415487	0	0	0.011250624	0	0	0	0	0.042875557	0	0	0.02487915	0.004930033	0.050142453	0.049178032	0	0	0	0	0.02950604	0	0.705842354	0.061713609	0	0.005595342	0.071620353
1.14.16.-	0	0	0	0	0	0	0	0	0	0	0	0	0	0	0	0	0	0	0	0	0	0	0	0	0	0	0	0	0	0	0	0	0	0	0	0	0	0	0	0	0	0	0	0	0	0	0	0	0
1.14.16.1	0.813224286	0	0.037287679	0	0.014892028	0.1071414	0.021016099	0.081202721	0	0.033582108	0.75084292	0.057270826	0.008310879	0	0.002112132	0	0.054648529	0.061856492	0.097501817	0.105083282	0.063042157	0.090234216	0	0.043466724	0	0	0.261042568	0	0.034067621	0	0.085169196	0	0.037821552	0.028062865	0	0.08167301	0	0	0	0	0.075459668	0.017515642	0.007705121	0.017592309	0.617948306	0	0.009588592	0.098933486	0.10735275
1.14.17.3	0	0	0	0	0	0	0	0	0	0	0	0	0	0	0	0	0	0	0	0	0	0	0	0	0	0	0	0	0	0	0	0	0	0	0	0	0	0	0	0	0	0	0	0	0	0	0	0	0
1.14.18.1	0	0	0.03529132	0.010300658	0.036173028	0.012696907	0	0	0.007407238	0.042248357	0.238552859	0	0	0.017361664	0	0.036450558	0	0	0.007987553	0	0	0	0.02925415	0.02022175	0.095344315	0	0	0	0.045067026	0.005256071	0.004469808	0.02214344	0.020785825	0.02842519	0	0.008352946	0	0	0	0	0	0.03494223	0	0	0.244780175	0	0.046727344	0.03539763	0.099732547
1.14.19.-	0.023325291	0	0.022196315	0	0	0.018111995	0.03354364	0	0	0.031138907	0.38640952	0.019496056	0	0	0.015581829	0	0.033057252	0	0.042565173	0	0.039192624	0	0.02024013	0.040715435	0.029557533	0.013385995	0.009169967	0.032214189	0	0	0	0.039733939	0	0	0	0	0	0	0.025481153	0	0.015026726	0	0	0.045300167	0.456413458	0.024094389	0.025044423	0.031892509	0.028542139
1.14.19.1	0.885524217	1.459301317	0.017832528	0.320050788	0.030300824	0.135246861	0.367246719	0	0.073489697	0	1.103891569	0	0.120233148	0	0.072404551	0.039376839	0	0.128214183	0.177917593	0	0	0	0	0.042559505	0	0.08297484	0	0.161658361	0	0.026653329	0.099646073	0.090972841	0	0	0	0.140187855	0	0	0	0.161279994	0	0.042281137	0	0	1.221257393	0	0.058407436	0	0.125684975
1.14.19.2	0	0.026861972	0.005017365	0	0.02224486	0	0.029437045	0	0.018812183	0.026156899	0.018618115	0.009413459	0.000813502	0	0	0.003325186	0.025268951	0	0	0	0	0	0.020500731	0.028031312	0	0	0	0.041021771	0	0	0	0.020553531	0.016872681	0.015699664	0	0.041520354	0.015902478	0	0	0.025505909	0	0	0	0	0.02766414	0.022938662	0.088850431	0.083898464	0
1.14.19.3	0.039205957	0.260015545	0.047877537	0	0	0	0.048135746	0	0	0	0.025260488	0.037708782	0.004650864	0.032743094	0	0	0	0	0	0	4.1972E-05	0.021946098	0	0	0.182048992	0.021283892	0	0.014420407	0	0.042197775	0.022698654	0	0.012863152	0.01465645	0	0.016628132	0	0	0	0.004782664	0.031774881	0	0.007364954	0.011393432	0.064087226	0	0.060167646	0.02837044	0.051583315
1.14.21.6	0.003565317	0.137299417	0	0	0	0.002295038	0.003113519	0	0	0.001261334	0	0	0	0	0.000720509	0.005180634	0	0	0.007113454	0	0.006250778	0.004859828	0.000703667	0	0.001493723	0.006411936	0	0	0	0	0	0	0	0.006168894	0	0	0	0	0	0	0	0	0	0.007222412	0.00045239	0.002843546	0.004932239	0.004640356	0.006419278
1.14.21.7	0	0	0	0	0	0	0.000364303	0	0.000612239	0.001737643	0.001580251	0.002419196	0	0.00242028	0	0.000949238	0.001078511	0.000181269	0	0	0	0	0	0	0	0.000642182	0.000148519	0	0	0.002256882	0	0	0.00079766	0.001690975	0	0	0.001415674	0.00161263	0	0	0	0.000136022	0.001696815	0	0	0.00147126	0.029286977	0.029903189	0.00171786
1.14.99.-	0.016123762	0	0	0.002401086	0	0	0.015064822	0	0.025952124	0	0.496023191	0.016346886	0.037717427	0	0	0.052578799	0.009031426	0.025549374	0.025604229	0	0	0.018090561	0	0.003332206	0.025445129	0	0.008036789	0.003062818	0.008340606	0	0.025638994	0	0	0.035049738	0	0	0.036589456	0.053283259	0	0.032200089	0	0	0	0.008218278	0.534875337	0	0.103719645	0.012631004	0
1.14.99.1	0	0	0	0	0	0	0	0	0	0	0	0	0	0	0	0	0	0	0	0	0	0	0	0	0	0	0	0	0	0	0	0	0	0	0	0	0	0	0	0	0	0	0	0	0	0	0	0	0
1.14.99.3	0	0	0	0	0	0	0.045446942	0	0.022677913	0.037475537	0.017201524	0.058032417	0	0	0.035967517	0	0.001456979	0.244348673	0.163170589	0.235779108	0.170180461	0	0.037550572	0.005875708	0.61056393	0.009754727	0	0	0	0.042545396	0	0.049362971	0.004774792	0.006852336	0.020803134	0.038519048	0.022061933	0	0	0	0.052917373	0.034742847	0.044061492	0	0.006408824	0.018198378	0.048648711	0.072109337	0.058467893
1.14.99.33	0	0.000252793	0	0	0.000626808	0	0	0	0	0.000294999	0.008354317	0.000788802	0.000722513	0.000775971	0	0.00028333	0	0	0.000225617	0	0	0.000361451	0.000401747	0.000595268	0.000528495	0.000235586	0.000210295	0.000378449	0.000728519	0	0	0	0.000535455	0.000755173	0.000707394	0.000286641	0	0.000669921	0	0.000619833	4.38031E-05	0.000151109	0	0.000634222	0.008109509	0	0.000578572	0.000488155	0
1.14.99.36	0	0	0	0	0	0	0	0	0	0	0	0	0	0	0	0	0	0	0	0	0	0	0	0	0	0	0	0	0	0	0	0	0	0	0	0	0	0	0	0	0	0	0	0	0	0	0	0	0
1.14.99.39	0	0.001437749	0.001325593	0.001348939	0.0007726	0.000193512	0.00012435	0.000169593	0	0.001467057	0	0	0	0.000725393	0.001627088	0	0	0.014621769	0.014732977	0.01769814	0.016562486	0	0	0.001740378	0	0	0.000730224	0.000898203	0.001126463	0	0	0	0	0	0.000729431	0	0	0.001240734	0.000618788	0	7.60475E-05	0	0.001099271	0.00075305	0	0	0.000891772	0.000229808	0.000390136
1.14.99.40	1.096873211	0	0	0	0.058741257	0	0.062408872	0.03191161	0	0	0.667474174	0.029390715	0.081236545	0	0	0.079736044	0.150892597	0	0.078738847	0.036073035	0.094476798	0	0	0.01445659	0.035340251	0	0.058771069	0.013042374	0	0.058016221	0.060826871	0.063201248	0	0	0	0.102834232	0.031991422	0.054941773	0.099433197	0	0.084546774	0.038828784	0.00352009	0	0.606477033	0.234257078	0.053818167	0.06541281	0.153709794
1.14.99.41	0.01265327	0	0	0	0.008311316	0.018300031	0.005143327	0	0	0	0.013503689	0.018651197	0.005993966	0	0.005726827	0.017215238	0.014302336	0	0	0	0	0	0	0.02049357	0.008288934	0.018869105	0.018037266	0.007789827	0	0.008105998	0	0.020439234	0	0.017853348	0.017748198	0	0.013609177	0	0	0	0	0.008293124	0.006170937	0.019893769	0.016719206	0	0	0.006003854	0.014269715
1.14.99.44	0.018443078	0	0	0.040194415	0.02714292	0.04314783	0.042582506	0.043215043	0.02725851	0.030364172	0.031388211	0	0.010035901	0	0	0.023682929	0.024124085	0	0.021656885	0.041402898	0.008014616	0	0	0.021172223	0.019464177	0	0	0.046156551	0.032518494	0.015354267	0.032658659	0.007348832	0	0	0.027727275	0.047370579	0	0	0.005259651	0	0.03110074	0.023666504	0	0	0.046832192	0	0	0	0.005056801
1.14.99.46	0.181657713	0.390665398	0.014627143	0.098110054	0.010478085	0	0.026468425	0	0	0.044899116	0	0	0.030538194	0.108626802	0	0	0.044575791	0	0	0.085580699	0.033659547	0	0	0	0.064946687	0	0.185426167	0.417387135	0.093643084	0.090338541	0.338409952	0.946191597	0.098649169	0	0	0.365181983	0.051257027	0.026949293	0.146421471	0.447498112	0	0.109890161	0.022115227	0.051894351	0.087682077	0.767583752	0.194892605	0.162667756	0.106079623
1.15.-.-	0.000169403	0	0.000125222	0.000145643	0.000271004	0.000221244	0.000246804	6.48592E-05	0	0	0	2.20766E-05	0	0	0	0	0	0.000337469	0	0	8.97457E-05	3.97411E-05	0	0	0.000283032	0	0	0.000143296	0.000244738	0	6.0936E-05	0.000300792	0.000135146	0.000356054	7.5234E-05	0	0.000188618	0.000157593	0.000124524	0.000320108	0	2.96964E-05	0	0.000132454	0.000128452	0.000274277	0	0.000346798	0.000345963
1.15.1.1	2.780935383	2.291172371	2.130323795	0.890485095	0.526250925	1.461249451	0.773344703	0.26094971	1.108301947	1.472116386	1.971221992	0.602038615	0.635242794	0	0	0.568900895	0.94894837	1.080910521	1.736357419	1.123472468	1.584768679	0	1.065424513	0.20433186	1.311363178	1.288208928	1.358002282	2.378201174	0.857710977	0	1.423554045	3.631761286	0.325928944	0	0	2.24533641	0	0.350518892	0.845894239	2.092570931	1.423662684	1.800804416	0.403291081	0.178691444	1.803681737	2.462016513	0.693859573	1.236726355	0.171793609
1.15.1.2	0	0.009269109	0	0.083454921	0	0.035970718	0.980229495	0	0.498168325	0.073303404	0	0	0.107731252	0	1.120627442	0	0	0.491127693	0.540160145	0.376884478	0.327416555	0.478751255	0.966459691	0.066898779	0	0	0.136660017	0	0	0.143280881	0.121946277	0.129170097	0.187284888	0.330536878	0.204230716	0	0	0.878287346	0	0	0	0.037699089	0.717892747	1.022801929	0	0.05554392	0.032332744	0.263703702	0
1.16.1.1	0.983907699	0.179905876	0	0.360036265	0	0	0.047139232	0.088235758	0	0	0.782009491	0.077502848	0.11585539	0.075331433	0	0	0.029336143	0.126545547	0	0.076890771	0	0.098190952	0.065665089	0	0.488607237	0	0.30920461	0.193580995	0.108506092	0	0.084623724	0.112414694	0.082395689	0	0	0.088124158	0	0.031771904	0.780334036	0.706346013	0.010413025	0.199648103	0	0.098714858	0.762914986	0.112509527	0.150940889	0.130563776	0
1.16.1.3	0.677188143	0.183881944	0.24369577	0	0	0	0	0	0	0	0	0	0	0	0	0.293282256	0.100725186	0	0.290037626	0	0.256773972	0	0	0.293735834	0	0	0.560853312	1.620767184	0.108205956	0.151885086	2.05163843	1.851851842	0.059959003	0.165155438	0.212588691	1.862344883	0	0.13684275	0.474129408	1.08939639	0	0.322944081	0	0.188096255	0	1.643443474	0.308666595	0.185729302	0.291178034
1.16.1.7	0	0	0	0	0	0	0	0	0	0	0	0	0	0	0	0	0	0	0	0	0	0	0	0	0	0	0	0	0	0	0	0	0	0	0	0	0	0	0	0	0	0	0	0	0	0	0	0	0
1.16.1.9	0.24943304	0.414115254	0	0.019441674	0.167894747	0	0	0.095274869	0.135914903	0	0.593500201	0	0	0	0	0.03702268	0	0	0.082476386	0.209702695	0	0.010016266	0	0	0.891349234	0	0.150985843	0.850636101	0	0.019940113	0.365034702	0.905867774	0	0	0.002807863	0.655163604	0.150278696	0	0.19506388	0.555748738	0	0	0	0.16348054	0.686156427	0.710006334	0.233121715	0.083729385	0.185067068
1.16.3.1	0.138196953	0	1.058308143	0.112606329	1.004153314	0.444550557	0.673648874	0.01361573	0.694065146	0.180197163	0	0.648812217	0.26026682	0	0	0.057980301	0.583060828	0.216673078	0.481848318	0.412976014	0.346588571	0.072685778	0	0	0.714310689	0	0.727386464	0.867995939	0.134830819	0.200199131	0.79701299	0.913307783	0	0.012300868	0.052732543	0.901493393	0	0.983689375	0.109393957	0.591556384	0.109854288	1.972085796	0.034849292	0.820502367	0.221799006	1.013871584	0.135568655	0.202328086	0.186750236
1.16.8.1	0	0.014645958	0.00628993	0	0.01032189	0.011423376	0.005650279	0.009317848	0.001177753	0	0	0	0.007251885	0	0.005148668	0	0.020783326	0	0	0	0.014957298	0.01011379	0.008993438	0	0	0.012472704	0.015338413	0.00861996	0.021871289	0	0.000930248	0	0.010018208	0.015798759	0.001172047	0.01748004	0.000454794	0.01619624	0	0.004824898	0	0.000106939	0	3.44912E-06	0.018307641	0	0.020868187	0	0.018700247
1.17.1.1	0.723669749	0.066261227	0.083115165	0	0.050224321	0	0.110828492	0	0	0	0.981450196	0	0	0.033532788	0	0	0	0.131704442	0	0	0	0.067686058	0	0	0.09713975	0	0.060148134	0.08541569	0.061172346	0	0	0.041348595	0	0.024161038	0	0.221678797	0.000943689	0.104312755	0.001871874	0.109137405	0	0	0	0	1.020786305	0.075272936	0.019704548	0	0.13126048
1.17.1.2	0.849018683	0.942118546	0.831503207	0.870368829	0.838335034	1.082212092	0.620230047	1.092388456	1.17607299	0.872408415	1.558209024	1.137362649	0.953688721	0.861080397	0.101240178	1.091155422	0.964366375	0.878515813	1.11265927	1.080202615	1.036084305	1.168253058	1.083173242	0.828800864	0.892729399	0.332615504	0.968377429	0.827715861	0.156700314	1.158574093	1.152655962	1.039198033	1.124605547	0.973355735	1.036768091	0.947895308	0.915827443	1.11911548	1.076993583	0.461235128	0	1.157248236	0.78651136	0.062386426	1.45637741	0.954739455	0.968774507	1.078111103	0.086563393
1.17.1.4	4.708275181	2.239265089	0	0.083760404	0.228729392	0	1.825484684	0	3.860126276	5.602317063	3.825587013	0.032172409	0	0.114980771	1.453789851	0.903038192	0	1.698124366	0.848358767	0.939220171	1.664797213	0.56206582	0	0.299484006	0.526790579	0.152409045	1.148169635	1.741667215	0	0	0.661933293	3.125981585	0.244356166	0	0.218572088	0.962116667	0	0	0.784705522	1.805277663	0.41678207	0.731182614	0.020080121	0.333581232	3.313896569	0.077591813	2.285436662	1.553821159	0.68881399
1.17.4.1	3.722612555	1.704003291	3.832623685	2.293072777	1.078216213	0.533579191	1.701693932	1.500454268	2.20244377	0.463676651	2.869144303	2.082596218	2.229062884	1.560732235	1.266045732	0.326128051	2.038397138	1.296691812	1.189423357	2.020019112	1.430307911	1.351456569	2.360794267	0.210565066	3.457730978	1.626205044	2.469909287	3.60962733	2.292299003	0.299774317	3.443074411	4.412712632	0.100714538	0.21422386	0.327898403	3.499652312	0.946678752	1.715057695	2.283741793	3.028258551	1.985158695	2.036659246	1.364856206	1.891596491	2.515426578	4.280785505	1.258406692	1.005762539	2.053700011
1.17.4.2	0.823307088	0.267566053	0.996724406	0.847415747	1.011648883	1.626268117	0.70278027	0.778667215	2.936487926	0.837332997	0.584549118	1.229956654	1.204315037	1.189896473	1.010185476	1.609999474	0.461172964	1.237136759	1.228554142	1.274845618	1.072353941	1.134392912	3.839982857	2.162951526	0.442708879	0.769311181	0.999008087	0.630852895	0.915836753	1.183687191	1.118900544	1.263078433	1.131048534	1.232791743	0.76905353	0.754540102	0.981921963	1.223783629	0.778736727	0.731428859	1.011635001	0.840571672	1.604575376	0.72313893	0.371610215	0.93717612	1.300858653	1.423718236	1.403394543
1.17.7.1	0.998427443	0.994918064	1.079437424	0.920077239	1.107757052	0.434370118	0.961607818	1.07104798	0.977795164	1.054357704	0.901472165	1.08996467	0.861071006	0.956299174	1.081261692	0.833887476	1.128364728	1.101329907	0.962557797	0.890493654	0.867431257	1.058353678	0.967207895	1.108786282	1.053864066	0.413390401	0.918520584	0.953011924	0	0.883687854	0.894669083	0.864050994	0.987816671	1.075600183	0.986372745	0.961836232	0.929336812	1.076870657	0.941614401	0.639782505	0	1.000953939	0.782746078	1.117572519	0.894914874	0.780487091	0.859350573	0.714325039	0.239869327
1.17.99.1	0.003710882	0	0	0	0.000521555	0	0.002425494	0	0	0	0.037360154	0	0	0	0	0.002836677	0.034072328	0.016194587	0.019561995	0.014519928	0.019177749	0.001544551	0.001907039	0	0.003541766	0	0	0.002829526	0	0	0	0	0	0.003764985	0.001828288	0	0.002957842	0.002736685	0	0	0	0.003699838	0.00183855	0.001771343	0.037137245	0.003732797	0	0.003572282	0.00325736
1.17.99.2	0	0	0	0	0	0	0	0	0	0	0	0	0	0	0	0	0	0	0	0	0	0	0	0	0	0	0	0	0	0	0	0	0	0	0	0	0	0	0	0	0	0	0	0	0	0	0	0	0
1.18.-.-	0	0.001181123	0.001583959	0.000532592	0.000853517	0.001208998	0	0.000511744	0	0.000474711	0.017881197	0.001383125	0	0	0.001251777	0	0.000549515	2.15547E-05	0.000759267	0.000504907	0	0	5.82371E-05	0.000618575	0	0.001273263	0.000598529	1.63769E-05	0	0	0	0.000795325	0	0	0.000636985	0.001281073	0.000632397	0	0	0.001010262	0.000856422	0	0.00010558	7.6272E-05	0.01817661	0	0.000741132	0	0.001312813
1.18.1.-	0.177012173	0.02352549	0.082387836	0	0.065370975	0.048562688	0	0	0	0.010432565	0.074316354	0.051051663	0.092827399	0	0.024209833	0	0.040627189	0	0.043677688	0.021297206	0.087463171	0.004009339	0	0	0.096722471	0	0.279446676	0.506780286	0.059839614	0.102389345	0.095979761	0.940004085	0.083241156	0	0	0.634219431	0	0	0.207877653	0.584863538	0	0.030764107	0	0.041662063	0.07789852	0.903926025	0.018398426	0	0.087558012
1.18.1.1	0	1.298485627	0	0.074546061	0	0.035926826	0	0.096159736	0	0.003941278	0.157531989	0.049933374	0.069274837	0	0	0.756773582	0.084603358	0.041193716	0	0.138157744	0.018849136	0.073635676	0.080652443	0	0.087818968	0.015323626	0.09291208	0	0	0	0	0.06995788	0.184475499	0.285695747	0.290020116	0.092374613	0.053037512	0.053286722	0.081414664	0	0.03496951	0	0.175041332	0.031515919	0.049124894	0.013176001	0.274026326	0.273341302	0.007481393
1.18.1.2	1.001624374	2.225311021	0	1.045638051	0	1.119425561	1.237186393	1.008750351	0.825426731	0.769952247	1.445765237	0	0.057421241	0.965030301	0.842614443	0.717175146	0	1.464145861	1.439197402	1.407946742	1.640165641	0.962070763	0.759679133	0.427804532	1.394227494	0.312440841	1.053972601	0.835511107	0.733638631	0.807278479	1.130065774	0.772376693	0.718707674	0.925362674	0.842865774	0.976890464	0.866649003	0.018021454	0.277924059	0.732149655	0.095450768	0.00056919	0.577006224	0	1.453449272	0.764016972	1.068330184	0.760448969	0.104822511
1.18.1.3	0.639563391	0.84040319	0.185713213	0.049687125	0.045778808	0	0.013457999	0.176539044	0	0.195552521	1.9091706	0.123885598	0.034077572	0.194694786	0.199044474	0.167579679	0	0	0.209450267	0	0	0.056942835	0.062978982	0.077256943	0.193742791	0.174784345	0.103279473	0.481041277	0	0.15165282	0	0.658698496	0.182451522	0	0.195158567	0.136751928	0	0.158548369	0	0.661667545	0.183608369	0.232375502	0.195761448	0.208124674	2.002363058	0.216541396	0.043883117	0.011669539	0.209360511
1.18.6.1	0.01176182	0	0	0	0	0.278525244	0.081131633	0	0	1.236761469	0.218409919	0	0	0.317092947	0.17412958	1.068438878	0.229981414	1.980387132	2.075869888	1.596214536	2.033663519	0	0.097400123	0.742478525	0	0.387077021	0.156201707	0.0246255	0.182506695	0	0	0	0.254572817	0.349583483	0.516484564	0.372826887	0	0.316122116	0.451831545	0	0.079378401	0.319392942	0.026996994	0.111559931	0.540392286	1.139053546	0.865136707	0.864070849	0
1.19.6.-	0.001833565	0.001638604	0.001491834	0	0.000144273	0	0.001795006	0	0	0	0	0	0.00116073	0	0.001480889	0	0.001084098	0.00113736	0	0.000247853	0.00157532	0	0.001216612	0	0.000691058	0.001307431	0	0	0	0	0.000538525	0.001064742	7.80365E-05	0	0	0.000411692	0	0.000528517	0	0	0.001567131	0.000794043	0	0	0	0.001272049	0	0	0.033724726
1.2.-.-	0.005981553	0.036007708	0	0.031210335	0	0	0	0.014455189	0.006328526	0.020235471	0.100486244	0.0122512	0.011858152	0	0	0	0	0.023063689	0.019470896	0.002483018	0	0	0.051101753	0.01100351	0.056386447	0	0	0	0.015440981	0	0.044213425	0	0.050553478	0	0.003215971	0.014773248	0.000739575	0	0	0.009564525	0.007325945	0	0.010222057	0	0.070439472	0.006958491	0	0	0.026525257
1.2.1.-	1.152624939	0.380884082	0.182990678	0.056949651	0.068323391	0.386774411	0.180200903	0	0	0.295295713	3.006984489	0	0	0	0.76802864	0.059640473	0.400581964	0	0	0	0.315695421	0	0.293857181	0.120472318	0.370393477	0.597615947	1.230832122	1.480442727	0	0.089781396	0.959496855	2.560208557	0	0.419774525	0	1.667735186	0	0	0.899403471	1.554407577	0.37938441	0.13905458	0.292999824	0	3.213325653	2.671758515	0.162363992	0.309356427	0.303645891
1.2.1.10	0.953576368	0.341482208	1.586818357	0	0.467593318	0	2.394586377	0.479828727	1.991197572	2.132533583	0.871190009	0	0.206155416	2.478111422	0	2.543705324	0.306284419	2.159895607	2.434874098	2.738250822	2.772014892	3.638768499	4.281017292	0.781906278	0.280525103	0.907181565	0.506885786	2.463993556	1.551477467	2.146256893	0.856165443	2.423433404	0.873672433	1.173020573	1.053860051	1.817206785	0	1.802753419	0.67359069	2.352715291	2.346325776	0.129860519	0.990347085	0.010473107	0.908182452	2.964553687	1.593934262	1.579197695	1.748274917
1.2.1.11	1.174115282	1.073291206	1.913567412	0.908858322	0.881809996	1.00001952	0.566310681	0.81042129	0.493123938	1.101826933	0.947137933	0.95424155	0.928121259	0.863448424	1.2111424	1.109546612	1.198471797	1.196902088	1.30039477	0.966850491	1.138283393	0.871925571	0.954688511	1.148000955	0.960189554	0.859659667	1.041333901	1.628255955	0.993692707	0.019226464	1.94236507	2.058531269	0.972222947	1.180927902	1.011319056	1.855789488	1.208273348	0.726311258	0.641440167	1.288892945	0.990077925	2.222963963	0.755689072	0	0.943923133	2.475984909	1.294146459	1.345946315	1.061077612
1.2.1.12	1.671654231	2.045356738	1.054024571	1.436405128	1.114737799	0.928176498	0.953388349	1.132989262	0.973997673	0.983747276	1.130485618	0.968199926	0.76945654	0.916548454	2.109781571	0.952810962	0.957891499	1.473877111	1.516861117	1.542619043	1.509715812	0.960875803	0.966105001	1.567660405	1.822253116	1.625655057	1.645532186	1.422872957	1.985774877	0.891292542	0.928985585	1.761135404	0.866881257	0.943030797	1.119650298	1.554624589	0.971341835	0.984624058	1.113423166	1.934462194	0.888171691	1.262140502	1.003724817	0.989506815	0.973796167	2.321911511	1.316371103	1.220310123	0.974488859
1.2.1.16	1.965584859	1.783498515	0	0	0	0	0	0.112003212	0.752845645	0.431733782	2.593113372	0.33679884	0.395731367	0.254275535	0	0.598708812	0	0	0	0.29830929	0	0	0	0.255725346	2.602408203	0.09744947	0.777935031	1.166121266	0.286047975	2.367185436	1.573351861	1.3858732	0	0	0.40112524	0.87911411	0.141042024	0.237881367	0	0.261953348	0	0	0	0.486984917	2.566179206	2.23987338	0.250005211	0.802946367	0.673948437
1.2.1.18	1.955723579	1.934592873	0.171182634	0.530883274	0.182411276	0.11661912	0.079275558	0	0	0.993641841	2.414743239	0.272293153	0	0.042012795	0.708970056	0.038376423	0.083116478	0.020688809	0.341113451	0	0	0	0.041860026	0	0.391123191	0.232660474	0.322564151	0.662464913	0.193672158	0.224367059	1.216208401	0.105213957	0.080320753	0.149410616	0	0.682302039	0	0.233703252	0.078511809	0	0.227281339	0.042880064	0.107963338	0	2.314580105	0.950553538	0.056546274	0.552181467	0.123723476
1.2.1.19	0.04444888	0.088772199	0.074274418	0.085534714	0.043133465	0.108985225	0.08576212	0	0.022095641	0	0.0913357	0	0	0.082230954	0	0.006408363	0	0	0.015055401	0.074112706	0.00265509	0	0.087065856	0.08043261	0.134070854	0.030730603	0.188914778	0.483466452	0.062430208	0	0.000623883	1.01011724	0	0	0	0.681605806	0.096894212	0.039385159	0.148488072	0.4167617	0	0.129225544	0.087887534	0	0.004073026	0.691752319	0.080850321	0.010572715	0.108331969
1.2.1.2	3.992980936	0.146827592	5.343799822	0.216352438	0.929017018	0.938326015	0.411452601	0.75858765	0	0	7.426731634	0	0.138248315	0	8.890585537	0.881755929	4.067874006	0	0	0	1.181793371	0.064875473	0.36865946	0	1.395605048	0.362333167	7.100800034	4.706867125	0.002671571	0	2.561243956	5.519575928	1.453549299	0.691230651	1.282130798	4.331618535	0	0.653580578	2.602304374	4.616707332	0.347594985	5.449964554	0	0.301436796	6.754331875	6.211083154	0	1.937279138	0.1009463
1.2.1.20	0	0	0	0	0.007172282	0	0.029423501	0	0.001996535	0	0.030544545	0	0.027551031	0	0	0	0.001791566	0	0	0.030019667	0	0	0.006820725	0.017754449	0.02118955	0	0.002576942	0.031123295	0	0.003694281	0	0	0.030493015	0.018611335	0.018980149	0	0.011493229	0	0	0.005684805	0.020431	0.000111772	0.02053937	0.004677012	0.005731686	0	0	0.029025915	0
1.2.1.22	0	0.191434397	0.240812181	0.10969901	0.102139119	0.145072025	0.255697179	0.228269651	0.213641927	0	0	0.17749951	0.156935978	0.067818929	0	0	0.959708941	0	0	0.174450312	0	0	0.1089961	0	0.196602386	0.177769351	0.306791844	1.13416481	0	2.094741102	0.108832042	1.60945073	0	0.028101832	0.185548389	0.898262412	0	0.206411152	0.25218985	1.572830028	0	0.187140709	0	0.120038247	0.373233452	1.572538645	0	0.007711062	0.273797979
1.2.1.24	0	0.126435336	0	0.160177508	0	0.028609484	0	0.034162674	0	0	0.072864905	0	0.008325683	0.017425556	0.008088266	0	0.006734975	0	0.007259281	0	0	0	0	0	0.000591461	0.010356075	0	0.011948914	0	0	0.260624599	0.039614504	0.020653069	0.008935241	0	0.069825044	0.015303288	0.028427323	0.019012541	0.006436124	0.039210178	0	0	0.034289142	0.090069695	0	0.163641497	0.122410488	0.019321062
1.2.1.28	0.448056513	0.779238196	0	0	0.035736902	0	0.04080451	0.026961737	0	0	0.657285533	0.055448156	0.007315767	0.057500754	0	0.078468233	0.028722779	0	0.04659921	0.042938573	0.079652427	0	0	0.080189312	0.166708452	0.029949502	0	0.073386468	0.013909628	0	0	0	0	0.070053553	0.038980449	0	0.071854526	0	0.068624995	0	0	0	0.083521433	0	0.569562721	0	0.21149452	0.19808832	0.090098293
1.2.1.3	1.915501079	3.194972284	0	0.175699342	0	0.345731559	1.02543306	1.222255144	1.644423075	0.099618572	5.104577316	0.082094551	0	0	0	0.576729077	0.041630645	0.524957307	1.036255277	0.156921673	1.30494404	1.15675886	0.156587468	0.744565997	1.743273893	0	0.937565972	0.421952156	0	0.671032087	0.360077022	0.826958194	0	0	0.169381907	0.10997107	0.302365871	1.475013441	0.423660178	0	0	0	0.778840707	0.022812796	6.001113889	2.27901802	1.533886774	1.680461955	0.304315799
1.2.1.32	0.201413699	0.029041158	0	0	0.012400327	0	0	0.000378811	0.008341371	0.037422262	0.199058604	0	0.013044912	0.012592525	0	0	0	0.020952395	0.002738032	0	0.007033436	0	0	0.006353506	0	0	0	0.001322977	0	0.009560165	0.011677456	0.009436043	0.023326826	0	0	0.022411841	0	0	0.014012997	0	0.019416098	0	0.024451089	0	0.200193158	0	0	0	0.01258699
1.2.1.38	2.199512355	1.607120015	1.737778123	0.98072403	1.819461917	1.181150328	0	1.737456493	2.252793254	2.333390695	2.597529029	1.636486467	1.774181055	1.770132442	2.033152463	2.210687895	1.967249722	1.379417953	1.132403434	1.068792562	1.487703225	2.130311191	2.339138894	2.056660715	1.495992046	0.041509631	2.765822925	2.206380456	0.545568738	0	1.697172369	2.280305279	1.487176857	1.531141575	1.862406786	1.998598237	1.706158531	0	0.229159721	1.345591085	0	0.470778392	0.864191933	0.137572907	2.587264061	2.146763197	1.685978916	1.687621609	0.432256082
1.2.1.39	0.285654857	0.566345596	0.020876126	0	0	0.129327889	0	0	0	0.127725436	0.867227974	0.112691153	0	0	0.003867218	0.073263386	0.09644474	0.151828767	0	0.037546571	0.065484277	0.126045689	0.110842199	0	0.57731643	0	0.391418675	0.314562745	0.117441544	0.10969242	0.037441511	0.375569667	0	0	0.059221985	0.225488675	0	0	0.034337728	0.19378872	0.120521409	0	0.022620194	0	0.81715136	1.784520821	0.054571339	0	0
1.2.1.4	0.162685371	1.205437799	0	0.085223104	0.088855882	0.091963049	0	0	0	0.09593031	0.477112	0	0	0	0.021700249	0	0.102497727	0.067343668	0	0.0424801	0.014085293	0.019079301	0	0	0.070686563	0	0	0	0	0.014043663	0.20478284	0.012137854	0.017953296	0	0.073992283	0.110423488	0	0.034809903	0.065593429	0.065514756	0.025960701	0	0	0.105901801	0.594248236	0.051931652	0	0.00655365	0
1.2.1.41	1.144519704	1.035581823	1.048724096	0.837036081	0.947512925	0.353873029	0.305578513	0.874885527	0.879620191	1.064546709	0.904570421	1.131237705	1.040463393	1.099595759	0.854146376	0.765840036	0.91032383	0.719625943	0.765080256	0.928809688	0.922069188	0.900392651	0.137077458	0.900975572	0.823593837	0.975399381	1.401605675	0.823082835	0.89637032	0.948746861	1.10138736	0.884243754	0.968578449	0.981184778	1.016631886	1.007410708	0.951605721	0	0.390413679	0.347745023	0.028369046	1.0210648	0.564075872	0	0.954950146	0.866058603	0.985307743	1.00178077	0.441786824
1.2.1.43	0	0	0	0	0	0	0	0	0	0	0	0	0	0	0	0	0	0	0	0	0	0	0	0	0	0	0	0	0	0	0	0	0	0	0	0	0	0	0	0	0	0	0	0	0	0	0	0	0
1.2.1.46	0.03030417	0.070439405	0.078532526	0.032701202	0	0	0.05246013	0.034708898	0	0	0.565666693	0.07896734	0	0	0	0	0.04139491	0	0	0	0	0	0.013020566	0.017189956	0	0.080384141	0.04102997	0	0	0.010987091	0	0.012756289	0	0.081976313	0	0.019419902	0.085817008	0	0	0	0.073222246	0	0	0.079980022	0.514458934	0	0.045925075	0.169618423	0
1.2.1.5	0.037523211	0.036710584	0.044953444	0	0	0	0	0	0	0.03336267	0.018320591	0	0.045424054	0.00473528	0	0	0.043171273	0.152917063	0.177963399	0.213432654	0.174338738	0.030599035	0	0.025208885	0	0.021357172	0	0.017692173	0.022307748	0	0.039618003	0	0	0.01803611	0.012422525	0.025320099	0	0.225238527	0.043150438	0.029825609	0.038145891	0.010894969	0	0.001868641	0.029120688	0.733753493	0.074434386	0.084624141	0
1.2.1.50	0.001063649	0	0.000751108	0.000405525	0.001032003	0	0	6.73402E-05	0	0.000689263	0.008490678	0	0	0	0	5.38419E-05	0.001228578	0.000315397	0.000397173	0	0.000514917	0.001020724	0.000149603	0.000826275	0	0	0.000317361	0.009459208	0.001270716	0.001388671	0.000975598	0.000205091	0	0.000757943	0	0.007735746	0.00071807	0	0	0	0	0.000112108	0	0.000831503	0.008021214	0.000726887	0	0	0.000609463
1.2.1.54	0	0.074086833	0.046420369	0.095115705	0.087038714	0	0	0.074961837	0	0	0.103597233	0.082365704	0.061178024	0.072692938	0.097090334	0	0.003641127	0	0.059528962	0	0	0.098569837	0.042236396	0.060768982	0.045328885	0.098551673	0.050179725	0	0.0412332	0.07282623	0	0.039227417	0.068335138	0	0	0.044028346	0	0	0.055421264	0	0	0.016731044	0.049174217	0.062150673	0	0	0.154536928	0.192913845	0.006459714
1.2.1.59	0	0.001103772	0	0	0.002206941	0.00225523	0	0	0.001379146	0	0.006872401	0.002665495	0.002426229	0.002602854	0	0	0.002984518	0	0.002017964	0.000226779	0	0	0.002360033	0	0	0.000869267	0.002227269	0	0.002911248	0	0.002314739	0.000690928	1.25397E-05	0	0.000559579	0.001982729	0.002956583	0.002880108	0	0.00142008	0	0	0	0	0.009577906	0.000435925	0.031165483	0.028666394	0.012248583
1.2.1.60	0.31684846	0	0.034806905	0.169443478	0.026737857	0.102615165	0.104974446	0.098280726	0.065848315	0.00764605	0.733912029	0.013042376	0	0.108751671	0	0	0.088203089	0.028341653	0.039376374	0.029055395	0.108099348	0.034301801	0.088740719	0	0.207769476	0.055071321	0	0.340136864	0	0.045471275	0.017462463	0.268273937	0.09116884	0	0	0.532350874	0.013785914	0	0	0.155879134	0	0.044951957	0	0.123663145	0.689509527	0.88396556	0	0	0.037658579
1.2.1.65	0.020248289	0	0.020710744	0	0	0	0	0	0	0.013027903	0.293584746	0	0	0	0.00591063	0.01318737	0.011537023	0.029682012	0	0.02079293	0.011416519	0.00783865	0	0.032411269	0	0	0	0	0	0.02939747	0	0.029957582	0.033059436	0.011866711	0	0.026319563	0	0.027624228	0.020090364	0.011380028	0	0	0	0	0.288033812	0.017384267	0	0	0
1.2.1.68	0.853030305	1.790604556	0.108176626	0	0	0.124078507	0.08255956	0	0	0.05803989	0.81138863	0	0.11536334	0	0	0	0	0	0.126859269	0.058505968	0.024334929	0	0	0.10825877	0	0.1215658	0.267798392	0	0.02104931	0.053924574	0.131716486	0.134599938	0	0	0	0	0.042949781	0	0	0.012119518	0	0	0	0.133626814	0.653943256	0.117855821	0	0	0.193612302
1.2.1.70	0.959969969	1.096665986	1.14703612	0.507700735	0.883909562	0	0.424552693	0	0.908713519	1.023179479	0.790897249	0	0	0.158823198	0.810251391	0.063796666	1.147080604	0.442895302	0.518239617	0.748384439	0.569546262	0.140109873	0.934479041	0.502164695	0.764766281	0.698255034	0.555909829	1.026233638	0	0.892288729	0.822472425	0.765379093	0.133446825	0.292934951	0.492711188	1.040990714	0.116651217	0.131878066	1.161350147	0.467267686	0	0.350269629	0.432989037	0.182257532	0.833656658	0.88786305	0.290567458	0.187675428	0.03937194
1.2.1.71	0.034043313	1.026583475	0	0.170115984	0.07564829	0	0	0.035033925	0.127733621	0.164579267	0.375782152	0	0	0.012293552	0	0	0.132004105	0	0.134392862	0.11561849	0.14593669	0.011223436	0	0.082929509	0.009831277	0	0.551468717	0.735417637	0.127407318	0.10196374	0.844893227	1.028893391	0.156161797	0	0	0.626882422	0.09995486	0.015632491	0.147793787	0.735934564	0	0.058823261	0.16675363	0.168318824	0.372094702	1.246180916	0.16338571	0.06546922	0
1.2.1.72	0.089467568	0.930343855	0.074232521	0.13860571	0	0	0.051745914	0.060059362	0.055122042	0.100332997	0.131724767	0.008505858	0	0	0	0	0	0	0.035673727	0.052133953	0	0	0.051523501	0	0.197280153	0	0.289277398	0.87606243	0	0.014039009	0.881825304	0.917341501	0	0.114583432	0	0.899875978	0.100273804	0	0.255025964	0.595675219	0.029259347	0	0	0.03060816	0.129577699	1.008263922	0.09862039	0.032433514	0.188674819
1.2.1.75	0	0	0	0	0	0	0	0	0	0	0	0	0	0	0	0	0	0	0	0	0	0	0	0	0	0	0	0	0	0	0	0	0	0	0	0	0	0	0	0	0	0	0	0	0	0	0	0	0
1.2.1.8	0.807527117	1.627141675	0	0	0	0.1744456	0.288824845	0.232886309	0.137489727	0.064534686	2.637031766	0	0.249717003	0.386689491	1.008985783	0	0.275404702	0.104512456	0.059457345	0.306064725	0.03667987	0.010635587	0.273284877	0.067569719	0.878520429	0	0	0.78735212	0.03508461	0.367818132	1.651359373	0.71364326	0.144033369	0	0	1.058591809	0.170208489	0	0.302618891	0.858881968	0	0.259803802	0	0.107094297	2.53665817	1.541123281	0.751834579	0.871819298	0.39218813
1.2.1.80	0	0	0.000789035	0	0	0.000202416	1.99637E-05	0.000483204	0.000197762	0	0.008797276	0.000293784	0.00079152	0	0.000571111	0.000263948	0.000119748	0.000363603	0.000766672	0	0.000700986	0	0	0.000619724	0.000154893	0.000362414	0	0.000323387	0.000436991	0	0.000728598	0.000181522	0	0	0.000457001	0.000549062	0	0.000175248	0	0	0	0	0	0	0.008086514	0.000486	9.08038E-05	0.000430243	0
1.2.1.9	0	0.588435308	0.004370689	0	0	0.069841689	0.04434033	0.010297548	0.050184333	0	0	0.036535721	0	0	0.003865668	0.060712803	0.082104564	0.488973448	0.418338337	0.583980257	0.483679374	0	0	0.080435389	0	0.050678342	0	0.024294396	0	0	0.049439647	0.090061282	0.158628464	0.039096077	0.076383888	0	0.010662698	0	0	0.054026823	0	0.000702421	0.125535194	0.052199421	0.079975816	0	0.153752977	0.009860714	0.138179743
1.2.3.1	0	0.01751708	0.042193395	0	0	0	0.001738485	0.021289304	0.021247354	0.950081805	0.025230668	0.008174092	0.024667035	0.045578605	0	0.015221699	0	0.014704223	0	0.049330263	0.013466414	0.045217811	0.011027943	0	0.024803216	0.035166029	0.053372599	0	0.004763027	0.021934538	0.041827153	0	0	0	0.024763664	0	0.020332879	0.052514583	0.04761554	0	0.027957735	0.015826198	0	0	0.048548895	0	0	0.034775913	0
1.2.3.3	0.035160292	0	0	0	1.034511154	0.103241843	0.107760444	0	0	0	0.138585852	0	0.1027508	0	0	0	0	0	0.067744343	0.067261182	0.019218822	0	0	0.054320054	0.11079109	0	0.119167669	0.066252639	0.534102762	0.005747945	0	0	0.04019493	0	0.011648329	0.005299599	0.084979896	0.023654806	0.076426046	0	0.066636625	0	0.134741725	0.023695622	0	0	0.107579776	0.220787125	1.163385243
1.2.4.1	1.790914815	2.358342344	1.39297636	0.827927296	1.571707997	0	0	2.61292904	1.285076412	0.254314425	2.706173626	0.071107816	0	0.302826829	0.11416165	0.066800011	0	0.167592465	1.219750948	0.390689308	0.817719515	0.006518155	0.461349651	0.543982559	1.086750923	1.527376512	0.580407971	0.886659315	1.670546591	0.104587553	1.709686749	1.200172625	0	0.7076945	0.517354757	1.119912596	0.253233906	0	0	1.603265888	1.785209585	0.850699694	0	0	2.72362572	2.148531487	1.111947279	1.774548387	0.647731065
1.2.4.2	0.999093074	0.91706987	0.994717777	1.130992085	1.071995455	0.020162985	0.068225624	0.170494153	0	0	0.907193869	0.034329732	0.095377974	0	0	0.080526939	0	0.139007601	0	0.076568771	0	0	0.00471649	0	0.995521077	0.201101577	0.634102509	1.155778539	0.011054566	0.076645132	0.839880412	1.027011519	0	0.110168423	0.057175485	0.924457	0	0.203298899	0.05610552	0.358584984	0	0.75025932	0.176182653	0.057102576	0.937066829	0.871787068	0.124691197	0.176931305	0.308841315
1.2.4.4	0	0.120281031	0.124292897	0.539154027	0.019742868	0	0.160406528	1.151046964	0.190501627	0	0.909148391	0.71855858	0.756921933	0.193242659	0	0	0	0	0.02370859	0	0	0	0.079437493	0	0	1.204012432	0.617847967	0.006890041	0.963440426	0.120534821	0.086409262	0	0.048946711	0.148256652	0	0	0	0	0.040091436	0	0.231302027	0.161813472	0	0.060264436	0.831800105	0.26488744	0.192194672	0	0.192036489
1.2.5.1	0.551636654	0.25295106	0	0.462918832	0.827536639	0.522987728	0.015541421	0.020768095	0	0	1.05981387	0.525447595	0.462888604	0	1.060563048	0	0	0	0.201167168	0	0.200613638	0	0.003148556	0.121106589	0.838852966	0.048912058	0.117830361	0.832166119	0.091653001	0.177781871	0.900609434	0.759859076	0.06611498	0.06924567	0	0.741565189	0	0	0	0.439858059	0	0.063000988	0.065857699	0.100480648	0.781740221	1.017918767	0.291685185	0.310419349	0.103875263
1.2.7.-	0	0.07521506	0	0	2.465537162	0.991932732	1.902878119	2.415126708	0.486531014	1.554136049	0.520187203	1.416324512	0.919689792	0.458213562	5.72233771	1.488841614	1.387471705	1.289192367	1.37279825	1.21870853	1.869485853	1.281697669	0.975716466	0.363516981	0	1.25935131	7.868184096	0.700240369	1.821225339	1.141614849	0	1.194697383	1.403818848	0.948651035	0.943741076	1.057909003	0.545195519	1.320123306	1.306695413	0.941147018	0.304393196	0	0.953274516	0.596443422	0.783686711	1.292719379	0.215420741	0.162854911	0
1.2.7.1	0	0	0	0	0.386991245	0.220747734	0	4.36682319	0.392933475	8.543262675	0	0.059109487	0.321594077	0.071711142	0	0.961832449	0.44516718	0.805114925	0.753043415	0.556413761	0.968885809	0.21782125	2.353738349	1.952242911	0.558338641	0	1.786699996	0.40472647	0	0.269714304	0.43247567	0	1.681974529	1.35456726	1.746652616	0.054635102	0	2.676392792	0	0.099133451	0.229514176	0.298786334	0.587069768	0	0	0	0.359278052	0	0.105385393
1.2.7.3	0.513387698	0	0.928410078	0.568585276	0.223966121	5.072958517	0	0.81071637	0	4.720325597	0.945563135	5.8520977	6.734476747	0.506459966	6.869913205	4.754998493	4.359257519	2.295638102	2.120679513	1.856616157	2.469907929	0.814991983	0	0.227577038	0	1.005247631	2.75177173	0.460571409	0.945612636	0	0	1.030906464	1.281270324	2.24209821	0.863299012	0	0.469125689	0	0	0.059493196	0	0	0	4.868122265	0	0	0.67970838	0.772581114	1.170405631
1.2.7.4	0	0.02175867	0	0	0	0	0.008202839	0.011909288	0.007728035	0.026664405	0.023721383	0.009795831	0	0	0	0	0	0	0	0	0	0.000266889	0.02766717	0.020203248	0	0	0.003590322	0.00442386	0	0	0.026353052	0.006747169	0.305246511	0.326841155	0.28707963	0	0.006202821	0	0.005535811	0.005123924	0.011788486	0	0	0.003859608	0	0	0	0	0.015207896
1.2.7.5	0.390220639	0.028579328	0	0.06404209	0.014432868	0	0.053655683	0	0.072627296	0	0.167376143	0.074422461	0.081284496	0.04381066	1.071980716	0	0.06303907	0.231685046	0.316456031	0.323626455	0.39097976	0.019852717	0.055231982	0	0	0	0.499377195	0.068381881	0.03704588	0	0.017012213	0.043793044	0.246036742	0.382963163	0.293898855	0.025148005	0	0.08914498	0.008399219	0	0.023004558	0.000243498	0	0	0.052842791	0	0.025699544	0.023024913	0.158380546
1.2.7.6	0	0	0	0	0	0.000512647	0.000621479	0	0	0.000304098	0.000160267	0.000145033	0	0.000293291	0	0.000540403	0.000416536	0	0.000247083	0.000461487	0.000223324	0.000334879	0.000483926	3.77445E-05	0.00048018	0.000517936	0	0.000379803	6.1887E-05	0	0.000417104	0.00043972	0	0.000372578	0	0	0.00033927	0	0.000477277	0	0	0.000324957	0.0005519	0.000455934	0	0	8.66453E-05	1.49469E-05	0.01198736
1.2.7.7	0.043060612	0	0	0	0.01227409	0	0	0	0.05011496	0.951496218	0	0.052565381	0	0.017401778	0.039996356	0.252227502	0	0.073492645	0.073126664	0.099666634	0.055839622	0	0	0	0	0.012266852	0	0	0.054348551	0.04180556	0.023564918	0.040947731	0.008928377	0	0.01233081	0	0.047756863	0	0	0	1.41631E-05	0.043649499	0	0	0	0	0.064590257	0.066926139	0.082704391
1.2.7.8	1.144994066	0.620107115	0	0	0	1.981836812	0.59892119	0.300031844	0	1.725452453	1.956200436	1.750559836	1.592332236	0.184047704	10.52752616	1.181171757	0.321499203	1.360007449	0.45566897	1.038591592	0.38903253	0.633875171	0.117813435	1.688536449	0	0.159512372	2.350692019	0	0	0.584390049	0.038444786	0.379015075	1.798062935	2.130085263	2.03466303	0	0	0.04008	0.322116037	0	0.605960553	0	0	0	1.553652919	0	0.45907613	1.352770653	0
1.2.99.2	0.095032223	0.380356285	0	0	0.313253287	0.018248699	0.382843659	0.119274626	1.341385341	4.079882324	1.45320204	0.133491239	0.219432928	0	0	2.053588119	0.186782389	2.254142292	2.232498037	1.647108299	2.271509467	0	0	0.725584598	0	0.255732168	0	0.430100033	0.084944418	0	0	0	0.694915829	0.757337355	0.715561717	0	1.370000954	1.285685492	0	0.220545398	0	0	0.439548054	0.389078163	1.234202999	0.413292804	1.31129302	1.138873262	0
1.2.99.5	0	0.028522574	0.105339388	0	0.025451699	0	0	0	0.060781421	0.057560758	0.287586355	0.00335333	0	0.046924844	1.925938676	0	0.054577061	0.173999686	0.154937226	0.159146338	0.166805469	0	0	0	0	0.003107947	0.035471817	0	0.018625339	0.003963168	0	0.003747026	0.163570369	0.298493885	0.187637888	0.091407985	0.00339073	0	8.10977E-05	0.014398518	0.101524669	0	0	0.091727948	0.334862426	0.106702799	0	0	0
1.2.99.7	0.041547895	0	0.047269401	0.057318013	0.032123077	0	0.018503377	0.004873534	0.021244706	0	0.045989851	0.05530949	0.02139566	0	1.0216447	0.044590342	0.012315	0	0	0	0	0.05515855	0	0.020368453	0.056560586	0.034033123	0	0	0.047873312	0	0	0	0	0	0.020177824	0	0.028254923	0.011610345	0.042683015	0	0.041501908	0.018420188	0.043069342	0.047855586	0	0	0	0	0.038796058
1.20.4.1	2.078192156	1.936482195	0.469863483	0.464914746	1.303020197	0.681869724	0.985872533	1.04174579	1.238853124	0.751622101	2.112924835	1.321558014	1.827589334	0	1.145965355	1.203984268	0.79226412	1.945692978	1.531008577	2.093753709	2.024916851	0.713384603	4.418870813	0.575405427	1.422513772	0.202709723	0.699759103	1.732850608	3.419185895	0	0.528282665	2.141100835	0.491947708	0.81996349	0.303829007	1.230299324	1.364445932	0.370961028	0.851999312	1.640636344	1.643451275	1.304016457	2.225233684	0	2.154941353	2.417875927	0.892789643	0.663357981	2.017175874
1.20.9.1	0.011242539	0.009308872	0	0.012635176	0.011335649	0	0.001678072	0	0.011930908	0.000568147	0.133404197	0.005876913	0	0.002399029	0.004279539	0.00135192	0.010525612	0	0.000526329	0	0.008827162	0.002256163	0.00214472	0.007600655	0	0	0	0	0.000466899	0	0	0.007931715	0	0.009392498	0	0	0.00865442	0.003955974	0.00152538	0.005639633	0	0	0	0.007703603	0.123991609	0.011777143	0.005661221	0	0.009357292
1.21.-.-	0.000357574	0	0.00822252	0.00323591	0	0	0.008461465	0.001255555	0	0	0	0	0.003066105	0	0.001570556	0	0	0.008233091	0.003689764	0.001519304	0.005304853	0	0.007648455	0.006677268	0	0	0	0.010194257	0	0	0	0	0.005732774	0.007125652	0	0.003546245	0	0	0	0.001523365	0	0.005623511	0.007254094	0.003094636	0	0	0.053571224	0.071591535	0.001790413
1.21.3.1	0	0.044111081	0	0.003368525	0	0	0	0	0	0.000537736	0.007936214	0.001466401	0	0.002665858	0	0	0	0.013525136	0.015732	0.016935154	0.016037078	0.002236629	0	0	0.001004064	0	0.001057781	0.002835623	0	0	0.00062488	0.003026576	0	0	0.003361105	0.000856341	0.002855689	0.000674742	0	0.000864875	0	0.002672625	0	0	0.006926077	2.50785E-05	0.000461265	0.000761427	0.003411881
1.21.4.1	0.129810435	0.153514659	0.162084618	0	0.154042983	0	0	0.049398686	0	0	0.012350354	0.162624659	0.083942462	0.172849307	0	0.141514974	0	1.261091909	1.34380956	1.44027098	1.318492646	0.150872683	0	1.442201303	0.048386704	0	0.033943445	0	0.06133804	0.132707533	0.071067942	0	0	0	0	0	0.05206521	0	0.114409856	1.278297821	0.165183331	0.074599096	0.125573051	0	0.030153768	0	0.385603918	0.48095825	0.169840378
1.21.4.2	0	0	0	0.405129845	0	0.340245747	0	0.136090212	0.084008906	0	0	0	0.43291496	0.055331682	3.145217897	0.228325894	0	1.166337231	0.906576973	0.863868485	1.299824963	0.415412263	0.55876196	1.535010521	0	0.097128789	0.407349538	0.35362978	0.348995951	0.137601389	0.086332407	0.275738101	0.128972608	0.223018258	0	0.353586162	0	5.580549683	0.231007675	0.83478382	1.322240476	0	0.59251423	5.164826655	0.102948986	0.418926287	0.468168955	0.533940467	0.042472605
1.21.4.3	0	0.017035419	0.015451269	0	0.006682596	0.006311253	0	0	0.006302189	0	0.006018384	0	0	0.022801429	0	0.024433821	0.00068755	0.021577416	0	0.010554065	0.02640114	0.004794075	0	0.01733777	0	0.006224076	0.024403774	0	0.004727189	0	0.020422686	0	0.013789072	0	0	0	0.005835969	0.480640834	0	0	0	0	0.010237318	0	0	0	0	0	0.012705328
1.21.4.4	0	0	0.091654042	0.069677976	0.069152719	0	0	0	0.033065098	0	0.292535191	0	0	0.233478052	2.171983834	0.220534334	0.114850308	0.436661838	0.355355045	0.481828306	0.335144376	0.14864005	0.253369512	0.204697623	0.222099057	0	0.164496383	0	0	0	0	0.143365514	0.188373368	0.010233669	0	0.231836606	0	4.30054494	0.054198324	0.636436678	0	0	0	2.701284495	0.3207297	0	0.168801501	0.336112431	0
1.3.-.-	0	0.02177238	0.011486057	0.021139121	0	0.017241405	0	0	0	0	0.01761258	0.021008883	0.014868733	0	0	0.006607374	0	0.002431935	0.015564345	0.034747446	0.007528857	0.00598658	0.009597984	0	0.017715204	0.004554099	0.233353826	0.027691532	0.01978451	0	0	0.004569898	0	0	0.015023508	0.006607611	0	0.014918586	0	0.01570486	4.54683E-05	0.016054152	0	0.011434908	0.026771199	0.018642267	0.016726436	0.028311627	0.022810971
1.3.1.-	0	0	1.197351231	0.118873199	0	0.636222046	0	0.984211766	0.087931025	1.171505036	0.270587864	1.064283811	0.831761193	0	0.072096168	0.959907839	0.810780531	0.682096753	0.76199626	0.606247305	0.651555053	0.537130203	0.962680899	0.50669182	0	1.090942186	0.524765457	0	0.347203313	0.879337226	0	0	0.708345424	1.064955139	0.8643816	0	0.941854625	0	0.89962688	0	0.897712526	0	0.379388634	0.139363036	0.147226986	0.779192747	0.551175298	0.601953172	0.111345512
1.3.1.10	0.000802326	0	0.000622856	0	0	0	0	0.001214445	0	0	0.015593796	0	0.001061034	0.000119838	0	0.001155767	0	0	0	0.00162988	0	0.000752783	0.0001264	0.000498406	0	0	0	0.001427505	0	0	0	0.001193551	0	0.001287168	0.00051992	0	0	0.000296581	0	0.000898805	0	0.000746313	0.001600445	0	0.017705231	0	0	0.001254978	0
1.3.1.12	1.728303839	0.181072066	0.794566613	0.853627436	0.896611954	0.399603254	0.510296665	1.044328831	0.828767467	0.966284218	0.948560999	0.207743535	0.226088305	1.437672811	0.88281833	1.28768144	1.115955146	0.602657639	0.904008596	0.874437923	0.787332232	0.510512925	0.983048816	0.98824243	1.309542387	0.898197531	0.685237109	0.662180861	1.066574773	0	0.536028292	0.925113062	0.755297351	0.81325514	1.072381116	0.806650015	0.848701986	0.145153239	0.433825663	0.545387722	0.186610142	0.774941738	0.777923113	0	0.948445194	0.92625319	0.908313341	0.877371853	0.054047749
1.3.1.13	0	0	0	0	0	0	0	0	0	0	0	0	0	0	0	0	0	0	0	0	0	0	0	0	0	0	0	0	0	0	0	0	0	0	0	0	0	0	0	0	0	0	0	0	0	0	0	0	0
1.3.1.2	0.212113807	0.003505496	0.000654726	0	0.003974539	0	0	0.027657203	0	0	0.092351535	0	0	0.01626308	0	0.006938504	0	0.024447797	0	0.028148419	0.027057179	0	0.007950728	0	0	0	0.026997593	0.040917957	0.016555805	0.000336267	0.001265355	0.011145408	0.007406358	0.022196753	0	0.023691282	0	0.00597623	0.012273696	0.023339984	0	0	0	0	0.065827378	0.158685257	0.055643985	0.037109683	0.060487945
1.3.1.20	0	0.008336669	0	0.000845587	0	0.01645623	0	0.017717001	0	0	0	0.000924051	0	0.014923574	0.010511588	0.011475344	0	0	0.018730735	0.02143118	0.00037447	0	0	0.001246295	0.014810075	0.013543758	0	0.027439852	0.017991134	0.004225377	0.0194778	0.033735316	0.021967988	0	0.011051394	0.014787762	0	0	0	0.011304686	0	0	0.419701802	0	0.013804256	0.159082999	0	0	0.002238665
1.3.1.21	0.00050176	5.88306E-05	0	0	0	0	0	0	0	5.62343E-05	0.00864175	0	0	0	0	0.000391236	0.000576288	0.000637321	0	0	0.000305183	0.00023199	0	0.000398242	0	0.000659543	0	2.41156E-05	3.69064E-05	0.000466339	0	0.000194927	0	0	0	0	0	0.000135927	0	0.000469336	0	0	0	0.000361213	0.007877399	0.000677389	0	0	0.000421721
1.3.1.24	0	0	0	0	0	0	0	0	0	0	0	0	0	0	0	0	0	0	0	0	0	0	0	0	0	0	0	0	0	0	0	0	0	0	0	0	0	0	0	0	0	0	0	0	0	0	0	0	0
1.3.1.25	0	0.767048082	0	0	0.05991114	0	0.03008629	0	0	0	0.603525831	0.054392467	0	0.064702658	0	0.092544479	0.094277643	0.00902476	0.015558513	0	0.105478042	0.024006319	0.032085122	0.065038245	0.132328145	0.092772738	0	0	0	0	0	0	0.062638704	0	0.019339392	0	0.070157959	0.08327745	0.002443717	0.017366384	0	0.051704456	0	0.088118844	0.594712353	0.878473285	0.057521898	0.08584562	0.061900467
1.3.1.26	0.86846786	1.059973666	1.030911124	0.865138143	0.853060624	0.937704396	0.050999913	1.117185828	0.933235751	0.956299326	0.887606023	1.151009281	1.150596589	1.308200365	0.911710198	1.041975784	1.074671176	1.300556958	1.35931493	1.403910039	1.499698552	0.52305802	0.937722249	0.869163371	1.078561865	0.903721774	1.489356303	1.005802397	1.002305326	0.109846842	0.878820285	1.159725101	0.951414775	0.989305012	0.925149295	1.118351957	1.139182924	0	0.179039131	0.681387378	0.043138288	0.907395298	0.683516398	0.112344394	1.077431074	1.037299873	1.092487759	1.051676931	0.695222791
1.3.1.28	0.177383071	0.769482574	0.036696259	0.081915892	0	0	0	0.083272952	0.066136587	0.095667045	0.05708214	0	0.029148444	0.070907458	0	0	0.003719106	0	0	0	0.049147674	0.018865678	0	0.00310636	0.204856696	0	0.143561905	0.608787877	0.064099762	0.008008118	0	0.937078891	0	0.017861233	0	0.680498598	0	0.099997193	0.216118293	0.505501291	0	0.032363627	0.068271191	0.003067201	0.089672648	0.964517079	0	0.008928844	0
1.3.1.29	0	0.001214445	0.000314257	6.312E-05	0	0.00110537	0	0.000271584	0.001175322	0	0.01687736	0	0	0.000339919	0.000709029	0.000834858	0.00083929	0.001208642	0.001507655	0	0.000758478	0	0	0.000473252	0.001083625	0	0	0	0	0.000662363	0	0	0	0.000653387	0.000365829	0.000688694	0.001283023	0	2.14778E-05	0.00094483	0	0	0	0	0.01565624	0	0	0.000768357	0
1.3.1.31	0.01109888	0	0	0	0.000134217	0.021668796	0	0.00857462	0.02113953	0.012388755	0.012098105	0	0.019211132	0.005277394	0.016216774	0.019397985	0	0.268069942	0.233599113	0.230432286	0.243607935	0.018859416	0	0	0.016736165	0.012649509	0	0.009468754	0	0	0	0	0.000593402	0.008045187	0.026053589	0	0.002428875	0.022590862	0	0	0.002851337	0.016310978	0	0.000890373	0	0	0.045692318	0.051339208	0
1.3.1.32	0	0	0.004822403	0.003400979	0.035811125	0.010264418	0	0.024863828	0.032861629	0	0.28379242	0.031599465	0.01914655	0	0	0.001994022	0	0.001639962	0.050276228	0.050430957	0.037506223	0	0.006906291	0	0.187142597	0.019855567	0	0.02315197	0	0	0	0	0.03168561	0.015024979	0	0	0	0.034813147	0	0.028543564	0.022918629	0	0	0	0.309393217	0.006091296	0.092545586	0.072503831	0.02541559
1.3.1.33	0.023993282	0	0	0.007114825	0	0.028629038	0	0.023722489	0.025754102	0.010515354	0.339881359	0	0	0	0.028623011	0	0	0.010062388	0.033701849	0	0.00889156	0	0.024869355	0	0	0	0	0.012914834	0	0.016890634	0.003643133	0	0.033975001	0	0	0	0.023497906	0.018371916	0	0.031783439	0.019369765	0	0.01282233	0.027489031	0.332105719	0	0	0.001775443	0.049512548
1.3.1.34	0.243518818	1.990913178	0	0.000658058	0	0	0	0	0.668302278	0	1.29391726	0.038973357	0	0.124283516	1.175489383	0.114332408	0.175502185	0	0.02266593	0	0.14222509	0.080700326	0	0.173049052	0.348247441	0.187493594	1.428808865	0.620367479	0	0.108348716	1.043219611	1.066718578	0.180597808	0.20481961	0	0.667397317	0.037781006	0	0.370216254	0.44672089	0.021837528	0.124180299	0	0	1.012560523	0.952765588	0.323274248	0.091306153	0.213222258
1.3.1.35	0.001519465	0	0	0.005291417	0.002125511	0.002287466	0.003381079	0	0.000962149	0.005554684	0	0	0.004291466	0.003275944	0	0	0	0.001900826	0	0.006276678	0.003153594	0	0	0	0	0.00591052	0	0.008133	0.002916539	0.002700545	0.005426407	0	0.007734897	0	0.004437979	0	0.00497653	0.006929023	0.001044359	0.000480391	0	0	0.000989036	0.005118563	0	0.006881301	0	0.000787522	0
1.3.1.38	0	0	0	0	0	0	0	0	0	0	0	0	0	0	0	0	0	0	0	0	0	0	0	0	0	0	0	0	0	0	0	0	0	0	0	0	0	0	0	0	0	0	0	0	0	0	0	0	0
1.3.1.43	0	0.144660725	0	0	0.004439517	0.011548379	0.022107337	0	0.024967382	0.002316216	0.00551339	0.011169117	0.030994302	0.022906579	0	0.007884873	0	0.032841629	0.013253972	0	0	0.016013937	0	0	0.034585171	0.001674041	0.003576483	0.028502497	0.027577932	0.032396809	0.005165689	0.027208147	0	0.008331724	0.034990626	0	0.003613084	0	0	0.034712371	0	0	0	0	0.033986533	0.131347606	0.049072767	0.038086763	0.039394058
1.3.1.44	0.041570641	0	0	0	0.012024166	0.002580441	0.033304654	0	0.045769802	0.041511874	0	0.038852465	0	0.035053822	0	0	0	0.263428233	0.199944422	0.274817358	0.220135597	0.035885652	0	0.53275534	0	0.02590943	0	0.01396984	0.005476254	0	0.035029003	0.01157094	0.006612221	0	0	0	0.003342635	0.028067085	0	0.01155828	0.018844676	0	0	0.008992707	0.003309611	0.003822983	0.082857553	0.100338368	0
1.3.1.45	0	0.002464103	0.004323015	0.004611409	0.004221179	0	0.001603077	0	0.004148354	0.000859025	0.002036708	0	0.004501792	0	0	0.002470512	0	0	0.003442942	0	0.001124219	0	0.003768159	0	0	0.001700872	0.005589525	0.007479491	0.003874317	0	0	0.011644726	0	0.003547158	0.002079101	0.003738582	0.000235027	0	0	0	0.00434577	0	0.000476303	0	0	0	6.6926E-05	0.00414057	0
1.3.1.54	0.136594188	0	0	0	0	0.062370039	0	0.135877005	0.035385359	0	0.311438903	0	0.074552638	0	0	0.306977587	0	0.575943841	0.740794479	0.594850934	0.783266245	0.042142773	0.045651686	0.3703713	0.23938941	0.38579828	0.083004259	0.117684491	0	0.078872533	0	0.06110731	0.174955425	0.271949574	0.27303341	0.343504075	1.124133557	0.080536999	0.761342562	0	0	0.106155858	0	0	0.477704993	1.130738512	0.391836583	0.403459013	0.247891081
1.3.1.56	0.000951977	0	0	0	0	0.003328479	0	0	0.000698541	0.001421325	0.031120622	0.000416799	0	0.00218332	0.000170759	0	4.71516E-05	0.001116916	0	0.002105902	0.001389726	0.000331282	0	0.001087112	0	0.001718855	0.002448202	0.001016099	0	0.001921661	0.001354509	0.00017433	0	0.003405419	0	0	0.003541926	0	0.001499328	0	0.001207358	0	0.003408124	0.000832818	0.034826654	0.002160312	0.003243064	0	0.002788356
1.3.1.58	0.003671211	0.004690826	0.004423841	0.017084321	0	0.001405802	0	0.009580564	0.001504346	0.017766552	0.011504055	0	0	0.01478441	0.013856732	0	0.017716055	0.013709229	0	0.011587373	0.017195248	0.007249193	0	0.015501304	0	0	0	0.000168675	0	0.007069827	0	0	0.013811288	0.004025493	0	0	0.002814585	0.012922586	0	0	0.016723988	0	0.014040516	0	0	0.012458755	0.004849839	0.005062331	0.009799988
1.3.1.62	0.017284442	0.01166465	0	0	0.019726959	0.004012231	0	0	0	0	0.121650006	0.013235201	0	0	0.015631057	0	0.011632177	0.005835988	0	0.00474153	0.017914472	0	0.015097425	0	0	0.020171178	0.017656802	0	0	0.019189071	0.006652972	0	0	0	0.001035214	0	0.001502836	0.002893497	0	0.01525636	0.020293236	0	0	0	0.118741116	0.011860793	0	0	0.004455032
1.3.1.70	0	0	0	0	0	0	0	0	0	0	0	0	0	0	0	0	0	0	0	0	0	0	0	0	0	0	0	0	0	0	0	0	0	0	0	0	0	0	0	0	0	0	0	0	0	0	0	0	0
1.3.1.71	0	0	0.000494381	0	0.000567485	0	0.000613984	0	0	0.000317916	0.009212076	0	0.000699491	0	0.000629716	0	0	0.000530444	0	0.000291124	9.08898E-05	0.000456032	0.000605271	0	0	0	0.000760757	0.000611337	0	0	0.000376305	0	0.000352072	0	1.09041E-05	0	0	0	0.000306892	0.00014407	0.00018855	0.00074552	0.000756983	0.000486339	0.00816367	8.0213E-05	0.000484314	0.000244858	0
1.3.1.72	0	0	0	0	0	0	0	0	0	0	0	0	0	0	0	0	0	0	0	0	0	0	0	0	0	0	0	0	0	0	0	0	0	0	0	0	0	0	0	0	0	0	0	0	0	0	0	0	0
1.3.1.74	1.141499531	0	0.097515447	0	0.937221051	0.129022008	0	2.072952402	0.111146484	2.096332953	0.47187759	0	0	0	0	0.626314665	0	0.285428228	0.507363377	0.21842578	0.315967508	0	0	1.579835163	0.165873916	1.792622429	0.281269854	0	0	1.768631722	0	0	0.845386318	0.862867883	1.16689041	0	1.871861791	1.057032283	0.231433452	0.211773405	0	0	0.734443384	2.172705602	0.635795049	0	0.668858725	0.674369552	0.004767914
1.3.1.76	0	0.189707316	0	0	0.153040255	0	0.07750212	0.239154049	1.077208722	0.067127346	0.256668681	0.099797387	0.10729111	0	2.119721392	1.361042288	0.180578887	1.302374541	1.411380921	1.327838399	1.422443371	0.104157788	0	0.197240942	0.040225965	0.07643541	0.658888226	0.09386809	0.215491591	0.0599896	0	0.130574787	0.757340671	0.685592608	0.793336086	0.14966308	0.088163151	0	1.311135425	0.128734164	0.062728266	0.038853848	0	0.022761364	0.164207767	0.024713719	0.464176583	0.547617264	0.169531027
1.3.1.83	0.001198019	0	0	0.000747484	0	0.001898028	0.002106273	0	0	0.001754642	0.01619624	0.000774246	0.000137417	0	0	0	0.030784047	0	0.001986278	0.001356844	0	0.001208431	0.001292904	0.000707219	0	0.001667008	0	0.001259992	0.00022418	0.000312753	0.002252257	0.00081994	0	0	0.000556321	0	0	0	0	0.000191334	0.002122855	0.002040919	0	0	0.016581983	0.000981493	0	7.01891E-05	0
1.3.1.84	0	0	0	0	0	0	0	0	0	0	0	0	0	0	0	0	0	0	0	0	0	0	0	0	0	0	0	0	0	0	0	0	0	0	0	0	0	0	0	0	0	0	0	0	0	0	0	0	0
1.3.1.85	0	0.016079744	0	0	0	0.008233453	0.014400674	0.004709054	0	0.001433387	0.01190886	0	0	0	0.005049884	0.015078441	0	0.00969712	0.013773556	0	0	0	0	0	0	0	0	0.006330893	0.0007266	0.001877783	0.005290254	0.004166154	0.0018856	0.009657483	0	0.003754039	0.007017391	0.000951177	0	0.002036156	0.000911279	0	0	0	0.01767732	0.002632277	0.004929117	0	0.007217912
1.3.1.87	0.386459114	0.12505978	0	0	0	0	0	0	0.053344392	0	0.02362964	0.06558624	0.009774044	0.028090824	0	0	0.01359758	0	0	0	0	0.053372425	0.026233715	0.019373829	0.032132361	0	0.210634343	0.312128301	0.036082071	0.045446488	0	0.655603229	0	0.064190669	0.032812418	0.342713758	0	0.034104286	0.080628709	0.536903423	0.024504957	0.070474764	0	0	0.044056961	0.026488004	0.051355588	0.056380491	0.041968008
1.3.1.9	1.212520922	1.110277294	0.860965061	0.37994768	0.881837505	0	0	0	0	0.216907118	1.248480811	0.99184232	1.015616664	0.014147964	0.92556002	0.186327662	1.129687779	0.025458125	0.27482678	0	0.16222987	0	0	0.131064444	0.040881742	0.622410195	0.822526837	0.621032424	0.852812894	0.022615225	0.032869948	0.944667665	0	0	0.060963722	1.003174658	0	0.149574022	0.065075779	0.391029328	0.213404566	1.198885151	0	0.060593254	1.18712963	1.003945553	0.34043788	0.165662211	0.746481576
1.3.3.-	0	0	0	0	0	0	0.000438656	0	0	5.00415E-05	0	0.001214835	0.001489201	0	0	0.000311996	0	0	0.001081602	0	0.001798198	0	0	0	0.033210598	0.001378982	0.000555769	0	0.001660958	0	0	0	0	0	0	0.001123211	0.001696869	0.001278494	0.000415228	0	0.000436543	0.000691876	0.001673535	0	0	0.000104629	0.000279699	0.001026517	0
1.3.3.11	0.019673051	0.670444255	0.0743144	0.039013358	0	0	0	0.02841241	0	0	0.385599108	0.032434113	0	0	0.003903715	0	0.124547028	0.128776627	0.07021537	0	0	0	0	0	0	0	0	0.013484498	0.013607071	0.065246299	0.884832926	0.040671257	0.10818322	0.01235966	0	0	0	0.096061732	0.086726539	0.085610117	0	0.029790333	0	0.039228649	0.380812188	0.916395459	0.046554866	0.102684224	0
1.3.3.3	0.885790196	1.134146862	0	0.063682427	0.113010452	0	0.340412588	0.185813376	0	0.048626392	0.727411262	0	0	0	0.078087239	0	0	0	0.097905159	0	0.007242314	0.056545688	0	0.184018077	0	0	0.432137197	0.83891913	0.056044313	0	0.993690916	0.878082422	0	0	0.149206508	0.842523798	0	0	0.022167004	0.813241526	0	0	0.119075598	0	0.980618192	0.992061429	0.033166013	0.296369003	0.18129119
1.3.3.4	0	0.11022103	0.034139921	0.420563372	0.06142397	0.116867497	0.028184828	0.087503118	0.005939477	0.080405151	0.131343047	0.113515414	0.085337127	0.043717553	0.965722488	0.113446628	0	0.067238391	0.07498286	0	0.104588734	0.019101615	0.078635525	0.030776833	0.759081199	0	0.100171179	0.032760161	0.10935757	0.114341508	0	0	0.09768865	0	0	0.048484353	0.075139249	0	0	0.026593488	0	0	0.001415832	0	0.296565536	0	0.176395029	0.048248672	0
1.3.3.5	0.053988802	0.030255825	0.029118587	0	0	0	0.027021918	0	0.06638419	0.059672989	0.314665577	0.000123512	0	0	0.061973952	0.039412074	0	0.064894886	0.022003036	0.061851342	0.050126045	0.006077485	0	0.028722457	0.026751213	0	0.204720416	0.067789675	0.065291766	0.06549414	0.017840166	0.046191801	0	0.043592375	0.06404048	0	0	0	0.018083578	0.010690967	0.990726383	0.01212102	0.060851777	0.039969109	0.305897004	0	0.055510484	0	0.062562447
1.3.3.6	0	0.010031023	9.20234E-05	0	0.013146402	0.008458579	0.002504513	0	0	0	0	0	0.001284291	0	0.013977444	0	0.010796377	0.00013724	0.014900357	0	0.015790898	0	0	0	0.324674857	0.000833732	0.010410937	0.002887078	0.016586792	0	0	0	0	0	0	0.030915234	0.011893851	0	0.016111384	0	0.007994056	0	0.01236149	0	0.003683194	0	0.040945517	0.035174379	0.009285368
1.3.5.2	0	0	0	0	0	0	0	0	0	0	0	0	0	0	0	0	0	0	0	0	0	0	0	0	0	0	0	0	0	0	0	0	0	0	0	0	0	0	0	0	0	0	0	0	0	0	0	0	0
1.3.5.3	0.334051812	0.046616005	1.030441894	0.770434095	0	0.036488124	0.153983006	0.131111728	0.061556846	0.058785811	0	0.086096185	0.039543529	0	0.10112221	0.123016353	0.166404251	0.105054773	0.082568856	0.234702716	0.052295426	0.129222246	0	0	0.12059509	0	0.244099075	0.932576765	0.142809414	0	0.976388517	0.942449837	0	0.12477521	0.03198259	0.780061476	0	0	0.17549592	0.62426704	0.101940952	0.044328079	0.136766144	0.019665605	0.002096632	0.844425965	0	0.158233169	0.195089012
1.3.5.5	0	0.000304708	2.89948E-05	0	0	0.00087611	0.000246677	0.000604899	0.000470992	0.000423763	0.017104592	0.001069574	0.00031909	0	0	0	0	0.000765597	0.000366465	0.000131657	0	0.001254286	0	0	0	7.59153E-06	0	0	0	0	4.47377E-05	0	0	0	0	0.000623041	0.000576432	0.001457305	0	0.000921934	0	0	0.000296065	0.000791057	0.015539205	0	5.07181E-05	0	0
1.3.5.6	0.001449071	0.000594007	0	0.000523768	0	0.000457979	0	0	0.001322433	0.000436572	0.017893656	0.000236551	0.000113464	0	0	0.000310923	0	0	0.000379053	0	2.2186E-05	0	0.001018595	0.000727158	0.001554669	0.001229012	0	0.000699049	0	0	0	0	0	9.98131E-05	0.000644635	0	0	0.000721126	0	0	0.001434037	0	0.000289873	0.001216787	0.018242558	0	0	0	0.000803406
1.3.7.2	0.000557506	0	0.000386588	9.40225E-06	0	0.000630016	0	0	0.000564248	0.000716777	0.008170456	0.000625017	0	0.000240699	0.000231674	0.000640452	0	9.57482E-05	0	0	0.000588486	0	0.000737905	0	2.55994E-05	0.00021223	0.000559528	0	0	0	0	0	0	0.00047411	0.000218813	2.63054E-05	0	0.000446035	0	9.03822E-05	0	1.24864E-05	0	0.000548051	0.009135443	0.000751544	0.000595217	0	0.000502194
1.3.7.3	0	0	0.00036442	0	0	0.000407401	0	0	0	0	0.009177249	0	0.000545149	0.000725323	0	2.83166E-08	9.6977E-05	0.000253921	0	0	0	0.000443098	0	0	0.000205958	0.000652283	0	0	0	0.000217317	0	0	0	0.000136356	0	0	0	0.00032713	0.000207689	0.000427483	0	0.000507638	0.000493283	0.000101483	0.008862848	0	0	0.000324942	0
1.3.7.5	0	0.000527578	0.000179986	0	0.000776177	0.000448831	0	0	0.000775947	0	0.008815377	0	0	0	0	0	0.000668762	0.000139053	0.00040433	0.000746222	0	3.19234E-05	0	0	0.000554918	0.000726593	0.000284865	0	0	0.00049145	0	0.000721163	0.000745017	0.000660024	0.000727065	0.000636563	0	0	0	0	0.00016571	0.000171315	0	2.48667E-06	0.008257265	0.000169641	0	0.000122771	0.000385739
1.3.7.7	0.001304732	0.001065308	0.001744314	0.002240972	0	0.000270898	0.000904026	0	0.001800013	0.001706807	0.02721879	0	4.71554E-05	0	0	0	0	0.001538759	0	0.000650663	0.001670552	0.001983675	0.0019323	0.0011856	0	0.001948747	0	0.000633033	0.001527924	0.00222439	0.001451215	0	0.001154691	0.000163967	0	0	0.000940669	0	0	0	0	0.001354177	0.002389414	0.000259373	0.023401243	0	0.002174404	0.000516076	0
1.3.7.8	0	0	0	0	0	0	0	0	0	0	0	0	0	0	0	0	0	0	0	0	0	0	0	0	0	0	0	0	0	0	0	0	0	0	0	0	0	0	0	0	0	0	0	0	0	0	0	0	0
1.3.7.9	0	0	0	0	0	0	0	0	0	0	0	0	0	0	0	0	0	0	0	0	0	0	0	0	0	0	0	0	0	0	0	0	0	0	0	0	0	0	0	0	0	0	0	0	0	0	0	0	0
1.3.8.1	1.296225026	0.70859161	0.037898806	0.054243711	0	0.465144314	1.277722559	2.698259776	6.620173955	1.925132135	0.895269232	0.128563981	0	0.309369809	1.274013087	0	0	1.875831947	1.613020898	1.321954921	1.791933692	0.164389262	0	1.308041378	0.004770471	0.124331411	1.290963571	0.050427625	0	0.454531618	0	0.368283348	0.583442406	1.383105303	1.383258081	0	1.315499746	0	1.721508122	0.30964658	0.042986187	0	1.259140567	1.823727892	1.522886818	0.454447782	1.049111668	1.445571581	0
1.3.8.2	0	0	0	0.004930634	0	0.01495935	0	0.04057978	0.041067741	0	0.015466831	0.041324946	0.049254328	0	0.026546519	0.020290544	0	0.050285055	0.108872772	0.041775692	0.047648862	0	0	0.045962227	0	0	0.47326697	0.024575407	0.126114732	0.031399323	0	0.033370243	0.068174351	0.117672424	0.068637522	0	0	0	0.026354353	0.011386932	0.001067306	0	0.052128863	0.002239516	0	0	0	0	0
1.3.8.3	0	0.006590056	0.001952129	0.000906171	0.004464542	0.002763371	0.005387844	0.001490713	0	0	0.08158017	0	0.006476595	0.00033058	0.005115178	0	0.005659264	0.003647657	0.000407167	0.001179507	0	0	0.006841993	0.004526966	0.002054257	0.006457065	0.004649092	0.001712378	0.002017777	0	0.002719866	0.002387927	0	0.001919853	0.00486441	0	0.003968569	0.002603446	0	0.002330641	0.002677409	0.004635933	0	0	0.082514544	0.004414219	0	0.00689576	0
1.3.8.4	1.224330265	1.282970025	0.172829109	0	0.247096405	0.013657078	0	0.181157293	0	0	2.126083534	0.039484386	0.078686175	0.21475383	0	0	0	0	0.265250166	0.096135492	0.246879041	0.196986669	0.159654533	0	0	0	0.087387931	0	0	0	0	0.047167181	0	0.205812849	0.234437884	0	0	0.179565594	0	0.187071882	0	0.195844341	0	0.05195895	2.259854625	0.412999903	0.236598135	0	0
1.3.8.6	0.834080972	0.873255775	0	0.139821801	0.085731902	0	0	0.033498756	0.010664286	0.011266235	0.928664934	0.026621327	0	0	0	0	0.046341476	0.134710221	0.010039359	0	0.025303182	0	0	0.109219973	0.800291231	0	0.156754698	0.008269792	0.070511578	0	0.034733048	0	0.092226079	0.123382322	0.093372543	0	0	0.020109554	0	0	0	0.10395329	0.064779664	0.069458095	0.845587056	0.272507435	0.059054131	0.233178568	0
1.3.8.7	4.899038501	2.384219618	0.501786767	0.353269687	0	0	0	0.786945128	0.985693446	0	7.390128148	0	0	0	0	0	0.608960632	0.801295137	0	0	0.018979569	0.400210029	0.090718841	0.139484307	1.306207063	0	1.124356916	0	0	0.134959671	0	0.917148312	0	0.857017018	0.745449201	0.873366347	0.804423832	0	0	0	0	0	0	0	6.947943884	0.441344896	0	0.82256116	0.412452257
1.3.8.8	0.109605806	2.586008102	0	0.016847396	0	0.073045679	0	0.018100003	0	0	0.290778276	0	0.068128101	0.026287764	0	0.081752151	0	0	0.103664539	0.115083428	0.138190956	0.126765089	0.017422716	0	0.21214184	0	0.041843479	0	0	0.079829472	0.005491418	0.073401763	0	0	0	0	0.008635577	0.151098243	0	0	0	0.135053574	0.060601242	0	0.296966528	0.093809162	0.192114833	0	0.010519939
1.3.8.9	0	0	0	0	0	0	0	0	0	0	0	0	0	0	0	0	0	0	0	0	0	0	0	0	0	0	0	0	0	0	0	0	0	0	0	0	0	0	0	0	0	0	0	0	0	0	0	0	0
1.3.98.1	1.001724305	0.80806047	1.124511053	0.975964457	0.813803291	2.176756718	1.146344649	1.113108178	0.911397076	0	1.096720066	2.28220186	2.571189126	1.977951904	0.884051815	0.930754561	0.815603946	1.040348153	1.120594403	1.103037401	1.190459948	0.92503518	0.926372219	0.828818838	1.117739598	1.465653382	0.819830143	1.15585323	1.826976	0.994359953	1.266544234	1.051817671	0.970195903	1.062561686	1.024519166	1.172679793	1.168437268	1.161332077	1.147686275	1.504414357	0	0.843748713	0.856865729	0.887324771	1.299447874	0.943904421	1.07820197	1.11654666	1.10133007
1.3.99.-	7.58569274	10.47796424	0	1.478370419	1.061663239	1.023334932	1.286255338	0	3.289268672	0.558195616	6.793440512	2.139055249	2.001745341	0	0	0	0	1.918388043	0	0.438861027	1.644667669	0.282959836	1.276449696	0	0.380638766	0	4.123756154	2.128339635	0.466913325	1.248412917	0	2.956183877	1.327917204	0.468611028	0	2.644795033	0.59169521	0	1.220990759	1.139352606	0.856659001	0.300450075	0.85472167	0	8.016308072	1.057634203	1.531420914	2.116545891	1.809620795
1.3.99.1	4.279467919	1.35675847	1.821117805	1.210038842	2.896507769	0.820922271	1.730285644	0	1.335102907	1.094320774	3.898564581	0.245201809	2.758826653	2.93979403	2.911314421	2.681405528	3.512604795	0	2.343900194	0.105454749	0.916497476	0	0	0	2.650669635	0.695663923	5.371182364	3.692361014	1.013769426	1.562407466	1.476025377	5.686855099	1.38593657	0	0	3.318940677	2.298511446	1.317394425	0.527667091	0.620576305	2.84740759	1.243019676	2.301931904	0	5.050111741	5.539079948	0.714988569	2.832707027	0.454212509
1.3.99.12	0	0.0056618	0.002463687	0	0	0.008304926	0	0	0	0	0.003690978	0.005573999	0	0	0	0.000167077	0	0	0.003678353	0	0	0.004783747	0	0.003390823	0	0.004440937	0	0.000756574	0	0	0.00723044	0	0	0	0	0.006513307	0.005753639	0.008809326	0.002083131	0.008960822	0.0049387	0.008360201	0	0.00670518	0.009620788	0	0.054788759	0.058756719	0.016167697
1.3.99.16	0.177105325	0.3817928	0.078860251	0.320172997	0.205730244	0	0.074021023	0	0	0	4.112022168	0	0	0.244388618	0.082020334	0.160070693	0.132196899	0	0.276783852	0	0.402749628	0	0	0	0	0	0.15386568	0.024630388	0.095217775	0	0.036657048	0.262805839	0	0	0.126938246	0	0.121688482	0	0.040524339	0.301312714	0	0.372579464	0	0.394502151	3.646995974	0	0	0	0
1.3.99.22	1.953929723	1.334386023	3.06685701	0.971817386	0.853131806	1.145538164	1.703515635	1.870486789	1.776520708	2.236371313	2.284551253	1.655229163	1.58223783	0.879543293	2.174761324	2.112633172	2.236248097	2.092931148	1.902203272	2.165960218	2.125504363	0.64900976	1.200855773	1.687555133	0.869546343	1.350246697	1.218985678	2.017853118	0.727312874	1.797179529	1.963518906	2.565348759	1.910250523	1.505965683	1.636146298	2.453422952	2.059907187	2.084563915	2.520673461	1.426737439	1.02373939	0.926242779	0.574343405	0.970421104	2.335106786	2.029147243	1.495791908	1.643763196	0.521267307
1.3.99.23	0	0.045401254	0.024465994	0.046157398	0	0.027242025	0	0.018899431	0	0.031712631	0	0.4395212	0.424503678	0.002621369	0.04529987	0.004030197	0.042950597	0	0.013326829	0	0	0	0.0043954	0.034112181	0.044220901	0.0027296	0.020875225	0.012956267	0	0.016164808	0	0.005248598	0.026719307	0	0	0	0	0.004070487	0.029279971	0	0	0	0	0.018961403	0	0	0	0	0.000256315
1.3.99.26	0.029832632	0	0.024944048	0	0	0.046364256	0.025540199	0	0.048687709	0	0.003308039	0.017931341	0	0.025764013	0	0	0.024147409	0.042352769	0.025395655	0.068886797	0.00255826	0.024387516	0.031905643	0.029290774	0.593581013	0	0.296453656	0.031368093	0.020988655	0	0	0.024140277	0.014460619	0.013625446	0.009602678	0.054892792	0	0	0.001564816	0	0	0.028302986	0	0.005837189	0	0.019201757	0.082872657	0	0.001000917
1.3.99.27	0	0	0	0	0	0	0	0	0	0	0	0	0	0	0	0	0	0	0	0	0	0	0	0	0	0	0	0	0	0	0	0	0	0	0	0	0	0	0	0	0	0	0	0	0	0	0	0	0
1.3.99.4	0.036561959	0.026137296	0	0.050175143	0	0.012590256	0	0	0.036784156	0.030909137	0.118806819	0	0	0	0.013202941	0.024868248	0	0	0.053496854	0	0.043078182	0.035155325	0	0	0.057711319	0.055818888	0.044487594	0.000220308	0	0.032147086	0	0.036093758	0	0.048784139	0.01077386	0	0	0	0.046088975	0.006349997	0	0	0	0.030166879	0.071408072	0.016569922	0.03148535	0	0
1.3.99.5	0	0	0	0.177325084	0.053396971	1.844538708	0.162271839	0.150277779	0.029028251	0.104097312	0.011428893	1.869266753	2.19095774	0.032025015	0	0.069486215	0.197906922	0	0.042677361	0.034754552	0	0.081299236	0	0	0	0.073447632	0	0.055854817	0	0	0	0.17971391	0	0.123156443	0	0.192228059	0.069281575	0	0.002551299	0.043580376	0	0	0	0.1869368	0.188999906	0.038983789	0.022202674	0.128237293	0
1.4.1.-	0	0.009660837	0.001560893	0	0	0	0	0	0	0.012504754	0.02894283	0.024909594	0	0	1.003048989	0	0	0.004489746	0.053710194	0	0	0.041033655	0	0	0.047740738	0	0	0.016237571	0	0	0	0.020851927	0.017133321	0	0	0.044410975	0	0.022236276	0.000188974	0.01058863	0.03213618	0	0	0	0	0	0.040308663	0.018681618	0.030663626
1.4.1.1	0	0	0	0.201585464	0	0.994846991	0.554020282	0.156970237	0.426275071	0	0.390877286	0.673894116	0.804566485	0.113329286	0.822661591	0	0.035212314	0.509502413	0.422780008	0.387170526	0.532956828	0	1.181641976	0	0.559917328	0.117389744	0.402545572	0	0.198849176	0	0.138755287	0	0.118514424	0	0.183180278	0	0	0	0.011359307	0.360446172	0	0.177511373	0.673669843	0.972011356	0.438403957	0	0.260244512	0.292921756	0.28523098
1.4.1.13	3.813297955	3.906420326	0	0.478141954	1.256457803	1.118917516	1.363673483	6.573549244	6.690110606	4.003491063	3.353904822	5.062815232	5.629083789	4.266071253	4.585565429	4.903263698	4.046689257	4.206232769	4.512059863	4.922177345	4.641067281	6.322741025	4.334001658	4.183770499	0.45802604	1.023773063	2.942634324	3.398941294	0.69262068	1.390166987	2.566545935	4.264984814	3.912205904	3.307160893	3.429227645	3.124450046	6.841151846	0.701080125	1.556480492	1.507143663	0.14920268	0	2.372378777	2.640694515	4.23351808	4.01065232	4.710870614	3.537795503	1.285946077
1.4.1.16	0.356842141	0.214034392	0.10096704	0.417744513	1.14311482	0.049255035	0.071821962	0.030571179	1.054021778	0.112953258	0.030241826	0.915680604	0.907076244	0	0.853868938	0.887303537	0	0.432290865	0.25987961	0.326070854	0.199053473	0	0.840920819	0.075220896	0.256177317	0.623269384	0.63231276	0.155984732	0.088693706	0	0.079977987	0	0.167850888	0.088307174	0.194769397	0	0	0.00530801	0.042115654	0	0	0	0.262474243	0	0.25027336	0	0.508763114	0.587554152	0
1.4.1.2	0	0.145250708	0	0	0.031159158	0.047601565	0.887980766	0	0	0.133905775	0.377047361	0.126356012	0.105865873	0.027266047	0	0.114777254	0	0.112753248	0.302071271	0.376627098	0.216835008	0.107993222	0	0	0.023263635	0.546668242	0.171411243	0.059600858	0.132895882	0	0.015966872	0	0.049214703	0.249135348	0.201788356	0	0	0.936535997	0.860660601	0.509001617	0.130213592	0	0.119754156	0.053992815	0.353916739	0.211806223	0.105141157	0.254953316	0
1.4.1.20	0.001226552	0.000301976	0	0	0	0	0.001244441	0.000373522	0.000944355	0.000799148	0.007824914	0	0.000156714	0	0	0	0.000300007	0	0	0	0	0.000283537	0	3.09797E-05	0.001045761	0	8.58302E-05	0.00094434	0	0	0.000698932	0	0.000817385	0.000659479	0	0.000240945	0.000436799	0.000440705	0	0	0	0.001177414	0.00014081	0	0.009620539	0.000401557	0	0.000505444	0.000650504
1.4.1.21	0.086275476	0.834871884	0.045898603	0	0.082468806	0.021401137	0.010684269	0.11162225	0.080032128	0.931437755	0.597349686	0.478637515	0.43583075	0	0	0.06591579	0.002004382	0.053202046	0.202440151	0.178906306	0.039568168	0	0	0.068694137	0.093255635	0	0.097462685	0.136931844	0.105903387	0.045324369	0	0.078636419	0.00327598	0.019795719	0	0.021073655	0.557580322	0	0	0	0.053367696	0.009255337	0.110361085	0	0.560508569	0.353288201	0.131445759	0.004092564	0
1.4.1.3	0.824449203	1.113179895	0.142322381	0.193132207	0.108287865	0.071436841	0	0	0	0.121461307	0.778174725	0.143912379	0.000953248	0	0.117393148	0	0.129488996	0.11771218	0.049722483	0.036066669	0.117224676	0.046089568	0.0949326	0.054224456	0	0.493311693	0.054226012	0.204090892	0.039149669	0.094731608	0.861040422	0	0.000748471	0.132920364	0	0.196068972	0.105877327	0	0.106344751	0.042538237	0.122155685	0.018026721	0	0	0.93124617	1.009247323	0	0.210037556	0.080522999
1.4.1.4	1.11845069	0.93460268	0.851409808	0.97913388	1.232498774	1.304005064	0.259153815	1.121176744	1.023065422	0	0.142027049	1.911086674	2.083309893	0.892098053	1.057094703	0.922599844	0.258279647	0.778654181	0.716293285	0.586786995	0.895598815	0.817403933	0.822888263	1.001984367	0.82585815	0.62610567	1.038501069	0.786162494	1.21864369	0	0	1.035419504	0.861525706	0.746705189	1.056554264	0.867670273	1.239903581	0	0.370446967	0.577958237	0.027145501	0.817247653	0.764397504	0.25755201	0.009577307	0.778976787	0.631205854	1.059972666	0.269521107
1.4.1.8	0	0.009442319	0.009881929	0	0	0.009397051	0	0	0.007545438	0.005220186	0	0.005494232	0.002379153	0	0	0.006711293	0	0	0.00802402	0	0.003160675	0.00117684	0	0.000885792	0	0	0.00115842	0	0.006024379	0	0.001004993	0	0.003740095	0.007512112	0	0	0	0.000295202	0	0	0.005711866	0.001366794	0	0.004890896	0	0.002255984	0.068742877	0.054525541	0.012101203
1.4.1.9	0	0	0	0.055170882	0.008345583	0	0	0	0	0.06433447	0.032427867	0.033319066	0.060756401	0	0.020378381	0.172849955	0.059452265	0.029974936	0.021780161	0.016148588	0	0	0.047870599	0	0.040281469	0	0.192567648	0	0.051607529	0.032796983	0	0	0.137278364	0.068505886	0.094599646	0.037563144	0.002218144	0.031499071	0	0.060223004	0.009384181	0.022207547	0	0	0.13127987	0	0.125560888	0.216104379	0.068736621
1.4.2.-	0	0.001185525	0.002094306	0.006373896	0.003799682	0	0	0.0044279	0.006348936	0.007205491	0.055867178	0.00243651	0.004719063	0.004717311	0	0.002275947	0	0	0.000356716	0.000735589	0.00129873	0.005039542	8.54527E-05	0.005795871	0.002293496	0.000368351	0.005583515	0	0.002386926	0.005260797	0.006035089	0	0	0.005608947	0	0.004473018	0	0.005488545	0	0	0.007029878	0.00125193	0	0	0.05525809	0.003308326	0.058203374	0.05561333	0.001887249
1.4.3.-	0.33866469	0.461093443	0.034209084	0	0	0.023364784	0	0.197171587	0	0	1.022959146	0.199928027	0.198556537	0	0	0.184799014	0.085351537	0.105853007	0.067205705	0	0.116619118	0.18377852	0.052149689	0.137949315	0.118055536	0.027560594	0.186374068	0.836650163	0.021498699	0.096713572	0.031411277	0.811519772	0.17794832	0.104502362	0.198367441	0.811723735	0	0	0	0.522587982	0.126471181	0.752414047	0	0	0.956220359	1.821611434	0.073747611	0.247021734	0
1.4.3.1	0	0	0	0	0	0	0	0	0	0	0	0	0	0	0	0	0	0	0	0	0	0	0	0	0	0	0	0	0	0	0	0	0	0	0	0	0	0	0	0	0	0	0	0	0	0	0	0	0
1.4.3.10	0.002430373	0.000759745	0.001740355	0	0	0.00390906	0.000115571	0.003000296	0	0	0.000636879	0.003811969	0	0.000375821	0	0.001250655	0	0.015930977	0.013134008	0.013285122	0.019366922	0.001087706	0	0	0.068859904	0.001797275	0.000198717	0.002853213	0	0	0	0.003583274	0.002724709	0	0.000399385	0	0.002490282	0	0	0.002472904	0.002995017	0	0	0	0	0.002144023	0	0.003556486	0.000505593
1.4.3.16	0.930245599	1.14151105	0.134356142	0.145979705	0.806062199	0.978543106	0.025670145	0.812149234	1.031405287	1.006243469	0.958096208	1.135440739	1.103725468	0.222814838	0.869659934	0.744955367	0.045984664	0.701523495	0.750649018	0.690370379	0.76307855	0.829249353	0.844188256	0.507943088	0.244547046	0.144225312	0.350107327	0.879763047	0.037300899	0.067315357	0.661973175	0.972230907	0.870015014	0.86106044	0.75240768	0.970216777	0	0	1.278758979	0.400130844	0	0	0.593710999	0.205876762	1.117062091	0.969667287	0.327458756	0.542925518	0
1.4.3.19	0.785384538	0.932766106	0.039478114	0.011361108	0.024885985	0.141239327	0	0	0	0.0491987	0.834499061	0	0	0.150251746	0.055367155	0.095473872	0.121349259	0.01023679	0.195301764	0	0.03915083	0	0	0	0.478812587	0.034741139	0.114812139	0.051208279	0	0	0.857833239	0	0.018251233	0	0	0	0	0	0	0.007738194	0	0.079799237	0.128792943	0	0.681337662	0.127652926	0.404220599	0.402674991	0.008652833
1.4.3.2	0	0	0	0	0	0	0	0	0	0	0	0	0	0	0	0	0	0	0	0	0	0	0	0	0	0	0	0	0	0	0	0	0	0	0	0	0	0	0	0	0	0	0	0	0	0	0	0	0
1.4.3.21	0.241971767	0.594816932	0	0.050205916	0.006763285	0	0	0.05938197	0	0.016251431	0.023655435	0	0	0.037516847	0	0.021079525	0	0	0.032458837	0	0	0.059096161	0	0.022219328	0.042373255	0	0.288522586	0.153869279	0	0.024937782	0	0.346006901	0.059903252	0.036763851	0	0.119828608	0.053633019	0.001726784	0.016328914	0.248780502	0	0.044272455	0.013454321	0.030641495	0.000662551	0.898156901	0	0.094500436	0.056872268
1.4.3.3	0.00225576	0	0	0.000160187	0	0	0	0.002949689	0.010350617	0	0.021343881	0.005152472	0.00658732	0	0	0	0	0	0.009677138	0.015535109	0	0.008267479	0.008586224	0.016859895	0.003412005	0.01162938	0.003648343	0	0.006491405	0	0.003510866	0	0	0	0	0	0	0.014212109	0.010261362	0.004858111	0	0	0.001842694	0	0.025573059	0.014531205	0.03741822	0.032189721	0.01417363
1.4.3.4	0	0.07552077	0	0.103183555	0.085669263	0.06665953	0	0.031380828	0	0.05756068	0.151509895	0.086712998	0.088353552	0	0	0.156359456	0	0.464055099	0.516291328	0.348813017	0.394640061	0.084624836	0.011867851	0.042459707	0.064650642	0.065173351	0	0	0	0.928501857	0.094669242	0	0.022408036	0.094888528	0.088530508	0	0	0.022044661	0	0	0.10926753	0	0	0	0.185157105	0	0.190330313	0.158704583	0
1.4.3.5	0.875180554	1.118420061	0.844257994	0	1.143782784	0.069638339	0	0	0.156666009	0	0.902328039	0.652620141	0.717542008	0	0	0.158477759	0.160558396	0	0.162112153	0	0.008416739	0	0	0	0.24458749	0.04137487	0.309238279	1.043612555	0.100215708	0.105305741	1.080850568	0.817007728	0.073219933	0.073313692	0	0.882805044	0	0	0.245760824	0.353799302	0.1550531	0.864841925	0.165219426	0.156456228	0.855800316	0.824368168	0.172739448	0.385021774	0
1.4.4.2	1.508253512	0	0.256152268	1.122797796	1.808755673	0.560303679	0.37007868	0.195670282	0.167661544	0.09996434	1.526726354	1.039613058	1.265965757	0	1.892004198	0.17063863	0.329041033	1.029243847	1.105688207	1.042174352	0.725587301	0.168638798	0.254518082	0.956860207	0.67154441	0.200777902	0.686019563	1.50894541	0.331872771	0	1.22062349	1.429078457	0	0.101224291	0.202310285	0.932060044	0.290434049	1.855228743	0.484222404	0.410444726	0.242886165	0.057496416	0.312883055	0.213480148	1.304719105	1.159639258	0.796568049	0.358298704	0.301848917
1.4.7.1	0.829234561	0.166810681	0	0	1.016244204	0	0.033491949	0	0.636486803	0	0.241926749	0.107424788	0	0.019485536	0	0.301728015	0.099337231	0.202165639	0.200210013	0.006563257	0	0.523051554	0.171863748	0.189404039	0.070591227	0	0.088208256	0.074975108	0	0.011745987	0.144026361	0	0.410445609	0.2015854	0.316264926	0.073115212	0	0.140704159	0	0	0	0	0.101712456	0	0.170564255	0	0	0.078413943	0
1.4.9.1	0	0.071724142	0	0	0.017727522	0	0.031876543	0	0.045176187	0.046342775	0.366417957	0.070734556	0.01698952	0.058205808	0	0	0.06244286	0	0.019370722	0.071723971	0	0.046957243	0.035312319	0.075093234	0	0.032647087	0.037249794	0.047267755	0	0.046151852	0.077864944	0.049477073	0.051145229	0	0.003288667	0.076910643	0.037564613	0	0.050115811	0.046227989	0.011838715	0.047453628	0.043556772	0	0.270275286	0.009362137	0.074387393	0	0.066452461
1.4.99.-	0.000670814	0.002380233	0.01109056	0.011508374	0.011216195	0.011574215	0.010113758	0.005351395	0.011176916	0	0	0.008469217	0	0.004561879	0.011054624	0.00720377	0.0677452	0.00995727	0	0.006948953	0	0.000794368	0.00391733	0	0	0	0.009359563	0	0	0	0	0.011491202	0	0.008955409	0.009547147	0.009532571	0	0.001462238	0	0.011304003	0.009659247	0	0	0.009900318	0	0.011258161	0	0	0.006643976
1.4.99.1	2.531764635	1.561614545	0.062176483	0.176462043	0	0	0.429745131	0.061738357	0	0.270840668	3.363153385	0	0	0.06995845	0.068343109	0	0.194975289	0	0	0.341458112	0.348852223	0.147362535	0	0.117583596	0.033126199	0	0.348197261	1.050569661	0	0	0.768065018	0.682874372	0.20039153	0	0.43198101	1.282915533	0.277853472	0	0.311864438	0.887661051	0.079759717	0.415438808	0	0.084698202	3.543286857	2.266756154	0.537360335	0	0.497898568
1.4.99.5	0.007154134	0	0.014414964	0.005149295	0	0	0	0	0.018026381	0	0.048302682	0	0	0.025115804	0.036285538	0.000463346	0	0	0.006298262	0	0	0	0	0.025556571	0	0.011804346	0.006536125	0.060478497	0.0342977	0.012639719	0.023879349	0.030012716	0.017185425	0	0.030242818	0	0.026743395	0.021178651	0.011387051	0.04861415	0.01949963	0	0	0	0.02955551	0.035932778	0.042864607	0.038062325	0
1.5.1.-	0.005377437	1.291666419	0.08594953	0.088826332	0.135137451	0	0.028824743	0.035141385	0.116531112	0.157292967	0.387446904	0.152424588	0	0.174946637	0.021137183	0.151410972	0.188533647	0	0	0	0.187428869	0	0.002869816	0.123015074	0.142516991	0	0.175233867	0.738418768	0	0	0.181804083	1.88423701	0.127879199	0	0	0.975537724	0	0.03214916	0.147726357	0.594332695	0	0.028695005	0.014864807	0.149430661	0.280426759	1.805962578	0	0.269327079	0
1.5.1.10	0.000881422	0	0.006734556	0.009024454	0	0	0	0.008880419	0.004310066	0.006553493	0	0.006525491	0.006702052	0.006180415	0	0.005548072	0.002865549	0	0.003019767	0.008469647	0	0	0	0	0	0	0	0	0.008142268	0.003875627	0.007000106	0.002099658	0	0.003985782	0	0.000479222	0.001930124	0.00326333	0	0.003122838	0	0.00794587	0.00344996	0	0.000777059	0.009171467	0	0.001432678	0.006186197
1.5.1.12	0.522405011	0.305845077	0.249618582	0	0.942963667	0.117627578	0.12072997	0	0	0	0.379870508	0.123443829	0.207547861	0.029664957	0.027583297	0	0.236202179	0	0	0	0	0.062981231	0.08277485	0.563034396	0.260175694	0.064731624	0.124940532	0.26108396	0.015005534	0	0.264837241	0.361429907	0.096793594	0	0	0.34453644	0	0	0.100664899	0.041056504	0	0	0.103189546	0.065185405	0.409687098	0.252847397	0.086903	0.088578971	0.075667461
1.5.1.15	0	0	0	0	0	0	0	0	0	0	0	0	0	0	0	0	0	0	0	0	0	0	0	0	0	0	0	0	0	0	0	0	0	0	0	0	0	0	0	0	0	0	0	0	0	0	0	0	0
1.5.1.19	0.00641559	0	0	0.004784587	0.001181115	0.006252947	0	0	0	0.000295983	0	0.002494094	0	0	0	0	0	0.004423619	0	0.003994337	0.005224341	0.002505543	0	0.004076773	0.001834993	0.000140385	0.004119861	0	0	0	0	0	0	0.004018908	0.006143791	0	0	0.000227505	0.002531749	0.002222477	0.002160274	0.003233667	0.000180931	0.007035195	0.006597498	0.001690279	0	0	0
1.5.1.2	1.144325926	1.647153384	0.877465504	1.036432376	0.928913379	0.457489192	0.453477839	1.042023305	0.914227257	1.14633582	0.976236006	1.064998465	1.269904915	0.961993883	1.116012061	0.86561841	0.885012467	1.110180376	1.11565207	1.311303697	1.200356496	1.059371671	1.046886853	0.585142574	1.09291636	1.393180046	1.027844403	0.948429831	1.455637833	0.973537051	1.121943542	0.905051922	0.969922966	0.969798148	0.96670696	1.025348088	0.931561825	0.19588219	0.312341341	0.817833224	0	0.859622274	0.852960495	0	1.0534433	1.371643521	0.960073387	1.018419634	0.531378797
1.5.1.20	1.138723872	1.714000556	0.833547988	0.774545191	0.869538235	0.827135525	0.142053906	1.044985117	0.911317147	0.032104636	0.992550811	1.331223182	1.019944944	0.973903386	1.095631428	0.675708311	0.649324267	0.794496578	0.584335893	0.801558522	0.735050583	0.904854067	0.812484554	1.065297648	0.798284592	0.145883091	0.497749664	1.059803917	0	0	0.80074385	0.957622702	0.614021805	0.752699779	0.991650201	1.234159014	0	0.194032678	0.296913263	0.353255928	0.180154399	1.050269969	0.248150531	0.038918025	0.849890677	1.058778979	0.841483701	0.905745055	0.227281387
1.5.1.24	0	0	0.010178923	0.063604739	0.031638472	0.03956648	0	0	0	0.031141689	0.000837896	0	0.004378543	0	0	0.245902506	0	0.222165497	0.150695103	0.23504901	0.158900582	0.002242441	0.043937042	0.033497572	0	0.045587454	0	0	0	0	0	0.057795409	0	0.033513057	0.053879993	0	0	0.035116314	0.010049224	0	0.04480935	0	0.08481735	0.048850573	0	0	0.073359957	0.083895413	0.012799984
1.5.1.28	0.008554605	0.094750138	0.007195144	0	0.001785465	0	0	0.008913599	0.010324603	0.008863381	0.069723448	0.005582528	0	0.00969731	0.00319309	0.009464162	0	0.00939652	0.010952998	0.013831647	0.00246659	0	0.004484079	0	0.010867617	0.005055553	0.004076365	0.006229553	0.008516129	0	0	0.004368217	0.003702253	0.012957788	0	0.011825044	0	0	0	0.011282612	0.011118158	0.001618873	0.01390173	0.007562433	0.067625083	0	0.030404443	0.021657464	0
1.5.1.3	1.15973883	1.079995842	1.004287551	0.778324317	0.936572138	0.562634833	0.901903788	0	1.143631034	0	1.048730888	0.926669577	0.839449913	0.984610822	0.037151164	0.972956166	0.150500482	0.901759385	0.705480411	0.765875757	0.756383006	1.048924196	1.097701419	0.872587512	0.931766579	0.920580305	0.123458395	1.091787712	1.396812907	1.052703967	1.050884834	1.244149228	1.012467995	1.11539078	1.038957632	1.128788752	0.091386641	0.940969388	0.869131353	1.257745713	0.901080158	1.049266814	0.765853378	0.124584702	1.027506737	0.969819184	0.925788276	0.761629416	1.007502249
1.5.1.33	0	0	0.053326756	0.014370986	0	0.019426197	0	0.037744657	0	0.040260432	0.00662726	0	0.023487109	0.049058925	0.041594797	0	0	0.021804163	0.012640928	0.015848488	0.031735904	0.023052588	0.038378846	0	0.008411741	0.039546513	0.038764894	0	0	0	0	0.039342936	0.002807735	0	0.056841214	0	0	0.047392248	0.018735074	0	0.022034547	0.009194727	0.055662822	0	0.057503959	0	0	0	0.021681344
1.5.1.38	0.670133473	1.141690306	0.069383134	0	0.166976589	0	0.070282099	0.179818041	0.100842871	0.156119215	0.813285495	0.091297608	0.036281271	0.030459185	0	0	0.014078611	0.128568086	0	0	0.101435695	0.059690057	0	0	0.712491028	0	0.444286876	0.563495364	0	0	1.106048374	1.106797804	0.056166273	0.170855166	0.194375717	0.700560199	0	0	0.124196795	0.368388595	0	0	0.02557668	0.166320248	1.14267365	1.164872086	0.321935926	0.322615952	0.106954077
1.5.1.5	2.077104161	2.348198985	1.996461789	1.942325947	2.095300521	1.847472564	1.848803842	4.047054652	2.069758586	2.061315762	2.238876137	1.887399353	1.979173716	2.044037764	2.00086466	3.294881841	1.974419525	2.788927052	2.522444781	2.69182131	2.521125852	3.075927279	1.909242122	2.969859713	2.064831057	2.019998346	2.003729984	1.874394546	2.065147044	2.055153705	1.987554927	1.780024187	2.401860056	2.424570886	2.44118975	1.967288546	2.862931667	2.000869454	2.315606781	1.983614552	1.824004808	2.106581322	1.892753866	2.022169797	2.424810885	2.03746848	2.628784666	2.845101005	2.333732022
1.5.1.7	0	0.138406299	0	0.007376022	1.104631384	0.497637149	0.012864449	0	0	0	0.451513476	0.338946588	0.131017449	0.16439571	0.88574258	0.480924804	0.907543999	0.192103443	0.210811254	0.181986443	0.052024945	0	0.855919413	0.081441853	0	0	0.140257282	0	0.00564824	0	0	0.042151724	0.663085043	0.620988521	0.365681437	0	0.941027406	0	0.029282286	0	0.166728095	0	0.352627571	0.125835283	0.319784429	0	0.250261985	0.257825074	0
1.5.1.9	0	0	0	0	0	0	0.008564701	0.005011369	0.001218174	0	0	0	0.007482645	0	0.004269234	0.004423622	0.00601635	0.007141639	0	0	0.000480001	0.006545721	0.005856729	0.003463192	0	0.005217504	0.006279172	0.008699341	0.003575957	0	0	0.002157204	0	0	0.007478868	0	0	0	0	0	0.006852458	0.008038248	0	0	0.001546528	0.002466492	0.004307625	0.004692997	0.004124646
1.5.3.-	0.258312176	0.00792593	0.112146789	0	0	0	0.122171795	0.115979101	0	0.054597231	0.028001674	0.096864635	0.057000448	0	0	0.122783453	0	0.30790068	0.244815284	0.344245054	0.353402692	0.130641006	0.079659006	0.039038338	0	0.143388099	0.251483194	0.876050664	0	0.096963808	1.039640857	0.966642675	0.118854279	0.06691305	0	0.631804946	0	0	0.20560585	0.610359328	0	0.163033385	0.150748582	0	0.009714123	0.672578468	0.025584936	0.175714839	0
1.5.3.1	0	0	0	0.191959544	0	0	0.670954815	0.313237399	0.722256314	0	2.260863956	0	0	0	0.703705881	1.110415606	0.401463475	0.392667499	0	0.262763997	0.42013004	0.41565216	1.020419465	0	0.184913202	0	0.128301193	0.238176796	0	1.25466263	0.111175883	0.271925685	0.628915258	0.932780732	0.260542552	0.117709035	0.797076843	0.049326696	0.671501287	0	0	0	0.484226562	0.51765596	2.630851623	1.011370328	1.455082128	1.917509875	0
1.5.3.13	0	0	0	0	0	0	0	0	0	0	0	0	0	0	0	0	0	0	0	0	0	0	0	0	0	0	0	0	0	0	0	0	0	0	0	0	0	0	0	0	0	0	0	0	0	0	0	0	0
1.5.5.-	0.480322179	0.014208873	0.151454491	0.418973042	0.18652496	0	0.655375031	0.27747817	0	0.037469968	0	0.230761826	0.264556706	0.122647246	0	0	0	0.096346281	0.0271553	0.133789919	0.278413373	0	0	0.137538824	0	0.146243376	2.13829208	1.309037794	0	0	0	2.764916511	0.252476812	0	0	1.383103085	0	0	1.194427728	1.622921582	0.116221888	0.074624255	0.221983871	0	0.25593534	0	0	0	0.276314459
1.5.5.1	0.768993452	1.111147141	0	0	0.119225888	0	0	0	0.146380384	0	1.044784488	0.117694458	0	0.14196732	0	0.030770874	0	0	0	0	0.084584378	0.077048394	0	0	0.001815006	0.023810032	0.145640171	0.170957266	0	0.105316066	0	0	0	0.001296927	0.074132457	0.249815056	0	0	0.079958301	0.133553143	0.109546366	0	0.004992716	0	1.133675667	0.032700256	0.127496758	0.165889768	0.204355739
1.5.8.2	0.009904643	0	0	0.002201595	0.007874999	0	0.010725979	0	0.004056128	0.001536737	0	0.011362421	0	0.028601233	0.012474156	0.034405798	0	0	0	0.073855393	0.033124767	0.004659121	0	0	0.001984433	0.060563138	0.040923703	0.07175773	0	0.071570044	0	0.005929725	0.035751129	0	0.033915871	0.036596942	0	0	0.063476803	0.450623331	1.015696345	0.033809075	0	0	0.115528973	0.041049323	0	0	0.044585035
1.5.8.3	0	0	0.049972612	0	0.02348621	0.006196577	0	0	0.032873641	0	0.030038659	0.008568782	0	0.013412922	0	0	0.020924611	0	0	0.003729931	0.040695762	0.040839017	0.041774828	0.03549997	0	0	0.024113977	0.051560475	0.02101025	0	0.028233134	0	0	0.026880029	0	0	0	0	0.027635985	0.003975446	0	0	0.040983472	0.035579458	0	0.151571487	0.10591435	0.039965004	0
1.5.8.4	0	0	0.003897489	0.007536208	0.009391553	0.026009654	0.021153583	0.001488189	0	0	0.040889934	0.001616732	0	0	0	0	0.013719879	0	0	0.017064405	0	0	0	0	0	0	0.026242255	0.002818294	0	0.008646486	0	0.017163385	0	0.003058994	0.015959396	0	0	0	0.017671464	0	0	0	0.004459293	0.004464853	0.037795175	0.016226198	0.082214931	0.061665939	0
1.5.99.-	0.011426582	0.002416938	0	0	0.002064655	0	0.003818875	0	0.0183143	0	0.028074919	0	0	0	0.017678623	0.007652883	0.001390533	0.003292529	0	0	0.015628333	0.015799142	0.007423402	0.01205138	0.014629868	0.005136479	0	0	0.010595588	0	0.010648806	0	0.01054409	0.001516046	0	0	0.018051487	0.015511194	0	0	0.007160965	0	0	0.000400736	0.033837295	0.013552837	0	0.012816544	0
1.5.99.11	0	0.046305578	0.054982207	0	0	0.05362952	0	0.037444318	0.001205036	0	0	0.012212064	0	0.056535621	0	0	0.040391757	0	0.007194702	0	0	0	0	0.057383767	0	0.068513044	0	0.060591551	0.006240809	0	0.00413654	0	0	0.017427423	0	0	0.036975167	0.063927975	0.016000438	0.039391099	0.050061248	0.039022401	0	0.064522308	0	0.028829551	0.028232505	0.073420727	0
1.5.99.12	0	0	0	0	0	0	0	0	0	0	0	0	0	0	0	0	0	0	0	0	0	0	0	0	0	0	0	0	0	0	0	0	0	0	0	0	0	0	0	0	0	0	0	0	0	0	0	0	0
1.5.99.6	0	0.003581586	0.000869067	0.012003926	0.006810696	0	0	0	0	0.026217357	0.029104829	0	0	0	0.019579323	0.010614309	0.136056156	0	0.021343978	0.018811674	0	0.010152455	0.016239997	0	0.010767921	0	0.029418496	0.008014343	0	0.002918743	0.108731806	0	0	0.035386929	0.02447034	0.007704452	0	0	0.023273274	0.032883419	0.033118579	0	0	0	0.074087588	0	0.007625308	0.008491775	0.010950023
1.5.99.8	2.272244777	1.685089214	1.154134582	1.625603429	2.911143065	0.16299835	0	0.343886648	0	0	1.478953681	0.630279548	0.423585147	0.386221572	1.66930967	0	1.280663463	0.262817241	0.234640963	0.433173542	0.49719787	0.270096981	0.182061694	0	0.9903844	0	0.331069179	1.695959345	0.141019316	0.21292116	1.261168796	1.766564404	0	0	0	1.211928117	0	0	0.120004546	0.662476218	0.202987195	0.500608202	0.209827956	0.09443704	1.574070834	2.043788774	0.305176214	0.5282685	0
1.5.99.9	0	0	0	0	0	0	0	0	0	0	0	0	0	0	0	0	0	0	0	0	0	0	0	0	0	0	0	0	0	0	0	0	0	0	0	0	0	0	0	0	0	0	0	0	0	0	0	0	0
1.6.-.-	0.115056882	0	0.181823126	0.482170279	0	0.21110503	0.696646659	0.004181903	0.851954231	1.156750366	0	0	0	0.199193828	0.924191575	0.498005031	0.184913301	0.580437397	0.585423193	0.48673148	0.28189222	0	1.139032447	0.066339423	0.090068861	1.288758519	0.14240438	0	2.592387253	0.939913062	0.129407113	0.237250192	0.192255987	0.003983457	0	0.339002661	0	0.403562648	0.91535336	0.357708341	0	0.143442939	0.498213891	0.819233268	0	0.135209353	0.338226602	0.402582389	0.604208124
1.6.1.1	0.252547309	0.962869105	0.131596267	0.259181885	0.032203205	0	0.102995949	0.041948444	0.120740604	0	0.266648508	0.135651392	0.130832364	0.010097421	0.021354092	0.03708923	0	0.169159467	0	0.175690461	0	0	0	0.094414829	0.089308559	0.105295112	0.336617482	0.982916386	0	0.136154808	1.035767442	1.085177663	0.153114061	0	0.044416698	0.84385201	0	0	0.309917772	0.447635273	0.150784435	0.09808213	0.0206648	0	0.025376928	0.631963841	0.176897906	0.278051938	0.122013479
1.6.1.2	2.102574555	2.606466249	2.077475852	0.960384023	0	0	0.213361014	0.503255948	0	0	3.453991788	0	0	2.409040721	0	0.440857713	0.055534963	0.054035044	0.353129804	0	0.525006313	0.34550061	0.426464299	0.458570584	0.6450531	0.514352979	1.440841923	1.93125165	0.185811035	0.030935	0.37260902	1.784546712	0	0	0.092455221	2.004661193	0	0	0.186367054	0.756672438	0.066912983	1.999100186	0.161515819	0.339452703	2.876493998	1.541906912	0	0.721279049	0
1.6.2.2	0.00072522	0.000656911	9.74756E-05	0.000378256	0	0	0	0	0	4.75704E-05	0.008854856	0.000790299	0.000549587	0.000395151	0	0	0	0.000299882	0	0.000753761	0	0.000759921	0	0	0	8.25793E-05	0	0.000428269	9.1667E-05	0	0.000755133	0	0	0.000102578	0	0.000199914	0.00039131	0.000341287	0.000635369	0	0.000533952	0.000689353	0	0	0.007671612	0	0.000716048	0.000268191	0
1.6.2.4	0.005547562	0.015144312	0	0.015569763	0.01346242	0.007849494	0.004674213	0	0	0.009780273	0.060633057	0.014657812	0.007791133	0.016393994	0	0	0	0	0.010917684	0.008078008	0	0	0	0.008160136	0.016755792	0	0.011747971	0.012136325	0.011680876	0.01159021	0	0	0	0.006489235	0.014118644	0.001310429	0	0.007434232	0	0.002134335	0	0.013864636	0	0.008331632	0.033112247	0	0	0.006794581	0.013213185
1.6.4.-	1.006363792	1.742980758	0.06095758	0	0.136436914	0.181545796	0.769403057	0	0.132825938	0.078835135	0.746399154	1.061526472	0.958229991	0.038994178	0.004593293	0	0	0.113871896	0.011296875	0.103898166	0.10295501	0	0.011534205	0	0	0.568925582	0.632893982	0.597821249	0.373519464	0.073755211	0	1.03282774	0	0	0	0.787946118	0.124805289	0.070092083	0.290869654	0.621701763	0	0.078872387	0	0.103229663	0.873237355	0.991660995	0	0.118043029	0.218149029
1.6.5.-	0	0.324630512	5.334471924	0.482888962	0	3.705305451	0	0	0	0.836589425	0.756598572	5.851748725	6.332364429	0.052971176	0	0.359190566	0	0.21792961	0.988175704	0	0	0.662613891	0.629483025	0.826207919	0.142386355	0	0	1.322526449	0	0	0.819010162	0.142461085	0	0.861120849	0.942766989	1.653382486	1.386283528	5.715332394	0.211679246	0.916275953	0.338275654	5.123284395	0	0	0	4.970306119	0.632062253	0.180676961	0
1.6.5.2	0.220795809	0.674085312	0	0.187138663	0.107183734	0	0.106067566	0	0	0	0.70346402	0.017506213	0	0.058733866	0.031347685	0	0	0.01934332	0.077810681	0.073912901	0.104624198	0	0.114957127	0.088621803	0	0	0.032756606	0.162655169	0	0.045889513	0.003405059	0	0	0	0.055475611	0.197173721	0.067183944	0	0.116684235	0.045605626	0.119643198	0.075253042	0	0	0.649702336	0.947620126	0.108674943	0.002303135	0
1.6.5.3	15.90803376	13.91646078	2.167537939	14.95665502	12.76718226	11.10590162	2.569782331	5.199746474	5.481999569	5.825699219	13.10836129	12.62645035	9.275198557	0	4.982312671	4.947949182	14.89737721	6.019307761	0.998036367	4.676570231	0.790260468	1.436299905	3.927610796	2.515074632	0.902053303	2.298816207	9.185127765	11.03404988	0	0	15.50570891	12.46368657	3.401925896	0	3.868004212	11.66881699	0	4.768029065	5.331998059	7.272902705	1.621912652	1.782177341	0.012605264	1.913620059	13.65636819	13.26122088	5.995753058	5.859450414	2.675322759
1.6.5.5	1.753635444	2.400026527	0.45331457	0.96888885	0.477066068	0.167798	0	0.082245526	0	0	3.721539072	0.18634786	0.423682473	0.265924225	0.547188534	0.631688817	0	0	0.219717194	0.228736909	0	0.460801811	0.151969361	0.051864453	1.481236489	0	1.429426349	1.492346751	0.124521499	0.217267172	1.28764783	1.383050014	0.141868444	0	0.458938582	1.002419566	0.027293726	0.481348067	0.374121178	0.35668264	0	0	0.115345027	0	4.441337971	1.952321337	0.652506761	0.682017879	0.478071286
1.6.6.-	0.001536456	0.001624683	0	0	0.000698819	0.001752159	0.001563128	0.00114965	0.001301002	0	0.008963976	0	0	0.00052949	0.001428424	0	0.000723772	0.017170605	0.015240957	0.017031472	0.016461417	0	0	0	0.000463387	0	0	0	0	0.001833133	0.001723191	0.001277398	0	0	0	0	0	0	0.001599792	0.00115173	0	0	0.001716336	0	0.008520033	0.001889339	0.000867922	0.000409475	0.000510959
1.6.99.-	0.712109241	0.795675942	1.046441223	0.359260507	0	0.180364773	0	0	0	0	0.013667676	0.42342893	0.451379815	0.597937877	1.005252043	0	1.611546499	0.290138824	0.036662399	0.30353453	0.273256877	0	2.114372512	0.13354448	0.060822809	0.512676314	0.189606199	0.003202012	0.028601952	0.161785976	0	0.270840386	0.003656039	0.064771923	0	0.243666389	0.030313795	0	0.446953994	0	0	0.825435784	0.503064967	0.100007484	0.011217585	0.103187498	0.273907777	0.288927132	0.171900082
1.6.99.1	0.014830727	0.018385366	0	0.042970527	0.026915258	0.021730595	0.032893153	0	0	0.033722179	0.401052456	0.026949148	0.030608278	0.0028325	0.014935672	0.036615282	0.246998556	0	0.029180526	0.039645622	0	0	0.03290894	0.031755654	0	0	0	0.036756033	0	0	0.028158889	0.016648043	0.023794673	0	0	0	0.036551867	0.037552868	0.031935992	0.029285761	0	0.042793507	0	0	0.397763758	0	0.032613172	0	0.001226942
1.6.99.3	1.333864201	1.835507617	0.870569899	1.07239802	0.36342778	0.234925271	0.122969888	0.144097988	0.598022764	0.403407779	2.803510068	0.613891603	0.993376031	0.377025519	0	0	0.297618941	0.936898923	0.181318621	0.543720261	0.387633716	0.224234265	0	0	0.982223168	1.475988965	0.783424115	0.749492695	3.560385938	0	0.840444818	1.385779167	0	0.297163343	0.11778626	0.701162227	0.035469255	0	0.787313493	0.881685747	2.09111334	1.333878795	0	0	3.361778144	0.887414	0.269729289	0.845839112	1.111711696
1.6.99.5	0.531929406	0	0	0.137334787	0.029725908	0	0.120068296	0.090924358	0	0.057790421	0.748158518	0.051893549	0.061191584	0.018128312	1.877250424	0	0	0.059233691	0.174055196	0.238715738	0.209256225	0	0.042118178	0	0.053203294	0.917098698	0.397984221	0	0.035082902	0	0.003340289	0.131878243	0	0.009712586	0.01008408	0.073175577	0.129239109	0.064271566	0.127472263	0	0.126807966	0.134543563	0.085852411	0.015803733	0.528730633	0	0.077688248	0.136830705	0
1.7.-.-	1.311626764	1.116657075	1.17196794	0	0.283061417	0.263288609	0.894361412	0.326487801	1.630876347	1.183427365	1.497841617	0.939026721	0.699519679	0.174965675	0.73999421	1.449843274	0.28421847	1.702452999	1.733334559	2.071730031	2.086260532	0.045037075	1.147412085	0.665449169	0	0.821496524	1.453160811	1.549199272	1.186026561	0	1.205029634	2.048687928	0.907305232	0.777869787	0.906329461	1.480210044	0.969224033	1.843364314	1.058255901	1.228518774	0.110986927	1.077619356	0	1.094225749	1.31848513	2.189354539	0.876688378	1.120531499	0.51441455
1.7.1.1	0	0.00624157	0	0.014527078	0.004101683	0.016194547	0.013519344	0.00520299	0.002637101	0	0.000990235	0.004120039	0	0	0	0	0.00082301	0.010903147	0	0.006395522	0.016974825	0	0	0	0	0	0	0.001244385	0.012092895	0.004831067	0	0.005973664	0.007778854	0.014193026	0.010503159	0.018056911	0.001679246	0	0	0.002751265	0	0	0.006777249	0.005277268	0.031709345	0	0.013506957	0	0.023352358
1.7.1.13	1.480977018	1.269970445	0.953490571	0.241538487	1.987595601	0	0	0	1.005408367	0	1.179459592	1.067752642	1.006938032	0	1.155299624	0.512889259	0.984634293	0.23092842	0	0.021442651	0.261482817	0.192203019	0.875091045	0.611658486	0.009660149	0.460981723	0.57473982	1.549140611	0.287502077	0	1.074442413	1.340087117	0.498256105	0.074636934	0.469004654	1.387093985	0	0.005956349	0.409212504	0.549292869	0.074651167	1.261367532	0.460292505	0	1.086540165	1.453990889	0.720323579	0.299663182	0.325672873
1.7.1.4	2.413104649	0.991621273	0.150426609	0	0	0	1.101579752	0.110471269	0.233043009	0.261374368	2.183626322	0	0.42537365	0.105973734	0	0.320660094	0.359069807	0.308649274	0.125432891	0	0.014239587	0.299217066	0.187509526	0	0	0	0.363831677	1.539079389	0.199507802	0	0.592817527	1.809840737	0	0.083606619	0.400489026	1.63936505	0	0.230945935	0.211795963	1.121929418	0.212287935	0.008149154	0	0	2.541035327	2.193316275	0.863626543	0.351072012	0
1.7.1.6	0.003071891	0	0	0.001753508	0	0.001870059	0.001970239	0.00389029	0	0.001653625	0	0	0.000615872	0	0.000429797	0.005852639	0.002608677	0	2.85732E-05	0.001170323	0.000546619	0.000494388	0.000748804	0	0	0.005031432	0	0.008260776	0	0.005787912	0	0.007669505	0	0.003426161	0.002971836	0.000160846	0	0.004865874	0	0.004496001	0.001950722	0.00326055	0	0	0.000229429	0	0	0.005207595	0
1.7.1.7	1.032181383	0.177190363	0	0.105202147	0	0	0	0	0	0	0.379293472	0.197425681	0.181000171	0	0	0.029500058	0	0	0.129164034	0.172968675	0.042906216	0.063575708	0.107614764	0.110014811	0.125659039	0.56484075	0.202271071	0.932817	0.978536851	0	1.261269022	1.006714136	0.080415214	0.074533621	0.055697178	0.764156637	0.061934781	0	0.151769927	0.64412077	1.107740319	0.283869082	0.322303285	0.013781942	0.091081957	0.85806676	0.352568757	0.166533177	0.883800712
1.7.2.1	0.621695173	0	1.04090427	0.547199953	0.051322537	0.045761634	0	0.081922834	0	0.089437349	0.673546935	0.075709291	0	0.046852103	0.04639068	0	0	0	0	0.090509573	0.039427898	0	0	0	0.069216999	0.036063169	0	0.017355822	0.042830305	0.067437595	0.026983472	0	0	0	0.041607993	0.067409448	0	0	0	0	0.066633901	0	0	0	0.668540971	0.073506429	0	0.100288912	0.086960492
1.7.2.2	0.128060643	0.140913797	1.080295438	0	0.008149492	0	0.297149154	0.013619305	0	0	0	0.503530993	0.719534662	0.03706006	0.962921842	0.052926401	0.805140177	0.018020392	0	0.142978414	0	0.076701973	0.028437514	0.112246781	0.031244429	0.130855838	0.683176469	0.515320884	0	0	0	1.091142071	0.081065367	0.064073364	0	0.469447299	0	0	0.129812262	0.567407075	0.076187898	0.9943994	0.10401669	0	0.089228317	0	0.162523712	0.001463071	0.029821476
1.7.2.3	0.604931323	0.261725524	2.110717312	0.037780952	0	0	0.197444885	0.241672923	0	0	0.198393876	0	0	0.065910136	0	0.233510247	1.565473462	0.247735903	0	0.288806911	0	0	0.180292584	0	0	0.010591013	0.521266968	1.238637033	0.155447877	0	0.455546471	1.70367535	0.256415098	0	0	0.751483747	0.031368239	0.282442319	0.16868152	1.190502227	0	0.542355269	0	0	0.41129282	0.551224002	0	0.054402464	0
1.7.2.4	0.63578061	0.046033135	0	0.060454281	0.037610299	0.041367168	0	0.048251637	0.049348337	0	0.41991301	0.010764645	0.026624959	0	0.024255946	0	0.226021214	0.010111363	0.038837526	0.051638789	0.012249591	0	0.032090099	0	0.032424578	0	0.043608007	0	0.053217412	0.052129357	0	0.016584933	0.043230816	0	0	0.030676305	0	0.030008574	0.050397159	0.041863721	0	0	0.002023326	0	0.407329863	0.100500733	0.021238533	0	0
1.7.2.5	1.288336079	0	0.11093107	0.295107007	0	0	0	0.09945754	0	0.041870381	0.786532768	0	0.058175009	0.123526061	0	0.094248799	0.065755041	0	0.098387294	0	0.119647088	0.027119038	0.01246435	0.117977167	0.295223758	0.026548336	0	0.029711592	0	0.106307057	0	0	0.059903851	0	0	0	0	0	0	0.118530368	0	0	0	0	0.742378119	0.024388471	0	0	0
1.7.3.3	0	0	0	0.001413999	0	0	0	0	0	0.00294925	0.002517322	0.001723749	0.005957192	0	0.006780747	0	0.004679854	0	0.009237026	0	0	0	0.007877955	0	0.004224012	0	0	0	0	0	0	0	0	0	0	0	0.011061564	0.007553328	0.002104261	0	0	0.004422826	0.003616981	0.005756734	0	0	0.090718307	0.096371669	0.012259809
1.7.3.4	0.000717496	0	0.001784019	0	0	0.007248394	0.008049382	0	0	0.001855327	0	0.004604712	0.007542075	0	0.001435615	0	0.147317234	0.023922798	0.013685924	0.02256763	0.007971372	0.000524153	0.00845031	0.008333489	0.004915299	0.000561293	0	0.003516314	0	0.003197906	0.005926259	0.000975974	0.004060979	0	0.006462242	0	0	0.006091544	0	0.001684156	0.00574724	0.003710987	0	0	0.007818664	0	0.001946731	0.00559702	0.003457692
1.7.7.1	0	0.114267163	0	0.191041266	0.014626558	0.067594569	0.058624347	0	0.90730192	1.011491504	0	0	0	0	0	0.214474774	0.229669802	0.33229086	0.368871966	0.542790921	0.362676903	0	0.04322438	0	0.646105018	0	0	0	0	0	0	0	0.217710682	0.141396812	0.138400721	0	0	0.015708432	0.158327888	0.052747991	0	0	0.281444581	0.083656811	0.076498135	0.111316663	0.243100573	0.215477852	0
1.7.7.2	0	0.000419604	6.06916E-05	0	0	0.00045056	0	0.000222495	0	0.000398294	0.009277605	0.000662272	0	0	1.20128E-05	0	0.000752295	0.000740256	0	0	0.000443023	0	0.000100041	0	0.000463196	0	0.000722016	0	0.000241448	0	0	0	0.000651522	0	0.00076699	0.000705204	0.000356162	0.000270571	0.000434058	0.000715344	0.000623087	0	0.000649375	0	0.00772287	0	0.000716292	0.000437254	0
1.7.99.1	0.596218523	0.011763041	0.001172946	0.029976467	0	0	0	0	0.028425709	0	0.113374336	0.002225082	0.0358586	0	0	0	0.216866921	0.000870929	0	0.01934602	0.033340257	0	0.021970715	0	0.023113711	0.002881442	0	0.038544027	0.01292781	0.031281298	0.025554632	0.048480868	0	0.03128039	0.017991168	0.045955465	0.020911678	0.008152368	0.002766727	0.035355123	0	0	0.021591104	0	0.109278687	0.027304031	0.014783265	0.004891556	0
1.7.99.4	4.959844096	0.917455302	1.024446288	2.106200292	0	0.508408703	0	0.077775948	0.143044808	0.347647049	2.615801569	0	0	0.367829121	5.212607972	0	0.075377154	0.268193606	0	0.150870188	0	0.604279476	0	0	1.570492623	0.411300356	1.637172748	4.273620981	0	1.202702529	0.087301053	6.876571748	0.615427022	0.371942145	0	4.744917891	0.394041939	0	0.450729862	3.568344678	0.09351425	0.584150735	0	0.749202212	3.27069572	4.446673926	0	1.169220307	0.661783618
1.8.-.-	0	0	0.11144664	0	0	0.000605526	0.031725198	0.061468481	0.132453987	0.024236424	0.108295408	0.09348363	0.112517083	0.026997498	0.111384454	0.035970394	1.07659054	0.010899832	0	0.179765127	0.048316792	0.057558701	0.054043501	0	0.100981793	0.099813264	0	0.122342335	0	0.871949568	0	0.104326191	0.019828271	0	0	0.143749133	0.940186571	0	1.588556998	0.100983063	0.103505506	0.119630233	0	0	0	0.132902875	0	0.029244065	0.016301865
1.8.1.-	0	0	0.136777261	0	0	0.135513485	0.186902026	0.036848661	0.863614406	0.14255609	0.027295569	0	0.082748458	0.021889964	0	0.292032041	0.032688756	0.825694626	0.938056992	1.031469064	1.058125994	0	1.046792862	0	0.040292682	0.143196282	0.130311765	0.094949901	0.05099285	1.101117049	0	0.075361949	0.255680631	0.235181639	0.128186334	0.001006636	0	0	0.529217986	0.086053772	0.124492645	0.124110391	0.536700555	0.084809924	0.043219724	0.088223503	0.25703209	0.295087784	0.081071925
1.8.1.14	0.047487121	0	0.025134712	0	0.005370991	0.015724602	0.003420585	0	0	0	0.017285071	0.020380304	0	0.009968204	0	0	0	0.054667707	0	0.004184526	0	0	0	0.04382626	0.019788492	0.04585789	0.049546021	0.043855258	0.00807359	0	0	0.030587792	0.008344735	0.00479986	0.026063306	0.012849161	0	0	0	0.019832086	0.040234553	0.017006455	0.01578889	0	0.012431969	0.021486392	0	0.004421811	0
1.8.1.2	2.436977075	2.146943002	2.017573371	0	1.793654277	0.075158585	0	0	0.439625033	0	2.050508042	0.426546846	0	0.35801111	0.298364617	0	0.679331533	0.193680391	0	0.548435242	0.167667023	0.363188794	0	0.164322293	0.869409474	0	1.113978635	1.787260993	0	0	3.416977127	2.093176831	0.124396829	0.026553149	0.390059664	1.903695033	0.235142209	0	0.432039191	1.222300485	0	0.282372698	0.095376241	0	2.193683809	2.025933957	0.0084043	0.148912494	0.552052453
1.8.1.4	3.277947148	2.859391208	1.196815278	1.455005245	0.72303058	0.779167726	0	1.595559626	0.330277814	1.303375779	3.091375687	1.807277458	2.112131195	0.814592335	3.818140462	0.292821764	0.215368283	1.08934261	0.843070753	1.32173851	1.298134321	0	0	0.629692947	1.855987294	1.027498988	0.561225881	0.930768624	1.793290479	0.277863389	1.12686776	0.948939767	0.603436253	0.401094939	0.273143442	1.221117604	0.387140865	1.273297567	0.027245466	0.821240418	0.765404361	1.136799518	0.452451204	0.315391192	2.5216156	1.843326093	0.563149017	1.007115224	0.729832163
1.8.1.6	0.000605185	0	0	0.004148866	0	0.00111919	0	0	0.004707791	0.008519737	0.020351686	0	0	0.002193638	0	0	0.008153679	0	0	0.004200448	0	0.001083738	0.002371147	0	0.000735563	0	0	0.008637321	0	0	0	0.00250702	0	0	0	0.014200477	0	0	0.004478113	0.003202231	0	0	0.007276416	0.008798209	0.019524227	0.008424923	0.008669845	0	0
1.8.1.7	0.255549178	0	1.099360031	0.363472745	0	0.081640601	0.01269774	0.127206165	0	0.018007767	0.698938203	0.10888966	0.100204527	0.192437356	0	0	0	0.050002268	0	0	0.227607594	0	0	0	1.046747082	0.276326354	0.952666061	0.660652066	1.291277144	0.206421177	0.923626207	0.91046704	0	0.179791262	0	0.984109718	0.034039989	0	0	1.212046414	1.010253796	0.858894664	0.329774189	0.095158583	0.77282935	1.080304369	0.311702578	0.270737375	0.650229504
1.8.1.8	1.115983534	1.773890333	0.971894366	0.189012821	0.303234383	0.88443542	0	0.870533947	0.176122793	0	1.426638165	0.23124408	0.319568155	0.30732718	0.732955563	0.046822272	1.329669928	0	0	0	0.324691538	0	0	0	0.335762375	0	0.711612263	1.612759485	0.2516362	0.219572262	1.675914767	2.187386484	0	0	0.063948391	1.49738803	0.215302121	0.209385315	0.446241669	1.066378341	0.215382388	1.288981807	0.086376464	0	1.32311373	1.627077373	0.333104117	0	0
1.8.1.9	1.77205637	1.169787571	0.654364184	1.299948137	1.020427289	1.21555944	2.057635603	1.959964637	1.903765536	2.082011906	2.216009824	0.931619662	0.901158066	1.781869479	5.047299588	1.958839361	2.797060599	2.287981824	2.634995255	2.725749055	2.672465857	1.264097883	1.768175819	0.791691654	1.218833978	2.228741792	1.510747998	0.92017996	2.313367345	1.6845542	0.723161879	0.801636369	1.956988907	1.602590229	1.39169848	1.26030898	1.140053926	1.154145701	1.606885242	0.756603698	1.779291707	0.730662467	1.40851021	3.25176273	1.779674196	0.837484398	2.149587418	1.813861054	2.179957129
1.8.2.-	0	0	0	0	0	0.00539068	0.010076431	0.009800834	0.004897801	0	0	0	0.002537666	0	0	0	0	0.114719202	0.119112225	0.101844922	0.111093955	1.8495E-05	0	0.008326164	0.001923314	0	0.005495943	0	0	0	0.008281574	0	0	0	0.007285305	0.003481231	0.00318634	0	0.000894711	0	0	0.008677541	0.00896835	0.007606351	0.007119063	0	0	0.00264417	0.002795173
1.8.2.1	0.751050599	0.050029053	0	0.02687432	0	0.045056919	0	0	0	0	0.280903062	0.03000197	0.024733346	0	0	0.00586104	0.046105769	0.009917577	0.027022332	0.015802325	0	0.014986676	0	0.039057284	0	0.000124262	0.028658504	0.025949059	0	0.027760134	0	0.010744189	0	0.017769324	0.032655585	0.04648472	0	0.000196366	0	0	0.030455682	0	0.020486421	0	0.304102057	0	0.060559825	0.035881497	0
1.8.3.1	0	0	0	0.002459774	0	6.55226E-05	0.012188836	0.012306109	0.007425052	0	0.072354224	0.010349726	0	0	0.00978839	0	0.010857394	0	0.011404979	0	0.016021464	0	0.000598343	0.005467411	0	0	0	0.010042762	0	0	0	0.015438679	0	0	0	0	0.012905144	0	0.006741748	0	0.000873959	0.000127638	0.007135045	0.000458848	0.068233693	0	0.017540009	0.023111643	0.016640259
1.8.4.-	0	0.002988736	0	0	0.003453023	0.000620288	0.001414579	0	0	0.00294189	0.009940071	0	0.004270023	0.000547208	0.00322119	0	0	0	0.000136548	0.00091425	0	0.002717792	0	0.000361737	0	0	0.003427116	0.001130205	0.003984659	0	0.003697023	0.014890884	0.003710579	0.00300065	0	0.00549873	0.004227219	0.000167173	0	0.002711482	0.001414663	0	0	0	0.005814224	0	0.003639767	0	0.0017827
1.8.4.11	1.041433171	0.79127931	2.067826201	1.192927704	1.619856226	2.27304237	3.216622878	0	0	0.412642133	0.991855222	1.6428037	1.187535918	1.588627202	2.300462167	0.541592071	1.566446346	1.638802454	1.088807609	1.697049041	1.325259394	0.227753715	0.233576109	0	0.68410426	1.424195247	1.805680378	1.095083569	2.159615179	0.645185235	1.332618165	1.22137617	0.472639719	0.814197387	0.637677886	1.319944217	0.489455584	2.081411979	2.851832267	1.092341569	2.794911879	1.42276977	1.701688443	4.772370725	1.189356201	0.843128995	1.30069189	0.810011263	1.048134816
1.8.4.12	1.026202529	1.038330701	0.659689068	0.853071096	0.797372545	0.067034784	1.060244297	0.188158946	0.136549658	0	1.256986995	0	0.2134869	0.042165949	0.172710415	0	0.539818524	0.37961347	0.449650877	0.341851927	0.38986121	0.153548629	0	0	0.738777825	0.592525398	0.814171759	0.983603409	1.029813142	0	0.855530321	1.152106995	0.028387362	0	0	0.758641457	0.077150087	0	0.080722091	0.580522336	1.060610663	0.322719041	0	1.055298733	1.108689769	0.824930227	0.306047619	0.067986848	0.892683641
1.8.4.8	1.112166634	1.123325393	0.77470904	0.110698711	0.811516598	0.544253153	0.141545177	0.098599669	0.053458177	0	0.684579961	0	0.136708066	0.199357991	1.088091473	0.10424632	0.123305434	0.002416888	0.066406863	0.308850663	0	0.171406813	0.114042237	0	0.868396408	0.075470946	0.698783586	0.913409277	0	0.023353103	1.050806867	0.824896677	0.190169133	0.050823627	0.120537337	0.971475545	0.458447906	0.123757357	0.293892571	0.486155432	0	0.052372393	0	0.06356472	0.797242464	1.148886637	0.124157614	0.088112109	0.19498144
1.8.5.-	0	0	0	0	0	0	0	0	0	0	0	0	0	0	0	0	0	0	0	0	0	0	0	0	0	0	0	0	0	0	0	0	0	0	0	0	0	0	0	0	0	0	0	0	0	0	0	0	0
1.8.5.3	0.16184516	0	0.849092813	0	0.104138906	0.067831972	0.149049546	0.02337002	0	0	0	0.036111544	0	0.066303788	0.918515013	0	0.354060864	0.067911805	0.149566775	0	0	0.076443616	0.121772325	0	0	0	1.485012044	0.98128782	0.033727219	0	0.029660314	1.05243274	0	0	0	1.115561642	0	0	0.054851694	0.697243623	0	0.702590341	0.055186503	0	0	0.688902778	0	0	0.131418627
1.8.7.1	0	0.27988602	0.021816432	0.020467222	0.020277519	0.008301632	0	0.003385961	0	0.007021969	0.115056362	0	0	0	0.019344137	0	0	0.016646434	0.021330947	0.007580808	0	0	0.013183405	0.009437255	0	0.019388803	0	0.013763763	0.001695669	0	0.01950543	0	0.017918294	0.013765835	0.001269532	0.024101503	0.001690922	0	0.005336623	0	0	0.001945344	0.009808931	0.002973424	0.121879667	0.004240613	0	0.010149215	0.004292934
1.8.98.1	0	0	0.052418299	0	0.10196366	1.695774594	0	0.034736797	0.330542471	0	0	0.355458636	0.635495173	0.009108843	4.185435639	0	0.394677098	0	0	0	0.381722285	0.093329528	0.029154263	0	0	0	0	0.005754985	0	0	0	0.007369706	0	0	0	0.134214738	0	0.338678855	0.315829974	0	0	0.137176312	0	0	0.213044927	0	0.020807512	0	0.241967874
1.8.99.-	0.007236602	0.029016112	0.015422353	0	0	0	0.028248129	0	0	0	0.015177861	0	0	0	0	0	0.012374058	0	0	0.006425245	0	0	0	0	0.062783589	0	0	0.236144604	0.023094641	0	0	0	0	0.009302804	0	0.263141149	0	0.015057419	0.00181749	0	0	0	0.017828332	0.027028015	0	0.020694007	0.033468669	0.021307524	0.034363579
1.8.99.2	0.002094309	0	0.036865686	0.031160327	0	0.053979519	0	0	0	0.020030861	0.030566749	0	0	0	0.052746457	0.153234863	0	0.154461207	0.158308581	0.237277192	0.160093783	0.020748385	0	0.548000901	0.01262358	0.045075365	0.004911899	0	0	0	0.041831741	0.01794166	0.536351453	0.459663298	0.510712314	0.0519846	0	0	0.005639921	0	0	0	0	0	0	0	0.124009584	0.097628361	0.074844467
1.8.99.3	0.021428444	0.054894112	0.035523569	0	0	0	0	0.034288169	0.092660602	0.033592349	0.097781924	0	0	0	1.900358837	0	0.087433618	0	0	0	0.039948144	0	0.047859423	0.013460122	0.080718205	0.03555015	0.093632589	0	0	0	0	0.019020434	0	0.065536465	0	0	0	0.030963494	0.052481309	0.030456481	0.046764689	0	0	0.009728189	0.071678234	0	0.095998681	0.03116838	0
1.9.3.1	3.314597501	0	0.30188736	0	0.34163646	0	0	0	0.743057423	0	6.035475214	0	0.079548923	0.502649861	0	0	1.027869581	0.328809198	0.812502199	0	0	0	0.627758852	0.405109194	2.569142416	0	0.480578102	0.931073639	0.729914027	0.813383423	0.081289248	0	0	0	0	0.81708805	0	0	0	0	0.456007457	0	0.77841807	0.045779531	5.194252084	0	1.376722986	0.235884704	1.157382543
1.97.1.-	0.053471727	0.032695708	0	0.009352512	0.045796808	0	0.030044215	0	0.044469516	0.000989901	0.093239321	0.018943413	0	0	0.023585142	0	0	0.04501308	0.010155894	0.04626202	0	0.028439297	0	0.025643787	0	0	0	0	0.05070224	0.005346171	0	0	0	0	0.007053471	0	0.028398767	0.053739978	0	0.051025202	0.029722757	0	0	0.050230284	0.086103519	0.056693204	0	0	0.029756832
1.97.1.4	1.850768267	0	2.42550101	0.867093226	2.006154689	2.772986934	1.717715188	4.5138654	9.429088649	3.850783952	1.041024219	2.795070402	3.010571975	2.32011363	5.801877621	4.489640467	1.064197798	5.885940182	5.576598948	5.587670445	5.384985024	3.678454663	5.644115582	4.042954192	0.727329536	1.240194523	2.650861202	3.775417148	2.448253513	5.649971144	0.623698914	4.077870479	2.776373498	3.323527128	3.593677359	3.364500459	3.004699832	2.515566403	1.82917508	3.057278131	1.795441988	2.81491659	3.738284846	2.294170469	0	4.155544361	3.298815002	3.372456488	1.56806391
1.97.1.9	0.640235663	0.139929127	0.077854076	0.120785916	0	0.205307761	0.686060212	0	0.930422194	0.820070785	0.136693922	0.236569529	0	0	0.783859911	0.63015365	0	0.500862101	0.541084868	0.162101529	0.559235963	0.523531684	0.02511819	0	0	0.43960464	1.521089342	1.128680718	0.518378358	0.126030779	0	2.753952902	0.451083634	0.288473115	0.15542669	1.096475574	0.083094644	0	0.271640285	1.604859338	0	0.533219162	0.111936746	0	0.153972127	0.823779149	0	0.141186179	0
2.-.-.-	1.736830029	2.437782037	2.251130242	0.717091829	0.830859093	0.628303862	0.758868161	1.299959435	1.169201018	0.203542163	2.367585324	1.018820588	1.33542861	0.366352201	0.959653591	0.74931446	1.439914896	0.371821266	0.857087322	0.663863758	1.044433991	0	0	0	0.834306899	0.64811359	1.050401176	2.268562927	1.658429666	0.183996221	2.289871165	1.978004871	0.996068824	0.951707437	1.285226401	2.342575877	0	0.564273457	0.959148268	1.43752272	0.013058959	1.518330764	0.294561666	1.179486864	2.532435742	2.187579618	0.711898889	0.904225073	0.50994242
2.1.-.-	0.275551604	1.265897949	0.045632484	0.023118652	0	0	0.067469544	0	0.528132547	0	0	0.01778755	0	0	0	0	0	0	0.030039583	0.029972593	0.143696793	0.141654559	0.077939011	0.002246882	0	0	0.147946348	0.662258887	0.091629735	0.075759389	1.077925842	0.936043839	0	0.155969549	0	0.521156588	0.07566091	0	0.0267951	0.900231015	0	0.010965804	0.105059523	0.073577811	0.024780363	0.852906747	0	0	0
2.1.1.-	4.684955933	7.102544147	3.821538089	4.601197871	3.266914774	4.511484651	3.766948837	5.936427798	4.154820377	4.349184655	5.919257121	6.945968109	6.888603876	2.758528152	4.150506439	5.297458274	3.38776683	5.821411421	5.394029679	5.31262159	6.082377346	3.680560585	5.896894169	6.293216688	3.590042819	6.164062472	3.863448612	4.722608631	7.534984902	3.096176059	4.442096888	4.567110804	4.777522451	4.520770585	5.498657227	5.309919608	6.076855614	2.746764945	9.134318587	4.012665031	4.926196035	4.026588886	5.723360133	0.415890989	5.466798775	5.17277452	5.975474022	5.096317212	6.028772294
2.1.1.10	0	0	0	0.11701771	0.08577977	0	0.087115618	0.050120433	0	0.034027057	0	0.031090135	0	0.149643961	0.031128102	0.088828809	0.017105662	0.068260047	0.118738004	0.153282594	0.124911676	0.005945412	0	0.443411229	0.008539812	0	0.085389289	0.275343989	0	0	0.251517048	0.057594808	0.282547814	0.173353152	0.260800065	0.043940519	0.004946131	0.105406853	0	0.429419912	0.032091629	0	0.152200075	0.037744941	0	0.762130543	0.119670188	0.150385867	0.392479539
2.1.1.100	0	0.013156317	0	0	0.007242122	0.011706933	0	0	0.010591766	0	0.020593368	0.01382754	0.008175438	0	0.002372225	0	0.012782181	0.024939884	0.014892173	0.021817344	0.020045513	0	0	0.006839118	0.011023873	0	0	0.003319609	0.000249543	0	0.01166797	0.000137747	0.001323266	0.004708768	0	0	0.008871119	0	0.00442904	0	0.007428648	0.004617875	0.006810102	0.00514949	0.012205149	0	0.010924698	0.01167133	0.008064622
2.1.1.103	0.008354173	0.004360934	0.009625066	0	0.000555775	0	0	0.005351478	0	0.006183995	0.161996129	0	0	0.005342392	0.009827631	0.013267276	0	0	0	0	0	0.012006366	0.00349362	0.008348085	0.009567066	0.002564926	0	0.012582737	0.011678503	0.00899443	0	0	0	0	0.013939404	0.01314929	0	0.014842999	0	0	0	0.004634959	0	0.002040365	0.165615225	0	0	0	0.011703327
2.1.1.104	0.076930746	0.06427793	0.05229615	0.150537507	0.017035697	0.940506287	0.629984576	0.0376299	0	0	0.040042386	0.05366953	0.018787001	0	0	0.067404981	0.014485026	0.058923013	0.006260077	0	0.040135413	0.028615786	0.004138727	0.036643161	0.035690108	0.521868233	0	0.054068442	0	0.033591185	0	0.046819385	0	0	0.062248735	0	0	0.082106014	0.799595689	0	0.047096971	0.079502472	0.106789663	0	0.090615055	0.032561523	0	0	0.047602138
2.1.1.107	3.898504895	2.445426137	3.928457078	1.275269044	2.757541931	0	0	0	4.937951585	0.070457049	3.838698928	0	0.023945003	0.512349511	1.442563798	0.311631394	0	2.279076776	2.422341871	1.671288852	1.074491915	0	1.752713141	0	2.671858942	0.90618212	1.891146804	4.504572359	0	0	5.120128434	4.002753313	2.349482828	0.882332649	0.978564058	4.559033835	0.059490757	0	1.377754858	2.308446009	0.572438182	0.499548088	0.172296426	0	4.008304397	6.713126613	1.590268606	1.882406006	0
2.1.1.11	0.000297332	0	0	0.000160309	0	0	0	6.36085E-06	0	0	0.00772434	0.000331888	0	0	0	0.000725875	4.55304E-05	0	0.000753811	0	0.000326697	0.000119775	0	0	0	0.000767068	0.000175619	0	0.00018223	0.000529446	0	0	0	0	0.000514925	0	0	0.000462626	0	0	0	0.000101363	0	0	0.008019966	0.000766365	0	0.00058159	0
2.1.1.113	0.422001372	0.146732937	0	0	0.02927071	0.514726045	0.204392812	0.029970131	0.001280802	0.01380961	0.086697675	0.068196047	0.086915873	0	0	0	0	0.046551979	0.00814168	0.03286161	0.059924505	0	0	0.036532557	0.010486369	0	0.028973154	0	0.022544402	0.023103129	0	0.045457413	0.024710886	0	0	0	0	0	0	0.01153049	0.033702682	0	0.016739306	0.036941364	0.086152279	0	0.009558	0.006998281	0
2.1.1.13	1.450052807	0.931292342	0.051593504	0	1.102403311	1.114341578	0	0.783303333	1.60669911	2.825271644	1.713729476	0.714168153	0.832775806	0.353859954	1.780589207	0.69219232	0	1.619041216	1.619574486	1.558369416	1.349228426	0.819320673	1.723462397	1.639069821	0.552301839	0.140193416	0.899794097	1.151855217	0.289428141	1.974264317	0.262399736	0.783935876	2.71477562	2.647740448	2.930087005	0.967991307	2.978367362	0.128299914	1.21905948	0.798560641	0	0.466312638	0.753425587	0.01138295	1.540172232	0.930754181	0.781886591	1.361553083	0.023149065
2.1.1.130	0.631812231	0	0	0	0	0	0	0	0.706398986	0	0.747069815	1.094237039	1.00428963	0.322694983	4.312061211	0.03259798	0	0.944305716	1.052917261	1.330848704	0.938162853	0.308394939	0	0.068267052	0.129057365	0	0	0.401865798	0.304763424	0.112639105	0.183321358	0.214503935	1.212421856	0.662537535	0.893298972	0.576798134	0.040074891	0	1.866534323	0	0	0.065768574	0.372875572	0	1.00114435	1.739081958	0.289471397	0.683947242	0.358637636
2.1.1.131	0.1937858	0	0	0	0	0	0	0	1.510611652	1.034330888	0.4678863	0.13892071	0.169137332	0.073453117	0.164790981	1.086560005	0.129070276	0.693005996	0.873334833	0.563807295	0.677159875	0.571706447	0	0.517860947	0.025398206	0.638294445	0	0.36156989	0.014682041	1.124130411	0.138652846	0	0.44147791	0.460402731	0.528931775	0.122505825	1.101921678	0.137188352	0.663625997	0	0	0.086631564	0	0	0.661349549	1.071993299	0.473528914	0.711865656	0.196669576
2.1.1.132	0.161853293	0.312980487	0	0	0	0	0	0	0.450565089	2.862573054	1.166972824	1.464794365	1.552484904	0.373985553	0.15311735	2.001325549	0.004771352	0.893725306	0.850829574	0.909944657	1.104920882	1.123400669	0	0.103902491	0.712529242	0.282058879	0	0.417925191	0	1.042249262	0.061481975	0.220770496	1.488965046	1.319464491	1.590806881	0.672183351	2.937035211	0.329815308	1.079054482	0.049728814	0	0.353130015	0.060994668	0	1.076813008	1.275957136	1.419874335	1.425913005	0.001450569
2.1.1.133	0.236867997	0	0.06707186	0	0.147949995	0.060417348	0	0.082665747	0.929328466	1.162570561	0.642311163	0.404097021	0.382961471	0.1743884	0	0.912641597	0.118215135	0.597385845	0.892517256	0.902390456	0.599092362	0.455844609	0.089613607	0.566636359	0.344487215	0.340921845	0.175452307	0.328303025	0.126504417	0.900392927	0.017020614	0	0.544596657	0.675789103	0.736173608	0.088826573	0.989441253	0	0.674030164	0	0.076772388	0	0	0.043418471	0.792253855	0.897231402	0.770814606	0.524668361	0.07536133
2.1.1.137	0	0	0	0	0	0	0	0	0	0	0	0	0	0	0	0	0	0	0	0	0	0	0	0	0	0	0	0	0	0	0	0	0	0	0	0	0	0	0	0	0	0	0	0	0	0	0	0	0
2.1.1.14	1.112439849	1.056891723	1.996312152	1.019040573	0.151188478	0.028881007	0.180668679	0	1.324939504	0.165091245	1.197831037	0.296655559	0.081273855	1.283723875	0.791841799	0.024791994	1.125849111	0.512015271	0	0.169032337	0	0	3.102411334	0.849209215	0.88953729	0	0.251260287	0.896461462	1.146642875	0	2.129241668	0.987557347	0	0.340503722	0	1.257425761	0	1.09225756	0.41491768	1.662680538	0.820099187	1.483860141	1.161072035	0.333383312	0.732409434	2.324824998	0.855284877	0.633390699	0.90253233
2.1.1.144	0.843683745	0	0	0.105422317	0	0	0	0.043083122	0	0.075991733	0.328655149	0.109327543	0	0.178644821	1.100102128	0.002815941	0.111965735	0.076161605	0.061227417	0.123299255	0.037754477	0.138204099	0.116728838	0.12439041	0.046149194	0	0.219502893	0.602810136	0	0.106617791	0.173076387	1.043928647	0	0.082202968	0.096889778	0.455180822	0.106730277	0	0.07217656	0.422538902	0	0.147554891	0.068926929	0.084076313	0.443524883	1.031830121	0.048124574	0	0.108677645
2.1.1.148	0	0	0.046856428	0	0.166333985	0.075190806	0.527711146	1.171408714	0	0.922655774	0	0.098277875	0	0.06465722	0.865462571	0	0.99887031	0.605394061	0.520781615	0.707168336	0.528236957	0	0	0	1.117660966	0	0.479682354	0.106351404	0	0.166723615	0.158489293	0.136608228	0.468051318	0.368132366	0.333178527	0.099296503	0.882475924	0.915540714	0.135437827	0.138305969	0	0	0	1.120336935	0	0	0.078855553	0	0.014633146
2.1.1.152	0.016104245	0.047921316	0.012467377	0	0	0.018003158	0.032690017	0	0.015130487	0.032099463	0.052921899	0	0.008569344	0.046255332	0	0	0.006303304	0.034095399	0	0	0.027144164	0.010133704	0	0	0.360531774	0	0.030389547	0	0	0.005937196	0.017221853	0	0	0.021416766	0	0.008176857	0	0.038279221	0	0.022207716	0	0.003537088	0	0.016499922	0.022833311	0	0.12119317	0.117601396	0.01991293
2.1.1.161	0	0	0	0	0	0	0	0	0	0	0	0	0	0	0	0	0	0	0	0	0	0	0	0	0	0	0	0	0	0	0	0	0	0	0	0	0	0	0	0	0	0	0	0	0	0	0	0	0
2.1.1.163	0.964183733	1.17795058	1.009869573	1.035258685	0.802239272	1.067705279	0.77876825	0.041053886	0	1.223425517	1.176362051	1.017254858	1.197998958	0	0.917679435	0.341383241	0.907212438	0.541942775	0.715393657	0.38087101	0.742029578	0	0	0	1.076668901	0.004902218	0.85313507	0.913922779	0.223363386	0.008986617	1.019930253	1.041507058	0	0	0.116899531	0.951148007	0	0	0.910286006	0.414375294	0.125399345	0.08476022	0.000707025	0	0.879032342	0.928832512	0.157919695	0.057132522	0.268904153
2.1.1.166	1.190829302	0.891733182	1.10276628	0	0.052598912	0	0.01326636	0	0.208577105	0.176395132	0.729475239	0.179511294	0	0.096694717	1.148987981	0.110021718	0.091241723	0.150683833	0	0	0	0.139458073	0.166798373	0.022800488	0.270738684	0.079251735	0.446338028	0.722916134	0	0	0.85216791	1.077016212	0	0.155533926	0	0.813958103	0.1097756	0	0.250757241	0.566174288	0.063889713	0.762072112	0.076118396	0	0.839607214	1.177401672	0.058860643	0.079784062	0
2.1.1.17	0	0.260216444	0.015686066	0.024953256	0	0	0	0	0	0	0	0	0.0078972	0.043197175	0.044588058	0	0.019176032	0.016524621	0	0	0.006352808	0	0	0	0.028287253	0.049770388	0.225676113	0	0	0.028673445	0	0.032625952	0	0.009732082	0.033822442	0.003291512	0.046391769	0	0.032229745	0	0.012793693	0.026953668	0.01652145	0	0	0.025908745	0	0.007771096	0.003376853
2.1.1.170	0.954110381	1.059378353	0.912183286	0.951041299	0.099237643	0.438899021	1.03572851	0.963842811	1.075476473	1.032253233	0.93269365	0.960319655	1.020095576	1.024786253	0.050299361	0.698755291	1.061734528	1.040358631	0.976768923	1.045691126	1.058849727	1.066366939	0.941280047	0.976872193	0.91884674	1.08037317	0.937817857	0.92196161	0.890814124	1.110796604	0.925369186	0.901338501	1.030886743	0.8891624	1.021321483	0.8164616	1.019567416	0.986689301	0.959096969	0.939615897	0.938982481	1.104115867	0.817222673	0	0.886369226	1.081153961	1.009340747	0.944511015	1.018158819
2.1.1.171	0.231674781	0.834776116	0.916239765	0.787255648	0	0.166226136	0.122711745	0.0884954	0.669728456	0	0	0.02515687	0	0	0.991413726	0	0	0.084935921	0.287709072	0	0.201309731	0.308918347	0	0.052010757	0.4914057	0	0.799794373	0.800998111	0	0	1.186299396	1.100818723	0.112531082	0.294271408	0.463813778	1.112001991	0.107429807	0	0.164262365	0.416453419	0.02523499	1.080953974	0.28128744	0.131992692	0.028848683	0.730521189	0.271638105	0.062054504	0
2.1.1.172	0.143317576	0.894258411	1.169360541	0.003295053	0	0.062710668	0	0.099170531	0	0	0.042057405	0	0.229163258	0.19195358	0	0.059674395	0.09679035	0.035979614	0.1393581	0.246044819	0	0	0.183612609	0.118658349	0.129033522	0.129221908	0.045302446	0.96391353	0.88408474	0.213966437	0.852004742	0.999282439	0	0.040824884	0	0.925514774	0.102734825	0.089916992	0.806443788	0.445660739	0	0.776285936	0.154887338	0	0	1.206460127	0.232811765	0.216647412	0.663172936
2.1.1.173	0.028998049	1.088620492	0.833177093	0.270565457	0.102859881	0.181658694	0.043284552	0.080034957	0.099350847	0.13748798	0	0	0	0	0.178835348	0.144754601	0	0.051489721	0	0.18391978	0.048684956	0.637636714	0	0	0.147159419	0.027196581	0.991240477	0.837485191	0	0.085130439	0.924231292	0.832417034	0	0.018797074	0	0.728107835	0.014114912	0	0.252998881	0.584064336	0	0.928053518	0.067461306	0.176451906	0	0.856735724	0.078351602	0.053372611	0
2.1.1.174	0.084155132	0.022293253	0.093308926	0.002562733	0.119672153	0.061774262	0.095343037	0.012138914	0	0	0.064391811	0.005410948	0	0	0.089685927	0.069302533	0.127211804	0.063831342	0	0	0.104500467	0.054291233	0.076459707	0.012095998	0	0.050172466	0.130737441	0.609860031	0	0.09623229	1.071794876	1.033377001	0.039609138	0	0.01976463	0.611577047	0.026921292	0	0.278810487	0.486920622	0	0.060396072	0.058948637	0	0.095002492	0.829763644	0.124220732	0	0.135221704
2.1.1.176	1.825519995	1.162386708	1.005477628	1.093748614	0.903175727	0	0.867405152	0.990527755	1.01035778	1.034368791	1.948261769	0.01308563	0.047564862	0	0.993865689	0.837989911	0	0.786195706	0.816113122	0.828302242	0.812893102	1.093347584	0.937942899	0.81826569	1.160172999	0.901663787	0.838426824	1.033354263	1.182892622	0.015132506	0.824233193	0.863306336	1.032534447	1.153920468	1.173887307	1.075683004	1.016874646	1.006027986	0.997836627	1.182683781	1.015846265	0.874269664	0.65638532	1.185149758	1.777688742	0.983680253	1.020804534	1.119737987	1.173905674
2.1.1.177	0.96805807	0.918675709	0.991565987	0.20319314	1.045847172	1.065944876	1.004035692	1.017800959	1.422051688	1.000620214	0.980595683	0.95600469	1.019533995	0.914173757	0.966737616	0.988204814	0.923175456	1.016074987	1.07249824	1.040402785	1.081055271	0.537120783	0.932779422	0.949831277	0.0929357	1.001002333	0.937344744	0.89177986	0.9412907	1.077035134	0.998425547	1.049893787	1.156944955	1.029378008	1.143918255	0.857389706	0.957896585	0.954068988	1.036249839	1.012161781	1.023708561	0.971917681	0.93436437	0.91727198	0.962451086	1.034330392	0.891362024	0.902642447	0.994543402
2.1.1.178	0.17476586	0	0	0.0569636	0	0.049110849	0	0.118933531	0.10266455	0.112711209	0	0	0	0.12761399	0.942753158	0.115732944	0.117222944	0	0	0.070873789	0.070249285	0.009850698	0	0	0	0.111641189	0.134480658	0.60073654	0	0	0.869264449	0.936760948	0	0	0	0.524821821	0.061007425	0	0.138791833	0.572382582	0	0.079120715	0	0.070911339	0	0.891229357	0	0.030469073	0.034996083
2.1.1.181	0.20306296	0.027795895	0.099506108	0.137967051	0	0.050490303	0	0.029762557	0.074760872	0	0.153861019	0.306509529	0.329002917	0.061767478	0.113123567	0.063596699	0	0.120773222	0.072209462	0	0.080235685	0.148703582	0	0.005444654	0	0.000344385	0.362531428	0.755616296	0	0	1.075945041	0.901634982	0	0	0.060529433	0.717957053	0.150296605	0	0.054458528	0.610349318	0	0.118636228	0	0.02861382	0.176566075	0.743838294	0.145866443	0.120069917	0.128398714
2.1.1.182	1.029614387	1.028168621	0.957725205	1.024907686	0.99248584	0.441480596	1.0347442	1.017617438	1.041131652	1.038247823	0.974803261	0.939065536	1.000451126	1.045992531	1.02447886	1.009263791	0.973303217	0.931086565	1.02325499	0.960817144	1.005977173	0.978796098	0.961780456	1.02257809	1.066144118	1.04069374	1.035032992	1.034629937	0.931443698	0.966227196	1.028151182	1.003004406	1.035815354	0.962589797	1.017140233	0.985708637	1.049438221	1.038443304	1.026607593	1.001011618	1.039537809	0.9543779	0.840590946	1.052335808	0.982057663	0.966012273	0.952381461	0.981859798	0.965486481
2.1.1.184	0	0	0.070734676	0	0.080792761	0.005978352	0.073927407	0	0	0	0	0.075586404	0.210638158	0.046367129	0	0.166280024	0.009713326	0	0	0	0.105218336	0.066778998	0	0.072777414	0	0	0.061302492	0.091248425	0.426338307	0	0.089557036	0.085116148	0	0.044418195	0.039845573	0.077871909	0.07555661	0.088428782	0	0.308849473	0	0	0.123497094	1.010744434	0.003969765	0.037746117	0.036938375	0.11486589	0
2.1.1.185	0.972567528	0.974236318	1.013958881	0.965907312	1.037341728	0.945577818	0.8866043	1.047923403	1.073320177	1.075516612	0.942096747	0.958210852	0.995381853	1.061080695	0.938184815	1.003870915	1.008169797	0.912916617	1.022180772	0.950057688	0.924616741	0.998321074	0.967568239	1.009079543	0.952317302	1.021175098	1.075970321	0.934015412	0.95342161	0.075798075	0.968482929	0.928924391	1.006146859	1.019862832	0.995536174	0.997965699	1.057651833	1.006236503	0.944171949	1.007691194	0.963535307	0.939955742	1.168584306	0.961104804	0.97164889	1.055039721	0.934329547	0.956544204	1.006923892
2.1.1.186	0.04502354	0.169331351	1.073796814	0	0.130902773	0	0.166106256	0	0	0.12284243	0.062253131	0.003591992	0	0	0.987859308	0	0.097655017	0.165913955	0	0	0.043044803	0	0	0	0	0	0.232134451	1.024510045	0.155619072	0	1.172792297	0.888990235	0.093118302	0.056523904	0	0.907817084	0	0.09161855	0.082539071	0.331653952	0	0.994337621	0.041087452	0.175742849	0.052702666	0.991714446	0.092873875	0.032638622	0
2.1.1.187	0.161786296	1.115859791	0	0	0.071526251	0.127135544	0	1.042992985	0.123136646	0.849987515	0.216279575	0	0.081109927	0.321271823	0	0.127484595	0	0.315958398	0.364613351	0.24879872	0.015116972	0.839585311	1.063206914	0.170748841	1.032194199	0.394026452	0.249153337	0.949701997	1.045916869	0	0.944419216	0.734855513	0	0.200256537	0.021990036	0.823170986	1.068179843	0.185726044	0.258416173	0.758436869	0.798215526	0.263058476	1.091106864	0	0	1.021143012	0.004847979	0.009584322	0.345696889
2.1.1.189	0.223174798	0.129340848	0.931073631	0.643801302	0.057249207	0	0.154451395	0	0	0	0.069450279	0	0	0.018541592	0	0	0.084067231	0	0.013519929	0.02446413	0.105757087	0	0	0.095381067	0.052147067	0.045452016	0.256825818	0.901677157	0.055691595	0.118627134	0	0.883151077	0.070138548	0	0	0.964827922	0	0.024890341	0.096033668	0.475484482	0.092429379	0.972403366	0	0.132483754	0	0.802261139	0.058086217	0	0
2.1.1.190	1.102200209	1.057349176	1.134365191	0.238274871	0.004536512	0	0.237608418	0	0.140608344	0	0.706078942	0	0.165894488	0	0	0	0.106040449	0	0	0.000512074	0.213315747	0	0	0	0	0.043143731	0.555968728	0.744108633	0	0.054928909	1.06169884	0.851280521	0	0	0.118674086	0.754261275	0.0842399	0.186774868	0.034074116	0.344515605	0	0.77561949	0.103620042	0.103093646	0.935971224	0.982535631	0.02886818	0	0.136908222
2.1.1.191	1.848856656	0.0949628	0	0	3.228133987	2.203524567	0	0	0.748167561	1.853610906	0.495716481	0.753698472	1.038122966	0.156704377	0.962414262	1.492882066	0.300995598	0.627699612	1.14249699	0.9514627	1.084157519	0.086523504	0.228017703	2.134740197	0.084010896	0.454441952	0.581167056	0.839591267	0.869534116	0.255022225	1.260042136	1.265874054	0.806096132	0.933083656	1.034564339	0.568417174	1.904607309	0	1.217014733	0.563278092	1.229402034	0.357216507	1.062891772	0.247457202	0.549475134	1.276515978	1.338702373	0.960794792	0.299625194
2.1.1.192	1.043852515	0.867495563	0.941699921	1.116110255	1.114786416	0.884417615	1.042110134	1.060399187	1.421866512	2.077671374	1.155377739	1.052214317	1.085673645	0.875250677	1.027091505	1.015983781	0.903368464	1.176985796	1.350311996	1.162153092	1.253392357	0.97306064	0.908950412	0.997353836	0.978018353	0.932562355	1.3309462	1.062149605	1.068283073	0.079585775	1.037980553	0.881794705	1.20922173	1.249173199	1.234475465	1.045279661	0.925677073	1.004837321	0.925134886	0.978240249	0.858023489	0.892367715	1.106298543	0.959012324	1.158662013	0.925740626	1.014536454	0.958772262	0.075435123
2.1.1.193	1.071431924	0.922251195	1.022865655	1.057116993	0.983468275	0.917144007	0.104679359	1.020960566	0.952506586	0.897536438	0.859757253	1.009467352	1.103565933	0.984485738	0.898100139	0.98198454	0.890439453	0.931530809	1.067867542	1.021807798	0.894455112	0	0.903208198	1.044041866	0.903455405	0.518822467	0.984531028	0.976210352	0.931618431	1.075367179	0.983149872	0.917795635	1.042068365	1.007658864	0.918321322	0.945149862	0.918659264	1.076008689	1.040777845	0.917618885	0.999049995	1.036629117	0.945573783	1.015636033	0.978313267	1.047237488	0.905562485	0.863200362	0.644699952
2.1.1.195	0.169608207	0.167695807	0	0	0	0	0.087650727	0.052285847	1.107140987	1.061955986	0.539666129	0.557992567	0.772821621	0.124868833	0.016110207	1.012740877	0.120239932	0.859048261	0.725948985	0.677762244	0.864151041	0.438162048	0.034644564	0.321471767	0	0.338464499	0.1394953	0.169208078	0.00686042	1.096451242	0	0.06941339	0.553380642	0.537450449	0.657948631	0.106546029	1.109331227	0.028256102	0.846058585	0.1370766	0.029342265	0	0.00497263	0.0698558	0.433112933	0.921927683	0.407299872	0.643361222	0.128502652
2.1.1.196	0.061298845	0.042657185	0	0	0	0	0	0	0.031060317	0.017647478	0	0	0.045202843	0.089230069	0	0.050423876	0.033891331	0.46224812	0.505851831	0.534506039	0.470726144	0	0	0.098496409	0	0.010541943	0	0.189879419	0.073444495	0.07749209	0	0.027306334	0.038423732	0.174197408	0.132608705	0.134650964	0	0	0.81327982	0.041122083	0	0.080944034	0	0.052112476	0.010448095	0.925227361	0.057841944	0.126157913	0.197133093
2.1.1.197	1.096213336	0.869203996	0.835684583	0.264474135	0	0	0.070537404	0.173722861	0.093490385	0	1.060503854	0.869349705	1.060459508	0	0	0	0.812224233	0.051052923	0.081994368	0	0.297208137	0	0	0	0	0.103258015	0.109771986	1.084653117	0.087482642	0	0.992304061	0.881508269	0.183873388	0.295939035	0	0.931417001	0.11037125	0.132299471	1.065195161	0.335819508	0.128793051	1.120332326	0	0	0.770136778	0.970280782	0.239867483	0.029077731	0.033901934
2.1.1.198	1.860673105	0.905060725	0.843680533	0.864457582	1.013975784	1.628313191	0.914464893	0.914040715	1.015539027	1.096954284	1.815687862	1.81405473	1.790614179	1.06753097	0.885709745	1.063816855	1.088633899	1.01213279	0.850402177	1.10755471	0.83178013	1.147409074	0.941785553	0.919684401	0.953956443	1.116782748	1.319808184	0.948494492	0.9924981	1.151448294	0.89499838	1.069209822	0.812686371	0.843185458	0.778221364	0.954869114	1.103833658	0.985725052	1.092084046	0.702773537	1.097937025	1.092708014	0.919910984	0.877472343	1.699496689	1.149581829	0.939636844	0.936032762	0.840785091
2.1.1.199	1.058848759	1.053990978	0.885993574	1.054087105	1.100901663	0.488547153	0.905109116	0.966781525	2.410803431	0.89138849	1.021977349	0.93952806	1.082257854	0.949845612	1.070673169	1.369572535	0.868362748	1.042957236	1.046849761	1.022717978	0.991251512	0.890966234	1.049392859	1.95974802	0.891355713	0.955343083	1.081366084	0.958437489	0.884236488	0.957180112	0.916331142	1.083574934	1.580451824	1.430694452	1.444711879	1.097632158	0.965042128	0.995000307	0.973607078	1.02922458	1.087900716	1.031450282	0.971693828	0.882320079	1.047339902	0.934592128	1.488045364	1.294063269	1.148541978
2.1.1.2	0	0	0	0	0	0	0	0	0	0	0	0	0	0	0	0	0	0	0	0	0	0	0	0	0	0	0	0	0	0	0	0	0	0	0	0	0	0	0	0	0	0	0	0	0	0	0	0	0
2.1.1.201	0	0	0	0	0	0	0	0	0	0	0	0	0	0	0	0	0	0	0	0	0	0	0	0	0	0	0	0	0	0	0	0	0	0	0	0	0	0	0	0	0	0	0	0	0	0	0	0	0
2.1.1.206	0	0	0.000110453	0	0.000547894	0	0	0.000326333	0.000312166	0	7.87705E-06	0.000201744	0	0.000408491	0	0.000105497	0.000405557	0.000370594	0	0.000278315	0	0.000521239	0.000514164	0	0.000217364	0.000448963	0.000271485	0.000327811	6.92569E-05	0.000287392	0	0	2.39808E-05	0.000284304	0.000605604	0.000454762	0.000506629	0	0.000139511	0	0.000532746	0	0.000403388	0	0.000642856	0.000306173	0	4.35202E-05	0.011363262
2.1.1.207	0.929846143	1.037475654	0.929737759	0.962087392	1.112801591	0.058973615	0.798472716	0.905089083	0.931997618	1.063523211	0.956599028	0.118335155	0.050879639	1.126026552	0.94984323	1.01007003	0.901980735	1.094691525	1.048916347	0.864827218	0.977337218	0.596052615	0.920070591	0.990932212	1.029010417	1.068806629	0.879113743	0.937719789	0.949419519	1.012426025	1.112272154	0.967109792	0.807136607	0.999982779	0.905831196	0.90197459	0.977517937	0.940276097	0.966662133	0.703944036	1.091368029	1.105040069	0.938524645	0.919156532	0.992801629	1.105719849	0.812242165	0.756434002	1.10083903
2.1.1.210	0	0	0	0	0	0	0	0	0	0	0	0	0	0	0	0	0	0	0	0	0	0	0	0	0	0	0	0	0	0	0	0	0	0	0	0	0	0	0	0	0	0	0	0	0	0	0	0	0
2.1.1.213	0.036542178	0	0	0.036087194	0.007373835	0.053520113	0.010248306	0.043126687	0.010460297	0.011582127	0	0.020706438	0	0	0.015242023	0	0.052458775	0.11879386	0.129131283	0.123728189	0.103003033	0	0.956077362	0	0	0.047822864	0	0	0	0	0.020340053	0.067263569	0.037926855	0.019575832	0.050322807	0.024898328	0.028647312	0	0	0	0	0	0.211438273	0.036329649	0.013777939	0.043044666	0	0	0.028524157
2.1.1.215	0	0.00073679	0.000100502	0.000937715	0.000745652	0.000573934	0.000315704	0	0	0	0.009424968	0.000795582	0	0.000824593	0.000955761	0	0.00043253	0	0.000303613	6.12156E-05	0	0.000340405	0	0.000457151	0	0	0	0	0.000485006	0	0.000285859	0	0	0	0	0.000388918	0.000958034	0	0	0.000516198	0	0.000761305	0.000906714	0.000237887	0.008857868	0.000427966	0.000452721	8.67208E-05	0.012715337
2.1.1.217	0	0.140198011	0.05626953	0	0	0.021650962	0.733515555	0.854942103	0.977245975	1.052046293	0	0.049383593	0	0.02618857	0.004984318	0.764028978	0.214362499	0.838393834	0.924446561	0.90071454	1.014941821	0	1.154856561	0.832992241	0	1.129055091	0	0	1.220731027	1.094998487	0	0.026556394	0.681769575	0.798611159	1.012289854	0	0.810745251	0.964718336	0	0.542127588	0.993829074	0	0.668768166	0	0	0	0.87576782	0.764478813	0.705976438
2.1.1.219	0	0.051702149	0.099728209	0.866830308	0	0.065291999	0.082955827	0.01959552	0	0.036990913	0	0	0	0.931235256	0.936168179	0	0	0.068335343	0.031300439	0.020317358	0	0.037883849	0	0.052711562	0.87146634	0	0.027395923	0.08616802	0	0	0.058172398	0.031838824	0.039166757	0	0	0	0.086793426	0.082780578	0	0.035066679	0.018795662	0.048734026	0	0	0.086143501	0	0	0.133919291	0.003078228
2.1.1.222	3.640448544	2.54897181	1.469235354	0.257541694	0.469327615	0.206426508	0.54443918	0.316707548	0	2.17491778	2.279062958	0.094487308	0	0	0	0.21643359	0	0	0.29170979	0.414234687	0	0.280812152	0	0	0.795582218	0	2.497369339	1.638667006	0	0	2.317639244	2.16671545	0.484130384	0.486164516	0.607373105	1.486019109	2.030722534	0	0	1.053832788	0.077519005	0.801788278	0.488782912	0.199264805	2.293643183	2.451730382	0.387804743	0	0.546322043
2.1.1.226	0.691769841	0	0.064271019	0.837253074	0.895716283	0.073739176	0.074905992	1.19016868	0.970130233	1.15709628	0.047123046	0	0.011904289	1.123861505	0.958988268	0.969211992	0.931398714	0.779393754	0.773531101	1.14803374	0.852274092	0.97709599	1.034663714	1.070196934	0.781005	1.121534356	0.625411533	0.213507842	1.126210747	0.854525489	0.066351661	0.012279646	0.803664599	1.200850739	1.063943275	0	0.851918621	0.804205084	0.770709056	0.617839415	1.07154103	0.136559077	0.764574935	0.93835181	0.114510772	0.250337561	0.624721712	0.97258132	1.097309388
2.1.1.228	0.955042638	1.038522078	1.001817328	0.582133991	1.037167791	1.074891827	0.983929415	1.047460501	0.983847715	1.057085592	0.917836553	0.981135331	1.003312895	1.038602746	0.921580258	0.926291474	0.952872106	0.993798203	0.982945909	0.930040295	0.897758374	1.010893913	0.958745667	0.938958001	0.947490414	0.989414444	0.973473513	1.05063835	1.037693697	0	0.926619889	1.065944445	0.555125964	0.546894002	0.427038423	1.044181296	0	1.052804295	0.958574757	0.910732663	0.998954838	1.054811602	0.811723241	1.076239978	0.888796168	0.963960148	0.967198608	1.018685239	1.033225724
2.1.1.245	0.023610946	0	0	0	0.023072364	0.049906387	0	0	0.021575088	0.011285361	0	0.024416045	0.051685297	0.006987907	0	0.575447807	0.004604946	0.141172215	0.117421649	0.08815138	0.069230132	0.053606259	0.037141322	0	0	0.002651137	0	0.014294439	0.049783762	0.040280873	0.026963499	0	0.270367353	0.305747416	0.303288409	0	0	0	0	0	0	0	0	0	0	0	0.135737542	0.121501184	0
2.1.1.246	0	0	0	0	0	0	0	0	0	0	0	0	0	0	0	0	0	0	0	0	0	0	0	0	0	0	0	0	0	0	0	0	0	0	0	0	0	0	0	0	0	0	0	0	0	0	0	0	0
2.1.1.247	0	0	0	0	0	0	0	0	0	0	0	0	0	0	0	0	0	0	0	0	0	0	0	0	0	0	0	0	0	0	0	0	0	0	0	0	0	0	0	0	0	0	0	0	0	0	0	0	0
2.1.1.250	0.100806657	0	0	0.000460078	0	0	0	0	0.098458447	0	0	0.065856933	0	0	3.124137639	0.026721867	0	0	0	0.060734326	0	0	0	0	0.004832749	0.136156384	0	0.035104205	0.019111331	0.132039635	0.085156056	0.181166664	1.276355689	1.285917076	1.253415424	0	0.112481688	0.058354129	0.032015947	0	0.127061852	0	0	0.031092657	0	0.105782396	0.188437549	0.155078786	0.052245046
2.1.1.254	0	0	0	0	0	0	0	0	0	0	0	0	0	0	0	0	0	0	0	0	0	0	0	0	0	0	0	0	0	0	0	0	0	0	0	0	0	0	0	0	0	0	0	0	0	0	0	0	0
2.1.1.33	1.076245802	1.09963497	1.011497591	0.802655756	1.107026853	0.92400856	0.855971361	0	0.93847703	0.961668613	0.883267963	0.906219557	0.993188863	0.948335297	0.024714587	0.94828968	0.941516465	0.867952172	0.932351511	1.01790047	0.99492896	1.044137162	1.049419023	1.05523254	0.99500259	1.0947474	0.476512122	0.857424991	0.968882096	1.087425006	1.065897421	0.955941468	0.971599042	1.088451412	0.957349733	0.864463607	1.05692643	0.060649947	0.380299554	0.986698131	0.960701222	1.006529642	0.612584473	1.043244468	0.888801244	0.935252043	1.055313548	0.897192796	1.071092617
2.1.1.34	0.275409705	0.015307414	0	0.14238009	0	1.090214091	0	0	0	0.030046616	0.049775763	0.058832746	0	0	1.155866037	0	0	0.040866334	0.009013208	0.093167344	0	0.110404874	0	0	0.102817127	0	0.33337593	1.005378827	0.162096667	0	0.935208435	0.81604639	0.118002733	0	0	0.78708734	0	0.005070766	0.195135071	0.334590472	0.031843574	0.235164923	0.169215104	0.117405637	0	0.792010004	0	0.159511785	0.176181622
2.1.1.35	0.348556564	0.946960206	1.088368393	0	0	0.012578994	0	1.109023493	0.122866272	0.145584148	0	0.144962083	0	0.064391252	0.03553328	0	1.022179013	0.047633097	0	0	0.182859484	0.029812715	0.020964565	0	0.15292266	0	0.420125773	0.98805744	0	1.002452971	1.134359102	1.04865605	0	0	0	0.999469364	0.182826774	0.105231847	0.151641388	0.921318492	0.030512532	0.834888367	0.153239109	0.043818133	0	0.78476562	0.266505448	0	0.083402633
2.1.1.37	1.950031098	0.446383048	0.424705548	0.078865737	0	2.791079468	1.023099735	0.963504618	2.376595004	0.564971019	1.113339384	0.60811006	0.59439988	1.28565749	1.048794503	1.652432233	0.65850651	1.312561619	1.534615231	1.486087443	1.498782635	1.067801301	0	0.660948659	0.406476726	0.689306791	1.040147289	1.256304231	0.621974415	1.077658089	2.06938966	1.649375039	1.702443232	1.558102533	2.095498192	1.27218964	3.293854067	1.558232089	0.220185762	1.051262106	1.223418331	1.117055263	0.66590056	0.764383285	1.021278311	2.357522637	1.466437301	1.406366721	0.699635666
2.1.1.4	0	0.018386785	0.008558063	0	0	0.00384603	0	0.01596652	0.006454267	0.023556397	0.273307912	0.003125928	0.012576505	0.008704049	0	0.004778617	0.008362705	0.020217472	0.007099138	0.007466317	0	0.023975148	0.024183189	0.016050553	0.005828179	0.020149746	0	0	0.022378716	0.012039839	0.012130985	0.017032676	0	0	0.020257371	0	0.008081631	0.020208586	0	0	0.00174755	0.013836412	0.000749371	0	0.249508956	0.006186857	0	0.001276043	0.036656227
2.1.1.41	7.70151E-06	0	6.12499E-05	0	3.10631E-06	0	0	4.67411E-05	0	3.85304E-05	0	5.78568E-05	0	0	0	4.06337E-05	6.71987E-05	0	0	2.64933E-05	1.66155E-05	6.32872E-05	0	4.9256E-05	0	6.3486E-05	6.90235E-05	0	5.65896E-05	4.05359E-05	0	0	1.25185E-05	1.19599E-05	0	2.45701E-05	0	0	0	5.96108E-05	0	1.43721E-05	0	3.18575E-05	0	0	0	2.33871E-05	5.07976E-05
2.1.1.45	0.94795619	0.992383588	0.827358084	1.092177375	1.041371272	0.659421606	0.832411373	0.17833736	1.116279346	0	1.201352632	1.036311138	0.849866931	1.003459711	0	0.89646536	0	0.776242527	0.73831026	0.640121016	0.673140129	0.99546041	1.080297051	1.135238767	0.979136335	1.15118973	0.628166306	0.841579119	0.906721031	0.85090267	1.140691752	1.014692205	1.075848909	1.012131425	0.908846584	1.09530216	0	0.124224198	1.132399206	0.87582413	0.842543187	0.855310938	0.574198299	0.035881558	1.281039057	0.866493688	0.77722988	0.642879249	1.076706139
2.1.1.5	0	0	0	0	5.35082E-05	0	9.91149E-05	3.58908E-05	1.23545E-05	0.000125361	5.05319E-05	0	0	8.07416E-05	0.000127684	0.000106285	0	0.000103966	0	0.000121404	8.61509E-05	7.61397E-05	0	0	2.48064E-05	0.000117957	0	6.23621E-05	0	0	0	8.90542E-05	0	0	0.000125299	0	0.000135814	3.9258E-05	0	0.000103868	0	0.000113815	0	5.00474E-05	0	8.90991E-05	0	0.000101754	0.000139987
2.1.1.6	0.002394191	0	0	0.012558846	0	0	0.013116343	0	0.01044229	0.004408224	0.026755517	0	0.002806098	0.009237478	0	0	0	0	0	0.011972373	0	0.003031561	0.007570537	0.013766284	0	0.002800851	0	0.00957473	0.00031929	0.008065486	0	0.013042757	0	0.012397939	0.001742592	0.007083077	0.007712005	0	0.001389938	0	0.009592987	0	0.000272129	0	0.030921699	0	0	0	0
2.1.1.63	2.687936179	1.803896796	0.738852485	0.849484857	2.244575388	1.297216507	1.093921157	1.69724658	1.994209781	1.154506597	2.56108654	0.794460546	0.689995038	1.121134424	3.309567949	1.044272445	1.052211364	1.44626975	0.980510534	1.349068125	1.072813631	0.691980156	2.004825626	0.662129227	0.766494239	0.849188469	1.911757737	1.56771711	1.061325594	0	1.04118481	2.186442355	0.116565657	0.394416838	0.347564325	1.990485411	0.95712235	1.090088307	1.588747749	1.210411688	2.245283611	1.126338747	1.529312547	0.84984387	2.513381167	2.490260123	1.331134117	0.860302179	1.10249092
2.1.1.66	0	0	0.019025708	0.000480769	0.017353306	0	0	0	0	0.021375826	0	0.017832486	0	0.038575435	0	0.037523175	0.029260202	0.045381103	0.022769607	0.006774651	0.029832141	0	0.037703145	0.003527078	0.757189365	0.036372628	0.036524991	0	0	0.005788276	0	0	0.013700809	0	0.005342162	0.005135949	0	0	0	0.012255133	0	0	0	0	0	0	0.003082848	0	0
2.1.1.67	0	0.154055258	0.034454921	0.16432386	0	0.03674973	0.157904316	0	0	0.055020054	0.151280422	0.041664395	0.033801668	0.03491907	0.024237134	0	0.014064993	0.011457958	0.031878105	0.014357915	0	0.031984715	0	0	0.020813343	0.049628986	0	0	0	0	0.014152805	0.002104285	0	0	0	0	0.006752455	0	0	0.02240936	0.018013911	0	0.004529086	0	0.111088036	0	0.059669956	0.056878741	0.04020993
2.1.1.71	0.010146626	0	0.012724927	0.024802482	0.030490922	0	0.029804782	0	0	0.018232289	0.02041057	0	0.022828282	0.012110812	0	0.012118771	0.018995087	0.015465517	0	0	0.002059994	0	0	0	0	0	0.004061321	0.037884487	0.025892905	0.000746127	0.037249504	0	0	0	0.003877115	0	0	0.033036012	0.037721215	0	0.024458501	0	0	0.034401938	0	0.172800444	0.014334163	0.02834637	0.079260368
2.1.1.72	6.548323718	4.66080263	6.702788261	1.477412776	2.207431622	4.066788608	0.94586392	2.074014495	0.849674382	8.613660893	3.946006506	5.599624261	4.777102579	1.48239484	5.172385689	2.998641041	4.003188848	2.586673304	3.080905768	3.566983357	2.569392318	1.796631688	0	4.280087745	3.234226443	3.610041094	4.501732414	5.317383257	1.781992675	1.72623091	5.26459644	4.777377638	2.483971784	2.325815422	3.15104645	4.065905179	8.485563991	2.960351382	4.129922599	3.928839588	3.488286016	5.278917421	1.402244447	4.701343656	3.525995702	4.451757431	1.97581819	2.259764239	3.409550763
2.1.1.74	0.053520893	0.163325019	0.013836695	0	0.165947643	0.018208264	0	0.09444771	0.069949109	0.904658893	0.097230004	0	0.172272094	0.039437	0.896152698	0	0	0.22850481	0.014451777	0.300249428	0.265395337	1.084755986	1.148712594	0	0	0.998959371	0.934834478	0	0.923585603	0.061999878	0	0	0.092749478	0.320121789	0.049756276	0	1.027255577	0	0.623434892	0.631373392	0.06070809	0	0.763039199	0	0.145090641	0.209547796	0.352249177	0.387475558	0.96419552
2.1.1.77	1.757807493	0	0	0.159193092	0.196761103	0.108303871	0.144163617	0	0.151345768	0.267594619	1.815667049	0.197667042	0.088274624	0.231132077	1.07034244	0	0.896729644	0.112995386	0.08361932	0.278232039	0.225808818	0	0	0.190261813	0.002353367	0	0.272410173	1.017832108	0	0.064549463	0.729047715	1.084764071	0	0.159841923	0.158730161	1.174619071	0.122028897	0	0	0.620386295	0	0	0	0.062152542	1.789180856	1.014787301	0.2475425	0	0.18575896
2.1.1.79	2.35662227	1.510605859	0	0	0.172630991	0.373208416	0	0	1.291298024	0.171223845	1.784462017	0.285231175	0	0.812933568	1.264436284	0	0.683474493	0.4718243	0.820768339	0.402485681	0.362112588	0.158133508	0.270256066	0.386049972	1.423138679	0.603096305	0.695176667	0.724338791	1.171609817	0.318254851	1.912333341	0.647918497	0.539004028	0.016838758	0.391238364	0.773353515	0.238317271	0.040525023	0.21530516	0.534300126	0	0	0	0	1.802802157	1.989871558	0.820046967	0.749354147	0.753035376
2.1.1.80	2.196928751	0	0.197111919	0.162336682	0	0.096427282	0.178879542	0	1.087569617	0.931458831	1.774127107	0.009859348	0	0	0	0	0.638979939	1.068944311	0.791101274	0.908455234	1.223433056	0	0.064675712	0	0	0	1.261576469	1.043889238	0.009667363	0.841223272	1.770394049	1.276607931	0.879650596	0.50366031	0.46442683	0.779646909	0.271954606	0.202575514	0.203638825	0.79747098	0	0.2734093	0.453091741	0.295220799	2.221151749	0.122351111	0.234065335	0.747182038	0.164573974
2.1.1.86	0.00041017	0	0	0.000417146	0.000105815	0	0	0	0	5.75182E-05	0.00042754	0.000372917	0	0.000292822	0.000249305	0.00014706	0.000334685	0	0	0.000292985	7.56371E-05	0.000305914	0	0	9.22425E-05	0.00032742	0.000286397	0.000390272	0	0	0.0002376	0.000337294	0.000207187	0	0.000423899	0	0.000192399	0.000377485	0.000317169	3.88379E-05	9.15505E-05	0.000104437	0.000223195	0.000247882	0.000182065	0	0.000347013	0	0
2.1.1.90	0.005118247	0	0	0.00327135	0	0.008832575	0	0	0	0.002649481	0	0	0	0.005802767	0	0	0	0.003423692	0.005817255	0	0	0	0	0.009438833	0.004804516	0	0.009441147	0.007682563	0.005362154	0.00023806	0.005798034	0.008749118	0.098684676	0.098717467	0.105771863	0	0	0	0	0	0.005647902	0.009324635	0.000886326	0	0	0.004128533	0.00756615	0	0.006461435
2.1.1.95	0	0	0	0	0	0	0	0	0	0	0	0	0	0	0	0	0	0	0	0	0	0	0	0	0	0	0	0	0	0	0	0	0	0	0	0	0	0	0	0	0	0	0	0	0	0	0	0	0
2.1.1.98	0	0.000429254	0.000265953	0.000140839	0	0	0.000597074	0	0.000424291	0	0.000519962	0	0	0.000112068	0	0.000319565	0	0	0	0.000485524	0	0.000128693	0.000592103	0.00055758	0.000309189	0	5.60903E-05	0.000264708	0.000478453	0.000218445	0.000100306	0	0.000261327	0.000374872	0	1.00844E-05	0.000384308	0.000542287	6.52747E-06	0	0.000513207	0.00013864	0	0.000246866	0.000545977	0.000460855	0.000530728	0.00055254	0.01137189
2.1.2.-	0.002367783	0.021241906	0.015550206	0	0	0.008896486	0	0.019803087	0	0	0	0.000477435	0.015123884	0.02134831	0	0.004110149	0.039657297	0	0	0	0.001790993	0	0.008362652	0	0.100701159	0.00792962	0.021126846	0.025928709	0.019476575	0	0.15819616	0.023237173	0	0	0	0.006307451	0.004903282	0.024014063	0.005642214	0	0.017408772	0	0	0	0.013262117	0	0.010399277	0.052135436	0.025766482
2.1.2.1	1.056585557	0.970055889	0.953073348	1.001474036	0.861555959	1.00078746	0.397816753	1.076439995	1.044565869	0.929635928	1.623958643	1.015601114	0.958809041	0.630036633	1.139639472	1.343227898	0.906816164	0.99115491	1.099431164	0.91529072	1.129946389	0.148087856	1.12646697	1.138020248	1.008449877	1.038184932	1.09476888	1.043848924	0.971605193	0.162320411	1.139170094	0.912851153	1.149226922	1.040705702	1.080958547	1.233268098	0.451149629	0.854633982	0.160742968	1.110671343	1.073771498	0.847000372	0.727344523	0.027843392	1.721898534	1.0768742	1.306517024	1.450005339	0.969859644
2.1.2.10	0.777938824	0	0	0.510045173	0.871636317	0.482323389	0.027975338	0	0.011325306	0.187379165	1.139816038	1.153594215	1.150135664	0.163317572	0.119463756	0.08227674	0.012510954	0.695145378	0.724397276	0.486795249	0.518345301	0.070582286	0	0.623621349	1.26790225	0.094357498	0.431157007	0.769145339	0	0	0.914459684	0.938724657	0	0	0	1.015534283	0	0.979607702	0.295573647	0.693716971	0.016111922	0.047781401	0.015554695	0.102122736	1.248039897	0.90200909	0.525960241	0.625987944	0.40701278
2.1.2.11	1.061035852	0.954229671	0.07565904	0.965059155	1.051416504	1.187395954	0.172452139	1.021257862	1.028155969	0	0.817451455	0.806657196	1.189449236	0	1.08815227	0.463564823	0.962568626	0.726741465	0.500363898	0.550684014	0.542416363	0.114457195	0	0.404551989	0.690305994	0.405492439	1.022527296	1.091357368	0.238365906	0	0.910985015	0.845629054	0.562876495	0.662945627	0.753091167	0.754767704	0.150733763	0	0.137125105	0.35582677	0.08277034	0	0.045018369	0	0.947502098	0.938401172	0.396068955	0.331851703	0.211004687
2.1.2.13	0.64801211	0	0	0	0	0	0.16562958	0.194408067	0.005554604	0	0.210871031	0.156273279	0	0	0	0.157141093	0	0	0.159967479	0	0.234877905	0.129442191	0.015797331	0	0.10519065	0	0.789437647	1.414439642	0	0	2.092690347	1.91467509	0	0	0	1.89781204	0	0.240014885	0.191454793	1.022586086	0.078149554	0	0.007864751	0.244484427	0.185994336	1.975972099	0	0	0.213061082
2.1.2.2	1.327311918	1.947932321	1.260344098	1.331924809	0.9926137	1.723943627	1.151027783	0.960304746	1.182254785	1.039360727	1.588456215	1.94403491	1.978522685	0.976539068	0.927926738	1.095462479	0.970952475	1.208578039	0.945412963	1.079532505	0.824533097	0.833598078	0	1.224289717	1.918774565	0.951106888	1.570244386	1.578436366	1.069830333	0	2.107740812	1.719733531	1.225045768	1.058171752	1.129249442	1.652988829	1.001674263	1.127057021	0.950124293	1.581371962	0	0.878315926	0.501760838	1.05634825	1.944230031	1.717477238	1.164399214	1.037893604	0.740067422
2.1.2.3	1.742771904	1.805891917	1.74522413	2.671333752	2.189868438	0.771876212	1.788247923	2.930884414	3.183635448	1.180007469	1.782183056	3.210585393	3.221526371	1.778700278	1.788369375	2.905311018	2.024925299	1.992483082	2.526062964	2.383872945	2.110490526	2.089601805	1.954788476	3.318263876	2.019103501	2.178909594	1.669731078	1.609183935	1.728094633	0.20809766	1.742456657	2.03078736	2.877460832	2.97080606	2.86209114	1.952159056	2.959432574	1.774212962	1.792897069	1.860875483	0	2.016569552	2.285877049	0	2.150662705	2.244582623	2.754103029	2.834447121	1.129690132
2.1.2.5	0	0	0.028397255	0	0.142537659	1.042033673	0	0	0.163504003	0	0	0.914763163	0.745611518	0.161055943	0.047579358	0.019275009	0.144374693	0.406129346	0.134144762	0.381098086	0.305975339	0	0	0.03840743	0	0	0.36516106	0	0	0.173853055	0	0	0	0	0.127436197	0	0.098425345	0.003570102	0.843846822	0.005066229	0	0.148638403	0.079182543	0.029520873	0	0	0.063844392	0.007766366	0.046279972
2.1.2.9	1.068075364	1.086609325	0.894011309	0.917038894	1.056996636	0.95027666	0.934400048	1.013502388	1.428251259	0.890157732	1.659460994	0.895043507	1.074625527	1.060077904	0.887566282	0.896743003	1.173087491	1.205510866	1.185402574	1.092194547	1.084020796	1.070489298	0.936810262	0.479799784	1.248924429	1.013265591	1.102859701	0.881706892	1.0277424	1.069507213	1.007108659	1.050385254	1.001104248	0.976188855	0.912980203	0.91166103	1.010961375	1.102047736	0.912690085	0.648932228	0.903519012	0.877111547	0.973682554	0.044194733	1.562990479	1.044622222	0.930276214	1.096948002	1.030870146
2.1.3.-	0	0	0	0.078819941	0	0	0	0.03596394	0	0.04358681	0.725216451	0.092376931	0.022955323	0	0	0	0.040463774	0.028070116	0	0.078920788	0.04823522	0.000160385	0	0.008441429	0.001855127	0.108673214	0	0.098912856	0.039473674	0.036134714	0.093307225	0.107686678	0.06682944	0	0.026932468	0.123691509	0	0.02395085	0	0	0.108972844	0	0	0.112780569	0.772989194	0	0	0	0.168897093
2.1.3.1	0	0	0	0.067686015	0.019366927	0.016485904	0.028060005	0.00593246	0	0	0.011996468	0	0.034526192	0.021801391	0	0	0	0.032664494	0	0.048658139	0.0158956	0	0.036552032	0	0.776580973	0	0	0.040818172	0	0.01523933	0.006080322	0	0	0.002190829	0	0.024960444	0	0	0.016623896	0.023758903	0	0.037945498	0.039042655	0	0.02554032	0	0	0.015048238	0
2.1.3.11	0.020095751	0	0	0	0	0.467545016	0	0	0	0	0	0.334443477	0.327647732	0.03910854	0	0.014368302	0.040367988	0	0	0	0.034353467	0	0.002273185	0	0	0	0	0.004247182	0	0	0.014812441	0	0.005930057	0	0	0	0.021542228	0	0	0	0.018669033	0.011759281	0	0.022135479	0.036107477	0	0	0	0.017928638
2.1.3.2	1.181873027	0.91863497	0.005717649	1.132854499	1.061388857	0.597338976	0.884728184	1.047644265	0.977355949	0	1.416730802	0.892145266	0.925085021	0.996040486	0.860437379	1.071319287	1.135895843	1.119081155	1.018332102	0.980961785	0.96153827	0.878608581	1.058535544	1.019516283	0.819500448	1.098207676	0.892054406	1.009470372	0.90765922	0	1.004086221	1.0885497	0.9567826	0.980040848	1.073951551	0.995607013	0.862123838	1.117336189	0.953200293	0.993708652	0	0	0.65765995	0.938115577	1.574657181	1.075721306	1.121765152	1.129801141	1.055727256
2.1.3.3	1.098776734	0.853387638	1.020523808	0.396563039	0.940007441	0.195581703	1.545079234	0.932067327	1.062815908	0.989298724	1.269163673	0.911419435	0.855055853	1.004372145	0	0.96310033	0.791836154	1.310601129	0.964322899	0.876977463	1.014018722	1.698109487	0.870476183	0.634483319	1.220048026	0.417128536	2.39503659	1.217008317	0.958261506	0	0.983985005	1.034380033	1.042504529	0.845858245	0.836545343	1.415560215	2.145170615	1.205710837	0.337710072	0.517045269	0.044810749	0.984922064	0.653241617	1.157119714	1.374295916	1.150750707	0.913536961	0.889818925	0.652408134
2.1.3.6	0.000940233	0.061714686	0.065982625	0	0.05204857	0	0	0.013874501	0.018014552	0	0.010928207	0.002967185	0.041738963	0.025240017	0	0.009236671	0.005841754	0.010936787	0	0.082649522	0	0.068929734	0.037169085	0.039357858	0	0.511424256	0.990293033	0	0.515504099	0	0	0.038793301	0.029683778	0	0.020762438	0.009259383	0	0	0	0	0.008357822	0	0.032931912	0.040854311	0	0.058617601	0.034516416	0	0.00610281
2.1.3.7	0	0	0	0.030139182	0.026984046	0.016094911	0	0	0.010613502	0	0.061637217	0.018429159	0.003338853	0.01848049	0	0	0	0.013018909	0	0	0.011571612	0.004763927	0	0.032853779	0	0	0.005829723	0	0.008447781	0.021628117	0	0	0	0	0.029667247	0	0.005906469	0	0	0	0	0	0.005818477	0	0.013496139	0	0.012184876	0.030867856	0
2.1.3.9	0	0	0	0.080032114	0	0	0.059978455	0	0.0576363	0.035883096	0	1.047649266	1.02992915	0.032918154	0	0	0	0.078208909	0	0.055072727	0.043671799	0.014412065	0.050529077	0	0.008204183	0.091327747	0.078488167	0	0.104654403	0	0.051831625	0.014711783	0	0	0	0	0	0.06372362	0	0	0.05030137	0	0	0.017437051	0	0	0	0.093507122	0.105189527
2.1.4.1	0	0	0.07008664	0.455258484	0.080300417	0	0.015379682	0	0	0	0	0	0.064460473	0.050687496	0.025817248	0	0	0.105047477	0	0	0.067348063	0.02008692	0	0	0.056365227	0.017348012	1.557102334	0.055734737	0	0.104500778	1.122724273	0.102614279	0	0.031857829	0.047981012	0.017682184	0	0	0.077141263	0.008730285	0.006150536	0.018434776	0	0	0.077281173	0	0.108435954	0.01707166	0.058091275
2.1.4.2	0.001994452	0	0	0	0	0.001603987	0	0	0.001116956	0.001429519	0	0	0.000938379	0.001256402	0	0.000386876	0.00159986	0	0	0	0.000344889	0.001730625	0.00026231	0	0	0.000413203	0	0.000553468	0	0.00128404	0	0.001906036	0	0.000955257	0	0.000600409	0.000913932	0	0.001649696	0	0.001153835	0.001630817	0.001251028	0.001949544	0	9.29153E-05	0	0	0.022437598
2.10.1.1	1.6696479	0.989279872	1.081281321	1.326165575	0	0.269100311	0.126408327	0.852509913	0	2.110550601	2.142329637	0	0.078637393	0	1.258742844	0	2.075002523	0.869572392	1.049341772	0.912828986	1.07423848	0.450046428	0	0.196938206	1.649694188	0.307460986	1.49010591	0.756620082	0.439047554	0	0.973986405	0.740925752	0	0	0.242060278	0.775955906	1.068363612	1.297466298	0.519596214	0.399376806	0	0.927916196	0.045396666	0.18275909	2.007423969	1.240981037	0.597991396	0.510040616	0.320046712
2.2.1.-	0.000370226	0	0.000171608	0.000227012	0.000581965	0.000142162	0.001330344	3.68299E-05	0.000471411	0	0.008981241	0	0	0.000294547	0	0	0	0.000624588	0.000681048	0.001562149	0	0	0	0	0.000384243	0	0.001421832	0	0	0	0.001029865	0	0	0	0	0	0.000701616	0	0	0.000547977	2.32736E-05	0.000426492	0.001094274	0.000889098	0.009392776	0.000285788	0	0	0.000357745
2.2.1.1	0.918245972	2.296348681	0.80006456	0.734180289	0.657424232	1.126701596	0.965854248	2.565807703	3.368696657	9.952489713	2.915386145	1.916880213	2.028385146	0.987496754	2.612527115	2.99706078	1.441860903	3.618835976	2.916960727	2.79441064	3.80868736	4.622203496	5.77353289	2.047892071	0.392727712	1.794694467	1.559099926	2.34466503	1.149338343	6.279921622	1.717540582	2.960464448	4.208371566	3.025904135	3.297743681	2.308882958	1.931688835	1.510919939	1.557929839	1.077021654	3.480214915	1.614854108	3.018812214	0.377055517	2.33709708	5.038403042	2.924332254	3.201673448	1.347960022
2.2.1.2	1.455423905	0.897212402	0.713445883	1.097005359	0	0.418517407	0.691045919	2.823707065	4.500874593	0	1.168282836	0.668121834	0.771647731	0.654425224	0	0.660597029	1.306900241	1.765470518	1.613678944	1.82214446	2.060649247	1.287048818	1.768712953	0.19268651	1.316459362	1.244038652	1.242200904	1.652333597	0	1.667500521	1.828139493	2.109318813	1.199461692	1.376187581	1.218076499	1.502902462	0.197182618	1.244154619	0	1.761751321	0	1.044253044	1.340632432	0.967466718	1.222521278	2.78944223	0.922785777	1.024973619	0.74284311
2.2.1.6	3.894600905	1.950264444	3.89652764	1.841473048	1.307122016	1.669263992	0.909927489	3.580483397	3.79936059	1.268281197	4.044611835	1.21389932	2.507800507	1.955049545	2.473142424	4.096856132	2.047958594	2.004754153	2.686371793	2.845336952	2.969649796	0.715500329	1.376547109	3.371531663	2.732915847	0	3.658611753	5.026020832	1.764614018	1.046728942	4.434175863	5.067434942	2.798845014	3.480032693	2.538547222	4.954648847	1.548856054	0.554261181	0.697334045	2.707165411	0.779409225	2.529210153	1.472237581	0.416734062	4.884897804	7.222208506	2.639840116	3.489621736	1.787460831
2.2.1.7	1.132518599	0.968069562	0.847826463	0.891562006	0.950860965	0.533049853	0.155496556	0	1.161972709	0.919993334	0.796424469	2.000891617	1.630971549	0.758708454	1.042227028	1.823468566	1.130921513	1.315153915	1.325268678	1.172411029	1.019707506	0.794200984	2.041964127	1.440630367	1.097793584	0.023222939	1.132370731	0.956773206	0.33898385	0.956880226	1.064051019	1.138755582	1.505361641	1.36894739	1.312325944	0.781301446	1.128641932	0.197520201	1.885430671	0.324890183	0	0.82901007	1.190855476	0.219452059	0.892024116	1.112852605	1.290923511	1.076304878	0.62287595
2.2.1.9	0.067214784	0	0.98070908	0.836123526	0.967855776	0	0	0	0.45475293	0.144258021	0	1.064225754	1.00596123	0.228788546	0	0	0	0.159433703	0	0	0	0	0	0	1.151527903	0.537567266	0.89484874	0.903469472	0.795251622	0.186535193	0.078562715	1.171072225	0	0	0.009364002	0.996300833	0.1034982	0.01275498	0.335234609	0.666907662	0	1.088357835	0.300425142	0.039414203	0.169639368	1.054404103	0	0.284475768	0
2.3.-.-	0	0.055281658	0	0.10146939	0	0	0.118654276	0.048093527	0.049263005	0.03510581	0.037047963	0.032158808	0.013565963	0.03617855	0	0	0	0	0.054386675	0.034046233	0	0	0.005160986	0	0.038360879	0	0	0.023238258	0.273799587	0	0.0340275	0.026069168	0.037425364	0.041161682	0	0	0.017713874	0	0	0.058463614	0.030246979	0.042950687	0.012687061	0.024557975	0	0.046925186	0.003064137	0.029005616	0.067157755
2.3.1.-	6.298554825	15.88593236	6.003140017	3.927007155	2.484605821	5.999741526	1.370205753	11.29247016	5.147685422	3.090152351	7.514691409	5.041452924	3.2581911	0.972245355	3.83873403	1.735832764	1.657324975	3.292830312	4.316785577	5.417620375	4.345625964	0	3.748136622	2.710612341	5.567521395	2.032643557	6.037748129	13.69926302	5.08743635	2.038038408	8.967591518	14.41941973	4.092142008	0.487951642	0.971235214	11.80488988	0.498594414	0	10.66168779	8.789919937	1.497900542	5.523947977	4.669462337	1.996708445	8.299443777	16.25409859	2.311511679	4.848617217	2.883202725
2.3.1.1	0.996768335	1.021086289	0.945304333	0.309522748	1.116617344	0.192740312	0	0.203949384	0	0	1.072168422	0.136406321	0.224087957	0.195567015	2.063502982	0.191795004	0.021058493	0.010497263	0.247788564	0.111087026	0	0.19801506	0.115483635	0	0.265172272	0	0.252546741	0.690279302	0.20389802	0	0.850171975	1.00189835	0.097501313	0	0	0.915954945	0.009237451	0	0.341585998	0.444100641	0	0.159032071	0	0.207236531	1.173367703	0.670109431	0.063384922	0.060197573	0.012646214
2.3.1.101	0	0	0	0.003995902	0	0	0.005705958	0.005135708	0	0.003773822	0.079447737	0	0.007905837	0.00738501	0.004410602	0	0.002964881	0	0	0	0	0	0.00543777	0	0.003323338	0	0	0	0.003793434	0	0	0.002777137	0.000656101	0	0.007272953	0	0	0.007279739	0	0	0	0.003451321	0.005533755	0	0.085139299	0.003823801	0.000990788	0	0.007849693
2.3.1.102	0.013595265	0	0	0.063168534	0	0	0.059289844	0.000894284	0.044151884	0.012936994	0.087991032	0	0	0.062323337	0.008602553	0	0.025599744	0.049118868	0	0	0	0.061422806	0.030260052	0.011997767	0	0	0.267830232	0.278526898	0	0.067626297	0.05712943	0.256278592	0	0	0	0.324870028	0.013007252	0.008642052	0.059004272	0.529456476	0	0.050342623	0	0.059509599	0.071631239	0.265147898	0	0	0
2.3.1.109	0.002695852	1.203504242	0	0.071458911	0.031713489	0.0401484	0.029065445	0	0	0.036650087	1.120914377	0	0.016095712	0	0.201994618	0.039056585	0	0.098423041	0	0.208159021	0.171770408	0	0.198267478	0	0	0	0.653730766	0.885861211	0	0	0.996349169	0.841778875	0.034970255	0.081016255	0.194531425	0.680526007	0	0	0.246722771	0.641485145	0	0	0	0	1.078826223	1.678674509	0.093443185	0.202366676	0
2.3.1.111	0	0.000100266	0	0.013659904	0.014549812	0	0.007510458	0.012991716	0	0.009902024	0.008356102	0.010465843	0	0.00848724	0	0	0	0.002013429	0.004188652	0.005698465	0.002020579	0	0	0	0	0.010499455	0	0	0.01011755	0.006781911	0.010713524	0.00375351	0.00049873	0	0	0.008372274	0	0.000150009	0	0.011634896	0.010631529	0	0.006895924	0.014256152	0.024351209	0.007230262	0.005902023	0	0
2.3.1.117	0.839500816	1.169075889	1.152272496	0.90059234	0.205322218	1.186694596	0.137204647	0.849740483	0.061188205	0.046779504	1.133883894	0.184176865	0.083295528	0.832927769	0.105057802	0	0.923706797	0.563344131	0.732576397	0.908547781	0.613760789	0.394850593	0.961047191	0	1.312811921	0.420126621	0.70723744	0.752620703	1.166585819	0.00529174	0.942410301	0.910110089	0.306164174	0.202893075	0	0.885845616	0.170383694	0.014488885	0.460675106	0.59006423	0	0.87100219	0.480394679	0	1.162398205	0.947176671	0.503422469	0.345350567	0.643968662
2.3.1.118	0.156628648	0.208337607	0	0.048509809	0	0	0.125011797	0.018989462	0	0	0.638759535	0.007823802	0.017580571	0.017477623	0	0.046939676	0	0	0.023595847	0.13908538	0.060310449	0.040168207	0	0.092624053	0.078128054	0.060844777	0.354044923	0.469382111	0	0	0	0.991897868	0.011672151	0.075257251	0	0.667248706	0.109403841	0.081445695	0.138359894	0.403822099	0.087185164	0.141863496	0.052057427	0	0.555664798	0.616301488	0.000233065	0.146716508	0
2.3.1.12	0.947793515	1.777955197	1.00721294	0.677577718	1.025252541	0	0.32102757	1.855321253	0	0	1.56894306	0	0.039656467	0	0	0.400159812	0.229694833	0.527415153	0.380768107	0.211637814	0.337405021	0.251127752	0.252290686	0	0.163237106	0.602544627	0.552629907	0.798764642	1.264765344	0	0.784391445	0.904573407	0.356234806	0	0.160916982	0.822267953	0	0.005267104	0.41714409	0.82953876	1.240676788	0.7518497	0.059478032	0	1.444784853	1.959378362	0.526853101	0.404973365	0.719132215
2.3.1.128	1.095920655	1.423021474	0.760093692	1.062762192	0.326994848	0.463760093	0.892920226	2.311051361	1.160690767	1.36273061	1.444720786	1.422517455	1.325663247	1.906783755	0	0.686561046	0.268338995	1.952282086	2.096411413	2.436100545	2.107251434	0.074832247	3.348588029	0.823562553	1.494128163	1.255304257	0.910813558	1.861271828	1.693988031	0.645484447	2.403339898	1.96262827	2.204622273	2.300373697	1.868319328	1.971999412	0.799738275	0.410011733	3.596044703	1.364642873	0	0.889139037	1.947816989	0.958720628	0.818800402	2.099255013	0.627920267	1.2602076	1.155240946
2.3.1.129	1.264900703	1.063858814	1.077299923	0	1.179346607	0.719383078	0.411329007	0.039393248	0	0.266880441	0.809576583	1.935002808	2.119383036	0	1.245104545	0.268924242	1.201090918	0	0.191083766	0	0.176955759	0	0	0	0.287464189	0.759867831	0.437791343	0.709867979	0.127787379	0.181456037	0.732689172	1.107933903	0.270601685	0.240157703	0	0.850524254	0	0.012833782	0.978154797	0.518175047	0	0.763545845	0	0.010475697	0.99522706	1.126211027	0.437178856	0.127222477	0.134727077
2.3.1.15	2.264867107	0.88920326	3.310948003	0.426147509	2.17465412	2.159245915	1.494267407	2.051410212	1.7148142	3.349661979	1.985963502	0.401888172	0.226662249	0	1.91442374	2.560426711	1.87077043	1.193640544	1.533423104	1.567199277	1.44764203	2.061755968	2.148487109	1.194317096	0.187660314	1.807118646	2.037636508	2.545559095	2.343293808	1.714222209	3.061184019	2.841689366	2.789614051	2.780330526	2.805009295	2.303442292	1.857818921	1.815318741	2.136119633	2.441510304	2.083782796	2.168139024	0.869704134	1.263139699	2.310603042	3.104964593	1.502864143	1.515093315	1.774509127
2.3.1.16	2.642940144	1.077697823	0.8893315	0.465208909	0	0	0.151246118	0.300422132	0.021150848	0.362445394	1.663005773	0.135673015	0	0.12073758	0	0	0.254571087	0	0	0	0	0	0	0.104866981	0.417005184	0	0.500302916	1.874347885	0	0.21314791	1.661144056	2.033685538	0	0	0	1.93928515	0	0	0.327881	1.304902733	0	0.517402268	0	0.009365529	1.695695498	1.942282256	0.588740215	0.47255128	0
2.3.1.164	0.010605213	0	0.024580914	0.023084823	0.025623841	0.021015448	0	0	0	0	0.379014405	0.39144927	0.367590057	0	0	0.04877993	0	0.070084478	0.102124187	0.0511648	0.144259257	0.010014087	0	0.042626169	0	0	0.000401117	0.027840073	0	0	0.037840439	0	0.046867785	0.022083304	0.046312939	0	0.013186746	0.04532269	0.001509673	0	0	0.015387772	0	0	0.380376301	0.1050297	0	0.053958048	0.00992175
2.3.1.168	0	0.083976367	0	0.02904527	0	0	0	0.045746499	0	0	0.435092237	0.058810375	0.034602669	0	0	0.064704433	0	0.12332485	0	0.105861644	0.10604929	0.008381868	0	0	0.091530887	0.570123857	0.345200949	0.092912503	0.558867924	0	0	0	0	0	0	0.002746908	0.076915689	0	0	0.066766351	0.031367312	0.03174406	0.092567553	0	0.420205674	0.156373499	0.013588616	0.120929237	0.193964117
2.3.1.174	0.041194835	0.100953769	0	0	0.016988952	0.012705058	0	0.022144877	0	0.038910122	0.04933854	0	0.022455635	0	0.040296039	0.051227627	0.013437136	0	0	0	0	0	0.001824424	0.013556407	0.036437857	0	0	0	0.017556999	0.019259751	0.025812984	0.025166883	0.051134009	0.018875654	0.036445907	0	0	0	0	0	0	0.044220097	0.019106299	0	0	0	0.072885481	0.071194468	0.003930474
2.3.1.178	0	0.101280509	0	0.020467064	0	0	0.006785851	0.010803109	0.016407399	0.010187534	0.117189223	0.011333353	0	0.006017688	0	0.005733007	0.015881577	0.020575063	0.021735223	0.013751738	0	0	0.018289849	0.00951079	0	0	0	0.026825273	0.010437819	0	0	0.027929236	0	0.011455374	0.025118865	0.023603593	0	0.018882666	0	0	0.006790697	0.024179061	0	0.000654956	0.104573093	0.009345082	0.078585734	0.086300584	0
2.3.1.179	1.248901792	0.437669408	0	0.587073769	0.801101802	0.926973386	0.079209319	0.98528834	0.956589047	0.969846939	1.36324268	0.985183337	1.17494344	0.058516142	0.881816137	1.222202488	1.115770912	0.942087698	1.100782026	1.128230045	1.29050329	0.382200151	1.069588465	1.432825876	0	1.409903164	1.196981808	1.345742286	1.636370882	1.188586536	1.268322825	1.5327562	1.122024649	1.030311203	0.816824217	1.432009185	0.815309797	0	1.001233998	0.827285087	1.182531147	0.080499823	0.663752741	0.136041288	1.498059843	2.005384908	1.280224352	1.347255097	0.687519049
2.3.1.18	0.245682893	0	0.195077801	0.248984664	1.15256254	0.589371836	0.420025543	1.097286775	1.223759758	1.17427718	0.072574889	1.863682964	2.081870898	0.698980274	0.981866453	0.211046819	0.208078258	0.331245093	0.411188252	0.646972269	0.301672569	0	1.191103404	0.52856428	0.073633308	0.072174638	0.201929786	0.749226737	0.141664528	0.180668192	0.687225289	1.366642757	0.308249429	0.163655217	0.049773716	0.726719617	0.665548149	0	0.13017188	0.290615874	0.108041364	0.038304972	0.77027391	0	0	0.628678149	0.387708663	0.153400645	0.3643064
2.3.1.180	1.167207985	0.705209027	1.088874115	0.078344457	1.146851365	0.203435323	0.097782603	0.825798901	1.124891977	1.249758201	1.835161527	2.5283384	2.068662232	0	1.186171961	1.311098199	1.76007175	1.623790997	1.690411912	1.560733875	1.543444438	0.618081145	0.781976678	0.730697536	0.383699947	0.882128905	1.313292812	1.22084295	1.111249188	1.013693099	1.118532632	0.943301201	0.972297112	1.19504566	0.860346303	1.341126706	0.878449786	0.242461097	2.007510973	0.225370302	1.312526934	0.957408255	0.359625993	0	1.827757905	1.024812126	0.927489703	0.968790134	0.781298236
2.3.1.181	1.096477727	0.782129735	0.946955206	0.859718758	1.050283185	1.060251309	0.084250817	0	0	0.010039133	0.909138814	0.88568995	1.126467467	0	0.946594802	0.008806071	0	0	0.28013827	0.184583909	0.227055156	0	0.109889013	0	0.970272387	0	0.447078223	1.148068389	0.072712794	0	0.865428335	0.846122528	0	0.055768019	0.146342346	1.048726253	0.195292134	0.176639812	0.275678521	0.286168185	0.057268665	1.076796488	0	0	0.844347414	1.124108561	0	0.065353915	0.104107205
2.3.1.182	0.01518783	0.027739032	0	0.040548287	0	0.532447131	0	0	0.02725132	0	0	0.331247359	0.286700407	0.014230496	0.003485044	0.018531232	0	0	0	0	0.028458482	0	0.013788215	0	0.02551074	0.030667208	0.004273105	0.030529368	0	0	0.00812001	0	0.023359149	0.016746557	0.029941371	0.038563941	0	0.00783285	0.028136057	0.009981878	0.009942752	0.022579879	0.030304388	0.019138151	0.031577243	0.038985665	0.0254429	0	0
2.3.1.183	0.924509592	0.85555334	1.163017818	0.203112209	0.988718874	0	0	0.796171047	0.205235974	0	1.761597671	0.50231555	0.635107356	0.84516231	0.883200236	0.580230736	6.61382E-05	0.549164129	0.561099636	0.444785991	0.684286109	1.138448266	1.105182687	0.275707233	1.310724852	0.047715501	0.720218855	0.986125815	0.046629935	0.893721912	0.305019196	1.153523794	0.824858762	0.711466338	0.482602283	0.937312007	0.785743615	0.004510633	0.334640469	0.787013316	0.968609129	0	0.649486336	0.023771783	1.565332023	2.552805154	0.679893516	0.905969169	0.589302121
2.3.1.184	0	0	0.041051407	0.020517096	0.037998712	0	0.023873969	0.014272186	0	0.05499427	0.374601442	0	0.046755692	0	0.029280857	0	0	0.039087793	0.060368483	0	0.068227149	0	0	0.052241884	0	0.044424655	0.039092861	0.020829922	0	0.060576258	0.855374928	0.06927451	0	0	0.040364189	0.05180715	0	0	0.062520901	0	0	0	0.055662127	0.037985058	0.334356663	0.025879169	0	0	0
2.3.1.187	0.005983159	0.378584872	0.058177825	0	0.032688045	0	0.049102596	0.042653501	0.016264214	0	0.28957027	0.000997667	0	0.005251043	0	0.022432455	0.010384449	0.024416056	0	0	0	0.040864498	0.048351626	0.012978557	0.036222335	0.023717694	0	0.067239125	0.083765901	0.01835004	0.033685116	0.021816513	0	0.04675479	0	0.077791194	0.055527387	0.037988096	0	0.010158147	0.030544913	0.029317323	0.059349716	0	0.265543876	0.465080017	0	0	0.063313762
2.3.1.19	0.003048559	0.027085057	0.152832841	0.151357026	0	1.102174224	0	0	0	1.138745455	0.367925095	0.921973912	1.166005853	0.159474519	1.106273353	1.075278281	0.135835941	0.546455211	0.597250242	0.740512318	0.618009003	0.064172603	0.105692139	0.850239995	0	0.465082118	0	0	0.424816088	0	0	0.050215249	0.456469092	0.219782722	0.415810592	0	0.071208134	0	0.001595805	0.159500629	0	0.133596336	0	0.023412132	0.256844594	0.068000319	0.302998219	0.19870745	0.014054541
2.3.1.191	1.029932609	1.043825929	0.87774795	0.237935485	1.033114387	1.184526075	0.524702791	0	0	0.076867444	0.930800656	1.151606289	0.786675903	0	0.867622054	0	1.131904616	0	0.026782371	0.018368122	0.276046858	0.078802946	0.082227222	0	0.074815995	0.49187954	0.424816094	0.971355808	0.215693662	0.126483768	0.788017537	1.191934042	0.096528153	0	0	0.902914813	0	0.201454416	1.226082724	0.331694548	0.073152661	0.834279344	0.120750708	0.177659249	1.006687738	0.967357453	0.015614904	0.291865773	0.003538251
2.3.1.193	0.11946101	0	1.762509593	0.004531006	0.137149331	0	0.174982803	0	0.119666545	0	0.027256024	0.022274842	0	0.099776125	0.092363173	0.113939251	0.176451286	0.101979795	0	0.176855632	0	0.022168232	0	0.145995904	0.103048018	0	0.314618987	0.761939387	0.163207727	0	0.981387134	0.814808975	0	0	0.122738784	0.985093403	0	0	0.287883553	0.786920457	0.134175612	0.992356972	0.162902142	0	0	0.825466568	0.174933389	0	0.202747801
2.3.1.20	0	0.988764101	0.039637502	0.00227799	0.006586009	0	0	0	0.046637912	0	0.068148046	0	0	0	0	0.052279837	0.015011727	0	0	0	0	0	0	0.028154485	0.027795064	0	0	0.052814081	0	0	0.029601549	0.005737003	0	0	0	0	0.035915921	0.036919545	0.008835972	0.008524046	0.007994896	0	0.005242132	0	0.031018382	0.017124516	0	0.035004741	0.013652065
2.3.1.21	0	0	0	0	0	0	0	0	0	0	0	0	0	0	0	0	0	0	0	0	0	0	0	0	0	0	0	0	0	0	0	0	0	0	0	0	0	0	0	0	0	0	0	0	0	0	0	0	0
2.3.1.28	0.196179336	1.136639651	0	0	0.807321286	1.062309673	0	0.847488778	1.15030625	0	0.151515841	1.356746884	1.525493984	0.184623286	0.803978684	0.405467796	0.132698285	0.713143944	1.030626906	0.87171773	1.055603835	0.163167789	0.092993534	0.042487002	0.005174376	0.066221375	0.206960525	0.167204636	0.241750644	0.198663184	0.073890996	0.33686513	0.177622579	0.197609934	0.30340054	0.120333383	0	0.07996352	0.040883321	0.317833239	0	0	0.442281419	0.167625699	0.08604485	1.070718183	0.258406328	0.370677193	0
2.3.1.29	0.210454079	0.038296278	0	0.010163588	2.180846348	1.914036031	0.053695618	0.186084786	0	0.27481818	0.401212453	1.106216892	1.569478263	0	0.215065687	0.274646296	0.222657057	0	0	0.369566084	0	0	0.24324708	0.380884572	0.235495193	0.743682929	0.520951245	0.900489759	0.17706296	0.102569436	0.236234743	0.971308697	0.086021342	0.119840142	0	0.963867522	0.256293994	0	0.051195399	0.236347697	0.199534841	0	0.25991863	0.027932212	0.862314202	0.730362366	0.011744346	0.480002283	0.360429211
2.3.1.30	1.04429223	1.556683045	0.722999403	1.128212982	1.228082408	0.674866562	0.766868298	0.96694321	0.932497222	2.031992707	2.07051748	2.159130285	1.995935104	0.125527621	2.003859946	0.836728233	1.1741815	1.352650431	1.134462841	1.346679977	1.181215365	0	0.971946892	0.992741803	0.977534112	0.746008272	1.04246787	1.022834433	1.002951057	0.922193906	0.998824868	1.043201395	1.214477679	1.090070528	1.040281906	0.934993403	1.249011157	0.743493155	0.185698517	0.992722934	1.233419779	1.101810625	0.941563915	0.241326549	1.99122322	1.329726693	0.952508868	0.7461454	0.145442259
2.3.1.31	0.784995745	0.940772633	1.040691192	0.836201048	0.963199148	1.048092188	0	0.1918308	0	0	0.973996279	0	0	0	0.109296039	0	0.699637105	0.051822649	0.047939774	0	0	0	0	0.027208821	0.872528209	0	0.248610786	0.046436849	0.155155364	0.178724171	0	0	0.088716656	0.159362308	0.030132521	0.246609016	0.20006957	0	0	0.165833315	0.130284788	0.836548922	0.050147428	0	1.125509482	0	0	0.198156306	0
2.3.1.35	1.184942006	1.788227268	0	0	2.438054613	0.234077542	0	1.66882445	1.741134783	2.08268608	1.501877405	0	0	2.321614308	2.086831272	2.169182603	0.673681697	0.833068834	0.867616152	1.186337254	1.050793462	2.006773703	1.737778092	2.440238148	1.960948626	0	3.403304235	0.036310974	0.121849216	0.166903115	0.294039159	0.437937705	2.035237798	2.183866944	2.147548077	0.193215966	1.846194241	0.118626054	0.064435003	0	0	0.262189501	0.955330951	0.424303618	2.024341168	0.481561898	1.587925815	1.078763577	0.71826661
2.3.1.37	0	0.034128402	0.027413987	0	0.044050385	0	0.030740515	0	0.001824379	0	0.004056556	0.022900891	0.063896842	0	0	0.053112518	0.027396356	0.023742145	0.011167978	0.040487174	0.02005733	0.024654602	0.029924818	0.020074397	0.092621493	0	0.31040879	0.064881575	0.021520058	0	0	0.013556032	0.042231981	0	0	0	0.048423675	0.005979413	0.005227299	0	0	0	0.003711254	0	0.026480777	0.123924651	0.07298377	0.120980293	0.019115355
2.3.1.39	0.828236425	1.929618408	0.796248114	0.415719041	1.053199472	1.134294836	0	0.908084235	0.877287011	0.929867962	2.300347863	0.797123003	1.126631692	0	1.212136218	1.184965292	1.103747349	1.268267308	1.268311305	1.066158934	1.332703438	0.443626825	1.093663894	0.788412677	0.017982689	0.947946667	1.197722107	1.279525848	1.17004071	1.091244714	1.196872379	1.520377623	1.136115188	0.714345685	0.740154786	1.511633097	0.967166593	0	1.054860741	0.329650498	1.04526294	1.05279671	0.520587548	0	1.880207923	2.155482506	1.242632679	1.325542605	0.579477417
2.3.1.4	0	0	0	0	0	0	0	0	0	0	0	0	0	0	0	0	0	0	0	0	0	0	0	0	0	0	0	0	0	0	0	0	0	0	0	0	0	0	0	0	0	0	0	0	0	0	0	0	0
2.3.1.40	0.173089607	0	0.075380342	0.048627628	2.186382344	0.158336301	0	0	0.16451445	0.200167664	0.143957564	0	0	0	0	0	1.902178597	0.110403662	0.173654116	0	0.315214289	0	0.178953338	0	0.181758603	0	0.469613987	1.749818238	0.056520416	0	2.256506678	1.850375225	0	0.271264024	0	1.411867074	0.045496996	0	0.538684748	1.306904796	0	0.356886466	0	0	0.035497135	1.411815372	0.257199991	0.18971033	0.113123052
2.3.1.41	1.222616856	1.480802512	1.22198037	0	0	0	0.130249588	0.19537573	0	0	0.837646742	0.557113169	0.704004497	0	0.842091783	0.168346923	0.149327648	0.306216006	0	0	0	0.201422377	0.23659529	0	0.210464016	0.156864266	0.682982298	1.121018083	0.011692889	0	0.883526973	1.278329043	0	0.055951213	0.272345547	1.522578404	0	0	0.18756869	1.028107041	0.249130895	0.902168631	0	0	0.89303465	0.925633396	0	0.43876853	0.183199325
2.3.1.43	0	0	0.000527276	0.001372865	0	0.001385109	0	0.000529239	0.000843758	0	0.018489646	0.000910836	0.000454127	0	0.00041417	0	7.40926E-05	7.48024E-05	1.80212E-05	0.000681218	0.001280848	0.00112371	0.000609769	0	0.000483785	0	0.001179562	0.001443613	0.000952293	0	0	0	0	0.000652179	0	0.001592321	0	0	0	0.000218802	0	0	0.000275468	0	0.016238169	0.000431993	0	0.00043403	0
2.3.1.46	0.032087189	0	0	0.138109636	0.022147537	0.058718002	0.137078154	0.828896478	1.075351281	1.114179934	0	1.020596517	0.880473424	0.953015729	0.959736864	1.005236935	0.538057725	0.715328643	0.809993218	0.645783472	0.796978985	1.00532568	0.997420659	1.031585834	0	0.041965018	0.543992333	0.921414853	0.268126239	1.014332895	1.040280509	0.889899842	0.806006556	1.153723577	0.804189819	0.950472153	0.97458976	0.018759586	0.229255086	0.957872587	0.062068238	0.240611049	0.632941	0	0.03725816	1.089765423	0.658036587	0.783436067	0.47930438
2.3.1.47	0.866024819	1.16808864	1.062805428	0	0.846150501	0	0.380875058	0.142325663	0	0	0.837843413	2.092810426	2.157805544	0	0.780850985	0.466815731	0.946846535	0.25219684	0.31123538	0.358328703	0.330885664	0.093291937	0.014809387	0.054779699	0.523814734	0.709890786	0.57062554	1.001578181	0	0	1.522022673	1.553667309	0	0	0	1.381843974	0.00142482	0	0.893609779	1.14440696	0	1.197524698	0.112565246	0	1.034227089	1.214965651	0.336570197	0.165858084	0.245094133
2.3.1.48	0.022482613	0	0.021177849	0.045643952	0.015343584	0	0.030571882	0.045430369	0.044028273	0	0.004587209	0	0.049005199	0.033093773	0	0	0.05155546	0	0.011685908	0.053690358	0.006249097	0.969322459	0	0	0.014420475	0.05076064	0.039423443	0.047184028	0.010029718	0.054683236	0.003220571	0.052705121	0.028676394	0.024255824	0.052586578	0.034164218	0	0.049179012	0.013930346	0	0.039381508	0.027915048	0	0.046684776	0	0.013066685	0.018336808	0	0.018978966
2.3.1.5	0	0.100721064	0	0.006573405	0	0.005189496	0.018127084	0	0	0.001138565	0.25933692	0	0.019130083	0	0	0	0	0.001705069	0	0	0	0	0.024474993	0	0	0.012930084	0	0.045199442	0	0	0	0.007703983	0.020798051	0.010338442	0.022920681	0	0	0	0	0	0.029469184	0	0	0	0.216570493	0	0.029448288	0	0.01121112
2.3.1.50	0	0	0	0	0	0	0	0	0	0	0	0	0	0	0	0	0	0	0	0	0	0	0	0	0	0	0	0	0	0	0	0	0	0	0	0	0	0	0	0	0	0	0	0	0	0	0	0	0
2.3.1.51	1.718477529	0.98956433	0.782519138	1.767650023	0.826812315	0.254035779	1.062993082	1.122369031	1.526072225	0.950213	2.452315168	1.545403896	1.094596806	1.195722741	1.038538662	1.889059052	1.079154964	1.81712417	1.581213189	1.847129718	1.67633481	0.410097844	0.944985117	1.394062676	0.961324357	0.811300383	1.581267362	1.044931086	0.883220893	1.051597861	0.999992472	1.076511637	1.338995247	1.544272976	1.680911776	1.130027504	2.108303962	1.042154664	0.006595826	0.57990849	1.106978965	1.04217778	0.267855159	1.151025457	2.498057797	0.951547482	1.892783812	1.576074799	0.893842147
2.3.1.54	1.016008318	0	0.881039093	0.737700345	1.186691651	1.033517181	0.637247564	1.846786726	3.105452493	0.483836681	0	1.767210774	1.720523678	0.479607044	6.087704915	1.881329806	0.091545123	2.766675776	2.178848524	2.475194254	2.50832337	1.33898837	2.597723081	0.999703033	0.319179118	0.300321508	0.499343963	2.728404201	1.012322039	3.460056909	0.798969245	3.292536452	1.559977834	1.611746786	0.685982281	2.16935171	1.03843458	0.829683307	1.319275794	2.805704818	0.544703956	0.700475365	2.3582918	1.808660058	0	4.106863356	1.901877951	1.68214264	0.292814667
2.3.1.57	0.091925698	0.379809652	0.064556321	0	0.107668365	1.086962026	0.342828175	0.101606954	0	0	0.690838963	0.978512861	0.87787068	0	0.955044402	0.224209384	0.017913706	0.763997918	0.523607374	0.74814443	0.83070613	0.185037399	0	0.127481644	0	0.512985909	0.311989401	0.788150856	0.519310513	0	1.077006093	0.873708687	0.231325581	0.064851701	0.254565768	0.817676281	0.506673482	0	0.493002173	0.751270191	0	0	0.278174978	0	0.650959593	0.755770215	0	0	0.077586991
2.3.1.60	0	0.174847966	0.00062229	0	0.002015763	0	0.009497779	0	0	0.002968036	0.005898793	0	0.000284515	0	0	0	0	0	0	0	0.002208026	0	0	0.004377472	0.00593497	0	0.004057704	0.004991592	0.006896014	0	0.004580077	0	0	0.001116471	0.00674787	0	0	0.009120171	0	0.009590803	0	0	0	0.002670142	0.006503885	0.006407063	0.002424732	0	0
2.3.1.61	1.183766153	1.037935924	0.861784509	1.178483128	0.822983678	0	0.203245548	0	0	0.170381595	0.792913267	0.820207183	0.762945717	0	0.163550877	0	0.079837573	0.260122692	0	0.190805138	0.199673562	0.003590284	0.12629624	0.175856236	0.770162825	0	0.604523079	1.04155672	0	0	1.21464291	1.185099214	0	0	0	0.826507017	0	0	0.291611323	0.399793291	0	0.94963601	0.120977246	0.125781381	0.860808722	0.924426026	0.428152108	0.056930841	0.317310842
2.3.1.7	0	0	0.001326401	0.005271073	0	0.004054482	0	0.007178243	0.003778603	0	0	0.003153836	0	0	0.00281858	0	0	0.001877931	0.003488516	0	0	0.001457317	0	0.007146073	0.143831413	0	0	0.003407199	0.006488028	0.004547536	0.001101338	0	0.005788619	0.004389712	0.006527105	0.000973561	0.004029456	0.007201155	0	0	0.003967175	0	0.004450119	0	0.005859012	0	0.001951781	0.005945752	0.006265486
2.3.1.74	0	0	0.018753625	0.015024966	0	0	0	0	0	0.022015709	0.009261152	0	0	0	0.014121952	0.040532282	0	0.014659183	0	0.04806487	0.028545945	0.042555308	0	0	0	0.009260072	0	0.063948584	0.032328306	0.05208658	0	0	0.053522389	0	0.040920907	0.008092894	0.041207032	0	0.040431747	0.053108507	0	0.001386458	0	0.053898199	0.083893842	0	0.04662324	0.106735651	0.053909333
2.3.1.79	0.561924658	0	0.162509631	0.430055815	1.856962116	1.169630579	0.391079724	1.325921497	0.797422065	0.687583664	0.286815791	3.08569152	2.884170716	1.17399256	0	0.198508233	0.293884831	1.434653125	1.438054595	1.300265213	1.369291218	0.42362589	2.305167014	0.713642744	0.607371828	0.722346874	0.737631276	0.401529447	1.325855015	0.054164496	0.407616343	1.13807113	0.606494591	1.012036184	0.669243918	0.954390759	0.590775546	0	0.259940685	0.226854949	1.272106376	0	1.180817937	0	0	0.862691925	0.637023982	0.203543443	1.468993541
2.3.1.8	2.320082	1.733627629	0.566710916	0.32464109	1.009563917	0.075806669	1.046499352	0	1.198241402	0.971669541	1.95046485	1.925200631	1.95471521	1.172658058	1.060322575	1.069154907	0.576314008	1.053702039	0.754924516	0.806855994	1.142956975	0.76817629	0	0.870818842	1.192438535	0.321621775	1.025043272	1.342524798	1.060320679	1.052843892	0.640461421	1.665422777	0.744359225	0.588213398	0.64851542	1.311680826	1.032490131	0.809951062	0.896878272	1.1442084	0.969371374	1.007276285	1.136467656	0.98717974	2.19418446	0.559347728	0.763372147	0.641486209	0.706857958
2.3.1.81	0.053017628	0.001664049	0	0.070712317	0	0.057100761	0.058838646	0.080468514	0	0	0.045512925	0.076379395	0.053840875	0	0	0.038933741	0.821109802	0.197975673	0.169709573	0.084311912	0.143297621	0	0.009778934	0.064722703	0	0.046127072	0	0.115321467	0.067747477	0	0	0.089893397	0.14683918	0.051054945	0.025860357	0.041316064	0.522159675	0.010569452	0	0.205854712	1.046223733	0.046794009	0.475634901	0.074014161	0	0.011888512	0.012373001	0.115095744	0.377462422
2.3.1.82	0	0.182679928	0	0	0.041689913	0	0	1.000921755	0.45255964	0	0	0	0.012486389	0.001075709	0	0	0	0.138951288	0.080143006	0.105097004	0.068847453	0.061247655	0.058207593	0.031926668	0	0	0	0.028626867	0.047270176	0	0	0.074366637	0.139743167	0.145966409	0.089586944	0.00076483	0.035044736	0	0.040477467	0	0.045622991	0	0.336365698	0.056630739	0.078014159	0.181010442	0.135167987	0.087584781	0
2.3.1.89	0	0.001542241	0	0	0.039496702	0	0.089738087	0.02215771	0	0.006350912	0.034751141	0	0	0	0	0	0	0	0.075232095	0	0.043383483	0.425478501	0.92766797	0	0.075201326	0.502662115	0	0	0.358566733	0.079075677	0	0.073006037	0	0.011330216	0	0.087251149	0.017558017	0	0.124856426	0.266459969	0.009762355	0.016285698	0.250484652	0	0	0.061137763	0.047206629	0	0.120544792
2.3.1.9	8.902346134	4.907482751	0.294604827	0	0.443172333	0.821294808	1.234974983	1.905518546	0.529492736	0.520373168	7.043433318	0.587039963	0	0.762181384	1.821599335	0.50315668	0	0.854628035	0.439235764	1.709557303	0.759170666	0	0.233621444	0.656845621	2.254788043	1.340398272	1.566472649	1.291466767	0.236656503	1.033477475	1.366379666	0.87267541	1.176818704	1.125214029	1.662797166	0.455978822	1.745569751	0.637750849	0.44725992	1.26599235	0.392791237	0	0	0.707105739	7.190781348	3.774284004	1.394905459	1.079669069	0.218489014
2.3.1.94	0.008535802	0	0	0.003143007	0	0	0.006559245	0.006965786	0.012378062	0	0.089285043	0.00278648	0.004587077	0	0	0	0.008395056	0.034895868	0.02551358	0.025293493	0.036389594	0.009980653	0	0	0	0	0.006067954	0	0.005555046	0.009511569	0.00542337	0.005483066	0.000665066	0.012841526	0	0	0	0	0.003168988	0.003315109	0.004915111	0	0.011114367	0.008837753	0.07943984	0.009321932	0.03690927	0.021587281	0
2.3.2.-	0	0	0	0.035688436	0	0.212958151	0	0	0.026798157	0	0.066803431	0	0	1.082530159	0.151198658	0	0.057661185	0	0	0	0	0.056071151	0.114520234	0.117422325	0	1.261681219	0	0.095720507	2.66057057	0	0	0.167344973	0.129059371	0.126863068	0	0.090214411	0	0.061784152	0	0	0.207591645	0	0.442287738	0.232195142	0.043366353	0	0.202003181	0.24403813	0
2.3.2.10	0	0	0	0	0	0.008691354	0.049336167	0.070113879	0.04786547	0	0.065960395	0.05197669	0.015376981	0.032266326	0.037271536	0	0	0.056351906	0.090249102	0	0.085434799	0.054264954	0	0	0	0.487870603	0.081977543	0	0.482214164	0	0	0.067912459	0	0	0.054248842	0.052899372	0.064241012	0	0.006495475	0.314156646	0	0	0.869952644	0	0	0.08205287	0.142380947	0.071878735	0.081301441
2.3.2.13	0	0.023145157	0	0	0.012471128	0.024496917	0.005319279	0	0.011977229	0.02221191	0.022399203	0.002188533	0	0.027370266	0.023397129	0.014282127	0.007501343	0.252727893	0.238545286	0.268619661	0.256759454	0	0.00220451	0.005256355	0.021779089	0.00783713	0.007879002	0.008123122	0.007885042	0	0.016766002	0	0	0.019430595	0	0.022274072	0.008080183	0	0	0	0	0.011344013	0	0	0	0.026770001	0.021811396	0	0.010895303
2.3.2.16	0	0	0	0	0	0	0.0111094	0.025819924	0.052122683	0.059865229	0.014191209	0.061387302	0.051651272	0	0.035674414	0	0	0.181469544	0.163474355	0.100910613	0.186998862	0	0.032324073	0.087532207	0.048229361	0	0	0	0.030738598	0	0.075115025	0	0.063512569	0	0	0.010869401	0.02433294	1.021463647	0.055810631	0	1.073282784	0.075451585	0	0.085069365	0.091192948	0	0	0	0.039471816
2.3.2.17	0.034159437	0	0	0	0.04589658	0.003261073	0.037320265	0.01600225	0.032270386	0	0	0.00358782	0.052105904	0.008627328	0.008420361	0	0	0	0.065918024	0.083590468	0.024375589	0	0.017663711	0	0	0	0	0.008074358	0.044925821	0.02308606	0	0	0.04873647	0	0	0	0.008829389	0	0	0.023511348	0	0.022309437	0.247533185	0.021530334	0.033053771	0	0	0.004947036	0.041979088
2.3.2.18	0.004802065	0	0.028485886	0.021658781	0.032705163	0	0	0	0	0	0	0	0	0.020816461	0	0.026164172	0.048876878	0.06718876	0	0.068528327	0	0	0	0.023875524	0	0	0	0.008270897	0	0	0	0.011752855	0	0	0	0.038041619	0	0	0.053743208	0	0.004031018	0	0.133678171	0	0	0	0.023429378	0.028912266	0.048518665
2.3.2.2	2.233205533	0.797257596	0.328726369	0	0.255130505	0	0.131276856	0	0	0.323144206	2.474115916	0.322196999	0	0	0	0	0.052320652	0.461477058	0.592735982	0.360934984	0.508355515	0	0.325495458	0.037665518	0	0.055434364	0.643191112	1.054468592	0	0	2.823106229	1.229788439	0	0.295619016	0	1.003253401	0	0	0.943498558	0.817891363	0.041137937	0.475606943	0.579751983	0	3.005175427	1.566568963	0.038401641	0.439296281	0.151931371
2.3.2.3	0.020079425	0.009108906	0.056430772	0.026640814	0.004045678	0.053605066	0.214741577	0	0	0	0.221414921	0.071354883	0	0	0.019673888	0	0	0.084802573	0.107605493	0.078250263	0.061475892	0	0	0.071221146	0	0.065957754	0.45873244	0.038016686	0.313478896	0.066409677	0	0.033464999	0.053740414	0.093448124	0.1368296	0	0.056934712	0.307106776	0.005570383	0.292021032	0	0	0.063327702	0	0.233501742	0	0.059895074	0.073577503	0.182268313
2.3.2.5	0	0.046323084	0.007898499	0.018105477	0	0	0.041778996	0	0	0	0	0	0.026756923	0.031035417	0.010882634	0.03336325	0	0.028078522	0	0.047035648	0	0	0.018190208	0	0.771418941	0	0.209328882	0.129687469	0.037833244	0	0	0	0	0.050223707	0	0.100058816	0.034996969	0	0	0	0	0	0.030936011	0.02367162	0.010385588	0	0.011791825	0.05629676	0
2.3.2.6	1.083730142	0.888545056	0.05444277	0.042426422	0.815331261	0	0	0	0	0.016900604	0.774553898	0.576937026	0.470210839	0	1.126218564	0	1.005828013	0.291424224	0.187015939	0.194090643	0	0	0	0	0.185796778	0	0.391848936	0.704935735	0	0.112594505	1.016494952	1.065245197	0.063084111	0	0	0.949646066	0	0.040565886	0.358339809	0.488104224	0	0	0.015709612	0.085162799	1.059517133	0.867014937	0.030245872	0.310231449	0.080272355
2.3.2.8	0.729924473	1.123966553	0.072059398	0.055478501	0.017893323	0.0327455	0	0	0.001669109	0	0.722848901	0	0.049761588	0.14467302	0.0518283	0.050209879	0.977884562	0.021075229	0	0	0	0.031984191	0.074052761	0	0.06711106	0	0.256330679	0	0.000175968	0.100021414	0	0.111177098	0	0	0	0	0	0	0.140517523	0.070294003	0	0.136347287	0	0	0.826978282	0.10394278	0.223934344	0.175648793	0.200818416
2.3.3.1	0.887206726	0.842456425	0.107248001	0.602287128	0.698557314	0	0.672509486	0.678885605	1.824131502	1.787756703	2.110863263	1.021726146	1.199380526	0.614848067	0.136171529	1.482949414	0.706949624	0.362832531	0.263523401	0.668435461	0.546312558	0.806307115	1.323763761	1.72002409	1.085242972	0	0.78955392	1.337505043	0	0.311454874	1.065098332	1.122147049	1.262614657	1.920957382	1.645513642	0.768436378	1.566661631	0	0.594848293	0.577313178	0	0.416532403	0.607860017	0.078781311	2.289411552	1.779924509	0.95443825	0.927063484	0.504954127
2.3.3.10	0	0	0.045168303	0.046716009	0	0	0.039315898	0	0	0	0.145539708	0	0	0.074250096	0	0.0169092	0.086460665	0	0.064053784	0.13341129	0.133335124	0	0.004865057	0.113666847	0.175410396	0.595753375	0.109668644	0.10848195	1.011672505	0.000762964	0.005247576	0	0.061796127	0.097788373	0.062613206	0.162257628	0	0.030860808	0.129546043	0.610719589	0.876768631	0	0.064558725	0	0.313554805	0	0.195417619	0.140319408	0.812516082
2.3.3.13	1.896130373	0.731781171	0.71248358	1.125957647	1.710632167	0	0.198258614	0.916218392	1.223461946	3.945695891	1.534436198	1.714445239	2.077003242	1.233120842	1.81756322	1.11656247	2.131867925	0.680990387	0.706149357	0.779856211	1.177715076	0.148063175	0.694740141	0.744352472	0.897561095	0	1.335226681	1.32696428	0.351075951	0.813983063	1.341853504	0.892725701	1.032072265	1.116213824	1.020812504	1.036174233	1.289802013	0.10694301	0.039720049	0.694258521	0.227622823	1.059442677	0.99995843	0	2.089605868	1.971833852	1.054241111	1.303046353	0.473786974
2.3.3.14	0	0	0	0	0	0.027030042	0.022102411	0.092753346	0	2.011265313	0.18950143	0	0	0.12722759	0	0.026602475	0.113069137	0.657684389	0.501479571	0.646307087	0.413958035	0	0.098047375	0	0.077577806	0.073727529	0.082754231	0.092255743	0	0	0.041461959	0.041066149	0.053204302	0.072856293	0	0	0	0.091062481	0.028138998	0	0.01457318	0.084781773	0	0.010024009	0.082402321	0.458583992	0	0	0
2.3.3.15	0.005492361	0	0	0.008920066	0.016919029	0.012497558	0	0.007980409	0.015880747	0.002471302	0.198292569	0.010637771	0.012370924	0.013658199	0	0.016508578	0	0	0.005610877	0.002730325	0.016883955	0	0	0	0	0.014290066	0.000659194	0	0	0.01407238	0	0	0	0	0	0	0.018449007	0.007769741	0.01255737	0	0.008578259	0	0.017644179	0	0.182925899	0.012210071	0.013650023	0.026746362	0.017326233
2.3.3.5	0.528502486	1.230075785	0	0	0.163121274	0	0.831887054	0.929984567	1.411784123	2.243204918	1.091540756	0	0	0.196971289	0	1.35243071	0	0.671222202	0.279373976	0.535978517	0.593674292	0.582232525	0.805678652	1.801039452	0.315831428	0.201599909	0.543384767	0.536410124	0.191854683	0.219873546	0	0.884798371	1.351745838	1.2497472	1.563889173	0.738676271	1.650647112	0.044039457	0.413732235	0.342675424	0	0.165533541	0.287849282	0.237344327	0.87129793	0	0.517657611	0.639836556	0.071913297
2.3.3.8	0	0	0	0	0	0	0	0	0	0	0	0	0	0	0	0	0	0	0	0	0	0	0	0	0	0	0	0	0	0	0	0	0	0	0	0	0	0	0	0	0	0	0	0	0	0	0	0	0
2.3.3.9	0.920169884	0.825182906	0	0.05437185	0	0	0	0	0	0.162879774	0.922579558	0.224283746	0	0.214130293	0	0	0.163685669	0	0	0.183451022	0.167474716	0	0.183853582	0	0.357286168	0.170890199	0.914448009	0.880039259	0	0.113755738	0.231250189	1.476701288	0	0	0.032874389	0.890254431	0.159254082	0	0.144128146	1.063072454	0.06250717	0	0.000892264	0.018631389	1.132244986	1.055055268	0.084642812	0.08682934	0.202910571
2.4.-.-	0.175622453	1.679351053	3.750727756	0.649631104	0.235330875	0.508782241	0.107205691	0	0.414219709	0.635977536	3.353007443	0.191779197	0.010204184	0.64135502	2.515580484	0.653119462	2.322555214	0.26109469	0.919105882	0.586693722	0.567468178	0.225907395	0.869283169	0.423221089	0.205449575	1.667787457	1.28364149	4.641900485	0.896044383	0	3.600949019	4.660169844	0	0.627603111	1.137070398	3.696679716	0	0.56494379	2.928671311	2.276296294	0.355929862	2.365510246	0.312694435	0	3.484218305	3.119016399	0.926050436	1.070605643	0.032046303
2.4.1.-	6.950073189	3.490177438	6.295914714	2.768948086	7.00986278	4.991649607	2.767543823	3.31308798	4.944593819	1.292552527	14.41556084	6.681590431	8.366538811	0.900536617	4.176329898	2.973257417	3.502869771	3.000067199	3.175766034	5.504709435	4.624004453	2.520715254	3.539176858	3.186752596	3.703651263	2.048518631	5.940223361	9.711795956	4.17888402	3.333928981	9.330357402	11.28865465	5.247345793	4.328532675	4.500523471	10.04418253	2.071533053	1.174028399	4.94087681	9.187474122	4.847525461	5.66464513	2.772298268	0.626725227	13.68543879	11.40921584	5.892672419	4.228826545	6.610333028
2.4.1.1	0.344937904	0.061493798	2.204424094	1.1400221	0.93235173	0.713992827	0.889623103	0.345396241	1.289308546	2.022915974	0.613532322	1.470687172	1.283732618	1.33839218	1.256606101	1.795923075	0	1.187462303	1.348871423	1.416073989	1.392652037	1.721073753	1.008842965	2.131487505	0.70590578	0.286497558	1.061884898	1.399183631	0.24561684	1.078352309	1.719973528	2.312285374	2.337038421	1.881709315	1.975829967	1.788238743	1.762561325	0.965867345	1.064418594	1.671443988	2.183283579	0.87240209	0.9277816	0	0.301059687	2.639294419	1.356966229	1.584116624	0.369490463
2.4.1.10	0.014420663	0.018998256	0	0.278153401	0.037756437	0.031142035	0.052691704	0	0.055723575	0	0.414447635	0.048425028	0	0.040610245	0.006528484	0.059149515	0	0.052328051	0.104605993	0.09300973	0.055131075	0	0	0.016133175	0.015147105	0	0	0.025223396	0	0	0.400496502	0	0	0	0	0.053485815	0	0	0.004459414	0	0.055389995	0	0.143212171	0.046650386	0.318120158	0	0.196200434	0.162956045	0.144988031
2.4.1.109	0	0	0	0.176614512	0	0.024785357	0.172891275	0	0.011324169	0.014153879	0.282660835	0	0.027820284	0	0.021681202	0	0	0.029735758	0	0	0	0	0	0.016183611	0.002728144	0	0.008499054	0.015418679	0	0	0	0	0	0.025367677	0.017480867	0.030318269	0	0	0.028583329	0	0.015726779	0.022878061	0.027942155	0.012797513	0.315233839	0.000241863	0.002020103	0.007476082	0.036065294
2.4.1.11	0.030644943	0	0.04647329	0.036106315	0	0.565978789	0.061044578	0	0.007568284	0.015071433	0	0.018714166	0	0.005196437	0.968518346	0	0.053021049	0.046081361	0.062599653	0.013212712	0	0	0	0.029916469	0	0	0.024821606	0.037058575	0.042398707	0.056167505	0	0	0.073919892	0.001716476	0	0.042405724	0	0	0	0	0	0	0	0.001789393	0.00131029	0.069523639	0	0	8.29665E-05
2.4.1.117	2.59875E-05	0.000120237	0	0	9.32434E-05	1.65506E-05	0.000117403	0.000115798	0	4.49318E-05	0	0.000126463	0	2.88242E-06	3.10027E-05	0	4.10883E-05	0	0	0	0	5.59419E-05	0.000137916	0	1.12712E-05	9.62682E-05	4.53256E-05	0	0.000115996	0	0	0.000132812	9.78451E-06	0	0	0	0	0.000122372	0	0	6.41431E-05	0	0	5.92363E-05	0	0	8.5692E-06	4.01076E-05	0.000134133
2.4.1.119	0.015805821	0	0.027473677	0.059354218	0	0.027648577	0	0	0.049333337	0.018946879	0.073312626	0.016341538	0	0.043983307	1.003016079	0.072613984	0.903000263	0.029746654	0	0.038601215	0	0.061915538	0	0	0.022553344	0	0	0.064503945	0	0.022818614	0.000964516	0.014729046	0.011339093	0	0	0.054039476	0.042894106	0.024203452	0.074431324	0	0	0.022262398	0.051742546	0.065684331	0	0	0	0	0
2.4.1.12	0.021401698	0	0	0.014027509	0	0	0	0	0	0.075743891	1.13574783	0.049218923	0.046446025	0.110714639	0.019806428	0	0.139215916	0.253938771	0.236002742	0.087884604	0.320151878	0.173305342	0	0.20972305	0.116059505	0.29553031	0.080710023	0.835996355	0.40945279	0.025390053	1.341525979	0.861979726	0.109264065	0.176797676	0	0.833762612	0	0	0.368949331	0.864115442	0.058173026	0.267573943	0	0.120439125	1.015214193	1.878917226	0	0.110628876	0.043992849
2.4.1.129	0.914639925	2.70512379	2.493907706	1.414688238	1.124099775	0.785357503	1.281467706	0.392787396	0.311188141	0.812274914	1.443588339	1.241742636	1.274172951	1.587803553	1.117921973	0.538418876	0.838483262	0.010396059	0.101503103	0.763591429	0.511803972	1.189466083	0.07156603	0.400264243	1.787219563	0.676269493	2.672455939	2.903729539	2.062278805	0.063771189	3.67969132	3.332713812	0.014746982	0.364493713	0	3.057464388	0.282547649	0.71593835	1.445210584	1.945969949	1.535379407	2.987601166	0.138368112	1.352042139	1.850841541	3.839540817	0.77250907	0.916129146	1.941666467
2.4.1.13	0	0.011978456	0	0.007758761	0	0	0.013462275	0	0.002652818	0.010873924	0.012684764	0	0	0	0.004746164	0.00195368	0	0	0.00759017	0	0.001454434	0.012426422	0.009877941	0	0.008003228	0.002921231	0.253554405	0.010455406	0	0	0	0.005728886	0.011566162	0.009072454	0	0.001620298	0.000720287	0.002200448	0.00192599	0.001167469	0.000288104	0	0.002295932	0	0	0	0	0	0.006165578
2.4.1.14	0	0	0	0.033093999	0	0.023140269	0.028887465	0	0.00627298	0.02591178	0.021424711	0.034721395	0.028073086	0.0272043	0.012144815	0.033573915	0.013782295	0.00861067	0.005842225	0.047661426	0.022457625	0.00686914	0	0	0.587763185	0.016411446	0.265451569	0.012450862	0.011398497	0	0	0.006954958	0.033778088	0.008936919	0	0.020179401	0	0.013581461	0.002515791	0.024575919	0	0.029550046	0.032960933	0.025187349	0.027680575	0.006659773	0.01786901	0	0
2.4.1.141	0	0	0	0	0	0	0	0	0	0	0	0	0	0	0	0	0	0	0	0	0	0	0	0	0	0	0	0	0	0	0	0	0	0	0	0	0	0	0	0	0	0	0	0	0	0	0	0	0
2.4.1.144	0.001930941	0.004752363	0.004561105	0	0.00720156	0.005378811	0.005779075	0	0	0	0.031404401	0.000187739	0.002248814	0.006498565	0.00937625	0.008492369	0.005907957	0	0.009842853	0.000810297	0	0.008629737	0.000724422	0	0.007122543	0	0.002465567	0	0	0	0	0	0.001455205	0.00918223	0.004212103	0.005031547	0.00592048	0.001681528	0	0	0	0.005305455	0.008330784	0.004471914	0.034839359	0.007947892	0.002718613	0	0.007176311
2.4.1.15	1.107895379	0.965639512	0	0	0.124745442	0	0	0.092954191	0.134927051	0.103424341	1.233222099	0.361683972	0.109518796	0	0	0.11292283	0.031557875	0.190929795	0.200149075	0.194478267	0	0.135066462	0.124414093	0	0.717398986	0.138897995	0.838644008	0.510682969	0	0.171233524	1.343391706	0.92534006	0.116917245	0	0	0.695355706	0	0.197215979	0.239397929	0.460202727	0.151056816	0.058941515	0	0.137517536	1.379650184	0.924250101	0	0.169771826	0.085196135
2.4.1.157	0.089929482	0.1326932	0	0	0.006575074	0.043516179	0.034236719	1.040091472	0	0	0	0.081863427	0	0.099789146	0.043612126	0.03227364	0.018669863	0.375238366	0.268131532	0.314729779	0.405983242	0.10309896	0	0.0103614	0.01489015	0.553130296	0	0	0.999289355	0.047571254	0.001754949	0.11107012	0.101280125	0.318714546	0.126363065	0.037134868	0.017760343	0.815183526	0.067226504	0	0.04844723	0	0.119775531	0	0	0.024741526	0.352400184	0.141127126	0.679256946
2.4.1.16	0.002948766	0.000389318	0	0	0	0.000341915	0.00022935	0	0.001960629	0.002435857	0	0.000312924	0	0	0	0	0.00319338	0	0	0.001241531	0.002541849	0	0	0	0	0	0.003456328	5.5722E-05	0	0	0.003178821	0	0.002179765	0	0.002238772	0	0.000583433	0	0.000829233	0.003208465	0	0	0	0	0.002943695	0	0.002502652	0	0.001152135
2.4.1.166	0.004301719	0.035988038	0.040524984	0	0	0.00211986	0.037038273	0	0.07174107	0	0.029786533	0.059907764	0.04391053	0	0.031701684	0	0.036743561	0.045651574	0.008240554	0.038535332	0.068805643	0	0	0	0	0.042036696	0	0	0.388748449	0	0.070070655	0.029129074	2.77622E-05	0	0.078057813	0.059803035	0.019721524	0.078967542	0	0.544979164	0.937546232	0	0.10076586	0	0	0	0	0.053671006	0
2.4.1.173	0	0.002870418	0.009238981	0.094477079	0	0.004268288	0	0	0.001816321	0.008023339	0.015742749	0.004587286	0.009312986	0.010341361	0	0	0.008303954	0.021981181	0.010727075	0.015638155	0.023359026	0	0.00769807	0.010579378	0.007156217	0.004247331	0	0.009756531	0.008160108	0	0.006268542	0	0	0	0	0.007329324	0	0.003286205	0.009709168	0.010744509	0.00864149	0	0	0	0.028807483	0.008388727	0.003342176	0	0.003940868
2.4.1.175	0	0.00394197	0.100534137	0	0	0	0	0	0.000798112	0	0	0	0.003334682	0	0.001058536	0	0	0	0.004699884	0	0	0	0	0.006018075	0.003644137	0.001268169	0	0.012700297	0	0	0.00051421	0.027282855	0.002212335	0	0	0.004114251	0.0010359	0	0	0.003078197	0	0.001890872	0	0	0.001874035	0	0.005112374	0.000270615	0.004821452
2.4.1.18	0.470434227	0.215280564	1.161720919	0.684808749	1.031880918	1.052863985	2.247449289	0.145746271	0.551947632	1.179728499	1.120201988	1.096479501	1.237998879	0.912927846	0	1.586091377	0.024348103	0.9006637	0.674901506	0.790467139	1.045160133	1.056434543	1.195377554	2.648749427	1.099435099	0	0.099559127	1.01736408	0	1.241942568	1.001737944	0.78281132	1.213686623	1.092958897	1.302172794	0.897211783	1.761404396	0.764067961	0.778585563	0.830167348	0.909346554	0.43176548	0.76053962	0.107548774	0.798399451	0.907866939	1.286119372	1.55794685	0.182749079
2.4.1.182	0.852034872	0.887134683	0.916856179	0.355350864	1.198792672	0.609379462	0.213958931	0.218978101	3.00815E-05	0.05811299	0.932225944	0.784735418	0.876503197	0.028464165	0.980070264	0	1.025970044	0	0.140090396	0.216881995	0.045292995	0	0	0	0	0.428170642	0.10232695	0.737885027	0	0	0.962833317	0.837278902	0.019397111	0	0.03405359	0.854980545	0.186651266	0	1.111817919	0.303301705	0	1.05751343	0.034957395	0.146711724	0.731964459	0.825726529	0.078408977	0.308620495	0.042298898
2.4.1.187	0.057750131	0.165393561	0.077646117	0.030332534	0.143407718	0	0.137144765	0	0.191240451	0	0	0.827983142	0.572851538	0	0	0.723209392	0.041215134	0.683981555	1.002614113	0.908195161	0.908560812	0.651657499	0	0	0	0.884677903	0.451211812	0.166464801	0.355150367	1.112144538	0.19221329	0	0.343162236	0.397080682	0.400198498	0.157848942	0.082395997	0.093014101	0	0.228409217	0	0	0.075784967	1.079779092	0.010134482	0	0.248791332	0.63118844	0.444429205
2.4.1.19	0.02148919	0.01380289	0.00658449	0.010666391	0	0	0.018072947	0	0	0	0	0.005529347	0	0.059341909	0	0.004223209	0.007299064	0.004116593	0.004339945	0	0	0.020816142	0	0.009759396	0.014455078	0.004107627	0	0	0.008637914	0.021363616	0	0	0.01200815	0	0.021583422	0.008462692	0	0.001788596	0.013495262	0.016275976	0.002553412	0.00431527	0.014865737	0	0.009742574	0	0.01716526	0.020527545	0.020089272
2.4.1.20	0	0.037738419	0.040608545	0.01247576	0	0	0.016992397	0.08428682	0	0.077518629	0	0.056713901	0.000273235	0.054663539	0	0	0.015654737	0.196817813	0.167218078	0.163785597	0.09566631	0.057857279	0	0.548969426	0.066596807	0.063494668	0	0	0.018499558	0	0	0	0.470543348	0.384326432	0.351475243	0.03657234	0	0.037924879	0	0.041471686	0.082781389	0.039078486	0	0	0	0.071660661	0.078155081	0.114095084	0
2.4.1.208	0	0	0	0	0	0	0	0	0	0	0	0	0	0	0	0	0	0	0	0	0	0	0	0	0	0	0	0	0	0	0	0	0	0	0	0	0	0	0	0	0	0	0	0	0	0	0	0	0
2.4.1.21	0.567436843	0.045790567	0.840340345	0.366789007	0.035355059	0.894053789	0.957613159	0.127995236	1.015338079	1.081484071	0.632514372	0.782684539	0.871436559	0	0.099511369	0.963564704	0	0.849889011	0.960312727	0.565033259	0.98633305	0.01458229	0.983683304	1.166278209	0.192109198	0	0.400059997	0.691031715	0	0.928889831	0.951109647	0.986195865	1.394523441	1.453027769	1.511399766	0.947593688	1.039764263	0.936790252	1.183833912	1.027619419	1.101172886	1.016429417	0.836964769	0.150873727	0.565421792	0.694811432	1.010322557	1.107190629	0.333752552
2.4.1.212	0	0	0	0	0	0	0	0.021748162	0	0	0.019527785	0	0.032871819	0	0	0.020468197	0	0.10297185	0.066618369	0.108974748	0.110032269	0.003144736	0.018754405	0.007588028	0.015595354	0.490381456	0	0	0.070441871	0.034876938	0.003943913	0.031268146	0.001480777	0.011629425	0	0.004961093	0.025005408	0.017893521	0	0.030067919	0	0.019244784	0.02663126	0	0.005495247	0.013707508	0	0	0
2.4.1.213	0.005450399	0.009889374	0	0.026975251	0	9.33517E-05	0	0	0	0	0.026412175	0	0.028200371	0	0	0	0	0.000522408	0	0	0	0.02004484	0	0.013399064	0.00349061	0	0.029826494	0.013425557	0.015269732	0	0.003416705	0.008932743	0.016172547	0	0.021683749	0.030915608	0.007509777	0	0	0.008256791	0	0	0	0.000777617	0	0.036699827	0	0	0.165486403
2.4.1.214	0	0	0	0	0	0	0	0	0	0	0	0	0	0	0	0	0	0	0	0	0	0	0	0	0	0	0	0	0	0	0	0	0	0	0	0	0	0	0	0	0	0	0	0	0	0	0	0	0
2.4.1.216	0.213848465	0	0	0	0.044727811	0.024574871	0.018382655	0	0.04140186	0	0.056110232	0.037296945	0	0	0	0	0.050410347	0.003360123	0	0	0.001428274	0	0.060274449	0	0	0	0.051714706	0.055339327	0	0	0	0	0	0.041079744	0.037726145	0.060631786	0	0.021512257	0	0.014410188	0.060296487	0	0	0	0	0	0	0.007298786	0.004820622
2.4.1.217	0.000254615	0	0.000378527	9.25781E-05	5.67795E-06	0	0	0	0	0.000539103	0.000643813	0.000311679	0.000588206	0	0	2.31738E-06	0	0.000408779	0.000109676	3.60485E-05	0.000105016	0.000253984	0	0	0	0	0	0.000319319	0	0	0.000456501	0.00019098	0.000436497	7.65261E-05	0.000272812	0.000429782	0	0	0	0.000249749	0.000598452	0	0	0	0.000329805	0.000313985	0	0	0.011339153
2.4.1.226	0	0	0	0	0	0	0	0	0	0	0	0	0	0	0	0	0	0	0	0	0	0	0	0	0	0	0	0	0	0	0	0	0	0	0	0	0	0	0	0	0	0	0	0	0	0	0	0	0
2.4.1.227	0.961479067	1.021671055	0.957010547	0.68784863	0.999866258	1.016753688	0.786711468	1.032705538	1.536879453	0.975866656	0.941397128	0.967349632	0.985908985	0.938374493	1.012386583	0.973767652	0.904710597	1.075626692	1.098460344	1.104159399	1.122300857	1.04109084	1.043173134	0.998502297	1.020862416	1.032418805	0.961797086	0.945837501	0.965155436	0.953653189	0.981754713	0.97934401	0.992166164	1.031112495	1.034149704	0.95015023	0.992664183	0.959527593	1.046814153	1.028848815	1.011931889	0.971386285	0.754777669	0.964804469	0.951147322	1.015856145	0.990568529	0.991526417	0.939379869
2.4.1.230	0	0.013077116	0	0	0.025414299	0.066018804	0	0.041330021	0	0.058854612	0	0.536223013	0.546595918	0.041162145	0	0.021125304	0	0.351090499	0.301499692	0.333123434	0.2434317	0.038942741	0	0.4631255	0.175683291	0.012369858	0.080801641	0.085332887	0.031933699	0.926835271	0	0.071650427	0.152377849	0.060700948	0.177838212	0.033609878	0	0.074079953	0.002587987	0	0	0	0.047735448	0.009173066	0.087757897	0	0.090244244	0.030997011	0.081368277
2.4.1.245	0.000442901	0	0.000326396	0	0	0	0	0.000217525	0.00021619	0	0.000572916	0	0.000470627	0	0.000509617	0	0	0.000500988	0.000488425	0.00029997	0	0	0	0.000347225	0.000666156	0.0001735	0	0	0	0.000591123	0.00025325	0	0	0	0.000502817	0	0	0	0	5.76276E-05	0	0.000122034	0.00060036	0.000654006	0.000160946	0.000187961	0	0.00058062	0.011425724
2.4.1.246	0	0.001347162	0	0.002556102	0	0.003184072	0	0.003447451	0	0.003158146	0.002648294	0	0.003735956	0.002111779	0	0.002719657	0.003122618	0.00016178	0	0.002008413	0.002505185	0	0	0.001575591	0.001210751	0	0.002296459	0	0	0.002041229	0.003282178	0.002122382	0	0	0.00100256	0.001488666	0.003591295	0.003563341	0.000483112	0	0.002739473	0	0	0.000570486	0.00293987	0	0.003403646	0.000886096	0.009464942
2.4.1.25	0.495479908	0	1.315274928	1.009839978	0.992745992	0.279042535	1.075958021	0	1.712620545	0.804314544	1.13189004	0.913985125	0.852766579	2.172893107	1.253492955	1.644869796	0	0.736625088	0.609507263	0.585345851	0.715317399	1.36126539	1.259800145	2.183380325	0.818861899	0	0.332674732	0.649041438	0	1.997625363	1.160136787	1.111043976	1.491241264	1.619881538	1.382714105	0.820018875	2.021510187	0.747038885	1.092123656	1.426679044	0.764109142	0.775356084	1.322151816	0	1.048555408	0.893406425	1.102716642	1.207911438	0
2.4.1.251	0	0	0	0.022718637	0.006071716	0	0	7.66809E-05	0	0.005765687	0	0	0.025405127	0.022103413	0	0.017133326	0.023046469	0	0.014576618	0	0	0.027351746	0	0.021555693	0	0	0.021871729	0.006714075	0.027382744	0.0012342	0	0	0.023326601	0.014525697	0	0.02346687	0.004762003	0	0	0	0	0	0	0.004643247	0.022372277	0.013302741	0	0	0.006371819
2.4.1.252	0.027844751	0.020926013	0	0	0	0.019643105	0	0	0	0	0.033808365	0.03876903	0.010044666	0	0.017574468	0.028383849	0.027100112	0.004325495	0	0.02752325	0	0	0.011038884	0	0.027398023	0	0	0	0	0	0.033326398	0	0.03069069	0.014849308	0	0	0.017722659	0.029141164	0	0.012608055	0.028805746	0.028798802	0	0.026604978	0.035311252	0	0.032799664	0.022910669	0
2.4.1.256	0	0	0	0	0	0	0	0	0	0	0	0	0	0	0	0	0	0	0	0	0	0	0	0	0	0	0	0	0	0	0	0	0	0	0	0	0	0	0	0	0	0	0	0	0	0	0	0	0
2.4.1.264	0.027974956	0	0	0.026348609	0	0	0	0.007957347	0.03737244	0	0	0.023051256	0	0	0	0.011511595	0.013954666	0	0.028277383	0.031698622	0.017930925	0.033786333	0.027423057	0.014548717	0.037696993	0.040898938	0	0.038100874	0.003924969	0.011561475	0	0.039959474	0	0	0	0	0.028723783	0	0	0.028667	0	0	0.002967955	0	0	0.00905486	0.032093589	0	0.019370988
2.4.1.276	0	0.000449265	0.000758481	0	0.000215672	0.000981808	0	0	0.001187609	0.000920445	0	0.000128314	0	9.49917E-05	0.000403869	0	0	0.000129268	0	0	0	7.89364E-05	0.001590448	0.001366721	0	0	0	0.00318078	0	0.000878105	0.001530867	0	8.44469E-05	0.001161718	8.49066E-05	0.005306771	0.000559273	0.000982905	0.001536131	0.001266215	0.001607047	0	0.001425395	0	0	0	0	0.000874721	0.001246917
2.4.1.278	0	0	0	0	0	0	0	0	0	0	0	0	0	0	0	0	0	0	0	0	0	0	0	0	0	0	0	0	0	0	0	0	0	0	0	0	0	0	0	0	0	0	0	0	0	0	0	0	0
2.4.1.4	0.072526426	0.031724852	0	0.504991232	0.005064383	0	0.011731274	0.033143211	0	0.01591093	0.081053753	0	0.015431121	0.023420933	0.00346206	0.779259484	0.000866953	0.1043515	0.034654296	0	0.016463372	0.012075536	0	0.964365471	0.056813195	0	0	0	0.041674344	0.075235125	0	0.002569675	0	0.082307704	0	0	0.019750689	0.041734276	0.044732569	0.031315524	0	0.002484213	0.011972993	0.02044087	0.076048304	0.049907305	0.193216353	0.252243686	0.032739678
2.4.1.44	0	0.004971369	0	0	0	0	0.010640092	0.01750683	0	0	0	0.012420912	0	0	0	0.018812522	0	0.018485552	0	0.018026914	0.002468615	0	0	0	0	0	0.01334513	0.146530026	0	0	0.007065295	0	0.011408112	0.006448831	0	0.150950677	0.005307666	0	0	0	0.017128243	0.00086326	0	0	0	0	0.018603152	0.00823654	0.050195656
2.4.1.46	0.422013537	0.016168536	0.020563822	0.01959253	0	0.005944536	0	0.021660882	0	0	0.032210154	0	0.012336366	0	0	0.020159858	0.013267864	0.069871625	0.047845053	0.065284118	0.036172612	0.005066324	0.003102248	0	0	0	0.002845292	0	0.018083779	0	0.01327562	0	0	0	0	0	0.015192786	0	0.015981251	0	0.018661253	0	0	0.016368871	0.039830331	0	0.020381912	0	0.020954623
2.4.1.5	0.056530981	0	0.057647177	0	0	0	0	0	0.025302713	0	0	0.032542363	0	0	0	0.000125852	0	0	0.029087802	0.043899933	0	0	0	0.040963201	0	0.058682841	0.027853748	0	0.05293413	0.020623518	0.0075796	0.002322852	0	0	0.006788702	0	0.041556302	0.054216637	0	0	0	0	0.032214525	0.037503121	0.007013608	0	0.086821522	0.090304617	0.000254188
2.4.1.52	0.102712965	0	0.184549751	0	0	0.044669146	0.101621372	0	0.043786412	0.010719878	0	0.053781424	0.078392541	0.073051018	0	0	0	0.147489	0.045814576	0.085301385	0.04761717	0	0.091102886	0	0.134601175	0.131776773	0	0	0	0.076667613	0	0.118003094	0.414447183	0.233813747	0.377126661	0.073707564	0.05699387	0.04082808	0	0	0	0.004152451	0	0.031000976	0.083050981	0.043094288	0.025274156	0	0.713710185
2.4.1.56	0.00132792	0	0	0.014583388	0.002705132	0.010753248	0.016098848	0	0.006786374	0.014552991	0	0.027317708	0	0.016909978	0.023285277	0.020167945	0	0	0.021351703	0.027620559	0.026120149	0	0.017908734	0	0.019657166	0.017193878	0.22661536	0.170736092	0.01892278	0.003650563	0	0.095460066	0.017914059	0.028467227	0	0.18009665	0	0	0.007567041	0.240891691	0.01704971	0.020406981	0.02399012	0	0	0	0	0.006871378	0.02275942
2.4.1.57	0.229681132	0.029288937	0.024281259	0.918345597	0	0.025758508	0.056928434	0	0.001169038	0	0.524700604	0.105811931	0.100757273	0.645948765	0.074669149	0	0.121237277	0.094817631	0.037737191	0.01446981	0.101653328	0.442909115	0.087563652	0.482057532	0.842410002	0.075301404	0	0	0	0.063247345	0	0.066909643	0.111818793	0.132046251	0.129335648	0.017923571	0.054285547	0.052647852	0	0.033955314	0.010493493	0.040250957	0.050675762	0.048769594	0.567077733	0.095380688	0.211223161	0.205523858	0
2.4.1.58	0	0.059806268	0	0.081636418	0.061086753	0.075268849	0	0.025222499	0.084123246	0	0	0.725398939	0.73161155	0.057136096	0	0.029642871	0.064300387	0	0	0.045802824	0	0	0	0	0.031562689	0	0.242042786	0.449764408	0	0	0	0.429935525	0	0	0	0.315118358	0.050018837	0	0	0.522081832	0	0.043180224	0	0	0	0	0.047037625	0	0
2.4.1.64	0	0.001855888	0.001215192	0	0	0	0	0.003532657	0.00337578	0	0.002229711	0.00167288	0	0.002130835	0	0	0	0.003303824	0.001097486	0	0	0.004106773	0	0	0	0	4.76072E-06	0.00409637	0.003721807	0	0.001006769	0.003735949	0	0	0	0	0.003307579	0.001467198	0	0.004198715	0.001129586	0	0	0.001722192	0.000284132	0.004218731	0.003486076	0.001001861	0.004657498
2.4.1.7	0.03510151	0.039911843	0.072909087	0	0.078397589	0	0.237751996	0	0.005632989	0.112976239	0	0	0	0.993405848	0	0.084497513	0.072886295	0	0.041311078	0.039536881	0.102569131	0.109487074	0	0.099245171	0	0.062581618	0.244124161	0.421842203	0.271105544	0	0.727504612	0.606086899	0.235729298	0.291595734	0.387142555	0.437934352	0.017638954	0	0.221245142	0.3657055	1.017871011	0.114372421	0.171878956	0	0	0	0.282361207	0.333564855	0.25873254
2.4.1.8	0.035299921	0	0	0.057483851	0.082317276	0	0.010998461	0.138412169	0	0	0	0.46475866	0.392344259	0.095092737	0	0.051167063	0	0	0	0	0	0	0.105552379	0.150527432	0.138136522	0.508216904	0.123714591	0.103913168	1.716744244	0	0	0	0.058007635	0.038294092	0.019322307	0	0	0.14482036	0	0.027181723	0.00875096	0.149216599	0.119264189	0	0	0.099964182	0.048215176	0	0.936897912
2.4.1.80	0.064067631	0	0.016675797	0.022122474	0	0	0	0.060359739	0	0	0.909338042	0.044333338	0	0.034346381	0	0	0.089349213	0	0.03044747	0	0.079714885	0.087611906	0.037354063	0.087265965	0.030726589	0.077295234	0.00707336	0.087414937	0	0	0.047150864	0	0	0	0.02279842	0.049846078	0.055153794	0.075878806	0.67323034	0.043480494	0	0.02932974	0.049253175	0.066832208	0.851047871	0.02837911	0	0.040990967	0
2.4.1.83	0.358015291	0	0.138654399	0.666551702	0	0.448092851	0.36332734	0	0	0.134652512	0.305128336	0.415190157	0.454352063	0.273037735	0	0.526707945	0.077879003	0.497342508	0.713510503	0.540856031	0.542113478	0.069138712	0.113875025	0	0.789580336	0.347900672	0.120962339	0.146461816	0	0	0	0.112108549	0.285164034	0.296071895	0.163735597	0.168437696	0.080053624	0	0.986547093	0	0.090897057	0.018765787	0.101762851	0	0.231203109	0.080824376	0.335213113	0.230870355	0.166072122
2.4.1.87	0	0.015300242	0	0.020757649	0	0.023377271	0.001950149	0.015988403	0.003864555	0	0.023703936	0.290220022	0.304250033	0	0	0.017710799	0	0	0.013631907	0	0.022099832	0	0.002416043	0.020872105	0	0.002231751	0	0.0292911	0	0.006608777	0	0.013171301	0.006985	0	0	0.026947344	0.020757365	0.006100348	0.01999037	0	0	0.00916889	0.021076971	0.01059078	0.008101937	0	0.007965169	0.046899932	0
2.4.2.-	1.203570992	1.220507764	0.89177564	0.336043404	0.876989831	0.348000469	0.245635654	0.925290722	1.642546484	0.915497861	1.498625916	1.269665747	0.777094728	0.790794121	2.206051968	1.155227561	2.815178407	1.02420053	0.707763549	1.140188794	1.134347472	1.317086447	1.131249731	1.262887915	3.451409903	0	1.563865114	1.821393497	0.179110093	0.816652832	0.842241127	2.19972349	0.70385281	0.683408678	1.066721395	1.92406479	1.007683307	0.244772487	0.500740285	1.129367891	0.263964523	1.4351848	0.587720404	0.301594563	1.452501042	0.710017519	0.960678421	0.913484551	0.795447781
2.4.2.1	0	0	0.807475456	1.663081654	0	1.285151207	0.957650384	0.995744673	0.97165363	1.047663216	0	0.790500015	0.790477993	0	0	0.955454936	0.021239697	1.52259399	1.821046972	1.708442832	1.600927867	0.931527207	1.975428998	0.371847064	0.537676609	0.862952416	0.774675602	0.98622986	2.018086309	1.252953654	1.220588139	1.00261024	0.902930093	0.733654853	1.031572907	0.948625864	1.708027925	0.910633355	1.183455812	1.605397307	1.748074482	0.899031809	1.577600095	3.044072909	0.299073063	1.099022265	0.881931047	0.728755	0.513073378
2.4.2.10	0.963691608	1.047966577	1.059848086	0.948305089	0.970381217	1.030496753	0.917613884	1.096231758	0.987775862	1.091344816	0.967321821	1.120517888	1.057408314	0.905263756	0.93260578	1.364159278	1.057764978	1.138189984	1.028767561	1.068058535	0.997441036	1.059418348	1.060843996	1.901471824	1.095541874	1.01711262	1.030149051	0.95303535	1.052138456	1.115133131	1.121283283	0.957932027	1.419933197	1.378612011	1.486620883	1.064195905	1.926610192	1.043911553	0.864826926	1.060809885	0.140441413	1.066028763	0.929997031	1.019559154	0.989564225	1.021411456	1.146811947	1.025956305	0.985145602
2.4.2.11	1.18279197	1.09123708	0.196253353	0.939057767	0.066874053	0.163812506	0.885307007	1.161359949	1.135357243	0.8694794	1.36461468	0.704184907	0.569009806	1.019234816	0	1.109270355	0.864041293	1.071510835	0.879987644	0.877266744	1.030703476	1.118665981	1.155362593	1.140545382	0.868561291	1.007470101	1.022163416	0.884803967	1.072957211	0.898795731	0.964446619	0.873182427	1.166522096	1.178756754	1.169039356	0.808775517	1.085176871	0.992895782	1.096396906	1.174032788	0.889549139	0.250521577	0.760338313	1.015565679	1.436487241	0.936911513	0.911850287	0.886861553	1.591661301
2.4.2.12	0	0	0.171380229	0.002867259	0	0	0	0.00376662	0	0	0.020002147	0.016455343	0	0	0	0	0.07652666	0.070487512	0.07917392	0.064349283	0.049602445	0	0.019715567	0.019898713	0	0	0.018313593	0.004740422	0	0.003895314	0.01445026	0.01518572	0	0.000679522	0.016356658	0.01906356	0	0.008344827	0	0	0.016701338	0.108747881	0.020618392	0	0.018500108	0.014505686	0	0	0.014802823
2.4.2.14	1.158746177	0.873294512	0.801504445	1.344172317	1.134004669	1.060891545	0.937471063	0.946599054	2.04062899	1.077167562	1.024049111	0.876906839	0.998419599	1.058387199	1.027813863	1.330284976	0.975546542	1.333623449	1.31131919	1.239019499	1.253593517	1.035413454	2.038867212	2.009634387	1.114640728	1.492942562	1.657723729	1.002885869	1.160437449	0.049058541	1.0843288	1.129403903	1.113254042	0.922971956	1.018418815	0.784945096	0.883097468	0.863820593	1.050169941	1.076000383	0	0.903938784	1.300695981	0.891048584	0.942841353	0.874745293	1.446797945	1.209161378	0.573258996
2.4.2.17	0.824146905	0.880819964	0.955263594	0.292379243	0.885487145	0.34854934	0	0.843531275	0.879868101	1.083070627	0.767325313	0.9219384	1.123937245	0.76273633	1.071747092	1.014641319	1.14218354	0.661346968	0.864751327	0.801417912	0.628045812	0.069211809	1.051764346	0.975973237	1.057428362	0.045833192	0.784311095	1.091489369	0.113554858	0.945761867	0.995166963	1.033999183	0.834956858	0.73137547	1.076064568	0.815382503	0	0	0.252471484	0.620335475	0.044638784	0.729563385	0.75143513	0	0.998381142	0.863581026	0.690416214	0.570511409	0.451827735
2.4.2.18	0.865196544	1.152218479	0.755900949	1.163579964	0	0	0.285619853	0	0	0.0327123	1.151166959	0.899578982	0.781645391	0.73050121	0.059310654	0.886052469	0.173089192	0.325989296	0.336455347	0.351631416	0.267768851	0	0.858798441	0.401565467	0.977813259	0	0.058409226	0.134587715	0	0.936457381	0.960284351	0	0.489776025	0.636092139	0.874767671	0.515312142	0.00512888	0.181884115	0	0	0	0.941639942	0.543224771	0.070092731	1.016913858	0.076908589	0.601517036	0.760313551	0.367143346
2.4.2.19	1.046347827	0.923653153	0	0.218679635	1.004051051	0.811571101	0.037205727	1.031357124	1.485016421	0	0.816865527	1.035785069	0.895432405	0.615131626	1.059936715	0.508795302	0.331838095	0.773065418	0.914125059	0.988077592	0.802136486	0.992311743	0	1.010360172	0.394540098	0	0.416546096	1.026474492	0	0.171528235	0.886562965	0.893477832	0.962570542	0.911676674	0.779159147	0.671681986	0	0.102712345	1.02260528	0.660982996	0	0.123651917	0.551185789	0.074068133	0.803912041	0.655511825	0.482094243	0.729841028	0.387762406
2.4.2.2	0.012373919	0.038917284	0	0	0	0	0.365961816	0.169488168	1.017093599	1.161323153	0	0.172500822	0	0.0024329	0	0.185448325	0	0.85077141	0.855885588	0.914209719	1.023524803	0.505436591	0.863465219	0	0.052790363	0.484261394	0.052828835	0.05201527	0.902915621	0.061108443	0	0.087954484	0.385184752	0.304639599	0.053641855	0	1.156211638	0	0.212135425	0.452263245	0.060247497	0	0.708634692	0.985185372	0.095585231	0	0.250802597	0.480565551	0.246590061
2.4.2.21	0.567236686	0.68679415	0	0.193167731	0.947202558	0	0.201214891	0.13168445	1.15391755	1.09316897	0.946330785	0.704754261	0.562105369	0.238111646	2.037402004	1.020746688	0	0.575432219	0.504720525	0.868295351	0.827302359	0.697881127	0.175906812	0.311913413	0.722205765	0.938745492	0.312361615	0.547280935	0	1.017250277	0.115113037	1.07782492	0.790259381	0.413167602	0.434084426	0.666807396	1.024518778	0.227299592	0.97939833	0.449471756	0	0	0.121499019	0.020496334	0.987426106	1.83288313	0.339715542	0.400973145	0.292408041
2.4.2.22	0.283912003	0.818609838	0.762991576	0.070787411	0	0	0.685344783	0.071398699	0.965976285	0.893289564	0.063077712	0.939500529	0.980322	0.776247475	0.863697227	1.020899307	1.046852464	1.147046142	0.971640598	1.065218901	1.129700829	1.183038943	0.994143552	0.653414067	0.080968008	0.953028106	0.569577941	0.984082913	0.935868413	0	1.066340121	1.106841332	0.864005441	0.896649561	0.75256647	1.131105505	1.142395592	0.950407047	0.315197253	0.863485831	0.842220646	1.493112799	1.180664655	0.899236179	0	1.117373111	0.726824836	0.635522375	0.909006914
2.4.2.27	0	0.000435042	0	0	0	0	0.000182179	0	0.000140456	0	0	0	0	0	0.00057556	0.000626021	0.000408932	0	0.000387366	5.32947E-05	0	0	0.000518778	0.000473785	0.000481033	0	0	0.000489409	0	0.000288126	0	0	0	0	7.93716E-05	0.000548547	0	0	0.000211605	0.000464926	0.000146416	0	0.000318353	0.000337803	0.000507847	8.36241E-05	0.000508873	0	0.011118348
2.4.2.28	0.125545945	0	0	0	0.031405207	0	0.013767638	0.119890426	0	0.117362022	0.024499878	0	0	0.00761443	1.12620612	0.041444797	0.093757302	0.076186875	0.070034943	0.047036039	0.167566364	0	0.054446264	0.070891031	0.088879057	0.437254409	0.218654158	0.141138417	0.027265098	0	0.028657377	0	0.177588201	0	0.037270658	0.091505746	0	0	0	0.014774475	0	0.016883371	0	0	0.04780116	0	0.085952487	0.086905587	0.110386874
2.4.2.29	0.981250778	1.014698176	0.905622622	0.665303694	0.991973176	0.970307666	1.005825223	0.987278523	0.976555253	0.977521075	0.988973455	0.964477988	0.970064821	1.001807316	1.025402439	0.817885801	0.973849154	1.035011463	1.042132008	0.964133935	1.010308319	0.99300472	0.984090199	1.005857725	1.014750564	0.994693429	0.985321169	0.974788525	0.996815034	1.035340177	0.958431961	1.022524582	1.038976539	1.041243952	0.980157722	0.906261316	0.96091214	1.036584732	0.898174136	1.037389508	0.963044553	0.973774788	0.898732003	1.003868178	1.002378545	0.892043437	0.904316981	0.928225414	0.481104365
2.4.2.3	0.140776601	0.005895625	1.211649865	0	0.063833309	1.162240184	0.422253314	0.931825266	0.13338582	2.201080711	0	0.848201737	1.079114904	0.162708695	0	0.801829682	0.188443851	0.671435018	0.473709912	0.50498568	0.534186571	0.021054124	0.11078311	1.128147269	0.274207576	0.29173701	0.197631048	1.019529563	0.203604647	0.931274511	1.156949675	1.160700555	0.450828425	0.777517952	0.516092121	0.929507653	0.083249656	1.148968156	0.348557554	0.552642084	0.799950853	1.031679539	0.536555311	0	0.126283185	0.753360748	0.493932386	0.244663705	0
2.4.2.30	0	0	4.03329E-06	0	0	0	0	0	4.46379E-05	0.000127978	0	0	7.08521E-05	8.16551E-05	0	7.18098E-05	3.82545E-05	7.09065E-06	0	0	0	0	0	6.49354E-05	0	9.45965E-05	0	2.36472E-05	0	2.57897E-05	7.93129E-05	1.98445E-05	7.62623E-05	0	4.17443E-05	0	0	0.000139468	7.50802E-05	2.78298E-05	2.21647E-05	0	3.79901E-05	6.13121E-05	0.000137564	0	7.16281E-05	2.21504E-05	0
2.4.2.36	0	0.00212579	0	0.003729462	0.00163788	0.004123615	0.001723134	0	0.004629945	0.003950297	0.046829382	0.001249244	0.001625251	0	0	0.00261964	0	0	0	0.003876383	0.00416427	0.003621987	0.004818804	0.003168544	0.030890325	0.005146531	0.004061366	0.013296486	0.001972686	0	0.003714799	0.018845374	0.000565795	0	0	0.009963719	0	0.004900669	0.001257202	0	0	0.005174017	0	0.001804377	0.051577941	0.003831996	0	0	0.004466964
2.4.2.37	0	0	0	0	0	0	0	0	0	0	0	0	0	0	0	0	0	0	0	0	0	0	0	0	0	0	0	0	0	0	0	0	0	0	0	0	0	0	0	0	0	0	0	0	0	0	0	0	0
2.4.2.4	1.033063497	0.084370556	0	0.961715322	0	0.154906949	0	0	0.109758294	0	0.354271667	0.10995288	0.158511238	0.029258402	0	0.091539822	0.05384572	0	0.079534043	0	0.058231296	0.415092024	0.100257052	0	0.238897753	0	0.346842339	0.798293848	0.067650695	0.123149113	1.00970642	1.003762777	0.183257231	0.26528575	0.164188902	0.962572789	0.00115529	0.034903202	0.167143166	0.324208684	0	0.021905845	0	0.050892118	0.437078041	0.918399043	0.1780181	0.22958073	0.147250826
2.4.2.43	0.26458238	0.151405197	0.024295948	0	0.099638876	0	0.080434312	0	0.113817499	0.157858516	0.106466479	0.140710774	0	0	0	0	0	0	0.004192332	0.151544757	0	0.154514028	0.122729271	0	0.169815989	0.127462715	0.144263345	0.990238207	0	0.029420785	1.156588834	0.995681756	0	0	0	0.921774508	0.134729854	0.14749638	0.163352606	0.502944647	0	0.16079324	0	0	0.044758701	0.73968628	0.006392787	0	0.100919538
2.4.2.6	0	0	0.026955772	0.041553131	0.016161542	0.120627867	0	0.100796941	0.101414162	0	0	0	0	0	0.069996152	0.07703885	0	0.056042821	0	0	0.074611983	0	0.02563131	0.099788044	0.08084685	0.038392977	0.058216179	0.036020557	0.38787396	0.116505393	0.063737449	0.003957237	0	0.040614296	0.05967981	0	0.001559895	0	0	0	0.079202162	0	0.075388949	0	0.027817134	0	0.100999255	0	1.050106227
2.4.2.7	1.030248864	0.027525789	0.967344857	0.90163438	0.023772012	0.132016317	0.889838214	0.875206576	0.147969665	0	0.821958831	1.094340379	0.837588712	1.101932918	0	0.408778337	1.2109262	1.340176457	1.179678535	1.204675826	1.266700642	1.192825545	1.022714519	1.025502779	1.136621246	1.122495768	0.687510873	0.836678978	1.050803941	0.979523101	0.875473689	1.116501074	0.843262102	0.813614703	0.781123554	1.085490066	1.168426082	1.021667578	1.690531296	1.002442279	1.090831633	0.993856136	0.988189928	0.967005133	0.806836015	1.057177945	0.700297236	0.624674514	1.192931954
2.4.2.8	0.227907621	1.02612381	0.836938618	0.948427831	1.093268325	1.163484376	0.821546525	0.954804314	1.032402526	0.827407247	0.685950233	1.175693681	0.994760143	1.100257362	0.89763438	1.084375287	0.001064248	1.533653141	1.57752909	1.412109025	1.395241682	1.00946423	0.11169689	0.878526164	0.82307422	1.107313821	0.904142392	0.84972784	0.911281273	1.137033542	0.869214612	1.101630221	0.951461415	1.024577103	0.8842158	0.873680407	0.861728861	1.872133361	1.011167481	0.841455622	0.905885817	1.109930178	0.90217922	2.083633235	0.548924591	1.107518056	1.028057729	1.016884988	1.254939036
2.4.2.9	2.23455035	0.900892477	1.775921284	1.906427992	1.146246606	1.015112254	0.843827116	1.814529763	1.132552448	1.208295561	1.613539929	0.981105112	0.889373556	1.1198455	1.85307537	0.988796642	0.518447937	1.838700925	2.046934922	2.039923722	2.016355619	2.101917165	0.952297815	0.762391389	1.955944561	1.463274604	1.371575916	1.094808245	2.115809068	1.185135954	0.860274964	1.227285773	0.909101331	0.798723417	1.090322291	0.868370174	0.946835844	1.152694476	1.507623061	1.324286934	1.832103958	1.750767564	1.515549002	1.083794027	1.842053952	1.064103911	1.236526087	1.089536446	2.065230399
2.4.99.-	1.167931972	0.719685364	0.306224533	0.286026628	0.871533484	0.359239724	0.66823378	1.07919094	0.539090874	2.113974183	0.797270225	1.291398457	1.076672877	0.994189691	0.028798676	1.31850725	0.656531917	1.072235853	0.920809772	1.21290738	1.028551423	1.142478791	1.008940144	0.902084062	0.903161043	0.667894128	0.342715318	0.565371068	0.059287991	0.867487367	0.021392529	0.661024457	0.573971931	0.432271862	0.483154998	0.467634647	0.965690969	0.301484637	0.382509983	0.207272161	1.003011588	1.852742714	0.483028752	0.148032395	0.759305552	0.536582752	0.319739041	0.586249706	0.439234866
2.4.99.1	0	0.000565999	0.05274473	0.002795012	0	0.001555098	0	0	0.001201649	0.002983508	0	0.000972295	0	0.001663655	0.001556709	0	0	0	0.002595541	0.002152604	0.000984119	0.00155345	0.001078391	0	0.001192883	0.00131484	0.002034792	0.001232822	0	0.002870529	0.002942712	0	0	0	0	0.003308567	0.00026798	0	0	0	0.00284188	0.047442771	0	0	0	0.001132612	0.00330556	0.003094515	0
2.4.99.12	1.137219358	1.120711044	1.088609936	0.021892864	1.011147425	1.019605897	0.362127001	0.116448109	0.154808798	0	0.965774738	0.862841075	1.163866038	0	1.192661041	0.079197984	1.112262174	0.100898659	0	0.152387461	0	0.219993115	0	0.039091376	0.067449708	0.431813697	0.079189382	0.850871436	0.032950261	0.144188919	0.923205869	0.901748573	0.038686755	0.210648877	0.171656421	0.911852566	0.011653049	0	1.088304261	0.459816815	0	1.133045029	0	0	0.660192904	1.18838125	0.204589415	0.233649971	0.296987579
2.5.1.-	2.882425549	2.887592362	1.282726166	0.844887798	0.892924698	0.347292236	0.402012474	0.0625696	0	0.484800503	2.691987513	0	0.391043846	0.375940686	0	0	0.676957053	0.957150577	0.452230513	0.870761709	0.352898877	0.145729887	0	0	2.250430445	0.579437439	1.444586564	2.303987555	1.229404545	0.129062525	1.578482242	1.566897733	0	0	0	1.50910343	0.165269227	0	0.538770574	0.920769525	0	0	0	0	2.276614225	1.683512529	0.647929469	0.298253002	1.155941637
2.5.1.1	3.116682319	1.611559095	2.223501508	1.499861432	5.410428179	2.14510064	2.566604153	5.251050747	2.890289995	5.001514232	2.636601492	3.221635861	3.378338517	1.352982218	2.651169674	1.822813533	1.695554898	3.332536377	3.384774075	3.624279428	3.074903281	0	1.762817295	1.985811304	2.16991442	2.329580537	2.094262094	1.721304679	1.748146577	1.961868198	1.928634449	1.804654862	3.534122606	3.289621606	3.358493744	2.45900605	3.89434905	3.123577919	2.839867981	1.749513327	1.897046638	1.840608472	1.961260394	0	2.610340851	2.390509772	2.262008944	2.240670189	3.27637459
2.5.1.15	1.25615453	1.723520519	1.116929855	0.721216322	0.977371669	1.103683972	0	0	1.023922035	0.059677837	0.846153938	0.865398052	0.971337853	0.765339357	1.143636983	0.791928171	1.115663589	0.983415844	1.008330377	0.628430493	0.917153481	0.168769718	0	0.869559195	1.644911195	0.899352721	0.674418473	1.229895318	0.734851686	0.091198999	1.099184552	1.429860602	0.101906161	0.397232506	0.207471205	0.984592049	0.015532873	0.98495977	0.938315948	1.985007738	0.204865215	1.151532319	0.09333721	0	1.114913752	1.468154842	0.726542689	0.926054456	0.471671796
2.5.1.16	2.196737212	0.093370568	0	1.041303309	0	0.18327826	0.075484375	0.110317366	0.11323551	0.08351591	1.838932696	0.193269641	0	0.082143747	0.026711233	0.342840418	0.162743392	0.833979185	0.805929739	0.779157237	0.666457487	0.755065249	1.163589325	0.042554596	0.532097059	0.052463215	0.478522541	0.778507107	0.234676923	0.932313177	1.377962483	0.927139921	0.785232065	0.733821314	0.609702456	1.062950745	0.757005611	0	0	0.422534928	0	0.3447444	0.448731607	0	1.790243976	1.02714746	0.501488064	0.763058486	0
2.5.1.17	1.999040491	1.040871898	0.13538467	0.126907909	0	0.940362109	0.286540621	0	0.882646127	0.826147581	1.764144593	0	0.115095622	0.03260912	0	1.141069831	0.166444914	1.284356969	1.523014966	1.54483172	1.129283688	0.688880167	1.11861194	0.364270822	0.217513848	1.277976509	1.143977886	1.249130748	0.217132862	0	0	2.299326025	0.468942056	0.313163724	0.283073166	1.448970437	1.242404288	0.046752076	1.596582236	1.106503776	0	0.08034923	0.347440719	0	1.662775713	1.663693135	0.97134474	0.728378185	0.168401307
2.5.1.18	6.978513979	7.046742592	1.804926925	0.076592415	0	0	0	0.918060544	0.518630909	0.807364743	8.83863033	1.030268996	0	0.413223416	0.007007593	0	0	0.310395187	0	1.458239281	0.423345692	0	0	0	0.334285039	0	1.365118786	2.617782214	0	0	3.007785873	2.286099863	0	0.29933269	0	1.775518092	0.824261005	1.824703315	0	0.316013263	0	0	0.953983627	0.279084474	9.291055404	4.662314855	0	0.69125074	1.394228009
2.5.1.19	1.110817257	0.938652842	0.991778175	0.884651698	0.961439155	1.042220429	0.540071818	1.048431231	1.063873161	1.058344464	1.310535258	0.955973299	1.107159235	0.9936963	1.947349515	1.049330779	1.039827565	1.023429551	1.076110908	1.088794139	0.988519635	0.995736858	0.941632192	1.103417447	1.00544185	0.469026618	0.962142633	1.004814543	1.001676432	0.903445473	0.9790013	1.047291193	1.014934098	0.912867535	0.907065573	0.89478121	0.965907287	1.092031798	0.960207835	0.402226536	0	1.01119065	0.972190037	0.923232061	1.383903468	0.922313798	1.14728725	1.170305542	0.39983167
2.5.1.2	0	0	0	0.0174483	0	0	0	0.01009856	0.021824077	0.009033916	0.176645061	0	0.024400089	0	0.007387795	0.019202151	0.024866325	0.219469074	0.174819548	0.191897167	0.203339808	0	0.004778046	0	0	0.016481343	0	0.017836585	0	0.00992412	0	0	0.025802585	0.000111843	0.011291611	0.018885512	0.008046325	0	0	0.025535111	0	0.004020785	0.008295722	0.022844682	0.17931192	0.025195206	0	0	0.027696746
2.5.1.21	0.013473695	0	0.065732162	0	1.073426617	0.068971639	0.028236292	0	0.013236879	0	0.540433727	0	0	0.030874977	0	0.054620761	0.003140026	0.027314891	0.083911686	0.00637284	0	0.061826125	0	0.023244191	0.023367092	0	0.015202125	0.02390908	0.033956696	0	0	0.072944906	0.003614519	0.000328196	0	0	0	0	0.049137218	0	0	0.049894038	0.016090992	0.004054531	0.508831802	0.027548219	0	0.029753437	0.087205647
2.5.1.22	0	0	0	0	0	0	0	0	0	0	0	0	0	0	0	0	0	0	0	0	0	0	0	0	0	0	0	0	0	0	0	0	0	0	0	0	0	0	0	0	0	0	0	0	0	0	0	0	0
2.5.1.26	0	0	0.030972694	0	0.005330765	0.005364934	0.022518893	0.000296904	0	0.017760681	0.190564971	0.008332084	0	0.019129316	0.066840076	0.457214289	0.050304283	0.06840545	0.060223744	0.003081075	0.055339073	0.019562334	0.060538015	0.010182978	0.026701262	0	0.049511585	0	0.004628793	1.049641338	0	0.020718185	0.449576754	0.430973189	0.372702116	0	0	0.069779987	0.007820011	0.073412935	0.023857598	0.060341509	0	0	0.122000118	0.033315054	0.1169294	0.145174868	0
2.5.1.3	1.079663501	1.246379343	0.800919878	0.139593704	2.126485441	0.832553209	0.957310279	2.181685022	1.749865605	1.078632128	1.425830081	2.086898349	2.244943864	0	0.880566365	1.217422327	2.246624124	1.578828364	1.336648128	1.515747846	1.346577372	0	1.110263978	1.867254014	1.1046577	0.836817595	1.953596978	0.92901802	0.792929786	0.196149148	1.130522423	0.836277856	1.616688224	1.67123868	1.531718743	0.720833698	1.122595345	2.079541621	1.428417761	0.949912775	0.113997753	1.195797704	0.446787708	1.146912064	1.56858926	1.201923903	1.33760465	1.405151198	0.659174627
2.5.1.30	0.906612811	0.028185598	0.144958916	0.725946246	0	0.123832273	0.610780374	0	0.40174707	0.219227884	0.37063905	0	0.042121109	0.191702983	0.05750512	0.058798902	0	0.686999014	0.599196296	0.680922831	0.623056273	0	0.175686802	0.486482582	1.557009848	0.545535689	0.132921926	0.064299959	0.86970265	0.001321021	0	0.233612252	0.917062966	0.82808424	0.659112755	0.008973474	0	0.083574299	0.806194091	0.616686935	1.184273303	0.045777786	0	0	0.522484368	0	0.322254316	0.483737598	0.929529485
2.5.1.31	1.058452015	1.060884677	0.946867644	1.286206623	0.982473039	1.015936888	1.012626704	0.948316308	1.531378374	1.073252148	1.053586492	1.0456945	0.897992727	1.078268275	0.991409018	1.091633442	0.948641557	1.661134637	1.790463823	1.667874334	1.766649349	1.087073605	0.99112468	0.541779699	1.887857909	0.958861381	1.008151088	0.986385938	1.056022805	1.003524433	1.086678957	0.927062197	0.973692739	1.041430247	1.032349499	0.94299564	0.912369973	0.948590221	1.056209579	1.009496507	1.03208499	0.843153024	0.936588014	1.049453697	1.033815453	1.098680517	0.996625817	1.048051942	1.122831837
2.5.1.32	0.775393132	0.090092072	0	0	1.141094277	0.13302842	0.176391483	0.115882633	0.117903087	0	1.565176725	0	0.032604316	0	0	0.142586185	0	0	0.006999465	0.076644699	0.035744832	0.168119306	0.037204067	0	0.180912895	0.120328811	1.089557334	0	0	0	0.111998317	0.039940343	0.153157528	0.028741937	0	0	0	0.050625323	0.102157875	0.026552337	0	0	0.079836698	0	1.346271282	0.065844667	0.296083475	0.148002181	0.145499078
2.5.1.43	0	0	0	0	0	0	0	0	0	0	0	0	0	0	0	0	0	0	0	0	0	0	0	0	0	0	0	0	0	0	0	0	0	0	0	0	0	0	0	0	0	0	0	0	0	0	0	0	0
2.5.1.44	0	0.011950482	0	0	0.002540548	0.001856763	0.007647046	0.024276852	0.013098776	0.006201379	0.075640007	0.008321631	0	0	0.006183922	0	0.002614475	0.032513011	0	0	0.014892297	0.004527511	0.006450646	0.029665434	0	0	0	0.031751545	0.012789609	0	0	0	0	0.001902426	0	0	0.001539431	0.027164058	0	0.032064549	0.032333591	0	0.028898522	0	0.080003203	0.1532732	0.082117553	0.122739508	0.023114707
2.5.1.46	0.002765903	0.005732135	0	0	0.009162034	0.003151378	0	0.007960932	0	0	0.025418957	0.003376863	0.00747475	0.014171093	0	0.012320465	0.007381687	0.005283716	0	0	0	0	0	0	0	0	0	0.00711835	0	0.001026626	0	0.014746617	0.014504914	0.010535264	0	0	0.013969968	0.009384586	0.012871703	0	0	0.016953573	0	0.001564888	0.026954645	0	0.00588479	0.005671092	0.013760634
2.5.1.47	2.867350819	2.318333533	1.241136073	0.676361503	1.941304043	0.350570527	0.735166376	1.242341823	1.035384903	2.024801435	2.43452642	1.771725304	1.960947962	0.301338838	0	1.282294141	1.249442897	2.360774029	1.848065434	1.61435803	2.024117778	0.718798855	1.929749066	1.573687888	1.533838192	1.143096008	1.26431833	2.662132624	1.938557863	1.305548684	2.565727392	2.076929489	2.040561645	1.586660455	1.594173914	2.686971163	2.212273983	0.740913583	1.898422302	1.189469541	0.996702907	1.037506466	1.549301208	0	2.455200917	3.651285986	1.141406781	0.968611453	1.384688415
2.5.1.48	0.361094927	0	1.074070418	0.688395638	0	0	0	0.120479428	0.076056846	0	0.662082168	0.017665549	0	1.14965626	0	0.009615344	0.44058227	0.827063676	0.710088887	0.859855161	0.675368194	0.004858003	0.941837446	0.671164041	0.687291522	0.090081151	0.683723934	0.937108995	0	0.035042872	1.245290499	0.9507919	0	0.031380654	0	0.978112932	0	0.02737541	0.560684867	1.074561528	0	1.046917574	0.129757102	0.139686431	0.589967638	0.910811458	0.720654512	0.492614885	0.373135537
2.5.1.49	2.084742999	1.356058488	1.190085871	0.349975666	1.985938912	0.430502255	0.52672708	2.044213156	2.149812314	1.752238909	1.266403735	2.040651603	1.977721093	1.496294888	1.653984065	2.233527117	0.996576756	0.979911603	1.186408123	1.660697281	1.389981063	2.393821212	2.311580857	2.812424582	0.63447106	0.017634012	0.361087942	0.232191852	0.174072806	0.652526238	0.196396328	0.144812291	2.027126386	1.968212641	1.970053223	0	1.732373782	0	0.51180634	0.71475347	0.411199513	0	0.804837946	0	0.938140586	0	1.759013043	1.718029335	0.211522885
2.5.1.54	1.925415891	2.113897067	1.829343681	1.043428072	1.019582093	0.344616102	1.195448355	1.382754413	2.840134925	3.007395856	1.553425185	1.272910301	1.228715812	1.63426064	0.268227974	2.485222348	1.12162	1.633911718	1.774743595	1.839121899	1.463845782	3.326016741	0.694980513	1.126176172	1.101742601	0.637499518	1.290853427	2.938707082	0.785648444	0.763222433	2.045828006	3.239924674	1.610495093	1.070345632	1.530335293	2.758017332	2.805386399	1.08439354	1.673864826	1.643068707	0.250483413	1.207434927	1.52738839	1.199338743	1.724625628	2.80500996	1.626827285	1.9986045	0.420933523
2.5.1.55	0.914637082	0.922776134	1.220588519	0.286658192	1.003116553	0.897218154	0.286639402	0	0.226253202	0.096890825	1.243811897	1.178892193	0.990208753	0.166131864	1.035123548	0.055697969	0.840253421	0.211804956	0.084159426	0	0.112299811	0.001777987	0	0	0.075671353	0.643543488	0.140237186	0.793803383	0	0	1.043769142	0.82286108	0	0.170294512	0	0.814065053	0.196559905	0	1.059482995	0.382806507	0.154783369	1.004696416	0	0	1.302884286	1.04687439	0	0.337392722	0.199336301
2.5.1.56	0.185932395	0.384084771	0.217016586	0	0	0	0.184269212	0.166112304	0	0	0	1.091436183	1.199133986	0.179065687	1.093862874	0.141245054	1.783531606	0.923108131	0.863273605	1.03069322	1.096417562	0	0	0	0	0	0.971396587	0.161804376	0.171059145	1.052096345	0.011466442	0.122874534	0.262748043	0.275824077	0.112305034	0	0	0	0.165955836	0.343737513	0	0.230714698	0	0	0.174824046	0.129394332	0.320898554	0.11167824	0.005744754
2.5.1.6	1.017766095	0.968952055	1.067671671	1.078187592	1.003573553	0.92645276	0.956001115	1.074208837	0.944068037	0.976095537	0.941565352	1.047147757	1.054898529	0.976020787	1.056535599	1.227095633	0.986732059	1.326226167	1.327132099	1.216559849	1.264610005	1.036058398	0.939126578	0.974216232	1.09843957	0.940818675	1.560227539	1.026716116	1.017088725	0.948157606	1.079663237	0.988367823	1.157358434	1.227713663	1.192143012	1.045441231	1.077464472	1.035537225	1.250580086	0.935975717	1.040748295	0.963998332	1.36795873	0.962034323	0.942770575	0.996099506	1.121015964	1.1506035	1.033439192
2.5.1.60	0	0	0	0	0	0	0	0	0	0	0	0	0	0	0	0	0	0	0	0	0	0	0	0	0	0	0	0	0	0	0	0	0	0	0	0	0	0	0	0	0	0	0	0	0	0	0	0	0
2.5.1.61	0.964618926	0.991278222	1.16172218	0.189832672	0.936320114	0	0.232621217	0	1.627559348	0.871760441	0.892148869	0.118146475	0	0	1.13359087	0.730049459	0.798271081	0.870912792	0.787794297	0.901040668	0.762723419	0	0.897970042	0.518120869	0.721291448	0.398566754	0.833350145	1.029890405	0.20398274	0	1.10122213	1.047683839	0.308040853	0.500619925	0.603269851	0.782345716	0	0.110892454	0.967887375	0.340016405	0.040046479	0.367802077	0.51653402	0.176745049	0.991211442	0.835452589	0.864864686	0.784491625	0.262664445
2.5.1.62	0	0.00034491	0.000629983	0	0	0	0	1.91307E-05	0.000231116	0	0.007808413	0	0.000740047	0	0.000293824	0.000175646	0	0	0	0	0	0	0	0	5.89522E-06	0	0	0.000368827	0	0	0.000581007	0.000617779	0.000457742	0	0	0	0	0	0.000591225	0.000151688	0	7.78176E-05	0.000232691	0	0.007975392	0	0.000175284	0	0.000381002
2.5.1.66	0	0	0	0	0	0	0	0	0	0	0	0	0	0	0	0	0	0	0	0	0	0	0	0	0	0	0	0	0	0	0	0	0	0	0	0	0	0	0	0	0	0	0	0	0	0	0	0	0
2.5.1.68	0	0.010470831	0	0.53880218	0.017875721	0.027575578	0	0	0	0	0.032327557	0.008818568	0	0.00826734	0.011470475	0	0	0.00633319	0.050474577	0.008474981	0.050195395	0.014917862	0	0.028536316	0.268110227	0.002347612	0.035285861	0	0.012816918	0.010381166	0	0	0.01580884	0.00010161	0.025431962	0.046510836	0.039024906	0.018373233	0.035959306	0.035837407	0	0.002834847	0	0.006436751	0	0.004232245	0	0	0
2.5.1.7	1.376948268	1.060819031	1.177055676	1.1182037	1.065502913	0.853620413	0.881100777	1.816121926	0.83949108	2.02434624	1.409886403	0.961303017	0.945105043	0.777856189	0.871127796	1.562346144	0.996247448	1.849265506	1.927640464	2.113578334	2.062173921	1.050713762	1.143368139	0.92328376	0.925713957	1.682500633	1.059143459	1.16348466	2.069204547	1.109975968	1.013763631	1.099220769	0.848374854	0.890646498	0.998846471	0.936779257	1.558561065	0.862833372	1.000616431	0.926466055	1.829594119	1.041615535	1.017163363	1.100108371	1.457087412	0.975006715	1.386498	1.105208083	1.210937832
2.5.1.72	1.176265887	1.031049586	0	0.073838599	1.139093205	1.106285645	0.204216758	1.1732903	1.103704748	0.009319184	1.029207409	1.103835784	1.039329075	0.499656181	1.047107057	0.822743777	0.229535046	0.851347087	0.668269004	0.98015976	0.753117218	1.193899566	0.993749363	0.960142414	0.40586294	0	0.345035503	0.901123989	0.188022067	0	0.906677242	1.048931834	0.947941146	0.810106486	0.88196089	0.696543134	0.027675911	0.06340611	0.728869941	0.508273776	0.11320978	0	0.521886295	0.106877726	0.808774336	1.028675608	0.57739892	0.466700966	0
2.5.1.73	0	0	0	0	0	0	0	0	0	0	0	0	0	0	0	0	0	0	0	0	0	0	0	0	0	0	0	0	0	0	0	0	0	0	0	0	0	0	0	0	0	0	0	0	0	0	0	0	0
2.5.1.74	0.057229278	0.114530071	1.10714525	0.828054881	1.164969895	0.610374172	0.296270164	0	0.02914041	0	0	1.199903985	1.490368025	0.973846467	1.097567797	0	0	0.162211278	0.140782765	0.237501065	0	0.057754542	0.005882318	0.057385754	1.046625783	0.675246681	0.650326776	0.791444775	0.493138654	0	0	0.877246039	0	0	0	0.92399703	0	0	0.916721133	0.947199834	0.115073556	1.103652967	0	0.13943121	0	0.858736188	0.149366102	0.099239225	0.721892189
2.5.1.75	0.801642285	1.034384275	0.94507185	0.99025069	1.053314445	0.962248678	0.790828692	0.888538606	0.869003233	1.03373229	0.986246121	2.05618905	1.963597164	1.087207595	0.950998771	1.036545895	0.985989318	0.95604608	1.110633898	0.86946904	0.92764468	0.969770475	0.917165335	0.996213944	0.831412075	0.905425282	1.090127535	0.936339215	1.092966001	0.893019895	0.993259174	0.971076369	0.888825352	1.040717257	0.870737072	1.047548483	1.043881547	1.127404343	0.833131564	0.935385396	1.122328149	0.85624441	0.749798195	0.937649351	1.042782819	0.987392835	0.96723298	0.889357411	1.046878127
2.5.1.77	0	0.001233248	0.001080764	0.001345085	0.000357805	0	0.000662896	0.000322446	0	0	0.018420168	0	0.000785813	0.000865813	0	0.000538072	0.001044191	0	0	0.000173353	0.0009471	0	0	0.000107756	0.001508741	0	0	0.00148523	0	0	0	0.000218895	0.001446286	0	0	0	0	0.00095498	0.001599143	0	0.00113205	0.000194669	0	0.00128494	0.018223531	9.19647E-06	0	0	0
2.5.1.78	1.004689663	0.998915579	0.936915981	0.154264189	1.156930826	0.821659023	0.644726203	0	1.163054385	0	1.181299843	1.129926306	1.047713842	0.16598221	0.995345144	0.343784677	0.869878605	0.925410626	0.754353829	0.833926432	0.717477522	0	0	1.178661626	1.038799174	0.527033044	0.616957198	1.157253239	0.151086149	0	1.105308034	1.010088986	0.753661551	0.621278467	0.528752195	1.159234743	0.620654662	0.057696269	0.8425779	0.676095548	0.158098119	0.950117641	0.347037011	1.002125397	0.9470746	1.177755659	0.835710346	0.635584889	0.658620512
2.5.1.82	0	0	0	0	0	0	0	0	0	0	0	0	0	0	0	0	0	0	0	0	0	0	0	0	0	0	0	0	0	0	0	0	0	0	0	0	0	0	0	0	0	0	0	0	0	0	0	0	0
2.5.1.84	0	0	0	0.000432528	0	0	0.000655596	0	0.001577299	0.001375294	0.017599775	0.001093209	0.001065316	0.00025375	4.77502E-05	0	0	0.001233555	0	0.001146691	0.001084267	0.000385976	0.00136294	0	0	0.00011386	0.000791066	0.000817866	0	0	0	0	0.000312982	0.000392516	0	0	0	0	0	0	0.000362919	0.001074023	0	0	0.017184705	0	0.000236145	0	0.000182508
2.5.1.86	0	0	0	0	0	0	0	0	0	0	0	0	0	0	0	0	0	0	0	0	0	0	0	0	0	0	0	0	0	0	0	0	0	0	0	0	0	0	0	0	0	0	0	0	0	0	0	0	0
2.5.1.9	1.047450885	1.010223222	1.065831624	0.513353799	0.913571126	1.072535208	0.695343836	0.14680654	0.958573845	0.043983706	1.012625271	1.110508574	0.934449032	0	1.110156952	0.308192944	1.155657373	0.935859329	0.858346601	0.757628228	0.736943699	0	0	1.152367718	0.866904992	0.621662234	0.597483331	0.833728621	0.088923835	0	0.884414422	0.818784541	0.791005911	0.55383666	0.616996759	1.084488436	0.646760947	0.047348776	0.80363401	0.778988318	0.066670988	0.975013298	0.640473036	0.9458691	0.861937923	1.079595303	0.679687543	0.603952626	0.565921539
2.5.1.90	0.940351799	0.868932931	1.159897827	0.040517687	0.895532631	0.855667295	0.179762535	0.123045563	0	0	0.922308945	1.003045801	1.205099327	0	1.18120563	0.076352064	0.9920432	0.097551066	0.080002413	0.024236653	0.12740963	0	0	0.148969689	0.2858774	0.194156731	0.531339601	0.901138001	0	0	1.181847897	0.74033063	0.150560346	0.195225704	0.001410664	0.696313016	0	0.126197646	0.070356711	0.438034753	0.055735082	0.967975624	0	0	0.851512918	0.935345232	0.131061149	0.325420822	0.257710956
2.5.1.96	0.004598559	0	0	0.00403421	0	0.008879173	0	0	0.013410516	0.003735265	0.055358946	0.019159006	0	0	0.021459335	0.035841167	0.003423833	0	0.036775415	0.013662078	0	0.027356712	0	0.033485422	0.00850786	0	0.234549329	0	0.046071411	0.019429892	0.024805217	0.002488816	0.002061348	0	0	0.014674856	0	0.008264224	0.046219381	0	0.045863156	0	0.003962257	0.017155546	0.042615151	0.031411565	0	0.020285727	0.077281852
2.6.-.-	0.131574373	0	0.883858576	0.743437844	0.133241865	0.056344077	0.314172139	0.029383707	1.056397894	0.129398688	0.010213409	0.054960445	0.065821975	1.041820363	1.024904382	0.539571691	0	0.496261113	0.466777497	0.328182243	0.304629006	0.568123295	0.028917969	0.35017829	0.622560421	0.008745129	0.366291883	0.082390107	0	0	0	0.113742728	0.884623863	0.654326637	0.901154082	0.162837923	0	0	0	0	0.011067614	0.68946087	0.257859345	0.048234254	0.213693141	0	0.337430464	0.655581327	0
2.6.1.-	4.281647986	1.840942694	1.420384425	0.56389017	6.237336275	0.856381671	0.647664781	1.008200603	1.895732451	3.771963955	4.566010101	3.266565188	3.476814656	4.540854226	3.577039968	2.627482343	1.571786459	3.32192734	2.8475102	3.340826925	3.431951917	4.539619753	6.150222232	2.943430473	2.504395804	3.521384582	1.089979644	3.609833388	3.614428065	1.347171535	5.702986368	3.052618038	1.554267551	2.080069237	0.833672946	3.502699514	1.246952967	1.538647789	2.936670409	3.454932593	1.658389669	1.910022811	2.343593866	2.648999061	5.318573899	6.021824829	3.22603298	3.249445718	2.81825925
2.6.1.1	0.67325765	0.823739464	0.935942553	0.613140922	1.320123195	0.476385658	0.884730393	2.965814541	1.113981831	0.109948718	0.038437748	2.409792915	2.183788518	0.97846578	3.837589625	2.220632198	1.152217983	1.931306854	1.879794967	2.077887494	2.133527186	0.958886317	0	0.874529479	0.53056898	0.246716245	0.775664289	0.758093506	0.106335723	2.112595356	1.126928874	1.142933147	1.128517479	1.146117785	0.938975695	1.39219047	0.96945175	0.677591934	1.63684438	0.863972051	0.698938917	0.752504957	0.734759181	0	0.136278039	1.648300555	1.022483474	1.150833708	0.456338655
2.6.1.11	2.66546196	2.819544131	1.864358522	1.655233207	2.591581779	1.38480816	0.077916788	2.897361501	3.833963849	1.493646805	4.582072207	1.627523396	1.718872022	0.604987037	0.728213751	2.758437562	1.099718193	2.503362502	1.643547822	2.649998521	2.196799296	3.455728828	3.443146335	2.91138805	2.115989437	1.037097805	2.624106942	1.735921173	0	0	1.808275195	2.096916956	2.576497624	3.251967084	3.208574837	1.98373771	2.168675615	0.056340851	0.557043993	0.716886069	0	0	1.513189469	0.411546033	4.257656327	3.03338903	2.438970447	1.515809985	0.215022847
2.6.1.13	0	0.092063564	0	0.058268491	0	0.058261799	0	0	0	0.042490465	0.246237149	0.041464032	0.153888654	0	0	0	0.041726096	0.169402852	0.164715918	0.018166807	0.037063026	0.01488669	0	0	0	0	0.070063443	0.131290564	0.105818892	0	0.044920234	0	0	0.079083462	0	0.086705456	0	0.111864383	0	0.039816148	0.044776018	0	0	0.005964416	0.237186808	0.185232628	0.140422443	0.260153875	0.104947503
2.6.1.16	0.860322865	1.164082414	1.057732503	1.244306126	0	1.169134695	1.18240426	1.071912927	1.130575383	0.895653413	2.070191041	0.859278081	1.084721679	0.835118622	1.102207287	1.294562111	0.876473726	0.88907043	1.079070184	1.190496804	0.912194183	0.982316063	1.06190499	1.563716145	0.803174552	1.084042983	0.852277302	0.984678382	1.056976493	1.991648758	1.305038083	0.820467562	1.330496427	1.087943499	1.166984336	0.840258225	0.957873461	0.929543628	1.094822747	0.863192212	1.014675819	0.927605989	0.658793581	0.872123219	1.955572129	1.248816449	1.151383262	1.256608323	1.160399635
2.6.1.17	0.548247327	0.439974761	0	0.022656158	0	0.027865356	0	0.05790456	0	0.014296052	0.452978359	0.024832645	0.02112719	0.038789881	0.058184739	0.039202376	0.054987407	0	0.013396891	0.010424863	0	0	0.0301701	0	0.134583627	0.033241911	0.020954329	0	0	0.063125152	0	0.047470868	0.026628753	0.059495152	0.05294678	0.059702784	0	0.040431079	0	0	0	0	0	0	0.398098314	0.04729738	0	0.043475496	0.01856185
2.6.1.18	0.683188347	0.466971395	0	0.087275058	0.127466736	0.054942315	0	0	0	0.117274824	1.366651303	0.070486124	0.084047565	0.098587708	0.055563898	0.149095978	0.030692572	0	0.072384286	0	0	0	0	0.110577143	0	0	0.078026198	0	0.018188607	0	0.145363524	0	0	0.064042747	0	0	0	0	0.078280423	0.06642675	0.131421627	0	0	0	1.370850654	0.293865069	0.283233728	0.21631796	0
2.6.1.19	1.216596917	0.895301813	0	0.690876747	0	0	0.395457308	0.026778114	0	0	2.184710292	0.054241069	0.298535541	0	0	1.81344082	0	0.618138835	0.670222595	0.223152911	0.651188867	0.167037626	0.17416948	0.090757694	1.096347198	0	0.836590526	2.15382819	0	0	1.303239086	3.043130079	0.014252964	0.127595598	0.262692171	2.185894211	0	0	0.109599264	1.619416728	0.367574385	0.620104358	0.139138574	0	1.916916053	2.359079807	1.036020284	1.020265448	0.390625962
2.6.1.2	0	0	0	0	0	0	0	0	0	0	0	0	0	0	0	0	0	0	0	0	0	0	0	0	0	0	0	0	0	0	0	0	0	0	0	0	0	0	0	0	0	0	0	0	0	0	0	0	0
2.6.1.21	0	0.140765363	0.08318318	0	0.117942037	0	0	0	0.030171139	0.095943573	0.669107311	0.120756728	0.003651175	0.068836676	0	0.064325789	0.285159378	0.124981679	0.284978582	0.350656692	0.268190678	0.019405538	0	0.483708894	0.053607283	0.463013889	0.007615092	0.102822862	0.019467026	0.020511453	0.054328536	0.017020666	0.048203382	0	0.127992994	0.006349896	0.022594093	0.107840806	0.015161863	0	0	0	0.249088377	0.009600078	0.70595932	0.111615965	0.095401968	0.150032768	0.115319153
2.6.1.36	0	0	0	0	0	0.005355167	0	0	0.011482485	0.004569128	0.025865592	0.011786803	0.00184278	0	0.007189746	0.007199572	0.003140903	0.011084547	0.007649785	0	0	0.004435334	0.000337873	0	0.002950323	0.001316009	0	0.004088588	0	0	0.001833176	0	0	0.008058141	0	0	0.007062614	0	0.003665772	0.013137194	0	0.002040071	0	0.005157029	0.022317714	0	0.005880078	0	0
2.6.1.37	0.067942814	0.395871951	0	0.117708179	0	0	0	0.986993499	1.161623654	0.102611248	1.06363335	0.827189492	0.832534833	0.140580121	0.168697853	0.542449809	0.026083659	0.237921376	0.022428042	0	0.121471068	0.002972218	0.979779857	0	0.140749089	0.061466743	0.367205817	0.079701907	0.201690209	0.136349758	0	0.125398999	0.230589053	0.198828214	0.026497833	0.336121653	0	0	0.121630679	0.054573647	0.000943908	0	0.67183109	0	1.028944707	0.389820929	0.014409716	0.108758459	0.090532967
2.6.1.42	1.116263441	0.966177871	1.055516465	0.951674695	0.910893065	0.499624109	0.217693575	1.067332136	0.906580393	1.030800596	1.244800694	1.20906019	1.183111763	1.252124806	1.831938876	0.918326624	1.001396728	1.295754175	1.379031396	1.437908874	1.293332809	1.025472941	1.083893299	1.01167335	0.90308216	0.417838002	1.007806674	1.093947911	0.851539182	1.059797131	1.589050851	0.941343456	1.178203593	0.971756618	1.088047578	1.048063505	1.029560613	0.941178988	0.506318348	0.996656366	1.108642942	1.089791521	0.608914835	0.07313067	1.419618145	1.146691062	1.151764695	1.195283375	0.512550513
2.6.1.44	0.002020793	0	0.016776864	0	0	0.041401449	0.040405054	0	0	0.025020605	0.637835672	0.045375244	0	0	0.014776702	0	0.014822613	0	0	0.00421873	0.030894527	0.01179865	0	0.050124461	0.00734736	0.031756879	0	0.015693365	0	0	0.019914956	0	0.01116887	0	0.032608459	0	0	0	0.043288998	0.020064069	0.042152722	0.02638783	0.017545609	0	0.655534441	0	0.065922851	0.110413412	0.023359381
2.6.1.46	0.013765106	0.003059678	0	0.014320877	0.008907211	0	0.006053484	0	0.016679841	0	0	0.015167224	0	0.002454009	0.016053567	0.40831954	0	0	0.017190248	0.01190668	0.013904817	0	0.00420499	0	0.005980384	0.017061839	0.013232843	0	0.006433486	0.020193638	0	0	0	0	0.000859632	0	0	0	0	0.022813305	0	0	0	0	0.007856174	0	0.058219301	0.051799129	0
2.6.1.48	0.030018186	0.023299205	0	0	0	0	0	0.001332395	0.003709637	0.020420042	0	0	0.023839757	0	0	0	0.00449798	0	0	0	0	0.010004497	0.019571492	0.028774746	0	0	0	0.004696875	0.013459897	0.019377903	0	0.028716341	0	0	0.011482521	0.009147987	0.012865687	0.011367808	0.01043304	0.005689282	0.004239047	0	0	0.030567692	0.009798134	0.006677922	0.022573327	0	0.030785289
2.6.1.50	0.000285365	0.001039229	0.005032413	0.005742217	0.004706453	0	0.001768587	0	0.005738492	0.001220175	0.004911972	0	0	0.005646208	0	0.001632429	0	0.001168349	0	0.000126996	0	0	0	0.004026349	0.004714593	0.002237547	0.004008885	0.001115505	0.003657036	0.004089986	0.000724791	0	0	0	0.002625809	0.005570478	0	0.004156493	0	0.000416509	0.003425174	0.003184821	0.001973621	0	0.004520274	0.002542969	0.004805861	0	0.009390106
2.6.1.52	0.832902857	1.083083569	0.995435507	0.814825918	0	0.889286407	0.324432721	1.840240765	1.023869465	1.014919857	1.134169057	1.165333684	1.189294675	0.80197775	0.119014942	0.892491684	0.950951053	0.258415415	0.362902425	0.398635668	0.593892821	1.083037726	1.050682248	0.306941192	0.924935204	0.548767701	1.1080817	1.159176993	0.274571621	1.176167723	0.813543858	1.172033133	0.709704431	0.685932301	0.962393619	0.98529794	0.82806056	0.031800888	0.045588234	0.389653843	0.070186248	1.017088593	0.752905866	0.071284059	1.049765979	1.037384515	0.693351065	0.569247614	0.150748894
2.6.1.57	1.06458023	1.200648625	0.084732689	0.185604533	0	0.143053395	0	1.107407568	0.223512002	0	1.500109514	0.122219811	0	0	0.035214121	0	0.227247845	0	0	0	0	0	0	0	0	0	0.677464375	0.942796649	0.164972597	0	1.108124984	0.991542606	0.020572159	0.147319103	0.238393564	0.808736512	0.039465178	0	0.721905274	0.541664027	0	0.26217658	0.285524933	0.001584427	1.752052649	1.708196462	0	0.341315421	0.801837826
2.6.1.62	0.530044307	1.199167503	0.73571787	0.29711799	1.032320319	0	0.076660586	0.142888364	0.016544777	0.029128564	0.71620363	1.072225404	1.116624653	0	1.057273949	0.531553087	0.682312275	0.445740595	0.260845644	0.266785503	0.348214355	0	0.037748357	0	0.841213468	0.569281433	0.246446401	0.873449567	0	0	1.163473199	1.023080877	0	0	0	0.915473698	0	0	1.009900116	0.484792233	0	1.105238612	0	0	0.884805402	1.018975214	0.225653627	0.552849669	0.005517621
2.6.1.66	1.256432339	0.884362895	0.419691464	0	0.993927299	0	0	0.229523694	0.157148566	0.169019279	0.657553105	0	0	0.60764219	0	0.109713073	0	0.006996063	0.343529025	0	0.287626935	0	0.086112745	0.186953193	0.785892599	0	1.388792945	1.879379771	0.155923206	0	1.680892186	1.733091353	0.632046845	0.791514492	0.815513229	1.374838352	0.025556891	0	0.131102183	0.379472657	0	0.768317146	0.161621985	0.207373557	0.668245547	1.572539003	0.307639227	0.175784989	0
2.6.1.7	0.041230851	0	0.003517063	0	0.093372958	0.052331441	0	0	0	0	1.254890972	0	0.030764243	0.046061098	0.082748665	0.06877514	0	0.027435895	0.084989916	0.091630849	0.07925063	0.016813509	0	0.074209293	0	0.07929671	0	0	0.084600069	0.097023478	0	0.003466602	0	0	0	0	0	0	0	0.102591774	0	0	0	0.057460087	1.158934003	0	0	0.029323959	0.045723136
2.6.1.76	0.170149212	1.205827363	1.02888439	0.08317641	0.108011203	0	0	0.091374777	0.100043718	0	0.588183838	0.055082106	0.049858859	0	0	0	0	0	0	0.063681109	0.146704717	0	0	0.612937093	0.034226963	0	0	0.323438717	0.116949078	0	0.897646002	0.12659507	0.151411688	0.090544784	0	0.326473611	0	0.135981365	0	0	0	0.999121891	0	0.086145627	0.6735415	0.820604629	0.469635027	0.330541342	0.161947492
2.6.1.77	0	0.0368467	0	0.008226251	0	0	0.024222066	0	0.053555555	0.04654358	0.027485257	0.023713274	0	0.010869704	0.95106132	0.001888315	0	0.048429848	0	0.046783727	0	0.014716679	0	0	0.03986272	0	0	0	0	0.021413585	0	0.026236819	0.022158247	0	0.015596428	0	0	0	0.032729267	0	0	0.034025536	0	0	0	0	0.035446906	0	0
2.6.1.81	0.096947176	1.414427896	0.057809233	0	0	0	0	0	0	0.057995498	0	0.143418883	0.003946058	0.132141757	0.119140751	0.057409497	0	0	0.158216126	0	0.146239384	0	0	0	0	0	0.391227036	0.785181721	0	0	1.002976393	1.045351626	0.161369862	0.062743385	0	0.874937933	0.015214804	0	0.101535768	0.603369215	0	0.127081891	0.066961618	0.15144471	0.016718525	1.687778174	0	0.049179538	0.202788918
2.6.1.82	0.290536119	0	0	0.081654803	0	0.038335905	0	0	0.007455059	0.087892311	0	0	0	0	0.027154106	0	0.03893001	0	0.055948035	0.003356163	0.194256737	0	0	0.083998839	0	0	0.170438209	0.665945781	0.024711395	0.031697409	0	0.957826155	0.001038431	0	0	0.721247064	0.021850412	0.091993727	0.204882637	0.510065277	0.042446495	0.03149653	0.085848364	0.09555296	0.008976606	0.911450452	0	0.104957526	0.008878421
2.6.1.83	0	0	0	0.067911895	1.076796923	0.154544595	0	0	0.795414483	0.950999018	0.193585046	0.866996235	1.063905615	0	0.845051252	0.591381437	0.125355593	0.366823829	0.134758071	0.194440659	0.450141552	0.063968959	1.161234781	0.992674563	0.1346617	0.324591351	0	0.149403792	0.101390455	1.003016455	0	0.069950746	0.932778231	1.084086056	0.775727961	0.069257888	1.029554078	0.024893301	0	0.12050073	0	0.049965343	0.10083416	0	0	0	0.738862443	0.544654199	0.229791751
2.6.1.84	0	0.00337515	0.02183103	0	0	0	0	0.01534862	0.016139578	0	0.066769053	0.026181086	0.026936026	0.016064446	0	0.01433199	0	0	0.025367475	0	0.012966133	0	0	0.019520916	0.02490798	0.016679079	0.009810664	0	0.005482567	0	0	0	0	0.007869542	0	0.029291814	0	0	0.015106598	0.017790091	0	0	0.01423275	0	0.041277746	0.008653807	0.028762031	0.036075102	0
2.6.1.85	2.287308022	0.774506049	1.396508466	0.361391437	2.266113198	0.311894248	0.096705271	0.233047344	1.884884804	0.221280268	1.566389751	1.329609378	1.200469159	0.746624269	0	0.955176645	1.318585728	1.008787597	0.21970798	0.55094059	0.658870153	0.067098057	0	0.927312198	1.573596801	0.097593048	0.433131255	2.089362723	0	0.168429352	2.149561728	1.986053937	0	0.189621501	0.060953948	1.960925533	0.192496494	1.688285742	1.645797663	1.322208154	0.304249562	2.260757614	0.271038269	0.131425074	1.56580656	2.092351493	0.985309247	1.087027855	0.56436343
2.6.1.86	0.00119456	0.000814149	0	0	0	0	0	0.007963144	0	0	0.016402835	0	0.010929134	0.006549107	0.005266725	0	0	0.001025009	0.002830302	0.011764699	0.004095215	0	0.00364018	0	0	0.000147677	0	0.015359135	0	0	0.005761883	0.003991232	0.009946483	0	0	0.001782568	0	0	0	0.006638845	0.00868933	0.010653707	0.009904164	0.003438493	0.02658569	0	0.084198323	0.099797666	0
2.6.1.87	0.26950485	0	0	0	0.136920832	0	0	0	0.125522449	0	0	0.144990225	0	0	0.053180605	0	0	0	0.029446498	0.146458743	0	0	0.145808457	0	0.027565309	0	0.189523423	0.733454099	0.097833295	0.145997366	0.85687989	0.822268148	0.091858909	0.051653355	0	0.822751172	0	0	0.207811549	0.555871606	0.133991813	0.008136357	0.118252765	0	0.036758167	0.696407335	0	0	0.139836851
2.6.1.9	1.368354449	0.96962569	2.123614967	0.939021287	1.159343275	0.0023406	0	0.709475903	1.225951741	1.098705366	2.576335532	2.091136914	2.121664196	0.974894274	1.039011248	2.229089933	1.051235566	1.142261515	1.307899724	0.960854762	1.384462401	1.189630835	1.203628507	2.426629637	2.634493666	0.209509386	0.858191194	1.232303867	0.353763036	0.737010862	0.857521288	1.145872274	1.162510591	0.945746316	1.324109757	1.084500368	1.11967737	0.946361202	1.168611054	0.539624741	0.043108902	1.667622581	0.788739424	0.939764269	2.207442954	0.916475423	1.154471977	1.38502708	0.76688818
2.6.99.2	0.923809095	1.107029075	0.045297913	0.153629936	0.894312273	0.872782143	0	0.075059092	0.032341701	0	0.800543609	1.051970557	1.172830331	0	0	0.181257865	1.023729305	0	0	0.151231865	0.035067624	0	0	0.026698256	0	0.101846029	0.580711618	1.041666086	0.023442974	0.183064334	1.172996744	1.036110166	0.115997932	0	0	0.732131951	0.215741197	0.103026334	0	0.509076608	0	0	0	0	0.874141512	0.970576292	0	0.21277749	0.333786108
2.7.-.-	0.791615769	0.157430489	0.101084701	0.186577794	0.975572515	0.830347945	0	0	0.056042986	0.195697194	0.0366463	1.086084869	0.958991898	0	0.150646369	0.170977834	0	0	0	0.029226634	0.119929674	0	0	0.195075439	0.562504123	1.067742048	0.209917995	0.153373454	0	0	0.166425301	0.615565195	0.007299255	0	0.126996243	0.546985297	0.039063747	0.10368011	0.108308078	0.521158335	0	0	0.118541095	0	0.358098724	0.041763379	0.243175226	0.243075923	0
2.7.1.-	2.558415418	1.373833229	2.40874702	3.331204232	0.071617116	0.693633502	2.587064801	2.60584634	9.590357931	12.41241198	2.26540624	0.906973898	0.640451915	0.790691123	0	0.642967381	0.60985841	1.767178906	1.506659199	1.415840249	0.783191642	0	1.747201279	2.240722339	1.493815303	1.003402292	3.307593877	2.61242656	3.098094539	0	0.176624986	6.379867661	1.898841724	2.285721836	1.086656225	3.246432818	1.966906048	0.444449849	4.217442199	4.403848942	1.589123885	1.084184557	1.111129219	0.561281155	1.867074338	3.2443717	3.344907676	3.406059327	1.105234708
2.7.1.1	0.03144147	0.012469429	0.026351735	0.032221305	0	0.037211416	0	0.021280702	0.018544955	0.025284937	0.022538487	0.378057464	0.365067164	0	0	0	0	0.003339948	0.069086678	0.035252344	0.058448169	0	0.013253896	0.035605784	0.019269179	0.022716835	0.018206305	0.034400044	0.032415985	0.026690977	0.008348801	0.033047292	0.001355518	0	0.024023382	0	0	0.03675667	0.010968856	0.014941704	0.02209175	0.031441581	0.033560363	0	0.004256056	0	0	0	0
2.7.1.100	0	0.019320487	0.071594394	0	0	0	0.248309736	0	0.439898868	0.943657905	0.11238524	0.065674606	0	0	0.104561636	0	0	0.335939261	0.201876798	0.189275904	0.210800064	0	0.006340281	0.017264829	0.117633293	0	0	0.130465742	0.016767644	0.024541652	0.957969601	0	0.722854279	0.574610936	0.663285472	0.228129376	0.051910841	0	0.478340219	0.567530402	0	0	0.139554486	0	0	0.921337438	0.152792759	0.218403467	0
2.7.1.105	0	0.112174623	0	0.027802927	0.089882151	0	0.064368467	0.111945571	0.00660128	0.049956518	0.128663062	0	0.108481826	0.091260326	1.891378268	0.101645845	0.115180588	0	0.102150298	0.088120756	0	0.005143367	0	0.080014533	0	0.011717883	0	0.123787097	0.068927285	0	0	0	0.054809101	0.032229946	0.074287838	0	0	0	0	0	0	0	0.052302804	0.106780079	0.016217531	0	0.102151926	0.123968841	0.738847314
2.7.1.106	0.013731182	0	0	0.263174776	0.006429699	0	0.008245	0	0	0.007624655	0	0	0	0	0	0	0.011540476	0	0	0	0	0.002839211	0.007818535	0	0.008411312	0.012628584	0	0.014267008	0.004127139	0.008156654	0	0	0.01124556	0.000755614	0	0.01358763	0.000356875	0	0	0.001114372	0.006238177	0.005479119	0	0.003918052	0	0.0104681	0	0.006800915	0.006572758
2.7.1.107	0.877775324	0.905049444	1.009738785	0.139657595	0.179914114	0	0.623416377	0.914941163	0.02456126	0	1.046228567	0.793399819	0.828820358	0	0.870718432	0.571204415	0.945765121	0.911692284	0.774505499	0.803772799	0.795699514	0.812600508	0.119666599	0.547230221	0	0.546550782	0.939980558	0.982018829	1.022717372	0	1.228155028	1.174878073	0.364538757	0.515327392	0.42866306	0.837800858	0.123720313	1.042059091	0.280437038	0.383334446	1.024866462	0.962001372	0.804361818	0.837079094	1.025313038	0.831457192	0.33489641	0.546749508	0.660634284
2.7.1.11	0.713465654	0.332790953	0.635984649	0.774900805	3.234586368	1.882685811	2.108084075	1.396075626	1.489830812	1.564684463	1.125892597	2.912825281	2.898595755	0.208254547	0	4.195320379	0	1.563996742	1.587709963	2.30851542	2.181964807	1.718431199	5.589248353	2.777447279	1.322635455	1.502646299	0.838398091	1.877261767	0.472932968	1.635345704	1.339899958	1.550393996	2.945875051	3.078272422	2.466943405	1.775680959	3.380833796	1.828973957	1.575108912	1.517730598	1.415332112	0.981371908	1.654853879	0.624304815	0.597484265	2.448223437	2.943915243	2.288444329	1.359637709
2.7.1.113	0	0	0	0.068429412	0	0.132220912	0.134306945	0	0.177309596	0	0.486937157	0	0	0	0.026248954	0	0	0.279947903	0.408521711	0.307297986	0.195445207	0.168390531	0.127210391	0.183757509	0	0.571486798	0.008962017	0	1.696744951	0.018902357	0.043696278	0.161375472	0.159071465	0.098132849	0.020665388	0.128472303	0.069038174	0.162361035	0	0	0.045346762	0	0.01490556	0	0.442320271	0	0.140759431	0	1.390088515
2.7.1.12	0.907612734	0.602295996	0.700603325	0.035248352	0	0	0.047675541	0.116646851	0	1.203075275	0.995222624	0	0.056898863	0.462483924	0.190398574	0	0	0.147184126	0.124999403	0	0.073340437	0.235266918	0	0.208281007	0.803459805	0.594168849	0.192217307	1.112114323	0.73354058	0.095531556	1.304620729	1.447685861	0.059353106	0.36095116	0.084929541	1.146328716	0.006221853	0	0.261092283	1.051093089	0	0.04262129	0.202800477	0	1.042074839	1.333241442	0.246879742	0.292656746	0.606996777
2.7.1.13	0.0234885	0	0	0	0.000989447	0.015988764	0	0	0	0.00208875	0.012219688	0	0.017680392	0.01302483	0.003387816	0.004397203	0.012196245	0	0.001067658	0	0	0.004657465	0.012515938	0	0.002941977	0	0	0.017451515	0	0.024435618	0	0.013409663	0.006299202	0	0.013753831	5.18413E-05	0.01671094	0	0.008987333	0.01882867	0	0.00859168	0.021035102	0.008137854	0.003942595	0.010980609	0.004317313	0.015514459	0.032674647
2.7.1.130	0.834451588	0.898752697	0.891722123	0.131533118	1.049390989	0.331106864	0.343343306	0	0	0.205114402	1.06532447	0.91980662	1.214749133	0.190105376	0.930392606	0.0982002	1.19592137	0.163675544	0.012529722	0.037706416	0	0	0	0	0.227867145	0.496818013	0.068453452	0.906911976	0.048067712	0.138691878	1.165694912	1.076510945	0.131613866	0	0	0.927754999	0	0.041127857	0.875589548	0.342484255	0.17047275	0.78886746	0	0.080579327	1.104309458	0.763868577	0	0.221762822	0.00328975
2.7.1.144	0.414448327	0.26985952	0.060014148	0.410378637	0	0.009017247	0.846811732	0	3.093689571	1.09376968	0.200028598	0.106649314	0	0.064863568	0	0.915799003	0	0.33812339	0.588822868	0.385478115	0.244465532	1.301811662	0	0.11655515	0.069309775	1.018991239	0.997315804	0.854145869	1.275013928	0.85329599	0.249088252	1.891820385	0	0	0	1.077371259	0	1.046030961	0.501874489	1.36579377	1.029734741	0.022835828	0.44326867	0	0.395394384	0.786651347	0.773442608	0.52813077	0.160533136
2.7.1.145	0	0.015193605	0	0.00735107	2.41044E-05	0.016133464	0.017465779	0.011965327	0	0	0	0	0.005262386	0	0.014125715	0	0.006556224	0	0.006414892	0.007745931	0.003919092	0	0	0.012847251	0.001820514	0	0	0.001055352	0.005041389	0.011453063	0.016247867	0.009609551	0	0	0	0.022495726	0	0	0	0.014760604	0.005549544	0	0.00941162	0	0	0.00416005	0	0.000492085	0
2.7.1.146	0.006239182	0	0.001630264	0	0	0	0	0	0	0	0	0	0.000674069	0	0	0.007171826	0.006581967	0.00243644	0.005040342	0	0	0	0.006031157	0	0.00089877	0.002336762	0	0.005550215	0	0	0.002986424	0.002224729	0	0.004292931	0.002509981	0	0	0	0.007309449	0.003326882	0	0	0	0	0.005123637	0	0.000713731	0	0.0467678
2.7.1.147	0	0	0	0	0	0	0	0	0	0	0	0	0	0	0	0	0	0	0	0	0	0	0	0	0	0	0	0	0	0	0	0	0	0	0	0	0	0	0	0	0	0	0	0	0	0	0	0	0
2.7.1.148	1.067510756	0.784650652	0.878243682	0.695337076	1.038405374	0.975878054	1.044706792	0.936438457	1.107992002	0.912273337	0.948817216	0.932816796	1.051135571	0.972181288	0.96428533	0.958012177	0.855440053	0.985192525	0.957588219	1.012388103	0.918011192	0.908431501	0.891909437	1.01863067	0.957116395	1.087021273	0.973151135	0.892247235	1.057776026	0.951570689	1.018560126	0.96924301	0.923295707	1.0777692	0.949363783	0.853084838	0.91625314	0.963474763	0.893026181	0.405011007	0.005085752	1.000944917	0.804045294	0.022238357	1.012778465	1.045436898	0.98272135	0.914722668	0.598794129
2.7.1.15	0.557000663	0.063235175	0.799860822	1.004623742	0.233395735	0	0.43318504	0.263405963	2.76292963	2.921093755	1.093846204	0.875213439	1.00401515	1.462468519	0	2.025841513	0	1.627627778	1.182306055	1.655482139	1.424487778	0.816546393	1.287707739	0.194014545	1.005327343	1.315995698	0.836801964	1.249291323	1.61003367	0.817991732	1.468276206	1.498065761	0.276487213	0	0.027026232	1.491896271	0.138409004	1.069101812	0.231271443	0.344022052	0.137804349	0.870422165	0.321321392	0	1.083962624	1.482879783	0.834529333	1.167678776	1.570541113
2.7.1.156	1.766229706	2.192801592	0.402180194	0.244851998	1.990256544	0.366239525	0.027213928	0.13923666	2.969455183	3.851594873	1.75693804	1.219833209	1.785180266	0.281816354	4.026397898	2.514808475	0.323450487	1.490357043	2.056638635	2.021172096	1.955902595	0.931063265	0	1.568748407	0.898171748	0.738432019	0.31099144	1.611631605	0	1.925634247	0.238451575	2.323501674	1.691383366	1.678952576	2.100821675	1.607091375	0.58821555	0	1.629536713	0.900851308	0	0.220266085	0	0.380348285	1.723270699	1.699779946	1.418055567	1.348331448	0
2.7.1.16	0.347016512	0	0	0.054407667	0	0	0.086515177	0.030973	0	0.886495226	0	0	0.163818204	0	0.102827111	0.075006929	0.077157958	0.171627738	0	0.018445427	0.149366865	0.138773456	0.050316918	0	0.177382885	0.14605025	0.337726853	0.866877164	0.161665769	0.072463456	0.980118013	0.830441865	0.263004069	0.285359026	0.369739324	0.694408261	0	0	0.239893117	0.47626773	0	0.0662835	0	0	0.054025426	0.964138805	0.235578387	0	0.331885765
2.7.1.161	0	0	0	0.000187348	0	0.000265758	0	9.78264E-05	0	0.000512645	0.000250045	0.000427712	0.000237309	0.000475406	0	2.67758E-05	0	0.000376809	0.000502466	0	0	0.000399861	0	0	0	0	0.000618553	0	0.000564223	7.18301E-05	0	0.000137401	7.23439E-05	0	0.000618187	0.000226113	0	0	0	0.000538398	0	0	0	0	0	0	0	0.000419972	0.01136398
2.7.1.162	0.005239948	0	0.011120312	0	0.007575764	0	0	0	0	0.00112944	0	0	0	0.214210884	0.009037672	0.00677399	0	0.008878574	0	0.010187314	0	0	0	0	0.01060561	0.010296113	0.004192476	0.003886672	0.007035472	0	0	0	0	0.004548268	0.003926507	0.009138093	0.001720092	0	0.000640887	0.002931508	0.009783308	0.007248616	0	0.011675771	0.011407583	0.005472747	0	0	0
2.7.1.164	0	0	0	0	0	0	0	0	0	0	0	0	0	0	0	0	0	0	0	0	0	0	0	0	0	0	0	0	0	0	0	0	0	0	0	0	0	0	0	0	0	0	0	0	0	0	0	0	0
2.7.1.165	0	0	0	0	0	0	0	0	0	0	0	0	0	0	0	0	0	0	0	0	0	0	0	0	0	0	0	0	0	0	0	0	0	0	0	0	0	0	0	0	0	0	0	0	0	0	0	0	0
2.7.1.166	0.019200875	0	0.906562015	0.060836316	0	0	0.030772945	0.055238787	0	0	0	0	0.06367061	0.025698212	0.071375268	0.024342208	0	0	0.065974782	0.059990598	0	0	0.090096368	0	0.135573064	0	0	0	0	0	0	0.060596451	0	0.06065761	0	0	0.001766773	0.061819301	0	0.039160711	0.086502243	0.971724433	0.03890273	0.037325399	0.125957092	0.074002361	0.040361053	0.069646857	0.061538666
2.7.1.167	0.042892498	0	2.038718936	0.307135714	2.332427093	0	0	0.387973054	0.22857942	1.709492692	2.416769362	0.087139074	0	0	0	0.038176871	1.242034571	0.275257639	0	0.190151983	0.233857708	0	0	0.262345137	0	0	0.242531775	1.435701123	0.383376517	0.244194068	1.72310372	1.673825	0	0	0	1.385558027	0	0	1.995345996	1.137382761	0.308372253	1.814192553	0.285583	0	2.391893096	1.20665616	0.391497355	0.165463106	0.45615668
2.7.1.168	0	0	0	0	0.013110496	0	0.001683688	0	0	0.052323819	0.255625584	0.214608972	0.196867694	0	0	0.252599707	0.414614858	0.119746631	0.175090825	0.17612402	0.110319786	0.010655912	0.043322948	0	0.051149261	0.47919637	0	0.050744608	0.05184201	0	0.059689903	0	0.025328203	0.03728677	0	0.034134082	0	0.027468261	0.059485541	0	0.039154654	0	0.118439463	0	0.341356666	0.003800987	0.131217872	0.043084821	0
2.7.1.169	0.000196073	0	0.000373802	0	0	0	0.000245803	0	7.19206E-05	0	0	0.0005719	0.000427149	0	0	0.000386615	0.000515808	0	0.000374547	4.40004E-05	0	0.000645247	0	7.1112E-05	0	0.000202839	0	0	0	0	0	0	0	0	0	0.000524383	0	0.000162107	0	0.000349429	0	0.000423611	0	4.35978E-05	0.000505694	0.000176961	0	0.000541804	0.011299694
2.7.1.17	0.468536854	0.101707284	0.679814788	0.49957648	0.121292463	0	0.024520523	0.139686129	3.434041886	6.223629557	1.507451554	0.922189012	0.716307608	1.527945106	0.160098461	3.921519534	0.441164973	1.15050246	0.903963292	0.899504384	0.433306627	0.386975749	0.211499336	0.25518577	0.428201125	0.503849193	0.677832229	0.855449749	0.949653964	4.76176027	0.360214175	1.138745752	2.130645248	1.707051482	2.06945416	1.418621227	0.370653924	0	0	0.795378447	0	1.159532338	0	0	2.2059476	2.038627367	1.24952232	1.683710589	0.616340309
2.7.1.170	0.829478053	1.136336236	1.107682279	0.248067976	0.128900163	0.046662252	0.110268014	0	0	0.039235646	0.870744621	0.152684082	0.06570961	0.262186762	0	0.14979866	0.136466638	0	0	0.129848848	0	0.624563597	0	0.160929641	0.080334607	0.158669815	0.388171384	0.952211	0	0.085723249	1.174108237	0.815525152	0	0	0.011734983	0.710013297	0.156128217	0	0.056180482	0.614588545	0.80580637	0.408108174	0	0	0.785571171	1.049108648	0.177801765	0.248520362	0.017785467
2.7.1.19	0.095570228	0.003704548	0	0	0.042290167	0.033527243	0	0.099804512	0.146107717	0	0.166552492	0	0.024177229	0.007266745	0	0	0.128266733	0	0.108866838	0	0	0	0	0.106785521	0.13582015	0.013089409	0.368454583	0.932195564	0.043471683	0.020586359	1.003976664	0.984640189	0	0	0.038711663	0.988375293	0.151986748	0	0.042992452	0.574065984	0.033899636	0	0	0	0.30374146	0.905645986	0.000857975	0.03412623	0
2.7.1.2	0.683688814	0	0.256856347	2.108225436	1.674671388	1.469367631	1.104702256	0	0.891722463	5.061282751	0.627044926	2.530472941	1.885798616	0.828045473	1.23074118	2.038702329	0.008092915	1.503880772	1.708423693	1.321198059	1.730510587	1.256731804	1.852626484	1.214436672	1.244610559	0.138553065	0.605240415	0.882033552	0.771030523	0.857326703	1.033168214	1.127479852	1.223540047	1.03855714	1.574444864	0.844192619	1.844569087	0.025296988	1.595741891	0.983360439	1.936092613	0	1.148133032	0	0.728303329	1.087188163	1.773346961	1.404888438	0.714771544
2.7.1.20	0.678305936	0	0	0.106252315	0.009600037	0.033050242	0	0	0.019655835	0	0.85599976	0.066364428	0	0.129614023	0.982648676	0	0.121169184	0.110274759	0.160553252	0	0	0.003557405	0.128218304	0.493009087	0.090551974	0	0.118503244	0.007367037	0.087127195	0	0.132951015	0	0	0.064345244	0.124537357	0.041909401	0	0	0.132308461	0	0.013754526	0.071774381	0.005955523	0	1.006345645	0.077547089	0.136750731	0.238177845	0.173267577
2.7.1.21	0.218598532	0.178660401	1.101841341	0.747872471	0	0.973418763	1.135914327	0.918140093	0.021102998	0	0.165353041	0.873708494	1.096815469	0	0	0.505482247	0.19366988	0.75217733	0.598792564	0.804567972	0.703781646	0.002483302	1.08943211	0.166058321	0.297370088	0.610992839	0.499486763	0.781427362	0.836553979	0.129246082	0.923174533	1.164644252	0.266037959	0.092005378	0	0.849108127	1.095552848	0.868242462	0.335891805	0.887030276	0.868747447	0.900287256	0.927499737	1.170713008	0	0.901915109	0.262132283	0.367945355	0.941023313
2.7.1.23	1.025796971	1.024073177	0.940587044	0.796796847	1.009229345	1.016920024	1.010615991	0.984153178	1.012934608	0.981936615	0.999466967	1.016280321	0.988219766	0.982564714	1.003323813	1.028135866	0.983660705	0.94441571	0.967218986	0.979196205	0.954752126	0.991554157	1.013795087	0.981098618	0.990853158	1.014650497	0.979811351	0.983886354	0.999732073	0.995253917	1.002102731	1.003603967	0.97893369	1.013394245	1.013762432	0.947562373	1.026908303	0.995289733	0.829548326	1.017258157	0.98138153	0.945646126	0.827712946	1.006428898	0.999746519	1.015331284	1.038596724	1.046339795	0.979652217
2.7.1.24	0.962795364	0.957077667	0.977931934	0.868052201	0.960359355	0.963464576	1.050554865	0.974421791	0.937282514	0.94212361	0.985741866	1.017384755	1.032950956	0.951121186	0	1.067182393	0.92569484	0.905673421	0.977440363	0.976188278	0.96112696	0.470871743	1.008360504	0.953365743	0.942205886	0.956738045	1.056080768	0.954744154	0.942251081	1.012275121	1.06513892	1.023618598	0.961108913	0.892541643	0.866841015	0.936550764	0.953409896	1.048299477	1.022688369	0.997222782	1.035405362	0.978624006	0.866613261	0.947111043	1.023040678	0.975932908	1.003787364	0.956301728	0.942047834
2.7.1.25	0.335663252	0.183039605	0.177823361	0.375901907	1.145254447	0.018964922	0	0	0	1.132946749	1.285416672	1.163833425	0.996168751	0.102675354	0.005339185	0.021180864	0.641116621	0	0.155386377	0.032796837	0.19051409	0	0	0.033194168	0.16273577	0.190484163	0.222856597	0.832749356	0.067451194	0	0.886827301	1.136766053	0	0	0	0.873257242	0	0	0.18513285	0.657359701	0.09352294	0.192973913	0	0.027540419	1.152498491	0.961093862	0	0.105694198	0.18773763
2.7.1.26	1.699297986	1.923735866	1.973733171	2.210134491	2.077005111	1.92794089	1.712817552	1.914804477	1.875821595	2.063465291	2.003477818	2.049952954	2.032236006	2.088927696	1.988324827	1.920773554	1.92864155	1.910159083	1.979304126	2.017347166	2.09454512	1.978732671	1.958597558	1.887367073	1.985515585	2.116480606	2.013464301	1.992701587	2.029446645	2.047246873	2.110326917	1.987314394	1.822247992	1.767462997	1.877247673	2.024672035	1.958922581	1.96950069	1.965061278	1.968164915	1.954504314	2.069487361	1.995717506	1.949746003	1.826939707	2.044386693	2.003075638	1.979884439	1.993055479
2.7.1.27	0	0.0110202	0	0.075476015	0	0	0.01121908	0.006185027	0	0	0.003742301	0.006291691	0	0.015410713	0	0.001515388	0	0.012716148	4.00222E-05	0	0	0	0.006324016	0.002546154	0.01375142	0.005727038	0.002803029	0.026488596	0.001700906	0.001278892	0.013387105	0.015090901	0	0.003852985	0	0.022281061	0.005334282	0.008274585	0.016849365	0	0	0.005948198	0.015070413	0.016137473	0.017105962	0.159066159	0.017256967	0.043957265	0.039504252
2.7.1.29	0	0.03100096	0.100194606	0.335075422	0	0.117579476	0.036836441	0.12710486	0.53285107	0.940913838	0.32401849	0.113743681	0.039866125	0	0.077121983	0.097528605	0	0.537117135	0.628159714	0.547757221	0.727434948	0	0.027027417	0.02698185	0.278251196	0	0.129432583	0.206798289	0.009780297	0	0.282799591	0.063371055	0	0	0.067004737	0.235491234	0.10156513	0	0.004854535	0	0.048860034	0.112266449	0	0.064382504	0.521897159	0.924913967	0.323024997	0.302991294	0.139977985
2.7.1.3	0.000563297	0	0	0.000579699	0	0	0	0	0.000739485	0	0.007927713	0	0.000427232	0	0	0	0	0.00023288	0	0	0	0	0.000631406	0	0	0	0.000800216	0.000473194	0.000226321	0	0	0	0.000152187	0.000201664	0	0.000389513	0	0.000512612	0.000194656	0	0.000575776	0	0.000753612	0.000388421	0.008329057	3.00683E-05	0.000768601	0.000706007	5.55849E-06
2.7.1.30	0.788509523	1.010446632	1.372485427	1.306010637	0.202201498	0.196988321	1.188044779	0.876773932	0.929920691	1.973025655	1.131878607	0.119766682	0	0	0.806087252	1.738434152	0.255663545	0.829023566	1.104195408	0.87822495	0.958302696	1.713114002	1.797701383	0.765390096	0.819634495	0.376754473	0.922991662	1.141191451	1.19397724	0.768803217	1.229870637	0.879345023	1.387228891	1.543371164	1.293207159	1.04982155	0.583247778	0	0.993075266	1.008631938	0	0.838620755	1.022944447	1.125286481	0.88476458	1.782554745	1.195518414	1.314458022	1.265496252
2.7.1.31	0.403428293	0.652242064	0.793208178	0.506369269	0	0	0.936972795	0.922355899	2.223745761	1.036511978	0.521563635	0.706827421	0.560005138	0.889500121	0	0.631755493	0.359461479	1.131644286	0.833422113	1.086660257	1.145377488	0.195904131	1.141983625	0.314064386	0.967436856	0.483313341	0.252450865	1.833328991	1.424027107	0.936367047	1.158927791	2.036620551	0.351215037	0.552023839	0.643247431	1.879435345	0	1.022185484	0.58512314	1.549844787	0.007714605	0.768281374	0.792314393	0.228104983	0.605565439	2.151721615	0.882488576	0.859161157	0.637059357
2.7.1.32	0.015754157	0.015182862	0	0	0	0.006455841	0.013298657	0	0	0.009464389	0.002027669	0	0	0	0	0.003131053	0	7.74713E-06	0	0	0	0.011399731	0.00438908	0.007028437	0	0	0	0.003499525	0.008331324	0	0.004334498	0.014598744	0.003956774	0.010643037	0.015193091	0	0	0	0.008340171	0.003422281	0	0	0.01274694	0	0.018026767	0	0.075111489	0.07137676	0
2.7.1.33	0.906474662	0.993408355	0.974114579	1.339831853	0.936079	0.511273407	1.452304485	1.035924644	0.869967745	2.029772431	1.040639452	1.611693573	1.513221456	0.979872863	0.985945916	1.173857797	0.902198959	1.018166374	1.089376585	0.947486412	1.016947916	1.603279312	0.930358147	1.122921472	0.849249958	0.938527376	1.565350139	1.005086213	1.114317994	0.936042527	1.002116245	0.898590968	0.877890827	1.039676396	1.031946816	0.927870496	2.052958475	1.153733476	0.88468742	1.019986949	0.862571511	0.987291918	1.078946596	0.046638799	1.083794807	0.842564188	1.000719903	1.196709179	1.078136113
2.7.1.35	0.748091725	0	0.614814445	0.250694591	0.079837357	0.065588763	0.60466823	1.10153148	0.771609066	1.884285562	0.502264068	0.654059462	0.669709469	1.01832966	2.053658738	0.818694561	0.294028572	0.843951639	0.878277914	0.81033142	0.738393067	1.046186544	1.126559303	1.12159306	0.78686749	0.589104233	1.083288136	1.553262655	1.344229415	0	0.916044173	2.125703881	0.787047097	0.784770476	0.785342749	1.553889483	1.119174523	1.005461227	0.706925328	1.07271089	1.07443879	0.832780533	0.306384468	0	0.419816917	1.957097604	0.847027171	0.670802818	1.01605983
2.7.1.36	0.131438304	0.101297815	0.010854423	0.296903697	0	0	0	0.075569148	0	0.047899708	0.08132308	0	0	0.024366401	0	0.064489851	0	0.065811962	0	0.147981483	0	0.06211709	0	0	0.117349787	0.519164984	0.100983549	0.071564142	1.02630158	0.007711464	0.096305793	0.020601967	0.097690974	0.104562155	0.110693156	0	0.036012197	0.091123884	0.077968425	0.279919368	0.959227707	0.028178894	0.101475187	0	0.14413358	0.102887395	0.17418436	0.131838687	0.834753231
2.7.1.37	0	0.029672666	0	0	0.011682398	0	0.031259999	0.03879051	0	0	0.017988114	0	0.004983519	0.679027978	0.01451773	0	0	0.013837434	0	0.032546491	0.001020557	0.040721876	0	0.029681141	0	0.027760094	0.008481237	0.017526502	0	0	0	0.082817256	0	0	0.026951719	0.067363229	0.023916214	0	0.717101142	0	0	0	0	0	0.025730544	0	0	0	0
2.7.1.39	1.068030444	1.016612906	0.985778635	0.710659033	0	0.020078917	0.112007098	1.014275314	0.083468127	1.089850985	0.838647744	0.151152912	0	0.878911524	0.016023887	0.019651432	0.931105288	0.444037799	0.657660064	0.462088466	0.423960974	0.795038379	1.085610534	0.001873915	0.904878935	1.18344554	0.515870549	0.843068815	0.626305279	1.121675178	0.909192193	1.126429722	0.172035477	0.013244627	0.276730743	1.133905476	1.11144102	0	1.235927045	0.99072234	1.17002405	0.730098118	0.823112133	0.093433818	0.75909553	0.7953606	0.155186467	0.399223485	0.799264513
2.7.1.4	0.495325407	0	0.801165733	1.307166886	0.878814422	0	0.963243105	0.19744685	2.135199453	3.074404796	1.396687802	1.745943212	1.970536498	0.704854492	0.334440017	1.115449357	0.364242286	1.140511036	1.182932695	0.807730065	0.605166769	1.404201655	1.360989434	2.648847709	0.020177161	0.594323257	0.648698443	1.822308372	2.177533416	1.249949612	0.797287483	2.269164133	1.131291871	0.586400263	1.016695213	1.201909707	0.936350233	0	0.360295471	1.390709766	1.372688403	0.263186329	0.412341351	0	1.678792975	2.48718924	0.842973609	1.357583566	0.56883984
2.7.1.40	1.40834605	0	0.912026038	0.811136119	0.939777733	0.553880963	1.165584575	1.002341077	0.642406392	1.101510217	1.415228544	0.902956921	1.121369758	1.201632019	1.140632295	0.835304004	1.032989337	1.468764088	1.413504708	1.525311843	1.410894506	1.079452275	2.047959242	0.848682309	1.533822577	0.524591978	1.270086876	1.796216148	1.030850969	0.955982548	1.947863717	1.716948087	0.851749107	0.987817942	0.864977931	1.867471502	0.799803515	1.051452113	1.240551164	1.483574683	0.810798664	0.951728423	1.081655573	1.139445228	1.348393527	1.588034749	1.226074278	1.103055818	0.95123518
2.7.1.41	0	0.000939922	0	0	0	0.000597272	0	0	0	0.007173702	0.005541098	0.008197688	0	0.003721881	0.00194314	0.000945589	0	0.003574929	0.000350653	0	0	0.00010137	0	0	0	0.003933329	0.003535992	0	0.00274956	0.001052266	0.002088102	0.006032314	0	0	8.70587E-05	0.01182443	0.0016933	0.006696601	0.005069416	0	0	0	0	0	0	0	0.007766242	0	0.0428376
2.7.1.45	0	0.26651199	1.203235177	0	0	0.895543539	0.714175166	0.201325767	1.93230068	2.134479032	0.863572459	1.409043849	1.296582416	0.267636456	0.221539402	1.118635477	0.216207556	0.745834894	1.091097768	0.919813799	0.912353729	0.776312553	1.07328699	0	0.280810025	0.9789089	0	0.81325998	1.752933931	1.084456507	1.430625067	1.2394396	0.504189436	0.828696806	0.935070913	1.117364811	1.727359436	0	0.222951469	0.586861127	1.780675418	0.332701797	0.380575947	0	0.979957639	1.886144579	1.044067525	1.013127758	0.582222969
2.7.1.46	0	0	0	0	0	0	0	0	0	0	0	0	0	0	0	0	0	0	0	0	0	0	0	0	0	0	0	0	0	0	0	0	0	0	0	0	0	0	0	0	0	0	0	0	0	0	0	0	0
2.7.1.47	0	0.005919408	0	0.031468186	0.000605872	0	0.016385558	0.022872859	0	0	0.022779883	0.015862657	0.001793777	0	0.027441882	0	0	0	0	0.025701585	0.022920753	0.005282021	0	0.016998594	0.001028933	0	0	0	0.014294797	0	0.020517414	0.021296324	0	0.016290378	0.018950339	0.020740578	0	0	0	0.014635516	0	0.028662549	0	0.029043546	0.045317448	0.144574904	0	0	0.052958171
2.7.1.48	0.043199845	0	0.721033054	0.256989257	0	1.867153768	1.465377226	1.284039994	1.111407018	0	0.216351965	2.143361722	1.808134605	0.336945935	0	1.603543718	0.165785358	1.471930411	1.409850783	1.513649452	1.898881174	0	1.235560464	0.475764649	0.09086336	1.037084627	0.333005343	0.603970398	1.252987533	1.912947795	0.896961688	0.885160063	0.305072455	0.31064562	0.397775567	0.868335699	2.216224229	1.820435034	0.361799265	0.915467049	1.187842744	1.189804748	1.012218943	1.176951394	0.175574766	0.929405554	1.178384608	1.115725808	0.799724598
2.7.1.49	6.126047923	2.440301206	2.55237846	0.631206326	3.949621696	1.570528263	2.122409128	2.338110693	1.513886894	2.031365555	4.793794355	2.353809011	2.380462213	3.006925349	1.417724747	0.765357755	2.881580935	2.825902934	2.706424759	3.243574042	3.836437822	2.352792395	2.530797085	0.094479154	2.352893143	4.008911728	1.991633915	2.129719533	4.898579997	2.435295873	2.608859959	2.369012392	2.795564036	2.718504554	2.834550489	2.252874849	1.981403354	2.217233843	2.584553238	1.993447511	0.205184162	1.963676232	0.807998522	2.22653388	5.465749346	2.504893381	1.110367782	1.076517301	1.875971959
2.7.1.5	0.150047865	0.010630045	0.125122781	0.646691902	0	0	0.129596956	0.135226064	0	0	0.035011329	1.349358807	1.443239831	0	0	1.15363072	0.003300052	0.315698712	0.527291698	0.548588332	0.536801187	0.003560062	0.911004666	0.020768899	0.097605256	0.495416524	0.267437852	0.818446244	0.678854145	0.12397059	0.218249509	0.945879313	0.584436438	0.261091529	0.33950718	0.840712327	0.49507728	0	0.286333157	0.66450244	0.99832686	0.202375249	0.32930363	0.085354336	0.038426142	0.715734703	0.424939313	0.569145717	0.141616662
2.7.1.50	0.21091316	0.955152399	0.144816096	0	1.083421359	0.118594381	0.937956711	0.844027633	0.829448821	1.164176776	0.328903651	0	0.185049565	1.013582005	1.122597464	0.792601349	0.19299545	1.154236674	0.894331521	1.112077712	1.086927262	0.397462218	0.873951823	1.119044484	0.617977874	1.098188796	0.63839457	0.539779942	0.590572545	0.865877636	0.897499566	0.86350676	0.587465556	0.733402588	0.601263148	0.611604202	1.062383068	0.828776229	0.227200741	0.913067772	0.052013762	1.004809704	0.599024111	1.00116611	0.381770249	0.640901286	0.545543642	0.542023201	0.263743997
2.7.1.51	0.322617986	0.043460646	1.019893161	0.02348966	1.040456902	0.10727362	0.057232121	0.005427362	0	0	0	0.771649025	0.846148695	0.04758801	0	0.271160347	0.056553055	0.170402786	0.335860695	0.28614348	0.212517265	0	0.049961634	0.122787901	0	0	0.281663345	0.620537578	0	0.020190571	0.009770758	0.814988542	0.11079868	0.062692051	0.286225543	0.566802962	0.075209795	0.134618794	0.207086082	0.561361459	1.027197338	0.726696278	0	0.140036269	0	0.722808519	0.172193412	0.280448949	0.144033373
2.7.1.52	0.001056914	0.001378915	0	0.010136026	0	0	0.006192264	0.00265815	0	0.00413738	0.011288221	0.001889899	0.001705069	0.007222141	0.000401386	0.195904895	0.01131626	0	0.002559846	0.011224488	0.00941653	0.003398861	0	0.003384505	0.010015671	0	0	0.002492092	0	0	0.006324952	0	0.007482809	0	0	0	0	0	0	0.007343889	0	0.00120226	0	0.008164483	0	0	0.020607237	0.030359002	0
2.7.1.53	0.329674692	0	1.12464587	0.022488397	0	0.044305593	0.091417826	0	0.026714351	1.086026461	0.170168314	0	0	0.107435199	0.078015456	0.195233437	0	0.0633027	0.120783941	0.274692352	0.077825489	0.077857257	0.006669042	0	0	0	0.153114507	0.727299383	0	0.12324585	0.045712518	0.658060534	0.47432315	0.44852494	0.407458408	0.6813628	0	0.046483026	0.046458843	0.391137033	0.01573142	0.405257988	0	0	0.133016886	0.971945519	0.090309263	0.205005871	0.028283178
2.7.1.55	0.229619945	0	0.004824214	0.042188247	0.034345871	0.04347583	0	0.015840759	0	0.003621076	0.021571288	0	0.040992809	0.130065914	0.02783924	0.184042365	0.035029833	0	0.000636165	0.039627467	0	0	0.007560462	0	0.009033199	0	0.250180938	0.160691051	0	0.041160303	0	0.426303653	0.087731773	0.092132898	0.055272382	0.217506398	0.006739742	0.012681776	0.286112485	0.253296362	0	0.019642473	8.86009E-05	0	0	0.018282368	0.034757289	0.006853927	0.02720541
2.7.1.56	0.34813566	0.803527312	1.115034275	0.73023532	0	0	1.71847129	1.037599559	2.475420535	1.729132299	0.301107926	0	0.113958751	0.062470726	0	0.968018705	0	1.161901454	1.264547872	1.161922989	1.182073538	1.342979763	0.801855868	1.162841464	0.866484261	0.848648812	0.297176806	1.196186597	1.752989194	0.029462801	1.06584926	0.731036885	0.85432637	0.799575392	0.716933557	1.152594245	0.776352436	0.993299131	1.02055674	1.198708961	2.003763307	0.697008408	0.754189676	0	0.36452178	1.487285256	0.82196995	1.176065297	0.868227621
2.7.1.58	0.48208162	0.032496091	0.067746264	0	0.071628902	0	0.130595317	0.021784418	0.113359302	1.101494867	0.452864639	0	0	0	0	0.028324121	0.148261203	0.209246107	0.008377971	0.186474876	0.068196334	0	0	0.091291092	0	0.143526445	0.381195303	0.761050832	0	0.918776232	0.26079536	1.091401285	0	0	0.016463698	0.572256908	0	0	0.517470396	0.597899727	0.030241329	0.258867109	0.140710404	0.128548689	0.536735021	1.513360762	0.211602319	0.18380994	0.026193799
2.7.1.59	0.224137599	0.015764694	0.815546524	0.133031145	0	0	0.108842659	0	0	0	0.106530851	0	0	0	0.014144376	0.159545263	0	0	0	0.164979384	0	0	0.022908094	0.097583453	0.204411395	0	0.216055138	0.838748668	0.053371906	0	0.579017803	0.764868521	0.05625267	0.007888001	0.111424732	0.757897767	0	0.149269727	0.176970492	0.363649414	0	1.043420053	0.082268023	0	0.191361392	1.085744432	0	0	0
2.7.1.6	0.174690946	0.024590845	0.702827562	1.483095712	0.97152669	0.519495335	0.237656383	0.129056706	0.898362941	1.045660046	0.276561238	1.154326284	0.973081312	0.787426919	0	0.842571225	0	0.579217172	0.428900589	0.445203393	0.430538169	1.425313665	0.784069187	0.782041991	1.366138937	0.714090231	0.272685353	0.645747513	0.92983536	0.849561039	1.224396574	0.993337773	0.641736184	0.943316612	0.59798425	0.77654636	2.050480137	0.057840187	0.907022453	0.330621126	0	0.809523074	0.549548605	0	0.029723722	0.650569286	1.004968619	0.950341222	0.537080929
2.7.1.60	0.06873531	0.126628359	0.860689256	0.048123244	0	0.030925736	0.046909463	0	0	0.112231682	0.059666079	0.067111332	0	0.053035554	0.039031589	0.338259261	0.06524973	0.417560863	0.230521565	0.392390713	0.46619476	0.087121001	0	0.136352807	0.003580148	0.003778575	0.293431611	0.774319402	0.097840634	0	0	1.166971587	0.113825242	0.031303211	0.092727363	0.780256391	0	0.023656943	0.958344303	0.829643498	0.070717578	0.993966347	0.199925495	0	0.27823808	0	0.464236913	0.343484576	0.107302453
2.7.1.63	0	0.060731276	0.03381792	1.578046643	0.012713099	0.024059625	0	0	0	0	0.148540408	0.077877355	0	0.869290292	0.092650998	0	0.054770426	0.059920409	0.090366192	0.06367792	0	0	0	0.097456361	0.994233614	0	0	0	0	0.037391182	0	0.061061104	0.010359583	0	0	0	0	0	0	0	0.024446477	0	0.033534265	0	0.071521722	0.004503799	0.127775143	0.158947058	0.090794979
2.7.1.65	0	0.000337327	5.42852E-05	0	0	0	0.000137608	0	0	0	3.64463E-05	0	0	0.000645848	0.000590484	0	0	0.000257406	0.000362838	0.000335265	0.000159958	0.00022835	0.000298364	0.000134046	0	0.000647097	0	2.19507E-05	0	0.000613201	0.000627832	0.000320184	0.00024036	0.000351032	0	0.000535515	0.000237778	0	0	0.000653116	0	0	0.000492108	0.000131018	0.000185495	0	0	0	0.01131741
2.7.1.66	0	0	0	0.002869021	0	0	0	0	0.008752097	0	0.105051038	0	0	0	0.004073163	0	0	0	0	0	0	0.004531483	0	0	0	0.011463207	0.010163914	0	0	0.010844836	0.001588301	0	0.010123204	0	0	0.009923807	0	0	0	0.004710946	0	0	0.005434276	0	0.099575979	0	0.002917229	0.011014714	0
2.7.1.69	5.49647509	0	12.78261989	0	1.476417559	5.699568787	15.83456506	22.29563865	72.24170389	2.106533709	0	0	0	0	2.12442152	9.490072439	6.300352245	18.10887119	19.91928235	13.36335826	15.28520817	27.44687916	42.05599763	0	0.668876274	15.67226592	8.522523291	25.73728222	41.16089216	1.447943395	1.406497966	36.39999945	2.886507698	1.70883873	0.753169056	17.81069333	5.533081535	4.84750952	4.131267215	13.33445384	27.26258907	0.542469595	28.56188056	0	0.488810334	33.07104317	6.161425677	12.90095391	18.51321624
[truncated: 1,093 more rows]
[truncated: 32 more columns]
