# Supplementary material for: Metabolome of human gut microbiome is predictive of host dysbiosis
Source: Gigascience. 2015 Sep 14;4:42. doi: 10.1186/s13742-015-0084-3 (PMC4570295; doi:10.1186/s13742-015-0084-3)
Supplement: Additional file 6: — All noise-added taxonomic average enzyme function count matrices. (ZIP 14369 kb) [file 13742_2015_84_MOESM6_ESM.zip › AdditionalFile_5/Genomes_0p5SD_d.txt]

SAMPLE	Acidovorax	Acinetobacter	Actinobacillus	Actinomyces	Akkermansia	Alistipes	Anaerococcus	Anaerofustis	Anaerostipes	Anaerotruncus	Aquabacterium	Bacteroides	Bacteroides	Bifidobacterium	Bilophila	Blautia	Campylobacter	Clostridium	Clostridium	Clostridium	Clostridium	Collinsella	Coprobacillus	Coprococcus	Corynebacterium	Dialister	Eggerthella	Enterobacter	Enterococcus	Epulopiscium	Erwinia	Escherichia	Eubacterium	Eubacterium	Eubacterium	Ewingella	Faecalibacterium	Finegoldia	Fusobacterium	Gemella	Granulicatella	Haemophilus	Holdemania	Hylemonella	Ideonella	Klebsiella	Lachnobacterium	Lachnospira	Lactobacillus
1.-.-.-	10.17560594	13.63485968	10.73302221	1.884057813	10.14680868	4.83782901	5.028801531	3.48500011	3.493696032	4.120372492	18.7626423	4.748136427	2.614608912	1.238906903	4.415359464	0	3.315753859	1.271328493	4.296504166	0	5.391385224	4.160423234	6.381402682	2.670931598	1.679862215	6.991069186	9.733240056	16.93299977	9.426249464	0.266957914	6.152814873	25.70778581	0.327940077	0	1.583776594	16.7825911	5.542755695	0	10.37530452	10.92906442	3.499009569	3.719289069	5.786345657	0	15.05024069	16.24619285	7.329104401	2.61556174	9.367933024
1.1.-.-	1.610620052	1.191982765	0.431073032	0.299624753	0	0.907657949	0	1.474911458	1.907353347	0	2.154282315	1.054647167	1.203325917	0.744967179	0	0.639912217	0.485659775	0.505675489	0	0.440115937	0.622009937	0.621194095	0	0.580866245	0.406795572	1.295171746	1.250061515	2.234864296	2.600115699	0	0.92051739	3.105396763	0.102372767	0.117798492	0	2.700372115	0	0	1.178020122	2.270021512	0.730052959	0.845330273	0.297989869	0.180661362	2.587795764	2.744693512	0.559382427	0.442162098	0.43576193
1.1.1.-	5.185435131	9.664353719	0.911138853	1.951093038	0	1.391214562	2.553913135	4.35141369	7.948097426	4.520783093	8.441656538	3.912911716	4.223073224	0	0.257073801	2.962457653	0.443632486	3.056101886	2.680129401	2.654802479	1.817396499	1.156238324	2.220553011	0.368059955	0.626836913	0.623071332	2.206696425	3.597259292	1.789633978	1.660707896	2.373594304	4.7106114	0.446221811	1.461560691	0.655099744	3.254981013	1.979990692	3.629583775	3.070587529	2.587851635	0	0.66012541	2.148640277	1.712644642	7.479139692	5.149614167	2.057097139	3.178384782	1.411918659
1.1.1.1	3.856137936	4.535913251	1.552970202	0.151863822	0.383283265	0	0.003344733	1.758460879	1.715157408	3.679420517	5.287540274	1.112177308	1.263156276	1.695693319	6.193658845	2.335929713	0.078884463	0.778039481	0.45408971	1.605816606	1.534923811	1.001997113	0.55506937	0.551053755	0.704354492	0.367810633	1.538544656	2.082421495	1.134741888	3.030862851	0.876598073	2.765502241	0.119897566	1.035699667	0.589089753	2.358819795	0.746736705	0.144833902	1.149061015	1.481533428	0	0	0.804340346	0.397679405	5.375100989	3.935467487	1.899593977	1.978957176	1.25480616
1.1.1.10	0.004856809	0.013625259	0	0	0	0	0	0.003524202	0.002440655	0.002399811	0.133726694	0.006420857	0.010794763	0.001036682	0	0	0.013003568	0	0.000246024	0.003625604	0	0.011162434	0	0.001055227	0	0.001235366	0	0	0.002373883	0	0.008092	0	0.006709423	0	0.008426113	0.011322412	0.002085525	0.002368664	0.00233385	0.003975056	0.013411606	0.011695995	0.006097105	0	0.146870893	0	0	0	0.0084997
1.1.1.100	2.75488701	3.203548502	0.17537018	0.367029725	2.636506577	1.181102623	0.524482797	11.00699906	4.128674522	3.725173395	6.874997028	1.458028053	1.313576857	1.214251075	2.887284455	2.007168673	2.509585091	2.183344119	3.326997147	2.621688073	3.461129238	1.181662557	2.612740977	1.668692075	0.365331915	1.389651735	0.943365739	2.532718058	3.215627524	2.255913143	2.428669639	2.429274216	3.023055266	1.88858661	3.169462837	1.011332897	2.382679109	1.180675959	1.429955762	1.516812881	1.207284429	0.152095448	1.20858165	1.297439632	6.862958209	3.674230875	3.737233401	3.476764874	2.568527028
1.1.1.102	0	0	0	0	0	0	0	0	0	0	0	0	0	0	0	0	0	0	0	0	0	0	0	0	0	0	0	0	0	0	0	0	0	0	0	0	0	0	0	0	0	0	0	0	0	0	0	0	0
1.1.1.103	0.269314679	0.139679239	0.00909672	0.205202266	1.085632233	0.092669616	0.22883233	0.051109156	0	0.152222938	0.482497879	0	0.012335685	0.127262328	0.111874733	0.63033896	0.102318696	0.04670834	0.028251401	0.043607394	0.021187138	0	0	0.910082337	0	0	0.250321336	0.814655207	0.154110946	0.147823865	0.186008385	0.920312794	0.180728363	0.300146574	0.330181195	0.979593496	0.030733687	0.077539905	0.272575255	0.653676157	0.092393636	0.055757304	0.035979198	0	0.631442947	0.927338402	0.350115012	0.159655029	0
1.1.1.11	0.031730013	0.073593525	0.084296283	0	0	0.032851332	0	0	0.039432894	0.025791526	0.527982786	0	0	0.050378958	0	0.021242201	0	0.032237221	0.026336334	0.053852998	0	0	0	0	0	0	0	0.167947062	0.003519364	0.041318252	0.9307298	0	0	0.041363588	0	0.250562983	0	0	0.074657648	0	0	0.086111318	0.025509297	0	0.550271245	0.887255248	0.004732697	0	0.043835916
1.1.1.122	0	0.263200534	0.024006982	0.011249004	0	0	0	0	0.021515759	0.040284558	0.326518379	0	0	0	0	0.081823532	0	0	0	0	0.018931599	0	0	0	0.072363043	0.017062554	0	0.043093356	0	0	0	0.162208529	0	0.092799681	0	0.058966069	0	0	0.085958656	0.265094487	0.036252482	0	0	0	0.218792055	0.026497419	0.291146296	0.332414988	0
1.1.1.125	0.250385546	0	0.226994465	0	0.077728688	0	0	0	1.650420869	2.10127959	0.771942104	0	0.281028965	0.178946122	0	0.306705586	0.064258464	0.378814576	0.454376127	0.307084384	0.436264147	0.463613689	0.044401916	0.074005405	0.112543463	0.16764902	0.243023993	0.794936816	0.084457168	1.026284928	0.250545839	1.073208672	0	0.21384077	0.151620111	0.734525478	0.006998451	0	0.170327372	0.649016742	0	0.298857507	0.146622948	0.049394742	0.876079554	1.806302417	0.279252778	0.451312658	0.182354302
1.1.1.130	0.108582928	0.021925984	1.108571929	0	0.083231246	0	0.249794822	0	0	0.035151155	0	0	0.097185284	5.3875E-05	0.048806377	0.142737894	0	0.199149338	0.099189727	0.13173488	0.202736172	0	0.035352403	0.043432484	0.003663946	0.079118894	0.183756287	0.535073835	0.041016611	0	0	0.697177644	0	0	0	0.445642104	0	0.01165821	0.009201038	0.473232833	0	0.293137794	0	0.036866101	0	0.086029039	0.028832762	0.173662046	0.074236464
1.1.1.132	0.031486587	0.041568912	0.026537216	0.023186132	0.030375028	0	0.00200778	0	0	0.031619788	0.004889949	0.107973376	0.058280267	0	0	0.008789538	0	0.031606567	0.031004783	0.016990643	0.046789247	0	0.028706548	0.025396777	0.015288188	0	0.011812658	0	0.059087524	0.027064978	0	0	0.025576863	0	0	0.035153252	0	0	0	0	0.040892486	0	0.027357835	0	0	0.000243297	0.102556575	0.1004474	0
1.1.1.133	0.920578591	0	0.699037405	0.326071274	1.128970811	0.914780483	0.694863986	0.203029379	1.108285308	1.065483357	1.4745947	1.939567335	2.142374105	0.300246228	0	1.350284819	0	0.718761364	0.617521144	0.600151218	0.497020549	0.216714218	1.918647059	1.140528174	0.348316249	0.587723663	1.097245112	0.270815007	0.931791216	1.083606855	0.295914449	0.505485352	0.828962574	0.937937383	0.746685721	0.324100892	1.320246731	0.770756945	0.760906533	0.03039465	0.109874238	0.130616913	0.957191941	0	1.149687061	0.233074361	1.028791828	1.150137327	0.645696966
1.1.1.137	0	0.001261769	0.002634186	0.002084233	0.00263803	0.000612132	0.000559677	0	0.004309685	0.00389801	0.002105688	0.00077329	4.19307E-05	0.001336886	0.00278	0	0	0.004393769	0	0	0.004093912	0.002543643	0	0	0	0.00181229	0	0.00284692	0.003444981	0.003640995	0	0	0	0.003643304	0	0	0	0.001412891	0	0.000148176	0.002557905	0.003700767	0	0.003831085	0	0.003279991	0	0	0.072470026
1.1.1.14	1.196646928	0.000593049	0.912565941	0.432845625	0.048395943	0	0.491466942	13.79267959	13.00548781	3.071581035	0.726798264	0.736305404	0	0.815436296	0	2.97878181	0	1.157400846	1.405233501	0.572139379	1.218703022	0	0.788288837	0	0.601565543	0.175125011	0.201399083	1.047357677	0	0.307181737	0	1.111953408	0	0.449373969	0.279731635	0.45184447	0.089183037	0	0.014295872	0.825121739	0	0.204744463	0	0	1.422941142	0.435579979	1.870804015	1.864351573	0.831749164
1.1.1.140	0.267090467	0	0.275369037	0.352480068	0	0.216797203	0.441920793	0.249823812	4.027150082	0	0.183599033	0.069087784	0.026433352	0	0.089787894	0.165092656	0	0.308993788	0.202207597	0.269016316	0.066811885	0.01071703	0	0	0.239526791	0.685699919	0.169761426	0.827276014	0.624439978	0	0.763669577	1.645016787	0.186225467	0.220551173	0.225211469	1.032073451	0.191664568	0	0.026052855	1.017761486	0	0.271518789	0	0	0	1.708103053	0.544533807	0.111965147	0.421002783
1.1.1.154	0.247769038	0	0.061159978	0	0	0	0.068073664	0.047258843	0.024036317	0.106125521	0	0	0	0	0.100427343	0.293507465	0	0.123637366	0	0.096446158	0.132229511	0	0	0.064483149	0	0.522623265	0.289194728	0.547872318	0.700181105	0.01922808	0.005318458	1.142456687	0	0.039221818	0.040795975	0.525492728	0	0	0.287532963	0.657053873	0	0.09684735	0	0	0.079754386	0.11297939	0.116921321	0	0.072727828
1.1.1.157	1.760840144	1.4928418	0	0.137389029	0	0	2.043254738	0.751574645	1.267327172	0.885832908	2.070653079	0	0.317264245	0	0.976968125	0.354922572	0	0.806563935	1.139695622	1.293056756	1.215364546	0.201146706	1.300642221	0.774882442	0.786660698	0	0.259132683	0.09253364	0.108259989	0	0	0.397141914	0.557079181	0.673523384	0.637806226	0.59357101	1.020478152	1.327824752	1.162072989	0.316616848	0	0.281641695	0.574763047	1.299705695	1.87143595	1.63558046	0.598898881	0.410188267	0.603093755
1.1.1.158	1.057601581	0.979024419	1.035524925	0.948784374	0	1.008876984	1.083589317	0.890634746	0.993755438	0.947374002	0.986287555	1.082564012	0.936421009	0.981732744	0.933634157	1.094750399	0.974610879	1.087025961	0.917980747	0.952550633	1.092302446	1.942202478	0.971062304	0.910875652	0.869691334	1.983141387	1.613901067	1.025274835	1.35208666	0	1.078322582	0.948754993	0.955748138	0.923512016	0.943008681	0.960517096	1.019535283	1.048690564	1.00840726	1.063477218	1.07300017	1.005688063	1.040983871	1.021236045	0.943381677	1.00776616	0.945403448	1.036508762	0.895453514
1.1.1.159	0.204474355	0.079234607	0	0.042521441	0.076760847	0	0.098971532	0.959813793	0.009700794	0	0.036268992	0.049344612	0	0	0.057796608	0.910317837	0.929570405	0.178196729	0.218411013	0.17124442	0.084154116	0.464358241	0.061660708	0	0.048276438	0.028563004	0.498228892	0.346958418	0	0	0	0.923339943	0.226649933	0.11504733	0.241577923	0.374312054	0.021803389	0	0.310435663	0.505655884	0	0.193058593	0.278846081	0	0	0	0.109644506	0.1422951	0.071538341
1.1.1.169	1.580192555	0.039279101	0.142006995	0.578018879	0.960110828	0	0.571761406	1.348399984	2.03039273	0.913861354	2.756547124	0.726122175	0.965553758	0.251726674	0.110280879	1.124804321	0.385191638	0.824945255	0.583012235	0.947822715	0.840907204	0.176245907	1.091202358	1.334594236	0.976560395	2.000522056	0.362094799	1.396832797	1.853905171	0	1.423434722	0.973716719	0.21013488	0.418819814	0.53060531	0.852769631	1.490767325	1.224176427	0.069846668	0.781897737	1.806473589	0	0.491442732	0.797632591	2.397106608	1.849574781	1.094668891	1.247810919	0.528639654
1.1.1.17	0	0.156260202	0.8038082	0.031106784	0.130099748	0	0	0	4.055345499	0.228449455	0.072946817	0.215805996	0	0	0.053396016	0.087855986	0.054943252	0.312697652	0.045939833	0.099929195	0.099662434	0.015136552	0	0	0.222340361	0.719771724	0.111425058	1.080605354	0.842713459	0.235245623	1.003904523	1.022504925	0	0.284700705	0.278545208	1.105840994	0.108915619	0.046522066	0.3205648	0.407872875	0.031414269	0.208470087	0.343043629	0.239418513	0.165253218	0.851186009	0.681197459	0.509834666	0.312949353
1.1.1.170	0	0	0	0	0	0	0	0	0	0	0	0	0	0	0	0	0	0	0	0	0	0	0	0	0	0	0	0	0	0	0	0	0	0	0	0	0	0	0	0	0	0	0	0	0	0	0	0	0
1.1.1.18	0.400119733	0	0.187416886	0.829322242	0	0.047904074	0.235350349	0	5.864811654	0.393660582	1.060994906	0	0	0	0	0.037291035	0	0.610722804	0.364583222	0.549185427	0.503129583	0.207099752	0.39813825	0.074430795	0.422987419	0.760798376	0.030783401	0.766741701	0.827593499	0.811004059	1.620285094	0.129523987	0.194877246	0	0	0.671669587	0.182241844	0	0	0.111488006	0.333033867	0	0	0.168213913	0.713946538	2.026191191	1.28874484	0.992067797	0.712556462
1.1.1.184	0	0.33468571	0.002452906	0.014084422	0	0	0.063780689	0	0.019982977	0.02947942	0.800380628	0	0	0.035971829	0	0.0044916	0.049917014	0.044965081	0.06610582	0.09877385	0.092389902	0	0.076530125	0.002799212	0	0	0	0	0	0.022812147	0	0.047630267	0.000214726	0	0	0.000993652	0	0	0.075366684	0	0.080385405	0	0.040577995	0.082278872	0.675109438	0.071883411	0.006892549	0	0
1.1.1.193	0.533442432	0.009352451	0.038081564	0.007062252	0.008081314	0.980651681	0.018152829	0	0	0.073445471	0.042736041	0.175253459	0.194065624	0.157104159	0.035388934	0.056092155	0.011566675	0.017681366	0.015803796	0.037832409	0.080749523	0.573561108	0.013452196	0	0.029909719	0.006894739	0.001898317	0.09704202	0.030614882	0	0.03022193	0	0.056374873	0.007088234	0	0	0	0.037851943	0.017526569	0.005456239	0	0	0	0.066403559	0.055695345	0	0.108697388	0.190887913	0.089192065
1.1.1.195	0.004626046	0	0.003024961	0	7.2201E-05	0.000438792	0.00908004	0	0.005916673	0	0.000919368	0	0.001212927	0.00505011	0.007324544	0	0.006583525	0	0.009818345	0	0	0.00613068	0	0.005636535	0.00163389	0.003520501	0	0	0	0.003469541	0.003265749	0	0.00311256	0.009537746	0.010088303	0	0.000420308	0.010035689	0	0	0.009241445	0.002134253	0.005983841	0.006559086	0.011478424	0.000544105	0.038660521	0.033839559	0
1.1.1.2	0.087983935	0.090232211	0.086484085	0.31305024	0	0	0.03002049	0	0	0.05111721	0.593194122	0.084884504	0.085464751	0	0.130562103	0.318442093	0.668980417	0	0	0.215749184	0.204796556	0.122314017	0	0	0.454523072	0	0.066359037	0.067389576	0	0.96431946	0.562949369	0.024937508	0.08366115	0	0.051738854	0.025789038	0	0.129850807	0.024576229	0.008206211	0	0	0.226360941	0	0.595819032	0.117635922	0.165877465	0.230252336	0.117600323
1.1.1.202	0.023920176	0	0.043118424	0.087972936	0	0.046052279	0.033026072	0.030309653	0	0	0.018450263	0.139133605	0.125085768	0	0	0.014198575	0.024416617	0.436813443	0.594176881	0.492921535	0.457709088	0	0.053336709	0.430920314	0	0.018604357	0.004927366	0	0.015136441	0	0.079653563	0	0.080505809	0.023853183	0.083381055	0	0.036690203	0	0.000843775	0.002961841	0	0	0.025788455	0.066868283	0	0.641225453	0.054387749	0.103201743	0.299075559
1.1.1.205	1.025028902	1.061922462	1.107274011	1.887166087	1.073015084	1.035795895	0.914741796	0.957785782	1.094860567	0.851460556	1.688921789	0.954346053	0.959571768	2.094998918	0.910564392	0.957725421	0.866180072	0.998226028	1.274439925	1.242759316	1.274623955	1.021806639	1.033464844	0.853011371	2.235470662	1.637561561	0.94153347	1.019018805	0.975027659	1.047605197	1.139608525	1.127503898	0.907492339	0.868266894	0.853015472	0.960950568	0.888660501	1.017506951	0.783094131	1.096934126	0.854595545	1.130557701	0.857180095	1.088461364	1.568573079	1.134974632	1.066693821	1.236526499	0.978240495
1.1.1.206	0	0	0	0	0	0	0	0.022786465	0.04014188	0.045658492	0.035904732	0	0	0.01236058	0.025925678	0	0.037250616	0.026518386	0	0.039230824	0	0	0.05150466	0.03904957	0.028551281	0.004917414	0.057496914	0.04860254	0	0	0.054985378	0.034113407	0	0	0	0	0	0	0.053974262	0	0.024299055	0	0.023191507	0.053806782	0	0.056030571	0.031657454	0.051491067	0.037690909
1.1.1.21	0.034589673	0	0.022433904	0.127359944	0	0.018911626	0	0.055728614	0.058748297	0	0.157970602	0.008774229	0.062073382	0	0.049253694	0.60222567	0.033514432	0.067274702	0.000890518	0	0.028563851	0.034316472	0	0	0.022205144	0.037888504	0.006218935	0.05674475	0	1.013441357	0	0.026848845	0.05657759	0	0	0.013384741	0.003032172	0	0	0	0	0.001763992	0.04987103	0	0.084981235	0.062538872	0.149811973	0.103267826	0
1.1.1.210	0	0	0.000548258	0.000227074	0.001227222	0	0.000871474	0	0.000266262	0.001359353	0	0	0	0.000244051	0	0	0	0	0.001487018	0	0.000361866	0	0.001506261	0	0	0	0.001437385	0.001442442	0.000932995	0	8.97244E-05	0	0	0	0	6.63512E-05	0.001509022	0	0	0	0	0.000635164	0.000540672	0	0	0.001570303	0.001206347	0.00151416	0.000229561
1.1.1.215	0.933992356	1.128683288	0.192732249	0.132764388	0.140579087	0.025649775	0	0	0.03073412	0.157841348	0.785536087	0.11249242	0.093688529	0.087635176	0.172584613	0	0.068712007	0	0.068769544	0	0.129220755	0	0.134130193	0.012346809	0.176401297	0	0.351802003	0.908703761	0	0.048844323	1.342079283	0.847992672	0	0	0.052671393	0.906877825	0	0	0.291333838	0.678029884	0	0.091188518	0.01062114	0	0.976792269	0.826161171	0.14136031	0.077478947	0.10803768
1.1.1.218	0.002674953	0.00630443	0	0.086405997	0.002689228	0	0.004889099	0.003059463	0.004602011	0	0	0	0	0	0.007763946	0.002981104	0	0.036111874	0.03401357	0.039341782	0.027426443	0	0	0.000875645	0.100203863	0.003254245	0.004739629	0	0	0	0.007168994	0	0.00543313	0	0	0.003077824	0.003863123	0.009627529	0.006604415	0	0	0.003989625	0.002549873	0.009037023	0	0	0	0.002386885	0
1.1.1.219	0	0.233098818	0	0.042384237	0	0	0.041987877	0.059866637	0	0	0.630298801	0	0.06028767	0.025936067	0.010179251	0.014712741	0.072597764	0.111107712	0.08674619	0.152296069	0.181688105	0	0	0.004692524	0.082204567	0	0.214870808	0.078728153	0.046855816	0	0	0.077235512	0	0.059598796	0	0.078982271	0.564816316	0.031803309	0	0	0.012140805	0	0.086834486	0.058264046	0.612762707	0	0	0.03264706	0.106470925
1.1.1.22	0.791137477	1.411201416	0.249551919	1.072992237	1.277861781	0.722853696	0.851667119	0.889976137	0	0	1.106242945	2.584942375	2.28054046	0.639117217	1.18280157	0.93431162	0.703426992	0.60403881	0.665213683	0.602627074	0.147842267	0.776362508	1.056373565	0	0.813931029	0.426869159	1.288824956	1.207035483	0.129899581	0.076538502	1.020413135	0.988040839	0.528798684	0.45310207	0.543532846	1.013265788	0.711740737	0.188669271	0.226666211	0.746575993	0.201403537	0.078602645	0.596796049	0	1.644419357	1.197603177	0.377832309	0.297414136	0.020235559
1.1.1.220	0.025988964	0	0	0	0	0	0	0.020464941	0	0.009752294	0	0.007351664	0.042377051	0.037896546	0.006049785	0	0.820105992	0.004306095	0	0.031264448	0	0	0.042811102	0	0.004490861	0	0	0.029513793	0.021748646	0	0.03327867	0.020925242	0	0	0	0	0	0	0.014396623	0	0.014726393	0.018559702	0.024806997	0	0.04400511	0.038137907	0	0	0.029897236
1.1.1.23	0.872374926	1.039562626	0.800108772	0.516083719	0.968107325	0.546775059	0	0.899800101	1.087436711	0.991491993	1.163611987	0.90346135	1.092306576	0.84937369	0.912993472	1.108754497	1.074666731	0.741001088	0.634714946	0.80051213	0.744893902	0.880516151	0.92044206	1.144438748	0.949583264	0.16112362	1.09874871	1.106214621	0.132433233	0.867304543	1.132050658	1.037004972	1.07608824	0.984675751	0.863313439	1.109668283	0.542756354	0	0.157637058	0.597615751	0	0.94818509	0.562938182	0.150435175	1.013688672	0.888422523	0.785665485	0.719473457	0.284339317
1.1.1.244	0.005926907	0.008694061	0.00258473	0	0.008509721	0	0	0	0	0.012123384	0	0	0	0.002709123	0.014578438	0.002107993	0	0.000197147	0.00417172	0	0.000730752	0.012080757	0.010313195	0.005177619	0.023000331	0	0	0.096420919	0.004263857	0.012414118	0	0	0	0.012909546	0.012527487	0.09406709	0	0.014430751	0	0	0	0	0	0.011696135	0.002861958	0.009207933	0	0.004820445	0
1.1.1.25	0.840331267	0.938073335	0.866755621	0.775700447	0.78445882	0.874123483	0.409727885	1.126413005	3.100114539	2.083969991	2.322847286	1.148529978	1.05236926	1.156791741	0.868546566	1.143873146	1.234346492	1.470418715	1.043405768	1.410064262	1.109217995	0.265683714	0.987342826	0.677653982	1.592303767	0.466301237	0.869786888	1.450208098	1.074552368	0.121554657	1.434620874	1.120115117	1.711232789	1.257561173	1.722466948	1.374516972	0	0	1.79405507	0.227810843	0	1.681214603	0.764012651	0	2.316474332	4.466030504	1.55840865	1.099844646	1.073281919
1.1.1.251	0.287986685	0	0	0	0	0	0	0.075910967	1.614065201	0.094104053	0.059812772	0.110451963	0.016359595	0.096746987	0.079128595	0.675702557	0	0	0.137141284	0.082570217	0	0.005622142	0.017827625	0	0.024295322	0	0.172006944	0.477161125	0	0.914255206	0	0.819219547	0.129824842	0.125827855	0	0.446976549	0	0	0.36211876	0.484043051	0	0.193695083	0	0	0	0.612625405	0.257992291	0.336571565	0.013214464
1.1.1.255	0.197692878	0.043535047	0	0	0	0.013903395	0	0.012489363	0.003710258	0.013711596	0.054440316	0	0	0.001620049	0.001346359	0.012252435	0	0.016889125	0.014237488	0.03519587	0.03081288	0.006258032	0.015273269	0	0.010301981	0	0	0.033857433	0.011822401	0	0	0.002410511	0	0.017443693	0.020282768	0.041505591	0.016182043	0	0.009140882	0	0	0	5.8078E-05	0	0.049379918	0	0	0	0
1.1.1.26	0	0	0	0	0.074924386	0.03993652	0.063567663	0	0	0.095547795	0.264152681	0.067332038	0.098435374	0	0	0.021762115	0.065177446	0.008605382	0.14478518	0.119441712	0.039630077	0	0	0.008250104	0	0	0.250173125	0.026560531	0	0	0.030290057	0	0	0.084768028	0	0	0.049004021	0.064365712	0.058537313	0.043799484	0.086928283	0.068786332	0	0.075340959	0.202384678	0.003597479	0	0.005177462	0
1.1.1.261	0	0.0020443	0.061781574	0.030644914	0	0.483439985	0.01738477	0.002696935	0.979754519	0.003582793	0.065042687	0	0	0	0	0.033304984	0	0.112847988	0.055545078	0.091104656	0.110807355	0	0.062372554	0.010432933	0	0	0.003077292	0	0.056107846	0.081267293	0	0	0.626964153	0.620877043	0.696330396	0	0.025119381	0	0	0.070364305	0.038237755	0.012318252	0.077409178	0.08888729	0	0	0.060093264	0.166731919	0.019043167
1.1.1.262	0.981202526	0.914504816	0.05176292	0	1.207855854	0.50294243	0.145171047	0	0.754351403	0	1.324521249	0.795314573	1.024049121	0.249853291	0.220624203	0.303002602	0.99453369	0.44185562	0.775527757	0.440066303	0.761941505	0	0	0	0	0.094102154	0.515480577	1.445274649	0.141382914	0	1.193286461	1.127538959	0.360790899	0.442220575	0.287360208	1.500326235	0.234913667	0.120522462	0.705565506	0.260678427	0.075378476	0	0	1.169514293	1.425721898	2.53075062	0.262573075	0.573467949	0.223064894
1.1.1.264	0.091235744	0.022768463	0.143175627	0.063985811	0	0	0.056451506	0	0.066780181	0	0.229541549	0	0.097226432	0.045147622	1.045727565	0	0	0	0.075611248	0.106344721	0.076171833	0.034727428	0	0.087407946	0.044829386	0	0.055350427	0.221941577	0	0.047944187	0.066373965	0.399340108	0	0	0	0.232994611	0.047959938	0	0.065652292	0.566968154	0	0.003060548	0.050328729	0	0.232062676	0.038515081	0.086894849	0.035790231	0.025966488
1.1.1.267	1.114263316	0.992018169	0.946712898	0.919499001	0.914370252	0.842856474	0.263425345	0	1.103693953	0.905948281	1.015980368	0.979124152	1.010576224	0.96453705	1.02717514	0.925696774	0.866150418	0.915418951	1.102807379	0.942285585	1.13063761	0.977759005	0.903807613	0.96420398	0.781238038	0.64595782	1.152288291	0.967338399	0	0.917720527	1.096898492	0.894785874	0.953415366	1.057355369	0.944972418	1.060215897	0.396853466	0.13836834	1.032732499	0.638645568	0.145451782	0.929505512	0.851278807	0.016576545	1.058667626	0.752012297	0.906993826	0.934731405	0.285537023
1.1.1.27	0.350476174	0	0	0.445333181	0.361855881	0.346179049	1.931072268	0.023193408	2.119525876	3.327536639	0.091885973	0.283697502	0.259992539	2.138716347	0	1.280094718	0.77713656	1.531358625	1.690259583	1.053267215	1.566739448	2.07041269	0.609267666	1.012396294	0.972625028	1.749886834	0.59320491	0.135186392	2.016903694	0.10372925	0.291863091	0.369392748	1.035606092	0.794321907	0.519586132	0.414789601	0	0.256899644	0.887246628	0.255138838	0.708464582	0	1.230508396	1.109863428	0.486049875	0.807848361	0.862249777	1.011216178	2.860709784
1.1.1.271	0.104663407	0	0.122985618	0.184782143	1.153646189	0.104999879	0.001518253	0	0	0.174242825	0.09203215	1.438583556	1.390187719	0	0.052378061	0.150580985	0.855324807	0	0.243731091	0.028803954	0.261558042	0	0.077997265	0	0	0.087697843	0	0.596680336	0.275764744	0	0.120738421	1.263414856	0	0	0	0.541360053	0	0	0.357133179	0.749329703	0	0.046974195	0.100184522	0.170621262	0.400230347	0.411743884	0.079232287	0	0
1.1.1.272	0.074016821	0	0.01978469	0.033469054	0.059264551	0.471839698	0.010528344	0.00258535	0.068207002	0	0.103447905	0	0.028863643	0	0	0.443938915	0.633379517	0.284577946	0.20344707	0.263035002	0.283813627	0	1.052612061	0.005286405	0	0	0	0.078167767	0.038732611	0.0610607	0	0.039323774	0.139949993	0.227168022	0.187730632	0	0	0.029784305	0.184559324	0	0.059149819	0	0.154642771	0.024187552	0.172747261	0.074780839	0.079804304	0.201010525	0.024705838
1.1.1.274	0.626590467	1.086758873	0	1.966552696	0.183171676	0.472857892	0.214960826	0	0.034368002	0.329301002	0.759848831	0	0.264444925	0.44666668	0.760205146	0.07300763	0	0.419894119	0.307133047	0	0	0	0.03863266	0	0.463000279	0.342925548	0.538343002	1.682297048	1.785661045	0	1.530558252	2.184848108	0.266474919	0.211561698	0	2.192855235	0	0.203838167	0.122679292	1.376786488	0	0.301096918	0.488655147	0	0.433302511	1.784674939	0.036542715	0.234888265	0.713309008
1.1.1.275	0	0	0	0	0	0	0	0	0	0	0	0	0	0	0	0	0	0	0	0	0	0	0	0	0	0	0	0	0	0	0	0	0	0	0	0	0	0	0	0	0	0	0	0	0	0	0	0	0
1.1.1.276	0.029758296	0	0.111832295	0.054721229	0	0	0.011171313	0.04949149	0	0	0	0	0	0.085415652	1.927933806	0.020584301	0.07696237	0	0	0.07099091	0	0.074846681	0.049076991	0	0.047697629	0	0.021398641	0.078611501	0	0	0	0.084537243	0.059267115	0.03248247	0	0.013673703	0.01205123	0	0	0.082142201	0	0.016006446	0.074347539	0.045190121	0	0.942320501	0	0.0064202	0.104693254
1.1.1.28	1.413676265	1.100111997	1.002141959	0	0	1.286519915	0	0	0	0.134190137	0.57565487	0.805633421	1.134029267	0	0.147638042	0.760263922	0	1.110517362	0.730000347	0.483881946	0.755786033	0.419790976	1.91075528	0.749346081	0.260496639	0	0.504205897	1.395638841	0.911165666	0	2.233047379	1.698245818	0.235887456	0.751185726	0.607434261	1.985410612	0.291868168	0.072173584	2.176105306	1.605735738	1.237274746	1.439147059	0.524699505	0.285549343	0.722756028	1.774169992	0.463807231	0.101107393	1.400954905
1.1.1.282	0.2950937	0.065722554	0	0.010986983	0.014357138	0.075292002	0	0	0	0.048865595	0	0.057736794	0	0	0	0	0.018067814	0	0	0.085040509	0.021811488	0.069129999	0	0.01374277	0	0.039378361	0.235689051	0.513236611	0.080429183	0	0	0.939848488	0.081542778	0.074439183	0	0.500583089	0.044866286	0.038532539	0.253707238	0.477761098	0.032305283	0.172079579	0.063942989	0.09733057	0	0.097095394	0.061553972	0	0.038092418
1.1.1.284	3.048018985	2.500294603	1.353018831	1.545123526	0	0	0.208356481	0.260957754	2.145514677	0.212340542	2.120876742	0	0	0	0.008926127	0.168692444	0.252351473	0.529634124	0.582132113	0	0.179464287	0	0.437990114	0	0	0.158057364	2.074488739	2.034247505	0.992752329	0	1.907696745	2.128447311	0	0.467882257	0	1.450957744	0	0	0.474220761	0.837728151	0.352765588	1.686973876	0.241962211	0	2.462994493	2.818494519	1.094417022	0.631380602	0.119254644
1.1.1.288	0	0	0	0	0	0	0	0	0	0	0	0	0	0	0	0	0	0	0	0	0	0	0	0	0	0	0	0	0	0	0	0	0	0	0	0	0	0	0	0	0	0	0	0	0	0	0	0	0
1.1.1.29	0	0.497625885	1.166442672	0	0	0.337305933	0.215314713	0.037874924	0	2.212738468	0.14194934	0.874643474	1.170174526	0.048434106	0.841063589	0.994791383	0.070704598	0.709096734	0.454731032	0.430449741	0.687676878	0.028151864	0.034387508	0.537615376	0	0.209189896	0.792112881	0	0.188505465	2.188132503	0.179402411	0	0.26590924	0.044095366	0.106436213	0.192489775	1.00264878	0	0.416720433	0	0	1.049360635	0.411161221	0	0.036119831	0	0.448770306	0.174955521	0.106308481
1.1.1.290	0.216712642	1.074324339	0	0	0.185053397	0.846794829	0.173733106	0.061984859	0.173600143	0.120133895	0	0.962868716	0.833076848	0.045414216	0	0.052889443	0	0.193801314	0.045145467	0	0.1094883	0	0	0	0.145573927	0	0.089313479	0.876723689	0	0.044065007	0.952599957	0.985217076	0	0.058702649	0.105671527	0.772728454	0	0.040614055	0.131147491	0.316581791	0	0.151722223	0.039596162	0	0.079176992	0.882262495	0.191476334	0.160591036	0.161267375
1.1.1.294	0	0	0	0	0	0	0	0	0	0	0	0	0	0	0	0	0	0	0	0	0	0	0	0	0	0	0	0	0	0	0	0	0	0	0	0	0	0	0	0	0	0	0	0	0	0	0	0	0
1.1.1.3	1.220180099	1.42210296	0	0.996288879	0.749332293	1.213376881	0.011859525	1.077949596	2.089203886	0.824294904	0.840034067	0	0	0.815347484	1.103735609	1.881495894	1.115301515	1.0695193	0.935277356	1.076555717	1.195373579	0.927234898	1.02539152	0.850306696	1.0624968	0.983443515	0.870565801	0	0.50353748	0.762013161	0.099392948	0	0.978970524	1.187627083	1.234288109	0.252084964	0.923475668	0.668022202	0.2594292	0.438381325	0.952931834	0.09069721	1.040619225	0.166838871	1.271730141	0.215551129	1.291998421	1.522576252	0.591423458
1.1.1.30	0.700274943	0.530166539	0	0.075333618	0.158093229	0.088104938	0	0	0	0	1.467672248	0	0	0	0.181175803	0.200605163	0.001576418	0.181201296	0	0.048654887	0.068784762	0	0.127516431	0	0.241441168	0	0.114539406	0	0.167894605	0.157301236	0	0	0.037582544	0.032395848	0	0.138444032	0.118513272	0.06806122	0.05190501	0.146745634	0	0	0	0	1.400012776	0.9688852	0.29585938	0.28746609	0.181926074
1.1.1.306	0	0	0	0.011478513	0.030951146	0	0	0	0	0.007739093	0.014894222	0	0	0	0.015933137	0	0.01563716	0.006597128	0.011224914	0.033863828	0.010299132	0.001686365	0	0.006822122	0.502678433	0.032095591	0.0228202	0	0	0.004302526	0	0	0.010086674	0	0	0.020936102	0.003145432	0.018476501	0	0.000912661	0.01841944	0.003711691	0.004796424	0	0.041331513	0	0.065063177	0.058345019	0.002386075
1.1.1.31	2.240996092	1.643044741	0.781190611	0.410285359	0.342611191	0.312205786	0.417344609	0.167208183	0	0.763183315	2.854951792	0.029714046	0	0.133156868	2.076205643	0.722307405	0	0.194420534	0.675530131	0.711345197	0.270223943	1.144134187	0.323071243	0	0.342571216	0.308075612	0.601695936	0.166089726	0.863680253	1.316064496	0.291896794	0.324305278	0.485551642	0.32552973	0	0.261345835	0	0	0.327359517	0.76632595	1.210244548	0.303725623	0.165762536	0.251755957	2.592175605	0.784136597	0.242811057	0.527510494	0.739294276
1.1.1.312	0.012072213	0.009975329	0	0	0	0.011005396	0.004692709	0	0	0.004600934	0.086881911	0	0	0.006873327	0.015819335	0.019555303	0	0.008529676	0	0	0.002710263	0.008796579	0.009912397	0.010239046	0	0	0	0	0.013387996	0.001490179	0	0	0	0.004744536	0	0	0	0.007293703	0.018160648	0	0.015872355	0	0	0.011574988	0.061875171	0	0	0	0.017856218
1.1.1.34	0	0.020948671	0	0	0.008599423	0	0.085391047	0	0	0.012114219	0	0	0.016360495	0.031386713	0.053994158	0.045795726	0.052395441	0	0	0	0.01518388	0.047015262	0	0	0.024577951	0.046689751	0.037156774	0	0.186332896	0	0	0	0.096888224	0.031084143	0	0.096313764	0	0	0.180547419	0	0.918439526	0	0	0.037256663	0.014724966	0	0	0.062004049	0.410401227
1.1.1.35	5.997777026	6.502679453	1.85173934	0.255968325	0.336594916	0	0.342980984	0.345190018	0.723074354	0	7.230474067	0	0	0.438344601	0	0.550410049	0	0.66961983	0	1.392003637	0	0	0.166391139	0	1.253633886	0.027076848	2.17209997	6.534538822	0	0.683920245	7.158709623	5.558358444	0.587990129	1.098220939	0.825778586	5.993639836	0	0	0.174148655	2.775943123	0	0.925482112	0.723380554	0	4.992875573	5.232376908	0.799461569	0	0.709291517
1.1.1.36	1.073403956	0	0	0	0.073412755	0	0.157267078	0.067778152	0	0.187236008	1.603331112	0.191600404	0.030629003	0.195389104	0	0.179542245	0	0	0	0.152566483	0	0	0.144492131	0	0	0	0.398380708	0.06547512	0	0	0	0	0	0	0.165386797	0	0	0	0.180938171	0.120691198	0	0	0	0.032935706	1.706564499	0.125049019	0.153068088	0	0.072538381
1.1.1.37	2.231906551	1.52241371	1.451574265	1.490700741	1.868955446	1.121820953	0.223124291	0.068816609	0.199497765	2.18649719	2.302999807	2.170375432	2.60816262	0.234502032	0	0.465331722	1.706630528	0.137463731	0.402982596	0.294442459	0.099091309	0	0.679641471	0.303672928	1.197998513	0	1.214073174	1.630708401	0.062083105	0	1.350578315	1.819968418	0.508550215	0	0.129822475	2.006283127	0	0.329695855	0	0.417289753	0	1.129015175	0	0	2.20300627	2.156760969	0.106807825	0.090186053	0.504972739
1.1.1.38	0.339819305	0.738162511	0	1.280055143	0.166880836	0.10606893	0.781536946	1.231881934	0.797397091	0.972784008	0.031271635	0	0.151525636	0.265857777	0.758513129	1.088258037	0.887667176	1.323840684	1.005867386	1.367623111	1.032070812	0.016543485	0	1.212718759	0.181843364	2.135970507	0.341231319	0.947884166	1.874004094	0	0.961948548	0.956694684	0.930295898	0.77969177	0.820091951	0.703223531	1.213683027	1.038942443	0.503771062	0.962487913	1.935758042	0.318022442	0.631292706	1.251315701	0	1.416007531	0.986613005	0.872578287	0.66456225
1.1.1.39	0	0	0.034942177	0	0	0.029033262	0	0.04094832	0.009903626	0	0.00801753	0.033867064	0.012822733	0.027043241	0.011007868	0.047256575	0.016437819	0.002289218	0.045857722	0.021545937	0.028135652	0	0.018224161	0.008873581	0.043703618	0.506437692	0.008590948	0.051032543	0.598842227	0.02153327	0	0	0	0.034746644	0	0	0.029598126	0.04800451	0.022159505	0.025214497	0.042346255	0.010252617	0.027040212	0	0	0.029797563	0.084717698	0.011600937	0.158374545
1.1.1.4	0.098041657	3.310150753	0	0.19037977	0.054552743	0.114523354	0.091901941	0.124289638	0.221720046	0	0.359351397	0.037018969	0	0.491263486	0.027253804	0	0	0.128419669	0.439681154	0.152295326	0.3733966	0.313630002	0.005488302	0.223927143	0.342544138	0	0	0.457325668	0	0.215626316	0.141752061	0	0.338898265	0.022253794	0.303617221	0.385614963	0.136510904	0.194756351	0	0.28986378	0.047574535	0	0.114999429	0.372633477	0.362252491	1.85489536	0.162415569	0	0.602602994
1.1.1.40	1.861684479	1.141478504	0.901337514	0.36710319	1.33174005	0.283046934	0	0.004332992	0.301072454	0.259570141	1.527032899	1.036304968	1.329588271	0.310438267	2.365092361	0.052923554	0.744380799	0	0	0.408521054	0	0	0	0	0.02710945	0.291266748	0.828698734	1.121104704	0	0.025676957	0.392997325	0.865686245	0.030875465	0.163097212	0.136886917	0.580781224	0	0.356093706	0.183959137	0.50500719	0.047589777	0.914974837	0.213597688	0	1.494427967	1.239395921	0.407646251	0.075592184	0.40645691
1.1.1.41	0.05381222	0	0	0	0	0.035969272	0.759161837	1.032549386	0	1.015383828	0.04814607	0	0	0.139018901	0	0.110462702	0.0336286	0.587952908	0.468851277	0.343285495	0.407435419	0.981140448	1.055551816	0	0.124420729	0.105451724	0.533798198	0	0	1.142799041	0	0.044901702	0.241492822	0.333002486	0.226223173	0	0	0	0	0.035909965	0	0	0.486149657	0.002097679	0.232119046	0	0	0	0.223335492
1.1.1.42	1.817163307	2.1286726	0	0.692383946	1.040479364	0	0.238941603	0.187591455	1.121444547	0.01397348	1.284844211	0.753948647	0.86029188	0.820738708	1.220617992	0.884728755	0.716353112	0.288588174	0.630311415	0.332208449	0.64226184	0	0.092325693	0.445990799	0.735841176	0	1.449067917	1.132816201	0.203138026	0.042712796	1.143403827	0.910596254	1.021827904	0.98876015	0.973603318	1.086103664	1.134422252	0	0	0.900857395	0	0.121372648	0	0	1.116192379	1.051387734	0.508473085	0.822557545	0.221423546
1.1.1.43	0	0	0	0.023726175	0.018429929	0.015156902	0.026451031	0	0.009960196	0.000475015	0.02791103	0	0	0	0	0.021160095	0.002158765	0.009287394	0	0	0	0	0.023506482	0	0.014149042	0.012320565	0	0	0	0	0	0	0.008913098	0	0	0	0	0	0.007791006	0	0	0	0.012763139	0	0.028107971	0.015477563	0.025768564	0	0.036127992
1.1.1.44	0.009986174	0.046473545	0.904171017	0.756023788	0	0.157415391	0.204495197	0.053215538	0	0	0.391045695	0.888875718	1.128831842	1.409661156	0.058218279	0.136407525	0.242246379	0.179534002	0.04753679	0.361782529	0.283816376	0	0.022151249	0.155492449	1.099820052	1.352672387	0.386919472	0.956769749	2.007178299	0.024742423	0.754945163	1.149420229	0	0	0.019202675	0.756443403	0.102688305	0.189922508	0	0.837285093	0.897633046	0.948490917	0.391632201	0.233002585	0.876677748	1.070142334	0.375485462	0.6266656	1.125634723
1.1.1.46	0.003676346	0	0	0	0.013266359	0	0	0.029837699	0	0.006766284	0.142766703	0.004096698	0.024709085	0.002888874	0.000183582	0.029987662	0	0.02278442	0.029832411	0.020614501	0	0	0	0.003949268	0	0.01895211	0.007900802	0	0.023954316	0.014045253	0.004525549	0	0	0	0	0	0.028776519	0.00423594	0.012107384	0	0.022178221	0.01091963	0	0.020166985	0.136246854	0.005161233	0.020094142	0.021034321	0
1.1.1.47	1.512379084	0.136071699	0	0	0.057133577	0.101724604	0	0.145502668	0.113977738	1.05522629	0.682887	0.073200443	0.069320385	0	0.002157655	0.176908614	0.049043969	0.013516501	0.040441117	0	0	0	0	0.095308739	0	0.591980767	0.552202564	0.16666546	0.708076165	0	0.759523379	0	0.124389197	0.03171428	0.110466988	0.127836717	0.017950555	0.100594544	0.113524637	0.059905764	0	0.147575432	0.109572284	0.047114164	0.789128108	0.06669238	0.191628132	0.035657711	0.186578914
1.1.1.48	0.062362652	0.034881253	0	0	0	0.025737312	0.045243946	0	0.008683209	0	0.205076414	0	0	0	0	0	0	0.00697746	0	0.015205601	0	0.023771823	0.005450208	0	0	0.035320464	0.000225577	0	0	0	0.023018578	0.002177118	0.060035995	0	0.054895684	0	0.058192175	0	0.055419784	0	0.007904873	0.048769414	0.057215648	0	0.239314025	0.045446412	0.128937904	0.060693777	0
1.1.1.49	0.82163539	0.109702532	1.161617803	0.701029241	0.090774243	0.207380794	0	0.126548696	0	0	0.936005553	1.051728319	0.878315498	1.235554347	0	0.026317055	0.167982563	0	0.322014163	0.038774401	0.2123598	0	0	0	0.86831323	0.487415189	0.414272798	1.046763189	0.932578564	0.006398696	0.956078621	0.891028743	0	0.068249264	0.045594135	1.08330518	0	0.212655217	0.017443382	0.961187836	0.964145607	0.850563466	0.134178363	0.127221269	1.025161302	1.097264842	0.680344607	0.178672594	0.757011716
1.1.1.50	0	0	0	0.028523767	0	0.013696016	0.02482805	0.004965507	0.028407849	0.038047827	0.095138705	0	0	0.048536523	0	0	0	0	0	0.015480036	0	0	0	0.0305832	0.043417264	0	0	0	0.024864597	0.022681307	0.047085337	0.014233914	0.038631323	0.01031886	0	0	0	0.003881935	0	0	0.030476665	0.028364353	0	0	0.093315812	0.050961324	0.10275064	0.04601516	0.03800653
1.1.1.51	0	0	0.000772905	0.002145687	0	0	0	0.002231521	0.002201935	0	0.079723763	0.004237274	0	0	0.005137058	0.003547841	0.002861059	0	0	0.002526064	0	0	0	0	0	0.001295298	0.005358993	0.006233425	0.001225688	0.00407513	0.004161576	0.006870271	0	0	0.006100222	0	0.001476667	0.005699467	0.00090174	0.002407976	0.006973483	0	0.002652071	0.001793902	0.072194121	0.001849059	0	0.005328129	0
1.1.1.53	0.12587986	0	0.072325814	0.025631757	0.001957511	0	0	0.984218551	0	0.067789142	0.050012268	0.074635906	0	0.007609859	0.063938495	0	0.031385894	0.015830081	0	0.036414515	0.086853615	0	0	0.017892051	0.147773601	0.080867008	0.05840654	0	0.027072297	0.038658438	0.066762025	0	0.027224126	0	0	0.058833248	0.004223105	0	0	0.028836936	0	0	0.025450142	0	0.155723956	0	0	0.02646631	0.115319469
1.1.1.56	0.052778563	0.001303299	0	0.026548802	0.061298297	0.064751079	0	0.06225515	0.02371369	0	0.036318126	0	0	0	0	0.030943799	0.051597533	0	0.066690691	0.020265724	0.040883224	0.009184283	0	0.0434209	0	0	0.02405766	0	0	0.058110787	0.053820028	0.124305124	0	0	0.031308877	0.131520938	0	0.026150596	0.036004368	0	0.01714426	0	0.007271445	0	0	0.546649117	0.032417936	0	0
1.1.1.57	0.328580018	0	0	0.36264655	0	0	0.190960346	0	0.182351869	0	0.321247564	0	0.125270402	0.13363807	0.114326131	0.513524995	0	0.2281117	0.053909556	0.091277857	0	0.051180407	0	0	0.232795737	0.034957547	0.224918881	0.979923566	0.591756764	0.874398534	0.331982607	0.885960467	0.119064608	0.019913683	0.271912381	0.971746576	1.046889304	0.144707419	0.300471555	0.491109938	0.030346604	0.179960086	0.159139653	0	0.567192772	1.897168233	0.388635998	0.129910864	0.396063533
1.1.1.58	0.051572064	0.120621856	0.189003645	0.082470356	0.142468612	0.403683405	0.02531111	0	0	0	0.126020846	0.747252264	0.843331751	0	0.102826532	0.373583894	0.102996526	0.29132202	0.101122557	0.378034867	0.18340534	0.556242276	0.069082553	0	0.069630805	0	0.177495942	0.669204135	0.451098163	0.847588921	0.081057719	0.84922408	0.016676854	0.163442171	0.240980798	0.801679437	1.016245832	0	0.174017479	0.575025264	0.15027574	0.16628423	0.004771774	0	0.244984971	1.17575198	0.280979314	0.084366617	0
1.1.1.6	0.078556168	0	0	0.130546098	0.010157166	0	0	0.277242266	2.028720407	0.769155661	0	0.222924779	0.034250765	0.489548901	0	0.805073003	0.079032495	1.304212276	1.146426231	1.448635115	1.278385238	2.261001763	0.117233986	0.44449328	0.14869547	1.399010061	0.021892731	1.110006081	2.081784821	1.86335702	0.33140673	0.926524825	0.799730032	0.488196575	0.670777005	1.215204287	0.135548426	0.691376448	0.335952072	0.917179187	0.890157018	0.090774653	0.461687999	0	0	2.252684017	0.288048144	0.853684454	0.186031412
1.1.1.60	0.769074801	0.775345754	0.423995229	0.106134152	0.066907421	0.056124842	0	0	0.897526055	0.211542768	1.888780213	0	0.278016347	0	0	0.793350711	0	0.283703675	0.316181564	0.539803867	0.430642683	0	0	0	0.008270613	0.098348182	0.647576197	1.455169166	0.320770315	1.158019615	0.043393693	2.157921855	0.213162106	0.116545915	0.11997221	1.269973437	0.236631904	0.246276466	0.270405844	0.779185358	0	0.001179705	0.466484834	0	1.98295935	0.749502441	0.339388008	0.405688254	0.056110943
1.1.1.61	0	0	0	0	0.068101964	0.024552708	0.024277823	1.059824386	0.914368796	0	0.639270758	0	0.051489078	0.220566211	0.09104775	0.04448271	0	0.153993381	0.33334191	0.150325811	0.16243148	0	0	0	0	0.00356513	0.052162533	0	0.001542937	0	0	0	0.065200623	0.133754028	0.130815408	0.068296261	0	0.050143678	0.234625716	0.079065889	0.082974483	0.081381517	0	0.029387874	0.613963511	0.041119737	0.118236769	0.061546944	0.123419975
1.1.1.62	0.025214545	0.000308511	0	0	0.020979168	0.005594612	0	0	0.018334116	0.01477858	0.248357729	0.030928139	0	0	0	0	0.024069131	0.028298484	0.011427144	0	0.020063385	0.006891201	0.002213994	0	0	0	0.009448837	0.01914645	0	0	0	0	0.001666985	0	0.028438436	0	0	0.022480053	0	0.013528213	0	0	0	0.021689682	0.257865676	0	0.008314314	0	0.025676934
1.1.1.65	0.209014022	0.008195766	0.005172676	0.004790336	0	0.013256597	0	0.008460664	0	0	0.054733205	0	0.005772457	0.007993734	0	0.012318542	0.00326191	0.022596369	0.016635818	0	0	0.017353598	0	0	0.020025279	0	0	0.011988494	0	0	0	0	0.02117889	0	0	0	0.005820342	0	0	0.001562924	0	0	0.021808028	0.011728217	0.084310094	0.00266334	0.053003066	0.025473275	0.015275574
1.1.1.67	0.018436231	0.045688564	0.025471551	0.520192027	0.019606763	0	0.047630342	0	0.046238789	0.0304401	0.022044974	0.042608874	0.116024222	0	0.039721866	0.006194177	0.009020637	0	0.007741003	0.041391767	0	0.012135441	0	0	0.069043283	0	0.017396018	0.034298936	0	0.044665707	0.01566813	0	0	0.017362427	0	0	0.033922304	0.04612955	0.004534028	0	0.007866537	0	0.022283874	0	0	0.022373323	0.085321406	0.074957278	0.042160109
1.1.1.69	1.133509613	0	0	0	0.016129375	1.158906636	0	0	0	0.104413347	0.569726152	1.092352303	1.181471648	0.051380243	0.976942026	0.045970567	0	0.466136831	0.583105518	0.637339879	0.58595656	0.453306704	0	0	0.270790648	0.403589045	0.060932884	0.70900229	1.020415533	0	0.414925427	0.346329827	0.089733978	0.224339484	0.254303422	0.35864088	1.605383736	0	0.489158354	0.335721955	1.011387662	0.115381329	0.28496807	0.147502874	0.64877093	0.295157207	0.111530247	0.142371616	0.014511242
1.1.1.77	0.30449273	0	1.048665874	0.051252565	0	0	0.067034864	0.069653104	0.847879902	0.117722823	0	0.8802369	0.912076895	0.604886207	0	0.288865844	0	0.298474423	0.188349338	0.167899326	0.274784599	0.850375649	1.06893232	0.892237982	0	0.024248694	0.135041985	0.763446956	0.27684175	0.11862684	0.07602542	1.005854877	0.972239155	0.779009013	1.049082016	0.619913185	0.973715637	0	0.198291088	0.465260225	0.183550039	0.080494557	0.484747237	0	0.004060137	0.691171424	0.601431575	0.324671927	0
1.1.1.79	2.155704475	0	0.191006613	0.079946118	0	0	0	0.216012514	0	0.384219545	1.443284259	0	0	0	0	0	0	0	0	0.373035628	0	0	0.375494032	0.179861646	0	0	0.143779894	0.911679298	0.078840706	0	2.272848935	1.204680598	0.303167691	0.305929804	0	1.020888435	0	0	0.283683085	1.362816131	0	0.485571238	0	0.242391045	1.466106774	3.236717548	0.491252858	0	0.188548127
1.1.1.81	0.686778964	0	0	0	0.13701841	0.028160804	0.311102213	0	0.129731409	0.162734555	0.293624267	0	0.086886014	0	1.079539903	0.323792773	0.192521352	0	0	0	0.020168166	0.072323122	0.019844306	0.059042485	0	0.027754551	0	0.113977415	0.028599129	0.028074755	0.171647825	0	0.170920013	0.333509626	0.058592007	0.163837036	1.142547548	0	0.098402181	0	0	0.076190671	0	0.134792609	0.29148481	1.20284164	0.280789443	0.322180525	0.080738156
1.1.1.82	0	0.000648467	0.002653419	0	0	0	0	0.00078241	0	0	0.01757697	0	0.00246684	0.001436618	0	0	0.000133932	0.017416888	0.018043692	0.015709306	0.013217483	0	0.002180999	0	0.035798064	0	0.002409799	0	0	0	0.002901919	0	0	0	0.002179852	0	0.000927076	0	0	0	0	0.000648826	0.002496322	0	0.018467875	0.001648992	0.000492954	0	0
1.1.1.85	1.130657142	1.021015954	0.833847142	1.058266075	0.890444559	0.595055594	0.077516087	0.832645091	0.968546841	0.954183813	1.094077277	0.890255477	0.8296336	1.022685577	1.075498151	1.126672948	0.727590197	0.439883262	0.699852512	0.591752425	0.592884973	0.168963812	1.002642152	1.031474261	1.109107675	0	0.921521415	0.896846743	0.102055861	1.11376312	1.151402052	1.099808238	0.940000776	0.741995382	0.779919077	0.950249513	1.018753891	0.06085927	0.319716554	0.411743625	0.16556872	0.891045891	0.444201736	0	1.105379082	1.136177081	1.105411673	1.145640326	0.174517071
1.1.1.86	1.093663506	1.108327926	0.931418846	0.825453577	1.003588318	0.009269153	0.157718527	0.97342052	0.937525565	0.174972668	1.287371175	0.841097295	0.995439388	1.447335302	0.847589591	1.035855411	0.950718862	0.692654436	0.660914385	0.64311334	0.482118005	0	1.12776428	0.968331155	1.077861252	0.176884828	1.048431345	0.862467234	0.005846432	0.822839671	1.075768622	0.997444124	0.9640425	1.072292149	0.782304196	1.091200601	0.845166918	0.042252563	0.432079404	0.476916238	0	0.916603584	0.452304685	0.041350574	1.223145142	1.018667274	1.004139472	1.012294009	0.305075469
1.1.1.87	0	0	0	0	0	0	0	0	0	0	0	0	0	0	0	0	0	0	0	0	0	0	0	0	0	0	0	0	0	0	0	0	0	0	0	0	0	0	0	0	0	0	0	0	0	0	0	0	0
1.1.1.88	0.294853434	0.066592402	0.056539671	0.093835499	0.06299133	0	0.066970556	0	0	0.061938887	0.17875582	0.046874579	0	0	0.054104693	0	0.007539034	0	0.021805807	0.078741603	0	0.095399277	0	0	0	0.019774673	0	0.108450466	0.391849178	0	0.051710577	0	0.080779409	0.070639546	0	0	0	0	0.083074226	0.498507026	0	0.071983302	0.129669918	0	0.030547498	0.080037604	0.097702878	0.089830791	0.694452284
1.1.1.9	0	0.055855698	0.01063995	0	0.055013828	0.000506097	0	0.02825844	0	0	0.315997912	0	0	0.155251918	0.016974332	0	0.029748789	0	0	0	0.042232467	0.001827974	0	0	0.034906016	0	0	0.012584386	0.024783539	0.040992044	0.184643744	0.011930427	0.012063471	0.019300874	0.020014931	0	0	0.031114713	0.00757024	0.054856065	0	0.044382376	0.026817069	0	0.410206249	0	0.085391462	0.04728501	0.051487448
1.1.1.90	0	0.154110111	0.024895965	0	0.007418091	0	0	0	0.013619468	0.067524633	0.041675677	0.031648208	0	0.038202777	0.030946803	0.060567079	0.000439009	0.040598558	0.079771422	0.091865555	0.045561736	0.048802385	0	0.045506993	0.056057803	0.049334537	0.066901528	0.10501135	0.056754282	0	0.011933695	0	0	0	0.019054241	0	0	0.030051422	0	0	0	0	0.007131301	0	0.072242045	0.794707305	0.078341976	0.050460019	0.393737353
1.1.1.91	0	0.039175532	0	0.016094233	0	0	0	0	0	0	0.729546628	0	0	0.028756786	0.019767987	0	0.06254196	0.009186437	0	0.044399887	0.035910775	0	0.051872379	0	0.121097759	0	0.077045982	0.002206191	0	0.035673592	0.146166605	0.025353384	0	0.009086531	0.0230643	0.01158248	0.067128649	0	0.024695897	0.075523497	0.076846271	0	0	0	0.865219536	0	0	0.050784169	0.06820222
1.1.1.93	3.606888076	1.123419476	0	0.084711419	0	0.251894339	0.317703063	0	0.02309172	0	3.141596298	0	0	0.158351627	0	0	0	0.029792571	0	0	0.230190756	0.23420364	0	0	0.267273304	0.285095547	0.971520557	1.543311551	0	0.316520872	0.667928965	1.281307279	0	0	0.053192948	1.629507169	0.433351567	0	0.008526896	1.681154754	0	0.689877355	0.380656599	0	3.193867127	3.415473957	0.68720604	0.605940584	0.008770783
1.1.1.94	1.11834331	1.06157311	0.90345392	1.160403887	0.843221379	0.589347966	1.481031115	3.13550636	2.954035298	0.904210244	0.889672198	1.126473706	0.863251834	0.996003775	1.03700446	0.835157817	1.092148025	0.922623845	1.151116334	0.990602892	0.994990054	1.006552741	0.937772919	0.940791049	0.94708926	0.984535379	0.898983965	0.979000603	1.329072747	0.962919715	1.059821959	1.06150321	1.194299928	1.275677164	1.212572206	0.83716019	1.06599247	0.946421735	0.925962648	1.034847206	0.84395809	0.993368232	0.962893502	0.939904759	1.042039343	0.829868558	1.190922498	1.006789571	1.083816935
1.1.1.95	2.273327518	1.4766208	0.710290758	1.177563043	0.958750499	1.09996293	0.386041127	2.850986087	5.590374131	2.775740459	2.438810667	0.78565616	0.985665377	1.013822932	3.207553943	1.887349846	1.11028421	1.499471071	1.384983245	1.932550612	2.095190482	0.661286115	0.569936587	0.727475716	1.427198293	1.230532158	1.595367702	1.754434712	1.865666005	1.063159412	0.858037712	1.434916701	1.721872985	1.037897588	1.511454452	1.763828835	0.786458264	0.282078129	0.741241293	0.075331756	0	1.332615138	1.518587961	0	1.922468275	3.611028692	1.729625102	1.106533862	0.475284199
1.1.2.-	0.025806916	0	0.020312128	0	0	0.031898713	0	0.027038139	0	0	0.2843785	0	0.029523883	0	0	0.006509734	0.011983884	0	0	0.026496534	0	0.0300886	0	0	0	0	0.021693129	0	0.005181119	0.020134865	0.020844913	0.008051543	0.019693968	0	0.00933038	0	0.022988528	0.006237141	0.033385947	0	0.014010848	0.031833606	0.026271038	0	0.328318634	0	0.064538929	0.064359396	0
1.1.2.3	1.630330696	0.952629496	0.670448121	0.866195446	0.132643588	0.101628624	0	0.005161978	0	0	1.330649944	0	0.26292069	0.171023398	0	0	0.103379749	0.198353252	0	0.035708303	0	0	0.213239248	0	0.401047019	0.043836508	0.367138485	0.763974108	0.17663123	0.051520948	0.183604166	0.885127487	0	0	0.064365456	0.793331054	0	0	0.348985708	0.466654031	0.09878733	0.980807228	0.049239664	0.070859583	1.722125345	1.572494225	0.16217478	0.364075513	0.036938251
1.1.2.4	0.939731464	0	0.001445305	0.36976479	0	0	0	0	0.137252889	0.069821906	1.622336556	0.329892149	0.411849425	0.018569913	1.125096178	0.302132888	0.23587743	0	0	0	0	0.598220365	0	0	0	0.06836228	0	0	0.16953549	0.076424494	0.147318428	0	0.014938787	0.137920555	0	0	0.04220913	0.058719065	0.020311547	0.123658807	0.15480538	0	0.08702355	0	1.507291072	0.230640218	0.134919174	0	0.020332904
1.1.2.6	0	0.0175396	0	0	0.048399836	0	0.014612042	0	0.038687333	0	0.051728909	0	0.042415478	0.043833347	0.021826313	0.030504302	0.020807261	0.018499686	0.031664099	0	0.045626304	0.045222837	0.008351797	0.031823517	0	0.001983596	0.011098152	0	0	0	0.024167481	0	0	0.023073508	0	0	0.014790701	0.022403519	0.00380522	0	0	0	0	0	0.019138897	0	0.012636954	0	0.027433257
1.1.2.7	0.000871415	0.00143775	0.001563308	0.000494326	0.000946666	0.000406819	0	0.000572578	0	0	0.017576811	0	0.000349399	0	0	0.000229451	0.001367111	1.93927E-05	0.001121224	0	0.001517506	0.001275767	0.001519739	0.001161615	0	0	0	0.001043491	0.000693873	0.000438317	0.000105333	0	0.001233935	5.83133E-05	0	0	0	0	0	0	3.74545E-05	0	0	0.000695657	0.016581726	0.001005214	0	0.000925107	0.001415489
1.1.2.8	0.100877717	0.060252733	0.940609918	0.034071609	0	0	0	0.07738867	0.075660569	0	0.367664918	0	0	0.028315201	0.064619253	0.111695966	0.132939056	0	0.090281479	0.000469498	0	0	0.127180534	0.015785184	0	0	0.367321473	0.08000082	0	0.097374551	0.043897733	0.014618332	0.070506514	0.077487146	0	0.070211381	0.120518275	0	0.08852928	0.068712282	0	0	0	0.084828329	0.423013948	0	0.016205627	0.03971011	0
1.1.3.15	2.149364586	0.10613585	0.345127516	0	1.150821335	0	0.921313124	0.189012316	3.000314239	0.910032571	1.313488265	0.00492982	0.319116381	0	4.246881114	0	1.905725511	0.565450044	0.676133942	0.455793302	1.150654867	0.115158969	0	0	0.028994364	0	0.764317742	0.097505657	0	0.23153522	0	1.027020954	0.284800834	0	0.154594378	0.274638041	0	0.322978146	0.673388774	0.486142561	0.349928134	0.230792363	0.004637067	0.37867488	1.645021033	0	0.900055841	0.825775544	0.604910602
1.1.3.21	0	0.020970411	0.003543301	0.048191423	0	0	0	0.035156587	0	0.025281364	0.028564017	0.037130119	0.06104263	0.05818106	0.023747283	0.065294839	0.010710773	0.050565994	0	0.004365005	0.047376104	0	0.065533816	0	0.016975717	0.525902419	0	0.031520308	1.051998247	0	0	0.035701317	0	0	0	0	0.028406614	0	0	0.008981002	0	0.018166978	0.038823065	0.044611339	0.02924872	0.046398529	0.182373175	0.080318757	0.286532123
1.1.3.41	0.00114071	0	0.001203199	0.009390192	0	0.001901294	0.005109408	0	0	0	0.00028726	0.008452094	0.009521445	0	0	0	0	0	0	0.001551732	0.001166066	0	0.006140044	0	0.005688971	0	0	0.006116858	0	0	0	0.004841471	0	0	0.00036819	0	0.004901886	0.004326565	0.004032799	2.192E-05	0.000871885	0.005127368	0	0	0.001698394	0.00011385	0.024813645	0.027201326	0.00440421
1.1.3.6	0.000628088	0.504821058	0	0	0	0.011201043	0.026240285	0.025452067	0	0.011288918	0.218484994	0.027307213	0	0.023796439	0	0.040622703	0	0	0.015228108	0	0	0	0	0.015694198	0.130216388	0.025470825	0.000153691	0.041374541	0.029902989	0.013206314	0.014525382	0.024541043	0	0	0.00091321	0.010719432	0	0.024370908	0	0	0.029394399	0	0	0.012930406	0.208800107	0.02349258	0.200472929	0.1347563	0.012631341
1.1.3.8	0	0.004395492	0	0.037044355	0	0	0	0.003060179	0	0	0.061978946	0	0	0	0.030138222	0	0	0	0	0.017049565	0	0	0	0	0.700072966	0.024414478	0.040266832	0.048573954	0.000249848	0.032506023	0.133668705	0.032163077	0.031441636	0	0.001672682	0	0.029707997	0	0	0	0.041332597	0.023303821	0	0	0.050275982	0.025902573	0	0	0.003085704
1.1.3.9	0	0	0	0.014362225	0	0	0.014428703	0	0.01614492	0	0.234120903	0.00239659	0.01003082	0	0.013363668	0	0.021437967	0.000205693	0.012935198	0	0.002142765	0.002272909	0	0.013969322	0	0.003296335	0	0.004668346	0.001198276	0.021388009	0	0.010683311	0	0.012898105	0	0	0	0	0.017585028	0	0.01817173	0.020924656	0.005647508	0.009701877	0.242076978	0	0	0.005323047	0
1.1.5.2	0.212386551	1.454948858	0	0	0.147431002	0.186910887	0	0	0.065837861	0.0221364	0.136364266	0.087479647	0.047990405	0.167381129	0	0.105296702	0.08337934	0	0.042458753	0.179580809	0	0.046444624	0.15355503	0	0	0	0.351317172	0.790119792	0	0.069547657	1.079365757	0.973250865	0.118058605	0	0.135384743	0.679267378	0	0	0.137987938	0.702167883	0.044980585	0.287096577	0.194713572	0.115307272	0.145293475	0.984008109	0.077918974	0.148160508	0.03633349
1.1.5.3	2.065031163	0.624166179	3.486944516	2.203840215	0	0.926870442	2.245634498	1.276623944	1.159367128	0.419227846	1.149922211	0.104228301	0.408627086	0	2.789305746	0.569307806	0	0.678906424	0.96333816	1.529424813	0.962797815	0.607977682	1.501506977	0.03199719	1.28493404	0.237042551	1.455816217	2.784157528	0.563372307	0.851548539	1.489199453	3.44090597	1.370023721	1.862382874	1.519840396	3.131211512	0.720457387	0	1.853740897	2.504165314	0	3.956288808	1.097469985	0	0.716602929	4.094600616	0.67292195	1.113638188	0.915484203
1.1.5.4	0.386424506	0.895080127	0.906557517	0	0	0.248607769	0	0.077822099	0	0	0.26274198	0	0.091345639	0.11135303	0	0	0.83380212	0.143280667	0.210401954	0.139128009	0	0	0.167606045	0.172852401	0.905879904	0.122872389	0.424383617	0.889622758	0.217920166	0	2.091278055	1.170838636	0.180658463	0	0.020306426	0.836097159	0.25282623	0.230817002	0.120036771	0.55703036	0	0	0.124624988	0	0.296794455	1.84974956	0.10809223	0.076179543	0.11169318
1.1.5.8	0.303540423	0.878335407	0	0.026719246	0	0	0	0	0	0.018690136	0.161535717	0	0	0.089685611	0.104293221	0.052664841	0	0.105935763	0	0.087623973	0.056320233	0	0.039300155	0	0.104133658	0.071393206	0.08059628	0.028060228	0.059286161	0.057673176	0.948271526	0.076572079	0.06410074	0.022829673	0.058309216	0.095183597	0.029156571	0.125838324	0	0	0.115518776	0	0.110598863	0	0.044375527	1.254024763	0	0.076122873	0
1.1.99.-	0.087232372	0	0.002654061	0	0	0	0.054343813	0	0.022485483	0.129716632	1.201092974	0	0.053252243	0	0.119876842	0.004893507	0	0.135143502	0.045164961	0.099134282	0.071051938	0.108563269	0	0	0	0.085046018	0.075532283	0.158091163	0	0.115119884	0.007325703	0	0.047560688	0.049565541	0	0.120905509	0.136126074	0.123251809	0.076277242	0	0	0	0.119757863	0.019877484	1.201399662	0.491118815	0.056132786	0.06622601	0.278563535
1.1.99.1	1.709810471	0.767009442	0.244118992	0	0.275685806	0	0	0	0.29415371	0.187362849	2.353498077	0.107115456	0.26759966	0.255918192	0.063403227	0.284018908	0.085059968	0	0	0.010363677	0.015179022	0.070554008	0	0.261849898	0.915935111	0.276102607	0.334799548	0.913119509	0	0.005135085	1.032195297	0.578729936	0.278114624	0.247080901	0.28553982	0.898344519	0.305309217	0	0.043897975	0.781004316	0	0.02265517	0.08488633	0.013040766	2.629704723	1.15831884	0.327795786	0.396642309	0
1.1.99.10	0.011490897	0.001463702	0.014899276	0	0	0.019739793	0	0	0	0	0.050920201	0	0	0	0	0	0	0	0	0	0	0	0	0.003665637	0.017211443	0.013145881	0	0	0	0	0.004403868	0	0	0.010195754	0	0	0.013193065	0.005557517	0.007401898	0	0.013693737	0.001781309	0	0.01210813	0.061506541	0	0	0	0
1.1.99.2	0	0	0	0	0	0	0	0	0	0	0	0	0	0	0	0	0	0	0	0	0	0	0	0	0	0	0	0	0	0	0	0	0	0	0	0	0	0	0	0	0	0	0	0	0	0	0	0	0
1.1.99.21	0.027798635	0.028594197	0.084033427	0	0	0	0	0.118744983	0.047091685	0.01230267	1.020237993	0.075128483	0.045906919	0	0	0	0.042201104	0	0.031030342	0.097438034	0	0	0.100125678	0	0.023863703	0.05039009	0.097640752	0	0	0.070999488	0.175561942	0.095765765	0	0.068665041	0.009072563	0.024361933	0.007462658	0	0.115632431	0	0	0.10388955	0	0.077343964	1.04511108	0.109090595	0.135302666	0	0.14120056
1.1.99.24	0	0	0	0	0	0	0	0	0	0	0	0	0	0	0	0	0	0	0	0	0	0	0	0	0	0	0	0	0	0	0	0	0	0	0	0	0	0	0	0	0	0	0	0	0	0	0	0	0
1.1.99.28	0	0	0	0	0	0	0	0	0.015399127	0.041180293	0.050768559	0	0.005415742	0.004154588	0	0	0.011259998	0.033727325	0	0	0.058345338	0.036239901	0	0.027033701	0.030318521	0.035896258	0.041110895	0	0	0.041435017	0	0	0.01870152	0	0.053813411	0	0	0	0	0	0	0	0	0	0.078894729	0	0	0.047603047	0.029004825
1.1.99.3	0	0.105608869	0	0.194425907	0.343135629	0.073989328	0.088658238	0.02472226	0	0.24257279	0.325304136	0.081400851	0.074777014	0.283896964	2.068952171	0	0.835051827	0.30390429	0	0	0.151808923	0.008939397	0.253577248	0.059260124	0	0.122935246	0	0.097882394	0	0	3.222505374	0.247016304	0.240875139	0	0	0.146824186	0	0	0	0.189175765	0	0	0	0.273766195	0.59620545	1.536859505	0	0.084185135	0.287191869
1.10.2.-	0	0.006052614	0.007723563	0.001389135	0	0.005927958	0	0	0	0.00658664	0	0.000367334	0.008229968	0	0.001387515	0	0	0.001951429	0.003319025	0.00696175	0	0.000114335	0.001966871	0	0.007199079	0	0	0	0.002287597	0	0	0.016769269	0	0.00179879	0	0.007969142	0.003313545	0	0.007250836	0	0.000852052	0	0.00271275	0	0.007294225	0.008634629	0.005987257	0.00682653	0
1.10.2.2	1.75220163	0.128633543	0	0	0	0	0.157591644	0.06871575	0.093659498	0	0.85486332	0	0	0.016432109	0.149089166	0.101386302	0.903816565	0.101505328	0.161803517	0.116361554	0.029372911	0.112050282	0.120604398	0	0	0	0.189584452	0.156724694	0	0	0	0.052094592	0	0	0	0.037917613	0	0	0.142566611	0.061560538	0	0	0.092859554	0	0.988661946	0.298597855	0	0	0.117255734
1.10.3.-	3.029956895	7.744749844	2.621433756	4.102785973	0.769002741	0.751779347	0	0	0.259710926	0.705046979	7.64480311	1.1612544	1.779288306	0	2.049679541	0	2.190686551	0	1.392424767	1.084261617	0	0.721136795	0	1.114297538	2.265161629	0.211408818	3.157002651	6.713476809	2.408984361	0	6.193369421	7.33208883	1.1562736	0.595400199	0.62909291	6.40470549	0.752548677	0	0.644365761	4.924683952	0	2.388800348	0	0	6.883023959	7.565760478	0.99768023	0	1.814179062
1.10.3.12	0	0.186075767	0	0	0	0	0.128354154	0.002957755	0.031977215	0.093140933	0	0	0	0.102328382	0.052154164	0	0.074730414	0.049115586	0.078496195	0	0.255034838	0	0	0	0.199686591	0.079357314	0	0	0.118406886	0	0	0.202960631	0.200302522	0.057475001	0	0.113142916	0.001992982	0.216730675	0.139323932	0.158640342	0.176972282	0.151500151	0.003256952	0	0.123459263	0.03003942	0	0.061587366	0
1.10.3.2	0	0	0	0	0	0	0	0	0	0	0	0	0	0	0	0	0	0	0	0	0	0	0	0	0	0	0	0	0	0	0	0	0	0	0	0	0	0	0	0	0	0	0	0	0	0	0	0	0
1.10.3.3	0.019358226	0.001369299	0.034276918	0.003657218	0	0	0	0.016059852	0.025565233	0.003137409	0.200682822	0	0	0.005620718	0	0	0	0	0.003044385	0	0.039353819	0	0.004458918	0	0.0251141	0.008110406	0	0	0	0.004136778	0.032267294	0.019460222	0	0.004151162	0	0.01570753	0.038838156	0	0	0.036518945	0.041841078	0	0	0.026602479	0.200350656	0	0.005516294	0.0167996	0.026634428
1.10.9.1	0.000517241	0	0	0.00016816	3.04364E-05	0.000770983	0	0	0.000651553	0.00070345	0.008549394	0.000672635	0.000677397	0.000317718	0	0.000214946	0	0.000783829	0	8.10275E-05	0.000754908	0.000162253	0.000849655	0	0.000143931	0	0.000673521	0	0	0.000631957	0	0	0	0.000868274	0	0	0.00022386	0.000440432	0	0	1.33593E-05	0	0.000807348	0	0.00801295	0	3.22023E-06	0	0
1.10.99.2	0	0	0	0	0	0	0	0	0	0	0	0	0	0	0	0	0	0	0	0	0	0	0	0	0	0	0	0	0	0	0	0	0	0	0	0	0	0	0	0	0	0	0	0	0	0	0	0	0
1.11.1.-	0.078607809	0.059476725	0	0.145092775	0	0.009941409	0.087277951	0	0	0.017961909	0.216923778	0.002870416	0	0	0	0.020304052	0.071189328	0.00158878	0	0.023873769	0	0	0.0214253	0.057804508	0	0	0	0	0	0	0	0	0	0	0	0	0.063065816	0	0.008737725	0	0.041999453	0.050794905	0	0	0.242493857	0	0.165406392	0.036734483	0.371909999
1.11.1.1	0	0	0.003920259	0	0.064007069	0	0.016410924	0.031292567	0	0.018171709	0	0.011689147	0.069950303	0.062193772	0	0.034157207	0.059744043	0.058744543	0.001162631	0.034491302	0.015516114	0	0	0	0.056806051	0.523680521	0.021737349	0.040405052	0.968093376	0.032131609	0.0546986	0	0	0.014837889	0.038883302	0	0.046463712	0.014085276	0	0	0.05108582	0	0.048599166	0	0.031843693	0.019768282	0.000684985	0.069048955	0.478202321
1.11.1.10	0	0.618717434	0.089412802	0	0.003827036	0.038228672	0.428270212	0.037812717	0.191162011	0.011637638	0.899648632	0.172101997	0	0.10051997	0.195305858	0.346086633	0	0.252924675	0.214572904	0.357655499	0.460128986	0.100406609	0	0	0	0.652746392	0.05888024	0.18849039	1.064644454	0.096412196	0.08826785	0	0.08931024	0	0.146164132	0.226703171	0	0	0	0.150658224	0.052442322	0	0	0.845501372	0.859299301	0.828078398	0.320512046	0.494640415	0.014918163
1.11.1.15	2.589671828	2.87040434	2.051806302	1.997476566	1.002887428	2.037291608	1.595504727	1.54315464	0.605351192	0.50096477	4.030475738	3.628347974	3.147734454	1.769879129	2.425368879	0.973398834	2.858287596	1.214533594	1.788092016	0.990035983	1.502789854	0	2.482205854	0	2.085392247	2.092743111	1.440348061	3.101344638	1.440998093	1.179462707	4.112385869	3.093224329	0.288025953	0.767181233	0.847479762	3.638787802	0.083048026	3.30615486	0.957980412	2.095933534	0	2.712334305	1.30583051	3.302079463	3.402063237	3.379821536	1.446041585	1.034052929	1.081517368
1.11.1.21	1.134902169	1.27050602	0.213124872	0.098915647	0	0	0.505707388	0.175336615	0.152762479	0	1.789819865	0.212876897	0.35182773	0	0.330589754	0.15151305	0.240384513	0.411853414	0.370369406	0	0.212334521	0	0.244454397	0.199329583	0	0.253939723	1.244335883	2.012149148	0.300856114	0	1.922907551	2.40068325	0	0	0.217424522	1.888396248	0	0	0.507604969	1.009906254	0.260838022	0.005656954	0	0	1.132426389	1.521998262	0.478663169	0.124814272	0
1.11.1.5	0.240287692	0.185049187	0.871152003	0	0.895047432	0	0.034220751	0.167306749	0.101736986	0	1.059242564	0.769886838	0.727221541	0	1.186835467	0	1.51199591	0.117253926	0	0	0	0	0.095060296	0	0	0.055295612	0.324023572	0.756330799	0	0	0	0.806712603	0.033910945	0.062088966	0.045035152	0.475886836	0	0	0	0.62529586	0	0	0.175813955	0	0.998639233	0	0.178995626	0	0
1.11.1.6	1.873527368	1.803054889	0.959873373	0	1.262771453	0.998408547	0.378404151	0	0.136585385	0.118031935	0.862757178	0.848375577	0.7954848	0.189751225	1.22574975	0.108760719	0.514819558	0.243536483	0.270629707	0.245611753	0.381601781	0	0.166552496	0.062680088	1.093195646	0.46661919	1.192848837	0.887991932	0.483959068	0	1.551904129	1.225807173	0	0	0	0.906220686	0.162808993	0	0.357358827	0.322737593	0.216914547	0.87244124	0.166796011	0.142918141	0.903215711	0.914016357	0.56461764	0.355282815	0.138506371
1.11.1.7	0.22810955	0.513340187	0	0.1033764	0	0	0.097266678	0	0.0816064	0.021915386	0.866286884	0.028478098	0.092369766	0	0	0	0	0.094313948	0.084443294	0.095854344	0.00654864	0.097802315	0	0	0	0.068860563	0	0	0	0	0.012397297	0.09427724	0	0.097121852	0.0697604	0	0.099524612	0	0	0	0.057960694	0.060401601	0	0	0.910023722	0	0	0.061539899	0.040970228
1.11.1.9	1.938428797	1.897036048	0.220212775	0.173088832	0	0.294403712	1.043972775	0.214799394	0.082722457	0	1.214961812	0.839647004	0.595572507	0.227358168	0.186341533	0.059775243	0.294510444	0.549082457	0.482126839	0.735160203	0.644279416	0.057422023	1.099691786	0.059206845	0.643321754	0.093091046	1.031661807	1.016738539	0.60296493	0	0.878465624	1.189589627	0.077332042	0	0	0.856388163	0.269818271	0.300381892	0.988475662	0.323112061	1.294758736	0	0.406164342	1.269980333	1.179704856	1.656695451	0.47197818	0.269929061	0.538692853
1.12.-.-	0	0	0	0.008584223	0	0	0.003863982	0	0.012734852	0	0.027136848	0.016279675	0.012737719	0.005022349	0	0	0.009488515	0	0.013587862	0	0	0	0	0	0.005224773	0.013138722	0.007407424	0	0	0.011200865	0	0.010481334	0.012214479	0	0	0	0.002641991	0.008795386	0.011675189	0	0.012523309	0	0.006173009	0	0.021513073	0	0.001071415	0	0.00715917
1.12.1.2	0.02313984	0	0	0	0.026550766	0.023515269	0.014905085	0.011798303	0.019298435	0.023713118	0.261602767	0.025296793	0	0	0.022930328	0	0	0	0	0.011053952	0.02219755	0.007857771	0	0	0	0.024083248	0	0	0	0.014972058	0.023517578	0	0.024866571	0	0.01715005	0.020907263	0	0	0.001703781	0	0.019393615	0	0.021301983	0	0.283382018	0.012040975	0	0	0
1.12.2.-	0	0	0	0	0	0	0	0	0	0	0	0	0	0	0	0	0	0	0	0	0	0	0	0	0	0	0	0	0	0	0	0	0	0	0	0	0	0	0	0	0	0	0	0	0	0	0	0	0
1.12.2.1	0.001178232	0.026196163	0	0.005749666	0	0.025101414	0.036685102	0.006826035	0	0	0.055486354	0.030458811	0	0	0.023480862	0	0	0.296149033	0.346212312	0.282497352	0.347713157	0	0	0	0	0.037677304	0.039630264	0	0	0	0	0	0.032140002	0	0	0	0.027212192	0.038692224	0.463181538	0	0	0.0126541	0	0.037733275	0.004460619	0	0.008753807	0	0.067382007
1.12.5.1	0.000982583	0.062451982	0.081349524	0.136619673	0.842197404	0.111339936	0.09224871	0	0	0	0.028131269	0	0	0.109855552	0	0	2.622539566	0	0.117612713	0.062371086	0.053507912	0.0858731	0	0.152705396	0.024606075	0.152350074	0	0.026800756	0	0	0.014737481	0	0.116294983	0	0.062080255	0.090658045	0	0	0.058993493	0	0.06228795	0	0	0	0	0	0.087435681	0.104906343	0.044027207
1.12.7.2	0.464006733	0.097087544	0.414796769	0.168486651	0.222964862	0.048324109	0	0	1.671273942	0.461233512	0	0	0.27176184	0.306234141	7.869717384	0.697704159	0.01765533	0.6274906	0.982872627	1.309269082	0.906857846	0.305221543	0	1.457918479	0	0	0	0	0.348305995	0.310389892	0.357092842	0	0.768003821	0.662377345	0.15016109	0	0	0	0	0.255271828	0	0.163552091	0.363179891	0.379421841	0	0.352178824	0.831119324	0.380626323	0.175470499
1.12.98.1	0.000330862	0	0	0.000382593	0	0.001637611	0	0.000495133	0.00040818	0.00149764	0.008410932	0.000938601	0	0.001285827	0	0.000865954	0.000996163	0	0	0	0.001527462	0	0	0	0.000524791	0	0	0.000690922	0	0	3.75679E-05	0	0	0.00117324	0	0	0.001771615	0.000415357	0.000295341	0.001320011	0.000126819	0	0	0.00088851	0.007466615	0	0	0	0.001637786
1.12.98.2	0	0	0	0	0	0	0	0	0	0	0	0	0	0	0	0	0	0	0	0	0	0	0	0	0	0	0	0	0	0	0	0	0	0	0	0	0	0	0	0	0	0	0	0	0	0	0	0	0
1.12.99.-	0.018749767	0.000160704	0.026513427	0	0.042428364	0.00982888	0	0.017821605	0	0	0	0.017114196	0.018085013	0	0	0	0.015844251	0.039731228	0.047516712	0.029743604	0	0	0	0.021200405	0.019524921	0	0	0.040434942	0.024130567	0	0	0	0	0.019514913	0	0	0	0	0	0.01975692	0	0	0.023333913	0.034082696	0.022342451	0	0	0.026532271	0.007610422
1.12.99.6	0.579441281	0	1.316303048	0.542197883	2.430180357	0.17993059	0	0	0	0	0.702711665	0.521352658	0	0.337096665	7.664536204	0.31615709	0.745742684	0.572182673	0.189943492	0.107478578	0.34538558	0.314803894	0.412160573	0	0	0	2.213174515	2.437529885	0.519993071	0	0	3.253718064	0	0	0	2.756356891	0	0.087119964	0.675392937	1.547504254	0	0	0.193711924	0.070672088	0.330532708	0	0	0.556373011	0.326082848
1.13.-.-	0	0	0.000459523	0	0.000594613	0.000532783	0	0	0.000259216	0.000386731	0.000519967	0	9.07597E-05	0	0.000100004	0.00060348	0	0	0.000331056	0	0	0	0.000117799	0	0	0	0.000120399	0.004409315	2.82296E-05	0.000578598	0.000301342	0	0.00025954	0.000494528	0.000210686	0.003870252	0.000420823	0	0	0	0	0	0.000411156	0	0.000562724	0	0	0	0.000130766
1.13.11.-	0.010054038	0	0.013624446	0.000759139	0	0	0	0.015676019	0	0.01202829	0.018622001	0.006162543	0.009949461	0.011148456	0.005372672	0.00395335	0.003018409	0.018235619	0	0.012837003	0.008467283	0.016439262	0	0.008069959	0	0.015170128	0.007268894	0	0.008661343	0	0.003424417	0.00310146	0.001405802	0.010871352	0.007840522	0.016050904	0	0	0	0.013935613	0	0.002244344	0	0.011588355	0.035303687	0	0	0	0
1.13.11.1	0.486980031	1.086485281	0	0	0	0	0	0.087295276	0	0.074785995	1.352760079	0	0	0.031757882	0	0	0	0.187647358	0	0.103882592	0	0.155417682	0.127406908	0.083988506	0.131457373	0.142759563	0	0	0	0.103330972	0	0	0	0.036863363	0	0	0	0.083557327	0.089144239	0	0.16500802	0.074581359	0.115796498	0.082192538	1.146358368	0.558364311	0	0	0.019300326
1.13.11.11	0.640224897	0.015570357	0.068013642	0.040650977	0	0.094461898	0.032597883	0.059222115	0	0	0.704660569	0.039473355	0.095049711	0.104174955	0.035506125	0	0.028844097	0	0	0	0	0.112925707	0	0.032574769	0	0	0.290085007	0	0	0	0	0.006578522	0.000568704	0.041335225	0.021152402	0.089642216	0.056877766	0.102009439	0.059816709	0.087964883	0	0.018748045	0.068737887	0.018253195	0.826453269	0	0.058500402	0.014251235	0
1.13.11.15	0.039836764	0	0	0.050130951	0.032051146	0.057743373	0.021125702	0.075727721	0.012347127	0	0.458022678	0.093108457	0	0.061090371	0	0.095764692	0.077458753	0.067020765	0.054964166	0	0.089297782	0.057679273	0	0.033372132	0.070141672	0	0	0.518669317	0.031059857	0	0	0.313192273	0.07240879	0	0	0.49341922	0.0605629	0.096413325	0	0.288187878	0.068270226	0	0	0.067364455	0.591491963	0.765294447	0.026081019	0.067476253	0.162260571
1.13.11.16	0.275154395	0.107200599	0.070325199	0.05204694	0	0.057148198	0	0	0.025132112	0.071090872	0.057882343	0	0	0.059891841	0	0	0	0	0.019065444	0	0.016575798	0	0	0	0.007018495	0.063526011	0.244774661	0.338032306	0.023407511	0	0.074685175	0.689049014	0.004622291	0.00579281	0.040064829	0.268874767	0	0	0.081819598	0.43158749	0	0.073799979	0	0.028450433	0.063135764	0.917924645	0	0	0.037980165
1.13.11.2	0.34929355	0	0.05253709	0.142269003	0.012453813	0	0	0	0.024591241	0	0.404869726	0	0	0	0	0	0.008044706	0	0.043651751	0.051370676	0.031184572	0.011352157	0.060478522	0.057890378	0.044536752	0	0	0	0.037739372	0.054110211	0.052852692	0.027926984	0	0.052859604	0	0	0	0	0	0.020969282	0	0	0	9.95107E-05	0.415563971	0.136480079	0.052134704	0	0
1.13.11.20	0	0	0	0	0	0	0	0	0	0	0	0	0	0	0	0	0	0	0	0	0	0	0	0	0	0	0	0	0	0	0	0	0	0	0	0	0	0	0	0	0	0	0	0	0	0	0	0	0
1.13.11.24	0	0.000522116	0	0	0	0.000586903	3.0259E-05	0	0	0.000384855	0	0.000326826	0	0.00066554	0	0.00082254	0	0	0	0.000319262	0.000172216	0.000805372	0.000613293	0	0.000130477	0.00057372	0.000621057	0	0.000597265	0.000372288	0	0.000436438	0.00066999	0.000281821	0	0	0.000362092	0	0	0.000641757	0.000792682	8.7944E-05	7.49536E-05	0.000609127	0	0.000587953	0.000144104	0.00037554	0.000707663
1.13.11.27	0.961298855	0.973910836	0	0.10933614	0	0.127678937	0.164128109	0	0	0	1.482192643	0	0.159799553	0	0.056629214	0	0	0	0	0.190761975	0.204585307	0.131474752	0	0	0.312011543	0	0.347032235	0.055171957	0.114058359	0	0.805892446	0	0	0.009689134	0.23173549	0	0	0.125836017	0.154808682	0	0	0.138601559	0	0.117734342	1.511976938	0.543719349	0.246505321	0.142998941	0.083340581
1.13.11.3	0	1.790273164	0	0	0	0.068062402	0.186384056	0	0.220845029	0.039902036	1.016661362	0.218616666	0.061796392	0.032430837	0	0.194436477	0.197523915	0	0.087259436	0.179877398	0.136822884	0	0.06418277	0.206861207	0.07192079	0.073217408	0	0.022669804	0.091266346	0	0.097609339	0	0	0.195633822	0.048398252	0.300490138	0	0.072363177	0	0.225136638	0.188312216	0.163380871	0.202197199	0	1.099374159	2.133263446	0.308369061	0.366896577	0.310883633
1.13.11.33	0.000440676	0.007140498	0.001539833	0.00430038	0	0.010845457	0	0	0.009080808	0	0.028491173	0.003761965	0.003400351	0.004091092	0.010692442	0	0	0	0.009114101	0	0.001635537	0.01114719	0.001243173	0.003681454	0.005105554	0	0	0.012017578	0	0	0.001087096	0	0	0.005181621	0	0.010865719	0.006386509	0.010332022	0.000539678	0	0	0	0.003300323	0	0.034397715	0	0.004812173	0.003658714	0.008459459
1.13.11.34	0	0	0	0	0	0	0	0	0	0	0	0	0	0	0	0	0	0	0	0	0	0	0	0	0	0	0	0	0	0	0	0	0	0	0	0	0	0	0	0	0	0	0	0	0	0	0	0	0
1.13.11.37	0	0.019047297	0.022596932	0.002468411	0	0	0.011650854	0	0.01056555	0.017093134	0.145659023	0.016595467	0.013190043	0.003864161	0.021574405	0.010412469	0.001329197	0.024620267	0.021117982	0.027714888	0.008498769	0.009471496	0.008353471	0	0.031108182	0.009144056	0	0.023015174	0.001598543	0.014953677	0.019273853	0	0.016197632	0	0	0.006267549	0	0.023847188	0.018432068	0.022749282	0	0.018634398	0	0.004413105	0.153145588	0.001466406	0.03789783	0.011149248	0
1.13.11.38	0	0	0	0	0	0	0	0	0	0	0	0	0	0	0	0	0	0	0	0	0	0	0	0	0	0	0	0	0	0	0	0	0	0	0	0	0	0	0	0	0	0	0	0	0	0	0	0	0
1.13.11.39	0.261343139	0.011148191	0.034873181	0.055333612	0	0	0	0.053678354	0	0	0.223589036	0.177718909	0	0	0.96620192	0	0.072186611	0	0.036577578	0	0	0.126349766	0	0	0.120115715	0.045786032	0	0.0198588	0.086787749	0	0.119594978	0.123964852	0.029781805	0	0	0	0	0	0.014636003	0	0.050209482	0	0	0.006369337	0.155215579	0	0	0	0.148890997
1.13.11.4	0.177244707	0.129493193	0	0	0	0.068088821	0.032651487	0.050641023	0.564719241	0.042685419	0.421558026	0	0.045538273	0	0.016532009	0.073140293	0.017563585	0.009067598	0.002916072	0.072538146	0.058665571	0.027642603	0	0.024377247	0.052392322	0	0.022687811	0.266776163	0	0.052631163	0.0435633	0.299327385	0	0.054350212	0.07313266	0.227329469	0.041329184	0	0.019251095	0.181469518	0.036902582	0	0.245893162	0	0.316920235	0.035051779	0.133064257	0.096560846	0.043534716
1.13.11.41	0	0	0	0.031528836	0.009985279	0	0	0.014795703	0.032699119	0	0.266020704	0	0	0.011540857	0	0.016858146	0	0.027155132	0	0	0.010958684	0.008892674	0.016168577	0.02259087	0.009310124	0.002553638	0	0	0.026611124	0.029215438	0.023463566	0.027362354	0	0	0	0.015486781	0.003439637	0.005272239	0.02744562	0	0.026682509	0	0.023105612	0	0.270091743	0.03030039	0.050336474	0.087194675	0
1.13.11.5	0.024757448	0	0.046778975	0	0	0.059099939	0	0.0049118	0	0	0.784612382	0	0	0.097908592	0.083781454	0.024888772	0	0.07800277	0.005036203	0	0.073162207	0	0.030634251	0	0.081753202	0.058966019	0	0	0	0.048760054	0.011002706	0	0	0.017714842	0.058266085	0.026458358	0.029727667	0	0	0.101534471	0	0	0	0.053681929	0.713801894	0.016154126	0.122311273	0.046702083	0.070259198
1.13.11.52	0.010228778	0.005549943	0	0.013422579	0	0	0	0.01114664	0	0.009772688	0	0.002825671	0	0	0	0.0024004	0	0.001706383	0.00996809	0	0	0.009535851	0	0.001604004	0.004875351	0.000650707	0.245731777	0.000497104	0.012603549	0.010461384	0	0	0	0	0	0	0	0.009751344	0	0.007314285	0.000466503	0.003458789	0	0.000374165	0	0.002618108	0	0	0
1.13.11.53	0.182567321	0	0.001237697	0.054587457	0	0	0.228397328	0	0.156725377	0	0.008227508	0	0.241187172	0	0.181920726	0.120144564	0.001035984	0	0.114116188	0	0	0	0.085993105	0.150729886	0	0	0	0.272857079	0.097230793	0	2.456994944	0.146850582	0	0.176804783	0	0.684660228	0.21358214	0	0.214333027	0	0.026313252	0	0	0	0.014967631	1.55183268	0	0.004537211	0.038139246
1.13.11.56	0	0.000161842	0	0.000690003	0	6.71834E-05	0.000400253	0	0	4.24411E-05	0.009069197	0	0.000707497	1.36012E-05	0	0.00072683	0	0	0	0.000768623	0	0.000705982	0.000625261	0	0	0	0.000323867	0	0.000381565	0	0	0.000152373	0	0.000108024	0	0.0006425	0	9.81423E-05	0	0.000109388	0.000456286	3.78674E-05	0	0.000195596	0.009093324	0.000721301	0	0	0
1.13.11.6	0	0.03453687	0	0.005357598	0.018736877	0	0	0.041599631	0.033131267	0.003024246	0.088063664	0	0.034626302	0.022703263	0	0	0	0.008733785	0.036477628	0.039262286	0	0	0.036084441	0	0	0.029134302	0	0.039957593	0.021161801	0	0	0.006018867	0.028802516	0.010582129	0.020256836	0.003380538	0	0	0.021804216	0.029479839	0	0	0.0238658	0.030435323	0.102085415	0.024732833	0	0.013322331	0
1.13.11.8	0	0.104665905	0	0	0.129370917	0.11497755	0	0	0	0	0.55425121	0	0.073314354	0.077756277	0	0.104544594	0.055203512	0.085645627	0.035851947	0.013501978	0	0	0.002605558	0	0.007056607	0.107828781	0.023000903	0.029959763	0.008213789	0	0.392722297	0.012948598	0.048800829	0.094304091	0.068653391	0.145897772	0	0.11424418	0.071463059	0.043269165	0.068879026	0.028357418	0	0.096869839	0.492791141	1.623785169	0.095856443	0.077173068	0.026218472
1.13.12.-	0.233550868	0	0.002373802	0.022038446	0	0.011110185	0	0	0.054098247	0	0.475586234	0	0	0.001624696	0.012235837	0	0	0.00495264	0	0.051377127	0.01854851	0.00647077	0.018470289	0.017599067	0.127281636	0	0.053724114	0.097425514	0.410136394	0.005133975	0.576634802	0.072314411	0	0	0	0.052891161	0.059894588	0.04907078	0.091694294	0.064481082	0.021554319	0	0.068144586	0	0.37886167	0.052338657	0.227361477	0.170058789	0.131860451
1.13.12.16	0.983597771	1.855948315	0.071655936	0.12910116	0	0	0	0.043265841	0.314843079	0	2.720998414	0.302627213	0.284710868	0	0.345841002	0.212131717	1.078859433	0.155568214	0	0.034306639	0	0.078996507	0.172880161	0	0.508955566	0	0.103735696	0.30823104	0.269022711	0.271868957	0	0.013151375	0	0.163106894	0	0	0	0.0581502	0.825404488	0.141804638	0	0.201692835	0.062689421	0	2.802924259	0.680190794	0	0.177171774	0.140293245
1.13.12.3	0.011825092	0.027228633	0.004125746	0.029689716	0	0	0	0.003254075	0	0	0.05658699	0	0	0	0.026008142	0	0	0.041402959	0	0.034929702	0.005595786	0	0	0	0	0.01676702	0.009395193	0.004352261	0.020710985	0	0	0.037868445	0	0	0	0.045065264	0.020198382	0.007746138	0	0.021543408	0.008414616	0.035804367	0	0.021744473	0.048731298	0	0.082954225	0.108526706	0.001334604
1.13.12.4	0	0	0.011239962	0	0	0.003735628	0.003192442	0.010854518	0	0.015980398	0	0	0.018679921	0	0.017838843	0	0.018752571	0.008598783	0.013171147	0	0	0	0	0.012304562	0	0.004812493	0.008817707	0.011801945	0	0.006358408	0.006230618	0.001362381	0.007039333	0.007328817	0.011091093	0.022928972	0	0.015350989	0.017347958	0	0	0.012190946	0.007780102	0	0.007825542	0	0	0.002243278	0.054447032
1.13.12.7	0	0	0	0	0	0	0	0	0	0	0	0	0	0	0	0	0	0	0	0	0	0	0	0	0	0	0	0	0	0	0	0	0	0	0	0	0	0	0	0	0	0	0	0	0	0	0	0	0
1.13.99.1	0	0	0	0	0	0	0	0	0	0	0	0	0	0	0	0	0	0	0	0	0	0	0	0	0	0	0	0	0	0	0	0	0	0	0	0	0	0	0	0	0	0	0	0	0	0	0	0	0
1.14.-.-	0.580841753	0	0.126081529	0	0	0.378808996	0.52085775	0	0.340631247	0.020454036	1.229305224	0	0.47182815	0.457524963	0	0	0	0.058532134	0	0.115277694	0	0	0	0.427926837	0	0.013394487	0.065989264	0.022192355	0	0.436858962	0	0.159045781	0.261334156	0	0.228564831	0.602196489	0	0	0.100300848	0	0.553987	0.028188171	0.21480986	0	1.605194892	0	0.202068989	0.619818285	0
1.14.1.-	0.207230947	0.26792139	0.029100139	0	0.043876526	0	0.058287003	0	0	0.030773262	0.052004447	0.079154951	0.054748277	0	0	0.013730987	0.073285131	0.051515231	0	0.023159553	0	0	0.019594598	0.053952101	0.030893328	0	0.022873457	0.315678981	0	0	0.07454636	0.409657086	0	0	0	0.29080449	0.050581307	0.068843952	0	0	0	0	0.036866672	0.024397711	0.07330938	0.891687452	0.004776597	0.039783587	0
1.14.11.-	1.987879816	2.060401396	0	0.285888649	0	0.211929377	0.313280327	0.082440178	0	0	1.97865716	0.284729935	0.260625351	0	0	0.02876597	0.395146381	0.316981194	0	0	0.083670952	0	0.156346748	0.164795599	0.479062217	0	0.596840119	0.929749705	0	0	1.986496174	1.903379267	0.155929232	0	0	0.897630941	0	0.181657034	0.643457467	0.658822226	0	0.138369557	0	0	2.106787589	2.577149095	0.245925732	0	0.338474812
1.14.11.1	0.012716798	0	0.014521376	0	0.014346583	0.036054503	0	0.014320856	0.011423749	0	0.398340622	0.04037888	0.039181116	0	0	0	0	0	0	0	0	0	0.037970345	0	0	0.020130044	0.044249682	0.032431729	0.043602886	0.031741712	0.446241247	0	0	0	0.02398619	0.033769087	0.022706404	0	0.048560277	0.007281056	0.033935349	0	0	0	0.474526218	0.042400044	0	0.04031329	0.072674059
1.14.11.16	0	0.116164129	0	0.084629091	0	0	0.05987996	0.066283947	0	0.026056496	1.059277124	0	0	0	0	0.042968781	0.052484162	0.022067463	0.080994147	0.073406224	0.066402547	0.014533444	0	0	0.110539924	0	0	0.119675165	0	0.01788254	0.052456435	0.025132902	0	0.026195515	0.075891426	0.071786812	0.088363782	0.066651308	0.094931666	0	0	0	0	0	0.864641994	0.532341635	0.021315925	0	0.143568794
1.14.11.17	0.092853467	1.28790705	0.30112285	0	0.137233711	0	0	0	0	0	2.608440752	0	0	0	0	0.245917165	0.216651694	0	0.236379006	0	0	0.22292825	0.014374548	0	0.046854612	0.113169087	0.278426157	0.699694159	0	0.254687814	1.685593617	0.883363385	0.208454364	0.156459359	0	0.386771399	0	0	0.196386395	0.543588207	0	0.339957805	0	0.005559726	3.061515666	0.712910951	0.487698331	0	0.059884353
1.14.11.18	0.021491937	0	0.062029529	0	0	0	0.029110723	0	0.005360016	0.05170399	0.666390915	0.007478666	0.012869665	0.054993126	0.0329357	0.002632667	0	0.066079892	0	0.025958734	0	0	0	0.010988176	0	0	0	0.016224014	0	0	0.001812252	0.064150582	0.038694402	0.043854595	0.038767937	0.017574244	0.006948743	0	0	0	0	0.054354752	0.018170707	0.052976805	0.582414637	0	0	0	0
1.14.11.2	0.868068631	0.06102153	0	0	0	0	0.033066131	0	0.036754974	0.034078674	0.351674632	0	0	0	0	0.046874242	0	0	0	0	0	0	0	0	0	0	0.066487882	0.071127464	0.005167465	0.011314684	0	0.038684712	0	0.033224653	0	0.012895691	0	0.006348085	0	0	0.022016999	0.011293789	0.036304348	0	0.240540055	0	0	0.048242283	0
1.14.11.21	0.001500226	0.002901195	0	0.007104608	0.008096853	0	0.003409323	0	0	0	0.001333926	0	0	0	0.007027936	0	0	0	0.002184384	0	0	0.001612906	0.007480502	0.000803729	0	0	0.002623936	0.011062585	0.004743798	0	0.148625268	0	0.0044901	0	0.002173063	0.008005993	0	0	0	0.00132602	0	0	0.008159178	0.008559396	0.001752954	0.003075597	0.000122172	0	0.031520339
1.14.11.9	0	0	0	0	0	0	0	0	0	0	0	0	0	0	0	0	0	0	0	0	0	0	0	0	0	0	0	0	0	0	0	0	0	0	0	0	0	0	0	0	0	0	0	0	0	0	0	0	0
1.14.12.-	0.041747937	0	0	0.091403286	0	0	0	0.092265241	0	0	0.281076578	0	0	0.085638857	0.057465817	0	0	0	0	0	0	0	0	0	0.068939035	0	0	0.076869482	0	0	0	0	0	0.012813943	0.00252978	0.094164242	0.073790926	0	0.011181382	0.0614751	0.109778406	0.061610407	0.101978842	0.052531606	0.39528623	0.008707728	0.049739059	0	0
1.14.12.1	0	1.393098345	0.007371929	0.064656257	0	0.036380466	0	0.085495631	0.068266797	0	0.014782771	0	0	0.0853182	0	0.036105658	0	0.006581739	0.000669844	0	0.077756162	0.079372373	0	0	0.075342196	0	0.08884368	0	0	0.069425443	0	0.044215425	0	0.043396075	0.043813804	0.065343771	0.016218245	0.008609692	0	0	0.006323008	0.085672124	0.047378096	0	0.092581282	0.020421996	0.018131583	0	0
1.14.12.10	0	1.831281482	0	0.065863302	0	0	0	0.072172586	0.128903622	0.14059803	1.196742944	0.07208318	0	0.030628959	0	0.082340681	0	0.066820792	0.104541926	0.066225643	0	0.075710333	0.013271379	0	0.149840929	0	0	0.055156749	0.005922807	0	0	0	0.053860352	0.019600343	0.091472575	0	0	0	0	0.012718854	0.180053208	0.091663536	0	0.123829622	0.958862296	1.799917203	0	0.024882073	0.043536744
1.14.12.12	0.406579573	0.000666537	0	0	0.016489602	0	0	0	0	0	0.053775859	0.009230486	0.002863336	0.017738484	0	0.018103584	0	0.002080207	0.013001691	0.019211847	0.000730534	0.020555471	0.019793028	0	0	0.018184186	0.014455089	0	0	0.015752275	0	0	0.01884795	0.019574481	0	0.019871696	0	0	0	0.001263972	0	0	0	0.012255248	0.046782558	0	0	0.017692261	0
1.14.12.13	0	0	0.026843168	0.089866273	0.064194951	0	0	0.091679257	0	0.003333263	0.382709294	0	0.048775727	0.047684512	0	0	0	0.000806007	0	0	0	0.051046399	0.040588123	0	0	0.032291759	0.036346193	0	0	0	0.018387222	0.063224355	0.041922754	0.004972673	0.07065133	0.06878166	0	0.052260556	0.077035398	0.05181138	0	0	0	0	0.409446262	0.084174525	0.030250467	0.051849171	0.078227165
1.14.12.17	0.46350596	1.0477486	0	0.07968571	0.056203172	0	0	0	0	0	0.835394823	0	0	0	0.059096201	0	0	0.319447224	0.436559563	0.454607846	0.302494241	0	0.041482623	0.060632747	0.18639731	0.141732731	0.275997824	0.798271555	0.029537342	0.052038854	0.302936712	0.826254375	0	0.173592801	0.053975816	0.850826275	0	0.083845908	0.039225184	0.424968249	0	0.021551304	0.021107382	0.00359332	0.993664272	0.780758177	0.20198835	0.059217804	0
1.14.12.18	0.240041604	0.002629845	0.048435998	0	0.071016325	0.065489738	0.023228378	0.049958586	0.048755817	0.050276915	0.219455517	0	0.05013325	0	0	0	0.052736975	0.072286416	0.006922201	0	0.008701511	0.027546663	0.031350014	0.0111003	0	0	0.062730301	0	0.01928685	0	0.024394562	0.030832237	0	0.025995956	0	0.009980278	0	0.021765098	0.036987669	0	0	0	0	0.017925397	0.144209607	0	0	0	0
1.14.12.19	1.090360882	0.224446699	0	0.138287514	0.191175084	0	0	0	0	0.132787678	1.724805833	0	0.092092129	0	0	0	0.032247854	0.098846475	0.206221079	0.164835167	0	0	0.105917508	0.164501519	0.186133825	0	0.561800001	0.57650016	0	0	0	1.39330897	0	0	0	0.592749255	0	0.009515217	0.245035882	1.122931343	0	0.274450229	0.010016673	0.115789466	1.700364401	0.008457034	0.01436439	0.041461753	0.15706805
1.14.12.3	0	0	0	0.028328379	0.01247495	0	0.00085994	0	0.009496189	0.002244891	0.0831003	0.008197905	0.022817685	0	0.014495886	0	0	0	0.027283577	0	0.000559333	0	0.006832608	0.001400225	0	0	0	0	0	0	0	0	0.013520701	0.034734908	0.0210045	0	0	0	0.011170329	0.03416157	0.025767229	0	0.036419891	0.004212289	0.095494626	0	0.032529676	0.016371259	0.015600006
1.14.12.7	0.018991504	0.009461823	0.010078193	3.80673E-05	0	0.019052649	0.030460115	0	0.001975821	0.02041706	0.305650514	0.023031894	0.031163956	0	0.008310765	0	0	0.028999467	0.021105489	0	0.02522361	0.013219423	0	0.021583153	0.007062187	0.005699748	0.025112868	0	0.004466612	0	0	0.004033682	0.007685749	0	0	0	0	0.006776013	0.004902622	0	0	0	0.017486242	0	0.332027688	0	0.077852857	0.079232834	0
1.14.13.-	2.112566313	5.55478127	2.227992787	0.542421092	0.00910767	0	0.666033136	0	0.159311967	0	3.886866824	0	0	0	0.082653575	0.545470878	0.233861565	0.643479378	0.255320616	0.322935303	0.48211791	0	0.30364675	0	0.263675184	0	1.456723539	1.689637016	0.028334891	0	2.359328556	1.356788728	0	0.621225178	0	1.7359235	0.567221593	0.296247287	0.686103608	1.475844361	0.178191814	0.853956463	0	0	3.18271722	3.015634294	0.85904263	0.683865284	0
1.14.13.1	0.747439246	0.357204997	0.004452459	0	0	0.042571115	0	0	0	0.0168095	1.029645245	0	0	0.082105993	0	0	0.11811525	0.004405063	0.133452171	0	0	0.123308613	0	0	0.177338313	0	0.052536214	0.319081385	0	0.002841375	0.328661568	0.331804174	0.093871525	0	0.000317606	0.272557494	0	0	0.100981446	0.196587867	0	0.117493407	0	0.065014466	0.911641564	0.282640572	0.012063824	0.127085831	0.027187218
1.14.13.100	0	0	0	0	0	0	0	0	0	0	0	0	0	0	0	0	0	0	0	0	0	0	0	0	0	0	0	0	0	0	0	0	0	0	0	0	0	0	0	0	0	0	0	0	0	0	0	0	0
1.14.13.106	0.025394474	0.010780539	0.009904708	0	0.00496632	0.019515774	0.009134606	0	0.016917471	0	0.002001382	0	0	0.01087682	0	0.00664244	0.019954789	0.001271167	0.016915154	0.026769551	0	0.021177494	0.00929491	0	0.003486662	0	0	0	0.018990108	0.007544725	0	0	9.25907E-07	0.022227638	0	0.003018289	0	0	0.027700738	0.018411768	0.021976173	0.017311107	0.014941613	0	0.004075087	0	0.045729483	0.025876762	0
1.14.13.12	0	0	0	0	0.00053731	0	0.00069598	0	0	0	0.008771604	0.000108653	0	5.62396E-07	0	0	0	0.000692125	0.000357796	0.00031392	0	0	0.000774858	0	0	0	0.000457217	0.000606691	0	0	1.34007E-05	0	0	0	0	0.000322513	0	0.000171266	0.000176405	0.000439555	0	0	0.000315946	0.00043251	0.008195155	0.000487707	0	0	0
1.14.13.127	0.359958073	0	0	0.046169572	0.118162	0	0	0	0	0.047366686	1.736622706	0.046296865	0.088231596	0.066183054	0.122492159	0.165800872	0.152014664	0	0.08430229	0	0.009394925	0.149890543	0	0	0.085183838	0.155859184	0.179790189	0.219483007	0.171459529	0.111036836	0	0.788969249	0	0.086870885	0	0.450595065	0	0	0.036150594	0.573972284	0.119236714	0.259073926	0.059069321	0.061980015	1.623121588	0.856904422	0	0.01517726	0.19785808
1.14.13.132	0	0	0	0	0	0	0	0	0	0	0	0	0	0	0	0	0	0	0	0	0	0	0	0	0	0	0	0	0	0	0	0	0	0	0	0	0	0	0	0	0	0	0	0	0	0	0	0	0
1.14.13.149	0.401601325	1.335617864	0	0.183282243	0	0	0.030177053	0	0.102806286	0.197843421	1.710372836	0	0	0	0	0.143476807	0	0	0.128809512	0.04413306	0.079451417	0	0.034857098	0	0.23456984	0.027634338	0.42771243	0.395854057	0	0	0	0.546525444	0.079089535	0.105779496	0.028824357	0.463120977	0	0	0	0.345074802	0	0.368050085	0	0	1.647463037	1.769032235	0.356387495	0.294648632	0
1.14.13.151	0	0.020419947	0.016436512	0.010338772	0	0	0.010166574	0.009351424	0.013579176	0	0	0	0	0	0	0	0	0.01692964	0.024845524	0.005172385	0	0	0	0	0	0	0.230168364	0.037134447	0	0	0.010881908	0	0.000114812	0	0	0	0.01436544	0	0	0.015086992	0.002835142	0.007304607	0.025997698	0.021847051	0	0	0.010442007	0.050628126	0.018491239
1.14.13.154	0	0	0	0	0	0	0	0	0	0	0	0	0	0	0	0	0	0	0	0	0	0	0	0	0	0	0	0	0	0	0	0	0	0	0	0	0	0	0	0	0	0	0	0	0	0	0	0	0
1.14.13.2	0.016721619	0.78014643	0	0	0	8.79229E-05	0	0.066870395	0.073662378	0.101343144	0.697864351	0	0.106921134	0	0	0.058376431	5.96194E-05	0	0	0.049929341	0	0.062830073	0.072505479	0.055820771	0.160300491	0	0	0.010406873	0.026707905	0	0.204469191	0	0	0	0.064255215	0	0	0.084103255	0	0.062413454	0.00076438	0.100870779	0	0	0.693426088	0.892512524	0.188687655	0.160112109	0.062927969
1.14.13.20	0.025722543	0.142245422	0.075244573	0	0.045470249	0.057013754	0	0.041979011	0.004946725	0.077234522	0.136761657	0.082538721	0.024590886	0	0.035605466	0	0.071209985	0.010525179	0	0	0	0	0.082675706	0	0.006146865	0	0.020934566	0	0	0.005114085	0.094351047	0	0	0.070729871	0.083526353	0	0.00527837	0	0	0	0	0.022731553	0.07343536	0	0.070684226	0.016804283	0.118556156	0.091638424	0.089230832
1.14.13.22	0.244553033	0.56246617	0.015247386	0.00192908	0.013300592	0.036377811	0	0.010586693	0.04846956	0	0.466437755	0	0.029553747	0.01485928	0.028525592	0.021597533	0.078043239	0	0.023000628	0.008606188	0	0.036467271	0	0.054612555	0.180016889	0	0.235991968	0.06341591	0	0.065949037	0.008915566	0	0.034297695	0	0.007360199	0	0.063528622	0.049295029	0.011292794	0	0.076031373	0.046207724	0.034100601	0.08021864	0.400420366	0	0	0	0.042311138
1.14.13.39	0.012215012	0.01823823	0	0	0.002637408	0	0.036195889	0	0.050059988	0	0.039838963	0	0	0.026431633	0.036669156	0	0	0.050814212	0	0	0	0	0	0.021692607	0.026806928	0	0	0	0.050733653	0	0.027816686	0.060543702	0	0	0	0.024760789	0.017613302	0	0.012749334	0.01428866	0.015423036	0.000614911	0	0	0	0	0	0	0
1.14.13.40	0.229989618	0.024108415	0	0	0.021347684	0.029050667	0	0	0	0.014211614	0.221585266	0	0.036463221	0.03958252	0.043494333	0	0.041550615	0.040243221	0	0	0	0.019014334	0	0	0.014953609	0	0.034920751	0.004174372	0.029122919	0	0	0	0	0.019755954	0	0	0	0.03660397	0.015083728	0.046397491	0	0.039691063	0	0.015289082	0.227646343	0	0	0.037002987	0.005106445
1.14.13.50	0.006473961	0	0	0.02393301	0.011411769	0	0	0.028663049	0.002952066	0.007713918	0.086559238	0.020400603	0.030846335	0.025324916	0.024219647	0.000286317	0.011773311	0.027749135	0	0.001445314	0	0	0.019669964	0.024647046	0.023874395	0.008612841	0.020203599	0	0.017890522	0.012718788	0.003343597	0.020051809	0.02326308	0	0.018563045	0	0	0	0	0	0.018693339	0	0.017781842	0	0.075519134	0.012505098	0.006011246	0	0.04728432
1.14.13.59	0.529428376	0.719164987	0	0	0	0.110313925	0	0	0.018895724	0	0.077305456	0.08065375	0	0	0.032122901	0	0	0.024168013	0.005204493	0.104088847	0.001176372	0.121065207	0.026133642	0.029545723	0.068236632	0.021033645	0.12797919	0.60590248	0	0.090752078	0.86547522	0.273344751	0.004541742	0	0.085251992	0.585906688	0	0	0	0.427233012	0	0	0.04018155	0	0.032742185	0.230088663	0.229667787	0.235976572	0.112849096
1.14.13.7	0.274814474	1.108320562	0.069368326	0.229700481	0	0.035036703	0.20945486	0	0	0.060132404	0.457741016	0	0.049614102	0	0.021527604	0	0.056386399	0.088020134	0	0	0.092601988	0.01598838	0.068171537	0.073675884	0.160982449	0.045659788	0.041812413	0.018977044	0	0	0	0	0	0.081509007	0	0.037659586	0.034213625	0.041540882	0.021059096	0	0	0	0.020191713	0.033273035	0.355315003	0.01807313	0.02735126	0	0
1.14.13.70	0	0	0.004682495	0	0.006089805	0	0	0.016061643	0	0	0.02288468	0.009520576	0.000251829	0	0.014860236	0.011682168	0	0.01492126	0	0.011227266	0	0	0.016529115	0	0	0	0	0.025878517	0.001674321	0.01135527	0	0	0.002018141	0	0	0.006689439	0	0.0104302	0	0.015499856	0.001543194	0.018518304	0.016286093	0	0.001494314	0.001015765	0	0.011122642	0
1.14.13.8	0	0.004817974	0	0	0.046453364	0.033545592	0	0.041321879	0	0	0.277694204	0.015436295	0	0	0	0.000174843	0	0	0.027428325	0.021543603	0	0.037698153	0	0.005862582	0.068259932	0.009022687	0.011150447	0.051762476	0.019410065	0	0.010068853	0.02732923	0.0358578	0	0	0.015424193	0	0	0.037204406	0.040261785	0.03575354	0.021574798	0	0.012905954	0.350334237	0.018589875	0.037002623	0.067536338	0.019718353
1.14.13.81	0.030909864	0	0.031017975	0.037587572	0	0	0	0	0	0.960159466	0.096415754	0.057201601	0.122738545	0.009541787	0.026106206	0.003946393	0	0.02546701	0	0	0.043077309	0	0	0	0	0.013117211	0.052304532	0	0	0.039723088	0.020897854	0	0.054984297	0.055851705	0	0.029409099	0	0.050619388	0	0.009159472	0.007542887	0.049538817	0	0	0.094395455	0	0.015851553	0.044980384	0
1.14.13.82	0.073234131	2.90174964	0.550350853	0	0	0.465313416	0.02178121	0	0	0.109372329	1.475685789	0.05357075	0	0	0	0.124174138	0	0	0	0.240359105	0.392296082	0.319179957	0.198936047	0.282595553	0.027082004	0	0.219095142	0	0	0.16338674	1.361662478	0.048810245	0.392524106	0	0.194602054	0.215274202	0	0	0.030430733	0	0.147152729	0	0.012657694	0	1.577062743	2.0690018	0.322584691	0	0.135631033
1.14.13.83	0.042343268	0	0	0.060540529	0	0.049878644	0	0	0.060214402	0	0.355183092	0.055681351	0.042800903	0	0.0043777	0.007129895	0.059044894	0.005488196	0.059074591	0	0	0.003490627	0.017835132	0	0.672772376	0.025682015	0	0	0.028482721	0.058041231	0	0.019425178	0	0	0.020746287	0	0.052806504	0	0	0.066238139	0	0.021212112	0.069357483	0.059445023	0.350788083	0.116384226	0.1082513	0.153299462	0.047926949
1.14.13.84	0	0.00829842	0.000150912	0.009273357	0.011461363	0.009119187	0.002918659	0	0	0.002321892	0.004446002	0.017936604	0	0.00413832	0	0	0.000461547	0.003441533	0.014119423	0	0.01085507	0.012187382	0	0.013745291	0.015081699	0.013813425	0	0.0028352	0.008147561	0	0	0.012699646	0	0	0	0	0.001590468	0.005845356	0.011182541	0	0	0	0	0.003707394	0.012970543	0	0	0	0
1.14.13.9	0.000346531	0.005243174	0	0	0	0.017456041	0.021977212	0.01478934	0	0.025645098	0	0.005389595	0.033950763	0.000839616	0	0	0	0.00774136	0	0.034726931	0	0	0	0	0	0	0.004784301	0.026617207	0	0.03775145	0.010523969	0	0	0.026548259	0	0.00412001	0	0	0.029966305	0	0	0	0.030752208	0.010825881	0.016062689	0.03368157	0.025449175	0.022778249	0
1.14.14.-	0.037982774	0	0	0.003443409	0	0.01420962	0	0	0	0	0.187645787	0.005505151	0.033525862	0.013979566	0.02918801	0	0.000743918	0	0	0	0.048124725	0.035423822	0	0.027987397	0	0	0.046985584	0.007196595	0.013497688	0.050207159	0.006512901	0	0	0	0	0	0	0.038831847	0.024493574	0	0	0.027832846	0.01239884	0.008812092	0.09860399	0.047197641	0.077607347	0.022452309	0
1.14.14.1	0.002450193	0.075119872	0.028183208	0.044942719	0	0.018377373	0.085694268	0	0	0.061258025	0.377373975	0	0	0	0	0.062109797	0.051148108	0.036794803	0.07434523	0.079760568	0.055366693	0	0	0	0.053257517	0	0	0.026159172	0	0.062980739	0.023850919	0.051073706	0.073095728	0	0	0.045415774	0	0	0.07923276	0.094728642	0.050052681	0.074254284	0	0	0.31972907	0	0.079607236	0.040188342	0.035904181
1.14.14.3	0.873594983	0	0	0.754984556	0	0	0.106439199	0.097167382	0.03042137	0.07243168	0.737170251	0.18184835	0	0.170357503	0.09840045	0	0.078662066	0.036378101	0.254261989	0	0.074010637	0.111906514	0.034728372	0.080823364	1.614484675	0.119739117	0.011936344	0.01463411	0.141338927	0	0.006837751	0.152812576	0.120260939	0.068979098	0.089287958	0.154640905	0	0	0.002569496	0.042390721	0.068452472	0	0	1.029297368	1.004462461	0.266396885	0.353441679	0.318997938	0.177049313
1.14.14.5	0.705755628	2.901320888	0.25748341	0	0	0.330458016	0	0	0.219331127	0	1.83564424	0.327228584	0	0	0	0	0	0.259776776	0	0.390871003	0.039516499	0.314831176	0.281229403	0	0.178251829	0.281014866	0.517308379	0.852889374	0.259899459	0.190975763	2.344007636	1.338997835	0.308206922	0.391285466	0.225711604	1.127537049	0.143451728	0	0.277998663	0.375612413	0	0	0	0.128845664	2.380720957	2.926136294	0.522582539	0.067742793	0
1.14.14.7	0.010729616	0	0	0.009860696	0	0	0.004917195	0	0	0.020648698	0.093651619	0.011724961	0.019315892	0.003532953	0	0.023455001	0.021947394	0	0	0	0	0	0	0.010588493	0.001962856	0	0	0.011990248	0	0	0	0	0	0	0	0.013837868	0.020932493	0.023627645	0	0.014087902	0.000512434	0.019247416	0	0.024808197	0.04706387	0	0.012568217	0.01685543	0
1.14.14.9	0	1.116199797	0.809384462	0.104063207	0	0.173502949	0	0.971076089	0.682579309	0.017822486	1.279582273	0	0.050329815	0.204111266	0.198688515	0	0.104145758	0.288176293	0.142782333	0.151753325	0	0.214166986	0	0	0.152370842	0	0.203950229	1.027814063	0.100772797	0	0	0.62578712	0.109573631	0	0.022654468	1.136128262	0.229355518	0	0.124648945	0.541253511	0	0.292421458	0	0	1.089814722	1.351258431	0.085148931	0.217487281	0.139189801
1.14.15.3	0	1.244742551	0	0.08871219	0.03822517	0	0	0.007130408	0.040932002	0.036525972	0.479293157	0.040658502	0	0	0.068851498	0.033591644	0	0.015127704	0	0	0	0.022004393	0	0.005780344	0.132355933	0.007146529	0.024845038	0.082310317	0.060804767	0	0	0	0.027476327	0.095425776	0	0.051742339	0	0.015294204	0	0.082848915	0.031464953	0	0.08289925	0.059153704	0.45310835	0.001874101	0.014223978	0.014196764	0
1.14.15.7	0.787783974	0.012048169	0	0	0	0.037545523	0.00949134	0.070569987	0	0	0.666212803	0	0	0.03031586	0	0	0.066776823	0.000740684	0	0	0.027211747	0.061979628	0	0.046488103	0	0.054956927	0.012389275	0	0.049893749	0.029539852	0.063924877	0.022202676	0	0	0.05834317	0.04379335	0.018784808	0.002226424	0	0	0.007937074	0.057155353	0	0.025483287	0.647694644	0	0	0.026925109	0.083649758
1.14.16.-	0	0	0	0	0	0	0	0	0	0	0	0	0	0	0	0	0	0	0	0	0	0	0	0	0	0	0	0	0	0	0	0	0	0	0	0	0	0	0	0	0	0	0	0	0	0	0	0	0
1.14.16.1	0.774357624	0	0	0.058474824	0.097906172	0	0	0.104493923	0	0	0.603803896	0	0	0	0.010964662	0.068442773	0.010637093	0.098114023	0.071173166	0.059522398	0	0	0	0	0.050075301	0.069311889	0.172401947	0.110014	0	0	0.055974206	0.056608321	0	0.061325478	0.049373264	0.008602216	0.101715968	0	0.036684091	0	0	0.019394468	0.061605024	0.077314089	0.695138816	0.078275917	0.082371274	0.099913299	0.011668657
1.14.17.3	0	0	0	0	0	0	0	0	0	0	0	0	0	0	0	0	0	0	0	0	0	0	0	0	0	0	0	0	0	0	0	0	0	0	0	0	0	0	0	0	0	0	0	0	0	0	0	0	0
1.14.18.1	0.018331962	0	0	0	0.003042126	0	0	0.032179319	0	0.015399262	0.252780277	0	0.007597023	0	0.031141057	0	0	0.040743997	0	0.042585355	0	0.012564216	0	0	0.029323484	0.027829383	0.017014175	0.007497102	0.024544565	0.039360039	0	0.029295229	0.000767203	0.000807978	0.00680673	0	0.013200279	0	0.043565722	0	0.012101297	0	0	0.025518708	0.254541495	0.01883583	0.00094155	0.048550758	0.014715172
1.14.19.-	0.011549931	0	0.013225985	0	0	0	0	0	0.039177245	0	0.431647203	0.00998156	0.022639147	0.020376775	0	0.0337233	0	0	0.017452172	0	0.029354826	0	0.006560167	0	0	0	0.001071892	0	0	0	0	0.047924047	0.009379046	0	0	0	0.040068394	0.04339369	0.022784737	0.046914256	0	0.01461468	0.007115462	0	0.42380349	0.039191292	0.0273139	0.031675021	0.066250891
1.14.19.1	0.91562478	1.725834769	0.031378576	0.422561964	0.089014506	0	0.461784502	0.032606583	0.149096349	0	1.156230222	0	0	0	0	0.020294706	0.086018927	0	0.20859647	0.017602291	0.202865498	0	0.139299482	0	0.004347536	0	0.001866953	0.054240004	0.099694562	0.141830191	0.040015542	0	0.050889192	0	0	0	0	0.007505412	0.119631963	0	0	0	0.139211151	0	1.056053395	0	0	0.174944115	0.151303849
1.14.19.2	0.022759198	0	0	0.001996703	0	0.01783594	0.020038603	0.021808005	0	0.008360711	0.059565259	0	0.00906277	0.024411821	0.013534322	0.023847953	0.022470327	0	0.026416409	0.002985679	0.01663118	0	0.002568057	0	0.01973744	0.006345002	0	0.030871766	0.021071095	0.006807589	0.024230836	0	0	0.012983029	0	0.011202535	0	0	0	0	0	0.004286898	0	0	0.021288389	0	0.033947888	0.056925327	0
1.14.19.3	0.020413501	0.335380099	0	0.012225579	0	0.039465134	0.024591137	0	0.012914713	0.008190021	0.034452149	0	0	0.00675145	0.037692648	0.031618408	0.002277071	0	0.005211618	0.040234369	0	0.035421264	0	0	0.20218833	0	0	0	0.004207433	0	0	0.040777755	0	0	0	0.007258589	0.035475335	0	0.030310639	0.028162005	0	0	0.017947208	0.038976648	0.002544593	0.025365479	0	0	0.019697463
1.14.21.6	0.001837714	0.132819779	0	0.004039267	0.00180588	0	0	0	0	0	0.004528808	0	0	0.004297918	0	0.003157923	0.004156539	0	0.00606278	0.005940631	0	0.007241254	0.002026205	0.002001787	0	0	0	0.005139759	0	0.002438654	0.001243825	0.003295238	0.004700036	0.005082678	0.003894746	0.003614647	0	0.003243548	0	0	0.003764682	0.007089368	0.003518715	0	0	0.002402484	0.003596595	0.004597529	0
1.14.21.7	0.002048371	0.001329147	0	0.000987825	0.000226284	0	0	0	0.000154238	0.001954464	7.99975E-05	0.000522025	0.000610832	0	0.000983066	0.000107036	0.00066677	0	0.002207814	0	0	0	0	0	0.001763889	0.001531095	0	0	0.001104505	0	0	0.000575812	0	0.002029139	0.000974998	0	0.001400388	0.001308865	0	0	0.002177877	0	0	0.002069082	0	0.000187264	0.030460139	0.032644459	0
1.14.99.-	0.012866271	0.055122888	0.009673111	0.0270068	0.012779286	0.032784213	0	0.038525633	0.00656448	0	0.551749129	0.012651816	0	0.035106942	0.020474186	0.012035669	0.042884577	0	0.0195926	0.038132474	0	0.023251627	0	0.059284332	0	0.020720621	0.050494235	0	0.01187939	0	0	0.052908726	0.015693424	0	0.002198101	0	0	0	0	0	0.030226319	0	0	0.023509538	0.549680683	0.011551598	0.01612873	0.018307749	0.027367006
1.14.99.1	0	0	0	0	0	0	0	0	0	0	0	0	0	0	0	0	0	0	0	0	0	0	0	0	0	0	0	0	0	0	0	0	0	0	0	0	0	0	0	0	0	0	0	0	0	0	0	0	0
1.14.99.3	0.02165612	0	0.017602604	0	0.041284432	0	0	0	0.047966699	0	0	0	0.046201311	0.002742016	0	0.051014029	0	0.24128832	0.219023019	0.185439892	0.186047107	0	0.006686574	0	0.516115765	0	0	0	0.037538252	0.039389434	0	0	0	0.008589237	0	0.059595418	0.020586339	0.032473283	0.025022036	0.000469642	0.00238938	0	0.030969635	0.04415928	0	0.009273176	0.025560152	0.023552172	0.043133539
1.14.99.33	0	0	0.000780447	0.000102813	0	0.000269459	0.000118788	0	0.000280658	0	0.008943505	0.000138937	0.000353471	0	0.000504221	0	5.96848E-05	0	0	0.000187275	0.00033966	0	0	0.000420618	0.000191506	0	0.000166887	0.00075973	0	0	0	0	3.99757E-05	0.000480838	0	0	0	0	0	0	0	0.000499436	0.000111461	0	0.00807842	0	0.000684854	0	0.000393482
1.14.99.36	0	0	0	0	0	0	0	0	0	0	0	0	0	0	0	0	0	0	0	0	0	0	0	0	0	0	0	0	0	0	0	0	0	0	0	0	0	0	0	0	0	0	0	0	0	0	0	0	0
1.14.99.39	0	0	0.000371732	0	0.001554542	0.000990138	0.000395744	0.00162246	0	0.000203808	0.000770875	0	0	0	0.001359579	0.000686858	0.001482441	0.014850986	0.016000684	0.017438227	0.016621751	0.001704751	0.000159006	0	0.001665703	0	0.000295364	0	0.000275282	0	0	0.001285625	0.001665125	0	0.00010393	0	0.000978658	0	0	0.001511918	0	0.000453169	0.00158906	0	0.000843297	0.001138116	0	0.001494931	0
1.14.99.40	0.902534407	0.02927242	0	0.0331594	0	0	0	0	0	0.030908477	0.680107698	0	0.022552591	0.004125475	0.077909565	0	0.024498657	0.034094653	0.007334742	0	0	0.013897374	0	0	0.156695113	0	0.059815244	0	0	0	0.08607491	0.019047474	0	0	0.03306912	0	0	0	0.081318248	0.061527449	0	0	0.035756989	0.034680112	0.573901474	0.14030972	0.102438289	0.129616636	0.098983745
1.14.99.41	0.004736245	0	0.017506223	0	0	0.001517326	0	0	0	0	0.039370565	0.020874965	0.010736596	0	0.015466425	0.011919685	0	0	0.002114208	0.012691388	0	0	0.017092062	0	0.006940735	0	0	0	0	0	0	0.010597075	0	0.01523871	0	0.007356071	0	0	0	0	0.007126375	0	0.012528656	0.008603737	0.013545234	0.001799495	0	0	0
1.14.99.44	0	0	0.024434756	0.020425413	0	0.036331533	0.015472072	0.026312063	0	0.009340827	0	0	0	0	0	0	0	0.041462274	0.062766798	0.001692831	0	0	0.010582328	0	0	0.02470894	0	0	0.059888744	0.008978179	0.023345648	0	0.025109521	0	0	0.030105781	0	0.005982418	0	0.019637356	0.02421991	0.03514614	0.020684506	0.013557286	0.027962219	0.016380199	0	0	0.004296919
1.14.99.46	0.277940711	0.331468886	0.05361935	0	0.013868378	0	0	0.040194425	0	0	0	0	0.099442616	0.004360615	0	0	0.012985957	0.055160483	0.030525775	0	0.038382999	0	0	0.108284649	0.084646095	0	0.350631128	0.502154127	0	0	0.386467213	1.018284666	0	0.099517089	0.034890171	0.526980914	0.042857784	0	0.212515433	0.569762948	0	0	0.011446854	0.09201157	0	0.762025643	0	0.176823623	0.083188437
1.15.-.-	0	0	0.000340583	0	1.24968E-05	0	0	0.000156153	0	9.91077E-06	2.09674E-05	3.78385E-05	0.000304944	0.000179544	4.17294E-05	9.37098E-05	0.000297118	0	0	0	0	0	0.000151564	9.92267E-05	0.000267871	0	0	0.000344392	0	0	0	0	0	0.000337951	0.000295765	0	5.61872E-05	0.000341079	0.000133862	4.18154E-05	0	0	0.000337413	0	0.000207225	0	0	0.000209588	3.15098E-05
1.15.1.1	3.39157765	2.415884531	2.140022188	1.022691112	0.904622095	1.070452196	0.444431061	0	1.418181167	1.364064297	1.773972578	0.825108456	0.522460284	0.454718813	0	0	1.100512499	1.461934495	1.640697428	1.684019906	1.478500284	0.226606229	1.009773632	0.29765758	1.020796365	1.17893427	1.215483424	3.142658749	1.013690977	0.316886428	1.037048436	3.036087277	0.234907025	0.048769657	0.319934	2.577068569	0.361815753	0.197049891	0.477393386	2.331382276	0.51872906	1.167557996	0.720165379	0	2.160740467	3.194185723	0.665341457	0.688372489	0.085399448
1.15.1.2	0.063297793	0	0	0.050049054	0	0.124104087	0.942017195	0	0.441660755	0.140123099	0.086318341	0	0	0	1.030851755	0.001641149	0	0.259884312	0.343426579	0.338118347	0.352763979	0.485851108	1.054078859	0.115668344	0	0	0.131941443	0	0	0.07959105	0.120826689	0	0.1541829	0.143518508	0.123654325	0.098823043	0.102937239	0.885951079	0	0	0.004454768	0.046876128	0.63330918	1.09319202	0.143941713	0.018143614	0.154508292	0.094823214	0.05449153
1.16.1.1	0.897991003	0.258280089	0.06919757	0.442248401	0	0	0.085482332	0.093733268	0.070957309	0.082129758	0.799164567	0.060478367	0	0	0.105091345	0	0	0.141341388	0.017338817	0	0.17964051	0	0.093072613	0	0.491403027	0	0.254818102	0.109302813	0.205329478	0	0.069145966	0.199469609	0.052749146	0	0.10443007	0.015046317	0	0.062014914	0.708361952	0.798800449	0.062480716	0.075518584	0	0.083096301	0.719221662	0.095140253	0	0	0
1.16.1.3	0.550514735	0	0.085147141	0	0.23939866	0.200146669	0	0	0.086224574	0.09725945	0.259319884	0.137355736	0	0	0.132167324	0	0	0	0	0.171243652	0.315026154	0.201006299	0.190672954	0.099059875	0.134845912	0.126150026	0.7897358	2.012204388	0.203369353	0.19219227	2.234131792	1.704039082	0	0.282598814	0.142600362	1.848462111	0.288154589	0	0.219621839	0.853624536	0.277045788	0.432861686	0.130220681	0	0.328600518	1.606040586	0	0	0
1.16.1.7	0	0	0	0	0	0	0	0	0	0	0	0	0	0	0	0	0	0	0	0	0	0	0	0	0	0	0	0	0	0	0	0	0	0	0	0	0	0	0	0	0	0	0	0	0	0	0	0	0
1.16.1.9	0.232459729	0.473774735	0.039627494	0.318643333	0	0.063188191	0	0.103581388	0.146194176	0	0.810425523	0	0.169160725	0	0	0	0.141274647	0.210226609	0	0	0.035241658	0	0.092118322	0.022909902	0.738702164	0.010517933	0.286909245	0.604174952	0.116622981	0.03517929	0.391708098	0.959099132	0.105569343	0	0.160681398	0.724742249	0.086640842	0.138186739	0.033470538	0.403477807	0	0.000127142	0.065373421	0.027618912	0.734920463	0.921821232	0.31981979	0.13654988	0.116327672
1.16.3.1	0.35865517	0	1.028781228	0.127911113	0.809331651	0.510850921	0.604794122	0.029097915	0.392878518	0	0.012720885	0.472092538	0.536249744	0.165999968	0.090313735	0	0.523896076	0.330971424	0.343622347	0.50030992	0.398227663	0.064335527	0.063271246	0.07459099	0.812040517	0	0.815453404	0.896474817	0	0.193517525	0.863228721	1.0765465	0.101099269	0.084323743	0	0.936908696	0.113170131	1.184479218	0	0.683371774	0.069261553	1.940198646	0.129339823	0.860424718	0.243050763	0.683949805	0.230171514	0.116373002	0.133342856
1.16.8.1	0	0.015475035	0.002414362	0	0	0.004583131	0.014772232	0.006009377	0.003454317	0.012549225	0.008819726	0.003449027	0	0	0.017420883	0	0.010448162	0	0.004385924	0.006878503	0.002361544	0	0.005443475	0	0.017654273	0	0.013657228	0	0.012172161	0	0.009287058	0.004494625	0	0.01359032	0.000761241	0.017610476	0	0	0	0.007707426	0.003102602	0.01343415	0	0.017577902	0	0.012549639	0	0.000300789	0
1.17.1.1	0.741717898	0.092104271	0	0.019700507	0	0.065708584	0.030591885	0	0	0.106731139	0.999889159	0.013466326	0	0.003035078	0	0.017651389	0.017146572	0.070643568	0.118313231	0.058609956	0	0.113954679	0.074142647	0	0	0	0	0.139666978	0	0.108806172	0	0.032534984	0	0	0.094018735	0.239297604	0	0	0.025241723	0	0	0.08797341	0.094154675	0.115211957	1.096601485	0	0.07713569	0.053541264	0.037877543
1.17.1.2	1.137001991	1.145195728	0.954785056	1.054632914	0.842605007	1.005179065	0.624516727	1.154430653	1.163091743	1.048942216	1.612991955	0.878822901	1.045553355	0.977346415	0.023564637	0.861283154	1.136015944	0.876416732	1.101692677	0.845775981	0.978441087	0.963332291	0.890673675	1.076277148	0.814300025	0.649174747	1.080147553	1.007510817	0.021077133	0.834394265	0.975863127	0.914721934	1.183936366	1.10176832	1.243300938	0.916752001	1.037694022	1.013066526	1.165142239	0.491075593	0	1.150712757	0.798684138	0.101484956	1.317931191	0.958722181	0.930097813	0.795613031	0.361582543
1.17.1.4	4.534150493	1.568353651	0.187585967	0	0	0	0.842405026	0	3.747452635	6.306303191	3.51404308	0.564977381	0	0.190013434	1.819235169	1.813731455	0	1.937129694	0.932429688	1.712880566	1.613098476	0.01350748	0.207434033	0.61102306	0	0.202024007	2.028002727	1.530430056	0	0.679731545	1.106902271	3.522929737	0.406955529	0.62458541	0.679737728	1.977199693	0.600165524	0.38648314	0.823912339	2.231517706	0	0.65329537	0.473382899	0	3.158721326	0.947694549	2.140519305	2.406170012	0
1.17.4.1	3.029750431	1.94709569	3.57121333	1.963903972	0.903553733	0.633548502	1.805322005	1.106071272	2.996001613	1.413249251	2.716866307	1.559206454	1.443270483	1.695085119	1.519852883	0.503937891	2.01350787	1.725232388	2.078475812	1.876229031	2.060162875	1.290581427	1.538935143	0	3.53214647	1.83972349	2.687720253	3.356904568	2.688570524	0	3.862362003	4.142628791	0	0.203135662	0	3.151748561	1.331477507	2.299548459	2.833900531	2.742656308	2.397784226	1.902504683	2.018875387	2.3912667	2.564129269	3.65228406	0.673586297	0.707281106	2.749680737
1.17.4.2	0.921528819	0	0.858952675	0.610229652	1.24148456	1.353594287	0.877220007	1.175121993	2.899951142	0.961263147	0.713965342	1.296216789	1.281351908	1.007756216	0.802599641	1.570654737	0.263003386	1.258505066	1.302057735	1.568126138	1.291396752	1.03188759	3.864147483	2.257988759	0.335470573	1.00323041	1.232879454	0.96425233	0.846017029	1.091431072	1.245588935	1.085728012	0.745609403	0.79213992	1.01781956	0.761363319	0.78374075	0.944585848	0.898217887	1.046829254	1.228753839	0.893939917	1.568963559	0.896667715	0.450347883	0.631266946	0.976307089	1.326876419	1.234409281
1.17.7.1	1.080153769	1.08846903	0.920928417	1.072413631	1.043349371	0.583863796	0.72893862	1.12830027	0.976095743	0.921179628	0.811746222	1.033383054	0.93279036	1.035462951	1.113032367	0.66452167	0.909114879	1.032646422	0.975990981	0.98531116	1.013796723	1.048719381	0.999026576	0.933840126	0.899138677	0.456822765	1.092429092	0.88772748	0.111225801	1.134921835	0.947256991	0.984306509	1.001631497	0.860385313	1.08640536	0.976604363	0.922573898	1.013387212	1.006198301	0.422030555	0.037416116	0.961418205	0.807230082	0.990467914	0.793648723	0.963875712	0.862706377	0.93344374	0.015793345
1.17.99.1	0	0.002122411	0	0.003540905	0.000731501	0.000641525	0	0	0	0	0.031081269	0	0.002447833	0	0	0	0.028543063	0.016208922	0.018729203	0.015154301	0.016664844	0	0	0	0	0.001011682	0.002842241	0.001768573	0.002040718	0	0	0.000885345	0.002244959	0.000972425	0.003330096	0.000873468	0.000890355	0.000918841	0	0.002297543	0.001389885	0.00257872	0	9.05406E-05	0.031408272	0.002988272	0.002710883	0.001575014	0.002670256
1.17.99.2	0	0	0	0	0	0	0	0	0	0	0	0	0	0	0	0	0	0	0	0	0	0	0	0	0	0	0	0	0	0	0	0	0	0	0	0	0	0	0	0	0	0	0	0	0	0	0	0	0
1.18.-.-	0	0	0.001057987	0	0	0.001213019	0	0	0	0	0.018499187	0.001597406	0	0.000609803	0.001071181	0	0	0.001347627	0.000286005	0.000882025	0.0013206	0	0.001259278	0.00116071	0	0.001188776	0	0.001200749	0	0.001413049	0.000764672	0	0	0.000361179	0	0	0	0	0	0.001451867	0.00014644	0	0.00139202	0.001033904	0.01771237	0.001186367	0.001294254	0	0.000784786
1.18.1.-	0.236795338	0.093905475	0.017734276	0.0708582	0	0	0.012606251	0.045612941	0.019248194	0.032661854	0	0.039305165	0.014658582	0	0.003652664	0.05461557	0.013127694	0.071783831	0.052677659	0.049357898	0.011858024	0.03202562	0	0	0.031683939	0.072252459	0.177377001	0.635293915	0	0.078038555	0.088861446	0.951008581	0	0	0.041905604	0.655708035	0.08445198	0	0.143424893	0.413877754	0.047592116	0.038798493	0.07353799	0.004701509	0.100777883	0.935871583	0	0	0.096392756
1.18.1.1	0	1.261722781	0.07501753	0.057506391	0.074613374	0.034816403	0.017841733	0.046518033	0.02971198	0	0.113087215	0	0	0.062840115	0	0.707032992	0	0	0.05328095	0	0	0.097098971	0.060998409	0.079084776	0	0.043345143	0.033697712	0.007331572	0	0.036622878	0	0.045068796	0.199746013	0.199863972	0.282275888	0	0	0	0	0	0.047390427	0.015905033	0.184828731	0.07187053	0.059061189	0	0.154292177	0.324223571	0
1.18.1.2	0.945679141	2.042077611	0	0.666096336	0	0.928906921	1.429677408	0.902186467	1.214026619	0.864050159	1.644973514	0.061282271	0.052088454	1.210506035	0.882304044	0.876722946	0	1.554834135	1.338763744	1.350293243	1.32758862	1.213165507	1.141996004	0.591074443	1.125519006	0.587644758	0.973340576	1.174340618	0.535369957	0.951707612	1.019727623	1.100472736	0.692032024	0.776839562	0.945256872	0.887978579	1.093191825	0	0.339757007	0.544835247	0	0.131965418	0.809189654	0.2151801	1.280343911	1.088552196	0.997830575	0.644203919	0.034080735
1.18.1.3	0.968971447	0.764329113	0	0.216724407	0.151772173	0.080714141	0.080523477	0	0	0.103806491	1.87179338	0.049124858	0.181042311	0	0.169914892	0	0.220084866	0	0.010039183	0.024700219	0.085553472	0	0	0.010660832	0	0	0.135349452	0.485011305	0.133973512	0.140186796	0	0.623824071	0.188066293	0.188551462	0	0.339818946	0	0	0.204059918	0.48542028	0	0.266486214	0.212926893	0	2.037281212	0.321184366	0	0.015355808	0.104361889
1.18.6.1	0.331738821	0.257787502	0.096190484	0.056809138	0	0	0.335706406	0.256193692	0	1.139261931	0	0	0	0.328322589	0	0.721880704	0.037526017	1.5678976	1.69765001	1.628853165	1.740921629	0.326902582	0	0.895942233	0	0.518520707	0.12061142	0.019574952	0.029769891	0	0	0.18163341	0.457283044	0.608520333	0.004705372	0	0	0.340360309	0.086665721	0.035460442	0.0651867	0	0.235763621	0.056508495	0.292661596	1.07050018	0.865356989	0.520851268	0
1.19.6.-	0.001370894	0	0.001318872	0.000315781	0.001496229	0.000157227	0.00090818	0	0	0.001676004	0.000244335	0	0	0	0.000700732	0.000303299	0	0	0	0.000175801	0.00054124	0	5.88618E-06	0	0	0.001919083	0	0	0	0	0.000591669	0	0.001956761	0	0	0.000438149	0	0	0.00108637	0	0	0	0.000697276	0.000480675	0.001514151	0	0	0	0.03692902
1.2.-.-	0.042869058	0	0.049567245	0.035005304	0	0	0	0.049770921	0	0.031356515	0.087597371	0.039783022	0.032532796	0.005529167	0	0.002901928	0.038686031	0.060705707	0.060602935	0.008075603	0.010806902	0	0.00491593	0.022047074	0.018407054	0	0	0.012587328	0	0	0.031610464	0.015727197	0	0	0	0	0	0.042482507	0.021633651	0	0.031388478	0	0.008337922	0	0.076455419	0.02086068	0.020242533	0	0
1.2.1.-	0.553062394	1.02131889	0	0	0.364578315	0	0.366534203	0	0.096284044	0.209421885	3.45342002	0	0	0	0.982556707	0	0	0.082986021	0.120095663	0.338485996	0.183562139	0.113961914	0.125384141	0	0.954804047	0.795741033	0.663012111	1.375240675	0.180885398	0	0.942714094	2.388493876	0	0.046118153	0.082698548	1.308089908	0	0	0.252838964	1.688660521	0.155768527	0.068709734	0.102405217	0.104075193	2.69259636	2.545380802	0.558466753	0	0.553371395
1.2.1.10	0.815059282	0	1.568529188	0.074374311	0.367695874	0.085073155	2.200138523	0	1.885304053	2.143031255	0.755670917	0.282546987	0.174109176	2.205359281	0.203416063	2.715028754	0.056459023	2.190991165	2.008374977	2.336948161	2.732357603	3.664799339	4.323901499	0.951802869	0.370179253	0.539600539	0.307179491	1.915525347	2.515975532	1.855332118	0.936471565	2.583677413	1.347511256	1.395163485	1.271569239	2.336002665	0	2.169921621	0.88466303	1.613853541	1.711674933	0	1.346869414	0	0.888847369	3.015481556	1.498854726	1.466569068	1.735997655
1.2.1.11	1.388579747	1.171175242	1.9180343	1.21900621	0.835497003	1.036970717	0.400838879	0.981635598	0.562226587	0.973195918	1.132693781	1.088891124	1.100982032	0.967053062	1.219756998	0.952198979	0.866095999	1.22075283	1.021569862	0.917362577	1.137691619	1.054578987	0.89801463	0.911876196	1.276933993	0.88783838	1.27532077	1.779207945	1.156790811	0	1.967375988	1.919578772	0.94361674	0.92276126	1.006187607	2.050871358	1.00850099	0.589117367	0.567142506	1.294279381	0.818470918	2.069468493	0.832698527	0	0.91417247	2.424117952	1.216000408	1.359108343	0.991747224
1.2.1.12	1.754896474	1.89445732	1.047555552	1.41515891	0.902281677	0.964303749	0.925751938	1.142539896	0.939716311	0.996370231	1.281539501	0.737557204	1.070514514	1.092698737	2.141387798	0.931963433	1.223001518	1.385841825	1.372537429	1.449336699	1.230718831	0.827955674	1.060171713	1.579638587	1.720297849	1.394676317	1.839202698	1.559905948	1.896785178	0.84863214	0.85233226	2.056251446	0.829278659	0.887947273	1.096893767	1.529078467	1.060711723	0.934101744	1.092613347	1.975517125	0.912700994	1.088315349	0.832297292	1.1756941	1.14431044	2.178458319	1.248750974	1.306926182	0.950157042
1.2.1.16	2.602764475	2.09223515	0.073272885	0	0.264062774	0.199412464	0	0.32664976	0.268250044	0	2.727569451	0.182647711	0.366381903	0.161616053	0.407228291	0.033599307	0	0	0.239226105	0	0.52786078	0.042743418	0	0	2.141137971	0.128165209	1.231297991	1.734554303	0	2.175630956	1.674773814	1.33671477	0.479622907	0.022159874	0.249326149	1.17207568	0.161901082	0	0.093752414	0.362948653	0.19445172	0	0.48195913	0	2.794131774	2.494438463	0.317584451	1.00819047	0.861172931
1.2.1.18	1.970587651	1.433434477	0	0.33632627	0	0.293886669	0.254302061	0	0	1.140365753	2.052680748	0.207340446	0	0	0.697863048	0.208365575	0.127917605	0	0.266454572	0.096903358	0.009006499	0	0	0	0.464736355	0.712635348	0	0.439930936	0.308756702	0	1.291043427	0	0	0	0.171168064	0.215337786	0	0	0.069128282	0	0	0	0	0	1.931766846	1.145851517	0.122014662	0.576990052	0.329645618
1.2.1.19	0	0.096398824	0	0.081048882	0	0	0.033079829	0	0.026960576	0.051652285	0.032457125	0.096683877	0	0.023922433	0.027588264	0.072128907	0	0	0.096462734	0.01688214	0	0	0	0	0.092069807	0.000107275	0.31413963	0.692285861	0.056902889	0	0	0.836623576	0	0	0	0.645990991	0.027722955	0	0.231676704	0.489902564	0	0.055287842	0	0.032455193	0.025255477	0.614410571	0.107288515	0	0.031602133
1.2.1.2	3.464163672	1.551385065	6.711196152	1.117428466	0	0.616360375	0	0.180873904	0	0	7.013272633	0	1.061747182	0	9.55148935	1.073907813	4.039222125	0.238651382	0	0.604701101	1.427188498	1.601933717	0.472199826	0.498409082	1.209400249	0.601638944	5.677923663	4.746699572	0.772539202	0	1.215507724	6.523945789	0.201496949	0.21780487	0.274980222	4.93172141	0.825898873	1.310445012	2.032540263	3.285774538	0.463222635	4.791232408	0	0	6.676695526	7.595762541	0.287450661	0.350029183	0
1.2.1.20	0.002550316	0.002573622	0	0	0.005232919	0	0	0	0.017316856	0	0.018136821	0.002427776	0.027733967	0	0	0.024230608	0	0	0.021467052	0.017582466	0.000328559	0.01641403	0.01722505	0.020368905	0	0.007542069	0	0	0.01174435	0.021762258	0	0.018848689	0	0.028902177	0	0	0.023286477	0.002740966	0	0.020490669	0	0	0	0.018825194	0.049891843	0.016343768	0	0.019306716	0
1.2.1.22	0.138967541	0.093205611	0.140627481	0.204190042	0	0	0.241629276	0	0.214318153	0.243823152	0.287211316	0.319240846	0.355971162	0	0	0.038945357	0.610232485	0	0.211856183	0	0	0.177526174	0	0	0	0	0.357078547	0.848832412	0	1.804574668	0.325336021	1.700568134	0.177599822	0.110567546	0	1.006002032	0	0.232354697	0.492796187	1.545469379	0	0.029447467	0	0.217818005	0.327353227	1.51405855	0.089006783	0.147361081	0.448745442
1.2.1.24	0.03616025	0.092973728	0.034643744	0.20558106	0	0	0.017652107	0.035947704	0	0	0.026181896	0	0.009505023	0.019029434	0.011229061	0.013856466	0.00468309	0	0.01868678	0.035427019	0.034457497	0.024436306	0	0.00330552	0	0.013151222	0	0.056440263	0.030404565	0.032607432	0.307611424	0	0	0	0	0.008401692	0.030383096	0	0	0.010940683	0	0	0	0.008470928	0.0516935	0.019554176	0.13946153	0.093300793	0
1.2.1.28	0.319045668	0.706390517	0.055733228	0	0	0.079287008	0	0.055916888	0	0.047030838	0.606930781	0.042724615	0.055794827	0.037929462	0	0	0.058052239	0	0.083915376	0.075657917	0.059721326	0	0	0.060306298	0.185931976	0.0158307	0	0	0	0.038373929	0.075064746	0	0.080687495	0	0.048506739	0	0	0	0	0.077944325	0.002464834	0	0	0.061107393	0.655728168	0.046210814	0.17713251	0.208844021	0
1.2.1.3	2.517534684	3.440472768	0	0	0	1.076624818	1.194607668	0.688367907	2.108280636	0	5.597471935	0	0.433808271	0.260775015	0	0	0.894028858	0.17905109	0.711119156	0.71926646	1.458539806	0	0	0.876796555	1.043628674	0	1.321413049	0.824453057	0	0.627961842	0	0.539144961	0	0.887607559	0.084113219	1.064392339	0	1.554083178	0	0	0	0.715925403	0	0.605960338	5.326146903	1.356379665	1.942295965	1.2401726	0.677211385
1.2.1.32	0.230857391	0	0	0	0	0	0	0	0	0	0.168829208	0.038788568	0.025278963	0.01734266	0.021883048	0.008471681	0	0	0.015966705	0	0.033038493	0.000519275	0	0	0.024665041	0	0	0	0.029266358	0.023338907	0.019307177	0	0	0.03869264	0	0	0	0	0	0	0	0.02308636	0	0	0.195881047	0	0	0.003534863	0
1.2.1.38	1.860812067	2.144794671	2.054665595	1.065061518	2.219262701	0.747901623	0.030445964	2.055795994	1.989377854	1.881850057	2.420396625	2.121339557	2.344920729	1.751493972	1.841453136	1.792828546	1.6740372	1.252234518	1.354495611	1.115684517	1.082765561	1.9068771	2.11510778	1.757566422	2.162496763	0	2.439885535	2.204844315	0.422810974	0.005522881	2.302216635	1.805765367	1.607476019	1.978859302	1.596664735	1.916701956	1.937877846	0.175056379	0.344590164	0.707639291	0.243660149	0.083540079	0.784762583	0.201114888	2.351281378	1.964828327	1.985211083	1.883731616	0.388068498
1.2.1.39	0.318711832	0.743828487	0	0.023077623	0	0	0	0.116768467	0.013741599	0.135766263	0.784990632	0	0	0	0	0.127403084	0	0	0.066926913	0.116916368	0.071873409	0	0.108618169	0.069830096	0.36159778	0	0.279389681	0.212449495	0	0	0.129481645	0.307389059	0	0.106012238	0	0.226320398	0	0.095385024	0.070099306	0.159749951	0.031448256	0	0	0.094409989	0.8723206	1.623136429	0	0	0.055475895
1.2.1.4	0.292023629	1.184692808	0.036803828	0	0	0	0	0	0	0.083352439	0.51144346	0.056287886	0.038708364	0	0.097528154	0.047767898	0	0.058737384	0	0	0.000321422	0	0	0.073688976	0.111354279	0	0.057746171	0	0.066242976	0.048714809	0.081233341	0	0.089260945	0.01567188	0.047438836	0.069230362	0.028750182	0.019497037	0	0.063103031	0.070447721	0.006755863	0.00996803	0.092804578	0.583398926	0.133791145	0.052702645	0	0.053029865
1.2.1.41	0.898562967	1.142880658	0.953198757	0.833943415	0.903858339	0.515191058	0.347211117	0.957528165	1.049976455	0.903890136	1.059915587	0.995049569	1.026482892	1.140348025	0.97033796	0.822920628	0.818355124	0.882251872	0.882263698	0.901163743	0.940412388	0.872638541	0.084772256	0.897675904	0.990827004	0.926420924	1.197566133	0.927079269	1.060746868	1.058596768	0.930107097	1.08309988	0.938495573	1.008514608	1.09320574	0.856541218	1.142857461	0.00185842	0.098329747	0.506148998	0	0.821489636	0.535501191	0.031028741	1.088550546	0.918869428	0.786740617	0.792336889	0.352826927
1.2.1.43	0	0	0	0	0	0	0	0	0	0	0	0	0	0	0	0	0	0	0	0	0	0	0	0	0	0	0	0	0	0	0	0	0	0	0	0	0	0	0	0	0	0	0	0	0	0	0	0	0
1.2.1.46	0	0	0.04790308	0.08898878	0	0.045818648	0	0	0	0	0.570704957	0	0.061608242	0	0	0.068461815	0	0	0.006986316	0.032865807	0	0.077749551	0.022155516	0.067681474	0	0.057913102	0	0.102211209	0.060070704	0	0.015466704	0	0	0.022328625	0.057489343	0.085380035	0	0	0	0.050756322	0.025061295	0	0.044530696	0.043904226	0.458978434	0.055611796	0.060275189	0.087669075	0
1.2.1.5	0.029595925	0.032846417	0.011550921	0.003619191	0.045456194	0.006723525	0	0	0.030593652	0	0.045327409	0	0.029413369	0.021521697	0.041464567	0	0.04263329	0.208057796	0.186812825	0.187415503	0.214833931	0	0	0	0	0.042940064	0.025561634	0.01289286	0	0	0	0.032456982	0.033086535	0	0	0.065877345	0	0.274069167	0.002356668	0.033122767	0	0	0	0.024004212	0.066397504	0.679397106	0.113468342	0.05601699	0.009277018
1.2.1.50	0.000539298	0.000276014	0	0.000871068	0	8.40184E-06	0.001376506	0.000723832	0	0	0.008105413	0.00050003	0.001134438	0.000878229	0	0	0.000933416	0.000331943	0.000449305	0.000250487	0	0.000250782	0.001018748	0	0.000312691	0	0	0.008815313	0.000460679	0	0	0	0	0.000941569	0	0.008649818	0.000647675	0.001221004	0.000151174	0.001164582	0	0.000532859	0	0.000305453	0.008985882	0	0.001311169	0.000212659	0.001332423
1.2.1.54	0.034681121	0	0.015587608	0.086351003	0.059605762	0	0	0.02299635	0.014036942	0	0.017096003	0.048506981	0.035918174	0.010412464	0.050930304	0.008951947	0.014228299	0.014833942	0	0.025530666	0	0.087050239	0	0.054051908	0	0.081819759	0	0.102843079	0	0	0	0.049239945	0	0	0	0.043309231	0	0	0	0	0.085726792	0	0.053938674	0.029991378	0.109317881	0.050833755	0.149410303	0.144146608	0.116831072
1.2.1.59	0	0	0	0	0	0.002517174	0.002309302	0	0.002955673	0	0.011115605	0	0	0	0	0	0	0.001170571	0	0	0.002989286	0.000201102	0.000886611	6.91559E-05	0.002589403	0	0.003046378	1.56493E-05	0.00231147	0	0.002395746	0	0.002237016	0.001974201	0.002795742	0	0	0.000564405	0	0	0.000862411	0	0.003017264	0	0.006895394	0.001254931	0.028831302	0.031657327	0.013860874
1.2.1.60	0.073733771	0.10342	0.018385074	0	0	0	0	0	0	0	0.758241732	0	0	0	0.023781001	0	0.068535298	0.015655902	0.050531832	0	0.068912611	0	0	0.001042978	0.098459303	0.085614329	0	0.445560239	0.029433919	0	0.03029574	0.366825564	0	0	0.122078642	0.523709017	0.010829089	0	0	0.127284523	0	0.078441333	0.076333276	0	0.854808708	0.899013642	0	0	0
1.2.1.65	0	0.026851136	0.021938018	0	0.031091279	0.031175024	0	0	0	0.001645805	0.296769176	0	0	0.014614642	0	0	0.002771383	0.015338329	0	0	0.016156502	0	0	0.021530801	0	0.018676867	0	0.012794901	0	0	0.026463226	0	0.004575705	0.010297931	0.027784154	0	0.01113611	0	0	0	0.004714542	0.002672448	0	0	0.286550544	0.004826914	0	0	0.005186975
1.2.1.68	0.769490178	1.788508765	0.065307974	0	0	0.044610732	0	0.125338629	0.025008327	0.103093771	0.877147983	0	0.071371574	0.066365371	0.081608526	0.05255379	0	0.044794131	0	0	0.113005143	0.002178965	0	0	0.123475226	0	0.323154701	0.127287641	0	0	0	0	0.090174849	0.058834077	0.026869588	0.014970416	0	0	0	0	0.008711704	0.031248983	0	0.12445816	0.849388425	0.240744433	0.169180848	0.09735759	0.077395451
1.2.1.70	0.938626662	1.150580838	1.010692337	0.520271098	1.08530264	0	0.471085612	0	0.921234803	0.973749986	0.788374544	0.168478509	0.07561144	0	1.017199202	0.188964735	1.156071254	0.758679144	0.561686529	0.564322598	0.683227552	0.188174737	0.976408946	0.517048205	0.918764296	0.412786818	0.679841207	1.060324567	0	0.929156442	1.081133534	1.053912267	0.30924165	0.411912773	0.396326411	0.94694372	0	0.070690402	1.047506971	0.499610369	0.127550252	0.342661455	0.242974976	0	0.724020367	1.01203905	0.227287602	0.30008666	0.175179824
1.2.1.71	0.196223673	1.077933622	0.11425492	0.137432988	0	0	0	0	0	0	0.451814333	0	0	0.152600258	0	0	0.037848747	0	0.186595535	0.132788076	0.058305097	0.011033291	0.117623389	0.079910042	0	0.045621464	0.44963097	0.856021187	0	0	1.139976395	0.881680993	0	0	0.043489514	0.826419008	0	0.165874375	0	0.884415117	0.135914789	0.165312273	0.143530878	0.139500745	0.537193055	1.22899587	0.171329002	0.130653164	0.026111045
1.2.1.72	0.25946952	1.024920138	0.076868754	0.028307529	0	0	0.06047708	0	0	0.050302314	0	0	0.127585632	0.020695645	0.059202094	0.144493658	0	0.033033112	0.035987477	0.100914477	0.178958512	0	0	0	0	0.06621672	0.260753008	0.713622589	0	0.111807755	0.879315904	1.105772455	0	0	0	0.888594284	0.067311631	0	0.258218704	0.616604342	0.018773865	0.160145991	0.031179124	0.024729096	0	0.984463978	0.143862775	0	0
1.2.1.75	0	0	0	0	0	0	0	0	0	0	0	0	0	0	0	0	0	0	0	0	0	0	0	0	0	0	0	0	0	0	0	0	0	0	0	0	0	0	0	0	0	0	0	0	0	0	0	0	0
1.2.1.8	0.766715763	1.536121044	0	0	0.196043984	0	0.062417188	0	0.296553928	0	2.500281712	0.078536809	0.285402855	0.085095129	0.844084887	0.220555176	0	0.24169399	0	0.14047516	0	0	0	0.308013102	0.804833193	0	0.091358462	0.728324842	0.020179003	0	1.546420257	0.905382835	0.345562374	0.019472421	0.103799444	0.76005122	0.188096049	0.03656155	0	0.233858672	0.108643847	0.471814968	0	0.193980517	2.35583408	1.145199449	0.400957042	0.552580994	0.26057447
1.2.1.80	0.000167617	4.75143E-05	0.000176547	0	3.39549E-05	1.9877E-05	0.000394307	0	0	0.000244316	0.007948598	0.000771674	0.000630022	0	0.000391879	0	0.000260256	0	0	9.48126E-05	0.000566475	0	0	0.000210107	0.000219673	0.000487212	0.000270887	0	0	0	0	0.000736279	0	0	0.000686704	0	0.000420092	2.8413E-05	0.000135672	0	0.000608711	0	0.000333018	0	0.009200282	0.000723469	0	0	0
1.2.1.9	0	0.649268805	0.014120972	0	0.059495727	0	0.063309112	0	0	0	0.069201612	0	0	0.035550195	0.08192011	0	0.029215445	0.440232687	0.422275556	0.545652733	0.481017896	0.073291595	0	0	0.026047873	0.008655087	0.036451365	0	0	0	0	0	0.117654637	0.066923607	0.119570639	0	0.0006425	0.006239554	0.083784832	0.033011741	0	0.045330526	0.168398421	0.043863705	0.050560366	0.000865987	0.039723431	0.089614711	0.01542752
1.2.3.1	0.044782356	0.030340279	0	0.038646985	0.044846102	0	0	0	0	0.996082566	0	0.015530372	0.014168379	0.021840248	0.05410366	0	0.05089338	0.069815559	0.038266999	0.04270628	0.038061903	0.028515289	0.032628345	0.0530579	0.032908135	0	0.001870933	0.042346708	0	0.0053974	0.009528951	0.031523702	0	0	0	0	0.035895596	0	0.039170473	0	0.021628755	0	0	0	0	0	0	0	0
1.2.3.3	0	0.088063533	0.064702574	0	1.077466822	0	0	0	0.072777879	0	0	0.083404624	0.073888216	0	0.00106432	0.025404728	0	0	0	0.00856219	0	0	0.087342213	0.120814729	0.117745743	0	0.116515535	0.031970634	0.564103109	0.058003441	0.019221412	0	0.060108654	0.056569737	0.057862986	0.069455341	0	0	0.051498956	0	0	0	0.009681173	0	0.06761915	0	0.138195447	0.058133804	1.228809958
1.2.4.1	1.480459388	2.425172736	0.804119324	0.777588285	1.781674421	0.278325321	0.454961743	3.539587998	1.432713528	0	3.4592239	0	0	0.401025845	0	0.249877136	0.538060152	0.716509076	0.256503716	0.214636591	1.084079834	0.469739709	0	0.02380192	0.583675444	0.54451241	1.250768272	0.976151706	2.298153339	0.031622852	1.233974184	1.123714808	0.39524416	0.539637183	0.681686422	0.883211452	0	0	0.471516397	1.844637779	2.164009559	0.996473851	0	0.222075192	2.592123305	2.726193948	1.049872533	0.795010807	1.335766251
1.2.4.2	0.778885966	0.848831141	0.684131824	1.116153056	1.151087486	0.078277551	0.020543146	0.086619378	0	0.090844034	0.974556203	0	0	0	0	0	0.121249076	0	0.20737764	0.285408728	0	0.140151798	0.05733163	0	1.136611292	0.172868436	0.357300604	1.223098922	0.195795216	0.010811032	0.979196755	0.96928186	0.003531745	0.078734222	0.192175763	1.055834364	0.070135073	0.095312678	0.41116038	0.459632345	0	0.812606475	0.137656161	0.055137635	0.889153939	0.966040055	0.163362388	0	0.216305235
1.2.4.4	0	0	0	0.29727044	0	0.100426984	0	0.944018902	0	0	1.102955106	0.662428866	0.674500492	0	0.140773953	0	0	0	0	0.058655731	0	0	0.100719762	0.158443027	0.231159194	0.811225626	0.481366151	0.123531811	0.893206243	0	0	0.080141749	0	0	0.052973603	0	0	0	0	0.070739301	0	0.099478119	0.127563231	0	0.866916117	0.249031729	0.356697599	0.102851517	0.233025655
1.2.5.1	0.299410857	0	0.079977149	0.386574994	1.030994492	0.334449607	0.064359546	0	0.162684595	0.187215028	1.064619437	0.29631736	0.321679751	0	0.877692304	0.037471382	0.045458821	0	0	0.038632885	0	0	0	0	0.798661883	0.056796608	0.200917098	0.645112341	0.114482532	0.034845295	0.94158544	1.122177248	0	0.115191547	0	0.60898912	0.134576228	0.185242558	0	0.391698154	0.086689556	0.034018686	0.126977171	0	0.929591521	0.895753521	0.280031346	0.12970475	0.184197861
1.2.7.-	0	0.351163623	0.002480301	0	3.082814481	1.310546006	1.954259513	1.798763219	1.551763568	1.595457149	0.014419519	0.929097379	1.128469094	0	5.594204881	1.262624731	1.296122833	0.905847326	1.616736688	1.163641522	1.36589408	0.756373657	0.671711035	0.988044351	0	1.663999992	7.55556564	1.307025371	1.134376564	1.14687589	0	0.97688489	0.360059584	1.303855437	0.878824515	0.88594764	1.451526521	1.184697225	2.060252186	0.315696336	0	0.47122623	1.15049146	0.8163146	0.091923434	1.402752897	0.622757964	0.449246792	0.264500877
1.2.7.1	0.439774892	0	0.547273714	0.251751427	0.085579381	0.314655609	0.060194446	4.426011286	0.202559749	7.5557563	0.223652399	0.528046411	0.395484171	0	0	0	0.311907904	0.543009966	1.433617597	0.922007919	0.513290385	0	1.979969073	1.779340179	0	0	1.353225257	0	0	0	0	0	1.018560948	1.766884853	1.546576078	0.540636895	0	2.415058017	0.353607383	0	0.366181841	0.103417736	0	0	0	0.279668855	0.288400468	0.054765832	0.179320793
1.2.7.3	0.727049277	0.238669996	0	0	0.121227343	4.658898326	0	0.017719469	0.708110124	4.297172299	0	6.527321237	5.374228143	0.647552946	7.182733038	4.551112005	4.029386303	1.135411642	1.69945963	2.584923193	2.268609271	0.905676971	0.659377262	0	0.750497019	0.298013374	3.1704657	0.523479938	0.121289711	0.683916336	0.220766811	0.038613241	2.032260414	1.85248998	0.797169481	0.728520464	0	0.051689591	0	1.081010453	0.074286211	0	0.176493051	4.199315876	0	0	1.500469537	0.960591272	0
1.2.7.4	0	0	0	0	0.018090416	0	0.019654428	0	0.015885534	0.002104861	0.002658393	0	0.025490068	0.009215753	0	0	0	0	0	0	0	0	0.018776562	0	0.008843511	0.020382801	0.003525207	0	0.024051506	0.027596116	0.009717964	0.021481385	0.292434366	0.288254795	0.32588004	0.001294011	0.025241919	0.011129522	0	0.004866192	0	0.026884809	0	0	0	0.002321838	0.023412071	0	0
1.2.7.5	0.333383304	0.007831937	0	0	0.064565387	0	0	0	0	0	0.089494442	0.006239516	0	0.063037835	1.046869074	0.018628002	0.07492622	0.339776533	0.2458043	0.222667596	0.300007857	0	0.018106047	0.017215068	0.014639098	0	0.572050325	0	0.0417386	0.045524	0	0.052153973	0.273588711	0.33874036	0.225838456	0	0	0.086824407	0	0	0.060472136	0.016938107	0.015188643	0	0.066016105	0.045587868	0	0.076502604	0.062056719
1.2.7.6	0.000599564	0.000500695	0.000605354	0	0	7.38456E-05	0.000493651	0.000593726	0.000654376	0	0	0.000190172	0	0.000422474	0.000655953	0	0	0.000421835	0.000294284	0	0	4.75115E-05	0	0.000366519	0.000514278	0	0.000307036	0	0	1.02863E-05	0	0.000166092	0	0.000197163	0	9.7599E-05	0.000653748	0	0.000216001	0	0.000601277	0.000392795	0	1.27532E-05	1.34159E-05	0	0	0	0.012083899
1.2.7.7	0.023116882	0	0.016819078	0.017046725	0	0	0	0	0.034818453	1.034387815	0	0.051986798	0.034332648	0.056877547	0.003915953	0.238022202	0	0.030624442	0.028280786	0.046048064	0.081557407	0	0	0.041625103	0.014669235	0	0	0	0	0.026996728	0.015942623	0.008763907	0.020048326	0.052850433	0	0	0	0.032118604	0.006312984	0	0.056400798	0.015276898	0.023915752	0	0.02370351	0.052023033	0.087370915	0.030933373	0.040925442
1.2.7.8	0.412536969	1.151985781	0	0.320068087	0.248981158	1.295377633	0.047276585	0.069547504	0.078791492	2.243793002	2.029856049	1.876847193	1.92092441	0	10.39846813	1.3405982	0	0.922881514	0.345355451	1.426170111	0.571279816	0	0	1.489555903	0.177140933	0	2.32935543	0	0.398116435	0	0	0.309340322	0.995666415	1.572122996	1.703382202	0	0	0	0	0.367814303	0.375485605	0.256472152	0	0.296144112	1.383092777	0	0.775037987	1.220038228	0.150469049
1.2.99.2	0.345358596	0	0.035749208	0.371319604	0	0.147654039	0.081270233	0.328791739	1.252392842	4.038728965	1.389150549	0	0	0	0	2.279193119	0.085318192	1.637909983	1.752467063	1.93490438	1.86044514	0.408372665	0.262952534	1.038198117	0.136281855	0	0	0	0	0	0.355368989	0	0.830659461	0.691919829	0.481259253	0.372481305	1.047058064	1.401786836	0	0	0	0.41778922	0.403265306	0	1.519879672	0	1.419544544	1.413115019	0
1.2.99.5	0	0	0.033017571	0.076422804	0.110821016	0	0	0.024267509	0	0.084450229	0.248577464	0.105931476	0	0.020504277	1.891654355	0.079278808	0.067616499	0.12686403	0.17249638	0.079504278	0.06964063	0.046806101	0.039242319	0.038348742	0	0	0.022707141	0	0	0	0	0.10016727	0.255478878	0.222661871	0.148103412	0	0	0.004538791	0	0.080148623	0.019359959	0	0	0.009947698	0.333417699	0	0	0	0
1.2.99.7	0.051394684	0	0.007887617	0.044026264	0.051240818	0.023425329	0	0	0	0.043526138	0.055847299	0	0	0	1.011100776	0	0.026846383	0	0.004205938	0	0	0	0.024128624	0	0.030345489	0.024563046	0	0	0.000949168	0.030024166	0	0.049885002	0.018480109	0.00869853	0.0123742	0.002578501	0.013336609	0	0.002670275	0	0.019099363	0.016409069	0.01896106	0	0.026703341	0.022420491	0.039185269	0	0
1.20.4.1	1.596463819	1.836943153	1.165906593	0	0.873557967	0.299511983	1.266960894	0.895196406	1.01534716	1.328045555	2.925551023	1.106064989	1.500354662	0.157227082	0.936706448	0.836996411	0.434133491	1.733204859	2.15355947	1.489609929	1.686065174	0.595153186	3.961725786	0.292193977	1.293950007	0.782361086	1.440448024	1.913265928	2.745176523	0	0.168783645	1.567033885	0.69057946	0.790855357	1.062139539	1.950369103	0.618176502	0.137892381	0.925015912	1.883171574	1.886610828	1.173840038	2.378186174	0	2.072014332	1.766695774	0.698927519	1.013771346	2.438033598
1.20.9.1	0.005578011	0.001688204	0	0	0.003878418	0	0.008313751	0.00914787	0.001691184	0	0.139820105	0	0.008860152	0.008136108	0	0.003347497	0.00014686	0.012003365	0	0	0	0.009113911	0.001568246	0.004944317	0	0.009101706	0.008956985	0.003736264	0	0.004123159	0	0	0.004848935	0.009154711	0	0.012747965	0	0.004599309	0.002017602	0	0.008424093	0	0.002742945	0.002590726	0.147113433	0	0.008419327	0.007078639	0.008999272
1.21.-.-	0	0	0.004544841	0.004394232	0.007537916	0	0	0.002542447	0.004444053	0	0.005812158	0	0.00664506	0	0	0	0	0.007206784	0	0	0.007956252	0	0	0.002272197	0.001772916	0	0.00437443	0.004734012	0	0	0.006240189	0.001061707	0.004812277	0.001254092	0.000430422	0.005928615	0.000413996	0.008199096	0	0.002912128	0	0	0.004451132	0.006563716	0	0.007959005	0.056843949	0.067388541	0.018315209
1.21.3.1	0.003648053	0.042775998	0.003045768	0.000724922	0.003159564	0.001876092	0	0.003588774	0	0	0.007961398	0.002542504	0.003429021	0.00272602	0	0	0	0.012652605	0.016072827	0.015112295	0.015750541	0.000137417	0.00288912	0.000120697	0	0.000304537	0	0.00778724	0.001133825	0	0	0	0.000952475	0.001701271	0.00112616	0.000715689	0	0	0	0.001681275	0.001210386	0.002252875	0	0.002520356	0.008162504	0.001664552	0	0.000178766	0.001430113
1.21.4.1	0	0	0	0	0.10570905	0	0	0	0	0.051540204	0	0.008162297	0	0	0	0.137630716	0	1.447218588	1.375992017	1.32241947	1.304599067	0	0	1.40704172	0	0	0	0	0.022281472	0.049952566	0.093567829	0	0	0	0.054042849	0.143993281	0	0	0.011788284	1.317220076	0.165197736	0.01836519	0	0	0	0.051250497	0.241423029	0.363756545	0.287882814
1.21.4.2	0	0	0	0.371807616	0	0.394746912	0	0.296538966	0	0	0.382923897	0.014645528	0.074702486	0	2.692208395	0	0	0.957106508	1.279156265	0.958493526	1.264465662	0	0.944429987	1.446522822	0	0	0	0	0.44047491	0.379905268	0	0.282400689	0	0.184464508	0	0	0.206206965	5.369897285	0	1.031121655	1.025730067	0.290291608	0.758530922	5.099861367	0	0.206273525	0.946713973	1.060469598	0
1.21.4.3	0	0.011121609	0.024939705	0.002130258	0.003557202	0.005118058	0	0.015264036	0	0.016234196	0	0	0	0.024716454	0	0	0	0.021934303	0.007959001	0	0	0	0.015333353	0.009525699	0.020274918	0.026241487	0.011179633	0	0.019544266	0	0	0	0	0.010680651	0	0.002083523	0.003433742	0.497862543	0	0	0	0.02362345	0	0.023504461	0	0	0.017762306	0	0.022395062
1.21.4.4	0	0	0	0	0	0.17744082	0.143145987	0.02209706	0	0	0	0	0	0	2.253794393	0	0.061452411	0.383130461	0.460160516	0.089842659	0.297913017	0	0.294444706	0.584256448	0.146077935	0.004383772	0	0	0	0	0.138331317	0	0	0.011740921	0.061474431	0	0	4.369460588	0.263692206	0.283514413	3.2462E-05	0.043902984	0	2.904401294	0	0	0.354374282	0	0.026611967
1.3.-.-	0	0.020861129	0.011856624	0.010638394	0.016243715	0.008201336	0.008987933	0.017005492	0.0132007	0.00791552	0.015975789	0.015792279	0.005513727	0	0.011740868	0	0	0	0	0.001796633	0.009703686	0	0	0	0.020480546	0.006622045	0.268162006	0.008487771	0	0.01003288	0.020593063	0.009784517	0	0.004466806	0.021182767	0.001511143	0.008308626	0.012008629	0	0.015313091	0	0.008847622	0.008310668	0	0.053180004	0.001669713	0.044481811	0.041513674	0.000788201
1.3.1.-	0.124331527	0.130103075	0.893933945	0	0.204846322	0.611840488	0	1.056694908	0.044278596	1.04623774	0.434260511	1.06304924	0.957973707	0	0.224055153	0.956486729	0.944568611	0.543886461	0.829853417	0.570658764	0.47338514	0.694309971	1.040580929	0.586988102	0	0.848616023	0.657534564	0.080777402	0.756530689	0.783975663	0	0.011298946	1.048008519	1.060812237	0.757471164	0	0.879050329	0.043041838	0.735692794	0	0.986264913	0	0.791540541	0.17111574	0.394475777	1.064988678	0.534396735	0.535867988	0.413387355
1.3.1.10	0.000297315	0	2.24197E-05	3.93204E-05	0.001563609	0.000530204	0	0.001545071	0	0	0.015730474	0.001259431	0.001440427	0	0	0	0.001355111	0	0	0.00023722	0.001016614	0.000567887	0	0	0	0	0	0.001187062	0	0	0.000386074	0.000672489	0.001013167	0	0.000628195	0	0.001355698	0.000971923	0.000561261	0.000438983	0.000135429	0.001476624	0	0	0.01837909	0	0.000107252	0	0
1.3.1.12	1.480741737	0.242133056	0.979823484	1.06847277	0.826255069	0.432922737	0.294533955	0.982427458	1.182926772	0.928754207	0.901532378	0.266417175	0.293660038	1.454711936	0.920203057	1.131519393	1.353392367	0.541840643	0.83728245	0.537979415	0.851459519	0.543203535	1.116402802	1.084751139	1.148476238	1.167273515	0.577632748	0.945747139	0.928545065	0.008575827	0.821358611	0.969906257	0.868134338	0.86708552	0.810092533	0.921409697	1.146371076	0.146156089	0.152321261	0.664860366	0.082794457	0.628550562	1.048426805	0	1.03908711	0.871095338	0.96578182	0.828887885	0.103115812
1.3.1.13	0	0	0	0	0	0	0	0	0	0	0	0	0	0	0	0	0	0	0	0	0	0	0	0	0	0	0	0	0	0	0	0	0	0	0	0	0	0	0	0	0	0	0	0	0	0	0	0	0
1.3.1.2	0.2198077	0	0	0	0.019536871	0.018572999	0	0.002423118	0.005949311	0	0.091198628	0.026823278	0	0	0	0	0	0	0	0.014644763	0	0	0.004746388	0	0.015300176	0	0.003740976	0.04360379	0	0	0	0.031401671	0.016536403	0.011171016	0	0.035856671	0	0	0	0.005162802	0	0	0	0	0.102731859	0.143890988	0.010818345	0.037085429	0.050417547
1.3.1.20	0.012107555	0	0.002314185	0.017161801	0.021084507	0	0.00247818	0.005731635	0.01838402	0	0	0.014852166	0	0	0	0.014542331	0	0	0	0.022024683	0	0.007334093	0.013316953	0.007042922	0	0	0.005954324	0.005403668	0.005027624	0	0	0.016910856	0	0	0	0.027067843	0	0	0.020786908	0	0.007624135	0	0.407071545	0	0.003520391	0.121483808	0	0.015633882	0.017822765
1.3.1.21	0.000658736	0	0.000538171	0	8.57788E-05	9.17348E-05	0	5.23241E-05	0.00031752	0	0.009081661	0	0	0.000651609	0.000603156	0	0.000783799	0	0.000795252	0.000577164	0	0	0	0	0	0	0.000793642	0.00048253	0	0.000484591	0.000415736	0.000145629	0	0.000760925	0	0.000323244	0.0007534	0.000303416	0.000599001	0	0.000477414	0.000447559	0.000620548	0.000428781	0.008076208	0.000529982	0.000194209	0	0.000265575
1.3.1.24	0	0	0	0	0	0	0	0	0	0	0	0	0	0	0	0	0	0	0	0	0	0	0	0	0	0	0	0	0	0	0	0	0	0	0	0	0	0	0	0	0	0	0	0	0	0	0	0	0
1.3.1.25	0	0.766153283	0	0	0	0.065786209	0.020834971	0.061460789	0	0	0.599966448	0	0.057378052	0	0	0.056282603	0.00644495	0.005444337	0.053949582	0	0.006737135	0	0.008219324	0	0.08514684	0	0	0	0.065124801	0.071331054	0.053884475	0.086218704	0	0	0.000810363	0.08647581	0	0.021633946	0.019674933	0	0.010932081	0.087006261	0	0	0.524001439	0.865029386	0	0	0
1.3.1.26	0.859679187	1.048108464	0.806140113	0.989802656	1.011225719	0.997965577	0.13761972	0.945686263	0.98890302	1.015058282	1.069201239	1.107435377	0.973867328	1.373551394	0.98845349	0.958877391	0.945478663	1.294305926	1.437725708	1.386703232	1.326190127	0.46334338	0.980201511	0.952802954	1.056969509	1.126594718	1.37019041	0.850413548	0.91324604	0	0.946653669	1.031886938	0.897679456	1.035388691	0.890213775	1.041301102	0.919955044	0.090435892	0.376891303	0.870873433	0	1.034299475	0.728512049	0	1.113631253	0.924486034	0.90776437	0.929471961	0.727749744
1.3.1.28	0.235832704	0.806139975	0	0	0.076620082	0.12605154	0	0	0.05160249	0	0.068200088	0	0.073091403	0.087032122	0	0.016603068	0	0	0	0.052990367	0.121822081	0.063833777	0.080491451	0	0.198603852	0.124301682	0.375242304	0.623607071	0	0.063747253	0.088440483	0.992045942	0.023834155	0.075483392	0	0.67946679	0.071085892	0	0.157483242	0.516056769	0	0	0.020665421	0.112196908	0.07757958	0.880814899	0	0.08378519	0
1.3.1.29	0	0.00072661	0	0	0	0	0.001198218	0	0	0	0.018061324	0.000456954	0	0.000680066	0	0.000358582	0.00094183	0	0	0.000707893	0.001281247	0	0	0.000130174	0	0	0	0.000562763	0.000410347	0.000823643	0	0.001165655	0	0	0	0	0	0.000828372	0	0	0.000442483	0	0	0	0.016031067	0	0	0.001184229	0
1.3.1.31	0.002566698	0.007558007	0.008338702	0	0	0.003726812	0	0	0	0.025500915	0.000187378	0.022078176	0	0	0	0	0	0.262389091	0.238022956	0.218309994	0.233943756	0.02289057	0.003675727	0.002770606	0.001810149	0.022144187	0.001778698	0.024418059	0	0.017323261	0	0.013677018	0.018579235	0	0.000762601	0	0	0.011917624	0	0.013465152	0	0.023809707	0	0.015552129	0	0	0.011414832	0.021725414	0
1.3.1.32	0	0.031908486	0.027040187	0	0	0.002124524	0	0.016044438	0.036654	0.029559191	0.277989345	0.030095487	0	0.004409299	0.012771979	0.034477159	0.033857696	0.055659185	0.021991504	0.062428516	0.001192796	0	0	0	0.168689726	0	0	0.02889425	0.0100386	0.021990741	0.034383208	0.009607111	0.034692897	0	0.015908584	0	0.032290222	0.029621947	0	0.029307143	0.027446747	0	0.007082858	0.03493759	0.323356726	0.000610645	0.044217017	0.041383021	0.04335513
1.3.1.33	0.014271064	0.012332302	0.017948814	0	0	0	0.036220455	0	0.033599109	0	0.329791606	0.01565569	0.033431827	0	0.027405098	0	0	0	0.024854928	0.039529402	0.004038507	0.032578322	0	0	0	0	0	0.001810436	0	0	0	0.001907008	0.039017278	0.01870469	0.032961906	0	0.005882001	0.027523896	0	0	0	0.023967161	0.004116021	0	0.35563808	0	0	0.036221915	0
1.3.1.34	0.320875289	2.080702737	0	0.120121013	0	0	0	0	0.592946923	0.095349598	0.991727223	0.011038229	0.223778449	0	1.07630232	0	0	0.191054503	0	0	0	0.043519714	0.185340966	0	0.199874403	0	1.438960632	0.851033359	0	0.157862675	1.205417272	1.072411728	0	0.074661354	0.057074178	0.970564932	0.023848233	0.031386811	0	0.350131348	0.000325815	0.063849766	0	0.039532747	1.208347467	1.040569349	0.348195648	0.337554155	0.19055352
1.3.1.35	0	0	0	0.004089069	0.001471082	0	0.00270354	0.001929444	0	0.005708346	0	0	0	0.001762265	0	0.002269798	0	0	0.005770121	0.003004545	0.007442937	0	0	0.002327167	0.004416887	0	0.004768132	0	0	0.007868445	0.003463527	0.007040211	0.007613745	0.000601147	0	0.00160188	0	0.006147803	0	0	0	0.004988134	0.006743157	0	0.001767617	0.005957279	0	0	0.003982288
1.3.1.38	0	0	0	0	0	0	0	0	0	0	0	0	0	0	0	0	0	0	0	0	0	0	0	0	0	0	0	0	0	0	0	0	0	0	0	0	0	0	0	0	0	0	0	0	0	0	0	0	0
1.3.1.43	0	0.148899542	0	0	0.009316295	0	0	0.007790578	0	0.017050156	0.034667743	0	0	0	0.033198916	0	0	0	0	0	0	0	0	0.026453153	0.008280101	0	0.026496382	0	0	0	0.031582928	0.036930563	0	0	0	0	0	0.002162978	0.014636763	0.020231845	0	0.024077334	0	0.029167732	0.03294465	0.177298183	0.008562523	0.026181408	0.017331319
1.3.1.44	0.022439923	0	0	0.023395173	0.008375598	0	0.028004679	0	0.025444254	0	0.023461329	0.012922434	0	0	0	0.020909391	0.02267159	0.278093499	0.28128188	0.198533981	0.202725038	0	0	0.522333049	0	0.012772821	0	0.037399446	0.010232585	0.010126872	0	0	0.00182523	0	0	0.017306072	0.000912325	0	0.032935921	0.046816342	0	0	0	0.010318497	0.007521691	0	0.039833749	0.06511083	0.025966474
1.3.1.45	0	0	0	0	0.004056869	0.005779956	0.00269322	0.005093569	0.004802506	0	0.003355831	0	0	0.004729432	0.005055967	0.004342169	0.001534674	0.004258245	0.002143527	0.004440741	0.005758723	0	0	0.002542663	0.005602872	0.005117561	0	0.003916524	0.003831613	0	0	0.017335974	0	0.0026098	0	0.000525736	0.004880244	0	0.005658669	0.005296209	0.003811573	0	0.002112921	0.004484882	0	0	0.003134861	0	0
1.3.1.54	0	0.03078126	0.019275545	0.109268848	0	0	0	0	0	0	0.556372713	0.106375299	0	0.001742007	0	0.458043705	0.014661073	0.725847051	0.684147178	0.686060827	0.539906314	0	0.009055453	0.359123241	0.432142505	0.628317638	0.054192483	0.113568821	0.084409741	0.035601891	0.101009177	0	0.291703947	0.229256216	0.289652215	0.160701529	1.04086152	0.030733848	0.711207863	0	0	0	0	0.110235516	0.48695872	1.08166813	0.218912022	0.393453754	0.10812753
1.3.1.56	0	0.00090709	0	0.001365568	0.002779106	4.57123E-05	0	0.00353889	0.000917006	0	0.032136723	0.003511968	0	0.000358362	0.00052926	0.000198976	0.003153023	0.001234387	0	0	0.001083999	0.001452391	0	0.001107218	0	0.0021952	0	0	0.003045555	0	0	0.001520066	0.002349188	0	0	0	0.000275467	0.001775865	0.001980913	0	0	0.000366358	0.001936329	0.000407574	0.034946163	0.001417793	0.000909176	0.000342228	0
1.3.1.58	0	0	0.01724947	0.006929277	0	0	0.010092616	0.002728101	0.017702008	0	0.019241761	0	0.009386258	0.01249893	0.016813857	0.001810089	0.000729519	0	0	0.001063148	0.013335243	0	0	0.004993016	0.003853725	0.000315087	0.010932756	0.005800148	0.004985944	0.013379772	0.007056597	0	0.015813905	0	0.016819019	0.014465821	0.012825636	0	0	0	0.007361191	0.006254527	0.000728399	0.017032503	0.009407004	0	0.01779213	0.007341781	0
1.3.1.62	0	0.01240352	0	0	0	0.012513615	0.001364591	0.015683916	0.002346457	0.010227369	0.115100828	0	0	0.017607229	0	0.00911947	0.02085743	0	0.001034369	0	0	0.017916353	0.00137405	0.002419411	0	0.013712511	0	0.011098005	0.007865882	0	0.012418878	0	0.002542938	0.002057133	0	0.009197176	0	0	0.010893527	0.000939571	0.020350945	0	0	0	0.13365094	0	0.007510852	0.005950147	0
1.3.1.70	0	0	0	0	0	0	0	0	0	0	0	0	0	0	0	0	0	0	0	0	0	0	0	0	0	0	0	0	0	0	0	0	0	0	0	0	0	0	0	0	0	0	0	0	0	0	0	0	0
1.3.1.71	0	0	0	0.000171653	0.000425518	0	0	8.82779E-05	0.000609238	0.000125251	0.00801681	0	0	0.000558643	0	0.000147962	0	0.000452615	0.000375086	0	0	0.000158167	0.000705995	1.08898E-05	0.000381064	0	0	0	0	0	0	0.000207839	0.000412928	5.49052E-05	0	0	0	0.000711359	0.000682944	8.69356E-05	0	0	0.000630176	0.000389854	0.008805515	0	0.000212579	0.000229283	0
1.3.1.72	0	0	0	0	0	0	0	0	0	0	0	0	0	0	0	0	0	0	0	0	0	0	0	0	0	0	0	0	0	0	0	0	0	0	0	0	0	0	0	0	0	0	0	0	0	0	0	0	0
1.3.1.74	1.396804536	0.251555524	0.123861206	0	0.880983537	0.238773176	0.289935871	2.254219441	0	1.772163364	0.773318031	0	0	0	0	0.685433142	0.020597534	0.052231491	0.329259757	0.09105258	0.212630032	0.296509606	0.041842701	1.242937657	0.071687549	1.752477074	0.258736235	0.151858797	0.238823599	1.812957512	0.174175627	0	0.953484801	1.053710005	1.12019434	0.07934679	2.297221509	1.094446893	0.160044817	0.133250582	0	0.232457502	0.505233219	2.228885841	0.359543501	0.073146387	0.54810352	0.779859522	0.287666602
1.3.1.76	0.168633968	0.183136955	0	0.014034325	0.171877381	0.227882145	0	0.021509014	0.852446811	0.236342719	0.287099032	0	0	0	2.033827749	1.386473035	0.225374502	1.368664422	1.072329742	1.326534633	1.222520688	0	0.15890414	0.087227897	0.094253628	0.221448602	0.557741836	0.2786025	0	0.006013819	0	0.287873281	0.523980961	0.756691586	0.569005559	0.037809782	0	0	1.552288347	0	0.125967458	0.22150783	0.031839776	0	0.035647381	0	0.429000444	0.621646377	0
1.3.1.83	0.00193867	0	0.001304773	0	0	0.001960555	0	0	0	0	0.01868801	0.001832405	0.000326336	0	0.001380577	0	0.032019186	0.00116572	0	0.000324357	0	0	0	0.001676914	0	0.00023775	0	0	0	0	0.000787048	0	0	0	0	0.001449157	0	0.000164606	0.001184956	0.000420089	0	0.001599616	0	0	0.016768723	0.000845891	0.000698939	0.00193919	0
1.3.1.84	0	0	0	0	0	0	0	0	0	0	0	0	0	0	0	0	0	0	0	0	0	0	0	0	0	0	0	0	0	0	0	0	0	0	0	0	0	0	0	0	0	0	0	0	0	0	0	0	0
1.3.1.85	0.008842019	0.000777795	0.012189299	0.012072778	0.010865749	0.012411405	0	0.001085295	0.006176963	0.014757986	0.014713789	0	0.006135904	0.000533063	0	0.015474748	0.007586165	0.002654582	0	0.004073226	0.012939812	0.005147392	0.005654908	0	0	0	0.011571022	0.00271122	0	0	0	0.010498324	0	0	0.011490663	0.007749395	0	0	0.012507082	0	0	0	0.009043	0	0.018424658	0.003583538	0.01376226	0	8.33532E-05
1.3.1.87	0.416616831	0.121079171	0.016410588	0	0.026542742	0	0	0.008656201	0	0.038837985	0.119752655	0.021170576	0.019379633	0	0	0.039072253	0.019197001	0	0	0	0	0	0.039545745	0.044548971	0.027165792	0	0.206200749	0.310743695	0.015933585	0.031084124	0.031468248	0.694685221	0.012390989	0.017728941	0	0.269039166	0	0.046473337	0.130131226	0.457777939	0	0.0478731	0.053311309	0.06541286	0.012106377	0.031148342	0.001308378	0.011591079	0
1.3.1.9	0.974549877	1.220790642	0.943561344	0.164687433	1.12580243	0.158383187	0.379032316	0.089295628	0.029387982	0	1.358011637	0.943896173	1.181244042	0.102106217	0.891944137	0.176922984	0.820168094	0.086926701	0.257776944	0.117027815	0.182971523	0	0.222775935	0	0.060049741	0.327737087	0.939509821	0.586362121	0.825931545	0.206761336	0.032186642	1.11735379	0.117132621	0.07658165	0.221043771	0.597278609	0	0	0.294623938	0.302205049	0	1.209132263	0	0	1.481949341	1.193861426	0	0.24044213	0.64012221
1.3.3.-	0	7.6447E-05	0	0	0.000824888	2.2662E-05	0.000910994	0	0	0.001144919	0.001739007	0.001287702	0.001910354	0.001640962	0	0	0.000333735	0	0	0	0	0	0	0	0.033096097	0.001150909	0	0	0.000102701	0	0.001708956	0.001635218	0	2.48047E-05	0	0	0	0	0	0	0.000433293	0	0	9.81597E-05	0.000392962	0	0	0	0.001649543
1.3.3.11	0	0.749561812	0	0	0.090422649	0.016789265	0	0	0.051541795	0.115279009	0.577319841	0	0.02779761	0.026793513	0	0	0.047821645	0	0.079272681	0	0	0.120020312	0.092900136	0.019109474	0.038480376	0.089292301	0	0.030673503	0.093121811	0	0.915691088	0	0	0	0	0.039315979	0.120486587	0	0	0.112454029	0	0.017761539	0	0	0.36286539	0.775184503	0.081586173	0	0
1.3.3.3	0.957885014	1.236338737	0	0.254451777	0	0.03879394	0.060958552	0.02169878	0	0	0.684434715	0	0.031646581	0	0.012626868	0	0	0.117183451	0	0	0	0	0	0.173825721	0	0.158935571	0.672977761	0.740560135	0	0	1.08021979	1.114306421	0.063973879	0.19233958	0.111571211	0.898829925	0.031486186	0	0.160414002	0.624064027	0	0.153686784	0.336182944	0.009136469	0.820356642	1.04156643	0.200799639	0.179470213	0.141725525
1.3.3.4	0.055451749	0	0	0.455292014	0	0.009527247	0.009738206	0	0	0.018128479	0.349033696	0.095173097	0.076759406	0.10931686	1.047438126	0	0	0.00232527	0.099771356	0.066822257	0	0	0	0	0.900484225	0.063369203	0.004050542	0	0.115781435	0	0.113554309	0.025453325	0	0	0	0	0	0.114198645	0	0	0	0.092749284	0.032605308	0.019730519	0.173596393	0.039375272	0.06104546	0.204474199	0.004679677
1.3.3.5	0	0	0	0.018725659	0	0.008998347	0	0	0.051847035	0	0.368530224	0	0	0	0	0	0	0	0.069845599	0.056374982	0	0	0	0	0.052792168	0	0.310920898	0	0.013538045	0	0	0	0	0.006248261	0.060990881	0	0	0	0	0.027514756	0.932485237	0.024374863	0	0	0.391566386	0	0.046663009	0.00579498	0
1.3.3.6	0.009808541	0.005181639	0.00093477	0	0	0	0	0	0	0.012926465	0.013580689	0	0.006365646	0	0	0.000374681	0	0.001355762	0	0.005232238	0	0	0.015983936	0.01749051	0.321298142	0.016266984	0	0.003470654	0	0.012675766	0.018124154	0.005599473	0	0.013105725	0	0	0.010228755	0	0	0.006379205	0	0	0	0	0.012392141	0	0.044815073	0.043319532	0.022396107
1.3.5.2	0	0	0	0	0	0	0	0	0	0	0	0	0	0	0	0	0	0	0	0	0	0	0	0	0	0	0	0	0	0	0	0	0	0	0	0	0	0	0	0	0	0	0	0	0	0	0	0	0
1.3.5.3	0.145162302	0	1.000132059	0.73995549	0	0.019225318	0	0.018681445	0.086916225	0.092226834	0.042683198	0.150689575	0.013191249	0.10181168	0	0	0	0.137602926	0.151894993	0.326964817	0.262285106	0.119656759	0.148607392	0	0.093146204	0	0.225105298	0.970716205	0.029109284	0.061478987	0.921455816	0.883370694	0	0	0.18312309	0.960892574	0.02233022	0.046797588	0.035860764	0.44772904	0.086266692	0.115154624	0.131815569	0.107052054	0.161241335	1.015650422	0.052992917	0.023772404	0.191862542
1.3.5.5	0.001511184	0.000997509	0.000134192	0.00090252	0.001149041	0	0	0	0.00150808	0.001188329	0.015953285	0	0.000489371	0	0.000121685	0	0	0.001014928	0	0	0	0	0	0	0	0	0	0	0.000756612	0	0	0.001075281	0	0	0.001466166	0.000345886	0.000686448	0	0	0	0.000262394	0.001162227	0	0.000958293	0.018459158	0	0	0	0
1.3.5.6	0.001533957	0	0	0	0	0	0.000749703	0.001129231	0.000554057	0	0.015465389	0.00126992	0	0	0.001261619	0.001037308	0	0.001587856	0	0	0	0	0.000510531	0	8.98205E-05	0.000297569	0	0.001505682	0	0	0.000583376	0	0.000124246	0.000813938	0.000731305	0.000400491	0	0	0.001403094	6.95013E-06	0	2.15E-05	0.000275707	0	0.017141224	0	0	0	0.001208994
1.3.7.2	0.000683968	0.00078039	0	0	0.000607341	5.43951E-05	0.000426267	0	0	0.000599544	0.009161921	0.000178784	0	8.81822E-05	0	0.000544608	4.90058E-05	0	1.32534E-05	0	0	0.00075352	0.000796034	0.000425287	0.000432187	0.000698621	0.000344715	0	0.000623247	0	0.00078034	0	0	0.000486297	0	0	0.000331101	0	0.000776663	0.000109362	0.000340731	0	0	0	0.008760858	0	0	0.000515093	0
1.3.7.3	0	4.6904E-05	0	0	0.000690979	0	0	0.000502073	0	0.000135726	0.008317905	0.000266271	4.00905E-06	0.000131343	0	0.000325892	0	0.000687724	0	0	0.000363972	0	0.000281971	0	0.000130903	0.000113713	0	0	0.000788735	0	0	0.000764464	0	0	0.000401834	0	0	0.000783592	0	0.000327097	0.000133199	0.00042835	0	0.000465641	0.008618182	6.19093E-05	0.000132639	0	0.000803016
1.3.7.5	0.000258347	0.000654539	0.000171432	0.000801291	0.0006625	0.000709299	0	0.000729012	0.000406285	0	0.008067795	0	0	0.000338707	0	0.000498737	0.000302816	0	0	7.16181E-05	0	0	0	0	0.000365486	0.000184399	0.000582779	0.000791521	0.000738026	0.000192164	0.000344474	0.00035781	0.000231792	0	0	0.000337939	0	0	0.000636919	0.000382677	0	0.000125902	0	0.000716817	0.008063978	0	0.000140301	0.000302298	0.000466752
1.3.7.7	0	0.00207793	0.001461567	0.001129708	0.002360412	0	0	0.001127948	0.00232969	0.001715325	0.027038889	0.000286741	0.00198053	0.001859154	0.001497003	0	0.000906054	0.001327382	0	0.001427125	0.002240442	0	0.000398896	0.001457942	0.002295779	0.001488519	0	0.002042806	0.000773924	0.001322757	0	0	0	0	0	0	0.001039301	0.001148337	0.000198296	0	0.002159335	0	0.002326598	0.001123279	0.02564022	0.000415529	0.00207444	0	0
1.3.7.8	0	0	0	0	0	0	0	0	0	0	0	0	0	0	0	0	0	0	0	0	0	0	0	0	0	0	0	0	0	0	0	0	0	0	0	0	0	0	0	0	0	0	0	0	0	0	0	0	0
1.3.7.9	0	0	0	0	0	0	0	0	0	0	0	0	0	0	0	0	0	0	0	0	0	0	0	0	0	0	0	0	0	0	0	0	0	0	0	0	0	0	0	0	0	0	0	0	0	0	0	0	0
1.3.8.1	1.228594247	0.212199266	0	0.123473269	0	0.409448833	1.037406517	2.570337829	6.832717961	2.272956016	0.963024421	0.05204084	0.044445451	0	0.856932648	0.320380474	0.203835941	1.323178566	1.838152464	1.043532227	1.595584192	0	0.32246732	0.652578013	0	0.453650275	1.226123578	0.266155869	0	0	0	0	1.121323791	1.294006021	1.068273039	0.441949247	1.270516869	0.190933966	2.412258569	0	0	0.147643711	1.096294777	2.013582604	0.991205251	0.456136122	1.410612116	1.400701458	0
1.3.8.2	0	0	0	0	0.002986482	0	0.019465097	0.049197333	0.034810046	0.011030186	0	0	0	0.031826014	0.012198108	0.020720209	0	0.0663778	0.118953578	0.101437877	0.087605902	0.024418206	0.040921293	0.030251877	0	0	0.464297078	0.027093142	0.060563772	0	0.015972714	0.013142217	0.07434568	0.132539215	0.124719178	0	0.028803498	0.010029081	0.0512649	0.003918418	0	0.051031045	0.024645636	0.021250271	0.006480518	0	0	0	0.081681211
1.3.8.3	0.00522567	0	0	0	0	0.003376161	0.003533176	0.002426904	0.002005311	0.003782727	0.072501764	0.000147545	0.005617619	0.00348629	0	0.006320646	0	0	0.004770527	0	0.001177689	0.005437553	0	0.006469975	0	0	0.003825709	0.005964517	0.001051429	0.006788374	0.006064548	0.006378022	0.005664528	0	0.000437768	0	0.003957897	0.004417784	0	0	0	0.003421771	0.005498251	0.006159674	0.072431766	0.001772295	0.005943285	0.007027215	0
1.3.8.4	1.29235835	0.907367994	0.239250482	0.099591783	0.06465018	0.200110796	0.016015383	0.075430214	0	0	2.529658673	0.252684955	0	0	0.00098894	0.171355135	0	0.111986514	0.140803283	0.107221307	0	0.01542194	0	0.003345256	0	0	0.31034381	0	0	0.138503227	0	0	0	0	0.070017602	0.169408179	0	0	0	0	0.186670415	0.234726602	0	0	2.259337726	0.491702177	0.167030265	0.229299651	0
1.3.8.6	0.846076177	0.916915021	0.051751404	0	0	0	0.105529877	0.047118234	0	0.087630645	0.850384609	0.064934317	0	0.025696358	0.106298413	0.031252107	0.110858062	0	0	0.020251298	0.115982272	0	0.038260794	0	0.770198811	0.05967177	0.367614284	0.084236305	0.08114574	0	0	0	0	0	0	0	0.018683568	0	0	0.094880577	0	0.009441487	0	0	0.886002501	0.01139024	0.206233305	0.320205383	0.051056641
1.3.8.7	4.744066321	1.749898412	0	0	0.697171535	0.850781902	0.483731838	0	1.078772541	0.617857526	7.119132038	0.242820023	0.844462201	0	0	0.081448771	0	0.589651007	0.646390229	0.288766557	0	0.537607238	0	0.234630162	1.319732995	0.052232733	1.053091445	0	0.775040084	0.718229731	0	0.320259078	0.013580792	0	0.492202031	0.298841845	0.679652884	0.534688575	0	0.3945425	0.227021135	0	0	0	6.128280928	0.411966154	0.836418236	0.924001581	0.93858812
1.3.8.8	0.117819798	2.637633196	0	0	0	0.122828871	0.138933255	0.057928683	0.138310678	0	0.377014144	0.016871326	0	0.126492654	0.129327278	0.130018156	0.047472796	0	0.001869759	0	0	0.084762997	0.036636387	0	0.144990422	0	0	0.050901145	0.085690432	0.106430771	0	0	0	0.100475936	0.097864645	0	0.025522466	0.056068551	0.029980464	0	0.016062991	0	0.025387327	0.01623008	0.421583924	0.013735643	0.244183451	0.062007553	0.108592554
1.3.8.9	0	0	0	0	0	0	0	0	0	0	0	0	0	0	0	0	0	0	0	0	0	0	0	0	0	0	0	0	0	0	0	0	0	0	0	0	0	0	0	0	0	0	0	0	0	0	0	0	0
1.3.98.1	0.833963866	0.84589608	1.019989575	1.007680144	0.980286181	2.189144215	1.048252502	1.097797629	0.9115604	0	1.042336599	2.294671596	2.242261731	1.901314154	1.132137493	1.002194617	0.837122649	1.211679593	1.326642717	1.012568513	1.123604672	1.1820839	1.106326316	1.103461739	1.166608587	1.413735034	1.008703581	1.025274229	2.134679947	1.175506135	1.418726159	1.091752015	0.769941418	1.079444625	0.769068836	0.969655945	0.883160287	0.943086787	0.945397224	1.622460975	0.05650836	1.186741883	1.078843914	1.016063831	1.032151186	1.007279602	0.939433262	0.974488976	1.295408854
1.3.99.-	7.26854353	10.85383985	0.399252229	0	0	1.951648534	1.434656122	0.49444165	1.521740012	0.808111935	8.062865277	0.212782448	0	0.832980221	0.884327458	0	0	0	1.414150696	1.1366209	0	0.208480253	0	0.820643481	0.472595065	0.105218335	3.856322687	2.591853058	1.045029758	0.930512665	1.352514309	1.792238747	0	0.65994368	0.571528639	1.912729238	0	0	1.720089815	0.11455961	0	1.388317668	0	1.109351446	8.433699233	2.465055749	2.741571006	1.228082193	0.843748392
1.3.99.1	2.443911354	3.715359381	1.827533337	1.656832237	2.860995058	0.510829721	1.00921789	0.044861305	1.330032398	3.492504572	4.573278738	2.474800878	0.486085629	0.830467375	3.872380788	0	2.808917474	2.231601486	2.326884057	0	1.683701799	1.311129353	0	0.451950076	0.825836779	0.532792577	5.76754697	4.961144939	2.403868045	1.185010876	1.609221411	2.487755229	0	0.256344062	0	2.591115892	1.371544832	0	2.124963087	0.699473531	3.548555325	0.676090648	2.836406209	0.872402449	1.689826135	4.060570002	1.781395315	1.899417437	2.800493921
1.3.99.12	0.00700519	0.002715651	0	0.009171589	0	0	0	0	0.005877689	0	0.000988509	0.008164882	0	0.003576725	0.000678327	0	0.008506747	0	0.009417034	0	0.00382096	0	0	0.000966786	0	0.008425792	0.005229018	0.006185425	0.000610484	0.002842103	0	0	0.00127082	0	0.003281862	0	0.009783609	0	0.004600199	0	0	0.007400153	0	0.002612834	0	0.005297556	0.064422962	0.0681402	0.017779206
1.3.99.16	0.178598971	0.104544901	0	0.285486986	0	0.121087314	0	0	0.259745518	0	3.316449385	0.293975811	0.182081047	0	0.130760128	0	0	0	0	0.417321436	0	0	0	0	0.310533725	0.245338067	0.838170787	0	0	0	0.249567512	0.330418315	0.082350268	0.33132609	0	0.29706874	0.031038192	0.106110815	0.373250054	0.424430451	0	0.360654188	0.125610686	0.009256433	3.370392492	0	0.270100818	0	0
1.3.99.22	2.000948482	1.397047113	2.555522275	1.016926144	1.080866752	1.277032737	2.061542405	2.205994991	2.121927314	2.171533143	2.373289016	1.324433748	1.504460422	1.221153896	2.297487434	1.966019022	1.934962437	2.093462567	2.11009282	1.749815312	1.973004971	0.729826962	0.919227089	1.491351486	0.92049709	1.659983078	1.436433819	2.382107017	0.927467025	1.779734964	1.906956811	2.356491175	1.761527878	1.720739469	1.736571	2.476129573	2.227053025	2.065860829	2.48614614	1.390207091	1.290809617	1.158832568	0.64716361	1.192113789	2.124841069	1.962997225	1.923416517	2.034923597	0.734737837
1.3.99.23	0.019450982	0.014937808	0.024135813	0	0.041259054	0.03652076	0.012252475	0	0.033688868	0	0.00571805	0.453576624	0.45408456	0.046884827	0	0	0.008568987	0.032028819	0	0.030952338	0	0	0.005068068	0.025097863	0	0	0	0	0	0	0.016057265	0	0.025810397	0	0	0	0	0	0	0.027361019	0	0	0.028097029	0.049109869	0	0.045555923	0.033447926	0.040866619	0
1.3.99.26	0	0.04594913	0.001524218	0.03439718	0	0	0.0228242	0.052394405	0.048602132	0	0	0	0	0.05875147	0.029150045	0	2.40804E-06	0	0.045864188	0	0	0.03287033	0	0	0.57137596	0	0.28621151	0.020734747	0	0	0	0.004149437	0	0.045989461	0	0.06614775	0.028974427	0	0	0	0	0.025628501	0.011929814	0	0.043508442	0.037374402	0.008213611	0.008633434	0.049246435
1.3.99.27	0	0	0	0	0	0	0	0	0	0	0	0	0	0	0	0	0	0	0	0	0	0	0	0	0	0	0	0	0	0	0	0	0	0	0	0	0	0	0	0	0	0	0	0	0	0	0	0	0
1.3.99.4	0.048149263	0	0	0.006198919	0.02153567	0	0.025496368	0.01679924	0	0.023105973	0.079538208	0.053241747	0.043892407	0	0.048622968	0.026709278	0	0	0	0	0.018780636	0	0	0.025363804	0.111545783	0	0	0.044714224	0	0.056176702	0	6.37604E-05	0	0	0	0.006334739	0.00953304	0.024637604	0	0.039258924	0	0.039488202	0	0.040075442	0.112794105	0.004426801	0	0.04862135	0
1.3.99.5	0.031540207	0	0.101116123	0.19731945	0	1.814599559	0.025654092	0.102409853	0	0	0	1.861619007	1.988125272	0	0	0.085854178	0.040451981	0	0.173572392	0	0	0	0.165705972	0.09437106	0.158020047	0.118383493	0.123280453	0.089444587	0.151441445	0	0	0.062413238	0.03227187	0	0	0.073742899	0	0.043321293	0	0.055138967	0	0.14409388	0.057968343	0	0.193634483	0	0	0.06924171	0
1.4.1.-	0	0.037337375	0.030119566	0	0.01141913	0	0	0.02844789	0.053772168	0	0.031457793	0	0	0.028891698	0.998711693	0.024454587	0.053106608	0.006956682	0.026751823	0	0	0	0	0	0	0.014912277	0.013372029	0	0.025376813	0	0	0	0.055067861	0	0.018596901	0	0.045906637	0	0	0.020916569	0.012472433	0	0.03622027	0.018504558	0	0.010473353	0	0	0.008424695
1.4.1.1	0	0	0.035644923	0.03709087	0.167975277	1.003481574	0.747811503	0	0.621627521	0.115280595	0.598825168	0.835826272	0.957223884	0	0.898746383	0	0.163121679	0.527323151	0.183006768	0.251604539	0.225488032	0	1.023616091	0.093476218	0.387621882	0.177022066	0.248901946	0.185404172	0	0	0.152513648	0	0.163028612	0	0.19007332	0	0.043745516	0.12010139	0	0.573395068	0	0.219795885	0.791292191	0.812797102	0.674851135	0	0.23693088	0.41295683	0.093513879
1.4.1.13	3.829831591	4.619650355	0	0.347146412	1.598097736	1.44974986	2.468941049	5.409924147	5.671100967	3.264351973	4.894196938	6.159790582	5.452775399	4.359109323	3.802311745	4.689537132	3.58162058	4.873164521	5.042457154	4.317546443	4.19743549	6.500158123	4.671164999	4.16477811	1.721895403	1.251115329	3.633199496	3.30145193	1.817868273	2.217565381	1.828948032	4.507957407	3.244326872	4.75594629	4.772369798	3.933580666	6.85159783	0	1.397752405	2.691174038	0	0.632905207	3.130187603	2.736121065	4.978523563	4.387339619	4.527991094	3.374774738	1.588814577
1.4.1.16	0.303629464	0.045571148	0	0.314195273	1.172764868	0.047005401	0.207424902	0	1.02445155	0.168998615	0.207285866	1.149135322	0.877837051	0.171745514	1.162932662	0.939456719	0.133357477	0.284608268	0.477487138	0.225231665	0.437828749	0.035659912	0.976859494	0	0.052016894	0.329057312	0.640847434	0.052052753	0	0.060753913	0.143136055	0	0.241266664	0.32221547	0.169522428	0	0	0.036454597	0	0.002151347	0.080975203	0.056481099	0.407615411	0	0.132878245	0	0.534869481	0.6354153	0
1.4.1.2	0	0.125291762	0.085479126	0.103123842	0.044691397	0.092268152	0.936415922	0.142331374	0.01020673	0.09383101	0.416003059	0.136908906	0.049216988	0.01043062	0.029754964	0	0.133102797	0.366977852	0.250508716	0.322764644	0.117395952	0	0.038511212	0.003421985	0.05426475	0.446764756	0.337000927	0.110952129	0	0	0.089632573	0.158349247	0	0	0.087633629	0.032382729	0	1.013750421	0.80227197	0.392559285	0.13273945	0	0.074293442	0	0.475107655	0.286122535	0.07668328	0.233588932	0
1.4.1.20	0	0.000485873	0	0	0	0.001118447	0	0.001103083	0.000141649	9.70921E-05	0.00932741	0.000201396	0	0.00088994	0	0	0.000153742	0	0	0	0.00088399	0.000311614	0	6.985E-06	0	0	0.001160352	0.001016674	0.000711611	0	0.00023967	0	0.000414406	0	0.000705627	0.000936273	0.000970466	0.000618362	0.000732749	0	0.000550573	0	0.000276544	0	0.008360396	0.000381892	0	0	0
1.4.1.21	0	0.841553553	0.088555056	0	0.050778868	0.06980919	0.0536914	0	0	1.09299928	0.761578119	0.330920682	0.356346751	0	0.005111849	0.085893855	0.102655764	0.130520115	0.1951171	0.044326007	0.040526316	0	0	0.090020967	0.217448062	0.074555905	0.097315067	0	0	0	0.058487367	0.039472219	0.023395887	0	0	0	0.499148564	0	0	0.111191501	0.031085067	0.038353047	0	0	0.740811855	0.293512873	0.044806006	0.024314733	0.014622056
1.4.1.3	0.846774541	1.279675659	0.03954947	0.200910349	0.11510348	0.097647048	0.062309333	0.028625538	0.117245314	0.020742618	0.879639019	0	0.110087151	0.00497878	0	0.013937874	0.364946443	0.040494667	0.105794501	0	0.243391983	0.077410369	0.009869966	0.026480771	0.065037632	0.637738986	0.083617895	0.180764906	0	0.044110122	1.081923352	0	0.23240902	0.117096342	0.249411777	0.129589026	0	0.070155008	0.121647029	0	0.078980519	0	0	0.142431146	0.824133088	1.006580275	0.049021128	0.129163611	0.063334502
1.4.1.4	1.235051717	1.082010372	0.735105086	1.222533731	0.958240432	1.547527524	0.289043559	1.185282574	1.218831605	0.247857514	0.126805475	2.03866664	1.710320135	0.702690929	0.90453607	0.750596823	0.133550345	0.994529994	0.993949108	0.723531627	0.799713693	1.070841488	0.80169774	0.796507561	0.805883378	0.425596752	0.93154616	0.550815333	0.890281706	0.069085321	0.081857019	0.976918119	0.841111707	0.746414608	0.760816663	0.857169646	1.026664235	0.188476876	0.206155276	0.243829436	0.080602306	0.950050572	1.026317989	0	0.277212169	0.907396305	0.777344862	0.908997366	0.327959094
1.4.1.8	0.010299849	0.002513027	0	0.003301052	0.00856741	0.004379876	0	0.00115591	0.001444419	0	0	0	0.001029806	0	0	0.000988652	0.003844067	0	0.00732119	0.003065553	0.007402927	0	0.005475336	0	0	0.003632554	0.006068134	0	0.002044298	0.001378677	0.007194173	0.005553818	0.007108305	0.004457435	0	0.005456504	0.006432666	0.008267147	0.00238846	0	0	0	0.002334167	0	0	0.00148037	0.068618708	0.066085231	0.006103086
1.4.1.9	0	0	0.056687268	0.022790697	0.009685139	0	0.036518157	0.025173058	0.044126522	0	0.110325126	0	0	0.042826961	0	0.241597154	0.057842074	0.03176356	0	0.053496448	0	0.047792853	0.009119832	0.062410966	0	0	0.300523361	0.011447077	0	0	0.02495668	0	0.105683782	0.037191479	0.103960369	0.051824455	0.065195894	0.027513055	0.035118722	0.031887494	0.028845332	0.017490162	0.008826928	0	0.110118873	0	0.107653271	0.107463368	0
1.4.2.-	0.004461273	0	0	0.006920451	0.00520402	0	0.000561503	0.000600738	0	0	0.059423728	0.001003909	0.002724988	0	0	0	0.00654419	0.002574505	0	0	0.002825425	0.003085733	0	0.001445807	0.001143245	0.003254236	0.002836698	0.003354658	0.004093911	0	0	0	0.006149061	0	0	0	0	0.007067876	0	0	0	0.004137032	0	0.006304543	0.055787063	0	0.069175617	0.060628422	0.001155174
1.4.3.-	0.148125965	0.400589036	0.252251814	0	0	0	0.034890305	0	0.209274027	0.083751629	0.843835768	0	0.11321967	0.118760605	0.023091222	0.149466443	0.020361046	0.054811581	0.162571682	0.052973702	0	0.196346037	0	0.002955392	0.163770305	0	0.225176715	0.652735404	0	0.079012779	0.080603684	0.91875783	0	0.209737239	0	0.432878993	0	0.096109986	0.069362491	0.535017168	0.035184057	0.760400907	0	0	0.791495117	1.75354358	0.123175543	0.364471293	0
1.4.3.1	0	0	0	0	0	0	0	0	0	0	0	0	0	0	0	0	0	0	0	0	0	0	0	0	0	0	0	0	0	0	0	0	0	0	0	0	0	0	0	0	0	0	0	0	0	0	0	0	0
1.4.3.10	0.001202264	0.002896945	0.000204177	0.0017142	0	0.00132931	0	0	0	0	0	0.003954909	0.000373921	0.001094356	0	0	0.003519121	0.017792866	0.019672149	0.017814853	0.012160134	0.003065581	0.004078038	0	0.067278566	0	0	0.00303825	0	0	0	0	0	0.001910765	0	0.000622685	0	0	0.004098346	0	0	0.002179624	0.00236458	0.000744463	0.002114038	0.001470273	0.003076737	5.39149E-05	0
1.4.3.16	1.093653147	1.132691885	0.176586296	0.110589679	0.988450694	0.898855322	0.333530982	0.811030518	0.903480059	0.805442305	0.998005928	0.85095331	1.131965035	0.34758118	0.869609388	0.524130334	0.238621074	0.880530544	0.889160423	0.877185231	0.927415702	0.994948507	1.116770248	0.410791226	0.087933702	0.155984678	0.69628552	0.70948416	0	0	0.519054598	0.913810707	0.862044541	0.863698709	0.954424825	0.723522658	0.0566633	0	1.212939517	0.440445925	0.040208249	0.081705292	0.620572858	0.178103289	0.932903352	0.658128687	0.292272503	0.626349114	0.272507856
1.4.3.19	0.888912547	1.140602077	0	0	0	0.082626005	0.091293243	0	0.133936693	0	0.775964014	0	0	0	0	0.132563441	0.136615255	0.097052586	0	0.06709271	0	0.006677566	0	0	0.578270829	0	0.100302405	0.088751876	0.069754254	0.116253722	0.851997758	0.09402422	0	0	0	0.059675229	0.137005852	0	0	0	0.07532511	0	0	0	0.691466159	0.152931817	0.383894882	0.239074229	0.068655584
1.4.3.2	0	0	0	0	0	0	0	0	0	0	0	0	0	0	0	0	0	0	0	0	0	0	0	0	0	0	0	0	0	0	0	0	0	0	0	0	0	0	0	0	0	0	0	0	0	0	0	0	0
1.4.3.21	0.196608931	0.638863634	0	0.056557651	0.007246703	0	0.006729206	0	0	0	0.022171993	0.046692537	0	0.039310823	0.053873087	0	0.051962227	0.04710341	0.037630918	0	0.040838249	0.0243452	0.00280723	0.0455593	0.022158255	0.018963979	0.239728928	0.150102867	0	0	0	0.426035205	0.008715184	0.053812641	0	0.244629542	0	0	0.097732833	0.280216469	0.044536389	0.027639306	0.057544504	0.007118067	0.027021168	0.837988905	0.062769894	0.039626798	0.017669314
1.4.3.3	0	0	0	0	0	0	0	0	0.002209277	0.01633089	0.028687263	0.006610814	0	0.009046765	0	0.005273303	0.014255723	0.002290461	0	0.004423807	0.002988711	0.009107263	0.00411498	0	0	0.017101675	0	0.02498516	0.009869919	0	0	0	0	0	0	0.002363119	0.0059247	0.002514658	0	0.012981036	0	0	0	0.005116983	0.022549689	0.002712322	0.041872848	0.029853744	0.007348141
1.4.3.4	0.034636506	0.013698748	0	0	0.040309282	0	0.072420119	0.09145926	0	0.081452793	0.200989246	0	0	0	0.096615338	0.232991375	0.086254692	0.486643338	0.350209148	0.31319983	0.369694087	0.082922791	0.097008693	0.077187978	0.026572678	0.024730254	0	0	0.098996892	1.077852397	0.009828766	0.070566584	0.073515525	0	0	0	0	0	0	0.0458156	0.018756993	0.002250786	0	0	0.224257632	0	0.209665149	0.123372014	0
1.4.3.5	0.813142115	0.950236349	1.011531544	0	1.047291916	0.135674958	0.096284903	0	0.145141513	0	0.761650701	0.877312572	0.669663137	0.078090389	0.037328425	0.036091798	0.271196518	0.160036707	0.018993875	0	0	0	0.148250954	0.058331995	0.077145709	0.069044438	0.570904073	0.865694801	0.191924739	0	1.154546878	0.942060465	0	0.119613544	0.122459161	0.892751742	0	0.076967825	0.328558144	0.616145554	0	0.993708732	0.03697639	0.206853489	1.110233256	0.650090248	0.265836265	0.351278251	0.033888102
1.4.4.2	1.632299306	0.282132783	0	0.718203657	2.188349462	0.799429227	0.109360502	0.038611146	0.212562868	0.062236849	1.091213456	1.380193622	1.194082496	0	2.015581187	0.513719051	0	1.300192461	1.161200022	1.243882871	1.292366464	0	0	0.710768393	0.850245643	0.279738002	0.563375494	0.934053188	0.256973645	0.057518902	1.057413968	1.403535346	0.064701748	0.094056358	0	1.138512213	0.245520278	2.079921593	0	0.517302224	0	0	0	0.123883531	1.455575317	1.243452934	0.313133677	0.882858668	0.307013763
1.4.7.1	0.863157473	0	0	0	0.837436254	0	0.032566978	0	0.525402661	0	0.518244433	0	0.191430296	0	0	0.269680074	0	0.253921672	0	0.034518156	0.009916507	0.636212033	0.125738503	0	0.000587487	0	0.264523482	0.159845219	0.172785827	0	0.050763774	0	0.517209555	0.385398801	0.253004139	0	0	0	0.146123602	0	0.183938094	0	0.295881472	0	0.240418486	0.122037649	0.068489528	0.255193148	0
1.4.9.1	0.009717769	0	0	0.021182747	0.02323214	0.069825756	0.00783684	0.057907779	0	0.019169708	0.364260191	0.008594939	0.049884599	0	0	0	0.028358981	0.046592721	0.056258985	0.035879514	0.042299744	0.017785983	0.022075605	0	0.000956959	0.075735527	0	0	0	0.04811069	0.069649174	0	0	0	0.045379002	0	0	0.043036917	0.054161195	0.057028062	0	0	0	0.052059069	0.321205026	0	0.018623591	0	0.006181367
1.4.99.-	0	0.00294049	0.01099787	0.009758134	0.004454033	0.001338376	0.005317404	0.006208954	0.003059616	0	0.01162428	0.010672033	0	0	0	0	0.058354209	0	0.01048741	0.009029304	0	0	0	0.00234045	0.001919517	0	0.00530149	0.001755177	0	0.002400462	0	0	0.002056339	0.009788696	0.003063069	0.002483067	0	0.010452776	0	0.008596931	0.008775271	0.009554542	0.008169651	0.005910445	0.006372943	0	0.001006369	0	0
1.4.99.1	2.147211186	1.482871137	0.069203423	0.319224608	0.352550202	0	0.374245174	0	0.14241357	0.222827119	3.623707774	0.298972226	0.420003849	0	0.229873436	0	0	0	0	0	0	0.207385557	0.426845212	0	0.233404199	0	0.638381145	1.264422752	0	0.059941532	0.834363174	0.905385409	0.194461243	0	0.104790605	1.022434719	0.160896417	0	0.015821332	0.842357367	0.41703483	0	0	0.075020126	3.737956492	2.243860606	0.513344773	0.040731333	0.586711401
1.4.99.5	0.019540033	0.026686995	0.001095435	0.01519146	0	0.014070252	0	0	0.015977313	0	0.033594565	0.043270058	0.017366159	0	0	0	0.013205509	0	0	0.02852406	0.035568583	0.047061379	0.035061073	0.000519775	0.034715877	0	0	0	0.042911983	0	0.003590152	0.004312462	0	0	0	0.047059263	0.016192166	0.044199634	0.022057586	0.018937262	0.019491395	0.021725968	0.017373833	0	0.044895571	0	0.015587987	0.016788361	0
1.5.1.-	0.176682341	1.108456861	0.138525728	0.026958257	0	0	0	0	0	0	0.264108249	0.018162721	0	0.206520179	0	0	0.075355286	0	0.024866649	0.015551388	0.125038362	0.036752199	0.205626626	0.063596425	0	0	0.3738467	0.934833593	0	0	0.167013217	1.56495806	0	0.215904456	0.146194107	0.943112266	0	0	0	0.653809815	0	0.127267661	0	0	0.073844318	1.743585065	0	0.273280017	0.18308712
1.5.1.10	0.007567199	0	0	0	0.008943731	0	0.006395824	0.001734123	0.000476815	0	0	0	0.000515326	0.004220752	0.00099672	0	0	0.004453005	0.006738209	0	0	0.002036976	0.008003028	0.007176606	0.006561467	0	0.006313562	0	0	0	0.005958938	0.005146326	0.002720139	0.004927814	0	0.001585364	0	0.004800733	0	0.008230505	0.003488069	0.003565838	0.006735463	0	0.00691776	0	0.008390626	0.006510465	0.008024385
1.5.1.12	0.692721729	0.263799561	0.267169122	0	0.949279068	0	0.123948605	0	0.088020104	0.048491152	0.464497575	0.318118307	0.135582606	0	0	0	0.217170129	0.131415782	0.046206874	0	0	0	0	0.594202718	0.322169363	0.001491042	0	0.461351426	0.109480586	0.005447469	0.270156523	0.237492144	0.082943076	0.076891879	0	0.395103233	0	0.036832517	0.113246191	0.03641397	0	0.037008857	0	0	0.590441001	0.234177768	0.004350046	0.127555895	0.005425181
1.5.1.15	0	0	0	0	0	0	0	0	0	0	0	0	0	0	0	0	0	0	0	0	0	0	0	0	0	0	0	0	0	0	0	0	0	0	0	0	0	0	0	0	0	0	0	0	0	0	0	0	0
1.5.1.19	0.006663607	0	0	0	0.000948339	0	0	0	0	0	0.0034543	0.000978993	0.006574587	0	0	0.006963784	3.2349E-05	0.000973747	0.006886164	0.005047969	0	0	0.00054588	0.000363022	0.0047416	0	0.004955299	0.001064146	0.0043304	0	0.002463055	0	0.004683101	0	0.006161414	0.000160338	0	0	0.005951094	0.00290111	0.005752396	0	0.007198666	0	0	0.000357959	0	0.003287065	0.003891325
1.5.1.2	1.125139324	1.693180795	0.990959701	0.919709425	1.135688611	0.460618924	0.439031224	0.955398979	1.115470315	1.007948867	0.981271876	1.054424624	1.222247094	1.208538146	0.986508079	1.124836823	1.045119936	1.215261605	1.272864915	1.035007793	1.275931075	1.025520393	0.910163493	0.374819757	1.120860817	1.612216568	1.136616217	0.859760628	1.598326136	0.951543705	1.045779573	1.168975951	0.908589236	1.018762937	0.914550022	1.047728097	0.907840059	0.23192218	0.287830741	0.852785949	0	0.995860053	0.871896377	0.113464053	1.001766144	1.375690904	0.864999768	0.928090053	0.479659727
1.5.1.20	0.982356219	1.8838674	1.000281601	0.902664581	0.984808164	1.170841851	0	0.984181883	0.823929272	0.081289202	1.008139779	1.336104624	1.326542791	1.118112993	1.199217338	0.586987474	0.448353898	0.720555396	0.533104938	0.757752847	0.419300137	1.151111359	1.081903991	0.835710955	0.813400995	0	0.350726188	0.858352217	0.01292847	0	0.901440603	0.877943334	0.6147906	0.712409322	0.759755027	0.940037699	0.091272955	0.100089465	0.623582877	0.658406275	0	0.774204713	0.135388647	0	0.847769537	0.895990004	0.628721007	0.90671585	0.484642803
1.5.1.24	0	0.041436674	0.001909826	0	0.008303525	0	0.055549445	0	0	0.017824214	0.068524576	0.044000816	0	0.056545647	0	0.206763057	0	0.254306089	0.260688973	0.166883504	0.185245014	0	0.060124811	0.06206781	0	0	0	0.004461284	0.03894371	0	0.058051925	0	0	0	0.037768388	0	0.068219312	0	0	0	0.011226434	0	0.077868825	0	0.013552117	0.064667457	0.062376934	0	0
1.5.1.28	0	0.076113062	0.008926816	0	0	0	0	0	0	0	0.07206155	0.005551765	0.012130749	0	0.006111914	0	0.008815205	0.012314502	0.002906741	0.008481335	0.0076219	0.00815337	0	0.008297919	0	0.002148574	0	0.005353229	0	0	0.012902026	0.004345632	0.000119909	0.012568998	0	0	0	0	0.00498111	0	0	0	0	0	0.080538918	0.013446848	0.017537048	0.022824649	0.005239211
1.5.1.3	0.997231528	1.135129845	1.01880213	0.837436518	1.030794171	0.492982088	1.043400112	0	0.965641722	0	1.033131805	0.83814179	1.073550386	0.872249641	0.124290504	0.883482775	0.019460195	0.787650797	0.839809691	0.757399986	0.772708178	1.120590396	0.905740013	0.995339056	0.957278242	0.914382638	0.094365623	1.106749726	1.517239192	1.077438572	0.983612441	1.059079557	0.984130647	0.884789245	0.97803803	0.948660003	0	1.005267471	0.938938561	1.123225709	0.900448575	1.130164326	0.882472034	0.144071173	0.919357042	0.947264869	1.039247656	1.05770353	1.040911169
1.5.1.33	0	0.055265151	0.001420753	0	0	0.00629796	0.032492839	0.049959169	0	0	0	0.051844988	0	0.002211073	0.02255029	0.034531344	0.021509563	0.025923798	0.069386769	0	0	0	0	0	0	0.03057494	0.018365035	0	0	0	0	0	0.008193275	0	0.036392295	0.03850913	0.053028608	0	0.053904226	0.0108882	0	0.009753274	0.029436693	0.037189369	0	0	0.04654288	0	0
1.5.1.38	0.62883753	1.050747632	0.134291583	0.119515558	0	0	0.099971585	0	0	0.006871172	1.148453813	0	0	0	0.013913485	0.146534883	0	0	0.001592448	0	0.065485413	0	0	0.006862658	0.928771469	0	0.338023082	0.832414585	0	0	1.192216954	1.015594505	0	0	0.040307638	0.683973194	0.123014284	0.176185275	0.175588522	0.64940613	0	0	0.03248414	0.117227059	0.968484961	1.277421407	0.008895885	0.269645733	0.095313806
1.5.1.5	1.802337762	2.197162848	1.770917408	2.124813011	2.127777544	1.863921041	1.484429408	3.819666935	1.978972936	2.147443383	2.293062478	1.812509246	2.17984042	2.090624993	2.042235117	3.296641436	1.85379438	2.672244951	2.749717727	2.870236673	2.577884967	2.902269319	2.046194786	3.077678515	2.135441362	1.825432487	1.828501495	1.834027751	1.97698291	2.149105069	1.911474785	2.051891444	2.2796419	2.396217802	2.552317943	1.788570054	3.088486533	1.95418389	2.264206227	1.816664547	1.856942051	2.161979236	1.618695178	1.892319279	2.446147407	2.081087327	2.742272904	2.510901406	2.165618809
1.5.1.7	0.171879811	0.036894846	0.124364315	0.013591951	0.97250351	0.620378316	0	0.174416852	0.111587543	0.019381506	0.271817039	0.278515585	0.257966248	0.013595567	0.929597856	0.52846102	0.839530732	0.322548483	0.332462329	0.057809553	0.345173645	0.140352437	0.943730138	0	0	0	0.113940124	0.171287012	0	0.167937914	0	0.154011599	0.424767924	0.661070848	0.602521901	0.007082765	1.093965194	0.146059474	0	0.167932121	0	0.17085765	0.306319716	0	0.490535776	0	0.327657901	0.481637723	0.121867591
1.5.1.9	0	0	0.002804517	0.008844455	0.007037627	0	0	0	0.002918087	0	0	0.004767999	0.001359928	0.001692746	0	0.004996489	0	0	0.001659468	0	0.002831013	0	0.001758639	0	0.00084896	0.003969711	0.002586575	0	0	0.002819182	0.002722618	0	0.001371667	0.00909808	0.004597824	0.000985165	0.004036916	0.008334221	0	0.001461592	0.003306274	0.001118698	0	0.002389038	0.001583672	0	0	0	0.005848081
1.5.3.-	0.349391871	0	0	0.01164407	0	0	0	0	0.144803602	0	0.128518997	0	0	0	0.037090295	0.117707338	0	0.353733801	0.202668099	0.341105736	0.255019934	0.121438005	0.072043191	0	0	0.063502102	0.172512021	0.711767262	0	0	1.192298059	0.873805898	0.066445765	0	0	0.652808302	0	0	0.193177213	0.487265073	0	0.202908819	0.074321297	0.131851865	0	0.614257176	0.020749838	0.058259421	0.02376978
1.5.3.1	0	0	0.357487596	0	0.563190892	0	1.386196142	0	0.390776596	0.032776704	3.102791376	0.560126219	0.375263871	0.159239162	1.307935958	0.760986179	0.33272168	0.50359499	0.89675046	0.993116265	0.629528136	0.076207936	0.463971748	0.435243139	0.02892659	0	0	0	0	1.319938763	0.016928082	0	0.364698947	0.281395466	0.23784272	0	0.043010131	0.563123843	0	0.486777338	0.266196021	0	0	0	2.831671797	0.489677169	1.547383227	2.005189172	0.549319039
1.5.3.13	0	0	0	0	0	0	0	0	0	0	0	0	0	0	0	0	0	0	0	0	0	0	0	0	0	0	0	0	0	0	0	0	0	0	0	0	0	0	0	0	0	0	0	0	0	0	0	0	0
1.5.5.-	0.877433855	0	0.045370826	0.262887137	0.155247502	0	0.276456156	0	0	0	0.386415252	0	0.100477669	0	0	0.179730164	0	0	0	0.223486888	0	0	0	0	0	0.211120843	2.064199472	1.561423728	0.154025902	0.102539137	0.071124035	2.880763307	0.022114704	0.109288732	0.255632182	1.36336993	0.27517963	0	1.289460445	1.626223078	0	0.551625012	0	0	0	0	0.147727895	0.198808436	0.139747731
1.5.5.1	0.723072102	1.190820166	0.051191648	0	0	0.071229898	0	0	0	0.019849583	0.97874131	0	0	0	0.007230802	0.040724433	0	0	0	0.117022074	0	0	0	0.092205706	0	0.152005169	0.240464001	0.057510635	0	0.01799	0.108627138	0.00809732	0	0.149883212	0.128958851	0	0	0.043409485	0.139101424	0.041962692	0	0	0	0	0.99405715	0	0	0	0
1.5.8.2	0.013173643	0.045624114	0	0.071614454	0.020221684	0	0.069549832	0.072191352	0	0	0.111635565	0.072241404	0	0	0	0.000425992	0	0.072805223	0	0.082260419	0	0.014246029	0	0	0	0	0	0	0.031578393	0	0.053996441	0	0.001125649	0	0	0.052085897	0	0	0.016662655	0.55386602	1.061474685	0.071716659	0	0	0.094007099	0	0	0.058068863	0.061193537
1.5.8.3	0	0	0	0.02540516	0.048921912	0	0.00082333	0.019484353	0.042822977	0.047811085	0	0	0.03297662	0	0.003859183	0	0.004090709	0.051376825	0.031250797	0.051559793	0.001606372	0	0.039286003	0.044635621	0	0.025902554	0.021326903	0.04992014	0	0.045722614	0.014262807	0.058415251	0	0	0	0	0	0.034150646	0.008009121	0.042985648	0.029520573	0.010529507	0.016744043	0	0	0.134833951	0.072117537	0.092433835	0.006515711
1.5.8.4	0.019122689	0	0.00858794	0.011215849	0.023101966	0	0	0.014291582	0	0	0.042481851	0	0	0.019841638	0.024627474	0	0	0	0	0.000451629	0	0.009561113	0	0	0	0.015818105	0	0	0	0.009123298	0.025576289	0	0.013631589	0.018407972	0.019286435	0	0	0	0.018128051	0	0.004343476	0	0	0	0.041734542	0.012310292	0.062042715	0.058675401	0.021064022
1.5.99.-	0	0	0.003963048	0	0.007497963	0.001941018	0.011775201	0	0	0.008621658	0.007509906	0.001555936	0	0	0.010100297	0.016204336	0	0	0	0	0.015618491	0.003157177	0	0.00272242	0	0	0	0	0	0.013548887	0.010108613	0	0.012677239	0	0.016878818	0.007112415	0.006057766	0	0.005522881	0.002324064	0	0	0	0.01588239	0.024487298	0	0	0	0
1.5.99.11	0	0	0.070335473	0	0	0	0.026021056	0	0	0.001875709	0.001268357	0.069552725	0.059525345	0.045172542	0.002874565	0	0	0.056683351	0	0	0.036729009	0.055985128	0.066156915	0.001009249	0	0.031519934	0.032672406	0.024904169	0.057080343	0.040226676	0	0.049962688	0	0.047666865	0	0	0.024350697	0	0.053191429	0	0	0	0.045585567	0	0	0.031814334	0.100699754	0.091792099	0
1.5.99.12	0	0	0	0	0	0	0	0	0	0	0	0	0	0	0	0	0	0	0	0	0	0	0	0	0	0	0	0	0	0	0	0	0	0	0	0	0	0	0	0	0	0	0	0	0	0	0	0	0
1.5.99.6	0	0.001393511	0.017442791	0.028474846	0	0	0	0.030837039	0.019689431	0.008373749	0.017040891	0	0.034519274	0	0	0.013816894	0.180845695	0	0	0	0.015074764	0	0.019158806	0	0.031318879	0.019931963	0	0.025084138	0.025152294	0	0.163376689	0.002604009	0	0.021266377	0	0.067770862	0.002727763	0.027311786	0	0	0	0.025548153	0.007987578	0	0.035403712	0	0.007589717	0.029287302	0.037946151
1.5.99.8	2.154004946	2.074387879	1.31342316	1.467016921	3.283809918	0.26885776	0	0	0.20167003	0	1.772118019	0.80365857	1.065691681	0	2.29665848	0.275339597	1.474706113	0	0.452896561	0	0.390907484	0	0	0	0.801962682	0.3203944	0.779562614	1.51484881	0	0.166922089	1.406007624	1.347409427	0.329164617	0	0.242962591	1.297471037	0	0	0	0.70011946	0	0	0	0	2.092232864	1.751099137	0.633668751	0.502062741	0.277227016
1.5.99.9	0	0	0	0	0	0	0	0	0	0	0	0	0	0	0	0	0	0	0	0	0	0	0	0	0	0	0	0	0	0	0	0	0	0	0	0	0	0	0	0	0	0	0	0	0	0	0	0	0
1.6.-.-	0	0.145665669	0.255777647	0.382504507	0	0	0.53020652	0	0.850891394	1.024470794	0	0.172106997	0	0	0.828937425	0.512502462	0.166644723	0.375982843	0.43198362	0.712334919	0.562218385	0	1.145423704	0.220392352	0.233660894	1.420110055	0.07556814	0.132803444	2.85566404	1.112084009	0	0.013673969	0.078344369	0.032512958	0	0.32221684	0	0.108242906	1.128350315	0.394149297	0.060068278	0.000788715	0.174587403	0.993758937	0.280230157	0	0.195852608	0.121812667	0.614561704
1.6.1.1	0.137629823	0.871920367	0	0.09464246	0	0.009479189	0.13783835	0	0.03193463	0.001902656	0.021798763	0	0	0	0	0	0.034631352	0.102646789	0	0	0	0	0.079836969	0	0.126137321	0	0.085992675	0.844556651	0	0	0.945102627	0.979117997	0	0.075041811	0	0.813474818	0	0	0.131762162	0.656076577	0	0.060486426	0	0	0.166276114	0.639662727	0.135365306	0.057867256	0.053748492
1.6.1.2	2.250938772	3.300603756	1.991065498	0.032582257	0	0.433504105	0.38712716	0.470429822	0.307248164	0	3.22732348	0	0.320442628	3.19083796	0.389935316	0	0.208131015	0.23311927	0.288926662	0	0	0	0.393648593	0	0.317351706	0	1.01661121	1.467899781	0.098738713	0.261220068	0.311516238	2.018568379	0.348110089	0	0	1.193492941	0.50240014	0	0.564356975	0.711158745	0.35447918	1.543627432	0	0	3.398464579	2.132787236	0	0	0
1.6.2.2	0.000152627	0	0	0	0.000684405	0.000399138	0.000594881	0	0	0.000135769	0.007791712	0	0.000745032	0	0	0	0	0	0	0	0.000174943	0	0.000607068	0	9.25003E-05	0	0.000600362	0	0	0	0	0.000598532	0.000191572	0.000641439	0	0	0.000536448	0	0.000699952	0.000485173	0.000579548	0	0	0	0.008531929	0	0.000284016	0.000384223	0.000777551
1.6.2.4	0	0	0.009543056	0	0	0	0	0.017865046	0.015502225	0	0.052870066	0.005648727	0	0.005200988	0	0.000960034	0	0	0	0	0	0.008324336	0	0.01344912	0	0	0.001395282	0	0	0	0	0	0.005932836	0.002989218	0.005720512	0.006005342	0.010914985	0.005057158	0	0.000299108	0.005910648	0	0.007655208	0.011022851	0.039038898	0	0.006017666	0.016602234	0
1.6.4.-	1.094802238	1.73740331	0	0.060975097	0.102809307	0	1.020905698	0	0.159302985	0	0.563938873	1.119317127	0.962954985	0	0	0.126930741	0	0.310603401	0.13774728	0	0.069692566	0	0.006689911	0	0.053358989	0.570843014	0.34874657	0.56547718	0.474698602	0	0.044275784	0.965896617	0.12372475	0.128398888	0	0.683228999	0.138841921	0.033005808	0.22031124	0.597487081	0	0.126748962	0.025813681	0.050089452	0.728426889	0.705366558	0.255055389	0	0.162583771
1.6.5.-	0	0	5.099536455	0	0.424055977	4.963708181	0.611197213	0	0.818601594	0.119349315	0	5.135715603	5.178082615	0.746518454	0	0.556074436	0	0.436720025	0	0.166899702	0.072400562	0.354467612	0	0.883797054	0.858131426	0.331631175	0.66009709	1.51150373	0	0.341202621	0.273460801	0.822475862	0	0.313881523	0.175778368	1.375027429	1.136405886	4.755916946	0	1.252717502	0.423027481	5.282320722	0.345694243	0.630900802	0.990938079	5.572962322	0.501804174	0.112542208	0.256893257
1.6.5.2	0.302328714	0.729250646	0.051225832	0.196223743	0.006147415	0	0	0	0.063503536	0.121714059	0.620682515	0	0	0	0	0	0	0	0	0.032011514	0	0.004911111	0.010145231	0.101376777	0	0.088931601	0.047843428	0.167360532	0	0	0	0.00197499	0	0	0.027857073	0.229805174	0.026641214	0.067567958	0	0	0.071520556	0	0.136907794	0	0.558870021	0.822090245	0.175389037	0	0.125462768
1.6.5.3	15.22763387	13.30724083	1.427113296	14.86315401	12.6313166	10.06150601	1.598684774	3.792747981	6.399335099	6.501417445	16.09654812	12.1910206	9.238532591	0	5.771010834	6.805465809	11.64509328	1.110149549	4.09072318	4.373988959	2.620199039	4.152899723	1.423164258	1.46114754	3.933601103	3.869520042	8.367587959	13.00434819	0	0	11.83015991	15.50047694	1.892512905	3.832652966	0	11.16486496	0	2.310303855	3.861468899	4.976178736	0	1.274566306	0.79370434	0	13.64001999	10.83788731	5.439543509	5.930368733	2.782858734
1.6.5.5	1.999135497	3.03241775	0.494980365	0.602700747	0.635357031	0.250993602	0.298288298	0	0.210641787	0	3.650481323	0.331484933	0	0	0.8400109	0.218902655	0.410498744	0	0	0	0.519182151	0	0.135022407	0	0.966747528	0.408496698	1.180899006	0.917471991	0	0	1.669672254	1.394300706	0	0.128631703	0	1.30149662	0	0	0.037332394	0.514746576	0	0	0.136097868	0	4.06523328	2.094680242	0.247396368	0.971162601	0.969139069
1.6.6.-	0.000227794	0.001071643	0.001877894	0.00126552	0.001518247	0.000583061	7.99363E-05	0.000303561	0.000666803	0	0.009592235	0	0.000713093	0	0.000960253	0.001795531	0.00033686	0.015097896	0.015153038	0.015391059	0.01633944	0	0	0.000945046	0	0	0.001034733	0	0.001128917	0	0.001754929	0.001727955	0.000360816	0	0.001248225	0.001213275	0.000372175	0	0	0	0	0	0	0	0.008602121	0.000814352	0.001278976	0	0.00022545
1.6.99.-	0.860815472	0.959640423	1.283090555	0.514442692	0	0.187721998	0	0	0	0.132798845	0.006912773	0.762245516	0.468879657	0.752377227	0.859445979	0	1.683813723	0.158486608	0.279520178	0.295093665	0.233105297	0	2.114023064	0	0.136824681	0.603979701	0	0.111842467	0	0	0	0.298567827	0.147226162	0	0	0.258109327	0	0.025371387	0.649357198	0	0	0.764018762	0.367511805	0	0.182695594	0.252911022	0	0.16020106	0.040855307
1.6.99.1	0	0.041063804	0	0.016167448	0	0.024849291	0	0	0.012616576	0.021330621	0.444155228	0	0.009831098	0.032966119	0.027660037	0	0.310821092	0.015619358	0	0	0	0.009958093	0	0.030533529	0.000671655	0.029419378	0	0	0	0	0	0.007535296	0.030495545	0	0.02938743	0	0.041132939	0.001793526	0	0	0	0.039307307	0	0.030564659	0.410199658	0.044213472	0.03328498	0.017857484	0
1.6.99.3	0.853481602	1.574221751	0.740294994	1.280940764	0.231387568	0	0.470770666	0	0.264913899	0	3.320037583	1.058229671	0.475155642	0.720202467	0	0	0	0.416518625	0.235954469	0.328687384	0.14376954	0.129794755	0	0	0.984716776	1.564685924	1.009125752	0.788432169	2.757137515	0.308068681	1.004813684	1.280159382	0.410125258	0	0	1.041605929	0.088868654	0	0.022568013	1.4652945	1.614795108	0.885393725	0	0	3.123852189	1.167663444	0.260169355	0.666917077	1.395985108
1.6.99.5	0.623698306	0	0	0.024607155	0	0	0.015430717	0.142504001	0.115354257	0	0.708081617	0	0	0	1.898379935	0.025509638	0	0.342894502	0.21122733	0.055598445	0.133474048	0	0	0	0.001032215	1.116105911	0.561018466	0	0.09431342	0.132853996	0	0.144958678	0	0	0	0.152168371	0.140090544	0.067564474	0	0	0	0.095257865	0.009120909	0	0.615529307	0	0.038369738	0.04748018	0.113554474
1.7.-.-	1.083004074	1.261169232	0.794437769	0.302235795	0	0.284257437	0.715959219	0	1.628568141	1.111737739	1.307033607	1.000422721	0.766882568	0.064068253	0.872385115	1.426440008	0.303742764	2.292910238	1.789669417	1.84740773	1.684363938	0	0.80463634	1.253358431	0.148615817	0.223624507	2.028981396	1.946940953	0.97246689	0.304782094	1.278190463	1.870333961	0.869847853	1.026431879	0.727731809	1.997599952	0.70419894	1.71705256	1.0177932	1.472938568	0.209253853	1.311109486	0.433869628	1.074485079	1.455517835	2.493358914	1.032881689	0.771201853	0.303222089
1.7.1.1	0	0.005115349	0.007803832	0	0.003700712	0.004027137	0	0	0	0	0.028671079	0.010062763	0.008751225	0	0	0	0.007040467	0.006669848	0.002064645	0	0.004516615	0.013746425	0.014769158	0.011510142	0	0	0	0.001411702	0.014927669	0	0.013440735	0	0.005164725	0.007926349	0.002806333	0	0	0.001293338	0	0.007476336	0	0.011527465	0	0	0	0	0	0	0.050032118
1.7.1.13	1.37906214	1.336313826	1.350304394	0	1.96377912	0.238826944	0	0.154577101	0.986156774	0	1.45924467	1.121835831	1.215611347	0	1.228556947	0.597075946	1.049390355	0.012039799	0	0	0.134543419	0	1.255043858	0.788405498	0.379395859	0.482587208	0.349965987	1.261351363	0.16479258	0	1.02147488	1.168370299	0.092027131	0.389874521	0.477092088	1.492331784	0	0.06637057	0.290903718	0.450749143	0.204775015	1.391287679	0.25483957	0.173069238	1.493693809	1.537641929	0.489903612	0.326864497	0.278005984
1.7.1.4	1.982643434	0.957669548	0.254864302	0	0	0	0.827748778	0	0.16087236	0	2.434947748	0.119600125	0.041518239	0.239652171	0	0	0.105850966	0.021078369	0.258500492	0.277494431	0.182709595	0.179299111	0.148063538	0	0.475884796	0.159669157	0.503557017	1.806715939	0	0	0.335365568	1.639780563	0	0	0.101711876	1.787823179	0.192953734	0.271523453	0.139617988	1.338744138	0	0.23010531	0	0	2.040563668	2.227932756	0.649910561	0.61586478	0
1.7.1.6	0.002880613	0	0.001238811	0	0.001025602	0.000701668	0.004617187	0	0	0	0	0.00564999	0	0.003574636	0	0.005201506	0.004369327	0.000693822	0	0	0.002446324	0.000735787	0	0	0.000553326	0	0	0.00193458	0.002553104	0.001157835	0	0.016332386	0	0	0	0.002480008	0	0.000770624	0	0.003094585	0	0	0	0	0	9.65568E-05	0.002358822	0.000399658	0.005147348
1.7.1.7	0.838032859	0	0.173124179	0.118804222	0.091556932	0	0.082589361	0.154488283	0.082176835	0.118717752	0.236562873	0	0.149772028	0.036193066	0.098943366	0	0.068849065	0.158399485	0	0.010234754	0.094196593	0	0.017771758	0	0	0.337551816	0.24407899	0.845722651	0.831747871	0	1.080434796	0.906202654	0.074123253	0	0.026306786	1.013191114	0.065955927	0	0.27895981	0.566038722	0.863856041	0	0.189414497	0.065192419	0.378756434	0.863336157	0.112783841	0.180969317	0.955602705
1.7.2.1	0.508579891	0	0.974795976	0.542861154	0	0.045135267	0	0.052677976	0.093146906	0.076846065	0.704790889	0	0.068862638	0.071410212	0.050076755	0.09106155	0	0.005196643	0.113398142	0.116929087	0.069678985	0	0	0	0	0.041912464	0.088944672	0.023730038	0.030834722	0	0.034204786	0.106105182	0	0.068871902	0	0	0	0.087249189	0	0	0.095464705	0.106077586	0	0	0.851763645	0.237848285	0	0	0.137990318
1.7.2.2	0.305525879	0.106933858	0.99778231	0	0.084794085	0	0.267007628	0	0	0.119841308	0	0.624676777	0.570355448	0.050207051	1.132900139	0.050155105	0.859575065	0.088022926	0	0	0	0.131504656	0.084115542	0	0.146013759	0	0.723486647	0.564536683	0.049472846	0.114543617	0	0.809994943	0	0	0.01753974	0.678978776	0	0	0.162124107	0.378183104	0	0.977111788	0.08669817	0.14286332	0.09340225	0.046922179	0.14281356	0.00816129	0
1.7.2.3	0.544816423	0.220418265	2.031804274	0	0	0.086361815	0.233670231	0.222780269	0	0.191906631	0.116000276	0	0.02708945	0	0	0	1.568239007	0.169890816	0.191261548	0.297481176	0	0.074984343	0.003017417	0	0.00715893	0	0.760444032	1.023332246	0	0.225651343	0.173621823	1.99449734	0	0	0.081854801	1.187228142	0.115231316	0.217553165	0.717578986	0.833541372	0.296374677	0.509692977	0	0	0.569643588	0.522907229	0.262248685	0	0.185068015
1.7.2.4	0.553209439	0.01818655	0	0	0	0.016371563	0.043613136	0.02147234	0.051647354	0	0.417597576	0.007152323	0.05088315	0.03851873	0	0	0.136797367	0.02438165	0	0.019355809	0.013826855	0	0.034618659	0.003376575	0	0	0	0	0	0.015404868	0.059505695	0	0	0.035553007	0	0.026399645	0	0.051906192	0	0	0	0	0	0.035373194	0.307451277	0.171186959	0.041834382	0	0.06079791
1.7.2.5	1.124273024	0.111068694	0.167738573	0.151399609	0.018503835	0.070882003	0.015460021	0	0.046922805	0	0.716595694	0	0	0.025803182	0.107240849	0.027916489	0.245318746	0	0.039614182	0.045351979	0.050404167	0.117309177	0	0	0.357342888	0.041186805	0.109139517	0	0.002635778	0	0	0.11482927	0	0.008788948	0	0.109152729	0.116979293	0	0	0.048712444	0.108809205	0.00244989	0.104460996	0.109052792	0.725611759	0.226305909	0	0	0
1.7.3.3	0	0.000665577	0.000194104	0	0.007783866	0	0.006724573	0.008107964	0	0.000340625	0	0.009463477	0.007002631	0	0.010766222	0	0.007166609	0	0	0.007192943	0.003596203	0.006823123	0	0	0	0	0	0	0	0	0.009103089	0.001594014	0	0.005414229	0.005379927	0	0.011253897	0.011663604	0	0.004775735	0.007073819	0	0.000513884	0	0	0.004726513	0.083367706	0.092829221	0.011700647
1.7.3.4	0	0	0.005599292	0	0.005090306	0	0.000877729	0.007360278	0.002968445	0	0.003244076	0	0.008417146	0	0.003176061	0.0079242	0.150854234	0.022729701	0.021687782	0.011741155	0.012419061	0	0	0	0	0.003382415	0.004837642	0	0.006584706	0.00687285	0.001882354	0	0.006305466	0.001088936	0	0.006628283	0	0.005360736	0	0.006793798	0	0	0.002286587	0.00106247	0.008463914	0	0	0	0.006375824
1.7.7.1	0.120904134	0.045733841	0.05361267	0.250960451	0.094825174	0	0.034682825	0.038800558	0.908773114	0.959470547	0.026212795	0	0.005352405	0.098657795	0.073478748	0.30725504	0.154722744	0.543014838	0.490584453	0.404144486	0.450732546	0	0	0	0.775745693	0.041658483	0	0	0.092588903	0	0.094115032	0.087563359	0.047754243	0.161758966	0.054300654	0	0	0.032536593	0.169059644	0	0	0	0.241438992	0.012178959	0.010201316	0	0.297911972	0.181184578	0
1.7.7.2	0	0	0	0.000197525	0	7.46767E-05	0	0	1.66363E-05	0	0.008762266	0	0	0	0	0.000315004	0	0	0	0	0.000225458	0.00026491	0	0.000391155	0.000189541	0	0.000134985	0	0.000521728	0.000506919	0.000210622	0	0	0	0.000358535	0.000693994	0	1.79287E-05	0	0.000310296	0	0.000722754	0	0.000639504	0.008808351	2.32066E-05	0	0.000321908	0.00013011
1.7.99.1	0.562721655	0.029624465	0	0	0.033100314	0	0.007303658	0	0.024972579	0.008067603	0.109076357	0.01107426	0.036629642	0.000704319	0.011406454	0	0.173803549	0	0	0	0	0	0.016089543	0.027002556	0.030277307	0	0	0.019881568	0.030078147	0	0.028150285	0.005176931	0	0.025646531	0	0.035566908	0.002605189	0	0	0	0	0	0.033124762	0.028291803	0.132137599	0	0	0.010622261	0.025002066
1.7.99.4	4.70368897	0.867696769	0.105550344	2.896471815	0	0.812452197	0.680758322	0	0	0.110084431	3.666457063	0	0.430272569	0	4.174404567	0	0.783716893	1.240187029	1.145978397	0.8615919	0.066090021	0.127663672	0	0.660782117	0.391839907	0.689727928	2.331931528	3.919461572	0.836274414	1.33458135	0.066708542	6.351652177	0.502856336	0	0.693616752	4.272689889	0	0	1.538899931	3.256531084	0	1.14446043	0.593830087	0	4.279452289	4.973292627	0	0	0.261008786
1.8.-.-	0	0.103987608	0.008612593	0.074686043	0	0.04423336	0.041051404	0	0	0.038787159	0.078117321	0	0.057760131	0.014800637	0.046632716	0	0.944271166	0.062921176	0.105401413	0.066531023	0	0	0	0	0.088772714	0	0	0.043903618	0	1.058955959	0.046151948	0	0	0.033554655	0	0	1.105447132	0.069063027	1.629578418	0	0	0.000703821	0.054576905	0	0.124885068	0.019035206	0	0.097953397	0
1.8.1.-	0	0.036273368	0	0	0.112138588	0	0.135297766	0	1.014765012	0.064339417	0	0.084152651	0	0.136716291	0	0.266994365	0	0.791326239	1.036335982	0.989985347	0.848915099	0.14447279	1.139622254	0	0	0	0.094461658	0.206755784	0.117831997	1.118432946	0.051729937	0	0.157343448	0.085239952	0.104534252	0.107828463	0.129074205	0.127700645	0.543717567	0.006629648	0.018368085	0.045951842	0.33392316	0.079880045	0.058143772	0.026199141	0.298197876	0.195746441	0.134947945
1.8.1.14	0	0.037874268	0.01504298	0	0	0	0	0.005133965	0	0.048632314	0.013287505	0	0	0	0	0	0.019988575	0	0.051570861	0.004476187	0.012428666	0	0.028604132	0.018097141	0.043710917	0	0.001224217	0.012146547	0	0.045362877	0.029956779	0.018827674	0.006507071	0	0	0.002005834	0.036649314	0.042480379	0.014418499	0.015099002	0.00397562	0.010995053	0	0	0	0	0	0.016861712	0
1.8.1.2	2.218850004	2.009900875	1.874437803	0	2.065404963	0.025968977	0	0	0	0.039619137	2.249478801	0	0	0.145230256	0	0	0.764544587	0.079015419	0.546852497	0	0	0.161926706	0	0.198815715	0.366725193	0	0.386832326	1.989196141	0	0.285177764	3.039639827	2.115167799	0	0	0.317708272	2.087349427	0.375931848	0	0.137775275	0.844257666	0.364925347	0	0	0.308651356	2.423627805	2.128001676	0.431506038	0.353367049	0.328663001
1.8.1.4	2.846381123	2.5071001	0.922991034	2.082871343	1.261187804	1.291510759	0.54039642	1.688194135	0.660645211	1.278393115	2.99602213	1.578695622	1.868408942	0.742045127	3.616463769	0.726630053	0	1.133091564	0.960213887	0.941265552	1.113193421	0.241374917	0	0.898863369	2.0283796	1.124475358	0.382140517	1.532500644	1.618745331	0	1.182655804	1.137028535	0	0.246105232	0.344638922	1.278670925	0.031426102	1.16777466	0	1.068409699	0.672852974	1.307037153	0	0.223654767	2.395852765	1.583700894	0.646232003	0.977371227	1.079036779
1.8.1.6	0	0	0	0	0	0	0.000411949	0.006137039	0	0	0.021488177	0.005462473	0.004104135	0	0.002085418	0	0.004768174	0.00445646	0.001797756	0	0.007516754	0	0	0.004028088	0.004127468	0.008780366	0.007697173	0.020439274	0	0.008960724	0.004940177	0.008779727	0	0.002239114	0	0.007327156	0.001774272	0	0	0.001476899	0.009034798	0	0.005475714	0.0018883	0.01886111	0.002439634	0.000475483	0.000695936	0.001705953
1.8.1.7	0.203144892	0.313753793	0.799666072	0.272948907	0	0	0	0.139121705	0	0.110240394	0.467860037	0.077030199	0.045390651	0.232696663	0	0	0	0	0.230693012	0.038948604	0	0.063227706	0.03034216	0.219008804	1.03665105	0.605481521	0.664416968	0.79520814	1.415562992	0	0.823641018	1.103414028	0.12907617	0	0.161403946	0.958649437	0	0	0.261222996	0.880185062	1.045196949	1.176768858	0	0	0.489530645	1.087276887	0.117009511	0.477300347	0.798352532
1.8.1.8	1.611071331	1.648727631	1.331075402	0	0.183492538	1.295166512	0	1.332667748	0	0	1.223700921	0.223899058	0	0.160950452	1.32295928	0.521184234	1.069417631	0.275027121	0.061651596	0.117699241	0.046645514	0.094760621	0.023090806	0.339837321	0.257534831	0	0.651673559	2.019231027	0	0	2.282927679	1.836683839	0	0	0	1.816300457	0	0	0.476832755	0.942330466	0	0.97473224	0	0	0.778118286	1.37527001	0.121022782	0.452506644	0.121214787
1.8.1.9	2.172918114	0.904617751	0.90353081	0.911664967	1.307156221	1.320419211	2.671745351	2.062408611	1.703192287	2.308143731	2.17593933	0.955260566	1.345752146	1.705933661	4.848028955	2.149921806	2.501428796	2.954186892	2.8353417	2.763742839	2.829035191	1.138126751	1.991972098	0.663966022	1.032616365	1.909706653	1.344088905	1.164655173	2.833597162	2.206435535	1.063095523	1.395100937	1.692465573	1.38134149	1.912492465	1.319337489	1.515980676	0.970515065	1.566984205	1.218010197	2.21088443	0.857875422	1.631249793	3.142538233	1.698019889	1.148461885	1.67685984	1.834516481	2.064693827
1.8.2.-	0.00943402	0	0.010674249	0.009296977	0.00928576	0	0	0.009985479	0	0.009342566	0.007183493	0.011366833	0	0.001017278	0.006161256	0	0.002066493	0.110944274	0.112856045	0.12338292	0.103567899	0	0.011289963	0	0.000453302	0.005629206	0	0	0	0	0	0.001438439	0.000717395	0	0.00307603	0.009211462	0.000350488	0	0.008482279	0.004797448	0.001788828	0.006449578	0.011097679	0	0.010777348	0.006083494	0	0	0.013208271
1.8.2.1	0.779795923	0	0	0.028228464	0	0	0.012756632	0	0.012156498	0.045904922	0.308866559	0	0.002018131	0.046254726	0	0.038621587	0	0.009310021	0.017185299	0	0.039267384	0.010464646	0.023263042	0	0.039306456	0.032625687	0	0.027440961	0.024960054	0	0	0.001980848	0.017704525	0.006526816	0	0	0	0	0.009486712	0.031225559	0	0.020370909	0	0.001279177	0.304193431	0	0	0.07197153	0
1.8.3.1	0	0	0.009752092	0	0.002033463	0.006782317	0.008948216	0	0.016464068	0.004585772	0.092342728	0	0	0	0	0	0.008607872	0	0	0	0.00134865	0	0	0	0.00722494	0.009461583	0.008017481	0.003654959	0.010610343	0	0	0.008228095	0	0	0.001621432	0.010754731	0.01704352	0	0	0	0	0	0.011021588	0.01122226	0.069354836	0.006602444	0.034239841	0.043983348	0.014120422
1.8.4.-	0	0.003732345	0	0.001517452	0	0.001112148	0.002911637	0	0	0.002998429	0.009420776	0.00377467	0.000927888	0.003737626	0	0	0	0.002995137	0.002735694	0.000830746	0.00375363	0.001173895	0.000324581	0	0.001350466	0	0.003668476	0.004227101	0	0	0.002313306	0.009544331	0.004421536	0	0.003375778	0.007770538	0	0.00031426	0.00197241	0.003088211	0.00281913	0.00191122	0	0	0.011792873	0	0	0	0
1.8.4.11	1.063095752	1.066416294	1.914895595	0.957362295	1.808688868	2.101177775	2.536690338	0.264925443	0.267988951	0.140933766	1.450938759	1.757049719	1.821240386	1.763518942	2.249412063	0.755606792	1.221974293	0.913729363	1.465850798	0.985339534	1.018755687	0	0.306195261	0	0.666739332	1.425493396	1.864527131	0.617666413	1.884161793	1.394623795	1.214205868	0.671493576	0.378274041	0.278363815	0.920933633	0.843587858	0.470972739	1.594703065	2.739063406	1.806866061	3.345800802	1.669918053	1.284678328	5.230314722	1.229288957	0.94340596	1.366845081	0.84277018	0.991220141
1.8.4.12	1.034783612	0.900437088	0.916884955	1.073570974	0.866288381	0.103778199	1.116963118	0.066112002	0	0	1.338474388	0.133071267	0.131253307	0.004932871	0.111266945	0	0.875250689	0.514513627	0.717891504	0.5437478	0.708516762	0.141450969	0	0.140893591	1.136197691	0.645157811	0.911848298	0.7979466	0.839071571	0.136586829	0.903477314	0.993671244	0	0	0.003971421	0.944341343	0.086665817	0	0.149569944	0.57286318	0.876510815	0.146510889	0	0.98599649	1.350369064	0.883970059	0.291540015	0.075981532	0.951227718
1.8.4.8	1.125060029	1.054032202	0.990872346	0.271098415	0.997709468	0.620501068	0.048861982	0	0	0.107914159	0.866429781	0.195891621	0.06083178	0.013226124	0.98202244	0	0	0.280357602	0	0.172794634	0.075362382	0.00701418	0.168586509	0	0.963786824	0.138125177	0.478772004	1.065633737	0.15768877	0.110246041	1.042362633	1.135958243	0.377019037	0.081740738	0.33441663	0.732112093	0.634901745	0.187854323	0.150102305	0.670477125	0	0	0.078330221	0.057811625	0.685705123	1.160903542	0.073593139	0.257129393	0.270886182
1.8.5.-	0	0	0	0	0	0	0	0	0	0	0	0	0	0	0	0	0	0	0	0	0	0	0	0	0	0	0	0	0	0	0	0	0	0	0	0	0	0	0	0	0	0	0	0	0	0	0	0	0
1.8.5.3	0.174273451	0	1.142667143	0.010360737	0.112305964	0.152112693	0.022483574	0.07896289	0	0.018055929	0	0	0	0	1.140990292	0.175624515	0.061085589	0	0	0	0.163904621	0.095883177	0.156202061	0.063664067	0.155836958	0	1.48818167	1.20795465	0	0.054163974	0.162797167	1.288313068	0	0.068261309	0	1.0350012	0.040975282	0.145425514	0.334677196	0.361405276	0	0.908033234	0	0	0.124964311	0.91115048	0	0	0.257237879
1.8.7.1	0	0.267666279	0	0	0	0	0.023080646	0	0	0	0.109452888	0.0166624	0.012140345	0.022551035	0	0.019447745	0	0.01340351	0	0	0.010512056	0.007890816	0	0.012654585	0	0.008657116	0	0	0	0	0	0	0	0.005329072	0.004130337	0	0.018028228	0.010949956	0	0.017123161	0	0.017453119	0	0.020229934	0.095491965	0.00416161	0.016451856	0.018846515	0.003405301
1.8.98.1	0.169995719	0.187349719	0	0.184230317	0.156629465	2.226822396	0.242826356	0.263883611	0.298096027	0	0	0.175990749	0.277255168	0.126884856	4.128384269	0	0	0.072919767	0	0.06911546	0	0	0.003454257	0	0	0.291886835	0.035745241	0	0	0.038800802	0	0	0	0.036423733	0	0	0.148628894	0.250750913	0.399092495	0	0.09646098	0	0	0	0	0	0.015714761	0.361969553	0.030643767
1.8.99.-	0.025772815	0.017081179	0	0	0	0.001293531	0	0.027953987	0	0.00021602	0	0.025194196	0.028476615	0	0	0.014137265	0	0.027840523	0.030202336	0.016450969	0.032172935	0.018402112	0.032679259	0	0.034702742	0.032983907	0.019305325	0.237745668	0.020207806	0.016612772	0	0.018714188	0.010364664	0	0	0.274860539	0	0	0	0.031048638	0	0.016290974	0	0.032568821	0.010057265	0.001502594	0.017297262	0	0.027073669
1.8.99.2	0	0.054464938	0.055433468	0	0	0.004799783	0	0.017881309	0.049696339	0	0	0.041748171	0	0.003758252	0	0.258094649	0	0.155579091	0.194158572	0.143509662	0.145918319	0	0	0.547159444	0.050678775	0.02705386	0.008721125	0.056001308	0.02367874	0	0	0.005131255	0.511115764	0.478435458	0.446112009	0	0	0.000846784	0	0.057487385	0.000257998	0	0.049461581	0.048615855	0.066255243	0	0.103117137	0.114587931	0.047998589
1.8.99.3	0.089832158	0	0	0	0.030054853	0.035201485	0.072903741	0.100813653	0.058200815	0.006580111	0	0.077234375	0.061474925	0	1.901854233	0	0	0.03872363	0	0	0.010278708	0.068865537	0	0	0	0	0.10307489	0	0.10333127	0	0	0.072908681	0.025169833	0.063297755	0.043269349	0	0.043245165	0	0	0.011002302	0.037601415	0.04335982	0	0.012085513	0.008279267	0.09822355	0.097429657	0.064959444	0.02593607
1.9.3.1	2.879724158	0.264065597	0	0.538793504	0	0	0.427571167	0.08067649	0.154621726	0	5.06050567	0	0	0	0	0.162402866	1.416881818	0.789780425	0.879546942	0.98124432	0.270713798	0.077928913	0	0	2.926874735	0	1.871622884	0.003211684	0	0.089280265	0.823810895	0.550530362	0.699643956	0.729382344	0.412778306	0.721156909	0	0	0.01987465	0.773764722	0.682677236	0.472793554	0.035974303	0	5.119640971	0.49331654	1.250908979	1.363337062	0.145693441
1.97.1.-	0.009313041	0	0	0	0	0.016936294	0.035355236	0.025496069	0	0.007035319	0.067384073	0.061157525	0	0.041403278	0.022152836	0.040757822	0.035944844	0	0	0.061122577	0.032012867	0.016203578	0	0	0	0	0.01352424	0.031849771	0	0	0	0.063720192	0	0.034775416	0	0.034003626	0	0.014553878	0	0.04577713	0	0.064380505	0.042230223	0	0.04823789	0	0	0	0.0256335
1.97.1.4	1.415975172	0.144880527	2.768558135	0.606947425	1.175338089	2.244665165	1.452014984	4.416806827	9.873099153	4.623737758	0.708270075	2.202956183	2.899944553	1.601374334	5.305647862	3.817649193	0.428424342	5.365714039	5.05599954	5.05946169	5.004148974	3.362395559	6.55606632	3.468995441	1.232373992	2.670183348	4.053811814	3.374478127	1.960814974	4.484587599	0.677182215	4.67261705	3.102588347	2.990503183	2.935563732	2.613052351	2.685101479	2.202321508	2.154356885	2.742341209	2.716034321	1.523870975	4.916926451	3.302793582	0.602468831	4.13353189	4.041372009	3.388023576	1.567792318
1.97.1.9	0.364539885	0.190903368	0.049351572	0.176035093	0.177271635	0	0.40196274	0	0.863178237	0.915470379	0.058405326	0.022011712	0.218009962	0	1.185574901	0.50519603	0	0.596344634	0.146761503	0.294711224	0.171002094	0.711308944	0	0.101635498	0.232799659	0.559186223	1.648576245	1.481774565	0.449258142	0.056543151	0.135848991	2.635472673	0.054894631	0.193093118	0.028893468	1.52886992	0	0.046432342	0.36064214	1.535222519	0.119282981	0.449897793	0	0	0	1.044074853	0.390612536	0.462897452	0
2.-.-.-	1.587996807	2.697601215	2.110425511	1.319842768	1.35420598	0.092168629	0.779294087	1.304312899	0.930576556	0	2.418451915	1.476356117	0.863652368	0.332194639	1.426604835	0.668372057	1.285902832	0.925805666	0.528063017	0.869647718	0.879305034	0.147793986	0.141035345	0.0862053	0.510009607	0.473723932	1.389824339	2.307260562	1.460272386	0.133414335	2.449565641	1.985877832	1.087153343	0.720741582	0.689868742	2.374611479	0	0.897182994	1.526699382	1.771025005	0.445006345	1.314552063	0.397188484	1.325601415	1.956279429	1.72689693	1.258343583	1.043753336	0.89437482
2.1.-.-	0.119896531	1.208031077	0.134289029	0	0	0.049103377	0	0.015483265	0.387287863	0	0.142547065	0.032053	0	0	0	0	0.023926458	0.006712139	0	0	0	0	0.110215308	0	0.031228076	0.116552295	0.312417361	0.704826322	0	0.037723367	1.067193879	1.044779592	0	0	0	0.790329547	0.017039357	0.104764733	0.246848144	1.027004729	0	0.047681407	0.217386166	0.07638563	0.047900409	0.732413954	0.001944879	0	0
2.1.1.-	5.754212013	7.731505893	3.988157011	4.406617224	3.297105574	4.03792577	3.449967017	6.387373862	4.615200076	3.258783958	5.369138396	5.651446203	6.390033149	2.322630946	3.666212582	4.585695563	2.398204088	5.124479342	5.93185597	5.533875736	5.721145535	3.714889303	5.286138457	7.717910294	4.613103452	7.239245996	3.909493049	4.282268211	7.983161426	3.203607248	4.467975628	4.246747389	5.456020434	4.765409535	5.245978885	4.686808436	5.529384748	3.037538136	8.799080093	4.44656687	5.296504815	4.305998289	4.654709913	0	6.326753052	4.545427065	6.149656174	5.80528743	6.037730677
2.1.1.10	0	0.094358357	0	0	0	0	0.0986033	0.126974556	0	0	0.010596176	0.047295798	0.102038779	0.110171739	0	0.082484834	0.010758614	0.252023978	0.226766339	0.261294581	0.24413272	0.031587525	0	0.456420519	0.152689212	0	0.121087484	0.255993765	0.013078017	0	0.269729846	0	0.320138707	0.16455597	0.223129705	0.138234805	0	0	0.015952435	0.470594247	0.041382759	0	0.141824497	0.01241793	0	0.80746616	0.064841885	0.282941721	0.49704231
2.1.1.100	0	0	0	0	0.005929963	0.010076211	0	0.011438535	0.006282259	0	0.007742352	0	0.00831124	0	0	0	0	0.016282594	0.005952239	0.023499328	0.01211788	0	0.014298578	0.01210725	0.010853839	0.00094881	0	0.000959716	0.004876566	0	0.005807769	0.001177469	0	0	0.012205338	0	0.000396545	0	0	0.002957234	0.00677918	0	0.004209951	0.001403259	0.016931878	0.002579133	1.76748E-05	0.000434752	0.004818018
2.1.1.103	0.01120898	0.006742148	0.015095955	0.004194172	0	0	0.013238207	0.00892964	0	0	0.160031376	0	0	0	0.001773282	0	0	0.009890103	0	0	0	0.012779263	0.01248156	0.003011266	0.00560173	0.002240981	0	0	0.013509063	0.012332968	0.004141205	0.00803038	0.004519786	0.012148705	0.005861454	0.01254733	0.009355054	0.010315515	0.004690935	0.015654945	0.009295055	0.006026866	0	0.003058493	0.171404739	0.012768987	0	0.001763956	0.008265366
2.1.1.104	0	0	0.074220384	0.148461904	0.032065765	1.0417996	0.603598758	0	0.008265951	0	0.16169408	0	0.020909632	0	0.010789968	0.083811915	0.061331045	0.074167289	0.085020737	0	0	0.036754696	0.077272909	0.077069361	0.063645497	0.48643552	0	0	0.051288478	0	0.021753355	0.068123431	0.048537795	0	0	0	0	0	0.83198303	0	0	0.018239276	0.028282761	0	0.063042842	0.036001675	0.005214868	0	0.05056014
2.1.1.107	4.014783832	3.734181427	3.108585341	0.782747113	3.356326994	0	0	0	4.693762867	1.458983242	4.113407024	0.746450852	0	0	2.01223817	0.369187938	0.096867195	2.561169904	1.617416808	2.040424044	1.620048975	0.904716183	1.357806557	0.77543591	2.663559959	0.345260568	2.134637918	4.986744555	0.851508978	0	4.780762499	2.993801512	1.186177811	1.942441019	0.659740502	3.652972404	0.299585407	0	2.152124292	1.227043742	0.38027281	0.778986509	0	0	4.461764667	6.558713674	2.381629656	1.85813509	1.345675547
2.1.1.11	0	0	0.000440715	0	0	0.000632633	0	0	0.000257762	0.0007626	0.007897624	0	0	0	0	0.0004543	5.83537E-05	2.81561E-05	0.000261134	0.000228338	0.000301677	0.000451851	0	0	0	0	0	0	0	0.000597489	0.000652286	0.000703163	0.000651742	0.00030584	0	0.00015771	0	1.27199E-05	0.000264724	0.000144968	0.000510027	0.000503225	0	0	0.008721654	0	0	0	0.00073897
2.1.1.113	0.377954805	0.103730891	0	0.017395246	0.005066126	0.536294058	0.185167044	0.00914632	0	0	0.083859579	0.079024412	0.043341408	0	0	0.008861208	0	0.036041067	0.040080794	0.038679843	0.018348737	0.006449737	0.002393533	0.019915771	0	0	0	0.024520119	0	0.007353016	0	0.037767525	0.027728863	0.035804121	0	0.045254007	0	0.01757798	0.032732705	0.014564341	0	0.007625656	0.023066248	0	0.099170219	0	0.066769644	0.018129719	0
2.1.1.13	1.821851298	0.781521383	0.370901322	0.35663905	0.84045596	0.78671569	0	1.310626646	1.664086606	3.14992896	1.438143472	1.072199759	0.624003755	0.205995605	2.321866906	1.201093215	0.256005257	1.538218549	1.30624422	1.951633789	1.966321517	1.07328688	1.638627876	1.810927532	0.449557112	0.012787404	1.41483472	0.868903909	0	1.783991911	0	1.374152883	2.96051661	2.470716609	2.717911936	0.700962417	2.963144208	0	1.357770989	0.529251579	0	0.533831961	0.638954564	0.255265103	1.861710654	0.856602492	1.258256228	1.347109024	0.284022242
2.1.1.130	0.76196858	0.311446526	0.099972977	0.218934836	0.332343248	0	0.052944254	0.297731623	1.35846468	0.379472532	0.280918412	1.277217166	0.794029999	0	4.30050069	0.229996514	0.227425648	1.158607889	1.496308346	0.975392352	1.660604139	0.169237983	0.175706623	0.058276804	0.45255834	0	0.380261285	0.066180082	0	0	0.375383068	0	0.863982698	0.667770558	1.123893433	0.354286315	0	0	1.305300795	0	0.253763271	0	0	0	0.813453967	1.961691286	0.493923948	0.812291333	0.116617831
2.1.1.131	0.171907068	0.0844703	0	0.170113967	0.025655526	0.063565086	0	0.057122839	1.406912752	1.12207099	0.54952535	0	0	0.037333094	0.163299815	0.82003856	0.053580821	0.771633912	0.776435616	0.519737619	0.865885778	0.53416942	0.017757332	0.479388223	0.077856941	0.345746129	0	0.290643168	0.080401325	0.950246536	0.11885691	0.086439494	0.476112823	0.44164927	0.586972746	0.408378552	0.923119382	0.111013204	0.660244056	0	0.023850084	0.064876121	0.036684015	0.115261211	0.64722558	1.096820265	0.521246712	0.361989313	0.234661081
2.1.1.132	0.760071141	0	0.276589307	0	0	0	0.306293365	0.20801894	0.516194154	2.726037634	1.083764919	1.513723447	1.921504821	0.247765023	0.178114417	2.301144009	0	0.629124301	1.139511744	1.021351172	0.792631891	0.768630661	0.377399555	0.187032434	0.991587535	0.506954716	0.361408575	0.69353113	0.011944195	1.230214234	0.059073781	0	0.922939056	1.00643535	1.035831673	0.151919334	3.081139462	0	0.542596552	0.126674467	0.285199976	0.379639494	0.299951797	0.15745799	1.274641352	0.81892966	1.240696945	1.009728004	0.028602697
2.1.1.133	0.047154953	0.136318087	0.041075242	0	0	0.178483945	0	0.126646743	1.062759673	1.085454593	0.656029712	0.648154559	0.532382465	0.055997334	0	0.924012161	0	0.579814392	0.732748304	0.579244097	0.660877725	0.598850783	0.172276879	0.631744233	0.365060843	0.415997079	0.070473013	0.159721163	0	1.132673863	0	0	0.44793664	0.545150703	0.76898183	0.408695963	0.839679606	0.079008695	0.826691196	0	0.140170022	0	0.12536839	0.030443815	0.521401785	1.135851227	0.611518797	0.640001122	0.171300526
2.1.1.137	0	0	0	0	0	0	0	0	0	0	0	0	0	0	0	0	0	0	0	0	0	0	0	0	0	0	0	0	0	0	0	0	0	0	0	0	0	0	0	0	0	0	0	0	0	0	0	0	0
2.1.1.14	0.93815759	0.744159032	2.186963341	1.488181558	0	0.166058271	0.28380522	0	0.9531012	0.005091295	0.926408201	0	0	0.843141986	0.711576459	0.325580605	0.683478211	0.302521251	0.190483946	0.082012117	0	0	3.025382072	0.165707963	1.054577553	0.022148963	0	1.149989673	0.841952535	0.239910257	2.376390401	0.931328055	0	0.35724613	0.449081781	1.200453696	0.227719714	1.046190866	0.3012771	1.929397978	0.736408394	1.321344133	0.636383886	0.161799458	0.758944727	2.361212732	0.356443869	0.318473185	0.275161584
2.1.1.144	0.797353578	0.084688053	0.068463168	0.015572221	0.014584084	0.083470208	0.042725465	0	0.139101765	0.134497298	0.347482324	0	0	0.025355415	0.922336454	0.019497476	0	0.004708259	0	0	0.121806347	0.059690142	0.087422298	0.090276176	0	0.007772124	0.262987618	0.640880993	0	0	0.008253265	0.954673317	0	0.102386021	0	0.565393861	0.074564242	0	0.143066711	0.613080173	0	0.088984349	0.009003769	0	0.448030137	0.960793383	0.206465488	0.071809908	0
2.1.1.148	0.036622687	0.136564296	0.12740351	0.180034004	0.112588157	0	0.333405528	1.113550505	0	1.174103952	0.123031477	0.136379029	0.051648165	0	0.919734465	0.151364976	0.944949789	0.629849421	0.654802947	0.619419537	0.509913228	0.010853736	0	0	1.160598134	0	0.475717694	0.041544801	0	0	0.041787762	0	0.204953982	0.45320992	0.234137639	0	1.027375569	0.993208628	0	0	0.023284333	0	0	1.123554572	0	0	0.23715932	0.196115624	0
2.1.1.152	0	0.037556253	0.010414757	0.02153056	0	0	0	0	0	0	0.00533497	0.008705149	0.01427274	0.014878565	0.041251234	0	0	0	0.019760996	0	0	0.000115596	0	0.024356536	0.405696352	0	0	0.00452946	0	0.038098808	0.01903657	0	0	0	0	0.027067983	0.044233034	0	0	0	0	0.009973423	0.028941583	0.038505481	0.032210744	0	0.145769161	0.170473001	0
2.1.1.161	0	0	0	0	0	0	0	0	0	0	0	0	0	0	0	0	0	0	0	0	0	0	0	0	0	0	0	0	0	0	0	0	0	0	0	0	0	0	0	0	0	0	0	0	0	0	0	0	0
2.1.1.163	1.172286193	1.230185765	1.049556683	0.964680208	1.036868607	0.851029122	0.475393828	0.05391592	0.086710099	0.892908334	0.951568898	1.194107123	1.222996947	0.077662082	0.796214844	0.411883214	1.058914691	0.506223854	0.681869418	0.606295521	0.739472918	0	0.029569143	0.000218093	0.735825601	0.087185852	1.010351646	0.960895772	0	0.129154914	0.880469966	1.003427738	0.185822829	0.297670104	0	0.744738145	0.152297596	0.111270842	0.980255358	0.514263593	0	0.24068795	0	0.202353714	0.838524089	0.991383041	0.114767739	0.125234047	0.731458501
2.1.1.166	0.846102291	1.06697641	0.855538942	0.027420337	0	0	0.335651393	0	0	0.069848084	0.816776661	0	0	0	1.028257093	0.192526854	0	0.244622301	0	0.1163709	0	0	0.089952027	0.192617327	0.011561254	0.154235354	0.335874149	0.80392475	0	0.022574004	1.110646329	0.737963338	0	0.079220591	0.026210412	0.733642681	0.137110708	0.143276756	0.256801246	0.58959377	0.200226835	0.857331369	0.095534789	0.046740643	0.719541937	1.09138142	0.186078623	0.227747699	0
2.1.1.17	0.049593975	0.249391866	0	0	0.02414743	0.022505451	0	0.013579466	0.02653293	0.008085317	0	0.007226513	0	0.006401308	0.030946161	0.050736837	0.017034162	0	0	0.020172454	0.016450443	0	0	0	0.023319034	0.024905279	0.279298122	0	0	0.008183465	0	0.024533181	0.009587401	0	0.010870707	0.044035081	0	0.020180564	0	0.015621435	0	0.037211478	0.052331369	0	0.001096647	0	0	0.006679017	0.011962434
2.1.1.170	1.038244287	1.001638214	1.071301297	1.085599034	0	0.475068926	0.97675941	0.950689332	1.025909047	0.956088732	1.038105344	1.022976222	0.843571127	1.041651018	0	0.885237883	1.042669987	0.960702351	1.034192586	0.879884756	0.961433585	0.970022023	0.918370358	1.024744808	0.96353786	1.00955601	1.092595494	0.944368293	0.982508751	0.901865328	0.935787647	1.031717196	0.902878369	1.031172665	0.975641551	0.879191847	1.071289096	0.954581933	1.041950147	1.017185992	1.10340697	0.938806417	0.80141553	0	0.857222735	1.11028526	0.885462504	0.893796567	0.948906841
2.1.1.171	0.056994874	1.16359764	0.783347363	0.514614339	0.159584947	0	0.066213514	0.190078669	0.662321616	0.073511793	0.102499868	0	0.187220438	0.017824211	0.855819354	0.075973202	0.106661158	0.158472984	0.13350268	0	0.066434248	0.68280907	0	0.067930833	0.525897329	0.121199098	0.849928345	1.0728157	0.133709508	0.153032291	0.954248602	0.924114537	0.180651937	0.192588435	0.487610691	0.810068962	0.16169071	0.174051657	0.289860312	0.317272094	0.161439026	1.069438697	0.379577844	0	0.240233971	1.003820137	0.043445803	0.384044931	0
2.1.1.172	0.000707615	0.930563788	1.169809959	0	0.155304022	0	0.162953886	0.015859267	0.107508394	0	0.152772207	0.087428132	0	0.143237753	0	0	0	0.015111137	0	0.313261953	0.059764199	0.227592849	0	0	0.140374614	0	0.192955272	1.298886064	1.209625443	0.101087617	1.121222593	1.162464391	0.055597037	0	0	0.948598764	0	0.117156554	0.831498135	0.576036711	0.047986182	1.128354425	0.378344619	0	0	0.938275398	0.215251188	0.170059313	0.702717405
2.1.1.173	0.329257362	1.163192523	0.827150008	0.153051605	0.004830763	0	0.158379375	0.105351569	0.117147761	0	0	0	0	0.100624418	0.025737691	0.181107129	0	0.021918013	0.13611447	0.120809289	0.214998448	0.629975775	0.095051495	0	0.117563055	0	0.915656045	0.720951899	0.155955015	0.066175318	0.865985466	0.986065014	0.031810807	0	0	0.785335229	0.02173656	0	0.107335604	0.591132025	0.038250967	0.967792243	0	0	0.089164601	1.015402513	0.24555519	0.212972068	0.033086615
2.1.1.174	0.159416165	0.014556913	0	0	0	0	0.013140946	0.032284393	0.123389264	0.064478876	0	0.117753596	0.09178311	0.094307485	0	0	0	0.000219735	0.119739403	0.134270982	0.054820094	0	0.010501234	0.109363437	0.043591869	0.081650027	0.323050017	0.68218801	0	0	1.100215099	0.836132857	0.092202534	0	0	0.743105423	0.125211647	0.031469514	0.081126888	0.549412628	0	0.171456447	0.035041488	0	0.01733487	0.960096571	0.128812351	0	0
2.1.1.176	1.775738682	1.062880331	1.100593917	0.824943546	1.036538455	0.008986959	0.862047568	1.108713508	0.979997727	0.890780439	1.779344901	0.196828165	0.073402932	0.032807296	0.872106196	1.003227825	0	1.007532964	1.024505207	0.964026774	0.811767882	1.197967294	1.084567385	0.87180676	1.077824099	1.042780296	0.94468358	0.845272544	0.945480199	0	1.073710576	0.945587963	1.092701475	0.858030622	1.115565197	1.058450543	1.184904679	0.866399124	0.981561113	1.088451301	1.126244553	0.815463309	0.738435517	1.165290757	1.810096948	1.193983771	0.911186166	0.843711068	1.225198478
2.1.1.177	1.058381871	1.030294144	0.951069307	0.219732977	1.044586388	0.92467079	1.055805917	1.085261842	1.517371497	0.922444983	0.98589475	0.992223913	0.919288048	0.968237438	1.033510338	1.032718804	0.926195131	0.969417436	0.955719838	0.951252031	0.927703471	0.424688391	1.008722348	1.070589484	0.079517175	0.941035914	0.957110058	0.929058424	0.986211237	1.0217762	0.932846515	0.95597633	1.095821239	1.141030658	1.015118643	0.958247776	1.032710919	1.053658645	0.94324705	1.03588309	1.013649659	0.958374059	0.927748818	1.027618713	0.888674174	1.066404534	0.869537041	0.943084885	0.984069317
2.1.1.178	0.135031483	0	0	0.026961957	0	0.067389705	0.019382014	0	0	0	0.027956825	0	0	0	1.033044195	0.138526093	0.031072161	0	0	0	0.13790296	0	0	0	0.011654606	0	0.358386081	0.699687544	0	0.094106569	1.012759395	0.872254524	0.085799139	0	0.132954394	0.598925956	0	0	0.27678319	0.482238513	0.120092909	0.130880735	0.017542016	0.067133835	0	0.744355557	0.014282464	0.096144295	0.056904962
2.1.1.181	0.047612228	0	0.016736384	0.027366417	0	0.009508734	0.000517786	0.111110115	0.048794362	0	0.144597677	0.397005119	0.313377585	0	0.115945768	0.087167396	0	0	0.133587092	0	0.070119058	0	0	0	0	0.134516261	0.264238017	0.715300785	0	0	1.016939966	0.938148868	0	0.138628747	0.06882487	0.738704786	0.058946058	0	0.161787968	0.462747793	0.145589763	0	0.077439562	0.088357416	0.17233261	0.823772626	0.082640003	0	0
2.1.1.182	1.052014655	0.938252105	1.003977364	0.960184609	1.040442994	0.518868274	1.049324863	0.972180372	1.06095284	1.053673968	1.020964951	0.946860997	1.025448131	1.041732571	1.024099312	1.034448809	0.908788835	0.92272625	0.993638373	0.956216476	1.000815249	1.053320712	0.951255367	1.003994223	1.075806702	0.963140455	1.010992044	0.917361073	0.994444274	0.943591958	0.971177016	0.9615049	0.995294009	1.028540459	0.96757312	0.941345342	0.988122894	0.961175213	0.956732222	1.013429925	1.033035064	1.048079189	0.859732047	0.965744012	0.931407468	1.015845741	0.957151365	0.974923154	1.016270656
2.1.1.184	0	0	0.003666046	0	0	0.082853604	0	0	0	0.037605968	0.022674408	0.227014942	0.147797662	0	0	0.164033465	0.06634699	0.010150853	0.106792053	0	0.090317572	0.066633095	0.010349025	0	0.014098222	0.027678947	0	0.021068959	0.559032005	0	0.055525407	0.041632434	0.079393412	0.079302831	0	0	0.070613843	0.015426003	0.024230242	0.244448151	0.082814181	0	0.156496435	1.048466573	0	0.066323076	0.039832877	0.049194381	0.098550778
2.1.1.185	0.950627034	0.985647052	0.984669787	0.927958679	1.016182834	0.998281357	0.843811766	1.026489711	0.956739819	0.963705619	0.913022718	0.929586619	1.023022716	0.929575921	0.94499809	0.951666408	0.943396573	0.922904975	0.897368575	1.042587022	1.037994359	1.012401268	1.038147449	1.023754407	0.939181517	0.925552324	0.936251457	0.936729413	0.955972324	0	0.975198394	1.045982643	1.033014959	0.94901144	0.924758949	0.898401193	0.963384927	1.048289308	1.061677786	0.949492556	0.988002338	0.976592736	1.0798459	1.00322699	0.985839047	1.038609535	1.002414591	0.962528668	0.936505944
2.1.1.186	0.076380549	0	1.015302716	0.073436987	0	0	0	0	0	0.018061035	0.179918078	0.176889738	0.03572368	0	1.105613789	0	0.127548951	0.031844669	0.035911962	0.174011798	0	0	0	0.072551282	0	0.008756136	0.259030398	0.751736246	0.044443487	0	1.100766135	1.06533698	0.080860661	0.019037055	0.177494935	0.722523835	0.040916107	0.041514407	0.155689174	0.451716698	0.109551487	0.710305842	0.108519205	0	0	1.026592242	0	0	0
2.1.1.187	0.00949113	0.805246333	0.088537891	0.127438311	0	0	0	1.052356127	0	1.108672433	0.060864477	0.001516029	0	0.2776768	0.091463401	0	0	0.317477174	0.31051397	0.341475359	0.01900855	1.066938296	0.831669621	0.204016952	0.947525393	0.347538771	0.07013364	0.830140157	0.861427005	0	0.806758693	1.005673058	0.156229008	0	0	0.920171034	0.932485704	0.081371627	0.183905221	0.668978321	1.009510107	0.231042872	1.063336181	0	0.138329099	0.91947435	0.167266549	0.272505973	0.286474843
2.1.1.189	0.15365934	0.017237889	1.104267833	0.842599384	0	0.113326248	0.128819605	0.129117726	0.03876118	0	0	0.034391274	0	0	0	0.101717055	0	0	0.08818302	0	0.083524082	0.065420024	0.143809215	0.012044625	0	0	0.343976464	0.690208462	0	0	0	1.084486054	0	0.019619674	0.088277237	0.668849805	0	0	0.297177333	0.534900001	0	1.086316066	0	0	0.16018765	0.951192918	0	0	0.009625785
2.1.1.190	0.892917258	1.122127973	1.01368748	0.191818429	0	0	0.452149361	0.049927699	0	0	0.732213173	0	0.014502627	0	0.11410869	0	0	0.074473047	0.207235151	0	0	0	0.108981032	0.031424321	0	0	0.585361928	0.72020005	0	0.083269272	1.085815087	0.755367529	0.163310262	0	0.116663085	0.708094913	0.123992017	0.172196599	0.296715184	0.412446441	0	0.741245429	0.042120285	0	0.982005958	0.884261663	0	0.209387465	0.091298897
2.1.1.191	1.594228676	0.124907803	0.023381404	0	2.968081998	1.844282123	0.200759926	0.273332314	0.751464611	2.16801326	0.951507943	1.056889391	1.051538884	0	0.770321202	1.509555692	0	0.863842751	0.836151968	0.939189343	0.924341313	0.176749317	0.03509232	2.032071708	0	0.394428851	0.247689236	0.983036475	0.908847098	0.103658792	1.166218817	1.055659714	0.918571222	1.035633179	0.955506056	0.552939722	1.739083084	0.093787709	0.982732873	0.649039153	1.227960176	0	0.686499477	0.112155397	1.050034089	0.775294092	1.220586355	1.454039333	0.106737486
2.1.1.192	1.114174084	1.033993169	0.845878907	1.025382424	0.981373445	0.972299416	1.099343754	1.133072335	1.378363977	2.078998637	1.088709096	0.979576619	1.159140199	1.025832821	0.891845015	0.930438485	0.87006579	1.20525827	1.134848298	1.409400698	1.41246351	1.117370438	0.893310261	1.078505392	0.795858946	0.973506182	1.182346054	0.921686852	0.890558365	0.140755857	1.107795213	1.076741729	1.266137327	1.190394965	1.437193949	0.929427198	1.095138625	1.006375498	0.952644518	0.96453453	0.897965751	0.920343919	1.111338414	1.0646789	1.119827669	1.099799743	1.031002571	1.118847458	0.028444525
2.1.1.193	0.998123182	0.915637248	1.105711421	1.082673752	0.983105481	1.002684781	0.13617111	1.044567666	1.00595359	0.942029865	0.862304336	0.985037912	1.022217226	1.079290824	0.905107571	1.076203577	0.974600121	0.882912621	0.926040654	1.002908961	0.995648177	0.017065897	1.032500843	0.97646177	0.908684763	0.498583489	1.077709147	0.899560332	1.044495282	1.039437495	1.055934724	1.135243055	0.932177054	0.909668201	0.995616117	1.06396082	0.989346782	0.909148517	1.104069897	0.892046573	0.898362776	0.962426688	0.909356167	0.941970502	0.924825691	0.972959341	0.854931206	0.919915802	0.46080218
2.1.1.195	0.380786883	0	0.113914473	0.096742577	0	0.132208818	0	0	1.052202661	1.129125571	0.49848626	0.656948136	0.658497061	0	0	0.868888307	0.024447113	0.767716471	0.819891193	0.734875815	0.608614796	0.6710224	0.042325921	0.537897778	0.068561684	0.565802221	0.175700601	0.072138512	0	0.87589799	0.118527446	0	0.531781737	0.44230533	0.496403454	0.075735475	1.023637311	0	0.985621946	0	0.11422224	0.065790714	0	0.064375841	0.604199363	0.873995162	0.652371347	0.613863854	0.162351821
2.1.1.196	0.010021209	0.041889942	0.072244559	0	0	0	0.030812712	0	0.073276334	0.0275284	0.098069314	0	0	0.050990335	0	0	0	0.515604265	0.574294419	0.466486671	0.603920014	0	0.023314317	0.086805249	0	0	0	0.280563782	0.075998554	0.05419994	0.093707847	0	0.036276459	0.016339601	0.1386865	0.294526755	0	0.098310804	0.737151805	0.059179655	0	0	0.092790894	0.015111748	0	0.830519674	0.123106615	0.159253609	0.186547591
2.1.1.197	1.169182231	0.953933041	0.991214717	0.143313033	0	0.021736642	0.257472505	0	0.093489088	0	0.702017538	0.760506132	0.738682069	0.02569392	0	0.144008037	0.867592861	0.08237667	0	0	0	0.113703347	0.015390658	0.048343956	0	0.19250919	0.09758145	0.705023189	0	0.0746813	0.831603184	0.888440667	0	0	0.287334633	0.70743102	0	0	0.914068311	0.632608261	0	0.782158432	0	0.127801215	0.69067106	0.669101823	0.216026195	0.089554928	0.186077008
2.1.1.198	1.736863749	1.137491438	1.058918786	0.830241108	1.004746514	1.577827016	1.030537185	1.10028621	0.869332087	1.046078476	1.736477661	1.999580214	1.843162309	1.094857578	1.091359208	1.101751821	0.917079898	1.048703443	0.8356986	0.844440213	1.085956796	0.915427172	1.145501816	0.938281385	1.147573684	0.892033885	1.327743991	0.99636419	1.099077664	1.152873618	1.133975487	1.193764103	1.01795907	0.818576028	0.797573224	0.951780146	0.969773555	0.934918074	1.022305825	0.701885305	0.962575155	0.931729602	0.773978462	0.869658707	1.91940365	0.88470441	0.894930367	0.809970151	1.072777841
2.1.1.199	0.990994088	1.099653054	1.024721768	0.935293436	1.025148674	0.469408787	1.106781213	0.938537701	2.581773326	1.003159534	0.971146878	0.959346643	0.960497878	0.993003937	0.959408869	1.341314123	0.871068267	1.0501406	1.04692972	0.993771508	1.088103254	1.021411114	0.943836277	2.095138405	0.889335759	0.911310646	1.075063396	1.036920401	0.871781885	0.961890845	1.076370645	1.045359866	1.511185055	1.453548997	1.554984148	1.114092631	0.910719582	1.028428573	1.058627389	1.094595496	0.885878209	0.889747697	0.960001437	0.94714298	0.872196378	1.10438418	1.289880598	1.430499113	0.968339894
2.1.1.2	0	0	0	0	0	0	0	0	0	0	0	0	0	0	0	0	0	0	0	0	0	0	0	0	0	0	0	0	0	0	0	0	0	0	0	0	0	0	0	0	0	0	0	0	0	0	0	0	0
2.1.1.201	0	0	0	0	0	0	0	0	0	0	0	0	0	0	0	0	0	0	0	0	0	0	0	0	0	0	0	0	0	0	0	0	0	0	0	0	0	0	0	0	0	0	0	0	0	0	0	0	0
2.1.1.206	0.000580905	0.00055331	0	0	0	0.000394407	0	0.000309837	0.000370031	0.00011611	0.000169657	0.00044392	0	0.000152809	0	0	0.000345551	0.000221939	0.000464863	0.000628893	0.000476917	4.22144E-05	0	0.000460944	0.00044013	0.000380213	0	0.000238972	5.81163E-05	0.00048523	0.000501867	0	0	0	1.39679E-05	1.9975E-05	0.000609041	0	0.000492552	6.0625E-05	8.09687E-05	0.00063606	0	0	0	0	0	0.000140738	0.011277785
2.1.1.207	1.054174671	1.110223336	0.888481387	0.974691212	1.06262887	0.048338629	0.706799867	1.125484334	1.061991182	0.985167524	0.856515732	0.094245311	0.076787077	1.114313371	0.952563911	1.111697123	1.081931347	0.93930177	0.862778266	1.073093047	0.960997494	0.42727041	0.944815119	1.112853791	1.108501992	0.963752087	0.968021461	0.85659293	0.978090959	0.914561393	0.900664785	0.927500853	0.963167237	0.951891956	0.870544728	0.994124725	1.030771147	1.072787085	0.874908553	0.661446812	0.95814619	1.104225149	0.976981363	1.065304555	0.907711343	1.107029981	0.940925695	0.757651984	0.848836284
2.1.1.210	0	0	0	0	0	0	0	0	0	0	0	0	0	0	0	0	0	0	0	0	0	0	0	0	0	0	0	0	0	0	0	0	0	0	0	0	0	0	0	0	0	0	0	0	0	0	0	0	0
2.1.1.213	0.012834771	0.03995405	0	0	0.021681098	0.007533186	0.006318468	0.022140753	0	0	0.05143157	0	0.035467024	0.003347506	0.010868129	0	0.007427122	0.112660141	0.027655462	0.093211624	0.101215358	0	0.998211624	0.020800198	0.010492095	0	0	0	0	0.037603721	0.040360009	0.006449048	0.020600947	0.047259175	0.036369039	0.045818106	0.028558292	0.042020253	0	0.022171911	0	0	0.192194625	0	0	0.04919263	0.029139984	0.022396717	0
2.1.1.215	0	0.000997896	0	0.000931155	0.000882258	0.000796587	0	0.000749572	0	0	0.007645629	0.000354325	0.000663244	0	0	0.000652107	0	0	0.000377267	0	0.000226329	0	0.000421097	0.000627359	0	0.000657434	0.000902648	0	0.000877853	0.00096071	0	0.000397619	0	0	0.000665987	0.0002983	0.000234724	0.000440845	0.000753586	0.001000537	0.000998617	0	0.0002598	0	0.007885365	0	0	0	0.012308785
2.1.1.217	0.126003175	0	0	0	0.097049292	0.175797775	0.976038776	0.892512565	0.816727956	1.024478055	0	0.025148477	0.120959378	0	0.013600791	0.926202451	0	0.720064124	0.771134298	0.950034079	1.002172062	0	1.128830902	1.097832826	0.049743981	1.163641949	0	0	0.867854984	1.02108474	0	0.221339205	0.852048625	0.732362282	0.819482818	0	0.80882496	0.875193879	0.186694874	0.509726597	0.832586628	0.010029305	0.79367452	0.127264653	0	0	0.752423616	0.973455639	0.69542312
2.1.1.219	0.060694901	0	0	0.79767259	0.053399131	0.027633829	0	0.009728996	0.023962084	0	0.057358834	0	0.081157173	0.942656053	0.927683112	0	0.099922862	0	0.056755543	0	0.038958302	0.098160487	0.046622558	0	0.905776522	0	0	0	0.025876223	0.001784745	0	0	0.097661979	0	0.048147488	0.014140957	0	0	0	0.073683346	0.016068652	0.021180395	0	0	0	0	0.109926447	0.121128126	0.063954999
2.1.1.222	2.714504468	1.576093289	1.572533762	0.828708066	0.08683128	0	0.673985769	0.217748541	0.403287191	2.149781661	1.949298949	0.141365355	0.288655273	0.231067252	0	0.380430301	0.159040329	0	0.532668487	0.557950417	0.237032248	0.103006909	0	0.507553702	0.584687344	0.425314509	1.841980178	2.245577347	0.429367286	0	2.347473152	1.672882535	0.16624845	0.67593847	0.164564004	2.020679321	1.497794281	0	0.105500269	0.941367608	0.311688087	0.222140809	0.708317344	0	2.512372971	2.159948043	0.445227577	0.443332282	0
2.1.1.226	0.99709416	0	0.046552573	1.118162808	1.088317957	0	0	1.139184433	1.186691269	1.194128317	0.235593869	0.135875815	0.13304075	0.872374135	0.979348565	0.984350305	0.731595505	0.776131159	1.153099646	1.008957872	1.098244402	1.081698619	1.1293938	0.910374446	0.815299523	1.210423151	0.8061493	0	0.969791476	0.901099558	0	0	1.082680867	1.188315969	0.894771359	0	0.995002862	0.91735119	0.685597085	0.535507522	1.133434149	0	0.500633081	0.870400641	0.423889753	0.144950794	0.651517708	0.685922765	1.0677696
2.1.1.228	0.921916412	0.924308144	1.041447726	0.698755718	0.965526359	1.048127628	1.072063995	1.032855107	1.090111158	1.074709698	0.956172045	0.933122689	0.99208801	1.012317023	0.929536743	1.063652429	0.936435628	0.990080595	0.923554972	0.929164912	0.957180006	0.921480982	1.048022687	0.951176769	0.808871133	0.961544692	0.999798626	0.900732113	0.968625918	0	0.974525251	0.947152846	0.534424656	0.527315724	0.426819715	0.946943246	0.034647163	1.086635807	1.087755687	0.995372032	1.000279583	0.996107201	0.906528731	0.963567741	1.03879168	1.024440873	0.970065402	0.945469	0.970037719
2.1.1.245	0	0.051325439	0.003143259	0.014482816	0.003805733	0	0	0.02785547	0	0	0.012143921	0.035077453	0	0	0.03075023	0.58591206	0	0.147985727	0.079522333	0.056005851	0.121990219	0.018204721	0	0	0	0.001598997	0	0.0021093	0.025472548	0.035169929	0	0	0.316931627	0.27993848	0.280554336	0	0	0.010936939	0	0	0	0.030681775	0	0	0	0	0.107256138	0.125967199	0
2.1.1.246	0	0	0	0	0	0	0	0	0	0	0	0	0	0	0	0	0	0	0	0	0	0	0	0	0	0	0	0	0	0	0	0	0	0	0	0	0	0	0	0	0	0	0	0	0	0	0	0	0
2.1.1.247	0	0	0	0	0	0	0	0	0	0	0	0	0	0	0	0	0	0	0	0	0	0	0	0	0	0	0	0	0	0	0	0	0	0	0	0	0	0	0	0	0	0	0	0	0	0	0	0	0
2.1.1.250	0.042894129	0	0	0	0	0	0.076607189	0.120444084	0.114905711	0	0.169189888	0.118306182	0.160588096	0	2.963092924	0	0.094030321	0.093449931	0	0.038404837	0	0.18177224	0.083243087	0.15607782	0	0.156267747	0.062781906	0.027513563	0.106631452	0	0	0	1.228836566	1.052701817	1.192187362	0	0.145267071	0	0	0.038371689	0	0.104763864	0.106433539	0.035532575	0	0.193962689	0	0	0
2.1.1.254	0	0	0	0	0	0	0	0	0	0	0	0	0	0	0	0	0	0	0	0	0	0	0	0	0	0	0	0	0	0	0	0	0	0	0	0	0	0	0	0	0	0	0	0	0	0	0	0	0
2.1.1.33	0.911604719	1.070351973	0.87970891	0.779461863	0.89251564	0.915855637	0.927549063	0	1.061884371	0.945476485	1.035878857	1.043611722	0.961074356	0.884038322	0	1.103955208	0.860198514	0.856908039	1.03464289	0.949388098	0.849260184	1.041004093	1.049032335	0.945049194	1.013570064	0.883626852	0.602091791	1.010231568	0.961508429	0.992075186	1.115394752	1.05530613	0.98817094	1.067544994	1.088984231	0.903296549	1.018524112	0.006907928	0.406015751	1.052535864	0.907347319	1.075218037	0.612836244	0.897994275	0.904218541	0.962430759	0.966149274	0.995655999	0.884470629
2.1.1.34	0.175111337	0	0	0	0	0.992940215	0.09846359	0	0.101727331	0	0.016812981	0.058359383	0.149898898	0	1.012036215	0.073368526	0	0.168366972	0	0.041792187	0	0.166058579	0	0	0.174864359	0	0.174364974	0.87512331	0	0.159118336	1.06599192	0.986327084	0	0	0.103736606	0.804430592	0.018357072	0	0.049584199	0.535317578	0	0.188071683	0.144503895	0.030877147	0.112637392	0.739818695	0	0	0.019155659
2.1.1.35	0.32193615	0.825645919	0.974882396	0.001200523	0	0.155423983	0	0.901109104	0	0.10985491	0.164989684	0	0	0.001069885	0	0	1.026715043	0	0.078114725	0	0.17834841	0	0	0.036390972	0.118927457	0	0.356980976	0.908499157	0.107177716	1.037942041	1.022501054	0.899961804	0.118984374	0.106244978	0.061823989	0.843866173	0.084674628	0	0.310532411	0.6805274	0	1.046149444	0	0	0	0.875649331	0.043214095	0.067310897	0
2.1.1.37	2.328203717	0.973131211	0	0.748413751	0.236443709	2.908725633	1.477014896	0.698544369	2.597070826	0.844683661	0.775813332	0.763032528	0.884283668	1.174688489	0.71083028	1.708140813	0.960035331	1.379440116	1.533690239	1.351497601	1.2689959	1.306121412	0	0.834867118	0.440116534	0.285466171	0.623063172	0.849687671	0.482533336	1.444333022	1.84310915	1.475110983	1.770287853	1.822745538	1.808047325	1.191685535	3.323388816	1.821770216	0.791894971	0.58677092	0.814646572	0.870289411	0.888477024	1.175279957	1.104867868	2.163263389	1.120898738	1.121339969	0.630131795
2.1.1.4	0	0.007268451	0	0.016531479	0.003218685	0.012061805	0.002132191	0.022315635	0	0	0.258714089	0.016595752	0.020265277	0	0	0	0	0.006378498	0.006930114	0.018560764	0.018567544	0	0.022866425	0	0	0.010651205	0	0	0	0.016107693	0.015392819	0.022151206	0.015336458	0	0.015074318	0	0.009720963	0.008093553	0	0	0	0.011369077	0	0	0.279767139	0	0.024541406	0	0.012179442
2.1.1.41	0	0	0	1.15816E-05	9.84327E-06	4.99222E-05	0	1.17826E-05	4.36704E-05	1.90823E-05	3.0047E-05	1.54676E-05	3.85386E-05	0	2.36433E-05	0	4.04382E-05	5.48566E-05	1.22554E-05	9.83151E-06	0	0	0	0	0	7.10378E-05	2.00623E-06	0	0	4.32063E-07	0	0	0	6.44508E-05	0	0	6.02779E-05	0	1.70406E-05	6.6253E-05	3.43414E-06	0	0	3.8371E-05	0	0	0	0	5.28769E-05
2.1.1.45	1.004323962	0.876589818	0.821608194	1.172235472	0.825345926	0.524328338	0.663729561	0.063310306	0.999381211	0	1.018234859	0.929725166	0.908889853	0.847286076	0	0.87533426	0	0.646792914	0.550217603	0.663392027	0.571851913	0.928134988	0.897794437	1.097283238	1.064205573	1.070360364	0.32173904	1.031086041	0.948777935	0.961239309	1.078604977	1.177174056	0.852034068	0.793540797	0.760643727	0.982077968	0.089172181	0	1.059772935	0.838047307	0.826759331	0.854522357	0.484936615	0	1.287654551	1.108734175	0.885460372	0.602398475	1.151018685
2.1.1.5	0.000142952	0	7.12225E-05	0	0	0.00014169	0.000104438	2.65679E-05	0.000139463	0.000104554	2.11622E-05	0	1.70362E-05	2.56365E-05	6.20964E-05	0	0	0	0	0	1.71077E-05	0	0	0	0	4.58351E-05	0.00011865	1.40649E-05	1.67427E-05	3.56732E-05	5.28981E-05	0.000137943	0	3.74757E-06	0.0001282	9.90888E-05	5.86949E-05	0	4.28644E-05	0.000129948	0	0	0	0	0	5.53224E-05	0	2.71024E-05	0.000142349
2.1.1.6	0	0	0.012646699	0.000631389	0	0.011916005	0.012428973	0.005599794	0.015154404	0.006512611	0.028520168	0	0.001569385	0	0	0	0	0.015011416	0.000761046	0.001101904	0	0.000838304	0	0.000709257	0.014439421	0	0.007385253	0	0.001869055	0	0	0	0.006452136	0	0	0	0.005585908	0.010483033	0.006168185	0	0	0.001101532	0	0.008339536	0.021266556	0	0.010985402	0	0
2.1.1.63	2.628400531	1.792830308	0.92831003	0.90482907	2.016577191	1.243028902	0.650969631	2.047006384	2.321544836	1.226632032	2.520849524	1.122002374	0.661038623	1.170907691	3.259370973	1.018758919	1.39141992	0.874797773	1.189792515	0.873859632	1.408307362	0.77031847	2.257122918	0.54599671	1.041189506	0.696349648	1.774246273	1.912874352	0.999135763	0.338110133	0.895282412	1.875887394	0.126160054	0.044409777	0.474601476	1.980642789	1.090753667	1.136782878	1.340200603	1.481606647	1.918675488	0.906759549	1.28758989	1.162077373	2.339671785	3.010545048	1.172436932	1.25533922	1.428249207
2.1.1.66	0	0.00638203	0.023936665	0.0348782	0.040365599	0	0	0	0.01257264	0.03034818	0.039139278	0.001565747	0.034934905	0	0	0	0	0.031445664	0	0	0	0	0.032216436	0.026263447	0.737081844	0.012857206	0	0.006783131	0	0.003239328	0	0	0	0.009948821	0.013692673	0.028769466	0.023676617	0.019682611	0.038694434	0.010384649	0.038174966	0	0.030047989	0	0.009543762	0.01915322	0	0	0
2.1.1.67	0.050999043	0.162351508	0	0.230561638	0.054102838	0	0.182728215	0.036188793	0.026165429	0	0.113461747	0.010536924	0.007738645	0	0	0.004178817	0.017211715	0	0.02716388	0.047867814	0	0.014730727	0.029290427	0	0.044171583	0.010392578	0	0.021005063	0.027800367	0.001906191	0	0	0.051966055	0.018878565	0	0.017753417	0	0	0.024648661	0	0	0	0.047843072	0.005087324	0.110792108	0.044251206	0.060958457	0.049714626	0
2.1.1.71	0	0.026794318	0	0.024857529	0.037376815	0	0	0	0	0.008478507	0	0	0.006476427	0.037765153	0	0.024180358	0.015591535	0.005370509	0.027251214	0	0.00204001	0.008427976	0	0.015701283	0	0	0	0	0.007637911	0.017429347	0	0.012212253	0	0.02454548	0	0.014191786	0	0.010385271	0.010257784	0	0.015108142	0.004222114	0	0.002049092	0.008028678	0.157289506	0	0.008242066	0.044378571
2.1.1.72	6.130708522	4.921234826	7.760096797	0.72952264	2.993684306	3.97453357	1.809648732	2.35367797	0.472248558	7.621426474	4.316302269	4.417707431	4.405759221	0.520918729	5.800217796	3.20953466	4.637664095	2.736156882	2.567078571	3.23354111	3.154098849	0.731243961	0	3.746659348	2.214573821	2.77217588	3.267282884	3.95799065	2.102326653	1.556321724	5.401741324	5.234473642	3.831278618	3.36314743	2.327430546	4.544689853	7.833549914	3.097358028	4.328658238	4.460500626	2.32224646	6.125644917	2.07663259	4.701025284	3.933034931	4.136301551	1.504444687	2.335947775	2.751664281
2.1.1.74	0.075588606	0.102830419	0	0	0	0	0	0.074944421	0.148306122	0.985114278	0	0	0	0	0.887071362	0	0	0.237160297	0.269248357	0.123834264	0.155729456	0.871749445	1.08749415	0.099564561	0	0.866969117	0.819806314	0.086864146	0.870834894	0.06910445	0.00192273	0.151012211	0.065981844	0.264964481	0.05071858	0.173154522	0.912319048	0.027730119	0.778249256	0.654156982	0.177573574	0	1.017173688	0.038563388	0.200467891	0	0.077966467	0.192156038	0.760668502
2.1.1.77	1.952859899	0.123199888	0.225142254	0.269512889	0	0	0.208371682	0.129614524	0	0	1.824921274	0.151142792	0.232448926	0.184818475	1.086990236	0.275053314	1.049386667	0.061052721	0.198823409	0.005638391	0.146186357	0	0	0.120752851	0.139335633	0.225462346	0.301667883	0.706811615	0.083324874	0	0.732424174	0.741057282	0.138288228	0.149702898	0.123104112	0.637391964	0.017506065	0.171069295	0	0.37344449	0	0.256932892	0.194576103	0	1.923072552	1.177084536	0.431670708	0.228132868	0.32415412
2.1.1.79	2.56646147	1.127597632	0	0	0	0	0.214608456	0	1.766941524	0	2.037252107	0.349925949	0.227938301	0.749900238	1.196361319	0.233532271	0.589265216	1.035286017	0.515170894	0.764686266	0.613980622	0	0.073680785	0.131431534	1.202589203	0.451823045	0.919606306	1.285581788	0.825757178	0.291023696	2.24573767	1.133701273	0.261902782	0	0.572100678	1.438213931	0.016270846	0	0.41546166	0.123067198	0	0	0	0	1.906521109	2.093772622	0.360456549	0.577754859	0.924651169
2.1.1.80	1.947428466	0.17973833	0	0	0	0.306738126	0	0.328051961	0.812993069	1.097468102	1.962309528	0.092081201	0	0	0	0.232358115	1.085677223	1.313895455	0.714641082	1.211732482	1.024387376	0.287671634	0	0	0	0.096002446	0.701007738	0.721805279	0.1376451	1.33237738	1.599876476	1.026230262	0.685338317	0.70445379	0.83852002	1.016985847	0.109878978	0.092410098	0.480684981	0.798475661	0	0	0.315695009	0.14466979	1.834323202	0	0.21481434	0.313789909	0.052452514
2.1.1.86	0.000106229	0.000231308	0	0	0.000432222	0	0	0	0	0.000103741	0	0.000286795	0	0	0.000129236	0	0.000353759	0.000379013	0	0	0	0	0	0	0.000205359	0	0	0.000151132	0	0.000230798	0	0.000306355	3.07273E-05	0.000348349	0	0.000262404	8.3927E-05	0	0.000415601	0.00014664	0	0.000237979	0	0	0.000259652	0.000215678	0	0	0.00036641
2.1.1.90	0.000978605	0.000460738	0	0	0	0	0.007705097	0	0.000309801	0.009433066	0	0.003341519	0	0.006297094	0.00683472	0.000622067	0.001087455	0	0.003387708	0.008238672	0.008869737	0	0	0.002898403	0	0.001308138	0	0.003781832	0.009127692	0.004877944	0	0	0.101897935	0.104009583	0.097048672	0.000389902	0.002978497	0	0	0	0	0	0.005541131	0	0	0	0	0.001077655	0
2.1.1.95	0	0	0	0	0	0	0	0	0	0	0	0	0	0	0	0	0	0	0	0	0	0	0	0	0	0	0	0	0	0	0	0	0	0	0	0	0	0	0	0	0	0	0	0	0	0	0	0	0
2.1.1.98	0.000387504	0	0	0	0.000399947	0	0	0.000550537	0	0	0.000215625	0.000279081	0	0	0	0	0	0	0	0.000574425	0	0	0	0	0	0.000418875	0.000316896	0.000509386	0.000237529	0	0	0.000369419	0	0	0	0	0	0.000181136	0	0.000508099	0	0.00010043	0.000305061	0	0.000382098	0.000216484	0.000482467	0	0.011897395
2.1.2.-	0.001074156	0	0	0	0.016648658	0	0	0	0	0	0.04143128	0.005183425	0	0.023676338	0.001844849	0.005641454	0.061611962	0.02513201	0.007303533	0.016135856	0	0.012871992	0	0.019620724	0.081224017	0	0.013175335	0	0	0.015904956	0.13393701	0	0	0	0	0.002892236	0.020414723	0.017601453	0.001072121	0.013621947	0	0.021021093	0.005437576	0.005695936	0.004836473	0.013018324	0.015674961	0.020909862	0
2.1.2.1	0.970425004	0.913437719	1.027054833	1.151409483	0.908417488	1.156900507	0.28138245	1.114298818	0.908948523	0.983574878	1.691994889	1.032546122	0.930223987	0.585365403	0.927258619	1.539225606	0.952175561	0.964053219	0.915760815	1.088289872	0.9825124	0.039510582	1.106707637	1.027040867	0.94804458	1.059931984	0.943512553	1.200682635	1.018986666	0	0.890278948	0.849380322	0.951726229	0.871417128	0.922208315	1.02508946	0.510167191	0.891643706	0.299128725	0.926936931	1.085242661	0.812253385	0.644450377	0	1.559815507	1.153103143	1.331642941	1.39121277	0.734558103
2.1.2.10	1.112300686	0	0	0.783784445	1.165516014	0.680300874	0.075372771	0.036227956	0	0.069277695	1.016253616	0.779268494	1.209453777	0.058944947	0.00818108	0.316104315	0.067930255	0.67533507	0.501762279	0.526774528	0.715891037	0	0	0.650350535	1.493686173	0.01758289	0.472377422	0.965335754	0.069075893	0	0.818574153	1.049672228	0.166555903	0.266797762	0.177887257	0.931400906	0	0.901830647	0.362495408	0.611066629	0	0	0.148068404	0	0.945171081	1.14055587	0.270552656	0.644813116	0.151781747
2.1.2.11	0.890340393	1.073891689	0	1.093527922	0.808380535	0.809734399	0.174496338	1.161331642	0.798921087	0.194091945	0.831677255	0.838443522	0.952275244	0.107690706	0.939264355	0.684381384	0.726567501	0.673883983	0.597241834	0.794259254	0.537908176	0	0	0.65726205	0.784845677	0.501018112	1.04129333	1.12764612	0.230343054	0.016959644	1.099911423	0.947488922	0.526737108	0.540610884	0.547499932	1.03742804	0.007872846	0.145701592	0.017884204	0.351551936	0.049997533	0.277775571	0.051184541	0.083914777	0.798202617	0.8514423	0.341054586	0.441994902	0.239824382
2.1.2.13	0.708109766	0	0	0.046193106	0.273809756	0	0.139662309	0	0.118674862	0.124741302	0.199081249	0.106211204	0.01742461	0.248094666	0	0.026967262	0.026534845	0.290193818	0	0	0	0.008721797	0.299847335	0	0.276233405	0	0.684419594	1.523528261	0	0.275935144	2.046012787	1.802012051	0	0	0.114820175	1.800354308	0.30414577	0.178827394	0.41175642	1.012688234	0.16858204	0	0.197328297	0	0.007731842	1.462907183	0.092427398	0	0.357956062
2.1.2.2	1.5614613	1.863049972	1.354234567	1.225042518	1.101189472	1.344506572	0.960401305	1.041534879	0.853207391	0.803972803	1.669937596	2.247385629	2.106140318	1.004708321	0.879519211	0.786156401	0.934096274	1.183307259	1.153408668	1.097498527	0.83126853	1.079417136	0.157685469	0.83659427	1.764677415	1.064295677	1.56158746	1.592033236	0.774844087	0	1.97514328	2.05855951	0.816452005	1.204362843	1.160272758	1.952126747	0.809395237	1.160033209	0.879304665	1.610436326	0	0.861326557	0.688261703	0.972093478	1.64891371	2.049322561	1.094151137	1.010638464	0.897899959
2.1.2.3	1.688228641	2.016206077	1.73211492	2.213153437	1.716003505	0.749178059	2.300986963	2.822548792	2.89487112	0.809671911	1.763631256	2.608495623	2.74999178	2.02274542	2.07314261	3.131952306	1.999325435	2.049148552	2.139058353	1.945263394	2.512756916	2.013257099	2.222182853	3.086017688	2.305151502	2.223764413	2.013476811	2.022092279	2.040646738	0.255917319	1.943168415	1.724485549	2.990732888	2.714672595	3.053795579	1.849123741	2.987926617	2.330372549	2.205767279	1.951980138	0	2.243960061	2.06491116	0.011019129	1.713880702	1.86877243	2.558031284	2.788984561	1.596768972
2.1.2.5	0.058022741	0.120515437	0	0	0	0.888483143	0.029573082	0.006684359	0	0	0	1.007352874	0.768379082	0	0	0.006308847	0	0.358474774	0.394952718	0.176653225	0.179294528	0	0	0	0	0	0.538067884	0	0.075378983	0.04636886	0.069261688	0	0.139454638	0.089102427	0.145685527	0	0.069625665	0.097032492	0.875904881	0	0.177046393	0	0	0.166023131	0.018225605	0.091916516	0.250053964	0	0.077348534
2.1.2.9	1.117709065	0.963704259	0.952017296	0.927934788	0.921984922	1.005713114	1.090119276	1.114861995	1.429913973	0.974156768	1.544500456	1.121953697	1.027722052	0.877097474	0.9693149	1.035722321	1.229798612	1.307050468	1.120189549	1.251027834	1.230692696	1.122087767	1.087505879	0.435459387	1.210117151	1.100616888	0.954695909	0.963498417	1.078880602	1.03071607	0.998591009	1.049233183	0.932592268	1.018602072	0.914370654	1.025916707	1.003496206	0.946523145	0.866336635	0.706970604	1.056165414	0.938809347	0.939057714	0.011586771	1.577911643	0.887989453	1.035022145	1.113666369	1.057309567
2.1.3.-	0	0	0.005416371	0.057651941	0.031772154	0.03346339	0.10351086	0.112902543	0.050187051	0	0.908451965	0.127350524	0.0065115	0	0.065076551	0	0.047778654	0	0.02988657	0.115405005	0.05066538	0.085854622	0	0.116176719	0	0.022446167	0.050220985	0.011057646	0	0.028729477	0.03188526	0.029937994	0.083345306	0.023559313	0	0.170229857	0.031530585	0.091256098	0	0	0	0.097972472	0.050469279	0	0.777974152	0.098116846	0.056196425	0.012737151	0.161734469
2.1.3.1	0	0.017806917	0	0.110582727	0.012462373	0.034862549	0.018156416	0	0.013375939	0	0	0	0.031561735	0.017152597	4.99977E-05	0	0	0.029454973	0.02895992	0.029279398	0	0	0	0.022666671	0.796595568	0.002173444	0.012047451	0.00747793	0.024198983	0.011056664	0	0.020623042	0	0.037544415	0.028291543	0.035450673	0.019169654	0.009347599	0	0	0.013217384	0	0.009056982	0	0	0	0.025119186	0.030312711	0
2.1.3.11	0.008977977	0	0.02156638	0.018469956	0	0.493717023	0	0	0	0.028919753	0	0.285347742	0.343370262	0	0.002406244	0.019276286	0	0.020035288	0.01440798	0	0.033868363	0	0	0	0.000938914	0.032069053	0	0	0.006976465	0.023009272	0	0.035420055	0.022091815	0.028359338	0.01587499	0.013558247	0.003474986	0	0	0	0	0	0.014829288	0.003663418	0.027446255	0.019565657	0.004401427	0	0.020005983
2.1.3.2	1.167954706	0.937649027	0.056150077	1.158852778	0.96531453	0.451172525	0.905844922	0.991013309	0.860039182	0	1.501337153	1.09981239	0.932995769	0.894476452	1.12771737	1.224881788	1.14152822	1.120389453	0.986341924	0.996634067	0.954206451	0.922800295	0.910382266	1.126289044	0.903105548	1.061789559	0.919849239	1.005481827	0.905427157	0	0.945708051	1.062383159	1.052169368	1.066785591	1.057656451	0.939961225	0.989173906	0.867717864	0.905844879	1.02647662	0	0	0.749092145	0.987514724	1.451603325	1.067638617	0.958668074	0.941072666	0.998435387
2.1.3.3	1.053782422	0.583539875	1.058638704	0.727837264	1.153443602	0.214129303	1.164173301	0.930753031	1.121049805	1.151096569	1.36551659	0.893215822	1.064297751	1.081123486	0.053829826	1.011364713	0.728361036	1.212010208	0.875108433	1.09196076	1.275835446	1.52453692	1.164961271	0.315416397	1.190800622	0.343749466	2.580276323	1.020972795	1.12055578	0	1.158749367	1.372074204	0.854140847	1.106108977	0.831281251	1.127893695	2.015476036	1.101320453	0.258647023	0.325821921	0.221855216	0.955220225	0.584011173	1.105985916	1.337600141	0.849843637	0.672957974	0.761996295	0.359121055
2.1.3.6	0	0	0.0350359	0	0.059012779	0.051679694	0.032179229	0.038371778	0	0.06716565	0.000388811	0.014044636	0.018286107	0	0.002070412	0	0	0	0.00148588	0.084155102	0.076211604	0	0	0	0.064371419	0.44190175	1.063693056	0	0.624027184	0	0.048062185	0	0	0.012192766	0	0.00484978	0	0	0.014520668	0	0.010256245	0	0.021858351	0	0	0.009469171	0.065596383	0	0.089124582
2.1.3.7	0.031008669	0	0	0	0.013677297	0.024499439	0.013086287	0.032729807	0	0	0.054871804	0.002643557	0.016185759	0.021797121	0	0.01675992	0.010968101	0.009543162	0	0.011654407	0	0	0	0.007769084	0	0.017260626	0	0	0	0.030099486	0.029655214	0	0.025821779	0.03178635	0.011695449	0.024051184	0.028133415	0	0.026290954	0	0	0	0.021679833	0	0.058330792	0	0.002640169	0	0
2.1.3.9	0	0	0.028653907	0	0.102449298	0	0.027521543	0.059206921	0.054811689	0.098869432	0	1.065658381	1.080906487	0.064738705	0	0.006266443	0.106356889	0.041890353	0	0	0	0.102792355	0	0	0.053323574	0.057732117	0.09976431	0.106081508	0	0.029505964	0.023762816	0.086670712	0.007014819	0	0.024592202	0.106388058	0.075659855	0	0.016584049	0.075260088	0.109704992	0	0	0	0.048323368	0.071553582	0.0901437	0	0
2.1.4.1	0.096808818	0	0	0.402065018	0	0.008107994	0.064216344	0	0.024749523	0	0.026137332	0.103648802	0	0	0.004245994	0	0.067090536	0	0.096961201	0	0.02594332	0	0.029433167	0	0	0	1.606881825	0	0.004074011	0	1.070958014	0	0.002837545	0.096850481	0	0.068540374	0	0	0	0	0.013110147	0.00226253	0.007814828	0.084543565	0.126115997	0	0	0	0
2.1.4.2	0.000372837	0.001903016	5.84795E-05	0.000251617	0	0	0	0	0.001859361	0	0.001754776	0.001996643	0	6.60062E-05	0	0	0	0	0	0	0.000599146	0	0	0.000206266	0.002053466	0.000957882	0.000760525	0	0.002052277	0.001772745	0.000204197	0	0	0.000895274	0	0	0.000220026	0	0	0.000354826	0	0	0.000551415	0.000338026	0.001387594	0.000493709	0.001211626	0	0.02402845
2.10.1.1	1.625601049	1.343186016	1.047246028	1.423113741	0.067028302	0.250659647	0.322941604	1.271736179	0.059067852	2.065903768	1.644092103	0	0	0.218761842	0.750019855	0	1.805420166	0.710990586	1.106482948	0.55680826	0.923254235	0.33843491	0.013115219	0	2.109985422	0.406616646	1.261124103	0.693684304	0.791882118	0.216387765	0.801795163	0.949572101	0.169484663	0.111132	0.261854992	0.665460486	0.712357533	1.059450307	0.528059928	0.354554775	0.053736089	0.822362507	0.041849266	0	2.066270598	1.191992741	0.196183973	0.359316295	0.270241879
2.2.1.-	0	0	0.000734789	0.000176238	0	0	0	0	0	0.000240063	0.007791943	0.000791081	0.00152517	0	0	0.001512308	0	0.001425697	0	0	0	0	0	0	0.00089173	0.000556625	0.000363336	0.001339948	0.000576011	0.000253052	0	0.000224592	0	0	0	0	0.000453943	0.000344653	0.001192184	0	0.000639559	0.001464988	0	0	0.00924351	0.000275771	0	0.00150173	0.000147712
2.2.1.1	1.09724787	1.536207542	0.51688084	1.497051582	0.503844134	1.645488314	0.813403869	2.200452572	4.249024663	9.360013854	3.055303662	1.223645386	1.018303097	1.01789477	3.28115026	3.320558995	0.831332471	3.198116285	3.457746392	3.553335559	3.304369171	4.04593278	5.308674265	2.089635911	1.159055556	1.988080478	1.300344813	2.2106035	1.289340624	6.054427904	1.630872355	2.233638202	3.169022435	3.074802861	3.321398819	2.243549463	2.177259379	0.573105851	1.54548122	0.853535862	3.605351596	0.834664282	2.86438587	1.552756359	2.018575256	5.950765454	2.869957588	3.415896032	0.650300115
2.2.1.2	1.290442475	0.782879342	1.021020553	1.372051502	0.272527803	0.452568339	1.190043613	3.249338656	4.152776767	0	0.960398582	0.751986947	0.607372924	0.933227809	0.313624917	0.910402474	0.694884813	1.625920269	1.920396264	1.632965328	1.687991073	1.171538974	2.060026989	0.174890509	0.781696811	1.742581743	1.227275992	1.700140176	0.025060065	1.812849472	1.988220711	1.734978088	1.414469394	1.379571612	0.988329788	1.711495586	0	0.971649935	0.004965691	1.216628994	0.218289793	0.758773317	1.130325469	0.946292476	0.943516282	2.533357206	1.266887759	1.041413588	0.272218729
2.2.1.6	4.965347798	2.821489132	3.18582496	1.650262693	2.213796601	0.638114172	1.225407953	2.921285187	5.179679697	1.580177978	4.434616797	1.994818438	2.463234746	2.59593719	2.76443243	3.775416943	2.404034814	1.378204052	1.836678558	2.428490573	2.251232748	0	2.785945926	4.66112288	2.846257335	0.681591426	3.821899553	5.544648207	1.394381247	1.15627599	5.421937388	5.847585036	2.824929675	2.712381243	2.758266552	5.886303023	2.239122897	0.424188201	1.048260382	2.313746901	0	2.624802158	1.589203776	0.059395307	4.296905869	7.827598794	2.408914842	2.503977841	1.077457995
2.2.1.7	1.184015481	0.831548167	1.110055283	1.178983758	0.937859184	0.36245358	0	0.169218342	0.8420814	1.028164526	0.827168644	1.801917866	1.663622558	1.043392528	1.145590062	2.010630276	1.223342817	1.01716981	0.916815458	1.264828269	1.044946803	1.003356106	2.152304198	1.44480614	0.698678591	0	0.898877374	0.928496429	0.158298725	1.038099039	0.783521273	0.801080487	1.107514732	1.397321605	1.287909255	0.993048784	0.790606391	0	1.553939632	0.567722729	0	1.088714912	1.222126737	0.178528653	1.084833812	0.844062703	1.481447315	1.379788191	0.731650594
2.2.1.9	0.056555383	0	0.841791698	0.856900026	0.850334105	0.112256482	0.055109329	0	0.572806158	0.048135368	0	1.215127445	1.077761639	0.08538321	0.05180175	0.024493492	0	0	0.123462861	0.225691355	0	0.052569164	0.035681558	0	1.195707919	0.428467096	1.150445049	0.693990735	0.700136468	0	0.020372111	0.856731828	0.095588568	0	0	0.618106607	0.190586316	0.113179781	0.309291779	0.555199777	0	1.044139024	0.028311649	0.173470948	0.14238004	0.744559244	0	0	0.158920081
2.3.-.-	0	0.031426509	0.037290042	0.136917941	0	0	0.212506586	0.023676118	0	0	0.03228976	0.049308519	0.032698308	0.009695354	0	0	0	0	0.036082022	0.074285541	0	0	0.04964859	0.04421318	0.065495147	0.006140794	0	0.026076371	0.262019988	0.024317361	0	0	0	0	0.021468449	0	0	0	0	0	0	0.021360641	0.042059329	0.05071813	8.8986E-05	0	0	0.010311864	0.002209798
2.3.1.-	8.759593753	14.38084866	3.982606375	2.325893583	5.587537632	5.404782687	3.325127337	11.83196413	2.898380648	4.212110578	10.18569576	3.707280145	6.479380128	2.558824569	5.461669553	3.700869251	4.483206786	4.241450954	4.218292487	1.616117472	2.981154046	0	2.438976726	0.668134276	5.599236564	1.080839578	5.803893438	11.12035898	5.399634549	1.709807698	10.97700104	15.08479649	1.191154143	0.466240297	2.878390603	12.10081347	1.298966304	0.590324582	8.691958422	10.6188353	0.767695929	5.358550694	4.165370537	0.302158759	10.40608322	15.28462059	4.884332919	1.521381199	4.216354899
2.3.1.1	1.083624588	0.76733382	0.943941388	0.338540301	0.832268134	0.005454216	0.172607887	0	0.057783799	0	1.177566341	0.168306493	0.004728543	0.206446618	2.014250132	0	0.190851772	0	0	0.114211121	0.108149853	0.240926449	0	0	0.138256216	0.235149029	0.27097605	0.710897722	0	0.064939796	1.149628835	1.198890201	0	0	0.003467571	0.774153631	0.150803148	0	0.185698504	0.589003021	0	0.298008191	0	0.165966801	1.18771392	0.622015058	0.403398919	0	0
2.3.1.101	0	0.004959475	0	0.006184323	0	0.000531415	0.001085685	0.005282584	0	0	0.080068099	0.003644323	0.00467899	0	0	0.000242549	0.001265038	0.003677501	0	0.002368408	0.007232395	0.0007887	0.002039199	0.002233473	0.001202932	0	0	0.005902399	0.000621744	0.001772719	0.000229918	0.001844382	0.005149777	0.000886981	0	0	0	0.003358436	0	0	0	0	0	0	0.092172783	0	0.006906575	0.005845149	0
2.3.1.102	0	0.05531651	0.016709871	0.06633864	0.062002641	0.054715106	0	0.049611857	0	0.065846795	0.04550078	0.048160633	0.006809842	0	0	0.045142344	0	0.012903303	0	0	0	0	0	0.05188357	0.001439097	0.03000518	0.195037049	0.319834195	0.010756801	0.045982305	0	0.267252464	0.059610582	0.01825187	0.038898806	0.362338417	0.059443103	0.017060762	0	0.524873725	0	0	0	0.039429356	0.070066148	0.308160272	0.026139068	0.042032346	0
2.3.1.109	0.334692087	1.378885479	0	0	0.036470455	0.093015698	0	0	0.051340461	0	1.063005154	0.163553815	0.171482901	0	0	0.07185553	0.020319814	0	0.23564673	0.013980752	0	0	0	0.112272439	0.169430612	0.008020216	0.414367956	0.905783306	0	0.169916482	1.064531811	0.809322722	0	0	0	0.960028028	0	0.111918782	0.267761065	0.423529608	0	0.15372582	0.136750186	0	0.873510997	1.714725713	0.000630353	0.197973131	0.182773925
2.3.1.111	0	0.004890806	0.000462849	0	0	0.013341563	0	0	0	0	0.021891848	0	0.003422602	0.010881732	0.013943355	0.007276529	0.014840281	0	0	0	0.01176952	0.003748452	0	0	0.013939918	0.000310319	0	0.007873485	0.008197801	0.01235153	0	0.007583094	0.005927945	0.009175313	0	0.007078948	0	0	0	0.005214101	0.009171728	0	0	0.007386351	0.021637508	0.009482968	0	0.012815221	0.001423266
2.3.1.117	1.125191142	0.796903475	0.804425352	0.795050389	0	1.146568802	0.135145964	0.931513883	0.089989435	0.013802728	1.088782396	0.086319121	0	0.940976267	0	0.166989323	1.000769147	0.685827612	0.705610837	0.679806472	0.838095926	0.581762609	1.20217105	0.042152261	1.263218447	0.288927099	0.470580247	1.171545604	0.869451834	0.169063759	0.946607534	0.822624259	0.080606904	0.009381408	0.317119903	0.950092203	0.087958846	0	0.33995063	0.957663906	0.130296653	0.911510156	0.193922048	0	0.862525263	0.793071559	0.399032603	0.41949017	0.806426023
2.3.1.118	0.172774422	0.208683813	0	0.071744874	0	0	0.005499782	0	0	0.11801646	0.491388496	0	0	0.06308811	0.121586816	0.087983004	0	0	0.089054843	0.053446758	0.030903194	0	0	0.043953436	0.042940559	0.118821276	0.363303985	0.450114656	0.047913532	0.105032972	0.037165727	0.844793468	0.089854988	0	0	0.639545381	0	0	0.068677167	0.479510531	0	0	0.101314924	0	0.499783462	0.815690918	0.099459922	0.187794256	0.062677147
2.3.1.12	1.033823722	1.477168587	1.134921105	0.379267879	1.215571693	0	0	1.816253352	0.026501023	0	1.469100473	0.004066664	0	0.14230558	0.029661427	0.392569516	0.281903474	0.154037288	0.584805723	0.551913319	0.619006408	0.14862273	0.010582046	0.052047541	0.294322982	0.697900539	0.546185842	1.240355232	0.947858577	0	1.081679053	1.009133325	0	0.244142018	0.302233568	0.95045071	0	0	0.138456799	1.143552572	1.057203451	0.718688864	0.087315219	0.076457348	1.353631295	2.101788056	0.602177736	0.619185585	0.857180589
2.3.1.128	0.634119622	1.07458242	1.242938804	1.582340441	0	0.34246969	1.268453629	2.219083511	0.869574952	1.333629655	0.857495681	0.830737492	0.922188263	2.120790163	0.339814887	0.672504023	0.464967092	2.157436755	2.375777187	2.329293564	2.075946167	0	2.682418748	0.860465909	2.062879986	1.471292569	0.617358694	2.166864778	2.232703729	1.246874814	2.092576787	2.379692197	2.503010159	2.447999965	2.120441463	1.984589588	0.402101214	0.598433036	3.836331464	1.622766412	0.240492865	1.315999665	1.806481542	1.129659063	1.454584855	1.88234168	1.017391674	0.988063237	0.928077834
2.3.1.129	1.087793388	1.299299155	0.796263309	0.242687993	1.26053376	1.207001674	0.344286822	0.168470664	0.035099087	0.224482115	1.170574479	1.871958993	1.728119995	0	1.22397755	0	1.191178978	0.000535762	0.145283759	0.118679848	0.271539293	0	0.244989498	0.238252925	0.156398487	0.557205546	0.331363232	0.966824594	0.186695912	0	0.814064324	1.049921905	0.265785862	0.141678107	0	0.704911566	0	0	0.906308573	0.431140463	0	0.76415718	0	0	0.855631137	0.75330725	0	0	0.13361237
2.3.1.15	1.659063329	0.94135699	2.550234151	0.751845859	1.926696612	1.919488694	1.569903445	2.146856062	1.853885578	2.676965057	2.06531983	0	0.067156064	0	1.87413412	2.479768551	1.572117996	1.197549219	1.548903916	1.263615107	1.654352382	1.7803648	1.980332368	1.283602034	0.557904628	1.74511667	2.439882564	2.56718039	2.199359496	1.776759757	2.844793473	2.843873571	2.273565933	2.494047324	2.873212462	2.91264124	1.975704843	2.267076029	1.941649968	2.607914559	2.021721077	2.386473934	1.035559904	0.957221289	2.10606485	3.009236406	2.098289307	2.100195946	2.259482686
2.3.1.16	2.373695676	0.90237731	1.245598014	0	0	0	0.04754814	0	0	0	1.74241506	0.323480647	0	0	0	0.380397748	0.054183842	0.155872122	0	0	0.178302566	0	0	0.086277316	0.171520795	0.096086783	0.552449522	1.609776966	0.10107548	0.005638328	2.217193861	1.852857144	0.049171573	0.35185675	0.343375306	1.65837785	0	0.275873588	0.288242741	1.313418057	0.24667552	0	0.247670483	0	1.768831184	2.307301106	0	0.217710317	0.483179826
2.3.1.164	0	0	0	0.013113943	0.027147492	0.040808053	0	0.048564212	0	0.021077266	0.41792932	0.392430818	0.39939729	0.00414696	0.01866412	0	0	0.123033646	0.083636629	0.073117961	0.091486823	0	0.021939503	0	0.046783583	0	0.000678712	0.040852671	0.011668609	0	0.046526858	0.029734557	0.040194625	0.047453208	0.038011908	0	0.000276772	0	0.035194462	0.040587745	0	0	0.036202736	0	0.439958911	0.173099836	0	0.032505652	0
2.3.1.168	0.038529589	0	0.033421483	0	0.092265403	0	0.075680088	0	0	0.010200476	0.26653612	0	0.026217168	0	0.057520369	0.06431768	0	0.022760336	0.094493597	0.057201662	0	0.034814818	0.033507438	0	0	0.516576479	0.300564224	0.108984792	0.448969536	0.072708407	0	0.063055097	0.039576639	0	0.073457673	0	0.00321113	0	0	0.072675102	0	0	0.01440322	0	0.409616783	0.084718205	0.012241089	0	0.180010363
2.3.1.174	0.035503805	0.038414276	0.008182255	0	0	0.024481563	0.024053225	0.037089051	0.032800002	0	0.008945035	0	0.048309573	0.020346039	0.001800224	0	0.039492199	0	0	0.044510277	0	0.050931461	0	0.006866642	0	0	0.011846337	0.034955914	0.0015652	0	0.001131273	0.041541411	0	0	0	0	0.000480561	0	0	0	0.006964327	0	0.00231303	0.039522073	0.051216562	0.001455335	0.061567543	0.06896229	0
2.3.1.178	0	0.10947137	0.008380679	0	0	0	0	0	0.009898212	0.007056439	0.096367372	0	0.000663063	0	0	0.015847734	0.046179736	0	0.014259625	0	0.015562795	0.001031711	0	0	0.023712629	0.015819978	0	0.024689437	0	0	0.026095229	0	0	0	0	0	0.02187457	0.001067476	0.024857416	0	0	0	0	0.002248135	0.107769833	0	0.084250163	0.057764476	0
2.3.1.179	1.090616307	0.434509517	0	0.401966251	1.032480325	1.128880323	0.199122337	0.829282752	1.033110923	1.19413562	1.190264215	1.173289296	1.214809675	0.223489905	0.807053552	0.84544995	1.287795532	0.987198044	1.252297551	1.045778	1.019512685	0.73568254	1.03485925	1.485157173	0	1.57066196	1.022804106	1.521852157	1.416121389	0.802137531	1.30493339	1.251589945	1.105160082	1.025554804	0.892884312	1.317957417	0.940865821	0.239981509	0.87625752	1.139992008	1.23485293	0.20885693	0.784687709	0.234334384	1.650476188	1.923657325	1.408960861	1.160487026	0.890233754
2.3.1.18	0.375522129	0.156082266	0.098569227	0	1.076087819	0.353065052	0.44658865	0.967560082	0.976447458	0.99150479	0	2.140240544	1.893908968	0.615481722	0.832712187	0.634258913	0	0.566371907	0.271939601	0.29968489	0.289073247	0	1.067307583	0.268961789	0	0.047666317	0.413103549	0.770630315	0.138097349	0	0.909121697	1.399331587	0.417569701	0.40006133	0.294132227	0.533310136	0.697330136	0	0.37410127	0.454999115	0.084918279	0.316775679	0.644346818	0.061507424	0	0.855859508	0.331846524	0.033852806	0.384588128
2.3.1.180	1.257200003	1.216357367	1.172393553	0.225235048	0.879357987	0.616450534	0.296907972	0.774033413	0.886354721	0.975375726	1.854066235	2.129688238	2.406038307	0	1.2882355	1.271278231	1.927937764	1.33397083	1.597540852	1.771262248	1.573272932	0.643723272	0.843770366	1.183682228	0.413668175	0.70367844	1.562905382	1.123546661	1.107400439	1.183228464	0.719887546	1.041797028	0.841054562	0.846298082	1.077523715	1.312911879	0.970482886	0	2.051518949	0.533398818	0.813314111	1.235362174	0.514328884	0	1.922650191	1.015033314	1.057576606	1.191843269	0.697966753
2.3.1.181	1.107598405	1.029652279	1.13725976	0.914391908	0.78253602	0.811302259	0.06538073	0	0.048370956	0.012894018	0.742177523	1.063305676	1.011478554	0	1.061071611	0.074882707	0	0.057683205	0.25011299	0	0	0.155505766	0.179462509	0.189406232	1.122757248	0	0.418698524	0.877472922	0	0.12818907	0.83985092	0.982957456	0.207996856	0	0	0.982006517	0.143282245	0.106742357	0	0.633426923	0	1.020999492	0	0.06212014	1.117592443	0.951546342	0.084409874	0.078093847	0.007537331
2.3.1.182	0	0.004983178	0	0.002635186	0.011828409	0.513469075	0	0	0.019634717	0.020217566	0.030563472	0.309396359	0.332384014	0.02007124	0	0.023736976	0	0	0.021498795	0	0	0.01405608	0.018404902	0	0	0	0	0	0	0.038188983	0.003793284	0	0	0.038372427	0.036695677	0.011967666	0.00114248	0.029966689	0	0.034822382	0	0.032783955	0.015536352	0.026796111	0.020114411	0.024544805	0.010175255	0	0.013620795
2.3.1.183	0.711691196	1.139629848	1.055127697	0.00297538	0.965696627	0	0	0.936580573	0	0.000969077	1.624317112	0.468403625	0.780242755	0.970410298	0.793604609	0.659283006	0.030674739	0.354522395	0.709210272	0.736677796	0.504372641	0.927422899	0.93254663	0.480054043	1.253960764	0	0.693655223	0.966147864	0	1.05352951	0.404267022	0.842691006	0.503989164	0.756707024	0.659627464	1.022703123	1.23195459	0	0.076734036	0.823543445	1.119913803	0.093648193	0.514021825	0.193001953	1.442895741	2.267093907	0.54298583	0.727806337	0.651425352
2.3.1.184	0.05704169	0	0.048248416	0.033218444	0	0	0	0	0	0.061236002	0.386282812	0	0.045062391	0	0.043078732	0.061622762	0	0.021754276	0	0	0.063959108	0.041187541	0.043420811	0	0	0	0.068280335	0.036544808	0	0	0.870575465	0	0	0.031553599	0.026952624	0.086987286	0	0	0.064014873	0	0	0	0	0	0.429686607	0	0.011605394	0.051917828	0.048679109
2.3.1.187	0	0.442747033	0	0	0.02632613	0	0.028509894	0	0.051153649	0.027644522	0.344652583	0.021780635	0	0	0	0	0.042333342	0.058702823	0.044714229	0	0	0	0	0.01095844	0.017807502	0.003802013	0.038341543	0.016194292	0	0.048667511	0.015987061	0.034213635	0.042843589	0	0.035400026	0.04832334	0.018075677	0	0	0.035900383	0	0.014686081	0.017032021	0.009477585	0.335690673	0.450497653	0	0.012391823	0
2.3.1.19	0.052138319	0.089327139	0.095320273	0.141649529	0	1.100512505	0.014254893	0.100100593	0	0.996957919	0.158903539	1.03144304	1.06377861	0	1.163639143	1.009623146	0.129830828	0.808169051	0.68603057	0.504580349	0.776385993	0	0	1.154419558	0	0.422429634	0.021999221	0	0.54233817	0	0.156065352	0	0.430474707	0.31570679	0.42604469	0	0	0.116829848	0	0.036251643	0	0.080843338	0.008644232	0.052388404	0.334007991	0.080805627	0.266543271	0.472112208	0
2.3.1.191	1.114597236	1.024815958	1.122102615	0.316614706	0.780533099	0.956242457	0.186035039	0	0	0	0.933071033	0.85613583	1.142077559	0.202908969	0.924935143	0	1.174500054	0.151237958	0.174362144	0.056812882	0.284532639	0.180115583	0	0	0.242062633	0.551579044	0.045606633	1.085509352	0.143201067	0.10545262	0.803289447	1.205546075	0.181984094	0	0.187170253	0.728800747	0.076336573	0	1.32321886	0.405469198	0.202027577	1.254667437	0.178209979	0.106032592	0.888820642	0.846232096	0	0.082442825	0.345859593
2.3.1.193	0.284279592	0	1.846682114	0	0.164915014	0.021904237	0.109559366	0.001159294	0	0.027510261	0.200908277	0.129844438	0	0	0	0.011772043	0	0	0.172938762	0	0.173989951	0	0.137375738	0.064189363	0.14225453	0.131239152	0.096991378	0.657050718	0.037742975	0	0.862233654	1.117241244	0.088215125	0.113120755	0.061082063	0.787143281	0.044612924	0	0.14568804	0.686456888	0	1.10252177	0	0	0.105318403	0.683088347	0	0	0.031663932
2.3.1.20	0	0.941562893	0	0	0	0	0	0.045959003	0	0	0.015355303	0	0.020847999	0	0	0.04253039	0	0.042678432	0	0.047530954	0.018359406	0	0.004696276	0.037826979	0	0	0	0	0.042162905	0	0.031105132	0	0	0.023476182	0.029680931	0.023109848	0.010098355	0.047909066	0	0.015217942	0	0	0.03125077	0	0	0	0	0	0
2.3.1.21	0	0	0	0	0	0	0	0	0	0	0	0	0	0	0	0	0	0	0	0	0	0	0	0	0	0	0	0	0	0	0	0	0	0	0	0	0	0	0	0	0	0	0	0	0	0	0	0	0
2.3.1.28	0	1.091903626	0.036615809	0	1.163732206	0.83961047	0	1.010255422	0.925741727	0.140387383	0.231820102	1.438167245	1.626121933	0.192016335	0.833936143	0.487729346	0.084738829	0.835107424	1.048432728	0.828564581	0.885581747	0	0.141916967	0.081537973	0.093785468	0	0.111273366	0.385057593	0	0.18425353	0.098092542	0.118325486	0.013672742	0.039550593	0.200725417	0.291449273	0.000187355	0.011751137	0.232112602	0.155027648	0.126579508	0.121644464	0.33682982	0.070317806	0.09625897	1.104122253	0.368388429	0.221338536	0.023511789
2.3.1.29	0.249329153	0	0.266354677	0.278573088	1.781841414	1.901859814	0.400937564	0.25276905	0	0.011147319	0.548792565	1.157146896	1.191451241	0.152315014	0.077252421	0	0	0.043970559	0.207871079	0	0.342348272	0	0	0.58444966	0.250530079	0.676188977	0.299242351	1.086865178	0.417137807	0.261350068	0.371033943	0.809444579	0.074016274	0	0.038452441	0.737616101	0	0	0.230605504	0.612610494	0	0	0	0.214961255	0.578451754	0.64779341	0.32920368	0.375319583	0.296326467
2.3.1.30	0.818480911	1.768124144	0.779020387	0.755771134	1.19252494	0.582525109	0.812209184	0.772429904	1.098992609	2.118126499	2.099874428	1.927242244	2.127964709	0.361920228	2.112457287	0.54982407	1.100243608	0.962476928	0.928984101	1.247447102	1.175004453	0	1.187341137	0.911571564	1.135449518	0.474797866	1.482297176	1.108936096	1.223208005	1.181878532	1.216244772	1.225666696	1.24306302	1.343003977	1.085866565	1.252842287	0.792483807	0.317556469	0.352595262	1.189657519	1.208071184	0.957619033	0.507977204	0.229466283	2.095778932	1.349241192	0.73433253	0.869228089	0.243911815
2.3.1.31	0.692295891	0.868015728	0.942117311	0.938953124	0.829074875	0.879513459	0.202174664	0	0.12174947	0.134160814	1.048405881	0	0.181750953	0.102735262	0.05424973	0.166982966	0.861294421	0.183405169	0.099343895	0	0.079278035	0	0	0.033141467	0.813163161	0.115058678	0.03580432	0.223638237	0	0.139819681	0.070994174	0	0	0	0.070536795	0.008781208	0	0	0	0	0	0.897342205	0	0.069797303	0.810142847	0.094138667	0.034739045	0.059496394	0
2.3.1.35	1.604270855	2.08507849	0	0.460975009	2.305491686	0.046414845	0	1.877147075	1.620848675	1.680075028	1.359555787	0	0	2.336108866	2.368605455	2.003096959	0.103320031	1.365333159	0.968553838	0.803990479	1.425591144	2.286547003	1.929935056	1.693489634	1.560141371	0.282817393	3.35978588	0	0.47494212	0.210339633	0.38477746	0	1.512413487	2.01912199	2.185100367	0.06376792	1.776874606	0	0	0.364354213	0.09538144	0	0.471430599	0	2.050031958	0.168931784	1.343412418	1.738738444	0.642712984
2.3.1.37	0	0.019303122	0.037782316	0	0	0	0	0	0.019484509	0	0.042707538	0.020119337	0.013095944	0.00700968	0.017187914	0.005759245	0	0.025432416	0.027017959	0.040097759	0.055686317	0	0	0.06241754	0.069154788	0.015965263	0.259493312	0.062006966	0	0	0	0	0	0.057326806	0.058755654	0	0	0.042584603	0	0.00867047	0.068008366	0.035841335	0.048807591	0.014702661	0.071577247	0.143733522	0.149414035	0.095927988	0.044588311
2.3.1.39	0.929561343	2.165376651	1.092859846	0.229430607	1.145945969	0.981890128	0.350728775	0.998530599	0.801312494	1.063826283	1.904481049	1.05190487	0.905359312	0	1.102679454	0.989134529	1.162685624	0.9846255	1.113014646	0.957782498	1.35499602	0.295377954	0.986436959	1.091899037	0.229600049	1.036465667	1.195668772	1.509325673	1.313849025	1.113506326	0.916585034	1.503211681	0.927434198	1.114782134	0.909574034	1.38278853	1.082663495	0	0.857706412	0.351498425	0.85257053	1.269719861	0.688966933	0.002225619	1.967567023	1.775995125	1.045914189	0.970140722	0.60387414
2.3.1.4	0	0	0	0	0	0	0	0	0	0	0	0	0	0	0	0	0	0	0	0	0	0	0	0	0	0	0	0	0	0	0	0	0	0	0	0	0	0	0	0	0	0	0	0	0	0	0	0	0
2.3.1.40	0.207274954	0.117880251	0.082954594	0.250124389	2.269923305	0.061216305	0.312561323	0	0	0	0	0	0	0	0	0	1.788116128	0.190141388	0	0.02330885	0	0.053689715	0.100525636	0.000708953	0.272225201	0	0.728949924	1.491676878	0	0.078857084	1.975971198	2.105373745	0.049232912	0.107160429	0.30391473	1.693051715	0.186719562	0	0.457586138	0.742950833	0.302072631	0.494732643	0	0	0.343506605	1.832005118	0	0.015751213	0.326568689
2.3.1.41	1.200754555	1.620917278	1.049795835	0.246381977	0.156248552	0	0.217739893	0.222804976	0	0.238636244	0.507805884	0.574218787	1.12253824	0.230137455	0.809747329	0.13359689	0.311003003	0.269237122	0	0.237173586	0.158052779	0.140308719	0	0	0.043927509	0.002694548	0.665702613	1.051479157	0.125417984	0	1.330015175	1.17263669	0	0	0.197573947	1.20526566	0	0	0.04423094	0.477717785	0	1.073519797	0.289538548	0.142935909	0.999934834	1.140856905	0.317042167	0.226284032	0
2.3.1.43	1.1408E-05	0.000251101	0.000622976	0.000959694	0	0.000960195	0	0	0	0.001609637	0.017014455	0.001306867	0	0.001471871	0.001071677	0	0.001015458	0.000577366	0	0	0.000701445	0	0	0.001087774	0	0	0.001130024	0	0.000260555	0.000952185	0.00116316	0.000932404	0	0	0.001591786	0	0.000909772	0	0	0.001036573	0	0.000243248	0.001115301	0.001319958	0.016388425	0.000100862	0	0	0
2.3.1.46	0.21524552	0	0.075687554	0	0	0	0.074438416	1.029249393	0.918101635	0.859824416	0.226849389	1.176355058	1.067691981	0.916650844	1.02025334	1.033824967	0.390268476	0.717572726	0.658985961	0.669183571	0.887805397	0.86213418	1.084541233	1.178470798	0.056334757	0.119310998	0.640341269	0.765979717	0.027743733	1.173989711	1.039612466	1.018591004	1.136381521	0.996545799	0.953219527	0.843821494	1.097514681	0.010262721	0.371864617	1.076225893	0	0	0.544285566	0.018025269	0.019442852	0.962734047	0.638149986	0.784154496	0.812432094
2.3.1.47	0.622788372	0.86004251	1.1184533	0.136914545	1.009797141	0	0.239129371	0	0	0	1.086330441	1.816731896	2.24535335	0	1.160341817	0.011316787	0.878308022	0	0.193975212	0	0.148642008	0	0.098786684	0	0.681800291	0.670274053	0.639918073	0.943696353	0.215845762	0	1.139704437	1.547077924	0	0	0	0.909922761	0	0.172555212	1.306966699	1.075505284	0.124984266	0.941815479	0	0	1.155870176	1.00668096	0.449454268	0.120628836	0.092605267
2.3.1.48	0	0	0.051834455	0	0	0.021851629	0	0	0.039510201	0	0.024039291	0.046258656	0.037762844	0.046606784	0.014959081	0.034741184	0.029029554	0.045606346	0.05365509	0.026046136	0	1.049309665	0	0	0.047851943	0	0.046079917	0	0.053970592	0.048997327	0	0.014332851	0	0	0	0	0.035480721	0.017846381	0	0.013714161	0.040417605	0	0	0.037756852	0	0.047787914	0.031932392	0.042554437	0.04707787
2.3.1.5	0.024939938	0.097342876	0	0.028835418	0.006664015	0	0	0	0	0	0.223676323	0.023737288	0	0	0	0	0	0	0	0	0.015940895	0.006774268	0	0	0	0.001642324	0	0.025553832	0	0.000820225	0	0.010841393	0.005836297	0.01889693	0	0.027404556	0	0	0	0.019940482	0	0	0	0	0.250015366	0.01181755	0.021212442	0	0.026817706
2.3.1.50	0	0	0	0	0	0	0	0	0	0	0	0	0	0	0	0	0	0	0	0	0	0	0	0	0	0	0	0	0	0	0	0	0	0	0	0	0	0	0	0	0	0	0	0	0	0	0	0	0
2.3.1.51	1.903611703	1.044344253	1.185497205	1.733260497	1.172935832	0.58302194	0.954623978	0.989778217	1.28242183	1.104604444	2.358514038	1.536986542	1.095544409	0.910505822	1.048452668	2.02835001	1.207602924	1.566561787	1.700714662	2.048168362	1.869811832	0.285097342	1.015096218	1.364279403	0.788570613	1.199208075	1.755958516	0.99601816	1.171810349	1.140651075	0.794470033	1.254393833	1.390120374	1.619363278	1.56816403	1.15837482	1.945924482	1.11358519	0.092764797	0.606075494	0.805796406	0.779626053	0.52142448	0.816648146	2.568084967	0.923233715	1.938698097	1.784536367	1.235461835
2.3.1.54	0.980877937	0	0.941581697	1.056318343	1.134076664	0.398358417	0.858782712	1.771230758	2.899299974	0.40400239	0.54396735	1.434124587	1.155982886	1.296821476	5.982799201	2.179931695	0.298232818	2.714088997	2.810165157	2.316371515	2.648028795	0.599722038	2.946653988	1.172890874	0.333575121	0.898232655	1.280880915	2.364012712	0.740672508	2.831606424	0	3.987718671	1.604624688	1.370105521	1.017859388	2.56820647	1.075837723	0.605489722	1.236291997	2.993933975	1.535374074	0.721490921	2.703581363	2.464887075	0.264128385	3.609845906	1.983491115	1.212562463	0.477395813
2.3.1.57	0.174772474	0.366602296	0	0	0	0.884828879	0.004078126	0	0	0.087714131	0.470545539	0.935375761	1.068904244	0.035434071	0.872462652	0.106682416	0	0.652380022	0.783576525	0.794128027	0.865964916	0	0	0	0.098169908	0.331493743	0.256683002	1.086905817	0.770468683	0	1.155870738	1.166449319	0	0.013553837	0.090489901	0.869238094	0.546418407	0	0.597802219	0.883609087	0	0.162629318	0.225078598	0	0.524307852	0.816081938	0.001737623	0.247920981	0.138531868
2.3.1.60	0.007710397	0.178918088	0	0.002477616	0	0	0	0	0	0.000779342	0.013690002	0	0	0	0	0.00489566	0.006706494	0.003308825	0.006618409	0	0.005038315	0	0	0.009043789	0	0.003317342	0.008296913	0	0.009788902	0	0	0	0	0.005313734	0.001089659	0.003499786	0	0	0	0.003552357	0.008792725	0	0	0.008235602	0.001148061	0	0	0	0.00014557
2.3.1.61	0.850326014	1.01172777	0.970711201	1.208608265	1.002473947	0	0.187392575	0	0	0.081283815	0.913796887	0.729729863	0.512663876	0.139117736	0.134408192	0	0	0.252642519	0.093191537	0.165603383	0.040879922	0	0.101702091	0	0.880592531	0	0.318471685	0.919807993	0.027692669	0	1.095295783	1.428182045	0	0.211437515	0	0.991181636	0	0.220328835	0.039568627	0.666868056	0	1.165277374	0	0.017153499	0.879909109	0.921793085	0.245328857	0.306103806	0.203344332
2.3.1.7	0	0.007617623	0.006151304	0	0.005723019	0	0	0	0.00101847	0.00092158	0.006368223	0.001190237	0.000138382	0	0	0.002331924	0.003332508	0.003915628	0.004729533	0	0	0.001776003	0	0.00318407	0.135565137	0	0.007423871	0.002189234	0.0005707	0.007527507	0	0.000340666	0	0	0	0.006392819	0	0.006696802	0	0.005108884	0.004195894	0.002955822	0	0	0.00728239	0.001192113	0.005592901	0	0.007401372
2.3.1.74	0.004032048	0	0	0.051532293	0	0.015961021	0	0.016198156	0	0	0.060531518	0.038478006	0	0.018720611	0.032205054	0	0	0.040045447	0.041056351	0.00847658	0.018486445	0	0.035125622	0.05180927	0.021770845	0.004502587	0.054368932	0.023760227	0	0	0	0.041090596	0	0.012113201	0	0	0	0.010712979	0	0	0.022644042	0.040373214	0.028430858	0.029812902	0.020810095	0.045506862	0.093787684	0.048588897	0
2.3.1.79	0.232288258	0	0.48949464	0.431261808	1.975090655	0.842643146	0.743049478	0.809294641	0.921129621	1.089764899	0.458629935	2.680051831	2.821715881	1.241098031	0	0.591234087	0.18337187	1.344074135	1.027172219	1.220503728	1.503987513	0.805671227	1.738549021	1.098224292	0.329384956	1.278662521	0.473137045	0.514897341	1.73106581	0.29351777	0.272196824	0.874915438	0.897396914	1.070794453	0.997025007	0.516750229	0.27324188	0	0.065996406	0.563470128	0.742956454	0.256951578	0.823756214	0	0.046060413	0.555381611	0.16214897	0.463282682	1.263747133
2.3.1.8	2.136516333	1.376505877	0.397808928	0.34067754	0.949054709	0.075768031	0.844851398	0.147239779	0.873439636	1.173765795	2.363873076	2.055450917	2.103121584	1.485568382	1.18403466	1.17655435	1.013176494	0.916824834	0.700618603	1.112822774	1.125118466	0.794456453	0.192694911	0.997019737	1.252276022	0.470961986	0.807320679	1.336264022	1.135053789	0.981251348	0.790621514	1.437331974	0.716308856	0.761394143	0.691118543	1.308285939	0.857711455	1.088346896	0.987016208	0.962368413	0.865090513	0.93640784	1.218136236	1.105119445	1.94418024	0.895034421	0.727506084	0.680412981	0.907364469
2.3.1.81	0	0.032794282	0.052277924	0	0	0.010896161	0.021309311	0	0.006872902	0.046657075	0.098115452	0	0.022903944	0.039671995	0	0.004190257	0.783483444	0.086860847	0.173883274	0.171762136	0.194797469	0	0	0.008346971	0.060718568	0.05939313	0.011390338	0.106936624	0	0	0.080750267	0.05367654	0.043081578	0.114448909	0.022195715	0.079362529	0.575080231	0.055172269	0.026095265	0.2425021	0.92028466	0	0.405986351	0.013777878	0.050133791	0.040742541	0.117597196	0.021149003	0.384689296
2.3.1.82	0.003696429	0.125259905	0.031524255	0.02489899	0.050618373	0.037816635	0.059430342	1.047083274	0.498377366	0	0.050355566	0.039413895	0	0	0.045673453	0	0.022432735	0.078751829	0.115140151	0.082210286	0.046934698	0.005275276	0	0	0.012561237	0.035763415	0.06193198	0.068880683	0.008311819	0.039039528	0	0.015613419	0.099531615	0.045294173	0.048610485	0.074484656	0.006526868	0.056947834	0.019260464	0	0.041288401	0.018061359	0.250094046	0.032232838	0.071221918	0.100666716	0.164579468	0.162494517	0.022269163
2.3.1.89	0	0.046955368	0	0	0	0.050857456	0	0.014195055	0.037265359	0	0	0	0.083235974	0.046622441	0.085352533	0.067973596	0.044339363	0	0.089467603	0.071974146	0.050344975	0.46235578	1.025638213	0	0	0.585350361	0	0	0.315548325	0.050210659	0	0.071731037	0.026423329	0.088750919	0.08236616	0.084567683	0.064933415	0	0.145735475	0.316817902	0.003420883	0.088506616	0.353715028	0.091122103	0.08798395	0	0.009088208	0	0.273767596
2.3.1.9	8.578078905	5.413281347	0	0	0.672019618	0.118060686	1.372578121	0.050255864	1.655033857	1.844065574	7.307720047	0.524884655	0	0	0.479413203	0	0.052221932	0.794837056	1.506302075	1.210436251	1.94881985	0.23062201	0	0.859404085	1.25165461	0.178324273	1.327199295	1.279590294	0.982379827	0.046822446	0.90240593	2.530604493	1.023583969	1.386068932	0.997595241	0.461437117	1.282045583	0.896847522	0.68623614	1.452897833	0.148936655	0.483541727	1.526057933	0.535830943	6.489746834	3.56606999	0.693661632	0.842771874	1.992667882
2.3.1.94	0	0.004570403	0.003095283	0	0	0.009035007	0	0	0	0.01173013	0.077707746	0.006161004	0.008568308	0	0	0	0	0.038249938	0.021040487	0.036470772	0.031096196	0.007761051	0.009910353	0.002764876	0	0	0.00064809	0.001017442	0	0.006414614	0.011673624	0.011328348	0.003686782	0.007357809	0.009810396	0.00737479	0	0.011483651	0.005979745	0.012099875	0.0036175	0.003063064	0.007675711	0.008953567	0.086720241	0	0.035185701	0.039261699	0
2.3.2.-	0	0	0.023039709	0	0	0	0	0	0.211888197	0.217867314	0	0.053119771	0	1.22531379	0.102394785	0	0	0	0	0.148222237	0	0	0	0	0	1.418126639	0.141206954	0.104089622	2.719604463	0	0	0.023362072	0	0.082795917	0	0.050344999	0	0	0	0	0.121118039	0.070774097	0.289441772	0.062742112	0.04363473	0.027046953	0.241225459	0.201139132	0
2.3.2.10	0.069215944	0	0	0	0.080900825	0.04668754	0	0.015400643	0.06266035	0	0.079990416	0.028983977	0	0.076574014	0.084452768	0	0	0.04150483	0	0.047955925	0.047485789	0.022010369	0.028207621	0.072988763	0	0.561588067	0	0	0.579992062	0	0	0.086720432	0.000930499	0	0.045468836	0	0	0	0.06106497	0.231567438	0.004840305	0	0.857010571	0.013996116	0.051717954	0	0.141289021	0.032404174	0.013762287
2.3.2.13	0.02660015	0.004025266	0.026353436	0	0	0.016089962	0.007017954	0	0	0.008742022	0.005743899	0.010135984	0	0.015067717	0.005842318	0.005413901	0.005180717	0.248814702	0.236928948	0.233767092	0.244175488	0.013939093	0	0.01022175	0	0	0.020571218	0.025135792	0.008334762	0	0	0	0.011037772	0.009468481	0.017580025	0.011912462	0.022602247	0	0.003439506	0	0.017373347	0.005075205	0.009366228	0	0.00331302	0.002570635	0.005068246	0	0.019940439
2.3.2.16	0	0.063867319	0.069435778	0.000777914	0	0.060899555	0	0	0.081228176	0	0.011918596	0	0.014009214	0.080197062	0	0.030847399	0.072778811	0.098436336	0.073381687	0.227011738	0.217488608	0	0	0.003439174	0.020635234	0.001065983	0.062578534	0.003134305	0.011063923	0	0.042437946	0	0.023449216	0.009864502	0.007400832	0.069957003	0.013427202	1.019765098	0	0	0.951282539	0	0	0	0	0	0	0.021940355	0
2.3.2.17	0	0.01677309	0	0	0	0.00210383	0.024818582	0.025815819	0.029451463	0	0.011656439	0	0.0246517	0.006816937	0	0.013120517	0	0.008738216	0.016852486	0.028346906	0.074471328	0.054786452	0	0	0.033814175	0.025061649	0.032520436	0	0.038108427	0.042744299	0.010014973	0	0.027601775	0.000892729	0.00783863	0.030881688	0.047484189	0.036041081	0.009524739	0	0.005291084	0	0.302626537	0	0.053120334	0	0.032605607	0.039386338	0
2.3.2.18	0.028125192	0.033484369	0.0295416	0	0.026322215	0	0	0	0.050825283	0.04289088	0	0	0	0.032761044	0.01052118	0	0.033311224	0	0.068488285	0	0.042916221	0	0.052351475	0	0.01934416	0.044875109	0.009194803	0	0.017563506	0	0.002970278	0.042950113	0	0	0	0	0.0045051	0.017684923	0	0	0.009459187	0.004877479	0.10416235	0	0.016988183	0.042097121	0	0	0
2.3.2.2	1.994759341	0.603983844	0	0	0.155784316	0	0.105961195	0	0	0.11033562	2.736853776	0.432252121	0.199916929	0	0	0	0.456798648	0.458769762	0.546337338	0.351181538	0.658892265	0.274452934	0.021857265	0.308978223	0.325004328	0	0.65420481	1.084178887	0	0	2.937759851	1.239982114	0	0.167688769	0	0.70609053	0.088346255	0	1.020668746	0.439696519	0	0.426057772	0.191107957	0	2.559272217	1.018162932	0.276781395	0.593270835	0
2.3.2.3	0	0.106286483	0	0.024755485	0.018585631	0.004881077	0.203126631	0	0.068623045	0.018685329	0.200923111	0	0	0.021169108	0	0.003229665	0.034815429	0.063977083	0.123326741	0.14316558	0.158319184	0.045227834	0	0.033262732	0	0	0.527828542	0.020021012	0.263535748	0.007636146	0	0	0.107200048	0.048341934	0.026948802	0.019937497	0.06264466	0.259855664	0	0.289112973	0.063387863	0.005574247	0.065291822	0.0652568	0.08433773	0	0.080297059	0.064599572	0.283378776
2.3.2.5	0	0	0	0	0.057174902	0.014466829	0.050620419	0.038166328	0.0292982	0	0.012112591	0	0.053539833	0	0	0.027996847	0	0	0.010816325	0	0	0.036965418	0.049110166	0.033526919	0.804557879	0.017038506	0.28327636	0.04352158	0	0.022201235	0.017189407	0.010601224	0.02918436	0.039770842	0	0.091999381	0	0	0.009187862	0	0.028790811	0.047632587	0	0.022406959	0	0	0.026840404	0.01257602	0
2.3.2.6	0.931992925	1.148951166	0.175903965	0.024654405	1.181125014	0.112269464	0	0.056734543	0	0.132473499	0.964099704	0.543814986	0.398735495	0.074329307	1.088860815	0	0.939193155	0.056976327	0.352391852	0.026050931	0.188664274	0	0.00118177	0.01929058	0.149824133	0.142806352	0.42375395	0.66828151	0	0.087937074	1.16663964	1.076468426	0	0.166130087	0	1.0518836	0	0.067812206	0.231789086	0.529426695	0.05890624	0.193029859	0	0	0.852474885	0.851779693	0.001974344	0	0.280891047
2.3.2.8	0.931494544	0.873695949	0	0.013061912	0.061818518	0.049517466	0	0.007219063	0	0	0.916011433	0.061031717	0	0.069110343	0.047913611	0	0.932038215	0.078427716	0.056090816	0	0.027165031	0.062834718	0	0	0	0.074481826	0.28116239	0	0.01812552	0.124992436	0.129552646	0	0.14206672	0	0	0	0.020123508	0.028665267	0.032168978	0.098116138	0.011812824	0.136138493	0.065681431	0.140768445	0.741897857	0.092448273	0.114164246	0	0.17151819
2.3.3.1	0.986493901	1.304437514	0	0.359878783	1.169662496	0.261191875	1.185714613	0.915736058	2.208250853	2.16374039	1.808465817	1.135165864	0.760507682	1.176544555	0	1.884186595	0.944994485	0.720048196	0.241794052	0.457230739	0.375227214	1.220947426	0.871792542	2.103636753	1.643849102	0	1.239651944	1.361152761	0	0	0.674803488	1.264698911	1.296625039	1.392890922	1.689832412	0.970581228	1.719624702	0	0.588568379	0.479063146	0	0	1.039602651	0.052336021	1.819264964	1.750807223	1.513666698	1.077085876	0.456098258
2.3.3.10	0.011394038	0	0.031682146	0.114308738	0	0.100900371	0	0.133671184	0	0	0.398294683	0	0	0	0.128306522	0	0.027086427	9.73428E-05	0.017785466	0.116848398	0.055989328	0.081379967	0.011126886	0	0.116851854	0.52929695	0.051238937	0.085472688	0.946646507	0	0	0.12039284	0.128442397	0	0	0.028754897	0	0.102033397	0.074553474	0.568663862	0.907562306	0.086293627	0.172487938	0	0.316123626	0.026768535	0.206455337	0.19443257	0.731717719
2.3.3.13	1.901792022	0.792022918	1.151993168	1.098214565	2.230424332	0	0.044236188	1.026241505	1.19456463	4.251411504	1.598991684	1.811451412	2.025381769	0.901487079	2.198622269	0.989808481	1.595558869	0.978762172	0.822613188	1.057726117	1.032398611	0	1.009317758	1.302119093	0.940577622	0.309389312	1.621556985	1.060761642	0	0.839250137	1.282222596	0.78850089	1.005762395	1.049717293	1.20569774	0.889776497	1.315364926	0.003992914	0.154546799	0.412353394	0.239271161	1.123836601	0.985374843	0.266183478	1.962847893	1.887819941	1.382374005	1.470922807	0.020403738
2.3.3.14	0	0.091091878	0.090669972	0.128483299	0.048368548	0	0.006642849	0.109599346	0.077474993	2.102390552	0.017773182	0.062611776	0.015323404	0.090834308	0.111626333	0.120107356	0	0.541082134	0.458114305	0.603516187	0.494877316	0	0	0	0.058962744	0.036176877	0	0.125191906	0.035683005	0	0.048487463	0	0	0	0.070674857	0.122285277	0	0	0.064075563	0	0.076286036	0	0	0	0.204593082	0.547737506	0	0.119536321	0.056403819
2.3.3.15	0.01602031	0	0.001418168	0	0	0	0.011706732	0	0.004060986	0.001819136	0.196553918	0	0	0.008499084	0	0.015810983	0.000186834	0	0.014914935	0	0.018107983	0.016655593	0	0	0	0	0	0.009650686	0	0	0.006685221	0	0.016330902	0	0.01810054	0.008198356	0.006943809	0.009803672	0	0	0	0.004505801	0.003761029	0	0.213275473	0	0.03654231	0.027188715	0
2.3.3.5	0.741831412	1.188403793	0	0	0.229442071	0.245440321	0.609505772	1.256627951	1.352111793	2.144123217	0.896959405	0	0.140495625	0.182945411	0	1.213845499	0.362391931	0.392955648	0.479461153	0.273489694	0.260122751	0.405610061	1.205409346	1.948396103	0.732492483	0.123537204	0.442328165	0.380844112	0	0.158787648	0.223809209	1.146716748	1.147211825	1.139652599	1.171597006	0.294663378	1.646212076	0.255934838	0.161953921	0.607096823	0.180248463	0.161418873	0.51632469	0	0.990797469	0	0.613148209	0.788565575	0.18940023
2.3.3.8	0	0	0	0	0	0	0	0	0	0	0	0	0	0	0	0	0	0	0	0	0	0	0	0	0	0	0	0	0	0	0	0	0	0	0	0	0	0	0	0	0	0	0	0	0	0	0	0	0
2.3.3.9	1.110225401	0.991479965	0	0.212558238	0	0.135231792	0.229087434	0.015310145	0.200367197	0	1.184298901	0.120433071	0	0	0.089365771	0.183813324	0	0.193777211	0	0.124561437	0.031310402	0	0	0	0.195466861	0	0.973540834	1.26855692	0	0.110017573	0.043718293	1.760461281	0.158433925	0.006973206	0.136330346	1.244380772	0	0.014883276	0.419079046	1.024493181	0.039586236	0.194989696	0	0	1.297399992	1.180662234	0.218941918	0.057221181	0.202643414
2.4.-.-	0.855552728	0.734642317	3.096460153	0.621777881	0	0.286335821	0	0	0.108600082	0.555851875	2.968647854	1.288536082	0.58075409	0.426542098	3.455502321	0	2.652661273	0.902258003	1.195307809	1.137749121	0.630932452	0.668727449	0.810442625	0.031834568	0.403958663	1.63743561	2.221676235	3.540675237	0.838717769	0	3.024080548	5.471033771	0	0.816920077	0.675064794	3.933825231	0.118925523	0	3.877849828	3.400769304	0	2.044222793	0.090812014	0	3.902506877	4.006628199	0.871562972	0.603003323	0
2.4.1.-	6.721987554	4.78572268	6.379047986	2.471436738	6.19084076	3.513474264	3.991586738	3.771774363	3.905664771	1.511312415	13.87169733	8.097632867	7.491715869	1.050348385	4.589258905	3.962351232	3.443054741	4.103673499	5.217307673	4.920585797	3.96567917	1.534052375	4.4202543	3.791258476	2.915944707	4.579043885	7.235750289	8.918906316	4.02089611	2.751171907	10.40079281	11.48224439	2.590257629	4.084644199	5.146332008	10.06067112	3.817212027	0.562024024	5.471775571	9.463170449	3.807559514	5.150407892	4.445819807	1.328164217	12.10196329	10.94649105	5.81298444	5.229686904	4.591816595
2.4.1.1	0.506277866	0	1.963625037	1.245852766	0.696468835	1.231770232	1.130143136	0.344662456	1.170058904	2.320651914	0.115129946	1.373777599	1.427191776	0.887052159	0.791213704	1.691961513	0	1.370400776	1.390627615	1.579299288	1.269387724	1.506051226	1.325369742	1.783887176	0.902148918	0	0.753480245	1.862698721	0	1.322467708	1.856713545	1.650622073	2.395902417	2.401333442	2.232604158	1.721562916	1.911135533	1.178075877	1.103868775	1.680694256	1.986403281	1.132443583	1.514491547	0.038118792	0	2.600100024	1.619578575	0.990083523	0.64114163
2.4.1.10	0	0.040561978	0	0.265296538	0.018698686	0.036404848	0.007612075	0.053958713	0	0.037933783	0.316800822	0	0.058718312	0	0.008181325	0.026310431	0	0.050075381	0.080861159	0.005600584	0.105739665	0	0	0.009226196	0.031288408	0.036997771	0	0.075503146	0.058647968	0.032776032	0.396749338	0	0	0	0	0	0.054873898	0	0.056928206	0	0	0.000832039	0.065298271	0.013179023	0.42076946	0.021466992	0.247639694	0.261082304	0.175603165
2.4.1.109	0.017697459	0.003716571	0	0.155755152	0.017793333	0.000137165	0.176629557	0.006488943	0.020539403	0	0.276747451	0.022379713	0.030422008	0.028303624	0	0.009589649	0.031963866	0	0.02917212	0	0	0	0	0.021175088	0	0.0165905	0	0.02157391	0.011945381	0	0.007056042	0	0.011845442	0	0.024036678	0.02483156	0	0	0.016696676	0.027619983	0.028553184	0	0	0	0.303282343	0.012490822	0.006014824	0.00990048	0.033941719
2.4.1.11	0	0	0	0	0	0.532524761	0	0.031381308	0	0.079203751	0	0	0.026883736	0	1.037957929	0.07043103	0	0.031866611	0.070434168	0	0	0	0	0.015782585	0.047586969	0.05986288	0.053358528	0	0	0	0.060163194	0	0.060048156	0.002149994	0	0.032821396	0	0	0.07485221	0	0.018335498	0.047365656	0	0.061177292	0	0	0.001782259	0.036841826	0.05421683
2.4.1.117	0	5.78409E-05	0	0	9.36176E-05	3.26515E-05	0	0	2.31846E-05	3.76809E-05	0	8.11865E-05	0	0	0	8.06617E-05	1.24525E-05	3.70149E-05	0	0	5.9416E-06	0	0	4.14696E-05	0	0	0	0.00011339	0	0	0	0	0	0	8.20799E-05	7.48663E-05	0	0	8.88309E-05	0	0	0.000121221	0	0	0.000118707	7.09179E-05	0	0.000132785	0
2.4.1.119	0	0	0.01994146	0.037822092	0.07310711	0	0	0.052114092	0.042405021	0	0.004231451	0.064037403	0	0	1.003094572	0	0.908148799	0	0	0	0.028525885	0.03376601	0.049341107	0.024022201	0.049593631	0.022532296	0	0	0.035950909	0	0	0.075822164	0	0	0.062714793	0	0	0	0	0	0	0	0	0	0	0.047002942	0.06121424	0	0
2.4.1.12	0.10338886	0	0	0.055902513	0	0	0.13591837	0	0.00124315	0	1.15221873	0.016840411	0	0	0	0.073465671	0	0.232645076	0.164188118	0.020327415	0.253506665	0.058355759	0	0.037479742	0	0.418918647	0.177675739	0.773991481	0.70550004	0	0.990461302	0.991196538	0	0.03471162	0	0.554712856	0.129176555	0	0.440392675	0.947155692	0	0.100724855	0.132709879	0.145359595	1.090000166	2.169315728	0.13792913	0.198988545	0.380584288
2.4.1.129	1.121604104	3.184942053	3.426835597	1.993423507	0.596145307	1.431447422	0.640183351	0	0.838350449	1.142117082	1.641924918	0.752469034	1.270120282	1.950088425	1.488979306	0	0.495371089	0.310883852	0.253716026	0.377263487	0.692689153	1.349010991	0.180174347	0.072777206	0.919823362	0.689113685	2.838270521	2.712862945	1.69357152	0	4.487050879	2.767581981	0	0.385197997	0	3.008839851	0.765775985	0.929719116	1.218506462	2.033087541	2.406206265	2.666271472	0	1.113461978	1.793585845	4.085449152	0.814377761	0.600869371	1.618999479
2.4.1.13	0	0.005846921	0.009617292	0	0.007737676	0.012928443	0	0	0	0	0	0	0.004729149	0	0.011775293	0.007765959	0	0	0	0.013525694	0.009000972	0.010121693	0	0	0	0	0.250311526	0.003940565	0.009846972	0.013443612	0	0.000533287	0.009801991	0	0.000867376	0	0	0.001949983	0	0.004554555	0	0	0	0	0.005766511	0	0	0.001057163	0.021343731
2.4.1.14	0	0	0	0.006111409	0.030459718	0	0.034214619	0.025809368	0.009959719	0.022501747	0.038825094	0	0	0	0	0.003385048	0.013317898	0.045592048	0.06466864	0.064241129	0.037867963	0.008670837	0.022271727	0.006498972	0.559953188	0	0.242531327	0.004909409	0	0	0	0	0	0.01264085	0.034979297	0.009730296	0.024500552	0.022336437	0	0	0	0	0.016126224	0.007963412	0.041786871	0	0.007377817	0	0
2.4.1.141	0	0	0	0	0	0	0	0	0	0	0	0	0	0	0	0	0	0	0	0	0	0	0	0	0	0	0	0	0	0	0	0	0	0	0	0	0	0	0	0	0	0	0	0	0	0	0	0	0
2.4.1.144	0.009927263	0	0	0.008158498	0	0	0	0.005471684	0.00230072	0.010610458	0.028361336	0	0	0.000202632	0	0	0	0	0.008484987	0.002795698	0	0.004856994	0	0.00339801	0	0.007255573	0.003677582	0.000205555	0.007404429	0.005970166	0	0	0.003787095	0.006228829	0	0.01720713	0.007463923	0	0.00340786	0.002876042	0.002121633	0.008676574	0	0.009886428	0.045181276	0.006695005	0	0.005707764	0.003041763
2.4.1.15	1.185692759	0.93126124	0	0	0	0.013882029	0	0.077220815	0	0	1.336009902	0.022075606	0.28609744	0.208160327	0.135633282	0	0	0.054245518	0	0.127890511	0	0	0.078091531	0	0.744344468	0	1.137887532	0.4068261	0.067478687	0	1.341667336	0.798408173	0.142335698	0	0.209479856	0.774201367	0	0.214132161	0.238171539	0.699441897	0	0	0	0.01084622	1.591626792	0.775236261	0	0.252279545	0
2.4.1.157	0	0	0.053232967	0	0	0	0.032649664	1.045788099	0.036373763	0.130685454	0.033942862	0.072966428	0	0.012275797	0.047076416	0	0.074429555	0.337525086	0.242501886	0.319960843	0.448636257	0	0.104798088	0	0.053272518	0.47981691	0	0.105177448	0.84185584	0.122004888	0	0	0.130998819	0.301930747	0.151173447	0.042849343	0.128982343	0.880337492	0	0.132538564	0	0	0.027140339	0.030097299	0.103198815	0	0.379137584	0.371388863	0.588292024
2.4.1.16	0	0	0	0	0.002928559	0	0	0.001388243	0	0	0.00352709	0	0.00146432	0.002572424	0	0	0	0	0.001706331	0	0.001487642	0	0.000240801	0	0.003050656	0.003015291	0	0	0	0.002848375	0.002123463	0	0	0	2.73206E-05	0.001853242	0.003146859	0.000546244	0	0	0.002677289	0	0	0	0.003647047	0	0.002720725	0.002247634	0
2.4.1.166	0.072335366	0	0	0.042059545	0	0.016248558	0	0	0	0	0	0	0.056503578	0	0.008843703	0.038641652	0	0.012935057	0	0.016293477	0.03535833	0.000272777	0.035479947	0	0.008581821	0	0	0.071371597	0.454836082	0	0.013498201	0	0.047092667	0.07328457	0	0.062918241	0	0	0	0.470595655	0.951423779	0.054088525	0.026658316	0.038803062	0	0.047655357	0.044954295	0.078336633	0
2.4.1.173	0.002374822	0	0	0.087923982	0.010463512	0	0.008845549	0	0.001721964	0	0.019516168	0.007312945	0	0	0	0	0	0.023468021	0.021940261	0.025233924	0.010396952	0.006474361	0	0	0	0.009718239	0	0	0.008646941	0	0	0	0	0	0.009951726	0.002257991	0.008017558	0	0.001449984	0.0042256	0	0	0.005462386	0	0.020608774	0.001175702	0	0	0
2.4.1.175	0	0	0.101346445	0.00448276	0.005559539	0	0.002341039	0	0	0	0.001950818	0.000382118	0.003356723	0	0	0	0	0.00165241	0	0.004020898	0	0	0.0056971	0	0	0.002927609	0.004230075	0.006212851	0.00290849	0	0.000274453	0.027811473	0	0.003629387	0	0.00551448	0	0	0	0.001080151	0.003810469	0	0	0	0	0.00331011	0.00230553	0	0.002763458
2.4.1.18	0.664622577	0	1.305617433	1.088603285	1.129576437	1.022682821	2.538978099	0.036198947	0.531803359	1.123638352	0.719435531	0.776082323	1.163230389	1.063967707	0.222897664	1.952829293	0.136184001	0.931423549	1.018923804	0.652132167	1.141193129	1.196398187	0.870292624	2.343131449	0.757090575	0	0.423942618	0.896727645	0	1.131807508	0.833217902	0.803526094	1.433880176	1.148164588	1.323963099	0.794464339	1.904277705	0.83318588	0.830052312	0.877754297	1.126232914	0.721170753	1.133318815	0	0.772617874	0.888773894	1.224845991	1.26996789	0.263199387
2.4.1.182	0.803962006	1.008239407	0.965668892	0.007443637	1.083850413	0.44337361	0.201895527	0	0.077971708	0.129980774	1.10671833	0.914129028	0.973583965	0	1.08476693	0	1.176087122	0	0.193138581	0.010526578	0	0.089466833	0.199748897	0.206070323	0	0.451975029	0.158805365	0.77643865	0.097399946	0.185907311	1.181104241	0.943999345	0.104348192	0.080990135	0	0.863676603	0.046483675	0.195944166	1.083475571	0.659136525	0.122635845	0.919897794	0.150635317	0	1.013604654	0.804793118	0.152041052	0.240233477	0.031869834
2.4.1.187	0.126097115	0.105993625	0	0.087546581	0.046251424	0	0.135131586	0	0	0.060006768	0.10677995	0.887870232	0.5098255	0.07118382	0	0.909175027	0	0.671093484	0.682822226	0.745132829	0.756434847	0.378867193	0	0	0.007798819	1.150565029	0.645902596	0.14081754	0.508290203	0.99793507	0.115456598	0.184033052	0.304581415	0.334918147	0.255212412	0.171450336	0	0	0.071509056	0.103680998	0.156707142	0	0.013077311	1.123060224	0.197387876	0	0.618315999	0.350080354	0.693271126
2.4.1.19	0	0	0.009673423	0.017237741	0.001138059	0	0.002563975	0.001102363	0	0.008241611	0.003368895	0.019749283	0.010532613	0.030318662	0.017711877	0	0.006087553	0.015582055	0.009214735	0.003315954	0.004921334	0	0.016038446	0.00515091	0.022187674	0.020971379	0.010615185	0.019295194	0.013941066	0	0	0	0.021591856	0.003016101	0.011212153	0	0.014889856	0	0.001219982	0	0.014048199	0.013597052	0.012553995	0	0	0	0	0	0.012794057
2.4.1.20	0.027042902	0.037074072	0.041090965	0.046108882	0.073162388	0	0.017675888	0	0.010433594	0.038715583	0.085562966	0.075412091	0.050173909	0	0	0.068892578	0.02455801	0.048487832	0.074394571	0.107599315	0.20795981	0	0.052189322	0.553919358	0.037835403	0.079731279	0	0.003464277	0	0.025098904	0.037123176	0	0.378898259	0.399579382	0.444433403	0.056593518	0	0.035074656	0	0	0	0.021083194	0.04629088	0.045699213	0	0	0.037254796	0.052264249	0.008760837
2.4.1.208	0	0	0	0	0	0	0	0	0	0	0	0	0	0	0	0	0	0	0	0	0	0	0	0	0	0	0	0	0	0	0	0	0	0	0	0	0	0	0	0	0	0	0	0	0	0	0	0	0
2.4.1.21	0.496741909	0	1.03337139	0.110102138	0.160359773	1.19125006	0.949777006	0	1.176767862	1.07075393	0.296604603	0.911762094	1.146047154	0	0	0.934077099	0.161999728	0.582547761	0.85208726	0.890435529	0.709530823	0	0.852909066	0.874524377	0.368888105	0.033057219	0.400261973	0.707172242	0	1.155516909	0.979483458	0.936358608	1.233596305	1.351888282	1.454127724	0.883106603	0.798016345	1.1937731	0.995553601	0.993116102	1.084048049	0.788733042	0.896650085	0	0.623363081	0.689487563	0.984537477	1.181040522	0.30100697
2.4.1.212	0.007235382	0.029717731	0	0	0.017622557	0	0.002801698	0	0	0.027704507	0.025818773	0	0	0.008670504	0	0	0	0.119884625	0.122487714	0.075624769	0.096395596	0.025260238	0	0.020074743	0	0.502362863	0	0.031818617	0.064869678	0	0.002393806	0.029492303	0.030907772	0	0.033073295	0.009309321	0.015032846	0.015823488	0.031274887	0.007740396	0	0.033409612	0	0	0.025830247	0.02964265	0	0	0.021510547
2.4.1.213	0	0.025362319	0	0.027341313	0.010695193	0	0	0	0	0.013774611	0.040666707	0.0312085	0.017768136	0.038257081	0.000408963	0	0.030879279	0.031390968	0.020364007	0.017789654	0.017778674	0.001674512	0.010234719	0.033993876	0.036171428	0.005573591	0.023036203	0	0.030363797	0.009643363	0.036819835	0	0	0.006443694	0.007140243	0	0	0	0.017135294	0.004501378	0.009877985	0	0	0	0	0	0	0	0.150111111
2.4.1.214	0	0	0	0	0	0	0	0	0	0	0	0	0	0	0	0	0	0	0	0	0	0	0	0	0	0	0	0	0	0	0	0	0	0	0	0	0	0	0	0	0	0	0	0	0	0	0	0	0
2.4.1.216	0.233847842	0	0.047322056	0.026013774	0.01448973	0	0.059110464	0	0	0.061131255	0	0.015630502	0.046119419	0	0	0	0.058740296	0	0	0	0	0.025845551	0	0	0.046905177	0	0.03887518	0.030130157	0.020163427	0.001234322	0	0	0.01650981	0.031655966	0	0	0.014981349	0.044039423	0.035695624	0.008586545	0	0	0	0.057861109	0.056443261	0.006438512	0.04757281	0.02322097	0
2.4.1.217	0	0.00029402	0	0	0	0.000484811	0	0.00020946	0.000627708	0.000126185	0	6.80018E-05	0	0.000609974	0.000157046	0.000405951	0	0.00046659	0	0	0.000241833	0	0	0	0.00017549	0	0	0	0.000278672	0	0	0.000391295	0.000237709	0.000176231	0	0	0	0	0	0	0	0.000400943	0	0.000321538	0	0	0.000139969	0.000304254	0.012146232
2.4.1.226	0	0	0	0	0	0	0	0	0	0	0	0	0	0	0	0	0	0	0	0	0	0	0	0	0	0	0	0	0	0	0	0	0	0	0	0	0	0	0	0	0	0	0	0	0	0	0	0	0
2.4.1.227	0.959112579	0.956233553	0.968103337	0.735560978	0.968563854	1.002064813	0.840491467	1.003052853	1.515207993	1.00832473	0.997094991	0.996590971	1.042767698	0.961892091	1.002359139	0.961345251	0.956121701	1.082582748	1.062045615	1.058927015	1.047317533	1.041671117	0.985357382	0.966189249	0.98087659	0.988062286	1.010999224	0.996336183	0.969429814	0.961757042	0.98527007	1.062385762	0.953918738	0.995255187	1.02701649	1.002239798	0.98855254	0.989538361	0.966904174	1.044304722	0.979196884	0.981780072	0.83987462	1.030905304	0.971026775	0.958397357	0.94308277	1.000610379	0.958181631
2.4.1.230	0.072787674	0	0	0.07329271	0	0.001436554	0.042562428	0.031708748	0.043361466	0.024971388	0.004555228	0.566053705	0.508155969	0.07492485	0	0.069290468	0.069176527	0.32333172	0.282251259	0.227036699	0.283216638	0	0	0.575345191	0.128674155	0	0	0	0.110603799	1.076280294	0.037625142	0.025596506	0.163346675	0.105225429	0.152895021	0	0	0.017996933	0	0.030760762	0.079299445	0.036741156	0.041246432	0	0.016656725	0.079914138	0.111958211	0.022771757	0
2.4.1.245	0	0	0	0.00055286	0	0	0.000449775	0.000241231	0	0	0	0	0	0.000180532	3.83496E-05	0.000293828	0.000650516	0	0	0.000345027	0	0	0.000496607	4.91616E-05	0.000480963	0	0	0.000485752	0	5.92141E-05	9.27598E-05	0	0.0006088	0.000355073	0.000453162	1.33386E-05	0	0.000104604	0	0.00045543	0	0	6.86489E-05	0	0.000329514	0.000309126	0	0	0.011782191
2.4.1.246	0	0	0	0	0	0	0	0.001965484	0.001778058	0.001839746	0	0.001384748	0	0.001998695	0	0.003429364	0	0.003550555	0	0.002272201	0.001845897	0.002782653	0.001574446	0	0.003314395	0	0	0	0	0	0.002041461	0	0.003528927	0.000759688	0	0	0	0.00181182	0.003562156	0.002833287	0	0.001644937	0.003208515	0	0.003415885	0.003215892	0	4.12211E-05	0.011680097
2.4.1.25	0.299427251	0.19646585	1.31315937	1.138708776	0.891587724	0.455072753	0.79300908	0	1.445126375	0.963187082	1.303527245	1.048057055	1.050497522	1.732200116	1.148052668	1.578439475	0.002623892	0.726835726	0.85005892	0.782559593	0.850522984	1.244389286	0.826750339	2.148183084	0.769637992	0.099882585	0.589558386	0.660071239	0.084096717	1.817807488	1.384696315	1.080364009	1.535247112	1.503543302	1.321165675	1.091586986	1.825319746	0.863734211	0.904811097	1.233754849	0.737457315	0.608258224	1.060988056	0	1.524099712	0.74009615	1.325712577	1.014148292	0.128581877
2.4.1.251	0.011923524	0.004522531	0.005325915	0	0	0	0.014927937	0	0	0.015887426	0.015137842	0.022059517	0.004470172	0	0.02745062	0	0.001877657	0.022218248	0.022693237	0	0	0	0.025191297	0	0	0.026430531	0	0.016029807	0.004907314	0.021003585	0	0.02112844	0.000383788	0.028722418	0.00510599	0.014454586	0	0	0.010180795	0.01624361	0.019586947	0	0	0.026180606	0.020746546	0.015851809	0.023867569	0.008001846	0
2.4.1.252	0.012487603	0.040176554	0.001631404	0	0.038385489	0.03025577	0	0.008456188	0	0	0	0.020380319	0.028036896	0.010328755	0	0	0.037805727	0	0.021364696	0	0.008658295	0.018660699	0.010335887	0	0.008855215	0.02826777	0.009020976	0	0.001676738	0.032930062	0	0.036325755	0.031476256	0	0	1.04277E-05	0.014207472	0.021707787	0.030375388	0	0	0.02496323	0	0	0	0	0.008274252	0.00368544	0.008786802
2.4.1.256	0	0	0	0	0	0	0	0	0	0	0	0	0	0	0	0	0	0	0	0	0	0	0	0	0	0	0	0	0	0	0	0	0	0	0	0	0	0	0	0	0	0	0	0	0	0	0	0	0
2.4.1.264	0.016107058	0.038727706	0	0	0	0	0	0.012015727	0	0.019070372	0	0	0.00354049	0.026937542	0.009200634	0	0.003759486	0.016399415	0.019054594	0	0	0.020526635	0.019124138	0.035829167	0.032937671	0	0.013592015	0.028602329	0	0.0181117	0	0.004985332	0	0	0.022701713	0.026469145	0	0	0	0	0.039168513	0	0	0	0.023003069	0.019252283	0	0.020715345	0
2.4.1.276	0	0	0	0	0.001634241	0	0	0	0.001042606	0.001100596	0.000490554	0.000287497	0.000888969	0.00117636	0.00011333	0	0	0.001720046	0.000948777	0.000530824	0.001564987	0.000994654	0	0	0.001497219	0.000969009	0.001100338	0.002724036	0	0.001663093	0.000996643	0	0.001468798	0	0.00100414	0.005605888	0	0	0	0.001026957	2.00331E-05	0.001595793	0.001634601	0	0	0	0	0.000561847	0.000481451
2.4.1.278	0	0	0	0	0	0	0	0	0	0	0	0	0	0	0	0	0	0	0	0	0	0	0	0	0	0	0	0	0	0	0	0	0	0	0	0	0	0	0	0	0	0	0	0	0	0	0	0	0
2.4.1.4	0.065013412	0	0.073260681	0.485011703	0.065733109	0	0.056271614	0.056055209	0.031930923	0	0.026672703	0	0.088132143	0	0	0.873452282	0	0	0	0	0.057163075	0	0.032821739	1.004615012	0.011626901	0.017260183	0.006219729	0.055335078	0	0	0.047077465	0.046086382	0.081726706	0.020410801	0	0	0.03755319	0	0.018433693	0.022441797	0	0.071557504	0.071982289	0	0.041906807	0	0.251815977	0.272325249	0.001855296
2.4.1.44	0.018709745	0.01641986	0	0	0	0.013823149	0	0.014775119	0	0.01829242	0.006057391	0	0	0	0	0	0.005366497	0	0.005782838	0.012185806	0.004323744	0.001570181	0.017943358	0	0.007735995	0.003277785	0.013252223	0.118584461	0.002045869	0.005537278	0	0	0.003957447	0.007159748	0	0.154470463	0	0	0	0.014403955	0.011781458	0.007572867	0.011858894	0.00432249	0.017119609	0	0	0.011725995	0.04354976
2.4.1.46	0.406752701	0.018411914	0	0.001869205	0.005682542	0	0.010360629	0.006220673	0	0	0.024490427	0	0	0	0	0	0.008057718	0.05942737	0.059007687	0.069983171	0.062336604	0	0.022165696	0.010022077	0	0.009444152	0.012641905	0.004391652	0.009110765	0.001695899	0	0.006195701	0	0	0.01420132	0	0.00741615	0	0	0	0.006436734	0	0.010728597	0.003840881	0.043365902	0	0.017197327	0	0
2.4.1.5	0	0	0.018188625	0.035423776	0.031332929	0.035965516	0.019019055	0.017283885	0.044963813	0.028245138	0	0	0.045161502	0.006782255	0.041356877	0	0	0	0	0	0.013169684	0.006286978	0.030483761	0	0	0.030973706	0.041097721	0	0	0	0.03897119	0.018727696	0	0.046994995	0	0	0	0.001034622	0	0	0.014501237	0.045207842	0	0	0.028586361	0.008961081	0	0	0.040609847
2.4.1.52	0.056351878	0.047024777	0.05976386	0	0.12752127	0.041849509	0.006249893	0	0	0.031623481	0.07215187	0	0	0	0	0	0.122639948	0	0.077125486	0.027567055	0	0	0.035649798	0.045357792	0.02041765	0	0.064045189	0.101750322	0.056479874	0	0	0.047153429	0.253819516	0.245722682	0.262963447	0.134669095	0	0.083457632	0	0	0	0.072868652	0.045624055	0.017220768	0.113951723	0.025356689	0.059832115	0.148218927	0.716151374
2.4.1.56	0	0	0	0.0256414	0.027832262	0.003229419	0.023101954	0	0	0	0.022137438	0.022376123	0	0	0	0.01758064	0.007841889	0.017415644	0	0.006729136	0.012532553	0.010545324	0	0.000238776	0	0.01656429	0.264903389	0.169656517	0	0	0.009674135	0.048618919	0	0	0.006498503	0.146561844	0.022840371	0	0	0.258491639	0	0.02604555	0.028528546	0.015095815	0	0	0.018242649	0	0.041966586
2.4.1.57	0.142486443	0.001426857	0.002545117	0.814352429	0.046749515	0.073347658	0	0	0	0.03738925	0.469677892	0.204634198	0.100863026	0.689511659	0.055663313	0.027691975	0.154368158	0.046804015	0	0.094364096	0.14317318	0.501338475	0	0.488586859	0.805171048	0	0.05120387	0.025442114	0	0.033293367	0.010417068	0	0.037026204	0.030368724	0.083392455	0	0	0	0	0.025386368	0	0	0.089651541	0.015081746	0.417353043	0.049044116	0.092967522	0.201516802	0
2.4.1.58	0	0	0	0	0.080909591	0.003140157	0	0.073197456	0	0	0.013879	0.834039951	0.841878794	0	0	0	0	0	0	0	0	0.014684007	0.05016116	0	0.003935322	0.08206343	0.328705531	0.447364118	0.073239246	0.05624617	0.044324282	0.442756154	0.064791667	0	0.055705127	0.311259534	0.057426525	0	0	0.420397224	0	0	0.030123882	0	0	0	0.039239513	0.025997345	0.058982196
2.4.1.64	0	0	0.001824117	0	0.005039072	0.002528432	0.000244222	0	0	0	0.003360319	0.002897678	0	0	0.004295639	0	0.003532747	0	0	0.004174479	0	0.00139368	0	0	0.001960594	0.004501608	0	0	0	0	0	0	0.003113279	0.003244927	0.003846999	0	0.004476469	0.004846379	0.004478099	0	0	0.001759891	0	0	0	0	0	0.001891182	0
2.4.1.7	0	0	0	0	0	0.086434582	0.06492881	0	0.092812427	0.084191284	0.117710695	0	0	0.98157517	0.034662783	0.147788334	0.086006772	0	0.0418835	0.175583351	0.139313468	0.090450512	0.081620242	0	0.074920562	0	0.292258783	0.361403633	0.362952099	0.020957469	0.688128323	0.601549382	0.309456318	0.20724433	0.419434342	0.37625752	0.106214362	0	0.283236979	0.245623948	0.952157307	0	0.148883207	0	0	0	0.391421063	0.254370304	0.483516367
2.4.1.8	0.08102609	0.121883634	0.133786302	0.109609209	0	0.048752109	0	0	0	0	0	0.396131213	0.627993459	0.083159869	0	0.136059781	0	0.008415189	0	0.107220005	0.111943551	0	0.15098301	0.133811272	0	0.395832806	0	0	1.579471756	0	0	0	0.000560278	0.064919813	0	0	0.08815867	0	0	0	0.124465538	0.107501035	0.048364028	0.152702617	0.139219949	0.020449045	0.113352721	0.099592967	0.949421035
2.4.1.80	0.010611863	0.033191527	0	0.011046322	0	0	0	0	0	0	0.902107128	0.005658949	0.087122599	0	0	0	0.083795936	0	0.009811344	0.038387536	0	0	0	0	0.113475103	0.021650633	0	0.120389219	0.059817634	0.072833958	0	0.015802402	0.060614377	0.074990037	0.023275073	0.008138514	0	0	0.659494981	0.03892674	0	0	0	0.085109432	0.928702541	0	0.019130478	0.083065811	0
2.4.1.83	0.463560477	0	0.12860097	0.744050478	0.156676756	0.543288842	0.595306502	0.075605883	0.018070269	0	0.040100581	0.297573978	0.203404909	0.11263672	0	0.327332993	0.132444045	0.671302132	0.510119655	0.625520457	0.502738864	0.059495123	0	0	0.975532138	0.489482125	0.173484665	0.120271041	0	0	0	0.076872617	0.253994682	0.250000903	0.18822886	0.075375154	0	0	1.007090076	0.091399157	0.132959016	0.036315591	0	0	0.194868285	0.14663975	0.411388241	0.439322065	0.222012854
2.4.1.87	0	0.00871723	0	0.018634131	0.020606365	0.009661067	0	0.000904877	0.009277685	0	0.012225322	0.291607747	0.317954783	0	0.022826177	0	0.010267876	0	0	0.023806569	0	0	0	0.016884919	0.018834176	0.000140656	0	0.016410424	0.021143411	0	0	0	0.008467174	0	0	0.013192939	0	0	0.004041576	0.016149825	0.010513251	0.021939811	0	0.017417895	0.017856838	0.012565831	0.045728057	0.038686084	0
2.4.2.-	1.010258878	1.250139606	1.102760711	0.603194931	0.832006234	0.580119071	0	0.802640862	1.397640926	0.693271155	1.40488245	0.992173485	0.964102443	1.071878126	2.270971167	1.284347243	2.585162736	0.74941536	0.774524952	0.966471332	0.992622946	1.224026049	0.888629655	0.969424803	3.564203587	0	1.961349698	1.653936955	0.292012694	1.156767026	0.976777629	1.713558503	1.058044412	0.680745137	0.979365332	1.763693651	1.183857969	0.21598899	0.058955977	1.200855726	0.252059802	0.994479405	0.593486443	0	1.263141529	1.201204213	0.958261698	0.587648761	0.455148107
2.4.2.1	0	0.24973333	0.858211218	1.466351534	0.277811924	0.804465458	1.115497313	0.935517948	0.82912639	0.950613525	0.120788622	0.980687663	0.78039224	0.037100384	0	0.872705711	0.065944193	1.668151152	1.468100165	1.82408005	1.554868709	0.979808346	1.816744578	0.656305367	0.928360173	1.223202471	1.002082141	0.940875708	1.950472405	0.781179686	1.182955218	1.218946139	0.691441432	0.94656865	0.594000809	0.958134098	1.508268853	1.253489346	0.995476827	1.584209285	2.006863694	0.777592916	1.668530984	2.971998954	0	1.111467613	1.074539469	1.075697869	0.480366353
2.4.2.10	0.907903827	1.058317836	0.844779839	1.089946995	1.13868755	1.009999455	0.878485366	1.036360363	0.968739637	0.984804616	1.145309482	0.969885179	1.126487327	1.140793477	1.115536145	1.461631419	0.995484397	1.10966197	1.184378208	0.989332875	1.121507271	1.12944589	1.080456385	2.117264239	0.861250805	1.072090531	0.944164817	1.039326737	1.028136269	0.898689927	0.915445291	1.036390961	1.380507008	1.44206202	1.390097755	0.956072101	2.028978378	1.119824926	0.948709404	0.928886345	0	1.091271818	0.887264908	0.884986768	1.062883164	1.03506948	1.124830315	1.192441314	1.043288643
2.4.2.11	1.068759098	0.845460906	0.20843494	0.935877231	0.054520737	0.069809511	1.147184643	0.823900396	1.125804781	1.073365185	1.273880189	0.367509539	0.605542534	1.140001669	0	1.158931793	0.853639352	0.79380452	1.098308328	1.128959225	0.862598166	1.006130634	0.952154388	1.14614301	0.929813022	1.06629843	0.893133757	0.811876036	1.043602218	1.126392184	1.038780783	0.840532004	0.976286604	1.274241876	1.217671761	0.795455095	0.85557797	0.993996628	0.937305015	1.148928046	0.92010927	0	0.707950148	0.934638385	1.529244375	1.078168152	0.858929684	0.910960569	1.478519641
2.4.2.12	0.014074968	0	0.143901405	0.004462016	0	0.013236894	0.005951726	0.002452104	0	0	0.015898445	0.00688399	0	0	0	0.003303506	0.075797899	0.069691415	0.051920904	0.045199082	0.044954421	0	0.008237314	0.00301422	0.000316978	0.008492771	0.007330808	0.002269236	0.003040785	0.012751523	0.01410001	0	0	0	0.018011036	0.017121618	0	0.008477546	0	0	0.013692305	0.075812704	0	0	0.019545917	0	0.00912324	0	0.01465165
2.4.2.14	1.167303104	1.126327944	0.821319494	1.250729122	0.958294823	0.932437915	0.897924401	0.835450718	1.991076438	0.876947567	1.120791373	1.165762038	0.91956923	0.946014107	1.13757946	1.517506445	0.88952348	1.358322814	1.232892588	1.320293925	1.368047062	1.048639743	2.115358496	2.072831299	0.856231252	1.611775846	1.407562364	1.034755018	0.962223642	0	0.925099339	1.034111129	0.855032044	0.831710954	0.982590058	0.953388267	1.085640346	1.144340406	0.898958122	1.13331433	0	1.099369576	1.35817882	1.028539597	0.894530688	0.865338326	1.442746901	1.355489123	0.66895881
2.4.2.17	1.126210383	1.170080954	0.780326343	0.538381379	0.947859574	0.410637222	0	1.070662165	0.917764441	1.090322624	0.787966792	1.047736618	0.855666617	0.825618806	0.870980052	0.825676639	0.982146289	0.701540846	0.577852169	0.841693384	0.578346165	0.098824652	1.060259014	0.953442103	0.908117431	0.13073499	0.675275507	0.856707506	0	0.853044532	0.912162222	0.881899774	1.002333338	1.065943423	0.768687764	1.110172939	0	0.014079629	0.156539799	0.382515016	0.164836807	0.76431905	0.76778553	0.178076764	0.81866979	1.076915671	0.633336971	0.766041725	0.529033718
2.4.2.18	0.920546471	0.869081094	1.084616921	1.279858905	0	0	0	0	0	0.063550908	0.917838235	0.949181398	0.750140436	1.084144619	0	0.905320622	0.311758665	0.565498124	0.434616001	0.372276401	0.33813629	0	0.946900171	0.649888597	0.855355251	0.103913838	0.419040209	0.539169393	0.165874458	1.09491707	0.952737206	0	0.68523966	0.522060706	0.629268769	0.299208132	0	0	0	0	0	0.98858609	0.359345993	0	1.297088793	0.328568529	0.788934777	0.647200145	0.17186487
2.4.2.19	0.875694869	0.953144244	0	0.07097655	1.124357904	0.934948934	0.206719983	1.195774789	1.308044334	0	1.053349363	0.85446422	0.894667858	0.584594099	1.099385474	0.43562149	0.311656379	0.800004046	0.780940656	1.022988789	0.860083233	1.174024049	0.146665542	0.810501404	0.511647069	0.050220983	0.666319485	0.881182755	0.201777113	0	0.906302245	1.12404708	0.964039787	0.752459206	0.749676681	0.67543329	0.190345887	0.136924562	0.762071442	0.445198473	0.150839607	0.066894271	0.553630816	0	1.001966659	0.892098977	0.770927599	0.755025421	0.243952175
2.4.2.2	0	0.151788435	0.028891912	0	0.179985002	0	0.452420614	0.16434974	1.180400953	1.021998558	0	0	0	0.003213819	0.073512335	0.020182617	0	0.671127814	0.970517989	0.888964329	0.674550807	0.471328333	0.81477194	0.120193724	0.120726488	0.355492583	0.134736036	0	1.152155199	0	0.078958844	0.114836969	0.126651268	0.150728031	0.014265467	0.106797844	0.88457572	0	0	0.566791104	0.15985665	0.123031771	0.763304736	1.139156843	0	0	0.336643723	0.423152285	0.448208632
2.4.2.21	0.650246728	0.638659308	0.095413285	0.075869047	0.864239568	0	0.066852251	0.041496206	1.233420037	0.947164085	0.619859202	0.825993875	0.88834523	0	2.182838137	0.852084675	0.136056364	0.414334847	0.492794967	0.87275167	0.440146199	0.649275529	0	0.66100545	0.814798849	0.831808625	0.324626679	0.421610533	0	1.156692292	0.114273353	0.997166888	0.795118296	0.601599355	0.514434557	0.430512205	1.013020107	0	1.220983746	0.600982196	0.105686717	0.086457253	0.091639455	0	0.785943968	1.886713623	0.387498615	0.768410509	0.197934646
2.4.2.22	0.144610764	1.100971227	0.787384205	0	0.043540651	0.173805835	0.652244042	0.107491127	1.144721245	0.899032509	0.019085767	0.818734963	1.007005552	1.018086558	0.882808445	0.988754747	1.076039835	1.213897607	1.261032124	1.232102454	1.326725213	0.908081916	0.887653551	0.459662893	0	1.063560983	0.664675217	0.841229432	0.916484067	0	1.153651429	0.798664249	1.083406274	1.01681251	0.888895209	0.777835338	1.174243224	0.944451485	0.397338578	0.967143724	1.162608087	1.523868839	0.954473239	1.083214769	0	0.993461352	1.005317777	0.947321158	0.772099541
2.4.2.27	0.000445095	0.000266852	0.000492399	0	0.000394081	0.000208402	0	0.000355164	0	0	0.000404229	0	0.000450546	5.45425E-05	0.000486585	0.00055049	0.00013141	0	0	0	0	3.5133E-05	0.00023652	0.000510084	0	0.000186749	0.000125183	0.000328013	0.000125538	0.000513782	0.000548723	0.000397472	0.000473199	0	0.000471705	0	0	0.000150844	0.000481145	0.00047879	0	0	0.000221369	0	0.000118688	0.000500154	9.72714E-05	0.000466098	0.012060333
2.4.2.28	0	0	0	0	0	0.002552303	0.051794339	0	0.064218117	0	0.131963182	0.067500783	0.037147567	0	0.953226708	0.033049611	0.084334521	0	0.074937289	0	0.064900514	0	0.091408177	0.127311568	0.005785896	0.610413753	0.244901022	0.124296079	0.121524288	0	0.061663653	0	0.168931669	0.14608502	0.144569766	0.13675646	0	0	0.034040744	0.119209976	0	0.00347796	0	0.028616623	0.151265291	0.097085433	0.288642153	0.217338828	0.177266587
2.4.2.29	1.012960203	1.021667409	0.96021343	0.632101868	1.013795134	1.040888485	0.961096874	1.030688787	1.002989514	1.011452832	0.982127471	1.00012235	1.016881769	1.036274599	0.977241861	0.825574118	0.973265439	1.011201884	0.981637211	1.006791655	0.961707802	0.982540853	0.980419206	0.990475454	1.012024401	0.988623479	0.956429097	0.962977285	1.04258934	1.01353972	0.98443039	1.01389826	1.004653812	0.963302577	1.044635484	0.902230182	0.961721066	1.023372207	0.954794946	1.026438636	0.981588145	0.961834415	0.904182756	0.958052304	0.927190664	0.83759111	0.907338269	0.900611785	0.470483083
2.4.2.3	0.16613899	0	1.04264868	0.158989389	0.210899824	1.134865998	0.445854037	1.061530155	0.176115057	2.129515725	0	1.106184521	0.991880193	0	0.034138241	0.648753887	0.074166285	0.735390937	0.583624356	0.593522633	0.607223825	0.198415914	0	1.109322409	0.021905926	0.426137866	0.373451955	1.127218007	0	0.810950172	0.936988412	1.003577564	0.437109139	0.706820222	0.67456289	0.747009479	0	1.041472191	0.126726426	0.554474299	1.047218887	1.091208942	0.664575191	0	0.053118412	0.676606428	0.572831975	0.341658495	0.327205513
2.4.2.30	4.8806E-05	4.58176E-05	0	0	0.000139464	0	0	6.25355E-06	0	0.000114082	0	4.97502E-05	0	5.28024E-05	0	0	0	0	5.25632E-06	0	0	0	1.41923E-06	0.000115702	0.000120171	0.000135891	1.70993E-05	4.8103E-05	0	8.63799E-05	0	0.000133226	0	1.0136E-05	0.000110327	0	0	0	0.000142828	0	0	7.90529E-05	0	0.000134168	0	0	0	0	3.65062E-05
2.4.2.36	0	0	0.001762059	0.002929952	0.005365032	0	0	0	0.000773855	0	0.051303851	0.000982777	0.000726185	0.003343465	0.002267794	0.000497764	0	0	0.001770169	0.001023002	0	0	0	0.005571813	0.030117556	0	0	0.003515938	0	0	0	0.027512432	0	0.001155084	0.005725186	0.009389661	0	0.005456087	0	0	0.002809608	0	0.002298825	0	0.055831427	0.005277437	0	0	0.00139638
2.4.2.37	0	0	0	0	0	0	0	0	0	0	0	0	0	0	0	0	0	0	0	0	0	0	0	0	0	0	0	0	0	0	0	0	0	0	0	0	0	0	0	0	0	0	0	0	0	0	0	0	0
2.4.2.4	0.921031303	0	0.127201033	0.746759482	0	0.152890531	0	0	0	0.04505322	0.46687571	0	0	0.140418514	0	0	0	0.264731421	0.105890042	0.197525639	0	0.551744671	0.035326953	0.168479788	0.221585305	0	0.111451886	0.930551358	0.001204154	0	1.011747037	1.01707754	0	0	0.060521425	0.732167915	0	0.120858784	0.162903368	0.616493153	0	0.180974669	0	0	0.667225221	0.897560399	0	0	0.047073035
2.4.2.43	0.147910793	0	0.05264326	0	0	0.064283679	0	0.077305824	0.150154924	0	0	0.152049829	0	0.039680201	0.096683192	0	0	0	0	0	0	0	0.073616052	0	0.051564831	0.080082063	0.319756863	0.983691684	0	0	0.888704282	0.997870375	0	0	0.126160341	0.859226859	0.077951083	0	0.312676014	0.619107242	0	0.007002777	0	0.011824145	0.002386065	0.743624668	0	0.055124072	0
2.4.2.6	0.041887264	0	0.091107739	0.099811736	0.08627296	0.108529193	0	0	0	0.074468742	0.134314265	0.015426097	0	0	0.032973932	0	0.053774855	0	0.117036352	0.145185947	0	0.054806175	0.010324409	0.007243593	0.089592152	0	0.064631767	0	0.521073862	0.027828025	0	0	0.086420734	0.02416883	0.048665205	0	0	0	0	0.049504713	0.118543759	0	0	0	0.116810066	0.029320219	0.059361108	0	1.033292791
2.4.2.7	0.938032468	0.265078215	0.782713795	1.049352582	0	0.012901875	0.900895782	1.046484903	0.18470646	0	0.894123871	0.964603628	1.06864811	0.823454355	0	0.574165292	1.058227917	1.10571166	1.284733874	1.159095178	1.010935521	0.864509993	0.872559541	0.800942822	1.136300748	1.186794096	0.596846188	1.087888987	0.810764968	1.151554503	0.987480908	0.847139435	0.742794418	0.698922236	0.612694912	1.044788522	0.827235311	0.828169022	1.534216949	1.110264702	1.197529803	1.089619012	1.156338224	1.000707612	0.782362732	1.176923618	0.618650316	0.554694524	1.119408067
2.4.2.8	0.286964004	0.946892302	1.13861736	1.157300007	1.132932151	0.832930903	0.839724363	0.828104712	1.100403353	0.862381197	0.502134222	1.08354523	1.060988565	1.135489658	1.115508659	0.895646377	0.170343547	1.512570904	1.470423075	1.626358672	1.439230203	0.886310475	0.173008084	1.079863369	0.846949863	1.139353849	0.722456868	0.929539328	0.976426443	0.951196651	1.043251837	0.892613202	0.743539249	0.726706103	0.98873169	1.100222603	0.856671855	1.930669416	0.876421239	1.028799213	1.039363794	1.014032942	0.849400623	1.962167732	0.746855338	1.15718447	1.060914871	1.064005692	1.283129677
2.4.2.9	2.218573985	1.072263964	1.790036443	1.721062878	1.192841759	0.779533216	1.000000598	2.114991187	1.098060887	0.982854755	1.75422756	0.888421729	1.176472997	1.137030344	1.909649676	0.886334209	0.758037803	1.829004548	1.707356044	1.971484215	1.959991329	1.992102895	1.061376514	0.801882441	2.189038156	1.656428568	1.328351399	0.819744252	2.201813967	0.988638475	1.09367988	1.163859317	1.178114953	1.213572927	1.054006103	1.128529366	1.237229914	1.031185822	1.797149716	1.736426626	1.964746914	1.661217908	1.504752972	0.905235138	1.915299684	1.001889466	1.314199147	1.168532053	2.092716885
2.4.99.-	0.822209345	0.987275524	0.197559516	0.295828419	1.185685435	0.368943879	0.654202921	1.173924172	0.586824252	2.051008197	0.861372668	1.027607098	1.127073982	0.91090725	0.131914682	1.255759182	0.7234168	0.88508727	1.034653859	0.988718371	1.025566797	0.872265359	0.808900453	1.053593185	0.847544301	0.534045149	0.506443605	0.701582894	0.324286342	0.847086965	0.072597367	0.603256939	0.632829131	0.451654232	0.576782864	0.854716793	0.909203299	0.281851959	0.413675311	0.229854245	1.159378566	1.609805737	0.412421729	0	0.973366868	0.702042685	0.547692511	0.47548997	0.568185061
2.4.99.1	0.001954744	0.000747107	0.054926358	0.000601705	0	0	0.000122705	0.00170039	0	0	0.000285215	0.002401771	0.003210591	0	0.003248657	0	0.00033983	0.002340359	0	0.003068189	0.0008486	0	0.000343598	0	0.003827172	0	0.003304316	0	0	0	0.000567644	0.00217493	0	0.001592495	0	0	0.002398879	0	0	0	0.002589789	0.045950796	0.000504607	0	0.001174286	0.001103556	0.002529024	0	0.001487114
2.4.99.12	0.845406292	0.920143133	1.169478764	0.18215042	1.09035377	0.878927042	0.272046671	0.179353133	0	0	0.729528442	0.799531615	1.189361399	0.211979675	1.046155055	0	1.03846354	0	0.152382739	0	0.169071457	0	0.15146484	0	0	0.504372432	0.343688496	0.848949336	0.131299427	0.148412391	0.943959418	1.10189812	0	0.139608597	0	0.852593165	0.018745032	0.202562949	1.087261094	0.35150172	0	0.981450934	0	0	0.769809306	1.220362573	0.076890293	0.175098783	0
2.5.1.-	2.139434625	2.764043375	0.468246375	0.607234671	1.313534324	0.692094082	0.131868445	0.280476736	0.434983611	0	2.626853885	0.361479438	0	0	0.467522542	0.318428781	0.553957473	0.017759633	0.778626453	0.080359548	0.0750332	0.197298734	0	0	1.384096749	0.770762425	1.23648119	1.57759014	1.232152956	0	1.973284178	2.11523192	0	0	0	2.125576144	0.459745629	0.04441769	0	1.388563839	0.067943354	0	0	0	2.927074866	1.657838948	0.141842537	0.106434747	0.632154896
2.5.1.1	3.630525366	2.209248796	1.6820897	1.480476572	4.826158841	2.830189158	2.346134438	4.661083227	2.22940272	4.794432384	2.2329515	3.05448304	3.423006669	1.398961825	2.727733702	1.907000532	2.219982559	3.622514752	3.029305769	3.011309138	3.092138895	0.104285639	2.175530621	1.707425346	2.096759015	2.60260769	2.265066719	1.792460621	2.072360101	1.886679111	1.648262155	2.401179876	3.594459361	2.908279272	3.63455571	2.048865062	4.383953193	2.416882663	2.815210181	1.20401909	2.063880311	1.736507963	2.263577298	0.041181356	2.083605122	1.82349079	2.147857097	2.390045189	3.10312675
2.5.1.15	1.19097393	1.492098459	1.32375098	0.957939842	1.03851602	1.04132583	0.112544961	0.068379129	1.189218913	0	0.8972883	1.066206795	0.91408363	0.548976179	0.910985572	0.811493661	0.87657586	0.778693684	0.762328192	0.735235605	0.982033906	0	0.010376296	0.864632464	1.56359755	0.862488416	0.471001919	1.294348922	0.603565174	0	0.815372348	1.297612249	0.154677322	0.093219166	0.381297492	0.897955612	0.053548522	0.902664911	1.112759693	1.975467798	0.160368216	0.916926518	0.055551046	0	1.020813206	1.193656647	0.720581572	0.939770171	0.701284865
2.5.1.16	2.277648264	0.159673912	0	0.928556227	0.137685356	0.13659481	0.380993026	0.225050599	0	0	1.678495522	0.066007851	0.195238741	0	0	0.738065707	0	0.743784172	0.461569203	0.52263659	0.822932842	0.883738424	0.766301907	0	0.135423877	0	0.21768029	0.918580396	0.216496227	1.050055424	1.435106809	0.804552242	0.806347649	0.680873155	0.71800743	0.632091773	1.256485927	0	0.035520268	0.653504236	0	0	0.389342854	0.039314009	1.755742867	0.685332919	0.292457698	0.346715209	0.34387078
2.5.1.17	2.18908726	1.315703935	0.235669106	0	0.230289518	1.079366747	0	0	1.150033999	0.963594246	1.551356563	0	0	0.265188376	0	0.742508897	0.207306173	1.080023998	1.51749537	0.979663853	0.941194408	0.96348153	1.080434114	0.469553293	0.326716232	0.732100744	1.231963831	1.513187111	0.100503121	0.31834882	0.077360777	2.008690828	0.165776152	0.519874208	0.282591388	1.562911194	0.783471886	0	1.627152606	1.038502109	0.284445283	0.236516246	0.574201012	0.215976293	1.814512126	1.699466927	0.598487592	0.675457898	0
2.5.1.18	7.547248297	7.525113452	0	0.958180514	0.44742738	0.396298109	0	0	0.142774516	1.069777865	9.2291711	1.230481807	0.328575473	0.235441143	0	0	0	1.25658419	0.319987433	0.291484545	0	0	1.077451164	0.556707289	1.066206545	0	1.634164076	2.585434958	1.37465761	0	2.028188401	1.461881014	0	0	0.985010423	2.64882096	0.666024707	2.005342268	0.173308209	1.673964979	0.598371944	0	0	1.53560053	8.08676618	3.241365508	1.261055068	0	0.044251493
2.5.1.19	1.11195216	1.061328669	1.117149268	1.048860714	0.931813153	1.055262435	0.580313349	0.954561586	1.055351351	1.033992033	1.309270393	0.936605698	0.918585153	1.116809349	1.993042141	0.988062335	0.908653877	1.065849201	1.182182983	1.030717733	1.013527055	1.000538732	1.074128973	0.950804221	0.953082541	0.519977281	0.978869171	0.950535802	0.968195129	0.923968438	0.952283434	1.093443443	1.055654052	0.966672074	0.885828971	1.1090506	1.108140706	1.005021499	1.115681523	0.49553305	0.090247632	0.967187983	0.94685138	1.037266332	1.468512703	0.907911214	0.967814461	1.042038977	0.24530464
2.5.1.2	0.010307825	0	0.006740404	0.009232456	0	0	0	0	0.011069056	0	0.184692857	0	0	0.00834692	0.021889431	0	0	0.20494949	0.170673873	0.198684792	0.212208255	0	0.018110032	0	0.014421758	0.013517317	0	0	0.014362298	0.024210142	0	0.016357549	0.023469505	0	0	0	0.02313072	0.000163429	0.014978905	0	0	0	0.023790786	0.018150501	0.185815848	0.015960661	0.025121702	0.027099237	0.009125061
2.5.1.21	0	0.061067198	0	0	0.99676194	0	0	0	0.067609974	0.063392672	0.548569245	0	0	0	0.042311291	0.016411736	0.060436122	0.076348973	0	0	0	0	0.014760221	0	0	0.052063242	0	0.067517415	0	0	0.01275801	0	0	0	0	0.046232175	0.057810091	0	0	0	0.041499528	0	0.04129964	0	0.500859674	0.015720676	0.041616555	0	0.052868825
2.5.1.22	0	0	0	0	0	0	0	0	0	0	0	0	0	0	0	0	0	0	0	0	0	0	0	0	0	0	0	0	0	0	0	0	0	0	0	0	0	0	0	0	0	0	0	0	0	0	0	0	0
2.5.1.26	0	0.005078504	0	0	0	0	0	0	0	0	0.176573011	0.070670285	0.052365802	0.003571793	0.070866592	0.44972841	0	0.040005231	0.079278568	0	0.09598638	0	0.053076683	0.019592822	0.09000895	0.021805843	0	0.00043622	0	0.952055732	0	0.052976447	0.430143947	0.412009972	0.331443291	0.01033734	0.050172776	0	0	0.0501394	0	0	0	0	0.199906479	0.037331852	0.167188357	0.111245111	0.01214891
2.5.1.3	1.147764533	0.869050495	1.170093741	0.11667579	1.844649905	1.081558067	0.619033117	2.175689279	1.887263697	1.088982339	1.536409657	2.432640796	2.484699301	0.057421101	1.194885339	1.01010579	1.758855036	1.346035973	1.473801139	1.575108743	1.538168081	0.058607505	0.829771607	2.226901166	1.047299347	0.795752104	1.497581242	0.766348518	0.632507531	0	1.104151482	0.842969967	1.827091299	1.673422205	1.794228476	1.053916473	0.770103982	2.098816407	1.633171892	1.095720371	0	0.971135766	0.64729947	1.170230437	1.317957027	0.743615627	1.076442988	1.417403178	0.727513191
2.5.1.30	0.933248581	0	0	1.113894685	0.120286664	0	0.646493297	0.055256727	0.379667916	0	0.572912333	0	0	0	0.084850957	0.13871678	0	0.559369507	0.679614807	0.76500205	0.74548656	0	0	0.363255659	1.44651865	0.428333017	0.045959423	0.134635567	0.868515594	0	0.081009424	0	0.756381204	0.59555104	0.815707791	0	0	0.231647895	0.362139396	0.663490005	1.018380685	0	0.203771798	0	0.558533324	0.115145326	0.254373518	0.151685341	0.658246417
2.5.1.31	1.02851347	0.998271316	0.991152234	1.300167537	1.048016816	1.057425369	0.942884982	0.977674284	1.599734681	1.100873042	1.007316759	0.964785759	0.976059728	1.013695896	0.917878243	0.953853465	0.886882605	1.777129894	1.781717585	1.821449814	1.655326565	0.988364711	1.01293968	0.414978343	1.853208325	0.989343772	1.074508369	0.925192378	1.082523962	1.070604751	1.042895318	1.032566696	0.961133363	1.031827013	0.990445259	1.082808233	0.967725741	1.065866145	1.021503268	0.959608404	0.952621229	0.823400795	1.086527408	0.975261588	1.068573069	1.017665286	1.15084591	1.072251422	1.090477661
2.5.1.32	0.847362537	0.003549513	0.011774898	0.009026476	0.849627722	0.146796563	0	0	0	0.103010598	1.255715836	0	0	0.173873076	0.147410702	0.045283636	0.029667121	0	0	0.173688352	0	0	0	0.093614804	0.214038153	0.068102764	0.987300884	0	0.035732525	0	0	0.02519652	0	0.145709858	0.26308937	0	0.145810064	0.060362198	0.029918604	0	0.044037255	0	0.15512333	0.048847417	1.400606631	0.275862896	0.22639597	0.27531531	0.238373488
2.5.1.43	0	0	0	0	0	0	0	0	0	0	0	0	0	0	0	0	0	0	0	0	0	0	0	0	0	0	0	0	0	0	0	0	0	0	0	0	0	0	0	0	0	0	0	0	0	0	0	0	0
2.5.1.44	0.018677913	0	0.012294209	0.011119684	0	0	0.004677518	0	0.004079842	0.0081069	0.03685953	0.027876126	0	0.009283337	0	0.008181445	0.009988836	0	0	0	0	0	0.023441414	0.012931495	0.002948474	0	0	0.014704578	0.024673058	0.011232231	0	0.017032506	0	0.029867486	0	0.008912954	0.013276058	0	0.002349751	0.009920455	0	0.016704995	0	0	0.060273638	0.149334978	0.101199097	0.119408897	0.038225865
2.5.1.46	0	0.011333178	0	0	0	0	0	0.017092341	0.008673876	0	0	0.004252606	0.005719454	0	0.002031821	0.008538912	0.018103194	0	0	0.002554793	0.017551361	0	0	0	0.013015232	0.011267203	0.011224785	0	0.013048149	0.007080646	0.011221597	0.009001674	0	0	0.013220095	0	0.00926676	0.001396277	0	0.014074691	0	0	0	0	0.006849685	0.012208687	0	0	0.014263012
2.5.1.47	3.18073974	2.050814911	0.80477079	1.217945022	1.628641175	0.711014377	1.161123579	0.719730242	1.313583222	1.835626643	2.124609261	1.43106536	1.460700829	0.155958492	0	1.635291941	0.589339479	1.902734508	2.237744127	1.842168528	2.057723978	1.303619897	2.07649272	1.29163812	1.313477526	1.039876084	1.69025392	2.267944694	1.684059922	0.814072183	2.18355725	1.682443285	2.047376474	1.449736977	1.573041018	2.655234041	2.231753221	0.651150584	1.69180747	1.255325748	0.844014481	1.26038247	1.438821475	0	2.333943684	2.965323124	1.475446513	1.645589883	1.172739949
2.5.1.48	0.603446529	0.115039067	0.838147776	1.084604326	0.071757366	0.178358814	0.086893711	0.03478195	0.097587933	0.217503038	0.628284393	0.181087152	0	0.89431612	0.06322647	0.005258341	0.446263583	0.728533915	0.700239507	0.619038895	0.822127068	0	1.02478577	0.469953563	0.856058885	0	0.479726271	0.781890997	0	0.171680798	1.214880144	1.130214978	0.17983406	0.202844521	0.317252314	1.115416563	0	0	0.451357861	0.790598656	0	1.02959608	0.445267926	0	0.688878875	0.949754033	0.721326732	0.534503762	0.344815519
2.5.1.49	2.802339732	1.132078431	0.578379054	0.823023676	2.173482597	0.206977408	0	1.844508131	2.372810478	2.279659432	1.285795783	2.227760947	2.132719554	1.954562716	1.848361428	2.422238363	0.717617369	1.113856555	1.488405872	1.588783689	0.971196291	2.274487707	2.317135435	2.360000269	0.817177538	0	0.819782235	0.370113206	0	0.970425264	0.063028069	0	2.025420427	2.538712821	2.578891542	0	2.11655602	0.185788504	0.357158148	0.239855279	0.343530487	0	0.747578131	0.038958639	0.924852736	0	1.665243416	1.506948761	0.031821548
2.5.1.54	2.121206026	1.921912567	2.293253135	1.363611844	0.983389159	0.322552679	0.998311627	0.65496109	2.311625833	2.664533808	1.490350706	0.656529988	0.669113582	2.190782594	0.301409801	2.168858637	1.344024619	1.554451384	1.294054906	1.276944109	1.809079763	2.870954553	1.202692602	1.310537009	1.589762369	0.693322076	1.426118102	2.951824106	1.261040092	1.381986886	2.014766956	2.720428005	0.984935166	1.269689323	1.42733317	2.525161964	3.051388661	0.683809075	1.451267677	1.70289128	0	0.822209866	1.837887275	0.78707974	2.087718005	2.773551276	1.659926256	1.65739587	0.618161799
2.5.1.55	1.163270187	1.061329723	1.199099832	0.168361992	1.054238824	0.888788305	0.07625957	0	0.011061676	0.225330154	1.313572841	1.226486372	1.22692656	0.201174542	0.804913865	0	0.929998328	0	0.223083365	0.154440358	0.005826486	0.091701811	0	0	0.125902326	0.713144832	0.061872249	0.688115322	0.143685003	0.027730081	0.845217674	1.06572687	0.216178183	0	0	0.853192336	0.097719255	0	1.189373648	0.423255371	0	0.899237986	0	0	0.939813633	0.783614003	0.225686284	0.021829807	0.341101418
2.5.1.56	0.134075457	0.117629017	0	0.174927852	0	0	0	0	0.041249616	0.032401795	0.015232246	1.245284871	1.116753588	0.164468769	1.090151371	0.123546793	1.641465077	1.157217758	0.916885097	1.165285613	1.004406849	0	0	0.038267039	0	0.041395799	0.905820822	0.199762632	0	1.03286566	0.133837924	0.023280291	0.353673575	0.225897936	0.245517305	0	0.169649575	0.139519452	0.266290185	0.212561097	0	0.124173056	0.048663635	0.089629354	0.134676549	0.004702805	0.376024043	0.091326331	0.096372546
2.5.1.6	0.989797815	1.119840042	1.0095629	0.989000982	1.021219353	0.942585145	1.052029926	0.962022731	0.980505621	0.940309094	0.996980355	1.048557859	0.978614969	0.96258745	0.960154968	1.187409894	1.049802895	1.309051234	1.209668407	1.332411015	1.335023387	0.98846509	0.927051554	0.924770966	1.020651121	0.956620068	1.465774711	0.999460246	1.079013273	1.043417976	1.048762323	1.023189187	1.131107799	1.163797199	1.266698329	0.910896823	1.069511896	1.014939018	1.207484797	1.048640079	0.915838927	0.985070897	1.345741867	0.942949612	1.046361672	1.080561576	1.160833457	1.127800581	0.976989436
2.5.1.60	0	0	0	0	0	0	0	0	0	0	0	0	0	0	0	0	0	0	0	0	0	0	0	0	0	0	0	0	0	0	0	0	0	0	0	0	0	0	0	0	0	0	0	0	0	0	0	0	0
2.5.1.61	0.880076692	1.021534295	0.797667433	0.564362925	1.093055265	0.113163049	0.513124983	0	1.294269679	0.922581122	0.927493888	0	0.141517267	0.178162363	1.055553183	0.86136084	0.957585475	0.772788813	1.059428336	0.763666473	1.048090176	0.176267438	1.042160104	0.527178204	0.907510923	0.366725867	0.539135733	1.120194314	0	0.203043315	1.171605031	0.815753239	0.486437941	0.448114451	0.362780137	0.949394818	0	0	1.006930734	0.46334737	0.131310449	0.064027169	0.204636591	0	0.706682294	1.150238969	0.777983878	0.619258537	0.090061888
2.5.1.62	0.000347585	0	0.000358251	0.000234007	0	0.00033916	0.000234917	0.000677093	0	0.000296242	0.00793608	0.0004128	0	0	0	0	0.000365706	0	0	0.000330412	0	0.000283059	0	4.17118E-05	0.000673389	0.000114882	0.000147871	0.000676301	0	0	0	0.000685361	0	0.000740981	0.000796472	0	0.000559839	0	0	3.99435E-05	0	0.000427667	0	9.04875E-05	0.008464922	0	0	0	0.000260019
2.5.1.66	0	0	0	0	0	0	0	0	0	0	0	0	0	0	0	0	0	0	0	0	0	0	0	0	0	0	0	0	0	0	0	0	0	0	0	0	0	0	0	0	0	0	0	0	0	0	0	0	0
2.5.1.68	0	0	0	0.56789062	0	0.038216647	0	0.038735712	0	0	0.014539312	0.007848713	0.008021244	0	0	0.000471793	0	0.004003824	0.012607137	0.045130532	0.046547417	0	0.013117754	0.011513871	0.274616169	0.039509198	0	0.00268059	0	0	0	0	0	0	0.008665947	0.039769369	0.036639023	0	0	0	0	0	0	0	0	0	0.012257644	0	0
2.5.1.7	1.50526145	1.089677165	1.07196301	0.884044457	0.891341846	1.086129255	1.104439323	2.034646299	0.820920803	2.060082316	1.55255836	1.09446689	1.116811621	1.07663738	1.163508407	1.47067491	1.035696552	1.89884595	2.04009414	1.995761229	1.95407312	0.89418418	1.057815879	0.933604667	1.120218026	1.650777539	1.066186388	1.075276274	2.029303099	0.863940442	0.835362664	1.118902813	1.141078857	1.086614605	0.982053265	1.091172473	1.389776507	1.182180973	0.964112872	0.864316459	1.963729043	0.843734732	1.168852349	1.044195553	1.475785413	1.100846359	1.262089651	1.377729286	1.420171119
2.5.1.72	1.069629955	1.126808797	0.043215729	0.231289121	0.836649671	1.059262388	0.293337441	0.922708794	0.897105452	0	1.054531894	1.03047181	0.804267558	0.487847549	1.143940239	0.819743334	0.004336616	0.982340562	0.996861671	0.839531609	0.97079379	1.068742116	0.906994835	0.815209313	0.591511864	0	0.377953138	0.728378299	0.08197156	0.130562031	0.854998348	0.813456554	0.886320227	0.768838522	0.702501511	0.744958096	0.184368591	0.039376829	0.69732815	0.62504596	0.187354541	0.012559163	0.648063991	0.006277524	0.949889429	0.88805841	0.465968925	0.532283605	0.180779554
2.5.1.73	0	0	0	0	0	0	0	0	0	0	0	0	0	0	0	0	0	0	0	0	0	0	0	0	0	0	0	0	0	0	0	0	0	0	0	0	0	0	0	0	0	0	0	0	0	0	0	0	0
2.5.1.74	0.352076889	0	0.907364003	0.835179704	1.148644698	0.400438695	0.714699176	0	0.167578633	0	0.320804953	1.267196275	1.176759376	0.81664366	0.926326929	0	0.219853708	0.086615219	0.14941945	0.131692381	0.032017879	0.116823256	0	0.170193655	1.181543489	0.656574542	0.826201357	0.752530916	0.511896825	0	0.145306905	1.077638058	0	0.187602433	0.003695187	0.735794904	0	0	0.750891183	1.153112891	0.050629902	1.039347589	0	0	0.203207334	1.075095253	0	0.127806665	0.871310754
2.5.1.75	0.705700847	1.058749823	1.021547749	1.221042184	0.964622084	1.129221207	0.937835159	0.985397745	1.096955321	1.015310757	1.035254595	1.886219355	1.970710234	0.892431624	0.917333022	0.920756891	0.885040718	0.903622106	0.955527998	0.965811526	0.991048748	0.885807029	1.017330667	0.98583343	0.899523596	0.972022702	0.989083572	1.091156522	0.959419947	0.913387423	1.01639131	1.098841116	1.123858411	1.085617313	0.94400921	1.087746998	1.021308412	0.867651437	0.817889502	1.049785028	0.988353864	1.085112979	0.67650029	1.095479181	0.888469891	1.133807208	0.898580837	1.025234379	1.057649921
2.5.1.77	0.000925822	0.000782394	0.000383183	2.6762E-05	0	0.000972804	0	0.001597599	0.000679323	0	0.016153233	0.000390259	0	0	0.000962134	0	0	0.001282844	0.000847055	0	0.000847115	0.000863879	0	0	0	0.000905042	0	0	0	0	0	0	0	0	0	0	0.00080342	0	0	0	0.000112552	0.000527429	0.000398005	0	0.016354187	0.000536315	0.000747404	0	0
2.5.1.78	1.15546914	1.144275674	1.161811086	0.199281835	1.057193271	1.159538234	0.648749282	0.164478737	1.000730238	0.007606103	0.986196833	0.914812191	0.909731574	0.240180883	1.035537288	0.417564973	1.101597299	0.758856932	0.809960631	0.72992029	1.059482636	0	0.087272849	0.820929627	1.076900815	0.342692622	0.333137511	1.095502149	0	0.033931991	1.294827989	0.888545553	0.843973616	0.7999429	0.545081988	1.128904432	0.335833426	0	1.0688418	0.678727549	0	0.990978117	0.3139451	0.823986008	1.131848686	0.998084063	0.826269352	0.731039261	0.351217967
2.5.1.82	0	0	0	0	0	0	0	0	0	0	0	0	0	0	0	0	0	0	0	0	0	0	0	0	0	0	0	0	0	0	0	0	0	0	0	0	0	0	0	0	0	0	0	0	0	0	0	0	0
2.5.1.84	0	0.000910934	0	0	0	0	0	0	0.001348342	0	0.017849234	0.000744787	0	0	0	0	3.06558E-05	0.00116627	0	0	0	0	0.000476775	0	0	0.001164757	3.09918E-05	0.000512126	0.001201383	0.001563109	0	0	0.001452534	1.81906E-05	0.000480363	0	0	8.87635E-05	0.000404785	0	0.00108135	0.000266438	0	0	0.017365314	0.001172223	0	0.000616834	0.00014602
2.5.1.86	0	0	0	0	0	0	0	0	0	0	0	0	0	0	0	0	0	0	0	0	0	0	0	0	0	0	0	0	0	0	0	0	0	0	0	0	0	0	0	0	0	0	0	0	0	0	0	0	0
2.5.1.9	0.924023026	1.077626052	0.952116186	0.593071513	1.04015226	1.042530362	0.685699354	0	1.131820391	0.137255971	1.186831548	0.993215069	1.091060463	0	0.966971086	0.425185911	1.159602713	1.058407703	0.804917502	0.950097122	1.049304031	0.097057356	0	1.048892665	1.072219941	0.484001472	0.500912854	1.034982271	0	0.140735996	1.050612577	1.098151211	0.681805022	0.708381609	0.647331322	0.984355285	0.497221876	0.030524272	1.047627733	0.585300522	0	0.924758876	0.575047466	1.023541014	0.927456725	1.064403592	0.524665535	0.774308277	0.575884996
2.5.1.90	1.094358128	1.00656397	1.124508514	0	0.917657569	1.156949028	0.276666808	0	0.197280501	0.196699249	1.044302439	0.968600121	1.117666181	0	1.081751951	0.18896833	1.103090391	0.269708909	0.127822666	0	0.262650989	0.045317772	0.210635884	0.19366462	0	0.220476595	0.605932344	0.82948036	0	0	0.902068131	1.1546434	0.062519003	0	0	0.682202853	0.185654182	0.106855551	0.361352705	0.345002694	0.089557107	1.012132599	0	0.048248826	1.046734547	0.814823549	0.167769801	0.124681352	0.159013108
2.5.1.96	0.012899987	0	0.012586727	0.019420002	0.017409687	0.016761124	0.045671612	0.005702762	0	0	0.010940614	0.017492394	0	0.022459344	0.02747803	0.007201004	0.029093752	0	0.002497978	0.026183784	0	0.022629264	0.01020659	0	0	0	0.278720824	0.053226254	0.038438095	0	0.047883509	0.028366226	0.001636512	0	0.011893797	0.039207856	0	0.017044088	0	0.03320628	0	0.004109872	0.045581588	0.027882561	0	0	0.003366672	0	0.072421203
2.6.-.-	0.038614774	0	0.778901449	0.852207591	0.067279747	0.142657131	0.14471683	0.116299417	1.098434246	0.107012313	0.207146464	0	0.039809316	1.065592795	1.038894114	0.301206459	0.115943614	0.443128502	0.284641125	0.491042956	0.501167853	0.616174192	0.009326064	0.606284434	0.571362519	0.05275926	0.429064091	0	0.151094604	0	0	0.064010694	0.952640448	0.714644334	0.853772993	0.052376847	0	0.144421367	0.036337657	0	0.066449823	0.778160213	0	0	0.075363809	0.166191074	0.501328314	0.550564198	0.107238356
2.6.1.-	3.881828163	3.124345898	1.572970961	0.697000686	5.239072932	1.099260254	1.401938275	0.848126082	2.434462523	4.571285598	5.298057545	2.427189953	2.670770432	4.545425207	3.708743577	2.813505464	1.888232565	4.130216824	3.083769209	3.963432551	4.02663275	4.489627086	6.064568616	3.078221359	2.284560362	3.972843168	0.746179498	4.146954205	3.725285404	2.393314069	5.162553565	4.426513438	1.138799463	1.526619429	2.161850102	3.61406199	1.85426737	1.762593613	3.944248738	3.472431869	1.850394527	1.53539608	2.052310425	2.240572839	5.462710196	5.625335688	3.682361853	3.693371963	3.153591194
2.6.1.1	0.953926094	0.812461542	1.338711578	0.237944874	1.314392141	0.223594798	0.772544583	3.144642794	1.249861693	0.373647555	0.33084167	2.442701402	2.338514051	1.161862389	4.221980238	1.733599769	1.2518556	2.014882769	2.040919452	2.228087182	2.07423864	0.815996258	0.055859968	0.613381906	0.196781287	0.218968877	0.836076441	1.331350058	0.26106717	1.744015625	1.346991737	0.997042123	1.29961043	0.727590001	1.271442749	0.868192725	1.308960979	0.950084431	1.880403337	0.398679054	0.838426738	0.769076339	0.019217623	0.1398214	0.464765249	1.772136265	1.267110032	1.06104349	0.394162264
2.6.1.11	2.714180698	2.762850625	1.711550703	1.090476379	3.452518537	1.282942514	0.448180516	2.816073366	3.461341462	2.233182495	3.822300494	1.66551959	1.036877635	1.653373751	0.873919223	1.692343825	1.383599865	2.499722525	1.92010245	2.162475437	2.030705491	3.20011042	3.501934781	2.467956402	1.828350865	0.977386078	1.969365889	1.503672453	0	0	2.186732469	2.618252676	2.557101865	3.0869965	2.67503195	1.733823138	1.821514358	0.005746219	0.660929231	0.574303498	0.289175871	0.225579	0.517626205	0.369234288	4.809559074	2.737069842	1.660816	2.047832189	0.65895206
2.6.1.13	0.103516461	0	0.120786553	0.116377464	0	0	0	0.013359588	0.083541536	0.013142327	0.251057249	0.114059212	0.204832446	0	0	0.011559281	0	0.150467538	0	0	0.023648312	0	0	0.017863865	0	0.051933452	0.108538446	0	0	0.030824368	0	0.151621532	0.010330678	0	0.029066428	0.158233752	0.044790205	0.107011269	0	0.048453023	0	0	0	0	0.144294484	0.188371149	0.308003236	0.282408985	0.039313062
2.6.1.16	0.982053892	1.158086984	1.066476309	1.416265766	0.115873195	0.840139039	1.06367553	0.941996458	0.835877257	0.961397309	2.004889931	0.975926748	1.116187485	0.827466305	1.061160576	1.186584219	1.003850038	1.196419715	0.887293126	1.163605428	1.098886237	1.002768755	1.044013772	1.323090418	0.979932786	0.999590638	0.913265236	0.805646703	1.119102556	2.083644323	1.307464708	0.975738958	1.35856865	1.097276833	1.174052838	1.071857616	0.946729505	0.892045514	1.121714549	0.971993005	0.825914788	0.981262589	0.647522409	0.994452643	1.851207295	1.128056516	1.169168665	1.112663224	1.129506048
2.6.1.17	0.637899018	0.470638866	0	0.007139146	0	0.0620294	0	0.054242525	0	0	0.496332985	0.068555117	0.022495499	0	0.032135088	0.027484654	0.03382839	0.029137012	0.054812154	0	0.087395065	0.05661142	0.02882266	0.029752005	0.192743385	0	0.015673811	0	0.067299717	0	0	0.06125864	0	0	0.066383708	0	0	0	0	0	0	0.03706585	0	0.06610987	0.467789728	0.016285115	0	0	0.056699734
2.6.1.18	0.726147033	0.554764631	0	0	0	0.137731048	0	0	0	0.030507197	1.280534889	0	0.092918519	0.058282586	0.048172253	0.008757568	0	0	0.072621451	0	0.142474561	0	0.070384563	0	0	0.122469272	0	0	0.121552126	0.131313517	0	0	0	0.001154919	0	0	0	0	0	0.135022458	0.001767284	0.163928214	0.020543391	0.162099413	1.252394477	0.190993294	0.032970212	0.240847678	0
2.6.1.19	1.2749452	1.21618427	0.220495636	0.460067043	0.041456181	0	0.225015324	0.303080292	0	0	1.581339102	0.317833251	0.405905376	0.224309449	0.070636824	1.110693669	0.370309881	0.515968815	0.520329737	0.802968799	0.598907927	0.293849246	0.319535107	0	0.730172374	0	1.134788982	2.029281873	0.171429518	0.272801043	1.365058281	2.72462092	0.222738979	0.14839317	0	1.887861122	0	0	0.347566977	1.603867012	0.126476221	0	0.08139359	0	2.119333732	2.076855997	0.750332313	1.056314858	0
2.6.1.2	0	0	0	0	0	0	0	0	0	0	0	0	0	0	0	0	0	0	0	0	0	0	0	0	0	0	0	0	0	0	0	0	0	0	0	0	0	0	0	0	0	0	0	0	0	0	0	0	0
2.6.1.21	0	0	0	0	0	0	0	0.001564431	0	0.059484803	0.789110576	0.110356867	0.021328695	0	0	0.008812555	0.370502921	0.338798009	0.088412659	0.248781407	0.127398993	0	0.056816711	0.488129022	0	0.435177464	0	0.11225762	0.139452261	0	0.079124872	0.00914023	0	0	0	0	0	0.08007704	0.112064028	0.001303393	0	0.116219502	0.172648602	0	0.775448407	0.277790347	0.034687475	0.099260208	0
2.6.1.36	0.015010619	0	0	0.01206001	0	0.002486111	0	0.007928808	0	0	0.029388131	0	0	0.015056021	0	0.008834717	0.003356537	0	0	0	0.007094304	0	0	0	0.01254132	0	0	0.015997212	0.002928278	0	0	0.001755249	0.00036564	0.008089093	0	0.016718282	0.014201359	0.009065799	0	0.001083889	0	0	0.003920321	0.014269458	0.006738613	0	0.010391186	0	0.002603008
2.6.1.37	0.084423285	0.466859428	0.169708969	0.103069932	0	0	0.080551299	0.871640127	0.84094159	0.001325101	1.010918309	0.895785719	0.896994403	0	0	0.303241334	0	0.265445774	0.213992621	0.208545626	0	0	1.109333442	0	0	0	0.088949512	0.156494398	0.254201268	0.162516861	0	0.11898326	0.041686493	0.224061966	0.186410568	0.329606995	0	0.011327924	0	0	0.153448714	0	0.404215124	0.173926399	1.114125077	0.585493229	0.162163313	0.022121619	0.140118807
2.6.1.42	1.122813879	0.998070696	0.921134102	1.037147096	1.131186965	0.415823364	0.358537502	1.007443275	0.943376582	0.899231443	1.48980662	1.104446422	1.127777048	1.229205656	2.028004826	0.904065808	1.051588696	1.444466433	1.36728768	1.269563126	1.244122431	0.838123662	0.886906107	1.043493756	1.198985287	0.40597214	0.890221498	0.936809299	1.149531175	1.01135841	1.654181912	0.862816374	1.146630455	0.950385611	1.08540089	1.052216253	1.020489938	0.977722678	0.525036029	0.958525186	1.016185634	1.253493405	0.632177811	0	1.436652824	0.983580354	1.159622846	1.107036146	0.748406305
2.6.1.44	0	0.022040297	0	0.039633054	0	0.000931366	0	0	0	0.001474563	0.56376624	0.043624938	0.028123079	0	0	0.006265027	0.013572494	0.010850492	0	0	0.008126226	0.013925553	0	0.044293807	0	0	0.01484652	0	0.02940867	0	0	0.013104371	0	0.02912432	0	0	0	0	0	0.014770975	0.057103603	0	0	0.023017055	0.643799453	0.034226283	0.12021237	0.070110927	0.013694889
2.6.1.46	0	0	0	0.001604254	0.010354622	0	0.020405665	0.022290305	0	0	0.001263827	0	0	0.007370499	0.020919179	0.379522342	0.013973853	0	0.017461472	0.007643263	0	0.0019167	0	0.0172096	0	0	0	0.007144822	0	0	0.020561399	0	0.001384527	0.008329534	0	0.017633276	0	0.01668294	0.015887298	0.007445291	0	0.001788371	0.012081117	0	0.009015754	0	0.052194486	0.042849924	0
2.6.1.48	0.017771974	0	0.030495954	0.029928302	0.006393373	0	0	0	0.025306121	0.027541612	0.007012663	0.022828541	0	0	0.015545493	0.012587443	0	0	0	0	0	0.018798842	0.023033934	0	0.000936384	0	0.002460459	0	0	0.002481354	0	0.016177805	0	0	0.008720754	0	0	0	0.012994147	0.024112769	0	0.017547236	0	0	0.017868552	0	0.020625627	0	0.007320935
2.6.1.50	0.000459434	0	0	0.005624198	0	0	0.00566501	0	0	0	0	0	0	0.0048621	0.000207933	0	0.00149464	0.001618044	0.004557331	0.002778966	0	0	0	0.001078885	0	0.001685746	0.004453396	0.009775345	0.003853652	0.00077043	0.000276205	0	0.004320511	0.005229454	0.004246263	0.003079243	0.003216953	0.001988629	0	0	0.00291283	0	0	0	0.002979772	0.003683524	0	0	0.013949763
2.6.1.52	0.856244021	1.062115636	0.90763949	0.857755988	0	1.145678273	0.239447427	2.076579392	0.92933443	0.992235531	1.056752569	0.92161728	1.080220477	1.02073737	0	0.927357068	0.934766477	0.378669871	0.451666127	0.215813579	0.533392691	0.916907668	1.111039867	0.352617048	1.027668765	0.54102175	0.867476534	1.005465695	0.183068682	1.192198167	1.028770889	1.037298824	0.96134504	0.975934034	0.938123327	0.788110099	0.881379566	0.115467249	0.230697956	0.592066037	0	1.131391018	0.742604326	0.055749034	1.050452379	1.117988524	0.761588153	0.739257912	0.312614626
2.6.1.57	0.743347939	0.860924762	0.134414828	0.08271945	0.033212856	0	0.027888369	1.106521749	0.021292807	0.136580064	1.655487606	0	0	0.145917701	0.183844008	0	0.068331032	0.067385291	0.144894144	0.067397788	0.285815946	0.059109779	0.06254843	0	0	0.257422789	0.296141926	0.963680221	0.238072517	0	1.048806508	0.941475949	0.084236805	0.281031475	0.235413891	0.997670208	0	0.185366041	0.83362343	0.394218721	0.009657052	0.334931506	0.63207888	0	1.782778052	1.315758582	0.291410643	0	0.712619313
2.6.1.62	0.761340883	0.916241942	0.670197848	0.326502209	0.834853357	0	0.21248781	0	0	0.091731837	0.868163622	0.754007213	0.72408669	0	1.081986561	0.48883361	0.92739829	0.491125052	0.373825214	0.353132087	0.306803569	0.051735835	0	0.035427874	0.827200945	0.370811109	0.411470237	0.958778128	0.185254064	0.092080463	1.186987953	0.855424509	0	0.03926398	0	1.024954889	0.095791687	0.016486208	0.915945043	0.43534067	0	0.847260083	0.104532502	0.109235995	0.885646473	0.838364075	0.314224887	0.274468071	0.270376111
2.6.1.66	1.313423609	1.167234493	0.399047193	0.248295462	1.222440055	0.051249948	0.082872473	0.272511501	0.064752267	0.223265589	1.268509578	0.198135155	0.008024603	1.000689066	0.308424086	0.594378253	0	0.175786106	0	0	0.06472196	0	0	0	0.495085644	0.305863991	1.456943856	1.725273019	0.593308666	0	2.046702332	1.539648733	0.681969497	0.528283487	0.868392466	1.6857799	0	0	0.327534908	0.812539401	0.011825375	1.340371817	0	0.279388419	0.880250856	1.480382134	0	0.208701251	0.262797901
2.6.1.7	0	0.076035245	0.004564906	0	0.001866133	0	0.00993117	0	0	0	1.115310263	0	0.053418618	0.058777423	0	0	0	0.098565907	0.057182894	0	0	0	0	0	0.003735625	0	0.023905514	0	0	0	0.102987144	0.081755502	0	0	0.016515809	0.083445673	0	0	0.039035021	0.091363506	0	0	0	0	1.247589046	0.049545156	0	0	0.099924781
2.6.1.76	0.312811971	1.097340246	1.06968127	0.059018553	0.149436072	0.021195177	0.027276606	0.040556589	0	0	0.619501308	0.083270819	0	0.064958405	0	0.103523903	0.116435502	0	0	0.169919482	0.110418185	0.01244198	0.030755393	0.489977747	0	0	0	0.306082091	0	0.003952793	0.887582448	0.120091235	0.121317867	0	0.111350792	0.175516006	0.143221275	0	0.070557	0	0.101714348	0.993434354	0	0.097488771	0.54272706	0.970842632	0.246593368	0.277562243	0
2.6.1.77	0	0.01558907	0.011319662	0.022865836	0.005615917	0	0	0	0	0	0.064175843	0	0	0.00051315	1.0525885	0	0	0	0	0.009928716	0	0	0	0	0.043366578	0	0	0	0	0.015923616	0.004991474	0.012667627	0.027395207	0.014235098	0	0.030092177	0	0	0.054995356	0.01003571	0	0.013595675	0.003849133	0.003949591	0.020434784	0.045934687	0.01813649	0	0.004836387
2.6.1.81	0.02778333	1.319004999	0	0.075041876	0.013306201	0.040136557	0	0.033757914	0	0.092182605	0	0	0	0.042388505	0	0	0.036334425	0	0	0.02336298	0	0.022807748	0	0.136316858	0.086054894	0.024629503	0.264905438	0.69460494	0.004811573	0.031773346	1.063220754	0.800473632	0	0.155905745	0	0.773197974	0	0.103269817	0.018451971	0.674599806	0	0.003348791	0	0	0.110421399	1.651440601	0.007054974	0.138471076	0.145875616
2.6.1.82	0.235823702	0.055011702	0.111691238	0.057911357	0.002244729	0	0	0.018955393	0	0	0.050191854	0.096015273	0	0	0.054207728	0	0	0.14243397	0	0.122779251	0.061143752	0	0.066194965	0	0.109201788	0.058127168	0.154071215	0.716264287	0.105519533	0	0.01893264	0.999981447	0.016592768	0	0.112778534	0.70525387	0.018681861	0	0.204091023	0.577500762	0.052151393	0.188644451	0	0	0.023756927	0.775638177	0	0	0
2.6.1.83	0	0.021908913	0.135643904	0.189752615	1.20598852	0.086172849	0	0.096894143	1.043232384	0.972961869	0.027409958	0.932340003	1.022513321	0	1.119977689	0.914304221	0	0.388214059	0.377275967	0.34544099	0.097786816	0	0.86546713	0.978473803	0	0.440369388	0	0	0	1.151586411	0.066919317	0	1.000422883	1.056772524	1.015651934	0	0.897075929	0	0	0.061485461	0.163038189	0	0.347109166	0.065122561	0.023888942	0	0.714479515	0.6209161	0.178452007
2.6.1.84	0.012164692	0.015153491	0	0	0.019515307	0	0.004801613	0.010632703	0.004977278	0	0.088817709	0.025293379	0.005539564	0	0.027458017	0	0	0	0.006389141	0	0	0	0.006034265	0	0	0	0	0.013600514	0.006260502	0.026841512	0	0.021897577	0	0.018993617	0.005984829	0	0.003597918	0.020998917	0.026945139	0.028177739	0	0	0	0.025051063	0.055439525	0	0.039245463	0.033610768	0
2.6.1.85	2.158302543	1.004388688	1.85536137	0.756886059	1.686082562	0.180702736	0	0.024081042	1.75589461	0	1.600599681	1.404650862	1.205755893	0.920607735	0	1.007342157	1.819469619	0.885695221	0.841803039	0.899781495	0.284486361	0.355606584	0.059043197	1.235425099	0.92081455	0.044958118	0.718033841	1.78183884	0.158339486	0.233692722	1.755605659	1.57143162	0.128349952	0.008968551	0.251158231	2.048301427	0	2.147250602	1.910303385	0.937179247	0.269813998	2.057242448	0.073770932	0	1.180268306	1.611837908	0.408803928	0.310088776	0.179652054
2.6.1.86	0	0.007793123	0.006910364	0.00627789	0.004867079	0.007096206	0	0	0	0	0.007284007	0.005923549	0.00427539	0.007365244	0	0	0.000160801	0.005373831	0	0.002535088	0	0.009082191	0	0	0	0	0	0.006704702	0.006434623	3.78938E-05	0	0.00626624	0	0.00426118	0.005734935	0.004378906	0	0.001814908	0.005423239	0.009354065	0.004652528	0	0.00855436	0	0.027009828	0.009038358	0.084933108	0.101811086	0.000313888
2.6.1.87	0.317155746	0	0	0.036867861	0.137494222	0.083731127	0.09288082	0.139010315	0.024135885	0	0.150394045	0.087243647	0	0.059914617	0.142783421	0.084180876	0	0.091420878	0	0.066499657	0	0.062411545	0	0	0.042130279	0.02241671	0.401134417	0.723095284	0.079612196	0.093440506	0.956256071	0.964632315	0	0	0.080079783	0.74780472	0.075685026	0.103157106	0.14532865	0.564631402	0	0.242172619	0	0	0.067154301	0.85539564	0	0	0.013307387
2.6.1.9	1.787313401	0.890129006	1.812593768	0.997047423	1.025455671	0.211059523	0.231040158	1.073387078	1.469232151	0.832616944	2.144717876	2.050909089	1.560878698	1.132408908	0.966441758	2.166806987	1.366490996	1.242016202	1.068799588	1.500323664	1.09725048	1.018410045	0.820424674	2.737415219	2.848989698	0.009617995	1.300084397	0.792956128	0.120547042	1.163034243	0.826319665	1.276540843	0.913737661	0.945794921	1.496544118	1.329195657	1.261378484	0.947410339	1.135910391	0.352574303	0.239330255	1.610498889	0.377850274	1.141156312	2.586158905	1.135068302	1.211181175	1.081368242	0.742914908
2.6.99.2	1.085560903	0.898732292	0.181345586	0.174039305	0.965810058	0.791268737	0.050573168	0	0	0	0.976730564	0.82702601	0.833063616	0.215672571	0	0	0.946598167	0.104255472	0	0	0.13628505	0.014592376	0.190929892	0.17776661	0	0.025079164	0.700989516	1.028312495	0	0.087302171	0.836428569	0.979630883	0.124538665	0	0.046761177	0.825450583	0.198535037	0	0.003389767	0.482833381	0.15767956	0	0	0.209478333	0.994672222	1.196263809	0.259639127	0.170595117	0.27645478
2.7.-.-	0.797542458	0.119144151	0.122889649	0.078391181	1.123297608	0.80663367	0.207094185	0	0	0.195328098	0.148057522	0.901635776	1.071341885	0.145807614	0.113522687	0	0	0	0.239596632	0.052924254	0.197473064	0.120419156	0	0	0.621306928	1.00785078	0.315776571	0.36035847	0.107018607	0	0	0.929369204	0	0.158890471	0	0.550206928	0	0.182432993	0	0.5102359	0.112819673	0.269365252	0.107005939	0.180678865	0.430556226	0	0.120626712	0.200932369	0.125381793
2.7.1.-	1.468203065	1.815734478	1.922277768	2.318889941	0.669042983	0	2.540827594	1.666408643	9.312546921	12.85600428	1.582362213	0.197402046	1.24687415	0	0	1.406368534	0	0.972181016	1.37140154	0.732671272	2.129503141	0	0.851337156	1.81778289	1.289313042	0.630978163	3.08687448	4.026643914	2.752074224	0.775568234	0.193753174	6.568358059	0.539655254	1.726673802	0.493553331	4.034324084	1.967790794	1.91914091	4.448897393	4.54647064	1.533929767	0.167994993	1.928983012	0	2.568646129	3.871652995	2.083830093	3.099486432	3.004116358
2.7.1.1	0	0	0	0	0.011860426	0.037251448	0.01067999	0	0	0	0.029012356	0.374835255	0.375505378	0.020789933	0.001225723	0	0.031859687	0.002171353	0.033457312	0.068941551	0.030604328	0.016009299	0	0.032898917	0.000460667	0	0.003060017	0	0.009431402	0.002044408	0.014697071	0.005480288	0.033556273	0	0	0.00525583	0.014495737	0.015127045	0	0	0	0	0	0.008140466	0	0.036722559	0	0.028131298	0
2.7.1.100	0.059909155	0.093619801	0.006563828	0.082625434	0.123438094	0	0.179198738	0.106103447	0.526489107	0.982835325	0	0.034622759	0	0.035500015	0.096613786	0.053296232	0	0.36104869	0.291591274	0.385278097	0.202110253	0	0	0	0	0.057845329	0	0.106819705	0.092861876	0.027501732	1.029356651	0.159631486	0.59632993	0.482646118	0.484473187	0.31130771	0	0	0.608849011	0.489259143	0	0.09588151	0	0.113547758	0.024136984	0.97982871	0.08109287	0.105718712	0.073397525
2.7.1.105	0.091772822	0.112420477	0.052679935	0	0.011983842	0.001429781	0.06209386	0	0	0.089749359	0.05979142	0	0	0.038956936	1.958244468	0.042516258	0	0.050745587	0	0.114803766	0	0	0	0.094480871	0.102329894	0.022481608	0.115926385	0.104423814	0	0	0	0	0	0.070438073	0.135005329	0	0.050837452	0	0.11878878	0.076296519	0	0	0.06288563	0	0.072353055	0.03387408	0.024091343	0	0.670194209
2.7.1.106	0	0.010518995	0.010940694	0.271758462	0	0	0	0	0	0.010296919	0	0	0	0.009292028	0.013291018	0	0.010922116	0	0.010777558	0	0.007132756	0.000794833	0	0	0	0.003419569	0.001445234	0.003751661	0.010589724	0	0	0	0	0	0	0	0.007658809	0.006479166	0	0.000869751	0	0	0.005812571	0.014086456	0	0.008320494	0	0.00612269	0
2.7.1.107	1.027892183	0.796412323	0.970197722	0.006505753	0.069817163	0.060411247	0.603067008	1.158779034	0.024211582	0	1.01851912	0.866238672	0.677175523	0	0.876862344	0.531103004	0.865737632	0.59447138	0.588686731	0.672891595	0.692492466	1.14110852	0.142849298	0.308759901	0	0.681677341	0.783942548	0.822829633	1.108613708	0.019036023	1.10073921	1.187583253	0.39280902	0.321053908	0.209252642	0.968540991	0	0.971693625	0.217188501	0.625282619	0.851030411	1.187728502	0.687968494	0.883360177	0.885528315	0.94744155	0.294109796	0.475387076	0.361623668
2.7.1.11	1.056495248	0.142858015	0.831094041	1.670498385	3.466716888	1.74074481	1.51602175	0.782812066	1.893744064	1.954681806	0.317152564	2.252800602	3.041649322	0.280870183	0.064518665	3.776442385	0	1.836827399	1.520730845	2.182629819	1.910527532	1.685797972	5.702671674	2.784810651	0.470309934	0.508463549	1.451870024	1.801536971	1.146146367	1.964871653	0.634231954	2.448347656	3.101358285	2.738586002	2.806293491	1.172325682	3.735153853	2.078488783	0.819080943	1.262145082	1.52106083	1.459717273	1.830082976	1.301641354	0.792877463	2.701725476	2.861391573	1.939177247	1.194208104
2.7.1.113	0	0.141812478	0	0	0.167439167	0.146877808	0	0	0.202506399	0.126397249	0.753445824	0	0	0	0.006334688	0	0.063018987	0.104986772	0.008060413	0.142657813	0.316149876	0	0	0	0	0.36622835	0.180247006	0	1.916097485	0	0.184429187	0	0.091846195	0	0.202445951	0	0.186177724	0.183491519	0	0	0	0	0.028126613	0	0.625894621	0	0.05260922	0.138638068	1.459301063
2.7.1.12	0.967529536	0.756469275	0.826664785	0.032341332	0.201800354	0.135188416	0	0	0	1.245246839	0.946175671	0	0	0.407208422	0	0	0	0	0.320471795	0	0.300451166	0	0.148880642	0	0.91369581	0.58233804	0.221721818	1.271441725	1.171553443	0	1.239981159	1.494624322	0.337974888	0.180537442	0.223905224	1.399944027	0.053599588	0	0.466044156	0.918199989	0	0.305074897	0	0	1.294046453	1.127863244	0.188375434	0.446678656	0.753583705
2.7.1.13	0.022810239	0	0.022613914	0	0.015156332	0	0	0	0.01274314	0	0.01344437	0.019757542	0	0	0.020589741	0.022056987	0	0	0.002459913	0	0	0	0.021812047	0	0	0.007768101	0	0	0.023898073	0	0	0	0	0.003463398	0.002191974	0	0	0.023861367	0	0	0.020384519	0.021188643	0.02428112	0	0.025414125	0	0.00406401	0	0
2.7.1.130	0.80632581	1.115086588	1.182836053	0.099585901	0.870917445	0.498160048	0.256197316	0.112699046	0.094434642	0.068391956	0.874445329	0.84604159	0.918886098	0.181462557	1.178675325	0.158679977	0.884067606	0	0.17301432	0.187459103	0	0.054610604	0	0	0	0.591728777	0.032871015	0.825329071	0.147644135	0	1.180608594	0.834787148	0.109586762	0.11706766	0	0.910818367	0	0	0.938037303	0.686899852	0.161968141	0.942387341	0	0.030976218	1.079827421	0.687395473	0.328637821	0.156897233	0.149993723
2.7.1.144	0.352941093	0.012250971	0	0.447288108	0	0.140618158	0.842084533	0	3.027507291	1.258837076	0.622611962	0	0	0	0	0.805461126	0.140128983	0.438053201	0.539865177	0.562157972	0.509789591	1.318528772	0.168103131	0	0	0.763404051	0.826240948	1.252932888	1.40984513	1.220342974	0	1.625433428	0.147297558	0	0	0.794884938	0.038647712	1.098328173	0.319690439	1.286651197	0.846002536	0.265564956	0.473314066	0	0.268244742	0.701929299	0.7703014	0.759297194	0.052200812
2.7.1.145	0	0.006406337	0.003955142	0	0.006771397	0	0.007781873	0	0	0	0.004116714	0.001283888	0.010551866	0	0.013176112	0.006683406	0.008036027	0.011787518	0.010016779	0	0.009891461	0.011276525	0.00530287	0	0.016384136	0	0.014056052	0.024329711	0.016743512	0	0	0.020494941	0.017393857	0.008270734	0.015146454	0.016947519	0.008187381	0.015892783	0.009745467	0	0.00834931	0.016210096	0.007942722	0.014096673	0.023471843	0.000242539	0	0.006242225	0
2.7.1.146	0	0	0.007365935	0.005487818	0.000223597	0	0	0.005244819	0.001626645	0	0.002144224	0.007387988	0.004223045	0.004976967	0.000712781	0.00148168	0.002127763	0	0	0.007549918	0	0	0.00407827	0.000515629	0	0	0.000773127	0	0.001076337	0	0.000198745	0	0.006767193	0	0.007298324	0.000305427	0	0.004852558	0.004349892	0	0.007099956	0.003878018	0.001584681	0	0.001602402	0	0	0	0.045494678
2.7.1.147	0	0	0	0	0	0	0	0	0	0	0	0	0	0	0	0	0	0	0	0	0	0	0	0	0	0	0	0	0	0	0	0	0	0	0	0	0	0	0	0	0	0	0	0	0	0	0	0	0
2.7.1.148	1.111766305	0.835533562	1.010601944	0.697714408	1.085270451	1.059294019	1.01812591	1.054230521	0.894114211	1.11007237	0.945510825	0.98337335	0.891964563	0.869212072	0.907882151	1.050393802	1.016060573	1.052027491	0.994471818	1.098476315	1.012820461	1.028503216	0.978383752	1.049968967	0.993628304	1.074017618	0.952959614	0.890349149	0.893987178	0.980297037	0.960003832	1.009367173	0.90766899	1.105459043	1.049754555	0.961477055	0.941263144	0.987585912	0.950474833	0.600367982	0	0.999668074	0.871867359	0.039883783	0.874455513	1.062425871	0.898913944	0.767268899	0.40996235
2.7.1.15	0.086432187	0	0.928072948	0.843214312	0.086843308	0.214756222	0.856507237	0	3.132014189	3.046016733	0.89898077	0.883483181	0.630097276	1.048889282	0.046568496	1.920237283	0	1.105933907	1.444135919	1.145457894	1.10568524	0.712597153	0.887745116	0.066490405	1.018125256	1.014536404	0.58093891	1.281565593	1.37423609	0.996657149	1.145788703	1.325103503	0.016588115	0.123540781	0.016456887	1.56314443	0	1.349492769	0.689095026	0.821113667	0.247194121	0.577274022	0.818243177	0.143436002	1.064271367	1.798813069	1.155628742	1.113056163	1.49658558
2.7.1.156	2.306279884	1.736794453	0	0.367715612	1.78456239	0	0	0.095685901	2.626631376	3.955590895	1.881586638	1.981749902	1.525256054	0	3.90423682	2.657871992	0.399023131	2.073940009	1.821815736	1.829320828	2.273813086	0.988380448	0	2.227563858	0.755391642	0.65402573	0.590568122	1.318022734	0.392583236	2.161228519	0	2.103332898	1.839181426	2.25236501	1.687885503	1.653289114	0.888566363	0.398668879	1.902719344	1.137321299	0	0.568034215	0.341428758	0	1.663787529	2.216642757	1.375766975	1.424767175	0.297921412
2.7.1.16	0.094959938	0	0.020312537	0.252702583	0	0.003049362	0	0	0.015930505	0.927148756	0.148731306	0.009657305	0	0.061875458	0	0	0.023032844	0.204338595	0.027564207	0.033027826	0.080701321	0	0	0.120546318	0.06161994	0.052115865	0.089813773	0.832802924	0	0	0.901902049	0.828534626	0.319640119	0.238267769	0.276480726	0.753024748	0.130071157	0.102312483	0.016490975	0.418744026	0.038688806	0	0	0.050943859	0	0.967736461	0	0.117037096	0.214721471
2.7.1.161	0	0.000271514	0.000645896	0.000300245	0	4.65611E-05	2.66917E-05	0.000484486	0	0	0.000402708	0.000117185	0.000568215	0.000538961	0	0	0.000180307	0	0.000406515	0.000262002	0.00035888	0	0.000558718	0.000607867	0	0.000291981	0	0	0	0.000147619	0.000650291	0.000240006	0	0	0	0	0.000252976	0.000304045	0.000638396	0	0	0	0	0	0.000601379	0.000492555	0	0.000111802	0.011698135
2.7.1.162	0.006915267	0	0.005949543	0.006476268	0	0	0	0.005877824	0.010581604	0	0	0.006332057	0	0.217665223	0.00887067	0.010738674	0.010122178	0	0.001904514	0.009501948	0	0	0	0.006481014	0.005571255	0	0.004516924	0.00400449	0	0	0	0	0	0.008986889	0	0.000153553	0	0	0	0	0	0	0.000633941	0	0.01051831	0.004638563	0.003485433	0	0.002434381
2.7.1.164	0	0	0	0	0	0	0	0	0	0	0	0	0	0	0	0	0	0	0	0	0	0	0	0	0	0	0	0	0	0	0	0	0	0	0	0	0	0	0	0	0	0	0	0	0	0	0	0	0
2.7.1.165	0	0	0	0	0	0	0	0	0	0	0	0	0	0	0	0	0	0	0	0	0	0	0	0	0	0	0	0	0	0	0	0	0	0	0	0	0	0	0	0	0	0	0	0	0	0	0	0	0
2.7.1.166	0	0.019094108	0.955188906	0	0	0	0	0	0.005053473	0	0.14097885	0.036071958	0	0	0	0	0.072912432	0.103113403	0	0	0.043861987	0	0	0.040764251	0.119863214	0.090430781	0.045563199	0	0.068512223	0.077639875	0.076928405	0.025784856	0.086501329	0.083651494	0	0	0.047409325	0.087312174	0.089862411	0.048183625	0	0.934366581	0.010219722	0	0.104897873	0	0	0	0
2.7.1.167	0.322983241	0.290425215	1.768978263	0	2.277759103	0	0	0.021648656	0	2.080309287	2.707480752	0	0	0.357589783	0	0	1.165888511	0.394708011	0	0	0.290571714	0.232042259	0	0	0	0.304205178	0.350609968	1.571074065	0	0	2.200039983	1.364721062	0.204253105	0	0.240304167	1.465515146	0.012430934	0.300496111	1.607095967	1.11991663	0.146803465	1.183025541	0.050069653	0	2.582147109	1.253842622	0.249513207	0.598852481	0.262632362
2.7.1.168	0	0	0.059460282	0.048078812	0	0	0.057027082	0	0.023642082	0.002591787	0.343736401	0.223605748	0.20641282	0.024788914	0	0.191075295	0.449256607	0.111125605	0.126730791	0.122525839	0.145363455	0	0	0	0.020920427	0.45200042	0.038479653	0.067440743	0.041200385	0	0.00722706	0	0	0.032303984	0	0	0	0.00351508	0.058520516	0.009498261	0	0	0.050799706	0	0.344668231	0	0.048890874	0.064325071	0.048159226
2.7.1.169	0.000396404	0.000195553	0.000349464	0.000341256	0	0.000656274	0.000146367	0.000318831	0.000180573	0	0	0.000401321	0.000589462	0.000326963	0	0	0.000477471	8.95593E-05	0.000157312	0.000299721	0.000554103	0	0.000608348	0	6.2881E-05	0	0.000421589	0	0	0	0	0	0.000523988	0	0	0	0.00024681	0.000549738	0	0.000569832	0.000349279	0.000453006	0	0	7.10697E-05	0.000187481	0.000373928	0.000107699	0.011289994
2.7.1.17	0	0.15951588	0.482470174	1.219546714	0	0.210873677	0.735698446	0.350527257	3.106508292	5.595993038	2.053765084	0.905794096	0.637661853	0.871130837	0	3.49303006	0.409174738	0.532249798	0.875374079	0.598093587	1.050602661	0.547796915	0	0.137503344	0.223893705	0.199453236	0.526182416	0.929350871	0.692965216	4.792790027	0.46064048	1.41849296	2.204877039	1.504453237	2.376704598	0.59215341	0.292142939	0	0	0.569487097	0	1.213370989	0	0	1.311364515	1.570167938	1.831802168	0.952057463	0.09247733
2.7.1.170	0.907029305	1.158525411	0.79977328	0.01359742	0.00773666	0	0	0	0.00371889	0.157189365	0.9598732	0.01205132	0.155981449	0	0.180015219	0.186918276	0	0.079181166	0.102180268	0	0.147020158	0.588732627	0	0	0.215196189	0	0.337966644	0.991259609	0.260507504	0.159802276	1.174008712	1.047405048	0	0.170498036	0	0.886987561	0	0.112137474	0.287896762	0.695908216	1.051141913	0.350673823	0	0	0.852560454	1.083411065	0.182887111	0.130404991	0.03949389
2.7.1.19	0.318519521	0.009818523	0	0	0.083956382	0	0	0.02594647	0.094733915	0	0.209294608	0	0	0	0	0.030109885	0.034748291	0	0	0	0	0	0	0.021186995	0.176401457	0.108765536	0.214685974	0.816006351	0.061962588	0	1.150552092	0.933727342	0.072161348	0	0	0.847051311	0	0.100605264	0.226461726	0.465867435	0.00027021	0.04620314	0	0.049915776	0.098479815	0.761543489	0.033001463	0.096803894	0
2.7.1.2	1.240991864	0.384412275	0.152140557	2.501778972	2.335453481	1.695536766	1.544864218	0	1.042687717	4.799998943	0.617304766	2.186413294	2.386662256	0.515142112	0.689949045	1.847177426	0	1.213988683	1.314534586	1.467517372	1.382949601	1.46354304	1.800317963	0.623370666	1.229298288	0.200474327	0.649179641	0.697720327	1.250773712	0.766704166	1.025759513	1.171708435	1.429745028	0.896290905	0.915720152	0.920595333	2.345671155	0	1.551238097	0.698163712	1.862284118	0.018920964	1.331899421	0.148809598	1.02892409	0.632809773	1.081277108	1.287354529	0.789660319
2.7.1.20	0.830834358	0	0.08164835	0	0.045656619	0	0.124816445	0	0	0	0.906501851	0.046849317	0	0.102690077	0.886963931	0	0	0.043268569	0.026625604	0	0	0.112762363	0	0.462130504	0	0	0.005754927	0	0	0.062920511	0	0	0	0.034094862	0.087093444	0	0	0	0	0	0	0.100768815	0.048152642	0	0.778220766	0	0.048319904	0.215069396	0.006182891
2.7.1.21	0.284027578	0	0.986907303	0.700988101	0	1.074538825	1.077865193	0.841483278	0	0	0.111787442	1.167142557	1.198254923	0.182775664	0	0.291852765	0.083879909	0.815368686	0.728620883	0.509584806	0.644992764	0	1.047055546	0.077251769	0.010427269	0.690936293	0.446433746	0.87954921	0.948322729	0.184965397	1.066503162	1.00596662	0	0	0.02341165	0.720167215	0.800457652	0.932189488	0.183335057	0.974356069	0.92798979	1.012989331	0.866807702	1.188639141	0.124326614	0.93328214	0.141692653	0.458863878	0.826940083
2.7.1.23	0.989052125	1.017130675	0.94317712	0.799392277	0.998818502	0.991760812	0.994514465	0.986892949	0.991388239	0.98148954	1.027022017	1.027498074	0.987534304	1.015728294	0.985689759	0.994579992	0.990229183	0.953873984	0.96194945	0.954886406	0.970646331	1.026160281	1.021597886	0.99285789	0.989294872	0.985620787	0.974087374	0.988575743	1.000483341	0.975524532	1.021971357	0.993492595	1.017876189	1.007923349	0.981978603	0.9781028	1.019811801	0.972359887	0.828933527	0.987969636	0.98975378	0.959869464	0.820315438	0.984943263	0.995844881	1.0273301	1.043365683	1.006960359	1.013576706
2.7.1.24	1.008383856	0.973103496	0.996952954	0.750591869	0.951883233	0.938319898	1.032896188	0.94427185	0.954301558	1.037004971	1.003302051	0.976155739	0.992978535	0.961675493	0.048270125	1.021619326	1.007654436	0.90195855	0.918436542	0.905508857	0.891100936	0.503377953	1.005921661	0.965270636	0.99423625	1.051081504	1.009379775	0.915025202	0.98635827	1.045026445	1.010056655	1.017821947	0.954671171	0.89157225	0.93245328	0.933546489	0.974063408	0.966725851	1.065119277	0.937292336	0.991310837	1.02911548	0.867020687	0.98286112	0.991436316	1.031080241	1.00786916	1.031330326	0.913477333
2.7.1.25	0.428593105	0	0	0.228736234	0.897740906	0.018143497	0.267045326	0.181028757	0	1.030467616	1.371315255	1.124818879	1.100918561	0.152919919	0.196131388	0.121396118	0.518454425	0.165725966	0.080524267	0	0.162437943	0	0.046735377	0	0	0	0.369848818	0.783027348	0.196210417	0.175980392	1.154836718	1.029259099	0.178983043	0.152458346	0	0.930713828	0.179640363	0	0.016975537	0.318973692	0.088209348	0	0.154047035	0	1.317347012	0.762197182	0.109552464	0.039228784	0.282724518
2.7.1.26	1.578486698	1.839039898	1.944220876	2.276952394	2.071470743	1.941325352	1.638499408	2.106614161	1.975001392	1.950380467	1.871866337	1.964694555	2.038433396	2.077943513	2.000143382	1.910510417	1.979560387	2.02135331	1.942506168	1.970343826	2.073203486	1.902494765	2.112897848	2.076462339	1.852045096	1.887044445	1.979309943	1.920964832	2.057524303	1.985072913	2.031320144	2.062936693	1.722907578	1.690469846	1.687008444	1.961574271	1.943504548	1.961965312	2.08460188	2.015840736	1.922045498	2.011168205	1.900943727	2.120387979	1.982075035	1.934375719	2.002992662	1.815925858	2.096985993
2.7.1.27	0.007187421	0	0	0.091026934	0	0.004246773	0	0	0.00504865	0.013491728	0.025385689	0	0.016822624	0	0	0.0003646	0	0	0	0	0.013074923	0.009429646	0	0.007633509	0	0.014158386	0.003681324	0.014065108	0	0.006971671	0	0.028637402	0.010022769	0	0	0.026717098	0	0.002807985	0	0	0	0.001260312	0.007588028	0	0.023114005	0.150207468	0.033227518	0.015725273	0.03556662
2.7.1.29	0.128908894	0.017982636	0.118198307	0.404085335	0	0	0	0	0.629084932	0.920625037	0.508781286	0.126398765	0	0.066206723	0	0.082326029	0	0.688525867	0.64817866	0.629717208	0.661078864	0.091711988	0	0	0.285816231	0	0.369708384	0.234108806	0.058351432	0.094625187	0.218536965	0.143260037	0	0	0.044446935	0.190309168	0.125824036	0.10816925	0	0.07283149	0	0	0	0	0.347233968	0.881228285	0.338624121	0.343943208	0.111950548
2.7.1.3	8.17185E-05	0	0.000110115	0	0	0	4.12516E-05	0.000683685	0.000181441	0.000443502	0.008511082	0	0.000288628	0	0	0.0004229	0	0.000364195	0	0	0.000382048	0	0.000332072	0	0	0.000573498	0.000107864	0	0	0	0.000327869	0	0	3.58055E-05	0.000364492	0	0	5.17944E-06	8.86744E-05	0	0.000758879	0.000760208	0	0.00070226	0.008064664	0.000404542	0.000425201	0	0.000113573
2.7.1.30	1.1671715	0.799818624	1.447208115	1.315627319	0	0	1.195088691	1.057735619	1.227138512	2.025204879	0.775991613	0.382362321	0.212470504	0	1.217820082	1.596829856	0.010869615	1.132222077	0.914575664	0.963150597	1.29193057	1.601379264	1.852454312	0.966789955	1.083033029	0.721960629	0.969947979	1.263083451	1.162861325	1.052923918	1.324424711	0.865766341	1.717400227	1.708169771	1.549393898	1.272047591	0.631560251	0.201071456	1.150826864	1.143107532	0	0.771013211	1.302088135	1.05357868	0.853517771	2.027425925	1.005205865	1.104108164	0.994710501
2.7.1.31	0.634602824	0.955927835	1.230432701	0.680668847	0	0.073436164	0.87299502	0.853960873	2.146415312	1.183738805	0.773885478	0.74015309	0.844947037	0.533329438	0	0.534853368	0.345332292	0.826185252	1.019816053	0.984702399	1.165277155	0.239133293	0.808534359	0.350275103	1.256355278	0.611494556	0.611193488	1.628987173	1.09326718	0.889165323	1.073797083	2.09337919	0.716285246	0.436689801	0.661223221	1.565841865	0	0.940998851	0.604612483	1.709236749	0	0.780876698	1.013380013	0.22746005	0.731511841	2.036484665	0.680807227	0.795134072	0.683047098
2.7.1.32	0	0.009805307	0.006924834	0	0.016162157	0	0	0	0	0.001602446	0.021836654	0	0.009173916	0.015570926	0	0.005167537	0.004075772	0.007768674	0.004045572	0	0.014829376	0.009445314	0	0.016250371	0.012210831	0.008270429	0	0	0.013426381	0	0.007464964	0.014216214	0	0	0.014176113	0	0.015487109	0	0.00020862	0.007532518	0.012997502	0.006000776	0	0.013970742	0.019328507	0	0.062474483	0.069817994	0
2.7.1.33	0.743294183	0.905647295	1.098063498	1.170033171	0.950681218	0.402209173	1.349334801	1.072155571	0.860520191	1.963464768	0.924085779	1.685791199	1.527163177	0.968845679	1.058088354	1.219329606	1.044421339	1.22020924	0.97096549	1.216241048	0.978965774	1.442068617	1.043206937	1.006950904	1.07257243	0.974486136	1.366104124	0.927254815	1.123863696	1.110073853	1.082298994	0.8951665	0.843944045	1.029399114	1.112577802	1.024688993	1.842037892	0.929010411	1.039440703	0.851305517	1.041366964	0.927314327	1.083958524	0	1.09314832	1.095624101	0.999728359	1.268790645	0.95443222
2.7.1.35	0.720578011	0.022601372	0.651141207	0.411097002	0	0	0.903981894	0.793818724	0.999380403	2.208324142	0.417424007	0.817272232	1.033709861	1.130165171	2.129829195	0.809213475	0.041927171	0.621891518	0.73168506	0.673359766	0.669666284	1.01264667	0.814535161	1.172631632	0.988470524	0.719421916	0.92899081	1.558945106	1.043933588	0	0.703601759	1.915487353	0.782316679	0.693950105	1.072663045	1.231105762	0.997730365	0.86276624	0.761687102	0.824978078	0.841856198	0.936384959	0.449062971	0	0.581799827	1.997285553	0.959227514	0.868635054	0.657517609
2.7.1.36	0	0.005224878	0.116853955	0.1819466	0.087108779	0	0.071243989	0.045048269	0.069443321	0	0.022163257	0.125733233	0	0	0.026905977	0	0.092696885	0.087582358	0.063399341	0	0.053313901	0.026297904	0.040576001	0.012340005	0	0.559491693	0.106436157	0.070853396	1.037063598	0.129344823	0.068706642	0	0	0	0	0.083016684	0.014736537	0.114320252	0	0.248772576	1.058814403	0.083812212	0.197772052	0	0.141054837	0	0.156375705	0.197499491	0.719600158
2.7.1.37	0.011605324	0	0.052403926	0	0.036199963	0.047669236	0.013642569	0.051276987	0.047909624	0	0.005424164	0	0.053728477	0.663045627	0.050646534	0	0.039621949	0.040484075	0	0	0.016177061	0.024095999	0	0	0	0.016850624	0	0.04776197	0.028953633	0.036071569	0.030545203	0.09893745	0.025164994	0	0.051032459	0.011866014	0	0.018731386	0.723756923	0	0	0	0	0.032888158	0	0.026549419	0	0	0.025226824
2.7.1.39	1.107616073	1.124799988	1.079271313	1.05080373	0.093134589	0.011800374	0.162215836	1.106461375	0	0.817869844	0.873566059	0	0.148584191	0.993633881	0.143838116	0	1.069200678	0.718646022	0.684762194	0.774676447	0.593564215	0.801314553	1.022649581	0	1.117965386	0.810882226	0.30024051	0.936116522	0.545715663	0.939873495	1.015558541	0.894106197	0.270496765	0.223898185	0.290292045	0.968183726	0.957521462	0	0.985317066	1.087072357	1.109529667	0.947263835	0.729738519	0	1.141301244	1.180383002	0.381105539	0.255296345	0.83748235
2.7.1.4	0.490438514	0.270363403	0.584221593	1.334080975	1.024153278	0	0.675568282	0.20719982	1.696995392	3.259846937	0.957244559	1.735282482	2.133167672	0.748072581	0.360872923	1.096254924	0	0.547919983	0.529017999	0.683001168	0.740707511	1.153029352	1.173642925	2.183175838	0.641697776	0.315736127	0.582615863	1.46272748	1.594959983	1.042009544	0.993252577	1.792814681	0.440790674	0.653835383	0.772865369	1.481752418	1.227074893	0.123320851	0.299482478	0.96448987	0.650067957	0	0.58637891	0	1.330941779	3.012446907	0.821298289	0.950766706	0.967036673
2.7.1.40	1.214153414	0.131112043	0.949006014	0.959826117	0.831805487	0.622254696	0.978425644	0.919236688	0.34665117	1.216800356	1.464421154	1.077887283	1.19914336	0.786128437	0.880614606	1.067585458	0.871839873	1.320379174	1.405480457	1.584219643	1.697052835	0.961517902	2.144465048	0.967939908	1.468538833	0.57325209	1.067985913	2.117262503	0.913495949	1.151124204	2.181906448	2.008842327	1.177284867	0.90063972	0.873112248	1.966054746	0.968961664	1.196529228	1.353377628	1.564649437	0.993924603	0.874756945	1.083632074	0.940732795	1.306279682	1.771171451	1.085147083	1.193270209	1.124380628
2.7.1.41	0.008102973	0	0	0	0.0082874	0	0	0.005336184	0	0.000579112	0	0	0	0	0.003359149	0	0.005489226	0	0	0	0.003210876	0	0.005901463	0	0	0.004472711	0	0.001552541	0	0.004477252	0.008238609	0.007529003	0	0	0	0.006937556	0.003700073	0.003083907	0.006229602	0.003591335	0	0.000886705	0.006928316	0.003571691	0.005702327	0.00826941	0	0	0.039284976
2.7.1.45	0.481397087	0.093888151	1.135332341	0.332898792	0	0.829145047	0.804972446	0	1.804530098	2.079862773	1.287012439	1.717900926	1.578369303	0	0	1.363206884	0	0.884244358	1.045182552	1.097823585	1.06478416	0.48001221	0.858264481	0.078511497	0.016839699	0.800460658	0.010999448	1.114411465	1.954061317	0.895824931	1.084464156	0.893027001	0.882392148	0.900719977	0.47387858	0.903615632	1.850365712	0	0.606278928	0.657346598	2.169501437	0.493092265	0.772902452	0	0.809950757	2.071284904	1.03245807	1.051037588	0.659510653
2.7.1.46	0	0	0	0	0	0	0	0	0	0	0	0	0	0	0	0	0	0	0	0	0	0	0	0	0	0	0	0	0	0	0	0	0	0	0	0	0	0	0	0	0	0	0	0	0	0	0	0	0
2.7.1.47	0.028044018	0.028572791	0.020055488	0	0	0	0	0	0.015702947	0.021087607	0.002534817	0.022460429	0.004385784	0	0.016138821	0	0	0	0.030956106	0	0.015202533	0	0	0.021069549	0.015539936	0	0	0.00141441	0.029438323	0	0.013661047	0.040200825	0	0	0	0.008284591	0.018507061	0	0.022241355	0.005595296	0	0.00194231	0	0	0.039832759	0.12868951	0	0	0.066975232
2.7.1.48	0.27151519	0.260717132	0.998402891	0.29045179	0	1.786609978	1.362165736	0.873300852	0.751659695	0.230959314	0.299825883	2.023142232	1.62632805	0.274809276	0	1.630019838	0	1.444716283	1.919430361	1.538419796	1.847846071	0.110084736	1.011111278	0.672978177	0.166598105	0.861700364	0.026017302	0.625653417	1.213636583	2.24839659	1.031064157	0.969544384	0.608503963	0.692841758	0.465474328	1.15142573	2.218386474	2.149344422	0.186694828	0.820726929	0.85652265	1.001951983	1.251904345	0.757993293	0.319875539	0.623382153	1.093141587	1.22719753	0.565341736
2.7.1.49	6.33310013	2.557867144	2.722797468	0.460046003	4.049654943	0.830849066	2.321051032	1.831128417	1.536939091	1.768758639	5.307533657	2.464770752	3.260202793	3.299745829	2.556810648	0.950338623	2.979892703	3.363117704	3.445328122	3.568101575	3.787109971	1.695111701	1.630195825	0.567639553	3.045696287	4.250045536	2.769131359	2.768010487	4.441695978	1.74941678	2.676923366	2.82234795	2.964721443	2.648591894	2.665911698	2.160336882	1.971422313	2.849624334	2.547613129	2.068783775	0	2.502739421	0.683369899	2.570619014	5.19273617	2.577453677	0.920962123	1.387154974	2.623947047
2.7.1.5	0.344053418	0	0.126931685	0.933277987	0	0.049972054	0	0.096386168	0	0	0.047218323	1.548188634	1.433001226	0.114342691	0.068724258	1.169633711	0.02565293	0.31802989	0.430683081	0.30772567	0.486148833	0.064508369	1.183716432	0.059151341	0.180760574	0.369887556	0.378905646	0.737853396	0.97168966	0.149491249	0.067675951	0.882899831	0.449444098	0.346508386	0.252964153	0.756804372	0.456188393	0.090929832	0.132959514	0.424231912	1.138477126	0	0.352948665	0	0.112566434	0.86748979	0.453087262	0.633464666	0.292447997
2.7.1.50	0.075442218	1.123302281	0.156926353	0.204566949	0.903505887	0	0.862724659	0.999050964	1.045825086	1.031617952	0.410921985	0	0.094359687	1.02390048	0.920370559	0.864332982	0	1.03975998	0.985647633	0.836793675	0.926550787	0.381843272	0.838301126	0.970846624	0.500954357	1.115881496	0.856593358	0.637300146	0.650766987	1.14826651	1.005368312	1.01408758	0.683534465	0.745522373	0.629486679	0.591109495	1.092929605	1.080717575	0.280282346	0.981323344	0	0.951666707	0.581365658	1.14499831	0.487367763	0.588429196	0.688667723	0.707943557	0.327669774
2.7.1.51	0.124349093	0	0.913911364	0.044270174	1.074627294	0.103216305	0.059348139	0	0	0	0.078827484	0.692689166	0.719174911	0.142835056	0	0.518833858	0	0.211522387	0.267257362	0.169084061	0.404897141	0.038874178	0	0.064816394	0.205181569	0	0.193058273	0.555639641	0	0.096854593	0	0.963495203	0.292986513	0.094780628	0.147245519	0.489778322	0	0.095685049	0.13434679	0.596193274	1.098487382	0.852597711	0.163091896	0	0.100140015	0.877482783	0.147049781	0.331362872	0.201984826
2.7.1.52	0	0.009816415	0.004488976	0	0	0	0.009085133	0.004303	0.001857646	0	0.006212693	0.007822843	0.004866471	0	0	0.197990793	0	0	0	0.007669749	0	0	0.004631224	0	0.006631253	0.004672303	0	0	0	0.010939814	0.004700556	0	0	0	0.00749854	0	0.004291891	0	0.006049889	0	0.001993523	0	0.005001475	0	0.008790815	0	0.031329946	0.02745252	0.005192907
2.7.1.53	0.316983193	0.007424999	1.292689583	0.076266553	0	0.055369331	0.103894312	0	0	1.104446767	0.101653685	0	0	0	0	0.256433802	0	0.208976081	0.229163752	0.249532	0.184264334	0.019744614	0	0.093995045	0.052462083	0.008996737	0.354885552	0.477430397	0	0.020369678	0.045034021	0.763769399	0.522223127	0.396960735	0.368986639	0.707701115	0	0	0.195041251	0.42228808	0.092466905	0.436905374	0.139213064	0.058674252	0	0.932189592	0.036337212	0.08677334	0.062196368
2.7.1.55	0.188419805	0	0	0.032319158	0	0	0	0	0	0.001628609	0.004521093	0.00734026	0	0.074058264	0.000334775	0.155499829	0.01802223	0.052052734	0	0.01966513	0.033366817	0.049471644	0.021129681	0	0.003964732	0.037316104	0.279533719	0.195290235	0	0.039490856	0	0.478572851	0.109072362	0.048837879	0.08597147	0.200076126	0	0.036084044	0.268378889	0.30031398	0	0.03163657	0	0.032875049	0.01829687	0.026297964	0.064451024	0.067735563	0
2.7.1.56	0.614683813	0.943413923	0.850083377	0.287183878	0	0.150536556	1.560904799	0.925256116	2.547207514	2.217108158	0.287418449	0.095118992	0	0.049677793	0	0.942020417	0	0.851189321	0.924300785	1.297161103	1.248271494	1.383037402	0.795443885	0.920121481	1.139625983	0.743586506	0.222981388	0.919198583	1.516064088	0	0.896671675	0.840486793	0.965018948	0.98563989	0.966285236	0.862783435	0.865689302	1.266507215	0.521190605	1.122749863	1.836283039	1.091254399	0.781248333	0	0.448006256	1.603948637	0.824866413	1.112633356	1.221447796
2.7.1.58	0.404312051	0	0.000197932	0.038685248	0.101994683	0	0	0	0.10453425	0.995912571	0.740197461	0	0	0.069838172	0.084215617	0	0.158101363	0	0.025915621	0.184333504	0.103651183	0.020214719	0.037619071	0	0	0.103691186	0.326885638	0.484795551	0.126646001	1.088214511	0.236732145	1.241750364	0	0.056794455	0.069473201	0.720515704	0.082298084	0	0.290109812	0.575339114	0	0.123102558	0	0.124068205	0.580547337	1.496680026	0.197382207	0.080329239	0.113746786
2.7.1.59	0.202964074	0.024035807	0.981894131	0	0.065433814	0	0.017504176	0.068148758	0.12913263	0	0.015679631	0	0.15818398	0.021591146	0.003868763	0	0.137474594	0.041329966	0	0	0.022341033	0.079437424	0	0	0.103807114	0	0.253709123	0.875961402	0.095538223	0.109398024	0.616709846	1.012090424	0	0.152802424	0.036464156	0.881828368	0.017765004	0.12664611	0.296563921	0.379970975	0	0.852090462	0.139659596	0.153960649	0.086100971	1.008358926	0	0.01860588	0.047398367
2.7.1.6	0.150281417	0	0.804297387	1.182831162	0.886442325	0.409930342	0.201535031	0.169203186	1.121450802	1.051533691	0.264467898	1.046990336	1.202368335	0.957974093	0.118325362	1.007704124	0.049109165	0.682346593	0.400111589	0.364777623	0.274535461	1.433350911	0.812154884	1.1265263	1.459558285	0.656255781	0.369044406	0.622309759	0.985995611	0.95229604	0.929301872	1.048015434	0.649435449	0.676787291	0.71846355	0.978701178	2.083296682	0	1.167301333	0.426910562	0	0.900043345	0.522957466	0.090872883	0.064551898	1.001899729	0.642862882	0.780998721	0.743550433
2.7.1.60	0.292769236	0	0.853792602	0.127869599	0.053154991	0	0.294954977	0	0.034592862	0	0.213416737	0	0.004695318	0.024626871	0.067025469	0.223280983	0.09609785	0.48271867	0.470976526	0.32252545	0.417094976	2.97517E-05	0	0.068678705	0.126642154	0.133721362	0.173159864	0.675082553	0.092981699	0.123904869	0.140319173	1.126679009	0	0	0	0.876015797	0	0	0.725412057	0.734749854	0	0.837994845	0.096607836	0.006496108	0.081074872	0	0.39249853	0.44713095	0
2.7.1.63	0	0.011167722	0	1.597494983	0	0	0.106340404	0	0.022696654	0.015105865	0.017189094	0.019034838	0	0.899140166	0	0	0	0	0.077515218	0.040631188	0.065817149	0.069209643	0.095187621	0	0.992719148	0	0	0.088469686	0	0	0	0	0.006353861	0	0	0	0.051558711	0	0	0	0	0.054354557	0.042708753	0	0.024087675	0.105196575	0.114514124	0.166020436	0
2.7.1.65	0	0.000266566	0	0.000261785	0	0	0	0.00056456	0	0	0	0	0	0	0.0003133	0	0.000611234	0	1.63821E-06	0.000551666	0	0.00013233	0.000490868	0.000383676	3.30307E-05	0	0.000411442	0.000154869	0	0.000526325	0	1.77913E-05	0.000395455	0.000476524	0.000513769	0.000244268	0	0	0.000168866	5.56967E-05	0.000633328	0	0.000295153	0	0.000552733	0.000433006	0.000134869	0	0.011138365
2.7.1.66	0.006637115	0	0.000259085	0	0.006496878	0.008637064	0.00288106	0.008712753	0	0	0.108480376	0.006443674	0	0	0	0.002126618	0	0.001341772	0.005539928	0	0	0	0.009447857	0.009953269	0	0	0	0.008782392	0.00625678	0.010651819	0.00760446	0.004617616	0.006043718	0	0	0.004893034	0	0.002409513	0	0.00293989	0.002583384	0.010392368	0.003291626	0	0.113424019	0.010681088	0.005898014	0.007431087	0.000563792
2.7.1.69	9.835215154	0	3.056537817	0	6.504227304	5.981046243	6.856848242	21.06948495	76.14417721	5.35667719	7.350390501	5.876894197	3.170471836	0	0.241942291	10.18769332	5.698148113	15.05596216	21.47877149	14.08360127	11.06879844	22.45249862	35.12842065	0	6.376581303	26.79124184	2.026167137	27.62185285	34.36584901	1.696731024	5.230011111	32.02186078	1.045566761	8.759065936	1.131864946	26.11777677	10.50932151	7.748229172	10.22447801	12.34026754	15.73295323	1.946338011	25.6778227	0	0	42.41088613	5.499044741	8.756231232	17.94906171
2.7.1.71	1.283884559	0.949302504	0.92526879	1.369686424	0.771870247	0.56145206	0.332231868	0.834897604	1.77386244	0.72468614	1.424380621	0.789397632	1.192546206	0.707016796	1.723383992	2.051395556	1.016887132	1.273978208	1.363161204	1.293897662	1.048869212	0.958126601	1.187092921	0.82880025	1.271720426	0.630925488	1.918619362	1.918238895	1.154680766	0.133623342	1.752940938	1.948740455	1.768056156	1.45102321	1.907168795	1.751986358	0.265341293	0	1.403945995	1.081589793	0.237288089	1.354190013	0.556854712	0	1.31919625	2.10114826	1.376756946	1.338033673	0.233526435
2.7.1.72	0.006706172	0	0.006628739	0.002888398	0.007588203	0.005277481	0	0	0.000236244	0.001464543	0.006999894	0.007309303	0.001239229	0.002023439	0.000775103	0	0	0.00065254	0.001435561	0	0	0	0.001580927	0.008740413	0	0.007927286	0.006521256	0	0	0	0.004807846	0	0	0	0	0.000657889	0.002330968	0.00743754	0.006471325	0.007622594	0	0.005560453	0.00206834	0	0	0	0.005212793	0.0035463	0.021735126
2.7.1.73	0.219730416	0	0.049263504	0	0	0	0.042502181	0	0	0.022498624	0.113540164	0.010366783	0.097330031	0	0.112361952	0	0.083861981	0	0.077289093	0.019941846	0	0.080498306	0.053917557	0.056939003	0.104394877	0.142171623	0.144474907	0.854352891	0	0.018938047	0.885444843	1.051687887	0	0.130044736	0	0.87845953	0.091832016	0.116792261	0.109626991	0.646416835	0	0.126122446	0	0	0.134766995	0.568420466	0.143431225	0.060677282	0
[truncated: 1,090 more rows]
[truncated: 32 more columns]
