# Supplementary material for: Metabolome of human gut microbiome is predictive of host dysbiosis
Source: Gigascience. 2015 Sep 14;4:42. doi: 10.1186/s13742-015-0084-3 (PMC4570295; doi:10.1186/s13742-015-0084-3)
Supplement: Additional file 6: — All noise-added taxonomic average enzyme function count matrices. (ZIP 14369 kb) [file 13742_2015_84_MOESM6_ESM.zip › AdditionalFile_5/Genomes_0p5SD_e.txt]

SAMPLE	Acidovorax	Acinetobacter	Actinobacillus	Actinomyces	Akkermansia	Alistipes	Anaerococcus	Anaerofustis	Anaerostipes	Anaerotruncus	Aquabacterium	Bacteroides	Bacteroides	Bifidobacterium	Bilophila	Blautia	Campylobacter	Clostridium	Clostridium	Clostridium	Clostridium	Collinsella	Coprobacillus	Coprococcus	Corynebacterium	Dialister	Eggerthella	Enterobacter	Enterococcus	Epulopiscium	Erwinia	Escherichia	Eubacterium	Eubacterium	Eubacterium	Ewingella	Faecalibacterium	Finegoldia	Fusobacterium	Gemella	Granulicatella	Haemophilus	Holdemania	Hylemonella	Ideonella	Klebsiella	Lachnobacterium	Lachnospira	Lactobacillus
1.-.-.-	14.65225429	10.2636576	7.541622297	6.256526744	6.011731727	6.143241575	2.507669664	1.625475099	0	4.97152512	14.62951545	4.774594158	4.86211521	2.172892867	2.893963674	0	4.457746609	4.65794063	0.322496948	4.153279354	5.047192341	11.81643587	0.248870031	5.207803458	0.856076476	3.78220128	13.52707555	22.1754731	8.010214582	1.006862457	11.04324283	29.96415536	0	2.996986314	0	20.32287806	5.888390881	3.857640917	11.46713646	13.42497304	6.406181835	9.875727081	1.012847438	0.791779865	12.12422817	13.15492838	0.415719171	1.003511922	6.103649358
1.1.-.-	0.946892223	1.62319103	0.060666147	0.50200196	0	1.447404168	0	1.252854968	1.982445174	0	2.003698109	0.768608756	1.027756901	0.954888132	0	0.085637384	0.108089176	0	0.414558726	0	0.018612327	0.313756729	0	0.90692628	0.748900003	1.820291402	1.17471253	2.738056338	2.281755915	0	0.840595783	3.4880309	0.323293744	0	0	2.874506483	0	0	0.531155311	2.130134903	1.489678063	0.663961288	0	0.301047417	2.535304722	3.223835776	0.770765426	0.739936023	0.504079013
1.1.1.-	4.394785541	10.4604391	1.525391274	0.292067803	0.090263558	0	3.315543611	4.522010293	8.748148286	5.260164235	8.529306461	4.506855058	2.613894609	1.449156638	1.197591404	3.595708621	2.148578218	2.997991329	3.130095088	3.427482817	1.562909934	1.199606958	2.45023877	1.736339133	2.136639496	1.943390452	2.981211195	2.282275352	2.658835483	1.856423555	0.417679306	3.136137909	0.929880792	1.736969637	0.379749965	4.089807893	2.712700839	4.362119288	3.018682972	1.511663973	0.816646113	0.657301171	2.075331404	0.270039677	8.655737633	4.595626158	2.220912233	2.364674725	1.84278936
1.1.1.1	3.551010406	4.094101063	1.202247792	0.178611809	0.633975822	0	0	1.571815237	2.697779958	2.502535284	4.128862276	1.533757039	2.099402173	1.274194845	6.195597399	3.246928247	0.552931667	1.861950582	1.503379473	1.569846467	1.198394614	0.27953244	0.428556429	1.390673246	1.133618348	0.941288317	0.997598152	2.557560934	1.253063411	3.186482185	1.105831427	2.969856759	0.436212172	0.216105456	0.184747165	2.982426216	0.659271419	0.508400465	1.303496036	0.821673501	0.426531894	0.232404565	0	0.646678466	5.105157233	3.879063382	1.444546128	1.731740083	2.345369965
1.1.1.10	0.000332929	0	0.009301319	0.008703097	0.009597316	0	0	0.007347318	0.000439592	0	0.141405093	0.002592437	0	0.00195625	0.012236916	0	0	0	0	0.004508512	0	0	0.001283095	0	0.007619046	0	0.012731695	0.004057539	0.009108263	0	0.005562026	0	0.006838756	0.011200734	0	0.012149593	0	0.003300173	0.012995181	0.010645211	0	0.003998366	0	0	0.135553611	0	0	0.003938649	0.008452301
1.1.1.100	2.644163421	3.833738147	0.738521752	0.298349421	1.207609925	0.927216132	1.19002367	11.30898956	2.866362968	2.05234067	7.156117809	1.46805689	1.535294989	0.716701456	2.793363573	2.293245059	0.893541209	1.811322754	2.266714151	2.320786774	2.669988248	2.109390735	2.592690207	1.593320652	1.383349478	1.960443413	2.280226488	2.26378357	2.963113246	3.604678112	1.793219376	1.213535983	3.139136853	2.641489855	1.817062744	2.463441302	1.685165105	0.868526351	2.017278138	0.525703759	1.284485236	1.519177193	1.051208428	0.2648598	7.233577633	4.064291157	4.144698927	2.905523985	3.082540163
1.1.1.102	0	0	0	0	0	0	0	0	0	0	0	0	0	0	0	0	0	0	0	0	0	0	0	0	0	0	0	0	0	0	0	0	0	0	0	0	0	0	0	0	0	0	0	0	0	0	0	0	0
1.1.1.103	0.07381849	0.095169149	0.049081213	0.242431315	1.105028026	0.147854462	0.173883877	0	0	0	0.467892188	0.077917901	0.100976086	0	0	0.524286151	0.035832662	0.019708046	0.20397657	0.207054355	0.311953809	0.078946441	0	1.026437198	0.021381199	0.032889519	0.221694939	0.839499442	0	0.105326921	0.039712895	1.117452727	0.350863127	0.369984932	0.196675091	0.823354052	0	0.062658858	0.257687	0.416410354	0.154846737	0.149996837	0	0	0.574272384	0.926029481	0.210874186	0.449039767	0.205716627
1.1.1.11	0	0	0.088801851	0.035299042	0.045472515	4.627E-05	0	0	0	0	0.592500125	0	0	0	0.04226937	0	0	0	0	0	0.07190589	0	0	0.030918618	0.06271268	0	0.024644929	0.238879285	0	0	0.916073523	0.161704099	0.019791535	0	0.047466002	0.121892224	0	0.003633562	0	0.086727567	0	0	0.040378651	0	0.608869723	0.895166553	0	0.040017741	0.047173079
1.1.1.122	0	0.214366366	0.076418958	0.04635003	0.027169326	0	0.086442617	0	0.091232607	0	0.294485574	0.050840322	0.01003192	0.089814738	0	0	0	0	0.085454182	0	0.080297992	0.018238913	0.024747245	0	0	0.048713569	0.043721153	0	0.071113839	0	0	0.078284832	0	0	0.018022362	0	0	0.009216817	0	0.211731707	0	0	0	0	0.354318212	0.042523462	0.210564263	0.180056266	0
1.1.1.125	0.25277227	0	0	0	0	0	0.175961455	0	1.462792183	1.866800124	0.826527418	0.17771496	0.258686828	0.137224403	0.155323028	0.225235917	0	0.660234334	0.348674193	0.394017385	0.466390135	0.554513368	0.113185548	0.095710882	0	0.025507078	0.052774838	1.027586641	0	1.177663696	0.214766585	0.957337499	0	0	0	1.131176054	0	0	0.180042308	0.459817726	0	0	0.505937023	0	0.662759652	1.872522318	0.064391387	0.145640026	0.510450325
1.1.1.130	0.247398099	0	1.137744199	0	0	0.062831111	0.176259281	0	0	0.027689838	0.087906395	0	0.058498288	0	0	0.215920792	0	0.069557652	0.134991344	0.125234787	0.038065841	0	0	0	0.023985784	0	0.240891	0.414548898	0	0	0	0.687786098	0.032964842	0.002652181	0	0.500727239	0.013932605	0.04310329	0.069587988	0.568908405	0	0.224605337	0	0.068934484	0	0.113001404	0.007059073	0.14410582	0.122044311
1.1.1.132	0.044104302	0	0	0	0	0.024977369	0.017762722	0	0	0	0.052707453	0.044671301	0.050644423	0	0	0	0.008498516	0.096599739	0.022084271	0.06368218	0.105546549	0.047981649	0.040948668	0	0	0	0.012123701	0	0	0	0.008218988	0	0.025970392	0.037771847	0.027032163	0	0.032176838	0.010734159	0	0	0.042840617	0.00012806	0	0	0	0.039776906	0.088577126	0.119694111	0.009656399
1.1.1.133	0.967937142	0.476483632	0.717920489	0.350422645	1.111028964	0.919264221	0.629722617	0	0.761952325	1.149444426	1.375044483	1.843807562	2.284671454	0	0.18524702	0.936420633	0	0.781583081	0.897384064	0.730694124	0.943659085	0	2.133263974	1.205036364	0.296553426	0.273418879	1.09217919	0.184643205	0.776083222	0.850997001	0.059592342	0.480560558	0.734943013	0.703515271	0.858134669	0.605421594	1.655325472	0.78507761	0.74662346	0.049829126	0.057180442	0.046404599	0.492964105	0.021279521	0.989600358	0.058538363	1.244347037	1.123854777	0.575449631
1.1.1.137	0	0	0.000590494	0.001669024	0	0	0	0	0.001370319	0.003056263	0.002111673	0	0	0	0	0	0.002015279	0	0	0.003110337	0	0.002776935	0.004117753	0.001236511	0	0.003067553	0.002813085	0	0.004332189	0	0.003067777	0.001114033	0	0.001018041	0	0.003257135	0	0	0.000301449	0	0.004411791	0	0	0.004189789	0	0	0	0.000107558	0.07246185
1.1.1.14	1.169552727	0	0	0.831788302	1.727763304	0.7289913	0	14.33473181	11.44978753	3.083687412	0.095841512	0	0.64835366	0	0.693635705	1.420423006	0	0	1.486453073	0.876010553	1.471200424	0	0	0.476505501	0	0.418065718	0.42653929	0.811300733	0.723954805	1.228262294	0	0	0.518981148	1.353534988	1.085209844	1.135462233	0	0	1.03819189	0	0	0.29276107	1.422616352	0	1.163662097	0	2.034760656	0.372271545	0.259672678
1.1.1.140	0.374683095	0.12674779	0.306088222	0	0.038858416	0	0.193726017	0	3.949194241	0	0	0	0	0	0.157745285	0	0	0.584572829	0.163115923	0.069354086	0.570758994	0	0	0.105370779	0.231800662	0.449122878	0.225041655	1.099490221	0.799345687	0	0.695172027	1.668836145	0	0	0.055249554	0.764588852	0	0	0.369256605	0.572435411	0.147678481	0.037232744	0.255638463	0.202891347	0	1.434031841	0.635942706	0.512944227	0.418621253
1.1.1.154	0.251632305	0	0.055324217	0	0	0.02161384	0.095280558	0.039161128	0	0.096255349	0.037375316	0	0	0.057233024	0	0.2242507	0.092945649	0.022278327	0.12548246	0.015983951	0.021238113	0.054171932	0	0	0.103356037	0.479309675	0.283780309	0.526490882	0.595443641	0	0.061752384	1.071332101	0	0	0.010565672	0.459741416	0	0.094944702	0.143513019	0.852909329	0	0.199374016	0	0	0	0.156283778	0.084320175	0	0
1.1.1.157	1.73650437	1.17773683	0	0	0	0	1.790621852	0.801854428	1.042434909	0.804335312	2.045804753	0	0.002559238	0.234777462	1.237677844	0.020301098	0	1.014555073	1.251667172	1.275755018	0.975843253	0	1.173259563	1.071537755	0.506021875	0	0.619804476	0.555942733	0	0	0.260652314	0.457677643	0.860458179	0.599134731	0.564719785	0.386064314	0.974892143	1.559015847	0.922297718	0.000211962	0	0.345646419	0.398147807	1.140682208	2.02240405	1.855696996	0.411454789	0.342753228	0.762178746
1.1.1.158	0.970835632	0.926128672	0.91019822	1.023361593	0.118112952	1.048749782	0.922863207	0.931010863	0.998748235	0.940954297	1.126521523	1.105574881	0.988671183	0.93831439	0.91520325	0.914667041	0.943654107	1.080110951	1.002691344	0.888466841	0.924134683	2.01055915	0.981666562	0.940616935	1.016749517	2.017067591	1.593400671	0.989754834	1.353850041	0.076504583	0.92841507	1.096617707	0.904371436	0.965178432	0.935440846	0.939300437	0.939381904	1.080629453	1.038750573	0.908106282	1.054722212	1.021531346	0.992037527	1.062478834	1.085664478	1.008947829	0.976622236	0.966114911	1.054424751
1.1.1.159	0.171674185	0.149802963	0	0.109448297	0.110631074	0.008602461	0.193572715	1.034310971	0.084508902	0	0.171144287	0.10132011	0.064414672	0	0	0.75773592	0.929743947	0.139094625	0.239976575	0.155479384	0.068602396	0.553498342	0	0.029604109	0	0.044217191	0.56050634	0.451861445	0	0.001283281	0.051341264	0.8046858	0.307873769	0.237079019	0.24783011	0.264610095	0.017944023	0.08515279	0.177404753	0.601942008	0	0.029372017	0.173621965	0	0.112928751	0.010780401	0.253586574	0.095867025	0.08371575
1.1.1.169	1.051065625	0.334408806	0.03335718	0.698981186	0.934212211	0	0.657561772	0.835298938	1.929002273	1.163366923	2.471693705	1.102226123	0.753057418	0.746199877	0	0.965947652	0	1.266767453	1.116408023	0.719150293	0.753572492	0.393683986	1.225117005	1.168125292	0.537342329	1.720278117	0.12539848	0.929779385	2.218563445	0.174836014	1.636106766	1.247556744	0.087796954	0.725933264	0.30726158	1.257739739	1.640867587	1.232102352	0.067072224	0.868374664	2.301128602	0	0.674394259	1.342135187	2.470395026	1.549593657	0.739815066	1.065955521	1.012786812
1.1.1.17	0.306472613	0	0.813724188	0	0	0	0.345180807	0	3.868765961	0	0.231090027	0	0	0	0	0.137832778	0.268822417	0.240099245	0	0.183974859	0.20125543	0	0	0.213452822	0.180697077	0.626071435	0.01327988	0.710831544	0.832044447	0	1.033790962	1.033123753	0.301830498	0.015172654	0.262269161	0.855782962	0	0.242920982	0.168023033	0.369252609	0.033245487	0.175837255	0.34510797	0.079368101	0.091365951	0.627692959	0.425350547	0.507546647	0.409538042
1.1.1.170	0	0	0	0	0	0	0	0	0	0	0	0	0	0	0	0	0	0	0	0	0	0	0	0	0	0	0	0	0	0	0	0	0	0	0	0	0	0	0	0	0	0	0	0	0	0	0	0	0
1.1.1.18	0	0	0	1.378743566	0	0	0.528357002	0	5.688524531	0	0.591012939	0.189375461	0.133729066	0.422702612	0.34823556	0	0.241003691	0.660363922	0.536984694	0.379802245	0.754795537	0	0.01471948	0	0.458681032	1.110712623	0.28080034	0.530047122	0.390550352	0.621127673	1.044433619	0	0.199426403	0	0.229636648	0.534348779	0.16737015	0.110990882	0.146064782	0.036512196	0	0.303988595	0.413623434	0.237093009	0.612697284	2.359003873	0.715038863	1.053953491	0.747790326
1.1.1.184	0	0.29603939	0.006306683	0.067615029	0	0	0	0	0	0	0.691695484	0.048413732	0.020020146	0	0	0	0	0	0.026100337	0	0	0	0.046502735	0	0	0	0	0.059380161	0	0	0	0.029619978	0	0.014029056	0	0	0.005102875	0.070406767	0.058381325	0	0.024115712	0.004985476	0	0	0.80935343	0	0	0.005016644	0.044580086
1.1.1.193	0.56049153	0	0.043602564	0	0.034159043	0.951417587	0	0.012454915	0.032956576	0.048541574	0.083166613	0.227924872	0.290807227	0.052459287	0.028506549	0.067044225	0.016433186	0.053026118	0	0.028855496	0	0.545071282	0	0	0.071965583	0	0.065918511	0.04852183	0	0	0.066607277	0	0.040688829	0	0.055739229	0.094722134	0.010093146	0.063462771	0	0.06840209	0.059299424	0.057573254	0	0.036408571	0.078387078	0	0.14274579	0.181784928	0.015172943
1.1.1.195	0	0.003100206	0	0.002913309	0	0	0	0.010021341	0.004171195	0.007282816	0.005192666	0.004787999	0	0.005255974	0.000560034	0	0.009427478	0	0	0.008063121	0.004893784	0	0.007285422	0	0.004718744	0	0.003465875	0.0027633	0.003360903	0.004121733	0.005424565	0	0.000924483	0.000140453	0	0	0.001552079	0.005279804	0	0.009370529	0	0	0.001485205	0	0.001301682	0.007574608	0.032710184	0.028767303	0.007772568
1.1.1.2	0.108042618	0.017574959	0	0.321608679	0	0.054714164	0.270476448	0.124944744	0.062732617	0	0.624645797	0.05878209	0.147367745	0.117567645	0	0.062990833	0.720932886	0.138698646	0.204483418	0.139612267	0.144553597	0	0.066004007	0.060495598	0.416300368	0	0	0.20827416	0.041871965	1.016142	0.556256703	0.010607655	0.056601113	0.101525761	0	0	0	0	0.034762831	0.068560805	0	0.046450602	0.134095653	0	0.569258143	0.092669314	0.299276346	0.256224525	0.069107249
1.1.1.202	0.064551384	0	0.011530102	0.080934119	0	0.088750024	0	0.083984633	0.078954007	0.024416596	0.020336646	0.127771499	0.016367788	0	0	0.080510991	0	0.544985861	0.449879116	0.518017863	0.578789592	0	0.024120006	0.56020417	0.046176898	0	0.024905414	0.08154121	0.036559459	0	0.037566723	0.076470099	0.188441243	0.131634147	0.012252535	0.01471994	0.077435895	0	0	0	0	0.074259077	0.120520558	0.075749141	0	0.779726529	0.102523144	0.008546027	0.147560073
1.1.1.205	0.962121226	0.875708068	0.907941335	2.04245994	0.995263724	0.882298278	1.116910053	1.10559516	1.107764551	0.963452025	1.458111086	1.191280305	1.098167152	2.000403939	1.10624207	1.148498736	0.858854471	1.07568762	1.188799459	1.002738595	1.181864446	0.984678134	0.91965754	1.075859221	2.176447106	1.605467301	1.098013451	0.992438413	1.133410076	1.035674907	1.124786945	1.066124632	0.922953354	1.07684101	0.915171584	1.020864448	1.016860165	1.135214957	1.037798294	1.041778429	1.02360291	1.033566747	0.892875666	0.90489703	1.608070823	0.897460809	1.169836587	1.209864016	1.127963599
1.1.1.206	0	0	0.046489142	0.056979096	0.043175981	0	0.01665011	0	0	0.007897004	0	0.007608234	0.016402943	0	0	0	0	0.000774411	0	0.0250346	0.010974518	0.029559757	0.032212637	0	0.013387922	0	0.045822233	0	0	0	0	0.056885581	0.038426655	0	0.032384492	0	0	0	0.024174904	0	0	0.015465142	0	0.002893268	0	0.008279552	0	0.009717679	0
1.1.1.21	0	0.013089084	0	0.144546143	0	0	0	0.040094742	0	0	0.035075003	0.037808492	0	0	0.002405839	0.550479486	0	0.007235246	0	0	0.068011144	0.059012468	0.010524849	0.051392794	0.00613995	0	0	0	0	1.060186911	0.034466962	0	0	0	0.061243796	0	0	0.010604557	0.054704483	0	0.050238424	0.059301889	0	0	0.141296692	0	0.069406032	0.107297	0.03024785
1.1.1.210	0	0.00155462	0	0.000809057	0	0	0.000550489	0	0.000494797	0	3.02479E-05	0.000928908	0	0	4.37523E-05	0	0.000162637	0	0.000181826	0.000941906	0	0	0.000112899	0	0	0	0	0	0	0	0.000899171	0.000868245	0.000652072	0	3.88951E-05	0	0	0	0	0.001031045	0.000737964	0.001111375	0.000523548	0.000696764	0	0.000795773	0	0.001118811	0.000575179
1.1.1.215	1.198346057	1.115623106	0	0	0	0.134023524	0	0	0.098685964	0	0.619711486	0	0	0.09903817	0.080689072	0.006571433	0	0.027706175	0.081208408	0.095358326	0.027490204	0	0.010511404	0.105366192	0	0	0.386699359	0.966977989	0.068871455	0	1.321814392	0.944792626	0	0.080395708	0.010419904	0.742967182	0	0.067235499	0.223762727	0.469746036	0	0.220043902	0.177081747	0.103040244	0.991603941	0.676302062	0	0.093462338	0
1.1.1.218	0	0.009682253	0	0.081931806	0	0	9.84598E-05	0.00435225	0.002816764	0	0	0	0.003863284	0.007850732	0.006136572	0	0.002739382	0.035827434	0.025615777	0.024649947	0.026011732	0	0	0.003298699	0.101002393	0	0	0.00105725	0.000484039	0	0.008562504	0	0	0.000714036	0.002277397	0	0	0.008650661	0.001313991	0	0	0	0	0	0	0	0.00949855	0.006232975	0
1.1.1.219	0.078822152	0.378334938	0.000839522	0	0	0	0.033130199	0.059390271	0	0.052694918	0.596913822	0.056417982	0	0	0.071693504	0	0	0.150129751	0.103273242	0.110746741	0.182144864	0	0.071534712	0.050313476	0.026520169	0	0.22222742	0.051329069	0.00274484	0.063642712	0.085592403	0.026787936	0.009643895	0.000369062	0	0.095527522	0.444514334	0	0	0.083684386	0	0.014724331	0	0	0.618436996	0.056436791	0.093608977	0	0.192390842
1.1.1.22	1.03760697	1.305170496	0.330295127	1.275864837	0.985520298	0.776852614	0.883670095	1.035403248	0.296219408	0.032151516	1.516573393	2.668423448	2.194836412	0.345855153	0.701773311	0.933306632	0.440922034	0.673853131	0.565215089	0.564815765	0.571160424	0.430620818	0.955976049	0	1.176008979	0.20113689	1.177974493	1.121170555	0.080095104	0.21044431	0.957486423	1.1291689	0.096192975	0.15802476	0.466891919	1.218556385	0.708268397	0.235880093	0.491369977	0.79222228	0	0.158644536	0.183176453	0.006245037	1.609195079	1.210783832	0.710495077	0.809224907	0.16668895
1.1.1.220	0	0.032478366	0.017769473	0	0	0.027552022	0.00061579	0.035345812	0	0	0	0	0.004071856	0	0	0	0.852875321	0.040523503	0.019045377	0.036465833	0.046370803	0	0	0.009166298	0.013699785	0	0	0.011135364	0	0.005952199	0	0	0	0.04604397	0	0.03814989	0	0.035139508	0	0	0	0.020045835	0	0.00980553	0.031653256	0.040300765	0	0	0.028683454
1.1.1.23	1.052201394	1.118366984	1.007793746	0.391464799	0.990373113	0.450773079	0	0.973407729	1.056728395	0.950269278	1.198094612	1.080593302	0.848087083	0.987974889	1.166030194	1.040290414	0.856963595	0.567362913	0.577766688	0.647222254	0.593492904	1.077505353	1.063323388	1.157846874	1.162094621	0.039273744	0.94584811	1.022601186	0.12366786	1.11191541	1.021083468	0.945526825	0.957283108	1.067025803	1.042701289	1.13703267	0.4377193	0.09566183	0.092271577	0.405894441	0.016979997	0.794774986	0.793696147	0	0.969901015	1.048046977	0.698769226	0.893462376	0.444236144
1.1.1.244	0	0.006711461	0.00815196	0	0	0.007672404	0.004831306	0	0	0.001116956	0.005256969	0	0.008694124	0	0	0.0020777	0	0.007193818	0	0.001936407	0.011785052	0.013012737	0	0.004487211	0.040384607	0	0.001186841	0.106015594	0	0	0.007953994	0	0.012347498	0	0	0.101712318	0.003886407	0	0.00728143	0.002230069	0	0.002456424	0.00906067	0.009855784	0.011142017	0	0.002263946	0	0.001900076
1.1.1.25	1.046634811	1.338223777	1.410013573	1.178181982	0.944512099	0.795727592	0.417834996	1.091104289	3.206906316	1.870306722	2.111037561	0.994217656	1.316059023	0.923603979	0.708419247	1.605127997	0.736775623	1.183486188	1.336795657	1.382276822	1.037897831	0.117987855	1.19902398	1.08230563	1.412593505	0.185218809	1.327699221	1.5247458	1.335658631	0	1.149803767	0.828061631	1.159962216	1.841189739	1.815642127	1.718437435	0	0	1.51800854	0.780354145	0	1.900633685	0.502189085	0	2.008079523	4.569376907	1.158431187	1.640213629	0.722596994
1.1.1.251	0.19950479	0	0	0	0	0	0.057795939	0.093954974	1.417499392	0	0.130260453	0	0.032804942	0.031861085	0	0.818318314	0	0.094752524	0.0635812	0.027939975	0	0.024369982	0.121147631	0	0.03394904	0.001574634	0.238136993	0.465325093	0.025619915	0.966232608	0	0.965884176	0.133401151	0	0.059458328	0.499616241	0	0	0.261654511	0.462915493	0.106100126	0.037043589	0.070039425	0	0	0.586151968	0.141237673	0.299849137	0.018931638
1.1.1.255	0.189753878	0.02322904	0	0	0	0	0.010445321	0	0	0	0.066912765	0	0.01677507	0.016390945	0.016905914	0.015351799	0	0.01899724	0.007320812	0.030498175	0	0.021498321	0.014141292	0.020234664	0	0.019064495	0.015350734	0.060987091	0	0	0	0	0.022613459	0	0.018401195	0.024139436	0	0	0.006056618	0.003875347	0.002347941	0.001504437	0.004670406	0.006770221	0.086667603	0.000492395	0	0.001051694	0
1.1.1.26	0.061707507	0	0	0.06882813	0	0	0	0.018381317	0.08809778	0.006167263	0.226169539	0.074635306	0	0	0	0	0	0.10327979	0	0.022673551	0.08905979	0	0.028879447	0.066363683	0	0.086170215	0.287190331	0.002203362	0.053494776	0	0	0	0.097437904	0	0	0.045154718	0	0.074682566	0	0	0	0	0	0.012413368	0.340314198	0.039033617	0.006641266	0.02742172	0
1.1.1.261	0.056870617	0	0.062404392	0.133996018	0.086998633	0.539006037	0.031869352	0.033793302	1.063397577	0	0	0.069923162	0	0.058838711	0.040555825	0.017058676	0.050599492	0.117781135	0.017423783	0.027272153	0.098601624	0.064750011	0.015595718	0	0.011062861	0	0.066576837	0	0.031784097	0	0	0.039765341	0.54045512	0.506904596	0.594480528	0.062619199	0	0	0.056909096	0	0	0	0.086639584	0	0.015089742	0.081178124	0.099775548	0.140988568	0.121989833
1.1.1.262	0.816863114	0.981228176	0.032312511	0.034876132	0.880630975	0.445670576	0.131580097	0.212464287	0.571970686	0	1.093878411	1.262818794	1.123178995	0.199684534	0.220867235	0.376484063	1.045630316	0.77201457	0.658201643	0.388470135	0.727290357	0	0	0	0	0	0.350792542	1.227885317	0.227123592	0.102646041	1.37670041	1.108046691	0.372122215	0.224824245	0.414682924	0.998003327	0.592236049	0	0.699468525	0.316178719	0	0	0.051677654	0.911803928	1.185541306	2.230104159	0.557627247	0.211639842	0.20272621
1.1.1.264	0.102221921	0.065494902	0	0.110547917	0.075983293	0	0	0.065877392	0.014453264	0.014557806	0.102568045	0	0.029720257	0.092433341	1.019654372	0	0.093969883	0	0.096685642	0.062169641	0	0	0	0	0.189507035	0.060443426	0.051453776	0.245073211	0	0.058545478	0.199157819	0.409937586	0.060620272	0.054079908	0.047504976	0.370977228	0.032541858	0.037537863	0.066131107	0.59406394	0.000718756	0.132014143	0.022695386	0	0.175863926	0	0.08569997	0	0.045011617
1.1.1.267	1.024681047	1.08151736	0.828621108	0.655655297	0.937003303	0.862704658	0.174109964	0.010878891	1.032832533	1.131658178	1.067755167	0.894032191	0.860739544	0.990964801	0.872973103	1.053711035	0.909449125	1.059787926	0.829014037	0.989584545	1.088972197	1.105964035	0.913020302	1.126784405	0.811894085	0.379991122	1.036001337	0.973764018	0.131392922	0.894399221	1.126135488	0.924787912	0.89036274	0.9506892	0.901743894	0.911124286	0.338961514	0.041969732	0.999800473	0.437851915	0	1.151740361	0.662027156	0	1.009078926	1.013351823	0.893965323	0.659375816	0
1.1.1.27	0	0.384703761	0.323553427	0.982853428	0.088827129	0.166908566	1.311843755	0	1.744947266	3.152610751	0.019394593	0	0	2.028653135	0	0.718597018	0.195594341	1.690018089	1.423054477	1.685931271	1.008888717	1.78719189	0.943540217	1.227905349	1.355086168	1.88665344	0.465604291	0	2.269207536	0.339536316	0	0.229848682	0.824275462	0.414861055	0.995403496	0.237105584	0	0.092249793	1.000396594	0.524105531	0.859003737	0	1.355349839	0.876267226	0	0.757066052	0.741852059	0.603439279	2.498684257
1.1.1.271	0.042814876	0	0.001055564	0.071616286	0.843475653	0.050483878	0.166322442	0	0.138691956	0	0.274670006	1.414869538	1.513987888	0.059144258	0	0	0.854922997	0	0.157662081	0.242534654	0	0.138532285	0	0.137136255	0.033049132	0	0	0.594340523	0	0.189668153	0	1.177869437	0	0.160208528	0	0.938336091	0	0	0.505671829	0.75814245	0.138440208	0.296501042	0	0	0.12617574	0.129101734	0	0	0.129647961
1.1.1.272	0	0.061410238	0	0.018834664	0	0.571446669	0	0	0	0.039922768	0.137424456	0.022448504	0	0.001535997	0.016156826	0.430934601	0.652486192	0.195268249	0.255639972	0.273452293	0.285463079	0.07038855	1.051707306	0	0	0.009185873	0.072478204	0.039671306	0.055075889	0	0	0.060425599	0.175041783	0.250602687	0.218281802	0.02718806	0.078673394	0.04396826	0.124293992	0.008263726	0	0	0.062906382	0	0.143127657	0	0.077415791	0.053747217	0.017253168
1.1.1.274	0.322924726	0.903009543	0.423529515	1.364033078	0.258462403	0.465541886	0	0.012722668	0	0.149842857	0.447643479	0.066733052	0	0.303546775	1.083981382	0.055235107	0.146242383	0.1263832	0.1229094	0.475747264	0	0.040456445	0	0.256765907	0.848129879	0.236066598	0.407380978	2.060596322	1.632328038	0.170933739	1.752955088	2.275818541	0.201356989	0	0.020803758	1.690328965	0	0	0.680818579	1.342504244	0.313429192	0.032176375	0.110319686	0	0.71973296	1.582013102	0	0	0.422284967
1.1.1.275	0	0	0	0	0	0	0	0	0	0	0	0	0	0	0	0	0	0	0	0	0	0	0	0	0	0	0	0	0	0	0	0	0	0	0	0	0	0	0	0	0	0	0	0	0	0	0	0	0
1.1.1.276	0.079637984	0	0.045357492	0.107241681	0.026357069	0	0.004767091	0.02324822	0	0	0.13182437	0	0.048676817	0.026965326	2.018268943	0	0.102901142	0	0.041925862	0.064254323	0	0.079317233	0	0	0	0.090792827	0	0.069408075	0.065638716	0	0.114067637	0	0	0.117703392	0.116839236	0.118296106	0.023936625	0	0	0	0.11950398	0	0	0.046894236	0	0.805456506	0.047842643	0	0.122123123
1.1.1.28	1.235112801	0.883618679	1.120663733	0.031270342	0.031388326	0.937366976	0	0.276797505	0	0	0.646148661	1.113385565	0.702319696	0	0	0.533384201	0.162174751	0.66899471	1.008564663	1.17004013	1.089451524	0.751064139	2.087674792	0.461756303	0.059929807	0.056115829	0.260292454	1.628937486	0.394250286	0.124194146	2.223757042	2.243572788	0.390585822	0.206572988	0.662132538	1.857217178	0.162594509	0.067480533	2.124679556	1.705313394	1.044869993	1.525375039	0.801514804	0	0.843050941	1.868138087	0.35150291	0.445388446	1.476927115
1.1.1.282	0.289275078	0.027911488	0	0	0.040246024	0	0.011539312	0	0	0	0	0	9.27799E-05	0	0.075549162	0.002302277	0	0.044822626	0.017031173	0	0.003306722	0	0.088113237	0	0	0	0.298664647	0.401877403	0.032750355	0.072327691	0.08244149	1.01238663	0	0.073558153	0.075181683	0.356033217	0.03720483	0	0.100397006	0.469720249	0.07793357	0.0871733	0	0.03966144	0.047464848	0.064400955	0.053182897	0	0.043611805
1.1.1.284	2.527456644	2.697091425	1.786788756	1.435642894	0.01617869	0.164883424	0.289611052	0	2.310337198	0.094111033	2.2800896	0.276402668	0	0	0.33768106	0.11895108	0.267580989	0.205217444	0.32265295	0	0.598989012	0.035843977	0	0	0	0.457783892	1.804856932	1.247216798	1.028394095	0	2.78841554	1.849876006	0.385223491	0	0.444641747	1.25096884	0.463458262	0	0.320926312	0.629856376	0.468247795	1.473400194	0	0.334462912	2.155110695	2.936642212	0.306604946	0.336256545	0.053239464
1.1.1.288	0	0	0	0	0	0	0	0	0	0	0	0	0	0	0	0	0	0	0	0	0	0	0	0	0	0	0	0	0	0	0	0	0	0	0	0	0	0	0	0	0	0	0	0	0	0	0	0	0
1.1.1.29	0.115689197	0.188806266	0.884043739	0	0	0.621939554	0	0	0	1.989974575	0.151317453	0.986695025	0.821961884	0.073853885	0.959905631	1.0713678	0.208157695	0.606559186	0.473640192	0.5334768	0.535094241	0.157606914	0	0.695959256	0.010216429	0	0.908604593	0.286283392	0.028019517	2.215162921	0.051820037	0.107097901	0.287618177	0.086815122	0.140606646	0	0.8414405	0.067674899	0.156861558	0	0.048858465	0.921138386	0.608870814	0	0.119832874	0.181445772	0.109557386	0.151916188	0.309809643
1.1.1.290	0.08036564	1.095629845	0	0	0	0.935485397	0	0	0.044022856	0.139408122	0.208609435	1.039123438	0.990983743	0	0.079881996	0.115892786	0.098216807	0.051280453	0	0	0	0.105604067	0.102803434	0	0	0.187641338	0.089506962	1.047675759	0.125392987	0	1.169010261	0.878369406	0.038561382	0.005274	0	0.96626639	0	0	0.070592343	0.334412674	0	0.091134938	0	0.153215163	0	0.89769521	0.123118717	0	0.176545959
1.1.1.294	0	0	0	0	0	0	0	0	0	0	0	0	0	0	0	0	0	0	0	0	0	0	0	0	0	0	0	0	0	0	0	0	0	0	0	0	0	0	0	0	0	0	0	0	0	0	0	0	0
1.1.1.3	1.604738115	1.490089211	0.012093283	0.564174393	0.898329446	1.253512919	0.001346627	0.90966701	2.049037484	1.057931782	1.003094157	0.127177728	0.125807389	1.131883967	1.222568011	2.115339273	0.905568515	1.396767027	0.962124046	1.357353106	1.145125459	0.929120333	1.076531205	0.975053254	0.921338247	1.135067892	0.932023764	0.270875249	0.564483953	1.214533325	0	0	1.28766859	0.98548372	1.139825742	0.215903814	0.967897059	0.906052571	0.284760236	0.328762047	0.858551824	0.248521059	0.654759206	0	0.914653138	0	1.213069436	1.101504391	0.729498221
1.1.1.30	0.754417358	0.853079071	0.080225662	0.254509347	0	0.088819814	0	0	0.103173712	0.107948432	1.202947129	0	0	0.042170852	0.17019197	0.253358781	0.150220001	0	0.147005797	0.110617411	0	0	0	0	0.097085522	0	0.321548696	0.055173003	0	0	0	0.101338215	0.18351628	0	0.126057271	0.185990169	0	0.111229898	0	0	0	0	0	0.159812222	1.333942503	1.126106065	0.063388832	0.033763451	0.060725192
1.1.1.306	0.022688075	0.002797083	0.003402154	0	0	0	0.002564317	0	0.010318377	0.032363611	0.031879409	0	0.006781064	0.000224147	0.009514018	0	0	0.004977715	0	0.042182078	0.038238523	0.008664119	0.010098888	0	0.511964882	0	0	0	0	0	0	0.024086887	0	0.024619456	0	0.015892963	0.005825834	0	0	0	0.021495341	0	0	0	0.018345721	0.021741533	0.063609323	0.03029787	0
1.1.1.31	2.757351213	1.432017989	0.995400107	0.423775034	0	0	0	0.029761657	0.340771483	0.740706423	2.467842701	0.099425469	0.251484483	0	1.615802087	0.67291689	0	0	0.045467983	0.368944225	0.576180758	1.183005063	0	0	0.924401614	0.536541316	0.06741238	0.125805988	1.37157313	1.122135533	0	0.292775813	0.014472384	0.29922547	0	0.341801911	0.370987225	0	0	0.80656959	1.133924001	0.089340521	0.229070493	0	3.156713528	1.171197662	0.522896266	0.921056329	0.637161488
1.1.1.312	1.48514E-05	0	0	0	0	0.016359088	0	0	0.011401162	0.001945127	0.088344498	0.011670574	0.008142268	0	0.005800988	0	0.017403157	0.012273352	0.015569724	0.000968259	0	0.001872629	0.015182561	0.005237897	0	0.017971391	0	0	0.00497814	0.01287156	0	0	0.018111471	0.00120999	0	0.012631476	0	0.002596454	0.017228972	0.017581155	0.015554821	0	0.015928813	0	0.082260617	0	0	0	0.01308792
1.1.1.34	0.067194674	0	0	0	0.01000145	0	0.018218989	0.079438193	0.059822481	0	0.036508002	0.051127015	0	0.020453772	0.043003817	0	0.049970415	0	0.083404093	0.037828569	0	0	0.003547716	0.09101522	0.118349816	0	0	0	0.172539736	0.03707261	0.063623725	0	0	0	0.008437005	0.035009067	0.096610099	0	0.082248634	0.039530077	1.016039378	0.073264507	0.055625736	0	0	0.05031333	0.077093484	0.081193184	0.503487099
1.1.1.35	8.018631309	6.75582089	2.823050557	0.985961979	1.211257173	0.412567332	0	0	0	0	5.625153655	0.406371861	0.791994828	0.003816098	1.147992112	0	0	0.434228753	0	1.554850113	0	1.107800333	0.992272945	0	1.169657714	1.197339631	2.72196353	5.453889618	0	0.493663143	8.166717116	6.743115806	0	0	0	7.096765027	0.172262518	0	0.283762379	4.602886595	0	0	0.044128538	0	5.813181552	5.840233575	0.863671209	0	0
1.1.1.36	1.115385885	0.055528406	0	0	0.095656366	0	0.015281403	0.196719591	0.14007628	0	1.61267335	0	0	0.102977095	0.094382543	0.095215669	0	0	0.223672409	0	0	0.149464639	0.046204323	0.007622307	0	0	0.38350569	0	0	0.164758609	0.098390568	0	0	0	0.182458653	0	0	0	0.114023563	0	0	0.205347495	0	0	1.790081086	0	0	0.225359945	0
1.1.1.37	2.630864074	1.112042309	1.317941073	1.237611032	2.354600318	1.25301634	0.506469246	0.042281999	0.013436543	2.290352407	2.752579356	2.357827416	2.410721181	0.083134649	0	0	0.922304409	0.135328941	0	0.282171277	0.075165214	0.058504961	0.635307141	0	1.607320575	0	0.952857851	1.935518622	0.281074016	0.337337056	1.484835317	1.648494866	0.104907174	0.23433971	0.37812218	1.840616755	0	0	0	0.754864546	0	1.562048819	0	0.388955282	2.114442845	1.973806113	0.607197593	0.595222084	0.357018183
1.1.1.38	0.244393289	0.835967558	0	1.012383888	0	0.200613092	0.805238566	1.111593331	1.096505185	1.091134846	0.36421984	0	0	0.192018204	0.852339774	0.8161633	0.476776497	1.092690603	1.439575708	1.031969909	0.981683401	0	0.005734512	1.205297631	0.298107604	1.877799133	0.469489464	1.166418006	1.865666103	0	1.17747093	0.863305305	1.055863875	1.154673521	0.780025426	1.157055943	0.960889406	1.127717915	0.567239237	0.600831799	1.89450554	0	0.361442319	0.838307908	0.199346478	1.541662259	1.104203503	1.164165303	0.654349435
1.1.1.39	0	0	0	0	0.001597703	0.034840714	0.046218474	0.013756105	0	0	0.020120048	0.046752941	0.026049175	0.032039806	0.030872594	0.023990213	0	0.031459628	0.036043019	0.031855875	0.044748308	0.001182571	0	0	0	0.5505341	0.022191963	0	0.604975396	0.047342673	0	0	0	0	0.050827882	0.037792209	0.049632714	0.049876109	0.02600426	0	0	0	0	0.035531349	0.035713488	0.036945337	0	0.038169947	0.053546495
1.1.1.4	0.027366955	3.01564988	0.231095204	0.283909933	0.084174662	0.368606559	0.232647529	0	0.104785458	0	0.417944671	0.184939066	0	0.731612728	0	0	0	0	0.101536976	0.218013676	0.380651574	0.246291178	0.298767572	0	0.078205506	0	0.137653028	0.091499529	0	0	0.603253399	0.153724726	0.14655082	0	0	0.012141651	0	0	0	0	0.34322913	0.05067623	0.247109886	0	0.324562943	1.644976931	0.227241068	0.078920218	0.691563229
1.1.1.40	1.971303418	1.078531579	0.89283404	0.203552979	1.195738376	0.691846037	0	0.185126871	0	0	1.396914711	1.259413714	0.999977276	0.102266102	2.18991814	0.314419354	0.976503363	0.257322639	0	0	0.108082405	0.047601317	0.034022035	0.010221175	0	0	0.670040932	0.559186537	0	0	0.274160858	1.349186407	0	0	0.326348569	0.919779012	0	0.317116593	0	0.622652627	0	1.125782333	0	0.298650316	2.004286442	1.342900737	0.524887849	2.33716E-05	0.345465123
1.1.1.41	0	0	0.038760837	0.050136532	0.055608075	0	0.729345403	1.018497381	0.117900173	0.852168101	0.17085817	0.12333803	0.058247925	0.015749101	0	0	0.150869905	0.36275012	0.493762061	0.497064191	0.508976601	1.072335149	0.932233622	0.027753718	0.023293305	0.081605135	0.613703938	0.02478103	0	1.04896803	0.084498945	0.024541385	0.221441483	0.160951153	0.290882804	0	0	0	0.137464294	0.010643962	0	0	0.720649037	0.077112696	0.213060699	0.134900458	0.064017515	0.151482149	0.21854486
1.1.1.42	1.718328331	2.254622444	0	0.705575936	1.126829282	0.123349103	0.083093223	0	1.166463555	0.180881388	1.268954124	1.174770356	1.025443458	1.056619269	1.226414066	0.951118285	0.831153473	0.639839113	0.519024957	0.587756735	0.198458426	0.132393571	0	0.730250094	1.086002359	0.095879689	1.026413189	0.971341144	0.021816993	0	1.31018394	1.240050883	0.925899892	0.567044761	0.612551027	0.856440968	1.069227237	0	0.100268757	0.973789489	0.124946459	0.269523625	0.1593285	0	1.400135324	1.211327171	0.665109144	0.487638204	0.289890612
1.1.1.43	0.017120082	0.009788444	0.02018304	0	0	0.007601551	0	0	0.00812178	0.005481863	0.035690543	0	0.019065098	0	0	0.011706032	0.014294403	0	0.00191802	0	0.017766083	0.024706229	0	0	0.003889846	0.020394817	0	0	0	0	0	0.016887814	0	0.021376628	0	0	0	0.004860787	0	0	0	0	0.001792717	0.01732158	0.03833347	0.009226247	0.001107892	0.021465761	0.003135516
1.1.1.44	0.457814685	0	1.175949228	0.959355731	0	0.151422908	0.315645657	0	0.069815564	0.123657963	0.775051029	1.112210078	1.026998773	1.551525007	0.25439151	0.36737271	0	0.477196099	0.198745634	0.201737716	0.404831115	0.095959061	0	0.138871737	0.903088457	1.542744096	0.418816558	0.982336076	1.769713106	0.175718589	0.81876646	1.150794656	0.220458682	0.227865402	0	0.938148132	0	0	0.220935313	0.941547896	1.158477551	0.87648005	0.788558377	0	0.613899209	1.002673855	0.520672978	0.236691911	1.293433458
1.1.1.46	0.027318019	0.014269087	0.008004236	0.024738707	0.009060316	0	0	0.011408695	0	0.01502794	0.108182383	0	0.00581037	0.02931359	0	0	0	0	0.017507106	0	0.009410743	0	0.014545289	0	0.010968508	0	0	0	0.018764344	0.000123932	0	0.024169908	0	0	0.013759666	0	0.026132252	0.005439316	0	0	0	0.001860907	0.012713859	0.015871279	0.122364261	0	0	0	0
1.1.1.47	1.647373722	0.028908481	0	0	0.121273349	0.001348482	0	0.070548936	0	0.90446526	0.918381242	0.11957231	0.036662246	0.043357385	0	0.238130895	0.032284875	0.012489858	0	0	0.099391306	0	0.003815197	0	0.108130371	0.446312915	0.625641896	0	0.960512956	0.010861283	0.8222207	0.134516837	0	0	0.127989743	0.070592821	0.123180215	0.035637507	0	0.019265077	0	0.046068372	0	0	0.82193025	0.036057174	0.067843911	0.260843526	0.412134166
1.1.1.48	0.052253566	0.001669821	0.063267898	0	0.053839802	0	0.024141204	0	0	0	0.216384641	0	0.006779775	0	0	0.021146713	0.005714906	0.006767564	0.035125373	0.054112605	0.013999399	0	0	0	0	0	0	0	0.054560973	0	0.027699162	0	0	0	0	0	0	0	0.031529868	0.063046489	0.006539232	0.002156311	0.005642988	0.05849802	0.172254165	0	0.041714935	0.134670962	0
1.1.1.49	0.997102742	0	0.987597995	0.930743296	0	0	0	0	0.154920729	0.101924653	0.874483966	1.125966847	0.750369819	1.189233219	0	0	0	0	0.366882389	0.037273361	0.367335301	0	0.097579692	0	1.211031946	0.446002529	0.265696184	1.202916044	0.93971813	0	1.093743307	1.124354865	0	0.075445612	0.080040093	0.747236082	0	0	0.255242479	1.001522349	1.230245856	0.962324453	0.233692548	0	1.012291339	0.922908045	0.682380988	0.455400672	0.784744193
1.1.1.50	0	0.049081358	0	0	0.048077555	0.020856765	0	0.002549448	0	0.019978922	0.091157919	0	0.022688873	0	0.012804796	0.005268663	0.049527801	0	0.008104592	0	0.044269529	0	0.006625377	0	0.007442857	0.035677211	0.03483907	0.034806996	0	0	0	0	0	0.048571471	0.004579284	0	0.049540319	0	0	0.001980628	0	0.009307131	0.036541248	0	0.134415681	0.03407814	0.012548471	0.050157152	0.040567918
1.1.1.51	0.002594935	0	0	0	0	0	0.006711432	0	0	0	0.080823762	0	0.004241827	0	0	0	0.002159574	0.000912926	0.00116809	0	0.00535131	0	0	0	0.001820588	0.005251276	0.003697568	0.00459998	2.35722E-05	0	0	0	0.006901943	0	0.003018719	0	0	0	0.006932119	0.007109813	0.003921899	0	0.000200175	0	0.074607426	0	0	0	0.005895112
1.1.1.53	0.132833877	0.029828143	0	0.014593128	0	0.055519538	0	1.013764804	0.00050379	0	0.123342371	0.035916655	0.02731587	0.050090109	0.008567166	0	0.075828585	0.050979527	0.068666234	0	0.072757172	0.057095826	0.066673445	0	0.060233241	0.03134783	0.076606461	0	0.051020134	0	0.027984349	0.053909844	0.013788728	0.014401294	0	0	0.025995412	0.080108766	0	0	0	0.003012685	0	0.07402926	0.077538994	0	0.053696764	0.096561265	0.058038689
1.1.1.56	0	0	0	0	0.035073676	0	0.072054868	0	0.049202881	0	0.024665883	0	0	0	0	0	0	0.044710697	0	0.04791574	0.065386159	0	0	0	0.004714678	0.034312973	0	0.07964959	0.067782082	0	0	0.086478091	0.043857823	0.016031321	0.064924086	0.114755677	0	0.045474467	0	0	0.047005936	0.013896677	0.030294538	0.035114525	0.012302967	0.548097474	0.076855658	0.000395578	0.062525336
1.1.1.57	0.151114557	0.197047634	0	0.395174011	0	0.09132719	0.464332526	0.128292006	0.157905474	0.133501354	0.503641293	0.120154146	0.254447995	0.115044167	0	0.588555931	0	0.180356189	0.209425072	0.281313069	0.163955519	0.020632561	0	0.200513584	0.432683579	0.020698852	0.231212788	1.103537654	0.25587168	0.836220628	0.090769746	0.845544662	0.343879605	0.270217115	0.386543145	0.982276595	1.184827914	0.076830153	0.030943353	0.661888796	0.09716101	0.246866363	0.021425447	0.014906354	0.450168338	1.87909607	0.121609493	0.041730835	0.367486174
1.1.1.58	0.209048154	0	0	0	0.088625246	0.540765792	0	0	0.037032581	0	0.060614277	0.836311966	0.925260813	0	0.101499411	0.353390323	0.153222442	0.222288946	0.179611134	0.290879495	0.307164577	0.352484544	0	0	0.074136128	0	0.386786328	0.656624399	0.497295756	0.983750531	0.289038469	1.096584323	0.138808213	0.203649943	0.001261327	0.753827105	1.098260364	0.103693208	0.181635652	0.479012191	0.041284884	0	0	0.139904046	0.01375783	1.412832895	0.354155694	0.203338224	0
1.1.1.6	0.0725886	0	0.140714914	0.23126646	0	0.097521833	0	0.036389551	2.123839106	0.777082977	0	0.178478843	0	0.077687866	0.183620487	0.537007994	0.151659755	1.107205739	0.947855575	1.025486531	1.222347295	2.161317948	0.200460992	0.655636625	0.492665225	1.550348513	0.300324967	0.717409425	1.830106508	2.205393206	0.294571966	0.944655488	0.691219738	0.518902803	0.416928323	0.911696368	0	0.67441091	0.53757103	0.841655224	1.2738408	0.165463217	0.675139975	0.058044257	0	2.390324242	0.317357009	0.561934317	0.473774254
1.1.1.60	1.005843065	0.760924495	0.062442041	0	0	0	0	0.274713826	0.717726237	0.255380772	1.564351904	0.122910978	0	0.196695171	0.112633934	0.716816635	0.33857508	0.298102627	0.381103339	0.163862539	0.36132853	0	0.153778263	0	0.110964754	0	0.388980559	1.409252335	0	0.998262346	0	1.799002962	0.47622502	0.466132905	0.513716822	1.276107834	0.004963672	0.238082342	0.294457511	0.808459637	0	0.131995681	0.636529549	0.115317922	1.617428732	0.718557529	0.305933496	0.501036411	0.386455945
1.1.1.61	0	0	0	0	0.073664145	0.0378519	0	0.899716997	0.913096051	0.009613205	0.713672983	0	0.026617697	0.085839762	0.028813169	0.087663155	0.018203095	0.290557109	0.215112787	0.297006102	0.192037897	0.024505751	0	0	0	0	0	0.060536914	0.000542429	0	0	0	0.159123843	0.068328992	0.09316586	0.045536935	0.058564037	0.082152284	0.17948398	0	0.035158066	0	0	0	0.694341291	0.047795097	0.111186214	0.015418458	0.06256215
1.1.1.62	0	0	0.029435248	0	0.026978087	0.020091315	0.00257613	0	0.030243686	0	0.296170022	0	0.009332917	0	0	0.032871097	0	0	0.030678256	0	0	0	0	0.026035574	0.004638691	0	0	0.01993712	0	0.007143449	0.01671521	0	0.028246052	0	0.010582886	0.022459845	0	0.005409572	0	0	0	0	0	0.032780855	0.303654501	0	0	0.033278693	0.020095091
1.1.1.65	0.215936899	0.008822014	0	0	0.008815273	0	0	0.016807809	0	0.013391201	0.053492859	0	0.016607792	0.00621213	0.014389159	0.010552404	0.012363776	0	0.020314778	0.01274757	0.006004472	0	0	0.020204965	0.02103657	0	0.001934055	0	0.020081775	0	0.009498247	0	0	0	0.016460596	0	0	0.002887842	0	0	0	0.005348578	0	0.000579398	0.056298142	0	0.034292089	0.039082037	0
1.1.1.67	0.003303566	0.020620733	0.020444637	0.585076679	0	0.041264201	0	0.008277321	0.036818715	0.004264371	0.026183499	0.049342241	0.116122798	0	0	0	0.037326845	0.053278127	0.031982314	0.035522583	0.025018409	0	0	0.010981239	0.037978425	0.016447885	0	0.030522917	0.031572346	0	0	0.002865885	0	0	0.036790588	0	0.045493464	0.027608447	0.005964413	0.032655097	0.012465887	0.014537515	0.010135365	0	0.026284384	0.018616063	0.068715111	0.119177136	0.040785486
1.1.1.69	1.174017473	0.040642333	0	0	0.026201636	0.983762314	0.16700635	0.152337137	0	0	0.592123339	0.903959405	0.965597982	0.180017387	0.871888853	0.166496918	0	0.538895843	0.543346428	0.386255255	0.58039225	0.494065737	0.025188579	0	0.352954306	0.567281125	0.068700722	0.442391802	0.952330262	0.1296211	0.546261616	0.706805556	0.076045669	0	0	0.401525249	1.65466537	0	0.263962621	0.59220978	1.12730345	0	0.346366238	0	0.713006799	0.251915072	0.385989184	0.144575212	0.120200668
1.1.1.77	0.31389881	0.099016908	1.051079517	0.058755809	0	0.026177302	0	0.085163478	0.900360594	0	0.00763826	1.042919511	1.177628228	0.528539294	0	0.342261135	0.085861686	0.419890103	0.289317805	0.374528552	0.441711264	0.989898468	1.097374514	0.983179547	0	0	0.376574575	0.621761983	0.24158689	0	0.012102186	0.864535004	0.987015539	1.062198414	0.913123541	0.774350558	1.157934231	0.150867562	0.289369433	0.500239717	0	0.10821987	0.458152629	0.055355448	0.17560151	0.90662987	0.585560291	0.35139066	0
1.1.1.79	2.115918809	0.095123508	0	0	0.15488021	0.313952358	0.02964862	0	0	0.371236172	1.83479355	0.116630913	0	0.267307718	0	0.038089551	0	0.128001642	0	0	0.205172323	0	0	0	0	0.216931113	0.502282549	1.251133277	0.273263551	0.241226117	1.870641327	1.635384155	0	0	0	1.246735586	0	0	0.616747395	0.70872327	0.370585626	0.220722481	0.069777688	0.152164522	2.054918662	3.114739333	0	0.216304797	0.166616172
1.1.1.81	0.650529447	0	0.118158472	0.044192501	0	0	0.234879706	0	0	0	0.459827768	0.10300433	0.117657243	0	0.906031115	0.238418667	0.161838099	0.108652353	0.121806571	0	0	0.129646501	0	0.119125556	0.092147324	0.076594191	0	0.244279663	0.085535447	0.143582138	0.160512093	0	0.358194426	0.196740238	0.13096124	0.185272456	1.109380997	0	0	0	0.12754521	0	0.101227334	0	0.325374556	1.123560001	0.23010593	0.30618147	0.115876001
1.1.1.82	0.001462429	0	0.001570324	0.002762583	2.87907E-05	0	0	0.000236931	0.002249298	0.001619794	0.014704681	0	0	6.59955E-05	0	0	0.000701789	0.016340784	0.014257273	0.01792952	0.014403097	0	0.000260533	0	0.03721993	0	0.001677628	0	0.000247582	0.001000881	0.002383507	0	0	0.002739365	0	0.001619323	0.001043819	0.001587754	0	0.00207783	0.002391254	0.002452124	0.001380089	0.000111289	0.019312092	0	0.001713876	0.001028371	0
1.1.1.85	0.854300423	0.866676426	0.896719643	0.866992181	0.990408363	0.369889714	0.149409652	0.959190485	0.874170089	1.169991372	1.158528523	0.909222355	1.102293628	0.890128914	0.83429762	1.091263474	0.929403795	0.43564028	0.632526407	0.432070829	0.466803824	0.107279344	0.947870716	0.895808795	0.859893457	0	1.092761136	1.032426587	0.129011245	1.114234622	1.025320736	0.922159133	1.021456322	1.013345449	0.769910983	0.809910387	1.053568199	0.149721081	0.269601713	0.444324584	0.015508249	0.850750104	0.5561291	0	1.292758775	1.045667636	1.091451362	0.979345603	0.277215738
1.1.1.86	0.963192202	1.040565258	0.980803546	0.94175172	0.811217002	0	0.083140703	1.153334466	0.950476716	0.029463236	1.218755385	0.858992877	1.129965655	1.696242845	0.974908056	0.914682873	0.856225136	0.699373412	0.834238189	0.709012895	0.640651663	0	0.905965623	1.126002503	1.140856446	0	0.952159674	0.980360104	0.035293612	0.894393015	0.888775099	0.891524188	1.04434622	0.842554714	0.946097105	0.862913589	0.95474899	0	0.488927906	0.449727431	0.089408279	1.016908509	0.581573503	0	1.063483402	0.9753123	0.984783333	0.897736745	0.19721572
1.1.1.87	0	0	0	0	0	0	0	0	0	0	0	0	0	0	0	0	0	0	0	0	0	0	0	0	0	0	0	0	0	0	0	0	0	0	0	0	0	0	0	0	0	0	0	0	0	0	0	0	0
1.1.1.88	0.260545064	0.034310769	0	0.055333238	0	0	0.051098667	0	0	0	0.22022484	0.074535159	0.026755919	0.144464486	0.087882891	0	0.00626786	0.039388305	0.065202353	0.093428489	0	0.053553456	0.098511662	0.026995581	0.072272411	0.014220869	0.067852946	0	0.379666846	0	0	0	0.073095614	0.025775803	0.050781747	0	0	0	0	0.500283533	0	0	0.058429846	0.070653999	0.054083055	0	0.231656372	0.122091992	0.854762966
1.1.1.9	0.049498721	0.011731236	0.036597974	0.050094139	0.011128311	0	0.016535407	0	0.034330666	0.025247146	0.418767208	0	0.058950097	0.158314142	0	0.035351752	0.044233606	0	0	0	0.027156546	0	0	0.029973466	0	0	0	0	0	0	0.14204663	0	0	0.034114839	0.018183562	0.067414447	0.038694233	0.007524191	0.047498637	0.004655688	0	0	0	0.057985152	0.379530317	0.034887484	0	0.082170527	0.001310412
1.1.1.90	0	0.144428607	0	0	0.055432483	0	0.062445528	0	0.023057446	0.064032347	0.130984572	0.009942342	0.002011158	0	0.020802978	0	0.058081398	0.123927416	0.067346855	0.152265554	0.088612006	0.050261058	0	0	0.023864661	0	0.037099764	0	0.036895102	0	0	0.016727725	0.002022762	0.051868738	0	0.071845869	0.030282946	0.015707705	0.04542968	0.010607991	0	0.002564968	0.044684085	0.009503125	0.007461912	0.928383593	0	3.1163E-05	0.321084429
1.1.1.91	0.033485693	0	0	0	0	0.07566621	0	0.012910145	0.071076336	0.082766393	0.716016205	0.064467843	0.018613813	0	0.023374113	0	0	0.029558339	0.012268433	0.030989999	0.074238054	0	0	0	0.119074852	0.063535983	0	0.011628579	0.020791238	0.014340616	0.164236359	0	0	0	0	0.081534789	0	0	0.003842849	0.051986034	0	0	0	0.006792238	0.813116761	0.019071618	0.073492571	0.059738914	0
1.1.1.93	4.034111485	1.95573373	0	0.229231484	0	0.474849519	0	0	0.274714614	0.254007166	3.016272536	0.438055369	0	0	0.245320285	0.318780794	0	0.162635021	0.166924539	0	0.158979146	0.256807937	0	0.478742252	0	0	0.957356018	0.857351396	0.434566187	0.461335362	0.154818012	1.519461977	0.281101911	0.465588661	0.385677281	1.408861779	0.323300114	0.079200106	0	1.472416082	0	0.573437437	0	0	3.088136396	4.025870109	0.48097278	0.811601208	0
1.1.1.94	1.004265265	0.919895688	1.005461691	0.93961858	1.118508063	0.67571762	1.498036436	2.887477125	3.023717134	1.114760579	0.924312411	0.907855454	0.825049945	0.916109254	1.065538512	0.81112309	1.016270747	0.913699831	1.076826644	1.032162967	1.104544637	1.145234739	0.990757689	0.845619851	0.851692987	1.179585812	0.904407349	0.946278278	1.267528685	1.141412795	1.161004135	0.942846778	1.222022656	1.268978697	1.09305415	1.11950645	1.143048987	1.184413323	0.855893957	1.12149012	1.084757599	1.051050665	0.97491178	1.010900835	1.018222467	0.999108491	0.971906336	1.177517724	1.136209553
1.1.1.95	2.260542717	1.439251293	0.903445292	1.23862617	1.156081472	0.974742602	0.608524546	3.424532571	5.24912314	2.770942001	2.574689532	0.808453442	1.249450932	0.690719438	2.941600685	1.959847562	1.318645668	1.709205504	1.597083082	1.888231127	2.04037132	1.420226347	1.335626232	0.707347234	0.662158629	0.875281246	2.133675505	1.445497324	1.40449403	1.136195791	1.426625231	1.033381129	1.01103577	1.770531219	1.017694875	1.102308114	0.629231232	0.91784163	0.75157399	0.364980544	0.432843479	0.840115199	1.532835195	0	2.297874572	3.566647657	1.743779799	1.238736959	0.52849045
1.1.2.-	0.003790195	0	0	0.013278591	0.025855868	0.018430724	0	0.009178042	0.012334256	0	0.322114424	0	0.027141511	0.001126793	0	0	0.029481774	0.031007997	0	0.016182362	0.017817856	0.000678805	0	0	0	0	0	0.014969685	0.033844248	0	0.021905167	0.018914895	0.014802406	0.001128339	0	0	0.022664721	0.004893246	0.029946987	0.014042026	0.005837532	0.030260265	0.021065185	0.015980092	0.318924669	0	0.033959531	0.031105429	0
1.1.2.3	1.965498474	0.737755289	0.646084468	0.610644092	0.082311457	0.241873807	0.213702636	0.050004923	0.110672222	0	1.529136219	0	0	0.15020301	0.017223932	0	0.059412269	0	0.263744638	0	0	0	0	0.119479962	0.690325506	0.134266793	0.531319144	0.64904235	0.019141188	0	0.301590271	1.108016559	0	0.11872515	0	0.867194341	0	0.087045991	0	0.67267976	0	0.943430797	0.250216964	0	1.50457958	1.479425953	0	0.310218209	0.014737683
1.1.2.4	0.73946608	0	0.130597789	0.432592761	0	0.131253291	0.090409662	0	0	0	1.478946564	0.472176129	0.410577723	0.062143193	0.896437131	0.077765266	0.052597427	0	0	0.148089824	0.079861191	0.631611484	0.034549382	0.05374829	0.068988332	0.139595224	0	0.039454454	0	0.121620278	0	0.037893629	0	0.099896691	0.067594232	0	0.141639464	0	0	0	0	0	0.17566433	0.126020129	1.505034427	0.031116767	0.20780052	0	0.006650015
1.1.2.6	0	0	0.040764399	0	0.008915239	0.021227985	0	0.032072705	0.007435391	0	0.009569195	0.014348426	0	0.0387393	0	0.018693266	0.002080694	0.025260673	0.000846729	0.009505011	0.034800182	0	0.044569208	0	0.024855714	0	0	0.000628463	0	0.041759922	0	0.006796706	0	0.005319642	0.036071916	0	0	0	0.003420402	0.036660338	0	0.033379788	0	0.04754831	0	0	0.002642628	0.027736438	0
1.1.2.7	0	0.000823731	0.001597074	0	0	0.000344891	0.001096238	0.000248024	0.001461594	0.001609863	0.015673037	0.001073514	0.000396826	0.000777196	0	0	0	0.001507091	0	0	0	0.000618619	0.001216815	0	0.000341159	0.00031883	0.000801899	0	0	0	0.00092539	0.000810047	0.00103827	0.000314449	0.001069681	0.000753931	0.001106392	0	0	0	0.00146434	0.001398013	0.001341249	0.000830456	0.01750727	0.001174069	0	0	0
1.1.2.8	0.128384647	0.125893973	0.756339667	0	0.04626889	0.130475235	0	0.013538539	0	0.027171679	0.491390835	0	0	0	0.096858793	0	0	0.054330548	0.037990921	0.131412823	0.009414094	0	0	0.075367992	0.026519576	0.122239186	0.29879977	0	0.016079715	0.051180663	0.082895766	0	0	0.066012904	0.024687859	0.018019522	0	0.094836609	0.113091602	0.078907362	0	0.043977731	0.121357754	0.081022465	0.414235353	0.028852271	0.072521595	0	0.083410948
1.1.3.15	2.149761002	0	0.213687239	0.124813244	1.202899063	0	1.127636025	0	3.19021207	1.315954575	1.605092759	0.070500095	0.158408925	0	4.267644042	0.264952252	1.260916341	0.458512422	0.969896127	1.140129524	0.727995204	0.258968182	0.330598201	0.134137862	0.624094921	0	0.489581712	0.136885084	0.410778691	0	0	0.752046123	0.030236807	0	0.419041511	0.695102599	0	0.215967394	0.874639365	0.633000212	0	0	0	0.197511384	1.583606595	0.26078096	0.430348775	0.66110987	0.281442179
1.1.3.21	0	0.05805175	0	0.023332921	0.04475271	0.009011464	0.049905139	0	0.04008762	0.020707108	0.060089312	0.053373136	0	0.056876949	0.073886716	0	0	0	0	0.040125847	0	0.027595573	0	0	0	0.506743744	0.069334017	0.06491381	1.055807242	0	0.030321733	0.047475651	0	0	0.002379807	0.008880692	0	0	0	0.063981307	0.013923812	0.041892465	0.066705935	0	0.001885132	0.038065115	0.065188357	0.154700283	0.27384113
1.1.3.41	0.000763398	0	0.008986514	0	0	0	0	0.003901937	0	0.004349748	0	0	0	0	0	0.004045468	0	0.001208475	0.003477886	0.008828238	0.005744651	0	0	0.001548581	0	0.007868857	0.006981722	0.002609121	0	0.00526833	0	0.009330726	0.00559593	0.006623702	0	0.008769494	0	0.003136098	0	0	0.009513614	0.00867856	0	0	0	0	0.028917609	0.037614349	0.004183284
1.1.3.6	0.039767506	0.485439189	0	0.02759785	0.025643497	0	0.005153754	0.018354686	0	0.043813871	0.18473415	0	0.017511968	0	0	0	0	0.037496831	0	0	0	0	0	0.043223786	0.0941227	0.017750907	0	0	0	0.034406718	0.005479226	0.04359707	0	0.009925615	0.031496988	0	0.040259111	0.039699827	0	0.039118128	0.040149962	0	0.004107043	0.018946586	0.182610527	0.000844613	0.165246699	0.197124657	0.045754393
1.1.3.8	0	0.01001403	0	0	0	0.034270859	0.029791112	0	0.039560361	0	0.077351137	0	0	0.026402628	0	0.016043143	0	0.029540283	0.029002545	0.01679894	0	0	0	0.020073057	0.693392136	0	0	0.040553016	0	0	0.174407352	0.003420039	0.037640476	0.039058742	0.020237212	0.008064446	0.029466194	0	0	0.038980215	0	0.024481188	0	0	0.041720531	0.005527655	0	0	0.018747692
1.1.3.9	0	0	0	0	0.009509467	0	0	0	0	0	0.229096993	0.0182967	0.01008009	0	0.000804033	0	0	0.019669965	0.018728484	0.003671349	0.018976493	0.011577141	0	0	0	0	0	0.011737778	0.020301895	0	0.00937733	0.007342325	0	0.018335796	0.005988235	0	0.020572066	0	0.017538354	0	0.014298413	0	0.013982452	0.007569208	0.212328737	0	0.009803261	0	0.02503962
1.1.5.2	0.304596555	1.552833851	0	0	0	0.151164298	0.015874844	0	0.146736971	0	0.297789479	0	0	0	0	0.109645544	0.104180079	0.11997762	0	0	0.128003195	0.000379007	0.02420973	0	0.07319797	0.15010036	0.404021155	0.546868621	0	0	1.270738404	1.007319237	0	0	0	0.519411394	0.041663987	0	0.321960898	0.60850581	0	0.036254831	0.210381889	0	0.070753225	0.965440874	0.216928799	0.18748849	0.260672388
1.1.5.3	1.416381636	1.27968804	2.954600767	1.40743061	0	0.792991587	1.341793505	0.713802977	1.021796808	0.104128252	1.007148611	0.05647943	0.751834915	0	3.416435043	0.714961896	0.494885032	1.546910465	0.736658588	1.614958017	1.514138968	1.180767951	0.692280202	0	0.616010038	0	1.03733397	3.018272091	0.906559257	0.579084637	1.601777557	4.024289135	1.108157151	1.218926972	1.782950894	2.860046733	0.411410019	0.049637338	1.336081579	2.025782703	0.46013694	3.418906973	0.134172021	0	1.541061788	3.725894023	1.246094544	0.40439463	0.929718783
1.1.5.4	0.362608693	0.862602631	0.854617338	0.16249345	0.087917184	0	0.226787884	0	0.009857758	0.188602225	0.391427347	0.09918368	0	0.106296923	0	0	0.799036758	0	0.184148101	0.08266849	0	0.13439478	0.13209269	0.065173781	1.010566742	0	0.431059437	0.798851118	0.213263062	0.060707646	2.208877328	0.729118743	0	0.114296391	0	0.76584717	0.164428984	0.19125471	0.032136436	0.362097458	0.12281337	0.311780588	0.002761145	0.091736266	0.475138667	1.833405793	0	0.146503618	0
1.1.5.8	0.217507252	0.954645898	0.070024542	0.02158933	0.047332187	0	0.052383249	0.019460696	0.116470663	0	0	0	0	0	0.095871202	0	0	0	0.088458732	0.024121802	0.0425544	0.043741071	0	0.108157071	0	0.013333537	0.06165383	0.008876193	0	0.118993381	1.023867525	0.094535666	0	0	0.041058049	0.055179323	0	0	0	0	0.114536992	0.059308081	0.078718769	0.060582696	0.107482177	1.391752956	0.031855441	0.034495334	0.064742148
1.1.99.-	0.145784421	0	0.003035168	0.060074401	0	0	0	0.01006013	0.056410664	0.089007931	1.067956635	0.061829598	0.009670279	0.054733549	0	0	0.029238021	0.042142891	0	0.099267861	0.003915835	0.017094413	0	0	0	0	0	0.037417461	0.006088616	0.023618825	0.158320106	0	0.01054471	0	0	0.036076944	0.036595837	0	0.041545172	0.006235361	0.08584687	0	0	0.00807641	1.005454089	0.534480867	0.177410658	0.154447277	0.217245358
1.1.99.1	1.88719232	0.791128795	0	0.248820587	0.05083096	0.240570512	0	0.190318841	0.31203618	0.178283154	2.080377291	0	0	0.218776544	0.227677139	0.133183599	0.19609227	0.18047068	0	0.336973597	0.330526929	0	0.141132101	0	0.481639095	0	0.272971472	0.654867626	0	0	1.137790409	0.786572516	0	0	0.019945349	0.605388567	0	0.210546571	0.295765281	0.282942623	0	0.105813798	0.28919196	0	2.388040985	1.217532475	0.476781605	0.297769039	0.318885587
1.1.99.10	0.000773575	0	0	0.013419261	0.001597179	0	0	0.010491644	0	0	0.039423394	0.00903513	0	0.006595265	0	0.014589012	0.015356931	0.005654188	0.020119521	0	0.006289738	0.015229246	0	0	0.015810309	0	0	0.013825743	0.009277622	0.00730793	0.000628418	0	0	0.001683239	0	0.014236755	0	0	0	0.009089704	0.015630894	0.015654829	0.007105844	0	0.059988417	0	0.010948563	0	0.009248142
1.1.99.2	0	0	0	0	0	0	0	0	0	0	0	0	0	0	0	0	0	0	0	0	0	0	0	0	0	0	0	0	0	0	0	0	0	0	0	0	0	0	0	0	0	0	0	0	0	0	0	0	0
1.1.99.21	0.115755876	0	0	0.093672606	0.039400312	0.112922649	0.057138071	0	0.060477049	0	1.048278968	0	0.025588354	0.102872906	0	0.02476462	0.094001809	0	0	0.055264871	0	0.064775463	0.113777089	0.084925386	0	0.09522732	0.044432068	0.023442363	0	0	0.027666688	0	0.094738997	0.056309498	0	0	0.034761491	0	0.024068091	0.054234732	0.018296267	0	0.103464008	0.106789317	1.025896799	0	0.162676047	0.14279181	0.002170339
1.1.99.24	0	0	0	0	0	0	0	0	0	0	0	0	0	0	0	0	0	0	0	0	0	0	0	0	0	0	0	0	0	0	0	0	0	0	0	0	0	0	0	0	0	0	0	0	0	0	0	0	0
1.1.99.28	0	0	0.04754977	0	0	0.023791518	0.036550675	0	0.008949172	0	0.08322864	0.029608795	0.021398443	0	0	0.031413423	0.016595554	0.042301757	0.002394308	0.072099802	0	0.055677432	0	0.014347121	0.003085599	0.040406258	0.043412576	0	0.009052796	0	0.051979008	0.037318467	0.046668733	0	0.055858178	0.03461424	0.027790406	0	0.043857824	0.051101888	0	0	0	0.052490994	0.060637077	0.051308811	0	0.008335978	0.012173399
1.1.99.3	0	0	0.101170967	0.30951557	0	0	0.150504476	0	0	0.090400582	0.800294062	0.134316153	0.321078635	0	1.689252285	0	0.687267091	0.212139504	0	0.328172104	0	0.054625497	0	0	0	0	0.258730039	0.110585947	0.075563132	0	3.321244736	0	0.345466994	0.155654873	0	0.222058658	0.335895905	0	0	0	0.311008695	0	0.136076283	0.161909732	0.394665728	1.658691734	0	0	0
1.10.2.-	0	0.007452048	0	0	0.007419917	0.00470306	0.002404043	0.004220796	0.006376243	0	0.013569858	0.001971923	0	0	0	0.008404322	0.00482874	0.005822135	0.006062597	0	0	0.003790326	0	0	0	0	0.007808701	0	0	0.007206756	0.004138648	0.005651116	0	0.001263016	0	0.01313978	0	0	0.005853247	0	0.005392152	0.004511842	0	0.002609396	0.006125436	0	0	0	0.001789164
1.10.2.2	1.502585707	0	0.140988637	0.123979367	0.148525138	0.011617717	0	0.023014475	0.112543742	0.005227516	0.983204824	0.01653244	0.097679496	0.158740644	0	0.096884817	1.012017195	0.018568823	0.024660199	0.062239753	0.12543036	0.117420891	0	0	0	0.021881554	0.318202068	0	0.045980429	0	0.066355868	0	0	0.04184423	0.072675064	0	0.088409802	0	0.037863193	0	0.143285306	0.056070574	0.042472193	0.154568735	0.849768748	0.012999775	0.135203724	0.056611888	0
1.10.3.-	2.728319234	7.636742323	0.871113919	2.822361379	2.023385684	2.245345913	0.514066898	0.978252061	0	0	6.786150902	2.912887686	1.525205692	0	2.820143315	1.129780731	2.346810434	0.011586651	0	1.201407607	0	0	0	0	0.733495791	1.236671619	4.429883347	5.530715598	1.909459221	0	5.67340187	6.451711999	0.111351139	0	0	5.528433223	1.262696757	0.301316025	1.858691477	4.01962036	0	3.673380535	0	1.146261458	8.178155646	8.213965031	2.012765123	0.644652794	2.73318277
1.10.3.12	0	0.048788607	0.062383664	0.025511602	0.167499895	0	0	0.176984355	0	0.213499092	0	0.213710318	0.20561623	0.115654399	0	0.20515004	0	0.181702446	0.142774123	0	0	0.003425245	0.037202612	0	0.092049367	0	0	0	0.120247212	0	0	0.01412863	0.050730357	0	0.092027459	0.131553123	0.093532369	0.076678799	0.012451713	0.080319589	0.097609192	0.081138211	0.217380796	0.02343234	0.118004166	0	0.045700547	0.130786187	0
1.10.3.2	0	0	0	0	0	0	0	0	0	0	0	0	0	0	0	0	0	0	0	0	0	0	0	0	0	0	0	0	0	0	0	0	0	0	0	0	0	0	0	0	0	0	0	0	0	0	0	0	0
1.10.3.3	0.033311496	0	0.023905683	0.028262256	0.016989619	0	0	0.01910591	0	0	0.227676185	0.033000221	0	0	0	0	0.008429557	0	0	0.009815195	0.013759423	0	0.040921132	0.036443946	0.037942871	0.017824562	0.001342004	0	0.025705471	0	0	0.013690217	0	0.020422177	0	0.001615066	0.036072514	0	0.035818911	0	0	0.032107966	0	0.040660672	0.22693869	0.020496028	0	0	0.006484656
1.10.9.1	0.000723082	0.000131641	0.00031565	0.000711817	0.000620018	0.000697423	0	0.000338566	0.000724103	0.000484641	0.009092606	0	0	0	0.0002561	5.58405E-05	8.14176E-05	0.000625691	0	0	0.000657585	0	0.000244025	0.000608445	9.33899E-05	0	0.000513321	0.000232717	0.000329861	0	0	0.000125334	0	0.000282194	0	0.000788353	0	0.000290305	0.000245066	0.000263866	0.000518826	0.00063701	0	0	0.007861981	0	0	8.29621E-05	0
1.10.99.2	0	0	0	0	0	0	0	0	0	0	0	0	0	0	0	0	0	0	0	0	0	0	0	0	0	0	0	0	0	0	0	0	0	0	0	0	0	0	0	0	0	0	0	0	0	0	0	0	0
1.11.1.-	0	0	0	0.228646089	0.041214297	0.003023008	0.207462159	0.004676991	0.056130288	0.036399742	0.253564395	0.080456295	0.065727426	0.044785431	0.041010124	0	0.056732775	0.030394049	0	0.019333703	0	0	0	0.006567015	0.083611201	0.015600626	0.030312305	0.05800283	0	0	0	0	0.070368173	0.018805281	0	0	0.007862571	0.002437818	0.063155739	0	0.031574472	0.069585829	0	0.014147173	0.196830534	0	0.077704411	0.159223365	0.314601332
1.11.1.1	0	0	0	0	0	0.00717034	0	0.043594993	0	0.02780021	0	0	0.006879288	0.050907324	0	0.070256703	0	0.026220672	0	0.054865065	0	0.044568537	0	0	0	0.530127597	0.023232713	0	0.928351896	0.043681113	0	0	0	0.046751447	0	0	0	0	0.020229287	0.005101725	0.051722964	0	0	0	0.007323805	0.066964992	0	0	0.580490134
1.11.1.10	0.156959604	0.698844504	0	0.118703983	0.091894551	0.021155538	0.326181841	0.128566846	0	0.103410128	0.822735416	0	0	0	0	0.177832608	0	0.438454294	0.547692366	0.532054821	0.207048721	0	0	0.010932269	0	0.583812853	0.08036195	0	1.103372663	0	0	0.01180716	0.013915229	0	0.13484024	0.049096218	0.099565362	0	0.115612189	0	0	0	0.055565191	1.1300859	0.715212162	0.859683644	0.277951496	0.394624698	0
1.11.1.15	2.824794339	2.917316689	2.037822831	2.265443402	0.752396865	1.623775506	1.693331466	1.158942576	0.940254013	0.866210665	4.015463921	2.725778003	3.303256585	1.534823904	2.457651134	1.093789173	2.717131756	1.828860803	1.698589759	2.015177213	1.420005287	0	2.423754619	0.137120361	2.354002895	2.040436465	1.604794771	2.719775798	1.398389204	1.393314726	3.513658035	2.941267287	0.511808148	0.369663703	0.918491653	2.788816988	0	3.390797001	1.316073104	2.240260886	0	3.312622063	1.481621922	2.955693668	3.152622947	3.240181082	1.678248438	1.161240441	1.172070583
1.11.1.21	0.820682346	1.266661872	0.09639242	0.501407718	0	0.079628611	0.594096925	0	0.256360727	0	1.18055362	0	0	0.328495382	0.067994475	0	0.453513612	0.152965214	0	0	0.214264773	0	0.076360804	0	0.103837452	0.185792879	1.219830184	1.629187501	0	0.197395273	1.661867666	2.445270354	0.003585183	0.294890586	0	1.916571239	0.167706139	0.284858125	0.618494972	1.225011887	0	0.145308053	0.001592842	0	1.410904355	1.573223856	0.527509178	0.248374819	0
1.11.1.5	0.401816294	0	0.938952155	0	0.821438714	0.144010509	0	0	0.128896662	0	1.201574246	0.82309216	0.820690267	0	1.20028109	0	1.454360433	0.19939908	0.216505077	0	0.037954091	0.192229862	0.070608902	0.053281571	0.06326131	0	0.316550401	0.561095528	0	0	0	0.859744219	0	0.081274068	0.17643835	0.78519929	0	0	0.103945233	0.35462004	0	0.376366044	0.096589357	0.161508281	1.066177611	0.150468599	0.107348893	0	0
1.11.1.6	1.883177381	1.665500522	1.14093772	0.025576817	0.889406113	0.843280537	0.59309687	0	0	0	1.150529912	0.541433635	0.420605172	0	1.201683751	0	0.742245189	0.075081619	0.079183616	0.207769779	0	0	0	0.006363917	1.153684779	0.27026259	0.777365403	0.716624404	0.530783125	0	1.214246092	1.089538099	0.00622221	0.061281936	0	1.086129657	0	0	0.077507892	0.407621213	0.152985436	0.981719732	0	0.193578159	1.347136548	0.956326467	0.136145573	0.283432098	0.333952074
1.11.1.7	0.130096369	0.627045886	0.012191551	0.088801661	0.082808721	0.080351345	0	0	0.040612329	0.086716297	0.728738117	0.049708985	0	0.032431545	0.055255626	0	0.086657033	0	0.010856695	0.059980809	0	0.020885461	0.032455776	0	0	0	0.015188775	0	0	0	0	0	0	0	0.031570801	0.044284396	0	0	0	0.037111387	0	0.000844586	0.076021663	0.049950972	0.845040499	0.102228497	0	0.097277018	0
1.11.1.9	1.602231959	1.956928859	0	0.222503875	0.180378256	0.119584832	0.618795666	0	0	0.008024583	0.872985408	0.888902644	0.938666607	0	0	0.15387653	0	0.67257117	0.872780935	0.876034357	0.789117827	0.002385693	0.909729148	0.279923448	0.391372528	0	1.140786999	1.187598481	0.201497257	0.076078832	1.37585817	0.942033427	0.142874529	0.025720073	0	0.881463649	0	0.225371017	1.137586499	0.645911461	1.087353728	0	0.83215682	0.898636727	1.346410276	1.538311312	0.698867015	0.732652151	0.075407283
1.12.-.-	0	0	0.007092581	0	0.007107825	0	0.004389857	0.01140907	0	0.008417205	0.002584912	0.013920202	0.012641105	0	0.002271477	0.005459985	0.002634127	0.005011008	0	0.002680863	0	0.012954945	0	0.007036697	0	0	0.004313856	0	0.0019352	0.002115193	0	0.00486026	0	0.014396599	0	0.015030673	0	0.013123898	0	0	0	0.007446233	0	0.008502146	0.013939909	0.012048233	0.008833551	0.006078365	0.009022717
1.12.1.2	0	0.014217446	0	0.008813285	0	0	0.004590686	0	0.013945054	0.005243997	0.27258037	0.014088531	0.005265268	0.001610653	0.013523235	0.00936421	0	0	0.008584479	0.009588261	0	0	0.002336307	0	0	0	0	0	0.025130474	0.001487547	0	0.015136821	0.003349836	0	0.00315701	0.017242994	0.004530305	0	0	0	0.01494156	0	0.02145516	0	0.299943418	0	0	0.002099575	0.018136316
1.12.2.-	0	0	0	0	0	0	0	0	0	0	0	0	0	0	0	0	0	0	0	0	0	0	0	0	0	0	0	0	0	0	0	0	0	0	0	0	0	0	0	0	0	0	0	0	0	0	0	0	0
1.12.2.1	0	0.026973219	0.010546734	0	0.004496489	0.005754035	0	0.029136146	0	0.023084681	0.059950126	0.039669453	0.026148067	0	0	0.031419605	0	0.312997239	0.319860008	0.334908105	0.301950295	0	0.01743263	0.036590036	0	0.015925376	0.028314275	0.025650473	0	0.019128364	0.005498759	0.026515369	0	0.03358617	0	0.031560481	0	0	0.501657833	0	0.006209472	0	0.009768253	0	0.037119269	0.040422898	0.057100822	0.003423244	0.057835592
1.12.5.1	0	0.155129503	0.140360877	0	1.144153192	0	0	0.052037694	0.096645181	0	0.077794358	0.036951513	0	0.138012536	0.090317943	0	2.863864567	0	0.051626494	0	0	0	0	0.13715614	0	0	0	0.136088275	0	0	0.058208518	0	0	0.079759627	0.055589445	0.104620964	0.141420566	0.033710425	0	0.050346418	0.082710075	0.14852045	0.013846457	0.078433399	0.215328524	0.119948783	0	0.044319909	0.05117579
1.12.7.2	0.412894882	0	0	0	0	0.351829041	0	0.17459404	1.118912819	0	0.178080776	0.134072769	0.07631712	0	8.131736172	0.078120504	0	0.93084515	0.731828646	1.478637817	0.7691578	0.258541217	0.251637459	0.843382959	0.104620574	0.03484454	0.379302977	0.300809772	0	0	0	0	1.039158507	0.210917896	0.919791096	0	0.303991476	0	0.251793645	0	0.248978657	0	0.386527117	0	0.305611783	0.367799641	0.512611705	0.098783185	0.319948178
1.12.98.1	0.001740533	0	0.00129161	0	0	5.03735E-05	0	0	0.001241366	0	0.006947819	0.001555344	0	0	0	0.001683086	0.00017226	0	0	0	0.00060845	0	0.000443427	0	0.000318696	0	0	0	0	0.00012566	0.000398122	0	0	0	0.001501349	0.001105134	0	0.001455538	0.00037848	0	0	0	0	0.00162024	0.007708846	0	0	0	0.001435616
1.12.98.2	0	0	0	0	0	0	0	0	0	0	0	0	0	0	0	0	0	0	0	0	0	0	0	0	0	0	0	0	0	0	0	0	0	0	0	0	0	0	0	0	0	0	0	0	0	0	0	0	0
1.12.99.-	0.050713202	0	0	0.049117822	0.045265109	0.003834015	0.01340531	0	0	0.011767911	0.044475131	0.021196756	0	0.028154794	0	0.035411788	0.047452882	0	0.049389562	0.009548358	0	0	0.047365943	0.013431254	0	0	0.043575934	0	0.025614435	0.045595625	0	0	0.029115292	0.043158386	0	0.005335535	0.009481812	0.001276839	0.020508813	0.054234903	0.033364623	0	0.047295549	0.005717416	0	0	0.009205681	0.021414402	0.056604883
1.12.99.6	0.502304138	0.227873417	1.96327111	0	1.590971539	0	0	0.244260118	0	0.189880525	0	0	0.063454323	0	8.063074486	0	0	0.963731092	1.076712356	0.118197952	1.253887728	0	0	0	0	0.128361001	1.663112282	2.654386592	0.555333638	0	0	3.255008864	0	0.098952282	0.126969534	2.812382133	0	0	0.762633171	2.550595153	0.077702591	0.000307413	0.307990235	0	0.666443405	0	0.375198939	0	0.000928359
1.13.-.-	0	0	0	0	0	0.00031996	0.000434563	0	0	0.000357399	0.000506214	0	0.000427629	0.000324774	0	0.000381362	0.000424454	0.000323631	0.000323866	9.67146E-05	0	0.000328343	0	0.000243535	0.000248713	0	0	0.003891763	0	0.00041565	0	0	0.000421087	0	0	0.004760111	0.00031078	0.000462491	0	0	0	0	0.000475207	0	0	0	0	0	0
1.13.11.-	0	0.006150013	0.017201146	0.007069035	0	0	0.01713375	0	0.008586357	0.00748107	0.018577177	0.002139952	0.018200611	0	0	0	0	0.00545679	0	0.017108831	0.016432788	0.01233732	0	0	0.007280355	0.003648263	0	0.005484764	0.006811426	0.008203292	0.012876858	0	0	0	0	0.00693958	0.014077778	0.015428654	0.001113556	0.011101276	0	0	0.001829769	0	0.038854902	0	0.003486397	0	0
1.13.11.1	0.281833792	0.893330318	0.052369798	0	0.015510167	0.070164445	0.059399953	0	0	0	1.072312281	0.002194467	0	0	0	0	0	0.065768861	0.152826982	0.129717942	0.181174465	0	0	0	0.20728103	0.084024394	0.007468898	0.016560811	0	0.061436283	0	0.144959888	0.008402548	0.164491872	0	0	0	0.060671804	0.053509416	0	0	0	0.024783204	0	1.20797986	0.610613636	0	0	0.150041863
1.13.11.11	0.589413787	0	0	0.000812287	0.084685525	0	0.092411831	0	0	0	0.886984599	0	0.054653595	0	0.024497413	0.058932563	0	0.08884538	0.103482997	0.076287478	0	0	0.108665835	0	0.043263227	0.032095899	0.272339496	0.097767154	0	0.045259096	0	0.027210486	0	0	0	0.114895654	0	0	0.080646765	0	0.094525924	0	0.100688482	0.092176134	0.681496483	0	0.136442007	0.033122178	0.0490011
1.13.11.15	0.009704014	0	0	0.005132108	0	0.040868209	0.050782427	0.004776036	0	0	0.507295591	0	0.063085732	0.012779306	0	0	0.002767529	0.030708366	0.003997617	0.031304131	0.094207996	0	0.008679477	0	0.032090265	0.072611028	0.043738936	0.494617341	0	0.073847108	0	0.265683769	0	0.094582267	0.04825815	0.383755287	0	0.042699467	0	0.329009457	0.051563066	0	0	0.085905481	0.437038392	0.805886791	0	0.039137495	0.040173945
1.13.11.16	0.230395569	0.118812967	0.052940133	0	0	0	0.003236588	0	0.055918647	0	0.164415705	0.047762823	0.040884095	0.037538611	0	0.009916225	0	0	0.042077614	0.009431337	0	0.043817005	0	0	0.025157826	0.025944607	0.206947393	0.383482684	0.02200556	0.057674942	0	0.72129686	0	0	0.001747611	0.254231296	0.066890477	0	0.033898585	0.486203954	0.046714076	0.143802962	0	0.044173049	0.096022901	0.877591947	0.007155184	0.035096569	0.073802521
1.13.11.2	0.423142964	0.057421004	0	0.06694994	0	0.026019668	0	0.024107119	0.039094904	0	0.388573125	0	0	0	0	0.000478902	0	0	0	0.020335306	0	0	0.000172283	0.019993683	0	0	0	0.058376284	0.061586119	0.038491918	0.012955728	0.063632608	0	0	0.044872116	0	0.041066312	0	0	0	0.021226763	0	0.049346603	0	0.340824985	0.192567598	0.030671971	0.044410213	0.074555433
1.13.11.20	0	0	0	0	0	0	0	0	0	0	0	0	0	0	0	0	0	0	0	0	0	0	0	0	0	0	0	0	0	0	0	0	0	0	0	0	0	0	0	0	0	0	0	0	0	0	0	0	0
1.13.11.24	0	0.00050375	0	0	0	0	0.000167459	0	0.000637712	0.000117795	0.000358625	0	0	0	0.000721765	0	0.000225806	0	0.000678116	0.000618926	0	0.000164357	0.000829088	0.000862943	0.00047407	0.000308664	0.000220025	0	0.000444209	1.59948E-05	0	0.000359065	0	0	0	0	0.00035154	0	0.000579873	0	0.000712673	0	0	0	0	8.30736E-05	0.00062124	0.000167413	0.000735183
1.13.11.27	0.803682564	0.597416818	0	0	0	0.081511673	0	0.012731116	0	0.016364951	1.6446676	0.191127785	0	0.072686203	0.238583056	0	0.231683748	0.128276413	0	0	0.064195962	0	0.025498618	0	0.218944241	0	0.274480168	0.347653835	0.217925613	0	1.157187122	0.238620009	0	0	0.142529755	0.006610489	0.088387494	0.203317531	0	0.106660122	0.102238758	0	0	0	1.82901825	0.548198216	0.439956586	0.202933641	0
1.13.11.3	0	1.564573332	0.189400593	0	0	0	0.001894883	0	0.049829577	0	1.177507337	0.225436787	0.078864323	0	0.215338349	0.222898312	3.88362E-05	0.124573481	0.277927229	0.008937141	0.268583139	0.105562426	0.006754503	0	0.495335334	0.167133948	0	0.291913827	0.131436739	0.137312019	0.073089092	0	0.129787397	0	0	0.017965776	0	0	0	0	0	0.198629661	0.007196537	0.069244581	1.012141909	1.846243439	0.410176924	0.209901031	0.245453398
1.13.11.33	0.005208696	0	0.00421299	0	0	0	0.009484421	0	0.003830034	0	0.022508309	0.010357006	0	0	0.009156223	0	0	0	0.000942451	0.006852978	0.00571177	0	0	0.009671944	0	0.00705292	0	0	0.01134265	0.010235153	0	0	0	0.00113725	0	0.000723268	0	0	0.011338544	0	0.005434735	0	0	0	0.025823183	0	0.003456014	0.003732302	0.004289174
1.13.11.34	0	0	0	0	0	0	0	0	0	0	0	0	0	0	0	0	0	0	0	0	0	0	0	0	0	0	0	0	0	0	0	0	0	0	0	0	0	0	0	0	0	0	0	0	0	0	0	0	0
1.13.11.37	0	0	0	0	0	0	0.019060065	0.022678246	0	0	0.136047042	0.02346204	0	0.014363436	0.022850305	0	0.023849669	0.027810683	0.008904781	0.013461653	0.036263903	0.011888077	0	0.014982584	0.027896124	0.010049793	0	0.002329653	0.003778988	0	0.002518786	0	0	0.016715345	0.014393835	0.000113931	0.010460733	0	0.006079945	0	0	0.012637519	0.021159565	0	0.118604118	0.015157808	0.05076061	0.031000012	0.022319932
1.13.11.38	0	0	0	0	0	0	0	0	0	0	0	0	0	0	0	0	0	0	0	0	0	0	0	0	0	0	0	0	0	0	0	0	0	0	0	0	0	0	0	0	0	0	0	0	0	0	0	0	0
1.13.11.39	0.231428389	0	0	0	0.011917471	0.1268998	0.098301349	0	0	0.091532823	0.091313396	0.139862482	0	0	0.986824885	0.02951059	0	0.083684591	0.07078652	0	0.110022752	0.114555832	0	0.115390254	0	0.056978574	0.127261844	0.096836106	0	0.096734319	0	0.102860866	0.071646093	0.084981676	0	0.0199533	0	0.09571053	0.013579858	0.024382099	0	0.020685414	0	0	0.195651581	0	0	0.108926248	0.087751238
1.13.11.4	0.185633589	0.088438369	0.064984022	0	0.025960958	0.02335204	0.028140568	0	0.579357888	0	0.414517214	0.061718182	0.065044749	0.062081618	0.073071883	0	0.013709509	0.095324236	0	0.109188704	0.10753132	0	0	0	0.174526701	0.023128129	0.060841604	0.191748996	0.08147997	0.041073852	0	0.216681153	0.080865823	0	0	0.270324271	0	0.007059801	0	0.172380564	0	0	0.330899823	0	0.343912907	0	0.109536087	0.065385844	0.027611471
1.13.11.41	0.015424357	0	0.005231166	0	0.013695631	0.021884862	0.031164924	0.024395258	0	0.001545144	0.279475997	0	0.025497994	0	0.016875302	0	0	0	0	0.010072245	0	0.031261384	0.010025062	0	0	0	0.001737717	0.028621084	0.002642771	0.016382965	0	0	0.024627384	0.016479336	0	0	0	0.001194115	0.029758374	0.030173056	0.027555493	0	0	0	0.297371323	0	0.047229026	0.067800184	0.028534412
1.13.11.5	0	0.075903086	0.083458693	0.015000861	0	0	0	0	0.097095117	0	0.60652871	0	0	0.031759309	0.025372369	0.051853118	0.110086073	0	0.041291509	0	0.076038626	0.112227087	0	0.024016555	0.086827223	0.066469274	0.093718731	0	0.019421154	0	0.069124501	0	0	0	0.038615185	0	0	0	0	0	0	0	0	0.066438578	0.622175121	0.022275459	0.263520602	0.223856734	0.122006952
1.13.11.52	0.002664988	0	0	0	0	0	0	0	0.012937532	0	0.006946047	0.007973063	0	0.009152218	0.001977706	0.006571148	0	0	0	0	0	0.013061697	0.003440342	0	0	0	0.238520286	0.011858212	0	1.14816E-05	0.010425104	0	0	0	0.005978184	0	0.003021797	0.004003185	0.004798702	0.003552196	0.001690211	0	0	0.00591212	0	0.007391773	0.008790352	0	0
1.13.11.53	0.107210027	0.049036497	0	0.217714803	0.206255232	0	0	0	0.22813798	0.240317902	0.248800471	0.210818184	0	0	0.15562195	0.039465474	0	0	0.022335118	0.129275255	0.243497115	0.194743162	0	0	0	0	0	0.379675543	0.113392931	0	2.160754409	0.225444139	0.165112405	0.012107018	0	0.350161791	0.108310606	0	0.131811808	0.134901704	0.063582177	0	0	0	0	1.570163914	0	0.311314639	0.118420373
1.13.11.56	0	0	0.000180584	0.000704163	0.000495041	0.00052448	5.1277E-07	0.000506453	0	0	0.009259146	0.000569714	0	0	0.000251495	0	3.14485E-05	0.000418599	0.000783002	0	0.000172248	0.000444094	0	0	0.000726594	0	0.000288328	0	0	0.000389096	0	0	0	0.000579692	0.000746621	0.000592709	0	0	5.17444E-05	0	0.000395176	0.000451011	0	0.000393879	0.008110676	0	0.000604385	0.00051047	0.000713248
1.13.11.6	0.035265986	0	0	0.029541684	0	0	0	0.001802387	0	0	0.08455246	0.040530153	0.03525676	0	0.00863282	0	0.022593763	0.016848294	0.026375068	0	0.035881062	0.009079895	0	0	0.027451249	0.013239247	0.0286688	0.029522736	0.016680933	0.014356638	0.01240654	0	0	0.016146754	0	0	0.035611823	0	0	0.040038923	0	0.035335737	0.042380494	0	0.061232785	0.000728992	0.036772198	0.002464999	0.043270513
1.13.11.8	0.043802585	0.017375496	0.026668208	0.039088811	0.085570658	0.083264027	0	0	0	0	0.552736469	0	0.069865599	0.081638747	0.083237662	0	0	0	0	0.086978734	0	0	0	0.03517036	0.060853419	0.071895982	0	0.179501941	0.046581758	0.089024822	0.409475233	0.101637578	0.068715375	0	0.048248699	0.062115667	0.08020527	0	0	0.12130278	0.06846725	0	0	0	0.661405284	1.516003188	0.103838302	0.094554668	0
1.13.12.-	0.231180851	0.060761109	0	0	0	0.058574282	0	0	0.016978873	0	0.470249577	0.004363304	0	0.004639166	0.031464933	0	0	0	0	0	0	0	0.020369831	0	0.124419898	0	0.064094353	0.029858588	0.50236623	0	0.591950884	0.069562058	0	0.019027004	0	0.083902724	0.015957258	0	0.134543369	0.057551885	0.033901098	0.042705753	0.048728749	0.049723961	0.448210308	0	0.164374164	0.246573575	0.135808016
1.13.12.16	1.54309961	1.820454777	0.346272775	0.177210881	0.12232551	0	0.22661788	0.133580131	0.025466874	0	3.135152964	0	0	0	0	0.15467709	0.832845518	0	0	0	0.352971189	0.189991669	0.331894628	0.325421683	0.586361995	0.208350606	0.050442442	0	0	0	0	0	0	0.346034565	0.341850932	0	0	0.13566398	0.269124247	0.290975645	0.026530726	0	0	0.335992132	2.881509714	0.853511176	0.41448601	0	0.018730049
1.13.12.3	0.003869196	0	0.039591393	0.013285518	0	0.005306872	0	0	0.016259645	0.021159487	0.043578538	0.035009238	0	0	0	0	0	0	0	0.024838028	0.033107437	0.018234644	0.039427327	0.010756322	0.003447451	0.026530774	0	0.029824016	0	0	0	0	0.024307336	0	0	0.035414179	0	0	0.002434251	0	0.007737526	0	0.021772274	0	0.084044692	0	0.136302252	0.131943268	0.031318371
1.13.12.4	0.009534591	0	0.002251108	0.006101075	0	0	0	0.002446764	0	0.009528104	0.008523827	0	0.016341393	0.000336079	0	0	0.00853914	0.005672223	0.004074469	0	0.00048086	0	0.000194341	0.006789129	0	0.01728446	0	0.000559959	0.012628594	0	0	0.012480204	0	0.013372966	0.01382328	0.02696778	0.007328623	0	0	0	0	0	0.005265065	0	0.000313521	0.006263232	0.001448537	0.01210256	0.045255638
1.13.12.7	0	0	0	0	0	0	0	0	0	0	0	0	0	0	0	0	0	0	0	0	0	0	0	0	0	0	0	0	0	0	0	0	0	0	0	0	0	0	0	0	0	0	0	0	0	0	0	0	0
1.13.99.1	0	0	0	0	0	0	0	0	0	0	0	0	0	0	0	0	0	0	0	0	0	0	0	0	0	0	0	0	0	0	0	0	0	0	0	0	0	0	0	0	0	0	0	0	0	0	0	0	0
1.14.-.-	0.346457178	0.429884034	0.133814333	0	0.444116075	0.444205199	0.526054151	0	0	0.188793444	1.520750675	0.14733409	0.16906431	0	0	0	0	0.287410257	0.227481873	0.482194578	0	0	0	0.309578113	0.341859581	0.224933267	0.489157452	0.3704818	0	0.073135601	0.269672723	0	0	0.177258405	0.177570771	0	0.068885609	0.17242966	0	0.011456731	1.373101162	0.145766188	0	0	1.925063149	0	0.422449788	1.064969488	0.098701845
1.14.1.-	0.16265911	0.293802698	0.002810797	0	0.064729461	0	0	0.039182763	0.042423018	0.017246844	0.026370716	0.016834983	0	0	0.054622256	0	0	0	0.087918168	0.072134454	0.021021484	0.085845431	0.027740447	0	0.097706859	0	0	0.408023847	0.000243961	0	0	0.5111708	0.057042158	0.083269984	0	0.368000913	0.088765217	0.048611903	0.07195842	0	0	0	0	0	0.169178491	0.783583548	0	0	0
1.14.11.-	1.790858252	1.727133134	0	0	0	0	0.131219643	0.087551213	0	0	1.770964187	0	0.157199158	0.226491186	0	0	0	0.222327545	0.379196209	0.36491787	0	0	0	0.305369146	0.721650252	0	0.781716212	1.284511632	0	0	2.058141474	1.953098808	0	0.184471688	0	1.073906226	0	0.155079534	0.570869311	0.68090341	0.086162087	0.069107128	0.240473434	0	2.010478276	2.363676678	0.34918739	0	0.041671852
1.14.11.1	0	0.005166626	0	0.043853295	0.029876043	0.007518398	0	0	0.024555687	0.033926456	0.425788869	0	0	0	0	0	0	0	0	0.03059819	0.030240249	0.022969697	0.025489643	0.024080726	0.003728503	0.049330895	0	0.037245203	0.003297101	0.020364185	0.414886279	0	0.001755037	0.019238856	0	0.058447315	0.005674831	0	0.039670804	0.036046987	0	0.029671815	0.044570694	0.031272797	0.449792756	0	0.033041173	0.032067791	0.056163711
1.14.11.16	0	0	0	0.00158115	0	0.116629746	0	0.11013834	0.030724088	0.002900503	1.036211901	0	0	0.060906716	0.075596099	0	0.06124297	0	0	0	0.029991846	0.018869685	0	0.073882116	0.035766808	0.095138069	0.088162916	0.055040106	0	0.068771866	0.076433993	0.141395803	0.00400514	0	0	0	0.090167856	0	0	0.027420923	0	0.094321435	0.068874344	0.076476529	0.919864829	0.527677188	0.106919213	0.053761909	0.179440693
1.14.11.17	0.181872332	1.55012079	0	0	0	0.167380174	0	0	0	0.239041506	2.525419462	0	0	0	0	0	0	0.337056088	0.256434442	0.219258746	0	0.143161935	0.206432958	0	0	0	0.497445811	0.829091035	0.175107688	0	1.7400168	0.803186783	0.126136931	0	0	0.847246794	0.334155103	0	0.032267984	0.290449679	0.137302617	0	0	0	2.533906079	1.095077817	0.510149532	0.129461266	0.02159726
1.14.11.18	0	0	0	0.017033	0.006143228	0	0	0	0.031239412	0.033123	0.68658137	0	0.010333051	0	0.019539068	0.004816948	0	0.064245665	0.052373356	0	0	0	0	0.069754408	0.060640591	0	0	0.018601541	0	0.038710868	0.033126249	0	0.054992948	0.058880771	0.072907714	0	0.021931877	0.01069367	0	0	0.0492929	0	0	0	0.690653476	0	0.002246032	0.019066464	0
1.14.11.2	0.755811128	0.018677478	0	0	0.047641166	0	0	0.032408151	0	0.018334497	0.294006198	0.005932016	0.022562283	0	0.013263259	0	0	0.010843883	0	0	0.069915565	0	0.059410668	0.011382593	0.071854073	0.017992279	0.004472209	0.034707639	0.032368796	0.02511784	0.033059383	0.015529343	0.026675104	0.06383725	0	0.055965571	0	0.055191667	0	0	0	0	0.018375914	0	0.308355712	0.023509317	0.04644193	0.037680654	0
1.14.11.21	0	0.007218235	0.005614633	0.005274197	0.002893929	0	0.00547347	0.008402777	0	0.005413714	0.005232999	0	0.007766321	0.000344007	0.002667023	0	0.003193305	0.004266694	0	0	0	0.007236978	0.006235521	0.000316762	0	0.004643678	0	0.005423776	0.000223908	0.00770821	0.134563721	0	0.005845178	0.006603553	0.005280066	0.004619111	0.003069641	0.006796876	0.008100681	0.00795924	0	0.000783046	0.00425171	0.005629393	0.005873574	0	0	0.008403722	0.019156166
1.14.11.9	0	0	0	0	0	0	0	0	0	0	0	0	0	0	0	0	0	0	0	0	0	0	0	0	0	0	0	0	0	0	0	0	0	0	0	0	0	0	0	0	0	0	0	0	0	0	0	0	0
1.14.12.-	0	0	0.038837111	0	0.049172983	0	0.106192294	0.057503345	0	0.106854677	0.367611168	0.059059308	0.006684815	0.02986438	0.04834839	0	0.11440003	0.088069455	0.053170391	0.092264922	0	0.090420539	0.103832044	0	0.007802661	0.029052648	0	0.092997742	0	0	0.09002777	0.097626151	0	0	0	0.124987342	0	0.016369665	0	0	0.079891289	0.070220912	0.079333477	0	0.358372142	0	0	0	0.000753801
1.14.12.1	0.051877791	1.412956843	0.037426361	0.018442614	0.078728024	0.047019485	0	0.000416984	0	0	0.167210049	0.070454474	0	0	0	0.062237955	0	0.041770296	0.044066057	0	0.026337139	0.025144848	0.011748316	0	0.027261346	0	0	0.081959727	0	0.052777121	0.035398238	0	0.08846831	0	0.044912746	0	0.052200946	0	0	0	0	0	0	0.058678564	0.031874424	0	0.085902781	0.032357533	0.03358467
1.14.12.10	0	1.616529336	0.045415727	0	0.078247672	0.118249399	0	0	0	0.026582163	1.051155438	0.017051511	0.008872783	0	0	0	0	0.037333618	0.159769175	0.136930958	0	0.084875546	0.082742963	0.006083668	0.347349179	0	0.050406515	0.057309778	0.114127865	0	0.170631249	0	0	0.13063355	0.176451559	0.15063632	0	0	0	0	0	0.004747178	0	0.091795127	0.968424975	1.895111657	0	0	0
1.14.12.12	0.410101211	0.003837489	0	0.009377957	0.020152261	0	0	0	0.00441645	0	0.032103049	0.002414826	0	0.002945176	0	0.012551479	0	0.014275664	0.000700495	0.00690144	0.005843965	0	0.005561981	0.019858346	0.015162882	0	0	0.01660776	0	0	0	0.0071478	0.011963989	0	0.007767994	0	0	0.010843582	0	0.011209856	0	0	0.016842857	0.019064723	0.011548037	0	0.011175783	0.002380787	0
1.14.12.13	0.022529164	0	0	0.03741079	0.049507372	0	0	0.003138347	0.07010796	0	0.389263339	0	0	0	0.019581008	0.011640787	0	0.076578713	0	0.061965779	0.045965192	0.094287943	0	0	0.000210834	0	0	0.078577142	0.012808914	0	0.016605952	0.046925009	0	0.015356563	0	0	0	0	0	0.071591147	0	0	0.059151839	0	0.324400317	0.184063889	0	0	0
1.14.12.17	0.334955226	0.874305366	0.091199751	0.158357629	0	0.152040576	0	0.139208399	0	0	1.004196436	0.023201847	0	0.116752906	0.004247919	0	0.000879746	0.395220141	0.304348409	0.329755637	0.158829213	0	0	0	0.245975631	0	0.297556719	1.00002104	0.050362898	0	0.171140274	1.041281404	0	0.147220678	0	0.867560738	0.141024068	0.030656753	0.181284408	0.401416649	0.142657035	0	0.065880616	0.034454641	0.845024743	0.859856148	0.185130718	0.177312172	0
1.14.12.18	0.238117139	0.049726104	0	0.009831281	0.072353102	0.042569213	0.011013663	0	0	0.019590316	0.216622454	0.057574001	0.064455981	0.06845441	0.057706564	0	0	0.066795189	0	0	0	0	0	0.008171623	0	0.034673146	0.005232788	0	0.010562398	0.040660655	0.071556125	0	0.00888239	0	0.019369953	0	0.018599505	0	0.060594148	0.061471248	0.00074222	0	0	0	0.151474621	0.04759612	0.068966755	0.055679289	0
1.14.12.19	1.323926279	0.2145756	0	0.146571491	0	0.037229501	0.104025383	0.168474425	0	0	1.627492699	0.123947454	0.127818701	0.185182702	0.186909518	0.141873671	0	0.062451547	0.206060489	0	0	0	0.20687043	0	0	0.134769601	0.369263725	0.803675574	0	0	0	1.566139289	0	0	0	0.478336502	0	0	0	1.163521297	0.064696098	0.336469347	0.01635984	0	1.566655709	0.027382806	0.03600669	0	0
1.14.12.3	0.028167556	0.031117357	0.019676901	0.03094144	0	0.030290366	0	0	0	0	0.091304043	0.031062298	0.000977501	0.020864338	0.033891177	0	0.036230252	0	0.02466601	0.016488199	0	0	0	0	0.036344058	0.017769685	0.022529172	0.011057143	0.021275823	0	0.027066062	0.004841302	0.017880482	0	0.034744182	0	0	0.016882499	0	0	0	0	0	0.029834791	0.059894976	0	0	0	0
1.14.12.7	0	0.025131475	0	0.011560158	0	0.027740304	0.028871656	0.022660021	0	0	0.352642992	0.009707062	0.017604599	0	0	0.012331761	0	0.02392753	0	0	0.010173115	0	0.019074693	0	0.023802229	0.006607985	0	0	0.018650708	0.010714227	0	0.002417436	0	0	0	0.025033788	0.02310207	0.006568265	0	0	0.027469178	0	0	0.024822284	0.29882778	0.005360045	0.071628351	0.070627764	0
1.14.13.-	3.211206636	5.947602282	2.161766936	0.452651787	0.133376965	0	0	0	0.491926194	0	3.523469629	0	0.00091366	0	0	0.123831188	0.362789947	0.532550107	0.546541304	0	0	0	0.608053917	0.005797187	0.679663547	0.1053068	1.643491492	1.305150675	1.027863854	0.338820139	1.938116501	2.104879828	0	0	0	1.43336716	0	0.559736165	0.549077729	0.718945749	0.221139864	0.106018606	0.538739915	0.41062627	3.052604026	2.89825463	1.134656283	0	0.686458624
1.14.13.1	0.812369843	0.232709464	0.017269411	0	0.123844118	0	0.108941198	0	0	0	1.02460638	0	0.059014915	0.056573089	0.117408072	0	0	0	0.060501916	0.002500411	0	0	0.004977288	0	0.177851419	0.021159881	0	0.282321475	0.049927619	0.038632961	0.475766948	0.264798225	0.086834602	0	0.037468424	0.368876267	0.069593436	0.046245069	0	0.179257972	0.015231414	0	0	0	1.055021374	0.356431592	0.10703673	0.096252186	0.038871568
1.14.13.100	0	0	0	0	0	0	0	0	0	0	0	0	0	0	0	0	0	0	0	0	0	0	0	0	0	0	0	0	0	0	0	0	0	0	0	0	0	0	0	0	0	0	0	0	0	0	0	0	0
1.14.13.106	0	0	0	0.013128157	0.020055839	0.011003198	0.011609468	0	0	0	0	0.008721054	0.018419102	0.010877328	0.017116189	0.017764526	0.023576554	0	0	0	0.004566292	0	0.009285396	0.017562406	0.018150277	0	0.000679376	0	0.020881124	0	0	0.006364207	0.000467148	0.024386444	0.010145553	0.001322749	0.009701085	0	0	0	0	0.002752249	0	0.014264015	0.008190085	0	0.033312422	0.01909443	0
1.14.13.12	0	3.05754E-05	0.000775076	0	0	0.000393872	0	0	0	0	0.007760781	0.000765874	0	0.000589583	0.000288552	0.000746657	0.000107581	0	0	0	0	0.000344675	0.000168337	0	0	3.25635E-05	0.000235306	0	0.000783781	0.000356629	0	0.000230831	0.000349851	0.000618506	0	0.000660029	0.000293662	0	0.00069171	6.81652E-06	0.000628093	0.000755574	0.000405245	0.000143362	0.009175354	0.000745373	0	0.000433422	0.000678716
1.14.13.127	0.060310363	0.282384978	0.137893382	0.168164294	0	0	0.140674684	0.047135719	0.113173361	0	1.616662892	0.133235011	0	0	0.172770968	0	0.174577095	0	0.12134093	0.054719776	0	0.087248022	0	0.016170867	0.02250971	0.067785492	0.097813816	0.410880812	0	0.010882636	0	0.925405368	0.113872518	0.003149736	0	0.479315258	0	0.00386422	0.125382	0.587200872	0.076534547	0.270704861	0.065885389	0	1.621438142	0.735173854	0	0	0.111395636
1.14.13.132	0	0	0	0	0	0	0	0	0	0	0	0	0	0	0	0	0	0	0	0	0	0	0	0	0	0	0	0	0	0	0	0	0	0	0	0	0	0	0	0	0	0	0	0	0	0	0	0	0
1.14.13.149	0.331333972	1.190053786	0.17870961	0.113205927	0	0.07679862	0	0	0	0.01038603	1.322467805	0	0	0	0.191483739	0.113141755	0	0	0	0	0.194418176	0	0	0.120459954	0.150909787	0	0.606130436	0.431898505	0	0	0.005803909	0.462783669	0.103679883	0.088132409	0.215198481	0.52521078	0.089346585	0.040338505	0	0.41621895	0.127743398	0.370974558	0.066050867	0.218043452	1.727317832	1.670638626	0.378218321	0.118635508	0.106268131
1.14.13.151	0.001749166	0.040218775	0.008020235	0.021570145	0.0182357	0	0	0	0	0.02187455	0.029704586	0	0.0178417	0	0	0.018126949	0	0.001085679	0	0	0	0.014778468	0	0	0	0	0.242535837	0	0.011288058	0.009748993	0.010891329	0	0.010957867	0.024631001	0	0.014287016	0	0	0	0	0.017137244	0.013663625	0.01937664	0.000758992	0	0.001671608	0.032622533	0.043796653	0.051475025
1.14.13.154	0	0	0	0	0	0	0	0	0	0	0	0	0	0	0	0	0	0	0	0	0	0	0	0	0	0	0	0	0	0	0	0	0	0	0	0	0	0	0	0	0	0	0	0	0	0	0	0	0
1.14.13.2	0.00348451	0.880097268	0	0.106172764	0.077735508	0	0	0	0.098098331	0.108711812	0.668536878	0.051150615	0.002920392	0	0	0.09835814	0.099318837	0.093273524	0	0	0	0.067372125	0	0.102166325	0.233802731	0.021240044	0	0.176406989	0.028549064	0.066945091	0.183852469	0.047004426	0	0	0	0	0	0	0	0	0.087666363	0	0	0	0.723136325	0.929914014	0.135278975	0.27605232	0.109074811
1.14.13.20	0.049340712	0.013634209	0.003024796	0.067348695	0.046541669	0.086650523	0.005450037	0.025696384	0.083285891	0	0.085501362	0	0.055584997	0.004452812	0.00124033	0	0	0.058041878	0	0.010157383	0	0	0.083498017	0.091221977	0.101233346	0	0	0.011338775	0	0	0.066950408	0	0	0	0.015225244	0.091300606	0.09110942	0.090387988	0	0.079290053	0	0	0.065155005	0	0.122082542	0	0	0.075480853	0.061704317
1.14.13.22	0.127280655	0.581635163	0.01080098	0.061430813	0	0.030729461	0.07456979	0	0.081014477	0	0.426682017	0	0	0.054592756	0	0.016759638	0	0.061881976	0	0.06312499	0	0.078511002	0	0	0.150740629	0.002646712	0.293790324	0.076584632	0	0.034741989	0	0	0	0.05320208	0.055336288	0.0706295	0.005069314	0.061868361	0	0	0.013445954	0	0	0.04651563	0.544160289	0.076070645	0.084396228	0	0
1.14.13.39	0.045887002	0.012380565	0.005233517	0.034359224	0	0.038838078	0.050129434	0.051619699	0	0.044726403	0	0.019112023	0	0	0	0.046434714	0	0.000280866	0.017349068	0.009825845	0	0	0	0.003646544	0.011261529	0.002851177	0.013200867	0	0	0.041288728	0.021323865	0.048131558	0.04594942	0.01128772	0	0	0.052742596	0.009392617	0.027934626	0	0.013818237	0.046456971	0	0.027933284	0.057513929	0.011243736	0.011506137	0	0.013244424
1.14.13.40	0.173126809	0	0.038126131	0	0	0	0.035779334	0	0.000768351	0	0.216634021	0	0.024101347	0	0.021016464	0	0	0.028428546	0	0.0089933	0	0.031659524	0.008231187	0.003957922	0	0	0	0	0	0	0	0	0	0.027283119	0	0	0.001059645	0	0.042087486	0	0.040184294	0	0.029863141	0	0.259474386	0.032197591	0.042680036	0.031735271	0.036616649
1.14.13.50	0	0	0.021375438	0.003577987	0.015813786	0.006599663	0	0	0	0.018520422	0.091364136	0.02908504	0.016434344	0	0	0	0	0.022393633	0	0	0	0	0	0	0	0	0.010419591	0.021987044	0.011843669	0.029402939	0	0.031277506	0	0.014251247	0	0.028334151	0.013994432	0	0	0	0	0	0	0.018744193	0.076306247	0.01046792	0	0.026210514	0.058302384
1.14.13.59	0.463929285	0.555332812	0	0.136596811	0.085937917	0	0.039567882	0	0	0	0.099978456	0.019580931	0	0.074768415	0	0	0.044268644	0.150182771	0	0	0.011328224	0.067761005	0	0.090562561	0.06641959	0.058490093	0.308203621	0.547172905	0	0	0.913295863	0.318438537	0	0.100608484	0	0.417318908	0	0.118835143	0.041122381	0.427193926	0.099273547	0.118997104	0	0	0.157355314	0.425121941	0.074408952	0.244278947	0
1.14.13.7	0.166761984	1.089319724	0	0.348902752	0.018129111	0	0.229422426	0	0	0	0.397367827	0	0	0	0.066924367	0	0	0.024560408	0.065728856	0	0.099043755	0	0	0.013651584	0.23481138	0.081811445	0	0.079592448	0.006090093	0.038459339	0.030917413	0.010163013	0.084674897	0	0.041175445	0	0.039918483	0	0	0	0.017901257	0.00084396	0	0.076396406	0.446011019	0	0.009563089	0	0.038558612
1.14.13.70	0	0.003983211	0	0.008981044	0	0	0	0.006044176	0.003143627	0	0.021651986	0.007983957	0	0	0	0	0.002652496	0	0.009472818	0	0.006505671	0	0.002100483	0	0.016296736	0	0	0.009470809	0.007553254	0	0.016544047	0.009952114	0.016050985	0	0	0.024466973	0	0	0.016287977	0.012237412	0.011522387	0	0.00652587	0.008094703	0.033334222	0.000410541	0.001531292	0	0
1.14.13.8	0.030300359	0	0	0	0	0	0.024389657	0.015694323	0.015233903	0.007088779	0.34518166	0	0.015298221	0.020860455	0	0.01288591	0.041051633	0.022954419	0.029009658	0	0.037627911	0.016178346	0.01380567	0	0.146197753	0.023000057	0.009121227	0.052563034	0	0	0.035708178	0.022035928	0	0.017890938	0	0.021774247	0	0	0	0	0	0.002772828	0	0.014000489	0.336304296	0.02415673	0.056604001	0.050386448	0.017501049
1.14.13.81	0.009761838	0	0	0	0	0	0	0.029293601	0	1.026730099	0.109041477	0.07582077	0.106077953	0	0.055514477	0	0	0.024431863	0	0.04898097	0	0.05373886	0	0	0	0	0.033973343	0.00329569	0	0	0	0.030188433	0	0	0	0	0.028195146	0	0	0	0	0	0.042183371	0	0.05859748	0.024152281	0.047483854	0.1136674	0
1.14.13.82	0.593744633	2.15970235	0.045024098	0.533826103	0	0	0	0	0	0	1.273088096	0	0.110139107	0.211788469	0.254458229	0	0	0.013156355	0	0	0.034766115	0	0	0.377459187	0	0.412755606	0.08763075	0.540021735	0	0	2.182534977	0	0.104482574	0.446772875	0	0.104525459	0	0.092130589	0.221209055	0.472748479	0	0.158037828	0	0	1.967533933	2.497415937	0	0.245656775	0.318301615
1.14.13.83	0.006533526	0.038661919	0	0	0.051243035	0.071003055	0.054919514	0.038080722	0.026369887	0	0.319286105	0	0.064909295	0.042206006	0	0	0.008373877	0	0	0	0	0	0.057862028	0	0.672306166	0	0.050432056	0.04476812	0	0.017600585	0	0.029158435	0	0	0	0	0	0.067574069	0.05019327	0.001268386	0.025763024	0	0	0.034792134	0.426072807	0.192371012	0.054252558	0.075455525	0.053177023
1.14.13.84	0	0	0	0	0	0.01300517	0.017073266	0	0	0	0.02026095	0	0.000795872	0.006825306	0.000432244	0.018301866	0	0.014512046	0.012545207	0.002603255	0	0	0.014373312	0.006601706	0	0	0.015607616	0	0.015395269	0	0	0	0.012985165	0	0.013060695	0	0	0	0	0.003984842	0	0	0	0	0.033837452	0.001797108	0.018029062	0	0
1.14.13.9	0	0	0	0	0.037651976	0.008990494	0	0	0.027665333	0	0	0.026148088	0.011687643	0.029304405	0.020781602	0.004527054	0.002791354	0	0.037155827	0	0.019559055	0	0	0.018577478	0.022075208	0	0	0	0.021827148	0.020773747	0.028654893	0.012093407	0	0	0	0	0.028568696	0	0	0.017041239	0.029321649	0	0	0.004042487	0	0	0	0	0.010868312
1.14.14.-	0.022530509	0	0.027293758	0	0.008500091	0.045557824	0	0.039465094	0	0.040358755	0.159921947	0	0.01042763	0	0	0	0.004719908	0.051827814	0.044164296	0	0.035244634	0	0.000809825	0.009803702	0	0.015520876	0.048097101	0	0	0.006913243	0	0.037775321	0.047425456	9.42531E-05	0.043062953	0	0	0.052528357	0	0	0	0	0	0.034155556	0.187285435	0	0.052369808	0.105670489	0
1.14.14.1	0.051560576	0.061771246	0.077225424	0.044420451	0.00881261	0	0.138803449	0	0.084024013	0.003570563	0.318623206	0.000714762	0.091378988	0.065076742	0	0	0	0	0.065897505	0	0	0	0	0	0.044855143	0	0.008580644	0.088331408	0.049819347	0	0	0	0.010565527	0.088206984	0.013217343	0	0.039636414	0.0221002	0.048074028	0	0.029157111	0	0	0.006890295	0.350654527	0	0.067483029	0.037048832	0
1.14.14.3	1.072943389	0.113481328	0.150853026	0.856242679	0.137355533	0.140516587	0	0	0	0	0.853930091	0	0.070945644	0.172334383	0.043033926	0.066589132	0	0.113339476	0.233108229	0.131301952	0.123023763	0	0	0.062477657	1.429361401	0	0.130590019	0.007536835	0.153997621	0	0.096613974	0	0.17410137	0	0.041373736	0.250695567	0.028739257	0	0.138372385	0.167354562	0	0.155445429	0	1.028352588	0.934462258	0.113197784	0.239364874	0.332894658	0.273249308
1.14.14.5	0.76401821	2.64210866	0.109604512	0.385743562	0.296504745	0	0	0	0	0	1.726806155	0.346283296	0.127493106	0	0.02787943	0.066354733	0.092483847	0.359641277	0	0	0	0.0006328	0.066901575	0.175328493	0.140595527	0.279312907	0.343134574	0.51273935	0	0	2.20024708	0.859068778	0	0.381499213	0	0.485263039	0	0	0.508366403	0.197389794	0	0	0.139140375	0.132679655	1.804931878	2.880639714	0.099554983	0.252328936	0.321298815
1.14.14.7	0.012110997	0.030366702	0.004597476	0	0.023851196	0.015418482	0	0.004268502	0	0	0.079993275	0.020219093	0	0	0	0	0	0	0.004480897	0.024879189	0	0	0.006849805	0	0.008533348	0.026117481	0.012106461	0	0.024346308	0.004030791	0.028205454	0.009469271	0.018499807	0	0.028823403	0	0	0	0.024546842	0	0	0.020161515	0.021763724	0.028447231	0.068931755	0	0	0	0.017384008
1.14.14.9	0	1.080913654	0.652088177	0.075673432	0	0.10921405	0.058829505	1.140324976	0.565592851	0.050416377	1.310023137	0	0	0.22918245	0	0.003341656	0	0.081586053	0.153692742	0	0.117721659	0.209573012	0	0	0.09313237	0	0	0.984093913	0	0.068283415	0	0.832931408	0.170552457	0.067513274	0.050547496	1.026713959	0.044833722	0.207445096	0.268694151	0.387802542	0	0	0.070833601	0.191632023	1.323583071	1.360920476	0	0.080793263	0.267148644
1.14.15.3	0	1.159833459	0.000936868	0.083721105	0	0.010554398	0.011984691	0.017538736	0	0.088456567	0.447634204	0	0.069694524	0	0.081788072	0.022481765	0.059677262	0.069604467	0	0	0	0.084996903	0.060520414	0.01715402	0.066749738	0.017669323	0	0.086192332	0.068010273	0	0	0	0.059385214	0.019603941	0	0.061780909	0	0.059049077	0.06419045	0	0.093047521	0.021891716	0	0	0.591296881	0.046114566	0.023189712	0.069368261	0.063067535
1.14.15.7	0.837587607	0.036266033	0.005501401	0	0.005570791	0	0	0.025729102	0	0.009789813	0.585447412	0	0	0	0	0.026040643	0	0.017497695	0.03723796	0	0.032557702	0.050754699	0	0	0	0	0.061560682	0	0	0.023118426	0.035437727	0.01344581	0.041320913	0.05023706	0	0.061906468	0.073856916	0.02889212	0.055911656	0.014547615	0	0	0.024412946	0	0.601385729	0.030843516	0	0.062164405	0
1.14.16.-	0	0	0	0	0	0	0	0	0	0	0	0	0	0	0	0	0	0	0	0	0	0	0	0	0	0	0	0	0	0	0	0	0	0	0	0	0	0	0	0	0	0	0	0	0	0	0	0	0
1.14.16.1	0.719623605	0.032122517	0	0	0	0	0	0	0	0.029371423	0.670492494	0	0.106211044	0	0	0	0	0	0	0	0.000631155	0.050713566	0	0.078845978	0	0	0.222747492	0.019112088	0.036875447	0	0	0.066058251	0.027974364	0.093240903	0	0.119240778	0.107853308	0	0	0	0	0	0	0.080191448	0.677595887	0.042607466	0	0.168070053	0
1.14.17.3	0	0	0	0	0	0	0	0	0	0	0	0	0	0	0	0	0	0	0	0	0	0	0	0	0	0	0	0	0	0	0	0	0	0	0	0	0	0	0	0	0	0	0	0	0	0	0	0	0
1.14.18.1	0.017175554	0.045648841	0	0.02461316	0.010106171	0.009521543	0	0.007811264	0	0.043250281	0.263590964	0.021597292	0	0.038489126	0.043880785	0.003482851	0.038221281	0.031438053	0.025066145	0	0.025299924	0.024030883	0.041340615	0	0.113497828	0.017924351	0.022018709	0	0.032852785	0	0	0.003979926	0.016694083	0.005988013	0	0.037184259	0.033664692	0	0	0	0	0.041763656	0	0.041078193	0.220067173	0.024802111	0.061492116	0.049102115	0.092326251
1.14.19.-	0.022425739	0.022006954	0	0	0.001008703	0	0.00153218	0.028953535	0.012125864	0	0.370845659	0.01045783	0	0.015516534	0.025727722	0	0	0.039299263	0.060707005	0.032421171	0	0.004154604	0.0264681	0.044910108	0	0.042258117	0	0.002298555	0	0	0.031445866	0	0	0	0.043333971	0	0.028451136	0	0	0.008307464	0.039813902	0	0.035117756	0	0.378018227	0	0.055590602	0.061254168	0.042134296
1.14.19.1	0.740496086	1.762583335	0.13160468	0.231512911	0	0	0.274169692	0	0.094646782	0.008661898	1.287330979	0.118499298	0.042393833	0	0.067438758	0	0.083748201	0	0	0	0.091222343	0.133026604	0	0	0.14133439	0.104711451	0.133706038	0.154232472	0	0.160202343	0	0	0.082531124	0.022581029	0.017622227	0	0	0.152771059	0.043433562	0.108906287	0.151465064	0.134164078	0	0.041133257	1.138920872	0	0	0.136165511	0
1.14.19.2	0.015096775	0	0.007689262	0	0.021808163	0	0.021728215	0	0	0.02524247	0.045130098	0	0.001947436	0.023705486	0.019145273	0	0	0	0.011765303	0	0	0.024017993	0	0.014999833	0.014376465	0.000608276	0.011232215	0.035502066	0	0.008553129	0	0	0.017979457	0	0.016508089	0	0	0	0.02198535	0.018158378	0.022219323	0.001352763	0.007829542	0.029749491	0.065350024	0.028337409	0.07011298	0.084536088	0.041543166
1.14.19.3	0.014628519	0.338065498	0	0	0.023674311	0	0.013251433	0.037840304	0.005336021	0	0.0299017	0	0	0	0	0.042592688	0	0	0	0.005356816	0	0	0.019659276	0.026207162	0.244467313	0.046631353	0	0.005584656	0	0.000111933	0	0	0.010236166	0.033141659	0	0	0.040062203	0.010840382	0.03770833	0.031652942	0.036187867	0	0	0	0.019611741	0.025233053	0.045281648	0.069442172	0
1.14.21.6	0	0.135473399	0.004220976	0.004274141	0.001792706	0	0.00221845	0.006480981	0.003009369	0.003963335	0.006712464	0	0.003608439	0	0	0.003387062	0	0.004006368	0.007064405	0	0	0.004526421	0	0.005439776	0.00109681	0.000603347	0	0.006546934	0.004863737	0	0.000396663	0.004847856	0	0	0	0.00682023	0	0.007053008	0	0	0.000625211	0.000754207	0.006647863	0	0	0.00231042	0	0.001929156	0.004959861
1.14.21.7	0.002189488	0.001159533	0.001775477	0	0	0	0	0.001877301	0	0.000495949	0.000470019	0.00069027	0.001898608	0	0.001314216	0	0	0	0.001719374	0	0	0	0.001293722	0	0	0.001852139	0	0	0	0	0.000122832	0	0	0	0	0	0.002100743	0.001321214	0	0.000506395	0.000110526	0	0	0.001785062	0.0007656	0.001966611	0.032504237	0.029949281	0.000209617
1.14.99.-	0	0.009849423	0.017827522	0	0	0	0	0	0	0.007418485	0.489351316	0	0.030374871	0.020063631	0.015162312	0.036880504	0	0.017055795	0.054117168	0	0.048096912	0.039779145	0.012159818	0	0.022809734	0.058594163	0	0	0.010278682	0.008407994	0	0	0	0	0	0	0.015616188	0.045941589	0	0.03983912	0	0	0	0	0.472934971	0.004657691	0.075272566	0.080297963	0.051198451
1.14.99.1	0	0	0	0	0	0	0	0	0	0	0	0	0	0	0	0	0	0	0	0	0	0	0	0	0	0	0	0	0	0	0	0	0	0	0	0	0	0	0	0	0	0	0	0	0	0	0	0	0
1.14.99.3	0	0.040341528	0.042525695	0.01828457	0.016268017	0	0	0.011429878	0.043956892	0	0.056814999	0	0.01972033	0.033383222	0.050839048	0.015508305	0	0.232380001	0.199801109	0.186861827	0.265459761	0	0.002940033	0	0.559654729	0.053637364	0	0.040424691	0.015562475	0.051693248	0.045076053	0.045777401	0.040939475	0	0	0	0	0	0.018589813	0	0.008044027	0	0	0	0.018797418	0	0.058390514	0.080269817	0.03629566
1.14.99.33	0.000147924	0	0.000491507	0.000117219	0.000227057	0	7.46485E-05	0	0.000392741	0	0.007802504	0.000195729	0.000230874	0.000698819	0.000105822	0	0.000511573	0	0.000603196	0	4.38326E-05	0	0	0	0	0.000619674	0	6.06005E-05	5.83146E-05	0.000690303	0	0.000381287	0	0.000181776	0	8.44356E-05	0.000691865	0	0	0	0	0.000797102	0.000452644	0	0.00844614	0	0.000309394	0.000241858	0
1.14.99.36	0	0	0	0	0	0	0	0	0	0	0	0	0	0	0	0	0	0	0	0	0	0	0	0	0	0	0	0	0	0	0	0	0	0	0	0	0	0	0	0	0	0	0	0	0	0	0	0	0
1.14.99.39	0	0	0	0.001478162	0.000122697	0.001639805	0.000934863	0.000983649	0	0.000347278	0	0	0.000578791	0	0	0.000878785	0	0.016740215	0.015633047	0.014918215	0.015721138	0.000680578	0.000270294	0.001535947	0.000734737	0.000889946	0	0.000231839	0.001356383	0	0	0.000234266	0	0.001113188	0.001559616	0.000875241	1.27455E-05	0	0	0.000679959	0	0	0.00013378	0	0	0	0.001657176	0.000701482	0
1.14.99.40	1.022612655	0	0	0	0	0	0.06020821	0	0.086819931	0.012771865	0.724280256	0	0.050806258	0.072470253	0.076056486	0	0	0.033217584	0.087598203	0.062150011	0.039826659	0	0.032083557	0.09793918	0.11898896	0	0.082772638	0.081836328	0.062410644	0	0	0	0.092276279	0	0.004726017	0.10703671	0.018668407	0.088834156	0.044950271	0.089161325	0	0.099250781	0	0	0.659480622	0.091264179	0.112704462	0.162776048	0.05860257
1.14.99.41	0.013662065	0.001561475	0	0	0	0.009323972	0.002164688	0.010700116	0	0.007088624	0.013006726	0.004184638	0	0.009043678	0.008844122	0	0.000822512	0.015860387	0.005907968	0	0.009488244	0	0	0.007996551	0	0.006621194	0	0.021391091	0	0	0.015660802	0.012193153	0	0.013653563	0.015486876	0	0	0.016909971	0	0	0	0	0	0	0.023778192	0.001022351	0	0	0.006656675
1.14.99.44	0.008232546	0.017670448	0	0	0.041726961	0	0.015695657	0.026282918	0.00380817	0.003476628	0.00291139	0	0	0	0	0.039432632	0	0.049647984	0	0.007650186	0	0.029983715	0.014531006	0.017981287	0	0.016090476	0	0.035226712	0.08410501	0	0	0	0.013814803	0	0.000684631	0.015631634	0.024339431	0.042119684	0.010869326	0	0.026961467	0	0	0	0	0	0.016988076	0	0.01150568
1.14.99.46	0.264415321	0.327522548	0	0	0.065218347	0	0	0	0	0.071243048	0.012779914	0	0.080535554	0	0.002989218	0	0	0.003464142	0.109158898	0	0	0.029598667	0.014720483	0	0	0	0.164162275	0.407919732	0.074768794	0	0.180083137	0.831311475	0	0.111206917	0.056354568	0.383910035	0	0	0.191518093	0.441971381	0	0.201776244	0.07173546	0.10298886	0.023358968	0.910247254	0.162868553	0.12654164	0
1.15.-.-	0.000121662	0	0	0.00029261	0	0.000199546	0	6.35687E-05	0.000190412	0	0.000153329	0	0	0.000193776	0.000211151	0	4.41268E-05	0	0.000233403	0	0.000353665	0.000244105	2.17939E-05	0.000154234	0	0	0.000346692	0	7.1123E-05	6.65668E-05	0.000136389	0	0	0	0.000348918	0	0	2.06162E-05	7.76605E-05	0	0	6.57485E-05	6.19422E-05	0	0	2.54731E-05	0	0	4.45774E-05
1.15.1.1	3.260672429	1.886644486	1.582548926	1.25530002	0.84664626	0.763966154	0.585759638	0.367923672	1.444190334	0.803500628	2.181493833	0.791435618	1.47755665	0	0.128273277	0.267253912	1.25757461	1.822720406	1.896250821	1.12851105	1.672549773	0	0.733400131	0	1.611388313	1.030889889	1.098796653	3.005986409	0.506276917	0	1.140666782	3.074563781	0.476645115	0.310006258	0	2.354064533	0	0	0.357669883	2.214553232	1.063549701	0.987768092	0.142874135	0	1.681059206	2.939563202	1.015014793	1.267625444	0.623265326
1.15.1.2	0.062607468	0.062246992	0	0.047860637	0	0.025122789	0.937795396	0	0.421163834	0	0.138676826	0	0	0.112487368	0.860237005	0.123432055	0	0.351023967	0.511984701	0.538468432	0.287019872	0.434230133	0.94006902	0.111708741	0	0.004443693	0.189534508	0.072015937	0	0	0.114238969	0	0.119738988	0.323668668	0.16255044	0	0	0.928141523	0.10201122	0.008127636	0	0.022998258	0.712731678	1.078262501	0	0	0.141868478	0.13721563	0.163430724
1.16.1.1	1.085378303	0.257282684	0	0.255373301	0.116132132	0.053322061	0.050177083	0	0.007770562	0	0.623439242	0	0.110807681	0.009232773	0	0.08022462	0	0.060880703	0.093692174	0.046687327	0	0.104263497	0.068220461	0.029881555	0.451990594	0	0.246728867	0.118488091	0.152873276	0	0	0.1973021	0.063800052	0.115986273	0.103781436	0.070209631	0.065453846	0.083956711	0.63545286	0.705022352	0.025646732	0.061275147	0	0	0.741389189	0.252939563	0	0.000327349	0.081758123
1.16.1.3	0.353834619	0	0.226127231	0	0	0.106083466	0	0	0	0.289438761	0.000651062	0	0.190612024	0.071751439	0.074828351	0	0.191175061	0	0	0.108129801	0.075859407	0	0.119654755	0.000925758	0.329340789	0.125209045	0.333070499	1.729409045	0.189019303	0	1.94126966	1.805233366	0	0	0	1.851549866	0.188560378	0.218533994	0.176869842	0.999668096	0.050114064	0.208535734	0.100471255	0.297206249	0	1.550557956	0.101118651	0	0.229967088
1.16.1.7	0	0	0	0	0	0	0	0	0	0	0	0	0	0	0	0	0	0	0	0	0	0	0	0	0	0	0	0	0	0	0	0	0	0	0	0	0	0	0	0	0	0	0	0	0	0	0	0	0
1.16.1.9	0.149554117	0.650553656	0.071331028	0.190878696	0.130237261	0	0.019115238	0.069365158	0.103397397	0.138651967	0.636862562	0.150116023	0	0.017613004	0.024400732	0.163393712	0.03863601	0.106775372	0	0.152024466	0.130095752	0.132333423	0	0	0.761383681	0	0.40135182	0.767177545	0.151294123	0	0.25126317	0.820095533	0.152297296	0	0	0.771811214	0	0.150394251	0.305892634	0.429694534	0.063137398	0.096324695	0	0.084958793	0.753889683	0.928035708	0.186257454	0.198516163	0
1.16.3.1	0.026782449	0	0.918223175	0.127078267	0.799389518	0.403972081	0.472425529	0	0.67110981	0.123037968	0	0.337829191	0.652730417	0.007204849	0.157875146	0.202449774	0.477194534	0.261907873	0.533567806	0.586933039	0.357761854	0.175218895	0	0	0.91658851	0	0.684091499	0.764242664	0.148232836	0.057192579	0.909103929	0.876976259	0	0	0.19858568	0.900474964	0.162062885	1.197107676	0.004468698	0.596221345	0	1.972342285	0.220096889	1.100381244	0.00993378	0.657056756	0.046624131	0.023569781	0.171009432
1.16.8.1	0.004083289	0.01429583	0	0.008795158	0.019792541	0.015898628	0.009640079	0	0.018541649	0	0	0	0	0	0	0	0	0.012938942	0.002514278	0.007209388	0.019685009	0.01778135	0.008314896	0	0	0.017529527	0.000859525	0.016972534	0.010329146	0.007200291	0.003365941	0	0	0.007201086	0.02086615	0	0.005159616	0	0.000623067	0	0	0	0	0.017311406	0	0.003423021	0	0	0
1.17.1.1	0.719231012	0.003385993	0.069776421	0.022597562	0	0.102893115	0.076332753	0.089777415	0	0	1.109838216	0.120695008	0	0	0	0	0	0.034866024	0.02275008	0.021810947	0.132580623	0.038650217	0	0.115855578	0.106443168	0	0.024125462	0.293831403	0	0	0.015715594	0.034590016	0.094543335	0.121001164	0.009113332	0.122818622	0	0.11984509	0	0	0.028365683	0	0	0.001475853	1.027405849	0	0.123516578	0.089396584	0.055486559
1.17.1.2	0.995701174	0.964732496	0.785880342	1.14842021	1.049805919	0.952113632	0.703392634	1.000097063	1.018424418	0.969837661	1.487291324	0.840297651	0.891060969	0.882420229	0	0.927792328	1.111857591	0.862732346	0.763742502	0.990747558	0.828775825	1.026269197	0.998744165	0.968261848	1.100860711	0.382177198	0.972054773	0.860661348	0.09682332	1.162049682	1.13308381	0.976271016	1.076956606	1.253553546	1.007666138	1.021523236	1.167712785	1.105508958	0.90204316	0.398044218	0.047968813	1.082744885	0.641602773	0	1.408590386	0.982857307	1.111581627	1.008001021	0.055608566
1.17.1.4	4.217739349	1.748524686	0	0.495659977	0.393997058	0.07429617	0.899751048	0.150979072	4.085035386	5.717878214	3.64184133	0.539802711	0.025740252	0.522046714	1.692126579	1.719897248	0.020545287	1.076754305	1.31309621	0.682256143	0.916854141	0.76319088	0.351552534	0	0.662346152	0.075228617	2.11943199	1.610240978	0	0	0.17418602	3.800263181	0.624854704	0.443814156	0	1.806395565	0	0.047079567	0.522272681	1.494117913	0.201547864	0.992459084	0.267673013	0	2.623587595	0	2.544640415	1.612275742	0
1.17.4.1	3.327137098	2.303328848	3.432341321	1.867572194	1.234077075	0.583189723	1.321284891	0.958443031	2.392407138	0.436946405	3.188883304	1.72201031	2.058410026	1.11676855	1.504083052	0.277382833	1.923898111	1.373926187	1.675434997	1.814845131	1.084479408	0.92724575	2.060121605	0.413319993	2.720049765	1.659538615	2.837366836	3.821494708	2.031535225	0.064156593	3.813493479	4.47629461	0	0	0	3.352284927	0.784523034	1.990225508	2.563700506	3.479885262	1.827518507	1.654164717	1.645293494	1.775528532	3.001043747	3.764286849	1.204194492	0.943586848	2.463649228
1.17.4.2	0.689728943	0	0.867195437	0.965823762	0.748410911	1.721854202	0.731030331	1.161101163	2.909870637	1.151213895	0.28723889	1.362852114	1.185573981	1.102702981	1.071145199	1.917887126	0.282893907	1.170488742	1.399746745	1.532534913	1.180830991	1.188366596	3.78848375	1.88327847	0.682712614	1.058198407	1.327280045	0.87344762	0.875038227	1.097325058	1.231097822	1.209620844	0.935010537	0.950728528	0.792431253	0.695934113	0.8760246	1.045926466	0.885633823	0.930553317	0.839024209	1.107037575	2.062236917	1.144074026	0.610802158	0.873713394	1.030920357	1.21835878	1.329181393
1.17.7.1	1.071321944	1.024771478	1.010886569	0.92615216	0.912818504	0.437420838	0.931004888	1.095251037	1.110080225	1.125058829	0.866636501	0.908625291	0.928186468	0.926179831	0.982056518	0.831590006	0.994696681	0.974857789	1.099948622	1.10642322	0.937073399	1.116711841	1.001543337	0.92976796	1.032942872	0.426866006	1.12250063	0.851498962	0.025963401	0.949533243	0.906931154	0.867690179	1.096215893	1.005203591	1.099416347	0.888331164	0.961719372	1.128748103	0.890343589	0.419147853	0	0.883399605	0.787699341	0.922128116	0.967255447	0.838998336	0.729850853	0.896429802	0.029599754
1.17.99.1	0.000113023	0.001887088	0	0.001025915	0.003598721	0.000467252	0	0.000268744	0.002792727	0	0.037439543	0	0	0	0.000865561	0	0.031708932	0.019981556	0.017297341	0.017442448	0.016688803	0	0	0.000734986	0	0	0.001941741	0	0.001419551	0.002516428	0.000990152	0	0	0.002004638	0	0.002978653	0.002654893	0	0	0	0	0.002797899	0.001082114	0	0.033241216	0	0.002919642	0.000538066	0.000537497
1.17.99.2	0	0	0	0	0	0	0	0	0	0	0	0	0	0	0	0	0	0	0	0	0	0	0	0	0	0	0	0	0	0	0	0	0	0	0	0	0	0	0	0	0	0	0	0	0	0	0	0	0
1.18.-.-	0	0	0.001127601	0.000187254	0	0.001406215	0	0.001143823	0.000295613	0.001372328	0.015816629	0.001135006	0	0	0	0	0	0.000578637	0	0	0	0	0	1.66793E-05	0.001141469	0	0.000601249	9.50007E-05	0.001203212	0.001053912	0	0.001260911	0.001384592	0	0	0	0	0	0.001042223	0.001259018	0	0.000887583	0.000639839	0.000565778	0.017770967	0.000743864	0.000494802	0	0
1.18.1.-	0.245146697	0.085861183	0	0.089906199	0.100146844	0	0	0.086760494	0	0	0.141036544	0	0	0	0.035780592	0.099748388	0	0	0.024626057	0	0.058899967	0	0	0	0.152451609	0	0.208286869	0.634418955	0.029572768	0	0	0.927961241	0	0	0.021922196	0.678034501	0	0.061255579	0.205921579	0.55575187	0	0.072223778	0	0.071903993	0.054583472	0.87656925	0.059000541	0	0
1.18.1.1	0	1.178730307	0.025317455	0.04454635	0.061508069	0.060309222	0.084443528	0.076728256	0	0	0.037336538	0	0	0.036811841	0	0.767878082	0.041317117	0	0	0	0.010492728	0	0.090886071	0.054485358	0.009071284	0.056904189	0	0.09163262	0.017606252	0.035757867	0	0	0.27528639	0.152390687	0.197627298	0	0	0.031726819	0	0	0	0.068335603	0.084999525	0.031033127	0.188590863	0.091191589	0.278383744	0.313808352	0.033686069
1.18.1.2	1.137122421	2.238164915	0.071290386	0.993131893	0	1.20537851	1.466196521	1.127963585	0.827356112	0.81018342	1.258439715	0	0.143763059	0.891185186	1.149898282	0.576620829	0	1.361856919	1.623811929	1.422444109	1.450142047	0.843211992	0.940401066	0.281784685	1.058231412	0.519799423	0.766216235	0.953695476	0.745415065	1.124277144	1.168550657	1.083175744	0.812654088	0.800040754	1.038745892	1.030981908	0.881742252	0	0	0.694394547	0	0	0.730302628	0.003333846	1.40983517	1.095303032	1.020000718	0.680202052	0.062767561
1.18.1.3	0.887550715	1.050951618	0	0	0	0	0.115427946	0.215088807	0.095542335	0	1.792287596	0.208131953	0.204173969	0.165741944	0	0.137675823	0	0.167800148	0	0.103874545	0.008560646	0.094337869	0.161420156	0	0	0.047894505	0.210308373	0.363273432	0	0	0	0.610744196	0	0	0.062167384	0.450338872	0.14216739	0	0	0.4854382	0.051790126	0	0	0	1.841357899	0.444794253	0.195375317	0	0.106928662
1.18.6.1	0	0	0	0	0	0.130330294	0	0	0.000920291	0.95510406	0.399444523	0.154252082	0.254724688	0	0.162264891	1.045838007	0.040106869	1.995652573	1.829534706	1.72778502	2.125099872	0.023148853	0	1.334570059	0.24865155	0.577079055	0.235458631	0.243515527	0	0.304597884	0.148124625	0.224095853	0.328293697	0.289935997	0.056794059	0.161793782	0	0.239176481	0.757116275	0	0.089220091	0	0	0	0.320521758	1.252050182	0.213141045	0.427094443	0
1.19.6.-	0	0	0	0	3.4277E-05	0	0	0.000316794	0	0.001381858	0.00038166	0.00144467	0.000492311	0	0	0.001965524	0.000672172	0	0	0	0	0	0	0	0	0	0.001425214	0.001337982	0.00135854	0	0.001322711	0	0.0002817	0	4.31828E-05	0	0.001932186	0	0.000771336	0	0	0.001046497	0	0	0	0.001536261	0	0.001142165	0.037159466
1.2.-.-	0	0.02964973	0	0.019056784	0	0	0	0.027871125	0	0	0.102682289	0	0.034267496	0.044690991	0.037072785	0.029294683	0	0.059307601	0.041333763	0	0	0	0	0.003989729	0.020173996	0	0	0.03915161	0.029352328	0.017907221	0	0.044756058	0.040561802	0	0	0.023512508	0	0	0	0	0	0	0	0	0.099090866	0.011447215	0.051390015	0	0.051965646
1.2.1.-	1.037936748	0.224524004	0	0	0.369667444	0.044672224	0.474596114	0.419061859	0	0	2.918063839	0	0	0.077324095	0.904210019	0.119020739	0	0	0	0.232248818	0	0.169685625	0.047081832	0	1.048746796	0.124961339	0.802236357	1.379519291	0	0.166493292	1.486825153	2.650465989	0.342094996	0	0	1.644892221	0.358982229	0	0.808039571	1.551992422	0	0.010618071	0.103495815	0	2.835958846	2.090155311	0.19533221	0.072627539	0.410857123
1.2.1.10	1.091664155	0.415963683	2.133539399	0	0.058141111	0	2.039754986	0.17172886	1.862189	2.232208259	0.496793605	0	0	1.731485474	0	2.050163009	0.411532567	2.362431188	2.245841909	2.043242064	2.614107249	3.565768696	3.801462326	0.952616933	0.375582345	1.437116996	0.726564619	2.144472461	1.572779634	2.411594793	1.553862213	2.805325484	1.128000998	1.36413027	0.71727487	2.149689456	0.115451219	1.882306132	0.386658933	1.617212072	1.573213206	0.317313708	1.545407495	0	0.748164356	2.084326472	1.641532822	0.879274167	1.494339734
1.2.1.11	1.300243716	1.013041346	2.02643043	1.129293792	1.016244329	1.114716707	0.365345055	1.004711605	0.362623462	1.094271507	0.800494551	1.180895649	1.184641777	1.180053604	1.096009282	0.933513668	0.876136215	0.889900852	1.240858309	1.016932249	0.962239026	0.983780483	0.93759543	1.185110956	1.078315183	1.021482022	1.289310616	1.718200827	1.043565591	0.131820033	1.78568108	2.013952279	1.164610761	1.145203772	1.193956148	2.024312779	0.910524282	0.860543845	0.709378894	1.610440037	0.963505773	2.168996453	0.758557731	0	0.883198828	2.111010908	1.206557416	1.328399958	0.787615742
1.2.1.12	1.743439206	2.072638475	0.723064164	1.44516885	1.161488513	1.06654367	0.842219065	0.993719681	1.032532402	1.029064955	1.182245627	0.921323382	0.852754306	1.100949092	1.865967496	1.097077931	1.187069076	1.199651508	1.235506806	1.230330409	1.526657547	0.991871447	1.092423221	1.329211207	1.710549353	1.568110724	1.748847127	1.48019825	2.10103724	0.874732192	1.076163858	1.956645719	0.947710757	0.81824949	0.858442931	1.581803113	1.129881534	1.122801445	1.263582055	1.870123667	1.138760264	1.242322295	0.830374414	1.01389026	1.156102179	2.333446411	1.110086288	1.26755734	1.071125744
1.2.1.16	2.658884782	1.763727779	0	0.018223905	0.436569253	0.267709384	0	0.072335042	0.915873934	0.042548941	2.696287641	0.141783903	0.235458815	0	0	0.559012104	0.243199247	0	0.525738179	0.007894355	0.400413668	0.155541185	0.038969574	0.037433555	2.427013164	0	0.96821985	1.085872472	0	1.519184308	1.340938566	0.827953762	0.10447883	0	0	1.675018308	0.112698597	0.443549563	0	0.405425474	0	0.601354797	0	0.380012784	2.301471405	2.712312642	0.314318769	1.085444162	1.147460979
1.2.1.18	1.820188114	1.870802044	0	0.85268367	0.168364328	0	0	0.287088687	0.168652976	0.799030072	1.996506328	0	0	0	1.127495977	0	0.163067034	0	0.212227476	0.092354614	0.255482284	0.086003539	0	0	0.056864462	0.236805605	0.041929597	0.681070863	0.541044513	0.187731477	1.227021143	0	0	0.057955962	0	0.372928371	0	0.143016974	0	0.287110724	0.240411674	0.189814228	0.295542372	0	2.229762618	1.142774283	0.543700562	0.608695276	0.425768657
1.2.1.19	0.048759735	0	0	0.023123837	0	0	0.098439861	0.04590311	0	0	0.010074514	0	0.054401768	0	0.005356808	0.110774782	0.010047861	0	0.099226764	0	0.005892218	0.014515499	0	0.074378324	0.093776494	0	0.297469186	0.644838476	0	0.067243216	0.095454926	0.987201704	0	0	0	0.69468009	0	0	0.23466884	0.436340709	0.037703986	0.067880889	0	0	0.040157015	0.808832114	0.092016516	0.028525173	0.038464145
1.2.1.2	4.177148477	0	6.341543988	1.088286803	0	0.770604231	0.964321168	0.930755322	0	0	7.611768755	0.973566454	0.041560753	0.780571842	9.68406168	0	4.350120181	0.093222457	0.758814549	0.353559286	1.384401505	1.312808028	0.058730399	0	1.935827559	1.38547057	6.868118524	4.213941628	0	0	2.467057723	5.688667501	0.150676906	1.328438821	0.779817602	3.523079851	0.659656576	2.857900942	2.362737066	5.097289298	0	4.067629521	0.060194745	0.896024091	7.871501106	6.027788907	0.250485631	0	1.558143252
1.2.1.20	0.028436788	0.016430479	0	0	0.021990618	0.021934385	0	0.007682739	0	0.019519266	0.016439424	0	0	0	0.004654193	0.006953666	0.026769428	0.004473635	0	0	0	0.01980039	0	0.016792159	0.003812253	0	0.009596741	0	0	0.017072503	0	0.005798536	0.021671053	0.021990087	0	0.004737609	0.006746133	0.001848767	0	0	0.010403267	0.008774901	0.021919888	0.021985746	0.016647028	0	0.01606087	0	0.021745122
1.2.1.22	0	0	0.325755814	0	0.12596637	0.062304428	0.194290075	0	0	0.219660075	0	0.341418306	0.056022934	0	0	0	0.560656316	0	0	0	0.025528002	0.086441431	0.040517748	0	0	0.117892555	0.503668283	0.913657912	0.127886176	1.911620527	0.41694402	1.678736686	0.084505126	0	0.050180576	0.840748472	0	0	0.179013597	1.571131229	0.149229348	0.081805329	0	0.13854657	0.086578642	1.965495478	0	0.158340771	0
1.2.1.24	0.034644263	0.168074713	0.025123807	0.180010847	0.008023163	0	0	0.017778779	0.022862448	0	0.021120017	0.020189562	0	0	0	0.024701487	0.007225587	0.00296307	0.018167439	0	0	0	0.035885741	0.03643089	0.037149834	0	0	0.04807877	0	0	0.253765053	0.0090371	0	0	0.003225174	0.007310341	0.01145503	0	0.014961507	0.006725337	0.020432856	0.01805205	0.007210475	0	0.067354476	0	0.121724073	0.123287493	0.063391837
1.2.1.28	0.431593799	0.655368853	0	0	0	0.027814756	0.024271478	0	0	0	0.628961651	0	0	0	0	0.018410618	0.057579228	0.030510916	0.094499016	0	0	0	0	0	0.249861355	0.040151201	0.009411367	0.014904865	0	0.083704539	0	0.03788064	0.028765903	0	0.033298749	0	0.065855546	0	0	0.064724152	0.052660373	0.073304158	0	0.018174973	0.722235583	0.068340236	0.162418928	0.151337317	0.05489871
1.2.1.3	2.871321675	3.171351733	0	0.230462881	0	0.824142213	1.370045002	1.310474076	1.868521429	0	6.114211178	0.444809114	0	0.247402166	0.477770184	0.117657895	0.586975672	0.155539582	1.082462645	0.645791038	1.401948478	1.181892407	0	1.222579668	0.895295921	0	0.428993537	0.073372747	0.447009392	0	0.446181496	0	0.473443754	0.344619389	0.908849933	0.507901683	0.417978411	1.535499479	0.036965005	0	0	0.52254602	0.541226621	0	5.279057029	2.559738637	2.011992252	2.06266277	0.024622293
1.2.1.32	0.185452307	0	0.034383485	0	0.020864324	0	0	0	0.02540061	0	0.176804584	0.004803028	0.024727532	0	0.012535707	0	0	0.018754656	0.03830772	0.005103077	0	0.031880048	0.010993185	0	0.023972099	0.01054844	0.015072234	0.034868677	0	0.033818369	0.002990968	0.031267259	0	0	0.029343695	0.01176056	0.012635994	0	0.033855884	0	0.020115364	0.012904448	0.036331683	0.001795738	0.231560788	0.002534867	0.037341029	0.033665772	0
1.2.1.38	1.815994287	1.642632117	2.031202591	0.72184076	2.221847751	1.139267049	0.071328961	1.809513596	1.715603703	2.33609576	2.728600194	1.957273143	1.815739821	2.230682884	1.686626516	2.381326006	1.743288239	1.410479585	1.477436175	1.037771552	0.965993343	2.269837101	2.23232388	2.056163026	1.76865469	0	2.386706839	1.960897451	0.50283508	0	2.157111168	1.81621406	1.719730496	2.002527267	1.562986083	1.726028959	1.664036331	0	0.38975485	0.636361316	0	0.653711184	0.813081073	0	2.43882361	1.855447834	1.768148956	1.996274612	0.89675824
1.2.1.39	0.280718838	0.706182772	0	0	0	0	0.11051623	0.128037209	0	0	0.931828769	0	0.008735724	0	0	0	0.072739785	0.137433771	0.152338104	0	0	0	0.07430607	0	0.485882574	0.053201867	0.311111454	0.45344645	0.036362336	0	0.074073374	0.239079182	0.057197082	0.07475433	0.009682844	0.443715178	0.025674198	0	0.082845934	0.332209205	0.03789551	0.042485005	0	0.061762559	0.742289341	1.666313369	0	0	0.121371157
1.2.1.4	0.160165962	1.16926877	0.055160316	0.049404755	0	0	0	0.070329844	0.0667118	0	0.489321441	0	0	0.00018132	0.069673719	0	0.002911824	0.095209453	0	0.045308377	0.11856847	0	0	0.024973581	0.113770368	0.060711017	0	0.072743635	0.03033146	0.07932783	0.169168944	6.10763E-07	0.022634373	0	0	0	0.103454729	0.031066882	0.077080338	0.064531262	0	0	0	0.043941583	0.537743707	0.063632379	0	0	0.005337753
1.2.1.41	1.11830493	1.04667912	0.853455819	0.732730548	0.925536431	0.352943545	0.440057302	1.147755449	0.891489588	1.020275511	0.844484537	1.131711604	1.090782858	0.864010101	1.081367029	0.689611761	0.982276688	0.752970931	0.75544498	0.869842704	0.847250782	1.104403858	0.035844074	0.917183615	0.935235564	0.997822276	1.272304362	0.791832461	1.020245828	1.041962185	1.110920703	1.064819636	1.114441876	0.969230867	1.028054772	0.864734701	0.953739347	0	0.186247549	0.528766977	0	0.997255833	0.394443694	0.021017181	0.845100694	0.818084996	0.912321591	0.91722346	0.374581113
1.2.1.43	0	0	0	0	0	0	0	0	0	0	0	0	0	0	0	0	0	0	0	0	0	0	0	0	0	0	0	0	0	0	0	0	0	0	0	0	0	0	0	0	0	0	0	0	0	0	0	0	0
1.2.1.46	0	0.008638744	0	0.039640694	0	0	0.022642733	0	0.035393401	0	0.538672937	0	0	0	0.016987763	0	0	0.065955143	0	0	0.030918695	0.066474006	0.043847071	0	0.051012943	0	0.035947578	0.061329914	0	0	0	0.045763507	0.042517967	0	0.029235954	0.071605102	0	0	0	0	0.034776799	0.052542061	0.053472802	0.03405538	0.612870909	0.062449148	0.046880591	0.075216779	0.099562603
1.2.1.5	0.014717555	0	0	0	0	0	0.002663265	0	0.000528769	0.030295749	0.014031873	0	0	0	0.028325629	0.004950721	0.002814519	0.210865601	0.187004152	0.189069503	0.185776801	0	0.032258903	0.005942795	0.005067763	0.01361832	0.007453006	0.041391824	0.039950967	0	0.020749331	0.007303734	0.03853882	0.026483663	0	0.060150874	0	0.263900555	0.013107891	0	0.043304866	0.019174519	0	0.026998879	0.006018156	0.710953821	0.089110127	0.107595692	0.007200438
1.2.1.50	0.000144141	0.000139319	0.001312177	0.000707734	7.35191E-05	0	0	0	0	0.000455443	0.008113878	0.000564713	0	0.001390296	0	0.000128608	0.000558203	0	0	0	0	0	0	0	0	0	0	0.008359414	0.000344037	0	0	0.001148466	0.001028411	0	0.001054888	0.007655397	0	0	0.001271961	0	0	0	0.000821627	0	0.008231829	0.001000262	0.000139071	0	0.000747629
1.2.1.54	0.003864699	0.064748024	0.055939595	0.063374366	0.036356486	0	0.011052872	0	0.006046477	0.031631966	0.034206329	0.01899464	0	0.098440108	0.054886653	0.087740572	0.059635188	0.016886206	0	0.072141332	0	0.05037244	0.057693131	0	0.043858559	0	0	0.004791466	0.078710323	0.085357068	0	0.009659752	0	0	0	0.03868611	0	0.043177903	0.08198759	0.025011715	0.061570404	0.049089622	0	0	0.114921887	0.004187072	0.132209232	0.162962512	0.117611959
1.2.1.59	0.000721007	0	0.001321531	0	0.000718376	0	0	0.00119357	0	0.002181617	0.00667603	0.001612936	0.000469055	0.000795711	0	0.00206304	0.000781545	0	0.001363129	0	0.002411501	0	0	0	0	0	0.00091554	0.002786925	0.002968748	0.003035429	0	0.002674219	0.002693484	0	0.001930773	0.001087823	0	0	0.001908609	0	0	0.002096955	0	0.00235597	0.010201124	0.001213084	0.029169838	0.029755559	0.014766673
1.2.1.60	0.199178036	0.016336505	0	0.051576576	0.073819844	0.123454844	0	0.095330234	0	0.031575636	0.799260486	0	0.051977642	0.058898663	0.048649453	0	0.10985892	0.010308083	0	0	0.062331516	0	0.000497037	0	0.216213275	0	0	0.574163052	0	0	0	0.285629528	0	0.119056457	0	0.483015957	0.064552332	0	0	0.1416555	0.04910421	0.153572418	0.009993169	0	0.741220608	1.015631136	0	0	0.026723783
1.2.1.65	0.018580509	0.012058382	0.008144318	0.025231958	0.019480089	0	0.023498869	0.001412409	0.030474102	0	0.290403861	0	0	0.00561054	0	0.029127579	0	0.003477021	0	0	0.003794717	0	0	0.018765897	0	0	0.028601994	0	0.01263761	0.031551818	0	0.003150837	0	0.0271912	0.019086386	0	0.015532911	0	0.000197854	0.007656576	0.003108605	0.018019712	0.026711025	0	0.326311641	0.032389124	0	0.01615405	0
1.2.1.68	0.907225899	1.832250012	0	0.093354494	0.123366061	0.015470648	0.104662144	0.130589571	0.109083456	0	0.657877521	0.092429902	0.123527224	0	0	0.08821977	0	0.056816095	0.012423467	0	0.081051669	0.008416851	0.049576468	0	0	0	0.311544179	0.118498238	0.037652912	0	0.094117005	0.118915679	0.119166106	0.069544066	0.095500286	0.089503776	0.034726347	0	0.047934438	0.015650587	0	0	0	0.120400317	0.858330327	0.052989901	0	0.011194399	0.182185455
1.2.1.70	1.043083665	0.965818569	0.895729227	0.44336443	1.154018385	0.050384631	0.186024752	0.017568706	0.997147995	0.875022648	1.001245841	0.102450071	0.195204771	0	1.13174625	0.127490813	1.064909461	0.702905254	0.505186047	0.553296766	0.543139333	0	0.927922224	0.489830734	0.972526841	0.384695418	0.366210542	1.055459107	0	1.02017347	1.081693125	0.89888045	0.380521566	0.449470197	0.167560524	1.035270676	0	0	0.990563801	0.40669519	0	0.155669843	0.491127772	0	1.073792347	1.04866881	0.221625519	0.226405284	0.201216424
1.2.1.71	0.173455795	0.933933679	0.073515605	0	0.171162296	0	0.151301714	0	0.013114544	0	0.358300517	0	0.132462577	0.157743494	0.037493303	0.067954981	0	0.129181629	0.114542934	0.046283348	0.124522899	0	0.057125947	0.070221677	0	0.02055376	0.646834008	0.916767425	0.002684554	0	0.97080255	1.111603714	0	0	0	0.835665527	0	0.125992576	0.268685786	0.894860179	0.103869409	0.02092165	0.022403784	0.005044482	0.402048439	1.238199035	0.198826144	0.051559246	0.090511236
1.2.1.72	0.22614198	0.914505258	0	0	0	0	0.101594816	0.039097818	0	0.031174365	0.078430332	0.1243313	0.060757535	0	0	0.056784704	0	0	0	0	0.096976526	0	0.095820018	0.083817366	0.002453029	0.106913664	0.194915615	0.915838591	0	0	0.965348315	1.096234746	0	0	0.070188698	0.704548901	0.144252248	0	0.205642629	0.428747484	0	0.068411875	0.011556616	0	0.080109175	1.014812227	0.129522014	0.140211804	0.028887372
1.2.1.75	0	0	0	0	0	0	0	0	0	0	0	0	0	0	0	0	0	0	0	0	0	0	0	0	0	0	0	0	0	0	0	0	0	0	0	0	0	0	0	0	0	0	0	0	0	0	0	0	0
1.2.1.8	0.495154311	1.584508073	0	0.224302787	0	0	0.240997798	0.106375857	0	0	2.626101833	0	0.148444492	0	1.185953377	0.022395615	0.191254738	0.515521124	0.19134061	0.28817481	0.531198161	0.212771332	0	0.061600229	0.757446026	0	0.193708471	0.851805522	0	0	1.386353286	0.596395305	0	0	0.33788783	0.532663319	0.161993719	0	0.366059969	0.687404612	0.143825983	0.097827115	0	0	2.739732018	1.60901264	0.866701643	0.771223454	0.300339851
1.2.1.80	0.000682025	0	0	0.000575217	0.000560543	0.00018114	0	0.000347643	0.000785105	0.000678055	0.007681537	0.000157352	0.000111234	0	0.000159323	0.000276319	0.000491699	0.000451633	0.000373518	0	0.000710333	0.000206191	0.000474192	0	8.09574E-05	0	0.000395587	0	0	0	0	0	0.000259796	0.000363033	0	3.79308E-06	0	0	0	0.000430303	0	0	0	0	0.008841551	0	0	0.000412942	0
1.2.1.9	0	0.523039779	0	0.020076166	0	0	0	0	0.05973368	0	0.042894806	0.004907721	0	0.066407636	0	0	0	0.545532333	0.438655485	0.516505566	0.467597522	0.066105102	0	0.007626922	0.005661514	0.034131423	0	0	0	0.073543812	0	0	0.158832237	0.166779097	0.020980132	0	0	0	0	0	0	0.026876925	0.182360346	0.048410075	0	0	0.136143055	0.038938102	0.0563192
1.2.3.1	0	0.019688668	0.016568752	0	0.024401096	0.03287961	0.008989653	0	0	0.972497629	0.007848228	0.015587004	0	0	0	0.011920894	0.020104539	0.036868569	0.067190659	0	0.063952903	0	0	0.006346678	0.0393071	0.014162387	0.048155024	0	0	0.035971154	0.029476915	0.012249856	0	0	0.008231315	0	0.012589319	0.037562868	0.008219916	0	0	0.017441051	0.034197613	0	0.007544231	0.010756152	0.021371292	0	0.037063627
1.2.3.3	0.099484646	0.043875562	0	0.049740682	1.005840976	0.084719644	0.054249116	0	0	0.01801403	0	0.069062905	0	0.042552616	0.04889322	0.012607062	0.121700766	0.133463475	0.094043444	0	0.098152723	0	0	0	0	0	0	0.105199458	0.592975465	0.104231035	0	0.027473051	0.115547763	0	0	0.060833673	0.070068593	0.02252951	0	0	0.074168818	0.03510292	0.128307474	0.042874255	0	0	0.075651429	0.061424102	1.086579396
1.2.4.1	1.630985386	2.706573888	0.782178227	1.203260652	2.298921993	0	0.395997468	2.601673528	1.208129562	0.250447209	2.775068878	0	0.13323182	0	0.048284163	0.732683457	0.130896571	1.177655625	1.262941741	0.987946012	0.1836416	0	0.318610813	0.278074563	0.875389082	0.650429104	0.638286721	0.809207613	2.240152849	0	1.247253642	0.932728983	0.226757212	0.503904901	0.746228495	0.686722716	0	0.122301084	0.461991824	1.654350363	2.324921994	1.152962225	0	0.344674154	2.892746469	2.524283995	1.214995181	0.944212336	0.715115766
1.2.4.2	1.083564348	0.925944736	0.830343879	1.042240788	1.000863937	0	0.156536595	0	0	0	1.085318943	0	0.047988647	0	0	0.004817961	0.177323131	0.264907712	0	0.282275839	0	0	0.051829355	0.136227321	1.056921378	0.038648166	0.37358692	1.122924841	0	0.046096615	0.904023292	1.092818708	0	0	0.217469851	1.025026528	0.149226012	0.178519616	0.079792211	0.686130386	0.049457255	1.034811237	0	0.039426231	0.885592275	1.194450598	0.037351862	0.275987612	0
1.2.4.4	0	0.013240606	0	0.243545122	0.042178456	0	0	0.998830936	0.078564362	0.131790786	1.136908612	0.6870893	0.749745598	0	0	0.210705203	0.0237808	0.278171357	0.084839655	0.123309039	0	0	0.057045015	0	0	1.166124342	0.37291715	0.123596366	1.18664437	0	0.222168694	0.167308814	0.176609859	0	0.147641157	0.030626236	0	0	0.136088208	0	0	0	0	0.066171541	0.957047317	0.419203244	0.091315503	0.222572836	0.453601877
1.2.5.1	0.535232556	0	0.163769937	0.480788542	0.9540966	0.65979471	0	0.019262581	0.022037225	0.151254994	0.736385998	0.482859197	0.552842048	0	0.900899735	0	0	0	0.185637596	0.14951221	0	0.119810773	0.013646955	0.141823569	0.870200906	0	0.157314481	0.675872113	0.085828178	0	1.145371606	0.910475632	0.065231771	0	0	0.933764149	0	0	0.353531164	0.661172541	0.122967488	0	0	0	1.013458509	0.803985302	0.196663561	0.409565532	0
1.2.7.-	0	0.528259384	0	0	2.483635617	1.046085712	1.161909819	2.041830173	0.459729838	1.738966963	0.075577957	1.378707268	1.101941488	0.054080736	5.870255851	1.414295001	0.381051242	1.827515536	1.368447943	0.963641401	0.971198147	1.275127459	1.204283451	0.993086682	0.226560957	2.049943152	7.941481667	0.565112816	0.939133153	0.66421547	0.460100493	1.468469311	1.377689939	0.822079079	1.157201023	0.847085043	0.838615711	0.74866768	1.59385288	0.750884098	0	0	1.17303354	0.89332426	0.09077759	0.798970638	0.64021168	0.559164863	0
1.2.7.1	0.543201055	0.367390378	0.180509381	0.355198895	0	0.133621918	0.367351073	4.366916429	0.263095061	7.702448968	0	0.222340487	0	0.457562616	0	0.647528695	0	1.160742598	1.405333078	0.965510454	1.384755324	0	2.01346218	1.987324522	0	0.489127497	1.628352358	0	0.50299641	0	0.024770621	0	1.51251585	1.034905116	1.646073114	0	0	3.176255272	0.746636322	0	0.100650897	0.07354188	0.884675544	0	0	0	0.492233744	0.481907517	0
1.2.7.3	0.270571797	0	0	0.215121357	0.47079144	6.416102973	0	0	0	4.041989185	0.502876943	7.04259275	6.679956859	0.378686784	7.582924772	3.735150828	3.518379105	1.188761448	2.144909005	2.036814581	2.561908186	0.820679582	0	0	0.838553842	1.46110188	2.145988098	0.811861254	0	0	0.475432676	0.132027856	1.37462822	1.131642162	1.303613178	0.461896847	0	0.670299837	0	0.385074675	0.417651449	0.408746915	0	5.921761534	0.750064608	0.712875645	1.195412176	1.247445019	0.087213086
1.2.7.4	0	0.010774563	0.025589806	0	0	0.016756786	0.02222091	0.015950696	0.016522051	0.013750581	0	0	0	0	0	0.007560251	0	0.022105955	0.012919156	0.007428106	0.025473672	0.018193488	0	0.015565245	0	0	0	0.014249992	0	0	0	0.01450193	0.319036786	0.326605695	0.29247842	0	0.005810733	0	0	0	0.018338405	0.007230901	0.025887744	0.020059774	0.012888127	0	0	0	0
1.2.7.5	0.448388004	0.041479454	0.032471912	0	0	0.016692145	0.054478307	0.000123558	0.057276353	0.056279234	0.008848927	0.039801083	0.057557999	0.074018764	1.012327553	0.089267537	0	0.374639485	0.371619032	0.353167988	0.294528823	0.072556917	0.02697778	5.8634E-05	0.074048048	0	0.430042607	0.066900977	0.080368158	0.084283978	0	0.070403141	0.34787952	0.287842333	0.345985616	0.067898855	0.05507936	0	0	0.07608118	0	0.045308301	0	0	0.144070926	0	0	0.060963817	0.165064017
1.2.7.6	0.000156578	0	0	0.000385301	0	0.000273718	0.000571125	0	0	0.000187251	0.000153963	0	5.59729E-05	0.00030572	0	0	0	0	0	0	0	0.000218301	0.000628729	0	0	0.000336103	0.000486138	0	0	0.000444331	0	0.000250029	3.14847E-05	0	0	0.000612885	0	0.000452184	0	0	0	0	0.000240915	0	0.000186392	0	0.000322057	0	0.012189558
1.2.7.7	0.02039161	0.056845863	0.03569368	0	0.013265009	0	0	0	0.032283107	0.996199658	0.004832028	0	0.050238921	0.035279498	0	0.238999705	0.037369385	0.072926577	0.084122625	0.091950495	0.102331651	0.031942821	0	0.036635884	0.046930542	0	0	0.055539483	0.030839424	0.020029726	0	0.013179183	0	0	0.014250686	0	0	0	5.6503E-06	0	0.033912566	0.025535334	0	0	0.019670786	0.034265184	0.043257847	0.085157067	0.047167726
1.2.7.8	1.058285618	1.405262086	0	0.138240816	0.42131018	1.648187644	0	0.625273374	0.623084402	2.226074074	1.342848355	1.575423207	2.384668531	0.065558427	9.983123057	0.978283992	0.130978493	0.557957224	1.286665654	0.543641373	0.238260943	0.426586768	0	2.192828713	0.229949621	0	1.744557262	0	0	0	0	0.64351038	1.925249719	1.217591452	1.728362748	0.286677912	0	0.189625901	0	0.1573018	0	0.274924989	0.028220375	0	1.829196777	0.385311915	0.720378796	0.973952483	0.490961464
1.2.99.2	0	0	0.342006646	0	0.130082528	0	0.117189797	0	1.90082519	4.384470883	1.406079551	0.112848191	0.163774213	0	0.21508315	2.605967993	0	2.168452126	1.62257218	2.114875299	1.811458055	0	0	1.032550067	0.361802101	0.132580665	0	0	0.094354745	0	0.161920578	0.371661263	1.182361989	0.820558194	0.870548679	0.090980218	0.732459818	1.153059037	0	0.017956967	0	0	0.527920963	0.036390073	1.806453366	0.39440882	0.835200359	1.119506562	0
1.2.99.5	0.09449743	0	0.046584985	0.034856869	0	0	0	0	0.038855387	0.016224356	0.225708619	0.06895981	0.045993566	0	2.003305041	0.01065033	0	0.070924665	0.124902792	0.152922287	0.172082775	0	0.105438741	0	0	0.049507329	0.065531039	0.101411993	0	0.08937229	0	0.020970271	0.236247253	0.12395082	0.227684515	0	0	0.053088088	0.071806399	0.068280147	0.072464336	0	0.068463946	0	0.26411415	0	0	0.065333357	0.005548037
1.2.99.7	0	0	0.055147341	0.034243339	0.043710772	0.01502096	0.042654439	0.040595073	0	0.02921427	0	0.019898086	0	0	1.026253247	0.05141688	0.033524948	0.02491993	0	0.002537603	0.040295013	0	0	0.04546768	0.046875637	0.010873123	0.049365715	0.050518822	0.011654889	0	0.05549779	0.045195551	0.050663739	0.009972016	0	0.010755973	0.025296552	0.003476717	0.000661649	0.053244754	0	0	0	0.027220567	0	0.043061444	0.046773293	0	0
1.20.4.1	1.63045563	1.97335537	1.001122936	0.116511287	1.185281047	0.446464367	1.256907788	0.993139661	1.34674921	1.315507088	2.777856198	1.053937337	1.529186155	0.322302618	0.6093446	1.031324012	0.388819375	2.070688091	1.645156135	1.908193094	1.5389079	0.988547808	3.95486241	0.241760978	1.262267736	0.495634241	1.158496446	1.312528971	3.280640611	0	0.635081521	1.945411351	1.046883272	1.12882104	1.023355432	1.703166365	0.546375304	0.445636325	0.906459173	2.16084346	1.908793	1.116062242	2.313174432	0.105393479	2.333303924	2.226066443	1.140759227	0.879803164	1.956660103
1.20.9.1	0.009344347	7.25356E-05	0.012918321	0.007095709	0	0	0.008549201	0	0	0.002084004	0.145747122	0.011563069	0	0	0.007306634	0.00898131	0	0.012146164	0.002429003	0	0.005459016	0.008600999	0	0.005703462	0	0	0.002705506	0.006861341	0.005159632	0	8.09764E-06	0.008278892	0.010034169	0.008747263	0.008070485	0.007639447	0.010301709	0.01256272	0	0	0.011322226	0.005843965	0.012761692	0	0.139827731	0.007300819	0.009883418	0	0.006253761
1.21.-.-	0	0	0.008628156	0	0	0.0036629	0.006880781	0.003571935	0.008341247	0.000606367	0	0.002344531	0	0.00141723	0	0	0	0.000788005	0	0.007304698	0	0.00025597	0	0	0.006855043	0	0	0.000261457	0	0.009308856	0.001268683	0	0.006764269	0	0.008012126	0.009761738	0	0	0.005221915	0.001594918	0	0.010083729	0	0.010081822	0	0	0.069424765	0.061247935	0.001808982
1.21.3.1	0.000757532	0.041734695	0	0	0	0.003031468	0.003258679	0.001368454	0	0.00127403	0.012131129	0	0.001604016	0	0.000832304	0	0	0.017191635	0.016167997	0.015283674	0.019561021	0.002009374	0.000885002	0	0.001529817	0	0	0.004266974	0.002891951	0	0	0	0.002487935	0.002241814	0	0.00788778	0.002618756	0	0	0	0.001267276	0.00103004	0	0	0.005532524	0.000315555	0.003453343	0	0.003443923
1.21.4.1	0	0	0.093830259	0.068026725	0	0	0.067412598	0.078227644	0.042262503	0.161031078	0.14282017	0	0	0.104194532	0	0	0	1.324179282	1.256246508	1.185311408	1.278905823	0.091956924	0.17434858	1.652611538	0	0.12395488	0	0	0	0	0	0.052555462	0	0	0.147168725	0	0	0	0	1.102514037	0.14262349	0	0	0	0	0.13028015	0.172557545	0.31512314	0.223892383
1.21.4.2	0.283329634	0.265296832	0.050477172	0.007632864	0	0	0.347739121	0.2869425	0	0.359348043	0.372625879	0.182475967	0	0.248208449	3.299780056	0.25933774	0.0607909	0.842934465	0.813443838	0.9028481	1.132547517	0	1.413688072	1.491896627	0	0.166794035	0	0	0	0.105252405	0.177812284	0.474853049	0.350842773	0.034966526	0.429825937	0.279581504	0	5.08603895	0.33995014	1.127264621	1.367700328	0.100549694	0.6949106	4.804402045	0.2051765	0	0.39374993	0.475519817	0.475299952
1.21.4.3	0	0.004692244	0	0.025927006	0	0.025688928	0.023149514	0.005869861	0	0.021430082	0.019788851	0	0.006448801	0.017997197	0	0.010923209	0.011521449	0.019822534	0	0.021241415	0.01567615	0.01229354	0.013779233	0.00889664	0.014514554	0	0.015889376	0	0	0	0.025150861	0.023094279	0.016901488	0.000963122	0.004745751	0	0.026465953	0.520198093	0	0.015182333	0	0.012522642	0.013770265	0.01588106	0.010177287	0.014870008	0.003041648	0.024091442	0
1.21.4.4	0.215086618	0	0	0.201087658	0	0.125486045	0	0.290178411	0.095745958	0.274396499	0.000763229	0	0.11354498	0	2.219207327	0	0.099461308	0.494289672	0.428292087	0.257138304	0.181525001	0	0.019676862	0.539528066	0.234601057	0.005735713	0.063737276	0	0	0	0	0	0	0.232326029	0.06103347	0.311064922	0.016681655	4.509935193	0	0.216855329	0.268115174	0	0	2.950002972	0	0	0.447807114	0	0
1.3.-.-	0.005881089	0	0	0.012308934	0.013637308	0	0.011929003	0.019216181	0.001883657	0	0.027075962	0.019232006	0.003286294	0	0	0	0.005992277	0.032252826	0	0.027267652	0.024127817	0	0	0.01388497	0	0.020892656	0.234195833	0.011129562	0.013988915	0	0	0	0.001966093	0.006736197	0	0.028254255	0.010911908	0	0	0.015288079	0.011681942	0.00795778	0	0	0.047785357	0	0.01425963	0.027129086	0.032923906
1.3.1.-	0.126470794	0.08257191	0.885037498	0.131170508	0	0.485247937	0.02708679	0.925493219	0.007178522	1.186732488	0.17334885	1.203112685	1.14603226	0.183418448	0.192410842	0.989944102	0.895680579	0.821678735	0.828937707	0.557423471	0.812110981	0.465236054	0.809377599	0.552362137	0.02753683	1.006857069	0.63864535	0	0.640417607	1.002803527	0	0.057125684	0.728813852	1.004541829	1.0397688	0.142455249	1.071125167	0	0.767826128	0.226255028	1.107414604	0.12005155	0.507887495	0.156613102	0.110535699	0.944197237	0.69503306	0.703427309	0.135388771
1.3.1.10	0	0.00082951	0	0.000835193	0.000321348	0.001346307	0	0.001044521	0	0.000651807	0.017388037	0.001273463	0.000700254	0.001305633	0	0	0	0.000697644	0.000674459	0	0	0.0003076	0.001232803	0	0	0	0.000486342	0	0	0	0.000373132	0	0.001435034	0	0.001140303	0	0.00048219	0.000269747	0	0.000443482	0.000852767	0	2.23607E-05	0	0.017306891	0	0.001298837	0.000708401	0
1.3.1.12	1.449187887	0.14509425	0.981516475	1.03045816	0.914102118	0.376062561	0.320007483	0.91719289	1.032865439	0.877964167	0.992969785	0.079712024	0.35655531	1.483854521	1.073015577	1.114204844	1.14898588	0.581337745	0.566387484	0.67942492	0.687083775	0.481483228	1.163176191	0.927280352	1.273664807	0.928692939	0.735419184	0.732897792	1.136596694	0	0.654420531	1.077446075	0.921013219	0.816425419	1.007704036	0.700255056	0.893796538	0	0.377802414	0.459720103	0.028284569	0.678262552	1.057998663	0.140733648	1.094662753	0.85615073	0.857037513	0.938241099	0.296487623
1.3.1.13	0	0	0	0	0	0	0	0	0	0	0	0	0	0	0	0	0	0	0	0	0	0	0	0	0	0	0	0	0	0	0	0	0	0	0	0	0	0	0	0	0	0	0	0	0	0	0	0	0
1.3.1.2	0.181515501	0	0	0	0	0.028706303	0	0	0	0	0.048391335	0	0.025065989	0.029182791	0.006101862	0.011844322	0	0.010625277	0.024762425	0	0	0.006051571	0	0.02555057	0	0.00796855	0.014123879	0.0016015	0	0	0.023372277	0	0.00828363	0.004624256	0.01046574	0.01254245	0	0	0	0	0	0.015483928	0.002918061	0	0.083989864	0.152062106	0.030048503	0.008102018	0.063151299
1.3.1.20	0.010894032	0.023240602	0.02019674	0.010940732	0.013913863	0.016745086	0	0	0	0.013422173	0	0.011034696	0	0	0.016151614	0.002744476	0	0.01683317	0.01056653	0	0	0.016244556	0.008332525	0	0	0.020330896	0.022176571	0	0.020981866	0.016003968	0.012942948	0.0080738	0.017691791	0	0.018038455	0	0.01490435	0.003384043	0.009775697	0	0.001285975	0	0.400331165	0	0	0.142228953	0.017524139	0	0.003470309
1.3.1.21	0	0	0	0	0.000784447	0	0.000133868	8.91252E-06	0.000789286	0.000396732	0.00853668	0.000453364	0	0.000369238	0	0	0	0	0.00047704	5.32104E-05	0	0.000128864	0	0.000202337	0	3.05926E-05	0	0	0	0	0.000728413	0	0	0	0.000801568	2.13253E-05	0	0	0.000418015	0.000492973	0	0	0.00064039	0.000564161	0.009102455	0.000418135	0	0	0
1.3.1.24	0	0	0	0	0	0	0	0	0	0	0	0	0	0	0	0	0	0	0	0	0	0	0	0	0	0	0	0	0	0	0	0	0	0	0	0	0	0	0	0	0	0	0	0	0	0	0	0	0
1.3.1.25	0	0.813399318	0	0	0.072279865	0	0	0.000470791	0	0.095975853	0.455294976	0	0	0.056523386	0.07408969	0	0.080891777	0	0	0.03520293	0.028944611	0	0.046877822	0	0.109643066	0.05776151	0.071355175	0	0	0	0.085772932	0	0.040228341	0.039210446	0	0	0	0	0.01870528	0.073010438	0.093870654	0.086707041	0.042260238	0.033696997	0.554481186	0.84757669	0	0	0.052057369
1.3.1.26	0.869264505	1.17049681	0.943737736	0.780549433	1.046777165	0.908726073	0.303811025	0.911973623	0.983217013	0.8659994	1.146980376	1.116144967	0.94914849	1.277750731	0.868043353	1.040869309	1.116825059	1.590301936	1.383037437	1.290003286	1.562252546	0.635236465	0.884958238	1.000921409	0.944477556	1.120135975	1.397100796	0.989063457	1.048747415	0	1.056249701	0.869160758	1.04306775	0.871982289	1.129391957	0.881305617	0.943576677	0.03046093	0.368791304	0.624091058	0.144636271	0.992765846	0.545445131	0	1.149802731	1.099085738	1.145479266	1.04866102	0.654590861
1.3.1.28	0.165355907	0.621089577	0.076464214	0.092588622	0.065226858	0	0	0.092443751	0.124598061	0.051422533	0.134974462	0	0	0	0	0.025972529	0	0	0	0	0.11924398	0	0.107325288	0	0.095813468	0.020309186	0.201146911	0.710716093	0.102760999	0.014466006	0	0.944092491	0.015998693	0.054766337	0.040595036	0.613739972	0	0	0.224125596	0.433131967	0.03141852	0.139496709	0.056552595	0	0	0.946462343	0.107987677	0.02429224	0.039394745
1.3.1.29	0.00093087	0	0.001157861	0	0	0	0.001045064	0.000741393	0	0.001305411	0.018007885	0	3.32646E-05	2.53738E-05	0.000610489	0	0	0.001441304	0	0.00055145	0	0	0	0	0	0	0	0.00054208	0	0.001183853	0	0.000838236	0.000223996	0	0.001187441	0.000254789	0	0.001354272	8.04198E-05	0.000325685	0.000872956	0	0	0	0.017766339	0	0	0.001284811	0
1.3.1.31	0.019921743	0	0	0.020806367	0.002028415	0	0	0	0	0.022769948	0.015336216	0	0	0.000101252	0	0.020528734	0.02632156	0.215693248	0.216157552	0.231425142	0.224046784	0.015418318	0.006239638	0	0	0.007582907	0	0.011409214	0.001814488	0	0.007244726	0.02041286	0	0.01714699	0.005233231	0	0	0	0.016435499	0.004679703	0	0.004895182	0.022741196	0.025834923	0	0.005759625	0.022104204	0.008064809	0
1.3.1.32	0.033548447	0.026202277	0.013782959	0.00497695	0	0	0	0.003011445	0	0	0.333123414	0.009295723	0	0	0.03555761	0	0	0.057642107	0.023622326	0.025560227	0	0.028001133	0.028218636	0.016095417	0.202077501	0	0.004451121	0.036446147	0.01489641	0	0.034564565	0	0.02459614	0	0	0	0	0.012861488	0.025941169	0	0	0.00113692	0.028807715	0	0.289510509	0.017882074	0.060723699	0.029149512	0.014507362
1.3.1.33	0	0	0	0.019323479	0	0	0	0	0.01016037	0	0.333882627	0.037519894	0	0	0	0.037514667	0.032763066	0.020933358	0	0	0	0	0.024076535	0	0.019056793	0.028838801	0	0	0	0	0.009546507	0	0	0	0.025217222	0	0.033145822	0	0	0	0.033761475	0.031355636	0.014865096	0	0.327889328	0	0	0.006246721	0.02711816
1.3.1.34	0.596625893	2.175996171	0.211131286	0.151460767	0.142812998	0.206162267	0.187528733	0	0.434834711	0	1.382299025	0	0.009501261	0.106936476	1.215029709	0	0	0	0	0.065891407	0	0	0	0	0.40794935	0	1.195460644	0.666128634	0	0	0.86203906	0.74745517	0.026523558	0	0.19083536	0.852005715	0	0.02629293	0.388490468	0.702251042	0	0	0.107244829	0.16155495	0.965928011	0.726314197	0.055978495	0.236397017	0.291377425
1.3.1.35	0.004992054	0	0.006591046	0	0.007348077	0.001634973	0.00568329	0.003538198	0.005905921	0.005629244	0.006717353	0.005996648	0	0.006228496	0	0.002181355	0.006814055	0	0.002766921	0	0.00709593	0.007434419	0	0.000889586	0	0	0	0.007703522	0.003668149	0	0.000445507	0.008143985	0	0.002600837	0	0	0	0	0.001910075	0	0	0.004509985	0.006650627	0	0	0	0.00142416	0.004856598	0
1.3.1.38	0	0	0	0	0	0	0	0	0	0	0	0	0	0	0	0	0	0	0	0	0	0	0	0	0	0	0	0	0	0	0	0	0	0	0	0	0	0	0	0	0	0	0	0	0	0	0	0	0
1.3.1.43	0	0.181161612	0	0	0.02860298	0.001044705	0	0	0.019634699	0	0	0	0	0.012769804	0.013977333	0.023614593	0.033939688	0.022336539	0	0	0.029692689	0	0.010509084	0	0.026308933	0	0.028079035	0	0.024284634	0	0.026985265	0.016403814	0.00927283	0	0.030886232	0.010840918	0	0.01190511	0	0.019980559	0	0	0	0.024969885	0.005118162	0.107550478	0	0.018473883	0.011412731
1.3.1.44	0	0	0.046602179	0	0	0	0	0	0.017919421	0.032783436	0	0.026274305	0	0	0	0	0	0.275209242	0.218378882	0.239616542	0.280448445	0.046558426	0	0.509222138	0	0	0	0	0.016045425	0.033965809	0.037592498	0	0.025187384	0	0	0.009786262	0	0	0.014189643	0.045038475	0.01688264	0	0.026458164	0.013199836	0	0	0.019730626	0.031038851	0.016670301
1.3.1.45	0	0	0	0.002991354	0.004372998	0	0	0.000566822	0.002813243	0	0	0.001320648	0.005202654	0.001687861	0.002141649	0.005444783	0.004443365	0	0	0	0	0	0	0	0	0.004996008	0.002785806	0.01001403	0	0.001987018	0	0.012136453	0	0	0	0.004016857	0.000980843	0.004501519	0.002936676	0.00480172	0	0.004878508	0.004646364	0	0	0.002601368	0.005423265	0	0.004197121
1.3.1.54	0	0.120608251	0	0	0.039164723	0	0	0	0.04402557	0.024041366	0.44020973	0.019593609	0.123421148	0	0.006675384	0.520416215	0	0.760636767	0.628120184	0.770294538	0.811019505	0.118277527	0	0.494042539	0.422999928	0.639884182	0	0.167886525	0.119146934	0	0	0	0.248692071	0.269678889	0.33101674	0.294340634	1.11628459	0.139374755	0.853793188	0	0	0	0	0	0.447656148	0.990214233	0.231384641	0.41143189	0.181505357
1.3.1.56	0	0.00111872	0.002164036	0.000205042	0.000218083	0	0.002158388	0.001547658	0	0.000344055	0.035610843	0	0.000678641	0.001838006	0	0.001134216	0.000178814	0	8.57488E-05	0.001768286	0.001969516	0	0.000165853	0	0.002451575	0	0	0.002118582	0	0	0	0	0.001403611	0.000459783	0	0	0.000148867	0	0.002987218	0.002324872	0	0.002176182	0	0.000484866	0.037164835	0	0.001069801	0.002588269	0
1.3.1.58	0.011888909	0.008139197	0.004041386	0.007139776	0	0	0.018082786	0.005675405	0.008074825	0.016695008	0.004654915	0.009130941	0.006898141	0.007870749	0	0.012526553	0	0	0.011831831	0.016141038	0.010364258	0	0.006550595	0.008684207	0.018339037	0.008820768	0	0	0	0	0	0.007258678	0	0	0	0	0.013274886	0	0.015266401	0.003372133	0	0.003197313	0.016607328	0	0	0.000675478	0	0	0
1.3.1.62	0.002437811	0.009492069	0.005646684	0	0	0.014331253	0	0.00879742	0	0.013423055	0.138788743	0	0	0	0	0.005055893	0	0	0.020848685	0.020894803	0.009853826	0	0	0.012240142	0.003651151	0.013354551	0	0	0.011328445	0	0	0.006345823	0.019161826	0	0	0	0.002064657	0.015479633	0.001420403	0	0.011470703	0.00816285	0.017639664	0	0.134983477	0.011154866	0	0.020982275	0.012506705
1.3.1.70	0	0	0	0	0	0	0	0	0	0	0	0	0	0	0	0	0	0	0	0	0	0	0	0	0	0	0	0	0	0	0	0	0	0	0	0	0	0	0	0	0	0	0	0	0	0	0	0	0
1.3.1.71	0.000274626	0	0.000648184	0	0.00059126	0	0.000417887	0	0.000648999	7.4176E-06	0.007812683	0.000512246	0	0.000736864	0	9.11626E-05	0.000311368	0	0.000467466	0	0	0.000561056	0.000692482	0.000784852	0	0	0.000679392	0	0	0.000657836	0	0.000334741	0.000277437	0.000357827	0.00066822	0.000274789	0.000324013	0.000340733	0.000510315	0.000425949	0.000522948	0.000112636	0	0	0.008331594	0	0	0.000453784	0
1.3.1.72	0	0	0	0	0	0	0	0	0	0	0	0	0	0	0	0	0	0	0	0	0	0	0	0	0	0	0	0	0	0	0	0	0	0	0	0	0	0	0	0	0	0	0	0	0	0	0	0	0
1.3.1.74	1.39418968	0	0	0	0.977270598	0.188666428	0.285260015	1.832932823	0.206474456	1.713838714	0.335283429	0.06706951	0.2225221	0	0.271132288	0.248360312	0	0.399138891	0.269448153	0.480490478	0.042109331	0.042169236	0	1.469995872	0.156907789	1.370431242	0	0.231208797	0	1.764721817	0	0.048216789	1.186443995	0.641336409	0.881826505	0.141889792	2.149870315	1.2281511	0.276874892	0.264631053	0	0	0.477419756	2.24362709	0.626504707	0.353935319	0.264668593	0.41512789	0.178948072
1.3.1.76	0	0.130806577	0	0	0.12087088	0.001481769	0	0.026446855	0.833853679	0	0.286472624	0	0.017085189	0.01589297	2.233097383	1.680683273	0.164808103	1.218471349	1.16315359	1.124129608	1.179018841	0.05257749	0	0	0.027440813	0	0.348572619	0.082087593	0	0.108431242	0	0.246922303	0.455130155	0.602355377	0.50029536	0.026058024	0	0.187990968	1.384631169	0.069130854	0.18058527	0	0	0.099620841	0	0.058927671	0.626117363	0.340208845	0.065476567
1.3.1.83	0.000161118	0	0	0.00193601	0	0	0	0.000416388	0.0022488	0.001969046	0.016625813	0	0	0	0.001187039	0	0.032337764	0	0.002004555	0.000475467	0.002210251	0.001374787	0	0.001870032	0	0	0	0.001549994	0	0.001008587	0.002297425	0	0	0	0.00171547	0	0.000731056	0	0	0.000820758	0	0	0	0	0.016715148	0.001017512	0	0	0
1.3.1.84	0	0	0	0	0	0	0	0	0	0	0	0	0	0	0	0	0	0	0	0	0	0	0	0	0	0	0	0	0	0	0	0	0	0	0	0	0	0	0	0	0	0	0	0	0	0	0	0	0
1.3.1.85	0	0	0.00891785	0.013032226	0.016378254	0.009015378	0.000745281	0.004867673	0	0	0	0.00536626	0.014008357	0.01615185	0	0.000170266	0	0	0	0.003150574	0	0	0	0	0	0	0.009737017	0.021519055	0	0.001507678	0.002866793	0	0.00502547	0.010443148	0.004657193	0.023589362	0.013669145	0.010080023	0.003333561	0.00759451	0	0	0.005436032	0.01282167	0.001444948	0	0	0.013496912	0.007543999
1.3.1.87	0.359181552	0.141570042	0	0.022563342	0	0	0	0.060489452	0.012044111	0	0.056181007	0	0	0	0.043990925	0.004550571	0	0	0	0.031829256	0.024145465	0	0.02096727	0	0.026366558	0.015233231	0.258447805	0.270253227	0.055228583	0	0.019653685	0.672466817	0	0	0	0.249475329	0.035972571	0.020701246	0.129496182	0.46987374	0	0.129490524	0.041889471	0	0	0	0.051014223	0	0.052590573
1.3.1.9	1.108108654	0.960292334	0.792126024	0.114254059	0.854307311	0	0.376947096	0.051433055	0	0	1.422803078	1.228546652	0.872875474	0.175864492	1.221250841	0.20675805	0.932206199	0.003567266	0.079601205	0.159426492	0.250736593	0	0.167980977	0.081259218	0.002966426	0.538041445	0.5552071	0.59601785	1.155513481	0.17188093	0	1.035458589	0	0.019089081	0	1.011010878	0	0.057725702	0.10440854	0.731096423	0.193601988	0.925169359	0.112307158	0	1.443724249	1.026069797	0.444727192	0.143101583	0.447182576
1.3.3.-	0.000576435	0	2.96742E-05	0	0.000133019	0.000537733	0.00112865	0	0.000232224	0.00063578	0	0.000887153	0.00052389	0.001781043	0	0	0.001634656	0.001900872	0.000174985	0	0.00127574	0.001770669	0	7.69795E-05	0.033456236	0	0	0.001395415	0.001757952	0	0.001001077	0.000189655	0.000151009	0	0	0	0	0.001364617	0	0.001896233	0.001871964	0	0	0.000872848	0	0	0.00174677	0	0
1.3.3.11	0.056394918	0.848253572	0.042113836	0	0	0	0.053665969	0.066021844	0	0.051422854	0.419671966	0	0.057665687	0	0.073918184	0	0.020129846	0.136517768	0.091025962	0	0.062628156	0	0.077015571	0.035106682	0	0.020539125	0	0.127230501	0	0	0.907111377	0.083192967	0.117697359	0	0	0.070407559	0.085208195	0.049296124	0.10890006	0.105323282	0.060892444	0.044754973	0	0	0.488294255	0.894528666	0.203746852	0.144955397	0.106234033
1.3.3.3	1.026581122	0.960025325	0.031537564	0.275673851	0.010895703	0	0.152221965	0	0	0	0.783708877	0.115173206	0.161104844	0.06998302	0	0.030553174	0.09066974	0.219669547	0.019776321	0.168459387	0.213735938	0.032351709	0.125027724	0.179025171	0.129531565	0.117950057	0.521633403	1.066115631	0	0	1.153915908	1.160539246	0	0.051320819	0.131314179	0.749453174	0.140885872	0.080578662	0.020771544	0.924776108	0.162775297	0.136646097	0.19902839	0	0.739535652	1.069234885	0	0.286518846	0.235810202
1.3.3.4	0.001265944	0.048018526	0.080098792	0.526812373	0	0.049392322	0.085422019	0	0.00915101	0.053805649	0.206304224	0.181999177	0.191257313	0.082722175	0.994173506	0	0.119528369	0.088308822	0.0406071	0	0.033800729	0.117120834	0.086807043	0.097645304	0.820348413	0.061173981	0	0	0.057485697	0.018932833	0	0	0	0.004623817	0	0.017942604	0	0.001890188	0.074315829	0	0.06243947	0.109470652	0.079946383	0.101272758	0.206374416	0.029456514	0.056170757	0	0.058294629
1.3.3.5	0	0	0.011700372	0	0.06239181	0	0	0	0.013076098	0	0.385418063	0.005277535	0.009289803	0	0.047752837	0.009709174	0.050291296	0	0.068090392	0	0.082934725	0.01029334	0	0.011445217	0	0.037049085	0.196769158	0	0.005161761	0	0.020935343	0	0.062706149	0	0	0	0.043336285	0	0.005442329	0.059771234	0.952443556	0	0.045493091	0	0.301285483	0	0.062422652	0	0
1.3.3.6	0	0	0	0.002980125	0	0.016828404	0	0.006480421	0.007667059	0	0	0	0.002302278	0	0	0	0	0	0	0.000657144	0.003447571	0	0	0	0.303410335	0	0.000931807	0.028503904	0.01778305	0.003288698	0.008920153	0	0.011281351	0.017419624	0.003295038	0.025036392	0	0.015861088	0.007929651	0	0	0.001967101	0	0	0.004977814	0.017910297	0.046757858	0.014967567	0.028096877
1.3.5.2	0	0	0	0	0	0	0	0	0	0	0	0	0	0	0	0	0	0	0	0	0	0	0	0	0	0	0	0	0	0	0	0	0	0	0	0	0	0	0	0	0	0	0	0	0	0	0	0	0
1.3.5.3	0.329979436	0.148067791	0.925943025	0.646639795	0	0	0	0	0	0.152604784	0.074884131	0	0.161954178	0.080581879	0.086075947	0	0.026581345	0.137183416	0.119157292	0.058415656	0.261727562	0	0	0	0	0	0.287680372	0.951679138	0.115183634	0.161657613	0.87542887	0.773715437	0	0.208816696	0.01664541	0.843212676	0	0.160663674	0.255300031	0.616433582	0	0.23281668	0.120205901	0	0	0.908682234	0.007194617	0.006596118	0.160226078
1.3.5.5	0.000518836	0	0.000248027	0.001308001	0.000965609	0.001252257	0	0.000270752	0	0	0.015632909	0.001428082	0.000364417	0.00143334	0.000524834	0	0.000391766	0	0	0.000889655	0.000156245	0	0.000752403	0	0.001543293	0.000650285	0.000682866	0	0.001572497	0	0	0	0	0	0	0.001026659	0	0	0.001610096	0	0	0	0	0.000201759	0.017112212	0.00075534	0	0	0
1.3.5.6	0.001352484	0	0	0.000960069	0	0	0	0.00157048	0.000959013	0	0.016411773	0.000541638	0.000316197	0	0	0	0.001403433	0	0.000421169	0	0	0.000740101	0.000205537	0.001604977	0	0	0	0	0.000337413	0.000435603	0.001469848	0.001550645	0	0	0.000645432	0	0	0.000258344	0.000397216	0	0.001017269	0.00041942	0	0.000465062	0.018114759	0	0.000603216	0.000674466	0.000733738
1.3.7.2	0.000560749	0.000370318	0	0	0.000334102	0	0.000147458	0.000519882	0	0.000477084	0.008267716	0	0	0	0.000311341	1.15796E-05	0	0.000704773	0.00076072	0	0	0	0	0	0	0.000678304	0.000746485	5.60018E-05	0	0.000604114	0.000578338	0	0.000192937	0.000450361	0	0.000638507	0	0	0.0003276	0	0.000377098	0	8.91213E-06	0.000523164	0.00837872	0	0	0.000551507	0
1.3.7.3	0.000219872	0	0.000549785	0	0	0.000580281	0	0	0	0.000233491	0.007914639	0	0	0	0	0.000357121	0.000697625	0.000691396	0	0.000352231	0	0.000783474	0.000503599	0	0.000398291	0	0	4.81084E-05	6.89065E-05	0	0	0	0.000464628	0	0.000467744	0.000529855	0	0	0.000482311	0	0.000414612	0.000446782	7.29013E-05	0.000714687	0.009046374	0	0	0	0
1.3.7.5	0	0	0.000306333	0.000375621	0.000354961	0	0.000426732	0	0.000470767	0.000755005	0.008570773	0.000329002	0	0	0	0.00037802	0	0	0	0.000687961	0	0	0	0	0	0.000398848	0.000709144	0.000624485	5.10702E-05	0	0.000204687	0	0.000214437	0	0.000637378	0	0	0	0.00070809	0.000718013	0	6.16617E-05	0.000798883	0.000472641	0.007826899	0.00025481	0	0	0
1.3.7.7	0	0	0	0	0	0	0.000955973	0	0.000248583	0	0.026759206	0.001342413	0	0.000685918	0.000166082	0	0.000110766	0	0.000327852	0.001383815	0.000367876	0	0.002322814	0	0	3.23074E-05	0.000265845	0	0	0	0	0.000506977	0	0	7.86269E-05	0	0.00049853	0	0.002039977	0.000638834	0	0.001045032	0.000586457	0	0.02347521	0.000961372	0	0.001756789	0.002350771
1.3.7.8	0	0	0	0	0	0	0	0	0	0	0	0	0	0	0	0	0	0	0	0	0	0	0	0	0	0	0	0	0	0	0	0	0	0	0	0	0	0	0	0	0	0	0	0	0	0	0	0	0
1.3.7.9	0	0	0	0	0	0	0	0	0	0	0	0	0	0	0	0	0	0	0	0	0	0	0	0	0	0	0	0	0	0	0	0	0	0	0	0	0	0	0	0	0	0	0	0	0	0	0	0	0
1.3.8.1	1.999324025	0.845757324	0	0.317629949	0	0	1.017711455	2.98175433	7.403095345	2.372713607	1.181237004	0.018418727	0	0.349084457	1.142008972	0.435113446	0	1.408037373	1.116557964	1.382391135	1.593064408	0	0	0.684070761	0.560093856	0.954820581	1.298880334	0.4455622	0	0.41184147	0.412998807	0	1.209392764	0.621898501	1.204436692	0.356734218	1.032322641	0	2.462769913	0	0.262315251	0	0.407076443	1.548833941	0.938165857	0.106957703	1.118196418	1.243248544	0.221157168
1.3.8.2	0.013902796	0.030155362	0	0.023197609	0	0.039109551	0	0	0	0	0.047949429	0	0	0	0	0	0	0.121924051	0.083402752	0.046653612	0.040689257	0	0.003919693	0	0.015624961	0.042469532	0.480967561	0.005471416	0.074739817	0	0	0.024528512	0.065499103	0.056575879	0.083402635	0.050601388	0.039483282	0	0.012419272	0.001158889	0.032101306	0	0	0	0.052384787	0	0.054597144	0	0.035134668
1.3.8.3	0.006758666	0	0	0	0	0.001340279	0.002007411	0.006402122	0.001972266	0.003854625	0.079518511	0	0.000564956	0.000305339	0.001089215	0.002702958	0	0.000709072	0.000960276	0.003056626	0.006440874	0	0	0.003236078	0.000658136	0	0.000317974	0	0.00066203	0.003273199	0	0	0	0	0.004936779	0.005657254	0	0.002336232	0	0	0.003212487	0.002529755	0.005071623	0	0.069787837	0.006532102	0.006298544	0	0.005243256
1.3.8.4	1.189319505	1.281408745	0	0	0	0.177920867	0	0	0.187421948	0	2.462775659	0.083704254	0	0	0	0	0.184462965	0	0	0.104322769	0	0.134107471	0.099525581	0.205113591	0.237572473	0.228091531	0.39494798	0.024968778	0.160976446	0.216847806	0.103919558	0	0	0.231236219	0	0	0.05631856	0.116132657	0.011326237	0	0.04079011	0.244421527	0.227655274	0	2.232518553	0.499953425	0	0.301578906	0.258020717
1.3.8.6	0.72745169	0.923157715	0.015662161	0.071689098	0	0	0.092462543	0	0.140623698	0	0.921151585	0	0	0.016804574	0.026681032	0	0	0.156886817	0	0.013979209	0.113419892	0.082404087	0	0.053269117	0.781165215	0	0.363919374	0	0.105732064	0	0.038914413	0	0	0	0	0	0	0	0	0.067545417	0.131904672	0.009838045	0.132987803	0.044501743	0.963480166	0.156148176	0.328722884	0.267380375	0.111572265
1.3.8.7	5.441472421	2.668610975	0.269662874	0.1855779	0.62397562	0	0	0	0.199543483	0	5.823733236	0	0	0.574852831	0.430685355	0.706390186	0.02948669	0.264556072	0	0.282460832	0.584430706	0	0	0.514201512	0	0	1.289287948	0.063456151	0	0.758668498	0.148496241	0	0.447442842	0	0.51050844	0	0	0.115881042	0.681354082	0	0	0	0.259782976	0	5.962432078	0.607579647	1.250382817	0.29540996	0.168185627
1.3.8.8	0.171449571	2.550215798	0.00680765	0	0.033396674	0	0.123576322	0.116107022	0.045275143	0	0.228350221	0	0	0	0.113820117	0	0	0.136354607	0.106972681	0	0.125988338	0	0.0821271	0.093825036	0.31692571	0	0.062160133	0.084495559	0.080251039	0	0	0	0.061880464	0.07756193	0	0.122989467	0	0.043819863	0	0.059290984	0	0.001465108	0	0	0.399953798	0	0	0.181384849	0
1.3.8.9	0	0	0	0	0	0	0	0	0	0	0	0	0	0	0	0	0	0	0	0	0	0	0	0	0	0	0	0	0	0	0	0	0	0	0	0	0	0	0	0	0	0	0	0	0	0	0	0	0
1.3.98.1	0.905279804	0.976502532	1.080885786	1.048722745	0.849518525	1.958204625	1.075185075	1.084630505	1.146602635	0	1.183036316	2.386944537	2.433601554	1.955718986	1.137727225	1.093987774	1.043416917	0.964929986	1.066727346	1.060176894	1.166262994	1.054159639	1.059914216	0.945642418	1.25364124	1.354369772	1.184179361	0.8560415	2.106944584	1.028224551	1.409740184	1.038940179	1.063349172	1.018104909	0.94634353	0.939334966	0.953195448	0.820843231	0.917499413	1.409204995	0.065487744	1.11759802	0.835654243	1.065767625	0.998797074	0.860061448	1.198057023	1.09286683	1.186991181
1.3.99.-	8.877588861	11.10599566	0	0	0.484441959	0.626051736	1.059165067	0.326740914	2.190638554	0	7.183544403	1.985583559	2.274536103	0	0	0	0.67924284	0.472036251	0.124788267	1.727158153	0.103810264	0	0.511893251	0.675907698	0.870060202	0.535982287	2.996399015	3.023404808	0	0	2.119571366	2.219083318	0.626988531	1.10497374	0.594109036	2.962673384	0.058796389	0	2.899256546	1.4261626	0.780621131	0.83970426	0.517729442	0	8.508437177	2.797772678	0.332103489	1.48437057	1.18778056
1.3.99.1	3.955784026	1.550270124	0.884236548	1.151785895	3.677384138	2.549065982	0	1.041436964	0.488984715	4.859870706	4.92207216	3.527121585	3.725412858	1.481267251	2.375904754	0.00212856	2.08312413	0.867959926	0	0	0.33829328	0	0	0	4.110265594	2.2090453	6.672149499	3.023943617	0.096032178	0	4.4029147	5.527999901	0	0	0	1.888899206	2.074685709	0	2.921442178	2.470461469	3.799283346	0.495828611	0.267621286	0	3.274258924	2.95878026	1.474506883	2.698319394	1.012280114
1.3.99.12	0	0.009490582	0	0	0.008874957	0	0	0.003416007	0	0.003771634	0	0	0.001744284	0	0.001709749	0.002917826	0	0.00086225	0	0	0.002073096	0.005324964	0	0.008826772	0	0.001645954	0	0.002854895	0	0.003513478	0	0	0.008274264	0	0.007031589	0	0.008982343	0.008792073	0	0	0	0.007752525	0	0	0.009611692	0	0.064083877	0.071499305	0.021163109
1.3.99.16	0.542581919	0	0	0	0.157830886	0.305902967	0.404092888	0	0.309319547	0	3.674141439	0.186809484	0	0	0.161749328	0.116264909	0.390653887	0.413610802	0	0.106730689	0	0	0.058108746	0.305049064	0	0	0.625721528	0.369981853	0	0	0.488380244	0.006844087	0	0	0.039924594	0	0	0.279861194	0.238626065	0	0	0.262621509	0.211692882	0	3.961559136	0	0	0	0.119286356
1.3.99.22	1.696007655	1.499090256	2.721673081	0.826751686	0.955832132	1.082988802	2.146419691	1.953979421	2.037105503	2.042159027	2.178876087	1.634281782	1.291489353	0.997681677	2.234180456	1.991748959	1.768138895	2.294099292	2.150673623	2.294424809	1.925147754	0.290238817	0.911943232	1.252283746	0.945958168	1.537356622	1.534573564	2.234865644	1.2722907	1.994291848	1.872306652	2.765055444	1.936839396	1.775603501	1.601980453	2.107150409	2.273513738	2.260052672	2.713281266	1.280127029	0.98499541	1.065554999	0.536836911	0.798474971	2.476687335	2.286272737	1.870248806	1.461905919	0.320376835
1.3.99.23	0.010958845	0	0.045644337	0	0.00783049	0.035075475	0.001318416	0.045582897	0.044559316	0	0.047288724	0.423626627	0.466975536	0.043823617	0.022438093	0	0	0	0	0	0.026931409	0.00671126	0	0.042866057	0.002008258	0.001410639	0.036847975	0.032666381	0.027982239	0.016368683	0.028733311	0	0.025295895	0.043423295	0.043475037	0.016107362	0.034796437	0	0	0	0	0	0	0	0	0.027666857	0.046864484	0	0
1.3.99.26	0.000363593	0.024810254	0.045151731	0	0.020845349	0	0	0.015699492	0	0	0.001908384	0	0	0	0	0.019765442	0.005088304	0.00426715	0.006592111	0	0.045060769	0.053704089	0	0.025642914	0.635550543	0	0.285906724	0.015434451	0.017778889	0.049755639	0	0.027736921	0	0	0.047046843	0.055645191	0	0	0.028602765	0	0	0.046337324	0	0	0	0	0.011786809	0.075588807	0.057125317
1.3.99.27	0	0	0	0	0	0	0	0	0	0	0	0	0	0	0	0	0	0	0	0	0	0	0	0	0	0	0	0	0	0	0	0	0	0	0	0	0	0	0	0	0	0	0	0	0	0	0	0	0
1.3.99.4	0.023509047	0.0560456	0	0	0.051614548	0.030274437	0.019764209	0	0	0	0.154428416	0.045564162	0.020350989	0.024235485	0.012888892	0.040592951	0.048197847	0	0	0	0	0.034051294	0	0.053629014	0.078526968	0	0.044436844	0.003635323	0.011439617	0.010866532	0	0	0.040674569	0	0.000529247	0	0.019928203	0	0.018780543	0.051972206	0	0	0.040165447	0.018748274	0.101094802	0	0.042855716	0	0.009368281
1.3.99.5	0	0.181612325	0.057242498	0.016466947	0.083503104	1.901856067	0	0.037579084	0.053126467	0	0	2.043278437	1.982033519	0	0.156198274	0.071371382	0.167010386	0	0.010880682	0	0	0.101352698	0.053083018	0	0	0	0	0	0.08008051	0.187956916	0	0.03530451	0.157090391	0	0	0	0.027133159	0	0	0	0.110698375	0.109301363	0	0	0	0	0	0	0
1.4.1.-	0.055151321	0.015610912	0	0	0	0.016286347	0	0	0	0.02450094	0	0	0.045849932	0	1.02841363	0	0.018869467	0	0	0.067000068	0	0	0.011791379	0	0	0.040977942	0	0.040312264	0	0	0	0.021190472	0	0	0.038232682	0	0.029657973	0	0	0.017205429	0.051921592	0	0.030358176	0.049029402	0.03445569	0	0	0	0.044578729
1.4.1.1	0	0.022309981	0.127707909	0.171566202	0	1.035429263	0.553312262	0.101590215	0.647919543	0.001946217	0.454471988	0.77839346	0.701007834	0	1.001225728	0	0	0.277541009	0.213346917	0.349862845	0.39272736	0.157230404	0.896963304	0.096268588	0.382157327	0	0.07411337	0.005000667	0.084126251	0	0.167805265	0.119992287	0.153272409	0	0	0	0	0	0	0.479663752	0	0.182256971	0.715988265	0.936035817	0.683944052	0.038746648	0.473045364	0.40194768	0.232289718
1.4.1.13	3.8820835	4.552284326	0	0	2.05657912	0.692970936	1.657868384	6.341627686	5.628324473	4.718053971	4.604373421	4.559543429	6.120977185	3.86991401	4.729303779	4.850576097	3.614976674	4.794072936	5.840235167	4.200254442	4.593536917	6.407354062	3.853481047	5.64043822	1.775564016	1.18749184	3.475029878	3.763816802	1.285700805	1.62032148	2.478143977	3.537939611	3.982906087	3.805315013	3.729903727	3.121615332	7.192309658	0	0.050825046	1.98578437	0.177771174	0.179048792	3.495543176	1.740013103	4.660917706	4.486760788	4.626766956	4.219930824	1.519821024
1.4.1.16	0.474239292	0	0.04581476	0.435022248	0.943908941	0.049801255	0.126774942	0.053329786	1.146698769	0.009254133	0.114353045	1.012673215	1.036601145	0.017064921	1.023106743	0.842365234	0.121917081	0.359235606	0.392213773	0.461845544	0.252214132	0.104790263	1.047498386	0.074640558	0.315937517	0.481308569	0.634506011	0.106023499	0	0	0.016609266	0.087511133	0.033766497	0.171877608	0.043164514	0.16200578	0.119392863	0	0.117290617	0.099754534	0.073760366	0	0.330150568	0	0.037942262	0	0.328559998	0.568650075	0
1.4.1.2	0.078959163	0	0.116853245	0	0.048694321	0.033563931	0.866145091	0	0	0.022344363	0.475884638	0	0.137019817	0.02971603	0	0	0.003947473	0.355691704	0.328124978	0.294084414	0.304455278	0	0.108477339	0	0	0.617926699	0.341841815	0.087001967	0	0.096956597	0.012865875	0.127281734	0.001622286	0.126737343	0.022115992	0.080103731	0.135833787	1.016664138	0.61566218	0.520965748	0.014713457	0	0	0.070331922	0.437559864	0.210923671	0.092303678	0.213405437	0
1.4.1.20	0.000642465	0	0	0	0	0.000193778	0.000501241	0	0	0.00020885	0.00937306	0.001263591	0.000840263	0.001247901	0.000491775	0	0.000485039	0	0.000844623	0.000710952	0	0.000347482	0.001234987	0	0	0	0.000853403	0	0	0.000803444	0	0.000507352	0	0.001154382	0	0	0	0.000531317	0.001137724	0	4.91277E-05	0.000218622	0.000814098	0	0.009571452	0.001003593	0.000954188	0	0
1.4.1.21	0.013412714	0.907376146	0	0	0	0	0.085127381	0.019798994	0	0.895075408	0.691951979	0.47397923	0.417429593	0	0	0	0	0.221374913	0.064009804	0.092788329	0.079881651	0	0.099109215	0.10115985	0.140067294	0	0	0.092679993	0.089105714	0	0	0.057668462	0	0	0.102564764	0	0.554865089	0.048123209	0	0.042440125	0	0	0.067919951	0	0.58374845	0.307184892	0.141169792	0.121932484	0.042146506
1.4.1.3	0.712942829	1.25321225	0.074204125	0.318370762	0	0.127520034	0.142734752	0	0.139678631	0	0.865755053	0	0	0.112604077	0	0	0.129066504	0	0.233880551	0.020319907	0	0	0	0	0	0.356140135	0	0.345152718	0	0	1.14802	0.068220781	0.127448841	0.134252636	0	0.280653936	0.009471863	0.004533366	0	0	0	0	0	0	0.708900513	0.862935116	0	0	0
1.4.1.4	1.116478325	0.971870548	1.201474756	0.790508605	0.973815768	1.749037104	0.409654835	0.847338085	1.074916028	0.117602889	0.148988167	2.05010564	2.135210232	0.957529103	0.844055058	0.89665923	0.459220067	0.623720088	0.782237791	1.023291295	0.770970487	0.928137353	0.788065254	0.883685061	0.937358863	0.593163284	1.191381889	0.829459631	0.854931392	0	0.079808885	0.905027683	1.053478724	0.810385735	0.917919683	0.554158926	1.225001118	0	0.207655422	0.258585777	0.071105787	1.07420459	1.066097315	0.189370317	0.258743514	0.987359313	1.092018411	0.988876419	0.280924469
1.4.1.8	0.004176991	0	0.002877598	0	0	0	0	0	0.007930128	0	0	0.00910066	0	0.005377857	0.003160864	0	0	0.002238692	0	0.00936846	0.00762791	0.008292814	0	0	0	0.004959585	0.002993245	0	0.005464395	0	0.004142431	0	0.006976995	0	0.006518282	0.006525791	0	0.009700989	0.00942896	0.006061909	0	0.001475696	0	0.00640102	0	0.000293277	0.070433245	0.067782271	0.016114438
1.4.1.9	0	0.051132939	0	0.021486507	0	0	0	0.004045957	0.004777522	0	0.024821481	0.062688334	0.05918769	0	0.008052624	0.213698068	0.025888086	0	0.075769183	0.023211217	0.018330154	0.006922346	0.000830696	0	0	0	0.290080776	0	0.043587855	0	0	0.042454284	0.157978635	0.085867423	0.075365163	0.023720571	0.025710404	0	0	0.003513256	0.065243474	0	0.010704275	0.022301885	0.041705637	0	0.180328944	0.098355194	0
1.4.2.-	0.00575104	0.006995374	0.003286041	0.000943102	0.001473648	0	0	0	0.006124486	0	0.066493112	0.002929836	0.003868959	0	0.006696646	0.007070772	0.004048769	0.006707378	0.002608416	0.001864687	0	0.006967552	0	0.006343365	0	0	0.004607828	0.002297157	0.00673925	0.007039834	0.005678479	0.006493842	0	0	0.0036476	0	0	0	0	0.006913214	0	0.00606123	0.002357131	0.003155604	0.056999881	0	0.057485457	0.06421937	0
1.4.3.-	0.137092165	0.394425158	0.137528322	0	0	0	0	0.116032774	0	0.127434558	0.85983482	0.187601909	0	0.011461322	0.037713819	0	0	0.007851705	0	0.082087698	0.151350499	0.208673768	0	0	0.265299354	0	0.24830446	0.797469248	0	0	0.159165122	0.70217834	0	0.164621242	0.138938252	0.825927355	0.105756467	0.182681625	0.115714143	0.552672262	0	1.017563906	0	0.051621973	1.112953372	1.925232843	0.062594384	0.139914572	0.176497577
1.4.3.1	0	0	0	0	0	0	0	0	0	0	0	0	0	0	0	0	0	0	0	0	0	0	0	0	0	0	0	0	0	0	0	0	0	0	0	0	0	0	0	0	0	0	0	0	0	0	0	0	0
1.4.3.10	0.003119262	0	2.85742E-05	0.004107872	0.002426533	0.000269891	0	0	0.001511957	0	0	0	0.004130918	0.00148363	0	0.002645066	0.002960646	0.019037869	0.013498776	0.019393068	0.012815203	0.003153481	0.003166864	0	0.069791291	0.002441225	0.001666209	0.00125553	0.002211918	0	0	0	0	0	0.001208325	0.003400951	0.001221531	0.003541125	0	0.002860119	0	0	0.001518866	0	0.003574485	0	0.001384289	0.002689885	0
1.4.3.16	0.815596981	0.905675793	0.135337311	0.100976767	1.108617894	0.864940491	0.176075482	1.118867971	0.85021401	0.903766287	0.878379921	0.969906517	1.015075158	0.330298236	0.979204823	0.488049938	0.023684173	0.848620049	0.774343071	0.636354493	0.834782218	0.969893943	0.846583712	0.537108507	0.131834773	0	0.544874834	0.678293134	0	0.050753424	0.830492677	0.79926979	0.854866672	1.038395777	0.939179317	0.887542992	0	0	1.262109075	0.46596037	0	0.011835286	0.633318066	0	0.805093604	0.761371461	0.687174586	0.315376185	0.298523783
1.4.3.19	0.739111373	0.901240805	0.11962018	0.127165278	0.022519087	0	0	0.100174728	0	0.125722256	0.85080965	0	0.025065249	0.134240373	0.015370677	0	0	0.076014273	0.106885454	0.089953986	0.030088874	0.030002956	0	0	0.644266767	0.022765155	0.130401057	0	0.097014951	0	0.88808656	0	0.058926301	0	0	0.046731418	0.118413193	0	0.142221183	0	0	0	0.096454981	0.126263331	0.639985211	0.055419439	0.444717096	0.222899664	0
1.4.3.2	0	0	0	0	0	0	0	0	0	0	0	0	0	0	0	0	0	0	0	0	0	0	0	0	0	0	0	0	0	0	0	0	0	0	0	0	0	0	0	0	0	0	0	0	0	0	0	0	0
1.4.3.21	0.140891104	0.616932952	0	0.012663783	0.046241548	0.015783098	0	0	0.054786834	0.047338868	0.01891629	0.059574887	0	0.04205411	0.006868366	0.032353401	0	0.032958882	0.014256892	0.018495217	0	0	0	0.03826091	0.002044494	0.063164407	0.212662932	0.12957881	0	0.055153888	0.028453157	0.356909705	0.064986862	0.048163682	0	0.176622929	0	0	0.068717131	0.221125982	0.021265622	0.103661567	0.015079859	0.063890235	0.022576705	0.903345518	0	0	0
1.4.3.3	0	0.013650004	0.008489163	0	0.009309381	0.001771191	0	0	0.008862978	0.004358945	0.009868091	0.00834267	0	0.014861577	0	0	0	0	0	0	0	0	0	2.70613E-05	0	0.015638658	0.002051862	0.015758131	0	0	0.001298517	0.012148814	0.00631702	0	0.007315924	0.018892826	0.014776586	0.008220343	0.008104485	0	0	0.000429747	0	0.014890259	0.023625006	0	0.029883968	0.047031392	0
1.4.3.4	0	0	0.101779161	0	0	0	0	0.055886513	0.040852806	0.055037287	0.307554403	0.032955832	0.064882646	0	0.052338906	0.231306988	0.075777516	0.515649265	0.387015374	0.477366906	0.444750283	0	0.024894862	0.044489544	0	0.066384435	0.046721913	0	0.035947685	0.990505506	0	0	0.101106172	0.000953899	0	0	0	0	0	0.06161257	0.02762969	0.036811589	0.057444803	0	0.37351666	0.011830565	0.203683931	0.155016028	0.029856256
1.4.3.5	1.132167124	0.765130803	1.07036826	0.06671807	0.824492959	0	0	0	0	0.069580201	1.083144129	0.68154664	1.034525793	0.168464633	0.048087659	0.049844095	0.216265927	0	0.102827836	0.18226894	0.127605403	0.093322068	0.014376754	0	0.034277335	0	0.409496834	0.912966057	0.042113798	0	1.058131094	0.86434183	0.154735642	0.035685696	0	1.024062822	0.025127974	0	0.184065285	0.620499662	0	0.807683966	0	0.133759857	1.121591123	0.664214019	0.280370082	0.277238124	0.119698305
1.4.4.2	1.637547042	0.037263698	0	0.844436946	1.919652038	0.731078122	0.621582958	0.036408292	0	0.336157316	1.59819242	1.343382683	1.21729157	0.068068489	2.148594839	0.301563113	0.042851317	1.211131856	1.093658008	1.129982441	1.228776307	0.331780465	0.202958973	1.311549711	1.15636729	0.099382821	0.508345699	1.060768861	0.06027547	0	1.084016213	1.296182007	0	0	0	0.911113354	0	2.220472158	0	0.59492409	0.20272352	0.275858027	0	0.281200145	1.378153824	1.066938067	0.719504705	0.59641313	0.483325186
1.4.7.1	0.878995814	0.03398764	0.092016177	0	1.190405945	0	0.115793325	0.066218745	0.451458587	0.174286837	0.139659456	0	0.157416442	0.189193595	0	0.329300681	0.117427347	0.030760513	0.018840724	0.243966113	0.280062514	0.590051782	0.136540961	0.06016446	0.003542127	0.077889646	0.345056972	0	0.05813261	0	0.094463773	0	0.511323005	0.285850485	0.42348235	0.130622556	0.149886034	0	0	0	0	0.135098755	0.230233836	0.177537484	0.343067277	0	0.231549012	0.119326136	0.03361512
1.4.9.1	0.050302474	0	0	0.023666814	0	0.041424506	0.009061821	0.073548727	0	0.036078165	0.371531743	0	0.012740873	0.049440376	0.076005331	0	0	0	0.072742716	0	0	0	0	0	0.073630152	0	0.024510045	0.07742722	0	0	0.077643862	0	0	0	0.023955915	0.01261348	0	0	0.007811312	0	0.060311355	0	0	0.044940039	0.327808709	0.027138858	0.051892541	0	0
1.4.99.-	0.006336945	0	0.001963044	0	0	0	0.002533258	0	0.004645901	0	0	0.003071213	0.003599096	0	0.004555415	0	0.067702067	0.001876944	0.008348245	0	0	0.009222915	0	0.008853137	0	0.007218484	0	0.008447959	0.009747344	0	0	0.007873904	0.010635414	0.001932126	0	0	0	0.007546725	0	0	0.000562721	6.89871E-05	0.001942138	0.004160935	0.000227319	0.000806197	0	0	0
1.4.99.1	2.323563411	1.82045753	0	0	0.175118681	0	0	0.184509495	0.401518437	0	3.169248601	0	0	0.187622063	0	0.361964649	0.450076379	0.113207441	0	0	0	0	0	0.21844875	0.107315157	0	0	0.763038496	0	0.112314347	0.80887058	0.935570599	0.441034182	0	0.306583517	1.294852904	0.356953024	0.30699457	0.590567035	0.29659262	0.084828325	0	0.400545466	0	3.960007898	2.107260682	0.00940326	0.439098449	0
1.4.99.5	0	0.034945505	0	0.018190481	0	0	0.009971521	0.020357908	0	0	0.064563063	0	0	0.009227859	0	0.014634746	0	0.038087771	0	0	0.046256539	0.015937704	0	0.046111554	0.03228111	0.011929743	0	0	0	0.041726719	0	0	0	0.023103256	0	0	0	0	0.044635589	0	0.029253408	0.005153412	0.008081111	0.000727485	0.014050151	0	0	0	0
1.5.1.-	0.243192668	1.103658787	0.009471134	0.062877876	0	0.086772107	0	0.057300769	0	0.051799408	0.105237314	0	0.05892388	0	0	0.10331414	0	0	0.043181892	0.029821344	0.025023579	0.110399708	0.11069034	0.095979679	0	0.184069673	0.150353477	1.092019207	0.070541125	0	0.469056437	1.794707004	0.009706724	0.068833399	0.176816707	0.785886072	0.045735629	0	0.001692584	0.4812481	0.056210969	0	0.085851123	0.114833725	0.190165287	1.636449394	0.210219868	0.158955911	0
1.5.1.10	0	0	0	0.001609956	0	0	0.008641281	0	0.002234263	0	0.001279864	0	0.004641524	0	0	0.001900388	0	0	0.004631195	0	0.00641855	0	0.001833475	0	0.003435229	0	0	0.001038081	0.002914412	0.00409606	0.00041407	0	0.003905597	0	0	0	0.004102037	0.008881515	0	0	0.004180723	0	0.002487453	0.008707563	0	0	0	0	0.005987558
1.5.1.12	0.539046051	0.313856807	0.199240704	0.062787431	1.121734046	0.065074741	0	0.088260877	0.11596779	0.090980317	0.421536413	0.103298126	0.204327793	0	0	0	0.086748818	0	0.010286362	0.001109594	0	0.023103883	0.0284783	0.484508981	0.194750778	0	0.097123695	0.234226874	0.05759936	0	0.025464318	0.274756539	0	0.050690457	0.068608507	0.292129201	0	0	0.106050756	0.127389103	0.094045112	0	0.043001753	0.094287445	0.444847474	0.200978808	0.166381831	0.195000845	0
1.5.1.15	0	0	0	0	0	0	0	0	0	0	0	0	0	0	0	0	0	0	0	0	0	0	0	0	0	0	0	0	0	0	0	0	0	0	0	0	0	0	0	0	0	0	0	0	0	0	0	0	0
1.5.1.19	0	0.001091837	0	0.004001043	0	0.006684604	0.005124386	0.000724526	0.006808333	0	0.004582201	0	0.002742752	0.002216145	0.002129898	0.005319166	0.000813911	0	0	0	0	0.002501421	0	0	0	0	0	0.006248755	0	0.00481329	0.002859989	0	0	0	0.001177012	0	0	0	0	0	0	0	0.005493066	0	0.007293347	0.00113602	0	0.007009812	0
1.5.1.2	0.870191507	1.515723161	1.044703021	1.006434608	1.031072127	0.630796578	0.544408633	0.927712559	0.938163504	0.995732723	0.88818597	1.179154092	1.117701586	1.054671469	1.024504068	1.015486709	0.773002765	1.184461626	1.038332742	1.053832375	1.049079202	1.021613687	0.865272999	0.599295175	1.107402253	1.527226546	0.96688911	0.836506822	1.551990565	1.069716466	0.929394437	1.041137569	0.806221892	1.010508564	1.01530704	0.832763984	1.129095944	0.253726474	0.229803639	0.800713032	0.059123012	1.087107128	0.660794489	0.094523542	1.013998182	1.496433312	0.912203566	0.900868048	0.766008771
1.5.1.20	1.10515104	1.857383393	1.134659345	0.683767081	0.96033821	0.980884808	0.261664607	1.043958246	1.106287652	0	0.919683932	1.279790739	1.13502147	0.951866823	0.983371743	0.607748538	0.513706866	0.481188558	0.53121392	0.674454023	0.700243937	0.889818332	1.180028198	1.147699454	0.945016781	0	0.313151595	0.915147092	0.035913767	0	1.189291536	1.108479906	0.760034821	0.881399966	0.975150701	0.971293772	0.028265332	0	0.481441158	0.676565695	0	1.123026644	0.103316542	0	0.777383969	1.046045687	1.009465955	0.950985982	0.304560843
1.5.1.24	0	0.027980362	0	0	0.061384878	0.01972202	0.059666817	0.045424821	0	0	0	0	0	0	0.025353412	0.153919277	0	0.188772556	0.1979029	0.19550047	0.275358624	0	0	0	0.008696604	0	0	0.065430699	0.024914179	0.026693321	0.01115752	0	0	0	0.045204925	0.036544359	0.060199095	0	0.011768607	0	0	0.011518331	0.114762327	0.043040742	0	0	0.099620285	0.0678832	0.060394744
1.5.1.28	0.010551438	0.075610705	0.00819346	0	0	0	0	0	0.013415053	0.002398643	0.077262457	0.011235027	0.005450289	0.000905437	0.00398079	0.000808223	0.0047923	0.010644715	0	0.005714498	0	0	0.008238671	0.006289815	0	0.000790448	0.000650775	0	0	0.002456709	0.006267839	0	0.011924165	0	0	0.003303502	0.007293539	0	0.007742105	0.005009795	0	0	0	0.003758552	0.088658866	0.002456682	0.018994907	0.018524499	0
1.5.1.3	0.947953918	0.987999407	0.946118328	0.942455397	1.065638285	0.643196828	0.931392812	0.143290478	1.054910986	0	0.85700489	1.105803952	1.142846487	0.850746038	0	1.070997986	0.109047566	0.853425082	0.801139	0.687320875	0.686912134	1.020935322	0.958843033	0.906079869	1.035809079	0.963530103	0.280423131	0.990904995	1.591036095	1.076705888	1.080455408	1.205263341	1.105888478	1.062192126	1.098083159	1.075838016	0	1.05805822	1.127589788	1.371324947	1.124179132	0.960458291	0.696123382	0.004325505	1.029926054	1.132484391	1.061158191	0.812033706	1.042247967
1.5.1.33	0.051905057	0	0.016971954	0.05647047	0.008915295	0.045581283	0	0	0.007186325	0	0.011355352	0	0	0	0	0.029280907	0	0	0.037399198	0	0.034855881	0	0	0.002778439	0	0.012637217	0.056390602	0.009818752	0	0.028194683	0	0.025532748	0.012015528	0.028122169	0	0.038567286	0	0.002964695	0	0.055395972	0.040001856	0	0	0	0.015516312	0.025251824	0.010797206	0	0
1.5.1.38	0.825847506	1.069869332	0	0.052526652	0	0	0	0.084921124	0	0.195230024	0.904873096	0	0.042878002	0.148670935	0.167349478	0.012324197	0	0.016576659	0.015686278	0.169473163	0	0.035163914	0	0.179925121	0.875244593	0.092256617	0.422902592	0.836894691	0.053597859	0.021840282	0.858985511	0.997064681	0	0.08327039	0	0.704922501	0	0.149803416	0.121472101	0.416516449	0.128352359	0	0.14397705	0	1.060930388	1.010813543	0.23206821	0.300661242	0
1.5.1.5	1.83534819	2.164400053	2.082227076	2.151852197	2.113941869	2.040268601	1.693651442	3.961992022	2.142564218	2.145191899	2.51337627	1.821072368	1.932121473	1.909659598	1.89959429	3.193140198	2.097497973	2.509681938	2.882542083	2.496742261	2.539133925	2.937330051	1.915417663	3.008213163	1.816805059	1.979554588	2.158244907	2.082260527	1.911397785	1.821290907	1.855266173	2.140783385	2.566213223	2.550840931	2.282341608	1.78576521	2.898781773	2.03338797	2.26711361	1.958406235	2.185199949	2.123959049	1.867601564	1.984501907	2.198316616	2.036386391	2.537347439	2.692071643	2.246753603
1.5.1.7	0	0	0	0.071842075	0.930707208	0.591276204	0	0	0	0.142617801	0.26154272	0.241596108	0.397484647	0	1.110949197	0.761694352	1.106767886	0.08310734	0.149115039	0.303657497	0.385536211	0.145709719	1.139634744	0	0.040418197	0.082790154	0.079947317	0	0	0	0	0	0.658620046	0.621383774	0.3967118	0	0.934262477	0.131232565	0	0	0	0.010513987	0.138888263	0	0.483483694	0.064812108	0.285561041	0.346576224	0.013784619
1.5.1.9	0	0.00478496	0	0	0.008589098	0	0	0	0	0.004294798	0	0.009258227	0.007462812	0.002393095	0	0.009039989	0	0	0	0	0.007645577	0.002802429	0.005820977	0	0.005078558	0.000120253	0	0	0	0	0	0	0	0	0.007866639	0.00250202	0.005392157	0.003966657	0.001443491	0	0	0	0	0.005885682	0	0	0	0	0.006732046
1.5.3.-	0.313057226	0.15076602	0.089495758	0	0.088608914	0	0.112178108	0	0.030913305	0.036258	0	0	0.036661241	0.054961915	0.128179503	0	0	0.294721428	0.228218984	0.188573573	0.324173164	0	0.079768088	0	0.078773713	0	0.260917843	0.706052197	0.046328188	0	1.242147865	1.00418623	0	0	0.004315374	0.767755195	0.0721574	0	0.206575603	0.362717698	0	0.142450635	0.10978722	0.021307136	0	0.598515445	0	0.08826478	0.105074349
1.5.3.1	0.273677565	0	0.347339068	0.18006168	0.086361484	0.283504394	1.340286833	0	0.945783404	0	2.387649007	0.403417192	0.17474786	0.075512341	0.895361193	1.153729587	0	0	0.592122617	0	0.4592109	0	1.542738487	0.157946969	0.609966445	0	0.382918849	0	0	0.688241608	0.359610965	0.61174353	0.840275253	0.425768091	0.955008674	0.059554649	0.447642533	0.34610474	0.863999427	0.037724674	0	0.0078487	0.634293917	0	2.280284006	0.350240068	1.406229935	1.869639973	0
1.5.3.13	0	0	0	0	0	0	0	0	0	0	0	0	0	0	0	0	0	0	0	0	0	0	0	0	0	0	0	0	0	0	0	0	0	0	0	0	0	0	0	0	0	0	0	0	0	0	0	0	0
1.5.5.-	0.479293744	0.243488115	0	0.262063279	0.169066637	0	0.48065832	0.056020046	0	0	0.284926247	0.037351739	0	0.27424272	0.003910695	0.002440476	0.077251166	0.003986241	0	0.067220284	0.287090708	0.0150375	0.014057092	0.10083968	0	0.254293408	2.397368104	1.328394938	0	0	0	2.59878057	0.193151625	0	0	1.350368761	0.066341011	0	0.903130593	1.466692514	0	0.29361077	0.233757582	0.227845129	0	0	0.00547945	0	0.014071144
1.5.5.1	0.922745603	0.968662618	0	0.03948451	0.015855468	0.117415725	0.00588166	0	0.061722904	0	1.101401325	0	0.141152158	0.135009421	0.131797114	0.143539909	0	0.13136395	0.152441064	0.061130662	0.060117512	0.071796483	0	0	0.00300434	0.073471693	0.36654769	0.138956229	0.103904364	0.064770614	0.046716153	0.153670693	0.112807361	0	0	0.244771203	0.072813946	0.102403382	0	0.147932229	0.030917451	0.005717301	0	0.004765724	1.182096071	0.014188191	0	0	0.049145683
1.5.8.2	0.000692915	0	0	0	0.047341284	0	0.053617801	0.026000783	0	0.010726319	0	0	0	0	0	0.015991915	0.081608699	0	0.069174257	0.059976513	0.08004563	0.071448845	0	0	0	0.062921651	0.04673804	0	0.079521201	0	0.039424415	0	0.042902985	0	0.031399581	0.003324635	0	0	0.073578723	0.512139876	0.922932205	0.063218521	0.072827304	0	0.022786119	0.055864727	0.051545547	0.032417914	0.062151535
1.5.8.3	0	0	0	0	0.003613286	0.052070122	0.050108128	0.009691787	0.051964073	0.037855641	0.03101754	0.017315525	0.007805531	0	0.027528336	0.036189528	0	0	0	0	0	0.009757811	0.035476803	0.002787743	0.032417534	0.010356985	0.023653019	0	0	0	0.030067857	0	0	0	0	0	0.035972048	0	0	0	0	0.008059304	0.00700056	0.018316291	0.004503984	0.146447982	0.103742409	0.102100293	0.003804243
1.5.8.4	0	0	0	0	0	0	0	0.006309267	0.010860412	0	0.059885853	0.011165138	0.011756533	0	0.014648904	0	0	0	0.007484637	0.00093628	0.013606228	0.016089633	0.02622133	0.014064988	0	0.025298737	0.007724671	0.01161658	0	0	0	0.02643311	0	0	0	0	0.013494725	0.004511954	0.024175959	0.015600501	0	0	0	0.00912195	0.033433464	0	0.042863351	0.039259899	0.029911304
1.5.99.-	0	0.008213183	0.004119666	0	0	0.01631806	0	0.007864356	0	0.00640324	0.02665789	0	0.01195433	0	0	0.011615475	0	0.016284734	0.011853621	0	0	0.00848226	0.007112831	0	0.001493004	0	0.001549496	0	0.007905974	0	0	0.001952269	0.00831568	0.01510007	0.00052027	0	0.007756763	0.014980345	0	0.011548257	0.012314724	0.014578795	0.005558996	0	0.0130272	0.00467997	0.013623072	0.017693264	0
1.5.99.11	0.051082572	0	0.014415151	0.048453821	0	0	0	0.052471232	0.017248439	0	0.004681738	0	0.012424158	0	0.049154334	0	0	0	0.066361805	0	0	0.033351397	0	0	0.058667821	0.067569519	0	0	0.053863905	0	0.008535669	0.060284733	0	0	0.0225233	0.017081025	0	0.019598487	0.026976425	0.027710083	0	0.058118026	0	0.069933966	0	0.021083887	0.062212644	0.101326154	0
1.5.99.12	0	0	0	0	0	0	0	0	0	0	0	0	0	0	0	0	0	0	0	0	0	0	0	0	0	0	0	0	0	0	0	0	0	0	0	0	0	0	0	0	0	0	0	0	0	0	0	0	0
1.5.99.6	0	0	0	0.000131576	0	0.009912122	0.008016037	0.002667139	0.006167944	0	0.029925957	0.010974946	0.009892743	0	0	0	0.171784528	0.028478361	0	0.032852056	0	0.024289025	0.031518553	0.005255161	0.005891665	0.034388533	0	0.048131747	0	0	0.106264956	0.038256386	0.001200713	0	0.015363552	0.06746131	0.030587375	0.020776786	0.036717472	0	0	0	0.030077938	0	0.008400259	0.00458175	0	0.026235153	0.02500341
1.5.99.8	1.800322447	1.765376449	0.975738271	1.790159193	3.318336858	0	0.491014272	0.114055215	0.352220044	0	1.767270115	1.002568894	0.612919432	0	1.843841745	0.262693642	1.360782072	0.421864049	0.150395389	0.408889445	0.494125863	0	0.001041128	0	1.148372875	0	0.456862819	1.575624949	0.184353496	0	1.526006859	1.833641016	0	0	0.138584647	1.752375065	0	0.18638314	0.487447841	0.541350211	0.165577834	0.473937486	0	0	1.635512446	1.543262565	0.632871674	0.021884294	0.307791339
1.5.99.9	0	0	0	0	0	0	0	0	0	0	0	0	0	0	0	0	0	0	0	0	0	0	0	0	0	0	0	0	0	0	0	0	0	0	0	0	0	0	0	0	0	0	0	0	0	0	0	0	0
1.6.-.-	0	0.06414708	0.060723871	0.071527594	0	0.015179593	0.569187847	0.147780319	0.9240328	0.824518351	0.178389511	0.133391425	0.108657716	0	0.881716767	0.378137497	0	0.679825534	0.324318898	0.364993949	0.674859405	0.233126949	1.195895721	0	0.266646452	1.732172527	0.145303531	0.187879971	2.991539553	0.829806214	0.244922943	0	0	0	0	0	0.019360306	0.435414394	1.089865744	0.433464971	0	0.167518093	0.253092776	0.860549589	0.134807553	0.037793278	0.196809504	0.477937363	0.360071849
1.6.1.1	0.24687639	1.021837702	0.114872841	0.233977285	0.145673867	0	0.179079116	0.001858288	0	0.057468942	0.223823041	0	0.096927214	0.131448742	0	0.086744214	0	0.037135638	0	0	0.011750724	0	0.149232107	0	0.1820681	0.163109075	0.340109929	0.766447273	0	0	0.994586176	0.859893501	0	0.015589802	0	0.906040987	0.138913358	0.111586551	0.175737686	0.38645743	0	0	0.051001057	0.034469505	0.212083175	0.851274045	0.241891162	0.045052121	0.002890502
1.6.1.2	2.543203693	3.068228512	1.679763396	0.551968666	0.099049166	0.281139729	0.26241387	0	0	0.177547841	2.548413423	0.196313088	0.157937082	2.789491997	0.497121449	0	0.138693098	0.142526393	0.493761604	0	0.386990505	0.214298761	0	0	0.54544239	0.098781513	1.517085115	1.479372643	0	0	0.273688564	2.124160875	0	0	0.166493175	1.820691909	0.477863943	0.104329594	0.763446586	1.501615851	0.205495856	2.316600925	0.102439522	0	2.916141838	1.721937507	0.351866187	0.552362356	0.094159202
1.6.2.2	2.53016E-06	0	0.000395838	0.000744785	0.000761318	0.000695328	4.75289E-05	0.000626662	0.000734563	0	0.008570067	0	0	0.000707896	0.000523504	0	0	0	0.000260089	0.000501204	0.000276694	0.000746144	0	0.000753961	0	0	0	0	0	0	0	0.000511026	0.000698398	0.000125136	0	0	0.000760934	0.000292622	0.000247194	0.00062462	0.000524669	0	0	4.40635E-05	0.008689365	0.000315118	0.000249107	0	0.000322264
1.6.2.4	0.008190891	0	0	0.000478892	0.00950463	0.018406445	0	0.01585196	0	0	0.044637532	0	0.012351767	0	0	0.006608972	0.012466313	0.008374901	0	0.004931816	0	0	0.005053283	0	0	0.000935863	0	0.022467274	0	0	0.013043326	0.006588438	0	0	0	0.027442182	0	0	0	0	0	0	0.010147516	0.019019184	0.035121563	0.008982684	0	0.003574356	0.004881773
1.6.4.-	1.03016156	1.707210581	0.13119452	0	0.149852077	0	0.640903071	0	0.155408259	0.144798112	0.765173111	1.076841478	1.022373286	0	0.068269006	0	0.165499073	0.063001806	0.272162103	0.338975223	0.020216307	0.016692264	0.120958565	0.033105468	0	0.492458673	0.691595869	0.577792471	0.265361996	0.075536014	0.032659272	1.143723595	0.120657674	0.139777319	0	0.613511792	0.011485	0	0	0.515263444	0.073064921	0.05495414	0.112498627	0.129267162	0.649080508	0.765038831	0.171944026	0.007380446	0.007348143
1.6.5.-	0.814872555	0.815435991	5.302611271	0	0.09537254	5.134582821	0.04324452	0	0	0	0.144481967	5.309961956	5.638257596	0	0.568379864	0.486372403	0.695085	0.396978119	0	0	0	0	0	0	1.138067229	0.52340806	0	0.942457718	0.073545425	0.124296525	0	0.03203624	0.439384465	0.574619198	0	2.442236225	0.273755646	4.280343062	0.990638337	0.19604314	0	4.892253033	0	0	0.878347368	5.919596956	0	0.901718465	0
1.6.5.2	0.266643474	0.664877071	0	0.334303898	0	0.038073238	0.09367273	0.000503041	0.036481394	0.097320143	0.685497243	0	0.09536524	0.027228032	0.074276377	0	0	0.090671458	0.070743351	0.111671473	0.120984498	0	0	0.088965615	0	0.087672831	0.103688794	0.120994578	0.104349699	0.115425839	0	0	0.096199617	0.084565019	0.058014136	0.117857051	0.067713421	0	0.0553121	0.011986259	0	0.064114715	0.045442626	0.109565037	0.488676413	0.914705191	0	0.114345078	0.147016763
1.6.5.3	14.71018235	13.12885838	0	16.13652573	16.44535913	9.779301171	4.504699275	4.110276151	5.45062291	3.882925327	13.07539103	11.3806065	12.07088766	1.497157645	2.012225428	4.637189419	12.47164602	2.823387379	1.318428625	2.060893264	4.28744458	1.851345705	2.932934553	1.51532773	1.083832511	2.243848001	7.94531826	12.18532113	0.437894874	0	13.92014099	11.90792906	2.322005877	3.399013498	2.042924552	14.94972956	0	2.400524492	2.655384102	5.302821794	0.684387658	3.305349558	2.452500039	0	16.36504424	14.636492	4.780904091	7.822553994	1.649871222
1.6.5.5	1.92512404	2.842258797	0	1.045083988	0.651558336	0.160274789	0.14339456	0	0.329814096	0.096219218	4.380411331	0.480849127	0	0.421302238	1.384323714	0	0	0.042293692	0.033711399	0.566471959	0	0.381934019	0.324402128	0	0.971124096	0	1.227486971	1.350828978	0.103071132	0	0.955498193	0.560625032	0	0.318123922	0.381422544	0.776585655	0.019798195	0	0.573325939	0.503203528	0	0	0.080014485	0	4.565790705	1.737734691	0.565433215	1.147058047	0.524086222
1.6.6.-	0.000662016	0	0.001200191	0.000858868	0	0.00079627	0.00089923	9.07378E-05	0	0.001094957	0.007187151	0	0	0.001696648	0	0.000971011	0.001518626	0.014302537	0.017852841	0.015161745	0.014634863	0	0.001822948	0	0.001413975	0	0.000169046	0.001363663	0	0	0.000849031	0	0.000476597	0.001283849	0	0.00139228	0	0.001326726	0.000241355	0	0	0	0	0	0.009866943	0	0	0.000260812	0.001201947
1.6.99.-	0.659174973	0.873319473	1.290503672	0.602195279	0	0	0	0.095352283	0	0	0	0.522732691	0.669768871	0.408180471	1.029255675	0.108719258	1.507333045	0.180881488	0	0.014429398	0.289462672	0.07858137	1.90288544	0	0.363280479	0.381972946	0	0.322179458	0	0.133443586	0.133465436	0.275922293	0	0	0	0.041474896	0	0.188237816	0.406208517	0	0.077545896	0.679554321	0.685686493	0.045614296	0	0.400318909	0.128330228	0.083485783	0
1.6.99.1	0.018625743	0.031553409	0.023043588	0	0	0	0.017468939	0.022362678	0	0.00079473	0.47540927	0	0.019641428	0.001392322	0	0.041564433	0.233582919	0.025773892	0	0	0.007355491	0	0	0.011611802	0.001413612	0	0	0.020720846	0.038850739	0	0.029160049	0	0	0.002796891	0.008901284	0	0.005506934	0.006557215	0	0.005318333	0.00957801	0	0	0.018124322	0.436996083	0	0.036591676	0.033386275	0
1.6.99.3	0.783110562	1.467337718	1.211052419	0.859498783	0.385900905	0.244869658	0	0	0.886267147	0	2.643675511	0.414391719	0.418627119	0.806100838	0.079804575	0	0.008672578	0.524882826	0.883347008	0.730927779	0.758777315	0.685656398	0.029459878	0	0.968055777	1.822852255	0.455181116	1.337353782	3.313309902	0	1.053925655	0.974185422	0	0	0	0.64893771	0	0.270031192	0.607894073	1.518249869	2.006656881	0.837211233	0.159778957	0	3.316807257	1.120883893	1.0420394	1.064437746	1.527941207
1.6.99.5	0.582701606	0	0	0.01979106	0.052307858	0.142334206	0.047411979	0	0.14822204	0.105615689	0.669767942	0	0.008925576	0	2.152701754	0	0	0.115699396	0.340189169	0.327859535	0.090865247	0	0	0.021516223	0.266901392	0.909665314	0.363542345	0.050660179	0.137209254	0	0	0.050899737	0	0	0	0.055131393	0.140724907	0	0.085966418	0	0	0	0	0	0.533099903	0	0	0.108699676	0.135106961
1.7.-.-	1.145006367	1.437824242	1.242648859	0.193382973	0	0.167117145	1.131483519	0	1.223059851	1.061824042	1.249357971	0.73524333	0.69222862	0	1.233195307	1.09960776	0	1.657214877	1.634948387	1.737448593	2.297694321	0.308612563	0.705243258	1.264500678	0	0.274211846	1.823695583	1.768710862	0.896655525	0	0.97634279	2.099958332	0.941227006	0.857277479	1.202530259	1.536764832	1.307950617	1.95568619	1.141449308	1.245584077	0	0.72652057	0.031427022	0.670063144	1.537000109	2.351653548	0.947624159	0.73919138	0.142103651
1.7.1.1	0	0.00402594	0	0.002816636	0.001818423	0	0.000975449	0.016722594	0	0.014846883	0.007673751	0.018218579	0.011680045	0.005781944	0.002410255	0.014026595	0.016378188	0.000117958	0	0.001005157	0.006371664	0	0	0.005166485	0	0	0.003786405	0.018200772	0.005674849	0.006693673	0.014241969	0.0178583	0.009302135	0.01535688	0.004220588	0	0	0.010494331	0	0.005860118	0.013122768	0.011949015	0.014930564	0.007539224	0.035574628	0	0.003737524	0.016687744	0.017713606
1.7.1.13	1.713463463	1.402460933	1.198549806	0	2.225838184	0.048804657	0	0	0.720070197	0	1.295668249	1.158242895	0.980362918	0	0.845504918	0.310647894	1.171175563	0	0.378470691	0.048748614	0.437329379	0.284816239	1.179758613	0.605254037	0.313980845	0.583454664	0.445028246	1.553841035	0	0.075109702	1.305219374	1.389528201	0.345496488	0.035866166	0.450907861	1.510524623	0	0	0.390587802	0.524777012	0	1.449203836	0.512453423	0	1.596037059	1.46195633	0.463582847	0.769894325	0
1.7.1.4	1.873692792	0.651164933	0.409336728	0.197805419	0	0.068922712	0.754099213	0	0.682429184	0.183667591	2.499954155	0.304089556	0	0	0.178958797	0.249853193	0.359312503	0.182350765	0.410156809	0	0.37926211	0	0	0	0.494432308	0	0.582936979	1.363453786	0.270224055	0.414871636	0.490594112	2.284196895	0	0	0.308267685	1.287670723	0.215652973	0.350538582	0.299428815	0.644468113	0.042019249	0.53836399	0	0	2.097367137	2.505415263	0.184484769	0.410261952	0
1.7.1.6	0.004482101	0	0.005151462	0.00190773	0.002992016	0	0.001321079	0.001269792	0	0	0.001454335	0	0	0.002612455	0	0.003801031	0.003071537	0	0	0.001457702	0	0	0	0.000599644	0.005818119	0.001967627	0	0.000609687	0	0.002757756	0.004972618	0.008668046	0.005255368	0.002753739	0	0.008902525	0	0	0	0.003612872	0	0.003770375	0	0.004010637	0.00194236	0.000529994	0	0	0
1.7.1.7	1.094337677	0	0	0	0	0.130219463	0.190538623	0.084929855	0	0	0.338021382	0.134778217	0	0	0	0.121497216	0.188982009	0.114936694	0	0.046526267	0	0.137797764	0.125294502	0	0.128590669	0.338588918	0.166489084	1.010087491	1.054119765	0.088555883	0.993931631	0.977095709	0	0.178238233	0	1.036761433	0.062554329	0	0.191478383	0.613595421	1.054196891	0	0.420531738	0.172587378	0.087919754	1.028502238	0.216594656	0.163636695	1.00068956
1.7.2.1	0.502764359	0.101585173	0.861249496	0.492418645	0	0.062112451	0.024743586	0	0.077733987	0.081156022	0.853555091	0.032525591	0	0.07138903	0	0	0.036751651	0.110178324	0.086309982	0	0	0.0477755	0.077417218	0.098446242	0.001461412	0.024681263	0	0.095220036	0	0.101843277	0	0.026154499	0.042737242	0	0.017380052	0.043806234	0	0	0.043490776	0.069575178	0	0.021041666	0.082534026	0	0.704248922	0.133168639	0.020467367	0	0.148760028
1.7.2.2	0.052802955	0.136843626	0.982359687	0	0.115205117	0	0.305294986	0.060565941	0.10824547	0.114184196	0	0.694750795	0.721692688	0	1.091654334	0	1.0545068	0.081042519	0.044760992	0.004187852	0	0.036263669	0	0.095984047	0.217746554	0.096024531	0.78739606	0.488695691	0.022104335	0.046704952	0.045387812	0.901653103	0	0.145046635	0.09112157	0.612514426	0	0.047194015	0.200863408	0.46968687	0	0.986264696	0	0	0.000981102	0	0.179933792	0.001853031	0.103486233
1.7.2.3	0.367654523	0.130963305	2.236176988	0	0.092350292	0.077647924	0	0.113370535	0	0.030683241	0.430648726	0.139630083	0	0	0.011650327	0	1.321445157	0	0.26417686	0	0.128922096	0.163991059	0	0.163009992	0.073080007	0	0.479032017	0.809438305	0	0.120399682	0.439643196	2.021136999	0	0.265854047	0	1.02588929	0.10951008	0	0.152120602	0.98727679	0	0.729000172	0	0.148372949	0.459227952	0.574861289	0.006989826	0	0.31956029
1.7.2.4	0.602761618	0	0	0	0	0.019423503	0	0	0	0	0.375683087	0	0	0.025759292	0.035587831	0.028623391	0.14996067	0	0	0	0	0.00891904	0	0.02740972	0.029671073	0.055015285	0.053700825	0.006677098	0.004351827	0	0.026920176	0	0.057989281	0.018800918	0.005080917	0	0.05055648	0	0.024831801	0	0	0	0	0.008036041	0.318613779	0.119178134	0	0.037793716	0.021147992
1.7.2.5	1.189378353	0	0	0.365531888	0.102113706	0	0	0	0	0	0.7008732	0	0	0.037314294	0	0	0.268248795	0.0027279	0.06700272	0.09442903	0.125041196	0	0.090093868	0.071291468	0.264593796	0	0	0.087964163	0	0.04399867	0.033464529	0.012903156	0	0.013455875	0	0.022922489	0.063953435	0	0	0.108924936	0.093208453	0.085777916	0.080009851	0.052008095	0.764817988	0.250697863	0.088627897	0.048784054	0
1.7.3.3	0.002875715	0	0.009809009	0	0	0	0.011345878	0	0.001793892	0	0	0	0	0	0.002103565	0.005480073	0	0.009985761	0.003905646	0.008958254	0	0.008676435	0.002038041	2.73203E-06	0	0	0	0	0.003309548	0	0	0	0.008714493	0.009828057	0	0.002280941	0	0	0	0.009145613	0	0	0	0	0	0	0.093907848	0.100374551	0.027817958
1.7.3.4	0.007082992	0.006988333	0	0	0.001179658	0.004705905	0	0	0	0.002295166	0.001493106	0	0	0.000474602	0	0	0.151283401	0.008009561	0.012499495	0.013081905	0.0102724	0	0	0.001640929	0	0.002843949	0.007857941	0	0.006547319	0.005548949	0.005295018	0	0	0	0.004789829	0	0	0	0	0.007017128	0	0	0.007672748	0	0.007034201	0	0	0	0.013054212
1.7.7.1	0.029089582	0.023697511	0.048843266	0.181781847	0.110058434	0	0	0.101612163	0.948886417	1.00872185	0.103944486	0.07543492	0.049832551	0.046734585	0.052312182	0.117322869	0.302627236	0.509402513	0.400119313	0.385259566	0.355769944	0	0	0.073976969	0.64604097	0	0.098028609	0	0.095381562	0	0.105681131	0	0.063492127	0.098115815	0.073547381	0.078512006	0	0	0.22101748	0	0.025186451	0	0.355351576	0	0.128261578	0	0.117014303	0.324364736	0
1.7.7.2	0.000712614	0	0.000548261	0.000796225	0.000473687	0	0	0	9.67267E-05	0.00043839	0.008057622	0	0	6.38105E-05	0	0.000647692	3.14459E-05	0	0	0.000658061	0	0.000479289	0	0	0	0.000408705	0	0	0.000543028	0.000289545	0	0	0.000780511	0	0	0	0.000551876	0	0.000244722	0	0.000263216	0	0	1.91521E-05	0.008645486	0.000486618	3.64765E-06	0	0
1.7.99.1	0.568174892	0	0	0	0.017965584	0	0	0	0.02725839	0	0.113289168	0	0	0	0.035068454	0.012302915	0.190907415	0	0	0	0	0.01417949	0	0.038037002	0	0.034390664	0.024581912	0.020937356	0.001294846	0.002385382	0.026378839	0	0	0	0.024814169	0.014893653	0.032635303	0	0	0	0	0	0	0	0.135753023	0.020600709	0	0.014690982	0
1.7.99.4	5.479172047	1.310002468	0.547193904	2.146091988	0	0	0	0	0	0.561193338	3.064673656	0	0	0	4.263010471	0	1.813261055	0.454136262	0.923195381	0	0.09082435	0	0.156688854	0.620489255	1.202718716	0.696300678	2.705582293	4.298201098	0.228954924	1.486006741	0	7.435792366	0.087190394	0	0	4.567169146	0.288202313	0.65995811	0.581614936	2.742935484	0	1.235227883	0	0	2.817382991	4.573397663	0.254735457	0.738733891	0
1.8.-.-	0	0	0.056731955	0	0.067611461	0	0	0	0.030395963	0	0	0	0.02488494	0.09865525	0	0	0.922399115	0	0.150400024	0.12414646	0.020062759	0	0.021137281	0	0	0	0.07848936	0	0.076432108	0.964182868	0.042254949	0	0	0	0	0.041677283	0.989218692	0.099084443	1.621404665	0.090757009	0	0	0	0	0.055493089	0	0	0	0.073940742
1.8.1.-	0.14577029	0	0	0.096917883	0	0	0.295236608	0.108283672	1.055917996	0.102105963	0	0	0	0	0.059023844	0.288184791	0.097875464	0.97964892	0.93956552	0.773192724	0.914618662	0.035475451	0.855065858	0.134237589	0.068337057	0.053521484	0	0.154777339	0	1.02098813	0.081402073	0	0.261587373	0.215259582	0.084963553	0.247794268	0	0	0.692056381	0.092178545	0.02998336	0	0.438894042	0.09039622	0.022700299	0.029386638	0.050876587	0.131717234	0
1.8.1.14	0.020683272	0	0.008192571	0	0.007513003	0	0	0	0	0	0	0	0.02659441	0.049328435	0.043146947	0	0.017467789	0	0.029442505	0.012938141	0.054493316	0.037658381	0	0.050362992	0	0	0.043243739	0	0.002343006	0	0.012345119	0.042245731	0	0.017569395	0	0.043775477	0	0	0	0.036187942	0.027501254	0.04927443	0	0.041651521	0	0.022064239	0.003300434	0	0
1.8.1.2	1.652388325	2.196044957	1.686055381	0	2.086433902	0	0.412485563	0.166004783	0	0.376836535	1.861144835	0.056192787	0.363002526	0	0.126842772	0	0.634134768	0.088147466	0	0.213316777	0.106639262	0	0	0.213833115	0.813448905	0.346802272	0.363036876	2.080121661	0	0	3.167217785	1.725812527	0	0	0	1.784826014	0.422350914	0.381056973	0.336128812	1.29407496	0.25922636	0	0	0	1.999079289	2.442675964	0.544841173	0.136972124	0.45642626
1.8.1.4	2.996286104	2.706130654	0.619490317	1.486660694	0.772889771	1.351890384	0.049413685	1.788354904	0.491723863	1.193787459	2.731865607	1.911779578	1.507810856	0.704865004	4.284587744	0.210477579	0.224050123	1.111613187	0.963334167	1.261373518	0.849755122	0	0.096085093	0.251762479	2.156584224	0.692101433	0.745614852	0.889037616	1.726599874	0.333938041	0.713064514	1.7150768	0	0	0.440651105	0.89704132	0.077132134	1.341853949	0.464041934	1.315827888	0.69965269	0.728553665	0.164121289	0	2.783404058	1.941793427	0.866340413	1.168084286	0.755013234
1.8.1.6	0.005367134	0	0.003239688	0.006307742	0	0.005394693	0	0	0	0.001266166	0.008210319	0.008735716	0.005773474	0	0.004459168	0	0.004891031	0	0.002316294	0	0	0	0	0.008141011	0	0	0	0.009733431	0	0.007264294	0	0.001784398	0	0	0	0.017135435	0.007022836	0.004400198	0.001079385	0	0.007690393	0	0	0.002019541	0.01077161	0	0	0	0.00299084
1.8.1.7	0.3284654	0.140016288	0.819843662	0.324165862	0	0.098335529	0.119777071	0	0	0	0.618797294	0.080702621	0.088991776	0	0.011347325	0.019240444	0.087127151	0	0	0	0	0	0.21358147	0	1.158852992	0.617256733	0.676607091	0.675358875	1.62544154	0.14496231	1.163582919	0.947959076	0.135977762	0.063668196	0	0.708138104	0	0	0.272921902	1.104396739	1.023922809	1.164182986	0.227745319	0	0.627736524	0.78611972	0.453531763	0.365354301	0.714400485
1.8.1.8	1.645370611	1.987746797	1.053887213	0	0	1.192747633	0.2048898	0.69571548	0.015518047	0	0.880273127	0.02318846	0	0.176218058	1.254101421	0.375677703	1.126445942	0.368415058	0.148220197	0.051246567	0.242755636	0	0.170752082	0.211396682	0.074349802	0.19230246	0.469558857	1.946827772	0	0.214201963	1.928850679	2.232515363	0	0	0	1.650395419	0	0.404624622	0.5378368	1.147720982	0.033918304	1.09534148	0	0	1.257304917	1.857317383	0.081378544	0	0.117542688
1.8.1.9	1.940595034	1.525191798	0.789498097	0.777231442	1.159572032	1.179656187	2.090186653	1.800936668	2.04141203	2.2804644	2.160912281	0.764621009	0.72538398	1.860741046	4.747550744	2.378055558	2.996352285	2.423254369	2.853587487	2.308853508	2.709531286	1.007666169	2.074770714	0.927483247	1.483430029	1.747065062	1.463897368	1.110735822	2.708713338	1.778406879	0.736517433	1.052147675	1.975947912	1.785600083	1.839586855	0.721925079	1.431081842	0.846300975	1.613871689	1.290024348	2.145972582	0.677541406	1.656820811	2.743033825	2.114646613	1.143648933	1.592026792	1.800969871	1.99936178
1.8.2.-	0	0.008379277	0	0	0.012302995	0	0	0	0	0	0.011083921	0.011591756	0.001005045	0	0	0	0.00720936	0.123425934	0.119845849	0.109995704	0.11592788	0	0.010115887	0	0	0.000983468	0	0	0	0.006019482	0	0	0.001226128	0	0	0.007609302	0.002920473	0	0	0	0.011716056	0	0.009115487	0.004326016	0	0.007971692	0.010190002	0.008986019	0.004664848
1.8.2.1	0.823794837	0	0	0	0	0.050548915	0	0.014254986	0	0	0.263010053	0	0.050280668	0	0	0.023262593	0.009214852	0	0	0.030623041	0	0	0	0.015507908	0.037227498	0	0.018834259	0.029096591	0.016985713	0	0	0	0.033607701	0	0.019294052	0.00983927	0	0.005915761	0	0	0	0.006933694	0.026355385	0	0.247457646	0.043482053	0.066414917	0	0.042534351
1.8.3.1	0	0	0.00492024	0	0.000748082	0.004131057	0.015374716	0	0	0.014680521	0.069511622	0	0	0.009233953	0	0	0	0.012300573	0	0.006902628	0.012019925	0	0	0	0	0.015831043	0	0.017097741	0.005841093	0	0	0.008683319	0.011250647	0	0	0	0	0.012590617	0	0	0	0.00480419	0.008436824	0	0.091552893	0.011745537	0.03405706	0.042299199	0
1.8.4.-	0	0	0.003872518	4.2989E-05	0	0	0	0.003245663	0	0.002953274	0.007830071	0	0.004108455	0.002783046	0	0	0.003735955	0	0.003407616	0.002008271	0.00251681	0.003015912	0.001835446	0.00351908	0.004263989	0.001226997	0	0.000579491	0.003809838	2.97735E-05	0.003743756	0.008585306	0	0	0.000272931	0.002300552	0	0.002688113	0.003659219	0.001255037	0.004297129	0.002755111	0	0.000728835	0.007263921	0	0	0.0007485	0
1.8.4.11	1.093979253	1.492814608	2.040352752	1.040377199	2.37013613	1.96859115	2.674579211	0	0.046061863	0	1.077676441	1.14539487	1.725273058	1.510424234	1.669267553	0.67715627	1.419931568	0.894811949	1.600378579	1.649158324	1.127745614	0	0.077195518	0.23382968	1.38740966	1.289593006	1.726882343	1.290061332	2.089535665	1.231350783	0.85970414	0.964063878	0.78027955	0.878034217	0.565063478	0.710546314	0.174506765	1.879064844	2.856970142	1.688524705	2.980486704	1.462937788	1.651917057	5.053729941	1.535673478	0.693855943	1.116200199	1.535815538	1.139584376
1.8.4.12	0.946203928	1.2274496	0.660160106	0.83770006	0.985283693	0	1.003128513	0.109613729	0	0	1.132782287	0.19670724	0	0	0	0	0.47325729	0.531033517	0.578254914	0.415900866	0.395147647	0	0.018831522	0	1.050002939	0.550473527	0.971501866	1.041026235	1.189418938	0	1.060145611	0.761578681	0.181368111	0	0	0.960529232	0	0.114403314	0.049632761	0.684593279	0.821413382	0	0	0.838585249	1.014798449	1.067319298	0.164114976	0.319436992	0.861863033
1.8.4.8	0.894790446	1.034479268	0.663014317	0.1098261	1.023414915	0.48291606	0.102974267	0	0.0923764	0	0.763223449	0.15380138	0.056530627	0	1.063459893	0.114782733	0.270757663	0.196692427	0.200296814	0.189198724	0	0	0	0	0.618781378	0	0.363803005	1.06035417	0.043357582	0	0.920472695	0.872989875	0.052157823	0.209652809	0.374397347	0.929798282	0.69469989	0.123135415	0.213871396	0.695220526	0.040023019	0	0.084229659	0.114777498	1.017303081	1.154368339	0.234949725	0.163139909	0.349879551
1.8.5.-	0	0	0	0	0	0	0	0	0	0	0	0	0	0	0	0	0	0	0	0	0	0	0	0	0	0	0	0	0	0	0	0	0	0	0	0	0	0	0	0	0	0	0	0	0	0	0	0	0
1.8.5.3	0.150970073	0	0.976192621	0.05842848	0	0	0	0	0.131613277	0	0	0.054164529	0.041432005	0	1.077301519	0.084453238	0.058293884	0.044351366	0	0	0.127762338	0.143343081	0	0.140581802	0	0.032995652	1.526988333	0.948321822	0.065884102	0	0	1.164810774	0.129525706	0.16923293	0	0.937515283	0.045827005	0	0.320033139	0.591642476	0.069643565	0.694517504	0	0.145481853	0.20549674	0.740862834	0	0.096867873	0.162939684
1.8.7.1	0	0.240592787	0	0	0.017565933	0.006321047	0.019980762	0.009289396	0	0	0.122862216	0	0.00929292	0.013740707	0.004531323	0.004533108	0	0.016120879	0	0.001205387	0.003704715	0.005045095	0	0	0	0	0.013023201	0.001731792	0.022502277	0	0	0.001902628	0	0	0.003304562	0	0	0	0	0.022785731	0.009436976	0	0	0.01371152	0.097290721	0	0	0.011825502	0.000538221
1.8.98.1	0.129900755	0	0.09859571	0.26216943	0	2.171007472	0.057841779	0	0.086820731	0.269425707	0	0.439699702	0.729303823	0.019611921	4.054535874	0.159566613	0.173014767	0.108346777	0	0	0	0	0	0.042356153	0	0.321007237	0.24529104	0.324539183	0.103599416	0	0	0	0	0	0.123726732	0.333220411	0	0.112825896	0.165019622	0.157341001	0	0.30453751	0.336197057	0	0.277643193	0	0.069619321	0.076604176	0.049233601
1.8.99.-	0.022604412	0.030224572	0	0	0.001665578	0	0	0.012310591	0	0.008637268	0.005385315	0	0.021659746	0.013137909	0.032821367	0	0	0.008808825	0.016070216	0	0	0	0.015274401	0	0.010620571	0.027824487	0.028920823	0.233581732	0.014179367	0	0	0	0.008250182	0	0	0.221825564	0.034918298	0.031561713	0.027467012	0	0	0.019651586	0.014894569	0	0	0	0.002820689	0.033648547	0.006137317
1.8.99.2	0	0.031476947	0	0	0	0.053753601	0.055223481	0	0.055047028	0	0.005545548	0	0.031111476	0	0	0.14820327	0	0.211591933	0.211439094	0.246591111	0.240905055	0	0	0.529892962	0.031864445	0	0.007415168	0	0.006861454	0	0	0.022786583	0.458671478	0.495225355	0.445935577	0.005076931	0.025393241	0.031275758	0	0.007742146	0.058567904	0	0.007941099	0.025617874	0.051491107	0	0.113932183	0.124227084	0.001487076
1.8.99.3	0.103142263	0.091340056	0	0	0.055777364	0	0.105557597	0.016568667	0	0	0.033511136	0.024823419	0	0.015878197	2.072982424	0.031410894	0.014283854	0	0.050255856	0.004690954	0.087610547	0.051632174	0	0.105929293	0	0.048384235	0	0	0	0	0.009320508	0.031269128	0	0.069387846	0.067277645	0.041848068	0	0	0	0	0.045250659	0	0.084697075	0	0.027099993	0.065987653	0.012885406	0.032876861	0
1.9.3.1	3.658888181	0.766789344	0.039987434	0	0	0.387151697	0.13533647	0.361693829	0.215513827	0	6.161858446	0	0.169560064	0.128041983	0	0.054638613	0.902744215	0.086696857	0	0	0.693048714	0	0	0.518008753	2.723641631	0.194853285	0.670792817	0	0	0	0	0.708795588	0	0	0	0	0.823563575	0	0	0.585679135	0.552720297	0	0	0	5.415913661	0.649112761	0.452057817	0.435163486	0.111828796
1.97.1.-	0.007039244	0	0.001111408	0	0.047990555	0.031926386	0	0	0	0.004387783	0.072082288	0	0	0.020019725	0.042676887	0	0.056092819	0	0	0.064449084	0	0	0.042929992	0.063234671	0	0	0	0	0	0	0	0	0	0.046157995	0.00630209	0.021982101	0	0	0	0.036047444	0.016974761	0.046306694	0	0.054917489	0.112122175	0.039711723	0.007898995	0.048826112	0
1.97.1.4	1.383832326	0.783680192	2.346455543	0.477674178	1.711300941	2.24397564	1.306728363	5.240211755	10.2783525	4.026065058	0	3.065376426	2.933281409	1.518063581	5.362204329	4.303778819	0.260607336	5.975371998	5.313859494	5.076317198	6.319755944	2.639530355	6.720845675	4.634632372	1.133788437	2.52033279	2.785921643	3.626119523	1.372243486	4.257121858	1.022819065	4.453940141	2.969019372	2.066983926	3.049039486	2.611819244	2.987816071	1.646010358	3.024057381	3.19278068	2.63560105	1.452251605	5.051677497	3.183666132	0	3.490117153	2.815094884	2.854505449	1.090730676
1.97.1.9	0.409450896	0.150028525	0.016188733	0.014587879	0	0	0.404795239	0	0.925153593	1.124097468	0.276714744	0.248312803	0.068452083	0.259900533	1.023983427	0.857639856	0	0.481744461	0.316859673	0.439346011	0.210942284	0.685560993	0	0.062226514	0.151501685	0.570900227	1.494601571	1.476157959	0.56725777	0.237006638	0.119226055	2.481043475	0.010048669	0	0.259968524	1.208093457	0	0	0.237046167	1.33027999	0.060040907	0.219255831	0.016687891	0.032591617	0	0.823488322	0.304172551	0.092766285	0.286151001
2.-.-.-	1.798267499	2.540987345	1.846102535	1.168616919	0.78422877	0.666961258	0.607396692	0.881031428	0.63140958	0	2.166056128	1.570246228	0.932826944	0	1.044120611	0.394521292	1.56368518	0.761155785	0.294865933	0.486519001	0.894582671	0.149345271	0	0	0.522880139	0.924403167	1.058636183	2.324937156	0.907179255	0.130834878	1.883274833	2.206542979	0.893340554	0.908136638	0.538529055	2.327096328	0.060946229	0.595384542	1.315478024	1.957980123	0.137010679	2.061020633	0.694517874	1.076990453	2.496545349	1.521641588	0.937772932	1.392089246	0.656689848
2.1.-.-	0.179750017	1.296959433	0.164366028	0.122676947	0	0	0	0.118222535	0.453665282	0	0.060402117	0	0.070394473	0.139503135	0	0	0.107715287	0	0.077341414	0	0	0	0.07789104	0.138354885	0	0	0.175090111	0.718792189	0	0	0.99365424	1.125947801	0	0	0.12935409	0.730315977	0	0.044539059	0.01367943	1.132964134	0.092073445	0.251487887	0.009408066	0	0.074540211	0.940266984	0.119628943	0.021773831	0.058476288
2.1.1.-	5.613818023	8.031856169	3.350885823	3.759044962	3.496796046	4.781039723	3.374250294	6.448849235	4.236522106	3.872129512	6.192806205	5.997728888	6.360066676	3.564384665	3.743529569	5.075698547	3.633210284	5.818496426	4.695606177	5.479977618	5.264639167	4.266430596	6.596220996	6.488821887	3.520870512	6.178940739	4.407449446	4.866511362	8.034353212	3.56828869	3.610838891	4.496166822	5.386729541	4.338838765	4.930228001	5.273217089	5.957050475	3.59634829	8.686931631	4.498424264	5.526510866	4.725526986	5.427210072	0	6.793738827	5.270479619	5.405994105	5.699593579	5.685210696
2.1.1.10	0.065352305	0	0	0	0.001393834	0	0.015853071	0	0.034925437	0	0.101766474	0	0	0	0.086415028	0.056106055	0.176329122	0.288919568	0.278476369	0.236037556	0.189083026	0.029572784	0	0.546357515	0.055614925	0	0	0.225471405	0	0	0.196284544	0.046219549	0.085485719	0.187561773	0.142283482	0.118196407	0.043158086	0	0.070459843	0.579862875	0.051492388	0	0.152153781	0.10873464	0.004788079	0.925573731	0.057822703	0.088801859	0.440972147
2.1.1.100	0.001354811	0.002830649	0	0	0	0	4.77938E-05	0.014306361	0.007099396	0.012016709	0.010337977	0	0.003362377	0.01294387	0	0	0.0065485	0.012384817	0.010033187	0.029839467	0.027618951	0.009020894	0.013246183	0	0	0.007720209	0.00407634	0	0	0.014238469	0.00057987	0	0	0	0.006499865	0.006295506	0.001702804	0	0.011054728	0	0.005978589	0	0.012132197	0.013007009	0	0	0	0.013642435	0.00318397
2.1.1.103	0.012326336	0	0	0	0	0.005499222	0	0.015180891	0	0	0.163079511	0	0.002367549	0.004482724	0	0.014828573	0	0.012404785	0.001480572	0	0	0.011725283	0	0.008596365	0.011141019	0.016111868	0.009680209	0	0.006692271	0.015284716	0	0.009404545	0.00164565	0.012878147	0	0.00646487	0	0.00776223	0.010617914	0	0.013319757	0.015750106	0.016014111	0.013000359	0.169661676	0.00245672	0.011785792	0.005575832	0.027875386
2.1.1.104	0.071936396	0.081829931	0.022566584	0.065150391	0	0.955386826	0.618132561	0.055332051	0	0	0.024255283	0.039134143	0	0	0	0.084467515	0	0.082817849	0	0	0.002738337	0.038465891	0	0.017551931	0.019046417	0.425529842	0.07617802	0.077191397	0.062272442	0.076934485	0	0.076265176	0	0	0.006647065	0	0.058898036	0	0.89554129	0	0.052464275	0.019662205	0.062425013	0	0.078284628	0.051416007	0	0	0.037945451
2.1.1.107	3.424364793	3.232424139	3.755493371	0.770414364	3.776687888	0.815241684	0	0.153605767	4.439603077	1.743863418	2.749634283	0.651647417	0	0.946678527	1.16674876	0.1207591	0	2.673363952	1.592088912	1.374981163	2.109707405	0	1.921018793	0.972979365	2.349843998	1.012084017	2.37659149	3.639417338	0	0	5.77098483	4.734893864	1.931039533	0.826323407	1.160052155	3.960617442	0	0	1.030474645	1.782913239	0	1.37135173	0.99249454	0.186928575	3.99711519	7.324094074	2.483908054	2.592870162	0.943755622
2.1.1.11	0	5.20245E-05	0.000115039	0.000562237	0	0	0.000423856	0	7.78672E-05	0.000744659	0.008729707	0	0	0	0.000777692	0.000522955	7.17382E-05	4.51038E-05	0	0.000404435	0	0.000366166	0	0	0	0	0.000353173	0.000345123	0	0	0.000559791	0	0.000527992	0	0.000214995	0.000507939	0.000806458	0	0.000522285	8.51772E-05	0	0.000364616	0	0.000702987	0.009025112	0.000462381	0.000527157	0.000724693	0
2.1.1.113	0.377717012	0.167307294	0	0	0	0.481947276	0.164577768	0	0	0.003917878	0.085006239	0.069103533	0.107890433	0	0	0.005405139	0.022362086	0.034644129	0.008484504	0	0.064134459	0.022920057	0	0.025338368	0	0.026785189	0.012824353	0.039838798	0	0.012299803	0	0.02885269	0	0	0	0	0.026423027	0	0.035257591	0	0	0.03351319	0	0	0.124040749	0	0.067408855	0.054196648	0.0171799
2.1.1.13	1.459544862	1.311713186	0	0	0.681824142	0.930004383	0	1.268956602	1.767255856	2.795107619	1.310619779	1.187919839	1.15064078	0	1.645609604	0.978352725	0.273707533	1.786062583	1.722000831	1.913984579	1.782043141	0.682503605	2.255651058	1.632817799	0.694482145	0	1.073687413	0.473241682	0	2.036862527	0.354583981	1.229501492	2.772848147	2.637224416	2.795815017	0.565080425	2.647472122	0.148428287	1.301538262	0.405414848	0.133616456	0.554821056	1.06864365	0	1.404640545	1.232964517	0.892131185	1.465374364	4.05378E-05
2.1.1.130	0.546568221	0	0.123056866	0.274722979	0.052601144	0.267844345	0.274876051	0.357946892	1.041278757	0	0.431841097	1.138231318	0.732367611	0	4.242726221	0.031974558	0.010699631	1.359515348	1.313584624	1.402373678	1.519833651	0.335824885	0	0.32197302	0.192243434	0	0	0.765596097	0.164532424	0.291484114	0.081355949	0	1.104001381	1.219358075	1.345801934	0.02758162	0.177337721	0.381152008	1.667283372	0.044410802	0.108227479	0.325673345	0	0.007709284	0.409868076	1.587663842	0.614100241	0.276698602	0
2.1.1.131	0.371856196	0.054953432	0.079250166	0	0	0	0	0	1.687278682	0.998620502	0.337626303	0	0	0.093656625	0.006011793	1.001244231	0.054022311	0.516325192	0.583167954	0.712144015	0.804175396	0.614341554	0.170104905	0.642228108	0.310551507	0.57853518	0	0.183120523	0.071232811	0.965255842	0.180989244	0	0.467519653	0.676223575	0.753361514	0.191422813	1.043880998	0.147528102	0.6520308	0.088220781	0	0	0.066307437	0	0.683485916	1.158447154	0.717624077	0.353546081	0.142883858
2.1.1.132	0.423279402	0.192484653	0.120566977	0.19615938	0	0	0	0	0.893807185	2.694331584	1.462685301	2.098619911	1.578377899	0.320321382	0.161821312	2.654314504	0	0.903517438	1.123762628	1.117451867	0.714802692	1.078373768	0	0	0.647436862	0.171107219	0	0.521960051	0	1.38932281	0.205191051	0.380368797	1.497578086	1.430820756	1.543274188	0.356932263	3.379341771	0.040428438	1.19916699	0	0.161625441	0.403864444	0	0	1.553626859	1.510107017	1.491578827	1.264661749	0.415444188
2.1.1.133	0.32569783	0.074018666	0	0	0	0	0	0.149915617	0.905896454	0.904597137	0.59386261	0.501504483	0.510840833	0	0.149710446	0.876210952	0.123018179	0.720225829	0.841333835	0.760039267	0.701950191	0.636707402	0	0.339317947	0.380500544	0.498721452	0.148663693	0.395320456	0.039821595	1.052159776	0	0.143553962	0.454706167	0.749076381	0.708016527	0.222644082	0.828678685	0	0.791958524	0	0	0	0	0	0.569202262	1.037550509	0.615559826	0.686677193	0.314537999
2.1.1.137	0	0	0	0	0	0	0	0	0	0	0	0	0	0	0	0	0	0	0	0	0	0	0	0	0	0	0	0	0	0	0	0	0	0	0	0	0	0	0	0	0	0	0	0	0	0	0	0	0
2.1.1.14	1.009382813	1.092966498	2.275233183	0.902303978	0	0	0.117457368	0.313873784	1.01543323	0	0.755731526	0.316547598	0.149982602	0.738553819	0.781891953	0.232446858	0.523512514	0.441540348	0.372123625	0	0.362000423	0.333836713	2.926065749	0.604563868	1.011200355	0.212997513	0.237310846	1.245499371	0.62583659	0.244120179	2.242474267	0.893737624	0.303498182	0.307890117	0.028074747	0.968489097	0.024787645	1.069318063	0.502139862	1.512877189	0.862953432	1.593538975	0.781611657	0.291225081	0.638789623	2.421629781	0.487160812	0.594926924	0.375554342
2.1.1.144	0.918669314	0	0	0.092845299	0	0	0	0	0.054883058	0.124526694	0.344369526	0.015495652	0	0.1127383	1.140565579	0	0.061780942	0.062183083	0	0.139667537	0.092961482	0.142081877	0.059996589	0	0.002704544	0.068329413	0.111046333	0.723382041	0	0	0.158111951	0.787364584	0.091905911	0	0.034815767	0.458709753	0.034385682	0.076755067	0.038267048	0.434927137	0	0.022687462	0	0.085817685	0.455571398	0.898442867	0.073051313	0.090571276	0
2.1.1.148	0	0	0	0.071140504	0	0.074619318	0.37856838	0.888466652	0.009300394	0.916599385	0.056882974	0	0	0	0.942422583	0.000715174	1.07878717	0.383104747	0.492302882	0.630934934	0.67606378	0	0.068503676	0	1.042480819	0	0.625039124	0	0	0.120057136	0.086233196	0	0.420704103	0.177408078	0.279727559	0	0.850694063	1.157913727	0	0	0.148333858	0.065528941	0.131298754	0.827667606	0.068475209	0	0.127392265	0.149511505	0.223867595
2.1.1.152	0.040053699	0	0.030041377	0.014087359	0.022338512	0.007565875	0.024632354	0.045156451	0	0.032495827	0.055780212	0.017951235	0	0	0.045188172	0	0.001231129	0	0.018110906	0.022375094	0	0	0.04087557	0.005186977	0.391019488	0	0	0	0.023148752	0	0.003099032	0	0.041012614	0	0	0	0.045287016	0.008651506	0.005624601	0	0.026544813	0	0	0	0.022806961	0	0.080941208	0.144811467	0
2.1.1.161	0	0	0	0	0	0	0	0	0	0	0	0	0	0	0	0	0	0	0	0	0	0	0	0	0	0	0	0	0	0	0	0	0	0	0	0	0	0	0	0	0	0	0	0	0	0	0	0	0
2.1.1.163	1.327581964	0.853016053	0.76218541	0.92802024	0.926636628	1.016636226	0.600019763	0.046709831	0	1.231454468	1.079069579	1.250629987	0.882601036	0.0854071	1.224298576	0.256944265	0.95831547	0.478734329	0.561800913	0.57342576	0.701383255	0.042815161	0	0	0.896414278	0.146916043	1.000794211	1.08698647	0	0.176850232	1.236422383	0.815986881	0.124711822	0.059489369	0.135674167	1.018083113	0.089297444	0	0.6583115	0.642965904	0	0	0.204962577	0.140886859	1.032267004	0.820964428	0.338150881	0.25465791	0.336763317
2.1.1.166	1.192991808	1.102102425	1.149232394	0.049133642	0.025352997	0	0.217677106	0.02722954	0.02245013	0.075379916	0.815739152	0	0.068297701	0.208540394	0.973817899	0	0	0	0.053659496	0.133062638	0.004492148	0.008747971	0	0.09635953	0.263207112	0	0.364383479	1.076203625	0.018063983	0	1.046749771	0.75993061	0.021846908	0.153681406	0.094695679	0.897837515	0.064160606	0	0.072254694	0.599061691	0.091056538	0.912571733	0	0.132765786	0.931383978	1.116517662	0	0.237786142	0.278587263
2.1.1.17	0.045103853	0.209543557	0.032851269	0.047305386	0.034861291	0	0.02251689	0	0	0	0.060530677	0	0.050970176	0.032449841	0.038755327	0.004454933	0	0	0	0.013810856	0.040301598	0.04798946	0.034764165	0.019641411	0.046257973	0	0.288274978	0.019589625	0.018921713	0	0.010491742	0	0	0.020809441	0	0	0	0.004748205	0	0.017499452	0.00665267	0.000992058	0	0.050111101	0.018420322	0	0	0.006266855	0.023101378
2.1.1.170	0.904190022	1.072882252	1.016527155	0.910805534	0.107805424	0.455633217	0.891607514	0.923949407	1.047946944	0.917130016	0.914719827	0.977040195	0.957115771	1.003538993	0	0.793292824	1.009751962	1.022236653	0.874730296	0.95008234	0.908048257	0.979752786	0.999877848	1.003817174	0.936491833	0.88925994	1.080055105	0.850435765	0.991914039	0.956146122	0.952240751	0.874173617	1.006273522	0.911123467	0.902335491	0.919740225	1.055366497	1.049686389	1.081169258	1.017951764	1.095408625	1.090839441	0.859881981	0.057807786	0.86791108	1.08942125	0.998410823	0.920687161	0.901183268
2.1.1.171	0.178871638	1.173908579	1.072660345	0.64266621	0.024354574	0	0.127274546	0	0.426485918	0.00090692	0	0	0.071689026	0.162456131	1.025837352	0	0.056243251	0	0.226532131	0.270465157	0	0.488429173	0.139590882	0	0.561262003	0.097150568	0.614830031	0.97102879	0	0	1.082838357	1.11303396	0.255415264	0.448515635	0.258072325	0.825720668	0	0	0.290565399	0.65598638	0	0.890785375	0.33253337	0.117080934	0.067417001	1.031950231	0.059824363	0.142434955	0.153485691
2.1.1.172	0	1.053107582	0.826541791	0	0.176500753	0	0.191063179	0	0.039527461	0	0	0.091177653	0.06050764	0	0.19605355	0.230721487	0.049285575	0.227176636	0.153264212	0.186496942	0	0.206711471	0	0.01247049	0	0.076247436	0.073880245	0.93151338	0.935084472	0	1.068318427	0.812095327	0	0	0	0.913301621	0	0	0.813620457	0.338252976	0	1.10074094	0.344550935	0.183726032	0.099288221	0.807369242	0.08855443	0.40161951	0.269297381
2.1.1.173	0.106241367	0.880957016	1.182967408	0.218367092	0	0	0.351480164	0	0	0.049175443	0.143539205	0.112979226	0	0.132849719	0.115270164	0	0	0.128096509	0.021602054	0.060469729	0	0.588060922	0	0	0.246110583	0.044740571	1.048579023	0.975171416	0	0.075836379	0.858794387	0.856223804	0	0	0	1.027370113	0	0	0.303158122	0.475455016	0.015640363	0.821046478	0	0.053120345	0.046885674	0.677095201	0.082517453	0	0.221600872
2.1.1.174	0.114205438	0.013367496	0	0	0	0.079991571	0.118344561	0.005384141	0.014336751	0.047995948	0	0	0	0.071811094	0	0.036117895	0.095674288	0.000148616	0.054576784	0.065775606	0	0	0.126027534	0	0.051909173	0	0.120366863	0.764153489	0	0	0.892474048	0.88320755	0	0.063727177	0	0.506683582	0	0	0.146073716	0.491074972	0.062062923	0.096879514	0	0	0.090102475	0.908115582	0	0.091109538	0
2.1.1.176	1.676913327	0.832041521	0.879052927	0.983755969	0.850202756	0	1.145389321	0.801970898	0.933865919	1.082606468	1.744788604	0.001012983	0	0.152556744	1.157826974	1.112216594	0.182248642	1.005654293	1.058659055	1.004617632	1.0339296	0.889558118	1.151692639	1.182625096	1.082023465	0.878031145	1.052513019	0.85372348	0.983750032	0	0.985725378	0.992428398	0.956571679	0.836403697	1.152442471	0.923559743	1.143266374	1.080444397	0.813576945	1.170524465	1.052593868	0.749216232	0.931003052	1.156427721	1.673944822	1.1727478	0.873956021	1.057927975	0.963405
2.1.1.177	1.079238139	1.003340808	0.997434541	0.183214241	1.005547648	0.996262268	0.993476739	0.978479064	1.436842636	0.91943636	0.887830105	1.057977915	0.98693706	1.016594158	0.921926108	0.934665714	0.894541671	1.028642431	1.007587721	1.049343879	1.002164832	0.415164002	0.931188016	0.925985621	0.029709845	0.946827711	0.947610877	0.902974191	0.928194183	1.051445761	0.94672701	1.038002558	1.185532003	1.136394532	1.100492608	0.963764458	0.933016057	0.97400921	0.918263241	0.965177104	1.032336911	0.940162256	0.952618983	1.069252652	0.992731598	0.968447262	1.015998924	0.949032705	0.967453228
2.1.1.178	0.229532703	0	0.127782442	0.093520128	0.006252492	0.025986923	0.035173612	0	0.076096145	0	0	0.133940222	0	0	0.950778909	0	0	0	0.155032598	0	0	0.096667825	0.042028934	0.054110265	0.141172416	0.070747023	0.127337496	0.779786122	0	0.018019983	0.962387679	1.058498151	0.022195501	0	0	0.7226551	0	0	0.274261714	0.52852067	0.071939624	0.188005185	0.040630453	0	0	0.730427329	0.032144909	0	0.151235945
2.1.1.181	0.201524266	0.139021901	0.108120928	0	0.025979902	0	0	0	0	0	0.185662521	0.270606625	0.523907354	0.040420283	0	0	0.147519114	0.087836756	0.119587563	0.156263657	0	0	0.02885109	0.130117244	0.083436457	0.11206521	0.377983577	0.716616563	0.150838212	0	1.135210118	0.984252674	0	0.068195445	0	0.874722182	0	0	0.289418965	0.474131175	0.020881922	0.14160492	0	0	0.004579362	0.889022147	0.097293706	0	0.106642829
2.1.1.182	0.966939228	1.014341135	0.940401707	0.959705242	0.966482017	0.546528441	0.973851743	0.980100915	1.003286727	1.028185425	0.949596177	0.960303871	1.04520654	1.012714666	0.997328033	1.038739723	1.026447655	0.978780121	0.928324461	0.968975031	1.028255986	0.949983848	0.991864058	0.952770095	1.01115032	1.042844598	0.985149277	0.984927855	0.965080187	1.050241583	0.978700096	1.003765036	1.002749056	0.967739422	0.946995671	1.007004785	0.962059942	0.98423261	1.004837226	1.063106306	0.940736423	0.964747852	0.909046403	1.05873246	0.942743108	0.979531329	0.952803711	1.035862871	0.963216747
2.1.1.184	0.072419762	0.074343009	0	0.033995916	0.081426113	0.000463709	0	0	0	0.019436883	0	0.210346807	0.131886146	0	0.057272705	0.134728344	0	0	0	0.08363005	0.018394226	0	0.006920913	0	0.007005513	0.064785537	0.032509274	0	0.40169215	0.044863269	0.003796579	0	0.051613252	0	0.018986704	0.087278601	0	0.081796927	0	0.267353295	0	0	0.097802858	1.080206791	0.07201549	0.085230848	0.100724385	0.007804822	0
2.1.1.185	1.041556186	0.985180031	0.921343236	0.998520239	0.961954053	0.971077171	0.858534274	0.942652609	1.050654841	1.036623248	0.91571675	0.954248856	1.013209015	0.975572548	1.036813796	0.986727635	0.981894018	1.010539837	0.982722752	0.957780211	0.921123875	1.034768716	0.967720064	1.014438854	1.037324189	0.953247938	1.026479363	0.983882752	0.971249361	0	1.050741622	1.022995722	1.064219634	1.067466611	0.973147256	1.01575504	1.016656907	0.929604065	1.028771317	0.992713591	0.941229395	1.030903988	1.041793039	0.989947021	1.006786145	1.040828324	0.941805078	0.901743899	0.964528243
2.1.1.186	0.126791445	0	0.895649616	0	0.070684654	0	0	0.177404404	0	0	0	0	0	0.068271694	0.948803908	0.071120241	0.03538769	0.080041257	0.09214306	0.10036412	0.181156742	0	0	0	0	0	0.155019299	0.856299946	0	0.129365172	0.989312992	1.115172414	0	0	0	0.918702592	0	0.08914846	0.036742278	0.6327563	0	0.989044447	0	0.038150456	0.124611813	0.94963373	0.086836237	0	0
2.1.1.187	0.086174845	1.055873865	0	0.034893059	0	0	0	0.809981827	0	1.119843661	0.122162025	0	0.182769028	0.337822298	0.111661004	0.096607185	0.173388761	0.175724186	0.273640896	0.014084001	0.062755031	1.006893504	0.876260293	0.154037546	0.940115928	0.5868553	0.183284935	0.658790151	1.190127837	0.164057847	0.910840974	0.82983468	0.208573177	0.203811621	0	0.91593133	0.97610277	0	0.054548183	0.903115267	0.904549134	0.148073707	0.778118732	0	0	0.794729407	0.152055656	0.375108873	0.454210574
2.1.1.189	0.06380728	0.091933527	0.999482662	0.804552425	0	0	0	0	0.098911861	0	0	0.019256343	0.089590956	0	0	0	0	0.037196411	0	0.096900792	0	0.087282277	0	0.15230947	0.076050931	0.132032606	0.189605218	0.906544694	0.108100833	0.045323698	0	0.798241819	0	0	0.066424943	0.675569004	0	0	0.093086411	0.528769015	0	0.961488931	0	0.112360427	0	0.952132912	0.051094591	0.153011857	0
2.1.1.190	0.839299054	0.837385059	1.019141225	0.296483585	0	0.181647741	0.289275977	0	0.013548603	0.180406296	0.915183761	0	0.076779455	0.107380223	0.10219496	0.05118961	0.084014361	0.152702559	0.170394826	0	0.069382111	0	0.147363013	0.026450421	0.068318884	0	0.506524273	0.781661673	0.116182708	0.193437637	1.127629936	1.045384298	0	0	0	0.912438329	0	0.154850052	0.276156011	0.663493968	0	0.820038083	0.021723543	0.136735036	0.743566722	1.165664995	0.089508263	0.029158169	0
2.1.1.191	1.556162693	0.185549313	0	0.291562887	3.196490902	1.833663232	0	0	0.84387509	2.086848051	0.919482386	0.883007994	0.865885712	0.280914762	0.699185165	1.144842254	0.132192545	1.01111771	1.03825605	0.621692839	1.151737056	0	0	2.284583634	0.067313107	0.626400196	0.645974599	0.516768635	0.784574839	0.025458299	1.144092454	1.017492733	0.870243787	0.88449373	0.974292767	0.529828164	1.983419727	0.257548573	1.081614431	0.408220103	1.081157819	0	0.769779618	0	0.867399537	1.039053099	1.155028504	1.372802542	0.297439731
2.1.1.192	1.094569781	0.909594478	0.847196791	1.02647019	0.858034486	0.980754161	1.089251088	0.986499189	1.476756348	2.061395607	1.05528016	1.192650448	1.072710065	0.872532046	1.120261795	1.061061786	1.008723987	1.290098254	1.328835729	1.213054356	1.212749498	1.053692638	1.010844167	0.987568352	0.81077458	1.022790934	1.387157277	0.990932839	0.963641897	0.076916706	1.125389536	0.993489553	1.430328768	1.239245223	1.336425115	1.088344622	0.865642254	1.106912045	1.043083426	1.14246036	1.00118436	0.906324772	0.956438507	1.026257486	1.017817444	0.935456552	1.041696761	1.131938316	0.189198565
2.1.1.193	1.00592305	0.91556348	1.108724485	1.046396786	1.039591259	1.07094938	0.213639415	1.109433647	0.924542489	0.914225593	1.032113558	0.975615588	0.931176722	1.078428203	1.106870083	0.959835381	1.064034166	0.968465336	1.051021884	0.908755057	0.959778645	0	0.997074888	0.967878335	0.940676259	0.464501163	0.940343646	0.9641241	0.901483053	0.992352497	0.945548955	0.928110096	1.017150307	1.033974102	1.083468361	1.029651669	1.03892307	1.094452892	0.922705994	1.050161438	0.919573803	1.062006056	0.804491481	1.051330824	0.898574271	0.931626346	0.927145659	0.860352077	0.437082484
2.1.1.195	0.096332472	0	0	0	0	0.14488547	0.051810706	0.035671383	0.997155347	0.884084236	0.48601233	0.716932405	0.60717067	0.159359623	0	1.051045168	0.089835542	0.843320355	0.832835032	0.777438587	0.59583384	0.361453324	0	0.398604634	0	0.348995413	0	0.340998021	0	0.974398927	0	0.138577183	0.713939732	0.561899172	0.563374086	0.256876588	0.908500444	0	0.686030165	0	0.131321303	0.038700452	0	0.040168414	0.483845322	0.966742632	0.693607247	0.501920248	0.313901374
2.1.1.196	0	0.075386457	0.027750097	0	0	0	0.094686861	0	0	0.009261444	0.032892217	0.097292524	0	0	0	0	0	0.568278501	0.575314274	0.520996387	0.637517253	0	0.033654761	0.072572886	0	0	0.090776317	0.156237451	0.019042294	0.058628143	0.01945619	0	0.09388797	0.022738994	0.047412539	0.226431795	0.051091798	0.055428477	0.739155582	0	0	0.003403575	0.096976069	0	0.05094723	0.808412096	0.037721819	0.047515142	0.185542621
2.1.1.197	1.058765311	1.0014312	1.149731416	0.289454181	0.022468603	0	0	0.027727648	0.06569527	0.038741464	0.708272338	0.945683235	0.726103314	0	0.130766734	0	0.67979821	0.156464549	0.098150304	0.100414093	0.272456699	0.059179997	0.204004094	0.006959982	0.180984379	0.083621893	0.271407457	0.730696843	0.181101214	0.078677423	1.013898427	0.802724716	0.019709425	0.18226405	0.20790065	0.961409088	0	0.190543862	0.970075251	0.662440762	0	1.151947554	0	0.056998906	1.101584799	1.070598577	0	0.118473206	0.016879053
2.1.1.198	1.809785046	0.885566139	0.844947119	0.987544102	0.984006083	1.476585653	0.965232463	1.047998939	1.135608663	0.844571383	1.836430686	2.005669288	1.789404863	0.944106552	0.962149368	1.062090199	1.058034263	1.046946151	1.065578803	1.112644228	0.990314754	1.104439877	0.992396312	0.93938035	1.037584966	1.076945274	1.171986771	0.958794074	0.841752498	0.859263326	0.91056795	1.037606552	0.90097193	0.955825966	0.997627088	1.040151106	1.124131936	0.889944193	0.929179785	0.689949836	1.001021457	0.820696254	0.837568181	1.044382643	1.731931032	1.117880852	1.085477737	0.899910713	0.89649833
2.1.1.199	0.914729174	1.073543956	1.057041954	1.071311993	0.913016993	0.591638839	1.000569623	1.067301991	2.40220689	0.949268954	1.040492345	1.116867123	0.986101722	0.9246994	0.926797079	1.387022804	0.870977899	1.194046413	0.980347577	1.137331955	1.034049473	0.91321139	1.030711654	1.941415888	0.880955147	1.109624556	0.997860852	0.973215031	1.045993537	1.113316423	1.029364592	1.127039131	1.425753171	1.592260583	1.587987043	1.017785971	0.951403801	1.01152413	1.042134626	0.884010728	1.108248304	1.027628265	0.916812767	1.121863442	0.847273937	0.926883193	1.3283775	1.492940967	1.141947368
2.1.1.2	0	0	0	0	0	0	0	0	0	0	0	0	0	0	0	0	0	0	0	0	0	0	0	0	0	0	0	0	0	0	0	0	0	0	0	0	0	0	0	0	0	0	0	0	0	0	0	0	0
2.1.1.201	0	0	0	0	0	0	0	0	0	0	0	0	0	0	0	0	0	0	0	0	0	0	0	0	0	0	0	0	0	0	0	0	0	0	0	0	0	0	0	0	0	0	0	0	0	0	0	0	0
2.1.1.206	0	0.000586262	0.00035099	0.00035627	0	0	0	7.04238E-05	0	0	0	0	1.62643E-05	0	0.000238986	0.000197007	0	0.00058074	0	0	0	0.000490263	0	0.000651708	0.000571345	0	0	0.000181858	0	0.000612512	0	0	0	0	0.000635769	0.000334263	9.12353E-05	0	0	0.000490784	0.000606349	0	0	0.000315545	0	0.000227088	2.27196E-05	0	0.011723974
2.1.1.207	1.012213606	1.051684699	1.076533047	0.964484233	0.992075736	0.103384055	0.73743063	0.907474505	0.971943177	0.937881944	0.82866454	0.017572162	0	0.878428486	0.974891515	0.939948207	0.970123467	0.881259209	0.980787656	0.925211797	0.959915134	0.488403651	0.911335274	1.063933525	0.861484817	1.08777407	0.970915274	0.869348305	0.920839981	1.109566543	1.020039445	1.114416757	0.97166567	0.986872609	0.936255847	0.81795654	1.001057679	0.922525176	1.002823256	0.694119836	1.090218979	1.028698312	1.113209051	0.900512649	0.858167066	1.086866833	0.806342552	0.874181445	1.093826832
2.1.1.210	0	0	0	0	0	0	0	0	0	0	0	0	0	0	0	0	0	0	0	0	0	0	0	0	0	0	0	0	0	0	0	0	0	0	0	0	0	0	0	0	0	0	0	0	0	0	0	0	0
2.1.1.213	0.056275046	0	0	0.049106094	0	0	0.030958564	0.04561692	0	0.04350906	0.037528073	0	0.043449651	0	0.020470262	0.028854102	0.016994992	0.091203644	0.060981112	0.030447899	0.113297545	0	0.945900278	0.053662537	0.054102541	0.043373424	0.043775244	0	0	0.018020297	0.02540139	0.024269065	0	0.01851433	0	0.049077442	0.001866468	0.014532512	0	0.026964633	0.010384547	0.028519031	0.161145099	0.006023951	0	0.012524621	0.007386316	0.050760326	0
2.1.1.215	0	0	0.000484857	0	0.000241526	0.001006899	0	0.000184625	0.000735093	0	0.008756871	0.000880351	0	0	0	0.000153106	0	0	0	0	0	0	0.000998681	0	0	0.000989093	0.000296337	0.000947709	0	0.000332493	0.000769254	0	0	0.00034345	0.000342505	0.000400387	0	0.000988755	0	0.000207868	0.000884956	0	0	0	0.009354208	0.000570678	0	0	0.01190383
2.1.1.217	0	0.16752815	0	0.039209863	0	0	0.631116585	1.053946669	1.187823907	1.197238725	0	0	0	0.073365535	0.132662623	0.815234506	0	1.053974941	0.848554738	1.116922114	0.766393871	0	1.016129645	0.946089669	0.038219304	0.921250511	0.056675407	0	0.991520012	1.216820132	0	0.082793977	1.105791752	0.974418217	0.767940148	0	1.113764968	1.153394538	0.126502673	0.288430055	0.850619559	0	0.674603643	0	0.196997024	0.100104143	0.739054233	0.894968395	0.988094003
2.1.1.219	0.086139098	0.018722304	0	0.735019765	0.070991151	0	0	0	0	0	0.103656982	0	0	0.942203859	0.931942932	0	0.041666538	0	0.106891363	0	0	0.020639929	0.05775083	0.040295528	0.82745561	0.060297629	0	0.05817062	0	0	0.070685395	0	0.019618036	0	0.084179177	0	0.019400867	0.083102325	0	0.028905116	0	0.050011995	0.029709864	0.012329518	0.083803098	0.093903645	0.040584474	0.043277432	0
2.1.1.222	3.601335621	1.883784318	1.242057359	0.665435967	0.465916208	0	0.452410787	0.376202772	0	2.177071499	1.948544966	0	0.418308428	0.23223232	0.142021658	0	0	0	0.285183965	0.064602448	0.359195796	0	0.294198616	0.293028242	0.439862081	0.073463945	1.513377658	1.645923551	0	0.039799956	2.247542587	1.666752986	0.654110401	0.108074039	0	2.095265942	2.063904168	0	0.735232822	0.811081968	0.358883487	0.140457154	0.123899212	0	2.393567824	2.49305694	0.582148693	0.396206363	0
2.1.1.226	0.905667025	0.018005222	0	0.910718882	1.126637851	0	0.160016607	0.890034022	1.176063665	0.795355331	0.01921264	0.0904949	0.102565908	1.017778308	0.86512258	0.958350977	0.989649008	1.036536437	1.052720206	0.982597174	0.825531008	1.005155423	0.884270277	1.148850886	0.981607697	1.042244017	0.970208171	0.162688877	0.862828851	1.160206203	0	0	0.945880345	1.0998978	0.986160452	0	0.955314583	1.057645111	0.585196788	0.335523814	0.882278221	0.12037435	0.617229517	1.205710103	0.097587239	0	0.580914872	0.924948282	1.095864309
2.1.1.228	0.983045282	1.074451852	0.996510476	0.656513365	0.96585137	0.920493039	0.955082566	0.94709656	0.931416164	0.924801562	0.998155466	0.951769385	1.009592837	1.03030318	1.003872269	1.084025257	1.073563481	0.892852239	0.889195483	0.967072548	1.033919944	0.960630741	0.989070342	0.991985297	0.778629014	1.031942759	0.993115914	0.969153657	0.979379386	0	0.937926726	1.027384349	0.425813306	0.561921192	0.416213289	0.937339837	0	1.07533481	0.938126882	1.066023829	0.959497644	0.945107982	0.874427775	1.027489082	0.89732586	0.972462745	0.983199569	0.901059979	0.889670502
2.1.1.245	0	0	0	0.000359287	0	0.042826858	0.040343154	0.042198687	0	0.04335237	0.018548182	0	0.041197981	0.017669819	0.024619985	0.604968327	0	0.118124857	0.102193515	0.123065547	0.073762135	0.02708285	0	0	0.000878297	0	0	0	0	0	0.023211865	0.005367152	0.301433598	0.331472478	0.342767104	0.042205642	0.052852267	0.049642903	0.051609585	0	0	0.019627965	0.0402456	0.016386378	0	0.027421994	0.11367919	0.119276063	0.029102063
2.1.1.246	0	0	0	0	0	0	0	0	0	0	0	0	0	0	0	0	0	0	0	0	0	0	0	0	0	0	0	0	0	0	0	0	0	0	0	0	0	0	0	0	0	0	0	0	0	0	0	0	0
2.1.1.247	0	0	0	0	0	0	0	0	0	0	0	0	0	0	0	0	0	0	0	0	0	0	0	0	0	0	0	0	0	0	0	0	0	0	0	0	0	0	0	0	0	0	0	0	0	0	0	0	0
2.1.1.250	0	0.094986643	0	0	0	0	0	0	0.125912051	0.112406107	0	0.038606348	0	0	2.891539029	0	0	0.073021364	0	0	0	0.186947981	0	0.046015233	0.178330334	0	0	0	0.038505813	0	0.041636899	0	0.985116085	1.11475939	1.126713742	0	0.002235674	0.005468594	0	0	0.10079837	0	0	0	0.140086269	0	0.0543683	0.152957853	0.078240513
2.1.1.254	0	0	0	0	0	0	0	0	0	0	0	0	0	0	0	0	0	0	0	0	0	0	0	0	0	0	0	0	0	0	0	0	0	0	0	0	0	0	0	0	0	0	0	0	0	0	0	0	0
2.1.1.33	0.954392395	0.955989676	0.955766675	0.773364147	0.938312137	1.011585941	0.74124797	0.00282693	0.900522488	1.017289227	0.921955921	0.975613968	1.095295831	0.90868195	0	0.954746165	1.034759609	0.875993043	1.007807976	0.845655916	1.031833825	1.059150675	1.038627766	1.015489249	1.069001913	1.045559511	0.447127377	0.968043679	0.898648196	1.099053567	0.887431646	1.116700679	1.074570954	1.077449633	1.111404287	0.988274871	1.058297142	0.108564923	0.318998813	1.086776872	1.031210303	1.10205998	0.772682656	1.041334006	1.052890242	1.024715231	1.011089004	0.857549418	1.0995472
2.1.1.34	0.194042742	0.153642124	0	0.155845494	0.110515603	1.020245551	0.008498978	0.051690335	0.124636611	0.043188419	0	0.147493833	0.101934512	0	0.867562704	0.033611915	0.005953026	0	0	0.182533812	0	0	0.116732838	0.101977797	0.189973035	0.081319405	0.364837826	1.005477498	0	0	1.044301978	1.057568334	0	0	0.153587581	1.001748611	0	0	0.273849913	0.58808285	0	0.107638175	0.164995125	0	0.12762215	0.843662107	0.03526778	0	0.008079789
2.1.1.35	0.263251732	1.146892746	0.96320224	0	0	0.125175098	0	0.998813274	0.17225188	0.174730857	0.228942977	0.045653399	0.053213994	0.073054066	0	0	0.713728494	0	0.120359404	0	0.035492576	0.063667597	0	0	0.278630822	0	0.332200659	0.874593111	0	1.118082427	1.181650737	0.888726472	0	0.144427566	0	0.795725052	0.102096301	0	0.213869368	0.805100246	0	0.833914795	0	0.144726455	0.205030147	0.826279377	0	0	0
2.1.1.37	2.33421788	1.237160294	0	0.875002841	0	2.533278855	1.758580474	0.650187339	2.946519794	1.356134885	1.027558383	1.023016264	0.690815865	1.419387368	0.945305388	1.277985837	1.077159288	1.820548609	1.123627326	1.456583676	1.313911893	1.057001842	0	0.916163958	0.092269144	0.393013306	1.060066821	1.255876102	0.951081414	0.908857689	1.918464694	1.143487724	2.025134895	1.669587942	2.030280287	1.128565587	2.801380577	1.909464778	0.568708451	0.534887904	1.393793246	1.14688798	0.47282099	1.179791237	1.139448187	2.064566982	1.473724628	1.688186717	0
2.1.1.4	0	0.012137625	0.0066683	0	0.008427832	0.001521892	0	0.024346726	0.0167794	0.022015476	0.23885121	0.005944485	0.023078978	0.000677351	0.022854099	0	0	0.005022461	0.033366352	0	0.040525696	0	0	0	0.019019096	0.012383994	0.022217085	0	0.021706626	0	0	0	0	0.012110518	0.018130583	0.009874239	0	0.010639425	0.023813538	0.012010345	0	0.001976383	0	0.01050796	0.248996848	0.000837428	0.019206192	0.010270401	0.004955905
2.1.1.41	0	0	7.17767E-05	6.51788E-06	6.16147E-05	0	0	1.9182E-05	2.17201E-05	0	0	0	0	0	7.45487E-06	0	0	6.48183E-05	0	4.93596E-05	0	0	0	0	0	0	3.3487E-05	3.89611E-05	0	6.17112E-05	0	0	0	4.17823E-05	0	0	6.75528E-05	0	2.93813E-05	3.92137E-05	5.79288E-05	6.00973E-05	0	3.71398E-05	2.62803E-05	5.40178E-05	2.98511E-05	0	0
2.1.1.45	1.063485875	1.110788282	0.860306102	0.95544863	1.08570231	0.51578813	0.70140713	0.023189929	1.049442207	0	1.11650422	1.111365505	1.040198239	0.99710843	0	0.84056611	0.138926803	0.608439486	0.792275411	0.550742335	0.578621176	0.992466729	0.984980282	0.947711287	1.11275857	0.916174891	0.515199283	0.90200301	1.060036947	0.839103623	0.991879514	0.963671613	0.816682806	0.795221508	0.729308354	1.026440237	0.150365494	0	1.146231586	1.16539752	0.898878075	1.100069303	0.361586505	0	1.23361242	1.175029613	0.956588159	0.850026136	1.037046658
2.1.1.5	0	1.96089E-05	3.14089E-05	0	0	0.000133609	0	0	0	0.000142618	0	0	0	0	0.000105855	0	2.7015E-05	0.000107757	9.94713E-05	0	0	0	0	0.00014242	0	7.85624E-05	8.4106E-05	0	0	4.40691E-05	3.55056E-06	0.000118793	0	6.05365E-05	7.40011E-05	0.00010611	8.48406E-05	7.12244E-05	7.49894E-07	0	0	4.5637E-05	0	6.69247E-05	0	1.11305E-05	0	0	0
2.1.1.6	0	0	0.002721162	0.002212551	0.01095696	0.01020485	0	0.003987868	0	0	0.010999711	0.012946843	0.008802832	0	0	0.010721152	0	0.000968297	0.012891262	0	0	0	0.001357787	0	0	0	0	0	0	0.003286784	0	0	0.003965727	0.00348489	0.008916365	0.022074196	0.01290339	0.00798972	0	0.008278457	0.007153449	0	0	0	0.007053713	0.01220453	0	0.008276996	0
2.1.1.63	2.513658775	1.83750291	0.770344899	0.473674876	2.203498093	1.177244529	1.039543593	1.678282261	1.839654878	1.037724929	2.267394454	0.929473027	0.958311339	0.73241643	3.293834101	0.750027943	1.199762344	1.291533396	0.927102644	0.980610372	0.86861183	0.607417068	2.178981337	0.505960299	0.881494382	1.298765815	2.078773477	1.89200625	1.501380559	0	0.950006104	2.318769041	0.558032874	0.37951218	0.425781712	1.805606275	0.955626832	0.758674599	1.143006597	1.645561673	1.994135548	1.038176319	1.216116024	0.74157991	2.122154313	2.836635948	1.103566282	0.926856226	1.101753463
2.1.1.66	0.03151352	0.031787207	0	0.028165678	0	0.002353471	0.005086563	0.014161857	0	0	0.019747012	0	0.037280839	0.010148241	0	0.021562395	0.031627229	0	0	0	0.002620436	0.01534201	0	0	0.731520652	0.022214993	0.024494411	0.000298336	0	0	0	0.03711916	0.028520298	0.011381625	0.034886935	0.015483943	0.010630049	0.032332851	0	0	0.01996095	0	0	0	0.006323455	0.034235482	0.025945395	0.038432879	0.004145268
2.1.1.67	0.035876767	0.200093918	0.000654153	0.179736959	0.054219377	0	0.16779385	0	0	0.033288309	0.098917493	0.004999345	0	0.030806462	0	0.001250253	0	0	0	0	0	0	0.004081209	0.000919688	0.055207259	0.022172784	0	0.028847865	0.023952688	0.052574903	0.043983692	0	0	0.046637398	0.013880366	0	0.006534257	0	0.003166333	0	0	0.008361992	0	0.015092737	0.188455365	0.045336809	0.034253409	0.116875803	0.022559388
2.1.1.71	0.001352802	0.005321262	0.014256351	0	0	0.021335757	0	0.000908795	0	0.014492093	0	0.003985948	0	0.035902183	0	0	0.028742599	0.034555646	0	0	0.017042222	0.002639167	0	0	0.012083599	0	0.033302064	0.023898294	0	0	0.00027155	0.021528968	0	0.01801314	0.015036154	0	0	0	0.021471996	0.002135683	0.00707329	0	0.011673461	0	0	0.144402863	0	0	0.077521546
2.1.1.72	5.407909232	4.885592339	7.572634011	1.848259656	2.812164203	3.795122173	0.708035255	1.881964568	1.01589642	7.372706171	4.73013861	5.082984137	5.163734445	0.884298641	4.747965271	3.136313874	4.76500751	3.46265442	2.89825949	2.655829396	2.945808484	1.432298012	0.399820066	3.521228648	2.453974845	2.799443199	3.954808547	3.976425421	2.903320878	0.590041945	6.026179556	5.973164686	2.974473563	2.709076679	3.41489453	5.274433278	8.31377981	2.833514968	4.979820395	4.594043506	3.194118861	6.19679619	1.693860572	3.419801838	3.607040056	4.537430436	1.822609624	1.354762248	3.403749311
2.1.1.74	0.037964002	0.008038648	0	0.163655996	0.120288444	0.093861522	0	0.031940059	0.052758723	1.08695258	0.013450425	0.166406317	0	0	0.910791744	0	0	0.198144959	0.14570028	0.249233107	0.079194709	0.930374014	0.883002587	0	0	0.844379279	0.833520361	0.177859626	0.881683805	0	0	0.043520648	0.179003883	0.364896918	0.384657795	0.07752083	0.830602029	0	0.613186136	0.585917837	0.0024449	0.015182382	0.921891959	0.081035008	0.011650819	0.019722239	0.4045593	0.070656259	0.9322776
2.1.1.77	2.050364058	0	0	0	0	0.109401161	0.111258065	0	0	0.100967618	1.480507871	0	0	0.277511641	0.825701177	0.026678215	0.601104417	0.281227369	0.296608164	0.31011792	0.106328428	0	0.003685831	0	0.091529374	0.23549856	0.315874304	1.140976118	0.04960199	0	1.066623645	1.250145343	0	0.075736266	0	1.069136967	0.121405229	0.116055054	0	0.737906067	0.077364732	0.06592872	0.023067423	0.217184209	1.561702015	1.133003604	0	0.050762637	0.452156626
2.1.1.79	2.693406095	0.941033064	0	0.39025719	0	0	0	0.046840187	1.199940824	0	1.979577485	0.10645466	0	0.851433248	1.227298268	0	0.682167212	0.363700779	1.056832582	0.640548144	1.043094748	0	0	0	1.083608252	0.444573492	0.403010462	0.718718877	1.148881613	0	2.049669362	1.269834374	0.576937902	0	0.133469367	1.220178921	0.125019889	0.034289787	0	0.736614565	0.240075659	0	0	0.304228595	1.630221701	1.347275352	0.565763682	0.449602864	0.830780105
2.1.1.80	2.3021934	0.301137429	0	0.080007262	0	0	0	0.245968303	0.797822826	1.255789284	1.637778609	0	0.211471465	0	0.029061077	0.203407562	0.76234586	1.29162268	1.270933701	1.139935641	1.289939177	0.300553208	0.096442029	0.204542943	0.361748332	0.237186928	0.918449271	0.880021123	0.212423086	1.309848552	1.411805834	0.761320131	0.54169468	0.427821977	0.329829859	0.73200576	0	0	0.218678125	0.284300311	0.196609578	0.17329203	0.248191257	0.165125648	1.821073674	0.293164967	0.734871355	0.749695361	0
2.1.1.86	0.000290116	0.000360966	0	0	0.000207395	0	1.04198E-05	0.00025299	6.41574E-05	6.33411E-05	0	0	8.04693E-05	0.000383859	4.85333E-05	6.32258E-05	0	0.000404813	0	0.000414061	0.000267278	0.000382461	0	0	0	0.000370722	0	0	0.00012059	0	3.27843E-05	0	0.000408111	4.36115E-05	0	0	0.000252925	0	0.000330264	0.000148439	0.000263691	0.000169767	0	0	0.00036924	0.000250298	9.47644E-05	0	0
2.1.1.90	0	0.006307805	0.005741438	0	0.000859422	0	0	0	0	0.009353649	0.003457908	0.008358147	0	0.000613613	0.007777073	0.005921503	0.006667873	0	0.001274404	0	0.009372675	0	0	0	0.008833818	0	0	0.001282256	0	0.002904907	0	0	0.09909671	0.09611269	0.107116102	0	0	0.005634584	0	0	0.001458068	0.00098277	0.008962327	0	0	0.008616209	0	0.00783819	0
2.1.1.95	0	0	0	0	0	0	0	0	0	0	0	0	0	0	0	0	0	0	0	0	0	0	0	0	0	0	0	0	0	0	0	0	0	0	0	0	0	0	0	0	0	0	0	0	0	0	0	0	0
2.1.1.98	0	0	0.000159848	0.000224709	0	0	0	0	0	0.000196289	0.000461786	0	0.000635966	0	0	0	0	0.000435213	0	0	0	0	0.000388274	0.000349039	0	0	0	0.000546262	0.000191529	0	0.000540922	0	0	0	0	0	0.00035323	0	0	0	0.000619881	0	0	0	0	0	0.000546477	0.000283766	0.011571402
2.1.2.-	0.018378012	0	0	0	0	0	0	0.024856214	0	0	0	0.004753822	0.009664333	0.001318745	0.008877093	0	0.080924552	0.016458549	0.015480447	0.024442375	0	0.014317472	0.002814744	0.024460567	0.098231702	0	0.018021362	0.020597946	0.014905632	0	0.128577349	0.022843661	0	0.02421581	0.00941942	0.025655303	0	0	0	0.023526952	0.001739306	0.022054979	0.004995953	0.000142955	0.023683769	0	0.019626568	0.018682437	0.032960758
2.1.2.1	0.890336477	0.954853459	1.023858402	1.045758275	0.974232083	0.887788581	0.449614828	1.05618191	1.118407769	1.027913601	1.670702769	0.87982875	0.99857688	0.415163959	1.001242644	1.416540625	1.167359783	1.040481464	1.071445339	0.874945582	0.844234429	0.030106691	0.96225222	0.963145003	1.120845863	0.963172109	0.878464419	1.009088538	1.11741321	0	1.121773954	0.951747014	0.964783499	0.914001813	1.130114397	0.972566921	0.660272392	1.081986686	0.125431072	0.900863011	1.097572133	0.950283909	0.741579076	0.042234533	1.619141961	1.157481509	1.381451398	1.454722592	0.876585237
2.1.2.10	0.966912314	0.187164523	0.219976232	0.705149021	0.98309993	0.275381117	0.092203109	0	0	0	1.277640199	1.238996614	0.87584613	0	0.100165592	0.08244134	0.016250956	0.53237268	0.732485724	0.292713051	0.467438186	0.188144844	0	0.35039124	1.535100537	0	0.542745123	0.784148997	0.133671728	0	1.059194126	0.837938354	0.130282921	0.106745165	0.332932836	0.91393951	0	1.190523477	0.22391987	0.502144559	0	0.279669229	0.196114463	0.156492386	0.87323419	1.148522279	0.360801916	0.302981254	0.225418407
2.1.2.11	0.928512385	0.837345263	0.162680263	0.976546875	1.022211359	1.14445382	0.049792696	0.93815721	0.814157958	0.086120674	1.199242196	0.962866107	1.090250893	0.04162091	1.091167713	0.734937314	1.037901932	0.666383147	0.752631106	0.643790424	0.53310665	0.108153596	0	0.37773797	0.687744013	0.365041369	0.828254773	0.86917498	0.450595901	0.05025043	1.164064724	0.791517696	0.590275815	0.594888444	0.496191908	0.824131613	0	0	0.058062636	0.307362349	0	0.072354649	0.165060275	0.184312868	0.9298358	0.889419831	0.365147634	0.574442062	0.328296576
2.1.2.13	0.695143226	0	0	0	0	0	0.021254763	0.176430991	0.27098211	0.193236564	0.248709456	0.199437735	0.049680271	0.093062679	0.150960791	0.152005816	0.185765654	0.195378565	0	0.002242318	0.095550702	0	0.271241211	0.050593784	0	0	0.740676513	1.963681142	0.187596703	0	1.96952907	1.672594689	0.243343822	0	0.211658131	1.793054827	0.19190661	0.175619941	0.611939189	1.163664974	0	0.254192626	0.047564615	0	0.160744236	1.687414625	0.262087062	0.016204817	0
2.1.2.2	1.495851946	2.148716671	1.222696831	1.43387359	1.184129128	1.275463676	1.381441914	1.038752612	1.198610198	1.033289597	1.930656805	2.110741826	2.217191083	0.891170428	1.083880262	0.787195187	1.0427857	1.134269087	0.815103182	1.013109961	1.046285145	1.221940239	0	0.826027441	1.76009461	0.798637014	1.635162754	1.906930477	0.930415038	0.128914426	2.15894065	2.041418105	1.166261315	1.209872193	0.816329937	1.966439332	0.98671206	1.090403127	0.994157157	1.526820396	0.052462484	0.827941765	0.701108385	1.130693195	1.746827485	1.965105764	1.047582123	1.105734765	0.780036236
2.1.2.3	1.93344372	1.87399635	1.911850685	2.687727494	1.80957914	1.063573535	2.288767613	2.705454001	3.267056458	1.178131171	2.20587135	2.95210272	3.006572078	2.228292948	1.848048273	2.618605967	1.711794814	2.441022741	2.570006933	1.951213302	2.302508889	1.997444019	1.840531385	3.126768253	1.861484186	2.239742287	2.032017835	1.708145839	1.792988919	0	2.279014598	1.835032263	2.714684772	2.757428881	3.013546124	1.835515705	2.721440207	2.012079151	1.80071242	1.93547712	0	2.216076763	1.940152874	0	1.582342572	2.149275416	2.535520236	2.442023033	1.277895392
2.1.2.5	0.119566722	0.097555431	0.098652782	0.086733987	0.159896186	0.841382225	0.156686755	0	0	0.070394011	0.10050035	0.806290013	0.977520666	0.110546174	0.164506483	0.142262419	0.076797125	0.279816724	0.177786499	0.331441124	0.067065357	0.119303903	0	0.135482649	0	0.102021649	0.51738488	0	0.147539242	0.003380078	0.04452634	0	0	0.024555174	0.043865091	0.065632746	0.04696211	0	0.842948718	0.041137513	0	0	0.109811849	0.103270143	0.127616969	0	0.135462682	0	0.163855646
2.1.2.9	0.994800876	1.050706367	0.842094935	1.057341059	0.929908371	0.913451256	0.932620579	1.027930552	1.516826621	1.019801098	1.44922583	0.943921028	1.006115294	1.123436431	1.000965084	1.082442917	1.173032079	1.085670394	1.154438309	1.231009899	1.101916378	0.984713811	1.027380512	0.453439558	1.22747469	0.932392522	1.056616642	1.067119722	1.062451396	1.09294171	1.054824757	1.073368568	0.888912556	0.907954651	1.049037123	0.985287052	0.942467875	0.982436979	0.937179872	0.734461596	1.042948153	0.966040147	0.800823283	0.092913533	1.518500639	1.006041805	0.912493189	1.119683673	0.969745452
2.1.3.-	0	0	0	0.101103883	0.051523872	0.079836775	0.024729751	0	0.113357138	0	0.711060253	0.022198939	0	0.028531101	0	0	0	0	0	0.10268197	0	0	0	0.107557822	0	0.037010912	0.083374154	0.08442763	0	0	0.112268132	0.092196456	0.10344315	0.039151078	0.089165689	0.03040951	0	0	0	0.010412168	0	0	0	0	0.84313128	0.033471461	0.017631377	0	0.042683398
2.1.3.1	0.03546438	0	0	0.054949143	0	0.012046905	0	0.002281263	0	0	0	0	0.012336411	0.031233222	0	0.025728341	0.033471139	0.039616754	0.00929825	0.037355527	0.006699348	0.019512935	0.038704651	0	0.794140871	0.022799966	0.040398624	0	0.017417178	0.009779992	0	0	0.010857117	0	0.008978659	0.033111356	0.018027757	0.025660104	0	0.015332007	0.030938352	0	0.039546455	0.03147874	0.030095618	0.0391417	0.039014203	0	0.004364232
2.1.3.11	0.014440352	0	0	0.030078025	0	0.5108545	0	0.03090212	0.035758447	0.020466412	0	0.318062149	0.298804345	0.014179096	0.011263891	0	0.037211097	0.020484643	0.033282185	0.021344782	0	0.006124938	0	0	0.013844019	0	0.024982635	0.036646052	0.012578567	0.013920776	0.030920249	0	0.022849477	0.0146639	0	0.026111965	0	0.010258592	0.036568869	0	0	0.025233518	0.03749863	0	0	0.035050105	0.004922871	0	0.028111779
2.1.3.2	1.338183533	1.11566549	0.125674132	1.048311476	1.08485738	0.513763265	0.782254032	1.136766894	1.017230757	0	1.483542204	1.011381477	0.975482369	1.075642235	1.064585899	1.155066837	1.003419737	1.106099223	0.987946655	1.120843992	0.96536341	0.887032374	1.04094719	1.061303977	0.937204048	1.060376293	1.015750382	1.096846469	0.939355283	0	1.130207498	1.152841414	1.135880083	0.9864297	0.951494633	0.906521424	0.911833695	0.898911905	0.963762547	1.085232321	0	0.140838082	0.863014169	0.908703235	1.315979024	0.96625155	1.186816937	1.032764152	0.900677889
2.1.3.3	0.776820606	0.598180932	0.992212513	0.433881038	0.820200772	0.033732463	1.43582271	0.840626883	1.080210199	1.151688476	1.050049452	1.136508219	0.889962944	0.905833636	0	0.796085181	0.822528844	1.240156205	1.295722276	1.226732842	0.960519787	1.616671123	1.21919296	0.536339254	0.928333607	0.355926587	2.625531143	1.109670557	1.223530767	0.067580732	0.985838715	1.122347559	0.728930069	1.114082408	0.691202655	1.407603496	2.185952587	0.798688387	0.400971926	0.291419294	0	1.16645767	0.654858361	1.005533947	1.24146338	0.950415215	0.769856465	0.890838218	0.680732017
2.1.3.6	0	0	0	0.029443115	0.058796615	0.051770813	0.042846605	0	0	0.057667741	0	0	0.060504918	0	0.053234022	0.013534455	0	0.050954512	0.021761438	0	0	0.035420663	0	0	0.028621991	0.503881365	0.950531434	0	0.605780564	0	0	0	0	0.010258556	0	0.057895103	0	0.017580809	0.026846934	0.032300517	0	0	0.060837391	0	0	0.066907189	0	0.014350333	0
2.1.3.7	0.011290467	0.001287676	0	0	0	0.019297987	0	0.003228336	0.003335815	0.028202744	0.012851737	0.026016095	0	0	0.015757475	0	0	0.004820853	0	0.01174535	0	0.022104285	0.017121866	0	0	0	0.007910759	0	0.024468909	0	0	0.025182011	0	0	0.025977603	0.019247895	0.016176233	0.031209521	0	0.02370484	0	0.005250531	0	0.008164233	0.044263501	0	0	0.016995158	0
2.1.3.9	0.08908578	0.05661557	0	0	0	0.066361468	0	0.087510118	0.067638325	0	0	1.082139617	1.005819614	0	0.074493976	0.110053339	0.029431558	0	0	0	0	0.022830565	0.107742808	0	0.047484597	0	0	0	0	0.05189587	0	0	0	0	0	0.012137941	0	0.095778061	0	0.007898762	0	0.050330303	0	0.031624336	0.110091894	0	0.008373749	0.065728284	0
2.1.4.1	0.064836173	0.075178561	0.020869684	0.459967049	0	0.086219278	0	0.079714288	0.098841996	0	0	0.04075734	0	0	0.047516782	0	0.037883901	0	0	0	0.101850604	0.044863661	0	0.035355014	0	0.031163813	1.505931532	0.109166169	0	0	1.106195366	0.057508314	0.093942984	0	0.038154597	0	0	0	0	0	0	0.104273837	0	0	0.079022371	0	0.125126126	0	0
2.1.4.2	0	0.001392632	0.000749586	0.001910602	0.00097118	0.001568801	0.001353081	0	0.000659085	0.0006983	0.000730776	0	0.000442258	0.000136127	0.001838963	0	0	0	0.001765577	0	0	0.001310319	0.000514431	0	0.000116834	0.000734214	0	0	0.001632771	0.000396285	0	0	8.48537E-05	0.001964673	0.001392002	0	0	0	0	0.001692293	0	0.001148592	0	0	0.001838362	0.000396424	0	0	0.022782129
2.10.1.1	1.947485994	0.757665679	1.074005399	1.415910699	0	0	0	1.028588575	0	2.171634198	1.726853936	0.040611033	0.207847295	0	0.914360181	0.079491944	2.192639594	0.829366289	0.743250492	1.017649177	0.592308466	0.300342743	0	0.292324704	2.006718318	0.39429926	1.440413699	1.098984593	0.392064592	0	0.720364332	1.295077036	0.285731998	0.247114812	0	1.033932438	1.294240286	0.811807583	0.539817183	0.742731042	0.208955494	1.092712396	0.182526378	0	1.700575892	0.823086599	0.136174397	0.115381737	0.334476671
2.2.1.-	0	0	0	0.000329459	0	0	0	0.000288294	0.000760959	0.000505056	0.009989871	0.000534527	0.000129246	0.001005221	0.001007047	0.000998321	0.000470343	0.000997307	0.001530828	0.001245535	0	0	0.00115319	0.001016526	0.000975157	0	0	0.001548662	0	0.000459517	0	0.001412858	0	0.000528185	0.000977506	0	0.001255443	0	0.001134317	0.001346972	0.001034181	0	0	0	0.007617004	0.000111463	0	0	0
2.2.1.1	1.048460223	2.370339271	1.024953555	1.681906948	1.45174779	0.538203115	1.454423506	2.675392774	3.377865635	10.41707398	2.500287344	1.054991862	2.277945226	1.540314427	2.974025934	3.355770389	0.645472274	2.999426554	3.477508221	3.125530375	2.77916951	4.478905942	5.604475176	2.187853098	1.080167086	1.966252188	2.47125538	2.002191655	1.763326539	6.72495884	2.33617063	2.052382686	3.537983408	3.657867436	3.063797308	2.844063539	2.663726395	1.395552703	1.541952499	1.846051252	2.859175877	0.444339221	3.547519145	0.475380917	2.222356886	5.425106193	2.391049301	2.729677046	1.241475251
2.2.1.2	1.53252653	0.887434752	0.839325225	1.271566868	0	0.214572518	1.021589522	3.015325024	4.731759757	0.244718941	0.806568552	1.109807715	0.703876665	1.104474774	0.205361031	1.1954279	1.218044557	2.068579054	1.56986082	1.809806164	1.451066768	1.282310872	1.916947729	0.455074665	1.070128998	1.478023936	1.314983931	1.933227402	0.056734224	1.964081434	2.144372245	2.023109337	1.36715039	1.082925361	1.060316395	1.347383743	0	1.155244141	1.12469E-05	1.744977616	0	1.200039598	1.320271161	1.023670889	1.047183054	2.677495277	0.797667939	1.219546673	0.332159896
2.2.1.6	3.886337823	3.31907605	3.064245328	2.497612961	1.158023044	0.843238846	1.220621766	2.610143252	4.592391125	1.731849077	4.879640228	1.814235149	1.591573158	2.036539801	3.364192094	4.173832799	2.203133938	2.856633897	2.412658019	2.414064644	2.702172674	0	2.650155445	4.470598594	3.120809313	0.06884021	3.154142638	5.832808926	1.179555896	1.019957409	5.27640058	5.084286192	3.12034182	2.992492152	3.699432468	6.083001419	2.253199507	0	2.103130779	2.835685964	0	2.745570736	1.202819399	0	4.20555546	6.758921166	3.09015883	3.477237219	0.93384455
2.2.1.7	1.024739968	0.829229574	1.110256283	1.087548146	1.080295183	0.491377131	0.146149212	0	1.162336444	0.79624459	1.113980071	1.695527914	1.984246818	1.010304892	0.931755426	1.834426741	0.789365071	1.155868829	1.192906343	1.003977459	1.112151618	1.16445754	1.960127128	1.338023013	0.813286444	0.195718479	1.167451301	0.768841752	0.240555424	0.890043451	1.183540992	1.115318007	1.26418589	1.284612832	1.31997839	1.164837604	1.099433691	0.074488071	1.833071099	0.633815082	0	1.158325518	0.921008543	0.017414223	1.017766169	0.877302272	1.353311986	1.330287105	0.542866851
2.2.1.9	0.23975237	0	1.130700332	0.862951564	0.968591785	0.109755453	0	0.026261259	0.333164337	0.091028809	0.219382584	1.09230534	1.046993345	0.18301145	0	0	0.133262592	0	0	0.176035404	0.004211293	0.120022579	0.181364197	0.142019319	1.01828568	0.398067596	1.163855265	0.657488869	0.540450194	0.074076812	0.219721959	0.930897825	0.051167201	0.141444834	0.067224534	1.011856385	0	0	0.187575668	0.410025993	0.036563023	1.140868467	0.089965182	0.18396163	0.120706275	0.77281331	0	0.226019264	0.099207896
2.3.-.-	0	0	0	0.114443647	0.034351329	0	0.170718768	0	0.045647817	0	0.025802998	0.049767001	0	0	0	0.007862898	0	0.040304273	0	0	0.038793798	0	0	0.004687816	0.021472285	0.038384392	0	0.002979475	0.263385632	0	0	0	0	0.056450062	0	0.04296583	0	0	0	0	0.010221504	0	0.035792964	0	0	0.024238957	0.030195316	0.052651667	0
2.3.1.-	9.33363708	13.42065176	3.343102418	5.638638676	2.251311513	6.562092522	1.854902506	10.58892398	2.385300644	3.657793402	7.096854701	5.696448234	5.46171701	0.242630557	3.321328087	3.324220821	3.649328446	2.352072835	3.986544276	4.606446453	3.940087778	0	3.235568819	0.772163078	6.54083426	2.391887592	5.421540066	10.33574594	7.456552744	2.323764735	11.1234063	15.77376939	1.610225071	3.0967791	3.218697439	12.83699431	1.29645443	0.748197634	9.601977187	9.749326945	0.193945491	4.246654916	2.267304462	0	9.129909975	14.52486473	1.275353781	3.910812373	2.265040797
2.3.1.1	0.905771478	0.878793354	1.068158903	0.484737673	1.028668768	0.104289529	0.047768848	0	0	0.180715486	0.917631663	0	0.175149408	0	1.841402394	0.006862085	0	0.208381261	0.088701424	0.026968293	0	0	0.025609524	0	0.031892253	0.043364611	0.195438063	0.964931603	0.16458367	0	0.858875838	0.965482513	0	0	0.175258516	0.796667512	0.170523157	0.012308354	0.142467478	0.599030036	0	0.323474529	0	0.101681911	1.160189968	1.053919132	0.384980138	0.318534675	0
2.3.1.101	0.002459055	0	0	0.006546853	0.005695839	0.00017876	0	0.003478467	0.001902954	0.0019751	0.084076093	0	0.000832395	4.60787E-05	0	0	0.000553024	0.004186932	0.001677384	0	0.002294284	0.003515484	0.000674912	0	0	0.000436563	0.005799562	0.005151363	0.004884635	0.000326889	0.005331838	0	0.004623199	0.005245357	0	0.003890649	0	0	0.001201107	0.000447337	0	0	0.000594506	0.005950951	0.088730475	0.001618966	0	0.000815929	0
2.3.1.102	0	0.034640555	0	0	0.005528259	0.036061088	0.032070685	0.033458712	0	0	0.063134003	0	0	0	0	0.045624735	0	0.054054515	0.048672182	0	0	0.036386035	0.047587402	0.006832281	0	0.005591871	0.203510239	0.270295827	0.045613607	0	0.026546785	0.347732539	0	0	0	0.281703509	0.059121048	0	0.009385911	0.518294783	0	0	0.031172838	0	0.084567032	0.217882419	0	0	0
2.3.1.109	0.259302694	1.26565677	0.175438644	0	0.192251884	0	0.18521375	0.075238302	0.13506785	0.11760155	0.878689091	0	0.024625108	0.031215275	0	0.141137322	0.195098462	0	0.018280913	0	0.074821474	0	0.136037289	0.202966511	0	0.19200856	0.613338667	0.641318505	0	0	1.054186213	1.077223495	0	0.193394346	8.57979E-05	0.940514994	0	0	0.031641577	0.301680748	0	0.18496891	0	0.126372266	1.025023109	1.451802922	0.292892732	0.208056504	0.247836972
2.3.1.111	0	0.005443318	0.012912834	0.014020193	0.006374332	0	0	0.000421864	0.008095182	0.003355445	0.01603003	0	0	0.001358389	0.00834616	0	0	0	0	0	0.013895769	0.002444276	0	0	0	0.000753016	0	0	0	0	0	0	0.010738458	0	0.004757152	0.008917887	0	0	0.000407159	0	0.006206781	0	0.013765869	0.004908528	0.012955525	0	0	0.013386098	0.01431133
2.3.1.117	1.084107212	0.853149714	0.849475573	0.922269889	0	1.00961555	0.038890716	1.218328542	0.103626702	0.164664858	0.731534234	0.134642334	0	1.112929637	0	0	0.702006359	0.781526615	0.970750651	0.634311957	0.891305681	0.681843526	0.979962361	0.160043758	1.37497932	0.633080718	0.588995066	1.037099634	0.852486281	0	1.008822875	1.00767485	0.240932198	0.175182624	0.176132674	1.109248294	0	0.124926541	0.114063671	0.759192262	0	0.760364311	0.585068234	0.109685046	0.888756277	0.999676954	0.230494896	0.411474437	0.621533332
2.3.1.118	0.164105453	0.115929174	0.002814885	0.056956182	0.097519879	0	0.013295364	0.069936682	0	0.000331401	0.602762518	0	0	0.085387773	0	0.017261375	0	0	0	0.128857721	0.017679973	0.073136376	0	0	0.0166622	0.054001195	0.339251839	0.441900741	0.050209616	0.028457123	0.09999047	1.048749623	0.009559045	0	0.024438077	0.474291667	0.0034943	0	0.178309372	0.530901541	0	0.202756423	0.100262308	0.039446588	0.642758653	0.761215844	0.183157779	0.187724355	0.049828965
2.3.1.12	0.527615596	1.695271294	1.10670524	0.701676607	1.196419165	0	0.105343225	1.81951848	0	0	1.580259254	0.198430254	0	0	0.225265166	0.563185046	0	0.594972467	0.585860106	0.515990813	0.216500152	0	0	0	0	0.602720092	0.386379626	1.10171365	1.14917396	0	0.960834964	1.093932973	0.254423683	0	0.165059266	1.24409441	0.239953752	0	0	0.937439697	0.850206034	0.74635499	0	0.217215556	1.412710925	1.75804089	0.603547068	0.606651198	0.372744635
2.3.1.128	0.986127748	1.143070624	0.921045941	1.348966587	0	0.472328659	1.251356516	1.923762572	1.368279924	1.336861613	0.962945358	1.046246991	0.867798941	1.871760487	0	0.145797557	0.12345819	2.184496117	2.064045355	1.751988176	1.726353712	0.109859737	2.975570856	0.752541996	1.541075284	1.768734551	0.514146475	1.655157691	1.93509063	0.671412999	2.342887281	1.885210718	2.082601634	2.336682454	1.919865861	2.283573331	0.431536813	0.10780506	3.124955606	1.542008529	0.060417899	1.121949508	1.636810137	0.657673419	0.742479257	2.369913531	1.237897433	0.759990509	1.219990713
2.3.1.129	0.959007472	1.192911334	0.837636874	0.280358945	1.108810411	0.824289526	0.410418952	0	0	0	0.863619261	2.168506391	1.799016112	0.062198163	0.72459649	0.21875467	0.762979813	0	0	0	0.111156032	0.231795284	0	0.222104583	0.181883467	0.529257174	0	0.728142338	0.040867537	0	0.804196079	0.996926976	0	0.172031019	0	0.866245104	0.000474321	0.132810614	0.761808447	0.556303665	0	0.718228538	0	0.273732061	1.025550614	0.966334067	0.074955599	0.114268948	0.081274754
2.3.1.15	2.031226327	0.829492401	2.730312313	0.310800738	2.09545009	1.94388185	1.830411873	2.07866865	2.262531471	2.967580969	1.884437346	0	0.243111148	0	2.114425323	2.094227907	2.289831651	1.639275513	1.846030144	1.335236136	1.793550137	2.007121386	2.122898503	1.704843221	0	1.990278131	2.082100518	2.309089361	1.713164615	1.979062335	2.785287574	2.460019623	2.400026358	2.149184344	2.241647592	2.748787795	2.004237457	2.047518062	1.801489475	2.375750698	1.876211799	1.871194532	0.66132101	0.672152375	2.133313171	2.60665651	1.668928293	1.958199397	1.754628538
2.3.1.16	2.634882595	0.758130595	0.907069253	0.307072612	0	0	0.514335172	0.25333274	0	0	1.535710006	0.239745182	0.191700819	0	0.193591523	0	0	0	0.179064259	0	0	0	0	0.038663387	0.168937483	0.042787948	0.939091399	1.997491799	0.075889769	0	2.344093501	2.247521838	0.333472636	0	0.157462974	2.045981995	0.271135977	0.19705655	0.191962917	0.96708217	0	0.601208999	0.158064557	0	1.91498187	2.263854288	0.119891423	0.156542377	0.192420272
2.3.1.164	0.045310066	0.03516344	0	0	0.000894388	0.024306111	0	0	0	0	0.40667059	0.374974671	0.400873941	0	0	0	0.04413935	0.140660031	0.121022859	0.063541739	0.084523605	0	0.013173927	0.01810705	0	0.041216494	0.038182874	0	0	0.037303388	0.048240654	0.01560391	0	0.001488578	0.012956542	0.015864482	0	0	0	0.016906425	0.001854486	0.026420456	0	0	0.381010752	0.160471508	0	0	0.044349091
2.3.1.168	0	0	0	0	0	0	0	0.004243281	0.080127839	0.085031428	0.282554073	0.059820143	0	0	0	0.016462319	0.095947923	0.079837646	0	0.076256106	0	0.039650194	0	0.030784993	0	0.517559407	0.188641085	0.082862048	0.516689303	0	0.013079703	0.005117983	0	0	0.012310415	0	0.017672169	0	0.038047081	0.008282951	0.048506924	0.04553435	0.041973565	0	0.308021024	0.097758713	0.10635523	0.011533528	0.196509207
2.3.1.174	0	0.099926589	0	0.048858562	0.037655644	0.005293966	0.039002476	0.004509488	0	0	0.043134955	0	0.036625538	0	0.003688074	0	0	0	0	0	0	0	0.035255862	0.028421966	0.048528393	0.048104258	0.002012741	0	0.048311411	0	0	0	0	0.045491538	0	0	0.038510768	0	0.004220352	0.009058745	0	0	0	0	0.033627386	0.032274773	0.062460127	0.107069092	0.002506931
2.3.1.178	0.007922605	0.06016717	0	0	0	0.000492327	0	0	0	0	0.085735683	0.024855707	0.01796314	0	0.016358151	0.019328769	0.042351177	0.012476997	0.001573503	0	0.014038382	0.022659172	0	0.011943207	0.019853506	0.00303947	0.00051575	0	0	0	0.010364778	0.020389123	0.02779013	0.000833477	0.007214587	0.00955395	0	0	0.026820482	0.022456291	0.002556409	0	0	0	0.099209601	0	0.090155763	0.069855319	0.01012412
2.3.1.179	1.075808376	0.396322139	0.148498635	0.695471768	1.075079391	0.811427938	0.137609349	1.233535346	0.835832323	0.927717195	1.406472633	1.177354388	1.211168482	0	0.938175049	0.945306921	1.009183197	1.064291548	0.939206905	1.103792999	1.325021368	0.590807114	1.102609584	1.614028823	0.281543591	1.661005553	0.980866442	1.599867134	1.305475167	0.990244506	1.440151972	1.502415324	0.87224315	1.143910617	1.168821626	1.52174289	1.193368577	0.016875329	1.01873743	0.90900887	0.974987498	0.015458332	0.580245939	0	1.295599495	1.909080168	1.216202839	1.124228684	0.883246855
2.3.1.18	0.325887478	0	0.351203852	0	1.197364655	0.412471105	0.273719494	1.173589966	1.050595806	1.135695358	0.044041908	1.701004812	1.817903989	0.817258248	1.128606942	0.410744203	0.214973951	0.555318377	0.250028261	0.521613298	0.307767804	0	0.8412364	0.323796003	0	0	0.030812221	0.607148178	0	0.066452253	0.868404741	1.727612535	0.261903678	0.157614014	0.032649616	0.88174767	0.706211353	0	0.370153431	0.720654399	0.189837906	0.025699743	0.613327187	0	0.084072825	0.815303696	0.094072616	0.42095825	0.321481411
2.3.1.180	0.769045887	0.725600991	1.01109518	0.236228439	0.863984079	0.412684624	0.396093478	0.745468167	0.894976356	0.754776569	1.993265412	2.504291464	1.999501759	0	1.042588162	0.689568041	1.804304743	1.508004987	1.524084211	1.868062262	1.838531563	0.281111323	1.123934921	1.17033492	0.378718877	0.970003146	1.23203962	0.940747216	1.237480736	1.054179979	1.240795776	1.185930659	0.595962282	1.141051024	1.108571864	1.214386754	1.301894523	0	1.568065948	0.496287067	1.300573464	1.146132687	0.507874405	0.252247933	1.939488103	1.234291929	1.317281383	1.059132721	0.853167636
2.3.1.181	0.968955408	0.776603376	0.808333561	0.816473521	1.180237434	0.868180478	0.031496076	0	0	0	0.895339063	0.901433074	0.748593727	0	1.171747267	0	0.180245247	0	0.109264254	0.249534371	0	0	0	0.139890801	0.764295558	0	0.444807816	0.741311461	0	0	0.997532671	1.046272237	0	0	0.095657424	1.017923051	0.016106519	0	0.073650189	0.668336159	0.050400348	0.906510776	0.078181683	0.216113567	0.72622212	0.946446415	0.3672363	0.377343232	0.359714273
2.3.1.182	0.024513821	0	0	0	0	0.532220855	0.016366819	0	0	0	0	0.33714872	0.346148512	0	0.023110491	0.016198959	0	0	0	0.021049726	0	0.009191713	0.020595843	0	0	0	0.035582226	0	0.001130545	0	0	0.031917898	0	0.040263304	0	0	0	0.022115817	0	0.004732615	0.005974693	0.022663633	0.023076914	0.039831149	0.004018815	0.022857527	0	0.005074576	0.003426914
2.3.1.183	0.831264576	1.089134379	0.812636331	0.001005174	1.100952108	0.037627609	0.181779401	1.03715827	0.142401555	0.156473789	1.339658245	0.710541433	0.692200016	0.84455112	1.109092586	0.58522746	0.204735025	0.630053102	0.413220251	0.431885254	0.481294639	1.008949643	0.93856528	0.388347642	1.307690556	0	0.800859739	0.95803391	0.085308672	1.00487607	0.210537727	0.926724616	0.591686892	0.502781371	0.80317026	0.832035332	1.049726248	0.091976854	0.460466941	1.22349554	1.144752754	0.024834525	0.770483232	0	1.729246953	2.285960617	0.827852615	0.485066199	0.773305258
2.3.1.184	0.011448392	0	0	0	0	0.064229079	0.030841369	0.059238406	0	0	0.386976196	0	0.029919325	0	0	0.037598539	0.062043104	0.065713249	0.030290908	0.049356176	0	0.052139116	0	0.048798194	0.058787735	0.050545113	0.067537509	0.047036617	0.041931806	0	0.840539576	0	0.056037196	0	0.038813245	0.082658762	0.062992423	0	0	0.006943487	0.029730047	0.019840336	0.051474404	0	0.360250867	0.036405841	0.017563151	0.035002764	0.036509508
2.3.1.187	0.036002315	0.443981952	0.006315308	0	0	0	0.030874911	0	0	0	0.331734651	0	0	0.043681947	0.016483087	0	0.01692195	0	0	0	0	0.003969654	0.039867155	0	0.012590939	0.033322726	0	0.078075368	0.090950419	0.006373159	0	0.032967715	0.001314978	0	0	0	0.058497984	0.038614422	0	0.037391458	0	0.052908173	0.040003666	0.029776632	0.294195222	0.436151531	0	0.025644836	0.009875586
2.3.1.19	0.094958769	0	0.094268129	0	0	0.882570302	0.138569736	0.085455633	0	0.937678171	0.129480534	0.89160777	0.917282986	0	0.882861248	0.900740951	0	0.747340039	0.610051185	0.771793372	0.808912989	0.023593213	0	1.141870473	0	0.653652559	0	0	0.376318883	0.038657719	0	0	0.346524648	0.345564271	0.241583641	0	0	0	0.031002068	0.064414596	0.047256705	0.154605143	0.126703019	0.09059925	0.11948251	0.135380219	0.357800552	0.46947293	0
2.3.1.191	1.049584347	1.02110506	1.046574836	0.220865201	1.130233044	1.190058352	0.486666299	0	0	0	0.729647141	1.140580278	1.073553215	0.105107432	1.228888346	0	1.152139335	0.054150267	0.061332737	0	0	0.159350732	0	0.227165799	0	0.301682856	0.251122223	1.031829912	0	0.1822566	0.850442024	1.124285756	0	0.105753766	0	0.801170438	0.158344821	0.211247883	1.416802482	0.724724893	0.122959237	1.084783241	0	0.155796439	1.125487871	0.803300826	0	0.251544078	0.26661881
2.3.1.193	0.287968868	0	1.783343362	0	0	0.158830897	0	0	0.142120776	0	0	0.169390232	0	0	0.083973063	0.133090747	0.108741376	0.144008904	0	0	0	0.013531668	0	0	0.047881871	0	0.088667784	0.864899438	0.11577935	0	0.870853248	0.840922742	0	0.14606952	0	0.909370429	0	0.153127013	0.067585942	0.734639399	0.023267693	1.028144798	0.082066932	0	0.102389021	0.924629833	0	0	0
2.3.1.20	0.024155199	0.970697211	0	0	0	0.040673491	0.026412004	0	0.031700346	0	0.011979863	0.032511156	0	0.051621966	0	0.025751488	0.030194919	0	0	0.050109988	0	0.037063091	0.031754086	0	0.003957114	0	0	0.034295445	0.035678162	0	0	0	0	0.052505487	0.02134652	0	0.037029225	0.00623747	0	0	0.036290554	0	0.015198175	0.035591307	0.0438387	0	0	0	0.018484649
2.3.1.21	0	0	0	0	0	0	0	0	0	0	0	0	0	0	0	0	0	0	0	0	0	0	0	0	0	0	0	0	0	0	0	0	0	0	0	0	0	0	0	0	0	0	0	0	0	0	0	0	0
2.3.1.28	0.142777554	1.017039609	0.001290103	0	1.100069131	0.828337011	0	0.864853912	0.867845268	0	0.058925681	1.722486314	1.350383566	0.230334908	1.134838645	0.261573002	0.024643864	0.683864177	1.06111261	0.9848003	0.96426416	0.165319196	0.143831467	0	0	0.126766367	0.109025136	0.14745483	0.179356238	0.166057911	0.049877474	0.044415437	0.268112295	0.292240876	0.108883933	0.192304775	0.132824719	0.015722128	0.105784394	0.455381217	0.183037038	0	0.440380991	0.115035472	0.063198169	1.050216184	0.508604215	0.504769244	0.03809148
2.3.1.29	0	0	0.043599363	0.173045156	2.003613155	2.018676978	0.435871904	0	0.140865514	0	0.640296885	1.433594897	1.30240488	0.21635845	0.106093746	0.194887583	0	0	0	0.310482501	0.047917268	0.239885442	0.11650447	0.431941436	0.013621724	0.671354649	0.442607249	0.635635307	0.427815701	0	0.067490384	0.846652851	0.150367893	0	0	0.810638589	0.241984054	0	0	0.448591225	0	0.056924882	0	0	0.66670798	0.625212444	0.460604162	0.086115301	0
2.3.1.30	1.195412377	1.709780275	1.160975966	1.148752199	1.227054247	0.745550784	1.215708045	0.969494759	0.856667063	1.989346612	1.739173032	1.763735208	2.044458071	0.253143468	1.972544052	0.653695351	0.930640852	1.001558485	1.227569431	1.278312552	1.449763046	0	1.076145138	0.974896006	1.240702985	0.559703583	0.987635054	0.997763684	1.057261329	1.066310817	1.140848674	1.233201879	1.1015033	1.425852416	1.406701505	0.812577805	1.086179149	0.347933098	0.323215079	1.225383633	0.944542517	0.964417543	0.465420547	0.12428109	2.006278954	1.200379639	0.797739972	0.748702048	0.395815617
2.3.1.31	0.79579901	1.148095452	0.773753411	0.874382195	1.198006562	1.03202823	0	0.169863174	0.069265229	0	1.000748383	0	0.167214633	0.21146243	0	0.006050116	0.730197902	0	0.042736551	0.230639195	0.277378454	0	0	0.163152629	1.00152914	0.195467288	0.275168274	0.250416252	0.17564646	0.129231372	0.086981982	0	0.054778048	0.118222018	0	0.149655251	0.090525816	0.002795882	0.214062469	0.129673498	0.068086907	0.788805615	0	0	0.980837684	0.135156096	0.244411506	0	0.081910482
2.3.1.35	1.400421932	1.973887866	0	0.108231604	2.144127794	0	0	2.069725648	1.953794611	1.581103703	2.069206926	0	0.147715511	1.556970189	2.284036807	1.840466603	0.326525729	1.398815116	0.817354228	1.552405075	1.572671943	2.284853855	2.04883813	2.072397721	1.697480395	0	3.393246056	0	0	0.126697836	0	0	1.426653445	1.83976855	2.137363019	0	2.033399591	0.077745779	0	0.296644621	0.430567215	0	1.038077193	0	1.76609105	0	1.39744984	1.704942779	0.218754265
2.3.1.37	0.053382824	0	0	0	0	0	0	0.012952385	0.042195372	0.053989892	0.044438579	0	0	0	0	0	0.012587429	0.047932603	0.030338144	0.050726491	0.077952899	0	0.041639001	0.030167849	0	0.061575831	0.197976777	0.012619624	0.068803415	0.025931016	0.06891136	0.062524028	0.044601216	0	0.067230732	0.076277054	0	0	0	0.056222412	0.01408412	0	0	0.008913443	0.022497044	0.177189126	0.155766644	0.127124549	0.108314504
2.3.1.39	0.938587613	2.085181391	0.724693949	0.497895919	1.025086509	1.158962065	0.283252967	1.144895594	1.138887698	0.9442636	2.040769202	1.134018509	0.897437163	0	0.973002629	1.09158202	0.911241464	0.989266823	1.091513914	1.319663719	1.173464594	0.666922446	1.2263032	0.782747766	0.274355123	1.053881035	1.127288282	1.342087284	1.541610577	1.14083521	1.204956837	1.228673397	0.904526712	0.669650855	0.759851806	1.595144617	1.068354776	0.18081457	1.098547412	0.571673833	0.837955729	0.856170592	0.781776133	0.050105143	1.988533186	1.864404685	0.923742466	0.884938971	0.905915853
2.3.1.4	0	0	0	0	0	0	0	0	0	0	0	0	0	0	0	0	0	0	0	0	0	0	0	0	0	0	0	0	0	0	0	0	0	0	0	0	0	0	0	0	0	0	0	0	0	0	0	0	0
2.3.1.40	0.34408596	0	0.111401352	0.025869185	1.875729932	0.255086277	0	0	0	0.267727998	0.198396599	0.224636768	0	0.261291455	0	0	1.342447264	0	0	0	0	0	0	0	0	0	0.465874679	1.746663503	0.178993004	0.030544442	2.288800275	1.726516089	0.188095773	0	0.254735447	1.375015228	0	0.02300069	0.627278317	1.262035861	0	0.47157957	0	0.130529733	0.328301196	1.412678542	0.281598187	0.082088811	0
2.3.1.41	1.661799432	1.587018503	1.366429499	0.117678063	0	0	0.158577216	0	0.121301451	0.279245728	0.993300061	1.132669736	0.789395803	0.114031113	1.281474614	0	0.530310275	0	0	0	0	0	0.003902589	0.183128498	0.28603415	0.208202019	0.713091774	1.097212644	0	0	0.906659737	1.396585814	0	0	0	1.104251253	0.198857084	0	0	0.943979232	0.286648681	0.912917662	0	0	0.512633672	1.28478278	0.138485012	0.056716359	0.270110327
2.3.1.43	0.001528969	0	0.00041938	0	0	0	0.000934476	0	7.68431E-05	0	0.017197214	0	0.001570971	0.000592169	0	0.001027336	0.000860715	0.000867656	0.000824598	0	0.000458223	0	0.000305317	0	0	0	0.000153268	0.001360083	0	0	0	8.0879E-05	0	0.000595507	0	0	4.10563E-05	0	0.001085471	0.000747027	0.00011839	0.001117768	0.000621688	0.000965192	0.01719197	0	0	0.000660897	0.000834833
2.3.1.46	0.182454591	0	0.009292458	0	0.058049762	0	0.07193901	0.98460436	1.131067992	1.064507283	0.032933752	0.816694098	1.004426394	1.116085986	1.143410271	1.048095572	0.282477017	0.577660682	0.861541407	0.72891215	0.701916565	1.111406273	1.130341643	1.05523304	0	0	0.808887277	0.696321968	0	1.159291711	1.161044574	0.901203233	1.201431969	0.814241738	0.870551852	0.760158462	1.184339643	0	0.169668955	1.05857934	0	0	0.543825776	0	0	1.045403851	0.74376725	0.936623235	0.565080381
2.3.1.47	1.078166682	0.715509357	0.884351413	0.033233247	1.044831604	0	0.102394941	0	0	0	1.288930823	1.932481671	2.172377587	0.134608284	0.932125295	0.415592421	0.622293313	0	0	0	0.107669315	0.018448314	0.225042122	0	0.672104343	0.463615238	0.271540369	1.387072965	0	0.194582254	1.16672449	1.769253762	0.176364328	0.193310639	0.283937382	1.226800861	0.272596594	0	1.347663063	0.718784941	0.255151003	0.943742513	0	0.003631014	0.940100232	1.08150412	0.360810118	0.360334712	0
2.3.1.48	0	0	0.019225456	0.043233275	0.051549892	0	0.032742426	0.019782368	0	0.03413557	0.011984068	0.006816502	0	0.036345157	0	0	0	0	0.004750949	0	0	1.016291321	0.042479491	0	0	0	0.048495281	0	0.053811146	0	0	0.045141435	0.025200873	0.000505098	0	0.055106648	0.037578663	0.044065879	0.038148929	0.034316725	0	0.045125903	0	0	0.04351042	0.046227029	0	0	0
2.3.1.5	0	0.062181238	0	0.01948822	0	0	0.030359163	0.019567043	0	0	0.225328996	0	0.026527676	0.006840838	0	0.013165945	0	0.008834695	0	0	0.02069381	0	0.025691057	0	0	0	0	0.043808856	0	0	0	0	0.030207041	0	0.009895216	0	0.003819329	0.00344062	0.002245488	0	0	0	0	0.006764657	0.265542428	0.025246473	0	0.005256488	0.027742475
2.3.1.50	0	0	0	0	0	0	0	0	0	0	0	0	0	0	0	0	0	0	0	0	0	0	0	0	0	0	0	0	0	0	0	0	0	0	0	0	0	0	0	0	0	0	0	0	0	0	0	0	0
2.3.1.51	1.988295372	1.215028023	0.93548805	1.321098939	0.850351167	0.299623735	0.952183604	1.215276347	1.686558662	1.084163337	2.387208311	1.074097404	1.526282659	1.115367571	0.756252722	1.866091181	1.245844715	2.053150853	1.953759147	1.786712926	1.596958006	0.529949179	1.118302818	1.695234833	1.099226214	0.885588509	1.987686397	0.930806922	1.196392234	0.91409936	0.808031575	1.039600771	1.480126318	1.326053142	1.621281779	0.93363853	1.780219854	0.990936389	0.132762265	0.771177371	1.070677784	1.124176187	0.606698749	1.124472258	2.255582467	1.230212589	1.510368539	1.646005857	1.001524064
2.3.1.54	1.238064344	0	0.471239337	0.79508171	0.52497909	0.697962124	1.431894702	2.236124308	3.358479434	0	0	1.903312872	1.193602394	1.265949096	6.526745563	1.697089011	0	2.60170282	2.247355222	2.215719185	2.636312706	0.794598636	3.384562356	1.890339849	0.235606359	0.178702088	1.467705783	2.063308011	1.241885389	3.14253625	0.202304938	3.303812246	1.650814177	0.970428573	0.891169653	2.56117874	0.482224581	1.399635149	1.82810511	2.766803915	0.839556094	0.734689063	2.03840555	1.823094077	0	3.647336429	1.822711218	1.911780099	0.789778843
2.3.1.57	0.210542161	0.395939235	0	0.110372828	0	1.175192065	0.158354912	0.039039251	0.001275849	0	0.50676984	1.15148074	1.090005967	0	1.180247436	0.273563086	0.166149894	0.702062649	0.829487983	0.834241146	0.891080742	0	0.082251275	0	0.092883953	0.332664425	0.379438627	0.962729549	0.703242902	0.076167412	0.979294783	0.983967255	0	0	0.206425072	0.838939526	0.687045842	0	0.423429817	0.917926652	0	0.16349968	0.123249951	0	0.651361197	1.022075682	0.081758177	0.029214999	0
2.3.1.60	0.009488067	0.166713774	0	0.009680206	0.002167662	0	0	0.007985777	0	0.006294604	0.010064575	3.55233E-05	0	0.003540236	0	0.003810968	0.007151659	0.007456469	0	0.007445286	0	0	0	0.002000967	0.004781904	0.004586044	0.004256186	0	0.003696907	0.00439273	0	0	0.003844796	0	0	0.005537042	0.008249417	0	0	0.001914268	0.003641512	0	0.000658098	0.008376635	0.005386961	0.007208868	0.003277258	0	0
2.3.1.61	0.928310269	0.938693055	0.869350393	0.988029193	1.092305728	0.135139725	0.196763176	0	0	0	1.059704798	0.721988643	0.554917617	0.070454063	0	0	0	0	0.198661065	0.051035139	0	0.106210225	0.084814661	0	0.590206268	0	0.492769356	0.891001881	0.043441433	0	0.906347528	1.200187771	0.14504479	0	0	1.187735012	0	0	0.230818897	0.663957271	0.204243612	0.766639266	0.191159481	0	0.989197907	0.962217992	0.174397385	0.004546736	0
2.3.1.7	0.007518281	0	0	0.005807541	0	0.006204531	0.000614455	0.001063004	0.001960157	0.006627082	0.000814131	0.007502692	0.005127667	0.003704684	0	0	0	0	0.002692299	0.005140291	0	0	0	0	0.143604617	0.006549955	0	0.00089796	0	0.004883104	0.00024261	0.003547213	0.00535162	0	0	0.001024203	0.005172136	0.005134048	0.000914223	0.002827967	0.003008483	0.005156713	0.001621356	0	0.007113736	0	0	0	0
2.3.1.74	0	0.012270393	0.042205675	0.024140363	0	0.024174283	0	0.006883419	0	0.037557749	0.057994192	0	0	0	0.045988119	0	0.003508989	0.037331395	0	0.042364584	0.023202793	0	0	0	0	0.019697333	0	0.00781984	0	0	0	0.02576478	0.033941368	0	0.046415225	0	0.00035274	0.041925425	0	0.041826156	0	0.039001231	0.029701192	0	0.028022589	0	0.135653898	0.150229256	0
2.3.1.79	0.332210641	0	0	0.532600429	1.948528814	1.32995072	0.269223803	1.186316463	0.982931948	1.201319765	0.258939241	2.632796288	2.835876862	1.428835498	0	0.480242437	0.142085792	1.009683673	1.239601233	1.410783545	1.286798257	0.611170396	1.683685976	1.030255823	0.775101743	1.179894761	0.751835793	0.612908196	1.601991947	0.072140213	0.458224045	1.194414062	0.57677743	0.654529292	0.518413163	0.874214474	0.677467551	0.134274145	0.060384313	0.793077689	0.836307304	0.149176231	0.869707709	0.009383132	0.411111482	0.938742668	0.72735553	0.701299478	0.853860784
2.3.1.8	2.189012644	1.335942115	0.613170769	0.594084302	1.036682385	0.010137611	1.028662889	0.004213088	0.997067236	0.940287514	2.376827254	2.216846855	1.935948051	1.208719081	0.784262706	0.957552891	0.784623679	0.90932198	1.11852539	1.112981507	0.711212	0.978409601	0	0.801418251	1.235948828	0.710480986	1.086274925	1.185895397	1.132079359	0.915223436	0.670430748	1.282731362	0.612015742	1.01814706	0.811854009	1.009830537	1.191044687	1.177905166	1.132765393	1.166819531	0.948732055	0.87678152	1.009783496	1.03497238	2.306738539	0.927388868	0.638933412	0.833352573	0.649047326
2.3.1.81	0.038307048	0.058828321	0.07333686	0.011352936	0.026021587	0	0	0	0	0.056283069	0	0.03259043	0.065074667	0	0	0.058430373	0.7466574	0.103281597	0.118115533	0.095005454	0.108760614	0.049911868	0	0	0	0.029732733	0	0.054090902	0.002717609	0.021040264	0.060114789	0.019230268	0.026889651	0.08438067	0.125742214	0.099230893	0.52441373	0.074349011	0.030716219	0.309063688	0.921226178	0.051504012	0.382897707	0	0.023728098	0.050217279	0.024659236	0.012977045	0.393184202
2.3.1.82	0.02565396	0.143741516	0	0.032675426	0.063984842	0.038912105	0	0.950288319	0.526280366	0.037487141	0	0.030656367	0.064187647	0	0	0	0	0.059564084	0.062052876	0.030241119	0.063258719	0.004475769	0	0	0	0.010736866	0.049848004	0.017836038	0	0	0.055705787	0.019324433	0.052556506	0.111936664	0.111834345	0.047334935	0	0.043441829	0	0.062853647	0	0.008132868	0.302468361	0	0.083289769	0.147175018	0.117731503	0.187227879	0
2.3.1.89	0	0.011439783	0	0	0.050520603	0	0.075390276	0.013270088	0	0	0.079057243	0.017673485	0	0	0.081833629	0	0.072555853	0	0.042674629	0.089791729	0.011810373	0.443775491	0.954828794	0	0.071701721	0.550018643	0	0.082138522	0.287631743	0.037023902	0	0	0	0.037000037	0.046651049	0.027598577	0	0	0.039713345	0.333616103	0.039182954	0.036067912	0.210872857	0	0.035667838	0.03450465	0	0	0.122252383
2.3.1.9	8.893370127	4.880660069	0	0.92922906	0.596297519	0	1.633649049	1.679996724	1.115872453	0.227031159	5.986796831	0	0	0	0.757560443	0.42968356	0	0.719129973	1.794661976	1.650734282	1.402918563	0	0.369187079	1.285590771	1.21160493	1.403165252	2.458938246	1.801309315	0.790057571	1.382237184	0.939213304	1.326139921	0.808785123	1.400573992	0.93569964	0.435196189	0.299979403	0.920640624	0.785200415	0.551121897	1.201152085	0.828721499	0	0.07404032	7.343211251	3.444628897	1.071099744	1.308495081	0.516391546
2.3.1.94	0.00360774	0.003647037	0.003041615	0	0	0	0.00999225	0	0	0.009981427	0.085495162	0.004617965	0	0.007083564	0	0	0.00373604	0.027490049	0.025773037	0.031573573	0.028576617	0	0	0	0.005169325	0.006048042	0.00925177	0	0.002906469	0.006562007	0.010056871	0	0	0.008245477	0.003163742	0.005192752	0	0.009529195	0	0	0.010507594	0.003791812	0.000727136	0	0.091247101	0	0.037826791	0.026039345	0
2.3.2.-	0	0	0	0.123652205	0.199621338	0	0.08607427	0	0	0	0	0	0	0.867869979	0	0	0.055851859	0.06305561	0.007363391	0.082453122	0.044436543	0	0	0	0.026094043	1.395376942	0	0.140850156	2.38433006	0	0	0	0.160897708	0.102115664	0.066434684	0	0	0.07472621	0	0.131539345	0	0	0.596986596	0	0.040209448	0.000931833	0.326463011	0.530142938	0
2.3.2.10	0	0.006621243	0.075185206	0	0	0	0	0.080672431	0.00608047	0.08408629	0.017754057	0.085718425	0	0.031846536	0.041030274	0	0.016714583	0.018360708	0	0.058503693	0	0.04815678	0.074508445	0.001542642	0.082074246	0.466227169	0	0	0.476801638	0	0	0.073910435	0.038285008	0.005606761	0	0.078622919	0.080521936	0	0	0.292824856	0.0699561	0.063480491	0.851924175	0	0	0	0.027057638	0.055963757	0.085697676
2.3.2.13	0.0049265	0	0.008207845	0	0.000437173	0	0	0	0	0.010160979	0.017128327	0	0.011190289	0.006739992	0.014818307	0	0.009459057	0.260610916	0.236890132	0.242529708	0.263290037	0	0	0.021060372	0.000998265	0.006313706	0	0	0.017072263	0	0.003805762	0.038872041	0	0	0.010358348	0.02734238	0.00592897	0	0	0	0.005267807	0	0	0	0	0.02725505	0.024076913	0.003136122	0
2.3.2.16	0.051672012	0.060105052	0.069981905	0.050656329	0	0.079545831	0.085068063	0.013296115	0.088758881	0.074618249	0	0	0.044025463	0.029984261	0	0	0	0.18003009	0.205351659	0.147880891	0.189526243	0	0	0	0	0	0	0.016309709	0	0	0	0	0	0	0.017473897	0	0	1.074279736	0	0	1.016298417	0	0.044937047	0.092100469	0	0.012974446	0.009251959	0	0
2.3.2.17	0.04429354	0	0.015789003	0.029168522	0	0.027716694	0.050500437	0.030961792	0	0	0.061839996	0.011442186	0	0.040717245	0	0.007433926	0.048525113	0	0.049458087	0.02163656	0.056074343	0	0	0	0	0.00518269	0	0.01110798	0	0.040628015	0	0.011114205	0	0.023256503	0.054579677	0	0.029061315	0.020476241	0.052816592	0	0	0.013321702	0.271131176	0.031341178	0.060335171	0	0	0	0.021644338
2.3.2.18	0.045241022	0.038605762	0.047670834	0.023845003	0.051942459	0	0	0	0.014831903	0	0	0.0137879	0.023224156	0	0.048872932	0.051932427	0.039119253	0.051709824	0	0.068093989	0.060648331	0.046190847	0.043902541	0.035177375	0	0	0	0	0.041693227	0	0.032312747	0.046151715	0	0.008168376	0	0	0	0.045052646	0	0	0.010380177	0	0.052911676	0	0	0	0	0.016459798	0
2.3.2.2	2.127966492	0.80522948	0.020863931	0	0.327924532	0	0.198411858	0.263680203	0	0.207186298	3.232554367	0.003027895	0.129193035	0	0.145561095	0	0.288664683	0.521430342	0.184007043	0.554859094	0.718794117	0.243660745	0.206935293	0.197945107	0	0	0.762331523	0.701948867	0	0	3.026807897	1.074081583	0.203598389	0.420058114	0.057529954	1.352346809	0	0.361723298	0.817060215	0.910115289	0.03114073	0.302114165	0.579905091	0	2.807059826	1.302612091	0	0	0.097580919
2.3.2.3	0	0.066066254	0	0.05129713	0.017796411	0.011815126	0.101030802	0.016872679	0.065094703	0.027907748	0.238752843	0	0.058777499	0.077395856	0	0	0.033584376	0.054468996	0.131802632	0.099368894	0.06731868	0	0	0	0.032249883	0.014640218	0.42318284	0.014515192	0.372526938	0.015973236	0	0	0.073095908	0.087849324	0.071822767	0.010475891	0	0.25211778	0	0.317611652	0.057884802	0	0	0	0.093811183	0	0.070937749	0.008010896	0.276651643
2.3.2.5	0	0.040447632	0	0.029976022	0	0.041292306	0	0.02235991	0.05338471	0	0.011117276	0.000237408	0	0	0	0.027847791	0	0	0.010596412	0.033002455	0	0.029491737	0	0.054162893	0.843308177	0.029539366	0.214835666	0.041649564	0	0.013971825	0.026141521	0	0.004315138	0	0.054464238	0.031328588	0	0.041510695	0	0	0.013285662	0	0	0	0	0.031464729	0.005430052	0.03813439	0.042362877
2.3.2.6	0.901853697	1.091231023	0	0.009115992	1.185477938	0	0	0.050138203	0	0.046413396	1.050006343	0.212646159	0.220582344	0.073142666	1.114259865	0	0.847585731	0.241689095	0.290000435	0.381726422	0.054573393	0.08828744	0	0	0	0	0.359243071	1.054341511	0.097741763	0.095835141	1.167460189	1.01125128	0	0.013791569	0	0.764603007	0	0.03437962	0.236773649	0.451820417	0.033781534	0.09458138	0.098399177	0.123828588	1.036871644	1.146252394	0	0.156036368	0
2.3.2.8	0.724708092	0.858573676	0.019929712	0	0	0.08405537	0	0	0.029967459	0.064580473	0.870088372	0	0	0.075260825	0.023351117	0	1.012534612	0.024486124	0.062860742	0.110868465	0	0.048179393	0.038641781	0	0.047583611	0	0.111038491	0.151290668	0	0	0	0.04233554	0	0	0	0.062247438	0.015299967	0.010977959	0	0.033365582	0.058148331	0	0	0	0.903761018	0.037113017	0.101166363	0.15994149	0.063894693
2.3.3.1	1.185315739	0.728458988	0.17767743	0.346525252	1.064198438	0	1.019230548	1.121748449	1.916788793	1.903728891	1.677828835	0.917258693	1.204808586	0.796165147	0	1.621409719	0.74893811	0.359380065	0.303749771	0.294409965	0.142637383	0.649143093	1.239278796	1.887855447	1.475753276	0.056323914	1.099152244	1.064287207	0.1278387	0.145095627	1.177556236	1.18502015	1.717324326	1.497636835	1.679528954	1.006436108	1.219927	0.351774121	0.061724266	0.595596382	0	0	1.02680587	0	1.660308402	1.771101756	1.088690145	1.11163611	0
2.3.3.10	0	0.105941145	0.034413409	0.053634564	0.032165582	0	0.085560252	0	0	0.000588596	0.155232262	0	0.021769693	0.022000427	0.089027092	0	0.087576961	0.013589463	0	0.078679428	0	0	0	0	0.102690712	0.52901326	0.062775712	0.016876587	1.119059522	0	0	0	0.021476471	0.04876986	0.061924399	0.221448659	0.008447118	0.031241061	0	0.524478229	0.931372719	0	0.078984994	0.062056272	0.14904533	0	0.091360346	0.304617791	0.964002407
2.3.3.13	1.55828417	1.030232045	1.053386204	1.151302015	2.02218904	0.14554988	0.034131543	0.924603949	1.78835374	3.737964982	1.845860326	2.016179166	1.984478234	0.777895775	1.863699896	1.006868498	1.571332101	0.563186119	1.186614673	0.726319023	0.843526247	0	1.165356606	0.917738631	1.112544288	0.011186452	1.52149443	0.975879334	0	0.773036378	1.206758563	1.133798724	0.90103048	1.062933849	0.872817733	0.773004831	0.96456256	0.293638883	0.038015944	0.45235094	0.227529128	0.892860751	0.699896609	0.104062828	1.675938287	2.301058784	0.921718902	1.259340849	0.228988289
2.3.3.14	0.075128311	0	0.062614121	0.087647822	0	0.101288351	0	0.009709603	0.109082817	2.062945029	0.243236712	0.030225349	0.04482748	0.044364362	0	0.076528985	0.147063852	0.603310979	0.517383897	0.520526765	0.423560862	0.103068826	0	0	0	0	0	0	0.124471093	0	0.105948941	0.1172662	0	0.026491195	0	0.114709021	0.078603075	0.073593885	0.025063684	0.018154705	0.044551895	0	0	0.038836283	0.157141161	0.603086537	0.007135426	0.018467491	0.020939934
2.3.3.15	0.010576685	0	0	8.37322E-05	0.001336235	0.013717634	0.013242111	0.017116442	0.014004596	0	0.201342851	0.016832759	0	0	0.01458688	0.009643711	0.001452246	0	0	0.006577681	0.003608435	0.011751629	0.01804075	0.00243029	0	0	0	0.005397358	0.013244208	0.001559109	0	0.001631557	0	0	0	0.003468608	0	0	0.004475395	0	0	0.00369574	0	0.000845902	0.192046106	0.011398853	0.038134645	0.04086839	0.003156138
2.3.3.5	0.762550047	1.124651535	0.019895677	0.133793348	0.207097432	0	0.581110081	0.983273272	1.5399786	1.985203164	0.869699863	0.026324936	0.051736988	0.030069669	0.013908924	1.383139274	0.326735627	0.668318001	0.188765976	0.243516005	0.198566755	0.610771421	0.839101613	2.052941899	0.339360408	0.240638814	0.330838817	0.355240225	0.271243716	0.186207437	0	1.021750556	1.337596637	1.380430092	1.619565163	0.734097312	1.735810277	0	0.072554796	0.594132401	0.122659249	0.013106203	0.303346067	0.172933539	1.063203121	0.132067339	0.863611805	0.851709619	0.192749527
2.3.3.8	0	0	0	0	0	0	0	0	0	0	0	0	0	0	0	0	0	0	0	0	0	0	0	0	0	0	0	0	0	0	0	0	0	0	0	0	0	0	0	0	0	0	0	0	0	0	0	0	0
2.3.3.9	1.04145466	1.110856059	0	0	0.100655369	0	0.20742625	0.071744451	0.114328689	0.026593148	1.062685249	0.098383325	0	0.191874504	0	0.050335612	0.227392463	0	0.147497923	0.215784969	0.242601169	0	0.058504623	0.194251329	0.602417508	0.10107001	0.930103023	1.010811875	0	0.185514616	0.260769452	1.755437041	0.101351483	0.140499777	0	1.118199454	0	0.146538153	0.137366368	1.148739327	0.133733273	0.017134562	0.011744276	0	1.10960811	0.953731979	0.409631967	0.083964285	0
2.4.-.-	1.114613248	1.53065595	3.56297234	0.698164741	0.061705235	0	0.328209923	0	0.334331442	0.018934676	3.270727677	0.890054078	1.094195976	0.374722368	2.32495754	0.877942926	2.592709668	0.727330376	0.530671754	0.290641596	1.106277789	0.830018533	1.042437568	0.96129892	0.942152664	1.807879798	1.133443454	4.209379002	0.9495139	0.39931807	3.405155728	5.353769562	1.087348816	0	0.028902374	3.418908257	0.628408773	0.613205714	3.377613505	2.726500924	0	2.425493421	0.052080257	0.619723452	3.409064793	3.629479553	0.595413809	0.544326923	0
2.4.1.-	7.786373976	4.111853604	6.281103512	3.244225727	7.229696372	4.838990771	3.390349167	2.990565152	3.408589015	2.286571082	13.03951032	7.654314526	8.439972468	0.006050112	5.318288943	3.52642361	3.811220125	3.801453667	4.922025621	3.289471965	4.027178984	3.346088454	5.566540212	3.01048882	2.761710447	4.960269824	6.642264098	9.354055207	3.109260979	2.62221839	9.776027785	12.61526828	4.282621384	4.73473681	4.452463891	11.10158855	4.217766403	0.844488191	5.706075377	6.822554144	3.315961288	5.87984015	5.066981399	0.67762395	14.22459769	8.770417982	5.675956215	3.832396517	4.96618083
2.4.1.1	0.566366247	0.114889436	1.740997897	0.909774755	1.141166732	0.939641394	0.592788012	0	1.497178316	2.131498654	0.240641961	1.28297457	1.270144101	1.243026939	1.272055607	2.121381069	0.235193194	1.18007059	1.342396065	1.57879425	1.134745388	1.797707875	1.025267092	2.160503615	0.809016812	0.054958124	0.825668344	1.600151945	0	0.964760431	2.054543645	1.629794212	2.374144532	2.052710094	1.967717028	1.408728173	1.851704389	0.833123418	1.005500305	1.683436359	2.147167381	1.32937134	1.002330984	0	0.334892685	2.430315471	1.090155743	1.531192149	0.243136419
2.4.1.10	0	0	0.024292189	0.237330748	0	0	0.055817277	0.001859924	0.0405199	0.04217332	0.383895625	0.02338407	0.05734011	0	0	0.031865149	0.046661681	0.090156786	0.003022659	0.040625335	0.044669026	0.061085189	0	0	0.008219475	0.050214688	0	0	0	0.057332188	0.434720327	0	0	0	0.037381373	0.071130602	0.035225616	0.059461419	0	0	0.043764164	0	0.121534073	0	0.319577775	0.004609217	0.236876268	0.265827067	0.145444325
2.4.1.109	0	0.003396942	0.002784955	0.197422555	0	0	0.189707233	0.002287436	0.031850455	0.018703681	0.273941003	0.000847609	0	0.029073862	0	0	0	0	0	0	0	0	0	0.027980902	0.017549946	0	0.008138058	0	0.018523861	0.025294686	0	0	0.014995059	0.00480149	0.009692307	0	0	0.028436584	0.017582131	0.029427802	0.0291466	0.020425049	0.015835568	0.014659992	0.295455013	0	0.005199689	0.012156518	0.020170517
2.4.1.11	0	0	0	0	0	0.512609475	0	0.03571799	0	0.016250462	0	0	0.035266444	0.015869801	1.030188019	0.073041412	0.076050199	0	0.058800732	0	0.081957845	0	0	0.070983718	0.06324058	0.016545506	0	0.080265249	0	0.019754996	0.051465599	0	0	0	0.058665803	0	0.049480154	0.02793702	0.063092999	0.056454629	0	0.081126612	0.072977652	0	0.031350629	0.011872335	0.072270856	0.078553199	0
2.4.1.117	6.63453E-05	0.000141277	0	0	0	0	0.000123951	0	0	0	3.96198E-05	0	2.62585E-05	6.31456E-05	0.000116176	4.69691E-05	0.000123284	0	8.0571E-05	0.000118121	8.36227E-05	0.00011918	0	0	8.6174E-05	0	0	0	0	0	2.3051E-05	0	0.000143624	6.16927E-05	0.000128146	0	5.74327E-06	0.000106422	0	1.87412E-05	0	8.81771E-05	0	3.44649E-05	7.9324E-06	6.86989E-06	0	5.35055E-05	8.84123E-06
2.4.1.119	0	0	0	0.041488283	0	0	0	0.068758369	0.070022773	0.032739431	0.044352333	0	0.004929688	0.02135837	1.048842337	0	0.898705869	0	0.019154374	0	0	0	0	0	0	0	0	0	0	0	0.013558171	0	0	0.026642433	0.040359826	0	0.027838424	0.012417069	0	0	0	0.046452783	0.043975537	0	0	0	0.070389545	0.044231899	0.040960503
2.4.1.12	0.3989897	0	0	0	0	0.161750057	0	0.003063866	0.060945013	0	1.051960194	0	0.183278595	0.086819484	0.124235063	0.029205476	0.052371313	0	0.244585212	0.200357363	0.246686283	0	0.043028417	0.18986416	0	0.304563713	0.269723312	0.556016858	0.718255085	0	0.960729536	1.044214254	0	0	0.000541504	0.902640077	0	0	0.114254154	0.95838387	0	0	0.135207172	0.058070578	1.193220903	1.845541247	0.023330888	0.39410379	0.059341242
2.4.1.129	1.483832748	2.690901706	2.65370936	1.729958242	1.341573791	1.310388388	0.906755625	0	0.412835582	0.582949384	1.250269342	0.476721612	0.731037651	2.494040791	0.880090576	0.606942768	0.750978168	0.509275771	0.545996251	0.484605099	0.474327166	1.480902177	0	0.216876847	0.816694275	0.483674546	2.757452528	2.830433249	2.524670131	0	4.307734705	2.568145159	0.692240738	0.694383469	0.176965397	3.394602772	0.966284141	1.26173159	1.357389846	2.18840601	2.088585705	3.090676629	0.484764622	0.857419681	2.138045922	3.992843816	0.438233973	0.541340569	1.558047738
2.4.1.13	0.003377177	0.010938363	0.010761692	0.007937797	0	0.012486024	0	0	0	0	0	0.009329961	0	0	0.013345139	0.002624153	0	0.002330634	0	0	0	0.008892573	0.008074833	0.007054779	0.008517144	0.01208689	0.245127388	0	0.006057967	0.001565301	0	0	0	0	0	0	0	0.011013491	0.004382898	0	0.002014881	0.009119746	0.006099195	0	0	0.0010207	0	0	0.020644152
2.4.1.14	0.004799435	0	0.006457472	0	0.02132826	0	0	0.001572059	0	0	0.003370175	0	0	0.025347297	0	0	0	0.010616069	0.05272296	0.035038836	0.058173958	0.006151324	0.019670678	0.006222405	0.589236151	0	0.232945978	0.015700854	0.00120997	0	0	0	0	0	0.012531027	0.011340285	0.015969304	0.026032996	0	0.004107339	0	0.011569678	0.011205553	0.031557623	0.010695684	0	0.011894364	0	0
2.4.1.141	0	0	0	0	0	0	0	0	0	0	0	0	0	0	0	0	0	0	0	0	0	0	0	0	0	0	0	0	0	0	0	0	0	0	0	0	0	0	0	0	0	0	0	0	0	0	0	0	0
2.4.1.144	0.008605209	0	0	0.006301833	0.000122797	0	0.000374903	0.000287955	0	0.001399084	0.027587502	0	0	0	0	0.006150376	0.006576647	0.003670901	0.008311957	0	0	0	0.001566132	0.008678031	0.004241484	0.004975535	0.002432883	0.001793757	0	0.000843847	0	0	0	0	0	0.002185359	0.003718184	0	0	8.92089E-05	0	0	0.005516	0.003572073	0.025466432	0	0	0.001712171	0.002782119
2.4.1.15	1.355141863	1.073387705	0.216094148	0.087690112	0.131992292	0	0	0	0	0.170173532	1.481868428	0.10311159	0.037433739	0.136251621	0.039803839	0	0	0.171123884	0.222107645	0.067754036	0.044488061	0	0.115964842	0.063749728	0.880722548	0	1.085055216	0.666134078	0	0.040101298	1.15337403	0.981620704	0	0	0.015359271	0.59634135	0.032858636	0	0.066103955	0.466252708	0	0.158372112	6.72625E-05	0.051259583	1.429386668	0.844108744	0.086335873	0	0.116393605
2.4.1.157	0.064830688	0.002601971	0	0.070631548	0	0.020858856	0.057379526	1.05092991	0	0.044358819	0.126797816	0.068021609	0.080691549	0	0	0.117582458	0.00254274	0.319165212	0.196633505	0.414741094	0.277440728	0	0.043585721	0.111184775	0	0.556527484	0.000426634	0.132932266	0.919779978	0	0.05152772	0.077073147	0.307103201	0.074205695	0.286369245	0	0	0.707969958	0.057352499	0.033277736	0	0.022827114	0	0.089833775	0	0.120716379	0.32398367	0.207329966	0.472010885
2.4.1.16	0.000133644	0	0	0	0	0.001170428	0	0	0.002627577	0.001689246	0.001317916	0.001157385	0	0	0.003224853	0	0.002786462	0.000853414	0	0	0	0.002633711	0.003206144	0.000457729	0	0	0	0.00024883	0.002384868	0.000571468	0	0	0	0.001296167	0	0.000797959	0.001370579	0.00244814	0	0	0	0	0	0	0.000424672	0.000491013	0	0.002326821	0.002568643
2.4.1.166	0	0.010167312	0	0	0.071725686	0.04723248	0	0	0.058813613	0	0.03301172	0	0.020940894	0	0	0	0	0	0.060908929	0	0.007613919	0	0.071231688	0.032940599	0.012902565	0.009521595	0.078133326	0	0.428291091	0	0	0	0	0.06097977	0	0.034384659	0.025283669	0.060506868	0	0.531741949	1.077716739	0	0.113575313	0	0	0	0.00571405	0.122168549	0.01745372
2.4.1.173	0	0	0	0.08433016	0.003066189	0	0	0.000370199	0.009500145	0	0.033291618	0.006625973	0	0	0.003707994	0	0	0.00850931	0.025884083	0.02053124	0.007096479	0.002602677	0	0.004861191	0.000163663	0	0.003356745	0	0.006338319	0.009016764	0	0.00831019	0	0	0.010516269	0.000192063	0.009974918	0	0	0.00700001	0.001739639	0.001912271	0.000964002	0.007514563	0.036116043	0.003173001	0	0.009955853	0
2.4.1.175	0	0	0.110696403	0.005749913	0	0.002553312	0.003329679	0	0	0	0.004211347	0.003435111	0	0	0	0	0	0.004800394	0	0.003139202	0	0.001551893	0.003004751	0	0	0.002471133	0.001125019	0.01022304	0	0.003370645	0	0.021349563	0	0.00210902	0.000999144	0.011297944	0	0	0	0.002700067	0	0	0.004301782	0	0	0.004284817	0	0.004160731	0
2.4.1.18	0.837935611	0.189791398	1.117124014	1.056295949	0.987291205	1.208263042	2.5881338	0	0.491947337	0.846871848	1.203529133	1.211538305	0.993613705	0.68793535	0.056178245	1.697958552	0.02095396	1.066418315	1.028201258	0.894627287	0.894631162	1.206748816	1.237238325	2.282195674	0.82515773	0.211104881	0.175174782	1.011810566	0.087573566	1.16315097	0.938388546	0.759813707	1.447206063	1.086186016	1.520472851	0.826352635	2.06602003	0.79946773	1.095911419	0.929511039	0.772628135	0.869165144	1.047214432	0.126510539	1.011271756	1.015779917	1.373994154	1.52286519	0.098954658
2.4.1.182	0.788994118	0.836562936	0.872977377	0.114327907	0.945110907	0.452743885	0.316304769	0	0.217786874	0	0.798505755	1.142290925	1.13631881	0.201365868	1.107096514	0	0.820143669	0.045048995	0	0	0.157510788	0	0	0.134714473	0.273862738	0.355443025	0.044699606	0.997915867	0.042453306	0.134016426	1.185425537	0.996184505	0.216675482	0.150059217	0	0.928048789	0.012378736	0	1.112154178	0.664211688	0.010997918	0.960559919	0	0	1.126796197	0.858730433	0	0	0.18057698
2.4.1.187	0.133223072	0	0	0	0.114542791	0.167927217	0.094405552	0	0.09123136	0.004498451	0.166062698	0.85102142	0.71787939	0	0	0.967524733	0	0.76350495	0.971357527	0.882609399	0.812350676	0.451549975	0	0.072558645	0.149755603	1.180307214	0.318638383	0	0.517301786	1.089272234	0	0.027050219	0.32294903	0.410819282	0.225834669	0.223406217	0.002289391	0	0.198697503	0.341412253	0	0	0.094020666	1.044180423	0.251097419	0.026325554	0.431453729	0.367224817	0.542736099
2.4.1.19	0	0	0.005795743	0	0.018020901	0.011365948	0.017316102	0.004497263	0	0	0	0	0.014461177	0.074469012	0	0	0	0.001194011	0	0.012636664	0	0	0	0.01499258	9.0338E-05	0	0	0	0	0.009958938	0.010535592	0.021398439	0.020785352	0.014250725	0	0	0	0	0	0.01994053	0.01868096	0	0	0	0.018983831	0	0	0	0.003089106
2.4.1.20	0	0.034356064	2.43244E-05	0.074406858	0	0.030536488	0	0.000169431	0.025650675	0.012357022	0.00668044	0.034990795	0.063576333	0	0.022069789	0	0.077396056	0.117279157	0.050169311	0.056823034	0.068902956	0	0.017172776	0.453271524	0.049767355	0.050468361	0	0.020259124	0	0	0	0	0.379815999	0.456700828	0.328174694	0	0	0.021761576	0.054374277	0	0	0.058252651	0	0	0.055955156	0	0.133608728	0	0.012340742
2.4.1.208	0	0	0	0	0	0	0	0	0	0	0	0	0	0	0	0	0	0	0	0	0	0	0	0	0	0	0	0	0	0	0	0	0	0	0	0	0	0	0	0	0	0	0	0	0	0	0	0	0
2.4.1.21	0.596787609	0.143290294	0.90839902	0.007702264	0	0.811654709	0.982158889	0.028526413	1.185082384	0.962190492	0.658376452	1.117420227	0.844902121	0	0	0.890951788	0	0.906583147	0.828311475	0.83774907	0.763867833	0	0.813648768	1.130427779	0.199975746	0.074069294	0.092136826	0.730670449	0.141817702	1.004495799	1.080169619	1.12571905	1.502644335	1.288276454	1.411157942	0.919112035	1.195964205	0.94969476	1.038945419	0.918800756	0.804960424	1.057169607	1.149203247	0	0.399604764	0.956167448	0.765620048	0.841996646	0.42171106
2.4.1.212	0	0	0	0.017784132	0	0	0	0	0	0.008211506	6.17452E-05	0.020048477	0.012181354	0	0.022990434	0	0.019029194	0.07646382	0.115995348	0.108982768	0.077266891	0	0	0	0	0.500526672	0	0.00075441	0.049741865	0.005273072	0.011844564	0	0	0.00900027	0	0	0.027810696	0.026079042	0.010298827	0	0.034350513	0.029359743	0	0.013686165	0	0.011580662	0	0.001124531	0.014384724
2.4.1.213	0	0.035826647	0.030305554	0	0.008968974	0	0.016525237	0	0.004960829	0	0.01045855	0.023980286	0	0	0.026379441	0	0	0.001269105	0.007985086	0	0.003168958	0.033041197	0.038374888	0.009762105	0.011330265	0	0	0.007887829	0	0	0.03447605	0.008537586	0	0.038095834	0.005134788	0.007722016	0	0	0	0	0.00212833	0.007914202	0.012745872	0	0.046099178	0.020885186	0.005686576	0	0.185603198
2.4.1.214	0	0	0	0	0	0	0	0	0	0	0	0	0	0	0	0	0	0	0	0	0	0	0	0	0	0	0	0	0	0	0	0	0	0	0	0	0	0	0	0	0	0	0	0	0	0	0	0	0
2.4.1.216	0.252674192	0	0.021574938	0	0.000916543	0.01538858	0	0	0	0	0	0.005269111	0	0	0	0	0.054520701	0	0	0.061219456	0	0.005894047	0	0.048040264	0	0.014622477	0	0	0	0	0.004232622	0	0	0.056338154	0	0.012908326	0.003654606	0.041999546	0.002584882	0	0.060583906	0	0.04791882	0	0	0.024840747	0.035693264	0.038314842	0.039674563
2.4.1.217	0	0.000211652	0.000568447	0	0	3.51054E-05	0	0.000618974	0	0.000182193	0.000494346	0.000186442	0.000311434	0	0.000583576	0.000388286	0	0	0.000265233	0.000424744	0	0	0.000485456	0	0.000145967	0.000618005	9.85055E-05	0	0	0	0.000196733	0.00050549	0	0	0	0	0.00050616	0.000583403	0	0.000215944	0	0.000587363	0	0	0.00047064	0.000615396	6.07144E-05	0	0.01151767
2.4.1.226	0	0	0	0	0	0	0	0	0	0	0	0	0	0	0	0	0	0	0	0	0	0	0	0	0	0	0	0	0	0	0	0	0	0	0	0	0	0	0	0	0	0	0	0	0	0	0	0	0
2.4.1.227	1.01908243	0.987841043	0.976740849	0.746868643	0.987874904	1.023608402	0.79009447	1.004805613	1.546067028	1.045073117	0.930324221	1.036806803	1.016682978	0.945990327	0.960262904	1.001087778	0.902632525	1.079259742	1.036574912	1.063910203	1.091376965	1.038735792	0.985545614	0.992399746	1.02316978	1.014428832	0.955653847	0.982520655	1.00680347	0.960693938	0.996481499	0.999426095	0.987028638	1.026663314	0.975873616	1.000828403	0.995316872	0.99551777	0.994332461	1.013767267	0.954055395	0.976943406	0.842528142	1.02206399	0.93428819	0.974907033	0.938641292	0.968359535	0.935459334
2.4.1.230	0	0	0	0.027509705	0.072501485	0	0	0	0	0	0	0.512344489	0.504134305	0	0	0.035669454	0.031172708	0.217703463	0.348717696	0.299528439	0.22742074	0.061113299	0.057797494	0.501019837	0.19826974	0.00251051	0	0.015586002	0.079733196	0.970090053	0.019993002	0	0.071959005	0.025278305	0.153764782	0.035313305	0	0.06908195	0	0	0	0.075430994	0.050940955	0.069263312	0.050510986	0	0.17111452	0.060242567	0.089608699
2.4.1.245	0.000119477	0	0	0.000462907	0.000310726	0	0	0.000684577	0.000598034	0	0.000416471	0.000264767	0	0.000218117	7.64845E-05	3.74643E-05	0.000637803	0	0	0.000586101	8.39357E-05	0	0	0	0.000514128	0	0.000144449	0	2.6009E-05	0	0	0	0.000352288	8.33502E-05	0.000232648	0	0	0.000612205	0	5.59851E-05	0	0	0	9.39513E-05	1.50637E-05	0	0.000155608	0	0.0114296
2.4.1.246	0	0.002844917	0	0	0.002482358	0.002125592	0.002671681	0.001116423	0	0	0	0.001231577	0.002916922	0.001831292	0.000128577	0.003728503	0.003244012	0	0	0.002316502	0	0	0	0.002673374	0	0	0.000143788	0.002158335	0	0.001658964	0.000856102	0.001421388	0	0.001996153	0.002489284	0.002878864	0.001869558	0	0.002888105	0.003560165	0.000276354	0	0	0	0.002053557	0.003209444	0	0.001537016	0.014835438
2.4.1.25	0.367409141	0	1.048787635	0.871629968	0.923584007	0.282020551	1.151357219	0.098666227	1.704384092	0.892404796	1.168222372	0.706961704	1.19030723	1.839107644	0.812976819	1.714888657	0.188775461	0.883969603	0.85090811	0.887295492	0.576142773	1.583344455	0.87292485	1.921885787	0.713407099	0.102060497	0.73678419	0.759572366	0.055550712	1.779670313	1.167577856	1.155916747	1.463456834	1.560474533	1.661569745	1.001292189	2.045253399	0.783105472	0.76958226	1.689443427	1.038923883	0.886802255	1.176294922	0	1.103673568	0.724786211	1.035425713	1.509166546	0.049808502
2.4.1.251	0.018676219	0.024772634	0.012052377	0.023944229	0.01144962	0.015951768	0	0	0.016696529	0	0.021016777	0	0.018731794	0	0.007847323	0.01380511	0	0	5.89136E-05	8.23028E-05	0	0.000842195	0	0	0.012835337	0.004708902	0	0	0.002101871	0.020933238	0	0.001855653	0.0176907	0.025324051	0.001415343	0	0	0	0	0	0.017370459	0	0	0.012359906	0	0	0.023674778	0.020650224	0
2.4.1.252	0	0.026390791	0	0.010271613	0.008761296	0	0	0	0	0.031499752	0	0	0.005964234	0	0	0	0	0.004942058	0	0.028770537	0	0.027356173	0.037242598	0	0	0.030271022	0	0	0.029404124	0	0	0.039364252	0.029702294	0	0	0.039285139	0	0	0	0	0.025186773	0	0.00700342	0.015262569	0	0.037601372	0.005349185	0	0
2.4.1.256	0	0	0	0	0	0	0	0	0	0	0	0	0	0	0	0	0	0	0	0	0	0	0	0	0	0	0	0	0	0	0	0	0	0	0	0	0	0	0	0	0	0	0	0	0	0	0	0	0
2.4.1.264	0.00967392	0	0	0	0	0	0	0.038660043	0.015745821	0	0	0	0.029779114	0	0.014266598	0	0	0	0.032136883	0	0	0.00560668	0.025515793	0.025801699	0.030587064	0	0.033938684	0.038163306	0.038909102	0	0	0	0.027890695	0	0	0	0	0	0	0	0.006035258	0.036094773	0	0.020793134	0.02125019	0	0.032273728	0	0.014583519
2.4.1.276	0.001626209	0.000138168	0	0	0	0	0	0.000988591	0.0003522	0.001034007	0	0.00104348	0	0.000994474	0	0	0.000479497	0.000645399	0	0	0	0	0.000324213	0	0.000646605	0.000377594	0.000512728	0.005385034	0.000989009	0.00117369	0.000901261	8.85256E-05	0.000192132	0.000828033	0	0.005173095	0	0	0.00018734	0.000291245	0.00087811	6.30264E-05	0	0	0.000418438	0	0.001061952	0.001189069	0.001720023
2.4.1.278	0	0	0	0	0	0	0	0	0	0	0	0	0	0	0	0	0	0	0	0	0	0	0	0	0	0	0	0	0	0	0	0	0	0	0	0	0	0	0	0	0	0	0	0	0	0	0	0	0
2.4.1.4	0.07729489	0.025430797	0	0.471298955	0.061533696	0	0	0	0	0.086902038	0	0.077332919	0	0.090059458	0.045076354	0.825488876	0	0	0.079788956	0.021945716	0	0.025944779	0	1.036184895	0	0.041970524	0.011527975	0	0.025952307	0.061169158	0	0	0.000881803	0	0.080130762	0	0.030668226	0.026341823	0.041066484	0.04487429	0	0	0	0.014757979	0.048686336	0	0.165709241	0.236611118	0.062538395
2.4.1.44	0.016401134	0	0.001151449	0.01431899	0	0.004341927	0	0.017002707	0	0	0	0	0.013659574	0	0	0	0.017752416	0	0.007321557	0	0	0	0	0	0.003400258	0	0	0.1415917	0	0.01525876	0.014813811	0	0.007658353	0.009373672	0	0.125364294	0.003566012	0.017925931	0.004689733	0.005912064	0.018737261	0.006835797	0.002646468	0	0	0.002964115	0	0	0.04130893
2.4.1.46	0.386686866	0	0	0.021362732	0.013536911	0.022819707	0.020239448	0.000750107	0	0	0.038533622	0.00716615	0	0.003160612	0.004981906	0	0	0.070741518	0.055685287	0.04646265	0.037832684	0	0	0.005904991	0	0	0	0.0004001	0	0	0	0.00635999	0	0	0.003432604	0.015455125	0	0	0.019858276	0	0.01499645	0.002875897	0	0.016733255	0.053038873	0	0.02117899	0	0.001919698
2.4.1.5	0	0.024109377	0.057257755	0	0	0.038069713	0	0	0.042199136	0	0	0.027145966	0.030065543	0	0.024141073	0	0.040217507	0	0	0.006893088	0	0	0.047489013	0.020164655	0.018056681	0	0.02341529	0.049222577	0.032373672	0.037674105	0	0.040421121	0	0	0.009797052	0	0.023010291	0.038054664	0	0	0	0.013014696	0	0.016038378	0	0	0.030285846	0.024360559	0.060461568
2.4.1.52	0.019036088	0.069551294	0.163155678	0	0	0	0.038435326	0	0.044006844	0.049344577	0.147169598	0.042507738	0	0.034254306	0.039319362	0.034727218	0	0	0	0.078892206	0	0	0.127535563	0	0	0	0	0.041228749	0	0	0.064177092	0.035481346	0.170752779	0.220767901	0.274163342	0.003913668	0	0	0	0	0	0	0.081187632	0	0.125460629	0	0.115155211	0.055940898	0.703631326
2.4.1.56	0.005540175	0	0.006520109	0.012244446	0	0.02153386	0.008022993	0	0.017263343	0	0	0	0	0.003623001	0.021084071	0	0	0.011667767	0.019641246	0.002606471	0.01951279	0	0.012650641	0	0.006628211	0.025032834	0.227603933	0.141892536	0	0	0	0.07524378	0.018105256	0.001247438	0	0.130744082	0	0.003954119	0	0.23838576	0	0.026719659	0.029001305	0	0.006419392	0	0	0.027403448	0.033941107
2.4.1.57	0.225017815	0.049481159	0.083434609	0.916152318	0.094925113	0.056284749	0.071808906	0	0	0	0.512649534	0.167023373	0.226688654	0.659516644	0.096478728	0.084497308	0.157036821	0.013204161	0.009443436	0.156742384	0.071600102	0.550990489	0	0.596511091	0.846113901	0.068990628	0	0.102648232	0.033523487	0.019720706	0.017023184	0.009047015	0.03266636	0.066496545	0.099776327	0.075692777	0	0.02813584	0	0.012136568	0	0.044026452	0	0.006270618	0.582246934	0.07498758	0.051008751	0.104316147	0
2.4.1.58	0.06713696	0.046284956	0.056903445	0.014733168	0	0	0.034680026	0	0.034201579	0	0.06126202	0.782937233	0.828572753	0	0	0	0.032143268	0	0	0	0	0	0	0.07604788	0.003380824	0.059849407	0.245076294	0.316384889	0	0.061618545	0.079981717	0.44342758	0.045470584	0	0	0.324307404	0	0.017058413	0.073356433	0.563974107	0	0	0	0	0.002096674	0	0	0	0
2.4.1.64	0.005388503	0	0	0	0.004798116	0	0	0.002740215	0	0.004219989	0	0	0	0	0	0.000932248	0.003957923	0.004168553	0	0.0033811	0.002557358	0	0	0.001040805	0	0	0.002027592	0	0	0	0.000371483	0	0.005085873	0.001744322	0	0.002715647	0.001215102	0.004219388	4.97117E-05	0.00412143	0.005272053	0	0	0.005039352	0	0.004942275	0.000857172	0	0
2.4.1.7	0	0.042665102	0	0	0.101632313	0.052185533	0.275494071	0.095151133	0.009975785	0.081904713	0.07639364	0	0.104289828	0.777716434	0.095930356	0.211147581	0.111704363	0.074309273	0.11519933	0.13195947	0.02954789	0	0	0.018691225	0	0.032761458	0.167659909	0.443657149	0.415474267	0.031587718	0.695121059	0.671189793	0.308351092	0.221137068	0.261183834	0.278370033	0	0.007967016	0.234781663	0.258915924	1.01027295	0.042854727	0.122681753	0.094919895	0	0.050525507	0.275672305	0.339696311	0.436499957
2.4.1.8	0	0	0.033718109	0	0	0.056902132	0	0	0	0	0.107368768	0.563250924	0.517733988	0	0	0	0.116153962	0.160144962	0	0	0.187495278	0.14596006	0	0	0.144850579	0.579531479	0	0.000195313	1.43655549	0	0.112873947	0	0.076264108	0.045600943	0	0.12412687	0	0	0.007638379	0	0	0	0.103175057	0	0.087040112	0	0	0.124370063	0.989274227
2.4.1.80	0.058141691	0	0.00168494	0	0	0	0.06829617	0.081803192	0	0.056383238	0.935632686	0.080359405	0.013821332	0	0.074404897	0	0.008122778	0	0	0.089208899	0	0	0.012884792	0	0.059248559	0	0	0.154987271	0	0	0	0.024280313	0.088384721	0.015770328	0.047562667	0.008362535	0	0	0.719511456	0	0.018952675	0.061061426	0	0	0.787276694	0	0	0.030241541	0.070952664
2.4.1.83	0.401578686	0	0	0.732229979	0	0.496435181	0.590944516	0.092663693	0.093058242	0.002708671	0.075488468	0.229907137	0.174725957	0.150638341	0.055671213	0.340839956	0	0.572850777	0.653153406	0.603354534	0.59426075	0	0	0.037359482	0.805134579	0.472671283	0.291885737	0	0.014852939	0	0.014467815	0.144812221	0.322802311	0.27546173	0.31715697	0.139326164	0.025767208	0.021402129	1.026223411	0.013430637	0.048731487	0.076418456	0.053774285	0	0.352855868	0	0.514872438	0.471564949	0.229516639
2.4.1.87	0.022072783	0.022650246	0	0	0	0.00900645	0	0	0.023347216	0.016230342	0.023010321	0.309954329	0.330038521	0	0	0.007516033	0.02184582	0.008692915	0	0.009662739	0	0.004820649	0.01962548	0.005083216	0.018390413	0.006025478	0.001994734	0	0.00267965	0.007444015	0	0.003419912	0	0.017972411	0	0	0	0	0.014396818	0.023274639	0.000639707	0	0.016061854	0.012257258	0.022580559	0.011110953	0.024284459	0.030395165	0.003766893
2.4.2.-	1.211373828	1.037710776	0.843325356	0.570969267	1.117189781	0.259099122	0.031015107	0.947493469	1.350725787	1.170601019	1.380348694	1.114064116	1.03822648	0.772504376	2.222522126	0.846696587	2.579723555	1.01050927	1.236922329	0.940604964	0.947917166	1.673080471	1.036537622	0.882023761	3.389659849	0.249102012	1.904696229	1.661737376	0	1.079486106	1.254671702	1.723103338	0.80962393	1.106105621	1.094615447	1.894242527	0.981504903	0	0.351296074	1.134392341	0	1.251086674	0.697342529	0.152125026	1.096324393	1.019970479	0.985210713	1.004963799	0.685244111
2.4.2.1	0.352895127	0	1.055840528	1.583003084	0.241730346	0.846325474	0.924388211	1.01412907	1.054730977	1.065631712	0.285890488	0.798985455	1.115905273	0	0	1.019697823	0	1.437608669	1.64787262	1.947654601	1.89067806	1.275786173	2.058130952	0.292836687	0.550820341	1.148733787	0.747096215	1.181254513	2.045971102	1.231331315	0.83547045	0.810568966	1.041008553	0.764979921	1.031078452	0.807503263	1.289907515	0.916730759	1.151281254	1.368050228	1.870701046	0.80641432	1.755018294	3.239685762	0.129280582	1.027540567	0.965430955	0.951359006	0.176430281
2.4.2.10	0.912650431	1.056104851	1.012400683	1.186335392	0.994803897	0.962450671	0.968808153	1.073725137	0.874022448	1.095121882	0.991311287	1.013304971	1.058629366	1.066278304	0.865995367	1.450502325	0.90828953	1.142408432	0.946604386	1.037929075	0.977782007	1.108651389	1.125578779	2.14385752	1.083078146	1.092925218	1.023215197	0.885276554	1.041708574	0.914195632	1.00905823	1.07520504	1.481870299	1.50019819	1.278652216	0.869614278	1.892571082	1.074249901	0.925734922	1.006025338	0	0.947271105	1.002936147	0.906686358	1.035747535	1.059572289	1.282373307	1.258585632	1.064761243
2.4.2.11	1.224739469	1.139256378	0.223201204	0.941650354	0	0	1.024382253	1.114855467	0.960014058	1.162929855	1.341308031	0.623634329	0.702649435	1.154631542	0.043434758	1.077359798	0.792071234	0.865005792	0.990786109	1.092566737	0.805546349	1.064054941	0.915590843	1.105544529	1.042105856	1.07823212	0.848310688	0.90990772	1.151203067	1.13673428	1.039768608	0.955951399	1.174234689	1.245970754	1.254696772	1.123310965	0.946918248	1.157443335	1.158696033	0.99432854	1.156174145	0	0.649528699	1.013552102	1.475106496	1.114981383	0.857024438	1.041144188	1.591432419
2.4.2.12	0.01463068	0.000963747	0.138359599	0	0.020157667	0	0	0	0.006283043	0	0.013403853	0.00119197	0.003842538	0	0.004447461	0.015452564	0.057718232	0.062960214	0.073004644	0.073058382	0.054757632	0.017465759	0	0	0.001448781	0.017318242	0	0	0	0	0	0.010860328	0.011049182	0	0	0.003431637	0.002060273	0	0	0	0.015734737	0.095280867	0.012798473	0.006893755	0.001962939	0	0	0	0
2.4.2.14	0.999141778	0.957986654	0.987889712	1.354293827	0.945661982	0.959374565	1.098084092	0.88517885	2.122516461	1.150368526	1.020982837	1.032921376	1.087885429	0.843793797	1.042656694	1.39103975	0.808366694	1.349883122	1.144764002	1.046147656	1.229938964	1.049229757	2.041476707	1.997337594	1.037314456	1.349217242	1.563494757	0.96265113	1.11268019	0.01380509	1.153296211	1.029553709	1.086702937	0.86111748	1.082058262	0.933488266	0.850605537	0.96342864	0.84901548	0.948900421	0	0.89637891	1.436289273	1.032150126	1.063620077	1.140225178	1.219611683	1.422943084	0.777285242
2.4.2.17	0.82591432	0.923681673	0.806362117	0.516577769	1.003405984	0.493192315	0.136453315	1.093612952	0.875020561	0.960291317	0.832449661	0.923224601	0.837167816	0.91967209	0.852963756	1.061189382	0.870612256	0.766339809	0.857880983	0.784419516	0.802141154	0.117496926	1.168908731	1.149472375	0.857638318	0	0.831897931	0.965405164	0.080516817	0.937197762	0.994056732	1.087472739	0.809250901	0.839184504	1.062717669	0.893422693	0	0	0.283178721	0.428785807	0	0.732280232	0.748610051	0	0.8738492	0.933386951	0.852952255	0.830360248	0.294328091
2.4.2.18	0.711411876	0.815961034	0.957191905	1.029927752	0.007054431	0.058397963	0.007009009	0	0.088653453	0.156319629	1.123581156	1.127057434	0.706949055	0.851018747	0.137384158	1.016697107	0	0.330651003	0.54256895	0.391350769	0.342547197	0	0.824560983	0.458231639	0.895831976	0	0.340316626	0.504615237	0	1.052029592	1.014453511	0.073722417	0.737390041	0.652652138	0.644215434	0.274606797	0	0	0	0	0.176673794	0.656149595	0.710113133	0	1.147381419	0.067322435	0.718254602	0.62650343	0.209669992
2.4.2.19	0.951467543	0.928254462	0.029368198	0.297256035	0.953325967	1.200597559	0.266205782	0.922070487	1.381849937	0	1.200917998	0.940196209	0.84181758	0.558675035	0.882708302	0.497957585	0.379053688	0.673715126	0.716223016	0.912025306	0.930103949	1.043143098	0	0.941139136	0.719841538	0.08386804	0.460896177	1.015189784	0	0.194053772	0.670022594	0.85437539	0.925900673	0.717009113	1.065041824	0.79977244	0	0.060583505	0.945908385	0.350665886	0	0.250182942	0.532429874	0	0.800220657	0.992726857	0.69497703	0.448004968	0.301645163
2.4.2.2	0	0	0.090482777	0	0.110849544	0.147898195	0.673894176	0	1.153705522	0.929082859	0.093267035	0.130627593	0.024398867	0.011732109	0.005991874	0.052165835	0	0.872120527	0.889415512	0.723431651	0.837459404	0.421395785	1.127125483	0	0	0.433387741	0.032302614	0	1.181302544	0.046826822	0.180153419	0	0.143565534	0.385718203	0.050828591	0.101863865	0.841234768	0.168287725	0.083196953	0.658193554	0	0.119921164	0.432527605	0.884631985	0.203575917	0	0.57756398	0.52465259	0.421427295
2.4.2.21	0.642506999	0.853287201	0.103262979	0.155873746	0.969846804	0.212587972	0.030014575	0.03204928	0.792606646	0.872367712	0.522613365	0.81791063	0.918268326	0	2.033493593	0.934610606	0	0.473028411	0.76613774	0.470859007	0.507562779	0.285758192	0.067199097	0.685798227	0.71342588	1.109758366	0.330398067	0.814650876	0.205101368	0.853532644	0	1.08790982	0.737865242	0.383724343	0.633646777	0.623011509	0.934653325	0.099428271	1.208866884	0.443742468	0	0	0	0	0.754217862	1.842262132	0.689502304	0.38447119	0
2.4.2.22	0.214464039	1.174278507	0.778905338	0.063067558	0	0.014565344	0.905426754	0	1.16613268	1.079487429	0.069071394	0.67923003	0.839237744	1.061547628	0.885407849	1.003489978	1.138955032	1.11359352	0.954466764	1.112214086	1.058127977	0.880818414	0.948186135	0.58796286	0.096163573	1.085753616	0.652761256	1.070726689	0.773397282	0.130392778	1.014654104	1.161361624	0.831173886	0.735812867	0.978777372	1.008671949	0.810982019	0.96802738	0.420223118	1.164430421	1.150685455	1.546957327	0.907201788	1.184215144	0.223184587	1.076638163	0.646986541	0.953434339	0.736789487
2.4.2.27	0.000274401	0.000293448	0	0	0.000620943	0.000375414	3.717E-05	0	0.000347787	0.000288525	0	0	0.000279548	0.000576193	0.000473019	0.000330287	0	0	0	0.000631781	0.00061	0.000166328	0.000358904	0	0	0	0.000640343	0.000133132	4.69197E-05	0	0.000227735	0	0.00016582	0.000146581	0.000142569	6.6731E-05	0.000575088	8.75037E-05	0	0	0.000287063	0	0	0	0.000505999	0	0.000588868	0	0.012268022
2.4.2.28	0	0	0	0	0.020396704	0	0.008639475	0	0.078652227	0.104427882	0.147328608	0	0.101418472	0.00759134	0.969924363	0.02671333	0.113199491	0	0	0.16481617	0.14399237	0	0.116259419	0.022433157	0.066548227	0.436103589	0.241290337	0.088859497	0	0.038217175	0	0.032216144	0.125696573	0.156665307	0.007684966	0	0	0.042127906	0	0	0	0.003760156	0	0.116256573	0.060158779	0	0.067502038	0.073083668	0.02989624
2.4.2.29	1.02893809	0.973757154	0.905060413	0.674481743	1.019582704	1.031474764	0.987802444	1.011677653	0.955151804	0.988869084	0.955016759	1.026036804	1.017425152	0.989404332	1.024029238	0.80019948	0.988175011	0.969829191	0.996047156	1.032720314	1.027400035	1.034525586	1.01651437	1.024551762	1.032399628	1.044706468	0.989209355	0.982090606	0.984267964	1.037630363	1.023749837	0.973271821	1.04173852	1.04012801	0.974316582	0.934863445	1.031695798	0.994293427	0.904523707	0.986387771	1.008595408	0.974802491	0.897943363	1.01244806	0.994834855	0.83714955	0.865165645	0.927126202	0.495502105
2.4.2.3	0.40176097	0.171904885	1.119435559	0.196919866	0.05119791	1.203886317	0.124178857	1.134003416	0.072403391	2.146296387	0	0.758129984	0.908125029	0.17043408	0	0.967567194	0.104699705	0.502882213	0.529716217	0.521605664	0.581475406	0	0	1.176032342	0.286383812	0.678543197	0.152317927	1.020790421	0.104035582	1.047216432	0.968726843	1.05808826	0.469706261	0.623792054	0.668878544	0.773680664	0.016677268	1.162357442	0.463547729	0.397788043	0.939079034	0.843992788	0.534068607	0	0	1.044573655	0.57801298	0.348857771	0.096749943
2.4.2.30	4.37702E-05	4.55176E-05	0	0	0	0	8.87798E-06	0.000143986	0	0.000142339	0	0	0	0	0.000120552	0	0	8.91386E-05	0	0	4.19449E-05	5.42107E-05	0	0	0	0.000130163	3.25827E-05	7.79275E-05	6.3692E-05	0	0.000141238	0.000101628	0.000120158	0	0	0	4.6235E-05	0	6.80298E-05	7.81105E-05	8.37519E-05	0.000121815	0.000124874	0	0	0	6.08434E-05	0	0
2.4.2.36	0.005216492	0	0	0.000377938	0	0	0.002810382	0	0	0	0.047741991	0.001903086	0	0	0	0.004176712	0.002006883	0.000812871	0	0.002278025	0.004314307	0	0.005051074	0.000437818	0.033020756	0.005167333	0.002434729	0.013696497	0.003413929	0.003975653	0.003933762	0.025760721	0	0	0.000166414	0.011934851	0	0	0.003818008	0	0	0	0	0	0.053814224	0.003568346	0	0	0
2.4.2.37	0	0	0	0	0	0	0	0	0	0	0	0	0	0	0	0	0	0	0	0	0	0	0	0	0	0	0	0	0	0	0	0	0	0	0	0	0	0	0	0	0	0	0	0	0	0	0	0	0
2.4.2.4	1.116565961	0.039708249	0	0.841487823	0.100535738	0.140800702	0.023959599	0.030618127	0.161137991	0.047023682	0.555737559	0	0	0	0	0	0.100381632	0.26290823	0.061983536	0.019734503	0.143396923	0.341310287	0	0.142662674	0.528361288	0	0.203806477	0.847850163	0	0.079793358	0.972419067	0.819483671	0.093274608	0.143484241	0	0.831088634	0	0.085334571	0.334815657	0.408427171	0.036998924	0.192767195	0.103689743	0.127076686	0.603536528	0.737160804	0.182677616	0	0.249662462
2.4.2.43	0.115751922	0	0	0.055944552	0.047641238	0	0.091424238	0	0.024565648	0.138107148	0	0	0.148614343	0	0	0	0	0.02089167	0.138514011	0.051142202	0.06137846	0.152375132	0	0	0.124915159	0	0.364776435	0.74976951	0.098798454	0	1.159109112	1.092582908	0	0.153393953	0.13997271	0.879494602	7.56599E-05	0.121824663	0.211387576	0.576743493	0	0.006095029	0.016905995	0	0.056619249	0.783981564	0.111848305	0	0
2.4.2.6	0.098366182	0.049456117	0	0.075714791	0.017269737	0	0.014107252	0	0	0.071070929	0.053356885	0	0.112210199	0.124602911	0.124005499	0	0.011031411	0.026326638	0.008706082	0.014283058	0.075671418	0.116340396	0	0	0	0.097347439	0.0351676	0	0.369428042	0.117948394	0	0.009836064	0.005704881	0	0.029551021	0.020981073	0.073977858	0	0.072700752	0	0	0.021882333	0.048077234	0	0.155104687	0.056300475	0	0	1.238231903
2.4.2.7	0.884632942	0.182357459	1.021142169	0.895739157	0	0.09504878	0.960846003	0.846957603	0.069730848	0.064335681	0.709812277	0.836683595	1.0267729	1.049281347	0.112355282	0.353396436	1.097422616	1.116485604	1.083765795	1.241153452	1.062231116	0.969608283	1.190681079	0.851029265	0.998903621	1.050584681	0.696703291	1.033383681	1.075711213	1.074593799	1.125059556	0.941896623	0.680619857	0.967163043	0.966258477	1.0050729	0.867258125	1.137440773	1.509605241	1.132496154	1.166791459	0.848285296	1.075890574	1.047942168	0.728919178	1.088169452	0.574870594	0.722008843	1.106898976
2.4.2.8	0.22612446	1.105428239	1.055213597	1.147741321	0.96139421	1.095511276	0.848788651	0.941365897	0.944948994	1.064933576	0.583591777	1.006392067	0.891214716	1.08406493	0.953798073	0.989242115	0.174558657	1.3876094	1.636088196	1.36735709	1.560612051	1.07951704	0.104204321	1.110108981	0.932485715	1.160051576	0.768977485	1.088638881	0.812374988	1.033462056	0.94733839	1.132853763	1.066805167	1.053461854	0.975883338	0.926272886	0.984529663	2.01664655	0.998639594	1.093496932	1.1063971	1.063253982	0.759651804	2.008308535	0.560245379	1.03740408	0.945069319	1.111608954	1.243247309
2.4.2.9	2.225692587	1.214453362	1.955099197	1.799560137	0.775906298	1.201218666	0.913361974	2.193475228	1.078303738	1.174347815	1.801346416	1.225423402	0.964478242	1.065082061	2.089395591	0.86977084	0.693113968	1.774374947	1.745897377	1.972607827	1.796020309	2.237769086	1.213130844	0.773149729	1.940234079	1.548475019	1.474216146	0.89412915	2.002696892	1.193480982	1.004281753	0.90991308	1.11361229	1.046256796	0.862056488	0.806883238	1.142905569	0.8918435	1.722993124	1.73408559	2.153071036	1.976470151	1.791021434	0.781532049	1.960220373	1.016885117	1.41365967	1.18048081	1.974141826
2.4.99.-	0.814818731	0.636268279	0.219948069	0.126103941	0.815081105	0.373215477	1.014459182	0.987125273	0.455786368	1.812946129	0.648094644	1.025337641	1.295054331	0.907105874	0.059503875	1.33388796	0.829707159	1.116859288	1.218681594	0.878794644	0.874728851	0.84891525	1.144736577	1.023841978	0.678555341	0.399631677	0.53696453	0.481842797	0	0.92576462	0.291337856	0.426589167	0.773064149	0.768685124	0.495257013	0.722956756	1.134087988	0.060288147	0.399778539	0.128015744	0.979144018	1.857025032	0.293001972	0.089179674	0.826853864	0.543588854	0.425110908	0.468747448	0.583557371
2.4.99.1	0	0.003014331	0.050006069	0.002140637	0	0.00322661	0	0	0	0	0.001917576	0.000494924	0.001024032	0	0	0.000142562	0	0.002484731	0.000790075	0.00103812	0	0.000817673	0	0.000262118	0.000772515	0	0.000197469	0	0.002109574	0.001965276	0.001522591	0	0.001041687	0.00026081	0	0.000697227	0	0.001656302	0.002051507	0	0	0.044536079	0.002521705	0	0	0	0.001216177	0	0
2.4.99.12	1.057459828	1.21059852	1.12049991	0	0.814446427	0.82414944	0.221765771	0	0	0	0.826030133	0.956586364	1.139463093	0.010635997	1.034185965	0	0.695324613	0	0.06657856	0	0	0.020662174	0.207439344	0	0.049235386	0.689304263	0.469543413	1.114656773	0.196826982	0	0.837333053	0.877390893	0.139327929	0.149895737	0.1106702	0.834319492	0.075685413	0.125902531	0.797532014	0.399953161	0	0.849642427	0	0	0.814299848	1.061639908	0.263818137	0.316638291	0.310902775
2.5.1.-	2.459927739	3.253189426	1.246011848	0.14078013	0.969906831	0.481618109	0.104361945	0	0	0	2.722102326	0.014138078	0	0	0.027202791	0.443990204	0.966264045	0.903696791	0	0.39537131	0.167941793	0.148114085	0.492066058	0.082709995	1.650914579	0.301799372	1.495496034	2.123237357	0.479684313	0.352808615	1.595364364	1.591695867	0.478951008	0.305683059	0	1.560589503	0	0	0.367915952	1.199488817	0.206723745	0.529041985	0.322581774	0.198864808	2.597728978	2.403444111	0.473483986	0.285098593	0.522674874
2.5.1.1	3.100317691	2.300630025	2.223028005	1.642972961	4.955767046	2.950437908	2.565232816	5.012111597	2.332059585	4.682810426	2.732933822	3.153814351	3.664113143	1.265219436	2.574688553	2.562357215	1.476880903	3.76961843	3.451365154	3.052158218	3.30155867	0	1.855781245	2.374735343	2.84254653	2.368319215	2.281348708	1.594400088	2.563513446	2.393023521	2.007200363	2.292677952	3.007141599	3.540605209	3.134049257	1.979746407	4.178014672	2.629073626	2.235380242	1.575204367	2.150195412	2.140488241	1.859845689	0	2.576449114	1.611785867	2.472483114	1.857273783	3.53389804
2.5.1.15	1.225820651	1.383331511	1.119694066	0.955312787	1.214083365	0.856902159	0	0.088271974	0.823985096	0	0.754597134	0.802301088	1.01980899	0.708306711	1.177501203	0.649999811	1.181789981	0.763778682	0.761118961	0.770600756	1.034510327	0	0.019151498	1.07681438	1.589710005	0.92862197	0.677040067	1.158813445	0.395682947	0.154850098	1.10785748	1.421317977	0.308705774	0.095442947	0.116642325	1.062587914	0	0.879934408	1.013968626	2.071081254	0	1.050479215	0.194674569	0	0.964139731	1.434590541	1.067421132	0.968908396	0.437900267
2.5.1.16	2.207998168	0.113770931	0	1.046892205	0	0	0.288868567	0.243829589	0	0	1.449896786	0	0	0.006770221	0.145682722	0.489709923	0.007486796	0.771102024	0.653499367	0.478279558	0.432829852	0.924471281	1.091622833	0.007615288	0.271936912	0.256768191	0.496989788	0.747266534	0.242951559	0.934853343	1.395413898	0.896148496	0.692693614	0.668877953	0.835410337	0.743950895	1.112485692	0.16295406	0.405573336	0.541842274	0	0.137958492	0.21174985	0.212972636	1.722211306	0.726047028	0.55672903	0.719281093	0.045728978
2.5.1.17	2.120977618	1.225005685	0	0.125644407	0	0.989158832	0	0	0.996729243	0.895675959	1.509375665	0	0.235993483	0	0.036677829	1.263624505	0.238371467	1.116398643	0.942974999	1.199903718	1.09913708	1.014596479	1.311110273	0.381743091	0.770032626	0.927755037	1.091414904	1.753572078	0	0	0	1.959677	0.116174691	0.620321896	0.581263894	1.457481584	0.713156041	0.15533649	1.677431979	0.952219042	0	0.04158674	0.234821132	0	1.414521469	1.423495051	0.614759231	0.439208484	0.400674527
2.5.1.18	8.678007256	8.785162514	1.97689045	0.360589128	0	0	0	0.464886778	0.149604687	0	10.4235285	0	0.461306636	0.421716276	0	1.156904075	0	1.255992838	0.468977034	0.405477675	1.207536019	0.685142812	0	1.133629745	1.274378455	0.057668661	0.262086141	2.760096163	0	0	1.0778367	1.945578686	0	0.209414529	0	0.823804439	0	0.419284295	0.613786583	1.828712418	1.307683499	1.744293996	0	1.257665047	10.47229419	2.307116233	2.135355583	0	0.657002927
2.5.1.19	1.070352963	1.087189187	0.98122387	1.083696108	0.980862379	0.890460498	0.601564403	1.018379503	0.921065987	1.082126572	1.503594598	1.007162287	1.114461362	1.094171291	2.006025596	0.992567067	0.888551967	1.07944318	1.060961041	0.972171276	0.968989103	1.017832891	1.080184864	0.960562374	1.117090831	0.591147264	0.913924624	1.031022874	1.022214101	0.976252535	0.885894163	1.023168308	1.056415434	1.115143945	0.923918935	0.982078633	1.101252499	0.96332082	0.918245796	0.478954302	0.063163224	0.918975124	0.883440488	1.054889758	1.406783496	1.006126614	1.133574453	1.092542553	0.292116198
2.5.1.2	0	0.026101766	0	0.00137962	0	0	0.022846596	0.005432265	0	0.024548918	0.171542943	0	0.026660705	0.024224226	0	0.000950314	0	0.203222451	0.179666018	0.194909304	0.16996427	0.00137609	0.020524835	0.022541855	0.026716774	0	0	0	0.004861179	0.010413453	0.009660464	0.018312526	0.025905792	0.018844282	0.00070545	0	0.009645609	0	0.023686162	0.017098557	0.016557367	0	0	0	0.181425455	0.006846595	0	0	0.003138983
2.5.1.21	0.07257024	0	0.019135549	0	1.014380775	0	0	0.070355489	0	0	0.597375828	0.074704516	0.011216079	0.026134488	0	0.065555393	0.034339782	0.035843125	0	0.01513416	0	0.007752449	0	0	0.032836026	0	0	0	0	0.024175538	0	0	0.017900121	0	0.040134043	0.012126671	0	0.040362169	0	0	0.055868654	0	0.029351636	0	0.597143873	0.061234327	0.019150651	0.035432061	0.003878603
2.5.1.22	0	0	0	0	0	0	0	0	0	0	0	0	0	0	0	0	0	0	0	0	0	0	0	0	0	0	0	0	0	0	0	0	0	0	0	0	0	0	0	0	0	0	0	0	0	0	0	0	0
2.5.1.26	0.047337538	0	0.000241706	0	0.008570694	0.010211639	0	0	0	0.015466716	0.239205066	2.73291E-05	0	0	0	0.386914923	0	0.000700093	0.105182855	0	0.071825705	0	0.045107599	0	0	0.010359902	0.067006579	0	0	1.009103068	0.061503929	0.039490962	0.332800866	0.431159994	0.426526342	0	0	0.065500687	0	0	0	0.017499421	0.069948227	0.065007935	0.19225307	0.036830524	0.120150396	0.161868003	0.061567736
2.5.1.3	0.969407669	1.15378382	0.875383992	0.27860964	1.736777261	0.856679198	0.7232827	2.248229922	2.065546647	1.023551628	1.460595081	2.402236805	2.20256946	0	0.845805328	0.746613562	2.096440705	1.085199629	1.5099841	1.33681055	1.166326477	0	0.915556065	2.077157773	0.797514677	0.864271554	1.822292605	1.012655691	0.514192519	0	0.8340671	0.859957214	1.573831207	1.811734916	1.845023706	0.711826684	0.748689108	1.791223922	1.736692774	1.100524017	0	1.091797606	0.73881641	1.259989663	1.561470301	0.779308803	1.197769742	1.164116791	0.582316254
2.5.1.30	0.729885727	0.121638107	0.222321456	0.965501041	0	0.067533316	0.692037393	0	0.628307924	0	0.32256617	0	0.150388625	0.220257625	0	0.27436728	0	0.72564275	0.839386543	0.528280049	0.512998166	0.118796026	0	0.579269643	1.558755847	0.412995733	0.41835917	0	1.084655217	0	0.072867702	0.031760531	0.530306466	0.751472596	0.845594128	0	0.14136335	0.070523222	0.615909346	0.526352816	1.121557381	0.123661775	0.237564995	0	0.334643439	0	0.136650118	0.341808154	0.889905458
2.5.1.31	1.097339067	1.063884946	0.974153556	1.412730221	0.989042266	1.022302042	1.083587649	0.936303576	1.430619411	0.952977597	0.946892054	0.988659188	0.94167581	1.039747991	1.087671591	0.951470042	0.951385702	1.783996869	1.636503349	1.727347048	1.659507952	0.972419139	0.955833681	0.409046713	1.919696716	0.957913757	0.977206673	0.908440368	1.016543365	1.059095135	0.996561331	1.029061446	0.942688908	0.899080219	0.94779503	0.898066749	1.030629897	0.902625192	0.999814053	0.973880017	0.92008546	0.93029632	1.096706969	0.940967192	0.945364943	1.035295316	1.061278175	1.089892101	1.076780869
2.5.1.32	0.639573911	0.080273205	0.028188368	0	1.022360298	0.092134851	0	0.158180075	0	0.05215631	1.464900023	0	0	0.066412036	0.013476039	0	0	0	0.109504462	0.003397976	0	0	0	0.05434167	0	0	1.031777602	0	0	0	0.072452875	0	0.100423566	0.233520909	0.06101085	0	0	0	0.150247951	0.126211708	0.106499222	0	0.09781327	0.095385104	1.528207515	0.231572101	0.137893973	0.179544776	0.256156252
2.5.1.43	0	0	0	0	0	0	0	0	0	0	0	0	0	0	0	0	0	0	0	0	0	0	0	0	0	0	0	0	0	0	0	0	0	0	0	0	0	0	0	0	0	0	0	0	0	0	0	0	0
2.5.1.44	0	0	0	0	0	0	0.027580434	0.016519885	0.032569593	0.014878259	0.037979192	0.02765127	0.019099842	0	0.023451126	0.007135373	0	0	0.002167916	0.016646463	0	0	0.027851004	0.026229838	0	0	0	0.032507319	0.005461086	0.01636022	0.01411098	0.022684471	0	0	0.031283642	0.019999774	0.010519037	0	0.026252657	0	0	0	0	0	0.069797519	0.111430599	0.108817887	0.123194697	0.053277396
2.5.1.46	0.008645951	0	0	0.006511915	0	0.003197487	0.009791273	0	0.01845985	0.011493702	0.024484599	0	0.014438345	0	0	0.008433027	0	0.01184753	0	0	0.017802475	0	0	0	0	0.005330762	0	0	0.00684151	0	0.012742171	0	0	0	0.003885459	0	0.015036254	0	0.006760057	0.017540966	0.014906909	0	0	0	0.02472419	0	0.001533681	0.003251323	0.013471419
2.5.1.47	2.823687273	1.777554644	1.148372905	1.014448876	1.704716833	0.306573224	0.792440217	1.30954211	1.175275318	2.265283591	2.440739882	2.028666221	2.133554167	0.058649074	0	1.048472272	1.269068256	1.749069261	2.126398705	2.228705029	2.226109043	0.896351622	1.885353163	1.858818607	1.673846763	0.933351142	1.765110904	2.55707807	1.64995133	0.853464607	2.290137217	1.595418925	1.339052001	1.718333016	1.431144817	2.244997792	2.047762521	0.292882866	1.462232318	1.791206167	0.830474567	1.221348209	1.407599443	0	2.417136138	3.588684725	0.93539953	1.548014971	1.455824446
2.5.1.48	0.519143889	0	1.160157451	1.07377861	0.170456386	0.089695092	0	0	0.001355164	0.130252507	0.713250036	0	0.101595002	1.161936693	0	0.226894698	0.30818765	0.583137886	0.72631047	0.766468532	0.672902817	0.008955912	0.975994054	0.504754635	0.600231729	0.189593391	0.613770108	0.853852423	0.313101364	0.078336384	0.924556086	1.086144316	0	0.109055598	0.298296089	0.868835849	0.043342085	0	0.510304265	1.107998934	0	0.696691858	0.500927336	0.14267222	0.715140312	0.706002032	0.556585559	0.347632591	0.34771799
2.5.1.49	2.145405132	0.875704509	0.471728008	0.932831173	1.821201505	0.271345317	0.105400698	1.989499973	2.174336364	2.380503288	1.615339262	2.034859427	2.293461264	1.630799452	1.899819025	2.059301357	0.370185298	0.995346988	1.725355653	1.561375783	1.649648373	1.788453533	1.696479498	2.637186017	0.795643468	0	0.49825427	0.490910347	0.113701579	0.8495979	0.032626441	0.017704807	2.493345295	1.819548396	1.966883826	0.503739343	2.341243062	0.072148434	0.564838176	0.151041929	0	0	0.692129661	0.37204162	1.310339522	0	1.641088733	1.71203318	0.36287124
2.5.1.54	2.154592542	2.102403175	1.761876038	1.157246629	1.078671216	0.431727333	1.176508349	1.212283444	2.275737458	3.321645309	2.225110162	1.19865939	0.662570235	1.992264641	0.055507364	2.525786714	1.253680715	1.258565229	1.924609812	1.684514127	1.542053892	3.328191846	0.861510373	1.771080768	1.512810043	0.728325206	1.180583338	2.934176411	1.233933698	1.057027945	2.141961463	2.750759026	1.090731778	1.221065745	1.344342353	3.014306528	2.920705054	0.634036612	1.730234871	1.33733556	0.239924055	1.146613692	1.324334543	0.689366659	1.490264474	2.915493939	2.105864267	2.128706451	0.694541625
2.5.1.55	0.801272138	1.043136727	1.238177913	0.381049293	0.784805401	0.896413543	0.022248784	0.047173309	0	0	1.100810405	1.213392437	1.047974408	0.029193945	0.875673431	0.066058955	0.836859764	0.061022935	0	0.250545837	0	0	0	0.017567715	0.191457895	0.598808406	0.16120122	1.094419844	0.136225676	0.208564882	0.918883838	1.102007789	0	0	0.00694137	0.974902225	0.039988067	0	0.909182078	0.357830808	0	0.828925551	0.055845768	0	1.277055815	0.836303812	0.053742239	0.105605073	0
2.5.1.56	0	0.290221603	0.024176291	0	0.102958435	0	0.033808159	0	0.026172009	0.185209814	0	1.12907766	1.295055186	0.110306307	0.898177784	0.172252771	1.764414041	1.115343234	0.965718176	1.101381725	1.101794574	0	0.069197002	0	0	0	0.950048317	0.094480763	0.158945348	0.929051356	0.1818533	0.018645914	0.151852691	0.308945788	0.162134811	0.142948689	0	0.053973551	0.257748596	0.177082393	0.040529316	0	0.119455075	0.02015584	0	0	0.235652065	0.18699726	0
2.5.1.6	1.08039133	1.066196189	1.050205263	0.954101083	1.067065568	0.982543072	1.081790673	0.981981439	1.027040291	0.976872495	1.100606197	0.990435638	1.061586431	1.010643453	0.954928429	1.268635736	0.996368185	1.21397795	1.271389608	1.280596465	1.23539658	0.943015622	0.928133985	1.042743965	1.007912075	0.942794217	1.579939648	1.048343321	0.927973707	1.07261041	1.067847226	1.01069745	1.208925513	1.123129237	1.184063887	1.060072148	1.061774583	0.971268911	1.194731865	0.947021438	0.926190001	0.924888752	1.29303727	0.937561192	0.982492622	0.937263799	1.143236492	1.197586279	0.947782365
2.5.1.60	0	0	0	0	0	0	0	0	0	0	0	0	0	0	0	0	0	0	0	0	0	0	0	0	0	0	0	0	0	0	0	0	0	0	0	0	0	0	0	0	0	0	0	0	0	0	0	0	0
2.5.1.61	1.09751797	0.928901261	1.081081188	0.201488828	0.881353237	0.168896986	0.470058838	0.133542595	1.364621513	1.033755088	0.77351745	0	0	0.003648629	1.160523037	0.864370453	0.952805454	1.045895571	0.714017849	1.129248463	1.057445199	0	1.002407711	0.477608821	1.063854204	0.326442849	0.894704611	1.091714822	0.080253506	0.00011517	0.878484494	1.046766687	0.279767413	0.480236499	0.554005488	0.781994966	0.111563821	0.100321682	1.090722411	0.471756543	0	0.173740182	0.276849891	0	0.77675637	1.07999472	0.626416159	0.571450844	0.065102652
2.5.1.62	0	0	0	0.000742517	7.38272E-05	0	0.000495394	0	0.000283966	0	0.009061759	0	0.000521442	0	0	5.11169E-06	0	0	0	0	0	0	9.05879E-05	0.00020056	0.000543564	0.00060154	0	0	0	0	0.00032396	0.000313003	0.000530485	0	0	0.000472788	0.000283407	0.000144353	0	0.000158846	0	0.000476118	0.000262703	0	0.008924398	0.000581229	0.000507902	0	0.000331248
2.5.1.66	0	0	0	0	0	0	0	0	0	0	0	0	0	0	0	0	0	0	0	0	0	0	0	0	0	0	0	0	0	0	0	0	0	0	0	0	0	0	0	0	0	0	0	0	0	0	0	0	0
2.5.1.68	0	0	0	0.575050234	0.034077919	0	0	0.036149647	0.004547475	0	0.042515359	0.026904981	0	0.038221029	0.011900922	0	0.007712832	0.003456116	0	0.050334536	0.005874356	0.024695168	0	0.032420296	0.313368579	0	0	0.004148496	0	0	0.029595343	0.012947549	0	0.005147956	0	0	0.027317282	0.001465514	0.00668883	0	0.02839491	0	0	0	0.02188759	0.018388826	0.012865688	0	0.03257431
2.5.1.7	1.556303102	1.00376471	0.967291502	0.862877461	1.091501199	0.972942046	1.177765289	1.967319351	1.111618074	1.921828259	1.571770569	1.125887288	1.082696078	1.077594935	1.104229983	1.497205817	0.843810752	1.791510329	1.954803625	1.816235833	1.981351321	0.987196184	0.921956619	1.021655725	1.005692571	1.636766054	0.96945113	1.02748587	2.096513954	0.925521361	1.149966472	0.933388888	1.036069737	0.862303407	1.035247171	0.858369362	1.457481051	1.010461732	1.001367916	1.07907081	1.839943577	0.867042789	0.980349866	0.961869369	1.417531762	1.174959823	1.363508155	1.305300414	1.219832908
2.5.1.72	1.123366877	1.163891422	0	0	0.814126891	1.136014532	0.281545498	1.002887938	1.11730773	0.125658083	1.087024884	1.087094593	1.054290621	0.464670321	1.082796607	0.797388533	0.07311329	1.031314487	0.75318145	0.898492315	0.663017295	0.843652248	0.937497002	0.819425245	0.409877042	0.132483381	0.671669476	0.896736395	0	0	1.182345641	1.158218253	0.796965729	0.84101642	0.938611292	0.88147437	0.19013656	0	0.823593729	0.348800351	0.009301763	0.23478635	0.431904779	0	0.977680701	0.76185548	0.799013347	0.690034181	0.224232639
2.5.1.73	0	0	0	0	0	0	0	0	0	0	0	0	0	0	0	0	0	0	0	0	0	0	0	0	0	0	0	0	0	0	0	0	0	0	0	0	0	0	0	0	0	0	0	0	0	0	0	0	0
2.5.1.74	0.280789369	0.005676103	0.934043415	0.92174513	0.933587865	0.43083999	0.337634959	0.029015013	0	0	0	1.444780408	1.495722396	0.815696504	1.068473035	0.105483433	0	0.101464922	0.178079361	0	0.340645429	0.000302206	0.00774558	0	0.966232628	0.446784406	0.836670541	0.930166772	0.81512764	0.112981894	0	1.179660805	0	0	0.041276521	0.779750397	0	0.081430513	0.864453529	0.978752544	0	1.04209489	0.197122584	0	0.220009903	0.945390617	0.17090338	0.158149354	0.550872422
2.5.1.75	0.849612264	1.049052959	1.036860803	1.190197896	0.941335129	0.899382677	0.855949362	0.970669685	1.088434613	0.915239743	0.855828596	1.939266638	2.027249486	0.90953105	1.098471848	0.910241737	1.090558746	0.865986918	1.121947358	0.906938436	0.937721901	0.985486087	1.077421072	1.016133851	0.897499862	0.991180771	0.887492738	1.092518985	0.938705976	1.118167037	1.008815614	1.043895873	1.001760957	1.014318979	1.04655794	1.032496133	0.918266708	1.134249977	1.048185404	1.042005306	1.02263566	0.920874196	0.738880161	0.998897631	0.81925841	1.100458696	0.930559672	1.068058362	1.124158003
2.5.1.77	0	0.001558006	0	0	0	0.000339635	0	0	0.001449727	0.000245321	0.017997587	0.000317737	0.000497049	0	0	0.000467359	0.001002776	0.00078278	0	0.001418533	0.000521934	0	0.000393353	0	0.000286546	0.001558357	0.001533575	0	0.000525244	0	0.001442182	0	0	0.00121166	0.001189206	0	0	0	0	0.001029425	0	0.000244381	0.000191425	0	0.017183529	0	0.000570714	0.000615973	0
2.5.1.78	1.174543583	1.123069918	1.076809297	0.302569182	0.895473175	1.129364835	0.714617184	0.088426712	0.878245349	0	0.938428881	0.888095845	1.083923047	0.161752814	0.902462898	0.447663272	0.968736243	0.849690565	0.863216069	0.966793966	0.769286562	0	0	0.901835008	0.950932098	0.417232694	0.352385903	1.006780311	0	0.094673219	1.310071223	1.170810211	0.741458201	0.752433626	0.85307416	0.976577525	0.584818015	0.172831143	1.078987812	0.816915011	0	1.017785195	0.536500588	1.01933636	0.979218188	1.299969433	0.67187742	0.63089134	0.546234671
2.5.1.82	0	0	0	0	0	0	0	0	0	0	0	0	0	0	0	0	0	0	0	0	0	0	0	0	0	0	0	0	0	0	0	0	0	0	0	0	0	0	0	0	0	0	0	0	0	0	0	0	0
2.5.1.84	0	0.001266826	2.83465E-05	0.000527733	0.000665409	0	0	0	0.000461661	0.000167458	0.017200989	0.000681749	0	4.86068E-05	0	0	0	0.001403559	0.00140109	0.0014409	0	0.001395802	0.000786279	0	0.000642983	0	0	0	0.000779141	0.000682059	0	0.00140449	0.000968537	0.001037234	0	0.000415158	0	0.000843558	0	0.000712187	0	7.33126E-05	0.001354274	0	0.015645408	0	0	0	0
2.5.1.86	0	0	0	0	0	0	0	0	0	0	0	0	0	0	0	0	0	0	0	0	0	0	0	0	0	0	0	0	0	0	0	0	0	0	0	0	0	0	0	0	0	0	0	0	0	0	0	0	0
2.5.1.9	0.944233582	1.071046323	0.917365096	0.554329589	1.121149061	0.980380217	0.985625497	0.119691488	1.024777673	0.147516578	0.954113035	0.949955069	1.006109504	0.159337562	0.839379457	0.364960197	1.12094424	0.81168179	0.882954786	0.988204182	0.901775308	0.029718958	0	1.086133628	1.139316522	0.522750651	0.572946773	0.990135653	0.025036883	0.054909078	1.035624624	0.867257003	0.838834091	0.563079939	0.853015007	1.135512378	0.553035451	0	0.972529804	0.762865435	0.162675522	0.984198216	0.438698337	1.105247993	1.184832945	0.945929804	0.5911697	0.74649471	0.50543517
2.5.1.90	0.82071573	0.917700734	0.811093289	0.098689636	0.976356696	0.78843878	0	0	0.003165674	0	1.040443183	1.09363563	0.815513765	0	0.8670688	0	1.018033124	0.055980852	0	0	0	0.198560672	0	0.054035987	0.206760106	0.15394676	0.641541187	0.786755842	0	0	0.959243608	1.018378782	0.156679103	0.023154532	0.155305768	1.035386648	0.202181548	0	0.337208826	0.443954247	0	0.841788493	0	0	1.130635617	0.804915436	0.28845192	0.035173115	0.002657872
2.5.1.96	0	0	0.013228015	0	0	0.040515708	0.010196398	0	0.048247405	0	0.020286779	0	0.02865417	0	0.042199467	0	0	0	0	0	0.046076745	0	0	0	0.005747845	0.005129684	0.219174095	0.037760204	0.037908868	0	0	0.037954968	0	0	0	0	0.027027412	0.042527117	0.000208627	0.029579759	0.031162635	0.032777522	0	0.037686412	0.01753951	0	0.042126596	0	0.0054709
2.6.-.-	0	0.017840245	0.751112614	0.813951455	0	0	0.315249367	0	1.1372782	0	0	0	0.055905278	0.910502378	1.057269018	0.395455761	0.037249205	0.521921669	0.222379	0.384388643	0.480789567	0.44524905	0	0.561650943	0.698018479	0.083029031	0.579459153	0.144246928	0.051842538	0	0.112515646	0.068630491	0.666876147	0.831164403	0.949024335	0.167955782	0	0.163335389	0.087549183	0	0.072265806	0.797213309	0.188892194	0.048018636	0	0	0.417299935	0.375074103	0
2.6.1.-	4.308081102	2.956375671	1.170096762	0.204820886	6.720937168	0.378173983	0.728502454	1.236241872	2.080762617	3.51782471	5.310246553	2.459716795	3.070367653	3.879949517	3.182215527	2.610022383	2.875893428	4.165808948	3.208191121	2.890900339	3.577912739	3.744722371	6.485707862	4.081258856	1.927147805	3.453458525	0.893214562	4.528734148	3.091622013	1.707210587	4.710530732	3.830644817	1.647716066	2.204582243	2.166804427	4.607165361	2.608933006	2.411645553	4.038434248	3.189889269	1.590244035	1.736646915	2.92464964	1.233264217	4.41927691	6.2763202	2.543967848	2.762549518	3.272726392
2.6.1.1	0.774232032	1.201730247	0.842646451	0.417713516	1.063428318	0.270769095	0.957540144	2.976266302	1.194605254	0	0.586324775	2.35417836	2.015170725	0.741834076	3.940973872	2.234504126	1.06784086	1.717689937	2.197797331	1.67163994	1.954518766	0.956737946	0	1.050193236	0	0.257054517	0.49692944	0.747835729	0	2.284884414	1.192521229	1.398008971	1.327989144	0.824477981	0.92766307	1.193598706	0.649901494	0.784087491	2.157969666	0.633063177	1.168589051	1.179760648	0.711837504	0.334156437	0.234702452	2.189195867	1.033438906	1.46901037	0
2.6.1.11	2.949085095	2.235762026	1.722867217	0.585061601	2.97914303	0.626430988	0	2.921909778	4.376217558	2.235498972	4.6844519	1.16576021	1.574040114	1.324593277	0.952261995	2.117730661	1.33315963	2.109495843	1.77341658	1.764334535	1.879108553	3.012301553	3.082497065	3.38270629	1.263751661	1.325024112	2.620194435	1.891705032	0.170527332	0.297987942	1.796174525	1.9943275	2.685632255	2.911063538	3.176350897	1.430004884	1.816716648	0.059855763	0.788435428	0.464128258	0	0.458081144	0.907807006	0	3.907611197	3.328610089	1.982123443	2.447066847	0.989875509
2.6.1.13	0.078533811	0.067783794	0	0	0.063498637	0	0	0.064403058	0.043766699	0.065466224	0.254407812	0.238019813	0.19503576	0	0.048402225	0	0.085659139	0.109818839	0.053790085	0.046062151	0.088072382	0	0	0	0	0.057507661	0.118508257	0.125914075	0	0	0.104885919	0.020476745	0.022752728	0.012640366	0.00125418	0.070883309	0	0.09502163	0	0	0.113598099	0	0.093535705	0	0.276028835	0.020267666	0.20001981	0.270944579	0
2.6.1.16	1.175250861	1.048358135	0.943026214	1.458799834	0	1.115013672	1.255981812	1.117600938	1.005373713	0.884750951	2.132647531	1.178479007	1.03208505	0.850883585	1.146312166	1.098578567	0.794044847	0.893036297	1.014558913	0.950460457	0.910046569	0.823296144	1.177884938	1.32161875	1.006835993	1.055532088	0.871461002	0.921949425	0.896357752	1.891644444	1.248484168	0.865418193	1.175774335	1.35749835	1.168296984	1.102547226	1.095492362	0.863212527	0.879071922	1.107158252	0.824516533	1.108411306	0.474311811	1.174770281	2.150337607	1.266952487	1.293389777	1.346826285	1.219332085
2.6.1.17	0.670404539	0.36762133	0.055156497	0	0	0.048533478	0.063597485	0	0.012568362	0.020373659	0.466848782	0	0.070265212	0	0.026194579	0.051462016	0.016348071	0.083020575	0	0.04086638	0.000688992	0.017253794	0	0	0.08346107	0	0	0.045463767	0.024153499	0	0	0.045803775	0	0	0	0	0.019724223	0	0	0	0	0.022420331	0	0.042728786	0.437368384	0	0	0	0.008710265
2.6.1.18	0.764293217	0.736924516	0	0	0.160418237	0	0.150875283	0.014177513	0.01355997	0.104880421	1.2173634	0.0553998	0	0.066018722	0.019720099	0.105067305	0	0	0.132609707	0.025887817	0.019036764	0.080088281	0.099598728	0.02531575	0	0.161092453	0.076815135	0.051594177	0.019409357	0.059623939	0.070343402	0.027297941	0	0	0	0.125146737	0	0	0	0.121777172	0	0.15210223	0	0	1.263505986	0.121566567	0.17891702	0.038403275	0
2.6.1.19	0.746107022	1.495237876	0.364993088	0.331944551	0.364474457	0	0.280299016	0.410359553	0	0.020831717	2.023004	0.293142468	0	0.429892666	0	1.593118739	0	0.586196044	0.792880051	0.592081247	0.310559947	0	0	0	0.778623431	0.168929465	0.542638646	1.575125647	0	0	1.550978761	2.661556364	0.620385408	0.492186288	0.16030502	1.626124053	0	0.202045058	0.091693174	1.189361434	0.383048514	0.304191682	0.011971456	0.059542476	1.89739759	2.627608616	0.78087733	0.495938918	0.715937831
2.6.1.2	0	0	0	0	0	0	0	0	0	0	0	0	0	0	0	0	0	0	0	0	0	0	0	0	0	0	0	0	0	0	0	0	0	0	0	0	0	0	0	0	0	0	0	0	0	0	0	0	0
2.6.1.21	0	0.091199046	0	0.047660617	0	0	0.092461534	0.013006479	0	0.120575162	0.828818451	0.07366207	0	0.042317906	0	0.118417457	0.357128617	0.310805348	0.334300578	0.308845776	0.149199492	0.071571306	0	0.385414898	0.115258235	0.628618108	0	0.130279722	0.041230488	0	0.06353968	0.137035049	0	0	0.110391179	0.194064478	0	0.052294017	0.052966141	0.09231428	0	0	0.342191104	0.105201441	0.864230307	0.249959422	0.072083948	0.251300819	0.183940641
2.6.1.36	0	0.005882062	0.012043209	0	0.006856656	0	0.01342019	0	0	0	0.006536493	0.005135599	0.002563797	0.01492523	0.006220903	0	0	0	0	0.006966345	0	0	0.014747585	0	0.007400151	0	0	0.014268345	0.015049833	0.004970796	0.013993405	0	0	0	0.003057941	0.016077807	0	0.002899892	0.007852263	0	0	0.013244645	0.000569412	0	0.020523844	0	0.01395775	0	0.001993134
2.6.1.37	0.118641194	0.475826804	0	0.13869384	0.012986355	0	0	1.063485296	1.045611506	0.153372462	1.299457775	1.005587161	0.762124666	0	0.11403437	0.413069357	0	0.13586399	0.00975157	0.066181405	0.225928662	0	0.918212806	0	0	0	0.30342786	0.00824542	0.535258951	0.155151264	0	0	0	0	0.233740985	0.04620647	0	0.159047349	0.087536589	0.13313537	0.05200365	0.041455776	0.34006222	0.066428599	1.291631243	0.549378799	0.043633447	0.184984449	0.260225218
2.6.1.42	0.982285112	1.055659208	1.0665468	0.844711375	0.852006092	0.475619509	0.436696759	1.157358542	1.053933379	0.92523334	1.21581299	1.167805709	1.072048198	0.974724981	1.968521006	1.135766136	0.988665327	1.413194776	1.312394536	1.449488864	1.46418763	1.11476921	1.06956274	1.068449128	1.18070443	0.39391097	0.990922163	0.800743351	0.958805572	1.089781833	1.640735541	1.037821851	1.126788581	0.988536405	1.187882723	0.907845695	1.123891484	1.106121176	0.345911358	0.956819031	1.127213634	1.179721531	0.766535934	0.156739526	1.3361186	0.890067891	1.250632653	0.951874615	0.731848681
2.6.1.44	0.005058613	0	0.027841269	0.019239507	0	0.041451117	0	0.032081394	0.015445688	0.056393709	0.630505076	0	0.027392715	0.01549623	0	0.051875551	0.031094634	0	0	0.03197291	0	0.049685896	0.026746129	0	0	0.01000348	0	0.041658269	0.004202432	0.030686417	0	0.049623018	0	0	0	0	0	0.043512283	0	0.007445807	0	0.005502079	0.029027845	0	0.623033641	0	0.058274717	0.060375846	0
2.6.1.46	0	0.012627399	0.02084386	0.012822558	0	0	0	0.001414521	0	0	0	0	0	0.00859986	0	0.403981306	0.01799436	0.004379494	0.007625568	0	0	0.017621455	0	0	0	0.003147842	0.010942517	0	0.01556095	0	0	0.006236907	0	0	0	0	0.006189702	0	0	0	0	0	0	0	0.011915735	0.013552159	0.078605873	0.074999435	0
2.6.1.48	0.003935056	0	0	0.024915206	0.001504148	0	0	0	0.027031444	0.016997152	0.026892305	0.021143115	0.002836347	0.007365924	0.02427206	0.017828455	0.00747095	0	0.012846153	0.021377063	0	0	0	0	0	0	0.028916816	0.0151591	0	0	0.014786194	0.01029564	0.004675236	0	0.007536837	0	0	0	0	0	0	0.006373309	0.014030518	0.020106674	0	0.028337596	0.013791729	0.021393892	0.004160079
2.6.1.50	0	0.001425393	0.004133072	0.003804559	0	0	0	0	0	0	0.002528399	0	0.003970075	0.002652208	0	0	0.000700706	0.002725853	0	0	0.005036751	0	0	0	0	0.002535891	0.002877546	0.008745207	0	0	0	0.003302497	0.002211325	0.0022314	0	0.010013523	0	0	0.001369297	0.000531462	0.001473972	0	0.001831122	0	0	0.002654929	0.005168215	0	0.015728096
2.6.1.52	0.861726761	0.967350716	0.848406801	0.85017051	0.104519894	0.855707602	0.030799634	2.081777204	1.044473721	0.990642117	1.287517231	1.141474527	0.918925685	0.803406425	0	0.945553273	0.678063186	0.395747949	0.519453893	0.299019826	0.502380681	1.008656586	0.874721695	0.59966097	1.177252506	0.670775931	0.883765872	1.052637284	0.055108513	0.994500219	1.034054576	1.093558219	0.870990184	0.828012588	0.635824014	0.905152753	0.854657801	0	0.344616918	0.490528708	0.192932855	1.112627771	0.854319502	0	1.38587255	0.839897565	0.895757748	0.8929916	0.351676977
2.6.1.57	0.947862513	0.907718986	0	0	0.088500082	0	0.344759684	0.783526162	0	0.17236893	1.581953395	0	0.190976823	0	0	0.246074992	0.021630322	0	0.000809613	0.007443836	0.159893505	0.01815221	0	0	0.262286234	0.200943164	0.700210481	1.030880355	0	0.135107403	0.840829736	0.766017949	0.265044502	0.375274914	0.223789617	0.929306363	0.123809225	0	0.710063748	0.430057084	0.158455342	0	0.401855486	0.227987146	1.497677344	1.663473438	0.122059493	0.266181885	0.365089082
2.6.1.62	0.58048489	0.90531337	0.885424475	0.096084748	1.172301952	0	0.103743527	0.073866959	0.131116889	0.06457667	0.888076079	1.031999893	0.942414885	0.189100624	0.874019455	0.594753456	0.753903025	0.198463744	0.234277921	0.17827115	0.408038028	0	0	0.125114869	0.632202879	0.350409921	0.201961632	0.931881571	0	0.102770021	1.127935225	1.077725789	0	0	0	0.977409358	0	0.011687275	1.058591412	0.336208669	0.123306574	0.829309343	0	0.050974639	0.710210944	1.142467829	0.481850346	0.564811119	0.348897011
2.6.1.66	1.245640456	0.782992456	0.424474328	0	1.164087698	0.215677831	0	0	0.152309398	0.117164999	0.816650561	0.174774155	0.133583586	0.569656365	0	0.151202545	0.085092963	0	0.366643335	0	0	0.247735618	0.120369396	0.005149733	0.546239395	0	1.027385586	1.585994106	0.530177578	0.013738119	1.918004565	1.77718336	0.862799013	0.831659752	0.956137125	1.977215824	0.145184089	0	0	0.416581316	0	0.780629106	0.031850254	0.185059488	1.106288012	1.837806754	0.328227001	0.222321354	0.08129651
2.6.1.7	0.02545688	0	0.027518191	0.084504361	0	0.084197616	0.045794534	0	0.105036428	0.014588532	1.297898039	0	0	0	0.101580644	0	0	0.058857207	0.041415615	0.0284268	0	0	0	0.089721189	0.087130715	0	0	0.033839022	0.057666661	0	0.001713352	0	0.037863612	0	0	0.006214789	0.057926721	0.093293135	0	0	0.009131197	0.042928654	0.066181884	0.024706737	1.094472069	0.010320022	0.034294623	0	0
2.6.1.76	0.096162066	1.169059178	1.023500767	0.13902296	0.136371752	0.081755897	0	0	0	0.072892198	0.689639733	0.032483198	0	0.013014046	0	0.003453522	0	0	0.061921337	0.064537783	0	0.01688529	0.02623402	0.47585266	0.047305669	0.066165072	0	0.257418184	0.027206408	0.064058431	0.97759189	0	0.095225606	0.124295039	0	0.196681814	0.117061304	0	0	0.052676855	0	0.99242802	0	0	0.618123477	0.861566152	0.368674716	0.277967795	0.213791811
2.6.1.77	0.045375927	0	0	0	0.013484654	0.052401955	0.012128762	0	0	0.019428501	0.052263586	0	0	0.028804345	1.002510188	0	0.0031452	0	0.037247949	0	0.019784153	0	0	0	0	0.041001246	0	0	0	0.030583539	0	0	0	0.042679195	0.023700492	0	0	0	0.054066295	0	0	0	0	0.018923848	0	0.049269054	0	0	0.014242092
2.6.1.81	0.351806109	1.502324058	0	0	0	0.134831632	0	0	0.103185346	0.062225197	0	0.031008417	0.0177043	0.06650153	0.057983658	0.114864585	0	0.129793142	0	0	0	0	0.094835186	0	0	0.074023116	0.210377982	0.620424264	0	0	0.943133477	0.872318515	0.015376387	0	0.008754254	0.796004326	0.01192942	0	0.176505535	0.346312077	0	0.062502013	0.117654775	0.040819392	0	1.689906855	0	0	0.093449677
2.6.1.82	0.254236079	0.064042021	0.112524869	0	0.070756986	0	0.007792815	0	0.060481827	0.042450342	0	0	0	0.022503673	0.104027302	0.026521286	0.095424456	0.105226444	0.002367141	0	0.153405628	0.099939938	0	0.082218074	0	0.05453301	0.265727671	0.539782693	0	0	0	0.887565072	0.072185411	0.104905863	0.074664296	0.612058554	0.105118186	0.027321053	0.065931598	0.619493657	0	0.047294052	0.117699858	0	0	0.747344222	0	0.040628565	0.155768595
2.6.1.83	0.079080855	0	0.008652324	0	1.054029003	0.096973954	0.085779019	0	0.906108394	0.934221897	0	1.282685036	1.083704952	0.045398953	0.993050142	0.591936903	0.12151964	0.296717116	0.161234517	0.206107986	0.425717763	0.151365994	1.075761827	1.014559745	0.127048245	0.603314282	0	0.072549005	0	0.806613012	0.128227389	0	1.006246083	1.008727873	0.785422214	0.150052451	1.114044064	0.176967118	0	0	0	0.137953352	0.35294195	0	0.115408266	0	0.485932174	0.802021107	0
2.6.1.84	0.028038132	0	0.010139851	0.008552841	0	0	0	0	0.010623705	0	0.085078434	0.015861955	0	0.025726759	0	0.028138842	0.020392922	0	0.000853778	0	0	0	0.01516934	0	0	0	0	0.02489912	0.027846253	0	0	0.017754599	0.02509123	0.028210084	0.018303328	0.00852556	0	0.010716053	0.004300031	0	0	0.007776395	0.026169759	0	0.091511622	0	0.05338946	0.006581284	0
2.6.1.85	2.553440994	0.971326177	1.941040279	0.36286059	1.850757857	0.800788438	0	0.070770724	1.837386011	0.272797393	1.612594635	1.553710788	1.51861375	0.956374129	0.039095166	0.528171821	1.70924579	0.940385839	0.396124176	0.926412861	0.948061745	0	0	0.762972202	0.964617989	0	0.468358974	1.826559144	0	0	2.269978639	2.269012792	0.344815244	0.089003551	0.135910079	1.505070879	0.246191055	2.018938791	1.92516032	0.642253188	0	1.787700128	0	0	1.240795032	1.882291267	0.911973535	0.796364866	0
2.6.1.86	0	0.002390029	0	0.006648021	0	0.008980465	0	0.00702677	0.001099383	0.000344035	0.021019689	0	0	0	0	0	0.00945984	0	0.002863022	0	0.004369141	0	7.6603E-05	0.008521189	0	0.002937641	0	0.011251938	0.004429058	0	0.009061737	9.20672E-05	0	0	0.005085382	0	0	0.011602598	0	0	0	0.009810087	0.005548988	0.010421517	0.012256268	0	0.086235011	0.100716552	0.010596801
2.6.1.87	0.118526609	0	0.010830302	0	0.055856296	0.123991678	0	0.106054836	0.039914708	0	0	0	0	0.013758076	0.140688848	0	0.0471793	0.0333264	0	0.138650317	0	0	0	0.13269962	0.182907181	0	0.248396503	0.855602654	0	0.142659203	1.014478342	0.88960272	0	0	0	0.88566618	0	0	0.268384106	0.576387508	0	0.147120654	0	0.018666172	0.150641524	0.807785458	0	0.132415507	0.15532127
2.6.1.9	1.296193479	1.324283292	1.668347592	1.179316996	1.075150693	0.09861032	0	0.762769925	1.612038301	0.955682952	2.610797867	2.13724833	1.726690651	1.290451923	1.059860825	1.98195786	1.423196199	1.09021486	1.146221273	1.251599375	1.448881192	1.175081873	1.271392866	2.212791964	2.381827434	0	1.242619485	1.10268044	0.10672524	1.266274336	1.222594021	1.021593428	1.343056283	1.347439516	1.004253291	1.340865595	1.285714164	1.049654591	0.684496548	0.399019499	0.269771765	1.512030754	0.480421341	0.900301395	2.508159904	1.27794263	1.236639081	1.075366988	0.399139565
2.6.99.2	0.870422001	1.079413677	0.040483162	0	0.858397382	1.210635053	0	0.073343146	0	0	1.059118302	1.062531108	0.835302931	0.16862667	0.077638213	0.124596782	0.933547177	0.22163027	0.047041832	0	0.127371613	0.214458771	0.105190693	0	0.06285428	0	0.444713164	0.855777785	0.196448125	0	1.148238965	1.101152159	0	0	0	0.978914495	0	0.130103262	0.029765912	0.378389576	0	0	0.11658453	0.075352664	1.035139583	0.797148595	0.044497942	0.074648924	0.253437465
2.7.-.-	1.100454037	0.105677333	0.171648748	0	0.833611568	1.093552016	0.170458737	0.170783696	0	0	0.192865328	0.818124336	1.115792556	0.208480934	0.077807027	0	0.185770254	0.007617389	0	0.001946186	0.002409739	0.020789012	0.088165143	0	0.313550965	0.979658466	0.076981108	0.427215858	0	0.173614175	0	0.662043448	0	0.175525522	0	0.137991908	0	0.020097354	0.047264475	0.540898125	0	0	0	0.047807338	0.069075827	0	0.398117128	0.083587822	0.087655156
2.7.1.-	2.390176361	1.850416083	1.989185554	2.347512902	0	0	1.481421295	2.380820528	9.583531153	12.66759925	2.516374821	0.939612859	0.530240183	0.618631709	0	0.834874749	0	2.229910208	1.296223832	1.078421842	2.64400748	0	0.296922473	0.7031813	1.25869723	0.213214608	4.062787465	3.40076795	4.282826181	0.3030655	0	5.264791404	0.912301451	1.695141537	1.252257015	3.504781409	0.509550212	1.552020443	5.306175942	4.127670849	1.442699329	0.010058872	2.429711898	0	1.777681269	2.841382961	2.730573339	2.526594716	1.670376264
2.7.1.1	0	0.000259031	0.005113528	0.018947117	0	0	0	0	0.013908159	0.03544758	0.011532146	0.399253683	0.397878389	0.02809936	0.033064878	0.033578748	0	0.057082152	0.024392543	0.05724981	0.0039192	0	0.001637552	0.02703446	0	0	0	0	0	0.005889683	0	0.04015455	0	0	0	0.019256055	0.015772751	0.006277398	0.004968495	0.023066416	0	0	0.013767473	0.032380806	0	0	0.023049219	0.031978672	0.033557665
2.7.1.100	0	0.079934231	0.024868834	0.093963154	0.056870864	0	0.115963432	0	0.462797127	1.057015427	0.094060834	0.086405358	0.03478281	0	0	0	0.110962706	0.335909729	0.387742971	0.366248952	0.354162932	0.021353249	0	0	0	0.024565024	0.120699344	0.265984634	0.111746621	0.005421309	0.923890236	0.091618359	0.594926061	0.70156466	0.648051264	0.275135136	0.072104761	0.088181442	0.402682918	0.454066091	0	0	0.078804257	0	0	0.756642193	0.129203211	0.07325785	0
2.7.1.105	0.086406327	0.031336575	0	0	0	0.008814513	0	0.024220505	0	0	0.185000077	0.026997074	0.018639837	0.045470127	1.894840709	0	0	0	0	0	0	0	0.013061139	0	0.017396928	0.010523406	0.098174303	0.052708555	0.017507043	0.130112943	0	0.113381864	0	0.085689328	0	0.134026832	0.100564755	0	0	0	0.120398873	0	0.130554916	0.11997891	0.127979013	0.083877809	0	0.08898681	0.708154676
2.7.1.106	0	0.005586218	0.005466093	0.268451425	0	0.01147723	0	0.005650248	0.006335269	0	0	0.012767916	0	0	0	0	0	0.007770161	0	0.008627395	0.009037903	0	0.002386267	0.007145927	0.008396795	0.004183464	0	0	0.000865766	0	0	0	0.01377192	0.006375224	0	0	0.004041083	0	0.003276796	0	0	0.014981687	0	0.003066737	0	0	0.001894474	0	0.008989186
2.7.1.107	0.959760119	0.781103815	1.027905931	0	0	0	0.53375257	0.960931784	0	0	0.817148837	0.828139607	0.904016859	0.09695042	1.069294473	0.568267578	1.047578259	0.920363036	0.709737352	0.75372284	0.90276669	1.055798286	0.040148677	0.462227203	0	0.506839989	0.816047583	1.121575425	0.93529927	0	1.229501977	1.313304224	0.310240255	0.245320024	0.345365365	0.932257386	0.006310737	0.950787634	0.24629139	0.676728668	0.83613312	0.833422231	0.570473854	1.002649047	1.015530073	1.181410219	0.631895777	0.626410517	0.649008487
2.7.1.11	1.300132757	0	0.891404923	1.259416255	3.25201119	1.941518043	1.694131654	1.441787599	2.110851275	2.364473993	0.800002402	2.160016321	2.616515604	0	0	3.817147066	0.154260009	2.38887464	1.512781128	1.515453937	1.949820407	1.899329489	5.604309627	2.95730246	0.922359949	1.034577977	0.641409174	1.66386568	0.462736088	1.876926497	1.389776646	1.616227251	2.70136173	2.962490843	2.331632799	1.59736318	3.782950923	2.23161463	1.477464718	1.688715127	0.816408986	1.584397884	1.995413685	1.317161073	0.772240664	2.584093313	2.844759413	2.043446298	0.469207933
2.7.1.113	0	0	0.108632972	0.086263404	0.157520122	0.197975904	0.080999719	0	0.151591195	0.172762114	0.711918678	0.186983244	0	0.090836294	0	0.057339498	0	0.178106292	0.144921633	0.262751687	0.122559058	0.201190628	0.196741804	0	0.184932879	0.687654075	0.173985422	0.061033239	1.695629665	0	0.092441745	0.015377763	0	0	0.070134488	0.148712983	0.196760437	0	0.136674891	0.126855641	0	0	0	0.125610385	0.506171614	0	0	0	1.5200715
2.7.1.12	0.903924883	0.828300146	0.786205909	0.034085135	0	0.175696764	0.070489756	0.017173107	0	0.899955349	1.085621776	0	0	0.645472346	0	0	0	0.322684009	0.245782181	0	0.213385171	0.17913402	0.037121476	0	0.744762795	0.728662051	0.164016822	1.092508108	0.88745	0	1.060576207	1.462322955	0	0.220098847	0.149615911	1.502438885	0	0	0.180789848	1.067827235	0	0.435392915	0.067715688	0	0.903698381	1.54003468	0.400707945	0.24991808	0.57603819
2.7.1.13	0	0	0	0.004217718	0	0.014914658	0	0	0.014169684	0	0.008372164	0.020735486	0	0	0	0.007083142	0.012118714	0.012508448	0.020988675	0	0.008224781	0.009509311	0.02307403	0	0	0	0.006188156	0.014493919	0	0.018920831	0.013095201	0.001533201	0	0	0.018887522	0.009202926	0	0.021837921	0.000618284	0.023680446	0	0.019651989	0.019177155	0.014365755	0	0	0.019574826	0	0.028181188
2.7.1.130	0.884431526	1.135951668	0.82998664	0.186034791	1.079987936	0.52352556	0.186536768	0.14620312	0.048497694	0	0.680027585	1.039695285	0.942687765	0.177966612	1.156313582	0	1.068143595	0.055818946	0	0.053123706	0.089720865	0	0	0	0.139342516	0.344406016	0.098253772	0.747600106	0	0.173009777	0.969764918	1.138735305	0.041773233	0	0.122742093	0.813745068	0	0	1.129878168	0.36752882	0.155373291	0.95396724	0.190560532	0	0.87337922	0.88114207	0.236307599	0	0.337338521
2.7.1.144	0.303482564	0.198275444	0	0.241233566	0	0.137318319	0.770323913	0.266406782	2.990930535	1.17326421	0.443805756	0.046380974	0	0	0	0.963743454	0	0.413024765	0.406390327	0.492036339	0.553267546	1.295937891	0	0	0	1.045082444	0.794388734	0.812903202	1.150233976	0.977520132	0	1.627444844	0	0.10697108	0.25501949	1.118236281	0	1.206777471	0.760037	1.339214264	1.099585434	0.230507459	0.690450008	0	0.258368093	0.305472643	0.489313315	0.720340284	0.250100911
2.7.1.145	0.00051843	0.009167391	0.000160409	0.01370945	0	0.000113697	0.009310749	0	0.01031631	0.012657433	0	0.010567238	0.011153796	0.002347699	0	0	0	0.003649782	0	0.005717331	0.001494812	0.012037936	0	0.015361052	0.005732419	0.016655131	0.007469014	0.007518537	0	0.006402159	0	0.012137746	0.014011806	0	0	0	0.002272945	0	0.009382038	0	0	0.005951187	0	0	0.012293161	0	0	0	0.005128134
2.7.1.146	0.006111825	0.005578308	0.005751441	0.004096174	0.007596169	0	0.003310746	0.00604584	0	0	0	0	0	0.006244674	0.003302052	0.005534915	0.001438156	0.001198784	0.001261769	0	0	0.004429592	0.004974763	0	0.007432049	0.00195954	0.003990104	0	0	0	0.005845338	0	0	0	0.003543567	0.00773883	0	0.007804685	0	0.000899149	0.006607391	0	0	0.004854572	0.003469126	0.002709181	0.002337382	0.004122133	0.049094313
2.7.1.147	0	0	0	0	0	0	0	0	0	0	0	0	0	0	0	0	0	0	0	0	0	0	0	0	0	0	0	0	0	0	0	0	0	0	0	0	0	0	0	0	0	0	0	0	0	0	0	0	0
2.7.1.148	1.100271016	0.900643535	0.922465905	0.550026476	0.989760372	1.113069556	0.971994736	1.004164863	1.107512357	0.925804501	0.901839754	1.00756789	1.001975178	0.864175299	1.019290507	0.8937741	0.916577225	1.022836187	1.094657531	0.934971007	0.904827428	0.948837636	0.921945624	1.090407148	0.967859173	0.954909168	1.113863399	0.860558279	1.01835922	0.94674603	1.042655004	0.882999336	0.896474749	0.997121003	0.904752018	0.870771815	1.021401726	1.098808919	0.856744528	0.386361108	0	0.959070813	0.823666475	0.057344342	0.844235571	1.005599933	0.974497515	0.94455436	0.616462346
2.7.1.15	0.222189058	0.390561501	0.960179149	0.680918432	0	0.331845276	0.326131967	0.250855864	3.113917772	2.749069344	0.722689364	0.618900308	0.815800968	1.432431055	0	2.023658496	0.086325611	0.986284246	1.611163086	1.485751696	1.031375852	0.659362251	1.312236965	0	1.153899885	1.070479619	0.477756674	1.606388687	1.546516809	0.680496712	1.487976386	1.099277998	0.300617889	0	0.236747003	1.043720407	0.201784733	1.14988926	0.350138518	0.648951369	0	1.040837946	0.52186356	0.294066439	0.826729277	1.629431059	1.258675482	1.056150298	1.530130591
2.7.1.156	1.73390388	2.120937518	0.283102048	0.305869255	2.370869832	0.002281987	0	0.277331946	3.440771109	3.943757642	1.646442805	1.146063031	1.722704459	0	4.396870716	2.707808252	0.452922561	1.574505028	2.055497533	2.138908019	2.179716113	0.865602827	0.167724846	2.115285709	0.691543985	1.101152551	0.728767862	1.549408711	0.180990128	2.40762762	0.085595098	1.767998388	1.94852385	1.866245371	2.028232411	1.380691765	1.324211906	0.075851043	1.955519552	0.773278912	0.283945199	0.579393121	0.273216887	0	1.874975563	2.168978245	1.148523777	1.767083577	0.048914652
2.7.1.16	0.05015806	0.110467835	0	0.255381653	0	0.064828457	0	0.093594134	0	0.884488296	0.172646137	0.134343213	0	0	0	0	0	0.153046201	0.253323497	0.117250235	0.201777089	0.086431754	0	0	0	0	0.323049676	0.819929549	0	0.072506237	0.96140831	1.028773895	0.161834918	0.290544634	0.379315644	0.713039376	0	0	0.091336626	0.457473612	0.071623795	0.045580915	0.124200528	0	0.028662005	0.802833598	0.111772523	0.126899511	0.223413109
2.7.1.161	0	0.000222541	0	0.000133904	0	0	0	0	0	0.000270857	0.000333227	0.000503109	0	0	0	0.000159629	0.000485926	0.00063158	0	0	0	0	0.000292904	0.00040217	0	0.000118971	7.64256E-05	0.000213356	0.000185234	0	0.000306488	0.000242244	0.000375088	0	0.000591506	0.00033292	0	0.00010524	0	0.000253801	0	0.000616468	0	0	0.00062548	0	0	0	0.011512159
2.7.1.162	0	0	0.006599298	0.000625874	0.006366141	0	0	0.005075389	0.005476486	0.003385007	0.00043081	0.004552949	0.002432129	0.201101765	0	0	0	0	0	0	0	0	0	0	0	0.011477765	0	0	0.005251681	0.001869518	0.010808499	0.008503185	0.005129962	0.011632706	0	0	0	0.000909586	0.006800691	0.008696585	0	0	0	0.003686098	0	0	0	0	0.000722737
2.7.1.164	0	0	0	0	0	0	0	0	0	0	0	0	0	0	0	0	0	0	0	0	0	0	0	0	0	0	0	0	0	0	0	0	0	0	0	0	0	0	0	0	0	0	0	0	0	0	0	0	0
2.7.1.165	0	0	0	0	0	0	0	0	0	0	0	0	0	0	0	0	0	0	0	0	0	0	0	0	0	0	0	0	0	0	0	0	0	0	0	0	0	0	0	0	0	0	0	0	0	0	0	0	0
2.7.1.166	0.007235774	0	0.978104251	0.059839162	0.050380831	0.0675811	0.076903088	0	0.056368192	0	0.163484297	0	0	0	0.070531202	0	0	0.018053129	0.078363939	0.023177103	0.011237978	0	0.080349766	0.014028071	0.082142588	0	0	0	0	0.025171157	0	0.075756748	0	0	0.02317773	0.026278732	0.075924741	0	0	0.069895362	0	0.865644091	0.05932825	0	0.14422797	0.065768396	0	0	0.046724611
2.7.1.167	0.029753428	0	2.091867112	0	1.965950958	0.054256677	0.415862049	0.111697018	0.300490311	2.114685449	2.804890653	0	0	0.175424594	0	0	0.821664877	0.243492842	0.326208863	0	0.010347932	0	0.142592993	0.176276018	0	0	0.300497118	1.381332357	0	0	1.71485501	1.371309721	0	0	0	1.149120813	0	0.173265188	1.790175774	0.771137205	0.363241475	1.423072831	0.228617867	0	2.67231726	1.302024744	0.517486189	0.512377498	0.137313867
2.7.1.168	0.008329857	0.007040122	0	0	0.024064019	0.006333451	0	0.01983651	0.032380279	0	0.317504044	0.224808895	0.197500049	0.004178917	0.030978814	0.228793395	0.441651516	0.169957002	0.178255563	0.094746292	0.101508056	0.043794585	0.044516666	0.015883989	0.009479706	0.477697714	0	0.009595044	0	0.011911329	0	0	0.057224292	0.035163698	0	0.012420633	0	0.046209215	0.03031161	0.041214279	0	0	0.041411598	0.049133572	0.287304864	0	0.132840688	0.066479813	0.020538748
2.7.1.169	0.000439135	0.000380936	0.000279957	0	0	0	0.000330818	0	0	0.00027471	0.000592728	0	0	0.000380984	0.000651977	0	0.000324885	0	0	0	0.000551817	1.63491E-05	0.000591831	9.76696E-05	0	0.000192338	0	0.000133129	0.00050331	0.000609656	0	0	0.000595807	0.00022004	0.000581579	0	0	0	0	0.000213886	0.0002636	0.000549328	0.000526012	9.044E-06	0	0.000183655	0	0.000611105	0.01198542
2.7.1.17	0.329203173	0.305351021	0.511444384	0.6213632	0	0	0	0	3.439206894	5.52263599	1.643317189	0.884055481	1.059973979	0.973852026	0	3.826906699	0.233926361	0.387377903	0.758962042	0.458155726	0.890574654	0.478611006	0.361803673	0.563052602	0.103129072	0.349579845	0.291825271	0.715880461	0.366151378	5.145918108	0.299054433	1.522008812	1.665991694	1.840961264	2.044178911	0.899864414	0.472363494	0	0.491053317	0.140327562	0.350094909	0.458546473	0.294373137	0	1.984387729	1.577571936	1.033865865	1.812192501	0.540675924
2.7.1.170	0.966761091	0.933148458	0.845491815	0.1764723	0	0.187066068	0	0.003835198	0	0	1.005333688	0.139564809	0	0.223316846	0.115267647	0.1171056	0.029676273	0	0.10135613	0.140141527	0.25657929	0.507879474	0	0	0.108579024	0.129828197	0.403375273	1.022081081	0	0.180333103	1.128180086	0.852394036	0.000227147	0.038451759	0.08827249	0.922346918	0	0.132018322	0.313267369	0.324404394	1.119654023	0.111144684	0.157617339	0.051915212	0.87431261	0.904868864	0.246067936	0	0
2.7.1.19	0.272072313	0.150135082	0.061084314	0.06173843	0	0	0	0.048942021	0	0	0.06505154	0	0	0	0	0.00079218	0.103649994	0.02712607	0.121510183	0.091378943	0	0.00385053	0	0	0.106492459	0.014391557	0.108445486	0.890420557	0.121994717	0.116472789	1.060499513	0.895120221	0	0.039777213	0.036215107	0.703218861	0	0.06291526	0.279291013	0.564300995	0.130317841	0	0.000591974	0	0.320553159	0.754916024	0	0.140320884	0.127923608
2.7.1.2	0.731756995	0	0	2.423285821	2.156744763	1.873494644	1.147059872	0	1.218034022	5.282669425	0.704231819	2.426982911	2.347567928	0.82331611	0.881922272	1.643151443	0	1.796187553	1.831233235	1.250322798	1.715112537	1.399774673	2.21531295	1.033622945	1.732645375	0.196930783	1.364103591	1.005976191	1.220054527	1.156206085	1.134769026	1.012238214	0.831700444	0.973829309	1.163107401	0.591161769	2.081726117	0	1.305828156	0.816976103	1.608285883	0.267986825	0.654596934	0	0.981276552	0.862773517	1.556411658	1.449233264	0.988503805
2.7.1.20	0.775643766	0	0.029765962	0	0.116423461	0	0	0	0.04326946	0	0.81547551	0.044191378	0	0	0.960959837	0	0.100968086	0.194213413	0.196526702	0.090238438	0.146805983	0.057986153	0.133892524	0.507710553	0.118416362	0.051726842	0	0.137978351	0	0.119907093	0.132205641	0	0.035629802	0.096990253	0.024392248	0	0.125238958	0	0.038924072	0.116877009	0	0	0	0.011951683	0.876823434	0.034726053	0.066310015	0.160648924	0.041731452
2.7.1.21	0.00975909	0.025981162	1.085634128	0.628335708	0.135826105	0.950309659	0.831832377	0.952662437	0.001994068	0	0.045661047	0.916598732	1.034718421	0	0	0.303388399	0.204117491	0.652503685	0.800170012	0.809251467	0.717106315	0.045675847	0.859859327	0	0.305240035	0.625464118	0.448413908	0.837546864	1.163958342	0.132386591	1.146401546	0.966211479	0.239991316	0.072277371	0.180414339	0.903951612	0.996707586	1.101700624	0.35688287	0.847756407	1.058178444	1.172796754	0.740957788	1.003764781	0	0.672978879	0.145578298	0.22476732	0.93445011
2.7.1.23	0.985417059	1.018304871	0.933558518	0.837897015	1.000832786	0.984889347	1.010028697	1.014820848	1.009289389	0.972886797	1.002068563	1.004506145	1.000739654	0.992737092	0.994578216	1.000781588	0.981063112	0.93710971	0.95459272	0.966223497	0.940432335	0.977146791	1.021246295	0.99154119	1.013244974	1.021277923	1.003481483	0.957132848	0.982789936	0.986587554	0.983643379	1.018154052	0.993493557	0.979241355	1.000594755	0.953633777	0.987142618	0.989288555	0.814162746	0.996164336	1.007862884	0.957190599	0.773901435	0.992402537	1.038307961	1.014320238	1.038185199	1.010802135	0.973991292
2.7.1.24	1.043863419	1.014877791	0.881891085	0.760706045	1.030805266	1.011532323	1.046629123	0.962713017	1.004856634	0.936860918	0.925488874	1.050170159	0.996123464	0.993962524	0	0.973823639	1.025236572	0.962373385	0.988155485	1.005158878	0.949646425	0.472858683	0.936301	0.994852804	0.960247918	1.012842326	1.028873524	1.028313221	0.976505968	1.051603512	0.95865186	0.993256069	0.922417548	0.96110914	0.913835517	0.947386597	0.967027838	1.03680725	0.935659326	1.003785064	0.992605885	1.003994794	0.735113618	0.963260862	1.024205251	1.058146823	0.977631698	0.940082712	1.001095582
2.7.1.25	0.250458404	0.205910205	0.094101507	0.113400603	0.795196266	0	0.259370457	0.199470422	0.024734389	0.865939282	1.152841821	1.003327337	0.814765897	0.175207129	0.189252301	0	0.622346346	0.089294261	0.146122494	0.023091775	0.076597519	0	0.127898534	0	0	0	0.165916995	0.918641265	0.120500814	0.074357599	0.922360327	0.804693037	0.126852171	0	0.177812139	0.764496158	0	0	0.0740605	0.347802908	0	0.077991935	0	0	1.041876217	1.052311709	0.203570494	0	0.285149878
2.7.1.26	1.708404502	1.868013515	1.782576762	2.28782718	1.95730991	2.110075745	1.641675926	1.999004057	2.004273748	2.090621464	1.895745144	1.938589516	2.088968775	2.104525036	1.979520233	2.068732374	1.893363738	1.933254785	2.007320014	1.930122939	1.987260767	2.085815511	1.925625619	2.027419835	1.877451492	1.939798325	2.090972726	1.823430235	2.069874473	1.87848593	1.915522584	2.038358393	1.77257445	1.70639524	1.827095494	1.840517464	2.014240419	1.915042659	1.975909053	2.078078709	2.055158419	2.044545718	2.106164689	1.975327779	2.003240758	2.091550059	1.868327081	2.00100678	1.962948449
2.7.1.27	0.001091774	0.011403481	0	0.092096321	0	0.013035367	0	0	0.008443321	0	0.01478685	0	0	0	0	0.006120314	0.01692042	0	0.016206178	0	0.010782195	0.015959743	0.000494608	0.008529412	0.00903733	0.005152058	0.01405891	0.020964437	0.013435643	0.007256944	0.005593885	0.035859471	0.010350132	0	0	0.000741865	0.006379462	0.011770679	0	0.008232554	0.004435849	0.014241797	0.01111929	0.005374365	0.005284171	0.129033973	0.023762889	0.045511164	0.007434381
2.7.1.29	0	0.119443525	0	0.401233956	0	0.112455486	0.051184132	0.047184004	0.416336719	0.891769516	0.337351897	0	0	0.035107735	0	0.327492202	0	0.686262802	0.717125519	0.625945053	0.727945714	0	0.126067723	0.007708829	0.108413766	0	0.248096613	0.181581429	0.058017937	0.038801447	0.400887519	0	0	0.118359418	0.113345437	0.042681844	0	0	0.110962017	0.074865996	0	0.075258997	0	0.046552574	0.401336773	0.942224634	0.273443911	0.281218955	0
2.7.1.3	0.000781168	0	0.000334678	0	0.000283728	1.56634E-05	0.000804152	0.000501509	0	0	0.008258544	0.000218895	0	0.000499972	0	0.000589412	0.000629311	0	0	0	0	0.000290069	0.00012131	1.04284E-05	0	0	0.000327835	0	0	0	0.000770611	0.000638397	0	0.00075662	0	0	0	0	0	0	0.000537747	0.000488147	0.000153875	0	0.008106935	0.000406543	0.000552248	0	0
2.7.1.30	1.213512586	0.839533782	1.069127769	1.113640744	0.104204706	0	0.897466589	1.058849416	0.797936788	1.816829973	1.127498886	0.101423252	0.351442046	0.083769133	0.892320349	2.044497169	0	1.20690278	1.112382452	0.864179521	0.936794785	1.342461017	1.867584877	1.158311608	0.992328965	0.510793939	1.079546193	1.096708476	0.816401012	1.207072744	1.235863803	0.828936754	1.412492702	1.533588907	1.267677762	1.044521714	0.558166459	0.07731629	0.834980568	0.931570833	0	0.8970502	1.090911745	0.812322951	0.98727973	1.749540194	1.302578626	1.073088404	1.136426611
2.7.1.31	0.412949023	0.90159726	1.195762076	0.372164538	0	0	0.841866065	0.755893914	2.110110796	1.117257915	0.597767767	0.710435616	0.665407483	0.831429037	0.20514602	0.750451365	0.34789877	0.914635446	0.819231128	0.947453957	1.081267143	0	1.105998414	0.538278629	1.079105468	0.342774124	0.606725425	1.363819909	1.23092352	0.964520382	1.166058877	2.196132244	0.369716924	0.662295789	0.674736889	1.621550643	0.118164634	1.219179045	0.260688277	1.584316255	0	0.936382039	1.037320939	0	0.832775487	2.413002802	0.794708417	0.918602652	0.845610613
2.7.1.32	0.00820973	0.007827109	0	0	0	0.01467354	0	0.013845471	0.001507522	0	0.016096961	0	0	0	0.012634651	0.002755289	0	0	0.001562925	0	0	0	0.014820239	0.014242739	0	0.006529977	0.00973585	0.003898911	0.000943248	0	0.004253384	0	0.004515512	0	0	0	0.01446801	0.000206258	0	0.002280591	0	0.00624087	0	0	0	0	0.048125421	0.061314845	0.011300523
2.7.1.33	0.942014853	0.929511055	1.031203197	1.21482044	1.028211846	0.386107057	1.614706876	1.109948318	1.044300601	2.005705078	0.935416584	1.52354899	1.511136096	0.947814158	1.063875785	1.256829813	0.946882722	0.940101828	0.929721059	0.947647184	1.084729934	1.396431436	0.993392763	0.85056833	0.997188457	0.857748465	1.377555351	1.006108795	0.95082918	0.860097839	1.107999877	0.91368987	1.04623359	0.89349546	1.059659715	0.922651194	1.987946434	0.872288305	1.05940207	0.959509974	1.111086874	0.977706854	1.125501921	0.008767443	0.941924819	1.031247888	1.218556039	1.186518203	1.110979576
2.7.1.35	0.52811593	0	0.783360965	0.268605581	0	0.117479291	0.761767645	1.063764961	0.981274989	1.783702758	0.473048817	0.649981008	0.654295588	0.970504841	1.892309888	0.807663132	0.229618115	0.862403872	0.844773765	0.648527896	0.605332735	0.993859736	1.00523056	0.960871148	0.790081188	0.362589746	1.1325481	1.238401108	0.988528037	0.164462634	0.78630444	1.879428457	0.728297531	0.898123416	0.983851294	1.20242253	0.923222582	1.161804889	0.657169042	1.016964361	1.125512432	0.730622251	0.328035144	0.223186355	0.652430758	1.648746038	0.730451935	0.807122234	1.049157829
2.7.1.36	0	0	0.041961165	0.291933285	0.022610063	0	0.054307496	0.100204691	0.099238201	0.096816272	0	0.015628085	0.109924346	0	0	0	0	0.105259568	0.128156908	0.095911091	0.032236411	0	0	0.01268156	0.175531699	0.369833587	0	0.014559635	0.950367673	0.062476533	0.00343399	0	0	0.059056156	0	0.101109193	0	0.112958338	0	0.312988589	0.894105697	0	0.191394061	0	0	0.077108519	0	0.181804035	0.855072937
2.7.1.37	0	0.022950201	0	0.051334086	0.046795274	0.012437969	0	0.051916805	0	0	0.02018986	0.027772665	0	0.57766366	0.041070393	0	0.03824133	0.033363341	0.048502913	0	0	0	0	0.052653517	0	0	0	0.062849043	0.014575036	0	0.048588695	0.066267647	0	0.008435767	0.022769177	0	0	0.042044938	0.740495819	0.026344776	0	0.01967803	0	0	0	0	0.033684698	0.010207645	0.029875294
2.7.1.39	0.828661337	1.030809408	1.137855066	0.780765452	0.163538867	0.133321218	0.031551218	0.856250908	0	1.169574795	1.132557729	0	0.182981887	0.810611243	0.139216859	0	0.833114602	0.554064273	0.739754296	0.532107206	0.572595805	0.836863734	1.171848397	0	0.958140124	0.812698501	0.565486084	1.099254806	0.674479889	1.024145903	1.133322837	1.004518707	0.252866932	0.342655147	0.144271245	1.135580818	0.855893143	0.164935878	0.908429971	1.141917896	0.832340468	0.949856468	0.83973007	0	1.123751518	0.823172457	0.203456926	0.289391449	0.711109818
2.7.1.4	0.22149771	0.116262282	0.786416071	1.41887703	1.341951025	0.23155215	0.873459866	0	1.9423994	3.106984277	1.611788713	1.804950282	1.883076994	0.968578513	0.115454588	1.523218717	0	0.939269372	0.85404647	0.615788032	1.208859322	1.827713094	1.137322651	2.651735484	0.530929633	0.428648059	0.645164135	1.814525054	2.093606193	0.683126233	0.706747326	1.93983439	0.425038007	0.614952943	0.969194819	1.643612753	1.220531388	0.294739611	0.695706595	1.175342943	1.06690726	0.108713508	0.36641102	0	1.049749728	3.085658162	1.438016038	1.272742456	0.77070515
2.7.1.40	1.304842552	0	0.814395217	0.939918878	0.842290642	0.713906362	0.892437021	1.180835911	0.694812802	1.195321372	1.371139649	0.852007284	0.892335555	1.009127976	1.150643784	0.827407153	0.98041825	1.652598045	1.31616599	1.393911285	1.607667241	1.04627896	1.984067661	1.016912992	1.195784321	0.297556808	1.22450707	1.898904594	1.060146154	0.861775608	1.872285456	1.684685063	0.985727576	0.928771925	0.938992625	1.93179897	1.103133303	1.133163337	1.385807493	1.545906813	0.871488661	1.253102024	1.499573364	0.831582821	1.16130406	1.516373822	0.86077815	0.981913924	0.833357818
2.7.1.41	0.004525536	0.001815825	0.006245762	0	0.006396546	0	0	0	0.001874362	0.003473527	0	0.006957885	0	0.002172236	0	0.004102102	0.005293566	0	0.007396289	0	0	0	0.00455584	0.00365035	0	0	0.000994189	0.007114385	0.007575793	0	0.006920412	0	0.003756188	0	0	0.008598254	0.004893475	0.001092379	0	0	0.00021519	0	0	0	0.00779747	0.00235055	0	0.006811838	0.040869853
2.7.1.45	0.485296781	0	0.800441568	0.20622287	0	1.073860044	0.850824222	0	2.068676544	2.199496992	0.857576002	1.796359356	1.639587327	0.360032531	0	1.240838617	0	0.688005571	1.021450788	0.824355488	0.879311892	0.368212391	0.747558667	0	0.095582209	1.197211669	0.128785697	0.969648134	1.523910061	0.981899359	1.565967436	1.278458081	0.811322217	0.539887203	0.607882078	1.141228485	2.084257127	0	0.300765446	0.57484826	2.167992441	0.570343526	0.683777918	0.277506937	1.246943165	2.143472065	0.777230517	1.07778376	0.60706073
2.7.1.46	0	0	0	0	0	0	0	0	0	0	0	0	0	0	0	0	0	0	0	0	0	0	0	0	0	0	0	0	0	0	0	0	0	0	0	0	0	0	0	0	0	0	0	0	0	0	0	0	0
2.7.1.47	0.013753491	0.011248607	0	0	0	0	0.015809318	0	0.000458361	0.015080571	0	0.024312914	0.023599011	0.024987773	0.023769228	0	0	0.009117102	0.021788291	0.01453782	0.004586566	0.012563044	0.004820071	0	0	0	0	0	0.030712253	0	0.007474405	0.012970303	0	0	0.020105625	0.003004737	0.017148935	0.018867113	0.009726213	0.012672427	0.017045682	0.028486	0.013965991	0	0.000835477	0.136689328	0.014399964	0	0.058999261
2.7.1.48	0.47242453	0.068499312	1.055658351	0.362477686	0	2.019338581	1.161005551	1.253956122	0.730480714	0.113851697	0.090678586	1.738605949	2.11886979	0.315197542	0.277360451	1.453644226	0	1.735377524	1.6466949	1.805810176	1.934881401	0.31215227	1.124336122	0.464173733	0.032299065	1.242195605	0.330712908	0.814250261	0.953641106	2.022619311	1.125082027	1.139394968	0.697912004	0.54618284	0.434763678	1.005240936	2.078745409	2.189075886	0.32455867	1.080897857	1.133514879	1.013558395	1.42671536	1.059791253	0.122263096	0.756552279	1.014438533	1.253955972	0.914454588
2.7.1.49	5.932583609	2.687182161	3.188435793	0.553565733	3.529150472	0.488304118	1.470004291	1.566534938	1.448477874	1.520424003	4.746402401	2.210162073	2.225123195	3.239351896	1.535056919	1.4976929	3.458399248	3.280808881	3.420752581	3.200607992	2.888027184	2.340820198	2.296379729	0	2.236659304	3.853512302	2.388383448	2.97668667	4.299535986	1.807994169	2.718731649	2.282061785	2.815153302	3.133720731	2.739765539	2.701530136	2.082845254	2.010714518	1.976519345	1.850075608	0.361665498	2.436048618	0.880090102	2.049045299	5.170705545	3.046045852	1.561404021	1.626068384	1.853430653
2.7.1.5	0.150211529	0	0	0.764398359	0	0.039310461	0	0.074280698	0	0.122344761	0	1.351035794	1.261822123	0	0.171537979	1.091647526	0	0.614636531	0.381140162	0.344927445	0.367195761	0	1.094176804	0	0	0.414661339	0.149381251	0.839554034	0.892760534	0	0.158071106	1.028630346	0.372866179	0.413849094	0.577598255	0.900207025	0.363788724	0	0.044629624	0.587316866	1.05980445	0.220251233	0.087439153	0.098998535	0	0.955298776	0.6959618	0.429255373	0.383121003
2.7.1.50	0.183054318	0.866623126	0.308605284	0.138034733	1.032809567	0.000306825	0.721782801	1.078078597	1.1634145	1.06032882	0.275262171	0	0.022781737	1.035470862	0.835605835	0.80965022	0	1.09588743	0.817262947	0.853156224	0.895266805	0.505843425	1.168520054	0.979724569	0.453745144	0.981950993	0.935869705	0.847981948	0.437792334	1.066710976	0.921654891	0.870708471	0.854756888	0.550877306	0.532128966	0.712180992	0.979202445	1.069850324	0.051609153	0.928611596	0.141297581	1.10177938	0.709992858	0.9389196	0.337792023	0.694018598	0.574434866	0.811364736	0.529362735
2.7.1.51	0.066736439	0	0.779718781	0	1.120691134	0	0.003970463	0	0.013231614	0	0.108154221	0.856949721	0.750029224	0	0.042919545	0.321035966	0.019366936	0.203355718	0.324246777	0.286136335	0.169488874	0.062174945	0.066042536	0.079977027	0.184071444	0	0.374822375	0.479967667	0	0.021971771	0.086934044	1.053825855	0.277067717	0.249001326	0.142771879	0.535506978	0.132943609	0	0.162215963	0.43329473	0.961204849	0.861652928	0.077506186	0.02194777	0.026689253	0.95116018	0.216560825	0.29375552	0.026855956
2.7.1.52	0	0.010360405	0.008770511	0.010363785	0.005686024	0	0	0	0.001882225	0.009522739	0	0	0	0	0	0.190451746	0	0.00881961	0	0	0	0	0.000112695	0	0.009389017	0	0.003114451	0	0	0	0	0	0.01094331	0.002814553	0	0.009580386	0.006340506	0	0.004936191	0	0	0	0	0.010228589	0.000561863	0.008533855	0.039634632	0.041358918	0
2.7.1.53	0.329219968	0.019981972	1.236290568	0.09764288	0.065153787	0.00497258	0.145684468	0.021971529	0.081213022	0.978394336	0.019381051	0.067914635	0.114710008	0.014692954	0.125516295	0.293792222	0	0.201762379	0.107743072	0.056282489	0.119089278	0	0	0.053326929	0.117553912	0.124082412	0.224567369	0.588177214	0	0.050627232	0.223772126	0.756108185	0.520993933	0.401449318	0.391698304	0.63487162	0	0.017646021	0	0.599988381	0.092218551	0.443345414	0.13253881	0.070046872	0.181905186	1.101194826	0.171592314	0.238012487	0
2.7.1.55	0.21580748	0	0	0.042022381	0	0	0.033173757	0	0	0.04150616	0.005317548	0.008928705	0.000205417	0.143776502	0.000390291	0.156780733	0	0.019327693	0	0.041320299	0	0	0	0.037033908	0	0	0.200668329	0.191518644	0	0.043595301	0.027140834	0.478790971	0.095648954	0.104933671	0.060827493	0.198622037	0.002642743	0	0.211952058	0.286907412	0.037282158	0.007361923	0	0	0.001648922	0	0	0.075990962	0
2.7.1.56	0.58958646	0.771725851	0.708053485	0.483858926	0.038432864	0.11808741	1.682129983	0.952927488	2.388222395	2.187995875	0.229965086	0.059791796	0	0	0	1.106796184	0.006756483	0.876744119	1.334271531	1.061044416	1.33237454	1.667518881	1.102944171	1.173800091	0.723758148	1.22517709	0.05803015	1.045421124	1.777690713	0	0.948722675	0.728734464	0.731021827	0.937815985	0.931180679	0.843180246	0.886881743	1.126141721	0.561531618	0.910758416	1.932758656	1.177611817	1.042447376	0.231231887	0.440791384	1.42442875	1.189975592	0.727684068	1.28426956
2.7.1.58	0.287735495	0.00336576	0.021251034	0.15733218	0.145838389	0.043858742	0	0	0	0.972256511	0.621624619	0.101690984	0	0.100936359	0	0	0.094360872	0.051797174	0.154945728	0.237890014	0.113643174	0.150525881	0.118999694	0.017340865	0	0	0.396462792	0.557915381	0.038590294	1.158664323	0	1.089021421	0.068116775	0.001623959	0	0.606701559	0	0.076363602	0.340113558	0.485908658	0.079026571	0.063779006	0	0	0.574262749	1.428449689	0.055181945	0.042087198	0.008792427
2.7.1.59	0.17304194	0.018119416	0.903565585	0.147415994	0.107556438	0.159203231	0.098688178	0	0	0.138754011	0.008958804	0	0	0	0	0	0.021183976	0.095041857	0	0	0	0	0.046575042	0	0.052610734	0	0.329011965	0.749156802	0	0	0.826918759	0.934966389	0.148485996	0	0	0.723581258	0	0	0.038565357	0.45596798	0.02356804	0.933503981	0.068031075	0.010609067	0.265717276	0.942948079	0.082496311	0.059916113	0.126280035
2.7.1.6	0.097132437	0.00719537	0.992271606	1.132659549	0.913524485	0.518776633	0.305369923	0	0.892236662	1.08120385	0.271408492	0.778619994	0.920382259	0.748500401	0.221945036	0.771765405	0.042347169	0.61876052	0.455200442	0.635073783	0.4359612	1.461603705	0.797075145	1.204668204	1.464787895	0.421745188	0.473883796	0.661645191	0.827615044	1.060999145	0.809268573	0.824879121	1.027393954	0.933992257	0.67586092	0.937661845	1.888038261	0	1.117075147	0.394451406	0	1.123332561	0.426266554	0	0.038884522	0.738507296	1.027004078	0.840184735	0.542052003
2.7.1.60	0.09871245	0.010891843	0.859219489	0.07905857	0.140016129	0	0.215818309	0	0	0.073473403	0.042122104	0	0.033881592	0	0	0.229788644	0.125059058	0.313166374	0.431937775	0.454934515	0.435098451	0	0.015787537	0.038802735	0.170840113	0	0.136985544	0.830778972	0.109622653	0	0	1.008673406	0	0.065121013	0.121496389	0.717495752	0.058773474	0	0.744334942	0.704233669	0	0.813010144	0	0.082584565	0.140248703	0	0.457877667	0.347420467	0.035025043
2.7.1.63	0.083253026	0	0	1.441119328	0	0	0.033514729	0.076374197	0.057926004	0.102529244	0.126569146	0.09479051	0.080552712	0.945278175	0	0	0	0.078681031	0.031689987	0.103836349	0.073494019	0	0	0.087294205	0.88945959	0.067092088	0.110038847	0	0.054448087	0	0	0.008612557	0	0.021751972	0.00727118	0.036370006	0	0.021565612	0.099429762	0.046402961	0	0.04714461	0	0.019472381	0.212443464	0	0.159127314	0	0
2.7.1.65	0.000175948	0.000278128	0	0	0	0.000244789	0	0	0	0.000313581	0	0	0.000320908	0.000316726	0.000594463	0	0.000416439	0	0.000326909	0	0.000543138	0	0	0	0	0.000356651	0	0.000617959	0	0.000394605	0	1.09921E-05	0.000463021	0.000193686	0	0	0.000366011	0.000250488	0.000585513	0	0	0.000539602	0	5.12156E-05	0	8.26635E-05	0	0	0.011829016
2.7.1.66	0.005980647	0.002725718	0.004169103	0	0	0.000907946	0.007041241	2.64585E-05	0.002226638	0	0.102775435	0	0	0	0.004414368	0.00044835	0.000212912	0	0.003303865	0	0.008454373	0	0.00058395	0.005624581	0	0	0.009238133	0.006635396	0	0.002514817	0.000996213	0	0.00044319	0	0.010167966	0.000106366	0	0.010279347	0.008529055	0	0.006058119	0	0	0	0.108578102	0	0	0.005719677	0
2.7.1.69	8.258465931	3.948662102	8.774080425	1.246092387	0	0	10.82245515	21.02861135	77.97274705	2.7200225	2.386206258	1.491255307	2.117882499	6.835321881	3.049040084	7.68911935	0	11.31922478	17.11022293	10.640004	11.7585479	18.51521616	40.92190554	5.378981689	8.024705226	16.15774773	10.49479769	26.83310892	36.8450647	2.257100355	8.438802655	35.14820648	0	3.108790674	7.954101585	23.04632204	2.538005166	6.131924413	5.846115263	16.57746378	20.10862553	0	37.9034656	0	0	38.14895071	12.04224691	5.421241927	18.88266908
2.7.1.71	1.03789432	0.779632309	0.843205459	1.443844849	1.151074121	0.722323504	0.101257104	1.205773056	1.959322184	0.721651272	1.201184171	0.757856819	1.111887508	1.03707443	2.276451798	2.129982146	0.890691146	0.84197788	1.357698657	1.377059006	1.042248665	1.189923587	1.026453064	0.852482301	1.251080299	0.575724192	1.800579663	1.642943024	1.110647921	0	1.794609968	2.109979709	1.782609161	1.911120813	1.533600907	2.090266084	0.023140433	0.227817917	1.366370289	0.861756463	0	0.854160613	0.287721331	0	1.264812295	1.895109545	1.218335184	1.085175016	0.576325409
2.7.1.72	0.00791205	0	0	0	0.001269634	0	0.008315218	0	0.000773628	0	0.001945022	0	0	0.004355582	0	0	0.008496577	0	0.001006579	0	0	0	0.00926261	0.007156218	0.004374481	0.002576878	0.007523468	0.004769044	0	0	0.006401281	0	0	0	0	0	0	0	0	0	0	0	0.002038445	0	0.009192715	0	0.002497365	0.006126471	0.02140442
2.7.1.73	0.108185076	0.087484427	0.087388602	0.055036645	0	0	0	0	0	0	0.045011385	0.072235316	0.04280255	0	0	0.140509399	0.057511353	0	0.014801484	0	0	0	0	0.039722292	0.170747279	0.117783728	0.184030617	0.802113193	0.087020234	0.107067286	0.998028325	0.914692778	0	0.123347512	0	0.765199353	0	0	0.168720236	0.626743632	0.016300902	0	0	0	0	0.815724712	0.136532549	0.072505066	0
2.7.1.74	3.5652E-05	0	0	0	0	6.3357E-05	0.000112475	0	0	0	0.000125343	0	0	0.000103068	6.6175E-05	0	0	0	0	0	0	0	0	0.000143692	0	0	0	8.7633E-05	0	4.55277E-05	0	0.000110627	6.42333E-05	0	0.000130253	0	0	0	2.44141E-05	0	0	0	0	0	4.70953E-05	0.000131788	0	0	0
2.7.1.76	0	0.020684606	0	0	0.003659619	0.002760702	0.016824854	0.005775276	0	0	0.068964097	0.006927	0.022936408	0.013957162	0	0.022105848	0.009064545	0.151324813	0.13386841	0.146160019	0.136714212	0.005264763	0.003834118	0.023757505	0	0	0.008990192	0.001769053	0.017169645	0	0.002663813	0	0	0.015326926	0.022309862	0.009285186	0	0	0	0.022598598	0.003278848	0.021808635	0.006656891	0	0.105881476	0	0.021802528	0.001029896	0.225286507
2.7.1.82	0	0	0	0	0	0	0	0	0	0	0	0	0	0	0	0	0	0	0	0	0	0	0	0	0	0	0	0	0	0	0	0	0	0	0	0	0	0	0	0	0	0	0	0	0	0	0	0	0
2.7.1.87	0.03080131	0.335747902	0.114901078	0	0.030282007	0.019403139	0.006391979	0.010158774	0.023158737	0	0.091545705	0.0012432	0.023624297	0	0.000258424	0	0.00754209	0	0.008898852	0	0.00989999	0	0.015905293	0.017647327	0.054977935	0	0	0.167017368	0.003474918	0.011979565	0	0.160252601	0.008865514	0	0.016715453	0.165114904	0	0	0.002658607	0	0.017130716	0.028893547	0.013480731	0.006974417	0.079703848	0.26004068	0	0	0.023601514
[truncated: 1,086 more rows]
[truncated: 32 more columns]
