# Supplementary material for: Metabolome of human gut microbiome is predictive of host dysbiosis
Source: Gigascience. 2015 Sep 14;4:42. doi: 10.1186/s13742-015-0084-3 (PMC4570295; doi:10.1186/s13742-015-0084-3)
Supplement: Additional file 6: — All noise-added taxonomic average enzyme function count matrices. (ZIP 14369 kb) [file 13742_2015_84_MOESM6_ESM.zip › AdditionalFile_5/Genomes_0SD.txt]

SAMPLE	Acidovorax	Acinetobacter	Actinobacillus	Actinomyces	Akkermansia	Alistipes	Anaerococcus	Anaerofustis	Anaerostipes	Anaerotruncus	Aquabacterium	Bacteroides	Bacteroides	Bifidobacterium	Bilophila	Blautia	Campylobacter	Clostridium	Clostridium	Clostridium	Clostridium	Collinsella	Coprobacillus	Coprococcus	Corynebacterium	Dialister	Eggerthella	Enterobacter	Enterococcus	Epulopiscium	Erwinia	Escherichia	Eubacterium	Eubacterium	Eubacterium	Ewingella	Faecalibacterium	Finegoldia	Fusobacterium	Gemella	Granulicatella	Haemophilus	Holdemania	Hylemonella	Ideonella	Klebsiella	Lachnobacterium	Lachnospira	Lactobacillus
1.-.-.-	10.8	13.91304348	8.105263158	2.545454545	8	2.5	2.833333333	1	1.5	3	15.13559322	2.923076923	2.923076923	1.315789474	6	1.4	4.272727273	2.016129032	2.016129032	2.016129032	2.016129032	8	4	2	3.172413793	5.5	10.5	18.50214592	9.927272727	3	9.714285714	26.79518072	1.5	1.5	1.5	18.50214592	4	1	13.5	14.75	3	7.090909091	2	1	15.13559322	14.85714286	3.65625	3.65625	7.164705882
1.1.-.-	1.4	1.130434783	0.105263158	0.363636364	0	1	0	1	2	0	2.355932203	1.153846154	1.153846154	0.842105263	0	0.2	0.090909091	0.274193548	0.274193548	0.274193548	0.274193548	0.5	0	1	0.310344828	1.5	1	2.669527897	2.127272727	0	1.285714286	3.530120482	0	0	0	2.669527897	0	0	1	2.25	1	0.954545455	0	0	2.355932203	3.142857143	0.53125	0.53125	0.458823529
1.1.1.-	4.2	10.17391304	1.263157895	1.181818182	0	0.5	2.333333333	4	8.5	5	7.601694915	3.538461538	3.538461538	0.473684211	1	3.4	1.060606061	2.451612903	2.451612903	2.451612903	2.451612903	0.5	3	1	1.379310345	1	2.75	3.240343348	1.872727273	1	1.285714286	4.072289157	1	1	1	3.240343348	2.5	3.75	2.666666667	2	0	0.863636364	1.8	1	7.601694915	5.428571429	2.75	2.75	2.329411765
1.1.1.1	3.4	4.043478261	1.105263158	0.363636364	1	0	0	2	2	3	4.779661017	1.461538462	1.461538462	1.473684211	6	2.6	0.03030303	1.161290323	1.161290323	1.161290323	1.161290323	0.5	0	1	1.24137931	0.5	1.5	2.274678112	0.981818182	3	1	3.120481928	0.8	0.8	0.8	2.274678112	1	0	0.666666667	1	0	0.181818182	0.6	0	4.779661017	3.714285714	1.59375	1.59375	1.729411765
1.1.1.10	0	0	0	0	0	0	0	0	0	0	0.13559322	0	0	0	0	0	0	0	0	0	0	0	0	0	0	0	0	0	0	0	0	0	0	0	0	0	0	0	0	0	0	0	0	0	0.13559322	0	0	0	0.011764706
1.1.1.100	3.4	3.956521739	0.947368421	1.090909091	2	1.5	1.166666667	11	3.5	3	7.516949153	1.846153846	1.846153846	0.684210526	3	2.8	1.606060606	2.725806452	2.725806452	2.725806452	2.725806452	1.5	2	2	1.068965517	2	1.5	1.918454936	2.527272727	3	2	1.518072289	2.3	2.3	2.3	1.918454936	1.5	1.25	1.083333333	0.75	2	1	1.5	1	7.516949153	3.714285714	3.1875	3.1875	2.105882353
1.1.1.102	0	0	0	0	0	0	0	0	0	0	0	0	0	0	0	0	0	0	0	0	0	0	0	0	0	0	0	0	0	0	0	0	0	0	0	0	0	0	0	0	0	0	0	0	0	0	0	0	0
1.1.1.103	0.2	0	0	0.272727273	1	0	0.166666667	0	0	0	0.533898305	0	0	0	0	0.6	0	0.177419355	0.177419355	0.177419355	0.177419355	0	0	1	0.034482759	0	0.25	0.82832618	0	0	0.142857143	0.975903614	0.3	0.3	0.3	0.82832618	0	0	0.166666667	0.5	0	0.090909091	0	0	0.533898305	0.857142857	0.3125	0.3125	0.094117647
1.1.1.11	0	0	0	0	0	0	0	0	0	0	0.533898305	0	0	0	0	0	0	0	0	0	0	0	0	0	0.034482759	0	0	0.206008584	0	0	1	0.072289157	0	0	0	0.206008584	0	0	0	0	0	0	0	0	0.533898305	0.857142857	0	0	0.011764706
1.1.1.122	0	0.173913043	0	0	0	0	0	0	0	0	0.262711864	0	0	0	0	0	0	0	0	0	0	0	0	0	0	0	0	0.060085837	0	0	0	0.108433735	0	0	0	0.060085837	0	0	0	0.25	0	0	0	0	0.262711864	0	0.25	0.25	0.023529412
1.1.1.125	0.2	0	0.052631579	0	0	0	0	0	1.5	2	0.720338983	0.076923077	0.076923077	0.210526316	0	0.2	0.03030303	0.516129032	0.516129032	0.516129032	0.516129032	0.5	0	0	0.068965517	0	0.25	0.9527897	0.072727273	1	0.285714286	0.951807229	0.1	0.1	0.1	0.9527897	0	0	0.333333333	0.5	0	0.090909091	0.3	0	0.720338983	1.714285714	0.25	0.25	0.388235294
1.1.1.130	0.2	0	1.052631579	0	0	0	0.166666667	0	0	0	0.008474576	0	0	0	0	0.2	0	0.129032258	0.129032258	0.129032258	0.129032258	0	0	0	0.034482759	0	0.25	0.463519313	0	0	0	0.722891566	0	0	0	0.463519313	0	0	0.083333333	0.5	0	0.272727273	0	0	0.008474576	0.142857143	0.09375	0.09375	0.035294118
1.1.1.132	0	0	0	0	0	0	0	0	0	0	0.025423729	0.076923077	0.076923077	0	0	0	0	0.064516129	0.064516129	0.064516129	0.064516129	0	0	0	0	0	0	0.004291845	0.018181818	0	0	0	0	0	0	0.004291845	0	0	0	0	0	0	0	0	0.025423729	0	0.09375	0.09375	0.023529412
1.1.1.133	0.8	0.217391304	0.526315789	0.090909091	1	1	0.5	0	1	1	1.220338983	2.076923077	2.076923077	0.105263158	0	1.2	0	0.709677419	0.709677419	0.709677419	0.709677419	0	2	1	0.344827586	0.5	1	0.373390558	0.945454545	1	0.142857143	0.337349398	0.7	0.7	0.7	0.373390558	1.5	1	0.916666667	0	0	0	0.7	0	1.220338983	0.285714286	1	1	0.517647059
1.1.1.137	0	0	0	0	0	0	0	0	0	0	0	0	0	0	0	0	0	0	0	0	0	0	0	0	0	0	0	0	0	0	0	0	0	0	0	0	0	0	0	0	0	0	0	0	0	0	0	0	0.070588235
1.1.1.14	0.2	0	0	0.727272727	1	0	0	14	12	3	0.796610169	0	0	0	0	2	0	0.903225806	0.903225806	0.903225806	0.903225806	0	0	0.5	0.034482759	0	0	0.266094421	0.018181818	1	0	0.337349398	0.7	0.7	0.7	0.266094421	0	0	0.083333333	0.25	0	0	0.4	0	0.796610169	0.142857143	1.21875	1.21875	0.188235294
1.1.1.140	0.2	0	0.052631579	0.181818182	0	0	0.166666667	0	4	0	0.008474576	0	0	0	0	0	0	0.322580645	0.322580645	0.322580645	0.322580645	0	0	0	0	0.5	0.25	0.892703863	0.818181818	0	0.857142857	1.542168675	0.1	0.1	0.1	0.892703863	0	0	0.25	0.75	0	0.090909091	0.1	0	0.008474576	1.571428571	0.375	0.375	0.376470588
1.1.1.154	0.2	0	0	0	0	0	0	0	0	0	0.033898305	0	0	0	0	0.2	0	0.032258065	0.032258065	0.032258065	0.032258065	0	0	0	0	0.5	0.25	0.540772532	0.654545455	0	0	1.144578313	0	0	0	0.540772532	0	0	0.25	0.75	0	0.090909091	0	0	0.033898305	0.142857143	0.0625	0.0625	0.070588235
1.1.1.157	2	1.47826087	0	0	0	0	1.833333333	1	1	1	2.127118644	0	0	0.263157895	1	0.2	0	1.080645161	1.080645161	1.080645161	1.080645161	0	1	1	0.655172414	0	0.5	0.373390558	0	0	0	0.506024096	0.8	0.8	0.8	0.373390558	1	1.25	1	0.25	0	0.136363636	0.6	1	2.127118644	1.857142857	0.65625	0.65625	0.458823529
1.1.1.158	1	1	1	1	0	1	1	1	1	1	1.008474576	1	1	1.052631579	1	1	0.96969697	1	1	1	1	2	1	1	0.965517241	2	1.5	0.974248927	1.272727273	0	1	1.012048193	0.9	0.9	0.9	0.974248927	1	1	1	1	1	0.909090909	1.1	1	1.008474576	1	0.96875	0.96875	1.011764706
1.1.1.159	0.2	0.130434783	0	0	0	0	0.166666667	1	0	0	0.06779661	0.076923077	0.076923077	0	0	0.8	0.96969697	0.161290323	0.161290323	0.161290323	0.161290323	0.5	0	0	0	0	0.5	0.356223176	0	0	0	0.879518072	0.2	0.2	0.2	0.356223176	0	0	0.25	0.5	0	0.090909091	0.2	0	0.06779661	0	0.1875	0.1875	0.058823529
1.1.1.169	1.4	0.173913043	0	0.363636364	1	0	0.333333333	1	2	1	2.661016949	1	1	0.578947368	0	1	0.060606061	0.919354839	0.919354839	0.919354839	0.919354839	0.5	1	1.5	0.689655172	2	0.25	1.175965665	2.072727273	0	1.571428571	0.987951807	0.4	0.4	0.4	1.175965665	1.5	1	0.25	1	2	0.090909091	0.8	1	2.661016949	1.857142857	0.96875	0.96875	0.776470588
1.1.1.17	0.2	0	0.894736842	0.090909091	0	0	0.166666667	0	4	0	0.025423729	0	0	0	0	0	0	0.209677419	0.209677419	0.209677419	0.209677419	0	0	0	0.034482759	0.5	0.25	0.849785408	1	0	1	1	0.1	0.1	0.1	0.849785408	0	0	0.333333333	0.5	0	0.090909091	0.3	0	0.025423729	0.857142857	0.4375	0.4375	0.388235294
1.1.1.170	0	0	0	0	0	0	0	0	0	0	0	0	0	0	0	0	0	0	0	0	0	0	0	0	0	0	0	0	0	0	0	0	0	0	0	0	0	0	0	0	0	0	0	0	0	0	0	0	0
1.1.1.18	0	0	0	1	0	0	0.166666667	0	6	0	0.991525424	0	0	0.052631579	0	0	0	0.564516129	0.564516129	0.564516129	0.564516129	0	0	0	0.24137931	1	0	0.47639485	0.618181818	1	1.285714286	0.072289157	0	0	0	0.47639485	0	0	0	0	0	0.090909091	0.1	0	0.991525424	2	0.875	0.875	0.4
1.1.1.184	0	0.260869565	0	0	0	0	0	0	0	0	0.737288136	0	0	0	0	0	0	0.016129032	0.016129032	0.016129032	0.016129032	0	0	0	0	0	0	0	0	0	0	0	0	0	0	0	0	0	0	0	0	0	0	0	0.737288136	0	0	0	0.047058824
1.1.1.193	0.6	0	0	0	0	1	0	0	0	0	0.059322034	0.230769231	0.230769231	0.105263158	0	0	0	0.048387097	0.048387097	0.048387097	0.048387097	0.5	0	0	0.068965517	0	0	0.038626609	0	0	0	0	0	0	0	0.038626609	0	0	0	0	0	0	0	0	0.059322034	0	0.125	0.125	0.070588235
1.1.1.195	0	0	0	0	0	0	0	0	0	0	0.008474576	0	0	0	0	0	0	0	0	0	0	0	0	0	0	0	0	0	0	0	0	0	0	0	0	0	0	0	0	0	0	0	0	0	0.008474576	0	0.03125	0.03125	0
1.1.1.2	0	0.043478261	0	0.363636364	0	0	0.166666667	0	0	0	0.533898305	0.153846154	0.153846154	0	0	0.2	0.666666667	0.080645161	0.080645161	0.080645161	0.080645161	0	0	0	0.448275862	0	0	0.077253219	0	1	0.571428571	0.012048193	0	0	0	0.077253219	0	0	0	0	0	0	0.1	0	0.533898305	0	0.28125	0.28125	0.058823529
1.1.1.202	0	0	0	0	0	0	0	0	0	0	0.025423729	0.076923077	0.076923077	0	0	0	0	0.516129032	0.516129032	0.516129032	0.516129032	0	0	0.5	0	0	0	0.034334764	0.036363636	0	0	0	0.1	0.1	0.1	0.034334764	0	0	0	0	0	0	0.1	0	0.025423729	0.714285714	0.0625	0.0625	0.235294118
1.1.1.205	1	1	1	2	1	1	1	1	1	1	1.559322034	1.076923077	1.076923077	2	1	1	0.909090909	1.14516129	1.14516129	1.14516129	1.14516129	1	1	1	2.310344828	1.5	1	0.948497854	1	1	1	1	1	1	1	0.948497854	1	1	0.916666667	1	1	1	1	1	1.559322034	1	1.09375	1.09375	1.070588235
1.1.1.206	0	0	0	0	0	0	0	0	0	0	0	0	0	0	0	0	0	0	0	0	0	0	0	0	0	0	0	0	0	0	0	0	0	0	0	0	0	0	0	0	0	0	0	0	0	0	0	0	0
1.1.1.21	0	0	0	0.090909091	0	0	0	0	0	0	0.093220339	0	0	0	0	0.6	0	0.032258065	0.032258065	0.032258065	0.032258065	0	0	0	0	0	0	0	0	1	0	0	0	0	0	0	0	0	0	0	0	0	0	0	0.093220339	0	0.125	0.125	0
1.1.1.210	0	0	0	0	0	0	0	0	0	0	0	0	0	0	0	0	0	0	0	0	0	0	0	0	0	0	0	0	0	0	0	0	0	0	0	0	0	0	0	0	0	0	0	0	0	0	0	0	0
1.1.1.215	1	1.086956522	0.052631579	0	0	0	0	0	0	0	0.813559322	0	0	0	0	0	0	0	0	0	0	0	0	0	0.034482759	0	0.25	0.836909871	0	0	1.142857143	0.975903614	0	0	0	0.836909871	0	0	0.166666667	0.5	0	0.090909091	0	0	0.813559322	0.857142857	0.0625	0.0625	0.070588235
1.1.1.218	0	0	0	0.090909091	0	0	0	0	0	0	0	0	0	0	0	0	0	0.032258065	0.032258065	0.032258065	0.032258065	0	0	0	0.103448276	0	0	0	0	0	0	0	0	0	0	0	0	0	0	0	0	0	0	0	0	0	0	0	0
1.1.1.219	0	0.304347826	0	0	0	0	0	0	0	0	0.661016949	0	0	0	0	0	0	0.096774194	0.096774194	0.096774194	0.096774194	0	0	0	0	0	0.25	0.021459227	0	0	0	0	0	0	0	0.021459227	0.5	0	0	0	0	0	0	0	0.661016949	0	0.03125	0.03125	0.129411765
1.1.1.22	1	1.304347826	0.105263158	1	1	1	0.833333333	1	0	0	1.389830508	2.384615385	2.384615385	0.578947368	1	1	0.515151515	0.370967742	0.370967742	0.370967742	0.370967742	0.5	1	0	0.965517241	0.5	1	0.927038627	0.345454545	0	1	1.036144578	0.4	0.4	0.4	0.927038627	0.5	0.25	0.333333333	0.5	0	0.090909091	0.4	0	1.389830508	1	0.53125	0.53125	0.2
1.1.1.220	0	0	0	0	0	0	0	0	0	0	0	0	0	0	0	0	0.848484848	0	0	0	0	0	0	0	0	0	0	0.004291845	0	0	0	0	0	0	0	0.004291845	0	0	0	0	0	0	0	0	0	0	0	0	0.011764706
1.1.1.23	1	0.956521739	0.947368421	0.454545455	1	0.5	0	1	1	1	1.050847458	1	1	0.947368421	1	1	1	0.725806452	0.725806452	0.725806452	0.725806452	1	1	1	1.068965517	0	1	0.974248927	0.054545455	1	1	0.951807229	1	1	1	0.974248927	0.5	0	0.166666667	0.5	0	0.863636364	0.7	0	1.050847458	1	0.78125	0.78125	0.388235294
1.1.1.244	0	0	0	0	0	0	0	0	0	0	0	0	0	0	0	0	0	0	0	0	0	0	0	0	0.034482759	0	0	0.103004292	0	0	0	0	0	0	0	0.103004292	0	0	0	0	0	0	0	0	0	0	0	0	0
1.1.1.25	0.8	1.043478261	1.105263158	1	1	1	0.333333333	1	3	2	1.983050847	1	1	1	1	1.4	1	1.177419355	1.177419355	1.177419355	1.177419355	0	1	1	1.655172414	0.5	1	1.429184549	1.018181818	0	1.285714286	1.108433735	1.5	1.5	1.5	1.429184549	0	0	1.5	0.5	0	1.863636364	0.6	0	1.983050847	4.285714286	1.3125	1.3125	0.741176471
1.1.1.251	0.2	0	0	0	0	0	0	0	1.5	0	0.008474576	0	0	0	0	0.8	0	0.064516129	0.064516129	0.064516129	0.064516129	0	0	0	0	0	0.25	0.467811159	0	1	0	0.86746988	0	0	0	0.467811159	0	0	0.25	0.5	0	0.090909091	0	0	0.008474576	0.571428571	0.25	0.25	0.047058824
1.1.1.255	0.2	0.043478261	0	0	0	0	0	0	0	0	0.06779661	0	0	0	0	0	0	0.016129032	0.016129032	0.016129032	0.016129032	0	0	0	0	0	0	0.038626609	0	0	0	0	0	0	0	0.038626609	0	0	0	0	0	0	0	0	0.06779661	0	0	0	0
1.1.1.26	0	0	0	0	0	0	0	0	0	0	0.254237288	0	0	0	0	0	0	0.080645161	0.080645161	0.080645161	0.080645161	0	0	0	0	0	0.25	0	0	0	0	0	0	0	0	0	0	0	0	0	0	0	0	0	0.254237288	0	0.0625	0.0625	0.023529412
1.1.1.261	0	0	0	0.090909091	0	0.5	0	0	1	0	0.008474576	0	0	0	0	0	0	0.080645161	0.080645161	0.080645161	0.080645161	0	0	0	0	0	0	0	0	0	0	0	0.6	0.6	0.6	0	0	0	0	0	0	0	0	0	0.008474576	0	0.15625	0.15625	0.023529412
1.1.1.262	0.8	1	0.157894737	0	1	0.5	0.166666667	0	0.5	0	1.347457627	1	1	0	0	0.2	0.818181818	0.516129032	0.516129032	0.516129032	0.516129032	0	0	0	0.034482759	0	0.5	1.244635193	0	0	1.142857143	1.204819277	0.4	0.4	0.4	1.244635193	0.5	0	0.666666667	0.5	0	0.090909091	0	1	1.347457627	2.428571429	0.3125	0.3125	0.223529412
1.1.1.264	0	0	0.052631579	0.090909091	0	0	0	0	0	0	0.177966102	0	0	0	1	0	0	0	0	0	0	0	0	0	0.137931034	0	0	0.30472103	0	0	0.142857143	0.421686747	0	0	0	0.30472103	0	0	0.083333333	0.5	0	0.045454545	0	0	0.177966102	0	0.03125	0.03125	0.047058824
1.1.1.267	1	1	0.947368421	0.818181818	1	1	0.166666667	0	1	1	0.949152542	1	1	0.947368421	1	1	0.96969697	0.983870968	0.983870968	0.983870968	0.983870968	1	1	1	0.896551724	0.5	1	0.9527897	0	1	1	0.987951807	0.9	0.9	0.9	0.9527897	0.5	0	0.916666667	0.5	0	1	0.8	0	0.949152542	0.857142857	0.8125	0.8125	0.129411765
1.1.1.27	0	0	0	0.818181818	0	0	1.666666667	0	2	3	0.228813559	0	0	1.789473684	0	1	0.545454545	1.387096774	1.387096774	1.387096774	1.387096774	2	1	1	1.137931034	2	0.5	0.184549356	2.018181818	0	0	0.265060241	0.8	0.8	0.8	0.184549356	0	0	0.833333333	0.5	1	0	1.1	1	0.228813559	0.857142857	0.9375	0.9375	2.576470588
1.1.1.271	0	0	0	0.090909091	1	0	0	0	0	0	0.262711864	1.384615385	1.384615385	0	0	0	0.818181818	0.096774194	0.096774194	0.096774194	0.096774194	0	0	0	0.034482759	0	0	0.733905579	0.072727273	0	0	1.180722892	0	0	0	0.733905579	0	0	0.333333333	0.75	0	0.181818182	0.1	0	0.262711864	0.285714286	0.03125	0.03125	0.105882353
1.1.1.272	0	0	0	0	0	0.5	0	0	0	0	0.127118644	0	0	0	0	0.4	0.666666667	0.241935484	0.241935484	0.241935484	0.241935484	0	1	0	0	0	0	0.008583691	0	0	0	0	0.2	0.2	0.2	0.008583691	0	0	0.166666667	0	0	0	0.1	0	0.127118644	0	0.125	0.125	0.011764706
1.1.1.274	0.6	1.043478261	0.105263158	1.636363636	0	0.5	0	0	0	0	0.669491525	0.153846154	0.153846154	0.368421053	1	0	0.03030303	0.14516129	0.14516129	0.14516129	0.14516129	0	0	0	0.517241379	0.5	0.5	1.888412017	1.472727273	0	1.857142857	2.337349398	0	0	0	1.888412017	0	0	0.416666667	1.25	0	0.181818182	0.2	0	0.669491525	1.714285714	0.09375	0.09375	0.611764706
1.1.1.275	0	0	0	0	0	0	0	0	0	0	0	0	0	0	0	0	0	0	0	0	0	0	0	0	0	0	0	0	0	0	0	0	0	0	0	0	0	0	0	0	0	0	0	0	0	0	0	0	0
1.1.1.276	0	0	0	0	0	0	0	0	0	0	0.033898305	0	0	0	2	0	0.060606061	0	0	0	0	0	0	0	0	0	0	0.025751073	0	0	0	0	0	0	0	0.025751073	0	0	0	0	0	0	0	0	0.033898305	0.857142857	0.0625	0.0625	0.011764706
1.1.1.28	1.2	0.869565217	1.052631579	0.090909091	0	1	0	0	0	0	0.720338983	0.923076923	0.923076923	0	0	0.8	0	0.838709677	0.838709677	0.838709677	0.838709677	0.5	2	0.5	0.206896552	0	0.5	1.716738197	0.709090909	0	2.142857143	1.927710843	0.5	0.5	0.5	1.716738197	0	0	2.083333333	1.5	1	1.772727273	0.8	0	0.720338983	1.857142857	0.28125	0.28125	1.647058824
1.1.1.282	0.2	0	0	0	0	0	0	0	0	0	0.016949153	0	0	0	0	0	0	0	0	0	0	0	0	0	0	0	0.25	0.450643777	0	0	0	0.915662651	0	0	0	0.450643777	0	0	0.166666667	0.5	0	0.090909091	0	0	0.016949153	0	0	0	0.035294118
1.1.1.284	2.8	2.52173913	1.789473684	1.090909091	0	0	0	0	2	0	2.508474576	0	0	0	0	0	0	0.225806452	0.225806452	0.225806452	0.225806452	0	0	0	0.206896552	0	2	1.605150215	0.909090909	0	2.285714286	1.951807229	0	0	0	1.605150215	0	0	0.333333333	1	0	1.545454545	0	0	2.508474576	2.571428571	0.8125	0.8125	0.282352941
1.1.1.288	0	0	0	0	0	0	0	0	0	0	0	0	0	0	0	0	0	0	0	0	0	0	0	0	0	0	0	0	0	0	0	0	0	0	0	0	0	0	0	0	0	0	0	0	0	0	0	0	0
1.1.1.29	0	0.304347826	1	0	0	0.5	0	0	0	2	0.169491525	1	1	0	1	1	0.090909091	0.516129032	0.516129032	0.516129032	0.516129032	0	0	0.5	0.068965517	0	0.75	0.068669528	0.072727273	2	0	0.072289157	0.2	0.2	0.2	0.068669528	1	0	0.333333333	0	0	0.863636364	0.5	0	0.169491525	0	0.25	0.25	0.152941176
1.1.1.290	0.2	1	0	0	0	1	0	0	0	0	0.042372881	1	1	0	0	0	0	0.016129032	0.016129032	0.016129032	0.016129032	0	0	0	0.034482759	0	0.25	0.879828326	0	0	1	0.963855422	0	0	0	0.879828326	0	0	0.166666667	0.5	0	0.090909091	0	0	0.042372881	0.857142857	0.0625	0.0625	0.047058824
1.1.1.294	0	0	0	0	0	0	0	0	0	0	0	0	0	0	0	0	0	0	0	0	0	0	0	0	0	0	0	0	0	0	0	0	0	0	0	0	0	0	0	0	0	0	0	0	0	0	0	0	0
1.1.1.3	1.4	1.652173913	0	0.818181818	1	1	0.166666667	1	2	1	1.025423729	0	0	1	1	2	0.909090909	1.161290323	1.161290323	1.161290323	1.161290323	1	1	1	0.896551724	1	0.75	0.0472103	0.581818182	1	0	0.048192771	1.2	1.2	1.2	0.0472103	1	0.75	0.333333333	0.5	1	0	0.8	0	1.025423729	0.142857143	1.28125	1.28125	0.717647059
1.1.1.30	0.8	0.695652174	0	0.181818182	0	0	0	0	0	0	1.372881356	0	0	0	0	0.2	0	0	0	0	0	0	0	0	0.137931034	0	0.25	0.090128755	0	0	0	0.060240964	0	0	0	0.090128755	0	0	0	0	0	0.045454545	0	0	1.372881356	1.142857143	0.125	0.125	0.105882353
1.1.1.306	0	0	0	0	0	0	0	0	0	0	0.016949153	0	0	0	0	0	0	0.016129032	0.016129032	0.016129032	0.016129032	0	0	0	0.517241379	0	0	0.008583691	0	0	0	0	0	0	0	0.008583691	0	0	0	0	0	0	0	0	0.016949153	0	0.0625	0.0625	0.011764706
1.1.1.31	2.4	1.739130435	1	0.545454545	0	0	0.166666667	0	0	1	2.805084746	0	0	0	2	0.6	0.03030303	0.338709677	0.338709677	0.338709677	0.338709677	1	0	0	0.655172414	0.5	0.25	0.283261803	1	1	0.285714286	0.168674699	0.1	0.1	0.1	0.283261803	0	0	0	0.5	1	0.318181818	0.3	0	2.805084746	0.857142857	0.59375	0.59375	0.505882353
1.1.1.312	0	0	0	0	0	0	0	0	0	0	0.076271186	0	0	0	0	0	0	0	0	0	0	0	0	0	0	0	0	0	0	0	0	0	0	0	0	0	0	0	0	0	0	0	0	0	0.076271186	0	0	0	0
1.1.1.34	0	0	0	0	0	0	0	0	0	0	0.042372881	0	0	0	0	0	0	0	0	0	0	0	0	0	0.068965517	0	0	0.017167382	0.236363636	0	0	0	0	0	0	0.017167382	0	0	0.083333333	0	1	0	0	0	0.042372881	0	0	0	0.505882353
1.1.1.35	7	7.782608696	2.684210526	0.181818182	0	0	0.166666667	0	0	0	6.313559322	0	0	0	0	0	0.090909091	0.209677419	0.209677419	0.209677419	0.209677419	0	1	0	1.172413793	0	2	5.875536481	0	0	7	6.710843373	0	0	0	5.875536481	0	0	1.166666667	3.5	0	0.772727273	0.1	0	6.313559322	6.571428571	0.5625	0.5625	0.741176471
1.1.1.36	1	0	0	0	0	0	0	0	0	0	1.694915254	0	0	0	0	0	0	0.048387097	0.048387097	0.048387097	0.048387097	0	0	0	0	0	0.25	0.012875536	0	0	0	0.012048193	0	0	0	0.012875536	0	0	0	0	0	0	0	0	1.694915254	0	0.03125	0.03125	0.058823529
1.1.1.37	2.6	1.304347826	1.157894737	1.090909091	2	1.5	0.166666667	0	0	2	2.415254237	2.538461538	2.538461538	0.157894737	0	0.2	1.333333333	0.274193548	0.274193548	0.274193548	0.274193548	0	1	0	1.275862069	0	1.25	1.630901288	0	0	1.142857143	1.963855422	0.1	0.1	0.1	1.630901288	0	0	0.166666667	0.5	0	1.272727273	0.2	0	2.415254237	2.142857143	0.21875	0.21875	0.364705882
1.1.1.38	0.2	0.956521739	0	1.181818182	0	0	1	1	1	1	0.127118644	0	0	0.105263158	1	1	0.696969697	1.225806452	1.225806452	1.225806452	1.225806452	0	0	1	0.24137931	2	0.25	0.939914163	1.618181818	0	1	1.036144578	0.9	0.9	0.9	0.939914163	1	1	0.666666667	0.75	2	0.090909091	0.5	1	0.127118644	1.285714286	0.96875	0.96875	0.717647059
1.1.1.39	0	0	0	0	0	0	0	0	0	0	0	0	0	0	0	0	0	0	0	0	0	0	0	0	0	0.5	0	0	0.6	0	0	0	0	0	0	0	0	0	0	0	0	0	0	0	0	0	0.03125	0.03125	0.105882353
1.1.1.4	0	3.043478261	0	0	0	0	0	0	0	0	0.423728814	0	0	0.631578947	0	0	0	0.096774194	0.096774194	0.096774194	0.096774194	0	0	0	0.413793103	0	0	0.266094421	0.036363636	0	0.285714286	0.024096386	0	0	0	0.266094421	0	0	0	0	0	0	0.2	0	0.423728814	1.714285714	0.0625	0.0625	0.752941176
1.1.1.40	1.6	1	0.894736842	0	1	0.5	0	0	0	0	1.737288136	1	1	0	2	0	0.96969697	0.080645161	0.080645161	0.080645161	0.080645161	0	0	0	0.103448276	0	0.5	0.841201717	0	0	0.142857143	0.987951807	0	0	0	0.841201717	0	0	0.166666667	0.5	0	1	0	0	1.737288136	1.285714286	0.15625	0.15625	0.188235294
1.1.1.41	0	0	0	0	0	0	0.833333333	1	0	1	0.118644068	0	0	0	0	0	0	0.467741935	0.467741935	0.467741935	0.467741935	1	1	0	0	0	0.5	0.012875536	0.018181818	1	0	0.024096386	0.2	0.2	0.2	0.012875536	0	0	0.083333333	0	0	0	0.6	0	0.118644068	0	0	0	0.070588235
1.1.1.42	1.6	2.043478261	0	0.727272727	1	0	0.166666667	0	1	0	1.330508475	1	1	0.947368421	1	1	0.878787879	0.419354839	0.419354839	0.419354839	0.419354839	0	0	0.5	0.931034483	0	1.25	0.957081545	0.090909091	0	1.142857143	1.096385542	0.8	0.8	0.8	0.957081545	1	0	0.166666667	0.75	0	0.136363636	0	0	1.330508475	1	0.71875	0.71875	0.211764706
1.1.1.43	0	0	0	0	0	0	0	0	0	0	0.050847458	0	0	0	0	0	0	0	0	0	0	0	0	0	0	0	0	0.004291845	0	0	0	0	0	0	0	0.004291845	0	0	0	0	0	0	0	0	0.050847458	0	0	0	0.011764706
1.1.1.44	0.2	0	0.947368421	0.818181818	0	0	0.166666667	0	0	0	0.627118644	0.923076923	0.923076923	1.315789474	0	0.2	0	0.241935484	0.241935484	0.241935484	0.241935484	0	0	0	1	1.5	0.25	0.995708155	1.818181818	0	1	1.024096386	0	0	0	0.995708155	0	0	0.166666667	1	1	1	0.6	0	0.627118644	1	0.5	0.5	1.223529412
1.1.1.46	0	0	0	0	0	0	0	0	0	0	0.13559322	0	0	0	0	0	0	0	0	0	0	0	0	0	0	0	0	0	0	0	0	0	0	0	0	0	0	0	0	0	0	0	0	0	0.13559322	0	0	0	0
1.1.1.47	1.6	0	0	0	0	0	0	0	0	1	0.830508475	0	0	0	0	0.2	0	0.016129032	0.016129032	0.016129032	0.016129032	0	0	0	0.034482759	0.5	0.5	0.072961373	0.836363636	0	0.857142857	0.024096386	0	0	0	0.072961373	0	0	0	0	0	0	0	0	0.830508475	0.142857143	0.15625	0.15625	0.294117647
1.1.1.48	0	0	0	0	0	0	0	0	0	0	0.203389831	0	0	0	0	0	0	0	0	0	0	0	0	0	0	0	0	0.004291845	0	0	0	0.012048193	0	0	0	0.004291845	0	0	0	0	0	0	0	0	0.203389831	0	0.09375	0.09375	0.047058824
1.1.1.49	1	0	1.052631579	0.818181818	0	0	0	0	0	0	1.13559322	0.923076923	0.923076923	1	0	0	0.060606061	0.112903226	0.112903226	0.112903226	0.112903226	0	0	0	1.068965517	0.5	0.5	0.961373391	1	0	1	0.963855422	0	0	0	0.961373391	0	0	0.166666667	1	1	1	0.4	0	1.13559322	1	0.4375	0.4375	1
1.1.1.50	0	0	0	0	0	0	0	0	0	0	0.101694915	0	0	0	0	0	0	0	0	0	0	0	0	0	0	0	0	0	0	0	0	0	0	0	0	0	0	0	0	0	0	0	0	0	0.101694915	0	0.0625	0.0625	0.011764706
1.1.1.51	0	0	0	0	0	0	0	0	0	0	0.076271186	0	0	0	0	0	0	0	0	0	0	0	0	0	0	0	0	0	0	0	0	0	0	0	0	0	0	0	0	0	0	0	0	0	0.076271186	0	0	0	0
1.1.1.53	0.2	0	0	0	0	0	0	1	0	0	0.118644068	0	0	0	0	0	0	0.016129032	0.016129032	0.016129032	0.016129032	0	0	0	0.103448276	0	0	0.008583691	0	0	0	0	0	0	0	0.008583691	0	0	0	0	0	0	0	0	0.118644068	0	0.03125	0.03125	0.105882353
1.1.1.56	0	0	0	0	0	0	0	0	0	0	0.033898305	0	0	0	0	0	0	0	0	0	0	0	0	0	0	0	0	0.051502146	0	0	0	0.072289157	0	0	0	0.051502146	0	0	0	0	0	0	0	0	0.033898305	0.571428571	0	0	0.035294118
1.1.1.57	0.2	0	0.052631579	0.272727273	0	0	0.333333333	0	0	0	0.415254237	0.076923077	0.076923077	0.052631579	0	0.4	0	0.193548387	0.193548387	0.193548387	0.193548387	0	0	0	0.24137931	0	0.25	1.030042918	0.4	1	0.285714286	0.975903614	0.2	0.2	0.2	1.030042918	1	0	0.166666667	0.5	0	0.090909091	0	0	0.415254237	1.714285714	0.21875	0.21875	0.211764706
1.1.1.58	0.2	0	0.052631579	0	0	0.5	0	0	0	0	0.127118644	0.846153846	0.846153846	0	0	0.4	0	0.241935484	0.241935484	0.241935484	0.241935484	0.5	0	0	0.034482759	0	0.25	0.665236052	0.418181818	1	0.142857143	0.939759036	0.1	0.1	0.1	0.665236052	1	0	0.166666667	0.5	0	0.090909091	0	0	0.127118644	1.285714286	0.21875	0.21875	0.023529412
1.1.1.6	0.2	0.043478261	0	0	0	0	0.166666667	0	2	1	0.118644068	0	0	0.315789474	0	0.8	0	1.193548387	1.193548387	1.193548387	1.193548387	2	0	0.5	0.24137931	1.5	0.25	0.944206009	1.945454545	2	0.571428571	1.108433735	0.7	0.7	0.7	0.944206009	0	0.5	0.416666667	0.75	1	0.090909091	0.4	0	0.118644068	2.142857143	0.5625	0.5625	0.376470588
1.1.1.60	0.8	0.52173913	0.157894737	0.090909091	0	0	0	0	1	0	1.754237288	0	0	0	0	1	0.090909091	0.403225806	0.403225806	0.403225806	0.403225806	0	0	0	0.034482759	0	0.5	1.231759657	0.072727273	1	0.142857143	1.951807229	0.3	0.3	0.3	1.231759657	0	0	0.416666667	1	0	0.181818182	0.4	0	1.754237288	1	0.53125	0.53125	0.164705882
1.1.1.61	0	0	0	0	0	0	0	1	1	0	0.661016949	0	0	0.157894737	0	0	0	0.241935484	0.241935484	0.241935484	0.241935484	0	0	0	0	0	0	0	0	0	0	0	0.1	0.1	0.1	0	0	0	0.166666667	0	0	0	0	0	0.661016949	0	0.0625	0.0625	0.023529412
1.1.1.62	0	0	0	0	0	0	0	0	0	0	0.279661017	0	0	0	0	0	0	0	0	0	0	0	0	0	0	0	0	0	0	0	0	0	0	0	0	0	0	0	0	0	0	0	0	0	0.279661017	0	0	0	0
1.1.1.65	0.2	0	0	0	0	0	0	0	0	0	0.06779661	0	0	0	0	0	0	0	0	0	0	0	0	0	0	0	0	0	0	0	0	0	0	0	0	0	0	0	0	0	0	0	0	0	0.06779661	0	0.03125	0.03125	0
1.1.1.67	0	0	0	0.545454545	0	0	0	0	0	0	0.016949153	0.076923077	0.076923077	0	0	0	0	0.016129032	0.016129032	0.016129032	0.016129032	0	0	0	0.068965517	0	0	0.004291845	0	0	0	0	0	0	0	0.004291845	0	0	0	0	0	0	0	0	0.016949153	0	0.09375	0.09375	0.011764706
1.1.1.69	1.2	0	0.052631579	0	0	1	0	0	0	0	0.63559322	1	1	0	1	0.2	0	0.467741935	0.467741935	0.467741935	0.467741935	0.5	0	0	0.172413793	0.5	0.25	0.52360515	1.072727273	0	0.428571429	0.530120482	0.1	0.1	0.1	0.52360515	1.5	0	0.333333333	0.5	1	0.045454545	0.3	0	0.63559322	0.428571429	0.28125	0.28125	0.058823529
1.1.1.77	0.2	0	0.947368421	0.181818182	0	0	0	0	1	0	0.033898305	1	1	0.631578947	0	0.4	0	0.306451613	0.306451613	0.306451613	0.306451613	1	1	1	0	0	0.25	0.596566524	0.418181818	0	0.142857143	0.927710843	0.9	0.9	0.9	0.596566524	1	0	0.333333333	0.5	0	0.090909091	0.3	0	0.033898305	0.857142857	0.4375	0.4375	0.035294118
1.1.1.79	2	0	0	0	0	0	0	0	0	0	1.669491525	0	0	0	0	0	0	0	0	0	0	0	0	0	0	0	0.5	1.184549356	0	0	2	1.518072289	0	0	0	1.184549356	0	0	0.333333333	1	0	0.181818182	0	0	1.669491525	2.857142857	0.25	0.25	0.035294118
1.1.1.81	0.6	0	0	0	0	0	0.166666667	0	0	0	0.440677966	0	0	0	1	0.2	0.03030303	0.064516129	0.064516129	0.064516129	0.064516129	0	0	0	0.034482759	0	0	0.201716738	0	0	0.285714286	0.012048193	0.2	0.2	0.2	0.201716738	1	0	0	0	0	0	0	0	0.440677966	1.142857143	0.1875	0.1875	0.058823529
1.1.1.82	0	0	0	0	0	0	0	0	0	0	0.016949153	0	0	0	0	0	0	0.016129032	0.016129032	0.016129032	0.016129032	0	0	0	0.034482759	0	0	0	0	0	0	0	0	0	0	0	0	0	0	0	0	0	0	0	0.016949153	0	0	0	0
1.1.1.85	1	1	0.894736842	0.909090909	1	0.5	0	1	1	1	1.13559322	1	1	0.894736842	1	1	0.878787879	0.580645161	0.580645161	0.580645161	0.580645161	0	1	1	1	0	1	0.918454936	0.090909091	1	1	0.975903614	0.9	0.9	0.9	0.918454936	1	0	0.333333333	0.5	0	0.818181818	0.5	0	1.13559322	1	1.03125	1.03125	0.211764706
1.1.1.86	1	1	0.947368421	1	1	0	0.166666667	1	1	0	1.211864407	1	1	1.631578947	1	1	0.96969697	0.661290323	0.661290323	0.661290323	0.661290323	0	1	1	1	0	1	0.969957082	0.090909091	1	1	1.012048193	0.9	0.9	0.9	0.969957082	1	0	0.333333333	0.5	0	0.954545455	0.6	0	1.211864407	1	0.9375	0.9375	0.211764706
1.1.1.87	0	0	0	0	0	0	0	0	0	0	0	0	0	0	0	0	0	0	0	0	0	0	0	0	0	0	0	0	0	0	0	0	0	0	0	0	0	0	0	0	0	0	0	0	0	0	0	0	0
1.1.1.88	0.2	0	0	0	0	0	0	0	0	0	0.118644068	0	0	0.052631579	0	0	0	0	0	0	0	0	0	0	0	0	0	0.012875536	0.381818182	0	0	0	0	0	0	0.012875536	0	0	0.083333333	0.5	0	0	0.1	0	0.118644068	0	0.15625	0.15625	0.776470588
1.1.1.9	0	0	0	0	0	0	0	0	0	0	0.372881356	0	0	0.210526316	0	0	0	0	0	0	0	0	0	0	0	0	0	0.021459227	0	0	0.142857143	0	0	0	0	0.021459227	0	0	0	0	0	0	0	0	0.372881356	0	0.03125	0.03125	0.023529412
1.1.1.90	0	0.130434783	0	0	0	0	0	0	0	0	0.059322034	0	0	0	0	0	0	0.112903226	0.112903226	0.112903226	0.112903226	0	0	0	0.068965517	0	0	0.034334764	0	0	0	0	0	0	0	0.034334764	0	0	0	0	0	0	0	0	0.059322034	0.857142857	0.03125	0.03125	0.388235294
1.1.1.91	0	0	0	0	0	0	0	0	0	0	0.762711864	0	0	0	0	0	0	0.064516129	0.064516129	0.064516129	0.064516129	0	0	0	0.137931034	0	0	0.017167382	0	0	0.142857143	0	0	0	0	0.017167382	0	0	0	0	0	0	0	0	0.762711864	0	0.0625	0.0625	0.023529412
1.1.1.93	3.6	1.565217391	0	0	0	0	0	0	0	0	2.898305085	0	0	0	0	0	0	0.14516129	0.14516129	0.14516129	0.14516129	0	0	0	0.103448276	0	0.75	1.17167382	0	0	0.428571429	1.698795181	0	0	0	1.17167382	0	0	0.25	1.5	0	0.272727273	0	0	2.898305085	3.857142857	0.375	0.375	0.035294118
1.1.1.94	1	1	0.947368421	1.090909091	1	0.5	1.333333333	3	3	1	0.974576271	1	1	0.947368421	1	0.8	1	1.016129032	1.016129032	1.016129032	1.016129032	1	1	1	1.034482759	1	1	0.939914163	1.363636364	1	1	1	1.1	1.1	1.1	0.939914163	1	1	1	1	1	0.909090909	0.8	1	0.974576271	1	1.15625	1.15625	1.047058824
1.1.1.95	2.2	1.304347826	0.947368421	1.090909091	1	1	0.5	3	5.5	3	2.36440678	1	1	0.894736842	3	2	1.060606061	1.758064516	1.758064516	1.758064516	1.758064516	1	1	1	1	1	2	1.35193133	1.454545455	1	1.285714286	1.34939759	1.4	1.4	1.4	1.35193133	1	0.5	1.083333333	0.5	0	0.954545455	1.7	0	2.36440678	3.428571429	1.5	1.5	0.729411765
1.1.2.-	0	0	0	0	0	0	0	0	0	0	0.305084746	0	0	0	0	0	0	0	0	0	0	0	0	0	0	0	0	0	0	0	0	0	0	0	0	0	0	0	0	0	0	0	0	0	0.305084746	0	0.03125	0.03125	0.011764706
1.1.2.3	1.8	0.913043478	0.842105263	0.727272727	0	0	0.166666667	0	0	0	1.525423729	0	0	0	0	0	0.03030303	0.016129032	0.016129032	0.016129032	0.016129032	0	0	0	0.482758621	0	0.5	0.819742489	0	0	0.285714286	0.987951807	0	0	0	0.819742489	0	0	0.166666667	0.5	0	0.909090909	0	0	1.525423729	1.428571429	0.125	0.125	0.129411765
1.1.2.4	0.8	0	0	0.363636364	0	0	0	0	0	0	1.559322034	0.307692308	0.307692308	0	1	0.2	0.060606061	0.048387097	0.048387097	0.048387097	0.048387097	0.5	0	0	0	0	0	0.012875536	0	0	0	0.024096386	0	0	0	0.012875536	0	0	0	0	0	0	0	0	1.559322034	0.142857143	0.0625	0.0625	0.105882353
1.1.2.6	0	0	0	0	0	0	0	0	0	0	0.008474576	0	0	0	0	0	0	0	0	0	0	0	0	0	0	0	0	0	0	0	0	0	0	0	0	0	0	0	0	0	0	0	0	0	0.008474576	0	0	0	0
1.1.2.7	0	0	0	0	0	0	0	0	0	0	0.016949153	0	0	0	0	0	0	0	0	0	0	0	0	0	0	0	0	0	0	0	0	0	0	0	0	0	0	0	0	0	0	0	0	0	0.016949153	0	0	0	0
1.1.2.8	0	0	0.842105263	0	0	0	0	0	0	0	0.449152542	0	0	0	0	0	0	0	0	0	0	0	0	0	0	0	0.25	0.004291845	0	0	0	0	0	0	0	0.004291845	0	0	0	0	0	0	0	0	0.449152542	0	0.03125	0.03125	0
1.1.3.15	1.8	0.043478261	0	0.090909091	1	0	0.833333333	0	3	1	1.652542373	0	0	0	4	0	1.636363636	0.790322581	0.790322581	0.790322581	0.790322581	0	0	0	0.310344828	0	0.5	0.326180258	0.018181818	0	0	0.759036145	0.2	0.2	0.2	0.326180258	0	0	0.916666667	0.5	0	0.090909091	0	0	1.652542373	0	0.59375	0.59375	0.305882353
1.1.3.21	0	0	0	0	0	0	0	0	0	0	0.06779661	0	0	0	0	0	0	0	0	0	0	0	0	0	0	0.5	0	0	1	0	0	0	0	0	0	0	0	0	0	0	0	0	0.1	0	0.06779661	0	0.125	0.125	0.270588235
1.1.3.41	0	0	0	0	0	0	0	0	0	0	0	0	0	0	0	0	0	0	0	0	0	0	0	0	0	0	0	0	0	0	0	0	0	0	0	0	0	0	0	0	0	0	0	0	0	0	0.03125	0.03125	0
1.1.3.6	0	0.47826087	0	0	0	0	0	0	0	0	0.194915254	0	0	0	0	0	0	0	0	0	0	0	0	0	0.137931034	0	0	0.008583691	0	0	0	0	0	0	0	0.008583691	0	0	0	0	0	0	0	0	0.194915254	0	0.15625	0.15625	0.023529412
1.1.3.8	0	0	0	0	0	0	0	0	0	0	0.059322034	0	0	0	0	0	0	0.016129032	0.016129032	0.016129032	0.016129032	0	0	0	0.724137931	0	0	0.008583691	0	0	0.142857143	0	0	0	0	0.008583691	0	0	0	0	0	0	0	0	0.059322034	0	0	0	0
1.1.3.9	0	0	0	0	0	0	0	0	0	0	0.228813559	0	0	0	0	0	0	0	0	0	0	0	0	0	0	0	0	0	0	0	0	0	0	0	0	0	0	0	0	0	0	0	0	0	0.228813559	0	0	0	0.011764706
1.1.5.2	0.4	1.652173913	0	0	0	0	0	0	0	0	0.194915254	0	0	0	0	0	0	0.016129032	0.016129032	0.016129032	0.016129032	0	0	0	0	0	0.5	0.660944206	0	0	1.142857143	0.951807229	0	0	0	0.660944206	0	0	0.166666667	0.5	0	0.090909091	0	0	0.194915254	0.857142857	0.09375	0.09375	0.047058824
1.1.5.3	1.6	0.869565217	3.052631579	1.909090909	0	0.5	1.833333333	1	1.5	0	1.118644068	0.461538462	0.461538462	0	3	0.6	0.121212121	1.209677419	1.209677419	1.209677419	1.209677419	1	1	0	1.034482759	0	1.5	3.193133047	0.490909091	1	1.142857143	3.855421687	1.4	1.4	1.4	3.193133047	0.5	0	1.5	2	0	3.454545455	0.6	0	1.118644068	3.857142857	0.8125	0.8125	0.6
1.1.5.4	0.4	0.695652174	0.894736842	0	0	0	0	0	0	0	0.237288136	0	0	0	0	0	0.939393939	0.048387097	0.048387097	0.048387097	0.048387097	0	0	0	0.896551724	0	0.25	0.690987124	0	0	2	0.963855422	0	0	0	0.690987124	0	0	0.166666667	0.5	0	0.136363636	0	0	0.237288136	1.714285714	0.1875	0.1875	0.047058824
1.1.5.8	0.2	0.913043478	0	0	0	0	0	0	0	0	0.059322034	0	0	0	0	0	0	0	0	0	0	0	0	0	0	0	0	0.13304721	0	0	1	0	0	0	0	0.13304721	0	0	0	0	0	0	0	0	0.059322034	1.285714286	0.0625	0.0625	0.011764706
1.1.99.-	0.2	0	0	0	0	0	0	0	0	0	1.110169492	0	0	0	0	0	0.03030303	0	0	0	0	0	0	0	0	0	0	0.030042918	0	0	0.142857143	0.024096386	0	0	0	0.030042918	0	0	0	0	0	0	0	0	1.110169492	0.428571429	0.125	0.125	0.211764706
1.1.99.1	2	0.913043478	0	0	0	0	0	0	0	0	2.322033898	0	0	0	0	0	0	0.048387097	0.048387097	0.048387097	0.048387097	0	0	0	0.620689655	0	0.25	0.596566524	0	0	1	0.891566265	0	0	0	0.596566524	0	0	0.166666667	0.5	0	0.090909091	0	0	2.322033898	1	0.28125	0.28125	0.129411765
1.1.99.10	0	0	0	0	0	0	0	0	0	0	0.050847458	0	0	0	0	0	0	0	0	0	0	0	0	0	0	0	0	0	0	0	0	0	0	0	0	0	0	0	0	0	0	0	0	0	0.050847458	0	0	0	0
1.1.99.2	0	0	0	0	0	0	0	0	0	0	0	0	0	0	0	0	0	0	0	0	0	0	0	0	0	0	0	0	0	0	0	0	0	0	0	0	0	0	0	0	0	0	0	0	0	0	0	0	0
1.1.99.21	0	0	0	0	0	0	0	0	0	0	1.033898305	0	0	0	0	0	0	0	0	0	0	0	0	0	0	0	0	0.025751073	0	0	0.142857143	0	0	0	0	0.025751073	0	0	0	0	0	0	0	0	1.033898305	0	0.09375	0.09375	0.058823529
1.1.99.24	0	0	0	0	0	0	0	0	0	0	0	0	0	0	0	0	0	0	0	0	0	0	0	0	0	0	0	0	0	0	0	0	0	0	0	0	0	0	0	0	0	0	0	0	0	0	0	0	0
1.1.99.28	0	0	0	0	0	0	0	0	0	0	0.06779661	0	0	0	0	0	0	0.016129032	0.016129032	0.016129032	0.016129032	0	0	0	0.034482759	0	0	0	0	0	0	0	0	0	0	0	0	0	0	0	0	0	0	0	0.06779661	0	0	0	0
1.1.99.3	0	0	0	0	0	0	0	0	0	0	0.627118644	0	0	0	2	0	0.96969697	0	0	0	0	0	0	0	0	0	0	0.347639485	0	0	3.142857143	0	0	0	0	0.347639485	0	0	0	0	0	0	0	0	0.627118644	1.714285714	0	0	0.023529412
1.10.2.-	0	0	0	0	0	0	0	0	0	0	0.008474576	0	0	0	0	0	0	0	0	0	0	0	0	0	0	0	0	0.004291845	0	0	0	0.012048193	0	0	0	0.004291845	0	0	0	0	0	0	0	0	0.008474576	0	0	0	0
1.10.2.2	1.6	0	0	0	0	0	0	0	0	0	0.915254237	0	0	0	0	0	1.060606061	0.048387097	0.048387097	0.048387097	0.048387097	0	0	0	0	0	0.25	0.025751073	0	0	0	0.012048193	0	0	0	0.025751073	0	0	0	0	0	0	0	0	0.915254237	0.142857143	0.0625	0.0625	0.094117647
1.10.3.-	3.6	6.956521739	1.894736842	2.818181818	2	1	1	0	0	0	7.330508475	2	2	0	2	0	1.727272727	0.112903226	0.112903226	0.112903226	0.112903226	0	0	0	1.206896552	1	3.25	6.313304721	1.236363636	0	5.571428571	6.686746988	0	0	0	6.313304721	0	0	1.25	4.75	0	2.409090909	0	0	7.330508475	8.142857143	0.78125	0.78125	2.058823529
1.10.3.12	0	0	0	0	0	0	0	0	0	0	0.110169492	0	0	0	0	0	0	0.064516129	0.064516129	0.064516129	0.064516129	0	0	0	0	0	0	0.025751073	0	0	0	0.036144578	0	0	0	0.025751073	0	0	0	0	0	0	0	0	0.110169492	0	0	0	0
1.10.3.2	0	0	0	0	0	0	0	0	0	0	0	0	0	0	0	0	0	0	0	0	0	0	0	0	0	0	0	0	0	0	0	0	0	0	0	0	0	0	0	0	0	0	0	0	0	0	0	0	0
1.10.3.3	0	0	0	0	0	0	0	0	0	0	0.228813559	0	0	0	0	0	0	0	0	0	0	0	0	0	0	0	0	0.012875536	0	0	0	0	0	0	0	0.012875536	0	0	0	0	0	0	0	0	0.228813559	0	0	0	0.023529412
1.10.9.1	0	0	0	0	0	0	0	0	0	0	0.008474576	0	0	0	0	0	0	0	0	0	0	0	0	0	0	0	0	0	0	0	0	0	0	0	0	0	0	0	0	0	0	0	0	0	0.008474576	0	0	0	0
1.10.99.2	0	0	0	0	0	0	0	0	0	0	0	0	0	0	0	0	0	0	0	0	0	0	0	0	0	0	0	0	0	0	0	0	0	0	0	0	0	0	0	0	0	0	0	0	0	0	0	0	0
1.11.1.-	0	0	0	0.181818182	0	0	0.166666667	0	0	0	0.211864407	0	0	0	0	0	0	0	0	0	0	0	0	0	0	0	0	0.038626609	0	0	0	0	0	0	0	0.038626609	0	0	0	0	0	0	0	0	0.211864407	0	0.125	0.125	0.341176471
1.11.1.1	0	0	0	0	0	0	0	0	0	0	0.016949153	0	0	0	0	0	0	0	0	0	0	0	0	0	0	0.5	0	0.004291845	0.909090909	0	0	0	0	0	0	0.004291845	0	0	0	0	0	0	0	0	0.016949153	0	0	0	0.517647059
1.11.1.10	0	0.739130435	0	0	0	0	0.5	0	0	0	0.872881356	0	0	0	0	0.2	0	0.387096774	0.387096774	0.387096774	0.387096774	0	0	0	0	0.5	0.25	0.090128755	1	0	0.142857143	0.012048193	0	0	0	0.090128755	0	0	0	0	0	0	0	1	0.872881356	0.857142857	0.34375	0.34375	0.023529412
1.11.1.15	2.4	2.347826087	1.947368421	1.909090909	1	2	2.166666667	1	1	1	3.584745763	3.153846154	3.153846154	1.526315789	2	0.8	3.121212121	1.516129032	1.516129032	1.516129032	1.516129032	0	2	0	2.655172414	2	1.75	3.098712446	1.563636364	1	3.714285714	2.987951807	0.8	0.8	0.8	3.098712446	0	3.25	1.333333333	2	0	3.227272727	1.4	3	3.584745763	3.571428571	1.15625	1.15625	1.176470588
1.11.1.21	0.8	1.391304348	0	0.363636364	0	0	0.333333333	0	0	0	1.474576271	0	0	0	0	0	0.121212121	0.096774194	0.096774194	0.096774194	0.096774194	0	0	0	0.068965517	0	1	1.699570815	0	0	1.714285714	2.265060241	0	0	0	1.699570815	0	0	0.333333333	1	0	0.181818182	0	0	1.474576271	1.714285714	0.375	0.375	0.117647059
1.11.1.5	0.4	0	1	0	1	0	0	0	0	0	1.203389831	0.615384615	0.615384615	0	1	0	1.515151515	0.032258065	0.032258065	0.032258065	0.032258065	0	0	0	0.034482759	0	0.25	0.665236052	0	0	0	0.951807229	0	0	0	0.665236052	0	0	0.166666667	0.5	0	0.181818182	0	0	1.203389831	0	0	0	0.082352941
1.11.1.6	1.8	1.608695652	0.894736842	0.181818182	1	1	0.333333333	0	0	0	1.110169492	0.615384615	0.615384615	0	1	0	0.696969697	0.112903226	0.112903226	0.112903226	0.112903226	0	0	0	1.103448276	0.5	1	0.854077253	0.527272727	0	1.285714286	1.012048193	0	0	0	0.854077253	0	0	0.166666667	0.5	0	0.863636364	0	0	1.110169492	1	0.34375	0.34375	0.235294118
1.11.1.7	0.2	0.608695652	0	0	0	0	0	0	0	0	0.813559322	0	0	0	0	0	0	0.016129032	0.016129032	0.016129032	0.016129032	0	0	0	0	0	0	0.004291845	0	0	0	0	0	0	0	0.004291845	0	0	0	0	0	0	0	0	0.813559322	0	0	0	0.023529412
1.11.1.9	1.8	2.173913043	0	0.181818182	0	0	0.833333333	0	0	0	1.059322034	0.692307692	0.692307692	0	0	0	0.090909091	0.774193548	0.774193548	0.774193548	0.774193548	0	1	0	0.413793103	0	1	0.892703863	0.472727273	0	1.142857143	0.927710843	0.1	0.1	0.1	0.892703863	0	0.5	1	0.5	1	0.090909091	0.6	1	1.059322034	1.428571429	0.4375	0.4375	0.305882353
1.12.-.-	0	0	0	0	0	0	0	0	0	0	0.016949153	0	0	0	0	0	0	0	0	0	0	0	0	0	0	0	0	0.004291845	0	0	0	0	0	0	0	0.004291845	0	0	0	0	0	0	0	0	0.016949153	0	0	0	0
1.12.1.2	0	0	0	0	0	0	0	0	0	0	0.279661017	0	0	0	0	0	0	0	0	0	0	0	0	0	0	0	0	0	0	0	0	0	0	0	0	0	0	0	0	0	0	0	0	0	0.279661017	0	0	0	0
1.12.2.-	0	0	0	0	0	0	0	0	0	0	0	0	0	0	0	0	0	0	0	0	0	0	0	0	0	0	0	0	0	0	0	0	0	0	0	0	0	0	0	0	0	0	0	0	0	0	0	0	0
1.12.2.1	0	0	0	0	0	0	0	0	0	0	0.025423729	0	0	0	0	0	0	0.322580645	0.322580645	0.322580645	0.322580645	0	0	0	0	0	0	0.004291845	0	0	0	0	0	0	0	0.004291845	0	0	0.5	0	0	0	0	0	0.025423729	0	0.03125	0.03125	0.047058824
1.12.5.1	0	0	0	0	1	0	0	0	0	0	0.06779661	0	0	0	0	0	2.727272727	0	0	0	0	0	0	0	0	0	0	0.008583691	0	0	0	0	0	0	0	0.008583691	0	0	0	0	0	0	0	0	0.06779661	0	0	0	0.023529412
1.12.7.2	0	0	0	0	0	0	0	0	1.5	0	0.076271186	0	0	0	8	0.4	0.060606061	1.080645161	1.080645161	1.080645161	1.080645161	0	0	1	0	0	0	0	0	0	0	0	0.6	0.6	0.6	0	0	0	0.083333333	0	0	0	0.8	0	0.076271186	0	0.4375	0.4375	0.011764706
1.12.98.1	0	0	0	0	0	0	0	0	0	0	0.008474576	0	0	0	0	0	0	0	0	0	0	0	0	0	0	0	0	0	0	0	0	0	0	0	0	0	0	0	0	0	0	0	0	0	0.008474576	0	0	0	0
1.12.98.2	0	0	0	0	0	0	0	0	0	0	0	0	0	0	0	0	0	0	0	0	0	0	0	0	0	0	0	0	0	0	0	0	0	0	0	0	0	0	0	0	0	0	0	0	0	0	0	0	0
1.12.99.-	0	0	0	0	0	0	0	0	0	0	0	0	0	0	0	0	0	0	0	0	0	0	0	0	0	0	0	0	0	0	0	0	0	0	0	0	0	0	0	0	0	0	0	0	0	0	0	0	0.035294118
1.12.99.6	0.8	0	1.684210526	0	2	0	0	0	0	0	0.271186441	0	0	0	8	0	0.242424242	0.677419355	0.677419355	0.677419355	0.677419355	0	0	0	0.275862069	0	2	2.360515021	0	0	0	3.807228916	0	0	0	2.360515021	0	0	0.666666667	2	0	0.454545455	0	0	0.271186441	0	0.1875	0.1875	0.235294118
1.13.-.-	0	0	0	0	0	0	0	0	0	0	0	0	0	0	0	0	0	0	0	0	0	0	0	0	0	0	0	0.004291845	0	0	0	0	0	0	0	0.004291845	0	0	0	0	0	0	0	0	0	0	0	0	0
1.13.11.-	0	0	0	0	0	0	0	0	0	0	0.033898305	0	0	0	0	0	0	0	0	0	0	0	0	0	0	0	0	0.004291845	0	0	0	0	0	0	0	0.004291845	0	0	0	0	0	0	0	0	0.033898305	0	0	0	0
1.13.11.1	0.4	0.956521739	0	0	0	0	0	0	0	0	1.211864407	0	0	0	0	0	0	0.048387097	0.048387097	0.048387097	0.048387097	0	0	0	0.206896552	0	0	0.030042918	0	0	0	0.012048193	0	0	0	0.030042918	0	0	0	0	0	0	0	0	1.211864407	0.714285714	0.03125	0.03125	0.058823529
1.13.11.11	0.6	0	0	0	0	0	0	0	0	0	0.779661017	0	0	0	0	0	0	0	0	0	0	0	0	0	0	0	0.25	0.021459227	0	0	0	0.012048193	0	0	0	0.021459227	0	0	0	0	0	0	0	0	0.779661017	0	0.0625	0.0625	0.035294118
1.13.11.15	0	0	0	0	0	0	0	0	0	0	0.525423729	0	0	0	0	0	0	0	0	0	0	0	0	0	0.034482759	0	0	0.459227468	0	0	0	0.337349398	0	0	0	0.459227468	0	0	0	0.25	0	0.045454545	0	0	0.525423729	0.857142857	0	0	0.070588235
1.13.11.16	0.2	0.130434783	0	0	0	0	0	0	0	0	0.118644068	0	0	0	0	0	0	0	0	0	0	0	0	0	0.034482759	0	0.25	0.313304721	0	0	0	0.746987952	0	0	0	0.313304721	0	0	0.083333333	0.5	0	0.090909091	0	0	0.118644068	0.857142857	0	0	0
1.13.11.2	0.4	0	0	0.090909091	0	0	0	0	0	0	0.355932203	0	0	0	0	0	0	0	0	0	0	0	0	0	0.034482759	0	0	0.030042918	0.018181818	0	0	0.012048193	0	0	0	0.030042918	0	0	0	0	0	0	0	0	0.355932203	0.142857143	0.03125	0.03125	0.023529412
1.13.11.20	0	0	0	0	0	0	0	0	0	0	0	0	0	0	0	0	0	0	0	0	0	0	0	0	0	0	0	0	0	0	0	0	0	0	0	0	0	0	0	0	0	0	0	0	0	0	0	0	0
1.13.11.24	0	0	0	0	0	0	0	0	0	0	0	0	0	0	0	0	0	0	0	0	0	0	0	0	0	0	0	0	0	0	0	0	0	0	0	0	0	0	0	0	0	0	0	0	0	0	0	0	0
1.13.11.27	0.8	0.826086957	0	0	0	0	0	0	0	0	1.677966102	0	0	0	0	0	0	0.032258065	0.032258065	0.032258065	0.032258065	0	0	0	0.172413793	0	0.25	0.120171674	0	0	1	0.012048193	0	0	0	0.120171674	0	0	0	0	0	0	0	0	1.677966102	0.714285714	0.3125	0.3125	0.058823529
1.13.11.3	0	1.565217391	0	0	0	0	0	0	0	0	1.211864407	0	0	0	0	0	0	0.048387097	0.048387097	0.048387097	0.048387097	0	0	0	0.275862069	0	0	0.124463519	0	0	0	0.048192771	0	0	0	0.124463519	0	0	0	0	0	0	0	0	1.211864407	2	0.25	0.25	0.094117647
1.13.11.33	0	0	0	0	0	0	0	0	0	0	0.025423729	0	0	0	0	0	0	0	0	0	0	0	0	0	0	0	0	0.004291845	0	0	0	0	0	0	0	0.004291845	0	0	0	0	0	0	0	0	0.025423729	0	0	0	0
1.13.11.34	0	0	0	0	0	0	0	0	0	0	0	0	0	0	0	0	0	0	0	0	0	0	0	0	0	0	0	0	0	0	0	0	0	0	0	0	0	0	0	0	0	0	0	0	0	0	0	0	0
1.13.11.37	0	0	0	0	0	0	0	0	0	0	0.13559322	0	0	0	0	0	0	0.016129032	0.016129032	0.016129032	0.016129032	0	0	0	0.034482759	0	0	0	0	0	0	0	0	0	0	0	0	0	0	0	0	0	0	0	0.13559322	0	0.03125	0.03125	0
1.13.11.38	0	0	0	0	0	0	0	0	0	0	0	0	0	0	0	0	0	0	0	0	0	0	0	0	0	0	0	0	0	0	0	0	0	0	0	0	0	0	0	0	0	0	0	0	0	0	0	0	0
1.13.11.39	0.2	0	0	0	0	0	0	0	0	0	0.194915254	0.076923077	0.076923077	0	1	0	0	0	0	0	0	0	0	0	0	0	0	0.021459227	0	0	0	0	0	0	0	0.021459227	0	0	0	0	0	0	0	0	0.194915254	0	0	0	0.035294118
1.13.11.4	0.2	0.086956522	0	0	0	0	0	0	0.5	0	0.398305085	0	0	0	0	0	0	0.032258065	0.032258065	0.032258065	0.032258065	0	0	0	0.103448276	0	0	0.240343348	0	0	0	0.253012048	0	0	0	0.240343348	0	0	0	0.25	0	0.045454545	0.3	0	0.398305085	0	0.0625	0.0625	0.035294118
1.13.11.41	0	0	0	0	0	0	0	0	0	0	0.296610169	0	0	0	0	0	0	0	0	0	0	0	0	0	0	0	0	0.004291845	0	0	0	0	0	0	0	0.004291845	0	0	0	0	0	0	0	0	0.296610169	0	0.0625	0.0625	0.011764706
1.13.11.5	0	0	0	0	0	0	0	0	0	0	0.703389831	0	0	0	0	0	0	0.016129032	0.016129032	0.016129032	0.016129032	0	0	0	0	0	0	0.012875536	0	0	0	0.012048193	0	0	0	0.012875536	0	0	0	0	0	0	0	0	0.703389831	0	0.15625	0.15625	0.035294118
1.13.11.52	0	0	0	0	0	0	0	0	0	0	0	0	0	0	0	0	0	0	0	0	0	0	0	0	0	0	0.25	0	0	0	0	0	0	0	0	0	0	0	0	0	0	0	0	0	0	0	0	0	0
1.13.11.53	0	0	0	0	0	0	0	0	0	0	0.06779661	0	0	0	0	0	0	0	0	0	0	0	0	0	0	0	0	0.454935622	0	0	2.285714286	0.024096386	0	0	0	0.454935622	0	0	0	0	0	0	0	0	0.06779661	1.714285714	0.1875	0.1875	0.023529412
1.13.11.56	0	0	0	0	0	0	0	0	0	0	0.008474576	0	0	0	0	0	0	0	0	0	0	0	0	0	0	0	0	0	0	0	0	0	0	0	0	0	0	0	0	0	0	0	0	0	0.008474576	0	0	0	0
1.13.11.6	0	0	0	0	0	0	0	0	0	0	0.093220339	0	0	0	0	0	0	0	0	0	0	0	0	0	0	0	0	0	0	0	0	0	0	0	0	0	0	0	0	0	0	0	0	0	0.093220339	0	0	0	0.011764706
1.13.11.8	0	0	0	0	0	0	0	0	0	0	0.610169492	0	0	0	0	0	0	0	0	0	0	0	0	0	0	0	0	0.081545064	0	0	0.428571429	0	0	0	0	0.081545064	0	0	0	0	0	0	0	0	0.610169492	1.571428571	0	0	0
1.13.12.-	0.2	0	0	0	0	0	0	0	0	0	0.406779661	0	0	0	0	0	0	0	0	0	0	0	0	0	0.103448276	0	0	0.060085837	0.454545455	0	0.571428571	0.060240964	0	0	0	0.060085837	0	0	0.083333333	0	0	0	0.1	0	0.406779661	0	0.1875	0.1875	0.070588235
1.13.12.16	1.2	1.695652174	0	0	0	0	0	0	0	0	2.847457627	0	0	0	0	0	0.96969697	0.016129032	0.016129032	0.016129032	0.016129032	0	0	0	0.689655172	0	0.25	0.072961373	0	0	0	0.024096386	0	0	0	0.072961373	0	0	0.583333333	0	0	0	0	0	2.847457627	1	0.125	0.125	0.152941176
1.13.12.3	0	0	0	0	0	0	0	0	0	0	0.059322034	0	0	0	0	0	0	0	0	0	0	0	0	0	0	0	0	0.008583691	0	0	0	0	0	0	0	0.008583691	0	0	0	0	0	0	0	0	0.059322034	0	0.125	0.125	0.035294118
1.13.12.4	0	0	0	0	0	0	0	0	0	0	0	0	0	0	0	0	0	0	0	0	0	0	0	0	0	0	0	0.008583691	0	0	0	0	0	0	0	0.008583691	0	0	0	0	0	0	0	0	0	0	0	0	0.047058824
1.13.12.7	0	0	0	0	0	0	0	0	0	0	0	0	0	0	0	0	0	0	0	0	0	0	0	0	0	0	0	0	0	0	0	0	0	0	0	0	0	0	0	0	0	0	0	0	0	0	0	0	0
1.13.99.1	0	0	0	0	0	0	0	0	0	0	0	0	0	0	0	0	0	0	0	0	0	0	0	0	0	0	0	0	0	0	0	0	0	0	0	0	0	0	0	0	0	0	0	0	0	0	0	0	0
1.14.-.-	0.6	0.043478261	0	0.272727273	0	0	0.166666667	0	0	0	1.63559322	0	0	0	0	0	0	0.032258065	0.032258065	0.032258065	0.032258065	0	0	0	0.172413793	0	0.25	0.270386266	0.054545455	0	0	0.120481928	0	0	0	0.270386266	0	0	0	0	1	0	0	0	1.63559322	0.142857143	0.65625	0.65625	0.341176471
1.14.1.-	0.2	0.347826087	0	0	0	0	0	0	0	0	0.084745763	0	0	0	0	0	0	0	0	0	0	0	0	0	0.034482759	0	0	0.330472103	0	0	0	0.493975904	0	0	0	0.330472103	0	0	0	0	0	0	0	0	0.084745763	0.857142857	0	0	0
1.14.11.-	1.8	1.782608696	0	0.181818182	0	0	0.166666667	0	0	0	1.93220339	0	0	0	0	0	0.060606061	0.016129032	0.016129032	0.016129032	0.016129032	0	0	0	0.586206897	0	0.5	1.261802575	0	0	1.714285714	1.915662651	0	0	0	1.261802575	0	0	0.333333333	1	0	0.181818182	0	0	1.93220339	2.714285714	0.25	0.25	0.2
1.14.11.1	0	0	0	0	0	0	0	0	0	0	0.43220339	0	0	0	0	0	0	0	0	0	0	0	0	0	0	0	0	0.021459227	0	0	0.428571429	0	0	0	0	0.021459227	0	0	0	0	0	0	0	0	0.43220339	0	0	0	0.023529412
1.14.11.16	0	0	0	0	0	0	0	0	0	0	0.983050847	0	0	0	0	0	0	0	0	0	0	0	0	0	0	0	0	0.064377682	0	0	0	0.024096386	0	0	0	0.064377682	0	0	0	0	0	0	0	0	0.983050847	0.571428571	0	0	0.070588235
1.14.11.17	0.4	1.217391304	0	0	0	0	0	0	0	0	2.788135593	0	0	0	0	0	0	0	0	0	0	0	0	0	0.034482759	0	0.5	0.712446352	0	0	1.428571429	0.963855422	0	0	0	0.712446352	0	0	0.166666667	0.5	0	0.090909091	0	0	2.788135593	0.857142857	0.1875	0.1875	0.129411765
1.14.11.18	0	0	0	0	0	0	0	0	0	0	0.627118644	0	0	0	0	0	0.03030303	0	0	0	0	0	0	0	0	0	0	0	0	0	0	0	0	0	0	0	0	0	0	0	0	0	0	0	0.627118644	0	0	0	0.023529412
1.14.11.2	0.8	0	0	0	0	0	0	0	0	0	0.288135593	0	0	0	0	0	0	0	0	0	0	0	0	0	0	0	0	0.004291845	0	0	0	0.012048193	0	0	0	0.004291845	0	0	0	0	0	0	0	0	0.288135593	0	0	0	0
1.14.11.21	0	0	0	0	0	0	0	0	0	0	0	0	0	0	0	0	0	0	0	0	0	0	0	0	0	0	0	0.004291845	0	0	0.142857143	0	0	0	0	0.004291845	0	0	0	0	0	0	0	0	0	0	0	0	0.023529412
1.14.11.9	0	0	0	0	0	0	0	0	0	0	0	0	0	0	0	0	0	0	0	0	0	0	0	0	0	0	0	0	0	0	0	0	0	0	0	0	0	0	0	0	0	0	0	0	0	0	0	0	0
1.14.12.-	0	0	0	0	0	0	0	0	0	0	0.313559322	0	0	0	0	0	0	0	0	0	0	0	0	0	0	0	0	0.008583691	0	0	0	0	0	0	0	0.008583691	0	0	0	0	0	0	0	0	0.313559322	0	0	0	0
1.14.12.1	0	1.47826087	0	0	0	0	0	0	0	0	0.101694915	0	0	0	0	0	0	0	0	0	0	0	0	0	0	0	0	0.008583691	0	0	0	0	0	0	0	0.008583691	0	0	0	0	0	0	0	0	0.101694915	0	0	0	0.023529412
1.14.12.10	0	1.695652174	0	0	0	0	0	0	0	0	1.016949153	0	0	0	0	0	0	0.032258065	0.032258065	0.032258065	0.032258065	0	0	0	0.24137931	0	0	0.068669528	0	0	0	0.024096386	0	0	0	0.068669528	0	0	0	0	0	0	0	0	1.016949153	1.714285714	0	0	0.023529412
1.14.12.12	0.4	0	0	0	0	0	0	0	0	0	0.033898305	0	0	0	0	0	0	0	0	0	0	0	0	0	0	0	0	0	0	0	0	0	0	0	0	0	0	0	0	0	0	0	0	0	0.033898305	0	0	0	0
1.14.12.13	0	0	0	0	0	0	0	0	0	0	0.406779661	0	0	0	0	0	0	0	0	0	0	0	0	0	0	0	0	0.008583691	0	0	0	0.012048193	0	0	0	0.008583691	0	0	0	0	0	0	0	0	0.406779661	0.142857143	0	0	0
1.14.12.17	0.4	1	0	0	0	0	0	0	0	0	0.872881356	0	0	0	0	0	0	0.274193548	0.274193548	0.274193548	0.274193548	0	0	0	0.24137931	0	0.25	0.836909871	0	0	0.285714286	0.963855422	0	0	0	0.836909871	0	0	0.166666667	0.5	0	0.090909091	0	0	0.872881356	0.857142857	0.0625	0.0625	0.070588235
1.14.12.18	0.2	0	0	0	0	0	0	0	0	0	0.169491525	0	0	0	0	0	0	0	0	0	0	0	0	0	0	0	0	0.004291845	0	0	0	0	0	0	0	0.004291845	0	0	0	0	0	0	0	0	0.169491525	0	0	0	0
1.14.12.19	1.2	0.260869565	0	0	0	0	0	0	0	0	1.63559322	0	0	0	0	0	0	0	0	0	0	0	0	0	0	0	0.5	0.592274678	0	0	0	1.397590361	0	0	0	0.592274678	0	0	0.166666667	1	0	0.181818182	0	0	1.63559322	0	0	0	0.023529412
1.14.12.3	0	0	0	0	0	0	0	0	0	0	0.084745763	0	0	0	0	0	0	0	0	0	0	0	0	0	0	0	0	0	0	0	0	0	0	0	0	0	0	0	0	0	0	0	0	0	0.084745763	0	0	0	0
1.14.12.7	0	0	0	0	0	0	0	0	0	0	0.330508475	0	0	0	0	0	0	0	0	0	0	0	0	0	0	0	0	0	0	0	0	0	0	0	0	0	0	0	0	0	0	0	0	0	0.330508475	0	0.0625	0.0625	0
1.14.13.-	2.6	5.608695652	1.684210526	0.545454545	0	0	0.5	0	0	0	3.474576271	0	0	0	0	0	0	0.129032258	0.129032258	0.129032258	0.129032258	0	0	0	0.103448276	0	1.5	1.836909871	0.418181818	0	2	1.927710843	0	0	0	1.836909871	0	0	0.333333333	1	0	0.318181818	0	0	3.474576271	2.428571429	0.53125	0.53125	0.388235294
1.14.13.1	0.8	0.260869565	0	0	0	0	0	0	0	0	1.025423729	0	0	0	0	0	0	0.016129032	0.016129032	0.016129032	0.016129032	0	0	0	0.206896552	0	0	0.291845494	0	0	0.428571429	0.277108434	0	0	0	0.291845494	0	0	0	0.25	0	0.045454545	0	0	1.025423729	0.285714286	0.125	0.125	0.117647059
1.14.13.100	0	0	0	0	0	0	0	0	0	0	0	0	0	0	0	0	0	0	0	0	0	0	0	0	0	0	0	0	0	0	0	0	0	0	0	0	0	0	0	0	0	0	0	0	0	0	0	0	0
1.14.13.106	0	0	0	0	0	0	0	0	0	0	0	0	0	0	0	0	0	0	0	0	0	0	0	0	0	0	0	0	0	0	0	0	0	0	0	0	0	0	0	0	0	0	0	0	0	0	0.03125	0.03125	0
1.14.13.12	0	0	0	0	0	0	0	0	0	0	0.008474576	0	0	0	0	0	0	0	0	0	0	0	0	0	0	0	0	0	0	0	0	0	0	0	0	0	0	0	0	0	0	0	0	0	0.008474576	0	0	0	0
1.14.13.127	0.2	0.130434783	0	0	0	0	0	0	0	0	1.618644068	0	0	0	0	0	0	0.016129032	0.016129032	0.016129032	0.016129032	0	0	0	0.068965517	0	0.25	0.313304721	0	0	0	0.746987952	0	0	0	0.313304721	0	0	0.083333333	0.5	0	0.090909091	0	0	1.618644068	0.857142857	0.0625	0.0625	0.094117647
1.14.13.132	0	0	0	0	0	0	0	0	0	0	0	0	0	0	0	0	0	0	0	0	0	0	0	0	0	0	0	0	0	0	0	0	0	0	0	0	0	0	0	0	0	0	0	0	0	0	0	0	0
1.14.13.149	0.4	1.391304348	0	0	0	0	0	0	0	0	1.508474576	0	0	0	0	0	0	0	0	0	0	0	0	0	0.344827586	0	0.5	0.381974249	0	0	0	0.638554217	0	0	0	0.381974249	0	0	0	0.5	0	0.181818182	0	0	1.508474576	1.714285714	0.1875	0.1875	0.070588235
1.14.13.151	0	0.043478261	0	0	0	0	0	0	0	0	0.008474576	0	0	0	0	0	0	0	0	0	0	0	0	0	0	0	0.25	0.012875536	0	0	0	0	0	0	0	0.012875536	0	0	0	0	0	0	0	0	0.008474576	0	0.03125	0.03125	0.035294118
1.14.13.154	0	0	0	0	0	0	0	0	0	0	0	0	0	0	0	0	0	0	0	0	0	0	0	0	0	0	0	0	0	0	0	0	0	0	0	0	0	0	0	0	0	0	0	0	0	0	0	0	0
1.14.13.2	0	0.826086957	0	0	0	0	0	0	0	0	0.694915254	0	0	0	0	0	0	0.016129032	0.016129032	0.016129032	0.016129032	0	0	0	0.137931034	0	0	0.060085837	0	0	0.142857143	0.024096386	0	0	0	0.060085837	0	0	0	0	0	0	0	0	0.694915254	1	0.1875	0.1875	0.070588235
1.14.13.20	0	0.086956522	0	0	0	0	0	0	0	0	0.152542373	0	0	0	0	0	0	0	0	0	0	0	0	0	0.034482759	0	0	0.004291845	0	0	0	0	0	0	0	0.004291845	0	0	0	0	0	0	0	0	0.152542373	0	0.03125	0.03125	0
1.14.13.22	0.2	0.52173913	0	0	0	0	0	0	0	0	0.474576271	0	0	0	0	0	0	0	0	0	0	0	0	0	0.137931034	0	0.25	0.012875536	0	0	0	0	0	0	0	0.012875536	0	0	0	0	0	0	0	0	0.474576271	0	0	0	0.011764706
1.14.13.39	0	0	0	0	0	0	0	0	0	0	0.008474576	0	0	0	0	0	0	0.016129032	0.016129032	0.016129032	0.016129032	0	0	0	0	0	0	0.008583691	0	0	0	0.012048193	0	0	0	0.008583691	0	0	0	0	0	0	0	0	0.008474576	0	0	0	0.011764706
1.14.13.40	0.2	0	0	0	0	0	0	0	0	0	0.228813559	0	0	0	0	0	0	0	0	0	0	0	0	0	0	0	0	0	0	0	0	0	0	0	0	0	0	0	0	0	0	0	0	0	0.228813559	0	0	0	0
1.14.13.50	0	0	0	0	0	0	0	0	0	0	0.06779661	0	0	0	0	0	0	0	0	0	0	0	0	0	0	0	0	0.004291845	0	0	0	0	0	0	0	0.004291845	0	0	0	0	0	0	0	0	0.06779661	0	0	0	0.035294118
1.14.13.59	0.4	0.608695652	0	0	0	0	0	0	0	0	0.152542373	0	0	0	0	0	0	0.016129032	0.016129032	0.016129032	0.016129032	0	0	0	0.137931034	0	0.25	0.480686695	0	0	1	0.289156627	0	0	0	0.480686695	0	0	0	0.5	0	0	0	0	0.152542373	0.285714286	0.125	0.125	0.023529412
1.14.13.7	0.2	1.130434783	0	0.272727273	0	0	0.166666667	0	0	0	0.381355932	0	0	0	0	0	0	0.032258065	0.032258065	0.032258065	0.032258065	0	0	0	0.206896552	0	0	0.004291845	0	0	0	0	0	0	0	0.004291845	0	0	0	0	0	0	0	0	0.381355932	0	0	0	0
1.14.13.70	0	0	0	0	0	0	0	0	0	0	0.016949153	0	0	0	0	0	0	0	0	0	0	0	0	0	0	0	0	0.008583691	0	0	0	0	0	0	0	0.008583691	0	0	0	0	0	0	0	0	0.016949153	0	0	0	0
1.14.13.8	0	0	0	0	0	0	0	0	0	0	0.313559322	0	0	0	0	0	0	0.016129032	0.016129032	0.016129032	0.016129032	0	0	0	0.103448276	0	0	0.017167382	0	0	0	0.012048193	0	0	0	0.017167382	0	0	0	0	0	0	0	0	0.313559322	0	0.0625	0.0625	0.023529412
1.14.13.81	0	0	0	0	0	0	0	0	0	1	0.110169492	0.076923077	0.076923077	0	0	0	0	0.032258065	0.032258065	0.032258065	0.032258065	0	0	0	0	0	0	0.004291845	0	0	0	0.012048193	0	0	0	0.004291845	0	0	0	0	0	0	0	0	0.110169492	0	0.0625	0.0625	0
1.14.13.82	0.2	2.652173913	0	0	0	0	0	0	0	0	1.686440678	0	0	0	0	0	0	0.032258065	0.032258065	0.032258065	0.032258065	0	0	0	0.310344828	0	0	0.180257511	0	0	1.857142857	0.012048193	0	0	0	0.180257511	0	0	0	0	0	0	0	0	1.686440678	2.428571429	0.15625	0.15625	0.047058824
1.14.13.83	0	0	0	0	0	0	0	0	0	0	0.381355932	0	0	0	0	0	0	0.016129032	0.016129032	0.016129032	0.016129032	0	0	0	0.724137931	0	0	0.017167382	0	0	0	0.012048193	0	0	0	0.017167382	0	0	0	0	0	0	0	0	0.381355932	0.142857143	0.125	0.125	0.070588235
1.14.13.84	0	0	0	0	0	0	0	0	0	0	0.016949153	0	0	0	0	0	0	0	0	0	0	0	0	0	0	0	0	0	0	0	0	0	0	0	0	0	0	0	0	0	0	0	0	0	0.016949153	0	0	0	0
1.14.13.9	0	0	0	0	0	0	0	0	0	0	0	0	0	0	0	0	0	0	0	0	0	0	0	0	0	0	0	0	0	0	0	0	0	0	0	0	0	0	0	0	0	0	0	0	0	0	0	0	0
1.14.14.-	0	0	0	0	0	0	0	0	0	0	0.144067797	0	0	0	0	0	0	0	0	0	0	0	0	0	0	0	0	0	0	0	0	0	0	0	0	0	0	0	0	0	0	0	0	0	0.144067797	0	0.0625	0.0625	0
1.14.14.1	0	0	0	0.090909091	0	0	0.166666667	0	0	0	0.347457627	0	0	0	0	0	0	0	0	0	0	0	0	0	0	0	0	0.021459227	0	0	0	0.012048193	0	0	0	0.021459227	0	0	0	0	0	0	0	0	0.347457627	0	0.09375	0.09375	0.023529412
1.14.14.3	1	0.043478261	0	0.727272727	0	0	0	0	0	0	0.830508475	0	0	0	0	0	0.03030303	0.080645161	0.080645161	0.080645161	0.080645161	0	0	0	1.448275862	0	0	0.115879828	0	0	0.142857143	0.024096386	0	0	0	0.115879828	0	0	0	0	0	0	0	1	0.830508475	0.142857143	0.3125	0.3125	0.141176471
1.14.14.5	1	2.565217391	0	0	0	0	0	0	0	0	2.06779661	0	0	0	0	0	0.03030303	0.032258065	0.032258065	0.032258065	0.032258065	0	0	0	0.137931034	0	0.25	0.806866953	0	0	2	0.939759036	0	0	0	0.806866953	0	0	0.166666667	0.5	0	0.090909091	0	0	2.06779661	3	0.28125	0.28125	0.094117647
1.14.14.7	0	0	0	0	0	0	0	0	0	0	0.076271186	0	0	0	0	0	0	0	0	0	0	0	0	0	0	0	0	0	0	0	0	0	0	0	0	0	0	0	0	0	0	0	0	0	0.076271186	0	0	0	0
1.14.14.9	0	1.086956522	0.842105263	0	0	0	0	1	0.5	0	1.194915254	0	0	0	0	0	0	0.080645161	0.080645161	0.080645161	0.080645161	0	0	0	0.068965517	0	0	0.974248927	0	0	0.142857143	0.674698795	0.1	0.1	0.1	0.974248927	0	0	0.333333333	0.5	0	0.136363636	0	0	1.194915254	1.571428571	0.0625	0.0625	0.176470588
1.14.15.3	0	1.217391304	0	0	0	0	0	0	0	0	0.508474576	0	0	0	0	0	0	0	0	0	0	0	0	0	0.103448276	0	0	0.021459227	0	0	0	0	0	0	0	0.021459227	0	0	0	0	0	0	0	0	0.508474576	0	0	0	0.023529412
1.14.15.7	0.8	0	0	0	0	0	0	0	0	0	0.652542373	0	0	0	0	0	0	0	0	0	0	0	0	0	0	0	0	0	0	0	0	0	0	0	0	0	0	0	0	0	0	0	0	0	0.652542373	0	0	0	0.023529412
1.14.16.-	0	0	0	0	0	0	0	0	0	0	0	0	0	0	0	0	0	0	0	0	0	0	0	0	0	0	0	0	0	0	0	0	0	0	0	0	0	0	0	0	0	0	0	0	0	0	0	0	0
1.14.16.1	0.8	0	0	0	0	0	0	0	0	0	0.686440678	0	0	0	0	0	0	0.016129032	0.016129032	0.016129032	0.016129032	0	0	0	0	0	0.25	0.012875536	0	0	0	0.012048193	0	0	0	0.012875536	0	0	0	0	0	0	0	0	0.686440678	0	0.0625	0.0625	0.023529412
1.14.17.3	0	0	0	0	0	0	0	0	0	0	0	0	0	0	0	0	0	0	0	0	0	0	0	0	0	0	0	0	0	0	0	0	0	0	0	0	0	0	0	0	0	0	0	0	0	0	0	0	0
1.14.18.1	0	0	0	0	0	0	0	0	0	0	0.245762712	0	0	0	0	0	0	0	0	0	0	0	0	0	0.068965517	0	0	0	0	0	0	0	0	0	0	0	0	0	0	0	0	0	0	0	0.245762712	0	0.03125	0.03125	0.058823529
1.14.19.-	0	0	0	0	0	0	0	0	0	0	0.415254237	0	0	0	0	0	0	0.016129032	0.016129032	0.016129032	0.016129032	0	0	0	0	0	0	0.004291845	0	0	0	0.012048193	0	0	0	0.004291845	0	0	0	0	0	0	0	0	0.415254237	0	0.03125	0.03125	0.023529412
1.14.19.1	0.8	1.608695652	0	0.363636364	0	0	0.333333333	0	0	0	1.161016949	0	0	0	0	0	0	0.048387097	0.048387097	0.048387097	0.048387097	0	0	0	0	0	0	0.004291845	0	0	0	0	0	0	0	0.004291845	0	0	0	0	0	0	0	0	1.161016949	0	0.0625	0.0625	0.047058824
1.14.19.2	0	0	0	0	0	0	0	0	0	0	0.033898305	0	0	0	0	0	0	0	0	0	0	0	0	0	0	0	0	0.017167382	0	0	0	0	0	0	0	0.017167382	0	0	0	0	0	0	0	0	0.033898305	0	0.0625	0.0625	0.011764706
1.14.19.3	0	0.304347826	0	0	0	0	0	0	0	0	0.033898305	0	0	0	0	0	0	0	0	0	0	0	0	0	0.206896552	0	0	0.008583691	0	0	0	0	0	0	0	0.008583691	0	0	0	0	0	0	0	0	0.033898305	0	0.03125	0.03125	0.011764706
1.14.21.6	0	0.130434783	0	0	0	0	0	0	0	0	0	0	0	0	0	0	0	0	0	0	0	0	0	0	0	0	0	0	0	0	0	0	0	0	0	0	0	0	0	0	0	0	0	0	0	0	0	0	0
1.14.21.7	0	0	0	0	0	0	0	0	0	0	0	0	0	0	0	0	0	0	0	0	0	0	0	0	0	0	0	0	0	0	0	0	0	0	0	0	0	0	0	0	0	0	0	0	0	0	0.03125	0.03125	0
1.14.99.-	0	0	0	0	0	0	0	0	0	0	0.525423729	0	0	0	0	0	0	0	0	0	0	0	0	0	0	0	0	0.008583691	0	0	0	0	0	0	0	0.008583691	0	0	0	0	0	0	0	0	0.525423729	0	0.0625	0.0625	0.023529412
1.14.99.1	0	0	0	0	0	0	0	0	0	0	0	0	0	0	0	0	0	0	0	0	0	0	0	0	0	0	0	0	0	0	0	0	0	0	0	0	0	0	0	0	0	0	0	0	0	0	0	0	0
1.14.99.3	0	0	0	0	0	0	0	0	0	0	0.016949153	0	0	0	0	0	0	0.209677419	0.209677419	0.209677419	0.209677419	0	0	0	0.551724138	0	0	0.004291845	0	0	0	0	0	0	0	0.004291845	0	0	0	0	0	0	0	0	0.016949153	0	0.03125	0.03125	0.011764706
1.14.99.33	0	0	0	0	0	0	0	0	0	0	0.008474576	0	0	0	0	0	0	0	0	0	0	0	0	0	0	0	0	0	0	0	0	0	0	0	0	0	0	0	0	0	0	0	0	0	0.008474576	0	0	0	0
1.14.99.36	0	0	0	0	0	0	0	0	0	0	0	0	0	0	0	0	0	0	0	0	0	0	0	0	0	0	0	0	0	0	0	0	0	0	0	0	0	0	0	0	0	0	0	0	0	0	0	0	0
1.14.99.39	0	0	0	0	0	0	0	0	0	0	0	0	0	0	0	0	0	0.016129032	0.016129032	0.016129032	0.016129032	0	0	0	0	0	0	0	0	0	0	0	0	0	0	0	0	0	0	0	0	0	0	0	0	0	0	0	0
1.14.99.40	1	0	0	0	0	0	0	0	0	0	0.63559322	0	0	0	0	0	0.060606061	0	0	0	0	0	0	0	0.068965517	0	0	0.021459227	0	0	0	0.012048193	0	0	0	0.021459227	0	0	0	0	0	0	0	0	0.63559322	0.142857143	0.09375	0.09375	0.058823529
1.14.99.41	0	0	0	0	0	0	0	0	0	0	0.033898305	0	0	0	0	0	0	0	0	0	0	0	0	0	0	0	0	0.004291845	0	0	0	0	0	0	0	0.004291845	0	0	0	0	0	0	0	0	0.033898305	0	0	0	0
1.14.99.44	0	0	0	0	0	0	0	0	0	0	0.008474576	0	0	0	0	0	0	0.016129032	0.016129032	0.016129032	0.016129032	0	0	0	0	0	0	0.004291845	0.054545455	0	0	0	0	0	0	0.004291845	0	0	0	0	0	0	0	0	0.008474576	0	0	0	0
1.14.99.46	0.2	0.304347826	0	0	0	0	0	0	0	0	0.016949153	0	0	0	0	0	0	0	0	0	0	0	0	0	0	0	0.25	0.454935622	0	0	0.285714286	0.915662651	0	0	0	0.454935622	0	0	0.166666667	0.5	0	0.090909091	0	0	0.016949153	0.857142857	0.09375	0.09375	0.011764706
1.15.-.-	0	0	0	0	0	0	0	0	0	0	0	0	0	0	0	0	0	0	0	0	0	0	0	0	0	0	0	0	0	0	0	0	0	0	0	0	0	0	0	0	0	0	0	0	0	0	0	0	0
1.15.1.1	3	2.260869565	1.947368421	1.181818182	1	1	0.333333333	0	1	1	2.033898305	1	1	0	0	0.2	1.272727273	1.5	1.5	1.5	1.5	0	1	0	1.344827586	1	1.25	2.665236052	0.981818182	0	1	3.240963855	0	0	0	2.665236052	0	0	0.5	2	1	1.318181818	0.3	0	2.033898305	2.857142857	0.78125	0.78125	0.411764706
1.15.1.2	0	0	0	0	0	0	0.833333333	0	0.5	0	0.025423729	0	0	0	1	0	0.03030303	0.403225806	0.403225806	0.403225806	0.403225806	0.5	1	0	0	0	0.25	0	0	0	0	0	0.2	0.2	0.2	0	0	1	0	0	0	0	0.6	1	0.025423729	0	0.125	0.125	0.023529412
1.16.1.1	1	0.260869565	0	0.363636364	0	0	0	0	0	0	0.686440678	0	0	0	0	0	0	0.080645161	0.080645161	0.080645161	0.080645161	0	0	0	0.482758621	0	0.25	0.090128755	0.127272727	0	0	0.096385542	0	0	0	0.090128755	0	0	0.666666667	0.75	0	0.090909091	0	0	0.686440678	0.142857143	0.0625	0.0625	0.023529412
1.16.1.3	0.4	0	0	0	0	0	0	0	0	0	0.033898305	0	0	0	0	0	0	0.032258065	0.032258065	0.032258065	0.032258065	0	0	0	0.068965517	0	0.5	1.733905579	0	0	2	1.927710843	0	0	0	1.733905579	0	0	0.333333333	1	0	0.181818182	0	0	0.033898305	1.714285714	0	0	0.070588235
1.16.1.7	0	0	0	0	0	0	0	0	0	0	0	0	0	0	0	0	0	0	0	0	0	0	0	0	0	0	0	0	0	0	0	0	0	0	0	0	0	0	0	0	0	0	0	0	0	0	0	0	0
1.16.1.9	0.2	0.565217391	0	0.181818182	0	0	0	0	0	0	0.669491525	0	0	0.052631579	0	0	0	0.048387097	0.048387097	0.048387097	0.048387097	0	0	0	0.862068966	0	0.25	0.686695279	0	0	0.285714286	0.963855422	0	0	0	0.686695279	0	0	0.166666667	0.5	0	0.090909091	0	0	0.669491525	0.857142857	0.15625	0.15625	0.070588235
1.16.3.1	0.2	0	1.052631579	0.181818182	1	0.5	0.5	0	0.5	0	0.059322034	0.461538462	0.461538462	0	0	0	0.666666667	0.403225806	0.403225806	0.403225806	0.403225806	0	0	0	0.862068966	0	0.75	0.858369099	0	0	1	0.951807229	0	0	0	0.858369099	0	1	0.166666667	0.5	0	1.818181818	0.2	1	0.059322034	0.857142857	0.09375	0.09375	0.082352941
1.16.8.1	0	0	0	0	0	0	0	0	0	0	0	0	0	0	0	0	0	0	0	0	0	0	0	0	0	0	0	0	0	0	0	0	0	0	0	0	0	0	0	0	0	0	0	0	0	0	0	0	0
1.17.1.1	0.8	0	0	0	0	0	0	0	0	0	0.991525424	0	0	0	0	0	0	0.016129032	0.016129032	0.016129032	0.016129032	0	0	0	0.034482759	0	0	0.206008584	0	0	0	0	0	0	0	0.206008584	0	0	0	0	0	0	0	0	0.991525424	0	0.0625	0.0625	0.105882353
1.17.1.2	1	1	0.947368421	1	1	1	0.666666667	1	1	1	1.474576271	1	1	0.947368421	0	1	0.96969697	0.935483871	0.935483871	0.935483871	0.935483871	1	1	1	0.931034483	0.5	1	0.987124464	0	1	1	1.012048193	1.1	1.1	1.1	0.987124464	1	1	1	0.5	0	1	0.8	0	1.474576271	1	0.9375	0.9375	0.188235294
1.17.1.4	4.8	2.043478261	0	0	0	0	1.333333333	0	3.5	6	3.262711864	0	0	0	2	1.4	0	1.290322581	1.290322581	1.290322581	1.290322581	0.5	0	0	0	0	1.5	1.532188841	0.054545455	0	0.428571429	3.445783133	0.1	0.1	0.1	1.532188841	0	0.25	0.333333333	2	0	0.363636364	0	0	3.262711864	0.285714286	1.9375	1.9375	0.235294118
1.17.4.1	3.2	2.086956522	3.578947368	1.909090909	1	1	1.833333333	1	2.5	1	2.813559322	1.692307692	1.692307692	1.578947368	1	0.8	2.181818182	1.629032258	1.629032258	1.629032258	1.629032258	1	2	0	3	1.5	2.5	3.570815451	2.236363636	0	4	3.939759036	0.1	0.1	0.1	3.570815451	1	2	2.333333333	3	2	2.045454545	1.5	2	2.813559322	3.857142857	1.1875	1.1875	2.258823529
1.17.4.2	0.8	0	1	0.818181818	1	1.5	0.833333333	1	3	1	0.550847458	1.307692308	1.307692308	1	1	1.8	0.363636364	1.338709677	1.338709677	1.338709677	1.338709677	1	4	2	0.551724138	1	1.25	0.884120172	0.981818182	1	1	0.987951807	1	1	1	0.884120172	1	1	1	1	1	0.909090909	1.8	1	0.550847458	0.857142857	1.21875	1.21875	1.247058824
1.17.7.1	1	1.043478261	1	1	1	0.5	0.833333333	1	1	1	0.915254237	1	1	0.947368421	1	0.8	1	0.983870968	0.983870968	0.983870968	0.983870968	1	1	1	0.931034483	0.5	1	0.9527897	0	1	1	0.975903614	1	1	1	0.9527897	1	1	1	0.5	0	1	0.8	1	0.915254237	0.857142857	0.84375	0.84375	0.152941176
1.17.99.1	0	0	0	0	0	0	0	0	0	0	0.033898305	0	0	0	0	0	0.03030303	0.016129032	0.016129032	0.016129032	0.016129032	0	0	0	0	0	0	0	0	0	0	0	0	0	0	0	0	0	0	0	0	0	0	0	0.033898305	0	0	0	0
1.17.99.2	0	0	0	0	0	0	0	0	0	0	0	0	0	0	0	0	0	0	0	0	0	0	0	0	0	0	0	0	0	0	0	0	0	0	0	0	0	0	0	0	0	0	0	0	0	0	0	0	0
1.18.-.-	0	0	0	0	0	0	0	0	0	0	0.016949153	0	0	0	0	0	0	0	0	0	0	0	0	0	0	0	0	0	0	0	0	0	0	0	0	0	0	0	0	0	0	0	0	0	0.016949153	0	0	0	0
1.18.1.-	0.2	0	0	0	0	0	0	0	0	0	0.033898305	0	0	0	0	0	0	0.016129032	0.016129032	0.016129032	0.016129032	0	0	0	0.068965517	0	0.25	0.596566524	0	0	0	0.951807229	0	0	0	0.596566524	0	0	0.166666667	0.5	0	0.090909091	0	0	0.033898305	0.857142857	0	0	0.035294118
1.18.1.1	0	1.260869565	0	0	0	0	0	0	0	0	0.110169492	0	0	0	0	0.8	0	0.048387097	0.048387097	0.048387097	0.048387097	0	0	0	0	0	0	0.012875536	0	0	0	0	0.2	0.2	0.2	0.012875536	0	0	0	0	0	0	0.1	0	0.110169492	0	0.25	0.25	0.011764706
1.18.1.2	1	2	0	0.818181818	0	1	1.333333333	1	1	1	1.423728814	0	0	1	1	0.8	0	1.403225806	1.403225806	1.403225806	1.403225806	1	1	0.5	1.172413793	0.5	1	0.978540773	0.527272727	1	1	0.987951807	0.8	0.8	0.8	0.978540773	1	0	0.166666667	0.5	0	0.090909091	0.6	0	1.423728814	1	0.875	0.875	0.223529412
1.18.1.3	0.8	0.956521739	0	0.090909091	0	0	0	0	0	0	1.847457627	0	0	0	0	0	0	0	0	0	0	0	0	0	0	0	0.25	0.343347639	0	0	0	0.710843373	0	0	0	0.343347639	0	0	0.083333333	0.5	0	0.090909091	0	0	1.847457627	0.285714286	0.125	0.125	0.047058824
1.18.6.1	0	0	0	0	0	0	0	0	0	1	0.211864407	0	0	0	0	1	0.090909091	1.903225806	1.903225806	1.903225806	1.903225806	0	0	1	0	0.5	0	0.107296137	0	0	0	0	0.3	0.3	0.3	0.107296137	0	0	0.416666667	0	0	0	0	0	0.211864407	1.285714286	0.53125	0.53125	0.047058824
1.19.6.-	0	0	0	0	0	0	0	0	0	0	0	0	0	0	0	0	0	0	0	0	0	0	0	0	0	0	0	0	0	0	0	0	0	0	0	0	0	0	0	0	0	0	0	0	0	0	0	0	0.035294118
1.2.-.-	0	0	0	0	0	0	0	0	0	0	0.101694915	0	0	0	0	0	0	0.016129032	0.016129032	0.016129032	0.016129032	0	0	0	0.068965517	0	0	0.008583691	0	0	0	0	0	0	0	0.008583691	0	0	0	0	0	0	0	0	0.101694915	0	0	0	0
1.2.1.-	0.8	0.652173913	0	0	0	0	0.166666667	0	0	0	3.06779661	0	0	0	1	0	0.090909091	0.064516129	0.064516129	0.064516129	0.064516129	0	0	0	0.724137931	0.5	1	1.596566524	0	0	1.142857143	2.65060241	0	0	0	1.596566524	0	0	0.5	1.5	0	0.272727273	0	0	3.06779661	2.285714286	0.40625	0.40625	0.305882353
1.2.1.10	0.8	0.130434783	1.894736842	0	0	0	2.166666667	0	2	2	0.838983051	0	0	2	0	2.4	0	2.35483871	2.35483871	2.35483871	2.35483871	4	4	1	0.103448276	1	0.75	2.025751073	2.036363636	2	1.142857143	2.674698795	1.2	1.2	1.2	2.025751073	0	2	0.416666667	2	2	0.272727273	1.4	0	0.838983051	2.571428571	1.1875	1.1875	1.894117647
1.2.1.11	1.2	1	1.947368421	1.090909091	1	1	0.5	1	0.5	1	1	1	1	1	1	1	1	1.080645161	1.080645161	1.080645161	1.080645161	1	1	1	1.103448276	1	1.25	1.836909871	1	0	2	1.951807229	1	1	1	1.836909871	1	0.75	0.666666667	1.5	1	2.045454545	0.8	0	1	2.285714286	1.1875	1.1875	0.847058824
1.2.1.12	1.6	2	0.894736842	1.272727273	1	1	1	1	1	1	1.110169492	0.923076923	0.923076923	1	2	1	1.060606061	1.370967742	1.370967742	1.370967742	1.370967742	1	1	1.5	1.793103448	1.5	1.75	1.515021459	1.963636364	1	1	1.927710843	1	1	1	1.515021459	1	1	1.166666667	2	1	1.090909091	1	1	1.110169492	2.285714286	1.25	1.25	1.094117647
1.2.1.16	2.4	2.260869565	0	0.272727273	0	0	0	0	0.5	0	2.771186441	0	0	0.105263158	0	0.2	0.121212121	0.112903226	0.112903226	0.112903226	0.112903226	0	0	0	2.448275862	0	0.75	1.274678112	0.072727273	2	1.428571429	1	0	0	0	1.274678112	0	0	0.166666667	0.5	0	0.136363636	0	0	2.771186441	2.714285714	0.6875	0.6875	0.929411765
1.2.1.18	1.8	1.652173913	0	0.636363636	0	0	0.166666667	0	0	1	2.211864407	0	0	0	1	0	0	0.064516129	0.064516129	0.064516129	0.064516129	0	0	0	0.24137931	0.5	0.25	0.386266094	0.309090909	0	1	0.084337349	0	0	0	0.386266094	0	0	0	0	0	0.090909091	0	0	2.211864407	1	0.34375	0.34375	0.235294118
1.2.1.19	0	0	0	0	0	0	0	0	0	0	0.025423729	0	0	0	0	0	0	0	0	0	0	0	0	0	0.034482759	0	0.25	0.592274678	0	0	0	0.939759036	0	0	0	0.592274678	0	0	0.166666667	0.5	0	0.090909091	0	0	0.025423729	0.714285714	0.03125	0.03125	0.058823529
1.2.1.2	4	0.782608696	5.736842105	0.363636364	0	0	0.166666667	0	0	0	7.203389831	0	0	0	9	0.4	4.333333333	0.290322581	0.290322581	0.290322581	0.290322581	0.5	0	0	1.172413793	0.5	6	4.587982833	0.545454545	0	1.571428571	6.168674699	0.4	0.4	0.4	4.587982833	0	1.75	1.5	4.25	0	4.272727273	0	0	7.203389831	6.428571429	0.9375	0.9375	0.541176471
1.2.1.20	0	0	0	0	0	0	0	0	0	0	0.025423729	0	0	0	0	0	0	0	0	0	0	0	0	0	0	0	0	0	0	0	0	0	0	0	0	0	0	0	0	0	0	0	0	0	0.025423729	0	0	0	0.011764706
1.2.1.22	0	0	0.105263158	0	0	0	0	0	0	0	0.13559322	0.307692308	0.307692308	0	0	0	0.727272727	0	0	0	0	0	0	0	0.068965517	0	0.5	0.944206009	0	2	0.285714286	1.807228916	0	0	0	0.944206009	0	0	0.333333333	1.5	0	0.181818182	0	0	0.13559322	1.714285714	0	0	0.235294118
1.2.1.24	0	0.130434783	0	0.181818182	0	0	0	0	0	0	0.059322034	0	0	0	0	0	0	0	0	0	0	0	0	0	0	0	0	0.030042918	0	0	0.285714286	0	0	0	0	0.030042918	0	0	0	0	0	0	0	0	0.059322034	0	0.125	0.125	0.035294118
1.2.1.28	0.4	0.695652174	0	0	0	0	0	0	0	0	0.644067797	0	0	0	0	0	0	0.016129032	0.016129032	0.016129032	0.016129032	0	0	0	0.172413793	0	0	0	0	0	0	0	0	0	0	0	0	0	0	0	0	0	0	0	0.644067797	0	0.15625	0.15625	0.047058824
1.2.1.3	2.6	3.608695652	0.052631579	0.363636364	0	0.5	1.166666667	1	1.5	0	5.711864407	0	0	0.368421053	0	0.6	0.151515152	0.758064516	0.758064516	0.758064516	0.758064516	0.5	0	0.5	1.24137931	0	1	0.386266094	0.018181818	0	0.285714286	0.084337349	0.2	0.2	0.2	0.386266094	0	1	0	0	0	0	0.4	0	5.711864407	2	1.40625	1.40625	0.411764706
1.2.1.32	0.2	0	0	0	0	0	0	0	0	0	0.203389831	0	0	0	0	0	0	0	0	0	0	0	0	0	0	0	0	0	0	0	0	0	0	0	0	0	0	0	0	0	0	0	0	0	0.203389831	0	0	0	0.011764706
1.2.1.38	2	1.913043478	1.894736842	0.727272727	2	1	0	2	2	2	2.508474576	2	2	1.894736842	2	2	1.757575758	1.258064516	1.258064516	1.258064516	1.258064516	2	2	2	1.793103448	0	2.5	1.862660944	0.181818182	0	2	1.975903614	1.8	1.8	1.8	1.862660944	2	0	0.333333333	1	0	0.272727273	0.8	0	2.508474576	2	1.8125	1.8125	0.517647059
1.2.1.39	0.2	0.608695652	0	0	0	0	0	0	0	0	0.813559322	0	0	0	0	0	0	0.016129032	0.016129032	0.016129032	0.016129032	0	0	0	0.448275862	0	0.25	0.347639485	0	0	0	0.373493976	0	0	0	0.347639485	0	0	0.083333333	0.25	0	0.090909091	0	0	0.813559322	1.714285714	0.03125	0.03125	0.070588235
1.2.1.4	0.2	1.217391304	0	0	0	0	0	0	0	0	0.550847458	0	0	0	0	0	0	0.016129032	0.016129032	0.016129032	0.016129032	0	0	0	0.034482759	0	0	0.030042918	0	0	0.142857143	0	0	0	0	0.030042918	0	0	0	0	0	0	0	0	0.550847458	0.142857143	0	0	0.023529412
1.2.1.41	1	1	1	0.727272727	1	0.5	0.333333333	1	1	1	0.940677966	1	1	1	1	0.8	0.848484848	0.806451613	0.806451613	0.806451613	0.806451613	1	0	1	0.965517241	1	1.25	0.879828326	1	1	1	0.987951807	1	1	1	0.879828326	1	0	0.25	0.5	0	0.954545455	0.5	0	0.940677966	0.857142857	0.90625	0.90625	0.458823529
1.2.1.43	0	0	0	0	0	0	0	0	0	0	0	0	0	0	0	0	0	0	0	0	0	0	0	0	0	0	0	0	0	0	0	0	0	0	0	0	0	0	0	0	0	0	0	0	0	0	0	0	0
1.2.1.46	0	0	0	0.090909091	0	0	0	0	0	0	0.542372881	0	0	0	0	0	0	0	0	0	0	0	0	0	0	0	0	0.017167382	0	0	0	0	0	0	0	0.017167382	0	0	0	0	0	0	0	0	0.542372881	0	0.125	0.125	0.035294118
1.2.1.5	0	0	0	0	0	0	0	0	0	0	0.025423729	0	0	0	0	0	0	0.177419355	0.177419355	0.177419355	0.177419355	0	0	0	0	0	0	0.021459227	0	0	0	0	0	0	0	0.021459227	0	0.25	0	0	0	0	0	0	0.025423729	0.714285714	0.09375	0.09375	0
1.2.1.50	0	0	0	0	0	0	0	0	0	0	0.008474576	0	0	0	0	0	0	0	0	0	0	0	0	0	0	0	0	0.008583691	0	0	0	0	0	0	0	0.008583691	0	0	0	0	0	0	0	0	0.008474576	0	0	0	0
1.2.1.54	0	0	0	0	0	0	0	0	0	0	0.033898305	0	0	0	0	0	0	0	0	0	0	0	0	0	0	0	0	0.008583691	0	0	0	0	0	0	0	0.008583691	0	0	0	0	0	0	0	0	0.033898305	0	0.125	0.125	0.023529412
1.2.1.59	0	0	0	0	0	0	0	0	0	0	0.008474576	0	0	0	0	0	0	0	0	0	0	0	0	0	0	0	0	0	0	0	0	0	0	0	0	0	0	0	0	0	0	0	0	0	0.008474576	0	0.03125	0.03125	0.011764706
1.2.1.60	0.2	0	0	0.090909091	0	0	0	0	0	0	0.796610169	0	0	0	0	0	0	0	0	0	0	0	0	0	0.206896552	0	0	0.446351931	0	0	0	0.34939759	0	0	0	0.446351931	0	0	0	0.25	0	0.045454545	0	0	0.796610169	1	0.03125	0.03125	0.105882353
1.2.1.65	0	0	0	0	0	0	0	0	0	0	0.305084746	0	0	0	0	0	0	0	0	0	0	0	0	0	0	0	0	0	0	0	0	0	0	0	0	0	0	0	0	0	0	0	0	0	0.305084746	0	0	0	0
1.2.1.68	0.8	1.782608696	0	0	0	0	0	0	0	0	0.771186441	0	0	0	0	0	0	0.016129032	0.016129032	0.016129032	0.016129032	0	0	0	0	0	0.25	0.051502146	0	0	0	0.012048193	0	0	0	0.051502146	0	0	0	0	0	0	0	0	0.771186441	0.142857143	0.0625	0.0625	0.082352941
1.2.1.70	1	1.043478261	0.947368421	0.454545455	1	0	0.333333333	0	1	1	0.889830508	0	0	0	1	0.2	0.96969697	0.64516129	0.64516129	0.64516129	0.64516129	0	1	0.5	0.931034483	0.5	0.5	0.879828326	0	1	1	0.963855422	0.3	0.3	0.3	0.879828326	0	0	1	0.5	0	0.181818182	0.4	0	0.889830508	0.857142857	0.375	0.375	0.152941176
1.2.1.71	0.2	0.956521739	0	0	0	0	0	0	0	0	0.483050847	0	0	0	0	0	0	0.048387097	0.048387097	0.048387097	0.048387097	0	0	0	0.034482759	0	0.5	0.746781116	0	0	1	0.951807229	0	0	0	0.746781116	0	0	0.166666667	0.75	0	0.090909091	0	0	0.483050847	1.285714286	0.0625	0.0625	0.058823529
1.2.1.72	0.2	1	0	0	0	0	0	0	0	0	0.025423729	0	0	0	0	0	0	0.016129032	0.016129032	0.016129032	0.016129032	0	0	0	0.034482759	0	0.25	0.86695279	0	0	1	0.963855422	0	0	0	0.86695279	0	0	0.166666667	0.5	0	0.090909091	0	0	0.025423729	0.857142857	0.0625	0.0625	0.047058824
1.2.1.75	0	0	0	0	0	0	0	0	0	0	0	0	0	0	0	0	0	0	0	0	0	0	0	0	0	0	0	0	0	0	0	0	0	0	0	0	0	0	0	0	0	0	0	0	0	0	0	0	0
1.2.1.8	0.8	1.695652174	0	0.181818182	0	0	0.166666667	0	0	0	2.661016949	0	0	0	1	0	0	0.177419355	0.177419355	0.177419355	0.177419355	0	0	0	0.931034483	0	0.25	0.699570815	0.018181818	0	1.285714286	0.891566265	0	0	0	0.699570815	0	0	0.166666667	0.5	0	0.090909091	0	0	2.661016949	1.285714286	0.53125	0.53125	0.164705882
1.2.1.80	0	0	0	0	0	0	0	0	0	0	0.008474576	0	0	0	0	0	0	0	0	0	0	0	0	0	0	0	0	0	0	0	0	0	0	0	0	0	0	0	0	0	0	0	0	0	0.008474576	0	0	0	0
1.2.1.9	0	0.565217391	0	0	0	0	0	0	0	0	0.033898305	0	0	0	0	0	0	0.5	0.5	0.5	0.5	0	0	0	0	0	0	0.008583691	0	0	0	0.012048193	0.1	0.1	0.1	0.008583691	0	0	0	0	0	0	0.1	0	0.033898305	0	0.09375	0.09375	0.082352941
1.2.3.1	0	0	0	0	0	0	0	0	0	1	0.008474576	0	0	0	0	0	0	0.016129032	0.016129032	0.016129032	0.016129032	0	0	0	0	0	0	0	0	0	0	0	0	0	0	0	0	0	0	0	0	0	0	0	0.008474576	0	0	0	0
1.2.3.3	0	0	0	0	1	0	0	0	0	0	0.016949153	0	0	0	0	0	0	0.016129032	0.016129032	0.016129032	0.016129032	0	0	0	0	0	0	0.004291845	0.472727273	0	0	0	0	0	0	0.004291845	0	0	0	0	0	0	0.1	0	0.016949153	0	0.15625	0.15625	1.129411765
1.2.4.1	1.4	2.391304348	0.947368421	1	2	0	0.166666667	3	1	0	2.991525424	0	0	0.052631579	0	0.4	0.090909091	0.725806452	0.725806452	0.725806452	0.725806452	0	0	0	1.103448276	1	0.75	1.077253219	2.163636364	0	1.285714286	1.036144578	0.2	0.2	0.2	1.077253219	0	0	0.166666667	1.5	2	0.954545455	0.2	0	2.991525424	2.285714286	1.21875	1.21875	1.070588235
1.2.4.2	1	1	0.894736842	1	1	0	0.166666667	0	0	0	0.983050847	0	0	0	0	0	0	0.080645161	0.080645161	0.080645161	0.080645161	0	0	0	1.034482759	0	0.5	1.012875536	0	0	1	1.180722892	0	0	0	1.012875536	0	0	0.25	0.5	0	0.909090909	0	0	0.983050847	1	0.1875	0.1875	0.129411765
1.2.4.4	0	0	0	0.363636364	0	0	0	1	0	0	0.906779661	0.615384615	0.615384615	0	0	0	0	0.064516129	0.064516129	0.064516129	0.064516129	0	0	0	0	1	0.5	0.068669528	1.018181818	0	0	0.072289157	0	0	0	0.068669528	0	0	0	0	0	0	0	0	0.906779661	0.285714286	0.125	0.125	0.282352941
1.2.5.1	0.4	0.086956522	0	0.545454545	1	0.5	0	0	0	0	0.915254237	0.461538462	0.461538462	0	1	0	0	0.032258065	0.032258065	0.032258065	0.032258065	0	0	0	0.862068966	0	0.25	0.789699571	0	0	1	0.939759036	0	0	0	0.789699571	0	0	0.166666667	0.5	0	0.090909091	0	0	0.915254237	0.857142857	0.28125	0.28125	0.082352941
1.2.7.-	0	0	0	0	3	1	1.666666667	2	1	2	0.516949153	1	1	0	6	1	0.878787879	1.419354839	1.419354839	1.419354839	1.419354839	1	1	0.5	0.034482759	1.5	7.75	0.798283262	1.472727273	1	0	0.987951807	0.9	0.9	0.9	0.798283262	1	1	1.666666667	0.5	0	0.090909091	0.9	1	0.516949153	1.142857143	0.65625	0.65625	0.070588235
1.2.7.1	0	0	0	0	0	0	0	4	0	8	0.118644068	0	0	0	0	0.4	0.121212121	1	1	1	1	0	2	2	0	0	1.25	0.008583691	0	0	0	0	1.3	1.3	1.3	0.008583691	0	2.75	0.25	0	0	0	0.4	0	0.118644068	0	0.46875	0.46875	0.117647059
1.2.7.3	0	0	0	0	0	5.5	0	0	0	4	0.169491525	6.230769231	6.230769231	0	7	4.2	3.96969697	1.870967742	1.870967742	1.870967742	1.870967742	0	0	0	0	1	2.5	0.077253219	0	0	0	0.096385542	1.4	1.4	1.4	0.077253219	0	0	0	0.75	0	0	0	5	0.169491525	0	0.9375	0.9375	0.352941176
1.2.7.4	0	0	0	0	0	0	0	0	0	0	0	0	0	0	0	0	0	0	0	0	0	0	0	0	0	0	0	0	0	0	0	0	0.3	0.3	0.3	0	0	0	0	0	0	0	0	0	0	0	0	0	0
1.2.7.5	0.4	0	0	0	0	0	0	0	0	0	0.093220339	0	0	0	1	0	0.03030303	0.306451613	0.306451613	0.306451613	0.306451613	0	0	0	0	0	0.5	0.004291845	0	0	0	0	0.3	0.3	0.3	0.004291845	0	0	0	0	0	0	0	0	0.093220339	0	0	0	0.117647059
1.2.7.6	0	0	0	0	0	0	0	0	0	0	0	0	0	0	0	0	0	0	0	0	0	0	0	0	0	0	0	0	0	0	0	0	0	0	0	0	0	0	0	0	0	0	0	0	0	0	0	0	0.011764706
1.2.7.7	0	0	0	0	0	0	0	0	0	1	0	0	0	0	0	0.2	0	0.064516129	0.064516129	0.064516129	0.064516129	0	0	0	0	0	0	0	0	0	0	0	0	0	0	0	0	0	0	0	0	0	0	0	0	0	0.03125	0.03125	0.047058824
1.2.7.8	1	0.826086957	0	0	0	1.5	0	0	0	2	1.661016949	1.846153846	1.846153846	0	10	1.2	0	0.806451613	0.806451613	0.806451613	0.806451613	0	0	2	0.068965517	0	2	0.034334764	0	0	0	0.024096386	1.5	1.5	1.5	0.034334764	0	0	0	0	0	0	0	0	1.661016949	0	0.75	0.75	0.129411765
1.2.99.2	0.2	0	0	0	0	0	0	0	1.5	4	1.550847458	0	0	0	0	2.4	0.090909091	2.032258065	2.032258065	2.032258065	2.032258065	0	0	1	0	0	0	0.042918455	0	0	0	0	0.8	0.8	0.8	0.042918455	1	1	0	0	0	0	0.5	0	1.550847458	0	1.09375	1.09375	0.082352941
1.2.99.5	0	0	0	0	0	0	0	0	0	0	0.245762712	0	0	0	2	0	0	0.161290323	0.161290323	0.161290323	0.161290323	0	0	0	0	0	0	0	0	0	0	0	0.2	0.2	0.2	0	0	0	0	0	0	0	0	0	0.245762712	0	0	0	0
1.2.99.7	0	0	0	0	0	0	0	0	0	0	0	0	0	0	1	0	0	0	0	0	0	0	0	0	0	0	0	0	0	0	0	0	0	0	0	0	0	0	0	0	0	0	0	0	0	0	0	0	0
1.20.4.1	2	1.739130435	0.894736842	0.363636364	1	0.5	1.166666667	1	1	1	2.483050847	1.384615385	1.384615385	0.210526316	1	1	0.363636364	1.838709677	1.838709677	1.838709677	1.838709677	1	4	0.5	1.310344828	0.5	1	1.52360515	3.163636364	0	0.571428571	1.987951807	0.7	0.7	0.7	1.52360515	1	0	1.166666667	2	2	1.136363636	2.4	0	2.483050847	2.142857143	1.03125	1.03125	2.047058824
1.20.9.1	0	0	0	0	0	0	0	0	0	0	0.13559322	0	0	0	0	0	0	0	0	0	0	0	0	0	0	0	0	0	0	0	0	0	0	0	0	0	0	0	0	0	0	0	0	0	0.13559322	0	0	0	0
1.21.-.-	0	0	0	0	0	0	0	0	0	0	0	0	0	0	0	0	0	0	0	0	0	0	0	0	0	0	0	0	0	0	0	0	0	0	0	0	0	0	0	0	0	0	0	0	0	0	0.0625	0.0625	0.011764706
1.21.3.1	0	0.043478261	0	0	0	0	0	0	0	0	0.008474576	0	0	0	0	0	0	0.016129032	0.016129032	0.016129032	0.016129032	0	0	0	0	0	0	0.004291845	0	0	0	0	0	0	0	0.004291845	0	0	0	0	0	0	0	0	0.008474576	0	0	0	0
1.21.4.1	0	0	0	0	0	0	0	0	0	0	0	0	0	0	0	0	0	1.306451613	1.306451613	1.306451613	1.306451613	0	0	1.5	0	0	0	0	0	0	0	0	0	0	0	0	0	0	0	1.25	0	0	0	0	0	0	0.34375	0.34375	0.152941176
1.21.4.2	0	0	0	0	0	0	0	0	0	0	0.042372881	0	0	0	3	0	0	1.209677419	1.209677419	1.209677419	1.209677419	0	1	1.5	0	0	0	0.021459227	0.163636364	0	0	0.060240964	0	0	0	0.021459227	0	5.25	0	0.75	1	0	0.5	5	0.042372881	0	0.65625	0.65625	0.047058824
1.21.4.3	0	0	0	0	0	0	0	0	0	0	0	0	0	0	0	0	0	0	0	0	0	0	0	0	0	0	0	0	0	0	0	0	0	0	0	0	0	0.5	0	0	0	0	0	0	0	0	0	0	0
1.21.4.4	0	0	0	0	0	0	0	0	0	0	0.025423729	0	0	0	2	0	0	0.290322581	0.290322581	0.290322581	0.290322581	0	0	0.5	0	0	0	0.030042918	0	0	0	0.084337349	0	0	0	0.030042918	0	4.5	0	0.5	0	0	0	3	0.025423729	0	0.1875	0.1875	0
1.3.-.-	0	0	0	0	0	0	0	0	0	0	0.033898305	0	0	0	0	0	0	0.016129032	0.016129032	0.016129032	0.016129032	0	0	0	0	0	0.25	0.008583691	0	0	0	0	0	0	0	0.008583691	0	0	0	0	0	0	0	0	0.033898305	0	0.03125	0.03125	0.011764706
1.3.1.-	0	0	1.105263158	0	0	0.5	0	1	0	1	0.271186441	1	1	0	0	0.8	0.939393939	0.661290323	0.661290323	0.661290323	0.661290323	0.5	1	0.5	0	1	0.75	0.072961373	0.545454545	1	0	0.012048193	0.9	0.9	0.9	0.072961373	1	0	0.833333333	0	1	0.045454545	0.6	0	0.271186441	0.857142857	0.75	0.75	0.329411765
1.3.1.10	0	0	0	0	0	0	0	0	0	0	0.016949153	0	0	0	0	0	0	0	0	0	0	0	0	0	0	0	0	0	0	0	0	0	0	0	0	0	0	0	0	0	0	0	0	0	0.016949153	0	0	0	0
1.3.1.12	1.6	0.173913043	0.894736842	0.909090909	1	0.5	0.333333333	1	1	1	1.076271186	0.230769231	0.230769231	1.368421053	1	1.2	1.303030303	0.725806452	0.725806452	0.725806452	0.725806452	0.5	1	1	1.206896552	1	0.75	0.824034335	0.981818182	0	0.714285714	0.903614458	0.9	0.9	0.9	0.824034335	1	0	0.25	0.5	0	0.681818182	0.9	0	1.076271186	0.857142857	0.8125	0.8125	0.211764706
1.3.1.13	0	0	0	0	0	0	0	0	0	0	0	0	0	0	0	0	0	0	0	0	0	0	0	0	0	0	0	0	0	0	0	0	0	0	0	0	0	0	0	0	0	0	0	0	0	0	0	0	0
1.3.1.2	0.2	0	0	0	0	0	0	0	0	0	0.076271186	0	0	0	0	0	0	0	0	0	0	0	0	0	0	0	0	0.017167382	0	0	0	0.012048193	0	0	0	0.017167382	0	0	0	0	0	0	0	0	0.076271186	0.142857143	0.03125	0.03125	0.047058824
1.3.1.20	0	0	0	0	0	0	0	0	0	0	0	0	0	0	0	0	0	0	0	0	0	0	0	0	0	0	0	0.008583691	0	0	0	0.012048193	0	0	0	0.008583691	0	0	0	0	0	0	0.4	0	0	0.142857143	0	0	0.023529412
1.3.1.21	0	0	0	0	0	0	0	0	0	0	0.008474576	0	0	0	0	0	0	0	0	0	0	0	0	0	0	0	0	0	0	0	0	0	0	0	0	0	0	0	0	0	0	0	0	0	0.008474576	0	0	0	0
1.3.1.24	0	0	0	0	0	0	0	0	0	0	0	0	0	0	0	0	0	0	0	0	0	0	0	0	0	0	0	0	0	0	0	0	0	0	0	0	0	0	0	0	0	0	0	0	0	0	0	0	0
1.3.1.25	0	0.782608696	0	0	0	0	0	0	0	0	0.542372881	0	0	0	0	0	0	0.016129032	0.016129032	0.016129032	0.016129032	0	0	0	0.137931034	0	0	0.034334764	0	0	0	0.012048193	0	0	0	0.034334764	0	0	0	0	0	0	0	0	0.542372881	0.857142857	0	0	0.011764706
1.3.1.26	1	1.086956522	0.947368421	0.909090909	1	1	0.166666667	1	1	1	1	1	1	1.315789474	1	1	1	1.435483871	1.435483871	1.435483871	1.435483871	0.5	1	1	0.965517241	1	1.5	0.982832618	0.981818182	0	1	1.012048193	1	1	1	0.982832618	1	0	0.25	0.75	0	1	0.6	0	1	1	1	1	0.705882353
1.3.1.28	0.2	0.739130435	0	0	0	0	0	0	0	0	0.050847458	0	0	0	0	0	0	0	0	0	0	0	0	0	0.103448276	0	0.25	0.656652361	0	0	0	0.975903614	0	0	0	0.656652361	0	0	0.166666667	0.5	0	0.090909091	0	0	0.050847458	0.857142857	0	0	0.070588235
1.3.1.29	0	0	0	0	0	0	0	0	0	0	0.016949153	0	0	0	0	0	0	0	0	0	0	0	0	0	0	0	0	0	0	0	0	0	0	0	0	0	0	0	0	0	0	0	0	0	0.016949153	0	0	0	0
1.3.1.31	0	0	0	0	0	0	0	0	0	0	0	0	0	0	0	0	0	0.241935484	0.241935484	0.241935484	0.241935484	0	0	0	0	0	0	0.004291845	0	0	0	0	0	0	0	0.004291845	0	0	0	0	0	0	0	0	0	0	0.03125	0.03125	0
1.3.1.32	0	0	0	0	0	0	0	0	0	0	0.296610169	0	0	0	0	0	0	0.032258065	0.032258065	0.032258065	0.032258065	0	0	0	0.172413793	0	0	0.004291845	0	0	0	0	0	0	0	0.004291845	0	0	0	0	0	0	0	0	0.296610169	0	0.0625	0.0625	0.011764706
1.3.1.33	0	0	0	0	0	0	0	0	0	0	0.347457627	0	0	0	0	0	0	0	0	0	0	0	0	0	0	0	0	0.004291845	0	0	0	0	0	0	0	0.004291845	0	0	0	0	0	0	0	0	0.347457627	0	0	0	0.011764706
1.3.1.34	0.4	2	0	0	0	0	0	0	0.5	0	1.186440678	0	0	0	1	0	0	0.048387097	0.048387097	0.048387097	0.048387097	0	0	0	0.206896552	0	1.25	0.832618026	0	0	1	0.951807229	0	0	0	0.832618026	0	0	0.166666667	0.5	0	0.090909091	0	0	1.186440678	0.857142857	0.15625	0.15625	0.082352941
1.3.1.35	0	0	0	0	0	0	0	0	0	0	0	0	0	0	0	0	0	0	0	0	0	0	0	0	0	0	0	0	0	0	0	0	0	0	0	0	0	0	0	0	0	0	0	0	0	0	0	0	0
1.3.1.38	0	0	0	0	0	0	0	0	0	0	0	0	0	0	0	0	0	0	0	0	0	0	0	0	0	0	0	0	0	0	0	0	0	0	0	0	0	0	0	0	0	0	0	0	0	0	0	0	0
1.3.1.43	0	0.173913043	0	0	0	0	0	0	0	0	0	0	0	0	0	0	0	0	0	0	0	0	0	0	0	0	0	0.008583691	0	0	0	0.012048193	0	0	0	0.008583691	0	0	0	0	0	0	0	0	0	0.142857143	0.03125	0.03125	0.035294118
1.3.1.44	0	0	0	0	0	0	0	0	0	0	0	0	0	0	0	0	0	0.241935484	0.241935484	0.241935484	0.241935484	0	0	0.5	0	0	0	0.012875536	0	0	0	0	0	0	0	0.012875536	0	0	0	0	0	0	0	0	0	0	0.0625	0.0625	0
1.3.1.45	0	0	0	0	0	0	0	0	0	0	0	0	0	0	0	0	0	0	0	0	0	0	0	0	0	0	0	0.004291845	0	0	0	0.012048193	0	0	0	0.004291845	0	0	0	0	0	0	0	0	0	0	0	0	0
1.3.1.54	0	0	0	0	0	0	0	0	0	0	0.440677966	0	0	0	0	0.4	0	0.677419355	0.677419355	0.677419355	0.677419355	0	0	0.5	0.379310345	0.5	0	0.240343348	0	0	0	0.012048193	0.3	0.3	0.3	0.240343348	1	0	0.833333333	0	0	0	0	0	0.440677966	1	0.3125	0.3125	0.164705882
1.3.1.56	0	0	0	0	0	0	0	0	0	0	0.033898305	0	0	0	0	0	0	0	0	0	0	0	0	0	0	0	0	0	0	0	0	0	0	0	0	0	0	0	0	0	0	0	0	0	0.033898305	0	0	0	0
1.3.1.58	0	0	0	0	0	0	0	0	0	0	0.008474576	0	0	0	0	0	0	0	0	0	0	0	0	0	0	0	0	0	0	0	0	0	0	0	0	0	0	0	0	0	0	0	0	0	0.008474576	0	0	0	0
1.3.1.62	0	0	0	0	0	0	0	0	0	0	0.118644068	0	0	0	0	0	0	0	0	0	0	0	0	0	0	0	0	0	0	0	0	0	0	0	0	0	0	0	0	0	0	0	0	0	0.118644068	0	0	0	0
1.3.1.70	0	0	0	0	0	0	0	0	0	0	0	0	0	0	0	0	0	0	0	0	0	0	0	0	0	0	0	0	0	0	0	0	0	0	0	0	0	0	0	0	0	0	0	0	0	0	0	0	0
1.3.1.71	0	0	0	0	0	0	0	0	0	0	0.008474576	0	0	0	0	0	0	0	0	0	0	0	0	0	0	0	0	0	0	0	0	0	0	0	0	0	0	0	0	0	0	0	0	0	0.008474576	0	0	0	0
1.3.1.72	0	0	0	0	0	0	0	0	0	0	0	0	0	0	0	0	0	0	0	0	0	0	0	0	0	0	0	0	0	0	0	0	0	0	0	0	0	0	0	0	0	0	0	0	0	0	0	0	0
1.3.1.74	1.4	0.043478261	0	0	1	0	0	2	0	2	0.56779661	0	0	0	0	0.4	0	0.322580645	0.322580645	0.322580645	0.322580645	0	0	1.5	0	1.5	0	0.111587983	0	2	0	0.024096386	0.9	0.9	0.9	0.111587983	2	1	0.25	0	0	0	0.7	2	0.56779661	0.142857143	0.5625	0.5625	0.023529412
1.3.1.76	0	0	0	0	0	0	0	0	1	0	0.050847458	0	0	0	2	1.6	0	1.225806452	1.225806452	1.225806452	1.225806452	0	0	0	0	0	0.5	0.034334764	0	0	0	0.048192771	0.6	0.6	0.6	0.034334764	0	0	1.5	0	0	0	0	0	0.050847458	0	0.5	0.5	0.141176471
1.3.1.83	0	0	0	0	0	0	0	0	0	0	0.016949153	0	0	0	0	0	0.03030303	0	0	0	0	0	0	0	0	0	0	0	0	0	0	0	0	0	0	0	0	0	0	0	0	0	0	0	0.016949153	0	0	0	0
1.3.1.84	0	0	0	0	0	0	0	0	0	0	0	0	0	0	0	0	0	0	0	0	0	0	0	0	0	0	0	0	0	0	0	0	0	0	0	0	0	0	0	0	0	0	0	0	0	0	0	0	0
1.3.1.85	0	0	0	0	0	0	0	0	0	0	0.008474576	0	0	0	0	0	0	0	0	0	0	0	0	0	0	0	0	0.008583691	0	0	0	0	0	0	0	0.008583691	0	0	0	0	0	0	0	0	0.008474576	0	0	0	0
1.3.1.87	0.4	0.130434783	0	0	0	0	0	0	0	0	0.059322034	0	0	0	0	0	0	0	0	0	0	0	0	0	0	0	0.25	0.296137339	0	0	0	0.710843373	0	0	0	0.296137339	0	0	0.083333333	0.5	0	0.090909091	0	0	0.059322034	0	0	0	0
1.3.1.9	1.2	1	0.947368421	0.181818182	1	0	0.166666667	0	0	0	1.305084746	1	1	0	1	0	0.939393939	0.096774194	0.096774194	0.096774194	0.096774194	0	0	0	0.068965517	0.5	0.75	0.789699571	0.981818182	0	0	1	0	0	0	0.789699571	0	0	0.166666667	0.5	0	1	0	0	1.305084746	1.142857143	0.21875	0.21875	0.541176471
1.3.3.-	0	0	0	0	0	0	0	0	0	0	0	0	0	0	0	0	0	0	0	0	0	0	0	0	0.034482759	0	0	0	0	0	0	0	0	0	0	0	0	0	0	0	0	0	0	0	0	0	0	0	0
1.3.3.11	0	0.739130435	0	0	0	0	0	0	0	0	0.466101695	0	0	0	0	0	0.03030303	0.016129032	0.016129032	0.016129032	0.016129032	0	0	0	0	0	0	0.107296137	0	0	1	0	0	0	0	0.107296137	0	0	0	0	0	0	0	0	0.466101695	0.857142857	0.09375	0.09375	0.011764706
1.3.3.3	1	1.086956522	0	0.181818182	0	0	0.166666667	0	0	0	0.86440678	0	0	0	0	0	0	0.048387097	0.048387097	0.048387097	0.048387097	0	0	0	0.034482759	0	0.5	0.875536481	0	0	1	0.963855422	0	0	0	0.875536481	0	0	0.166666667	0.75	0	0.090909091	0.2	0	0.86440678	1	0.125	0.125	0.117647059
1.3.3.4	0	0	0	0.454545455	0	0	0	0	0	0	0.245762712	0.153846154	0.153846154	0	1	0	0	0.032258065	0.032258065	0.032258065	0.032258065	0	0	0	0.862068966	0	0	0.021459227	0	0	0	0.024096386	0	0	0	0.021459227	0	0	0	0	0	0	0	0	0.245762712	0	0.09375	0.09375	0.011764706
1.3.3.5	0	0	0	0	0	0	0	0	0	0	0.36440678	0	0	0	0	0	0	0.032258065	0.032258065	0.032258065	0.032258065	0	0	0	0	0	0.25	0	0	0	0	0	0	0	0	0	0	0	0	0	1	0	0	0	0.36440678	0	0	0	0
1.3.3.6	0	0	0	0	0	0	0	0	0	0	0	0	0	0	0	0	0	0	0	0	0	0	0	0	0.310344828	0	0	0.012875536	0	0	0	0	0	0	0	0.012875536	0	0	0	0	0	0	0	0	0	0	0.03125	0.03125	0.011764706
1.3.5.2	0	0	0	0	0	0	0	0	0	0	0	0	0	0	0	0	0	0	0	0	0	0	0	0	0	0	0	0	0	0	0	0	0	0	0	0	0	0	0	0	0	0	0	0	0	0	0	0	0
1.3.5.3	0.2	0	0.947368421	0.727272727	0	0	0	0	0	0	0.042372881	0	0	0	0	0	0	0.193548387	0.193548387	0.193548387	0.193548387	0	0	0	0.034482759	0	0.25	0.849785408	0	0	1	0.939759036	0.1	0.1	0.1	0.849785408	0	0	0.166666667	0.5	0	0.181818182	0	0	0.042372881	0.857142857	0.03125	0.03125	0.047058824
1.3.5.5	0	0	0	0	0	0	0	0	0	0	0.016949153	0	0	0	0	0	0	0	0	0	0	0	0	0	0	0	0	0	0	0	0	0	0	0	0	0	0	0	0	0	0	0	0	0	0.016949153	0	0	0	0
1.3.5.6	0	0	0	0	0	0	0	0	0	0	0.016949153	0	0	0	0	0	0	0	0	0	0	0	0	0	0	0	0	0	0	0	0	0	0	0	0	0	0	0	0	0	0	0	0	0	0.016949153	0	0	0	0
1.3.7.2	0	0	0	0	0	0	0	0	0	0	0.008474576	0	0	0	0	0	0	0	0	0	0	0	0	0	0	0	0	0	0	0	0	0	0	0	0	0	0	0	0	0	0	0	0	0	0.008474576	0	0	0	0
1.3.7.3	0	0	0	0	0	0	0	0	0	0	0.008474576	0	0	0	0	0	0	0	0	0	0	0	0	0	0	0	0	0	0	0	0	0	0	0	0	0	0	0	0	0	0	0	0	0	0.008474576	0	0	0	0
1.3.7.5	0	0	0	0	0	0	0	0	0	0	0.008474576	0	0	0	0	0	0	0	0	0	0	0	0	0	0	0	0	0	0	0	0	0	0	0	0	0	0	0	0	0	0	0	0	0	0.008474576	0	0	0	0
1.3.7.7	0	0	0	0	0	0	0	0	0	0	0.025423729	0	0	0	0	0	0	0	0	0	0	0	0	0	0	0	0	0	0	0	0	0	0	0	0	0	0	0	0	0	0	0	0	0	0.025423729	0	0	0	0
1.3.7.8	0	0	0	0	0	0	0	0	0	0	0	0	0	0	0	0	0	0	0	0	0	0	0	0	0	0	0	0	0	0	0	0	0	0	0	0	0	0	0	0	0	0	0	0	0	0	0	0	0
1.3.7.9	0	0	0	0	0	0	0	0	0	0	0	0	0	0	0	0	0	0	0	0	0	0	0	0	0	0	0	0	0	0	0	0	0	0	0	0	0	0	0	0	0	0	0	0	0	0	0	0	0
1.3.8.1	1.6	0.347826087	0	0	0	0	1	3	7	2	1.254237288	0	0	0	1	0	0	1.451612903	1.451612903	1.451612903	1.451612903	0	0	1	0.068965517	0.5	1	0.038626609	0	0	0	0.024096386	0.9	0.9	0.9	0.038626609	1.5	0	2.083333333	0	0	0	0.8	2	1.254237288	0.142857143	1	1	0.058823529
1.3.8.2	0	0	0	0	0	0	0	0	0	0	0.008474576	0	0	0	0	0	0	0.080645161	0.080645161	0.080645161	0.080645161	0	0	0	0	0	0.5	0.004291845	0.072727273	0	0	0	0.1	0.1	0.1	0.004291845	0	0	0	0	0	0	0	0	0.008474576	0	0	0	0.035294118
1.3.8.3	0	0	0	0	0	0	0	0	0	0	0.076271186	0	0	0	0	0	0	0	0	0	0	0	0	0	0	0	0	0	0	0	0	0	0	0	0	0	0	0	0	0	0	0	0	0	0.076271186	0	0	0	0
1.3.8.4	1.4	1.130434783	0	0	0	0	0	0	0	0	2.288135593	0	0	0	0	0	0	0.016129032	0.016129032	0.016129032	0.016129032	0	0	0	0	0	0.25	0.038626609	0	0	0	0.012048193	0	0	0	0.038626609	0	0	0	0	0	0	0	0	2.288135593	0.571428571	0.125	0.125	0.082352941
1.3.8.6	0.8	0.826086957	0	0	0	0	0	0	0	0	0.855932203	0	0	0	0	0	0	0.032258065	0.032258065	0.032258065	0.032258065	0	0	0	0.862068966	0	0.25	0.025751073	0	0	0	0.012048193	0	0	0	0.025751073	0	0	0	0	0	0	0	0	0.855932203	0.142857143	0.1875	0.1875	0.082352941
1.3.8.7	5.6	2.304347826	0	0.181818182	0	0	0.166666667	0	0.5	0	6.661016949	0	0	0	0	0	0	0.048387097	0.048387097	0.048387097	0.048387097	0	0	0	0.517241379	0	1.25	0.193133047	0	0	0	0.048192771	0	0	0	0.193133047	0	0	0	0	0	0	0	0	6.661016949	0.285714286	0.75	0.75	0.364705882
1.3.8.8	0.2	2.608695652	0	0	0	0	0	0	0	0	0.305084746	0	0	0	0	0	0	0	0	0	0	0	0	0	0.172413793	0	0	0.008583691	0	0	0	0.012048193	0	0	0	0.008583691	0	0	0	0	0	0	0	0	0.305084746	0	0.09375	0.09375	0.023529412
1.3.8.9	0	0	0	0	0	0	0	0	0	0	0	0	0	0	0	0	0	0	0	0	0	0	0	0	0	0	0	0	0	0	0	0	0	0	0	0	0	0	0	0	0	0	0	0	0	0	0	0	0
1.3.98.1	1	1	1	1	1	2	1	1	1	0	1.110169492	2.384615385	2.384615385	1.947368421	1	1	0.939393939	1.14516129	1.14516129	1.14516129	1.14516129	1	1	1	1.137931034	1.5	1	0.987124464	1.963636364	1	1.285714286	1	0.9	0.9	0.9	0.987124464	1	1	1	1.5	0	1	1	1	1.110169492	1	1.125	1.125	1.129411765
1.3.99.-	8.4	11.08695652	0	0.545454545	0	1.5	0.166666667	0	2.5	0	8.016949153	1	1	0	0	0	0.090909091	0.693548387	0.693548387	0.693548387	0.693548387	0	0	0	0.586206897	0.5	3	1.759656652	0	0	1	2.144578313	0.2	0.2	0.2	1.759656652	0	0	2	1	0	0.181818182	0	0	8.016949153	1.857142857	1.53125	1.53125	0.682352941
1.3.99.1	2.4	2	1.894736842	2.363636364	2	2	0.833333333	0	0	3	3.228813559	2	2	2	2	1	3.909090909	0.516129032	0.516129032	0.516129032	0.516129032	0	0	0	2.344827586	1.5	7	3.579399142	1.127272727	0	2.714285714	3.903614458	0	0	0	3.579399142	2	0	1.916666667	2	2	2	1	0	3.228813559	4.142857143	1.3125	1.3125	1.788235294
1.3.99.12	0	0	0	0	0	0	0	0	0	0	0	0	0	0	0	0	0	0	0	0	0	0	0	0	0	0	0	0	0	0	0	0	0	0	0	0	0	0	0	0	0	0	0	0	0	0	0.0625	0.0625	0.011764706
1.3.99.16	0.6	0	0	0	0	0	0	0	0	0	3.694915254	0	0	0	0	0	0.060606061	0.048387097	0.048387097	0.048387097	0.048387097	0	0	0	0	0	0.5	0.060085837	0	0	0.285714286	0	0	0	0	0.060085837	0	0	0	0	0	0	0	0	3.694915254	0	0.1875	0.1875	0.070588235
1.3.99.22	2	1.260869565	2.789473684	1	1	1	2	2	2	2	2.262711864	1.384615385	1.384615385	1	2	2	2.060606061	1.983870968	1.983870968	1.983870968	1.983870968	0.5	1	1.5	1	1.5	1.25	2.296137339	1.018181818	2	2	2.56626506	1.8	1.8	1.8	2.296137339	2	2	2.75	1.5	1	1.227272727	0.8	1	2.262711864	2	1.75	1.75	0.494117647
1.3.99.23	0	0	0	0	0	0	0	0	0	0	0	0.461538462	0.461538462	0	0	0	0	0	0	0	0	0	0	0	0	0	0	0	0	0	0	0	0	0	0	0	0	0	0	0	0	0	0	0	0	0	0	0	0
1.3.99.26	0	0	0	0	0	0	0	0	0	0	0	0	0	0	0	0	0	0.016129032	0.016129032	0.016129032	0.016129032	0	0	0	0.586206897	0	0.25	0.030042918	0	0	0	0	0	0	0	0.030042918	0	0	0	0	0	0	0	0	0	0	0.03125	0.03125	0.011764706
1.3.99.27	0	0	0	0	0	0	0	0	0	0	0	0	0	0	0	0	0	0	0	0	0	0	0	0	0	0	0	0	0	0	0	0	0	0	0	0	0	0	0	0	0	0	0	0	0	0	0	0	0
1.3.99.4	0	0	0	0	0	0	0	0	0	0	0.127118644	0	0	0	0	0	0	0.016129032	0.016129032	0.016129032	0.016129032	0	0	0	0.068965517	0	0	0	0	0	0	0	0	0	0	0	0	0	0	0	0	0	0	0	0.127118644	0	0	0	0
1.3.99.5	0	0	0	0	0	2	0	0	0	0	0.016949153	2	2	0	0	0	0	0	0	0	0	0	0	0	0	0	0	0	0	0	0	0	0	0	0	0	0	0	0	0	0	0	0	0	0.016949153	0	0	0	0
1.4.1.-	0	0	0	0	0	0	0	0	0	0	0.008474576	0	0	0	1	0	0	0.016129032	0.016129032	0.016129032	0.016129032	0	0	0	0	0	0	0	0	0	0	0	0	0	0	0	0	0	0	0	0	0	0	0	0.008474576	0	0	0	0
1.4.1.1	0	0	0	0.090909091	0	1	0.666666667	0	0.5	0	0.525423729	0.846153846	0.846153846	0	1	0	0.03030303	0.370967742	0.370967742	0.370967742	0.370967742	0	1	0	0.413793103	0	0.25	0.0472103	0.072727273	0	0	0.048192771	0	0	0	0.0472103	0	0	0.083333333	0.5	0	0.045454545	0.7	1	0.525423729	0	0.375	0.375	0.235294118
1.4.1.13	4.4	4	0	0.181818182	2	1	1.666666667	6	6	4	4.169491525	5.384615385	5.384615385	3.789473684	4	4.8	3.272727273	5	5	5	5	7	4	5	1.24137931	1	3	3.407725322	1.418181818	2	2	4	4	4	4	3.407725322	7	0	0.833333333	2	0	0.545454545	3	2	4.169491525	4.285714286	4.125	4.125	1.411764706
1.4.1.16	0.4	0.043478261	0	0.272727273	1	0	0.166666667	0	1	0	0.093220339	1	1	0	1	1	0.121212121	0.338709677	0.338709677	0.338709677	0.338709677	0	1	0	0.172413793	0.5	0.5	0.025751073	0	0	0	0.012048193	0.2	0.2	0.2	0.025751073	0	0	0	0	0	0	0.4	0	0.093220339	0	0.46875	0.46875	0.011764706
1.4.1.2	0	0	0	0.090909091	0	0	0.833333333	0	0	0	0.338983051	0	0	0	0	0	0.03030303	0.258064516	0.258064516	0.258064516	0.258064516	0	0	0	0	0.5	0.25	0.034334764	0	0	0	0.012048193	0.1	0.1	0.1	0.034334764	0	1	0.75	0.5	0	0	0	0	0.338983051	0.142857143	0.21875	0.21875	0.070588235
1.4.1.20	0	0	0	0	0	0	0	0	0	0	0.008474576	0	0	0	0	0	0	0	0	0	0	0	0	0	0	0	0	0	0	0	0	0	0	0	0	0	0	0	0	0	0	0	0	0	0.008474576	0	0	0	0
1.4.1.21	0	0.826086957	0	0	0	0	0	0	0	1	0.661016949	0.384615385	0.384615385	0	0	0	0	0.129032258	0.129032258	0.129032258	0.129032258	0	0	0	0.137931034	0	0	0.038626609	0	0	0	0	0	0	0	0.038626609	0.5	0	0	0	0	0	0	0	0.661016949	0.285714286	0.03125	0.03125	0
1.4.1.3	0.8	1.217391304	0	0.181818182	0	0	0	0	0	0	0.796610169	0	0	0	0	0	0.272727273	0.112903226	0.112903226	0.112903226	0.112903226	0	0	0	0.103448276	0.5	0	0.21888412	0	0	1	0	0.1	0.1	0.1	0.21888412	0	0	0	0	0	0	0	0	0.796610169	1	0.0625	0.0625	0.070588235
1.4.1.4	1	1	0.947368421	1	1	1.5	0.166666667	1	1	0	0.254237288	1.923076923	1.923076923	0.947368421	1	1	0.333333333	0.790322581	0.790322581	0.790322581	0.790322581	1	1	1	1	0.5	1	0.793991416	1	0	0	0.987951807	0.9	0.9	0.9	0.793991416	1	0	0.25	0.5	0	0.863636364	0.9	0	0.254237288	1	0.875	0.875	0.317647059
1.4.1.8	0	0	0	0	0	0	0	0	0	0	0	0	0	0	0	0	0	0	0	0	0	0	0	0	0	0	0	0	0	0	0	0	0	0	0	0	0	0	0	0	0	0	0	0	0	0	0.0625	0.0625	0.011764706
1.4.1.9	0	0	0	0	0	0	0	0	0	0	0.084745763	0	0	0	0	0.2	0	0.016129032	0.016129032	0.016129032	0.016129032	0	0	0	0	0	0.25	0.008583691	0	0	0	0.012048193	0.1	0.1	0.1	0.008583691	0	0	0	0	0	0	0	0	0.084745763	0	0.15625	0.15625	0.011764706
1.4.2.-	0	0	0	0	0	0	0	0	0	0	0.059322034	0	0	0	0	0	0	0	0	0	0	0	0	0	0	0	0	0	0	0	0	0	0	0	0	0	0	0	0	0	0	0	0	0	0.059322034	0	0.0625	0.0625	0
1.4.3.-	0.2	0.52173913	0.105263158	0	0	0	0	0	0	0	0.940677966	0	0	0	0	0	0	0	0	0	0	0	0	0	0.068965517	0	0.25	0.626609442	0	0	0.142857143	0.722891566	0	0	0	0.626609442	0	0	0.083333333	0.5	0	0.818181818	0	0	0.940677966	1.857142857	0.15625	0.15625	0.152941176
1.4.3.1	0	0	0	0	0	0	0	0	0	0	0	0	0	0	0	0	0	0	0	0	0	0	0	0	0	0	0	0	0	0	0	0	0	0	0	0	0	0	0	0	0	0	0	0	0	0	0	0	0
1.4.3.10	0	0	0	0	0	0	0	0	0	0	0	0	0	0	0	0	0	0.016129032	0.016129032	0.016129032	0.016129032	0	0	0	0.068965517	0	0	0	0	0	0	0	0	0	0	0	0	0	0	0	0	0	0	0	0	0	0	0	0
1.4.3.16	1	1	0	0.181818182	1	1	0.166666667	1	1	1	0.93220339	1	1	0.421052632	1	0.6	0.121212121	0.838709677	0.838709677	0.838709677	0.838709677	1	1	0.5	0.206896552	0	0.5	0.811158798	0	0	0.714285714	0.963855422	0.9	0.9	0.9	0.811158798	0	0	1.083333333	0.5	0	0.090909091	0.5	0	0.93220339	0.857142857	0.5	0.5	0.105882353
1.4.3.19	0.8	1	0	0	0	0	0	0	0	0	0.720338983	0	0	0.052631579	0	0	0	0.064516129	0.064516129	0.064516129	0.064516129	0	0	0	0.586206897	0	0	0.068669528	0	0	0.857142857	0.024096386	0	0	0	0.068669528	0	0	0	0	0	0	0	0	0.720338983	0.142857143	0.3125	0.3125	0.082352941
1.4.3.2	0	0	0	0	0	0	0	0	0	0	0	0	0	0	0	0	0	0	0	0	0	0	0	0	0	0	0	0	0	0	0	0	0	0	0	0	0	0	0	0	0	0	0	0	0	0	0	0	0
1.4.3.21	0.2	0.652173913	0	0	0	0	0	0	0	0	0.025423729	0	0	0	0	0	0	0	0	0	0	0	0	0	0	0	0.25	0.184549356	0	0	0	0.397590361	0	0	0	0.184549356	0	0	0.083333333	0.25	0	0.090909091	0	0	0.025423729	0.857142857	0.03125	0.03125	0
1.4.3.3	0	0	0	0	0	0	0	0	0	0	0.025423729	0	0	0	0	0	0	0	0	0	0	0	0	0	0	0	0	0.008583691	0	0	0	0	0	0	0	0.008583691	0	0	0	0	0	0	0	0	0.025423729	0	0.03125	0.03125	0
1.4.3.4	0	0	0	0	0	0	0	0	0	0	0.262711864	0	0	0	0	0.2	0	0.419354839	0.419354839	0.419354839	0.419354839	0	0	0	0.068965517	0	0	0.017167382	0	1	0	0.024096386	0	0	0	0.017167382	0	0	0	0	0	0	0	0	0.262711864	0	0.21875	0.21875	0.011764706
1.4.3.5	1	0.956521739	1	0	1	0	0	0	0	0	0.940677966	0.846153846	0.846153846	0	0	0	0.090909091	0.032258065	0.032258065	0.032258065	0.032258065	0	0	0	0.137931034	0	0.5	0.905579399	0	0	1	1.012048193	0	0	0	0.905579399	0	0	0.166666667	0.5	0	0.954545455	0	0	0.940677966	0.857142857	0.25	0.25	0.141176471
1.4.4.2	1.6	0	0	0.818181818	2	0.5	0.333333333	0	0	0	1.296610169	1.307692308	1.307692308	0	2	0.4	0	1.048387097	1.048387097	1.048387097	1.048387097	0	0	1	0.931034483	0	0.75	1.201716738	0	0	1.142857143	1.325301205	0	0	0	1.201716738	0	2	0.166666667	0.5	0	0.090909091	0	0	1.296610169	1.285714286	0.59375	0.59375	0.176470588
1.4.7.1	0.8	0	0	0	1	0	0	0	0.5	0	0.330508475	0	0	0	0	0.2	0	0.096774194	0.096774194	0.096774194	0.096774194	0.5	0	0	0	0	0.25	0	0	0	0	0	0.4	0.4	0.4	0	0	0	0	0	0	0	0.2	0	0.330508475	0	0.15625	0.15625	0.011764706
1.4.9.1	0	0	0	0	0	0	0	0	0	0	0.330508475	0	0	0	0	0	0.03030303	0	0	0	0	0	0	0	0	0	0	0	0	0	0	0	0	0	0	0	0	0	0	0	0	0	0	0	0.330508475	0	0	0	0
1.4.99.-	0	0	0	0	0	0	0	0	0	0	0	0	0	0	0	0	0.060606061	0	0	0	0	0	0	0	0	0	0	0	0	0	0	0	0	0	0	0	0	0	0	0	0	0	0	0	0	0	0	0	0
1.4.99.1	2.6	1.913043478	0	0	0	0	0	0	0	0	3.525423729	0	0	0	0	0	0.121212121	0.032258065	0.032258065	0.032258065	0.032258065	0	0	0	0.206896552	0	0.25	0.922746781	0	0	1	0.963855422	0	0	0	0.922746781	0	0	0.333333333	0.5	0	0.090909091	0	0	3.525423729	2.142857143	0.15625	0.15625	0.247058824
1.4.99.5	0	0	0	0	0	0	0	0	0	0	0.025423729	0	0	0	0	0	0	0	0	0	0	0	0	0	0	0	0	0.012875536	0	0	0	0	0	0	0	0.012875536	0	0	0	0	0	0	0	0	0.025423729	0	0	0	0
1.5.1.-	0.2	1.173913043	0	0	0	0	0	0	0	0	0.220338983	0	0	0	0	0	0	0	0	0	0	0	0	0	0.068965517	0	0.25	0.918454936	0	0	0.285714286	1.698795181	0	0	0	0.918454936	0	0	0.166666667	0.5	0	0.090909091	0	0	0.220338983	1.714285714	0.0625	0.0625	0.047058824
1.5.1.10	0	0	0	0	0	0	0	0	0	0	0	0	0	0	0	0	0	0	0	0	0	0	0	0	0	0	0	0	0	0	0	0	0	0	0	0	0	0	0	0	0	0	0	0	0	0	0	0	0
1.5.1.12	0.6	0.304347826	0.157894737	0	1	0	0	0	0	0	0.491525424	0.230769231	0.230769231	0	0	0	0.212121212	0.048387097	0.048387097	0.048387097	0.048387097	0	0	0.5	0.206896552	0	0	0.334763948	0	0	0.142857143	0.337349398	0	0	0	0.334763948	0	0	0	0	0	0.045454545	0	0	0.491525424	0.285714286	0.125	0.125	0.035294118
1.5.1.15	0	0	0	0	0	0	0	0	0	0	0	0	0	0	0	0	0	0	0	0	0	0	0	0	0	0	0	0	0	0	0	0	0	0	0	0	0	0	0	0	0	0	0	0	0	0	0	0	0
1.5.1.19	0	0	0	0	0	0	0	0	0	0	0	0	0	0	0	0	0	0	0	0	0	0	0	0	0	0	0	0	0	0	0	0	0	0	0	0	0	0	0	0	0	0	0	0	0	0	0	0	0
1.5.1.2	1	1.608695652	0.947368421	0.909090909	1	0.5	0.5	1	1	1	1.025423729	1.153846154	1.153846154	1.105263158	1	1	0.909090909	1.177419355	1.177419355	1.177419355	1.177419355	1	1	0.5	1	1.5	1	0.965665236	1.490909091	1	1	1.024096386	0.9	0.9	0.9	0.965665236	1	0.25	0.25	0.75	0	0.954545455	0.8	0	1.025423729	1.428571429	1	1	0.623529412
1.5.1.20	1	1.782608696	0.947368421	0.727272727	1	1	0.166666667	1	1	0	0.906779661	1.153846154	1.153846154	1	1	0.6	0.545454545	0.612903226	0.612903226	0.612903226	0.612903226	1	1	1	0.931034483	0	0.5	1.051502146	0.018181818	0	1	0.987951807	0.8	0.8	0.8	1.051502146	0	0	0.5	0.5	0	0.954545455	0.3	0	0.906779661	1	0.8125	0.8125	0.423529412
1.5.1.24	0	0.043478261	0	0	0	0	0	0	0	0	0	0	0	0	0	0.2	0	0.209677419	0.209677419	0.209677419	0.209677419	0	0	0	0	0	0	0	0	0	0	0	0	0	0	0	0	0	0	0	0	0	0.1	0	0	0	0.03125	0.03125	0
1.5.1.28	0	0.086956522	0	0	0	0	0	0	0	0	0.076271186	0	0	0	0	0	0	0	0	0	0	0	0	0	0	0	0	0	0	0	0	0	0	0	0	0	0	0	0	0	0	0	0	0	0.076271186	0	0.03125	0.03125	0
1.5.1.3	1	1.086956522	0.947368421	0.818181818	1	0.5	1	0	1	0	0.974576271	1	1	1	0	1	0.03030303	0.741935484	0.741935484	0.741935484	0.741935484	1	1	1	0.965517241	1	0.25	1.064377682	1.545454545	1	1	1.168674699	1	1	1	1.064377682	0	1	1	1.25	1	1	0.8	0	0.974576271	1	0.90625	0.90625	0.952941176
1.5.1.33	0	0	0	0	0	0	0	0	0	0	0	0	0	0	0	0	0	0.016129032	0.016129032	0.016129032	0.016129032	0	0	0	0	0	0	0.004291845	0	0	0	0	0	0	0	0.004291845	0	0	0	0	0	0	0	0	0	0	0	0	0
1.5.1.38	0.8	1	0	0.090909091	0	0	0	0	0	0	0.966101695	0	0	0	0	0	0	0.032258065	0.032258065	0.032258065	0.032258065	0	0	0	0.862068966	0	0.25	0.639484979	0	0	1	0.927710843	0	0	0	0.639484979	0	0	0.166666667	0.5	0	0.090909091	0	0	0.966101695	1.142857143	0.1875	0.1875	0.105882353
1.5.1.5	2	2.217391304	1.894736842	2	2	2	1.666666667	4	2	2	2.347457627	2	2	2	2	3.2	2	2.693548387	2.693548387	2.693548387	2.693548387	3	2	3	2	2	2	1.965665236	2.036363636	2	2	1.975903614	2.4	2.4	2.4	1.965665236	3	2	2.166666667	2	2	2	1.8	2	2.347457627	2	2.6875	2.6875	2.188235294
1.5.1.7	0	0	0	0.090909091	1	0.5	0	0	0	0	0.372881356	0.307692308	0.307692308	0	1	0.6	0.96969697	0.209677419	0.209677419	0.209677419	0.209677419	0	1	0	0.068965517	0	0.25	0.008583691	0	0	0	0	0.5	0.5	0.5	0.008583691	1	0	0	0	0	0	0.3	0	0.372881356	0	0.34375	0.34375	0.047058824
1.5.1.9	0	0	0	0	0	0	0	0	0	0	0	0	0	0	0	0	0	0	0	0	0	0	0	0	0	0	0	0	0	0	0	0	0	0	0	0	0	0	0	0	0	0	0	0	0	0	0	0	0
1.5.3.-	0.2	0	0	0	0	0	0	0	0	0	0.016949153	0	0	0	0	0	0.121212121	0.209677419	0.209677419	0.209677419	0.209677419	0	0	0	0.034482759	0	0.25	0.755364807	0	0	1.142857143	0.951807229	0	0	0	0.755364807	0	0	0.166666667	0.5	0	0.090909091	0	0	0.016949153	0.714285714	0.03125	0.03125	0.035294118
1.5.3.1	0	0.173913043	0	0	0	0	0.833333333	0	0.5	0	2.677966102	0	0	0	1	1.2	0	0.435483871	0.435483871	0.435483871	0.435483871	0	1	0.5	0.137931034	0	0	0.081545064	0	1	0	0.084337349	0.7	0.7	0.7	0.081545064	0.5	0	0.416666667	0	0	0	0.4	0	2.677966102	0.714285714	1.5	1.5	0.458823529
1.5.3.13	0	0	0	0	0	0	0	0	0	0	0	0	0	0	0	0	0	0	0	0	0	0	0	0	0	0	0	0	0	0	0	0	0	0	0	0	0	0	0	0	0	0	0	0	0	0	0	0	0
1.5.5.-	0.6	0	0	0.181818182	0	0	0.5	0	0	0	0.101694915	0	0	0	0	0	0.03030303	0.032258065	0.032258065	0.032258065	0.032258065	0	0	0	0	0	2.25	1.360515021	0	0	0	2.759036145	0	0	0	1.360515021	0	0	1.083333333	1.5	0	0.272727273	0	0	0.101694915	0	0.0625	0.0625	0.082352941
1.5.5.1	0.8	1.086956522	0	0	0	0	0	0	0	0	1.033898305	0	0	0	0	0	0	0.016129032	0.016129032	0.016129032	0.016129032	0	0	0	0	0	0.25	0.098712446	0	0	0	0.012048193	0	0	0	0.098712446	0	0	0	0	0	0	0	0	1.033898305	0.142857143	0.09375	0.09375	0.082352941
1.5.8.2	0	0	0	0	0	0	0	0	0	0	0.042372881	0	0	0	0	0	0	0.016129032	0.016129032	0.016129032	0.016129032	0	0	0	0	0	0	0.004291845	0	0	0	0	0	0	0	0.004291845	0	0	0	0.5	1	0	0	0	0.042372881	0	0	0	0.023529412
1.5.8.3	0	0	0	0	0	0	0	0	0	0	0	0	0	0	0	0	0	0	0	0	0	0	0	0	0	0	0	0.008583691	0	0	0	0.012048193	0	0	0	0.008583691	0	0	0	0	0	0	0	0	0	0.142857143	0.0625	0.0625	0
1.5.8.4	0	0	0	0	0	0	0	0	0	0	0.050847458	0	0	0	0	0	0	0	0	0	0	0	0	0	0	0	0	0	0	0	0	0	0	0	0	0	0	0	0	0	0	0	0	0	0.050847458	0	0.0625	0.0625	0.011764706
1.5.99.-	0	0	0	0	0	0	0	0	0	0	0.016949153	0	0	0	0	0	0	0	0	0	0	0	0	0	0	0	0	0	0	0	0	0	0	0	0	0	0	0	0	0	0	0	0	0	0.016949153	0	0	0	0
1.5.99.11	0	0	0	0	0	0	0	0	0	0	0	0	0	0	0	0	0	0	0	0	0	0	0	0	0	0	0	0	0	0	0	0	0	0	0	0	0	0	0	0	0	0	0	0	0	0	0.0625	0.0625	0
1.5.99.12	0	0	0	0	0	0	0	0	0	0	0	0	0	0	0	0	0	0	0	0	0	0	0	0	0	0	0	0	0	0	0	0	0	0	0	0	0	0	0	0	0	0	0	0	0	0	0	0	0
1.5.99.6	0	0	0	0	0	0	0	0	0	0	0.042372881	0	0	0	0	0	0.151515152	0	0	0	0	0	0	0	0	0	0	0.038626609	0	0	0.142857143	0.012048193	0	0	0	0.038626609	0	0	0	0	0	0	0	0	0.042372881	0	0	0	0.011764706
1.5.99.8	2	1.739130435	1.368421053	1.545454545	3	0	0.166666667	0	0	0	1.771186441	0.692307692	0.692307692	0	2	0	1.212121212	0.129032258	0.129032258	0.129032258	0.129032258	0	0	0	0.965517241	0	0.5	1.592274678	0	0	1.571428571	1.698795181	0	0	0	1.592274678	0	0	0.166666667	0.5	0	0.227272727	0	0	1.771186441	1.857142857	0.25	0.25	0.188235294
1.5.99.9	0	0	0	0	0	0	0	0	0	0	0	0	0	0	0	0	0	0	0	0	0	0	0	0	0	0	0	0	0	0	0	0	0	0	0	0	0	0	0	0	0	0	0	0	0	0	0	0	0
1.6.-.-	0	0	0	0.272727273	0	0	0.5	0	1	1	0.025423729	0	0	0.052631579	1	0.4	0	0.5	0.5	0.5	0.5	0	1	0	0.310344828	1.5	0	0.128755365	2.763636364	1	0	0.024096386	0	0	0	0.128755365	0	0.25	1.083333333	0.5	0	0	0.4	1	0.025423729	0	0.25	0.25	0.541176471
1.6.1.1	0.2	1	0	0.181818182	0	0	0.166666667	0	0	0	0.101694915	0	0	0	0	0	0	0.016129032	0.016129032	0.016129032	0.016129032	0	0	0	0.034482759	0	0.25	0.86695279	0	0	1	0.963855422	0	0	0	0.86695279	0	0	0.166666667	0.5	0	0.090909091	0	0	0.101694915	0.714285714	0.125	0.125	0.058823529
1.6.1.2	2.2	2.956521739	1.894736842	0.454545455	0	0	0	0	0	0	3.025423729	0	0	2.736842105	0	0	0	0.048387097	0.048387097	0.048387097	0.048387097	0	0	0	0.379310345	0	1.25	1.699570815	0	0	0.285714286	1.915662651	0	0	0	1.699570815	0	0	0.333333333	1	0	1.954545455	0	0	3.025423729	2	0.34375	0.34375	0.341176471
1.6.2.2	0	0	0	0	0	0	0	0	0	0	0.008474576	0	0	0	0	0	0	0	0	0	0	0	0	0	0	0	0	0	0	0	0	0	0	0	0	0	0	0	0	0	0	0	0	0	0.008474576	0	0	0	0
1.6.2.4	0	0	0	0	0	0	0	0	0	0	0.050847458	0	0	0	0	0	0	0	0	0	0	0	0	0	0	0	0	0.008583691	0	0	0	0	0	0	0	0.008583691	0	0	0	0	0	0	0	0	0.050847458	0	0	0	0
1.6.4.-	1	1.565217391	0	0	0	0	0.833333333	0	0	0	0.686440678	1	1	0.052631579	0	0	0	0.14516129	0.14516129	0.14516129	0.14516129	0	0	0	0.103448276	0.5	0.5	0.626609442	0.436363636	0	0	0.975903614	0	0	0	0.626609442	0	0	0.166666667	0.5	0	0.090909091	0	0	0.686440678	0.857142857	0.09375	0.09375	0.082352941
1.6.5.-	0	0	6	0	0	4.5	0	0	0	0	0.211864407	6	6	0	0	0	0	0.112903226	0.112903226	0.112903226	0.112903226	0	0	0	0.620689655	0	0	1.484978541	0	0	0	0.21686747	0	0	0	1.484978541	1	5	0.083333333	0.5	0	5.409090909	0	0	0.211864407	5.142857143	0	0	0
1.6.5.2	0.2	0.782608696	0.052631579	0.272727273	0	0	0	0	0	0	0.610169492	0	0	0.052631579	0	0	0	0.016129032	0.016129032	0.016129032	0.016129032	0	0	0	0.034482759	0	0	0.120171674	0	0	0	0.012048193	0	0	0	0.120171674	0	0	0	0	0	0	0.1	0	0.610169492	0.857142857	0.09375	0.09375	0.047058824
1.6.5.3	14.6	13.2173913	0	13.81818182	14	10.5	3.833333333	4	5	4	13.94067797	11.46153846	11.46153846	0	4	4.4	13.48484848	3.403225806	3.403225806	3.403225806	3.403225806	2	3	1.5	1.379310345	2.5	7	12.65665236	1.2	0	13.14285714	13.07228916	1.9	1.9	1.9	12.65665236	0	3.75	2.75	6.5	0	1.181818182	0.8	1	13.94067797	13.42857143	5.71875	5.71875	2.517647059
1.6.5.5	1.8	2.565217391	0.105263158	0.545454545	1	0	0	0	0	0	4.06779661	0	0	0	1	0.2	0	0.112903226	0.112903226	0.112903226	0.112903226	0	0	0	1.379310345	0	1	1.004291845	0.090909091	0	1.285714286	1.024096386	0.1	0.1	0.1	1.004291845	0	0	0.166666667	0.5	0	0.090909091	0	0	4.06779661	2	0.6875	0.6875	0.482352941
1.6.6.-	0	0	0	0	0	0	0	0	0	0	0.008474576	0	0	0	0	0	0	0.016129032	0.016129032	0.016129032	0.016129032	0	0	0	0	0	0	0	0	0	0	0	0	0	0	0	0	0	0	0	0	0	0	0	0.008474576	0	0	0	0
1.6.99.-	0.8	0.913043478	1.157894737	0.454545455	0	0	0	0	0	0	0.076271186	0.615384615	0.615384615	0.578947368	1	0	1.606060606	0.161290323	0.161290323	0.161290323	0.161290323	0	2	0	0.172413793	0.5	0	0.175965665	0	0	0	0.289156627	0	0	0	0.175965665	0	0	0.583333333	0	0	0.818181818	0.5	0	0.076271186	0.285714286	0.125	0.125	0.152941176
1.6.99.1	0	0	0	0	0	0	0	0	0	0	0.43220339	0	0	0	0	0	0.272727273	0	0	0	0	0	0	0	0	0	0	0	0	0	0	0	0	0	0	0	0	0	0	0	0	0	0	0	0.43220339	0	0	0	0
1.6.99.3	1	1.52173913	1	1	0	0	0.333333333	0	0.5	0	2.957627119	0.769230769	0.769230769	0.684210526	0	0	0.242424242	0.516129032	0.516129032	0.516129032	0.516129032	0.5	0	0	0.931034483	1.5	0.75	0.982832618	3.145454545	0	1	1.036144578	0	0	0	0.982832618	0	0	0.416666667	1.25	2	0.954545455	0	0	2.957627119	1.285714286	0.65625	0.65625	1.164705882
1.6.99.5	0.6	0	0	0	0	0	0	0	0	0	0.669491525	0	0	0	2	0	0	0.209677419	0.209677419	0.209677419	0.209677419	0	0	0	0.137931034	1	0.5	0	0	0	0	0	0	0	0	0	0	0	0	0	0	0	0	0	0.669491525	0	0.03125	0.03125	0.011764706
1.7.-.-	1.4	1.391304348	0.947368421	0	0	0	0.833333333	0	1.5	1	1.466101695	0.846153846	0.846153846	0	1	1.4	0.060606061	1.967741935	1.967741935	1.967741935	1.967741935	0	1	1	0.137931034	0.5	1.75	1.776824034	1	0	1	2.024096386	0.9	0.9	0.9	1.776824034	1	1.75	1.166666667	1.5	0	1.045454545	0.2	1	1.466101695	2.428571429	0.96875	0.96875	0.270588235
1.7.1.1	0	0	0	0	0	0	0	0	0	0	0.016949153	0	0	0	0	0	0	0	0	0	0	0	0	0	0	0	0	0	0	0	0	0	0	0	0	0	0	0	0	0	0	0	0	0	0.016949153	0	0	0	0.035294118
1.7.1.13	1.6	1.304347826	1.210526316	0	2	0	0	0	1	0	1.347457627	1.230769231	1.230769231	0	1	0.4	1.242424242	0.193548387	0.193548387	0.193548387	0.193548387	0	1	0.5	0.103448276	0.5	0.5	1.266094421	0	0	1.142857143	1.289156627	0.3	0.3	0.3	1.266094421	0	0	0.25	0.5	0	1.272727273	0.3	0	1.347457627	1.285714286	0.5	0.5	0.129411765
1.7.1.4	2	0.956521739	0	0	0	0	0.833333333	0	0.5	0	2.313559322	0	0	0	0	0	0.060606061	0.161290323	0.161290323	0.161290323	0.161290323	0	0	0	0.068965517	0	0.5	1.678111588	0	0	0.428571429	1.939759036	0	0	0	1.678111588	0	0	0.333333333	1	0	0.181818182	0	0	2.313559322	2.571428571	0.46875	0.46875	0.176470588
1.7.1.6	0	0	0	0	0	0	0	0	0	0	0	0	0	0	0	0	0	0	0	0	0	0	0	0	0	0	0	0.004291845	0	0	0	0.012048193	0	0	0	0.004291845	0	0	0	0	0	0	0	0	0	0	0	0	0
1.7.1.7	1	0	0	0	0	0	0	0	0	0	0.194915254	0	0	0	0	0	0	0.032258065	0.032258065	0.032258065	0.032258065	0	0	0	0.034482759	0.5	0.25	0.879828326	1	0	1.142857143	0.987951807	0	0	0	0.879828326	0	0	0.166666667	0.5	1	0.090909091	0.3	0	0.194915254	0.857142857	0.15625	0.15625	0.823529412
1.7.2.1	0.6	0	0.947368421	0.454545455	0	0	0	0	0	0	0.754237288	0	0	0	0	0	0	0.016129032	0.016129032	0.016129032	0.016129032	0	0	0	0	0	0	0.008583691	0	0	0	0.012048193	0	0	0	0.008583691	0	0	0	0	0	0.045454545	0	0	0.754237288	0.142857143	0	0	0.058823529
1.7.2.2	0.2	0	0.947368421	0	0	0	0.333333333	0	0	0	0.016949153	0.615384615	0.615384615	0	1	0	0.909090909	0	0	0	0	0	0	0	0.172413793	0	0.75	0.557939914	0	0	0	0.951807229	0	0	0	0.557939914	0	0	0.166666667	0.5	0	1	0	0	0.016949153	0	0.03125	0.03125	0.047058824
1.7.2.3	0.6	0	1.947368421	0	0	0	0	0	0	0	0.305084746	0	0	0	0	0	1.272727273	0	0	0	0	0	0	0	0.034482759	0	0.5	0.969957082	0	0	0.285714286	1.843373494	0	0	0	0.969957082	0	0	0.416666667	1	0	0.636363636	0	0	0.305084746	0.714285714	0.09375	0.09375	0.035294118
1.7.2.4	0.6	0	0	0	0	0	0	0	0	0	0.36440678	0	0	0	0	0	0.181818182	0	0	0	0	0	0	0	0	0	0	0.008583691	0	0	0	0.012048193	0	0	0	0.008583691	0	0	0	0	0	0	0	0	0.36440678	0.142857143	0	0	0.023529412
1.7.2.5	1.2	0	0.052631579	0.272727273	0	0	0	0	0	0	0.805084746	0	0	0	0	0	0.151515152	0.016129032	0.016129032	0.016129032	0.016129032	0	0	0	0.24137931	0	0	0.012875536	0	0	0	0.012048193	0	0	0	0.012875536	0	0	0	0	0	0.045454545	0	0	0.805084746	0.142857143	0	0	0.070588235
1.7.3.3	0	0	0	0	0	0	0	0	0	0	0	0	0	0	0	0	0	0	0	0	0	0	0	0	0	0	0	0	0	0	0	0	0	0	0	0	0	0	0	0	0	0	0	0	0	0	0.09375	0.09375	0.023529412
1.7.3.4	0	0	0	0	0	0	0	0	0	0	0	0	0	0	0	0	0.151515152	0.016129032	0.016129032	0.016129032	0.016129032	0	0	0	0	0	0	0	0	0	0	0	0	0	0	0	0	0	0	0	0	0	0	0	0	0	0	0	0.011764706
1.7.7.1	0	0	0	0.272727273	0	0	0	0	1	1	0.033898305	0	0	0	0	0.2	0.181818182	0.435483871	0.435483871	0.435483871	0.435483871	0	0	0	0.724137931	0	0	0.012875536	0	0	0	0.012048193	0.1	0.1	0.1	0.012875536	0	0	0.25	0	0	0	0.3	0	0.033898305	0	0.21875	0.21875	0.035294118
1.7.7.2	0	0	0	0	0	0	0	0	0	0	0.008474576	0	0	0	0	0	0	0	0	0	0	0	0	0	0	0	0	0	0	0	0	0	0	0	0	0	0	0	0	0	0	0	0	0	0.008474576	0	0	0	0
1.7.99.1	0.6	0	0	0	0	0	0	0	0	0	0.101694915	0	0	0	0	0	0.212121212	0	0	0	0	0	0	0	0	0	0	0.008583691	0	0	0	0.012048193	0	0	0	0.008583691	0	0	0	0	0	0	0	0	0.101694915	0	0	0	0.011764706
1.7.99.4	4.6	1.130434783	1	2.545454545	0	0	0	0	0	0	3.406779661	0	0	0	5	0	0.96969697	0.387096774	0.387096774	0.387096774	0.387096774	0	0	0	1.206896552	0	2.5	4.403433476	0	1	0.571428571	6.698795181	0	0	0	4.403433476	0	0	1.25	3.5	0	1.454545455	0	0	3.406779661	5	0.375	0.375	0.811764706
1.8.-.-	0	0	0	0	0	0	0	0	0	0	0	0	0	0	0	0	1.03030303	0.048387097	0.048387097	0.048387097	0.048387097	0	0	0	0	0	0	0.012875536	0	1	0	0	0	0	0	0.012875536	1	0	1.666666667	0	0	0	0	0	0	0	0.03125	0.03125	0
1.8.1.-	0	0	0	0	0	0	0.166666667	0	1	0	0	0	0	0	0	0.4	0	0.919354839	0.919354839	0.919354839	0.919354839	0	1	0	0	0	0	0.141630901	0	1	0	0.024096386	0.2	0.2	0.2	0.141630901	0	0	0.666666667	0	0	0	0.4	0	0	0	0.15625	0.15625	0.058823529
1.8.1.14	0	0	0	0	0	0	0	0	0	0	0.008474576	0	0	0	0	0	0	0.016129032	0.016129032	0.016129032	0.016129032	0	0	0	0	0	0	0.004291845	0	0	0	0	0	0	0	0.004291845	0	0	0	0	0	0	0	0	0.008474576	0	0	0	0
1.8.1.2	2	2	1.947368421	0	2	0	0	0	0	0	2.177966102	0	0	0	0	0	0.393939394	0.112903226	0.112903226	0.112903226	0.112903226	0	0	0	0.448275862	0	0.75	1.819742489	0	0	3	1.903614458	0	0	0	1.819742489	0	0	0.333333333	1	0	0.181818182	0	0	2.177966102	2.285714286	0.15625	0.15625	0.235294118
1.8.1.4	3.2	2.565217391	0.947368421	1.727272727	1	1	0.166666667	2	0.5	1	2.677966102	1.692307692	1.692307692	0.947368421	4	0.4	0.121212121	1.064516129	1.064516129	1.064516129	1.064516129	0	0	0.5	1.827586207	1	0.75	1.296137339	1.545454545	0	1	1.289156627	0.2	0.2	0.2	1.296137339	0	1	0.333333333	1	1	0.954545455	0.1	0	2.677966102	1.857142857	0.90625	0.90625	0.752941176
1.8.1.6	0	0	0	0	0	0	0	0	0	0	0.016949153	0	0	0	0	0	0	0	0	0	0	0	0	0	0	0	0	0.012875536	0	0	0	0	0	0	0	0.012875536	0	0	0	0	0	0	0	0	0.016949153	0	0	0	0
1.8.1.7	0.2	0.173913043	1	0.181818182	0	0	0.166666667	0	0	0	0.669491525	0	0	0	0	0	0	0.032258065	0.032258065	0.032258065	0.032258065	0	0	0	1	0.5	0.75	0.892703863	1.472727273	0	1	0.975903614	0	0	0	0.892703863	0	0	0.166666667	1	1	1	0.1	0	0.669491525	1	0.25	0.25	0.788235294
1.8.1.8	1.4	1.956521739	1	0	0	1	0	1	0	0	1.110169492	0	0	0	1	0.2	1.060606061	0.064516129	0.064516129	0.064516129	0.064516129	0	0	0	0.24137931	0	0.5	1.678111588	0	0	2	1.927710843	0	0	0	1.678111588	0	0.25	0.333333333	1	0	1	0	0	1.110169492	1.714285714	0.125	0.125	0.117647059
1.8.1.9	2	1.260869565	1	1	1	1	2.333333333	2	2	2	1.974576271	1	1	1.736842105	5	2.2	2.818181818	2.596774194	2.596774194	2.596774194	2.596774194	1	2	1	1.172413793	2	1.5	1.038626609	2.527272727	2	1	1.048192771	1.7	1.7	1.7	1.038626609	1.5	1	1.75	1	2	0.954545455	1.7	3	1.974576271	1.142857143	1.84375	1.84375	2.129411765
1.8.2.-	0	0	0	0	0	0	0	0	0	0	0	0	0	0	0	0	0	0.112903226	0.112903226	0.112903226	0.112903226	0	0	0	0	0	0	0	0	0	0	0	0	0	0	0	0	0	0	0	0	0	0	0	0	0	0	0	0.011764706
1.8.2.1	0.8	0	0	0	0	0	0	0	0	0	0.271186441	0	0	0	0	0	0	0	0	0	0	0	0	0	0	0	0	0	0	0	0	0	0	0	0	0	0	0	0	0	0	0	0	0	0.271186441	0	0.03125	0.03125	0
1.8.3.1	0	0	0	0	0	0	0	0	0	0	0.084745763	0	0	0	0	0	0	0	0	0	0	0	0	0	0	0	0	0.008583691	0	0	0	0	0	0	0	0.008583691	0	0	0	0	0	0	0	0	0.084745763	0	0.03125	0.03125	0
1.8.4.-	0	0	0	0	0	0	0	0	0	0	0.008474576	0	0	0	0	0	0	0	0	0	0	0	0	0	0	0	0	0.004291845	0	0	0	0.012048193	0	0	0	0.004291845	0	0	0	0	0	0	0	0	0.008474576	0	0	0	0
1.8.4.11	1	1.086956522	2.157894737	1.272727273	2	2	2.833333333	0	0	0	1.381355932	1.461538462	1.461538462	1.368421053	2	0.4	1.272727273	1.290322581	1.290322581	1.290322581	1.290322581	0	0	0	1.068965517	1.5	1.75	0.978540773	2.054545455	1	1	1.048192771	0.5	0.5	0.5	0.978540773	0.5	2	3	1.5	3	1.818181818	1.3	5	1.381355932	1	1.15625	1.15625	1.117647059
1.8.4.12	1	1.043478261	0.842105263	0.909090909	1	0	1	0	0	0	1.144067797	0	0	0	0	0	0.696969697	0.548387097	0.548387097	0.548387097	0.548387097	0	0	0	0.931034483	0.5	0.75	0.892703863	0.981818182	0	1	0.939759036	0	0	0	0.892703863	0	0	0.166666667	0.5	1	0.181818182	0.1	1	1.144067797	1	0.28125	0.28125	0.752941176
1.8.4.8	1	1	0.842105263	0.272727273	1	0.5	0	0	0	0	0.872881356	0	0	0	1	0	0.090909091	0.112903226	0.112903226	0.112903226	0.112903226	0	0	0	0.793103448	0	0.5	0.888412017	0	0	1	0.987951807	0.2	0.2	0.2	0.888412017	0.5	0	0.333333333	0.5	0	0.090909091	0	0	0.872881356	1	0.1875	0.1875	0.223529412
1.8.5.-	0	0	0	0	0	0	0	0	0	0	0	0	0	0	0	0	0	0	0	0	0	0	0	0	0	0	0	0	0	0	0	0	0	0	0	0	0	0	0	0	0	0	0	0	0	0	0	0	0
1.8.5.3	0.2	0	0.947368421	0.090909091	0	0	0	0	0	0	0.033898305	0	0	0	1	0	0.181818182	0.048387097	0.048387097	0.048387097	0.048387097	0	0	0	0.137931034	0	1.5	1.137339056	0	0	0	1.144578313	0	0	0	1.137339056	0	0	0.25	0.5	0	0.818181818	0	0	0.033898305	0.857142857	0	0	0.105882353
1.8.7.1	0	0.260869565	0	0	0	0	0	0	0	0	0.110169492	0	0	0	0	0	0	0	0	0	0	0	0	0	0	0	0	0.004291845	0	0	0	0	0	0	0	0.004291845	0	0	0	0	0	0	0	0	0.110169492	0	0	0	0
1.8.98.1	0	0	0	0	0	2	0	0	0	0	0.042372881	0.461538462	0.461538462	0	4	0	0.151515152	0.048387097	0.048387097	0.048387097	0.048387097	0	0	0	0	0	0	0	0	0	0	0	0	0	0	0	0	0	0.25	0	0	0	0	0	0.042372881	0	0.0625	0.0625	0.105882353
1.8.99.-	0	0	0	0	0	0	0	0	0	0	0	0	0	0	0	0	0	0	0	0	0	0	0	0	0.034482759	0	0	0.248927039	0	0	0	0.012048193	0	0	0	0.248927039	0	0	0	0	0	0	0	0	0	0	0	0	0.035294118
1.8.99.2	0	0	0	0	0	0	0	0	0	0	0.008474576	0	0	0	0	0.2	0	0.193548387	0.193548387	0.193548387	0.193548387	0	0	0.5	0	0	0	0.004291845	0	0	0	0	0.5	0.5	0.5	0.004291845	0	0	0	0	0	0	0	0	0.008474576	0	0.09375	0.09375	0.047058824
1.8.99.3	0	0	0	0	0	0	0	0	0	0	0	0	0	0	2	0	0	0	0	0	0	0	0	0	0	0	0	0	0	0	0	0	0	0	0	0	0	0	0	0	0	0	0	0	0	0	0	0	0.023529412
1.9.3.1	3.6	0	0	0	0	0	0	0	0	0	5.830508475	0	0	0	0	0	1.060606061	0.209677419	0.209677419	0.209677419	0.209677419	0	0	0	2.689655172	0	1.25	0.13304721	0	0	0	0.096385542	0	0	0	0.13304721	0	0	0	0	0	0	0	0	5.830508475	0.571428571	0.875	0.875	0.470588235
1.97.1.-	0	0	0	0	0	0	0	0	0	0	0.101694915	0	0	0	0	0	0	0	0	0	0	0	0	0	0	0	0	0	0	0	0	0	0	0	0	0	0	0	0	0	0	0	0	0	0.101694915	0	0	0	0
1.97.1.4	1.4	0	1.947368421	1.090909091	2	2	1.833333333	5	10	4	0.449152542	2.846153846	2.846153846	2.210526316	6	3.8	0.424242424	5.806451613	5.806451613	5.806451613	5.806451613	3	6	4	1	2	3.25	2.974248927	2.127272727	5	1.428571429	4.024096386	2.8	2.8	2.8	2.974248927	3	2	2.416666667	2.75	2	2.136363636	4.4	3	0.449152542	3.571428571	3.375	3.375	1.341176471
1.97.1.9	0.6	0	0.052631579	0	0	0	0.5	0	1	1	0.025423729	0	0	0	1	0.6	0	0.338709677	0.338709677	0.338709677	0.338709677	0.5	0	0	0	0.5	1.75	1.317596567	0.527272727	0	0	2.65060241	0.2	0.2	0.2	1.317596567	0	0	0.25	1.5	0	0.272727273	0	0	0.025423729	0.857142857	0.21875	0.21875	0.070588235
2.-.-.-	1.8	2.869565217	1.947368421	1.090909091	1	0.5	0.333333333	1	1	0	2.144067797	1.153846154	1.153846154	0	1	0.8	1.666666667	0.725806452	0.725806452	0.725806452	0.725806452	0	0	0	0.689655172	0.5	1.5	2.201716738	1.254545455	0	2.142857143	2.397590361	0.9	0.9	0.9	2.201716738	0	1	1.083333333	1.75	0	1.727272727	0.3	1	2.144067797	1.857142857	1	1	0.964705882
2.1.-.-	0.2	1.347826087	0.052631579	0	0	0	0	0	0.5	0	0.008474576	0	0	0	0	0	0.03030303	0	0	0	0	0	0	0	0	0	0.25	0.673819742	0	0	1	0.963855422	0	0	0	0.673819742	0	0	0.166666667	1	0	0.090909091	0.1	0	0.008474576	0.857142857	0.03125	0.03125	0.047058824
2.1.1.-	5.2	7.52173913	3.842105263	4.454545455	3	4.5	3.5	6	4.5	4	6.06779661	6.384615385	6.384615385	3	4	5.2	2.939393939	5.419354839	5.419354839	5.419354839	5.419354839	4	6	7	3.862068966	6.5	4.5	4.811158798	7.436363636	3	4.142857143	4.975903614	5.1	5.1	5.1	4.811158798	5.5	3.5	8.583333333	4.75	5	4	5.3	0	6.06779661	5	5.4375	5.4375	6.188235294
2.1.1.10	0	0	0	0.090909091	0	0	0	0	0	0	0.033898305	0	0	0.052631579	0	0	0.060606061	0.177419355	0.177419355	0.177419355	0.177419355	0	0	0.5	0.103448276	0	0	0.150214592	0	0	0.142857143	0.072289157	0.2	0.2	0.2	0.150214592	0	0	0	0.5	0	0	0.1	0	0.033898305	0.857142857	0.15625	0.15625	0.447058824
2.1.1.100	0	0	0	0	0	0	0	0	0	0	0.008474576	0	0	0	0	0	0	0.016129032	0.016129032	0.016129032	0.016129032	0	0	0	0	0	0	0	0	0	0	0	0	0	0	0	0	0	0	0	0	0	0	0	0.008474576	0	0	0	0
2.1.1.103	0	0	0	0	0	0	0	0	0	0	0.161016949	0	0	0	0	0	0	0	0	0	0	0	0	0	0	0	0	0	0	0	0	0	0	0	0	0	0	0	0	0	0	0	0	0	0.161016949	0	0	0	0.011764706
2.1.1.104	0	0	0	0.090909091	0	1	0.666666667	0	0	0	0.101694915	0	0	0	0	0	0.03030303	0.032258065	0.032258065	0.032258065	0.032258065	0	0	0	0.034482759	0.5	0	0.008583691	0	0	0	0	0	0	0	0.008583691	0	0	0.833333333	0	0	0	0.1	0	0.101694915	0	0	0	0.011764706
2.1.1.107	4.2	3	3.473684211	1.272727273	3	0	0	0	4.5	1	3.542372881	0	0	0	2	0.8	0.090909091	1.903225806	1.903225806	1.903225806	1.903225806	0	1	0.5	3.310344828	0.5	2.25	4.579399142	0	0	4.857142857	3.855421687	1.6	1.6	1.6	4.579399142	0	0	1.916666667	1.75	0	1.272727273	0.4	0	3.542372881	6.571428571	1.96875	1.96875	0.635294118
2.1.1.11	0	0	0	0	0	0	0	0	0	0	0.008474576	0	0	0	0	0	0	0	0	0	0	0	0	0	0	0	0	0	0	0	0	0	0	0	0	0	0	0	0	0	0	0	0	0	0.008474576	0	0	0	0
2.1.1.113	0.4	0.130434783	0	0	0	0.5	0.166666667	0	0	0	0.101694915	0.076923077	0.076923077	0	0	0	0	0.032258065	0.032258065	0.032258065	0.032258065	0	0	0	0	0	0	0.025751073	0	0	0	0.024096386	0	0	0	0.025751073	0	0	0	0	0	0	0	0	0.101694915	0	0.03125	0.03125	0
2.1.1.13	1.8	0.956521739	0.052631579	0	1	1	0	1	1.5	3	1.56779661	0.923076923	0.923076923	0	2	1	0.121212121	1.596774194	1.596774194	1.596774194	1.596774194	1	2	2	0.448275862	0	1.25	0.832618026	0	2	0.142857143	1	2.6	2.6	2.6	0.832618026	3	0	1.083333333	0.5	0	0.181818182	1	0	1.56779661	0.857142857	1.125	1.125	0.223529412
2.1.1.130	0.4	0	0	0	0	0	0	0	1	0	0.644067797	1.076923077	1.076923077	0	4	0.4	0.060606061	1.290322581	1.290322581	1.290322581	1.290322581	0	0	0	0.482758621	0	0	0.420600858	0	0	0	0.024096386	1	1	1	0.420600858	0	0	1.666666667	0	0	0	0	0	0.644067797	1.714285714	0.625	0.625	0.235294118
2.1.1.131	0.2	0	0	0	0	0	0	0	1.5	1	0.5	0	0	0	0	1	0.03030303	0.693548387	0.693548387	0.693548387	0.693548387	0.5	0	0.5	0.206896552	0.5	0	0.236051502	0	1	0	0.024096386	0.6	0.6	0.6	0.236051502	1	0	0.833333333	0	0	0	0	0	0.5	1.142857143	0.53125	0.53125	0.188235294
2.1.1.132	0.4	0	0	0	0	0	0	0	0.5	3	1.194915254	1.846153846	1.846153846	0	0	2.4	0.060606061	0.870967742	0.870967742	0.870967742	0.870967742	1	0	0	0.965517241	0.5	0	0.291845494	0	1	0	0.060240964	1.2	1.2	1.2	0.291845494	3	0	0.833333333	0	0	0	0	0	1.194915254	1.142857143	1.3125	1.3125	0.235294118
2.1.1.133	0.2	0	0	0	0	0	0	0	1	1	0.627118644	0.538461538	0.538461538	0	0	1	0.03030303	0.741935484	0.741935484	0.741935484	0.741935484	0.5	0	0.5	0.379310345	0.5	0	0.25751073	0	1	0	0.024096386	0.6	0.6	0.6	0.25751073	1	0	0.833333333	0	0	0	0	0	0.627118644	1	0.625	0.625	0.176470588
2.1.1.137	0	0	0	0	0	0	0	0	0	0	0	0	0	0	0	0	0	0	0	0	0	0	0	0	0	0	0	0	0	0	0	0	0	0	0	0	0	0	0	0	0	0	0	0	0	0	0	0	0
2.1.1.14	0.8	1	2	1.181818182	0	0	0.166666667	0	1	0	0.889830508	0	0	1	1	0	0.848484848	0.209677419	0.209677419	0.209677419	0.209677419	0	3	0.5	1.172413793	0	0.25	1.223175966	0.854545455	0	2.285714286	0.963855422	0.1	0.1	0.1	1.223175966	0	1	0.166666667	1.75	1	1.363636364	0.9	0	0.889830508	2.571428571	0.53125	0.53125	0.611764706
2.1.1.144	0.8	0	0	0	0	0	0	0	0	0	0.347457627	0	0	0.157894737	1	0	0.03030303	0.032258065	0.032258065	0.032258065	0.032258065	0	0	0	0.034482759	0	0.25	0.587982833	0	0	0.142857143	0.927710843	0	0	0	0.587982833	0	0	0.166666667	0.5	0	0.090909091	0	0	0.347457627	1	0.09375	0.09375	0.070588235
2.1.1.148	0	0	0	0	0	0	0.5	1	0	1	0.042372881	0	0	0	1	0	0.939393939	0.532258065	0.532258065	0.532258065	0.532258065	0	0	0	1	0	0.5	0.012875536	0	0	0	0	0.3	0.3	0.3	0.012875536	1	1	0	0	0	0	0	1	0.042372881	0	0.125	0.125	0.047058824
2.1.1.152	0	0	0	0	0	0	0	0	0	0	0.050847458	0	0	0	0	0	0	0	0	0	0	0	0	0	0.379310345	0	0	0	0	0	0	0	0	0	0	0	0	0	0	0	0	0	0	0	0.050847458	0	0.125	0.125	0.023529412
2.1.1.161	0	0	0	0	0	0	0	0	0	0	0	0	0	0	0	0	0	0	0	0	0	0	0	0	0	0	0	0	0	0	0	0	0	0	0	0	0	0	0	0	0	0	0	0	0	0	0	0	0
2.1.1.163	1.2	1	0.842105263	1.090909091	1	1	0.666666667	0	0	1	1.059322034	1.076923077	1.076923077	0	1	0.2	0.939393939	0.564516129	0.564516129	0.564516129	0.564516129	0	0	0	0.931034483	0	1	0.939914163	0.072727273	0	1	1.012048193	0.1	0.1	0.1	0.939914163	0	0	0.75	0.5	0	0.181818182	0	0	1.059322034	1	0.25	0.25	0.494117647
2.1.1.166	1	1	1	0.181818182	0	0	0.166666667	0	0	0	0.915254237	0	0	0	1	0	0	0.048387097	0.048387097	0.048387097	0.048387097	0	0	0	0.103448276	0	0.5	0.931330472	0	0	1	0.939759036	0	0	0	0.931330472	0	0	0.166666667	0.5	0	0.954545455	0	0	0.915254237	1	0.125	0.125	0.117647059
2.1.1.17	0	0.217391304	0	0	0	0	0	0	0	0	0.008474576	0	0	0	0	0	0	0	0	0	0	0	0	0	0	0	0.25	0	0	0	0	0	0	0	0	0	0	0	0	0	0	0	0	0	0.008474576	0	0	0	0
2.1.1.170	1	1	1	1	0	0.5	1	1	1	1	0.957627119	0.923076923	0.923076923	1	0	0.8	1	0.983870968	0.983870968	0.983870968	0.983870968	1	1	1	1	1	1	0.909871245	0.981818182	1	1	0.963855422	1	1	1	0.909871245	1	1	1	1	1	1	0.9	0	0.957627119	1	0.9375	0.9375	1.011764706
2.1.1.171	0.2	1	0.947368421	0.636363636	0	0	0	0	0.5	0	0.059322034	0	0	0.105263158	1	0	0	0.129032258	0.129032258	0.129032258	0.129032258	0.5	0	0	0.379310345	0	0.75	0.944206009	0	0	1	0.963855422	0.3	0.3	0.3	0.944206009	0	0	0.166666667	0.5	0	1	0.2	0	0.059322034	0.857142857	0.21875	0.21875	0.070588235
2.1.1.172	0	1.043478261	1	0	0	0	0	0	0	0	0.033898305	0	0	0	0	0	0	0.080645161	0.080645161	0.080645161	0.080645161	0	0	0	0.137931034	0	0.25	1.137339056	1	0	1	0.987951807	0	0	0	1.137339056	0	0	0.916666667	0.5	0	1	0.2	0	0.033898305	1	0.3125	0.3125	0.470588235
2.1.1.173	0.2	1	1	0.181818182	0	0	0.166666667	0	0	0	0.033898305	0	0	0	0	0	0	0.032258065	0.032258065	0.032258065	0.032258065	0.5	0	0	0.103448276	0	1	0.871244635	0	0	1	0.939759036	0	0	0	0.871244635	0	0	0.166666667	0.5	0	0.954545455	0	0	0.033898305	0.857142857	0.0625	0.0625	0.047058824
2.1.1.174	0.2	0	0	0	0	0	0	0	0	0	0.016949153	0	0	0	0	0	0	0.016129032	0.016129032	0.016129032	0.016129032	0	0	0	0	0	0.25	0.635193133	0	0	1	0.963855422	0	0	0	0.635193133	0	0	0.166666667	0.5	0	0.090909091	0	0	0.016949153	0.857142857	0	0	0.035294118
2.1.1.176	1.8	1	1	1	1	0	1	1	1	1	1.796610169	0	0	0	1	1	0	0.983870968	0.983870968	0.983870968	0.983870968	1	1	1	0.965517241	1	1	0.896995708	1	0	1	0.987951807	1	1	1	0.896995708	1	1	0.916666667	1	1	0.909090909	0.8	1	1.796610169	1	0.96875	0.96875	1.070588235
2.1.1.177	1	1	0.947368421	0.181818182	1	1	1	1	1.5	1	0.957627119	1	1	0.947368421	1	1	0.96969697	1	1	1	1	0.5	1	1	0.103448276	1	1	0.901287554	0.981818182	1	1	0.987951807	1.1	1.1	1.1	0.901287554	1	1	1	1	1	1	0.9	1	0.957627119	1	0.9375	0.9375	0.964705882
2.1.1.178	0.2	0	0	0	0	0	0	0	0	0	0.016949153	0	0	0	1	0	0	0.016129032	0.016129032	0.016129032	0.016129032	0	0	0	0	0	0.25	0.656652361	0	0	1	0.939759036	0	0	0	0.656652361	0	0	0.166666667	0.5	0	0.090909091	0	0	0.016949153	0.857142857	0	0	0.035294118
2.1.1.181	0.2	0	0	0	0	0	0	0	0	0	0.033898305	0.384615385	0.384615385	0	0	0	0.03030303	0.016129032	0.016129032	0.016129032	0.016129032	0	0	0	0.034482759	0	0.25	0.78111588	0	0	1	0.951807229	0	0	0	0.78111588	0	0	0.166666667	0.5	0	0.090909091	0	0	0.033898305	0.857142857	0.0625	0.0625	0.047058824
2.1.1.182	1	1	0.947368421	1	1	0.5	1	1	1	1	0.991525424	1	1	1	1	1	0.96969697	0.967741935	0.967741935	0.967741935	0.967741935	1	1	1	1.034482759	1	1	0.978540773	0.963636364	1	1	1	1	1	1	0.978540773	1	1	1	1	1	1	0.9	1	0.991525424	1	1	1	0.976470588
2.1.1.184	0	0	0	0	0	0	0	0	0	0	0.016949153	0.153846154	0.153846154	0	0	0.2	0	0.016129032	0.016129032	0.016129032	0.016129032	0	0	0	0	0	0	0.004291845	0.472727273	0	0	0	0	0	0	0.004291845	0	0	0	0.25	0	0	0.1	1	0.016949153	0	0.0625	0.0625	0.035294118
2.1.1.185	1	1	0.947368421	1	1	1	0.833333333	1	1	1	0.974576271	1	1	1	1	1	1	0.967741935	0.967741935	0.967741935	0.967741935	1	1	1	1	1	1	0.939914163	1	0	1	1	1	1	1	0.939914163	1	1	1	1	1	1	1.1	1	0.974576271	1	0.9375	0.9375	1
2.1.1.186	0.2	0	0.947368421	0	0	0	0	0	0	0	0.025423729	0	0	0	1	0	0	0.016129032	0.016129032	0.016129032	0.016129032	0	0	0	0.103448276	0	0.25	0.871244635	0	0	1	0.963855422	0	0	0	0.871244635	0	0	0.166666667	0.5	0	0.863636364	0	0	0.025423729	0.857142857	0.0625	0.0625	0.047058824
2.1.1.187	0.2	1	0	0	0	0	0	1	0	1	0.042372881	0	0	0.315789474	0	0	0	0.193548387	0.193548387	0.193548387	0.193548387	1	1	0	0.931034483	0.5	0.25	0.841201717	0.981818182	0	1	0.915662651	0	0	0	0.841201717	1	0	0.25	0.75	1	0.090909091	0.9	0	0.042372881	0.857142857	0.1875	0.1875	0.411764706
2.1.1.189	0.2	0	0.947368421	0.727272727	0	0	0	0	0	0	0.016949153	0	0	0	0	0	0	0	0	0	0	0	0	0	0.034482759	0	0.25	0.811158798	0	0	0	0.939759036	0	0	0	0.811158798	0	0	0.166666667	0.5	0	0.954545455	0	0	0.016949153	0.857142857	0	0	0.035294118
2.1.1.190	1	0.956521739	1.105263158	0.181818182	0	0	0.333333333	0	0	0	0.889830508	0	0	0	0	0	0	0.032258065	0.032258065	0.032258065	0.032258065	0	0	0	0.034482759	0	0.5	0.733905579	0	0	1	0.939759036	0	0	0	0.733905579	0	0	0.166666667	0.5	0	0.909090909	0	0	0.889830508	1	0.09375	0.09375	0.117647059
2.1.1.191	1.8	0	0	0	3	2	0	0	1	2	0.771186441	1	1	0	1	1.4	0.121212121	0.919354839	0.919354839	0.919354839	0.919354839	0	0	2	0.034482759	0.5	0.5	0.819742489	1	0	1	0.975903614	1.1	1.1	1.1	0.819742489	2	0	0.916666667	0.5	1	0.090909091	0.9	0	0.771186441	1	1.15625	1.15625	0.211764706
2.1.1.192	1	1	0.947368421	1	1	1	1.166666667	1	1.5	2	1.050847458	1.076923077	1.076923077	0.947368421	1	1	0.96969697	1.274193548	1.274193548	1.274193548	1.274193548	1	1	1	0.931034483	1	1.25	0.987124464	1	0	1	0.987951807	1.3	1.3	1.3	0.987124464	1	1	1	1	1	0.954545455	1	1	1.050847458	1	1.0625	1.0625	0.164705882
2.1.1.193	1	0.956521739	1	1	1	1	0.166666667	1	1	1	0.923728814	1	1	1	1	1	0.96969697	0.967741935	0.967741935	0.967741935	0.967741935	0	1	1	0.965517241	0.5	1	0.969957082	1	1	1	1.024096386	1	1	1	0.969957082	1	1	1	1	1	0.954545455	0.9	1	0.923728814	1	0.9375	0.9375	0.529411765
2.1.1.195	0.2	0	0	0	0	0	0	0	1	1	0.576271186	0.615384615	0.615384615	0	0	1	0.03030303	0.709677419	0.709677419	0.709677419	0.709677419	0.5	0	0.5	0	0.5	0	0.236051502	0	1	0	0.024096386	0.6	0.6	0.6	0.236051502	1	0	0.833333333	0	0	0	0	0	0.576271186	1	0.5625	0.5625	0.152941176
2.1.1.196	0	0	0	0	0	0	0	0	0	0	0	0	0	0	0	0	0	0.548387097	0.548387097	0.548387097	0.548387097	0	0	0	0	0	0	0.21888412	0	0	0	0	0.1	0.1	0.1	0.21888412	0	0	0.833333333	0	0	0	0	0	0	0.857142857	0.0625	0.0625	0.094117647
2.1.1.197	1	1	0.947368421	0.181818182	0	0	0.166666667	0	0	0	0.889830508	0.923076923	0.923076923	0	0	0	0.787878788	0.096774194	0.096774194	0.096774194	0.096774194	0	0	0	0.068965517	0	0.25	0.896995708	0	0	1	0.975903614	0.1	0.1	0.1	0.896995708	0	0	1	0.5	0	0.954545455	0	0	0.889830508	0.857142857	0.09375	0.09375	0.094117647
2.1.1.198	1.8	1	1	0.909090909	1	1.5	1	1	1	1	1.813559322	1.923076923	1.923076923	1	1	1	0.96969697	0.967741935	0.967741935	0.967741935	0.967741935	1	1	1	1	1	1.25	1.008583691	0.981818182	1	1	1.072289157	0.9	0.9	0.9	1.008583691	1	1	1	0.75	1	0.954545455	0.9	1	1.813559322	1	0.9375	0.9375	0.988235294
2.1.1.199	1	1	1	1	1	0.5	1	1	2.5	1	0.974576271	1	1	1	1	1.4	0.96969697	1.096774194	1.096774194	1.096774194	1.096774194	1	1	2	1	1	1	1	0.981818182	1	1	1	1.5	1.5	1.5	1	1	1	1	1	1	1	1	1	0.974576271	1	1.375	1.375	1.035294118
2.1.1.2	0	0	0	0	0	0	0	0	0	0	0	0	0	0	0	0	0	0	0	0	0	0	0	0	0	0	0	0	0	0	0	0	0	0	0	0	0	0	0	0	0	0	0	0	0	0	0	0	0
2.1.1.201	0	0	0	0	0	0	0	0	0	0	0	0	0	0	0	0	0	0	0	0	0	0	0	0	0	0	0	0	0	0	0	0	0	0	0	0	0	0	0	0	0	0	0	0	0	0	0	0	0
2.1.1.206	0	0	0	0	0	0	0	0	0	0	0	0	0	0	0	0	0	0	0	0	0	0	0	0	0	0	0	0	0	0	0	0	0	0	0	0	0	0	0	0	0	0	0	0	0	0	0	0	0.011764706
2.1.1.207	1	1	1	1	1	0	0.833333333	1	1	1	0.966101695	0	0	1	1	1	0.96969697	0.967741935	0.967741935	0.967741935	0.967741935	0.5	1	1	1	1	1	0.927038627	0.981818182	1	1	0.987951807	0.9	0.9	0.9	0.927038627	1	1	1	0.75	1	1	1	1	0.966101695	1	0.875	0.875	0.964705882
2.1.1.210	0	0	0	0	0	0	0	0	0	0	0	0	0	0	0	0	0	0	0	0	0	0	0	0	0	0	0	0	0	0	0	0	0	0	0	0	0	0	0	0	0	0	0	0	0	0	0	0	0
2.1.1.213	0	0	0	0	0	0	0	0	0	0	0	0	0	0	0	0	0	0.080645161	0.080645161	0.080645161	0.080645161	0	1	0	0	0	0	0.004291845	0	0	0	0.012048193	0	0	0	0.004291845	0	0	0	0	0	0	0.2	0	0	0	0	0	0.023529412
2.1.1.215	0	0	0	0	0	0	0	0	0	0	0.008474576	0	0	0	0	0	0	0	0	0	0	0	0	0	0	0	0	0	0	0	0	0	0	0	0	0	0	0	0	0	0	0	0	0	0.008474576	0	0	0	0.011764706
2.1.1.217	0	0	0	0	0	0	0.833333333	1	1	1	0.025423729	0	0	0	0	0.8	0	0.903225806	0.903225806	0.903225806	0.903225806	0	1	1	0	1	0	0.017167382	1.018181818	1	0	0.012048193	0.9	0.9	0.9	0.017167382	1	1	0	0.5	1	0	0.8	0	0.025423729	0	0.78125	0.78125	0.835294118
2.1.1.219	0	0	0	0.818181818	0	0	0	0	0	0	0.016949153	0	0	1	1	0	0	0.016129032	0.016129032	0.016129032	0.016129032	0	0	0	0.896551724	0	0	0.008583691	0	0	0	0	0	0	0	0.008583691	0	0	0	0	0	0	0	0	0.016949153	0	0.0625	0.0625	0.023529412
2.1.1.222	3.2	2.086956522	1.684210526	0.363636364	0	0	0.333333333	0	0	2	2.406779661	0	0	0	0	0	0.121212121	0.290322581	0.290322581	0.290322581	0.290322581	0	0	0	0.482758621	0	2	1.802575107	0	0	2	1.951807229	0.2	0.2	0.2	1.802575107	2	0	0.333333333	1	0	0.363636364	0.4	0	2.406779661	2.285714286	0.25	0.25	0.305882353
2.1.1.226	0.8	0	0	0.909090909	1	0	0	1	1	1	0.211864407	0	0	0.947368421	1	1	0.878787879	0.935483871	0.935483871	0.935483871	0.935483871	1	1	1	0.896551724	1	0.75	0.038626609	1	1	0	0.024096386	1	1	1	0.038626609	1	1	0.75	0.5	1	0	0.6	1	0.211864407	0.142857143	0.78125	0.78125	0.894117647
2.1.1.228	1	1	1	0.636363636	1	1	1	1	1	1	0.949152542	1	1	1	1	1	1	0.951612903	0.951612903	0.951612903	0.951612903	1	1	1	0.862068966	1	1	0.978540773	0.981818182	0	1	1	0.5	0.5	0.5	0.978540773	0	1	1	1	1	1	0.9	1	0.949152542	1	0.9375	0.9375	0.976470588
2.1.1.245	0	0	0	0	0	0	0	0	0	0	0	0	0	0	0	0.6	0	0.096774194	0.096774194	0.096774194	0.096774194	0	0	0	0	0	0	0	0	0	0	0	0.3	0.3	0.3	0	0	0	0	0	0	0	0	0	0	0	0.09375	0.09375	0
2.1.1.246	0	0	0	0	0	0	0	0	0	0	0	0	0	0	0	0	0	0	0	0	0	0	0	0	0	0	0	0	0	0	0	0	0	0	0	0	0	0	0	0	0	0	0	0	0	0	0	0	0
2.1.1.247	0	0	0	0	0	0	0	0	0	0	0	0	0	0	0	0	0	0	0	0	0	0	0	0	0	0	0	0	0	0	0	0	0	0	0	0	0	0	0	0	0	0	0	0	0	0	0	0	0
2.1.1.250	0	0	0	0	0	0	0	0	0	0	0	0	0	0	3	0	0	0	0	0	0	0	0	0	0	0	0	0	0	0	0	0	1.1	1.1	1.1	0	0	0	0	0	0	0	0	0	0	0	0	0	0
2.1.1.254	0	0	0	0	0	0	0	0	0	0	0	0	0	0	0	0	0	0	0	0	0	0	0	0	0	0	0	0	0	0	0	0	0	0	0	0	0	0	0	0	0	0	0	0	0	0	0	0	0
2.1.1.33	1	1	0.947368421	0.727272727	1	1	0.833333333	0	1	1	0.957627119	1	1	1	0	1	0.939393939	0.951612903	0.951612903	0.951612903	0.951612903	1	1	1	1	1	0.5	0.969957082	0.981818182	1	1	1.012048193	1	1	1	0.969957082	1	0	0.333333333	1	1	1	0.7	1	0.957627119	1	0.96875	0.96875	0.988235294
2.1.1.34	0.2	0	0	0	0	1	0	0	0	0	0.042372881	0	0	0	1	0	0	0.032258065	0.032258065	0.032258065	0.032258065	0	0	0	0.034482759	0	0.25	0.845493562	0	0	1	0.963855422	0	0	0	0.845493562	0	0	0.166666667	0.5	0	0.090909091	0	0	0.042372881	0.857142857	0	0	0.035294118
2.1.1.35	0.2	1	0.947368421	0	0	0	0	1	0	0	0.042372881	0	0	0	0	0	0.878787879	0.048387097	0.048387097	0.048387097	0.048387097	0	0	0	0.103448276	0	0.25	0.858369099	0	1	1	0.939759036	0	0	0	0.858369099	0	0	0.166666667	0.75	0	0.954545455	0	0	0.042372881	0.857142857	0.09375	0.09375	0.082352941
2.1.1.37	2.2	0.826086957	0.263157895	0.454545455	0	2.5	1.333333333	1	2.5	1	0.754237288	0.923076923	0.923076923	1.421052632	1	1.6	0.636363636	1.387096774	1.387096774	1.387096774	1.387096774	1.5	0	0.5	0.413793103	0.5	1	1.025751073	0.836363636	1	1.857142857	1.313253012	1.7	1.7	1.7	1.025751073	3	1.5	0.5	0.75	1	1.318181818	0.6	1	0.754237288	2.142857143	1.5	1.5	0.364705882
2.1.1.4	0	0	0	0	0	0	0	0	0	0	0.262711864	0	0	0	0	0	0	0.016129032	0.016129032	0.016129032	0.016129032	0	0	0	0	0	0	0	0	0	0	0	0	0	0	0	0	0	0	0	0	0	0	0	0.262711864	0	0	0	0.011764706
2.1.1.41	0	0	0	0	0	0	0	0	0	0	0	0	0	0	0	0	0	0	0	0	0	0	0	0	0	0	0	0	0	0	0	0	0	0	0	0	0	0	0	0	0	0	0	0	0	0	0	0	0
2.1.1.45	1	1.043478261	0.947368421	1	1	0.5	0.666666667	0	1	0	1.161016949	1	1	1	0	0.8	0.03030303	0.629032258	0.629032258	0.629032258	0.629032258	1	1	1	1	1	0.5	0.987124464	1	1	1	1.048192771	0.9	0.9	0.9	0.987124464	0	0	1.083333333	1	1	1	0.5	0	1.161016949	1	0.78125	0.78125	0.976470588
2.1.1.5	0	0	0	0	0	0	0	0	0	0	0	0	0	0	0	0	0	0	0	0	0	0	0	0	0	0	0	0	0	0	0	0	0	0	0	0	0	0	0	0	0	0	0	0	0	0	0	0	0
2.1.1.6	0	0	0	0	0	0	0	0	0	0	0.016949153	0	0	0	0	0	0	0	0	0	0	0	0	0	0	0	0	0.008583691	0	0	0	0	0	0	0	0.008583691	0	0	0	0	0	0	0	0	0.016949153	0	0	0	0
2.1.1.63	2.6	1.782608696	0.947368421	0.727272727	2	1	0.833333333	2	2	1	2.355932203	0.846153846	0.846153846	0.842105263	3	0.8	1.181818182	1.193548387	1.193548387	1.193548387	1.193548387	0.5	2	0.5	1.034482759	1	1.75	1.74248927	1.218181818	0	1.142857143	2	0.3	0.3	0.3	1.74248927	1	1	1.416666667	1.5	2	1.090909091	1.2	1	2.355932203	2.714285714	1.03125	1.03125	1.094117647
2.1.1.66	0	0	0	0	0	0	0	0	0	0	0	0	0	0	0	0	0	0.016129032	0.016129032	0.016129032	0.016129032	0	0	0	0.724137931	0	0	0	0	0	0	0	0	0	0	0	0	0	0	0	0	0	0	0	0	0	0	0	0
2.1.1.67	0	0.173913043	0	0.181818182	0	0	0.166666667	0	0	0	0.144067797	0	0	0	0	0	0	0	0	0	0	0	0	0	0	0	0	0.008583691	0	0	0	0	0	0	0	0.008583691	0	0	0	0	0	0	0	0	0.144067797	0	0.0625	0.0625	0.011764706
2.1.1.71	0	0	0	0	0	0	0	0	0	0	0	0	0	0	0	0	0	0	0	0	0	0	0	0	0	0	0	0.004291845	0	0	0	0	0	0	0	0.004291845	0	0	0	0	0	0	0	0	0	0.142857143	0	0	0.047058824
2.1.1.72	6	4.217391304	7.052631579	1.363636364	3	3.5	1.5	2	0.5	8	4.161016949	4.923076923	4.923076923	1.105263158	5	2.4	4.727272727	3.225806452	3.225806452	3.225806452	3.225806452	1.5	0	4	2.896551724	3.5	3.75	4.575107296	2.145454545	1	5.714285714	5.530120482	3.1	3.1	3.1	4.575107296	8.5	3.5	4.5	4.25	3	5.5	2.1	4	4.161016949	3.857142857	2.125	2.125	2.847058824
2.1.1.74	0	0	0	0	0	0	0	0	0	1	0.050847458	0	0	0	1	0	0	0.14516129	0.14516129	0.14516129	0.14516129	1	1	0	0	1	0.75	0.030042918	0.963636364	0	0	0.024096386	0.2	0.2	0.2	0.030042918	1	0	0.666666667	0.5	0	0	0.9	0	0.050847458	0.142857143	0.21875	0.21875	0.788235294
2.1.1.77	1.8	0	0	0.181818182	0	0	0.166666667	0	0	0	1.728813559	0	0	0	1	0	0.878787879	0.048387097	0.048387097	0.048387097	0.048387097	0	0	0	0.034482759	0	0.5	0.896995708	0	0	1	1.012048193	0	0	0	0.896995708	0	0	0.166666667	0.5	0	0.090909091	0	0	1.728813559	1.142857143	0.15625	0.15625	0.235294118
2.1.1.79	2.6	1.173913043	0	0.181818182	0	0	0	0	1.5	0	1.898305085	0	0	0.684210526	1	0.2	0.606060606	0.741935484	0.741935484	0.741935484	0.741935484	0	0	0	1.344827586	0.5	0.75	1.090128755	0.872727273	0	2	0.975903614	0.2	0.2	0.2	1.090128755	0	0	0.166666667	0.5	0	0.090909091	0	0	1.898305085	1.714285714	0.4375	0.4375	0.858823529
2.1.1.80	2.2	0	0	0.090909091	0	0	0	0	1	1	1.906779661	0	0	0	0	0	0.939393939	1.032258065	1.032258065	1.032258065	1.032258065	0	0	0	0.034482759	0	1	0.862660944	0.072727273	1	1.714285714	0.939759036	0.6	0.6	0.6	0.862660944	0	0	0.166666667	0.5	0	0.090909091	0.2	0	1.906779661	0	0.46875	0.46875	0.129411765
2.1.1.86	0	0	0	0	0	0	0	0	0	0	0	0	0	0	0	0	0	0	0	0	0	0	0	0	0	0	0	0	0	0	0	0	0	0	0	0	0	0	0	0	0	0	0	0	0	0	0	0	0
2.1.1.90	0	0	0	0	0	0	0	0	0	0	0	0	0	0	0	0	0	0	0	0	0	0	0	0	0	0	0	0	0	0	0	0	0.1	0.1	0.1	0	0	0	0	0	0	0	0	0	0	0	0	0	0
2.1.1.95	0	0	0	0	0	0	0	0	0	0	0	0	0	0	0	0	0	0	0	0	0	0	0	0	0	0	0	0	0	0	0	0	0	0	0	0	0	0	0	0	0	0	0	0	0	0	0	0	0
2.1.1.98	0	0	0	0	0	0	0	0	0	0	0	0	0	0	0	0	0	0	0	0	0	0	0	0	0	0	0	0	0	0	0	0	0	0	0	0	0	0	0	0	0	0	0	0	0	0	0	0	0.011764706
2.1.2.-	0	0	0	0	0	0	0	0	0	0	0.016949153	0	0	0	0	0	0.060606061	0	0	0	0	0	0	0	0.103448276	0	0	0.017167382	0	0	0.142857143	0	0	0	0	0.017167382	0	0	0	0	0	0	0	0	0.016949153	0	0.03125	0.03125	0.011764706
2.1.2.1	1	1	0.947368421	1	1	1	0.333333333	1	1	1	1.63559322	1	1	0.526315789	1	1.4	1.03030303	1	1	1	1	0	1	1	1	1	1	1.077253219	0.981818182	0	1	1	1	1	1	1.077253219	0.5	1	0.25	1	1	0.954545455	0.7	0	1.63559322	1	1.375	1.375	0.858823529
2.1.2.10	1	0	0	0.636363636	1	0.5	0.166666667	0	0	0	1.093220339	1	1	0	0	0.2	0	0.5	0.5	0.5	0.5	0	0	0.5	1.344827586	0	0.5	0.892703863	0	0	1	0.987951807	0.1	0.1	0.1	0.892703863	0	1	0.166666667	0.5	0	0.090909091	0	0	1.093220339	1	0.46875	0.46875	0.188235294
2.1.2.11	1	1	0	1	1	1	0.166666667	1	1	0	1	1	1	0	1	0.6	0.878787879	0.596774194	0.596774194	0.596774194	0.596774194	0	0	0.5	0.620689655	0.5	1	0.948497854	0.363636364	0	1	0.987951807	0.6	0.6	0.6	0.948497854	0	0	0.166666667	0.5	0	0.090909091	0.1	0	1	1	0.5	0.5	0.152941176
2.1.2.13	0.4	0	0	0	0	0	0	0	0	0	0.033898305	0	0	0	0	0	0.060606061	0.032258065	0.032258065	0.032258065	0.032258065	0	0	0	0.068965517	0	0.5	1.690987124	0	0	2	1.879518072	0	0	0	1.690987124	0	0	0.333333333	1	0	0.181818182	0	0	0.033898305	1.714285714	0	0	0.094117647
2.1.2.2	1.4	1.956521739	1.421052632	1.272727273	1	1.5	1.166666667	1	1	1	1.720338983	2.076923077	2.076923077	1	1	1	1.121212121	1.032258065	1.032258065	1.032258065	1.032258065	1	0	1	1.827586207	1	1.5	1.776824034	0.909090909	0	2	1.939759036	1	1	1	1.776824034	1	1	1.083333333	1.5	0	1.045454545	0.7	1	1.720338983	1.857142857	1.03125	1.03125	0.670588235
2.1.2.3	2	2	1.894736842	2.363636364	2	1	2	3	3	1	1.915254237	2.923076923	2.923076923	2	2	2.8	1.939393939	2.241935484	2.241935484	2.241935484	2.241935484	2	2	3	2	2	2	1.901287554	2	0	2	1.975903614	2.9	2.9	2.9	1.901287554	3	2	2	2	0	2	2.2	0	1.915254237	2	2.5	2.5	1.388235294
2.1.2.5	0	0	0	0	0	1	0	0	0	0	0.008474576	0.846153846	0.846153846	0	0	0	0	0.225806452	0.225806452	0.225806452	0.225806452	0	0	0	0	0	0.5	0.008583691	0.036363636	0	0	0.012048193	0	0	0	0.008583691	0	0	0.916666667	0	0	0	0	0	0.008474576	0	0.09375	0.09375	0
2.1.2.9	1	1	0.947368421	1	1	1	1	1	1.5	1	1.56779661	1	1	1	1	1	1.212121212	1.193548387	1.193548387	1.193548387	1.193548387	1	1	0.5	1.172413793	1	1	1	1	1	1	1.012048193	1	1	1	1	1	1	0.916666667	0.75	1	1	0.9	0	1.56779661	1	1.03125	1.03125	1.011764706
2.1.3.-	0	0	0	0	0	0	0	0	0	0	0.788135593	0.076923077	0.076923077	0	0	0	0	0	0	0	0	0	0	0	0	0	0	0.060085837	0	0	0	0	0	0	0	0.060085837	0	0	0	0	0	0	0	0	0.788135593	0	0.09375	0.09375	0.117647059
2.1.3.1	0	0	0	0.090909091	0	0	0	0	0	0	0	0	0	0	0	0	0	0.016129032	0.016129032	0.016129032	0.016129032	0	0	0	0.75862069	0	0	0	0	0	0	0	0	0	0	0	0	0	0	0	0	0	0	0	0	0	0	0	0
2.1.3.11	0	0	0	0	0	0.5	0	0	0	0	0	0.307692308	0.307692308	0	0	0	0	0	0	0	0	0	0	0	0	0	0	0	0	0	0	0	0	0	0	0	0	0	0	0	0	0	0	0	0	0	0	0	0
2.1.3.2	1.2	1	0	1.090909091	1	0.5	0.833333333	1	1	0	1.43220339	1	1	1	1	1.2	1	1	1	1	1	1	1	1	0.931034483	1	1	0.961373391	1	0	1	1.024096386	1	1	1	0.961373391	1	1	1	1	0	0.090909091	0.8	1	1.43220339	1	1.0625	1.0625	0.964705882
2.1.3.3	1	0.652173913	0.947368421	0.545454545	1	0	1.333333333	1	1	1	1.228813559	1	1	0.947368421	0	0.8	0.909090909	1.096774194	1.096774194	1.096774194	1.096774194	1.5	1	0.5	1	0.5	2.5	1.206008584	1.163636364	0	1	1.192771084	0.9	0.9	0.9	1.206008584	2	1	0.25	0.5	0	0.954545455	0.7	1	1.228813559	1	0.78125	0.78125	0.576470588
2.1.3.6	0	0	0	0	0	0	0	0	0	0	0	0	0	0	0	0	0	0.016129032	0.016129032	0.016129032	0.016129032	0	0	0	0	0.5	1	0	0.563636364	0	0	0	0	0	0	0	0	0	0	0	0	0	0	0	0	0	0	0	0.023529412
2.1.3.7	0	0	0	0	0	0	0	0	0	0	0.042372881	0	0	0	0	0	0	0	0	0	0	0	0	0	0	0	0	0	0	0	0	0	0	0	0	0	0	0	0	0	0	0	0	0	0.042372881	0	0	0	0
2.1.3.9	0	0	0	0	0	0	0	0	0	0	0	1	1	0	0	0	0	0	0	0	0	0	0	0	0	0	0	0.004291845	0	0	0	0.012048193	0	0	0	0.004291845	0	0	0	0	0	0	0	0	0	0	0	0	0
2.1.4.1	0	0	0	0.454545455	0	0	0	0	0	0	0.025423729	0	0	0	0	0	0	0	0	0	0	0	0	0	0	0	1.5	0.0472103	0	0	1.142857143	0	0	0	0	0.0472103	0	0	0	0	0	0	0	0	0.025423729	0	0.0625	0.0625	0.023529412
2.1.4.2	0	0	0	0	0	0	0	0	0	0	0	0	0	0	0	0	0	0	0	0	0	0	0	0	0	0	0	0	0	0	0	0	0	0	0	0	0	0	0	0	0	0	0	0	0	0	0	0	0.023529412
2.10.1.1	1.8	1.043478261	0.894736842	1.363636364	0	0	0.166666667	1	0	2	1.86440678	0	0	0	1	0.2	2.060606061	0.85483871	0.85483871	0.85483871	0.85483871	0.5	0	0	1.931034483	0.5	1.5	0.922746781	0.527272727	0	1	1	0.1	0.1	0.1	0.922746781	1	1	0.25	0.5	0	1	0	0	1.86440678	1	0.40625	0.40625	0.282352941
2.2.1.-	0	0	0	0	0	0	0	0	0	0	0.008474576	0	0	0	0	0	0	0	0	0	0	0	0	0	0	0	0	0	0	0	0	0	0	0	0	0	0	0	0	0	0	0	0	0	0.008474576	0	0	0	0
2.2.1.1	1.2	1.956521739	1.052631579	1.272727273	1	1	1.333333333	2	4	10	2.449152542	1.692307692	1.692307692	1	3	3.6	1.181818182	3.306451613	3.306451613	3.306451613	3.306451613	4	6	2	1.068965517	1.5	1.75	2.592274678	1.090909091	6	2.285714286	2.301204819	3.5	3.5	3.5	2.592274678	2	1	2.083333333	1.5	3	1.045454545	3.5	1	2.449152542	5.428571429	2.75	2.75	0.882352941
2.2.1.2	1.2	1	0.947368421	1.090909091	0	0.5	1	3	4.5	0	0.983050847	0.769230769	0.769230769	1	0	1	1	1.774193548	1.774193548	1.774193548	1.774193548	1.5	2	0.5	1	1.5	1	1.669527897	0.090909091	2	2	1.951807229	1.2	1.2	1.2	1.669527897	0	1	0.333333333	1.5	0	1.045454545	1	1	0.983050847	2.714285714	1.03125	1.03125	0.517647059
2.2.1.6	4.2	2.782608696	3.789473684	2	2	1	0.666666667	3	4.5	2	4.627118644	1.923076923	1.923076923	2.052631579	3	3.4	1.96969697	2.177419355	2.177419355	2.177419355	2.177419355	0	2	4	2.310344828	0.5	3.25	5.360515021	1.163636364	1	4.857142857	5.903614458	3.1	3.1	3.1	5.360515021	2	0	1.5	3	0	2.954545455	1.1	0	4.627118644	7.571428571	3.25	3.25	1.023529412
2.2.1.7	1	1	0.947368421	1.090909091	1	0.5	0.166666667	0	1	1	1.008474576	1.846153846	1.846153846	0.947368421	1	1.8	1	1.129032258	1.129032258	1.129032258	1.129032258	1	2	1.5	0.896551724	0	1	0.969957082	0.381818182	1	1	0.987951807	1.3	1.3	1.3	0.969957082	1	0	1.75	0.5	0	0.954545455	1.1	0	1.008474576	1	1.28125	1.28125	0.682352941
2.2.1.9	0.2	0	1	0.727272727	1	0	0	0	0.5	0	0.06779661	1.076923077	1.076923077	0.157894737	0	0	0	0.032258065	0.032258065	0.032258065	0.032258065	0	0	0	1	0.5	1	0.815450644	0.618181818	0	0.142857143	0.987951807	0	0	0	0.815450644	0	0	0.166666667	0.5	0	0.954545455	0.1	0	0.06779661	0.857142857	0.09375	0.09375	0.058823529
2.3.-.-	0	0	0	0.090909091	0	0	0.166666667	0	0	0	0	0	0	0	0	0	0	0.016129032	0.016129032	0.016129032	0.016129032	0	0	0	0.068965517	0	0	0.004291845	0.272727273	0	0	0	0	0	0	0.004291845	0	0	0	0	0	0	0	0	0	0	0	0	0.011764706
2.3.1.-	8	14.13043478	4.894736842	4.181818182	4	6	1.833333333	10	3.5	5	8.745762712	5	5	1.631578947	4	3.4	2.878787879	3.596774194	3.596774194	3.596774194	3.596774194	0	4	1	4.896551724	2.5	6	11.84549356	6.163636364	2	10	15.40963855	2.4	2.4	2.4	11.84549356	0.5	0	9.666666667	9	0	4.136363636	3.7	1	8.745762712	14.28571429	3.125	3.125	3.823529412
2.3.1.1	1	1	1	0.363636364	1	0	0	0	0	0	1.06779661	0	0	0	2	0	0.212121212	0.016129032	0.016129032	0.016129032	0.016129032	0	0	0	0.034482759	0	0.25	0.901287554	0	0	1	0.975903614	0	0	0	0.901287554	0	0	0.166666667	0.5	0	0.136363636	0	0	1.06779661	0.857142857	0.1875	0.1875	0.117647059
2.3.1.101	0	0	0	0	0	0	0	0	0	0	0.084745763	0	0	0	0	0	0	0	0	0	0	0	0	0	0	0	0	0	0	0	0	0	0	0	0	0	0	0	0	0	0	0	0	0	0.084745763	0	0	0	0
2.3.1.102	0	0	0	0	0	0	0	0	0	0	0.084745763	0	0	0	0	0	0	0	0	0	0	0	0	0	0.034482759	0	0.25	0.300429185	0	0	0	0.301204819	0	0	0	0.300429185	0	0	0	0.5	0	0	0	0	0.084745763	0.285714286	0	0	0
2.3.1.109	0.2	1.391304348	0	0	0	0	0	0	0	0	0.957627119	0	0	0	0	0	0	0.032258065	0.032258065	0.032258065	0.032258065	0	0	0	0.034482759	0	0.5	0.751072961	0	0	1	0.939759036	0	0	0	0.751072961	0	0	0.166666667	0.5	0	0.090909091	0	0	0.957627119	1.571428571	0.125	0.125	0.082352941
2.3.1.111	0	0	0	0	0	0	0	0	0	0	0.016949153	0	0	0	0	0	0	0	0	0	0	0	0	0	0	0	0	0.008583691	0	0	0	0	0	0	0	0.008583691	0	0	0	0	0	0	0	0	0.016949153	0	0	0	0
2.3.1.117	1	1	0.947368421	0.909090909	0	1	0	1	0	0	0.949152542	0	0	0.947368421	0	0	0.878787879	0.758064516	0.758064516	0.758064516	0.758064516	0.5	1	0	1.482758621	0.5	0.5	0.969957082	0.981818182	0	1	0.975903614	0.1	0.1	0.1	0.969957082	0	0	0.25	0.75	0	0.909090909	0.4	0	0.949152542	1	0.3125	0.3125	0.694117647
2.3.1.118	0.2	0.086956522	0	0	0	0	0	0	0	0	0.525423729	0	0	0	0	0	0	0.032258065	0.032258065	0.032258065	0.032258065	0	0	0	0	0	0.25	0.566523605	0	0	0	0.939759036	0	0	0	0.566523605	0	0	0.166666667	0.5	0	0.090909091	0	0	0.525423729	0.714285714	0.0625	0.0625	0.082352941
2.3.1.12	0.8	1.695652174	1	0.454545455	1	0	0.166666667	2	0	0	1.381355932	0	0	0	0	0.4	0.090909091	0.35483871	0.35483871	0.35483871	0.35483871	0	0	0	0.137931034	0.5	0.5	1	1.109090909	0	1	1.060240964	0.1	0.1	0.1	1	0	0	0.166666667	1	1	1	0.1	0	1.381355932	1.857142857	0.4375	0.4375	0.576470588
2.3.1.128	1	1.260869565	0.947368421	1.272727273	0	0.5	1.166666667	2	1	1	1.101694915	1.076923077	1.076923077	1.894736842	0	0.4	0.272727273	2.064516129	2.064516129	2.064516129	2.064516129	0	3	1	1.827586207	1.5	0.75	1.91416309	2.054545455	1	2.142857143	2.084337349	2.2	2.2	2.2	1.91416309	0.5	0.25	3.5	1.5	0	1.090909091	1.9	1	1.101694915	2	0.96875	0.96875	1.117647059
2.3.1.129	1	1.043478261	0.894736842	0.181818182	1	1	0.166666667	0	0	0	0.957627119	2	2	0	1	0	0.96969697	0.032258065	0.032258065	0.032258065	0.032258065	0	0	0	0.103448276	0.5	0.25	0.931330472	0	0	1	1	0	0	0	0.931330472	0	0	1	0.5	0	0.954545455	0	0	0.957627119	0.857142857	0.15625	0.15625	0.129411765
2.3.1.15	2	0.956521739	2.947368421	0.363636364	2	2	1.833333333	2	2	3	1.915254237	0	0	0	2	2.2	1.96969697	1.467741935	1.467741935	1.467741935	1.467741935	2	2	1.5	0.344827586	2	2.25	2.626609442	1.963636364	2	3	2.831325301	2.5	2.5	2.5	2.626609442	2	2	2.166666667	2.75	2	2.181818182	1	1	1.915254237	2.857142857	1.90625	1.90625	1.976470588
2.3.1.16	2.6	1.130434783	0.894736842	0.181818182	0	0	0.166666667	0	0	0	1.762711864	0	0	0	0	0	0.03030303	0.048387097	0.048387097	0.048387097	0.048387097	0	0	0	0.448275862	0	0.75	1.699570815	0	0	2	1.951807229	0	0	0	1.699570815	0	0	0.416666667	1	0	0.227272727	0	0	1.762711864	2	0.28125	0.28125	0.164705882
2.3.1.164	0	0	0	0	0	0	0	0	0	0	0.406779661	0.384615385	0.384615385	0	0	0	0	0.096774194	0.096774194	0.096774194	0.096774194	0	0	0	0	0	0	0.012875536	0	0	0	0	0	0	0	0.012875536	0	0	0	0	0	0	0	0	0.406779661	0.142857143	0.03125	0.03125	0.011764706
2.3.1.168	0	0	0	0	0	0	0	0	0	0	0.338983051	0	0	0	0	0	0	0.032258065	0.032258065	0.032258065	0.032258065	0	0	0	0	0.5	0.25	0.021459227	0.527272727	0	0	0.024096386	0	0	0	0.021459227	0	0	0	0	0	0	0	0	0.338983051	0.142857143	0.03125	0.03125	0.105882353
2.3.1.174	0	0.086956522	0	0	0	0	0	0	0	0	0.008474576	0	0	0	0	0	0	0	0	0	0	0	0	0	0	0	0	0.004291845	0	0	0	0	0	0	0	0.004291845	0	0	0	0	0	0	0	0	0.008474576	0	0.0625	0.0625	0.011764706
2.3.1.178	0	0.086956522	0	0	0	0	0	0	0	0	0.093220339	0	0	0	0	0	0.03030303	0	0	0	0	0	0	0	0	0	0	0.004291845	0	0	0	0	0	0	0	0.004291845	0	0	0	0	0	0	0	0	0.093220339	0	0.0625	0.0625	0
2.3.1.179	1.2	0.347826087	0	0.636363636	1	1	0.166666667	1	1	1	1.43220339	1	1	0	1	1	1.121212121	1.096774194	1.096774194	1.096774194	1.096774194	0.5	1	1.5	0.068965517	1.5	1	1.364806867	1.527272727	1	1.428571429	1.34939759	1	1	1	1.364806867	1	0	0.916666667	1	1	0.090909091	0.6	0	1.43220339	2	1.21875	1.21875	0.858823529
2.3.1.18	0.2	0	0.157894737	0.090909091	1	0.5	0.333333333	1	1	1	0.093220339	1.923076923	1.923076923	0.842105263	1	0.4	0	0.451612903	0.451612903	0.451612903	0.451612903	0	1	0.5	0	0	0.25	0.686695279	0	0	0.714285714	1.590361446	0.2	0.2	0.2	0.686695279	0.5	0	0.333333333	0.5	0	0.090909091	0.6	0	0.093220339	0.714285714	0.21875	0.21875	0.282352941
2.3.1.180	1	1	0.947368421	0.181818182	1	0.5	0.166666667	1	1	1	2.042372881	2.230769231	2.230769231	0	1	1	1.636363636	1.64516129	1.64516129	1.64516129	1.64516129	0.5	1	1	0.206896552	1	1.25	1.223175966	1	1	1	1.156626506	0.9	0.9	0.9	1.223175966	1	0	1.75	0.5	1	1	0.5	0	2.042372881	1.142857143	1.1875	1.1875	0.858823529
2.3.1.181	1	1	0.947368421	0.818181818	1	1	0.166666667	0	0	0	0.93220339	0.923076923	0.923076923	0	1	0	0	0.096774194	0.096774194	0.096774194	0.096774194	0	0	0	0.931034483	0	0.5	0.944206009	0	0	1	0.975903614	0	0	0	0.944206009	0	0	0.166666667	0.5	0	1	0	0	0.93220339	1	0.1875	0.1875	0.164705882
2.3.1.182	0	0	0	0	0	0.5	0	0	0	0	0	0.307692308	0.307692308	0	0	0	0	0	0	0	0	0	0	0	0	0	0	0	0	0	0	0	0	0	0	0	0	0	0	0	0	0	0	0	0	0	0	0	0
2.3.1.183	0.8	1	1	0	1	0	0	1	0	0	1.56779661	0.615384615	0.615384615	0.947368421	1	0.6	0.121212121	0.516129032	0.516129032	0.516129032	0.516129032	1	1	0.5	1.24137931	0	0.75	0.789699571	0.163636364	1	0.285714286	0.963855422	0.7	0.7	0.7	0.789699571	1	0	0.25	1	1	0.136363636	0.6	0	1.56779661	2.428571429	0.71875	0.71875	0.729411765
2.3.1.184	0	0	0	0	0	0	0	0	0	0	0.36440678	0	0	0	0	0	0	0	0	0	0	0	0	0	0	0	0	0.042918455	0	0	0.857142857	0	0	0	0	0.042918455	0	0	0	0	0	0	0	0	0.36440678	0	0	0	0
2.3.1.187	0	0.391304348	0	0	0	0	0	0	0	0	0.322033898	0	0	0	0	0	0	0	0	0	0	0	0	0	0	0	0	0.051502146	0.054545455	0	0	0.012048193	0	0	0	0.051502146	0	0	0	0	0	0	0	0	0.322033898	0.428571429	0	0	0.011764706
2.3.1.19	0	0	0	0	0	1	0	0	0	1	0.211864407	1	1	0	1	1	0	0.64516129	0.64516129	0.64516129	0.64516129	0	0	1	0	0.5	0	0.004291845	0.527272727	0	0	0.012048193	0.3	0.3	0.3	0.004291845	0	0	0	0	0	0	0	0	0.211864407	0	0.3125	0.3125	0.070588235
2.3.1.191	1	1	0.947368421	0.363636364	1	1	0.333333333	0	0	0	0.898305085	1	1	0	1	0	0.96969697	0.064516129	0.064516129	0.064516129	0.064516129	0	0	0	0.103448276	0.5	0.25	0.931330472	0	0	1	1.036144578	0	0	0	0.931330472	0	0	1.416666667	0.5	0	1.045454545	0	0	0.898305085	1	0.15625	0.15625	0.129411765
2.3.1.193	0.2	0	1.789473684	0	0	0	0	0	0	0	0.025423729	0	0	0	0	0	0	0	0	0	0	0	0	0	0.103448276	0	0.25	0.832618026	0	0	1	0.951807229	0	0	0	0.832618026	0	0	0.166666667	0.75	0	1.090909091	0	0	0.025423729	0.857142857	0	0	0.047058824
2.3.1.20	0	0.956521739	0	0	0	0	0	0	0	0	0.025423729	0	0	0	0	0	0	0	0	0	0	0	0	0	0	0	0	0	0	0	0	0	0	0	0	0	0	0	0	0	0	0	0	0	0.025423729	0	0	0	0
2.3.1.21	0	0	0	0	0	0	0	0	0	0	0	0	0	0	0	0	0	0	0	0	0	0	0	0	0	0	0	0	0	0	0	0	0	0	0	0	0	0	0	0	0	0	0	0	0	0	0	0	0
2.3.1.28	0	1.043478261	0.052631579	0	1	1	0	1	1	0	0.050847458	1.538461538	1.538461538	0.052631579	1	0.4	0.060606061	0.870967742	0.870967742	0.870967742	0.870967742	0	0	0	0	0	0	0.223175966	0.145454545	0	0	0.13253012	0.1	0.1	0.1	0.223175966	0	0	0.083333333	0.25	0	0.045454545	0.3	0	0.050847458	1	0.375	0.375	0.070588235
2.3.1.29	0.2	0	0	0.181818182	2	2	0.166666667	0	0	0	0.593220339	1.384615385	1.384615385	0	0	0	0	0.129032258	0.129032258	0.129032258	0.129032258	0	0	0.5	0.24137931	0.5	0.5	0.845493562	0.381818182	0	0.285714286	1	0	0	0	0.845493562	0	0	0.166666667	0.5	0	0.090909091	0	0	0.593220339	0.857142857	0.25	0.25	0.105882353
2.3.1.30	1	1.782608696	0.947368421	0.909090909	1	0.5	1	1	1	2	1.966101695	2	2	0.105263158	2	0.8	0.909090909	1.193548387	1.193548387	1.193548387	1.193548387	0	1	1	1.034482759	0.5	1.25	1.021459227	1.109090909	1	1	1.036144578	1.3	1.3	1.3	1.021459227	1	0.5	0.333333333	1	1	1	0.7	0	1.966101695	1.285714286	0.875	0.875	0.352941176
2.3.1.31	0.8	1	0.947368421	1	1	1	0	0	0	0	1.008474576	0	0	0	0	0	0.666666667	0.064516129	0.064516129	0.064516129	0.064516129	0	0	0	0.931034483	0	0.25	0.081545064	0	0	0.142857143	0.012048193	0	0	0	0.081545064	0	0	0	0	0	0.863636364	0	0	1.008474576	0	0.0625	0.0625	0.047058824
2.3.1.35	1.6	2	0	0.181818182	2	0	0	2	2	2	1.796610169	0	0	1.894736842	2	2	0.545454545	1.161290323	1.161290323	1.161290323	1.161290323	2	2	2	1.655172414	0	3	0.060085837	0.181818182	0	0	0.048192771	1.8	1.8	1.8	0.060085837	2	0	0	0	0	0	0.8	0	1.796610169	0.285714286	1.5	1.5	0.4
2.3.1.37	0	0	0	0	0	0	0	0	0	0	0.025423729	0	0	0	0	0	0	0.016129032	0.016129032	0.016129032	0.016129032	0	0	0	0.034482759	0	0.25	0.017167382	0	0	0	0.012048193	0	0	0	0.017167382	0	0	0	0	0	0	0	0	0.025423729	0.142857143	0.09375	0.09375	0.047058824
2.3.1.39	1	1.956521739	0.947368421	0.272727273	1	1	0.166666667	1	1	1	2.076271186	1	1	0	1	1	1	1.14516129	1.14516129	1.14516129	1.14516129	0.5	1	1	0.206896552	1	1.25	1.360515021	1.345454545	1	1	1.34939759	0.9	0.9	0.9	1.360515021	1	0	1.083333333	0.5	1	1.090909091	0.6	0	2.076271186	2	1.09375	1.09375	0.741176471
2.3.1.4	0	0	0	0	0	0	0	0	0	0	0	0	0	0	0	0	0	0	0	0	0	0	0	0	0	0	0	0	0	0	0	0	0	0	0	0	0	0	0	0	0	0	0	0	0	0	0	0	0
2.3.1.40	0.4	0	0	0	2	0	0	0	0	0	0.016949153	0	0	0	0	0	1.575757576	0	0	0	0	0	0	0	0.068965517	0	0.5	1.673819742	0	0	2	1.903614458	0	0	0	1.673819742	0	0	0.666666667	1	0	0.272727273	0	0	0.016949153	1.714285714	0	0	0.070588235
2.3.1.41	1.4	1.652173913	1.210526316	0	0	0	0	0	0	0	0.779661017	0.846153846	0.846153846	0	1	0	0.303030303	0.016129032	0.016129032	0.016129032	0.016129032	0	0	0	0.137931034	0	0.5	1.278969957	0	0	1.142857143	1.325301205	0	0	0	1.278969957	0	0	0.166666667	0.75	0	1	0	0	0.779661017	1.142857143	0.15625	0.15625	0.105882353
2.3.1.43	0	0	0	0	0	0	0	0	0	0	0.016949153	0	0	0	0	0	0	0	0	0	0	0	0	0	0	0	0	0	0	0	0	0	0	0	0	0	0	0	0	0	0	0	0	0	0.016949153	0	0	0	0
2.3.1.46	0.2	0	0	0	0	0	0.166666667	1	1	1	0.050847458	1	1	1	1	1	0.393939394	0.774193548	0.774193548	0.774193548	0.774193548	1	1	1	0.034482759	0	0.75	0.901287554	0.090909091	1	1	1	1	1	1	0.901287554	1	0	0.333333333	1	0	0.090909091	0.6	0	0.050847458	1	0.8125	0.8125	0.670588235
2.3.1.47	0.8	0.956521739	0.842105263	0.181818182	1	0	0.166666667	0	0	0	1.033898305	2	2	0	1	0.2	0.787878788	0.096774194	0.096774194	0.096774194	0.096774194	0	0	0	0.517241379	0.5	0.5	1.184549356	0	0	1.285714286	1.686746988	0	0	0	1.184549356	0	0	1.083333333	1	0	1	0	0	1.033898305	1	0.1875	0.1875	0.117647059
2.3.1.48	0	0	0	0	0	0	0	0	0	0	0.008474576	0	0	0	0	0	0	0	0	0	0	1	0	0	0	0	0	0	0	0	0	0	0	0	0	0	0	0	0	0	0	0	0	0	0.008474576	0	0	0	0.011764706
2.3.1.5	0	0.086956522	0	0	0	0	0	0	0	0	0.237288136	0	0	0	0	0	0	0	0	0	0	0	0	0	0	0	0	0.017167382	0	0	0	0	0	0	0	0.017167382	0	0	0	0	0	0	0	0	0.237288136	0	0	0	0.023529412
2.3.1.50	0	0	0	0	0	0	0	0	0	0	0	0	0	0	0	0	0	0	0	0	0	0	0	0	0	0	0	0	0	0	0	0	0	0	0	0	0	0	0	0	0	0	0	0	0	0	0	0	0
2.3.1.51	1.8	1.173913043	0.947368421	1.545454545	1	0.5	1.166666667	1	1.5	1	2.440677966	1.307692308	1.307692308	1	1	1.8	1.03030303	1.806451613	1.806451613	1.806451613	1.806451613	0.5	1	1.5	1	1	1.75	0.9527897	1	1	1	1.012048193	1.5	1.5	1.5	0.9527897	2	1	0.25	0.75	1	1	0.4	1	2.440677966	1.142857143	1.71875	1.71875	1.094117647
2.3.1.54	0.8	0	0.947368421	1.272727273	1	0.5	1	2	3	0	0.127118644	1.384615385	1.384615385	1	6	1.8	0	2.467741935	2.467741935	2.467741935	2.467741935	1	3	1.5	0.517241379	0.5	1	2.540772532	1	3	0.285714286	3.771084337	1.2	1.2	1.2	2.540772532	1	1	1.5	2.5	1	1.227272727	2.4	2	0.127118644	3.571428571	1.46875	1.46875	0.435294118
2.3.1.57	0.2	0.347826087	0	0	0	1	0.166666667	0	0	0	0.525423729	1	1	0	1	0.2	0	0.709677419	0.709677419	0.709677419	0.709677419	0	0	0	0.034482759	0.5	0.25	0.91416309	0.618181818	0	1	1.012048193	0.1	0.1	0.1	0.91416309	0.5	0	0.5	0.75	0	0.090909091	0.3	0	0.525423729	0.857142857	0.15625	0.15625	0.129411765
2.3.1.60	0	0.173913043	0	0	0	0	0	0	0	0	0.008474576	0	0	0	0	0	0	0	0	0	0	0	0	0	0	0	0	0	0	0	0	0	0	0	0	0	0	0	0	0	0	0	0	0	0.008474576	0	0	0	0
2.3.1.61	1	1	1	1.181818182	1	0	0.166666667	0	0	0	0.898305085	0.692307692	0.692307692	0	0	0	0	0.080645161	0.080645161	0.080645161	0.080645161	0	0	0	0.75862069	0	0.5	1.0472103	0	0	1	1.228915663	0	0	0	1.0472103	0	0	0.25	0.5	0	1	0	0	0.898305085	1	0.21875	0.21875	0.117647059
2.3.1.7	0	0	0	0	0	0	0	0	0	0	0	0	0	0	0	0	0	0	0	0	0	0	0	0	0.137931034	0	0	0	0	0	0	0	0	0	0	0	0	0	0	0	0	0	0	0	0	0	0	0	0
2.3.1.74	0	0	0	0	0	0	0	0	0	0	0.042372881	0	0	0	0	0	0	0	0	0	0	0	0	0	0	0	0	0.017167382	0	0	0	0	0	0	0	0.017167382	0	0	0	0	0	0	0	0	0.042372881	0	0.09375	0.09375	0
2.3.1.79	0.4	0	0.157894737	0.636363636	2	1	0.5	1	1	1	0.152542373	2.846153846	2.846153846	1.263157895	0	0.4	0.03030303	1.209677419	1.209677419	1.209677419	1.209677419	0.5	2	1	0.655172414	1	0.5	0.639484979	1.563636364	0	0.142857143	0.963855422	0.8	0.8	0.8	0.639484979	0.5	0	0.333333333	0.5	1	0.090909091	0.9	0	0.152542373	0.714285714	0.4375	0.4375	1.188235294
2.3.1.8	2.2	1.52173913	0.473684211	0.363636364	1	0	0.833333333	0	1	1	2.152542373	2	2	1.368421053	1	1	0.787878788	0.935483871	0.935483871	0.935483871	0.935483871	1	0	1	1.068965517	0.5	1	1.231759657	0.981818182	1	0.571428571	1.445783133	0.8	0.8	0.8	1.231759657	1	1	0.916666667	1	1	0.863636364	1.2	1	2.152542373	0.714285714	0.84375	0.84375	0.870588235
2.3.1.81	0	0	0	0	0	0	0	0	0	0	0.016949153	0	0	0	0	0	0.787878788	0.14516129	0.14516129	0.14516129	0.14516129	0	0	0	0	0	0	0.042918455	0	0	0	0.036144578	0.1	0.1	0.1	0.042918455	0.5	0	0	0.25	1	0	0.4	0	0.016949153	0	0.09375	0.09375	0.317647059
2.3.1.82	0	0.130434783	0	0	0	0	0	1	0.5	0	0.025423729	0	0	0	0	0	0	0.096774194	0.096774194	0.096774194	0.096774194	0	0	0	0	0	0	0.012875536	0.018181818	0	0	0.012048193	0.1	0.1	0.1	0.012875536	0	0	0	0	0	0	0.3	0	0.025423729	0.142857143	0.125	0.125	0
2.3.1.89	0	0	0	0	0	0	0	0	0	0	0.016949153	0	0	0	0	0	0	0	0	0	0	0.5	1	0	0	0.5	0	0.004291845	0.290909091	0	0	0.012048193	0	0	0	0.004291845	0	0	0.083333333	0.25	0	0	0.3	0	0.016949153	0	0	0	0.211764706
2.3.1.9	8.2	4.782608696	0	0	0	0	0.833333333	1	1	1	6.855932203	0	0	0.052631579	1	0.4	0.060606061	1.161290323	1.161290323	1.161290323	1.161290323	0	0	1.5	1.448275862	0.5	1.75	1.163090129	0.872727273	1	1	1.662650602	0.8	0.8	0.8	1.163090129	1	0	1.166666667	1.5	1	0.636363636	0.7	1	6.855932203	3.142857143	1.4375	1.4375	1.164705882
2.3.1.94	0	0	0	0	0	0	0	0	0	0	0.084745763	0	0	0	0	0	0	0.032258065	0.032258065	0.032258065	0.032258065	0	0	0	0	0	0	0.004291845	0	0	0	0	0	0	0	0.004291845	0	0	0	0	0	0	0	0	0.084745763	0	0.03125	0.03125	0
2.3.2.-	0	0	0	0	0	0	0	0	0	0	0	0	0	1.052631579	0	0	0	0	0	0	0	0	0	0	0	1.5	0	0	2.581818182	0	0	0	0	0	0	0	0	0	0	0	0	0	0.4	0	0	0	0.34375	0.34375	0
2.3.2.10	0	0	0	0	0	0	0	0	0	0	0	0	0	0	0	0	0	0.016129032	0.016129032	0.016129032	0.016129032	0	0	0	0	0.5	0	0	0.527272727	0	0	0	0	0	0	0	0	0	0	0.25	0	0	0.8	0	0	0	0.09375	0.09375	0
2.3.2.13	0	0	0	0	0	0	0	0	0	0	0.008474576	0	0	0	0	0	0	0.241935484	0.241935484	0.241935484	0.241935484	0	0	0	0	0	0	0.004291845	0	0	0	0.012048193	0	0	0	0.004291845	0	0	0	0	0	0	0	0	0.008474576	0	0	0	0
2.3.2.16	0	0	0	0	0	0	0	0	0	0	0.008474576	0	0	0	0	0	0	0.161290323	0.161290323	0.161290323	0.161290323	0	0	0	0	0	0	0	0	0	0	0	0	0	0	0	0	1	0	0	1	0	0	0	0.008474576	0	0	0	0
2.3.2.17	0	0	0	0	0	0	0	0	0	0	0.008474576	0	0	0	0	0	0	0.032258065	0.032258065	0.032258065	0.032258065	0	0	0	0	0	0	0.004291845	0	0	0	0	0	0	0	0.004291845	0	0	0	0	0	0	0.3	0	0.008474576	0	0	0	0
2.3.2.18	0	0	0	0	0	0	0	0	0	0	0.008474576	0	0	0	0	0	0	0.016129032	0.016129032	0.016129032	0.016129032	0	0	0	0	0	0	0.004291845	0	0	0	0	0	0	0	0.004291845	0	0	0	0	0	0	0.1	0	0.008474576	0	0	0	0
2.3.2.2	2.2	0.782608696	0.052631579	0.181818182	0	0	0.166666667	0	0	0	2.898305085	0	0	0	0	0	0.363636364	0.403225806	0.403225806	0.403225806	0.403225806	0	0	0	0.206896552	0	0.5	1.072961373	0	0	2.857142857	1.084337349	0	0	0	1.072961373	0	0	1.25	0.5	0	0.136363636	0.3	0	2.898305085	1.285714286	0.21875	0.21875	0.164705882
2.3.2.3	0	0.043478261	0	0	0	0	0.166666667	0	0	0	0.161016949	0	0	0	0	0	0	0.096774194	0.096774194	0.096774194	0.096774194	0	0	0	0	0	0.5	0	0.327272727	0	0	0	0.1	0.1	0.1	0	0	0.25	0	0.25	0	0	0	0	0.161016949	0	0.03125	0.03125	0.211764706
2.3.2.5	0	0	0	0	0	0	0	0	0	0	0	0	0	0	0	0	0	0.016129032	0.016129032	0.016129032	0.016129032	0	0	0	0.793103448	0	0.25	0.08583691	0	0	0	0	0	0	0	0.08583691	0	0	0	0	0	0	0	0	0	0	0	0	0
2.3.2.6	1	1	0	0	1	0	0	0	0	0	0.872881356	0.384615385	0.384615385	0	1	0	0.909090909	0.193548387	0.193548387	0.193548387	0.193548387	0	0	0	0.034482759	0	0.5	0.858369099	0	0	1	0.951807229	0	0	0	0.858369099	0	0	0.166666667	0.5	0	0.090909091	0	0	0.872881356	1	0.125	0.125	0.117647059
2.3.2.8	0.8	1	0	0	0	0	0	0	0	0	0.847457627	0	0	0	0	0	0.878787879	0.032258065	0.032258065	0.032258065	0.032258065	0	0	0	0	0	0.25	0.021459227	0	0	0	0.012048193	0	0	0	0.021459227	0	0	0	0	0	0	0	0	0.847457627	0.142857143	0.09375	0.09375	0.082352941
2.3.3.1	1.2	1	0	0.545454545	1	0	1	1	2	2	1.974576271	1	1	0.947368421	0	1.6	0.878787879	0.483870968	0.483870968	0.483870968	0.483870968	1	1	2	1.310344828	0	1	1.068669528	0.072727273	0	1	1.253012048	1.6	1.6	1.6	1.068669528	1.5	0	0.333333333	0.75	0	0.181818182	0.7	0	1.974576271	1.857142857	1.25	1.25	0.223529412
2.3.3.10	0	0	0	0	0	0	0	0	0	0	0.271186441	0	0	0.052631579	0	0	0	0.016129032	0.016129032	0.016129032	0.016129032	0	0	0	0.103448276	0.5	0	0.13304721	1	0	0	0	0	0	0	0.13304721	0	0	0	0.5	1	0	0.1	0	0.271186441	0	0.1875	0.1875	0.847058824
2.3.3.13	1.6	1.043478261	0.947368421	1.090909091	2	0	0.166666667	1	1.5	4	1.813559322	2	2	0.947368421	2	1	1.878787879	0.870967742	0.870967742	0.870967742	0.870967742	0	1	1	0.965517241	0	1.5	1.042918455	0.090909091	1	1.142857143	1.036144578	1	1	1	1.042918455	1	0	0.333333333	0.5	0	0.863636364	0.7	0	1.813559322	2	1.15625	1.15625	0.270588235
2.3.3.14	0	0	0	0	0	0	0	0	0	2	0.127118644	0	0	0	0	0	0.03030303	0.532258065	0.532258065	0.532258065	0.532258065	0	0	0	0	0	0	0.0472103	0	0	0	0	0	0	0	0.0472103	0	0	0	0	0	0	0	0	0.127118644	0.571428571	0	0	0.023529412
2.3.3.15	0	0	0	0	0	0	0	0	0	0	0.194915254	0	0	0	0	0	0	0	0	0	0	0	0	0	0	0	0	0	0	0	0	0	0	0	0	0	0	0	0	0	0	0	0	0	0.194915254	0	0.03125	0.03125	0
2.3.3.5	0.6	1	0	0	0	0	0.833333333	1	1.5	2	0.906779661	0	0	0	0	1.2	0.151515152	0.419354839	0.419354839	0.419354839	0.419354839	0.5	1	2	0.551724138	0	0.5	0.519313305	0.054545455	0	0	0.903614458	1.4	1.4	1.4	0.519313305	1.5	0	0.25	0.5	0	0.090909091	0.4	0	0.906779661	0	0.65625	0.65625	0.082352941
2.3.3.8	0	0	0	0	0	0	0	0	0	0	0	0	0	0	0	0	0	0	0	0	0	0	0	0	0	0	0	0	0	0	0	0	0	0	0	0	0	0	0	0	0	0	0	0	0	0	0	0	0
2.3.3.9	1	1	0	0	0	0	0	0	0	0	1.110169492	0	0	0	0	0	0	0.032258065	0.032258065	0.032258065	0.032258065	0	0	0	0.413793103	0	0.75	1.107296137	0	0	0.142857143	1.698795181	0	0	0	1.107296137	0	0	0.333333333	1	0	0.181818182	0	0	1.110169492	1	0.21875	0.21875	0.129411765
2.4.-.-	0.6	1.47826087	3.684210526	0	0	0	0	0	0	0	3.449152542	0.615384615	0.615384615	0.105263158	3	0.4	2.060606061	0.451612903	0.451612903	0.451612903	0.451612903	0.5	1	0.5	0.206896552	2	1.5	3.944206009	0.581818182	0	3	5.228915663	0.4	0.4	0.4	3.944206009	0	0	3.25	3	0	2.045454545	0.4	0	3.449152542	3.428571429	0.625	0.625	0.341176471
2.4.1.-	7.8	4.652173913	6.842105263	2.181818182	6	4	3	4	4	2	13.33050847	7.538461538	7.538461538	1.157894737	5	3.8	2.939393939	4.370967742	4.370967742	4.370967742	4.370967742	2.5	5	4	3.551724138	3.5	6	9.703862661	2.818181818	2	9.571428571	12	3.9	3.9	3.9	9.703862661	3	2	6.25	8.25	4	4.772727273	3.8	2	13.33050847	10.14285714	4.5	4.5	5.858823529
2.4.1.1	0.4	0	2.052631579	1	1	1	0.833333333	0	1.5	2	0.338983051	1.384615385	1.384615385	1	1	2	0	1.274193548	1.274193548	1.274193548	1.274193548	1.5	1	2	0.827586207	0	0.75	1.699570815	0.090909091	1	2	1.987951807	2.1	2.1	2.1	1.699570815	2	1	1.166666667	2	2	1.090909091	1.2	0	0.338983051	2.285714286	1.28125	1.28125	0.388235294
2.4.1.10	0	0	0	0.272727273	0	0	0	0	0	0	0.372881356	0	0	0	0	0	0	0.048387097	0.048387097	0.048387097	0.048387097	0	0	0	0	0	0	0.025751073	0	0	0.428571429	0	0	0	0	0.025751073	0	0	0	0	0	0	0.1	0	0.372881356	0	0.21875	0.21875	0.152941176
2.4.1.109	0	0	0	0.181818182	0	0	0.166666667	0	0	0	0.305084746	0	0	0	0	0	0	0	0	0	0	0	0	0	0	0	0	0	0	0	0	0	0	0	0	0	0	0	0	0	0	0	0	0	0.305084746	0	0	0	0.011764706
2.4.1.11	0	0	0	0	0	0.5	0	0	0	0	0	0	0	0	1	0	0	0.016129032	0.016129032	0.016129032	0.016129032	0	0	0	0	0	0	0	0	0	0	0	0	0	0	0	0	0	0	0	0	0	0	0	0	0	0	0	0
2.4.1.117	0	0	0	0	0	0	0	0	0	0	0	0	0	0	0	0	0	0	0	0	0	0	0	0	0	0	0	0	0	0	0	0	0	0	0	0	0	0	0	0	0	0	0	0	0	0	0	0	0
2.4.1.119	0	0	0	0	0	0	0	0	0	0	0	0	0	0	1	0	0.96969697	0	0	0	0	0	0	0	0	0	0	0	0	0	0	0	0	0	0	0	0	0	0	0	0	0	0	0	0	0	0	0	0.035294118
2.4.1.12	0.2	0	0	0	0	0	0	0	0	0	1.008474576	0	0	0	0	0	0	0.112903226	0.112903226	0.112903226	0.112903226	0	0	0	0	0.5	0.25	0.746781116	0.581818182	0	1.142857143	0.975903614	0	0	0	0.746781116	0	0	0.25	0.75	0	0.090909091	0	0	1.008474576	2	0.1875	0.1875	0.188235294
2.4.1.129	1.4	2.913043478	2.894736842	1.727272727	1	1	1	0	0.5	1	1.737288136	1	1	2	1	0.2	0.96969697	0.258064516	0.258064516	0.258064516	0.258064516	1	0	0	1.275862069	1	2.5	3.072961373	2	0	4	2.927710843	0.3	0.3	0.3	3.072961373	0.5	0.75	1.416666667	1.75	2	2.772727273	0.2	1	1.737288136	3.571428571	0.75	0.75	1.694117647
2.4.1.13	0	0	0	0	0	0	0	0	0	0	0	0	0	0	0	0	0	0	0	0	0	0	0	0	0	0	0.25	0	0	0	0	0	0	0	0	0	0	0	0	0	0	0	0	0	0	0	0	0	0.011764706
2.4.1.14	0	0	0	0	0	0	0	0	0	0	0.008474576	0	0	0	0	0	0	0.032258065	0.032258065	0.032258065	0.032258065	0	0	0	0.586206897	0	0.25	0	0	0	0	0	0	0	0	0	0	0	0	0	0	0	0	0	0.008474576	0	0	0	0
2.4.1.141	0	0	0	0	0	0	0	0	0	0	0	0	0	0	0	0	0	0	0	0	0	0	0	0	0	0	0	0	0	0	0	0	0	0	0	0	0	0	0	0	0	0	0	0	0	0	0	0	0
2.4.1.144	0	0	0	0	0	0	0	0	0	0	0.033898305	0	0	0	0	0	0	0	0	0	0	0	0	0	0	0	0	0.008583691	0	0	0	0	0	0	0	0.008583691	0	0	0	0	0	0	0	0	0.033898305	0	0	0	0
2.4.1.15	1.2	1	0	0	0	0	0	0	0	0	1.398305085	0.153846154	0.153846154	0	0	0	0	0.016129032	0.016129032	0.016129032	0.016129032	0	0	0	0.827586207	0	1	0.618025751	0	0	1.142857143	0.927710843	0	0	0	0.618025751	0	0	0.166666667	0.5	0	0.090909091	0	0	1.398305085	0.857142857	0.09375	0.09375	0.105882353
2.4.1.157	0	0	0	0	0	0	0	1	0	0	0.008474576	0	0	0	0	0	0	0.322580645	0.322580645	0.322580645	0.322580645	0	0	0	0	0.5	0	0.017167382	0.945454545	0	0	0.012048193	0.2	0.2	0.2	0.017167382	0	0.75	0	0	0	0	0	0	0.008474576	0	0.25	0.25	0.6
2.4.1.16	0	0	0	0	0	0	0	0	0	0	0	0	0	0	0	0	0	0	0	0	0	0	0	0	0	0	0	0	0	0	0	0	0	0	0	0	0	0	0	0	0	0	0	0	0	0	0	0	0
2.4.1.166	0	0	0	0	0	0	0	0	0	0	0	0	0	0	0	0	0	0.016129032	0.016129032	0.016129032	0.016129032	0	0	0	0	0	0	0	0.418181818	0	0	0	0	0	0	0	0	0	0	0.5	1	0	0.1	0	0	0	0.0625	0.0625	0
2.4.1.173	0	0	0	0.090909091	0	0	0	0	0	0	0.025423729	0	0	0	0	0	0	0.016129032	0.016129032	0.016129032	0.016129032	0	0	0	0	0	0	0	0	0	0	0	0	0	0	0	0	0	0	0	0	0	0	0	0.025423729	0	0	0	0
2.4.1.175	0	0	0.105263158	0	0	0	0	0	0	0	0	0	0	0	0	0	0	0	0	0	0	0	0	0	0	0	0	0.008583691	0	0	0	0.024096386	0	0	0	0.008583691	0	0	0	0	0	0	0	0	0	0	0	0	0
2.4.1.18	0.6	0	1.105263158	0.909090909	1	1	2.333333333	0	0.5	1	0.974576271	1	1	0.947368421	0	1.8	0	0.903225806	0.903225806	0.903225806	0.903225806	1	1	2.5	0.862068966	0	0.25	0.849785408	0.090909091	1	1	1.012048193	1.3	1.3	1.3	0.849785408	2	1	1	1	1	0.681818182	0.9	0	0.974576271	0.857142857	1.3125	1.3125	0.329411765
2.4.1.182	1	0.956521739	0.947368421	0.181818182	1	0.5	0.166666667	0	0	0	0.915254237	1	1	0	1	0	1	0.048387097	0.048387097	0.048387097	0.048387097	0	0	0	0.103448276	0.5	0.25	0.896995708	0	0	1	0.987951807	0	0	0	0.896995708	0	0	1	0.5	0	0.954545455	0	0	0.915254237	1	0.15625	0.15625	0.129411765
2.4.1.187	0	0	0	0	0	0	0	0	0	0	0.13559322	0.692307692	0.692307692	0	0	0.8	0	0.822580645	0.822580645	0.822580645	0.822580645	0.5	0	0	0	1	0.5	0.030042918	0.4	1	0	0.024096386	0.3	0.3	0.3	0.030042918	0	0	0	0.25	0	0	0	1	0.13559322	0	0.4375	0.4375	0.6
2.4.1.19	0	0	0	0	0	0	0	0	0	0	0	0	0	0.052631579	0	0	0	0	0	0	0	0	0	0	0	0	0	0	0	0	0	0	0	0	0	0	0	0	0	0	0	0	0	0	0	0	0	0	0
2.4.1.20	0	0	0	0	0	0	0	0	0	0	0.008474576	0.076923077	0.076923077	0	0	0	0	0.129032258	0.129032258	0.129032258	0.129032258	0	0	0.5	0	0	0	0.008583691	0	0	0	0	0.4	0.4	0.4	0.008583691	0	0	0	0	0	0	0	0	0.008474576	0	0.0625	0.0625	0
2.4.1.208	0	0	0	0	0	0	0	0	0	0	0	0	0	0	0	0	0	0	0	0	0	0	0	0	0	0	0	0	0	0	0	0	0	0	0	0	0	0	0	0	0	0	0	0	0	0	0	0	0
2.4.1.21	0.4	0	1.052631579	0.181818182	0	1	1	0	1	1	0.491525424	1	1	0	0	1	0	0.774193548	0.774193548	0.774193548	0.774193548	0	1	1	0.172413793	0	0.25	0.849785408	0.090909091	1	1	0.987951807	1.3	1.3	1.3	0.849785408	1	1	1	1	1	0.863636364	1	0	0.491525424	0.857142857	0.96875	0.96875	0.317647059
2.4.1.212	0	0	0	0	0	0	0	0	0	0	0	0	0	0	0	0	0	0.096774194	0.096774194	0.096774194	0.096774194	0	0	0	0	0.5	0	0.004291845	0.072727273	0	0	0.012048193	0	0	0	0.004291845	0	0	0	0	0	0	0	0	0	0	0	0	0
2.4.1.213	0	0	0	0	0	0	0	0	0	0	0.016949153	0	0	0	0	0	0	0	0	0	0	0	0	0	0	0	0	0	0	0	0	0	0	0	0	0	0	0	0	0	0	0	0	0	0.016949153	0	0	0	0.176470588
2.4.1.214	0	0	0	0	0	0	0	0	0	0	0	0	0	0	0	0	0	0	0	0	0	0	0	0	0	0	0	0	0	0	0	0	0	0	0	0	0	0	0	0	0	0	0	0	0	0	0	0	0
2.4.1.216	0.2	0	0	0	0	0	0	0	0	0	0.008474576	0	0	0	0	0	0	0	0	0	0	0	0	0	0	0	0	0	0	0	0	0	0	0	0	0	0	0	0	0	0	0	0	0	0.008474576	0	0	0	0
2.4.1.217	0	0	0	0	0	0	0	0	0	0	0	0	0	0	0	0	0	0	0	0	0	0	0	0	0	0	0	0	0	0	0	0	0	0	0	0	0	0	0	0	0	0	0	0	0	0	0	0	0.011764706
2.4.1.226	0	0	0	0	0	0	0	0	0	0	0	0	0	0	0	0	0	0	0	0	0	0	0	0	0	0	0	0	0	0	0	0	0	0	0	0	0	0	0	0	0	0	0	0	0	0	0	0	0
2.4.1.227	1	1	0.947368421	0.727272727	1	1	0.833333333	1	1.5	1	0.966101695	1	1	0.947368421	1	1	0.909090909	1.080645161	1.080645161	1.080645161	1.080645161	1	1	1	1	1	1	0.987124464	1	1	1	1.024096386	1	1	1	0.987124464	1	1	1	1	1	1	0.8	1	0.966101695	1	0.96875	0.96875	0.964705882
2.4.1.230	0	0	0	0	0	0	0	0	0	0	0.016949153	0.538461538	0.538461538	0	0	0	0	0.290322581	0.290322581	0.290322581	0.290322581	0	0	0.5	0.172413793	0	0	0.008583691	0.036363636	1	0	0	0.1	0.1	0.1	0.008583691	0	0	0	0	0	0	0	0	0.016949153	0	0.09375	0.09375	0.035294118
2.4.1.245	0	0	0	0	0	0	0	0	0	0	0	0	0	0	0	0	0	0	0	0	0	0	0	0	0	0	0	0	0	0	0	0	0	0	0	0	0	0	0	0	0	0	0	0	0	0	0	0	0.011764706
2.4.1.246	0	0	0	0	0	0	0	0	0	0	0	0	0	0	0	0	0	0	0	0	0	0	0	0	0	0	0	0	0	0	0	0	0	0	0	0	0	0	0	0	0	0	0	0	0	0	0	0	0.011764706
2.4.1.25	0.4	0	1.105263158	1	1	0.5	1	0	1.5	1	1.296610169	0.923076923	0.923076923	1.947368421	1	1.8	0	0.822580645	0.822580645	0.822580645	0.822580645	1.5	1	2	0.896551724	0	0.5	0.875536481	0	2	1.142857143	0.975903614	1.4	1.4	1.4	0.875536481	2	1	1	1.5	1	0.863636364	1.1	0	1.296610169	0.857142857	1.28125	1.28125	0.117647059
2.4.1.251	0	0	0	0	0	0	0	0	0	0	0	0	0	0	0	0	0	0	0	0	0	0	0	0	0	0	0	0	0	0	0	0	0	0	0	0	0	0	0	0	0	0	0	0	0	0	0	0	0
2.4.1.252	0	0	0	0	0	0	0	0	0	0	0	0	0	0	0	0	0	0	0	0	0	0	0	0	0	0	0	0	0	0	0	0	0	0	0	0	0	0	0	0	0	0	0	0	0	0	0	0	0
2.4.1.256	0	0	0	0	0	0	0	0	0	0	0	0	0	0	0	0	0	0	0	0	0	0	0	0	0	0	0	0	0	0	0	0	0	0	0	0	0	0	0	0	0	0	0	0	0	0	0	0	0
2.4.1.264	0	0	0	0	0	0	0	0	0	0	0	0	0	0	0	0	0	0	0	0	0	0	0	0	0	0	0	0	0	0	0	0	0	0	0	0	0	0	0	0	0	0	0	0	0	0	0	0	0
2.4.1.276	0	0	0	0	0	0	0	0	0	0	0	0	0	0	0	0	0	0	0	0	0	0	0	0	0	0	0	0.004291845	0	0	0	0	0	0	0	0.004291845	0	0	0	0	0	0	0	0	0	0	0	0	0
2.4.1.278	0	0	0	0	0	0	0	0	0	0	0	0	0	0	0	0	0	0	0	0	0	0	0	0	0	0	0	0	0	0	0	0	0	0	0	0	0	0	0	0	0	0	0	0	0	0	0	0	0
2.4.1.4	0	0	0	0.545454545	0	0	0	0	0	0	0.008474576	0	0	0	0	0.8	0	0.016129032	0.016129032	0.016129032	0.016129032	0	0	1	0	0	0	0	0	0	0	0	0	0	0	0	0	0	0	0	0	0	0	0	0.008474576	0	0.25	0.25	0
2.4.1.44	0	0	0	0	0	0	0	0	0	0	0	0	0	0	0	0	0	0	0	0	0	0	0	0	0	0	0	0.137339056	0	0	0	0	0	0	0	0.137339056	0	0	0	0	0	0	0	0	0	0	0	0	0.035294118
2.4.1.46	0.4	0	0	0	0	0	0	0	0	0	0.033898305	0	0	0	0	0	0	0.048387097	0.048387097	0.048387097	0.048387097	0	0	0	0	0	0	0	0	0	0	0	0	0	0	0	0	0	0	0	0	0	0	0	0.033898305	0	0	0	0
2.4.1.5	0	0	0	0	0	0	0	0	0	0	0	0	0	0	0	0	0	0	0	0	0	0	0	0	0	0	0	0	0	0	0	0	0	0	0	0	0	0	0	0	0	0	0	0	0	0	0.03125	0.03125	0.047058824
2.4.1.52	0	0.086956522	0.052631579	0	0	0	0	0	0	0	0.016949153	0.076923077	0.076923077	0	0	0	0	0.032258065	0.032258065	0.032258065	0.032258065	0	0	0	0	0	0	0.008583691	0	0	0	0	0.3	0.3	0.3	0.008583691	0	0	0	0	0	0	0	0	0.016949153	0	0.0625	0.0625	0.8
2.4.1.56	0	0	0	0	0	0	0	0	0	0	0	0	0	0	0	0	0	0	0	0	0	0	0	0	0	0	0.25	0.158798283	0	0	0	0.072289157	0	0	0	0.158798283	0	0	0	0.25	0	0	0	0	0	0	0	0	0.035294118
2.4.1.57	0.2	0	0	0.909090909	0	0	0	0	0	0	0.508474576	0.153846154	0.153846154	0.631578947	0	0	0.212121212	0.064516129	0.064516129	0.064516129	0.064516129	0.5	0	0.5	0.896551724	0	0	0.017167382	0	0	0	0	0.1	0.1	0.1	0.017167382	0	0	0	0	0	0	0	0	0.508474576	0	0.125	0.125	0.047058824
2.4.1.58	0	0	0	0	0	0	0	0	0	0	0	0.769230769	0.769230769	0	0	0	0	0	0	0	0	0	0	0	0	0	0.25	0.369098712	0	0	0	0.493975904	0	0	0	0.369098712	0	0	0	0.5	0	0	0	0	0	0	0	0	0.035294118
2.4.1.64	0	0	0	0	0	0	0	0	0	0	0	0	0	0	0	0	0	0	0	0	0	0	0	0	0	0	0	0	0	0	0	0	0	0	0	0	0	0	0	0	0	0	0	0	0	0	0	0	0
2.4.1.7	0	0	0	0	0	0	0.166666667	0	0	0	0.016949153	0	0	0.894736842	0	0.2	0.03030303	0.080645161	0.080645161	0.080645161	0.080645161	0	0	0	0	0	0.25	0.360515021	0.327272727	0	0.714285714	0.686746988	0.3	0.3	0.3	0.360515021	0	0	0.25	0.25	1	0.090909091	0.1	0	0.016949153	0	0.28125	0.28125	0.376470588
2.4.1.8	0	0	0	0	0	0	0	0	0	0	0	0.538461538	0.538461538	0	0	0	0	0.032258065	0.032258065	0.032258065	0.032258065	0	0	0	0	0.5	0	0.025751073	1.563636364	0	0	0	0	0	0	0.025751073	0	0	0	0	0	0	0	0	0	0	0	0	0.941176471
2.4.1.80	0	0	0	0	0	0	0	0	0	0	0.86440678	0	0	0	0	0	0	0	0	0	0	0	0	0	0.034482759	0	0	0.08583691	0	0	0	0	0	0	0	0.08583691	0	0	0.666666667	0	0	0	0	0	0.86440678	0	0	0	0.047058824
2.4.1.83	0.4	0	0	0.727272727	0	0.5	0.5	0	0	0	0.194915254	0.307692308	0.307692308	0.210526316	0	0.4	0.03030303	0.580645161	0.580645161	0.580645161	0.580645161	0	0	0	0.896551724	0.5	0.25	0.021459227	0.054545455	0	0	0.024096386	0.3	0.3	0.3	0.021459227	0	0	0.916666667	0	0	0	0	0	0.194915254	0	0.375	0.375	0.223529412
2.4.1.87	0	0	0	0	0	0	0	0	0	0	0	0.307692308	0.307692308	0	0	0	0	0	0	0	0	0	0	0	0	0	0	0.008583691	0	0	0	0.012048193	0	0	0	0.008583691	0	0	0	0	0	0	0	0	0	0	0.03125	0.03125	0
2.4.2.-	1.2	1	0.947368421	0.363636364	1	0.5	0	1	1.5	1	1.245762712	1	1	0.947368421	2	1	2.696969697	1	1	1	1	1.5	1	1	3.620689655	0	1.75	1.712446352	0.054545455	1	1	1.939759036	0.9	0.9	0.9	1.712446352	1	0	0.333333333	1	0	1.272727273	0.6	0	1.245762712	1	0.78125	0.78125	0.576470588
2.4.2.1	0.2	0	0.947368421	1.727272727	0	1	1	1	1	1	0.13559322	1	1	0	0	1	0	1.677419355	1.677419355	1.677419355	1.677419355	1	2	0.5	0.655172414	1	0.75	0.948497854	2	1	1	1	0.8	0.8	0.8	0.948497854	1.5	1	1	1.5	2	1	1.8	3	0.13559322	0.857142857	1	1	0.329411765
2.4.2.10	1	1	0.947368421	1.090909091	1	1	1	1	1	1	1.050847458	1.076923077	1.076923077	1	1	1.4	0.96969697	1.048387097	1.048387097	1.048387097	1.048387097	1	1	2	0.965517241	1	1	0.965665236	0.909090909	1	1	1	1.4	1.4	1.4	0.965665236	2	1	1	1	0	1	0.9	1	1.050847458	1	1.15625	1.15625	0.941176471
2.4.2.11	1.2	1	0.052631579	1.090909091	0	0	1	1	1	1	1.372881356	0.538461538	0.538461538	1	0	1	0.848484848	0.967741935	0.967741935	0.967741935	0.967741935	1	1	1	0.931034483	1	1	0.9527897	1	1	1	0.975903614	1.1	1.1	1.1	0.9527897	1	1	1	1	1	0.090909091	0.8	1	1.372881356	1	0.96875	0.96875	1.435294118
2.4.2.12	0	0	0.157894737	0	0	0	0	0	0	0	0	0	0	0	0	0	0.060606061	0.064516129	0.064516129	0.064516129	0.064516129	0	0	0	0	0	0	0	0	0	0	0	0	0	0	0	0	0	0	0	0	0.090909091	0	0	0	0	0	0	0
2.4.2.14	1	1	0.947368421	1.272727273	1	1	1	1	2	1	1.025423729	1	1	0.947368421	1	1.4	0.939393939	1.209677419	1.209677419	1.209677419	1.209677419	1	2	2	0.965517241	1.5	1.5	0.901287554	1	0	1	0.987951807	1	1	1	0.901287554	1	1	1	1	0	1	1.4	1	1.025423729	1	1.34375	1.34375	0.682352941
2.4.2.17	1	1	0.947368421	0.363636364	1	0.5	0	1	1	1	0.93220339	1	1	0.894736842	1	1	1	0.725806452	0.725806452	0.725806452	0.725806452	0	1	1	1	0	0.75	0.961373391	0	1	1	0.987951807	0.9	0.9	0.9	0.961373391	0	0	0.166666667	0.5	0	0.863636364	0.7	0	0.93220339	1	0.71875	0.71875	0.376470588
2.4.2.18	0.8	1	0.947368421	1.090909091	0	0	0.166666667	0	0	0	1.110169492	0.923076923	0.923076923	0.947368421	0	1	0.121212121	0.419354839	0.419354839	0.419354839	0.419354839	0	1	0.5	0.965517241	0	0.25	0.343347639	0.054545455	1	1	0.048192771	0.7	0.7	0.7	0.343347639	0	0	0	0	0	0.818181818	0.5	0	1.110169492	0.142857143	0.6875	0.6875	0.329411765
2.4.2.19	1	1	0	0.181818182	1	1	0.166666667	1	1.5	0	1	1	1	0.421052632	1	0.6	0.181818182	0.838709677	0.838709677	0.838709677	0.838709677	1	0	1	0.586206897	0	0.5	0.841201717	0	0	0.714285714	0.987951807	0.9	0.9	0.9	0.841201717	0	0	0.916666667	0.5	0	0.090909091	0.5	0	1	0.857142857	0.625	0.625	0.294117647
2.4.2.2	0	0	0	0	0	0	0.5	0	1	1	0.042372881	0	0	0	0	0.2	0	0.838709677	0.838709677	0.838709677	0.838709677	0.5	1	0	0	0.5	0	0.017167382	1	0	0	0.024096386	0.2	0.2	0.2	0.017167382	1	0	0.083333333	0.5	0	0	0.6	1	0.042372881	0	0.40625	0.40625	0.282352941
2.4.2.21	0.8	0.869565217	0	0	1	0	0	0	1	1	0.745762712	0.769230769	0.769230769	0	2	0.8	0	0.661290323	0.661290323	0.661290323	0.661290323	0.5	0	0.5	0.896551724	1	0.25	0.656652361	0	1	0	0.951807229	0.6	0.6	0.6	0.656652361	1	0	1	0.5	0	0.090909091	0	0	0.745762712	1.857142857	0.5625	0.5625	0.164705882
2.4.2.22	0.2	1	0.947368421	0	0	0	0.833333333	0	1	1	0.076271186	0.846153846	0.846153846	0.947368421	1	1	1	1.14516129	1.14516129	1.14516129	1.14516129	1	1	0.5	0.068965517	1	0.75	0.939914163	0.963636364	0	1	0.987951807	0.9	0.9	0.9	0.939914163	1	1	0.333333333	1	1	1.636363636	1	1	0.076271186	1	0.8125	0.8125	0.905882353
2.4.2.27	0	0	0	0	0	0	0	0	0	0	0	0	0	0	0	0	0	0	0	0	0	0	0	0	0	0	0	0	0	0	0	0	0	0	0	0	0	0	0	0	0	0	0	0	0	0	0	0	0.011764706
2.4.2.28	0	0	0	0	0	0	0	0	0	0	0.118644068	0	0	0	1	0	0	0.080645161	0.080645161	0.080645161	0.080645161	0	0	0	0	0.5	0.25	0.012875536	0	0	0	0	0.1	0.1	0.1	0.012875536	0	0	0	0	0	0	0	0	0.118644068	0	0.1875	0.1875	0.058823529
2.4.2.29	1	1	0.947368421	0.636363636	1	1	1	1	1	1	0.966101695	1	1	1	1	0.8	0.96969697	1	1	1	1	1	1	1	1	1	1	0.939914163	1	1	1	0.987951807	1	1	1	0.939914163	1	1	0.916666667	1	1	1	0.9	1	0.966101695	0.857142857	0.90625	0.90625	0.458823529
2.4.2.3	0.2	0	1.052631579	0.181818182	0	1	0.333333333	1	0	2	0.033898305	0.923076923	0.923076923	0	0	0.8	0	0.532258065	0.532258065	0.532258065	0.532258065	0	0	1	0.103448276	0.5	0.25	0.965665236	0	1	1	0.975903614	0.6	0.6	0.6	0.965665236	0	1	0.25	0.5	1	0.954545455	0.5	0	0.033898305	0.857142857	0.40625	0.40625	0.129411765
2.4.2.30	0	0	0	0	0	0	0	0	0	0	0	0	0	0	0	0	0	0	0	0	0	0	0	0	0	0	0	0	0	0	0	0	0	0	0	0	0	0	0	0	0	0	0	0	0	0	0	0	0
2.4.2.36	0	0	0	0	0	0	0	0	0	0	0.050847458	0	0	0	0	0	0	0	0	0	0	0	0	0	0.034482759	0	0	0.008583691	0	0	0	0.024096386	0	0	0	0.008583691	0	0	0	0	0	0	0	0	0.050847458	0	0	0	0
2.4.2.37	0	0	0	0	0	0	0	0	0	0	0	0	0	0	0	0	0	0	0	0	0	0	0	0	0	0	0	0	0	0	0	0	0	0	0	0	0	0	0	0	0	0	0	0	0	0	0	0	0
2.4.2.4	1	0	0	0.818181818	0	0	0	0	0	0	0.5	0	0	0	0	0	0	0.096774194	0.096774194	0.096774194	0.096774194	0.5	0	0	0.379310345	0	0.25	0.836909871	0	0	1	0.939759036	0.1	0.1	0.1	0.836909871	0	0	0.166666667	0.5	0	0.090909091	0	0	0.5	0.857142857	0.0625	0.0625	0.094117647
2.4.2.43	0.2	0	0	0	0	0	0	0	0	0	0.008474576	0	0	0	0	0	0	0	0	0	0	0	0	0	0.034482759	0	0.25	0.875536481	0	0	1	0.975903614	0	0	0	0.875536481	0	0	0.166666667	0.5	0	0.090909091	0	0	0.008474576	0.857142857	0	0	0.058823529
2.4.2.6	0	0	0	0	0	0	0	0	0	0	0.033898305	0	0	0	0	0	0	0.032258065	0.032258065	0.032258065	0.032258065	0	0	0	0	0	0	0.017167382	0.418181818	0	0	0	0	0	0	0.017167382	0	0	0	0	0	0	0	0	0.033898305	0	0	0	1.129411765
2.4.2.7	1	0.173913043	0.947368421	1	0	0	1	1	0	0	0.855932203	1	1	1	0	0.4	1.03030303	1.193548387	1.193548387	1.193548387	1.193548387	1	1	1	1.034482759	1	0.5	1.034334764	0.945454545	1	1	1	0.8	0.8	0.8	1.034334764	1	1	1.583333333	1	1	1	1.1	1	0.855932203	1	0.6875	0.6875	1.105882353
2.4.2.8	0.2	1	1	1	1	1	1	1	1	1	0.677966102	1	1	1	1	1	0	1.548387097	1.548387097	1.548387097	1.548387097	1	0	1	1	1	0.75	0.974248927	0.836363636	1	1	1.012048193	0.9	0.9	0.9	0.974248927	1	2	1	1	1	1	0.8	2	0.677966102	1	0.9375	0.9375	1.258823529
2.4.2.9	2	1	1.894736842	1.727272727	1	1	1	2	1	1	1.788135593	1.076923077	1.076923077	1	2	1	0.727272727	1.887096774	1.887096774	1.887096774	1.887096774	2	1	1	2.068965517	1.5	1.25	0.948497854	1.981818182	1	1	1	1	1	1	0.948497854	1	1	1.666666667	1.5	2	1.863636364	1.6	1	1.788135593	1	1.25	1.25	2.188235294
2.4.99.-	1	0.826086957	0.315789474	0.272727273	1	0.5	0.833333333	1	0.5	2	0.822033898	1.153846154	1.153846154	0.842105263	0	1.2	0.787878788	1.032258065	1.032258065	1.032258065	1.032258065	1	1	1	0.75862069	0.5	0.5	0.660944206	0.145454545	1	0.142857143	0.590361446	0.6	0.6	0.6	0.660944206	1	0.25	0.416666667	0.25	1	1.727272727	0.3	0	0.822033898	0.571428571	0.46875	0.46875	0.552941176
2.4.99.1	0	0	0.052631579	0	0	0	0	0	0	0	0	0	0	0	0	0	0	0	0	0	0	0	0	0	0	0	0	0	0	0	0	0	0	0	0	0	0	0	0	0	0	0.045454545	0	0	0	0	0	0	0
2.4.99.12	1	1	1	0.181818182	1	1	0.166666667	0	0	0	0.813559322	1	1	0	1	0	0.909090909	0.032258065	0.032258065	0.032258065	0.032258065	0	0	0	0.103448276	0.5	0.25	0.905579399	0	0	1	0.987951807	0	0	0	0.905579399	0	0	1	0.5	0	1	0	0	0.813559322	1	0.125	0.125	0.129411765
2.5.1.-	2.6	3	0.842105263	0.363636364	1	0.5	0.333333333	0	0	0	2.694915254	0	0	0	0	0	0.96969697	0.435483871	0.435483871	0.435483871	0.435483871	0	0	0	1.75862069	0.5	1.25	1.922746781	0.818181818	0	2	2.012048193	0	0	0	1.922746781	0	0	0.333333333	1	0	0.272727273	0	0	2.694915254	2.142857143	0.59375	0.59375	0.952941176
2.5.1.1	3.2	2	1.894736842	1.727272727	5	2.5	2.5	5	2.5	5	2.533898305	3.384615385	3.384615385	1.105263158	3	2.2	1.818181818	3.338709677	3.338709677	3.338709677	3.338709677	0	2	2	2.413793103	2.5	2.5	2.008583691	2.163636364	2	2	1.975903614	3.3	3.3	3.3	2.008583691	4	2.75	2.416666667	1.5	2	2	2.3	0	2.533898305	2	2.25	2.25	3.505882353
2.5.1.15	1.2	1.565217391	1.157894737	0.909090909	1	1	0	0	1	0	0.966101695	1	1	0.684210526	1	0.8	0.96969697	0.822580645	0.822580645	0.822580645	0.822580645	0	0	1	1.689655172	1	0.5	1.090128755	0.527272727	0	1	1.253012048	0.3	0.3	0.3	1.090128755	0	1	0.916666667	2	0	1	0.1	0	0.966101695	1.285714286	0.90625	0.90625	0.564705882
2.5.1.16	2.2	0	0	0.909090909	0	0	0.166666667	0	0	0	1.601694915	0	0	0	0	0.6	0.090909091	0.661290323	0.661290323	0.661290323	0.661290323	1	1	0	0.275862069	0	0.25	0.879828326	0	1	1.428571429	0.987951807	0.6	0.6	0.6	0.879828326	1	0	0.166666667	0.5	0	0.090909091	0.3	0	1.601694915	0.857142857	0.53125	0.53125	0.117647059
2.5.1.17	2	1	0	0	0	1	0	0	1	1	1.601694915	0.076923077	0.076923077	0	0	1	0	1.225806452	1.225806452	1.225806452	1.225806452	1	1	0.5	0.482758621	1	1	1.519313305	0	0	0.142857143	2.240963855	0.4	0.4	0.4	1.519313305	1	0	1.583333333	1.25	0	0.181818182	0.4	0	1.601694915	1.714285714	0.75	0.75	0.211764706
2.5.1.18	8	8.086956522	1.210526316	0	0	0	0	0	0	0	9.372881356	0	0	0	0	0	0.03030303	0.080645161	0.080645161	0.080645161	0.080645161	0	0	0	0.137931034	0	1	1.854077253	0	0	1.857142857	1.530120482	0	0	0	1.854077253	0	1	0.333333333	0.5	0	0.909090909	0	1	9.372881356	3.571428571	0.90625	0.90625	0.647058824
2.5.1.19	1	1	1	1	1	1	0.5	1	1	1	1.423728814	1	1	1	2	1	0.96969697	1.080645161	1.080645161	1.080645161	1.080645161	1	1	1	1	0.5	1	0.991416309	0.963636364	1	1	0.987951807	1	1	1	0.991416309	1	1	1	0.5	0	1	0.9	1	1.423728814	1	1.0625	1.0625	0.341176471
2.5.1.2	0	0	0	0	0	0	0	0	0	0	0.194915254	0	0	0	0	0	0	0.193548387	0.193548387	0.193548387	0.193548387	0	0	0	0	0	0	0	0	0	0	0	0	0	0	0	0	0	0	0	0	0	0	0	0.194915254	0	0	0	0.011764706
2.5.1.21	0	0	0	0	1	0	0	0	0	0	0.533898305	0	0	0	0	0	0	0.016129032	0.016129032	0.016129032	0.016129032	0	0	0	0	0	0	0.004291845	0	0	0	0	0	0	0	0.004291845	0	0	0	0	0	0	0	0	0.533898305	0	0	0	0.023529412
2.5.1.22	0	0	0	0	0	0	0	0	0	0	0	0	0	0	0	0	0	0	0	0	0	0	0	0	0	0	0	0	0	0	0	0	0	0	0	0	0	0	0	0	0	0	0	0	0	0	0	0	0
2.5.1.26	0	0	0	0	0	0	0	0	0	0	0.169491525	0	0	0	0	0.4	0	0.032258065	0.032258065	0.032258065	0.032258065	0	0	0	0.034482759	0	0	0.021459227	0	1	0	0	0.4	0.4	0.4	0.021459227	0	0	0	0	0	0	0	0	0.169491525	0	0.09375	0.09375	0.023529412
2.5.1.3	1	1.043478261	0.947368421	0.090909091	2	1	0.833333333	2	2	1	1.449152542	2.230769231	2.230769231	0	1	1	2	1.338709677	1.338709677	1.338709677	1.338709677	0	1	2	0.965517241	1	1.75	0.922746781	0.545454545	0	1	1.024096386	1.6	1.6	1.6	0.922746781	1	2	1.666666667	1	0	0.954545455	0.5	1	1.449152542	1	1.21875	1.21875	0.611764706
2.5.1.30	0.8	0	0	0.909090909	0	0	0.833333333	0	0.5	0	0.36440678	0	0	0	0	0.2	0	0.661290323	0.661290323	0.661290323	0.661290323	0	0	0.5	1.551724138	0.5	0.25	0.034334764	0.963636364	0	0	0.024096386	0.7	0.7	0.7	0.034334764	0	0.25	0.583333333	0.5	1	0	0.1	0	0.36440678	0	0.3125	0.3125	0.717647059
2.5.1.31	1	1	0.947368421	1.363636364	1	1	1	1	1.5	1	1	1	1	1	1	1	0.96969697	1.725806452	1.725806452	1.725806452	1.725806452	1	1	0.5	1.862068966	1	1	0.987124464	0.981818182	1	1	1	1	1	1	0.987124464	1	1	1	1	1	0.863636364	1	1	1	1	1.09375	1.09375	1.035294118
2.5.1.32	0.8	0	0	0	1	0	0	0	0	0	1.398305085	0	0	0	0	0	0	0	0	0	0	0	0	0	0.034482759	0	1	0.0472103	0.072727273	0	0	0.012048193	0.1	0.1	0.1	0.0472103	0	0	0	0	0	0	0	0	1.398305085	0.142857143	0.125	0.125	0.152941176
2.5.1.43	0	0	0	0	0	0	0	0	0	0	0	0	0	0	0	0	0	0	0	0	0	0	0	0	0	0	0	0	0	0	0	0	0	0	0	0	0	0	0	0	0	0	0	0	0	0	0	0	0
2.5.1.44	0	0	0	0	0	0	0	0	0	0	0.059322034	0	0	0	0	0	0	0	0	0	0	0	0	0	0	0	0	0.008583691	0	0	0	0.012048193	0	0	0	0.008583691	0	0	0	0	0	0	0	0	0.059322034	0.142857143	0.09375	0.09375	0.035294118
2.5.1.46	0	0	0	0	0	0	0	0	0	0	0.008474576	0	0	0	0	0	0	0	0	0	0	0	0	0	0	0	0	0	0	0	0	0	0	0	0	0	0	0	0	0	0	0	0	0	0.008474576	0	0	0	0.011764706
2.5.1.47	3.2	2.130434783	1	1	2	0.5	0.833333333	1	1	2	2.13559322	1.769230769	1.769230769	0.052631579	0	1.4	0.909090909	1.983870968	1.983870968	1.983870968	1.983870968	1	2	1.5	1.413793103	1	1.5	2.39055794	1.963636364	1	2.428571429	1.927710843	1.7	1.7	1.7	2.39055794	2	0.5	1.75	1.5	1	1.090909091	1.2	0	2.13559322	3.285714286	1.3125	1.3125	1.117647059
2.5.1.48	0.4	0	0.947368421	0.909090909	0	0	0	0	0	0	0.516949153	0	0	1	0	0.2	0.242424242	0.725806452	0.725806452	0.725806452	0.725806452	0	1	0.5	0.655172414	0	0.5	0.939914163	0.109090909	0	1.142857143	1.012048193	0.1	0.1	0.1	0.939914163	0	0	0.666666667	1	0	0.909090909	0.3	0	0.516949153	0.857142857	0.5	0.5	0.223529412
2.5.1.49	2.4	0.956521739	0.842105263	0.636363636	2	0.5	0.333333333	2	2	2	1.279661017	2	2	1.736842105	2	2.2	0.666666667	1.322580645	1.322580645	1.322580645	1.322580645	2	2	2.5	0.827586207	0	0.5	0.13304721	0.072727273	1	0	0.048192771	2.2	2.2	2.2	0.13304721	2	0	0.166666667	0.5	0	0.045454545	1.1	0	1.279661017	0.142857143	1.5	1.5	0.270588235
2.5.1.54	2.2	2	1.947368421	1	1	0.5	1	1	2.5	3	1.86440678	1	1	1.947368421	0	2.2	1	1.580645161	1.580645161	1.580645161	1.580645161	3	1	1.5	1.24137931	0.5	1.5	2.673819742	0.981818182	1	2.285714286	3.012048193	1.3	1.3	1.3	2.673819742	3	1	1.416666667	1.5	0	1.181818182	1.5	1	1.86440678	2.714285714	1.75	1.75	0.447058824
2.5.1.55	1	1	1.105263158	0.181818182	1	1	0.166666667	0	0	0	1.161016949	1	1	0	1	0	0.96969697	0.032258065	0.032258065	0.032258065	0.032258065	0	0	0	0.103448276	0.5	0.25	0.879828326	0	0	1	0.879518072	0	0	0	0.879828326	0	0	1	0.5	0	1.045454545	0	0	1.161016949	1	0.15625	0.15625	0.152941176
2.5.1.56	0	0.217391304	0.052631579	0	0	0	0	0	0	0	0.093220339	1.230769231	1.230769231	0	1	0.2	1.606060606	1	1	1	1	0	0	0	0	0	1	0.094420601	0.090909091	1	0	0.13253012	0.2	0.2	0.2	0.094420601	0	0	0.333333333	0.25	0	0.045454545	0	0	0.093220339	0	0.25	0.25	0.047058824
2.5.1.6	1	1.043478261	1	1	1	1	1	1	1	1	1.016949153	1	1	1	1	1.2	0.96969697	1.258064516	1.258064516	1.258064516	1.258064516	1	1	1	1.034482759	1	1.5	0.995708155	1	1	1	1.060240964	1.2	1.2	1.2	0.995708155	1	1	1.166666667	1	1	0.954545455	1.3	1	1.016949153	1	1.15625	1.15625	1.011764706
2.5.1.60	0	0	0	0	0	0	0	0	0	0	0	0	0	0	0	0	0	0	0	0	0	0	0	0	0	0	0	0	0	0	0	0	0	0	0	0	0	0	0	0	0	0	0	0	0	0	0	0	0
2.5.1.61	1	1	1	0.363636364	1	0	0.333333333	0	1.5	1	0.898305085	0	0	0	1	0.8	0.96969697	0.919354839	0.919354839	0.919354839	0.919354839	0	1	0.5	0.862068966	0.5	0.75	0.9527897	0	0	1	0.987951807	0.4	0.4	0.4	0.9527897	0	0	1	0.5	0	0.181818182	0.4	0	0.898305085	1	0.65625	0.65625	0.2
2.5.1.62	0	0	0	0	0	0	0	0	0	0	0.008474576	0	0	0	0	0	0	0	0	0	0	0	0	0	0	0	0	0	0	0	0	0	0	0	0	0	0	0	0	0	0	0	0	0	0.008474576	0	0	0	0
2.5.1.66	0	0	0	0	0	0	0	0	0	0	0	0	0	0	0	0	0	0	0	0	0	0	0	0	0	0	0	0	0	0	0	0	0	0	0	0	0	0	0	0	0	0	0	0	0	0	0	0	0
2.5.1.68	0	0	0	0.545454545	0	0	0	0	0	0	0.033898305	0	0	0	0	0	0	0.016129032	0.016129032	0.016129032	0.016129032	0	0	0	0.275862069	0	0	0.008583691	0	0	0	0	0	0	0	0.008583691	0	0	0	0	0	0	0	0	0.033898305	0	0	0	0
2.5.1.7	1.4	1	1	1	1	1	1	2	1	2	1.508474576	1	1	0.947368421	1	1.4	1	1.951612903	1.951612903	1.951612903	1.951612903	1	1	1	0.965517241	1.5	1	0.987124464	1.945454545	1	1	0.987951807	1	1	1	0.987124464	1.5	1	1	1	2	1	1	1	1.508474576	1	1.21875	1.21875	1.270588235
2.5.1.72	1	1	0	0.090909091	1	1	0.166666667	1	1	0	0.889830508	1	1	0.368421053	1	0.8	0.151515152	0.838709677	0.838709677	0.838709677	0.838709677	1	1	1	0.517241379	0	0.5	0.832618026	0	0	1	0.963855422	0.8	0.8	0.8	0.832618026	0	0	0.833333333	0.5	0	0.090909091	0.5	0	0.889830508	0.857142857	0.625	0.625	0.117647059
2.5.1.73	0	0	0	0	0	0	0	0	0	0	0	0	0	0	0	0	0	0	0	0	0	0	0	0	0	0	0	0	0	0	0	0	0	0	0	0	0	0	0	0	0	0	0	0	0	0	0	0	0
2.5.1.74	0.2	0	1	0.818181818	1	0.5	0.5	0	0	0	0.110169492	1.307692308	1.307692308	0.947368421	1	0	0.060606061	0.129032258	0.129032258	0.129032258	0.129032258	0	0	0	1	0.5	0.75	0.841201717	0.6	0	0.142857143	1	0	0	0	0.841201717	0	0	0.75	1	0	1	0	0	0.110169492	0.857142857	0.03125	0.03125	0.694117647
2.5.1.75	0.8	1	1	1.090909091	1	1	0.833333333	1	1	1	0.940677966	2	2	1	1	1	0.96969697	1	1	1	1	1	1	1	0.965517241	1	1	0.961373391	0.981818182	1	1	1.012048193	1	1	1	0.961373391	1	1	0.916666667	1	1	0.954545455	0.8	1	0.940677966	1	1	1	1.011764706
2.5.1.77	0	0	0	0	0	0	0	0	0	0	0.016949153	0	0	0	0	0	0	0	0	0	0	0	0	0	0	0	0	0	0	0	0	0	0	0	0	0	0	0	0	0	0	0	0	0	0.016949153	0	0	0	0
2.5.1.78	1	1	1	0.272727273	1	1	0.666666667	0	1	0	1.093220339	1	1	0.105263158	1	0.4	1	0.887096774	0.887096774	0.887096774	0.887096774	0	0	1	0.931034483	0.5	0.5	1.017167382	0.090909091	0	1.142857143	1	0.7	0.7	0.7	1.017167382	0.5	0	1	0.75	0	1	0.4	1	1.093220339	1.142857143	0.78125	0.78125	0.505882353
2.5.1.82	0	0	0	0	0	0	0	0	0	0	0	0	0	0	0	0	0	0	0	0	0	0	0	0	0	0	0	0	0	0	0	0	0	0	0	0	0	0	0	0	0	0	0	0	0	0	0	0	0
2.5.1.84	0	0	0	0	0	0	0	0	0	0	0.016949153	0	0	0	0	0	0	0	0	0	0	0	0	0	0	0	0	0	0	0	0	0	0	0	0	0	0	0	0	0	0	0	0	0	0.016949153	0	0	0	0
2.5.1.86	0	0	0	0	0	0	0	0	0	0	0	0	0	0	0	0	0	0	0	0	0	0	0	0	0	0	0	0	0	0	0	0	0	0	0	0	0	0	0	0	0	0	0	0	0	0	0	0	0
2.5.1.9	1	1.043478261	1	0.454545455	1	1	0.833333333	0	1	0	1.025423729	1	1	0.105263158	1	0.4	1	0.903225806	0.903225806	0.903225806	0.903225806	0	0	1	1	0.5	0.5	0.995708155	0.090909091	0	1	0.975903614	0.7	0.7	0.7	0.995708155	0.5	0	0.916666667	0.75	0	1	0.5	1	1.025423729	1	0.625	0.625	0.435294118
2.5.1.90	1	1	0.947368421	0.181818182	1	1	0.166666667	0	0	0	0.940677966	1	1	0	1	0	0.96969697	0.064516129	0.064516129	0.064516129	0.064516129	0	0	0	0.103448276	0	0.5	0.901287554	0	0	1	0.951807229	0	0	0	0.901287554	0	0	0.166666667	0.5	0	1	0	0	0.940677966	1	0.15625	0.15625	0.141176471
2.5.1.96	0	0	0	0	0	0	0	0	0	0	0.008474576	0	0	0	0	0	0	0	0	0	0	0	0	0	0	0	0.25	0.004291845	0.072727273	0	0	0	0	0	0	0.004291845	0	0	0	0	0	0	0	0	0.008474576	0	0	0	0.035294118
2.6.-.-	0	0	0.842105263	0.909090909	0	0	0.166666667	0	1	0	0.059322034	0	0	1	1	0.4	0	0.370967742	0.370967742	0.370967742	0.370967742	0.5	0	0.5	0.724137931	0	0.5	0.012875536	0	0	0	0.012048193	0.8	0.8	0.8	0.012875536	0	0	0.083333333	0	0	0.818181818	0.1	0	0.059322034	0	0.5	0.5	0.035294118
2.6.1.-	4.4	2.434782609	1.052631579	0.818181818	6	1	0.833333333	1	2	4	5.169491525	3.076923077	3.076923077	3.947368421	3	2.8	2.121212121	3.612903226	3.612903226	3.612903226	3.612903226	4.5	6	3.5	2.310344828	3.5	1.5	3.862660944	3.363636364	2	5.142857143	3.710843373	1.6	1.6	1.6	3.862660944	2	1.75	3.5	2.75	2	1.318181818	2.5	2	5.169491525	5.571428571	3.21875	3.21875	3.329411765
2.6.1.1	0.6	0.956521739	1	0.363636364	1	0.5	0.833333333	3	1.5	0	0.36440678	2.153846154	2.153846154	1	4	2	1	1.935483871	1.935483871	1.935483871	1.935483871	1	0	1	0.172413793	0	0.75	1.008583691	0	2	1.285714286	1.012048193	1.1	1.1	1.1	1.008583691	1	1	1.833333333	0.5	1	1	0.4	0	0.36440678	2	1.09375	1.09375	0.2
2.6.1.11	2.8	2.739130435	1.894736842	1.090909091	3	1	0	3	4	2	4.372881356	1.230769231	1.230769231	1.157894737	1	2.2	1.333333333	2.161290323	2.161290323	2.161290323	2.161290323	3	3	3	1.724137931	1	2.25	1.892703863	0.163636364	0	2	2.060240964	2.8	2.8	2.8	1.892703863	2	0	0.333333333	1	0	0.272727273	1	0	4.372881356	3.142857143	2	2	0.482352941
2.6.1.13	0	0	0	0	0	0	0	0	0	0	0.186440678	0.153846154	0.153846154	0	0	0	0	0.048387097	0.048387097	0.048387097	0.048387097	0	0	0	0	0	0	0.038626609	0	0	0	0.036144578	0	0	0	0.038626609	0	0	0	0	0	0	0	0	0.186440678	0.142857143	0.1875	0.1875	0.070588235
2.6.1.16	1	1.043478261	1	1.363636364	0	1	1.166666667	1	1	1	2.016949153	1	1	0.947368421	1	1.2	0.96969697	1.048387097	1.048387097	1.048387097	1.048387097	1	1	1.5	0.965517241	1	1	0.9527897	1	2	1.142857143	0.987951807	1.2	1.2	1.2	0.9527897	1	1	1	1	1	0.954545455	0.5	1	2.016949153	1.142857143	1.28125	1.28125	1.094117647
2.6.1.17	0.6	0.434782609	0	0	0	0	0	0	0	0	0.43220339	0	0	0	0	0	0	0.016129032	0.016129032	0.016129032	0.016129032	0	0	0	0.137931034	0	0	0	0	0	0	0	0	0	0	0	0	0	0	0	0	0	0	0	0.43220339	0	0	0	0.023529412
2.6.1.18	0.8	0.608695652	0	0	0	0	0	0	0	0	1.305084746	0	0	0	0	0	0	0	0	0	0	0	0	0	0	0	0	0.038626609	0	0	0	0	0	0	0	0.038626609	0	0	0	0	0	0	0	0	1.305084746	0.142857143	0.125	0.125	0.105882353
2.6.1.19	1	1.086956522	0	0.363636364	0	0	0	0	0	0	1.838983051	0	0	0.105263158	0	1.4	0	0.532258065	0.532258065	0.532258065	0.532258065	0	0	0	0.862068966	0	0.75	1.965665236	0	0	1.714285714	2.662650602	0.4	0.4	0.4	1.965665236	0	0	0.416666667	1.5	0	0.272727273	0	0	1.838983051	2.285714286	0.78125	0.78125	0.388235294
2.6.1.2	0	0	0	0	0	0	0	0	0	0	0	0	0	0	0	0	0	0	0	0	0	0	0	0	0	0	0	0	0	0	0	0	0	0	0	0	0	0	0	0	0	0	0	0	0	0	0	0	0
2.6.1.21	0	0	0	0	0	0	0	0	0	0	0.745762712	0	0	0	0	0	0.363636364	0.209677419	0.209677419	0.209677419	0.209677419	0	0	0.5	0	0.5	0	0.094420601	0.090909091	0	0	0.036144578	0	0	0	0.094420601	0	0	0	0	0	0	0.3	0	0.745762712	0.142857143	0.125	0.125	0.094117647
2.6.1.36	0	0	0	0	0	0	0	0	0	0	0.016949153	0	0	0	0	0	0	0	0	0	0	0	0	0	0	0	0	0.008583691	0	0	0	0	0	0	0	0.008583691	0	0	0	0	0	0	0	0	0.016949153	0	0	0	0
2.6.1.37	0	0.52173913	0	0	0	0	0	1	1	0	1.152542373	0.846153846	0.846153846	0	0	0.4	0	0.14516129	0.14516129	0.14516129	0.14516129	0	1	0	0	0	0.25	0.167381974	0.363636364	0	0	0.024096386	0.1	0.1	0.1	0.167381974	0	0	0.083333333	0	0	0	0.5	0	1.152542373	0.428571429	0.15625	0.15625	0.129411765
2.6.1.42	1	1	0.947368421	1	1	0.5	0.333333333	1	1	1	1.372881356	1.076923077	1.076923077	1.105263158	2	1	1	1.35483871	1.35483871	1.35483871	1.35483871	1	1	1	1.034482759	0.5	1	0.961373391	0.981818182	1	1.714285714	1.012048193	1.1	1.1	1.1	0.961373391	1	1	0.416666667	1	1	1.181818182	0.6	0	1.372881356	1	1.09375	1.09375	0.647058824
2.6.1.44	0	0	0	0	0	0	0	0	0	0	0.610169492	0	0	0	0	0	0	0	0	0	0	0	0	0	0	0	0	0	0	0	0	0	0	0	0	0	0	0	0	0	0	0	0	0	0.610169492	0	0.0625	0.0625	0
2.6.1.46	0	0	0	0	0	0	0	0	0	0	0	0	0	0	0	0.4	0	0	0	0	0	0	0	0	0	0	0	0	0	0	0	0	0	0	0	0	0	0	0	0	0	0	0	0	0	0	0.0625	0.0625	0
2.6.1.48	0	0	0	0	0	0	0	0	0	0	0	0	0	0	0	0	0	0	0	0	0	0	0	0	0	0	0	0	0	0	0	0	0	0	0	0	0	0	0	0	0	0	0	0	0	0	0	0	0.011764706
2.6.1.50	0	0	0	0	0	0	0	0	0	0	0	0	0	0	0	0	0	0	0	0	0	0	0	0	0	0	0	0.004291845	0	0	0	0	0	0	0	0.004291845	0	0	0	0	0	0	0	0	0	0	0	0	0.011764706
2.6.1.52	1	1	0.894736842	1	0	1	0.166666667	2	1	1	1.220338983	1	1	0.947368421	0	1	0.848484848	0.403225806	0.403225806	0.403225806	0.403225806	1	1	0.5	1	0.5	1	0.978540773	0.090909091	1	1	1	0.8	0.8	0.8	0.978540773	1	0	0.166666667	0.5	0	1	0.7	0	1.220338983	1	0.71875	0.71875	0.329411765
2.6.1.57	1	0.956521739	0	0	0	0	0.166666667	1	0	0	1.677966102	0	0	0	0	0	0	0.032258065	0.032258065	0.032258065	0.032258065	0	0	0	0.034482759	0	0.5	0.888412017	0	0	1	0.963855422	0.2	0.2	0.2	0.888412017	0	0	0.583333333	0.5	0	0.090909091	0.4	0	1.677966102	1.571428571	0.21875	0.21875	0.611764706
2.6.1.62	0.6	1	0.842105263	0.181818182	1	0	0.166666667	0	0	0	0.86440678	0.923076923	0.923076923	0	1	0.4	0.818181818	0.370967742	0.370967742	0.370967742	0.370967742	0	0	0	0.689655172	0.5	0.25	0.957081545	0.018181818	0	1	1	0	0	0	0.957081545	0	0	1	0.5	0	0.954545455	0	0	0.86440678	1	0.375	0.375	0.152941176
2.6.1.66	1.4	0.869565217	0.526315789	0	1	0	0	0	0	0	0.966101695	0	0	0.736842105	0	0.4	0	0.048387097	0.048387097	0.048387097	0.048387097	0	0	0	0.586206897	0	1.25	1.656652361	0.327272727	0	1.857142857	1.734939759	0.8	0.8	0.8	1.656652361	0	0	0.166666667	0.5	0	1.090909091	0	0	0.966101695	1.714285714	0.125	0.125	0.082352941
2.6.1.7	0	0	0	0	0	0	0	0	0	0	1.186440678	0	0	0	0	0	0	0	0	0	0	0	0	0	0	0	0	0	0	0	0	0	0	0	0	0	0	0	0	0	0	0	0	0	1.186440678	0	0	0	0
2.6.1.76	0.2	1.086956522	0.947368421	0	0	0	0	0	0	0	0.63559322	0	0	0	0	0	0.060606061	0.048387097	0.048387097	0.048387097	0.048387097	0	0	0.5	0.068965517	0	0	0.193133047	0	0	1	0.012048193	0	0	0	0.193133047	0	0	0	0	0	0.863636364	0	0	0.63559322	0.857142857	0.34375	0.34375	0.082352941
2.6.1.77	0	0	0	0	0	0	0	0	0	0	0.025423729	0	0	0	1	0	0	0	0	0	0	0	0	0	0	0	0	0	0	0	0	0	0	0	0	0	0	0	0	0	0	0	0	0	0.025423729	0	0	0	0
2.6.1.81	0.2	1.434782609	0	0	0	0	0	0	0	0	0.016949153	0	0	0	0	0	0	0	0	0	0	0	0	0	0	0	0.25	0.74248927	0	0	1	0.951807229	0	0	0	0.74248927	0	0	0.166666667	0.5	0	0.090909091	0	0	0.016949153	1.571428571	0	0	0.035294118
2.6.1.82	0.2	0	0	0	0	0	0	0	0	0	0.025423729	0	0	0	0	0	0	0.080645161	0.080645161	0.080645161	0.080645161	0	0	0	0	0	0.25	0.605150215	0	0	0	0.951807229	0	0	0	0.605150215	0	0	0.166666667	0.5	0	0.090909091	0	0	0.025423729	0.857142857	0	0	0.070588235
2.6.1.83	0	0	0	0	1	0	0	0	1	1	0.016949153	1.076923077	1.076923077	0.052631579	1	0.8	0	0.274193548	0.274193548	0.274193548	0.274193548	0	1	1	0	0.5	0	0.008583691	0	1	0	0.012048193	0.9	0.9	0.9	0.008583691	1	0	0	0	0	0	0.2	0	0.016949153	0	0.625	0.625	0.023529412
2.6.1.84	0	0	0	0	0	0	0	0	0	0	0.06779661	0	0	0	0	0	0	0	0	0	0	0	0	0	0	0	0	0.004291845	0	0	0	0	0	0	0	0.004291845	0	0	0	0	0	0	0	0	0.06779661	0	0.03125	0.03125	0
2.6.1.85	2.2	1	1.789473684	0.454545455	2	0.5	0	0	1.5	0	1.449152542	1.153846154	1.153846154	1.105263158	0	0.8	1.424242424	0.612903226	0.612903226	0.612903226	0.612903226	0	0	1	1.24137931	0	0.5	1.841201717	0	0	2	1.951807229	0.2	0.2	0.2	1.841201717	0	2	1.666666667	1	0	1.863636364	0	0	1.449152542	1.857142857	0.6875	0.6875	0.235294118
2.6.1.86	0	0	0	0	0	0	0	0	0	0	0.016949153	0	0	0	0	0	0	0	0	0	0	0	0	0	0	0	0	0.004291845	0	0	0	0	0	0	0	0.004291845	0	0	0	0	0	0	0	0	0.016949153	0	0.09375	0.09375	0
2.6.1.87	0.2	0	0	0	0	0	0	0	0	0	0.016949153	0	0	0	0	0	0	0	0	0	0	0	0	0	0.034482759	0	0.25	0.832618026	0	0	1	0.951807229	0	0	0	0.832618026	0	0	0.166666667	0.5	0	0.090909091	0	0	0.016949153	0.714285714	0	0	0.035294118
2.6.1.9	1.6	1.086956522	1.947368421	1.181818182	1	0	0	1	1.5	1	2.372881356	1.846153846	1.846153846	1	1	2	1.151515152	1.193548387	1.193548387	1.193548387	1.193548387	1	1	2.5	2.551724138	0	1	1.081545064	0.054545455	1	1	1.012048193	1.2	1.2	1.2	1.081545064	1	1	0.916666667	0.5	0	1.545454545	0.6	1	2.372881356	1.142857143	1.3125	1.3125	0.658823529
2.6.99.2	1	1	0	0	1	1	0	0	0	0	0.915254237	1	1	0	0	0	0.818181818	0.048387097	0.048387097	0.048387097	0.048387097	0	0	0	0.034482759	0	0.5	0.91416309	0	0	1	0.987951807	0	0	0	0.91416309	0	0	0.166666667	0.5	0	0.090909091	0	0	0.915254237	1	0.125	0.125	0.129411765
2.7.-.-	1	0	0	0	1	1	0	0	0	0	0.228813559	1	1	0	0	0	0	0.032258065	0.032258065	0.032258065	0.032258065	0	0	0	0.482758621	1	0.25	0.347639485	0	0	0	0.771084337	0	0	0	0.347639485	0	0	0.083333333	0.5	0	0.090909091	0	0	0.228813559	0	0.25	0.25	0.047058824
2.7.1.-	2	1.130434783	1.894736842	3.090909091	0	0	2	2	10	12	1.822033898	0.615384615	0.615384615	0	0	0.6	0.03030303	1.693548387	1.693548387	1.693548387	1.693548387	0.5	1	1.5	0.75862069	1	3.25	3.480686695	3.436363636	0	0.285714286	5.590361446	1.4	1.4	1.4	3.480686695	1	1	4.5	4	1	0.727272727	1.9	0	1.822033898	3.571428571	2.46875	2.46875	2.058823529
2.7.1.1	0	0	0	0	0	0	0	0	0	0	0	0.384615385	0.384615385	0	0	0	0	0.032258065	0.032258065	0.032258065	0.032258065	0	0	0	0	0	0	0.004291845	0	0	0	0.012048193	0	0	0	0.004291845	0	0	0	0	0	0	0	0	0	0	0	0	0
2.7.1.100	0	0	0	0	0	0	0.166666667	0	0.5	1	0.008474576	0	0	0	0	0	0	0.290322581	0.290322581	0.290322581	0.290322581	0	0	0	0	0	0	0.227467811	0	0	1	0.096385542	0.6	0.6	0.6	0.227467811	0	0	0.5	0.5	0	0	0.1	0	0.008474576	0.857142857	0.09375	0.09375	0
2.7.1.105	0	0	0	0	0	0	0	0	0	0	0.13559322	0	0	0	2	0	0	0	0	0	0	0	0	0	0	0	0	0	0	0	0	0	0	0	0	0	0	0	0	0	0	0	0	0	0.13559322	0	0	0	0.611764706
2.7.1.106	0	0	0	0.272727273	0	0	0	0	0	0	0	0	0	0	0	0	0	0	0	0	0	0	0	0	0	0	0	0	0	0	0	0	0	0	0	0	0	0	0	0	0	0	0	0	0	0	0	0	0
2.7.1.107	1	0.956521739	1.052631579	0	0	0	0.5	1	0	0	0.915254237	0.769230769	0.769230769	0	1	0.4	1	0.774193548	0.774193548	0.774193548	0.774193548	1	0	0.5	0.068965517	0.5	0.75	0.991416309	0.981818182	0	1.142857143	1.228915663	0.4	0.4	0.4	0.991416309	0	1	0.333333333	0.5	1	1	0.7	1	0.915254237	1	0.46875	0.46875	0.482352941
2.7.1.11	0.8	0	0.947368421	1.272727273	3	2	1.666666667	1	2	2	0.669491525	2.615384615	2.615384615	0	0	4	0	2.032258065	2.032258065	2.032258065	2.032258065	1.5	6	3	0.965517241	1	1	1.643776824	0.963636364	2	1.142857143	1.963855422	2.6	2.6	2.6	1.643776824	3.5	2	1.166666667	1.5	1	1.090909091	2	1	0.669491525	2.285714286	2.4375	2.4375	0.882352941
2.7.1.113	0	0	0	0	0	0	0	0	0	0	0.559322034	0	0	0	0	0	0	0.209677419	0.209677419	0.209677419	0.209677419	0	0	0	0	0.5	0	0.021459227	1.818181818	0	0	0.012048193	0	0	0	0.021459227	0	0	0	0	0	0	0	0	0.559322034	0	0	0	1.494117647
2.7.1.12	1	0.695652174	0.947368421	0.181818182	0	0	0	0	0	1	1.118644068	0	0	0.526315789	0	0	0	0.112903226	0.112903226	0.112903226	0.112903226	0	0	0	0.965517241	0.5	0.25	1.291845494	0.981818182	0	1.285714286	1.421686747	0.1	0.1	0.1	1.291845494	0	0	0.25	1	0	0.181818182	0	0	1.118644068	1.285714286	0.28125	0.28125	0.776470588
2.7.1.13	0	0	0	0	0	0	0	0	0	0	0.008474576	0	0	0	0	0	0	0	0	0	0	0	0	0	0	0	0	0.004291845	0	0	0	0	0	0	0	0.004291845	0	0	0	0	0	0	0	0	0.008474576	0	0	0	0.011764706
2.7.1.130	0.8	1	1	0.181818182	1	0.5	0.166666667	0	0	0	0.889830508	1	1	0	1	0	1	0.048387097	0.048387097	0.048387097	0.048387097	0	0	0	0.103448276	0.5	0.25	0.896995708	0	0	1	0.975903614	0	0	0	0.896995708	0	0	1	0.5	0	1	0	0	0.889830508	0.857142857	0.125	0.125	0.129411765
2.7.1.144	0.4	0	0	0.181818182	0	0	0.666666667	0	3	1	0.423728814	0	0	0	0	1	0	0.322580645	0.322580645	0.322580645	0.322580645	1.5	0	0	0.034482759	1	0.75	1.017167382	1.4	1	0	1.807228916	0	0	0	1.017167382	0	1	0.5	1.25	1	0.181818182	0.7	0	0.423728814	0.571428571	0.625	0.625	0.317647059
2.7.1.145	0	0	0	0	0	0	0	0	0	0	0.008474576	0	0	0	0	0	0	0	0	0	0	0	0	0	0	0	0	0.008583691	0	0	0	0.012048193	0	0	0	0.008583691	0	0	0	0	0	0	0	0	0.008474576	0	0	0	0
2.7.1.146	0	0	0	0	0	0	0	0	0	0	0	0	0	0	0	0	0	0	0	0	0	0	0	0	0	0	0	0	0	0	0	0	0	0	0	0	0	0	0	0	0	0	0	0	0	0	0	0	0.047058824
2.7.1.147	0	0	0	0	0	0	0	0	0	0	0	0	0	0	0	0	0	0	0	0	0	0	0	0	0	0	0	0	0	0	0	0	0	0	0	0	0	0	0	0	0	0	0	0	0	0	0	0	0
2.7.1.148	1	0.869565217	0.947368421	0.636363636	1	1	1	1	1	1	0.923728814	1	1	0.947368421	1	1	0.939393939	0.983870968	0.983870968	0.983870968	0.983870968	1	1	1	0.931034483	1	1	0.961373391	1	1	1	0.975903614	1	1	1	0.961373391	1	1	0.916666667	0.5	0	1	0.9	0	0.923728814	1	0.875	0.875	0.517647059
2.7.1.15	0.4	0.043478261	1	0.818181818	0	0	0.666666667	0	3	3	0.93220339	0.923076923	0.923076923	1.315789474	0	1.8	0	1.306451613	1.306451613	1.306451613	1.306451613	0.5	1	0	1.24137931	1	0.5	1.377682403	1.490909091	1	1.428571429	1.240963855	0.3	0.3	0.3	1.377682403	0	1	0.333333333	0.5	0	0.909090909	0.5	0	0.93220339	1.714285714	0.9375	0.9375	1.341176471
2.7.1.156	2	1.826086957	0	0	2	0	0	0	3	4	1.542372881	1.538461538	1.538461538	0	4	2.4	0.181818182	1.935483871	1.935483871	1.935483871	1.935483871	1	0	2	0.75862069	1	0.5	1.244635193	0	2	0	1.879518072	1.8	1.8	1.8	1.244635193	1	0	2	1	0	0.181818182	0	0	1.542372881	2	1.4375	1.4375	0.329411765
2.7.1.16	0.2	0	0	0.181818182	0	0	0	0	0	1	0.042372881	0	0	0	0	0	0	0.14516129	0.14516129	0.14516129	0.14516129	0	0	0	0.034482759	0	0.25	0.776824034	0	0	1	0.939759036	0.3	0.3	0.3	0.776824034	0	0	0.166666667	0.5	0	0.090909091	0	0	0.042372881	0.857142857	0.09375	0.09375	0.211764706
2.7.1.161	0	0	0	0	0	0	0	0	0	0	0	0	0	0	0	0	0	0	0	0	0	0	0	0	0	0	0	0	0	0	0	0	0	0	0	0	0	0	0	0	0	0	0	0	0	0	0	0	0.011764706
2.7.1.162	0	0	0	0	0	0	0	0	0	0	0	0	0	0.210526316	0	0	0	0	0	0	0	0	0	0	0	0	0	0	0	0	0	0	0	0	0	0	0	0	0	0	0	0	0	0	0	0	0	0	0
2.7.1.164	0	0	0	0	0	0	0	0	0	0	0	0	0	0	0	0	0	0	0	0	0	0	0	0	0	0	0	0	0	0	0	0	0	0	0	0	0	0	0	0	0	0	0	0	0	0	0	0	0
2.7.1.165	0	0	0	0	0	0	0	0	0	0	0	0	0	0	0	0	0	0	0	0	0	0	0	0	0	0	0	0	0	0	0	0	0	0	0	0	0	0	0	0	0	0	0	0	0	0	0	0	0
2.7.1.166	0	0	1	0	0	0	0	0	0	0	0.076271186	0	0	0	0	0	0	0.016129032	0.016129032	0.016129032	0.016129032	0	0	0	0.068965517	0	0	0.004291845	0	0	0	0	0	0	0	0.004291845	0	0	0	0	0	0.909090909	0	0	0.076271186	0	0	0	0
2.7.1.167	0	0	1.684210526	0	2	0	0	0	0	2	2.576271186	0	0	0	0	0	1.151515152	0.032258065	0.032258065	0.032258065	0.032258065	0	0	0	0	0	0.5	1.381974249	0	0	2	1.518072289	0	0	0	1.381974249	0	0	1.666666667	1	0	1.454545455	0	0	2.576271186	1.428571429	0.3125	0.3125	0.094117647
2.7.1.168	0	0	0	0	0	0	0	0	0	0	0.296610169	0.230769231	0.230769231	0	0	0.2	0.454545455	0.129032258	0.129032258	0.129032258	0.129032258	0	0	0	0	0.5	0	0.021459227	0.054545455	0	0	0	0	0	0	0.021459227	0	0	0.083333333	0	0	0	0.1	0	0.296610169	0	0.09375	0.09375	0.011764706
2.7.1.169	0	0	0	0	0	0	0	0	0	0	0	0	0	0	0	0	0	0	0	0	0	0	0	0	0	0	0	0	0	0	0	0	0	0	0	0	0	0	0	0	0	0	0	0	0	0	0	0	0.011764706
2.7.1.17	0.2	0	0.947368421	0.727272727	0	0	0.333333333	0	3	6	1.779661017	1.076923077	1.076923077	1.210526316	0	3.6	0	0.85483871	0.85483871	0.85483871	0.85483871	0.5	0	0.5	0.379310345	0.5	0.25	1	0.581818182	5	0.428571429	1.060240964	1.9	1.9	1.9	1	0	0	0.166666667	0.5	0	0.727272727	0.2	0	1.779661017	2	1.375	1.375	0.447058824
2.7.1.170	1	1	0.947368421	0.090909091	0	0	0	0	0	0	0.881355932	0.076923077	0.076923077	0.105263158	0	0	0	0.080645161	0.080645161	0.080645161	0.080645161	0.5	0	0	0.068965517	0	0.25	0.862660944	0.072727273	0	1	0.987951807	0	0	0	0.862660944	0	0	0.166666667	0.5	1	0.272727273	0	0	0.881355932	1	0.09375	0.09375	0.141176471
2.7.1.19	0.2	0	0	0	0	0	0	0	0	0	0.194915254	0	0	0	0	0	0	0.032258065	0.032258065	0.032258065	0.032258065	0	0	0	0.034482759	0	0.25	0.841201717	0	0	1	0.963855422	0	0	0	0.841201717	0	0	0.166666667	0.5	0	0.090909091	0	0	0.194915254	0.857142857	0.03125	0.03125	0.035294118
2.7.1.2	1	0	0	2.363636364	2	1.5	1.166666667	0	1	5	0.779661017	2.153846154	2.153846154	0.473684211	1	1.8	0.03030303	1.467741935	1.467741935	1.467741935	1.467741935	1.5	2	1	1.344827586	0.5	1	0.905579399	1.072727273	1	1.285714286	1.036144578	1.2	1.2	1.2	0.905579399	2	0	1.416666667	1	2	0.090909091	1	0	0.779661017	1	1.4375	1.4375	1.082352941
2.7.1.20	0.8	0	0	0	0	0	0	0	0	0	0.872881356	0	0	0	1	0	0	0.064516129	0.064516129	0.064516129	0.064516129	0	0	0.5	0	0	0	0.008583691	0	0	0	0	0	0	0	0.008583691	0	0	0	0	0	0	0	0	0.872881356	0	0.125	0.125	0.047058824
2.7.1.21	0.2	0	1	0.545454545	0	1	1	1	0	0	0.06779661	1	1	0	0	0.4	0.060606061	0.693548387	0.693548387	0.693548387	0.693548387	0	1	0	0.137931034	0.5	0.5	0.888412017	1.036363636	0	1	0.975903614	0.1	0.1	0.1	0.888412017	1	1	0.166666667	1	1	1	0.8	1	0.06779661	0.857142857	0.34375	0.34375	0.882352941
2.7.1.23	1	1	0.947368421	0.818181818	1	1	1	1	1	1	1.016949153	1	1	1	1	1	1	0.951612903	0.951612903	0.951612903	0.951612903	1	1	1	1	1	1	0.969957082	1	1	1	1	1	1	1	0.969957082	1	1	0.833333333	1	1	0.954545455	0.8	1	1.016949153	1	1.03125	1.03125	1
2.7.1.24	1	1	0.947368421	0.818181818	1	1	1	1	1	1	0.991525424	1	1	0.947368421	0	1	0.96969697	0.951612903	0.951612903	0.951612903	0.951612903	0.5	1	1	0.965517241	1	1	0.961373391	1	1	1	0.987951807	0.9	0.9	0.9	0.961373391	1	1	1	1	1	1	0.8	1	0.991525424	1	1	1	0.976470588
2.7.1.25	0.4	0	0	0.181818182	1	0	0.166666667	0	0	1	1.186440678	1	1	0	0	0	0.696969697	0.129032258	0.129032258	0.129032258	0.129032258	0	0	0	0.034482759	0	0.25	0.905579399	0	0	1	0.987951807	0	0	0	0.905579399	0	0	0.166666667	0.5	0	0.090909091	0	0	1.186440678	0.857142857	0.09375	0.09375	0.152941176
2.7.1.26	1.6	1.913043478	1.894736842	2.181818182	2	2	1.666666667	2	2	2	1.915254237	2	2	2	2	2	2	2.032258065	2.032258065	2.032258065	2.032258065	2	2	2	1.931034483	2	2	1.948497854	2	2	2	2	1.8	1.8	1.8	1.948497854	2	2	2	2	2	2	2	2	1.915254237	2	1.9375	1.9375	2.047058824
2.7.1.27	0	0	0	0.090909091	0	0	0	0	0	0	0.016949153	0	0	0	0	0	0	0	0	0	0	0	0	0	0	0	0	0.012875536	0	0	0	0.024096386	0	0	0	0.012875536	0	0	0	0	0	0	0	0	0.016949153	0.142857143	0.03125	0.03125	0.023529412
2.7.1.29	0	0	0	0.454545455	0	0	0	0	0.5	1	0.398305085	0	0	0	0	0.2	0	0.661290323	0.661290323	0.661290323	0.661290323	0	0	0	0.206896552	0	0.25	0.115879828	0	0	0.285714286	0.036144578	0	0	0	0.115879828	0	0	0	0	0	0	0	0	0.398305085	0.857142857	0.21875	0.21875	0.082352941
2.7.1.3	0	0	0	0	0	0	0	0	0	0	0.008474576	0	0	0	0	0	0	0	0	0	0	0	0	0	0	0	0	0	0	0	0	0	0	0	0	0	0	0	0	0	0	0	0	0	0.008474576	0	0	0	0
2.7.1.30	1	1	1.210526316	1.090909091	0	0	1	1	1	2	1.008474576	0.230769231	0.230769231	0	1	1.8	0.03030303	1.064516129	1.064516129	1.064516129	1.064516129	1.5	2	1	1	0.5	1	1.13304721	1.036363636	1	1.142857143	1.024096386	1.5	1.5	1.5	1.13304721	0.5	0	1	1	0	0.863636364	1.1	1	1.008474576	1.857142857	1.25	1.25	1.152941176
2.7.1.31	0.6	0.826086957	1	0.636363636	0	0	0.833333333	1	2	1	0.728813559	0.615384615	0.615384615	0.631578947	0	0.6	0.212121212	0.951612903	0.951612903	0.951612903	0.951612903	0	1	0.5	1	0.5	0.5	1.626609442	1.290909091	1	1	1.987951807	0.5	0.5	0.5	1.626609442	0	1	0.416666667	1.5	0	0.772727273	0.9	0	0.728813559	2.285714286	0.78125	0.78125	0.752941176
2.7.1.32	0	0	0	0	0	0	0	0	0	0	0.008474576	0	0	0	0	0	0	0	0	0	0	0	0	0	0	0	0	0	0	0	0	0	0	0	0	0	0	0	0	0	0	0	0	0	0.008474576	0	0.0625	0.0625	0
2.7.1.33	0.8	0.956521739	0.947368421	1.181818182	1	0.5	1.5	1	1	2	0.940677966	1.538461538	1.538461538	1	1	1.2	0.96969697	1.064516129	1.064516129	1.064516129	1.064516129	1.5	1	1	1	1	1.5	0.9527897	1	1	1	1.024096386	1	1	1	0.9527897	2	1	1	1	1	0.909090909	1	0	0.940677966	1	1.15625	1.15625	1.047058824
2.7.1.35	0.6	0	0.842105263	0.454545455	0	0	0.833333333	1	1	2	0.63559322	0.846153846	0.846153846	0.947368421	2	1	0.090909091	0.758064516	0.758064516	0.758064516	0.758064516	1	1	1	0.862068966	0.5	1	1.424892704	1.163636364	0	0.714285714	1.927710843	0.9	0.9	0.9	1.424892704	1	1	0.666666667	1	1	0.818181818	0.3	0	0.63559322	1.857142857	0.75	0.75	0.823529412
2.7.1.36	0	0	0	0.272727273	0	0	0	0	0	0	0.016949153	0	0	0.052631579	0	0	0	0.016129032	0.016129032	0.016129032	0.016129032	0	0	0	0.068965517	0.5	0	0.012875536	1	0	0	0	0	0	0	0.012875536	0	0	0	0.25	1	0	0.1	0	0.016949153	0	0.125	0.125	0.823529412
2.7.1.37	0	0	0	0	0	0	0	0	0	0	0	0	0	0.631578947	0	0	0	0	0	0	0	0	0	0	0	0	0	0.021459227	0	0	0	0.060240964	0	0	0	0.021459227	0	0	0.75	0	0	0	0	0	0	0	0	0	0.011764706
2.7.1.39	1	1	1.105263158	0.909090909	0	0	0	1	0	1	0.940677966	0	0	1	0	0	1.03030303	0.580645161	0.580645161	0.580645161	0.580645161	1	1	0	0.965517241	1	0.5	0.957081545	0.618181818	1	1	1	0.2	0.2	0.2	0.957081545	1	0	1.083333333	1	1	0.909090909	0.9	0	0.940677966	1	0.3125	0.3125	0.741176471
2.7.1.4	0.4	0	0.947368421	1.454545455	1	0	0.833333333	0	2	3	1.322033898	1.923076923	1.923076923	1	0	1.2	0	0.85483871	0.85483871	0.85483871	0.85483871	1.5	1	2.5	0.379310345	0.5	0.5	1.515021459	1.963636364	1	1	1.891566265	0.8	0.8	0.8	1.515021459	1	0	0.416666667	1.25	1	0.272727273	0.7	0	1.322033898	2.714285714	1.1875	1.1875	0.870588235
2.7.1.40	1.2	0	1	1	1	0.5	1	1	0.5	1	1.338983051	1	1	1	1	1	1.060606061	1.5	1.5	1.5	1.5	1	2	1	1.379310345	0.5	1.25	1.9527897	1	1	2	1.86746988	1	1	1	1.9527897	1	1	1.25	1.5	1	1.090909091	1.3	1	1.338983051	1.714285714	1.03125	1.03125	1.023529412
2.7.1.41	0	0	0	0	0	0	0	0	0	0	0	0	0	0	0	0	0	0	0	0	0	0	0	0	0	0	0	0.004291845	0	0	0	0	0	0	0	0.004291845	0	0	0	0	0	0	0	0	0	0	0	0	0.035294118
2.7.1.45	0.2	0	1	0.090909091	0	1	0.833333333	0	2	2	1.06779661	1.538461538	1.538461538	0.157894737	0	1.4	0	0.903225806	0.903225806	0.903225806	0.903225806	0.5	1	0	0.103448276	1	0.25	0.957081545	1.781818182	1	1.285714286	1.012048193	0.7	0.7	0.7	0.957081545	2	0	0.333333333	0.5	2	0.590909091	0.5	0	1.06779661	1.857142857	0.9375	0.9375	0.541176471
2.7.1.46	0	0	0	0	0	0	0	0	0	0	0	0	0	0	0	0	0	0	0	0	0	0	0	0	0	0	0	0	0	0	0	0	0	0	0	0	0	0	0	0	0	0	0	0	0	0	0	0	0
2.7.1.47	0	0	0	0	0	0	0	0	0	0	0.025423729	0	0	0	0	0	0	0	0	0	0	0	0	0	0	0	0	0.012875536	0	0	0	0.012048193	0	0	0	0.012875536	0	0	0	0	0	0	0	0	0.025423729	0.142857143	0	0	0.035294118
2.7.1.48	0.2	0	0.947368421	0.363636364	0	2	1.333333333	1	1	0	0.093220339	1.923076923	1.923076923	0.210526316	0	1.6	0	1.629032258	1.629032258	1.629032258	1.629032258	0	1	0.5	0.068965517	1	0.25	0.909871245	1	2	1	1.024096386	0.6	0.6	0.6	0.909871245	2	2	0.333333333	1	1	0.954545455	1.2	1	0.093220339	0.857142857	1.0625	1.0625	0.847058824
2.7.1.49	6	2.608695652	2.736842105	0.545454545	4	1	2	2	2	2	5.220338983	2.769230769	2.769230769	3.210526316	2	1.2	2.909090909	3.274193548	3.274193548	3.274193548	3.274193548	2	2	0	2.689655172	4	2.5	2.497854077	4.472727273	2	2.285714286	2.626506024	2.6	2.6	2.6	2.497854077	2	2.5	2.166666667	2	0	2.181818182	1.2	2	5.220338983	2.571428571	1.5	1.5	2.435294118
2.7.1.5	0.2	0	0	0.818181818	0	0	0	0	0	0	0.016949153	1.384615385	1.384615385	0	0	1.2	0	0.451612903	0.451612903	0.451612903	0.451612903	0	1	0	0.034482759	0.5	0.25	0.729613734	0.8	0	0.142857143	0.939759036	0.4	0.4	0.4	0.729613734	0.5	0	0.166666667	0.5	1	0.090909091	0.2	0	0.016949153	0.857142857	0.53125	0.53125	0.211764706
2.7.1.50	0.2	1	0.157894737	0.090909091	1	0	0.833333333	1	1	1	0.305084746	0	0	0.894736842	1	0.8	0.060606061	1	1	1	1	0.5	1	1	0.517241379	1	0.75	0.716738197	0.545454545	1	0.857142857	0.951807229	0.7	0.7	0.7	0.716738197	1	1	0.166666667	1	0	0.954545455	0.6	1	0.305084746	0.714285714	0.71875	0.71875	0.4
2.7.1.51	0.2	0	0.894736842	0.090909091	1	0	0	0	0	0	0.016949153	0.769230769	0.769230769	0	0	0.4	0	0.306451613	0.306451613	0.306451613	0.306451613	0	0	0	0.068965517	0	0.25	0.553648069	0	0	0	0.939759036	0.2	0.2	0.2	0.553648069	0	0	0.166666667	0.5	1	0.818181818	0.1	0	0.016949153	0.857142857	0.21875	0.21875	0.070588235
2.7.1.52	0	0	0	0	0	0	0	0	0	0	0	0	0	0	0	0.2	0	0	0	0	0	0	0	0	0	0	0	0	0	0	0	0	0	0	0	0	0	0	0	0	0	0	0	0	0	0	0.03125	0.03125	0
2.7.1.53	0.2	0	1.157894737	0	0	0	0.166666667	0	0	1	0.042372881	0	0	0.052631579	0	0.2	0	0.177419355	0.177419355	0.177419355	0.177419355	0	0	0	0.068965517	0	0.25	0.592274678	0	0	0.142857143	0.722891566	0.4	0.4	0.4	0.592274678	0	0	0.083333333	0.5	0	0.318181818	0	0	0.042372881	1	0.125	0.125	0.070588235
2.7.1.55	0.2	0	0	0	0	0	0	0	0	0	0.008474576	0	0	0.105263158	0	0.2	0	0	0	0	0	0	0	0	0	0	0.25	0.214592275	0	0	0	0.481927711	0.1	0.1	0.1	0.214592275	0	0	0.25	0.25	0	0	0	0	0.008474576	0	0.03125	0.03125	0
2.7.1.56	0.4	0.869565217	0.947368421	0.545454545	0	0	1.5	1	2.5	2	0.177966102	0	0	0	0	1.2	0	1.112903226	1.112903226	1.112903226	1.112903226	1.5	1	1	0.965517241	1	0.25	0.978540773	1.745454545	0	1	0.939759036	0.9	0.9	0.9	0.978540773	1	1.25	0.75	1	2	0.909090909	0.8	0	0.177966102	1.428571429	1	1	1.129411765
2.7.1.58	0.4	0	0	0	0	0	0	0	0	1	0.601694915	0	0	0	0	0	0	0.096774194	0.096774194	0.096774194	0.096774194	0	0	0	0	0	0.25	0.618025751	0	1	0.142857143	1.084337349	0	0	0	0.618025751	0	0	0.416666667	0.5	0	0.136363636	0	0	0.601694915	1.428571429	0.09375	0.09375	0.105882353
2.7.1.59	0.2	0	0.947368421	0	0	0	0	0	0	0	0.144067797	0	0	0	0	0	0	0.016129032	0.016129032	0.016129032	0.016129032	0	0	0	0.103448276	0	0.25	0.78111588	0	0	0.714285714	0.927710843	0	0	0	0.78111588	0	0	0.166666667	0.5	0	0.954545455	0	0	0.144067797	1	0.03125	0.03125	0.058823529
2.7.1.6	0.2	0	0.894736842	1.272727273	1	0.5	0.166666667	0	1	1	0.076271186	1	1	0.947368421	0	1	0	0.5	0.5	0.5	0.5	1.5	1	1	1.379310345	0.5	0.5	0.849785408	0.981818182	1	1	0.915662651	0.8	0.8	0.8	0.849785408	2	0	1	0.5	0	0.954545455	0.5	0	0.076271186	0.857142857	0.84375	0.84375	0.717647059
2.7.1.60	0.2	0	0.894736842	0	0	0	0.166666667	0	0	0	0.152542373	0	0	0	0	0.2	0	0.338709677	0.338709677	0.338709677	0.338709677	0	0	0	0.068965517	0	0.25	0.733905579	0	0	0	1.084337349	0	0	0	0.733905579	0	0	0.833333333	0.75	0	0.954545455	0.1	0	0.152542373	0	0.34375	0.34375	0.035294118
2.7.1.63	0	0	0	1.545454545	0	0	0	0	0	0	0.101694915	0	0	0.947368421	0	0	0	0.016129032	0.016129032	0.016129032	0.016129032	0	0	0	0.896551724	0	0	0.021459227	0	0	0	0	0	0	0	0.021459227	0	0	0	0	0	0	0	0	0.101694915	0	0.0625	0.0625	0.011764706
2.7.1.65	0	0	0	0	0	0	0	0	0	0	0	0	0	0	0	0	0	0	0	0	0	0	0	0	0	0	0	0	0	0	0	0	0	0	0	0	0	0	0	0	0	0	0	0	0	0	0	0	0.011764706
2.7.1.66	0	0	0	0	0	0	0	0	0	0	0.110169492	0	0	0	0	0	0	0	0	0	0	0	0	0	0	0	0	0	0	0	0	0	0	0	0	0	0	0	0	0	0	0	0	0	0.110169492	0	0	0	0
2.7.1.69	7.2	0.434782609	8.842105263	3.727272727	1	0	9.666666667	23	77.5	0	2.822033898	0	0	0.684210526	0	5.8	0	15.74193548	15.74193548	15.74193548	15.74193548	21.5	37	0	2.586206897	21	5.75	22.72103004	37.49090909	5	7.142857143	30.24096386	4.2	4.2	4.2	22.72103004	5	2.5	9	14.75	22	5	31.8	0	2.822033898	37.71428571	9.3125	9.3125	16.01176471
2.7.1.71	1.2	1	0.947368421	1.636363636	1	0.5	0.166666667	1	2	1	1.245762712	1	1	0.789473684	2	2.2	0.909090909	1.096774194	1.096774194	1.096774194	1.096774194	1	1	1	1.172413793	0.5	1.75	1.811158798	1	0	2	1.939759036	1.7	1.7	1.7	1.811158798	0	0	1.166666667	1	0	1.090909091	0.3	0	1.245762712	1.857142857	1.3125	1.3125	0.341176471
2.7.1.72	0	0	0	0	0	0	0	0	0	0	0	0	0	0	0	0	0	0	0	0	0	0	0	0	0	0	0	0	0	0	0	0	0	0	0	0	0	0	0	0	0	0	0	0	0	0	0	0	0.023529412
2.7.1.73	0.2	0	0	0	0	0	0	0	0	0	0.016949153	0	0	0	0	0	0	0.016129032	0.016129032	0.016129032	0.016129032	0	0	0	0.034482759	0	0.25	0.806866953	0	0	1	0.939759036	0	0	0	0.806866953	0	0	0.166666667	0.5	0	0.090909091	0	0	0.016949153	0.714285714	0	0	0.035294118
2.7.1.74	0	0	0	0	0	0	0	0	0	0	0	0	0	0	0	0	0	0	0	0	0	0	0	0	0	0	0	0	0	0	0	0	0	0	0	0	0	0	0	0	0	0	0	0	0	0	0	0	0
2.7.1.76	0	0	0	0	0	0	0	0	0	0	0.084745763	0	0	0	0	0	0	0.14516129	0.14516129	0.14516129	0.14516129	0	0	0	0	0	0	0.012875536	0	0	0	0.012048193	0	0	0	0.012875536	0	0	0	0	0	0	0	0	0.084745763	0	0	0	0.235294118
2.7.1.82	0	0	0	0	0	0	0	0	0	0	0	0	0	0	0	0	0	0	0	0	0	0	0	0	0	0	0	0	0	0	0	0	0	0	0	0	0	0	0	0	0	0	0	0	0	0	0	0	0
2.7.1.87	0	0.304347826	0.105263158	0	0	0	0	0	0	0	0.06779661	0	0	0	0	0	0	0	0	0	0	0	0	0	0.068965517	0	0	0.141630901	0	0	0	0.156626506	0	0	0	0.141630901	0	0	0	0	0	0	0	0	0.06779661	0.285714286	0	0	0.023529412
2.7.1.89	0.2	0	0.052631579	0	0	0	0	0	0	0	0.008474576	0	0	0	0	0	0	0	0	0	0	0	0	0	0.034482759	0	0.25	0.841201717	0	0	1	0.939759036	0	0	0	0.841201717	0	0	0.166666667	0.5	0	0.136363636	0	0	0.008474576	0.857142857	0	0	0.035294118
2.7.1.90	0	0	0	0.818181818	0	0	0	0	0	0	0	1	1	0	2	0	0	0	0	0	0	0	0	0	0	0	0	0.004291845	0	0	0	0.012048193	0	0	0	0.004291845	0	0	0	0	0	0	0.5	0	0	0	0.09375	0.09375	0.023529412
2.7.1.91	0	0	0	0	0	0	0	0	0	0	0	0	0	0	0	0	0	0	0	0	0	0	0	0	0	0	0	0	0	0	0	0	0	0	0	0	0	0	0	0	0	0	0	0	0	0	0	0	0
2.7.1.92	0	0	0	0.636363636	0	0	0.166666667	0	1	0	0.483050847	0	0	0	1	0	0	0.35483871	0.35483871	0.35483871	0.35483871	0	0	0	0.103448276	0.5	0	0.334763948	0.327272727	2	1	0.072289157	0	0	0	0.334763948	0	0	0	0	0	0.090909091	0	0	0.483050847	0.857142857	0.375	0.375	0.129411765
2.7.1.95	0.2	0.130434783	0	0	0	0	0	0	0	0	0.06779661	0	0	0.052631579	0	0	0	0	0	0	0	0	1	0	0.034482759	0	0	0.055793991	0.363636364	0	0	0.096385542	0	0	0	0.055793991	0	0	0	0	0	0	0.2	0	0.06779661	0.142857143	0.03125	0.03125	0.105882353
2.7.10.-	0.6	0.043478261	0.157894737	0	0	1	0	0	0	0	1.584745763	0.076923077	0.076923077	0	0	0	0	0.048387097	0.048387097	0.048387097	0.048387097	0	0	0	0	0	0.75	0.896995708	0.018181818	0	0.857142857	1.34939759	0	0	0	0.896995708	0	0	0.166666667	0.25	0	0.227272727	0.1	0	1.584745763	0.714285714	0.09375	0.09375	0.082352941
2.7.10.1	0.4	0	0	0	0	0	0	0	0	0	0.516949153	0	0	0	0	0	0	0.080645161	0.080645161	0.080645161	0.080645161	0	0	0	0.034482759	0	0	0	0	0	0	0	0	0	0	0	0	0.25	0	0	0	0	0	0	0.516949153	0	0.03125	0.03125	0
2.7.10.2	0	1	0	0	0	0	0	0	0	0	0.355932203	0	0	0	0	0	0	0.032258065	0.032258065	0.032258065	0.032258065	0	0	0	0	0	0.25	0.0472103	0	0	0	0.072289157	0	0	0	0.0472103	0	0	0	0	0	0	0	0	0.355932203	0	0	0	0.011764706
2.7.11.-	1.6	0	0	0	2	0	1.666666667	2	2	2	1.805084746	0	0	0	0	2	0	1.838709677	1.838709677	1.838709677	1.838709677	0	2	2	0	1	0	0.0472103	2	2	0	0.024096386	1.8	1.8	1.8	0.0472103	2	2	0.166666667	1	2	0	1.8	2	1.805084746	0	1.5	1.5	1.705882353
2.7.11.1	1.6	0.913043478	1.105263158	2.636363636	1	3	2.166666667	2	2	2	2.305084746	2.230769231	2.230769231	3.947368421	2	2	0.212121212	2.596774194	2.596774194	2.596774194	2.596774194	2.5	2	2.5	3.793103448	1	1.75	1.206008584	1	1	0.571428571	1.457831325	3.4	3.4	3.4	1.206008584	2	2.75	1.25	1.25	1	1.590909091	1.3	0	2.305084746	1.428571429	1.96875	1.96875	0.964705882
2.7.11.17	0	0	0	0	0	0	0	0	0	0	0.033898305	0	0	0	0	0	0	0	0	0	0	0	0	0	0	0	0	0	0	0	0	0	0	0	0	0	0	0	0	0	0	0	0	0	0.033898305	0	0	0	0
2.7.11.5	1.2	0	0	0	0	0	0	0	0	0	0.93220339	0	0	0	0	0	0	0	0	0	0	0	0	0	0	0	0.5	1.141630901	0	0	0.285714286	1.518072289	0	0	0	1.141630901	0	0	0.333333333	1	0	0.181818182	0	0	0.93220339	1.142857143	0	0	0.047058824
2.7.13.-	0	0	0	0	0	0	0	0	0	0	0.008474576	0	0	0	0	0	0	0.516129032	0.516129032	0.516129032	0.516129032	0	0	0.5	0	0.5	0	0.008583691	0.854545455	0	0	0.012048193	0	0	0	0.008583691	0	0	0	0.25	0	0	0.2	0	0.008474576	0	0.34375	0.34375	0.482352941
2.7.13.1	0	0	0	0	0	0	0	0	0	0	0.110169492	0	0	0	0	0	0	0	0	0	0	0	0	0	0	0	0	0.017167382	0	0	0	0	0	0	0	0.017167382	0	0	0	0	0	0	0	0	0.110169492	0.428571429	0	0	0
2.7.13.3	19.6	12	5.052631579	3.090909091	4	2.5	1.333333333	3	3.5	6	19.22033898	5.923076923	5.923076923	1.789473684	5	6	7.242424242	7.596774194	7.596774194	7.596774194	7.596774194	3	5	5.5	5.068965517	5.5	10.5	23.21459227	7.636363636	3	19.71428571	29.13253012	4.3	4.3	4.3	23.21459227	3	3	6.75	17.5	4	6.227272727	3.4	3	19.22033898	23.28571429	6.5625	6.5625	4.705882353
2.7.2.-	0	0	0	0	0	0	0	0	0	0	0	0	0	0	0	0	0	0	0	0	0	0	0	0	0	0	0	0	0	0	0	0	0	0	0	0	0	0	0	0	0	0	0	0	0	0	0	0	0.011764706
2.7.2.1	1	0.956521739	0.947368421	1	0	1	1	1	1	2	0.966101695	1	1	1	1	1	1.151515152	1.14516129	1.14516129	1.14516129	1.14516129	1.5	2	1	1	0.5	1	1.17167382	0.981818182	1	1	1.060240964	1	1	1	1.17167382	1	1	1	1	1	1	1.2	1	0.966101695	1.857142857	0.96875	0.96875	1.894117647
2.7.2.11	1	1	0.947368421	0.727272727	1	0.5	0.333333333	1	1	1	0.940677966	1	1	1	1	1	0.818181818	0.85483871	0.85483871	0.85483871	0.85483871	1	1	1	1	1	1.75	0.875536481	0.981818182	1	1	0.975903614	1	1	1	0.875536481	1	0	0.25	0.5	0	0.954545455	0.7	0	0.940677966	1	0.875	0.875	0.470588235
2.7.2.15	0.2	0	0	0	0	0	0	0	0	0	0.008474576	0	0	0	0	0	0	0	0	0	0	0	0	0	0	0	0.5	0.733905579	0	0	0	1.024096386	0	0	0	0.733905579	0	0	0.166666667	0.25	0	0.090909091	0	0	0.008474576	1.285714286	0	0	0.070588235
2.7.2.2	0.8	0	0.894736842	0.454545455	0	0	1	0	1	1	0.457627119	0	0	0	3	1.4	0	0.838709677	0.838709677	0.838709677	0.838709677	1	0	0.5	0.034482759	2	2.25	1.613733906	2.781818182	0	0	3.240963855	0.8	0.8	0.8	1.613733906	0	1	0.666666667	1.5	0	0.909090909	0.3	1	0.457627119	0.142857143	0.65625	0.65625	0.458823529
2.7.2.3	1	1	0.947368421	1	1	1	1	1	1	1	1.025423729	1	1	1	1	1	1	1	1	1	1	1	1	1	1	1	1	0.982832618	0.981818182	1	1	1	1	1	1	0.982832618	1	1	0.916666667	1	1	1	1	1	1.025423729	1	1	1	0.988235294
2.7.2.4	1.8	1	2.894736842	1.454545455	1	0.5	0.333333333	1	1.5	2	1.033898305	3.769230769	3.769230769	1.894736842	1	1.4	1.03030303	1.967741935	1.967741935	1.967741935	1.967741935	1	2	2	1.172413793	1	2	4.43776824	0.981818182	0	5	4.927710843	1.2	1.2	1.2	4.43776824	1	0.75	1.166666667	3	1	2.090909091	1.2	0	1.033898305	4.285714286	1.28125	1.28125	1.258823529
2.7.2.7	0	0	0	0	0	1	0	0	0	2	0.008474576	0.923076923	0.923076923	0	0	1.4	0	0.919354839	0.919354839	0.919354839	0.919354839	0	0	0.5	0	0.5	0	0.004291845	0.527272727	0	0	0.012048193	0.1	0.1	0.1	0.004291845	0	0	0	0	0	0	0	0	0.008474576	0	0.34375	0.34375	0.070588235
2.7.2.8	2	2	1.894736842	0.727272727	2	1	0	2	3	2	1.966101695	2	2	1.894736842	2	2	1.696969697	1.193548387	1.193548387	1.193548387	1.193548387	2	0	3	1.793103448	0	2	1.871244635	0.181818182	0	2	2	1.8	1.8	1.8	1.871244635	2	0	0.5	1	0	0.272727273	0.6	0	1.966101695	1.714285714	1.75	1.75	0.494117647
2.7.3.-	4.4	2.217391304	0	0.090909091	2	0.5	1.666666667	1	3.5	1	8.296610169	1.615384615	1.615384615	0.052631579	4	5	0.121212121	5.741935484	5.741935484	5.741935484	5.741935484	1	7	3	1.034482759	2.5	2.25	0.399141631	4.672727273	0	0	0.21686747	2.6	2.6	2.6	0.399141631	1.5	1.25	3.083333333	1.75	3	0	3.7	0	8.296610169	0.571428571	4.34375	4.34375	3.776470588
2.7.3.2	0	0	0	0	0	0	0	0	0	0	0	0	0	0	0	0	0	0	0	0	0	0	0	0	0	0	0	0	0	0	0	0	0	0	0	0	0	0	0	0	0	0	0	0	0	0	0	0	0
2.7.3.3	0	0	0	0	1	0	0	0	0	0	0	0	0	0	0	0	0	0.193548387	0.193548387	0.193548387	0.193548387	0	0	0	0	0	0	0.004291845	0	0	0	0.012048193	0	0	0	0.004291845	0	0	0	0	0	0	0	0	0	0	0.03125	0.03125	0
2.7.3.9	1.2	1.173913043	1	0.818181818	1	0	0.833333333	1	1.5	1	1.144067797	0	0	0.684210526	0	1.6	0	1.016129032	1.016129032	1.016129032	1.016129032	1	1	0.5	0.896551724	0.5	0.75	2.141630901	1	1	2	2.554216867	1	1	1	2.141630901	2	1	1.25	1.5	1	1.090909091	0.9	0	1.144067797	2.142857143	1.15625	1.15625	1.105882353
2.7.4.-	0	0	0	0	1	0.5	0	0	0	0	0.110169492	1	1	0	0	0	0	0	0	0	0	0	0	0	0	0.5	0	0.004291845	0	0	0	0.012048193	0	0	0	0.004291845	0	0	0	0	0	0	0	0	0.110169492	0	0	0	0.011764706
2.7.4.1	1	1.608695652	0	0.363636364	1	0	0.666666667	0	0	1	1.262711864	1.615384615	1.615384615	1	1	1.4	0.878787879	0.35483871	0.35483871	0.35483871	0.35483871	1	1	1	0.034482759	0.5	1	0.871244635	0.018181818	1	1	0.951807229	0.8	0.8	0.8	0.871244635	1	1	0.166666667	0.5	0	0.090909091	0.3	1	1.262711864	1	0.875	0.875	0.552941176
2.7.4.10	0	0	0	0	0	0	0	0	0	0	0	0	0	0	0	0	0	0	0	0	0	0	0	0	0	0	0	0	0	0	0	0	0	0	0	0	0	0	0	0	0	0	0	0	0	0	0	0	0
2.7.4.14	1	1	0.947368421	0.636363636	1	1	1	2	4	2	0.949152542	1	1	0.105263158	0	3.4	0	1.451612903	1.451612903	1.451612903	1.451612903	2	2	2.5	0.827586207	1	1.5	0.982832618	1	1	1	1	2.6	2.6	2.6	0.982832618	2	1	1.166666667	1	1	1.136363636	1.4	1	0.949152542	1	2.15625	2.15625	0.964705882
2.7.4.16	0.8	1	0.947368421	0.636363636	1	2	0	0	0	0	0.855932203	1	1	0	1	0	0.96969697	0.064516129	0.064516129	0.064516129	0.064516129	0	0	0	1	0.5	0.5	0.909871245	0	0	1	0.963855422	0	0	0	0.909871245	0	0	0.166666667	0.5	0	1	0	0	0.855932203	0.857142857	0.21875	0.21875	0.117647059
2.7.4.2	0	0	0	0.272727273	0	0	0	0	0	0	0.008474576	0	0	0	0	0	0	0.016129032	0.016129032	0.016129032	0.016129032	0	0	0	0.068965517	0.5	0	0.012875536	1	0	0	0	0	0	0	0.012875536	0	0	0	0.5	1	0	0.1	0	0.008474576	0	0.125	0.125	0.823529412
2.7.4.22	1	1	1	1.090909091	1	1	1	1	1	1	0.983050847	1	1	1	1	1	0.96969697	0.983870968	0.983870968	0.983870968	0.983870968	1	1	1	1	1	1	0.987124464	0.981818182	1	1	0.987951807	1	1	1	0.987124464	1	1	1	1	1	0.954545455	1	1	0.983050847	1	1	1	1
2.7.4.23	0.6	0	0	0	0	0	0	0	0	0	0.449152542	0	0	0	1	0	0.03030303	0	0	0	0	0	0	0	0.034482759	0	0.25	0.605150215	0	0	0.142857143	0.915662651	0	0	0	0.605150215	0	0	0.166666667	0.5	0	0.090909091	0	0	0.449152542	1	0.09375	0.09375	0.070588235
2.7.4.3	1.2	1	0.947368421	1.090909091	1	1	1	1	1	1	0.983050847	1	1	1	1	1	1.060606061	1.016129032	1.016129032	1.016129032	1.016129032	1	1	1	1	1	1	1.004291845	1.036363636	1	1	1	1	1	1	1.004291845	1	1	1	1	1	1	1	1	0.983050847	1.142857143	0.96875	0.96875	1.047058824
2.7.4.6	1	1	0.947368421	0.818181818	1	0	0.166666667	0	0	0	0.966101695	0.769230769	0.769230769	0	1	0	1	0.516129032	0.516129032	0.516129032	0.516129032	1	0	0	1	1.5	1	0.892703863	1.890909091	0	1	0.879518072	0	0	0	0.892703863	0	0	0.166666667	0.5	1	1	0.3	0	0.966101695	1	0.375	0.375	0.635294118
2.7.4.8	1	1.043478261	0.947368421	1	1	1	1	1	1	1	0.983050847	1	1	0.947368421	1	1.6	1	1.322580645	1.322580645	1.322580645	1.322580645	1.5	1	1	0.965517241	1.5	1	1	1.872727273	1	1	1	1.2	1.2	1.2	1	1	1	1	1	1	1	1	1	0.983050847	1	1.28125	1.28125	1.729411765
2.7.4.9	1	1	0.947368421	0.818181818	1	1	1	1	1	1	0.991525424	0	0	1	1	0	0.96969697	0.758064516	0.758064516	0.758064516	0.758064516	1	1	0.5	0.965517241	1	1	0.9527897	0.963636364	1	1	0.891566265	0.4	0.4	0.4	0.9527897	1	1	1	1.25	1	1	1	1	0.991525424	1	0.59375	0.59375	0.988235294
2.7.6.1	1.8	1.695652174	0.947368421	1	1	1	0.833333333	1	1	2	1.194915254	1	1	2	1	2	1	1.5	1.5	1.5	1.5	1	1	1.5	1	1.5	1	0.991416309	1.963636364	0	1.142857143	0.975903614	1	1	1	0.991416309	1	1	1	1	1	1	1.1	1	1.194915254	1	1.5	1.5	1.811764706
2.7.6.2	0	0	0	0.181818182	0	0	0.833333333	1	1.5	1	0.084745763	0.923076923	0.923076923	0.263157895	0	1.2	0	0.887096774	0.887096774	0.887096774	0.887096774	0.5	1	1	0	0.5	0.5	0.030042918	1	0	0	0.024096386	0.7	0.7	0.7	0.030042918	1	1	0.833333333	0.25	1	0	0.4	0	0.084745763	0	0.6875	0.6875	0.823529412
2.7.6.3	1	2	0.947368421	0.363636364	1	0.5	0.166666667	0	0	0	0.974576271	1.076923077	1.076923077	0.105263158	1	0	1.03030303	0.483870968	0.483870968	0.483870968	0.483870968	0	0	0	1	1	0.5	0.939914163	0.509090909	0	1	1	0	0	0	0.939914163	0	0.25	0.25	1	0	1	0	0	0.974576271	1	0.28125	0.28125	0.447058824
2.7.6.5	1.8	1.260869565	1	1.090909091	0	2	1	2	2	1	1.525423729	2	2	0.947368421	1	1.2	0.484848485	1.693548387	1.693548387	1.693548387	1.693548387	0.5	1	2	1	1.5	1	0.909871245	2	1	1	0.975903614	1.1	1.1	1.1	0.909871245	1	1	1.5	1	2	1	1	1	1.525423729	0.857142857	1.34375	1.34375	1.917647059
2.7.7.-	1.4	1.043478261	2	1.090909091	2	0.5	1.833333333	1	1.5	1	1.338983051	1	1	1	1	1.2	1.151515152	1.548387097	1.548387097	1.548387097	1.548387097	1	1	1.5	1.137931034	1.5	1.25	2.450643777	2.090909091	1	2.714285714	2.698795181	1.1	1.1	1.1	2.450643777	1.5	2	1.166666667	1.25	1	2	1	1	1.338983051	2.714285714	1.34375	1.34375	1.2
2.7.7.1	1.2	0.043478261	0	0.363636364	0	0	0.333333333	0	0	0	0.423728814	0	0	0	0	0	0	0.306451613	0.306451613	0.306451613	0.306451613	0	0	0	0	0	0	0.025751073	0	0	0	0	0	0	0	0.025751073	0	0	0	0	0	0	0	0	0.423728814	0	0.03125	0.03125	0.011764706
2.7.7.12	0.2	0	0.894736842	0.181818182	0	0	0.166666667	0	0.5	1	0.050847458	0	0	0.947368421	0	0.2	0	0.403225806	0.403225806	0.403225806	0.403225806	1	1	0	0.586206897	0.5	0.5	0.806866953	0.872727273	1	1	0.915662651	0.4	0.4	0.4	0.806866953	1	0	0.25	0.5	1	0.909090909	0.5	0	0.050847458	0.857142857	0.25	0.25	0.529411765
2.7.7.13	0.4	0.130434783	0	1.090909091	2	1	0.166666667	0	0	0	1.203389831	2.846153846	2.846153846	0	0	0	0.757575758	1.129032258	1.129032258	1.129032258	1.129032258	0	0	0	1.655172414	0.5	0.75	1.068669528	0	0	0	1.43373494	0.1	0.1	0.1	1.068669528	0	0	0.416666667	0.75	0	0.181818182	0	0	1.203389831	1.142857143	0.4375	0.4375	0.235294118
2.7.7.14	0	0	0	0	0	0	0	0	0	0	0	0	0	0	0	0	0	0	0	0	0	0	0	0	0	0	0	0	0	0	0	0	0	0	0	0	0	0	0	0	0	0	0	0	0	0	0	0	0
2.7.7.15	0	0	0.473684211	0.272727273	1	0	0	0	0	0	0	0	0	0	0	0	0	0.016129032	0.016129032	0.016129032	0.016129032	0	0	0	0	0	0	0.098712446	0.018181818	0	0	0.228915663	0.2	0.2	0.2	0.098712446	0	0	0	0.25	0	0.045454545	0.1	0	0	0	0	0	0.305882353
2.7.7.18	0	0.652173913	0	0.818181818	1	0	0.833333333	1	1	2	0.830508475	1	1	1	1	0.8	0.96969697	0.935483871	0.935483871	0.935483871	0.935483871	0.5	1	0.5	0.931034483	1	1	0.961373391	1	0	1	0.987951807	0.9	0.9	0.9	0.961373391	1	1	1	0.75	1	0.090909091	0.6	0	0.830508475	1	0.84375	0.84375	0.964705882
2.7.7.19	1	1	0.947368421	0.727272727	1	0.5	0	0	0	0	0.949152542	1	1	1	1	0	0.757575758	0.532258065	0.532258065	0.532258065	0.532258065	0	0	0	1	0	0.5	0.884120172	0.018181818	1	1	0.987951807	0	0	0	0.884120172	0	0	0.916666667	0.75	0	0.954545455	0.1	0	0.949152542	1	0.40625	0.40625	0.247058824
2.7.7.2	0	0	0	0	0	0	0	0	0	0	0.008474576	0	0	0	0	0	0	0	0	0	0	0	0	0	0	0	0	0	0	0	0	0	0.1	0.1	0.1	0	0.5	0	0	0	0	0	0	0	0.008474576	0	0	0	0
2.7.7.23	2	1.913043478	1.894736842	1.636363636	0	0	1.666666667	2	0	2	1.93220339	0	0	2	2	0	1.939393939	1.709677419	1.709677419	1.709677419	1.709677419	2	2	0.5	1.931034483	2	2	1.935622318	1.963636364	0	2	1.951807229	0.9	0.9	0.9	1.935622318	0	2	1.833333333	2	2	2	1.8	2	1.93220339	2	1.09375	1.09375	1.976470588
2.7.7.24	1.2	0.173913043	0.578947368	1.272727273	2	1.5	0.166666667	0	1	1	1.016949153	1.846153846	1.846153846	0.736842105	1	0.8	0.242424242	0.887096774	0.887096774	0.887096774	0.887096774	1.5	1	1	0.931034483	0.5	1.25	1.197424893	0.963636364	0	1.714285714	1.34939759	0.6	0.6	0.6	1.197424893	1	0	0.416666667	0.5	0	0.136363636	0.7	0	1.016949153	1.142857143	0.96875	0.96875	0.517647059
2.7.7.27	0.4	0	1.052631579	1	0	0	1.833333333	0	2	2	0.245762712	0	0	0.947368421	0	4	0	1.451612903	1.451612903	1.451612903	1.451612903	2	2	3	0.896551724	0	0.5	0.884120172	0.181818182	2	1	0.987951807	2.4	2.4	2.4	0.884120172	2	2	1.666666667	1.5	2	0.818181818	1.8	0	0.245762712	0.857142857	2.15625	2.15625	0.564705882
2.7.7.3	1	1	1	1	1	1	1	1	1	1	0.974576271	1	1	0.947368421	1	1	0.96969697	0.983870968	0.983870968	0.983870968	0.983870968	1	1	1	1	1	1	0.978540773	0.981818182	1	1	0.987951807	1	1	1	0.978540773	1	1	0.916666667	1	1	1	0.8	1	0.974576271	1	1	1	1.047058824
2.7.7.33	0.2	0	0	0	0	0.5	0	0	0	1	0.322033898	0.769230769	0.769230769	0	1	0.2	0.181818182	0.241935484	0.241935484	0.241935484	0.241935484	0	0	0	0.034482759	0	0	0.244635193	0	0	0	0.012048193	0.3	0.3	0.3	0.244635193	0	0	0.166666667	0	0	0	0	0	0.322033898	0.142857143	0.3125	0.3125	0.105882353
2.7.7.38	1	1	1.157894737	0.181818182	1	1	0.166666667	0	0	0	0.957627119	1.076923077	1.076923077	0	2	0.2	1.03030303	0.096774194	0.096774194	0.096774194	0.096774194	0	0	0	0.103448276	0.5	0.25	1.038626609	0	0	1	1.325301205	0.2	0.2	0.2	1.038626609	0	0	1.166666667	1	0	1.045454545	0	0	0.957627119	1	0.1875	0.1875	0.129411765
2.7.7.39	0	0	0.578947368	1.090909091	0	0	0.333333333	0	1.5	0	0.042372881	0.076923077	0.076923077	0.052631579	0	0.6	0.060606061	0.14516129	0.14516129	0.14516129	0.14516129	0	1	0	0.034482759	0.5	0	0.150214592	0.654545455	0	0	0.301204819	0.3	0.3	0.3	0.150214592	0	0	0.833333333	0.25	0	0.045454545	0.6	0	0.042372881	0	0.28125	0.28125	0.6
2.7.7.4	1.8	2	1.789473684	1	4	0	0.166666667	0	0	0	2.152542373	2	2	0	0	0.4	1.212121212	0.661290323	0.661290323	0.661290323	0.661290323	0	0	1	1.517241379	0	1	1.845493562	0	2	2	1.987951807	1.2	1.2	1.2	1.845493562	0	0	0.333333333	1	0	0.181818182	0	0	2.152542373	2	0.71875	0.71875	0.376470588
2.7.7.41	1.2	1.043478261	0.947368421	1.272727273	1	1	1	1	1	1	1.152542373	1.307692308	1.307692308	1	1	1	1.181818182	0.983870968	0.983870968	0.983870968	0.983870968	1	1	1	1	1	1.25	1.446351931	0.963636364	1	1	1.855421687	0.9	0.9	0.9	1.446351931	1	1	1.833333333	1.5	1	1.090909091	0.7	1	1.152542373	1	1.09375	1.09375	0.988235294
2.7.7.42	1	1	0.894736842	0.909090909	0	0	0	0	0	0	0.872881356	0	0	1	0	0	0	0.048387097	0.048387097	0.048387097	0.048387097	0	0	0	0.896551724	0	0.5	0.879828326	0	0	1	1	0	0	0	0.879828326	0	0	0.166666667	0.5	0	0.863636364	0	0	0.872881356	1	0.1875	0.1875	0.129411765
2.7.7.43	0	0.217391304	0.263157895	0	0	0	0	0	0	0	0.084745763	0.461538462	0.461538462	0	0	0	2.060606061	0.322580645	0.322580645	0.322580645	0.322580645	0	0	0	0.068965517	0	0.5	0.103004292	0.090909091	1	0	0.144578313	0.1	0.1	0.1	0.103004292	0	0	0.5	0.5	0	1	0	0	0.084745763	0	0.15625	0.15625	0.058823529
2.7.7.47	0.2	0.739130435	0	0	0	0	0	0	0	0	0.13559322	0	0	0	0	0	0	0.096774194	0.096774194	0.096774194	0.096774194	0	0	0	0	0	0	0.210300429	0.218181818	0	0	0.108433735	0	0	0	0.210300429	0	0	0	0.25	0	0.045454545	0	0	0.13559322	0.142857143	0.03125	0.03125	0.094117647
2.7.7.48	0	0	0	0	0	0	0	0	0	0	0.076271186	0	0	0	0	0	0	0	0	0	0	0	0	0	0	0	0	0	0	0	0	0	0	0	0	0	0	0	0	0	0	0	0	0	0.076271186	0	0	0	0
2.7.7.49	0.4	0.043478261	0.052631579	0	0	0	0	0	0	0	0.398305085	0.153846154	0.153846154	0	0	0.2	0	0.016129032	0.016129032	0.016129032	0.016129032	0	0	0	0	0	0.5	0.175965665	0.018181818	0	0.285714286	0.168674699	0.2	0.2	0.2	0.175965665	0	0	0.083333333	0.25	0	0.045454545	0.2	0	0.398305085	0	0.0625	0.0625	0.117647059
2.7.7.53	0	0	0	0	0	0	0	0	0	0	0.076271186	0	0	0	0	0	0	0	0	0	0	0	0	0	0	0	0	0	0	0	0	0	0	0	0	0	0	0	0	0	0	0	0	0	0.076271186	0	0	0	0
2.7.7.56	1	1	1	1	1	0	0.166666667	1	0	0	0.906779661	0	0	0.947368421	0	0	0	0.419354839	0.419354839	0.419354839	0.419354839	1	0	0	1	0.5	0.5	0.896995708	0.963636364	0	1	0.975903614	0.1	0.1	0.1	0.896995708	0	0	1	0.5	0	1	0	1	0.906779661	1	0.28125	0.28125	0.141176471
2.7.7.58	0.4	1.130434783	0	0	0	0	0	0	0	0	0.016949153	0	0	0	0	0	0	0	0	0	0	0	0	0	0	0	0.5	1.287553648	0	0	0	1.927710843	0	0	0	1.287553648	0	0	0.333333333	1	0	0.181818182	0	0	0.016949153	1.714285714	0	0	0.141176471
2.7.7.59	1	1	0.947368421	0	0	0	0	0	0	0	0.881355932	0	0	0.947368421	0	0	0.909090909	0.032258065	0.032258065	0.032258065	0.032258065	0	0	0	0.724137931	0	0.5	0.871244635	0	0	1	0.975903614	0	0	0	0.871244635	0	0	0.166666667	0.5	0	0.909090909	0	0	0.881355932	1	0.15625	0.15625	0.117647059
2.7.7.6	4	3.956521739	3.947368421	3.727272727	4	3	4.166666667	4	4	3	3.974576271	2.923076923	2.923076923	3.947368421	5	3.8	3.696969697	3.935483871	3.935483871	3.935483871	3.935483871	3.5	3	4	3.965517241	4	4	3.832618026	3.963636364	4	4	4.012048193	3.5	3.5	3.5	3.832618026	3	4	3.916666667	4	4	4	2.9	3	3.974576271	4	3.75	3.75	4.035294118
2.7.7.60	1	1	0.947368421	0.727272727	1	1	1	2	0.5	1	1.059322034	1.230769231	1.230769231	1.157894737	2	1.2	2	1.129032258	1.129032258	1.129032258	1.129032258	1	1	1.5	0.896551724	1.5	1.5	1.012875536	0.509090909	0	1	1.060240964	1.4	1.4	1.4	1.012875536	1.5	1	1	1.25	1	0.954545455	0.9	1	1.059322034	1.142857143	1.1875	1.1875	0.294117647
2.7.7.61	0.2	0	0.157894737	0	0	0	0	0	0	0	0.220338983	0	0	0	0	0	0	0.290322581	0.290322581	0.290322581	0.290322581	0	0	0.5	0	0.5	0.25	0.789699571	0.872727273	0	0	0.951807229	0	0	0	0.789699571	0	0	0.666666667	0.5	1	1.227272727	0	0	0.220338983	0.857142857	0.0625	0.0625	0.470588235
2.7.7.63	0.6	0	0.052631579	0.636363636	1	0	0.166666667	1	0.5	0	0.177966102	0.692307692	0.692307692	0.947368421	1	0.4	0.090909091	0.822580645	0.822580645	0.822580645	0.822580645	0	0	0.5	0.482758621	1	0.25	0.793991416	1.581818182	0	0	0.951807229	0.1	0.1	0.1	0.793991416	0	1	0.166666667	1.5	2	0.090909091	0.1	0	0.177966102	0.857142857	0.40625	0.40625	0.717647059
2.7.7.64	0	0	0	0	0	0	0	0	0	0	0	0	0	0	0	0	0	0	0	0	0	0	0	0	0	0	0	0	0	0	0	0	0	0	0	0	0	0	0	0	0	0	0	0	0	0	0	0	0
2.7.7.65	0.8	0	0	0	0	0	0	0	0	0	0.43220339	0	0	0	0	0	0	0	0	0	0	0	0	0	0	0	0.5	0.635193133	0	0	0	1.385542169	0	0	0	0.635193133	0	0	0.25	1	0	0.181818182	0	0	0.43220339	1	0.0625	0.0625	0.011764706
2.7.7.66	0	0.391304348	0	0	0	0	0	0	0	0	0.322033898	0	0	0	0	0	0	0	0	0	0	0	0	0	0	0	0	0.051502146	0	0	0	0.012048193	0	0	0	0.051502146	0	0	0	0	0	0	0	0	0.322033898	0.428571429	0	0	0.011764706
2.7.7.7	13.4	8.260869565	10	10.18181818	10	7	8.5	7	11	10	12.38135593	9	9	7.947368421	8	9.8	8.333333333	10.66129032	10.66129032	10.66129032	10.66129032	8	8	7.5	12	9	11.75	11.43776824	10.09090909	6	11.85714286	11.95180723	7.4	7.4	7.4	11.43776824	6.5	8.25	10.41666667	9.75	8	9.363636364	6.9	6	12.38135593	12.57142857	9.28125	9.28125	10.14117647
2.7.7.72	3	3	3	0.545454545	0	0	1	3	3	0	2.822033898	0	0	0	6	3	2.727272727	2.274193548	2.274193548	2.274193548	2.274193548	3	3	3	0.310344828	1.5	1.5	2.896995708	2.890909091	3	3	2.891566265	2.4	2.4	2.4	2.896995708	1.5	0	0.5	3	3	2.863636364	2.1	3	2.822033898	3	2.34375	2.34375	2.835294118
2.7.7.73	0.2	0	0.894736842	0	0	0	0.666666667	1	1	0	0.016949153	0	0	0.315789474	2	0.2	0.909090909	0.5	0.5	0.5	0.5	0	0	0.5	0.034482759	0	0.75	0.789699571	0	0	0.142857143	0.963855422	0.1	0.1	0.1	0.789699571	0	1	1	0.5	0	0.090909091	0	0	0.016949153	0.857142857	0.1875	0.1875	0.082352941
2.7.7.75	1	0	0.947368421	0	0	0	0	0	0	0	0.822033898	0	0	0	0	0	1	0	0	0	0	0	0	0	0.103448276	0	0.25	0.875536481	0	0	1	0.975903614	0	0	0	0.875536481	0	0	0.166666667	0.5	0	0.954545455	0	0	0.822033898	1	0	0	0.105882353
2.7.7.76	0.4	0	0	0.090909091	0	0	0.5	0	1	1	0.694915254	0	0	0	0	0.4	0.03030303	0.741935484	0.741935484	0.741935484	0.741935484	0.5	0	0	0	0.5	0.25	0.450643777	0.527272727	0	0.142857143	0.939759036	0.5	0.5	0.5	0.450643777	1	1	0.083333333	0.5	0	0.090909091	0.3	0	0.694915254	0	0.375	0.375	0.047058824
2.7.7.77	1	1.043478261	0.052631579	0	0	0	0.166666667	0	0	1	0.915254237	0	0	0	0	0	0.939393939	0.306451613	0.306451613	0.306451613	0.306451613	0	0	0	0.103448276	0.5	0.25	0.879828326	0.527272727	1	1	0.975903614	0.1	0.1	0.1	0.879828326	0	0	0.166666667	0.5	0	0.954545455	0	0	0.915254237	1	0.09375	0.09375	0.247058824
2.7.7.8	1	1	0.947368421	1	1	1	1	1	1	1	0.974576271	0.923076923	0.923076923	1	1	1	0.96969697	0.983870968	0.983870968	0.983870968	0.983870968	1	1	1	1	1	1	0.905579399	1	1	1	0.903614458	1	1	1	0.905579399	1	1	1	1	1	1	0.8	1	0.974576271	1	1	1	0.164705882
2.7.7.9	1.2	1	0.947368421	0.909090909	1	0	0.166666667	0	1	1	1.855932203	0	0	1	1	0	1	1.14516129	1.14516129	1.14516129	1.14516129	1	1	0	1.137931034	1	1.5	1.738197425	1.418181818	0	2	1.939759036	0.3	0.3	0.3	1.738197425	1	1	1.083333333	1.5	1	1.090909091	0.4	0	1.855932203	1.714285714	0.46875	0.46875	1.129411765
2.7.8.-	3.6	2.347826087	0.736842105	2.272727273	1	1	1.666666667	3	1.5	1	3	4	4	0.263157895	1	2.4	0.090909091	2.85483871	2.85483871	2.85483871	2.85483871	1.5	3	2	1	2	2.75	2.905579399	3.454545455	1	1.571428571	4.072289157	2.7	2.7	2.7	2.905579399	4	1	2.666666667	3.25	1	2.272727273	3.4	2	3	2.714285714	2.25	2.25	2.705882353
2.7.8.11	0	0	0	0	0	0	0	0	0	0	0.016949153	0	0	0.052631579	0	0	0	0	0	0	0	0	0	0	0	0	0	0.008583691	0	0	0	0	0	0	0	0.008583691	0	0	0	0	0	0	0	0	0.016949153	0	0	0	0
2.7.8.12	0	0	0	0	0	0	0	0	0.5	0	0.008474576	0	0	0	0	0	0	0.016129032	0.016129032	0.016129032	0.016129032	0	0	0	0	0.5	0	0	0.072727273	0	0	0	0	0	0	0	0	0	0	0	0	0	0.1	0	0.008474576	0	0.0625	0.0625	0.070588235
2.7.8.13	1	1	1	1	1	1	1	1	1	1	1.025423729	1	1	1	1	1	1.03030303	1.016129032	1.016129032	1.016129032	1.016129032	1	1	1	1.034482759	1	1	0.969957082	1	1	1	1	1	1	1	0.969957082	1	1	1	1	1	1	0.9	1	1.025423729	1	1	1	0.988235294
2.7.8.15	0	0	0	0	0	0	0	0	0	0	0	0	0	0	0	0	0	0	0	0	0	0	0	0	0	0	0	0	0	0	0	0	0	0	0	0	0	0	0	0	0	0	0	0	0	0	0	0	0.011764706
2.7.8.2	0	0	0	0	0	0	0	0	0	0	0	0	0	0	0	0	0	0	0	0	0	0	0	0	0	0	0	0	0	0	0	0	0	0	0	0	0	0	0	0	0	0	0	0	0	0	0	0	0
2.7.8.20	0.2	0	0	0	0	0	0	0	0	0	0.016949153	0	0	0	0	0	0.121212121	0	0	0	0	0	0	0	0	0	0.25	0.600858369	0	0	0.714285714	0.903614458	0	0	0	0.600858369	0	0	0.166666667	0.5	0	0.090909091	0.1	0	0.016949153	0.857142857	0	0	0.047058824
2.7.8.23	0.4	0	0	0	0	0	0	0	0	1	0.347457627	0	0	0	0	0	0	0.048387097	0.048387097	0.048387097	0.048387097	0	0	0	0.137931034	0	0	0.012875536	0	0	0	0.012048193	0	0	0	0.012875536	0	0	0	0	0	0	0	0	0.347457627	0	0.09375	0.09375	0.035294118
2.7.8.24	0	0	0	0.727272727	0	0	0.166666667	0	0	0	0.008474576	0	0	0	0	0	0	0	0	0	0	0	0	0	0.034482759	0	0	0.012875536	0	0	0	0.012048193	0	0	0	0.012875536	0	0	0	0	0	0	0	0	0.008474576	0.142857143	0.09375	0.09375	0.058823529
2.7.8.25	0.2	0.956521739	0.105263158	0	0	0	0	0	0	0	0.855932203	0	0	0	0	0	0	0.209677419	0.209677419	0.209677419	0.209677419	0	0	0.5	0.103448276	0.5	0.25	0.909871245	1	1	0	1.012048193	0	0	0	0.909871245	0	0	0.916666667	0.5	1	0.636363636	0	0	0.855932203	1.714285714	0.21875	0.21875	0.470588235
2.7.8.26	1	0.869565217	0	0	1	0	0	0	1.5	1	0.754237288	0.769230769	0.769230769	0	2	1	0.151515152	0.870967742	0.870967742	0.870967742	0.870967742	0.5	0	0.5	0.448275862	0.5	0.25	0.630901288	0	1	0	0.951807229	0.6	0.6	0.6	0.630901288	1	0	1	0.5	0	0.090909091	0	0	0.754237288	1	0.59375	0.59375	0.235294118
2.7.8.28	0.2	0	0	0	0	0	0	0	0	0	0.033898305	0	0	0	0	0	0	0	0	0	0	0	0	0	0	0	0	0.008583691	0	0	0	0	0	0	0	0.008583691	0	0	0	0	0	0	0	0	0.033898305	0	0.03125	0.03125	0.023529412
2.7.8.30	0.2	0	0	0	0	0	0	0	0	0	0.576271186	0	0	0	0	0.4	0	0	0	0	0	0	0	0	0.034482759	0	0.25	0.824034335	0	0	0.857142857	0.939759036	0.2	0.2	0.2	0.824034335	0	0	0.166666667	0.5	0	0.090909091	0.1	0	0.576271186	0.857142857	0.0625	0.0625	0.070588235
2.7.8.31	0	0	0	0	0	0	0	0	0	0	0	0	0	0	0	0	0	0	0	0	0	0	0	0	0	0	0	0	0	0	0	0	0	0	0	0	0	0	0	0	0	0	0	0	0	0	0	0	0
2.7.8.33	1	0	0.947368421	0.272727273	0	0	0	0	0	0	0.754237288	1.076923077	1.076923077	0.842105263	0	0	0.03030303	0.612903226	0.612903226	0.612903226	0.612903226	1	0	0	0.655172414	0.5	0.25	0.944206009	0.109090909	1	1	1.072289157	0.1	0.1	0.1	0.944206009	0	0	0.166666667	0.5	0	1	0.2	0	0.754237288	1.142857143	0	0	0.4
2.7.8.5	1	1.173913043	0.947368421	1.909090909	1	0	1	1	1.5	2	1.169491525	0.692307692	0.692307692	2.631578947	1	1.6	1.060606061	1.758064516	1.758064516	1.758064516	1.758064516	2	2	2	1.862068966	0.5	1	0.969957082	1.418181818	1	1	1.024096386	1.7	1.7	1.7	0.969957082	1	1.25	1.833333333	1	1	1.045454545	1.3	0	1.169491525	1	1.4375	1.4375	1.011764706
2.7.8.6	0.4	0.260869565	0.789473684	0	1	0	0.5	1	0.5	0	0.610169492	0.076923077	0.076923077	0	0	0.6	0.787878788	0.387096774	0.387096774	0.387096774	0.387096774	0	1	1	0.137931034	0.5	0.5	0.261802575	0	0	2	0.036144578	0.3	0.3	0.3	0.261802575	0.5	0	0.333333333	0	0	0.590909091	0.5	0	0.610169492	0.285714286	0.375	0.375	0.188235294
2.7.8.7	1	0	0	0.363636364	1	0	0	1	1	0	0.906779661	0	0	1	1	0	1	0.838709677	0.838709677	0.838709677	0.838709677	0	1	0	0.551724138	1	1	1.051502146	0.981818182	0	1	1.180722892	0	0	0	1.051502146	1	1	1	1	1	0.090909091	0.5	0	0.906779661	1	0.40625	0.40625	0.952941176
2.7.8.8	1.8	1	0.947368421	0.181818182	1	1	0.166666667	0	1	0	1.093220339	0.923076923	0.923076923	0	1	0.6	1	0.951612903	0.951612903	0.951612903	0.951612903	0	1	1	0.103448276	0.5	0.5	0.922746781	0	0	1	1.024096386	0.6	0.6	0.6	0.922746781	0	0	1	1	0	0.954545455	0.2	0	1.093220339	0.857142857	0.625	0.625	0.176470588
2.7.9.1	0	0	0	1.363636364	1	1	1	0	1	1	0.084745763	1	1	0	1	1	0	0.887096774	0.887096774	0.887096774	0.887096774	0.5	1	1	0	0.5	0.75	0.030042918	0.618181818	1	0	0.024096386	1	1	1	0.030042918	1	1	0.833333333	0.5	0	0	0.9	0	0.084745763	0.142857143	0.78125	0.78125	0.235294118
2.7.9.2	1.2	1	0.052631579	0	0	0	0	0	0	0	1.06779661	0	0	0	1	0	0.03030303	0.64516129	0.64516129	0.64516129	0.64516129	0	0	0	0.24137931	0.5	0.25	0.871244635	0	1	1	0.951807229	0	0	0	0.871244635	0	0	0.25	0.5	0	0.090909091	0.1	1	1.06779661	0.857142857	0.28125	0.28125	0.341176471
2.7.9.3	0.8	0	0.947368421	0	0	0	0.5	0	1	1	0.796610169	0	0	0	1	0.8	0.939393939	0.516129032	0.516129032	0.516129032	0.516129032	0.5	0	0	0.344827586	0.5	0.75	0.793991416	0.563636364	1	0.142857143	1	0.5	0.5	0.5	0.793991416	1	1.25	0.25	1	0	0.909090909	0.1	1	0.796610169	0.857142857	0.5625	0.5625	0.105882353
2.8.1.-	1.6	4.391304348	3.894736842	0.909090909	1	1.5	1.166666667	1	1	1	1.483050847	3.076923077	3.076923077	0	2	1	1.96969697	1.258064516	1.258064516	1.258064516	1.258064516	1	1	1	1.310344828	1	1.75	3.729613734	1	0	4	3.771084337	1.3	1.3	1.3	3.729613734	1	1	3.166666667	2.5	1	3.954545455	1	1	1.483050847	3.714285714	1.1875	1.1875	1.211764706
2.8.1.1	3	0.869565217	1.210526316	0	0	0	0	0	0	0	1.991525424	0	0	0	0	0.4	0	0.85483871	0.85483871	0.85483871	0.85483871	0	0	0	1.482758621	0	1.25	3.008583691	0	0	3	3.686746988	0.4	0.4	0.4	3.008583691	0	0	0.5	2	0	1.363636364	0	0	1.991525424	3.714285714	0.3125	0.3125	0.423529412
2.8.1.6	1	1.130434783	1	0.181818182	1	0	1	2	2	1	0.915254237	0.923076923	0.923076923	0	3	1.6	1.060606061	1.725806452	1.725806452	1.725806452	1.725806452	0	2	2	1.172413793	0.5	0.5	0.961373391	0	1	1	0.975903614	1.4	1.4	1.4	0.961373391	0	0	1.166666667	0.5	0	0.954545455	0.6	0	0.915254237	1	1.15625	1.15625	0.164705882
2.8.1.7	2.6	2.391304348	0.947368421	3	3	2	3.833333333	2	2	2	3.245762712	2	2	2.421052632	1	2	1.151515152	2.419354839	2.419354839	2.419354839	2.419354839	3	3	3	3.103448276	3	4.75	2.935622318	3.981818182	1	3	2.975903614	2.4	2.4	2.4	2.935622318	3	4	1.25	3.5	4	1.136363636	2.9	4	3.245762712	4.285714286	2.84375	2.84375	3.623529412
2.8.1.8	1	1.695652174	0.947368421	1.090909091	1	1	0	0	0	0	1.161016949	1	1	0	1	0	0.090909091	0.177419355	0.177419355	0.177419355	0.177419355	0	0	0	1	0	0.5	0.931330472	0	0	1	0.963855422	0	0	0	0.931330472	0	1	0.166666667	0.5	0	1	0	0	1.161016949	1	0.25	0.25	0.176470588
2.8.2.-	0	0	0	0	0	0	0	0	0	0	0.033898305	0	0	0	0	0	0	0	0	0	0	0	0	0	0	0	0	0.008583691	0	0	0	0	0	0	0	0.008583691	0	0	0	0	0	0	0	0	0.033898305	0	0	0	0
2.8.2.1	0	0	0	0	0	0	0	0	0	0	0	0	0	0	0	0	0	0.032258065	0.032258065	0.032258065	0.032258065	0	0	0	0	0	0.25	0	0	0	0	0	0	0	0	0	0	0	0	0	0	0	0	0	0	0	0	0	0
2.8.2.2	0	0	0	0	0	0	0	0	0	0	0	0	0	0	0	0	0	0	0	0	0	0	0	0	0	0	0	0	0	0	0	0	0	0	0	0	0	0	0	0	0	0	0	0	0	0	0.03125	0.03125	0
2.8.2.22	0	0	0	0	0	0	0.166666667	0	0	1	0.050847458	0.076923077	0.076923077	0	0	0	0.696969697	0.016129032	0.016129032	0.016129032	0.016129032	0	0	0	0	0	0	0.253218884	0	0	0	0.313253012	0	0	0	0.253218884	0	0	0.083333333	0.75	0	0	0	0	0.050847458	0	0	0	0.129411765
2.8.3.-	0.8	0	0	0.181818182	1	0	0	0	0	0	1.016949153	1.076923077	1.076923077	0	0	0	0.03030303	0.032258065	0.032258065	0.032258065	0.032258065	0	0	0	0.413793103	0	1.25	0.751072961	0	0	0.142857143	1.34939759	0.2	0.2	0.2	0.751072961	0	0	0.583333333	0.5	0	0.090909091	0	0	1.016949153	0.285714286	0.21875	0.21875	0.164705882
2.8.3.1	0	0	0	0.090909091	0	0	0	0	2	0	0.118644068	0	0	0	0	0.4	0	0.370967742	0.370967742	0.370967742	0.370967742	0	0	0.5	0	0	0	0.107296137	0	0	0.142857143	0.228915663	0.1	0.1	0.1	0.107296137	0	0	0.416666667	0	0	0	0.4	0	0.118644068	0.428571429	0.3125	0.3125	0
2.8.3.12	0	0	0	0	0	0	0	0	0	0	0.288135593	0	0	0	0	0	0	0.096774194	0.096774194	0.096774194	0.096774194	0	0	0	0	0	0	0.021459227	0	0	0	0	0	0	0	0.021459227	0	0	1.5	0	0	0	0	0	0.288135593	0	0.3125	0.3125	0.023529412
2.8.3.15	0	0	0	0	0	0	0	0	0	0	0.050847458	0	0	0	0	0	0	0	0	0	0	0	0	0	0	0	0	0	0	0	0	0	0	0	0	0	0	0	0	0	0	0	0	0	0.050847458	0	0	0	0
2.8.3.16	2.8	0	0	0	0	0	0	0	1	1	3.711864407	0	0	0.421052632	0	0	0	0.177419355	0.177419355	0.177419355	0.177419355	0	0	0	0.068965517	0.5	0	0.347639485	0	0	0	0.722891566	0	0	0	0.347639485	0	0	0.083333333	0.25	0	0	0	0	3.711864407	0	0.3125	0.3125	0.282352941
2.8.3.17	0	0	0	0	0	0	0	0	0	0	0	0	0	0	0	0	0	0.177419355	0.177419355	0.177419355	0.177419355	0	0	0	0	0	0.25	0	0	0	0	0	0	0	0	0	0	0	0	0	0	0	0	0	0	0	0	0	0
2.8.3.5	1.6	1.652173913	0	0	0	0.5	0	0	1	0	1.779661017	0	0	0	0	0.2	0.060606061	0.419354839	0.419354839	0.419354839	0.419354839	0	0	0	0.862068966	0	0.5	0.150214592	0	1	0	0.048192771	0	0	0	0.150214592	0	0	1	0	0	0.090909091	0	0	1.779661017	1.714285714	0.3125	0.3125	0.094117647
2.8.3.6	1.6	4.347826087	0	0	0	0	0	0	0	0	1.847457627	0	0	0	0	0	0	0	0	0	0	0	0	0	0	0	0	0.107296137	0	0	0	0.048192771	0	0	0	0.107296137	0	0	0	0	0	0	0	0	1.847457627	1.857142857	0	0	0.070588235
2.8.3.8	0	0.043478261	0	0	0	1	0	0	1	0	0.050847458	0	0	0	0	0.2	0	0.403225806	0.403225806	0.403225806	0.403225806	0	0	0	0.137931034	0	0.25	0.502145923	0	2	0	1	0.2	0.2	0.2	0.502145923	0	0	2.083333333	0.5	0	0.954545455	0	0	0.050847458	0	0.1875	0.1875	0
2.8.3.9	0	0	0	0	0	0.5	0	0	2	0	0.008474576	0	0	0	0	0.2	0	0.161290323	0.161290323	0.161290323	0.161290323	0	0	0	0	0	0	0.008583691	0	2	0	0	0	0	0	0.008583691	0	0	2	0	0	0	0	0	0.008474576	0	0.21875	0.21875	0
2.8.4.1	0	0	0	0	0	0	0	0	0	0	0	0	0	0	0	0	0	0	0	0	0	0	0	0	0	0	0	0	0	0	0	0	0	0	0	0	0	0	0	0	0	0	0	0	0	0	0	0	0
2.9.1.-	0.8	0	0	0	0	0	0	0	0	0	0.703389831	0	0	0	0	0	0.757575758	0.161290323	0.161290323	0.161290323	0.161290323	0	0	0	0	0	0.25	0.613733906	0	1	0	0.939759036	0	0	0	0.613733906	0	1	0.25	0.5	0	0.090909091	0	1	0.703389831	0.857142857	0.0625	0.0625	0.058823529
2.9.1.1	0.4	0	1	0	0	0	0	0	0	2	0.550847458	0	0	0	1	0	0.96969697	0.5	0.5	0.5	0.5	0.5	0	0.5	0.310344828	1	0.75	1.210300429	1.090909091	0	1.142857143	1.072289157	0	0	0	1.210300429	0	1	0.333333333	1.25	0	0.818181818	0	1	0.550847458	1.714285714	0.1875	0.1875	0.317647059
2.9.1.2	0	0	0	0	0	0	0	0	0	0	0	0	0	0	0	0	0	0	0	0	0	0	0	0	0	0	0	0	0	0	0	0	0	0	0	0	0	0	0	0	0	0	0	0	0	0	0	0	0
3.-.-.-	1.2	2.956521739	0.947368421	0	0	0	0.166666667	1	0	0	1.254237288	0.153846154	0.153846154	0	1	0	0	0.887096774	0.887096774	0.887096774	0.887096774	0	0	0.5	0.24137931	0.5	0.75	0.579399142	0.018181818	0	0.142857143	0.686746988	0.1	0.1	0.1	0.579399142	0	0	2.333333333	0.25	0	0.090909091	0.2	0	1.254237288	1.142857143	0.125	0.125	0.294117647
3.1.-.-	6.8	5.608695652	6.421052632	5	4	3	6.166666667	8	6.5	6	6.957627119	4.461538462	4.461538462	6.263157895	6	6.6	4.090909091	7.241935484	7.241935484	7.241935484	7.241935484	3.5	8	5	4.413793103	6.5	7	8.592274678	7.945454545	4	7.714285714	10.22891566	6.5	6.5	6.5	8.592274678	7.5	6.25	6.833333333	8.25	7	6.818181818	5.7	5	6.957627119	8.285714286	5.875	5.875	6.094117647
3.1.1.-	0.8	1.52173913	0.894736842	0.909090909	0	0.5	0.666666667	0	1	1	2.101694915	0.384615385	0.384615385	0	1	0.4	0.03030303	0.532258065	0.532258065	0.532258065	0.532258065	0	1	0	0.275862069	1	1.5	1.369098712	2.290909091	2	0	2.156626506	0.3	0.3	0.3	1.369098712	0	0	0.416666667	1	2	0.181818182	0.7	0	2.101694915	0.857142857	0.5625	0.5625	0.529411765
3.1.1.1	1.6	1.043478261	0.105263158	0.636363636	0	0	0.166666667	0	0	0	1.796610169	0.230769231	0.230769231	0.631578947	1	0	0	0.129032258	0.129032258	0.129032258	0.129032258	0	0	0	1.034482759	0.5	0	0.287553648	0.981818182	0	1	0.060240964	0.4	0.4	0.4	0.287553648	1	0	0	0	1	0	0.1	0	1.796610169	0.857142857	0.40625	0.40625	0.494117647
3.1.1.11	0.2	0	0	0	0	0.5	0	0	0	0	0.033898305	0.307692308	0.307692308	0	0	0	0	0.064516129	0.064516129	0.064516129	0.064516129	0	0	0	0.034482759	0	0.25	0.725321888	0.054545455	0	0	0.951807229	0.1	0.1	0.1	0.725321888	0	0	0.083333333	0.5	0	0.090909091	0	0	0.033898305	0.857142857	0.03125	0.03125	0.035294118
3.1.1.15	0	0	0	0	0	0	0	0	0	0	0.228813559	0	0	0	0	0	0	0	0	0	0	0	0	0	0	0	0	0.004291845	0	0	0.142857143	0	0	0	0	0.004291845	0	0	0	0	0	0	0	0	0.228813559	0	0	0	0
3.1.1.17	1.4	0.086956522	0.736842105	0.090909091	0	0	0	0	0	0	0.940677966	0	0	0	0	0	0	0.016129032	0.016129032	0.016129032	0.016129032	0	0	0	0	0	0	0.107296137	0	0	0.714285714	0	0.1	0.1	0.1	0.107296137	0	0	0	0	0	0	0	0	0.940677966	1.285714286	0.3125	0.3125	0.035294118
3.1.1.2	1.2	0	0	0	0	0	0.333333333	0	1	0	0.762711864	0	0	0.105263158	0	0.4	0	0.193548387	0.193548387	0.193548387	0.193548387	0	0	2	0.068965517	0	0	0.051502146	0	0	0	0.048192771	0.4	0.4	0.4	0.051502146	0	0	0	0	0	0	0.2	0	0.762711864	0.285714286	0.3125	0.3125	0.235294118
3.1.1.22	0.4	0	0	0	0	0	0	0	0	0	0.559322034	0	0	0	0	0	0	0	0	0	0	0	0	0	0	0	0	0	0	0	0	0	0	0	0	0	0	0	0	0	0	0	0	0	0.559322034	0	0	0	0
3.1.1.23	0	0	0	0.272727273	0	0	0	0	0	0	0.296610169	0	0	0	0	0	0	0	0	0	0	0	0	0	0	0	0	0.008583691	0	0	0	0	0	0	0	0.008583691	0	0	0.75	0	0	0	0	0	0.296610169	0	0	0	0.011764706
3.1.1.24	0.6	1.652173913	0	0	0	0	0	0	0	0	1.186440678	0	0	0	0	0	0	0.032258065	0.032258065	0.032258065	0.032258065	0	0	0	0.24137931	0	0	0.068669528	0	0	0	0.024096386	0	0	0	0.068669528	0	0	0	0	0	0	0	0	1.186440678	1	0.25	0.25	0.094117647
3.1.1.29	1	1	1	0.909090909	1	1	1	1	1	1	0.966101695	1	1	0.947368421	1	1	0.96969697	1.016129032	1.016129032	1.016129032	1.016129032	1	1	1	1.75862069	1	1	0.982832618	0.981818182	1	1	1	0.9	0.9	0.9	0.982832618	2	1	1	1	1	1	0.8	1	0.966101695	1	1	1	0.988235294
3.1.1.3	0.4	2.47826087	0	0	0	0	0	0	0.5	0	1.161016949	0	0	0.105263158	0	0	0	0.903225806	0.903225806	0.903225806	0.903225806	0	1	0.5	1	0	0	0.064377682	0	0	0	0.024096386	0.1	0.1	0.1	0.064377682	0	0	0.75	0	0	0	0.3	0	1.161016949	0	0.09375	0.09375	0.070588235
3.1.1.31	0.2	0	0.947368421	0.181818182	0	0	0	0	0	0	0.898305085	0.923076923	0.923076923	1	1	0.4	0.060606061	0.548387097	0.548387097	0.548387097	0.548387097	0	1	0	1	0.5	0.75	0.982832618	1	0	1.142857143	0.951807229	0.1	0.1	0.1	0.982832618	0	0	0.166666667	1	1	1	0.3	0	0.898305085	1	0.59375	0.59375	0.976470588
3.1.1.32	1	0.956521739	0	0	0	0	0	0	0	0	0.305084746	0	0	0	0	0	0.909090909	0.016129032	0.016129032	0.016129032	0.016129032	0	0	0	0.068965517	0	0.25	1.008583691	0	0	1.428571429	0.987951807	0	0	0	1.008583691	0	0	0.166666667	0.5	0	0.090909091	0	0	0.305084746	0.857142857	0	0	0.047058824
3.1.1.4	0	0	0	0	0	0	0	0	0	0	0	0	0	0	0	0	0	0	0	0	0	0	0	0	0	0	0	0	0	0	0	0	0	0	0	0	0	0	0	0	0	0	0	0	0	0	0	0	0
3.1.1.41	0	0	0	0.181818182	0	0	0	2	0	0	0	0	0	0	0	0	0	0.274193548	0.274193548	0.274193548	0.274193548	0.5	0	0	0	0.5	0	0	0.690909091	0	0	0	0	0	0	0	0	0	0.083333333	0.5	0	0	0.2	0	0	0	0.25	0.25	0.058823529
3.1.1.45	2	0.739130435	0	0	0	0	0	0	0	0	2.262711864	0	0	0	0	0	0	0.032258065	0.032258065	0.032258065	0.032258065	0	0	0	0.034482759	0	1.5	1.227467811	0	0	1.142857143	1.831325301	0	0	0	1.227467811	0	0	0.5	1	0	0.181818182	0	0	2.262711864	1.714285714	0.15625	0.15625	0.105882353
3.1.1.47	0	0	0	0	0	0	0	0	0	0	0	0	0	0	0	0	0	0	0	0	0	0	0	0	0	0	0	0	0	0	0	0	0	0	0	0	0	0	0	0	0	0	0	0	0	0	0	0	0
3.1.1.5	0.2	0	0.105263158	0.181818182	0	0	0.333333333	0	1	0	0.06779661	0	0	0.210526316	0	0	0	0.516129032	0.516129032	0.516129032	0.516129032	0	0	0	0.24137931	0	1	0.862660944	0.036363636	0	1	0.975903614	0.4	0.4	0.4	0.862660944	0	0	0.166666667	0.5	0	0.909090909	0.1	0	0.06779661	1	0.1875	0.1875	0.070588235
3.1.1.53	0	0	0	0	1	0.5	0	0	0	0	0	4.307692308	4.307692308	1.157894737	0	0	0	0.032258065	0.032258065	0.032258065	0.032258065	0	1	0	0	0	0	0.008583691	0	0	0	0.024096386	0.2	0.2	0.2	0.008583691	0	0	0	0	0	0	0.2	0	0	0	0.03125	0.03125	0.011764706
3.1.1.57	0	0	0	0	0	0	0	0	0	0	0.110169492	0	0	0	0	0	0	0	0	0	0	0	0	0	0	0	0	0	0	0	0	0	0	0	0	0	0	0	0	0	0	0	0	0	0.110169492	0	0	0	0
3.1.1.6	0	0	0	0	0	0	0	0	0	0	0	0	0	0	0	0	0	0.032258065	0.032258065	0.032258065	0.032258065	0	0	0	0	0	0	0.094420601	0.218181818	0	0	0	0	0	0	0.094420601	0	0	0	0	0	0	0	0	0	0	0	0	0
3.1.1.61	2	0	0	0.090909091	0	0	0	0	0	1	2.618644068	0	0	0	0	0	0.939393939	1	1	1	1	0	0	0	0.034482759	0	0.75	0.871244635	0.072727273	0	1.714285714	0.939759036	0.4	0.4	0.4	0.871244635	0	0	0.166666667	0.5	0	0.090909091	0	0	2.618644068	0	0.5625	0.5625	0.129411765
3.1.1.7	0	0	0	0	0	0	0	0	0	0	0	0	0	0	0	0	0	0	0	0	0	0	0	0	0	0	0	0	0	0	0	0	0	0	0	0	0	0	0	0	0	0	0	0	0	0	0	0	0
3.1.1.72	0	0	0	0	0	0	0	0	0	0	0	0	0	0	0	0	0	0.096774194	0.096774194	0.096774194	0.096774194	0	0	0	0	0	0	0	0	0	0	0	0	0	0	0	0	0	0	0	0	0	0	0	0	0	0	0	0
3.1.1.73	0.2	0.695652174	0.105263158	0	0	0	0	0	0	0	1.016949153	0	0	0	0	0	0.060606061	0.032258065	0.032258065	0.032258065	0.032258065	0	0	0	0	0	0	0.042918455	0	0	0	0	0	0	0	0.042918455	0	0	0	0	0	0	0	0	1.016949153	0.857142857	0.09375	0.09375	0
3.1.1.74	0	0	0	0	0	0	0	0	0	0	0.033898305	0	0	0	0	0	0	0	0	0	0	0	0	0	0	0	0	0.012875536	0	0	0	0	0	0	0	0.012875536	0	0	0	0	0	0	0	0	0.033898305	0	0	0	0
3.1.1.75	0.8	0	0	0	0	0	0	0	0	0	1.627118644	0	0	0	0	0	0	0	0	0	0	0	0	0	0	0	0.25	0	0	0	0	0	0	0	0	0	0	0	0	0	0	0	0	0	1.627118644	0	0.03125	0.03125	0.058823529
3.1.1.76	0	0	0	0	0	0	0	0	0	0	0	0	0	0	0	0	0	0	0	0	0	0	0	0	0	0	0	0	0	0	0	0	0	0	0	0	0	0	0	0	0	0	0	0	0	0	0	0	0
3.1.1.81	0	0	0	0	0	0	0	0	0	0	0	0	0	0	0	0	0	0.032258065	0.032258065	0.032258065	0.032258065	0	0	0	0	0	0	0	0	0	0	0	0	0	0	0	0	0	0	0	0	0	0	0	0	0	0	0	0
3.1.1.85	0.2	1	0	0	0	0	0	0	0	0	0.101694915	0	0	0	0	0	0	0.080645161	0.080645161	0.080645161	0.080645161	0	0	0	0.034482759	0	0.25	0.888412017	0	0	1	0.987951807	0	0	0	0.888412017	0	0	0.166666667	0.5	0	0.090909091	0	0	0.101694915	0.857142857	0.0625	0.0625	0.070588235
3.1.11.-	0.2	1.434782609	0	0	0	0	0	0	0	0	0.13559322	0	0	0	0	0	0.181818182	0	0	0	0	0	0	0	0	0	0.5	1.214592275	0	0	1.142857143	1.951807229	0	0	0	1.214592275	0	0	0.166666667	1.75	0	0.136363636	0	0	0.13559322	1.285714286	0	0	0.082352941
3.1.11.1	1	0	0.947368421	0.181818182	0	0	0.166666667	0	0	0	0.279661017	0	0	0	0	0	0	0.032258065	0.032258065	0.032258065	0.032258065	0	0	0	0.103448276	0	0.25	0.91416309	0	0	1	0.951807229	0	0	0	0.91416309	0	0	0.166666667	0.5	0	0.954545455	0	0	0.279661017	0.857142857	0.0625	0.0625	0.047058824
3.1.11.2	2	1	0.947368421	2	1	0	1	1	1	1	1.949152542	1	1	1	1	0.8	1	0.919354839	0.919354839	0.919354839	0.919354839	1	1	1	1.896551724	1	1.25	0.9527897	1	0	1	1	0.7	0.7	0.7	0.9527897	1	1	1	1	1	1	1.1	1	1.949152542	1.142857143	1.21875	1.21875	1.247058824
3.1.11.3	0	0.086956522	0	0	0	0	0	0	0	0	0.042372881	0.076923077	0.076923077	0	0	0	0	0	0	0	0	0	0	0	0	0	0	0.334763948	0	0	0	0.722891566	0	0	0	0.334763948	0	0	0.166666667	0.25	0	0.045454545	0	0	0.042372881	0	0	0	0.011764706
3.1.11.5	0.6	3.043478261	2.894736842	0.545454545	0	1	1.333333333	1	1	3	1.745762712	1.076923077	1.076923077	0	1	1.8	1.060606061	1.274193548	1.274193548	1.274193548	1.274193548	0	2	1.5	0.275862069	1	0.75	2.755364807	0.981818182	1	3	2.963855422	0.9	0.9	0.9	2.755364807	1.5	1	0.5	2	1	2.863636364	0.8	1	1.745762712	2.714285714	1.375	1.375	1.258823529
3.1.11.6	2	1.782608696	1.842105263	1.727272727	2	1.5	1.833333333	2	1.5	1	1.855932203	2	2	1.947368421	2	2	1.878787879	1.951612903	1.951612903	1.951612903	1.951612903	2	2	1	1.827586207	1.5	2	1.819742489	1.981818182	2	2	1.963855422	1.8	1.8	1.8	1.819742489	1	2.25	2	2	2	1.909090909	1.8	1	1.855932203	2	1.71875	1.71875	1.917647059
3.1.13.-	0.2	1	0.947368421	0	0	0	0	0	0	0	0.059322034	0	0	0	0	0	0	0.016129032	0.016129032	0.016129032	0.016129032	0	0	0	0.103448276	0	0.25	0.935622318	0	0	1	0.963855422	0	0	0	0.935622318	0	0	0.166666667	0.5	0	1	0	0	0.059322034	0.857142857	0.0625	0.0625	0.047058824
3.1.13.1	1	0	1	0.181818182	0	0	0.166666667	0	0	0	0.915254237	0	0	0	1	0	0	0.016129032	0.016129032	0.016129032	0.016129032	0	0	0	0.103448276	0	0.25	0.892703863	0	0	1	0.951807229	0	0	0	0.892703863	0	0	0.166666667	0.5	0	0.954545455	0	0	0.915254237	0.857142857	0	0	0.058823529
3.1.13.5	0.2	0.956521739	0.947368421	1.090909091	1	0	0.166666667	0	0	0	0.06779661	0	0	1	0	0	0	0.080645161	0.080645161	0.080645161	0.080645161	1	0	0	0.965517241	0	1.25	0.888412017	0	0	1	0.975903614	0	0	0	0.888412017	0	0	0.166666667	0.5	0	1	0	0	0.06779661	1.142857143	0.28125	0.28125	0.141176471
3.1.2.-	6.4	12.69565217	1.947368421	0.727272727	3	0.5	0.5	1	1	0	7.491525424	3.384615385	3.384615385	0.947368421	3	0.6	2.909090909	1.241935484	1.241935484	1.241935484	1.241935484	0	1	1	2.75862069	0.5	4.75	5.768240343	0.563636364	0	8.142857143	6.518072289	0.9	0.9	0.9	5.768240343	0.5	0.25	2.25	3.5	0	3.181818182	0.7	0	7.491525424	6.428571429	1.625	1.625	0.835294118
3.1.2.1	1.2	0.086956522	0	0	0	0	0	0	0	0	0.610169492	0	0	0	0	0	0.03030303	0.048387097	0.048387097	0.048387097	0.048387097	0	0	0	0	0.5	0	0.008583691	0	0	0	0.012048193	0	0	0	0.008583691	0	0	0	0	0	0	0	0	0.610169492	0.142857143	0.09375	0.09375	0.070588235
3.1.2.12	0.6	0.739130435	0.842105263	0	0	0	0	0	0	0	0.525423729	0	0	0	0	0	0	0	0	0	0	0	0	0	0	0	0.75	0.896995708	0	0	1	1.493975904	0	0	0	0.896995708	0	0	0.333333333	1	0	0.681818182	0	0	0.525423729	0.714285714	0.125	0.125	0.023529412
3.1.2.14	0	0	0	0.181818182	0	0	0.333333333	0	0	0	0.093220339	0	0	0	0	0.8	0	0.419354839	0.419354839	0.419354839	0.419354839	0	0	0	0	0.5	0	0.042918455	0.945454545	0	0.285714286	0	0.2	0.2	0.2	0.042918455	0	0	0	0	1	0	0.1	0	0.093220339	0	0.3125	0.3125	0.835294118
3.1.2.19	0	0	0	0	0	0	0	0	0	0	0	0	0	0	0	0	0	0	0	0	0	0	0	0	0	0	0	0	0	0	0	0	0	0	0	0	0	0	0	0	0	0	0	0	0	0	0	0	0
3.1.2.2	0	0	0	0	0	0	0	0	0	0	0.076271186	0	0	0	0	0	0	0.016129032	0.016129032	0.016129032	0.016129032	0	0	0	0	0	0.25	0	0	0	0	0	0	0	0	0	0	0	0	0	0	0	0	0	0.076271186	0	0	0	0
3.1.2.20	0	0	0	0	0	0	0	0	0	0	0.296610169	0	0	0	0	0	0	0	0	0	0	0	0	0	0	0	0	0.004291845	0	0	0	0.012048193	0	0	0	0.004291845	0	0	0	0.25	0	0	0	0	0.296610169	0	0	0	0.329411765
3.1.2.23	0.6	0	0	0	0	0	0	0	0	0	0.389830508	0	0	0	0	0	0	0	0	0	0	0	0	0	0	0	0	0.008583691	0	0	0	0	0	0	0	0.008583691	0	0	0	0	0	0	0	0	0.389830508	0	0.0625	0.0625	0.011764706
3.1.2.28	0	0	0	0	0	0	0	0	0	0	0.008474576	0	0	0	0	0	0	0	0	0	0	0	0	0	0	0	0	0	0	0	0	0	0	0	0	0	0	0	0	0	0	0	0	0	0.008474576	0	0	0	0
3.1.2.4	0	0	0	0	0	0	0	0	0	0	0	0	0	0	0	0	0	0	0	0	0	0	0	0	0	0	0	0	0	0	0	0	0	0	0	0	0	0	0	0	0	0	0	0	0	0	0	0	0
3.1.2.6	1.6	1.695652174	0.947368421	0.363636364	0	0	0.5	0	0	0	1.677966102	0	0	0	0	0	0	0.177419355	0.177419355	0.177419355	0.177419355	0	0	0	0.24137931	0	0.75	0.982832618	0	0	1	0.975903614	0.1	0.1	0.1	0.982832618	0	0	1	0.5	0	0.954545455	0	1	1.677966102	1.285714286	0.09375	0.09375	0.188235294
3.1.21.-	2.2	2.173913043	2.842105263	1.545454545	2	1	1.166666667	1	1	0	1.957627119	2.076923077	2.076923077	1	1	0.8	0.96969697	1.177419355	1.177419355	1.177419355	1.177419355	2.5	1	1	1.344827586	1.5	2.25	2.716738197	1.327272727	1	3	3.156626506	1	1	1	2.716738197	1	1	2.166666667	2.5	1	2.954545455	1	1	1.957627119	2.857142857	1.03125	1.03125	1.211764706
3.1.21.1	0.2	0	0	0	0	0	0	0	0	0	0.084745763	0	0	0	1	0	0.121212121	0.016129032	0.016129032	0.016129032	0.016129032	0	0	0	0.034482759	0	0.25	0.939914163	0	0	1	0.963855422	0	0	0	0.939914163	0	0	0.166666667	0.5	0	0.090909091	0	0	0.084745763	0.857142857	0.0625	0.0625	0.047058824
3.1.21.2	0.2	0	0.894736842	0	1	1	0	1	0.5	1	0.084745763	0.923076923	0.923076923	0.368421053	1	1	0.333333333	0.838709677	0.838709677	0.838709677	0.838709677	1	1	1	0	1	0.75	0.922746781	1	1	1	0.987951807	0.9	0.9	0.9	0.922746781	0.5	1	0.25	1	1	0.181818182	0.6	1	0.084745763	0.857142857	0.5	0.5	0.294117647
3.1.21.3	2	1.739130435	4.210526316	1.272727273	2	2	0.333333333	0	0	4	1.144067797	3.230769231	3.230769231	1	4	2.2	2.303030303	1.612903226	1.612903226	1.612903226	1.612903226	2.5	0	1	1.896551724	4.5	2	1.321888412	1.909090909	0	2.285714286	1.506024096	2.8	2.8	2.8	1.321888412	4.5	4.75	2.416666667	1.25	2	4.272727273	3.1	2	1.144067797	1.571428571	1.5625	1.5625	2.176470588
3.1.21.4	0	0.043478261	0.210526316	0.090909091	2	0	0.5	1	0	0	0.059322034	1.307692308	1.307692308	0.105263158	0	0.2	0.242424242	0.112903226	0.112903226	0.112903226	0.112903226	0.5	0	0	0	0.5	0	0.064377682	0.072727273	0	0	0.072289157	1	1	1	0.064377682	0.5	0	0.25	0.25	0	0.636363636	0.3	0	0.059322034	0	0.40625	0.40625	0.035294118
3.1.21.5	0.2	0.043478261	1.315789474	0.181818182	1	0	0.5	2	0	0	0.542372881	0.307692308	0.307692308	0.105263158	0	0.2	0.121212121	0.193548387	0.193548387	0.193548387	0.193548387	0	0	0	0.137931034	0	0.25	0.150214592	0.018181818	0	0.285714286	0.060240964	0.1	0.1	0.1	0.150214592	0	0	0.583333333	0.25	0	1.181818182	0	2	0.542372881	0	0.125	0.125	0.270588235
3.1.21.7	0.2	0	0	0	0	0	0	0	0	0	0.025423729	0	0	0	0	0	0	0.096774194	0.096774194	0.096774194	0.096774194	0	0	0	0.034482759	0	0.25	0.854077253	0	0	1	0.963855422	0	0	0	0.854077253	0	0	0.25	0.5	0	0.090909091	0	0	0.025423729	0.857142857	0.0625	0.0625	0.058823529
3.1.22.1	0	0	0	0	0	0	0	0	0	0	0.194915254	0	0	0	0	0	0	0	0	0	0	0	0	0	0	0	0	0	0	0	0	0	0	0	0	0	0	0	0	0	0	0	0	0	0.194915254	0	0.0625	0.0625	0.011764706
3.1.22.4	1.2	1.043478261	1.368421053	1	1	1	1	0	0	1	0.966101695	1	1	1	2	0	0.96969697	0.161290323	0.161290323	0.161290323	0.161290323	0.5	1	0	1	0.5	1.25	1.91416309	0	0	1	3.325301205	0.3	0.3	0.3	1.91416309	1	1	1.166666667	1.75	0	1.090909091	0.1	1	0.966101695	1.571428571	0.28125	0.28125	0.141176471
3.1.25.-	0.2	0	0	0	0	0	0	0	0	0	0.025423729	0	0	0	0	0	0	0	0	0	0	0	0	0	0	0	0.25	0.60944206	0	0	1	0.951807229	0	0	0	0.60944206	0	0	0.166666667	0.5	0	0.090909091	0	0	0.025423729	0.857142857	0	0	0.035294118
3.1.25.1	0	0	0	0	0	0	0	0	0	0	0.025423729	0	0	0	0	0	0	0	0	0	0	0	0	0	0	0	0	0.008583691	0	0	0	0.012048193	0	0	0	0.008583691	0	0	0	0	0	0	0	0	0.025423729	0.142857143	0	0	0.035294118
3.1.26.-	1	1	1.052631579	0.090909091	1	1	1	1	1.5	1	0.940677966	1	1	0	0	1.8	0	1.758064516	1.758064516	1.758064516	1.758064516	0	1	2	0.103448276	1.5	0.25	0.896995708	1	0	1	0.987951807	1.5	1.5	1.5	0.896995708	1	1	1.666666667	1	1	0.909090909	0.9	1	0.940677966	0.857142857	1.21875	1.21875	0.905882353
3.1.26.11	0.2	0.739130435	0	0	0	0.5	0	0	1.5	0	0.118644068	0.846153846	0.846153846	0	1	1	0	0.838709677	0.838709677	0.838709677	0.838709677	0	0	1	0.068965517	0.5	0.25	0.665236052	0.981818182	1	1	0.951807229	0.8	0.8	0.8	0.665236052	1	0	0.166666667	1	1	0.090909091	0.3	0	0.118644068	0.857142857	0.875	0.875	0.882352941
3.1.26.12	0.8	0.956521739	0.947368421	0.727272727	0	0	0.166666667	0	0	0	0.762711864	0	0	0.789473684	0	0	0	0.048387097	0.048387097	0.048387097	0.048387097	0	0	0	0.965517241	0	0.5	0.888412017	0	0	1	0.951807229	0	0	0	0.888412017	0	0	0.166666667	0.5	0	1	0	0	0.762711864	0.857142857	0.15625	0.15625	0.117647059
3.1.26.3	1	1	0.947368421	1	1	0.5	1	1	1	1	0.974576271	1	1	1	1	1	1	0.983870968	0.983870968	0.983870968	0.983870968	1	1	1	1	1	0.75	0.909871245	1	1	1	0.86746988	1	1	1	0.909871245	1	1	0.833333333	0.5	1	0.954545455	0.8	1	0.974576271	0.857142857	1	1	0.988235294
3.1.26.4	2.2	2.739130435	1.947368421	1.545454545	2	1.5	1.833333333	0	2	3	2.06779661	2	2	2	2	2.2	1.909090909	1.85483871	1.85483871	1.85483871	1.85483871	2	3	2	1.103448276	2.5	2	1.918454936	2.945454545	1	1.857142857	2.036144578	2	2	2	1.918454936	2	2	1.5	1.75	3	1.954545455	1.9	2	2.06779661	2	1.875	1.875	2.4
3.1.26.5	0.8	1	0.947368421	0.636363636	1	0.5	1	1	1	1	0.915254237	1	1	0.947368421	0	1	0.909090909	0.951612903	0.951612903	0.951612903	0.951612903	1	1	1	0.793103448	1	1	0.892703863	0.981818182	1	1	0.975903614	0.8	0.8	0.8	0.892703863	0	1	0.916666667	0.75	1	1.045454545	0.8	0	0.915254237	0.714285714	1	1	0.988235294
3.1.26.8	0	0	0	0	0	0	0.666666667	0	0	1	0.033898305	0	0	0	0	0	0	0.677419355	0.677419355	0.677419355	0.677419355	0	1	0	0	1	0	0.017167382	0.963636364	0	0	0.012048193	0.2	0.2	0.2	0.017167382	1	1	0.75	0.5	1	0	0.9	1	0.033898305	0	0.1875	0.1875	0.858823529
3.1.27.-	0	0	0	0	0	0	0.333333333	0	0	0	0	0	0	0	0	0	0	0	0	0	0	0	0	0	0.034482759	0	0	0.107296137	0	0	0	0.012048193	0	0	0	0.107296137	0	0	0	0	0	0	0	0	0	0	0	0	0
3.1.27.1	0	0	0	0	0	0	0	0	0	0	0	0	0	0	0	0	0	0	0	0	0	0	0	0	0	0	0	0	0	0	0	0	0	0	0	0	0	0	0	0	0	0	0	0	0	0	0	0	0
3.1.27.3	0.6	0	0	0	0	0	0	0	0	0	0.703389831	0	0	0	0	0	0	0	0	0	0	0	0	0	0	0	0	0	0	0	0	0	0	0	0	0	0	0	0	0	0	0	0	0	0.703389831	0	0	0	0.023529412
3.1.27.6	0.2	0	0	0	0	0	0	0	0	0	0.305084746	0	0	0	0	0	0	0	0	0	0	0	0	0	0	0	0.25	0.536480687	0	0	0	0.951807229	0	0	0	0.536480687	0	0	0.166666667	0.5	0	0.090909091	0	0	0.305084746	0.714285714	0	0	0.047058824
3.1.27.9	0	0	0	0	0	0	0	0	0	0	0	0	0	0	0	0	0	0	0	0	0	0	0	0	0	0	0	0	0	0	0	0	0	0	0	0	0	0	0	0	0	0	0	0	0	0	0	0	0.011764706
3.1.3.-	2	1.217391304	0.947368421	0.545454545	1	0	0.333333333	0	0	0	1.516949153	0.076923077	0.076923077	1	0	0	1	0.096774194	0.096774194	0.096774194	0.096774194	0	0	0	0.24137931	0.5	0.5	1.806866953	0	0	1.857142857	1.807228916	0	0	0	1.806866953	0	0	0.25	0.5	0	1.090909091	0	0	1.516949153	1.571428571	0.46875	0.46875	0.270588235
3.1.3.1	2.6	1.391304348	0.947368421	0	1	0.5	0	1	0	0	1.245762712	1.538461538	1.538461538	0.368421053	1	0	0	0.516129032	0.516129032	0.516129032	0.516129032	0	1	0	1.137931034	0.5	0.5	0.935622318	0.527272727	0	1	1.493975904	0	0	0	0.935622318	1	0	0.25	0.5	0	0.090909091	0.2	0	1.245762712	1	0.46875	0.46875	0.223529412
3.1.3.10	0.2	0	0.052631579	0	0	0	0	0	0	0	0.008474576	0	0	0	0	0	0	0	0	0	0	0	0	0	0	0	0.25	0.64806867	0	0	1	0.963855422	0	0	0	0.64806867	0	0	0.25	1	0	0.136363636	0	0	0.008474576	0.857142857	0	0	0.035294118
3.1.3.11	1.2	1	2	0.181818182	0	0.5	1.333333333	1	1	1	1.161016949	1	1	0	2	1	0.96969697	1.064516129	1.064516129	1.064516129	1.064516129	1	0	0.5	1.103448276	1	1.25	1.759656652	0.981818182	0	2	1.987951807	1	1	1	1.759656652	1	1	1.916666667	1.5	0	1.727272727	0	1	1.161016949	2	0.84375	0.84375	0.4
3.1.3.12	1.2	1	0	0	0	0	0	0	0	0	0.737288136	0.384615385	0.384615385	0	0	0	0	0.016129032	0.016129032	0.016129032	0.016129032	0	0	0	0.793103448	0	1	0.596566524	0	0	1	0.891566265	0	0	0	0.596566524	0	0	0.166666667	0.5	0	0.090909091	0	0	0.737288136	0.857142857	0	0	0.070588235
3.1.3.15	0	0	0	0	1	0	0.333333333	1	1	1	0.033898305	1.461538462	1.461538462	0	1	1	0.333333333	1.85483871	1.85483871	1.85483871	1.85483871	1	5	1	0	0	0.5	0.017167382	0.181818182	1	0	0.024096386	1.5	1.5	1.5	0.017167382	1	1	0.583333333	0	0	0	2.4	0	0.033898305	0	0.6875	0.6875	0.294117647
3.1.3.16	1.6	0.173913043	0.052631579	1.363636364	0	0	0.833333333	1	2.5	1	1.008474576	0.230769231	0.230769231	1.263157895	0	2.8	0.272727273	1.887096774	1.887096774	1.887096774	1.887096774	1	4	2.5	0.862068966	1.5	1.25	1.52360515	1.963636364	0	0.142857143	3.108433735	2.1	2.1	2.1	1.52360515	1	1	0.916666667	2.25	2	0.863636364	2.1	1	1.008474576	1	1.75	1.75	1.341176471
3.1.3.18	2.8	4.565217391	0.947368421	0.272727273	3	1.5	1.666666667	7	3	3	3.144067797	2.153846154	2.153846154	1.052631579	3	3.6	2.060606061	1.193548387	1.193548387	1.193548387	1.193548387	2	2	2	0.75862069	2	1.25	0.991416309	1.127272727	0	1	1.060240964	2.4	2.4	2.4	0.991416309	2.5	2	0.166666667	0.5	1	1	1.5	1	3.144067797	1.285714286	2.34375	2.34375	0.729411765
3.1.3.2	0.2	0	0.947368421	0.454545455	0	0	0.166666667	0	0	0	0.56779661	0.153846154	0.153846154	0	0	0	0	0.048387097	0.048387097	0.048387097	0.048387097	0	0	0	0.24137931	0	0.5	0.862660944	0	0	0	0.963855422	0	0	0	0.862660944	0	0	0.333333333	1.25	0	1	0	0	0.56779661	1.714285714	0.09375	0.09375	0.105882353
3.1.3.23	0.2	0	0	0	0	0	0	0	0	0	0.008474576	0	0	0	0	0.2	0	0	0	0	0	0	0	0	0	0	0.25	0.630901288	0	0	0.428571429	0.939759036	0	0	0	0.630901288	0	0	0.166666667	0.5	0	0.090909091	0	0	0.008474576	0.857142857	0.03125	0.03125	0.164705882
3.1.3.25	1	1	0.947368421	0.727272727	1	0.5	0.166666667	0	0.5	1	1.161016949	1.076923077	1.076923077	1	1	0.4	0.727272727	0.241935484	0.241935484	0.241935484	0.241935484	0	0	0	1.724137931	0.5	0.75	1.17167382	0.981818182	0	1.142857143	1	0	0	0	1.17167382	0	0	0.166666667	0.5	1	1	0.1	0	1.161016949	3	0.75	0.75	0.6
3.1.3.26	0.4	0	0	0	0	0	0	0	0	0	0.13559322	0	0	0	2	0	0	0	0	0	0	0	0	0	0.068965517	0	0.5	1.227467811	0	0	0.285714286	1.855421687	0	0	0	1.227467811	0	0	0.333333333	1	0	0.181818182	0	0	0.13559322	1.428571429	0	0	0
3.1.3.27	1.2	2.913043478	1.894736842	0	0	0	0	1	0	0	0.906779661	0.615384615	0.615384615	0	1	0	1.151515152	0.080645161	0.080645161	0.080645161	0.080645161	0	0	0	0.206896552	0	0.5	1.690987124	0	0	2	1.879518072	0.1	0.1	0.1	1.690987124	0.5	1	1.166666667	1	0	2	0	0	0.906779661	1.714285714	0.0625	0.0625	0.294117647
3.1.3.29	0	0	0	0	0	0	0	0	0	0	0	0	0	0	0	0.2	0	0.016129032	0.016129032	0.016129032	0.016129032	0	0	0	0	0.5	0	0.008583691	0	0	0	0	0	0	0	0.008583691	0	0	0.75	0	0	0	0	0	0	0	0.03125	0.03125	0
3.1.3.3	1	2.47826087	0.947368421	0.818181818	0	0	0.666666667	0	0	0	1.330508475	0.307692308	0.307692308	1	0	0.8	1.03030303	0.5	0.5	0.5	0.5	0.5	0	2	1.862068966	0	1.5	0.922746781	0	0	1	0.987951807	1.2	1.2	1.2	0.922746781	0	0	1.666666667	0.75	0	0.954545455	0.3	0	1.330508475	1	0.875	0.875	0.2
3.1.3.39	0	0	0	0	0	0	0	0	0	0	0	0	0	0	0	0	0	0	0	0	0	0	0	0	0	0	0	0	0	0	0	0	0	0	0	0	0	0	0	0	0	0	0	0	0	0	0	0	0.011764706
3.1.3.4	0	0	0	0.181818182	0	0	0.166666667	0	0	0	0	0	0	0	0	0	0	0	0	0	0	0	0	0	0	0	0	0	0	0	0	0	0	0	0	0	0	0	0	0	0	0	0	0	0	0	0	0	0
3.1.3.41	0	0	0	0	0	0.5	0.166666667	1	2	0	0.016949153	0	0	0	0	0	0.060606061	0.177419355	0.177419355	0.177419355	0.177419355	0	0	0	0	0.5	0	0.017167382	0.981818182	0	0	0.012048193	0.3	0.3	0.3	0.017167382	0	0	1.333333333	0.25	1	0	0.8	0	0.016949153	0	0.3125	0.3125	0.835294118
3.1.3.45	1	1	0.947368421	0.181818182	0	1	0.166666667	0	0	0	1.101694915	1.384615385	1.384615385	0	1	0.2	1	0.064516129	0.064516129	0.064516129	0.064516129	0	0	0	0.103448276	0.5	0.25	0.888412017	0	0	1	0.975903614	0	0	0	0.888412017	0	0	0.916666667	0.5	0	1	0	0	1.101694915	0.857142857	0.125	0.125	0.094117647
3.1.3.48	2	2	0.052631579	0.545454545	2	0.5	0.833333333	1	1	1	2.042372881	1.615384615	1.615384615	2.263157895	0	2.6	0.818181818	1.64516129	1.64516129	1.64516129	1.64516129	2.5	1	2.5	1.068965517	1.5	2.25	1.330472103	2.090909091	0	1.714285714	1.638554217	1.7	1.7	1.7	1.330472103	1	1	0.25	1.5	1	0.227272727	2.2	0	2.042372881	0.857142857	1.78125	1.78125	3.094117647
3.1.3.5	3.6	1.782608696	2.894736842	0.636363636	1	1.5	0	0	0	1	1.669491525	1.461538462	1.461538462	0.315789474	2	0.2	1.03030303	0.741935484	0.741935484	0.741935484	0.741935484	0	0	0.5	0.75862069	1	1.5	3.978540773	0.018181818	0	5	5.048192771	0.2	0.2	0.2	3.978540773	1	0	0.916666667	3	0	2.363636364	0.4	0	1.669491525	4.428571429	0.65625	0.65625	0.811764706
3.1.3.6	0.2	0	0.947368421	0	0	0	0	0	0	0	0.016949153	0	0	0	0	0	0	0.306451613	0.306451613	0.306451613	0.306451613	0	0	0	0.103448276	0	0	0.364806867	0.163636364	0	0	0.43373494	0	0	0	0.364806867	0	0	0.166666667	0.25	0	0.636363636	0	0	0.016949153	0	0.03125	0.03125	0.011764706
3.1.3.69	0	0	0	0	0	0	0	0	0	0	0.008474576	0	0	0	0	0	0	0	0	0	0	0	0	0	0	0	0	0	0	0	0	0	0	0	0	0	0	0	0	0	0	0	0	0	0.008474576	0	0	0	0
3.1.3.7	0	0	0	0	0	0	0	0	0	0	0	0	0	0	0	0	0	0	0	0	0	0	0	0	0	0	0	0	0	0	0	0	0	0	0	0	0	0	0	0	0	0	0	0	0	0	0	0	0
3.1.3.70	0.2	0.086956522	0	0	0	0	0	0	0	0	0.016949153	0	0	0	0	0	0.03030303	0	0	0	0	0	0	0	0	0	0.25	0.596566524	0	0	1	0.903614458	0	0	0	0.596566524	0	0	0.166666667	0.5	0	0.090909091	0	0	0.016949153	0	0	0	0.047058824
3.1.3.71	0	0	0	0	0	0	0	0	0	0	0.076271186	0	0	0	0	0	0	0.64516129	0.64516129	0.64516129	0.64516129	0	0	0	0	0	0	0.025751073	0	0	0	0	0	0	0	0.025751073	0	0	0.166666667	0	0	0	0.2	0	0.076271186	0	0.0625	0.0625	0.023529412
3.1.3.73	0.2	0	0	0	0	0	1	0	0.5	2	0.025423729	0	0	0	0	1	0.03030303	0.838709677	0.838709677	0.838709677	0.838709677	0	0	0.5	0	0	0.25	0.600858369	0	1	0	0.939759036	0.8	0.8	0.8	0.600858369	2.5	0	1	0.5	0	0.090909091	0.3	0	0.025423729	0.857142857	0.34375	0.34375	0.141176471
3.1.3.74	0	0	0	0	0	0	0	0	0	0	0	0	0	0	0	0	0	0	0	0	0	0	0	0	0	0	0	0	0	0	0	0	0	0	0	0	0	0	0	0	0	0	0	0	0	0	0	0	0
3.1.3.77	0	0	0	0	0	0	0	0	0	0	0.016949153	0	0	0	0	0	0	0	0	0	0	0	0	0	0	0	0	0.197424893	0	0	1	0	0	0	0	0.197424893	0	0	0	0	0	0	0	0	0.016949153	0.857142857	0.09375	0.09375	0
3.1.3.78	0	0	0	0	0	0	0	0	0	0	0	0	0	0	0	0	0	0	0	0	0	0	0	0	0	0	0	0.111587983	0	0	0	0	0	0	0	0.111587983	0	0	0	0	0	0	0	0	0	0	0	0	0
3.1.3.79	0	0	0	0	0	0	0	0	0	0	0	0	0	0	0	0	0	0	0	0	0	0	0	0	0	0	0	0	0	0	0	0	0	0	0	0	0	0	0	0	0	0	0	0	0	0	0	0	0.011764706
3.1.3.8	0	0.043478261	0	0.181818182	0	0	0	0	0	0	0	0	0	0	0	0	0	0	0	0	0	0	0	0	0	0	0	0	0	0	0	0	0	0	0	0	0	0	0	0	0	0	0	0	0	0	0.0625	0.0625	0.023529412
3.1.3.82	1	0	1	0	1	0	0	0	0	0	1.228813559	0.307692308	0.307692308	0	1	0.2	0.909090909	0.177419355	0.177419355	0.177419355	0.177419355	0	0	0	0.103448276	1	0.25	0.875536481	0.072727273	0	1	0.915662651	0	0	0	0.875536481	0	0	0.333333333	0.5	0	1	0.2	0	1.228813559	0.857142857	0.1875	0.1875	0.094117647
3.1.3.87	0	0	0	0	0	0	0	0	0	0	0.008474576	0	0	0	0	0.2	0	0	0	0	0	0	0	0	0	0	0	0.004291845	0	0	0	0.012048193	0	0	0	0.004291845	0	0	0	0	0	0	0	0	0.008474576	0	0.03125	0.03125	0
3.1.3.9	0	0	0	0	0	0	0	0	0	0	0	0	0	0	0	0	0	0	0	0	0	0	0	0	0	0	0	0	0	0	0	0	0	0	0	0	0	0	0	0	0	0	0	0	0	0	0	0	0
3.1.30.1	0	0	0	0	0	0	0	0	0	0	0	0	0	0	0	0	0	0	0	0	0	0	0	0	0	0	0.25	0	0	0	0	0	0	0	0	0	0	0	0	0	0	0	0	0	0	0	0	0	0
3.1.31.1	0	0	0	0.090909091	0	0	0	0	0	0	0.033898305	0	0	0	0	0	0.606060606	0.129032258	0.129032258	0.129032258	0.129032258	0	0	0	0	0.5	0	0.017167382	0.563636364	0	0	0.012048193	0	0	0	0.017167382	0	0.5	0.083333333	0.5	1	0	0.1	0	0.033898305	0	0	0	0.011764706
3.1.4.-	0	0	0	0	0	0	0	0	0	0	0.016949153	0	0	0	0	0	0	0.14516129	0.14516129	0.14516129	0.14516129	0	0	0	0	0	0.25	0.021459227	0	0	0	0.060240964	0	0	0	0.021459227	0	0	0	0	0	0	0	0	0.016949153	0	0	0	0
3.1.4.1	0	0	0	0	0	0	0	0	0	0	0.084745763	0	0	0	0	0	0	0	0	0	0	0	0	0	0	0	0	0	0	0	0	0	0	0	0	0	0	0	0	0	0	0	0	0	0.084745763	0	0	0	0.211764706
3.1.4.12	0	0	0	0	0	0	0	0	0	0	0	0	0	0	0	0	0	0	0	0	0	0	0	0	0	0	0	0.004291845	0	0	0	0.012048193	0	0	0	0.004291845	0	0	0	0	0	0	0	0	0	0	0.03125	0.03125	0.011764706
3.1.4.14	0.2	0	0.631578947	0	0	0	0	0	0	0	0.008474576	0	0	0	0	0	0	0	0	0	0	0	0	0	0.034482759	0	0.25	0.845493562	0	0	1	0.939759036	0	0	0	0.845493562	0	0	0.333333333	0.5	0	0.090909091	0	0	0.008474576	0.857142857	0	0	0.035294118
3.1.4.16	1	0	1.842105263	0.090909091	0	0	0	0	0	1	0.542372881	0.923076923	0.923076923	0.052631579	0	0	0	0.419354839	0.419354839	0.419354839	0.419354839	0	0	0	0.103448276	0.5	0.25	0.875536481	0.690909091	0	0.714285714	1.012048193	0	0	0	0.875536481	0	0	0.25	0.5	1	0.818181818	0.1	0	0.542372881	0.857142857	0.1875	0.1875	0.247058824
3.1.4.17	0	0	0	0	0	0	0	0	0	0	0.101694915	0	0	0	0	0	0	0	0	0	0	0	0	0	0.034482759	0	0	0.163090129	0	0	0	0.012048193	0	0	0	0.163090129	0	0	0	0	0	0	0	0	0.101694915	0	0	0	0.082352941
3.1.4.3	0.4	1.391304348	0	0.181818182	0	0	0.166666667	0	0	0	3.584745763	0	0	0	0	0.2	0	0.661290323	0.661290323	0.661290323	0.661290323	0	0	0	0.206896552	0	0	0.060085837	0	0	0	0.012048193	0	0	0	0.060085837	0	0	0	0	0	0	0	0	3.584745763	0	0.09375	0.09375	0.117647059
3.1.4.37	0	0	0	0	0	0	0	0	0	0	0	0	0	0	0	0	0	0	0	0	0	0	0	0.5	0	0	0	0	0	0	0	0	0	0	0	0	0	0	0.666666667	0	0	0	0	0	0	0	0.03125	0.03125	0
3.1.4.4	0	0	0	0	0	0	0	0	0	0	0.076271186	0	0	0	0	0	0	0	0	0	0	0	0	0	0	0	0	0	0	0	0	0	0	0	0	0	0	0	0	0	0	0	0	0	0.076271186	0	0.03125	0.03125	0
3.1.4.46	1.8	2.043478261	0.947368421	2	0	2	1.333333333	2	0	0	1.855932203	2.692307692	2.692307692	0.052631579	1	0.2	0.090909091	1.532258065	1.532258065	1.532258065	1.532258065	0	1	1	1.517241379	1.5	1.25	1.819742489	2.563636364	0	1	1.987951807	0.7	0.7	0.7	1.819742489	1	0	2.166666667	1.5	3	1.090909091	0.5	0	1.855932203	2.142857143	1	1	1.505882353
3.1.4.50	0	0	0	0	0	0	0	0	0	0	0	0	0	0	0	0	0	0	0	0	0	0	0	0	0	0	0	0	0	0	0	0	0	0	0	0	0	0	0	0	0	0	0	0	0	0	0	0	0
3.1.4.52	0	0	0	0	0	0	0	0	0	0	0.127118644	0	0	0	0	0	0	0	0	0	0	0	0	0	0	0	0.5	0.819742489	0	0	0.142857143	1.831325301	0	0	0	0.819742489	0	0	0.333333333	1	0	0.181818182	0	0	0.127118644	0	0	0	0
3.1.4.54	0	0	0	0	0	0	0	0	0	0	0	0	0	0	0	0	0	0	0	0	0	0	0	0	0	0	0	0	0	0	0	0	0	0	0	0	0	0	0	0	0	0	0	0	0	0	0	0	0
3.1.5.1	1	1.086956522	1	1	1	0	0.166666667	2	3	1	0.93220339	0.923076923	0.923076923	0.578947368	0	1.2	0.121212121	1	1	1	1	1	2	1.5	1	1	1.5	0.922746781	0.472727273	0	1	1.072289157	0.8	0.8	0.8	0.922746781	1	1	0.25	0.5	1	0.863636364	0.7	0	0.93220339	1	1.125	1.125	0.176470588
3.1.6.-	0	0	0	0	1	0	0	0	0	1	0.228813559	1.923076923	1.923076923	0	1	0	0.03030303	0.580645161	0.580645161	0.580645161	0.580645161	0	0	0	0.103448276	0	0.25	0.896995708	0.054545455	4	0	1.325301205	0	0	0	0.896995708	0	0	0.416666667	0.75	1	0.090909091	0.1	0	0.228813559	0	0	0	0.011764706
3.1.6.1	0	1.304347826	0	0	2	0.5	0.166666667	0	0	0	0.593220339	1.153846154	1.153846154	0	0	0	0	0.032258065	0.032258065	0.032258065	0.032258065	0	0	0	0.75862069	0	0.25	0.459227468	0	1	0	0.78313253	0	0	0	0.459227468	0	0	0.25	0.5	0	0.090909091	0	0	0.593220339	0.428571429	0.0625	0.0625	0.035294118
3.1.6.12	0	0	0	0	1	0	0	0	0	0	0	0.307692308	0.307692308	0	0	0	0	0.016129032	0.016129032	0.016129032	0.016129032	0	0	0	0	0	0	0	0	1	0	0	0	0	0	0	0	0	0	0	0	0	0	0	0	0	0	0	0
3.1.6.13	0	0	0	0	0	0	0	0	0	0	0	0.384615385	0.384615385	0	0	0	0	0	0	0	0	0	0	0	0	0	0	0	0	0	0	0	0	0	0	0	0	0	0	0	0	0	0	0	0	0	0	0	0
3.1.6.14	0	0	0	0	0	0	0	0	0	0	0	0.461538462	0.461538462	0	0	0	0	0	0	0	0	0	0	0	0	0	0	0.025751073	0	1	0	0.012048193	0	0	0	0.025751073	0	0	0	0	0	0	0	0	0	0	0	0	0
3.1.6.2	0	0	0	0	0	0	0	0	0	0	0.033898305	0	0	0	0	0	0	0	0	0	0	0	0	0	0	0	0	0	0	0	0	0	0	0	0	0	0	0	0	0	0	0	0	0	0.033898305	0	0	0	0
3.1.6.4	0	0	0	0	0	0	0	0	0	0	0	0.307692308	0.307692308	0	0	0	0	0	0	0	0	0	0	0	0	0	0	0	0	0	0	0	0	0	0	0	0	0	0	0	0	0	0	0	0	0	0	0	0
3.1.6.6	0	0	0	0	0	0	0	0	0	0	0.542372881	0.153846154	0.153846154	0	0	0	0	0	0	0	0	0	0	0	0	0	0	0.017167382	0	2	0	0	0	0	0	0.017167382	0	0	0	0	0	0	0	0	0.542372881	0	0.09375	0.09375	0.023529412
3.1.6.8	0	0	0	0	1	0	0	0	0	0	0.025423729	0.307692308	0.307692308	0	0	0	0	0.016129032	0.016129032	0.016129032	0.016129032	0	0	0	0	0	0	0.004291845	0	1	0	0.012048193	0	0	0	0.004291845	0	0	0	0	0	0	0	0	0.025423729	0	0.03125	0.03125	0
3.1.7.2	0.2	1	0.947368421	0.181818182	0	0	0.166666667	0	0.5	0	0.652542373	0	0	0	0	0.4	0.909090909	0.096774194	0.096774194	0.096774194	0.096774194	0	0	0.5	0.793103448	0	0.5	0.86695279	0	0	1	0.975903614	0.1	0.1	0.1	0.86695279	0	0	0.75	0.5	0	0.954545455	0	0	0.652542373	1	0.28125	0.28125	0.105882353
3.10.1.1	0	0	0	0	0	0	0	0	0	0	0	0	0	0	0	0	0	0	0	0	0	0	0	0	0	0	0	0	0	0	0	0	0	0	0	0	0	0	0	0	0	0	0	0	0	0	0	0	0
3.11.1.1	0	0.52173913	0	0	0	0	0	1	1	0	0.203389831	0.692307692	0.692307692	0	0	0.2	0	0.064516129	0.064516129	0.064516129	0.064516129	0	1	0	0	0	0.25	0.163090129	0.290909091	0	0	0.024096386	0.1	0.1	0.1	0.163090129	0	0	0.083333333	0	0	0	0.4	0	0.203389831	0.428571429	0.09375	0.09375	0.141176471
3.11.1.2	0.4	1	0.894736842	0.181818182	0	0	0.166666667	0	0	0	0.661016949	0	0	0	0	0	0.787878788	0.322580645	0.322580645	0.322580645	0.322580645	0	0	0	0.413793103	0.5	0.5	0.884120172	1	0	1	0.975903614	0	0	0	0.884120172	0	0	0.166666667	1	1	0.954545455	0.1	2	0.661016949	1	0.25	0.25	0.105882353
3.13.1.1	0	0	0	0	0	0	0	0	0	0	0.008474576	0	0	0	0	0	0	0	0	0	0	0	0	0	0.275862069	0	0	0	0	0	0	0	0	0	0	0	0	0	0	0	0	0	0	0	0.008474576	0	0.03125	0.03125	0
3.13.1.3	0	0.260869565	0	0	0	0	0	0	0	0	0	0	0	0	0	0	0	0	0	0	0	0	0	0	0	0	0	0	0	0	0	0	0	0	0	0	0	0	0	0	0	0	0	0	0	0	0	0	0
3.2.-.-	1.4	0.826086957	0.052631579	0.727272727	0	0.5	0.333333333	0	1.5	0	1.110169492	0.692307692	0.692307692	0.947368421	1	0.8	0.121212121	0.903225806	0.903225806	0.903225806	0.903225806	0.5	0	0	0.655172414	0.5	1.5	2.399141631	0.672727273	1	1	3.831325301	0.2	0.2	0.2	2.399141631	0.5	2.25	0.833333333	2	1	0.363636364	0.5	1	1.110169492	3.571428571	0.96875	0.96875	1.082352941
3.2.1.-	5.2	3	5.315789474	2.545454545	1	1	1.5	0	1	1	4.686440678	4.846153846	4.846153846	2.578947368	6	1.6	2.151515152	1.258064516	1.258064516	1.258064516	1.258064516	1	2	1	1.413793103	0.5	2.5	6.768240343	1.436363636	3	7.428571429	7.674698795	0.9	0.9	0.9	6.768240343	0.5	1	2.083333333	3.75	0	4.363636364	0.7	0	4.686440678	6.857142857	1.8125	1.8125	0.941176471
3.2.1.1	0.4	0	0.105263158	0.727272727	2	1	0.833333333	0	0	0	0.025423729	0.615384615	0.615384615	0.263157895	1	0	0	0.290322581	0.290322581	0.290322581	0.290322581	0	0	0.5	0.965517241	0	0.5	1.321888412	0.090909091	0	1	1.855421687	0.4	0.4	0.4	1.321888412	0	1	0.333333333	1	0	0.181818182	0.4	0	0.025423729	1.714285714	0.40625	0.40625	0.258823529
3.2.1.10	0	0	0	1.090909091	0	0	0	0	0	0	0.016949153	0	0	0.947368421	0	1.8	0	0.241935484	0.241935484	0.241935484	0.241935484	0	2	1	0	0	0	0.038626609	0.272727273	1	0	0.024096386	0.8	0.8	0.8	0.038626609	0	0	0	0	0	0	0.4	0	0.016949153	0	0.65625	0.65625	0.623529412
3.2.1.108	0	0	0	0	0	0	0	0	0	0	0	0	0	0	0	0	0	0.064516129	0.064516129	0.064516129	0.064516129	0	0	0	0	0	0	0	0	0	0	0	0	0	0	0	0	0	0	0	0	0	0.2	0	0	0	0.125	0.125	0
3.2.1.11	0	0	0	0	0	0	0	0	0	0	0	0	0	0	0	0	0	0	0	0	0	0	0	0	0	0	0	0	0	0	0	0	0	0	0	0	0	0	0	0	0	0	0	0	0	0	0	0	0
3.2.1.113	0	0	0	0	0	0	0	0	0	0	0	0	0	0	0	0	0	0	0	0	0	0	0	0	0	0	0	0	0	0	0	0	0	0	0	0	0	0	0	0	0	0	0	0	0	0	0	0	0
3.2.1.122	0.2	0	0	0	0	0	0.833333333	0	1	0	0.042372881	0	0	0	0	0	0	1.048387097	1.048387097	1.048387097	1.048387097	2	4	0	0	0	0.5	0.442060086	0.545454545	0	0.142857143	0.710843373	0.1	0.1	0.1	0.442060086	0.5	0	0.25	0.75	0	0.136363636	1.5	0	0.042372881	1.714285714	0.09375	0.09375	0.611764706
3.2.1.123	0	0	0	0	0	0	0	0	0	0	0.016949153	0	0	0	0	0	0	0	0	0	0	0	0	0	0.068965517	0	0	0	0	0	0	0	0	0	0	0	0	0	0	0	0	0	0	0	0.016949153	0	0	0	0.011764706
3.2.1.132	0	0	0	0	0	0	0	0	0	0	0	0	0	0	0	0	0	0.016129032	0.016129032	0.016129032	0.016129032	0	0	0	0	0	0	0	0	0	0	0	0	0	0	0	0	0	0	0	0	0	0	0	0	0	0	0	0.011764706
3.2.1.133	0	0	0	0	0	0	0.166666667	0	0	0	0	0	0	0	0	0	0	0.016129032	0.016129032	0.016129032	0.016129032	0	0	0	0	0	0	0	0	1	0	0	0	0	0	0	0	0	0	0	0	0	0	0	0	0	0.03125	0.03125	0.105882353
3.2.1.135	0	0	0	0	0	0	0.166666667	0	0	0	0.008474576	0	0	0	0	0.4	0	0.14516129	0.14516129	0.14516129	0.14516129	0	0	0	0	0.5	0	0.021459227	0.945454545	0	0	0.024096386	0	0	0	0.021459227	0	0	0	0	0	0	0.2	0	0.008474576	0	0.25	0.25	0.494117647
3.2.1.139	0	0	0	0	0	0	0	0	0	0	0.008474576	0.615384615	0.615384615	0	0	0	0	0.032258065	0.032258065	0.032258065	0.032258065	0	0	0	0	0	0	0	0.018181818	0	0	0	0	0	0	0	0	0	0	0	0	0	0	0	0.008474576	0	0.0625	0.0625	0
3.2.1.14	0.4	0	0	0.181818182	0	0	0	0	0	0	0.415254237	0.076923077	0.076923077	0	0	0	0	0.838709677	0.838709677	0.838709677	0.838709677	0	0	0	0	0	0.5	0.536480687	0.109090909	0	0	1.024096386	0	0	0	0.536480687	0	0	0.333333333	0.5	0	0	0	0	0.415254237	0.285714286	0.15625	0.15625	0.164705882
3.2.1.141	0.2	0	0	0.272727273	0	0	0	0	0	0	0.711864407	0	0	0	0	0	0	0.016129032	0.016129032	0.016129032	0.016129032	0	0	0	0.379310345	0	0	0.012875536	0	0	0	0	0	0	0	0.012875536	0	0	0	0	0	0	0	0	0.711864407	0	0.125	0.125	0.035294118
3.2.1.143	0	0	0	0	0	0	0	0	0	0	0	0	0	0	0	0	0	0	0	0	0	0	0	0	0	0	0	0	0	0	0	0	0	0	0	0	0	0	0	0	0	0	0	0	0	0	0	0	0
3.2.1.15	0	0	0	0	0	0	0	0	0	0	0.033898305	0	0	0	0	0	0	0	0	0	0	0	0	0	0	0	0	0.0472103	0	0	0.857142857	0	0	0	0	0.0472103	0	0	0	0	0	0	0	0	0.033898305	0	0.0625	0.0625	0
3.2.1.17	2.2	0.782608696	0.315789474	0	0	0	0	0	0	0	0.737288136	0.076923077	0.076923077	0	0	0	0.060606061	0.112903226	0.112903226	0.112903226	0.112903226	0	0	0	0.034482759	1	0.5	2.158798283	0.563636364	0	1.285714286	3.457831325	0	0	0	2.158798283	0	0	0.166666667	1.25	1	0.909090909	0	1	0.737288136	1.142857143	0.03125	0.03125	0.823529412
3.2.1.177	0.2	0	0	0.363636364	0	0	0	0	0	0	0.06779661	2.307692308	2.307692308	0.526315789	0	0	0	0.419354839	0.419354839	0.419354839	0.419354839	0	0	0.5	0	0.5	0.5	1.115879828	0.563636364	3	0.142857143	1.638554217	0.5	0.5	0.5	1.115879828	0	0	0.25	1.25	0	0.181818182	0	0	0.06779661	0.857142857	0.3125	0.3125	0.211764706
3.2.1.18	0	0.086956522	0	0.909090909	2	0	0	0	0	0	0.033898305	1.538461538	1.538461538	0.105263158	0	0.2	0	0.435483871	0.435483871	0.435483871	0.435483871	0	0	0	0.172413793	0	0	0.008583691	0	0	0	0.012048193	0	0	0	0.008583691	0	0	0	0	0	0.045454545	0.4	0	0.033898305	0	0.1875	0.1875	0.011764706
3.2.1.20	0.2	0	0.842105263	0.454545455	2	1.5	0	0	0.5	0	0.330508475	4.846153846	4.846153846	1.526315789	0	1.8	0	1.225806452	1.225806452	1.225806452	1.225806452	0.5	0	2	0.172413793	0.5	0.25	1.030042918	0.927272727	0	0.142857143	1.084337349	0.5	0.5	0.5	1.030042918	1.5	0	0.25	0.75	0	0.227272727	0	0	0.330508475	1.714285714	1.0625	1.0625	1.705882353
3.2.1.21	0.2	0	0.052631579	1.545454545	0	3.5	0.666666667	0	0	1	1.169491525	11.53846154	11.53846154	3.842105263	0	3	0	2.161290323	2.161290323	2.161290323	2.161290323	5	31	2.5	1.517241379	2.5	0.5	1.583690987	6.327272727	1	1.285714286	1.072289157	1.5	1.5	1.5	1.583690987	3.5	0	0.25	0.5	1	0.090909091	8.4	0	1.169491525	4	2.65625	2.65625	1.141176471
3.2.1.22	0.2	0	0.157894737	0.818181818	2	1.5	0.333333333	0	1	0	0.127118644	2.615384615	2.615384615	1.736842105	0	1.6	0	0.693548387	0.693548387	0.693548387	0.693548387	0	1	3.5	0.034482759	0	0.25	0.841201717	0.836363636	1	0	1.012048193	0.7	0.7	0.7	0.841201717	1	0	0.166666667	0.5	0	0.090909091	0.3	0	0.127118644	1.714285714	1.125	1.125	0.929411765
3.2.1.23	0.4	0	0.947368421	1.363636364	6	0.5	0.166666667	0	0	0	0.466101695	10.53846154	10.53846154	4.263157895	0	1.8	0	1.403225806	1.403225806	1.403225806	1.403225806	1.5	3	3	0.068965517	2	1	1.35193133	4.418181818	6	1.142857143	2	2.2	2.2	2.2	1.35193133	4.5	0	0.333333333	1	0	0.318181818	0.9	0	0.466101695	2.714285714	2.0625	2.0625	1.682352941
3.2.1.24	0.2	0	0	0.090909091	0	0	0.333333333	0	0	0	0.016949153	0.769230769	0.769230769	0.842105263	0	0	0	0.580645161	0.580645161	0.580645161	0.580645161	0	2	0	0	0.5	0	0.175965665	1.163636364	3	0	0.240963855	0.1	0.1	0.1	0.175965665	0	0	0	0	0	0	0.6	0	0.016949153	0	0.3125	0.3125	0.282352941
3.2.1.25	0	0	0	0.090909091	0	0.5	0	0	0	0	0.474576271	1.153846154	1.153846154	0.105263158	0	0	0	0.032258065	0.032258065	0.032258065	0.032258065	0	0	0.5	0	0	0	0.051502146	0	0	0	0.012048193	0	0	0	0.051502146	0	0	0	0	0	0	0	0	0.474576271	0.428571429	0.15625	0.15625	0.047058824
3.2.1.26	0.2	0	1	0.818181818	0	0	0.5	0	1	0	0.059322034	0	0	1	0	1.8	0	0.64516129	0.64516129	0.64516129	0.64516129	1	2	1	1.206896552	0.5	0.25	0.56223176	1.327272727	2	1.428571429	0.710843373	0.7	0.7	0.7	0.56223176	0.5	0	0.25	0.75	2	0.181818182	0.9	0	0.059322034	1.714285714	1.09375	1.09375	0.682352941
3.2.1.28	0.8	0	0	0.181818182	0	0	0.166666667	0	0	0	0.576271186	0	0	0	0	0	0	0	0	0	0	0	0	0	0	0	0.5	1.141630901	0	0	2	1.746987952	0	0	0	1.141630901	0	0	0.333333333	1	0	0.181818182	0	0	0.576271186	1.571428571	0	0	0.082352941
3.2.1.3	0	0	0	0	0	0	0	0	0	0	0.279661017	0	0	0	0	0	0	0.016129032	0.016129032	0.016129032	0.016129032	0	0	0	0	0	0	0.008583691	0	0	0	0	0	0	0	0.008583691	0	0	0	0	0	0	0	0	0.279661017	0	0	0	0.011764706
3.2.1.31	0.2	0	0	0	0	0.5	0.166666667	0	0	0	0.016949153	0.307692308	0.307692308	0.210526316	0	0	0	0.161290323	0.161290323	0.161290323	0.161290323	0	0	0	0.137931034	0	0.25	0.35193133	0.018181818	1	0	0.771084337	0.1	0.1	0.1	0.35193133	1	0	0.166666667	0.5	1	0.090909091	0	0	0.016949153	0	0.0625	0.0625	0.105882353
3.2.1.35	0	0	0	0	1	0	0.166666667	0	0	0	0	0.538461538	0.538461538	0.052631579	0	0.2	0	0.564516129	0.564516129	0.564516129	0.564516129	0.5	1	0	0	0	0	0.004291845	0.109090909	0	0	0.012048193	0	0	0	0.004291845	0	0	0	0	1	0	0.2	0	0	0	0.125	0.125	0.011764706
3.2.1.37	0	0	0.052631579	0	0	0	0	0	0	0	0.033898305	0.230769231	0.230769231	0.894736842	0	0.2	0	0.209677419	0.209677419	0.209677419	0.209677419	0	0	0	0	0	0	0.094420601	0.490909091	0	0	0.036144578	0.1	0.1	0.1	0.094420601	0	0	0	0	0	0	0	0	0.033898305	1.142857143	0.1875	0.1875	0.094117647
3.2.1.39	0	0	0	0	0	0	0	0	0	0	0	0	0	0	0	0	0	0.016129032	0.016129032	0.016129032	0.016129032	0	0	0	0	0	0	0	0	0	0	0	0	0	0	0	0	0	0	0	0	0	0	0	0	0	0	0	0
3.2.1.4	0.6	0	0	0	1	0	0	0	0	1	0.601694915	1	1	0.210526316	0	0	0	1.193548387	1.193548387	1.193548387	1.193548387	0	0	2	0.034482759	0	0.75	0.862660944	0.527272727	0	1	0.951807229	1.2	1.2	1.2	0.862660944	0	0	0.166666667	1	0	0.090909091	0.3	0	0.601694915	1.714285714	0.25	0.25	0.105882353
3.2.1.40	0	0	0	0	0	0	0	0	0	0	0.016949153	0.153846154	0.153846154	0	0	0.2	0	0.064516129	0.064516129	0.064516129	0.064516129	0	0	0	0	0	0	0.017167382	0.345454545	0	0	0	0	0	0	0.017167382	0	0	0	0	0	0	0	0	0.016949153	0.142857143	0.15625	0.15625	0.152941176
3.2.1.41	0	0	0	0.181818182	0	0	1	0	0	0	0.008474576	1.076923077	1.076923077	0.263157895	0	0.2	0	0.919354839	0.919354839	0.919354839	0.919354839	0	1	0	0.103448276	0	0	0.017167382	0.054545455	1	0	0.036144578	0.4	0.4	0.4	0.017167382	1	1	0	0.25	0	0	0.6	0	0.008474576	0	0.25	0.25	0.435294118
3.2.1.45	0	0	0	0.090909091	0	0.5	0	0	0	0	0.144067797	1.076923077	1.076923077	0.894736842	0	0	0	0.258064516	0.258064516	0.258064516	0.258064516	0	0	0	0	0	0	0.055793991	0.018181818	2	0	0.036144578	0.1	0.1	0.1	0.055793991	0	0	0	0	0	0	0	0	0.144067797	0	0.03125	0.03125	0.082352941
3.2.1.46	0	0	0	0	0	0	0	0	0	0	0	0	0	0	0	0	0	0	0	0	0	0	0	0	0	0	0	0	0	0	0	0	0	0	0	0	0	0	0	0	0	0	0	0	0	0	0	0	0
3.2.1.50	0	0	0	0	1	0.5	0	0	0	0	0	1.076923077	1.076923077	0	0	0	0	0	0	0	0	0	0	0	0	0	0	0	0	0	0	0	0	0	0	0	0	0	0	0	0	0	0	0	0	0	0	0	0
3.2.1.51	0	0	0	0.727272727	4	0.5	0	0	0	0	0.008474576	6.384615385	6.384615385	0.315789474	0	0.4	0	0.274193548	0.274193548	0.274193548	0.274193548	0	0	0	0	0	0	0.008583691	0.218181818	3	0	0.012048193	0.1	0.1	0.1	0.008583691	0	0	0	0	1	0.045454545	0.2	0	0.008474576	0	0.4375	0.4375	0.270588235
3.2.1.52	1	1	1.789473684	1	10	2	0.333333333	0	1	1	1.550847458	7.153846154	7.153846154	0.894736842	1	0.4	0.272727273	0.838709677	0.838709677	0.838709677	0.838709677	1.5	3	0.5	0.965517241	0.5	0.5	1.158798283	0.563636364	1	2	1.048192771	0.6	0.6	0.6	1.158798283	0	0	0.166666667	0.5	1	1	1.2	0	1.550847458	1	0.875	0.875	0.505882353
3.2.1.54	0	0	0	0.181818182	0	0	0	0	0	0	0	0	0	0.263157895	0	0	0	0.016129032	0.016129032	0.016129032	0.016129032	0	0	0	0.344827586	0	0	0	0	0	0	0	0	0	0	0	0	0	0	0	0	0	0	0	0	0	0	0	0.023529412
3.2.1.55	0	0	0	0.090909091	0	0	0	0	0	0	0.025423729	2.923076923	2.923076923	1.263157895	0	0	0	0.483870968	0.483870968	0.483870968	0.483870968	0	0	0.5	0	0	0	0.124463519	1.563636364	0	0	0.072289157	0.5	0.5	0.5	0.124463519	0	0	0	0	0	0	0	0	0.025423729	0	0.40625	0.40625	0.082352941
3.2.1.58	0	0	0	0	0	0	0	0	0	0	0.016949153	0	0	0.210526316	0	0	0.060606061	0	0	0	0	1	0	0	0	0	0	0	0	0	0	0	0	0	0	0	0	0	0	0	0	0	0	0	0.016949153	0	0	0	0.011764706
3.2.1.6	0	0	0	0	0	0	0	0	0	0	0	0	0	0	0	0	0	0	0	0	0	0	0	0	0	0	0	0	0.018181818	0	0	0	0	0	0	0	0	0	0	0	0	0	0	0	0	0	0	0	0
3.2.1.65	0	0	0	0.181818182	0	0	0	0	0	0	0.355932203	1.692307692	1.692307692	0	0	0	0	0.016129032	0.016129032	0.016129032	0.016129032	0	0	0	0	0	0	0.008583691	0	0	0.142857143	0.012048193	0	0	0	0.008583691	0	0	0	0	0	0	0	0	0.355932203	0	0	0	0.011764706
3.2.1.67	0	0	0	0	0	0	0	0	0	0	0	0.307692308	0.307692308	0	0	0	0	0.016129032	0.016129032	0.016129032	0.016129032	0	0	0	0	0	0	0	0.363636364	0	0	0	0	0	0	0	0	0	0	0	0	0	0	0	0	0	0	0	0
3.2.1.68	0	0	0	0	0	0	0	0	0	0	0.008474576	0	0	0	0	0	0	0	0	0	0	0	1	0	0	0	0	0	0	0	0	0	0	0	0	0	0	0	0	0	0	0	0.2	0	0.008474576	0	0	0	0.011764706
3.2.1.70	0	0	0	0	0	0	0.333333333	0	0	0	0	0	0	0	0	0	0	0	0	0	0	0	0	0	0	0.5	0	0.008583691	0.945454545	1	0	0	0.3	0.3	0.3	0.008583691	0	0	0	0	0	0	0.1	0	0	0	0.125	0.125	0.494117647
3.2.1.73	0	0	0	0	0	0	0	0	0	0	0	0.230769231	0.230769231	0	0	0	0	0.048387097	0.048387097	0.048387097	0.048387097	0	0	0	0	0	0	0	0	0	0	0	0	0	0	0	0	0	0	0	0	0	0	0	0	0	0	0	0
3.2.1.76	0	0	0	0	0	0	0	0	0	0	0	0	0	0	0	0	0	0	0	0	0	0	0	0	0	0	0	0	0	0	0	0	0	0	0	0	0	0	0	0	0	0	0	0	0	0	0	0	0
3.2.1.78	0	0	0	0	0	0	0	0	0	0	0	1.076923077	1.076923077	0.105263158	0	0	0	0.016129032	0.016129032	0.016129032	0.016129032	0	0	0.5	0	0	0	0.008583691	0	0	0	0.012048193	0.7	0.7	0.7	0.008583691	0	0	0	0	0	0	0	0	0	0	0.03125	0.03125	0
3.2.1.8	0.2	0	0	0	0	0	0	0	0	0	0.033898305	0.384615385	0.384615385	0	0	0	0	0.338709677	0.338709677	0.338709677	0.338709677	0	0	0	0	0	0	0.004291845	0.036363636	0	0	0	0.1	0.1	0.1	0.004291845	0	0	0	0	0	0	0.2	0	0.033898305	0	0.125	0.125	0.082352941
3.2.1.80	0	0	0	0	0	0	0	0	0	0	0	0	0	0	0	0	0	0.032258065	0.032258065	0.032258065	0.032258065	0	0	0	0	0	0	0	0	0	0	0	0	0	0	0	0	0	0	0	0	0	0	0	0	0	0	0	0.011764706
3.2.1.81	0	0	0	0	0	0	0	0	0	0	0	0.153846154	0.153846154	0	0	0	0	0	0	0	0	0	0	0	0	0	0	0	0	7	0	0	0	0	0	0	0	0	0	0	0	0	0	0	0	0	0	0	0.011764706
3.2.1.83	0	0	0	0	0	0	0	0	0	0	0	0	0	0	0	0	0	0	0	0	0	0	0	0	0	0	0	0	0	0	0	0	0	0	0	0	0	0	0	0	0	0	0	0	0	0	0	0	0
3.2.1.85	0	0	0	0	0	0	0.333333333	0	0	0	0.008474576	0	0	0	0	0	0	0.064516129	0.064516129	0.064516129	0.064516129	2	1	0	0	0.5	0	0.012875536	0.745454545	0	0	0	0	0	0	0.012875536	0	0	0	0	0	0	0.6	0	0.008474576	0	0.1875	0.1875	0.376470588
3.2.1.86	1	0	0.052631579	0.727272727	0	0	0.666666667	0	2	0	0.101694915	0	0	0.052631579	0	2	0	1.903225806	1.903225806	1.903225806	1.903225806	7.5	36	0	0.24137931	3	1	2.819742489	6.272727273	1	1.428571429	3.78313253	0.3	0.3	0.3	2.819742489	2.5	0	0.833333333	1.75	1	0.454545455	10	0	0.101694915	7	1.09375	1.09375	2.482352941
3.2.1.89	0	0	0	0	0	0	0	0	0	0	0.076271186	0.692307692	0.692307692	0.157894737	0	0	0	0.14516129	0.14516129	0.14516129	0.14516129	0	0	1	0.034482759	0	0.25	0.227467811	0.218181818	0	0	0.012048193	0.3	0.3	0.3	0.227467811	0	0	0	0	0	0	0	0	0.076271186	0.857142857	0.21875	0.21875	0.035294118
3.2.1.91	0	0	0	0	0	0	0	0	0	0	0.016949153	0	0	0	0	0	0	0.209677419	0.209677419	0.209677419	0.209677419	0	0	0	0	0	0	0	0	0	0	0	0	0	0	0	0	0	0	0	0	0	0	0	0.016949153	0	0.0625	0.0625	0.023529412
3.2.1.93	0.2	0	0.157894737	0.181818182	0	0	0.166666667	0	1	0	0.025423729	0	0	0	0	0.4	0	0.564516129	0.564516129	0.564516129	0.564516129	0	1	0	0.103448276	0	0.25	0.768240343	0.472727273	0	0.142857143	0.975903614	0	0	0	0.768240343	0.5	0	0.166666667	0.5	0	0.090909091	0.4	0	0.025423729	0.857142857	0.3125	0.3125	0.8
3.2.1.96	0	0	0	0	0	0	0	0	0	0	0.025423729	0	0	0.105263158	0	0	0	0.322580645	0.322580645	0.322580645	0.322580645	0	0	0	0	0.5	0	0	1.454545455	0	0	0	0	0	0	0	0	0	0	0	1	0	0.1	0	0.025423729	0	0.09375	0.09375	0.058823529
3.2.1.99	0	0	0	0	0	0	0	0	0	0	0	2	2	0	0	0	0	0	0	0	0	0	0	0	0	0	0	0	0	0	0	0	0	0	0	0	0	0	0	0	0	0	0	0	0	0	0.125	0.125	0
3.2.2.-	2	1.086956522	0.947368421	2.454545455	2	1	1.666666667	2	3.5	3	1.618644068	1	1	1.105263158	1	1.8	0.666666667	2	2	2	2	1.5	0	1	3.620689655	2	1.75	2.91416309	1	2	4	3.578313253	1.8	1.8	1.8	2.91416309	1	2	2.25	2	1	1.181818182	0.8	2	1.618644068	3.571428571	1.71875	1.71875	0.576470588
3.2.2.1	0	0.043478261	0	0	0	0	1	0	1	1	0.177966102	0.153846154	0.153846154	1.421052632	0	1	0	0.64516129	0.64516129	0.64516129	0.64516129	1	0	0.5	1.551724138	1	0	0.21888412	1.527272727	0	0	0.072289157	0.1	0.1	0.1	0.21888412	0	1	0	0	1	0.090909091	0.4	0	0.177966102	0.142857143	0.5	0.5	1.764705882
3.2.2.16	0	0	0	0	0	0	0	0	0	0	0	0	0	0	0	0	0	0	0	0	0	0	0	0	0	0	0	0	0	0	0	0	0	0	0	0	0	0	0	0	0	0	0	0	0	0	0	0	0
3.2.2.20	1	1	0.947368421	0.545454545	1	1	0.333333333	1	1	1	0.86440678	0.846153846	0.846153846	0.263157895	1	0	0.212121212	0.35483871	0.35483871	0.35483871	0.35483871	0	1	0	1.068965517	1.5	0.75	0.901287554	1.527272727	0	1.857142857	0.975903614	0	0	0	0.901287554	0.5	0	0.333333333	1	1	0.909090909	1	0	0.86440678	1	0.46875	0.46875	1.023529412
3.2.2.21	1.8	0.739130435	0	0.545454545	0	0	0.5	1	1	0	1.991525424	0	0	0.105263158	0	0	0	0.967741935	0.967741935	0.967741935	0.967741935	0.5	1	0	0.655172414	1	1	0.875536481	0.963636364	0	0.714285714	1.024096386	0.1	0.1	0.1	0.875536481	0	0	0.333333333	0.5	0	0.090909091	0.2	0	1.991525424	0.857142857	0.40625	0.40625	0.823529412
3.2.2.23	2	1.913043478	1.894736842	2.727272727	0	0	0.333333333	0	2	0	1.881355932	0.769230769	0.769230769	0	2	0	0	0.451612903	0.451612903	0.451612903	0.451612903	0	4	0	3.172413793	1	1.5	1.802575107	2	0	2	1.951807229	0.2	0.2	0.2	1.802575107	0	0	0.333333333	2	0	2.181818182	2.4	0	1.881355932	2	1	1	2.070588235
3.2.2.26	0	0	0	0	0	0	0	0	0	0	0	0	0	0	0	0	0	0	0	0	0	0	0	0	0	0	0	0	0	0	0	0	0	0	0	0	0	0	0	0	0	0	0	0	0	0	0.09375	0.09375	0.011764706
3.2.2.27	1	1	0.947368421	1.090909091	0	1	1	1	1	0	0.915254237	1.615384615	1.615384615	1	0	1	1	0.532258065	0.532258065	0.532258065	0.532258065	0.5	1	1	1	0.5	0.5	0.969957082	1	0	1	0.987951807	1	1	1	0.969957082	0	1	1	1	1	0.954545455	1.2	1	0.915254237	0.857142857	1.03125	1.03125	0.929411765
3.2.2.4	0.8	0	0	0	0	0	0	0	0	0	0.771186441	1	1	0	0	0	0	0.016129032	0.016129032	0.016129032	0.016129032	0	0	0	0.75862069	0	0.5	0.811158798	0	0	1	0.939759036	0	0	0	0.811158798	0	0	0.166666667	0.5	0	0.090909091	0	0	0.771186441	1	0.09375	0.09375	0.082352941
3.2.2.5	0	0	0	0	0	0	0	0	0	0	0	0	0	0	0	0	0	0	0	0	0	0	0	0	0	0	0	0	0	0	0	0	0	0	0	0	0	0	0	0	0	0	0	0	0	0	0	0	0
3.2.2.8	0.2	0	0	0	0	0	0	0	0	0	0.008474576	0	0	0.105263158	0	0.2	0	0.016129032	0.016129032	0.016129032	0.016129032	0	0	0	0.034482759	0	0.25	0.39055794	0	0	0	0.927710843	0	0	0	0.39055794	0	0	0.166666667	0.5	0	0.090909091	0	0	0.008474576	0	0.09375	0.09375	0.011764706
3.2.2.9	1	1.826086957	0.947368421	1	0	0.5	0.333333333	1	1	1	0.847457627	1.230769231	1.230769231	1	0	1.2	0.96969697	1.080645161	1.080645161	1.080645161	1.080645161	1	1	1	0.620689655	1	0.25	0.961373391	1.145454545	1	1	1.012048193	0.7	0.7	0.7	0.961373391	1	1	1.166666667	1	2	1	0.9	0	0.847457627	1	0.75	0.75	0.988235294
3.3.1.1	1	1	0	0.181818182	2	1	0	0	0	0	0.915254237	0.538461538	0.538461538	0.368421053	1	0	0	0.112903226	0.112903226	0.112903226	0.112903226	0	0	0	0.551724138	0.5	1	0.068669528	0	0	0	0.024096386	0.2	0.2	0.2	0.068669528	0	0	0	0	0	0	0	0	0.915254237	1	0.21875	0.21875	0.141176471
3.3.2.1	0.2	0.782608696	0	0	0	0	0	0	0	0	0.059322034	0	0	0	0	0	0	0	0	0	0	0	0	0	0.103448276	0	0.25	0.652360515	0	0	0	0.975903614	0	0	0	0.652360515	0	0	0.166666667	0.5	0	0.090909091	0	0	0.059322034	0.857142857	0.03125	0.03125	0.070588235
3.3.2.10	0	0	0	0	0	0	0	0	0	0	0.025423729	0	0	0	0	0	0	0	0	0	0	0	0	0	0	0	0	0.012875536	0	0	0	0	0	0	0	0.012875536	0	0	0	0	0	0	0	0	0.025423729	0	0	0	0
3.3.2.6	0	0	0	0	0	0	0	0	0	0	0	0	0	0	0	0	0	0	0	0	0	0	0	0	0	0	0	0	0	0	0	0	0	0	0	0	0	0	0	0	0	0	0	0	0	0	0	0	0
3.3.2.8	0	0	0	0	0	0	0	0	0	0	0.084745763	0	0	0	0	0	0	0	0	0	0	0	0	0	0	0	0	0.017167382	0	0	0	0	0	0	0	0.017167382	0	0	0	0	0	0	0	0	0.084745763	0	0	0	0
3.3.2.9	0	0.043478261	0	0	0	0	0	0	0	0	0.203389831	0	0	0	0	0	0.03030303	0.032258065	0.032258065	0.032258065	0.032258065	0	0	0	0	0	0	0.055793991	0	0	0.142857143	0	0	0	0	0.055793991	0	0	0	0	0	0	0	0	0.203389831	0	0.09375	0.09375	0.011764706
3.4.-.-	6.2	2.304347826	2.947368421	1.090909091	2	2	2.833333333	2	2	1	4.491525424	2	2	3.105263158	4	2	2.878787879	2.677419355	2.677419355	2.677419355	2.677419355	2	2	3	1.275862069	1.5	3.5	5.248927039	1.290909091	2	2.714285714	6.831325301	2.4	2.4	2.4	5.248927039	4	3.25	2.833333333	5.25	2	3.272727273	2.2	3	4.491525424	5.142857143	2.4375	2.4375	4.411764706
3.4.11.-	0.2	0	0	0.545454545	2	0	2.333333333	1	1.5	0	0.237288136	0	0	0	1	2	0.03030303	2.112903226	2.112903226	2.112903226	2.112903226	2.5	3	2.5	0.75862069	2	1.25	1.064377682	1.890909091	2	0.142857143	1.843373494	1.5	1.5	1.5	1.064377682	3	2.5	1.666666667	1.5	1	0.181818182	2.1	2	0.237288136	1	1.5625	1.5625	0.411764706
3.4.11.1	1	1	0.947368421	0.636363636	0	0	0.5	0	0	0	0.966101695	0	0	0	1	0.4	1	0.435483871	0.435483871	0.435483871	0.435483871	0	1	0	1.068965517	0	0.75	0.991416309	0	1	1	0.975903614	0.1	0.1	0.1	0.991416309	0.5	0	1	1	0	1	0.3	0	0.966101695	1.142857143	0.3125	0.3125	0.176470588
3.4.11.10	0	0	0	0	0	0	0	0	0	0	0.355932203	0	0	0	0	0	0	0	0	0	0	0	0	0	0	0	0	0	0	0	0	0	0	0	0	0	0	0	0	0	0	0	0	0	0.355932203	0	0	0	0.011764706
3.4.11.14	0	0.565217391	0	0	0	0	0	0	0	0	0.008474576	0	0	0	0	0.2	0	0.016129032	0.016129032	0.016129032	0.016129032	0	0	0	0	0.5	0	0.017167382	0.618181818	0	0	0.012048193	0	0	0	0.017167382	0	0	0	0	1	0	0	0	0.008474576	0	0.03125	0.03125	0.494117647
3.4.11.15	0	0	0	0	0	0	0	0	0	0	0	0	0	0	0	0	0	0	0	0	0	0	0	0	0	0	0	0.004291845	0	0	0	0	0	0	0	0.004291845	0	0	0	0	0	0	0	0	0	0	0	0	0
3.4.11.18	1.2	2	0.947368421	1.818181818	1	1	1	1	2	1	1.584745763	2	2	0.947368421	2	1	1	1.725806452	1.725806452	1.725806452	1.725806452	1.5	2	1.5	1.827586207	1	1.5	1.231759657	1.072727273	1	1	1.036144578	1.6	1.6	1.6	1.231759657	1	1	1	1	1	1	1.5	1	1.584745763	1.857142857	1.4375	1.4375	1.058823529
3.4.11.19	0.2	0	0	0	0	0	0	0	0	0	0.881355932	0	0	0	2	0	0	0.080645161	0.080645161	0.080645161	0.080645161	0	0	0.5	0	0	0	0.094420601	0.018181818	0	0.142857143	0.012048193	0	0	0	0.094420601	1	0	0.083333333	0	0	0	0.2	0	0.881355932	0.285714286	0.09375	0.09375	0.211764706
3.4.11.2	1	1	0.947368421	1.727272727	0	0	0.166666667	0	0	0	1.43220339	0.307692308	0.307692308	1	0	0	0	0.048387097	0.048387097	0.048387097	0.048387097	0	0	0	1.275862069	0	0.5	0.862660944	0.018181818	0	1	0.963855422	0	0	0	0.862660944	0	0	0.166666667	0.75	0	0.954545455	0.1	0	1.43220339	1	0.40625	0.40625	0.988235294
3.4.11.21	0	0	0	0.181818182	0	0	0.166666667	0	0.5	0	0.033898305	0	0	0	1	0.2	0	0.258064516	0.258064516	0.258064516	0.258064516	0	0	0	0.103448276	0	0	0.008583691	0	0	0	0	0.3	0.3	0.3	0.008583691	0	0	0.666666667	0	0	0	0.3	0	0.033898305	0	0.28125	0.28125	0.023529412
3.4.11.22	0	0	0	0	0	0	0	0	0	0	0	0	0	0	0	0	0	0	0	0	0	0	0	0	0	0	0	0	0	0	0	0	0	0	0	0	0	0	0	0	0	0	0	0	0	0	0	0	0
3.4.11.23	0.2	0	0.947368421	0	0	0	0	0	0	0	0.016949153	0	0	0	0	0	0	0.016129032	0.016129032	0.016129032	0.016129032	0	0	0	0.068965517	0	0.25	0.845493562	0	0	1	0.951807229	0	0	0	0.845493562	0	0	0.166666667	0.5	0	0.954545455	0	0	0.016949153	0.857142857	0	0	0.035294118
3.4.11.4	0.2	0	0.052631579	0.090909091	1	1	1.5	0	0	0	0.076271186	1	1	0	0	0.8	0.212121212	0.709677419	0.709677419	0.709677419	0.709677419	1	1	1.5	0.068965517	1	0.25	1.120171674	1.618181818	0	1.142857143	0.987951807	0.5	0.5	0.5	1.120171674	1	1	1	1	2	0.954545455	1.1	1	0.076271186	0.857142857	0.84375	0.84375	1.341176471
3.4.11.5	0	0.130434783	0	0.454545455	0	0	0	0	0	0	1.211864407	0	0	0.684210526	0	0	0	0.338709677	0.338709677	0.338709677	0.338709677	0.5	0	0.5	0.482758621	0	0.25	0.296137339	0	0	0	0.036144578	0	0	0	0.296137339	0	0	0.666666667	0.75	1	0	0.3	0	1.211864407	0.142857143	0.375	0.375	1.658823529
3.4.11.7	0	0	0	0	0	0	0	0	0	0	0.025423729	0	0	0	0	0	0	0.016129032	0.016129032	0.016129032	0.016129032	0	0	0	0	0.5	0	0.008583691	0.981818182	0	0	0	0	0	0	0.008583691	0	0	0	0.5	1	0	0.3	0	0.025423729	0	0.125	0.125	0
3.4.11.9	1	1.608695652	1	1	1	1	1	1	1	1	1.855932203	2.076923077	2.076923077	1	2	1	1	1.596774194	1.596774194	1.596774194	1.596774194	1	1	2.5	1	1	1	0.944206009	1.018181818	1	1	1.012048193	1.2	1.2	1.2	0.944206009	1	1	1.833333333	1	1	0.954545455	1.2	1	1.855932203	1	1.1875	1.1875	1.258823529
3.4.13.-	0.2	0.826086957	0.947368421	0	0	2	1.333333333	0	1	0	0.127118644	2	2	0	0	0.8	1.060606061	1.322580645	1.322580645	1.322580645	1.322580645	1	1	0.5	0.206896552	0	0.25	0.879828326	1.163636364	1	1	0.987951807	0.9	0.9	0.9	0.879828326	0	3.25	1.5	0.5	2	0.954545455	0.8	1	0.127118644	0.857142857	0.9375	0.9375	1.376470588
3.4.13.19	0	0.739130435	0	0	0	0	0	1	0	1	0.610169492	0	0	0	0	0.6	0	0.822580645	0.822580645	0.822580645	0.822580645	0.5	1	1	0	0	0.75	0.124463519	0.018181818	1	1.142857143	0.036144578	0	0	0	0.124463519	1	0	0.083333333	0	0	0	0.6	0	0.610169492	0.571428571	0.46875	0.46875	0.129411765
3.4.13.21	0.4	0.043478261	0.894736842	0	0	1	0.166666667	0	0	0	0.127118644	0.076923077	0.076923077	0.526315789	0	0.6	0.454545455	0.064516129	0.064516129	0.064516129	0.064516129	0.5	0	0	0.206896552	0.5	0.5	0.596566524	0.018181818	0	0.142857143	0.939759036	0.4	0.4	0.4	0.596566524	1	1	0.75	0.5	1	0.818181818	0.3	0	0.127118644	0.142857143	0.21875	0.21875	0.105882353
3.4.13.22	0.2	0	0	0	1	0	0	0	0	0	0.593220339	0.846153846	0.846153846	0	0	0	0.03030303	0.016129032	0.016129032	0.016129032	0.016129032	0	0	0	0	0	0.25	0.506437768	0.218181818	0	0.857142857	0.722891566	0.1	0.1	0.1	0.506437768	0	0	0.083333333	0.5	0	0.090909091	0.1	0	0.593220339	0	0.125	0.125	0.164705882
3.4.13.9	0.2	0	0.842105263	0	0	0	0	0	0	0	0.305084746	1	1	0	1	0	0.03030303	1	1	1	1	0	1	0.5	0.793103448	0.5	0.75	0.939914163	0.981818182	0	1	1.012048193	0	0	0	0.939914163	0	0	1	1	1	0.136363636	0.5	1	0.305084746	1.571428571	0.28125	0.28125	1.552941176
3.4.14.-	0	0	0	0	0	0	0	0	0	0	0	0	0	0	0	0	0	0	0	0	0	0	0	0	0	0	0	0	0	0	0	0	0	0	0	0	0	0	0	0	0	0	0	0	0	0	0.0625	0.0625	0
3.4.14.10	0	0	0	0	0	0	0	0	0	0	0	0	0	0	0	0	0	0	0	0	0	0	0	0	0	0	0	0	0	0	0	0	0	0	0	0	0	0	0	0	0	0	0	0	0	0	0.03125	0.03125	0.011764706
3.4.14.11	0	0	0	0	0	0	0	0	0	0	0.466101695	0	0	0.052631579	0	0	0	0	0	0	0	0	0	0	0	0	0	0.012875536	0	0	0	0.012048193	0	0	0	0.012875536	0	0	0	0	0	0	0.1	0	0.466101695	0	0.15625	0.15625	0.882352941
3.4.14.4	0	0	0	0	0	1	0	0	0	0	0	1	1	0	0	0	0	0	0	0	0	0	0	0	0	0	0	0.004291845	0	0	0	0.012048193	0	0	0	0.004291845	0	0	0	0	0	0	0	0	0	0	0	0	0
3.4.14.5	0	0	0	0	0	0.5	0	0	0	0	0	1.230769231	1.230769231	0.947368421	0	0	0	0.048387097	0.048387097	0.048387097	0.048387097	0	0	0	0	0	0.25	0.008583691	0	0	0	0.024096386	0	0	0	0.008583691	0	0	0	0	0	0	0	0	0	0	0.0625	0.0625	0.011764706
3.4.15.1	0	0	0	0	0	0	0	0	0	0	0	0	0	0	0	0	0	0	0	0	0	0	0	0	0	0	0.25	0	0	0	0	0	0	0	0	0	0	0	0	0	0	0	0	0	0	0	0.03125	0.03125	0
3.4.15.5	0.2	0	0	0.454545455	0	2	0	0	0	0	0.016949153	2.153846154	2.153846154	0	0	0	0	0.032258065	0.032258065	0.032258065	0.032258065	0	0	0	0.827586207	0	0.5	0.64806867	0	0	1	0.975903614	0	0	0	0.64806867	0	0	0.166666667	0.5	0	0.090909091	0	0	0.016949153	1	0.03125	0.03125	0.082352941
3.4.15.6	0	0	0	0.181818182	0	0	0.166666667	0	0	0	0	0	0	0	0	0	0	0.35483871	0.35483871	0.35483871	0.35483871	0	0	0	0	0	0	0	0	0	0	0	0	0	0	0	0	0	0	0	0	0	0	0	0	0	0	0	0
3.4.16.-	0	0	0	0	0	0	0	0	0	0	0	0	0	0	0	0	0	0.016129032	0.016129032	0.016129032	0.016129032	0	0	0	0	0	0	0	0	0	0	0	0	0	0	0	0	0	0	0	0	0	0	0	0	0	0	0	0
3.4.16.4	2.8	1.956521739	4	2.545454545	1	0	2.833333333	4	5	5	3.237288136	2	2	1.842105263	1	4.8	0.242424242	4.483870968	4.483870968	4.483870968	4.483870968	1	5	3.5	4.068965517	1	2.5	4.334763948	3.2	4	4.428571429	4.903614458	3.3	3.3	3.3	4.334763948	5.5	2	1.75	2.75	6	3.727272727	2.4	0	3.237288136	4.714285714	3.15625	3.15625	2.270588235
3.4.17.-	0.2	0	0	0	0	0	0	0	0	0	0.076271186	0	0	0	0	0	0	0.016129032	0.016129032	0.016129032	0.016129032	0	0	0	0	0	0.25	0	0	0	0	0	0.1	0.1	0.1	0	0	0	0	0	0	0	0	0	0.076271186	0	0	0	0
3.4.17.11	0.2	0.130434783	0.684210526	0	0	0	0	0	0	2	0.372881356	0	0	0	1	0.2	0.090909091	0.129032258	0.129032258	0.129032258	0.129032258	0	0	0	0.034482759	0	0.25	0.08583691	0.036363636	0	0.714285714	0	0	0	0	0.08583691	0	0	0.333333333	0	0	0.181818182	0	0	0.372881356	0	0.28125	0.28125	0.023529412
3.4.17.13	1	0	0	0	0	0	0	0	0	0	0.940677966	0.769230769	0.769230769	0	0	0	0	0.580645161	0.580645161	0.580645161	0.580645161	0	0	0	0	0	0.5	0.639484979	0	0	1	0.927710843	0	0	0	0.639484979	0	0	0.166666667	0.5	0	0.090909091	0	0	0.940677966	0.857142857	0.15625	0.15625	0.082352941
3.4.17.18	0	0	0	0	0	0	0	0	0	0	0	0	0	0	0	0	0	0	0	0	0	0	0	0	0	0	0	0	0	0	0	0	0	0	0	0	0	0	0	0	0	0	0	0	0	0	0.0625	0.0625	0.011764706
3.4.17.19	0	0	0	0.181818182	0	0	0.166666667	0	0	0	0.042372881	0	0	0	0	0	0	0.193548387	0.193548387	0.193548387	0.193548387	1	0	0.5	0.034482759	0.5	0	0.296137339	1	0	1	0.012048193	0	0	0	0.296137339	0.5	0	0.75	0	0	0	0.6	0	0.042372881	0.857142857	0.09375	0.09375	0.011764706
3.4.17.21	0	0	0	0	0	0	0	0	0	0	0	0	0	0	0	0	0	0	0	0	0	0	0	0	0	0	0	0	0	0	0	0	0	0	0	0	0	0	0	0	0	0	0	0	0	0	0	0	0.023529412
3.4.17.4	0	0	0	0	0	0.5	0	0	0	0	0.042372881	0	0	0	0	0	0	0	0	0	0	0.5	0	0	0	0	0	0	0	0	0	0	0	0	0	0	0	0	0	0	0	0	0	0	0.042372881	0	0	0	0
3.4.19.-	0.2	0	0	0	0	0	0.166666667	0	0	0	0.033898305	0.153846154	0.153846154	0	1	0.2	0.181818182	0.725806452	0.725806452	0.725806452	0.725806452	0	0	0.5	0	0	0.25	0.536480687	0.454545455	1	0	0.915662651	0	0	0	0.536480687	0	0	0.333333333	0.5	0	0.090909091	0.2	1	0.033898305	0	0.15625	0.15625	0.035294118
3.4.19.1	0	0	0	0	0	0	0	0	0	0	0.033898305	0	0	0	0	0	0	0.048387097	0.048387097	0.048387097	0.048387097	0	0	0	0	0	0	0.004291845	0	0	0	0	0	0	0	0.004291845	0	0.25	0.75	0	0	0	0.4	0	0.033898305	0	0	0	0.117647059
3.4.19.11	0	0	0	0	0	0	0	0	0	0	0.008474576	0	0	0	0	0	0	0.338709677	0.338709677	0.338709677	0.338709677	0	0	0	0	0	0	0	0	0	0	0	0	0	0	0	0	0	0	0	0	0	0	0	0.008474576	0	0.0625	0.0625	0
3.4.19.3	0.2	0	0	0.272727273	0	0	1	0	0	0	0.254237288	0	0	1.157894737	0	0	0	0.306451613	0.306451613	0.306451613	0.306451613	0	0	0.5	0.137931034	0.5	0	0.317596567	1	0	1	0.024096386	0	0	0	0.317596567	0	1	0.75	0.5	1	0	0.7	2	0.254237288	0.857142857	0.25	0.25	0.658823529
3.4.19.5	0.2	0	0	0	0	0	0	0	0	0	0.440677966	0.076923077	0.076923077	0.210526316	1	0	0.121212121	0	0	0	0	0	0	0	0	0	0.25	0.519313305	0	0	1	0.734939759	0	0	0	0.519313305	0	0	0.166666667	0.5	0	0.136363636	0	0	0.440677966	0.714285714	0	0	0.011764706
3.4.21.-	5.2	7.826086957	5.210526316	0.636363636	4	2	2.333333333	2	0	0	7.177966102	4	4	1.526315789	1	1	1.878787879	2.483870968	2.483870968	2.483870968	2.483870968	1	1	0.5	1.586206897	1.5	3.25	7.686695279	1.454545455	4	8.714285714	8.807228916	0.5	0.5	0.5	7.686695279	1.5	0.5	4.833333333	5.75	1	6.727272727	0.9	0	7.177966102	9	1.65625	1.65625	1.729411765
3.4.21.10	0	0	0	0	0	0	0	0	0	0	0	0	0	0	0	0	0	0	0	0	0	0	0	0	0	0	0	0	0	0	0	0	0	0	0	0	0	0	0	0	0	0	0	0	0	0	0	0	0
3.4.21.100	0	0	0	0	0	0	0	0	0	0	0.771186441	0	0	0	0	0	0	0	0	0	0	0	0	0	0	0	0	0	0	0	0	0	0	0	0	0	0	0	0	0	0	0	0	0	0.771186441	0	0	0	0.023529412
3.4.21.101	0	0	0	0	0	0	0	0	0	0	0.305084746	0	0	0	0	0	0	0	0	0	0	0	0	0	0	0	0	0	0	0	0	0	0	0	0	0	0	0	0	0	0	0	0	0	0.305084746	0	0	0	0.011764706
3.4.21.102	1	2	0.947368421	0	1	3	0.833333333	1	1.5	1	1.059322034	3	3	0	1	1	0.96969697	1.080645161	1.080645161	1.080645161	1.080645161	0	1	1	0.068965517	1	1	0.896995708	0.6	1	1	1.012048193	0.9	0.9	0.9	0.896995708	1	1	0.916666667	0.5	1	0.954545455	0.7	1	1.059322034	1	0.9375	0.9375	0.541176471
3.4.21.105	0	0	0	0	0	0	0	0	0	0	0	0	0	0	0	0	0	0	0	0	0	0	0	0	0	0	0	0	0	0	0	0	0	0	0	0	0	0	0	0	0	0	0	0	0	0	0	0	0
3.4.21.107	0.2	0	0.894736842	0	0	0	0	0	0	0	0.033898305	0	0	0	0	0	0.939393939	0	0	0	0	0	0	0	0.103448276	0	0.25	0.86695279	0	0	1	0.963855422	0	0	0	0.86695279	0	0	0.166666667	0.5	0	0.636363636	0	0	0.033898305	0.857142857	0	0	0.047058824
3.4.21.110	0	0	0	0	0	0	0	0	0	0	0	0	0	0	0	0	0	0	0	0	0	0	0	0	0	0	0	0	0	0	0	0	0	0	0	0	0	0	0	0	0	0	0	0	0	0	0	0	0
3.4.21.116	0	0	0	0	0	0	0	1	0.5	1	0.016949153	0	0	0	0	1	0	0.887096774	0.887096774	0.887096774	0.887096774	0	1	1	0	0	0	0.008583691	0	1	0	0.012048193	0.8	0.8	0.8	0.008583691	1	0	0	0	0	0	0.5	0	0.016949153	0	0.40625	0.40625	0.011764706
3.4.21.19	0	0	0	0	0	0	0	0	0	0	0.008474576	0	0	0	0	0	0	0.032258065	0.032258065	0.032258065	0.032258065	0	0	0	0.034482759	0	0	0.012875536	0.018181818	0	0	0	0	0	0	0.012875536	0.5	0	0	0	0	0	0	0	0.008474576	0	0	0	0
3.4.21.26	0	0	0	0.090909091	0	1	0	0	0	0	0.771186441	0.230769231	0.230769231	0	0	0	0	0.032258065	0.032258065	0.032258065	0.032258065	0	0	0	0.344827586	0	0.25	0.077253219	0	0	0	0.012048193	0	0	0	0.077253219	0	0	0	0	0	0	0	0	0.771186441	0	0	0	0.058823529
3.4.21.35	0	0	0	0	0	0	0	0	0	0	0	0	0	0	0	0	0	0	0	0	0	0	0	0	0	0	0	0	0	0	0	0	0	0	0	0	0	0	0	0	0	0	0	0	0	0	0	0	0
3.4.21.36	0	0	0	0	0	0	0	0	0	0	0	0	0	0	0	0	0	0	0	0	0	0	0	0	0	0	0	0	0	0	0	0	0	0	0	0	0	0	0	0	0	0	0	0	0	0	0	0	0
3.4.21.4	0	0	0	0	0	0	0	0	0	0	0	0	0	0	0	0	0	0	0	0	0	0	0	0	0	0	0	0	0	0	0	0	0	0	0	0	0	0	0	0	0	0	0	0	0	0	0.0625	0.0625	0.011764706
3.4.21.50	0	0	0	0	0	0	0	0	0	0	0	0	0	0	0	0	0	0	0	0	0	0	0	0	0	0	0	0	0	0	0	0	0	0	0	0	0	0	0	0	0	0	0	0	0	0	0	0	0
3.4.21.53	1.4	1.173913043	1	0.090909091	0	1	1	1	1	1	1.669491525	1.076923077	1.076923077	0	3	1.6	0.96969697	1.85483871	1.85483871	1.85483871	1.85483871	1	1	2	0.103448276	1	0.5	1.021459227	0.054545455	0	1.428571429	1.096385542	1.3	1.3	1.3	1.021459227	2	1	1.333333333	1	1	1.045454545	0.9	1	1.669491525	1	1.25	1.25	0.270588235
3.4.21.59	0	0	0	0	0	0	0	0	0	0	0	0	0	0	0	0	0	0	0	0	0	0	0	0	0	0	0	0	0	0	0	0	0	0	0	0	0	0	0	0	0	0	0	0	0	0	0	0	0
3.4.21.61	0	0	0	0	0	0	0	0	0	0	0	0	0	0	0	0	0	0	0	0	0	0	0	0	0	0	0	0.012875536	0	0	0	0.012048193	0	0	0	0.012875536	0	0	0	0	0	0	0	0	0	0	0	0	0
3.4.21.62	0	0	0	0	0	0	0	0	0	0	0	0	0	0	0	0	0	0	0	0	0	0	0	0	0	0	0	0	0	0	0	0	0	0	0	0	0	0	0	0	0	0	0	0	0	0	0	0	0
3.4.21.66	0	0	0	0	0	0	0	0	0	0	0.059322034	0	0	0	0	0	0	0	0	0	0	0	0	0	0	0	0	0.004291845	0	0	0	0.012048193	0	0	0	0.004291845	0	0	0	0	0	0	0	0	0.059322034	0	0	0	0
3.4.21.68	0	0	0	0	0	0	0	0	0	0	0	0	0	0	0	0	0	0	0	0	0	0	0	0	0	0	0	0	0	0	0	0	0	0	0	0	0	0	0	0	0	0	0	0	0	0	0	0	0
3.4.21.69	0	0	0	0	0	0	0	0	0	0	0	0	0	0	0	0	0	0	0	0	0	0	0	0	0	0	0	0	0	0	0	0	0	0	0	0	0	0	0	0	0	0	0	0	0	0	0	0	0
3.4.21.7	0	0	0	0	0	0	0	0	0	0	0	0	0	0	0	0	0	0	0	0	0	0	0	0	0	0	0	0	0	0	0	0	0	0	0	0	0	0	0	0	0	0	0	0	0	0	0	0	0
3.4.21.71	0	0	0	0	0	0	0	0	0	0	0	0	0	0	0	0	0	0	0	0	0	0	0	0	0	0	0	0	0	0	0	0	0	0	0	0	0	0	0	0	0	0	0	0	0	0	0	0	0
3.4.21.72	0	0	0.105263158	0	0	0	0	0	0	0	0.008474576	0	0	0	0	0	0	0	0	0	0	0	0	0	0.068965517	0	0	0	0	0	0	0	0	0	0	0	0	0	0	0	0	1.181818182	0	0	0.008474576	0	0	0	0
3.4.21.83	0.2	0	0	0.363636364	0	0	0	0	0	0	0.050847458	0	0	1	0	0	0	0.048387097	0.048387097	0.048387097	0.048387097	0	0	0	0.931034483	0	0.5	0.884120172	0	0	1	1	0	0	0	0.884120172	0	0	0.166666667	0.5	0	0.090909091	0.1	0	0.050847458	1	0.09375	0.09375	0.094117647
3.4.21.88	1	0	1	0.818181818	0	0	0	1	1	1	0.983050847	0	0	1	0	1	0.03030303	1.080645161	1.080645161	1.080645161	1.080645161	1	1	1	1	1	1	0.905579399	0.945454545	0	1	0.987951807	1.1	1.1	1.1	0.905579399	1.5	1	0.916666667	0.5	1	1	0.3	1	0.983050847	1	0.9375	0.9375	1.035294118
3.4.21.89	1.2	1	0.947368421	0.727272727	1	1	1.166666667	1	2.5	2	1.152542373	2.384615385	2.384615385	1.210526316	1	3.2	1.060606061	3	3	3	3	1.5	4	2	1.310344828	2.5	1.75	1.025751073	3.2	2	1	1.060240964	1.9	1.9	1.9	1.025751073	2	1.5	1.166666667	1	1	0.954545455	2	0	1.152542373	1	2.21875	2.21875	1.388235294
3.4.21.9	0	0	0	0	0	0	0	0	0	0	0	0	0	0	0	0	0	0	0	0	0	0	0	0	0	0	0	0	0	0	0	0	0	0	0	0	0	0	0	0	0	0	0	0	0	0	0	0	0
3.4.21.92	1	1	1	1.818181818	1	1	1	1	2.5	1	1.203389831	1	1	2	1	1.8	0.96969697	1.435483871	1.435483871	1.435483871	1.435483871	2	1	1	1.896551724	1	1	1.034334764	1.181818182	1	1.857142857	0.927710843	1	1	1	1.034334764	1	1.25	1	1	1	0.954545455	0.8	2	1.203389831	1	1.5625	1.5625	1.270588235
3.4.21.96	0	0	0	0	0	0	0	0	0	0	0	0	0	0	0	0	0	0.161290323	0.161290323	0.161290323	0.161290323	0	0	0	0	0	0	0	0	0	0	0	0	0	0	0	0	0.25	0	0.25	0	0	0	0	0	0	0.03125	0.03125	0.341176471
3.4.22.-	0	0	0	0	0	0	0	0	0	0	0	1.230769231	1.230769231	0	0	0	0	0	0	0	0	0	0	0	0.034482759	0	0	0.098712446	0.090909091	0	0	0	0	0	0	0.098712446	0	0	0	0	0	0	0.1	0	0	0	0.125	0.125	0.447058824
3.4.22.10	0	0	0	0	0	0	0	0	0	0	0	0	0	0	0	0	0	0	0	0	0	0	0	0	0	0	0	0	0	0	0	0	0	0	0	0	0	0	0	0	0	0	0	0	0	0	0	0	0
3.4.22.15	0	0	0	0	0	0	0	0	0	0	0	0	0	0	0	0	0.060606061	0	0	0	0	0	0	0	0	0	0	0	0	0	0	0	0	0	0	0	0	0	0	0	0	0	0	0	0	0	0	0	0
3.4.22.37	0	0	0	0	0	0	0	0	0	0	0	0	0	0	0	0	0	0	0	0	0	0	0	0	0	0	0	0	0	0	0	0	0	0	0	0	0	0	0	0	0	0	0	0	0	0	0	0	0
3.4.22.40	0	0	0	0.818181818	0	0.5	0.5	0	0	0	0	1.153846154	1.153846154	2	0	0	0	0.016129032	0.016129032	0.016129032	0.016129032	0.5	0	0	0.620689655	0.5	0	0.021459227	1	0	0	0.012048193	0.1	0.1	0.1	0.021459227	0.5	0	0	0	1	0	0.3	0	0	0	0.125	0.125	1.094117647
3.4.22.48	0	0	0	0	0	0	0	0	0	0	0.016949153	0	0	0	0	0	0	0.032258065	0.032258065	0.032258065	0.032258065	0	0	0	0	0	0	0.004291845	0	0	0	0	0	0	0	0.004291845	0	0	0	0	0	0	0	0	0.016949153	0	0	0	0
3.4.22.70	0	0	0	1.545454545	0	0	0.833333333	2	0.5	2	0.050847458	0	0	2.684210526	0	4.6	0	1.983870968	1.983870968	1.983870968	1.983870968	4	3	4.5	2.24137931	1	2.25	0.0472103	3.381818182	0	0	0.036144578	2.8	2.8	2.8	0.0472103	1	1.75	0	0.75	1	0	2.4	0	0.050847458	0	1.75	1.75	1.211764706
3.4.22.8	0	0	0	0	0	0	0	0	0	0	0	0	0	0	0	0	0	0.322580645	0.322580645	0.322580645	0.322580645	0	0	0	0	0	0	0	0	0	0	0	0	0	0	0	0	0	0	0	0	0	0	0	0	0	0	0	0
3.4.23.-	0	0	0	0	0	0	0	0	0	0	0.008474576	0	0	0	0	0	0	0.790322581	0.790322581	0.790322581	0.790322581	0	0	0	0	0	0	0.051502146	0	0	0	0.012048193	0.2	0.2	0.2	0.051502146	0	0	0	0	0	0	0	0	0.008474576	0	0	0	0.011764706
3.4.23.36	1.6	1.347826087	0.947368421	0.727272727	1	0.5	1	1	1	1	1.211864407	1.076923077	1.076923077	1	1	1.6	1	1.225806452	1.225806452	1.225806452	1.225806452	1	1	0.5	0.965517241	1	1	0.982832618	0.963636364	1	1	0.987951807	0.8	0.8	0.8	0.982832618	0.5	1	1	1	1	0.954545455	0.9	0	1.211864407	1.142857143	1.21875	1.21875	0.952941176
3.4.23.42	0	0	0	0	0	0	0	0	0	0	0	0	0	0	0	0	0	0	0	0	0	0	0	0	0	0	0	0	0	0	0	0	0	0	0	0	0	0	0	0	0	0	0	0	0	0	0	0	0
3.4.23.43	1.6	2.086956522	1.526315789	1.090909091	2	0	2	0	3	6	2.923728814	0	0	1.684210526	2	0.8	3.151515152	2.306451613	2.306451613	2.306451613	2.306451613	1	3	2	1.551724138	1	2.25	2.690987124	2.909090909	0	3.714285714	3.759036145	1.8	1.8	1.8	2.690987124	0	0	0.833333333	2.25	2	1.181818182	1.5	2	2.923728814	4.285714286	1.15625	1.15625	1.741176471
3.4.23.48	0	0	0	0	0	0	0	0	0	0	0	0	0	0	0	0	0	0	0	0	0	0	0	0	0.068965517	0	0	0.214592275	0	0	0.428571429	0.012048193	0	0	0	0.214592275	0	0	0	0	0	0	0	0	0	0.142857143	0	0	0
3.4.23.49	0.2	0	0	0	0	0	0	0	0	0	0.008474576	0	0	0	0	0	0	0	0	0	0	0	0	0	0.034482759	0	0	0.399141631	0	0	0.714285714	0.759036145	0	0	0	0.399141631	0	0	0.083333333	0.25	0	0	0	0	0.008474576	0.142857143	0	0	0
3.4.23.51	0.2	0	0	0	0	0	0	0	0	0	0.025423729	0	0	0	0	0	0.242424242	0.016129032	0.016129032	0.016129032	0.016129032	0.5	0	0	0	0	0.25	0.652360515	0	0	0	0.963855422	0	0	0	0.652360515	0	0	0.166666667	0.5	0	0.136363636	0	0	0.025423729	0.857142857	0	0	0.047058824
3.4.23.52	0	0	0	0	0	0	0	0	0	0	0	0	0	0	0	0	0	0	0	0	0	0	0	0	0	0	0	0	0	0	0	0	0	0	0	0	0	0	0	0	0	0	0	0	0	0	0	0	0.011764706
3.4.24.-	5	4.869565217	6.578947368	3.909090909	7	4	4.166666667	4	3	2	5.610169492	5.769230769	5.769230769	3	6	4.4	6.878787879	5.516129032	5.516129032	5.516129032	5.516129032	2	6	4	3.551724138	3.5	6	7.52360515	4.490909091	3	5.285714286	9.746987952	3.5	3.5	3.5	7.52360515	3.5	5.25	5.583333333	7.75	7	6.045454545	5.5	4	5.610169492	5.857142857	4.40625	4.40625	6.282352941
3.4.24.11	0	0	0	0.363636364	0	0	0	0	0	0	0	0	0	0	0	0	0	0	0	0	0	0	0	0	0	0	0	0	0	0	0	0	0	0	0	0	0	0	0	0	0	0	0	0	0	0	0	0	0
3.4.24.13	0	0	0	0	0	0	0	0	0	0	0	0	0	0	0	0	0	0	0	0	0	0	0	0	0	0	0	0	0	0	0	0	0	0	0	0	0	0	0	0	0	0	0.1	0	0	0	0.03125	0.03125	0
3.4.24.15	0	0.043478261	0	0	0	0	0	0	0	0	0.016949153	0	0	0	0	0	0	0	0	0	0	0	0	0	0	0	0	0	0	0	0	0	0	0	0	0	0	0	0	0	0	0	0	0	0.016949153	0	0	0	0
3.4.24.16	0	0	0	0	0	0	0	0	0	0	0	0	0	0	0	0	0	0	0	0	0	0	0	0	0	0	0	0	0	0	0	0	0	0	0	0	0	0	0	0	0	0	0	0	0	0	0	0	0
3.4.24.20	0	0	0	0	0	0	0	0	0	0	0	0	0	0	0	0	0	0	0	0	0	0	0	0	0	0	0	0	0	0	0	0	0	0	0	0	0	0	0	0	0	0	0	0	0	0	0	0	0
3.4.24.21	0	0	0	0	0	0	0	0	0	0	0	0	0	0	0	0	0	0	0	0	0	0	0	0	0	0	0	0	0	0	0	0	0	0	0	0	0	0	0	0	0	0	0	0	0	0	0	0	0
3.4.24.25	0	0	0	0	0	0	0	0	0	0	0	0	0	0	0	0	0	0	0	0	0	0	0	0	0	0	0	0	0	0	0	0	0	0	0	0	0	0	0	0	0	0	0	0	0	0	0	0	0
3.4.24.26	0	0	0	0	0	0	0	0	0	0	0.008474576	0	0	0	0	0	0	0	0	0	0	0	0	0	0	0	0	0.004291845	0	0	0	0	0	0	0	0.004291845	0	0	0	0	0	0	0	0	0.008474576	0	0	0	0
3.4.24.27	0	0	0	0	0	0	0	0	0	0	0.008474576	0	0	0	0	0	0	0.016129032	0.016129032	0.016129032	0.016129032	0	0	0	0	0	0	0.008583691	0	0	0	0.012048193	0	0	0	0.008583691	0	0	0	0	0	0	0	0	0.008474576	0	0	0	0
3.4.24.28	0	0	0	0	0	0	0	0	0	0	0.347457627	0	0	0	0	0	0	0.048387097	0.048387097	0.048387097	0.048387097	0	0	0	0	0	0	0	0.036363636	0	0	0	0	0	0	0	0	0	0	0	0	0	0	0	0.347457627	0	0.03125	0.03125	0.011764706
3.4.24.29	0	0	0	0	0	0	0	0	0	0	0.008474576	0	0	0	0	0	0	0.016129032	0.016129032	0.016129032	0.016129032	0	0	0	0	0	0	0.004291845	0.309090909	0	0	0	0	0	0	0.004291845	0	0	0	0	0	0	0	0	0.008474576	0	0	0	0
3.4.24.3	0	0	0	0	0	0	0	0	0	0	0.372881356	0	0	0	0	0	0	0.419354839	0.419354839	0.419354839	0.419354839	0	0	0	0	0	0	0.025751073	0	0	0	0.036144578	0	0	0	0.025751073	0	0	0	0	0	0	0	0	0.372881356	0	0	0	0.023529412
3.4.24.30	0	0	0	0	0	0	0	0	0	0	0	0	0	0	0	0	0	0	0	0	0	0	0	0	0	0.5	0	0	0.472727273	0	0	0	0	0	0	0	0	0	0	0	0	0	0	0	0	0	0	0	0
3.4.24.36	0	0	0	0	0	0	0	0	0	0	0	0	0	0	0	0	0	0	0	0	0	0	0	0	0	0	0	0	0	0	0	0	0	0	0	0	0	0	0	0	0	0	0	0	0	0	0	0	0
3.4.24.40	0	0	0	0	0	0	0	0	0	0	0.008474576	0	0	0	0	0	0	0	0	0	0	0	0	0	0.034482759	0	0	0.13304721	0	0	0.428571429	0.012048193	0	0	0	0.13304721	0	0	0	0	0	0	0	0	0.008474576	0	0	0	0
3.4.24.55	0.2	0	0.947368421	0	0	0	0	0	0	0	0.016949153	0	0	0	0	0	0	0.016129032	0.016129032	0.016129032	0.016129032	0	0	0	0.034482759	0	0.25	0.819742489	0	0	1	0.951807229	0	0	0	0.819742489	0	0	0.166666667	0.5	0	0.181818182	0	0	0.016949153	0.857142857	0	0	0.035294118
3.4.24.56	0	0	0	0	0	0	0	0	0	0	0	0	0	0	0	0	0	0	0	0	0	0	0	0	0	0	0	0	0	0	0	0	0	0	0	0	0	0	0	0	0	0	0	0	0	0	0	0	0
3.4.24.57	1	0.956521739	0.947368421	1	1	1	1	1	1	2	0.983050847	1	1	1	1	1	1	1.112903226	1.112903226	1.112903226	1.112903226	1	1	1.5	1.068965517	1.5	1	1.012875536	1	1	1	1.072289157	1.1	1.1	1.1	1.012875536	2	1	1.833333333	1.25	1	1	0.9	1	0.983050847	1.142857143	1.0625	1.0625	1.047058824
3.4.24.64	0	0	0	0	0	0	0	0	0	0	0.13559322	0	0	0	0	0	0	0	0	0	0	0	0	0	0	0	0	0.012875536	0	0	0	0.024096386	0	0	0	0.012875536	0	0	0	0	0	0	0	0	0.13559322	0.142857143	0	0	0.023529412
3.4.24.68	0	0	0	0	0	0	0	0	0	0	0	0	0	0	0	0	0	0.080645161	0.080645161	0.080645161	0.080645161	0	0	0	0	0	0	0	0	0	0	0	0	0	0	0	0	0	0	0	0	0	0	0	0	0	0	0	0
3.4.24.69	0	0	0	0	0	0	0	0	0	0	0	0	0	0	0	0	0	0.612903226	0.612903226	0.612903226	0.612903226	0	0	0	0	0	0	0	0	0	0	0	0	0	0	0	0	0	0	0	0	0	0	0	0	0	0	0	0
3.4.24.70	1	1	0.947368421	0.181818182	2	0	0.166666667	0	0	0	1.101694915	0	0	0	0	0	0.090909091	0.032258065	0.032258065	0.032258065	0.032258065	0	0	0	0.103448276	0	0.25	0.879828326	0	0	1	0.951807229	0	0	0	0.879828326	0	0	0.166666667	0.5	0	1	0	0	1.101694915	0.857142857	0.0625	0.0625	0.082352941
3.4.24.71	0	0.130434783	0	0	0	0	0	0	0	0	0.008474576	0	0	0	0	0	0	0.032258065	0.032258065	0.032258065	0.032258065	0	0	0	0	0	0	0.008583691	0	0	0	0	0	0	0	0.008583691	0	0	0	0	0	0	0	0	0.008474576	0	0	0	0
3.4.24.75	0	0	0	0	0	0	0	0	0	0	0.033898305	0	0	0	0	0	0	0.032258065	0.032258065	0.032258065	0.032258065	0	0	0	0	0	0	0.004291845	0	0	0	0	0	0	0	0.004291845	0	0	0	0	0	0	0	0	0.033898305	0	0	0	0
3.4.24.77	0	0	0	0	0	0	0	0	0	0	0	0	0	0	0	0	0	0	0	0	0	0	0	0	0	0	0	0	0	0	0	0	0	0	0	0	0	0	0	0	0	0	0	0	0	0	0.03125	0.03125	0.011764706
3.4.24.78	0	0	0	0	0	0	0	0	1	1	0.008474576	0	0	0	0	1	0	0.887096774	0.887096774	0.887096774	0.887096774	0	1	1	0	0	0	0.008583691	0	0	0	0.012048193	0.4	0.4	0.4	0.008583691	1	0	0	0	0	0	0.4	0	0.008474576	0	0.46875	0.46875	0.011764706
3.4.24.83	0	0	0	0	0	0	0	0	0	0	0	0	0	0	0	0	0	0	0	0	0	0	0	0	0	0	0	0.004291845	0	0	0	0.012048193	0	0	0	0.004291845	0	0	0	0	0	0	0	0	0	0	0	0	0
3.4.24.84	0.8	0	0	0	0	0	0	0	0	0	0.855932203	0	0	0	0	0	0.939393939	0.016129032	0.016129032	0.016129032	0.016129032	0	0	0	0	0	0	0.004291845	0	0	0	0	0	0	0	0.004291845	0	0	0	0	0	0	0	0	0.855932203	0	0	0	0.047058824
3.4.25.1	0	0	0	0	0	0	0	0	0	0	0.033898305	0	0	0	0	0	0	0	0	0	0	0	0	0	0	0	0	0.017167382	0	0	0	0	0	0	0	0.017167382	0	0	0	0	0	0	0	0	0.033898305	0	0.125	0.125	0.058823529
3.4.25.2	1	0	1	0.181818182	0	0	0.166666667	0	0	0	0.949152542	0	0	0	1	0	1	0.064516129	0.064516129	0.064516129	0.064516129	0	0	0	0.103448276	1	0.5	0.965665236	1	0	1	0.987951807	0.2	0.2	0.2	0.965665236	0	0	0.25	0.5	1	1	0	0	0.949152542	1	0.15625	0.15625	0.858823529
3.4.99.-	1.2	0	0	0.181818182	0	0.5	0	0	0	0	0.627118644	1	1	0	0	0	0	0.387096774	0.387096774	0.387096774	0.387096774	0	0	0	0	0	0	0.021459227	0	0	0	0.012048193	0	0	0	0.021459227	0	0	0.666666667	0	0	0	0	0	0.627118644	0.285714286	0.09375	0.09375	0.2
3.5.-.-	0.8	0.043478261	0	0.363636364	1	0	0.333333333	0	0	0	0.211864407	0.153846154	0.153846154	0	0	0.4	0.03030303	0.322580645	0.322580645	0.322580645	0.322580645	0	0	0	0	0	0.75	1.055793991	0.036363636	0	1.142857143	1.542168675	0	0	0	1.055793991	0	0	0.5	1.25	0	0.181818182	0.2	0	0.211864407	0.714285714	0.15625	0.15625	0.023529412
3.5.1.-	1	1.565217391	0.842105263	1.818181818	0	2	3	2	2.5	2	2.737288136	1.230769231	1.230769231	1.578947368	0	1.2	0.696969697	2.806451613	2.806451613	2.806451613	2.806451613	1	3	1.5	0.896551724	2	1.25	1.553648069	1.890909091	2	1.571428571	2	1.2	1.2	1.2	1.553648069	1	1.75	3.916666667	2.25	1	1.318181818	1.5	3	2.737288136	2	1.6875	1.6875	1.694117647
3.5.1.1	1.6	1	1.947368421	1.363636364	0	1	0.5	1	0	1	1.669491525	2.538461538	2.538461538	0.684210526	1	0.6	1.333333333	0.919354839	0.919354839	0.919354839	0.919354839	1	2	0.5	1.310344828	1.5	1.5	2.137339056	1.6	0	1.142857143	2.361445783	0.3	0.3	0.3	2.137339056	1	1	1.25	1.5	2	0.772727273	1.3	1	1.669491525	2.285714286	0.5625	0.5625	1.023529412
3.5.1.10	1	1.043478261	0.105263158	0.818181818	0	0	0	0	0	0	1.474576271	0.769230769	0.769230769	0	0	0	0.818181818	0.032258065	0.032258065	0.032258065	0.032258065	0	0	0	0.206896552	0	0.5	0.879828326	0	0	1	0.963855422	0	0	0	0.879828326	0	0	0.166666667	0.5	0	0.909090909	0	0	1.474576271	0.857142857	0.34375	0.34375	0.152941176
3.5.1.107	0	0	0	0	0	0	0	0	0	0	0.008474576	0	0	0	0	0	0	0	0	0	0	0	0	0	0	0	0	0.008583691	0	0	0	0	0	0	0	0.008583691	0	0	0	0	0	0	0	0	0.008474576	0	0	0	0.011764706
3.5.1.108	0.8	1	0.947368421	0.181818182	1	1	0.166666667	0	0	0	1.271186441	1	1	0	1	0	1	0.016129032	0.016129032	0.016129032	0.016129032	0	0	0	0.103448276	0.5	0.25	0.905579399	0	0	1	0.987951807	0	0	0	0.905579399	0	0	1	0.5	0	1	0	0	1.271186441	1	0.21875	0.21875	0.141176471
3.5.1.11	0.8	0.434782609	0	0	0	0	0	0	0	0	0.991525424	0.307692308	0.307692308	0	0	0.2	0	0.048387097	0.048387097	0.048387097	0.048387097	0	0	0	0	0	0.25	0.137339056	0	0	0	0.156626506	0	0	0	0.137339056	0	0	0	0.5	0	0.045454545	0	0	0.991525424	0	0.0625	0.0625	0.047058824
3.5.1.110	0.2	0.304347826	0	0	0	0	0	0	0	1	0.059322034	0	0	0	0	0	0	0.016129032	0.016129032	0.016129032	0.016129032	0	0	0	0	0	0.25	0.450643777	0	0	0.142857143	0.903614458	0	0	0	0.450643777	0	0	0.166666667	0.5	0	0.090909091	0	0	0.059322034	0.857142857	0.09375	0.09375	0.011764706
3.5.1.15	0	0	0	0	0	0	0	0	0	0	0.008474576	0	0	0	0	0	0	0	0	0	0	0	0	0	0	0	0	0.004291845	0	0	0	0	0	0	0	0.004291845	0	0	0	0	0	0	0	0	0.008474576	0	0	0	0
3.5.1.16	0.6	0.043478261	0.947368421	0	0	0	0	0	0	1	1.059322034	1	1	0	0	0.4	0	0.129032258	0.129032258	0.129032258	0.129032258	0	0	0	0.034482759	0	0.5	1.012875536	0	0	1.285714286	1.012048193	0	0	0	1.012875536	0	0	0.25	0.5	0	0.181818182	0	0	1.059322034	2	0.3125	0.3125	0.152941176
3.5.1.18	1	1	1	0.545454545	1	0	0	1	0	1	0.949152542	0	0	1.105263158	1	1.2	0.96969697	1.064516129	1.064516129	1.064516129	1.064516129	1.5	2	1	0.965517241	0.5	1	1.051502146	1.836363636	0	1.142857143	0.987951807	0.6	0.6	0.6	1.051502146	1.5	0	1.083333333	1	0	1	1.5	0	0.949152542	1.714285714	0.78125	0.78125	1.364705882
3.5.1.19	0.4	1.913043478	0	1.272727273	0	0	0	1	0	0	1.466101695	0	0	1.210526316	0	0	0	0.612903226	0.612903226	0.612903226	0.612903226	0	0	0	1.793103448	1	0.5	1.733905579	0.127272727	0	2	1.927710843	0	0	0	1.733905579	0	0	0.5	1	0	0.181818182	0	2	1.466101695	2	0.3125	0.3125	0.517647059
3.5.1.2	0.4	0.695652174	0	0.181818182	1	1	1	0	0	0	0.584745763	1.230769231	1.230769231	0	0	0	0.090909091	0.612903226	0.612903226	0.612903226	0.612903226	0	0	0.5	0.655172414	0	0.75	1.330472103	0.327272727	0	0.857142857	1.951807229	0.1	0.1	0.1	1.330472103	0	0	1.083333333	1	0	0.181818182	0	0	0.584745763	1	0.25	0.25	0.341176471
3.5.1.23	0	0	0	0	0	0	0	0	0	0	0	0	0	0	0	0	0	0	0	0	0	0	0	0	0	0	0	0	0	0	0	0	0	0	0	0	0	0	0	0	0	0	0	0	0	0	0	0	0
3.5.1.24	0	0.260869565	0	0.545454545	0	1	0.5	0	1.5	0	0.186440678	1.692307692	1.692307692	0.947368421	0	1	0	0.64516129	0.64516129	0.64516129	0.64516129	0.5	1	1.5	0	0.5	0	0.098712446	1.527272727	1	0.142857143	0.060240964	1.4	1.4	1.4	0.098712446	0.5	1	0.083333333	0	0	0	0.5	0	0.186440678	0.142857143	0.53125	0.53125	1.117647059
3.5.1.25	0.4	0	0.947368421	1.090909091	1	0	0.833333333	0	1	1	0.601694915	1.769230769	1.769230769	0.684210526	0	1.2	0	1	1	1	1	1.5	2	0.5	0.724137931	1	1	1.43776824	1.381818182	1	1	1.963855422	0.7	0.7	0.7	1.43776824	1.5	0	1.083333333	1.5	1	1.045454545	1.5	0	0.601694915	1	0.875	0.875	1.141176471
3.5.1.26	0	0	0	0	0	0	0	0	0	0	0	0	0	0	0	0	0	0.080645161	0.080645161	0.080645161	0.080645161	0	1	0	0	0	0	0.012875536	0	0	0	0	0	0	0	0.012875536	0	0	0.083333333	0	1	0	0.6	0	0	0	0	0	0.011764706
3.5.1.28	1.4	0.086956522	1.052631579	0	4	0.5	0	2	4.5	2	2.194915254	6.307692308	6.307692308	0	1	2.2	1	5.983870968	5.983870968	5.983870968	5.983870968	0	4	2.5	1.137931034	1	1.5	3.643776824	1.054545455	5	4.857142857	4.156626506	2.9	2.9	2.9	3.643776824	0.5	0	3.333333333	2	2	1.318181818	1.5	0	2.194915254	3.714285714	1.9375	1.9375	1.470588235
3.5.1.3	0	0	0	0	0	0	0	0	0	0	0	0	0	0	0	0	0	0	0	0	0	0	0	0	0	0	0	0	0	0	0	0	0	0	0	0	0	0	0	0	0	0	0	0	0	0	0	0	0.011764706
3.5.1.31	0	0	0	0	0	0	0	0	0	0	0	0	0	0	0	0	0	0	0	0	0	0	0	0	0	0	0	0	0	0	0	0	0	0	0	0	0	0	0	0	0	0	0	0	0	0	0	0	0
3.5.1.32	2	1.043478261	0	0.090909091	0	1	0.333333333	1	0.5	0	2.855932203	0	0	0.052631579	0	0.2	0.515151515	0.35483871	0.35483871	0.35483871	0.35483871	0.5	1	0	1.586206897	0	0.75	0.472103004	0.527272727	0	1	0.469879518	0	0	0	0.472103004	0	0	0.333333333	0	0	0	0.4	0	2.855932203	3.142857143	0.34375	0.34375	0.152941176
3.5.1.38	0.6	0.956521739	0	0	0	0	0	0	0	0	0.194915254	0	0	0	0	0	0	0	0	0	0	0	0	0	0	0	0	0.004291845	0	0	0	0	0	0	0	0.004291845	0	0	0	0	0	0	0	0	0.194915254	0	0	0	0.011764706
3.5.1.4	1.6	1.695652174	0	0.090909091	0	0	0	0	0	0	3.466101695	0	0	0	1	0.2	0	0.161290323	0.161290323	0.161290323	0.161290323	0	0	0	0.275862069	0.5	1.25	0.193133047	0.690909091	0	0	0.168674699	0	0	0	0.193133047	0	0	0.166666667	0	2	0	0	0	3.466101695	0.714285714	0.5	0.5	0.247058824
3.5.1.41	0	0.956521739	0	0	0	0	0	0	0	0	0.36440678	0	0	0	0	0	0	0	0	0	0	0	0	0	0	0	0	0.060085837	0	0	0.142857143	0.012048193	0	0	0	0.060085837	0	0	0.75	0	0	0	0	0	0.36440678	0	0.0625	0.0625	0.058823529
3.5.1.44	0.8	0	0	0	0	0	0	0	0	1	0.889830508	0	0	0	0	0	0.121212121	0.661290323	0.661290323	0.661290323	0.661290323	0	0	0	0	0	0	0.008583691	0.072727273	1	0	0	0.5	0.5	0.5	0.008583691	0	0	0	0	0	0	0.3	0	0.889830508	0	0.21875	0.21875	0.047058824
3.5.1.46	0	0	0	0	0	0	0	0	0	0	0.406779661	0	0	0	0	0	0	0.016129032	0.016129032	0.016129032	0.016129032	0	0	0	0	0	0.25	0.012875536	0	0	0	0.024096386	0	0	0	0.012875536	0	0	0	0	0	0	0	0	0.406779661	0.142857143	0	0	0.047058824
3.5.1.47	0	0	0	0	0	0	0	1	0	0	0.008474576	0	0	0	0	0	0	0	0	0	0	0	1	0	0	0.5	0	0.004291845	0.836363636	0	0	0.012048193	0	0	0	0.004291845	0	0	0.166666667	0	0	0	0.3	0	0.008474576	0	0.125	0.125	0.541176471
3.5.1.48	0	0	0	0	0	0	0	0	0	0	0	0	0	0	0	0	0	0	0	0	0	0	0	0	0	0	0	0	0	0	0	0	0	0	0	0	0	0	0	0	0	0	0	0	0	0	0	0	0.011764706
3.5.1.49	0	0	0	0	0	0	0	0	0	1	0.254237288	0	0	0	0	0	0	0	0	0	0	0	0	0	0.206896552	0	0	0.012875536	0	0	0	0.012048193	0	0	0	0.012875536	0	0	0	0	0	0	0	0	0.254237288	0	0.125	0.125	0.023529412
3.5.1.5	1.2	2.739130435	2.894736842	0.272727273	0	0	1.5	0	0	0	2.389830508	0	0	0.210526316	3	0	0.181818182	0.387096774	0.387096774	0.387096774	0.387096774	0	0	0	1.551724138	0	0	0.948497854	0	3	0	0.759036145	0	0	0	0.948497854	0	0	0	0	0	1.818181818	0	0	2.389830508	3.285714286	0.71875	0.71875	0.411764706
3.5.1.53	0	0	0	0.090909091	1	0	0.166666667	0	0	0	0.271186441	1	1	0	0	0	0.909090909	0.129032258	0.129032258	0.129032258	0.129032258	0	0	0	0.034482759	0	0.25	0.188841202	0	0	0	0.024096386	0.6	0.6	0.6	0.188841202	0	1	0	0	0	0	0.1	0	0.271186441	0	0.34375	0.34375	0.058823529
3.5.1.54	0.2	1.043478261	0.105263158	0	0	0	0	0	0	0	0.838983051	0	0	0.105263158	0	0	0	0.064516129	0.064516129	0.064516129	0.064516129	0	0	0	0.172413793	0	0	0.094420601	0	0	0.285714286	0	0	0	0	0.094420601	0	0	0	0	0	0	0	0	0.838983051	0.428571429	0.15625	0.15625	0.023529412
3.5.1.56	0	0	0	0	0	0	0	0	0	0	0.059322034	0	0	0	0	0	0	0	0	0	0	0	0	0	0	0	0	0	0	0	0	0	0	0	0	0	0	0	0	0	0	0	0	0	0.059322034	0	0	0	0
3.5.1.59	0	0	0	0	0	0	0	0	0	0	0.093220339	0	0	0	0	0	0	0.032258065	0.032258065	0.032258065	0.032258065	0	0	0	0	0	0	0.012875536	0	0	0	0	0	0	0	0.012875536	0	0	0	0	0	0	0	1	0.093220339	0	0	0	0.011764706
3.5.1.6	0.4	0	0	0	0	0	0	0	0	0	0.796610169	0	0	0	0	0	0	0	0	0	0	0	0	0	0.172413793	0	0	0.025751073	0	0	0.142857143	0.012048193	0	0	0	0.025751073	0	0	0	0	0	0	0	0	0.796610169	0.142857143	0.15625	0.15625	0.094117647
3.5.1.68	2.2	0	0	0	0	0	0	0	0	0	1.211864407	0	0	0	0	0	0	0	0	0	0	0	0	0	0	0	0.25	0.004291845	0	0	0	0	0	0	0	0.004291845	0	0	0	0	0	0	0	0	1.211864407	0	0.0625	0.0625	0.035294118
3.5.1.77	0.2	0	0	0	0	0	0	0	0	0	0.101694915	0	0	0	0	0	0.03030303	0.016129032	0.016129032	0.016129032	0.016129032	0	0	0	0	0	0	0	0	0	0	0	0	0	0	0	0	0	0	0	0	0	0	0	0.101694915	0	0	0	0
3.5.1.78	0	0	0.105263158	0	0	0	0	0	0	0	0	0	0	0	0	0	0	0	0	0	0	0	0	0	0	0	0.5	0.918454936	0	0	0	1.518072289	0	0	0	0.918454936	0	0	0.333333333	1	0	0.363636364	0	0	0	1.142857143	0	0	0
3.5.1.81	0	0	0	0	0	0	0	0	0	0	0.889830508	0	0	0	3	0	0	0.129032258	0.129032258	0.129032258	0.129032258	0	0	0	0	0.5	0	0.021459227	0.4	0	0	0.024096386	0	0	0	0.021459227	0	0	0.166666667	0	0	0	0	0	0.889830508	0	0.03125	0.03125	0.047058824
3.5.1.82	0	0	0	0	0	0	0	0	0	0	0.177966102	0	0	0	0	0	0	0	0	0	0	0	0	0	0	0	0	0.021459227	0	0	0	0.024096386	0	0	0	0.021459227	0	0	0	0	0	0	0	0	0.177966102	0.142857143	0.0625	0.0625	0.011764706
3.5.1.87	1.8	0.043478261	0.052631579	0	0	0	0	0	1	0	2.076271186	0	0	0	0	0.4	0.181818182	0.516129032	0.516129032	0.516129032	0.516129032	0	0	0	0.24137931	0	0	0.35193133	0	0	1.142857143	0.024096386	0.2	0.2	0.2	0.35193133	0	0	0.083333333	0	0	0.363636364	0.1	0	2.076271186	2.142857143	0.40625	0.40625	0.117647059
3.5.1.88	2.2	1.913043478	1	1.454545455	2	1	1.166666667	2	2	1	1.881355932	1.153846154	1.153846154	2.947368421	1	1.6	1	2.596774194	2.596774194	2.596774194	2.596774194	2.5	2	2	1.862068966	1.5	2	1.051502146	1.963636364	1	1	1.036144578	2.3	2.3	2.3	1.051502146	1.5	1	1.083333333	1	2	1	1.8	1	1.881355932	1.428571429	1.6875	1.6875	1.635294118
3.5.1.89	0	0	0	0	0	0	0	0	0	0	0	0	0	0	0	0	0	0	0	0	0	0	0	0	0	0	0	0	0	0	0	0	0	0	0	0	0	0	0	0	0	0	0	0	0	0	0	0	0
3.5.1.9	0.6	0	0.105263158	0.090909091	0	0	0.333333333	1	1	1	0.889830508	0	0	0	0	0.8	0.090909091	0.774193548	0.774193548	0.774193548	0.774193548	0	1	0	0.172413793	0	0.5	0.090128755	0.018181818	0	0.142857143	0.024096386	0.3	0.3	0.3	0.090128755	0.5	0	0.166666667	0.5	1	0.272727273	0.3	0	0.889830508	0	0.34375	0.34375	0.141176471
3.5.1.90	0	0	0	0	0	0	0	0	0	0	0	0	0	0	0	0.2	0	0.016129032	0.016129032	0.016129032	0.016129032	0	0	0	0	0.5	0	0	0	0	0	0	0.1	0.1	0.1	0	0	0	0	0	0	0	0	0	0	0	0.03125	0.03125	0.011764706
3.5.1.94	0.2	0	0	0	0	0	0	0	0	0	0.008474576	0	0	0	0	0	0	0	0	0	0	0	0	0	0	0	0.25	0.403433476	0	0	0.142857143	0.746987952	0	0	0	0.403433476	0	0	0.083333333	0.5	0	0.090909091	0	0	0.008474576	0.857142857	0	0	0
3.5.1.96	0.2	0.956521739	0	0	0	0	0	0	0	0	0.43220339	0	0	0	0	0	0	0.016129032	0.016129032	0.016129032	0.016129032	0	0	0	0.034482759	0	0.25	0.772532189	0	0	1	0.951807229	0	0	0	0.772532189	0	0	0.166666667	0.5	0	0.090909091	0	0	0.43220339	1.714285714	0.0625	0.0625	0.058823529
3.5.1.97	0.4	0	0	0	0	0	0	0	0	0	0.194915254	0	0	0	0	0	0	0	0	0	0	0	0	0	0	0	0.25	0.038626609	0	0	0	0	0	0	0	0.038626609	0	0	0	0	0	0	0	0	0.194915254	0.142857143	0.28125	0.28125	0.047058824
3.5.1.98	0	0	0	0	0	0	0	0	0	0	0	0	0	0	0	0	0	0	0	0	0	0	0	0	0	0	0	0	0	0	0	0	0	0	0	0	0	0	0	0	0	0	0	0	0	0	0	0	0
3.5.2.10	0.8	0	0	0	0	0	0	0	0	2	0.338983051	0.076923077	0.076923077	0.263157895	0	0.2	0.03030303	0.5	0.5	0.5	0.5	0	0	0.5	0	0	0.5	0.081545064	0	0	0.571428571	0.012048193	0.1	0.1	0.1	0.081545064	0	0	0	0	0	0	0.1	0	0.338983051	1	0.15625	0.15625	0.105882353
3.5.2.12	0.2	0.086956522	0	0	0	0	0	0	0	0	0.457627119	0	0	0	0	0	0	0	0	0	0	0	0	0	0	0	0	0.012875536	0	0	0	0	0	0	0	0.012875536	0	0	0	0	0	0	0	0	0.457627119	0	0.0625	0.0625	0.011764706
3.5.2.14	0	0	0	0	0	0	0.166666667	0	0	0	0.745762712	0	0	0	0	0.6	0	0.225806452	0.225806452	0.225806452	0.225806452	0	0	0	0.206896552	0	0	0.051502146	0.036363636	0	0.285714286	0	0	0	0	0.051502146	0	0	0	0	0	0	0	0	0.745762712	0.285714286	0.25	0.25	0.035294118
3.5.2.15	0	0	0	0	0	0	0	0	0	0	0	0	0	0	0	0	0	0.016129032	0.016129032	0.016129032	0.016129032	0	0	0	0	0	0	0	0	0	0	0	0	0	0	0	0	0	0	0	0	0	0	0	0	0	0	0	0
3.5.2.17	0.8	1.695652174	0.736842105	0	0	0	0	0	0	0	0.796610169	0.076923077	0.076923077	0	0	0	0.515151515	0.016129032	0.016129032	0.016129032	0.016129032	0	0	0	0	0	0.25	0.725321888	0	0	1.285714286	0.951807229	0	0	0	0.725321888	0	0	0.166666667	0.5	0	0.090909091	0	0	0.796610169	1.857142857	0.1875	0.1875	0.129411765
3.5.2.2	0.4	0	0	0	0	0	0.833333333	0	2.5	2	0.5	0	0	0	3	1	0	0.725806452	0.725806452	0.725806452	0.725806452	0.5	0	0	0	0.5	0.25	0.394849785	0.545454545	0	0	0.939759036	0.4	0.4	0.4	0.394849785	0	0	0.166666667	0.5	0	0.090909091	0	0	0.5	0.142857143	0.5625	0.5625	0.094117647
3.5.2.3	1.8	2.130434783	0	1	2	1	0.833333333	1	1.5	3	1.915254237	1	1	1	1	1.4	1.606060606	1.258064516	1.258064516	1.258064516	1.258064516	1	1	1	0.931034483	1.5	1.25	1.253218884	1.945454545	1	2	1.012048193	1	1	1	1.253218884	1	1	1.083333333	1	0	0.090909091	0.9	1	1.915254237	2.571428571	1.1875	1.1875	1.2
3.5.2.5	1	0	0	0.090909091	0	0	0	0	0	1	0.313559322	0	0	0.052631579	1	0.2	0	0.129032258	0.129032258	0.129032258	0.129032258	0	0	0	0	0.5	0.25	0.407725322	0.545454545	0	0.142857143	0.795180723	0	0	0	0.407725322	0	0	0.166666667	0.5	0	0.090909091	0	0	0.313559322	0.142857143	0.125	0.125	0.129411765
3.5.2.6	2	2.217391304	0.105263158	0.363636364	1	0.5	0.5	0	0	0	2.008474576	0.923076923	0.923076923	0	1	0	0.484848485	0.451612903	0.451612903	0.451612903	0.451612903	0	0	0	0.068965517	0	0.75	0.793991416	0.109090909	1	1	1.084337349	0	0	0	0.793991416	0.5	0	0.75	0.5	0	0.272727273	0	0	2.008474576	1.571428571	0.375	0.375	0.776470588
3.5.2.7	0.4	0.782608696	0	0	0	1	0	0	0	0	0.703389831	0.846153846	0.846153846	0	0	0	0	0.177419355	0.177419355	0.177419355	0.177419355	0	0	0	0.413793103	0	0	0.467811159	0.018181818	0	1	0.096385542	0	0	0	0.467811159	0	0	0.916666667	0	0	0	0	0	0.703389831	1	0.1875	0.1875	0.105882353
3.5.2.9	0.6	0	0	0	0	0	0	0	0	0	0.305084746	0	0	0	0	0	0	0	0	0	0	0	0	0	0	0	0.25	0.012875536	0	0	0	0.012048193	0	0	0	0.012875536	0	0	0	0	0	0	0	0	0.305084746	0.142857143	0.03125	0.03125	0.035294118
3.5.3.1	0.8	0	0	0.181818182	0	0	0	0	0	0	0.36440678	0.307692308	0.307692308	0	0	0	0	0.14516129	0.14516129	0.14516129	0.14516129	0	0	0	0.068965517	0	0	0.064377682	0	0	0.285714286	0.048192771	0	0	0	0.064377682	0	0	0.083333333	0	0	0	0	0	0.36440678	0.857142857	0.15625	0.15625	0.152941176
3.5.3.11	0.2	0	0	0	0	1	0	1	0	0	1.228813559	0	0	0	2	0.8	0.121212121	0.564516129	0.564516129	0.564516129	0.564516129	0	1	0	0.034482759	0	0.25	0.78111588	0	1	1.142857143	0.975903614	0	0	0	0.78111588	1	0.5	0.166666667	0.5	0	0.090909091	0.2	0	1.228813559	2	0.28125	0.28125	0.176470588
3.5.3.12	0	0	0	0.181818182	1	0	0.166666667	0	0	0	0.06779661	0	0	0	0	0	0	0.290322581	0.290322581	0.290322581	0.290322581	1	0	0	0.034482759	0.5	2	0.188841202	0.727272727	0	0	0.012048193	0.5	0.5	0.5	0.188841202	0	0	0	0	0	0	0.1	0	0.06779661	0	0.28125	0.28125	0.2
3.5.3.13	0.4	0	0	0	0	0	0	0	0	0	0.601694915	0	0	0	0	0	0	0	0	0	0	0	0	0	0	0	0	0.051502146	0	0	0.142857143	0.012048193	0	0	0	0.051502146	0	0	0	0	0	0	0	0	0.601694915	0	0.0625	0.0625	0.023529412
3.5.3.15	0	0	0	0	0	0	0	0	0	0	0	0	0	0	0	0	0	0	0	0	0	0	0	0	0	0	0	0	0	0	0	0	0	0	0	0	0	0	0	0	0	0	0	0	0	0	0	0	0
3.5.3.18	0	0	0	0	0	0	0	0	0	0	0.13559322	0	0	0	0	0	0	0	0	0	0	0	0	0	0	0	0.5	0.030042918	0	0	0	0	0	0	0	0.030042918	0	0	0	0	0	0	0.2	0	0.13559322	0	0.0625	0.0625	0.011764706
3.5.3.19	0.4	0.956521739	0	0	0	0	0	0	0	0	1.203389831	0	0	0	0	0	0.03030303	0	0	0	0	0	0	0	0	0	0.25	0.454935622	0	0	0	0.915662651	0	0	0	0.454935622	0	0	0.166666667	0.5	0	0.090909091	0	0	1.203389831	0.285714286	0.125	0.125	0.117647059
3.5.3.23	0.2	0.956521739	0	0	0	0	0	0	0	0	0.491525424	0	0	0	0	0	0	0.016129032	0.016129032	0.016129032	0.016129032	0	0	0	0.034482759	0	0.5	0.74248927	0	0	1	0.975903614	0	0	0	0.74248927	0	0	0.166666667	0.5	0	0.090909091	0	0	0.491525424	1.714285714	0.0625	0.0625	0.058823529
3.5.3.3	0	0.217391304	0	0	0	0	0	0	0	0	0.025423729	0	0	0	0	0	0	0	0	0	0	0	0	0	0.034482759	0	0	0	0	0	0	0	0	0	0	0	0	0	0	0	0	0	0	0	0.025423729	0	0	0	0
3.5.3.4	0	0.913043478	0	0	0	0	0	0	0	0	1	0	0	0	0	0	0.03030303	0	0	0	0	0	0	0	0	0	0	0.004291845	0	0	0	0	0	0	0	0.004291845	0	0	0	0	0	0	0	0	1	0	0.15625	0.15625	0.047058824
3.5.3.6	0	0	0	0.818181818	0	0.5	0.833333333	1	0	0	0.423728814	0	0	0	0	0	0	0.580645161	0.580645161	0.580645161	0.580645161	1.5	0	0	0.172413793	0.5	1	0.266094421	1.054545455	0	0	0.204819277	0.1	0.1	0.1	0.266094421	0	1	0.083333333	0	0	0	0.3	1	0.423728814	0	0.125	0.125	0.364705882
3.5.3.7	0	0.043478261	0	0	0	0	0	0	0	0	0.016949153	0	0	0	0	0	0	0	0	0	0	0	0	0	0	0	0	0.034334764	0	0	0	0	0	0	0	0.034334764	0	0	0	0	0	0	0	0	0.016949153	0.857142857	0	0	0.011764706
3.5.3.8	0	0.782608696	0	0	0	0	0	0	0	0	0.305084746	0	0	0.052631579	0	0	0	0.14516129	0.14516129	0.14516129	0.14516129	0	1	0	0.517241379	0	0	0.459227468	0	0	1	0.060240964	0	0	0	0.459227468	0	0	0.916666667	0	0	0	0.2	0	0.305084746	1	0.125	0.125	0.223529412
3.5.3.9	0.2	0	0	0	0	0	0	0	0	0	0.050847458	0	0	0.052631579	0	0.4	0	0.112903226	0.112903226	0.112903226	0.112903226	0	0	0	0	0.5	0.25	0.454935622	0.6	0	0	0.86746988	0	0	0	0.454935622	0	0	0.166666667	0.5	0	0.090909091	0	0	0.050847458	0.142857143	0.09375	0.09375	0.117647059
3.5.4.-	0.8	0.739130435	1	0.181818182	0	0	0	0	0	0	0.220338983	0	0	0	0	0	0	0.177419355	0.177419355	0.177419355	0.177419355	0	0	0	0.034482759	0.5	0.25	0.9527897	0.090909091	0	1	0.975903614	0	0	0	0.9527897	0	0	0.166666667	0.5	0	0.5	0.1	1	0.220338983	0.857142857	0.09375	0.09375	0.047058824
3.5.4.1	0.6	0.043478261	0.052631579	0	0	0	0.5	0	0	3	1.042372881	0	0	0.263157895	0	0	0.060606061	0.451612903	0.451612903	0.451612903	0.451612903	0	0	0	0.655172414	0.5	0.25	0.815450644	0.854545455	0	1.142857143	0.903614458	0	0	0	0.815450644	0	0	0.25	0.5	0	0.136363636	0.1	0	1.042372881	2.142857143	0.375	0.375	0.576470588
3.5.4.10	0	0	0	0	0	0	0	0	0	1	0	0	0	0	0	0	0	0	0	0	0	0	0	0	0	0	0	0	0	0	0	0	0	0	0	0	0	0	0	0	0	0	0	0	0	0	0.0625	0.0625	0
3.5.4.12	0	0	0	0	1	1	0.833333333	1	1	1	0.186440678	1	1	0	1	1	0.090909091	0.951612903	0.951612903	0.951612903	0.951612903	1	1	1	0	0.5	0.5	0.038626609	1	1	0	0.036144578	1.1	1.1	1.1	0.038626609	1	1	0.833333333	0.5	0	0	1.1	1	0.186440678	0	0.8125	0.8125	0.847058824
3.5.4.13	1	1	0.947368421	1	0	0	0.166666667	1	0	0	0.915254237	0	0	1	0	0	0.878787879	0.338709677	0.338709677	0.338709677	0.338709677	0	0	0	0.965517241	0.5	1	0.9527897	0	0	1	0.963855422	0.1	0.1	0.1	0.9527897	0	0	0.166666667	0.5	0	1	0	0	0.915254237	1	0.1875	0.1875	0.152941176
3.5.4.16	1	1	0.947368421	1.181818182	0	1.5	0.166666667	0	1	0	1.228813559	1	1	0.631578947	0	0.8	0.96969697	0.741935484	0.741935484	0.741935484	0.741935484	1	1	1	0.965517241	1	1	0.948497854	0.545454545	0	1	1.024096386	0.4	0.4	0.4	0.948497854	0	1	1.083333333	1	0	0.954545455	0.3	0	1.228813559	1	0.84375	0.84375	0.529411765
3.5.4.19	0.8	0.043478261	0	0.272727273	1	0	0	0	0	1	0.86440678	0	0	0.947368421	1	0	0	0.35483871	0.35483871	0.35483871	0.35483871	1	0	0	0.793103448	0	0.75	0.034334764	0.018181818	0	0	0.024096386	0.2	0.2	0.2	0.034334764	0	0	0	0	0	0	0.4	0	0.86440678	0.428571429	0.21875	0.21875	0.305882353
3.5.4.2	0.2	0	0	0	0	0	0.333333333	0	2	1	0.042372881	0	0	0	1	0.4	0	0.838709677	0.838709677	0.838709677	0.838709677	0.5	0	0	0	0.5	0.75	0.47639485	0.909090909	0	0.142857143	0.963855422	0	0	0	0.47639485	1	0	0.333333333	0.5	0	0.090909091	0.3	0	0.042372881	1	0.53125	0.53125	0.223529412
3.5.4.23	0	0	0	0	0	0	0	0	0	0	0	0	0	0	0	0	0	0.016129032	0.016129032	0.016129032	0.016129032	0	0	0	0	0	0	0.004291845	0.327272727	0	0	0.012048193	0.1	0.1	0.1	0.004291845	1	0	0	0	0	0	0	0	0	0	0	0	0
3.5.4.25	0.8	1.304347826	0.210526316	0	1	0	0.166666667	0	0	0	1.398305085	0.384615385	0.384615385	0.052631579	0	0	1.333333333	0.419354839	0.419354839	0.419354839	0.419354839	0	0	0	0.344827586	0	0.5	0.948497854	0	0	1	0.915662651	0.2	0.2	0.2	0.948497854	0	0	0.25	0.5	0	1	0	0	1.398305085	0.857142857	0.15625	0.15625	0.176470588
3.5.4.26	2	2	2	0.909090909	2	0	1.666666667	0	2	0	2.186440678	2	2	0.315789474	2	0.8	2	1.774193548	1.774193548	1.774193548	1.774193548	0	0	2	1.724137931	1	1	2.008583691	0.181818182	0	2	1.975903614	1.4	1.4	1.4	2.008583691	1	0	1.833333333	1.5	0	2	0.6	2	2.186440678	2	1.3125	1.3125	0.847058824
3.5.4.27	0	0	0	0	0	0	0	0	0	0	0.084745763	0	0	0	0	0	0	0.048387097	0.048387097	0.048387097	0.048387097	0	0	0	0	0	0	0	0	0	0	0	0	0	0	0	0	0	0	0	0	0	0	0	0.084745763	0	0	0	0
3.5.4.29	0	0	0	0	0	0	0	0	0	0	0	0	0	0	0	0	0	0	0	0	0	0	0	0	0	0	0	0	0	0	0	0	0	0	0	0	0	0	0	0	0	0	0	0	0	0	0	0	0
3.5.4.3	1.2	1.608695652	0	0	0	0	0.5	0	1	1	0.881355932	0	0	0	0	0.8	0	0.225806452	0.225806452	0.225806452	0.225806452	0	0	0	0.103448276	0.5	0.25	0.527896996	0.6	0	1.142857143	0.963855422	0	0	0	0.527896996	0	0	0.083333333	1	0	0.090909091	0	0	0.881355932	0.857142857	0.46875	0.46875	0.458823529
3.5.4.30	0	0	0	0	0	0	0	0	0	0	0	0	0	0	0	0	0	0	0	0	0	0	0	0	0	0	0	0	0	0	0	0	0	0	0	0	0	0	0	0	0	0	0	0	0	0	0	0	0
3.5.4.31	0	0	0	0	2	1	0	0	1	0	0.033898305	0	0	0	2	0	0	0.322580645	0.322580645	0.322580645	0.322580645	0	0	0	0	0	0.5	0.017167382	0	0	0.285714286	0	0.2	0.2	0.2	0.017167382	0	0	0	0	0	0	0	2	0.033898305	0	0.375	0.375	0.117647059
3.5.4.4	0.8	1.652173913	0.157894737	1.272727273	0	0	0.166666667	0	0	1	0.983050847	0.076923077	0.076923077	0.368421053	0	0.4	0.090909091	0.564516129	0.564516129	0.564516129	0.564516129	0	0	0	0.482758621	0.5	0.25	0.802575107	0.636363636	0	1	0.951807229	0.5	0.5	0.5	0.802575107	0	0	0.166666667	0.5	0	0.136363636	0.4	0	0.983050847	0.714285714	0.59375	0.59375	0.588235294
3.5.4.5	0.2	0.043478261	0.947368421	1	0	1	1	0	0.5	1	0.466101695	1	1	0.105263158	0	0.8	0	1.080645161	1.080645161	1.080645161	1.080645161	0.5	1	0.5	0.586206897	1	0.5	0.931330472	1.072727273	1	1	1.024096386	0.6	0.6	0.6	0.931330472	1	1	0.333333333	0.5	1	0.954545455	0.9	1	0.466101695	0.857142857	0.75	0.75	0.482352941
3.5.5.-	0	0	0	0	0	0	0	0	0	0	0.042372881	0	0	0	0	0	0	0	0	0	0	0	0	0	0	0	0	0.004291845	0	0	0	0	0	0	0	0.004291845	0	0	0	0	0	0	0	0	0.042372881	0	0	0	0
3.5.5.1	0.8	0	0.052631579	0	0	0	0	0	0	0	1.042372881	0	0	0	0	0	0.909090909	0.112903226	0.112903226	0.112903226	0.112903226	0	0	0	0	0	0.25	0.025751073	0	0	0	0	0	0	0	0.025751073	0	0	0.083333333	0	0	0	0	1	1.042372881	0	0.09375	0.09375	0.047058824
3.5.5.7	0	0.130434783	0	0	0	0	0	0	0	0	0.228813559	0	0	0	0	0	0	0	0	0	0	0	0	0	0	0	0	0.042918455	0	0	0.142857143	0	0	0	0	0.042918455	0	0	0	0	0	0	0	0	0.228813559	0.142857143	0	0	0.011764706
3.5.99.2	0	1	0.789473684	0	0	0.5	0.166666667	0	0	0	0.127118644	0.076923077	0.076923077	0.736842105	0	0	0.606060606	0.306451613	0.306451613	0.306451613	0.306451613	0	0	0	0.172413793	0.5	0	0.111587983	0.581818182	1	0.285714286	0.036144578	0.1	0.1	0.1	0.111587983	0.5	0	0	0.5	0	0.818181818	0.1	0	0.127118644	1.714285714	0.15625	0.15625	0.294117647
3.5.99.3	0	0.217391304	0	0	0	0	0	0	0	1	0.661016949	0	0	0	0	0	0	0.177419355	0.177419355	0.177419355	0.177419355	0	0	0	0	0	0	0.090128755	0	0	0.285714286	0	0	0	0	0.090128755	0	0	0	0	0	0	0	0	0.661016949	0.714285714	0.125	0.125	0.047058824
3.5.99.4	0	0	0	0	0	0	0	0	0	0	0.06779661	0	0	0	0	0	0	0	0	0	0	0	0	0	0	0	0	0.030042918	0	0	0	0	0	0	0	0.030042918	0	0	0	0	0	0	0	0	0.06779661	0	0	0	0
3.5.99.6	0.2	0	0.894736842	0.818181818	1	1	0.833333333	0	2.5	3	0.415254237	2.538461538	2.538461538	0.368421053	0	1.2	0	0.85483871	0.85483871	0.85483871	0.85483871	1	2	0.5	0.724137931	0.5	0.75	0.909871245	1.054545455	0	1	1	0.8	0.8	0.8	0.909871245	1.5	0	0.916666667	1	1	0.954545455	1.3	0	0.415254237	1	0.96875	0.96875	0.870588235
3.5.99.7	0.8	0.260869565	0	0.090909091	0	0	0	0	0	0	0.63559322	0	0	0	0	0	0.727272727	0.016129032	0.016129032	0.016129032	0.016129032	0	0	0	0	0	0	0.030042918	0	0	0	0	0	0	0	0.030042918	0	0	0.083333333	0	0	0	0.1	0	0.63559322	0	0.25	0.25	0.035294118
3.6.-.-	1.4	1	1	0.090909091	1	1	1.5	1	1	1	0.974576271	1	1	0	1	1	0.96969697	1.016129032	1.016129032	1.016129032	1.016129032	0	1	1.5	0.103448276	1	0.75	1.669527897	1.018181818	1	1.142857143	2.13253012	1.5	1.5	1.5	1.669527897	1	1	1.166666667	1.5	1	1.090909091	0.7	1	0.974576271	1.428571429	1.15625	1.15625	1.058823529
3.6.1.-	6	5.043478261	6	2.818181818	4	0.5	2.833333333	2	2.5	2	5.203389831	2.153846154	2.153846154	1.684210526	3	2.8	1.151515152	3.403225806	3.403225806	3.403225806	3.403225806	1	7	3	4.862068966	3	4	8.716738197	5.163636364	0	7.428571429	10.53012048	2.4	2.4	2.4	8.716738197	2.5	2	4.333333333	6.75	2	4.636363636	3.8	3	5.203389831	8.571428571	3.25	3.25	3.2
3.6.1.1	1.8	1	0.947368421	1	2	0.5	1.833333333	2	2	1	1.177966102	1	1	1	1	1.8	1	2.016129032	2.016129032	2.016129032	2.016129032	1	3	1.5	1	1	2.25	1.103004292	1	1	1.142857143	1.024096386	1.4	1.4	1.4	1.103004292	1	2	2.416666667	1	1	1	2.4	2	1.177966102	2	1.53125	1.53125	1.152941176
3.6.1.11	1.2	1.173913043	1	0.454545455	1	0	0.833333333	1	0	0	1.110169492	0.692307692	0.692307692	0	1	0.4	2.090909091	0.629032258	0.629032258	0.629032258	0.629032258	0	0	0.5	1.620689655	1	0.75	1.682403433	0.018181818	1	2	1.963855422	0.4	0.4	0.4	1.682403433	0	1	0.5	1	0	1.045454545	0	1	1.110169492	2	0.3125	0.3125	1.211764706
3.6.1.13	0.2	1	1	0.090909091	1	0	0.833333333	1	1	1	1.203389831	0.692307692	0.692307692	0.631578947	0	0.6	0	1.241935484	1.241935484	1.241935484	1.241935484	0.5	1	1.5	0.379310345	1	1	0.939914163	1.854545455	0	1	0.975903614	1.6	1.6	1.6	0.939914163	1	1	1.666666667	1	1	0.954545455	0.9	1	1.203389831	1	1.03125	1.03125	1.282352941
3.6.1.15	0	0	0	0	0	0	0	0	0	0	0	0	0	0	0	0	0	0.209677419	0.209677419	0.209677419	0.209677419	0	0	0	0	0	0	0	0	0	0	0	0	0	0	0	0	0	0	0	0	0	0.1	0	0	0	0	0	0.011764706
3.6.1.17	0	0	0	0	0	0	0	0	0	0	0.008474576	0	0	0	0	0	0	0	0	0	0	0	0	0	0	0	0	0.004291845	0	0	0	0	0	0	0	0.004291845	0	0	0.833333333	0	0	0	0	0	0.008474576	0	0	0	0
3.6.1.19	0	1	1	0	1	0.5	0	0	1	0	0.06779661	1	1	0.421052632	1	0	0	0.048387097	0.048387097	0.048387097	0.048387097	1	0	0	0.724137931	0	1	0.86695279	0.018181818	0	1	0.963855422	0	0	0	0.86695279	0.5	0	0.25	0.5	1	1	0	0	0.06779661	1	0.21875	0.21875	0.2
3.6.1.22	0.2	1.130434783	1	0.454545455	0	0	0	0	0	0	0.203389831	1	1	0.947368421	0	1	0	0.967741935	0.967741935	0.967741935	0.967741935	0	0	0.5	0.655172414	0	0.5	0.896995708	0	0	1	0.987951807	0.8	0.8	0.8	0.896995708	0.5	0	0.166666667	0.5	0	0.863636364	0.5	0	0.203389831	0.857142857	0.46875	0.46875	0.258823529
3.6.1.23	1	1	1	0.181818182	0	0	1.333333333	1	1	1	0.940677966	1	1	1.052631579	1	1.4	0	1.161290323	1.161290323	1.161290323	1.161290323	1.5	1	1.5	1.137931034	1	1	0.974248927	1	0	1	1	1	1	1	0.974248927	1	1.25	1.083333333	0.5	1	1	1.1	1	0.940677966	1	1.21875	1.21875	1
3.6.1.26	0.2	0	0	0	0	0	0	0	0	0	0.118644068	0	0	0	0	0	0	0	0	0	0	0	0	0	0.034482759	0	0.25	0.811158798	0	0	1	0.963855422	0	0	0	0.811158798	0	0	0.166666667	0.5	0	0.090909091	0	0	0.118644068	0.857142857	0	0	0.035294118
3.6.1.27	1.2	1.260869565	0	0.454545455	1	1	0.833333333	1	2	1	1.618644068	1	1	0.947368421	1	1.4	0.96969697	1.338709677	1.338709677	1.338709677	1.338709677	1	2	1	1.103448276	1.5	1	1.090128755	1.163636364	1	1.285714286	1.156626506	1.2	1.2	1.2	1.090128755	1	1	0.916666667	0.5	1	0.090909091	1.4	1	1.618644068	1	1.125	1.125	0.670588235
3.6.1.3	0	0	0	0.090909091	0	0	0	0	0	0	0	0	0	0	0	0	0	0	0	0	0	0	0	0	0	0	0	0	0	0	0	0	0	0	0	0	0	0	0	0	0	0	0	0	0	0	0	0	0
3.6.1.31	1.2	2	2	0.363636364	0	1	0	2	2	1	1.042372881	2	2	0.947368421	0	2	2	0.919354839	0.919354839	0.919354839	0.919354839	1	2	2	1	0	1.75	1.879828326	0.127272727	2	2	1.951807229	1.4	1.4	1.4	1.879828326	2	0	0.333333333	1	0	1.545454545	0.9	0	1.042372881	1.857142857	1.25	1.25	0.423529412
3.6.1.41	1	1	0.947368421	0.181818182	0	0	0.166666667	0	0	0	0.906779661	0	0	0	0	0	0	0.016129032	0.016129032	0.016129032	0.016129032	0	0	0	0.103448276	0	0.25	0.935622318	0	0	1	0.963855422	0	0	0	0.935622318	0	0	0.166666667	0.5	0	1	0	0	0.906779661	0.857142857	0.0625	0.0625	0.070588235
3.6.1.45	0	0	0	0.272727273	0	0	0	0	0	0	0	0	0	0	0	0	0.96969697	0.016129032	0.016129032	0.016129032	0.016129032	0	0	0	0.413793103	0	0	0.004291845	0	0	0	0	0	0	0	0.004291845	0	0	0	0	0	0	0	0	0	0	0	0	0.011764706
3.6.1.5	0	0	0	0	0	0	0	0	0	0	0	0	0	0	0	0	0	0	0	0	0	0	0	0	0	0	0	0	0	0	0	0	0	0	0	0	0	0	0	0	0	0	0	0	0	0	0	0	0
3.6.1.54	0.8	1	0.947368421	0.272727273	0	0.5	0.166666667	0	0	0	0.898305085	1	1	0	0	0	0.96969697	0.016129032	0.016129032	0.016129032	0.016129032	0	0	0	0.103448276	0	0.25	0.875536481	0	0	1	0.963855422	0	0	0	0.875536481	0	0	0.166666667	0.25	0	0.954545455	0	0	0.898305085	0.857142857	0.0625	0.0625	0.082352941
3.6.1.7	0.6	0.043478261	0.947368421	0.272727273	0	0	0.833333333	1	1	1	0.813559322	0	0	0.263157895	0	0.8	0.121212121	0.467741935	0.467741935	0.467741935	0.467741935	0.5	1	0.5	0.793103448	0.5	0.25	0.854077253	1	0	0.857142857	0.903614458	0.8	0.8	0.8	0.854077253	0.5	0	0.166666667	0.5	1	0.136363636	0.5	0	0.813559322	0.857142857	0.65625	0.65625	0.752941176
3.6.3.-	8.6	6.913043478	6.210526316	6.909090909	7	5	5.333333333	2	4.5	2	7.322033898	7.538461538	7.538461538	5.473684211	12	4.6	6.181818182	4.677419355	4.677419355	4.677419355	4.677419355	6	7	5.5	2.655172414	6.5	5	9.240343348	6.854545455	1	9.857142857	10.04819277	4.5	4.5	4.5	9.240343348	2	3.5	6.75	5.75	3	5.590909091	3.9	2	7.322033898	10	5.53125	5.53125	3.905882353
3.6.3.10	0	0	0	0	0	0	0	0	0	0	0	0	0	0	0	0	0	0	0	0	0	0	0	0	0	0	0	0	0	0	0	0	0	0	0	0	0	0	0	0.5	1	0	0.1	0	0	0	0.125	0.125	0
3.6.3.12	1.8	2.956521739	0	0.636363636	6	1.5	0.333333333	3	3	3	2.5	3	3	0	3	1.2	0.939393939	1.258064516	1.258064516	1.258064516	1.258064516	1	3	0	0.517241379	0	2.25	2.553648069	0.545454545	0	3	2.963855422	0.9	0.9	0.9	2.553648069	0	1.5	0.75	1.5	0	0.272727273	1.2	0	2.5	2.571428571	0.875	0.875	0.305882353
3.6.3.14	9.6	8	8	7.727272727	8	4.5	14.66666667	8	22	15	12.12711864	14.07692308	14.07692308	7.947368421	10	20.6	9.727272727	15.62903226	15.62903226	15.62903226	15.62903226	7	14	19	8.034482759	11.5	8.5	9.832618026	16.74545455	16	11.71428571	9.710843373	14.9	14.9	14.9	9.832618026	14	16.5	14.25	8.75	15	8.090909091	12.9	14	12.12711864	8.285714286	14.84375	14.84375	8.294117647
3.6.3.15	0	0	0	0	0	0	0	0	0	0	0	0	0	0	0	0	0	0.064516129	0.064516129	0.064516129	0.064516129	0	0	0	0	0	0	0	0	0	0	0	0	0	0	0	0	0	0	0	0	0	0	0	0	0	0	0	0
3.6.3.16	0.8	0	0	0.090909091	0	0	1.5	0	0	0	0.144067797	0.538461538	0.538461538	0	0	0	0	0.370967742	0.370967742	0.370967742	0.370967742	0	0	0	0.275862069	0	0	0.115879828	0.109090909	0	0	0.096385542	0.1	0.1	0.1	0.115879828	0	0	1.166666667	0.25	0	0	0	0	0.144067797	0.428571429	0.0625	0.0625	0.070588235
3.6.3.17	2.6	0.086956522	3.368421053	1.909090909	0	0	2	0	1	23	5.923728814	0	0	0.947368421	1	5.8	0	3.822580645	3.822580645	3.822580645	3.822580645	1	0	2.5	1.482758621	0.5	1.5	6.291845494	0.981818182	1	5.428571429	6.927710843	1.3	1.3	1.3	6.291845494	2	1.25	3.666666667	3.75	2	2.454545455	0.8	2	5.923728814	11.57142857	4.90625	4.90625	1.258823529
3.6.3.19	0.2	0	0.947368421	0	0	0	0	0	0	0	0.338983051	0	0	0	0	0	0	0	0	0	0	0	0	0	0.068965517	0	0.5	1.034334764	0	0	0.285714286	0.975903614	0	0	0	1.034334764	0	0	0.166666667	0.5	0	0.136363636	0	0	0.338983051	1.571428571	0.15625	0.15625	0.047058824
3.6.3.2	0.4	0.52173913	0	0	0	0	0.333333333	0	2	0	0.694915254	0.307692308	0.307692308	0.052631579	1	0.6	0	0.661290323	0.661290323	0.661290323	0.661290323	1	1	0	0.034482759	1	0.25	0.991416309	1.509090909	0	1	0.987951807	0.3	0.3	0.3	0.991416309	0	0.75	0.25	0.5	1	0.090909091	0.2	1	0.694915254	1.428571429	0.46875	0.46875	0.788235294
3.6.3.20	1.4	0	0	0.090909091	0	0	0	0	0	0	0.838983051	0	0	0	0	0	0.03030303	0.016129032	0.016129032	0.016129032	0.016129032	0	0	0	0.310344828	0	0.25	0.854077253	0.036363636	0	0.714285714	0.987951807	0	0	0	0.854077253	0	0	0.166666667	0.5	0	0.090909091	0	0	0.838983051	1	0.09375	0.09375	0.294117647
3.6.3.21	2.4	0.652173913	1.052631579	0.818181818	1	0	1.166666667	2	3	3	3.449152542	0.076923077	0.076923077	2.210526316	3	2	1.909090909	2.435483871	2.435483871	2.435483871	2.435483871	2.5	2	2.5	1	4	1.75	1.892703863	4.272727273	1	4.428571429	1.012048193	2.1	2.1	2.1	1.892703863	3	1	1	1.25	4	1	2.3	1	3.449152542	5.142857143	2.875	2.875	3.388235294
3.6.3.22	0	0	0	0	0	0	0	0	0	0	0.110169492	0	0	0	0	0	0	0	0	0	0	0	0	0	0	0	0	0	0	0	0	0	0	0	0	0	0	0	0	0	0	0	0	0	0.110169492	0	0	0	0
3.6.3.25	1.8	1	0.947368421	0.090909091	0	0	0	0	0	1	2.474576271	0	0	0.052631579	0	0.2	0.060606061	0.209677419	0.209677419	0.209677419	0.209677419	0	0	0.5	0.068965517	0	0.25	0.888412017	0	0	1	0.963855422	0.5	0.5	0.5	0.888412017	0	0	0.166666667	0.5	0	0.090909091	0	0	2.474576271	1	0.3125	0.3125	0.2
3.6.3.27	1	1	0.842105263	0.363636364	2	0	0.833333333	1	1	1	1.686440678	0.923076923	0.923076923	1	2	0.8	1.333333333	1.016129032	1.016129032	1.016129032	1.016129032	2.5	1	0.5	0.965517241	1	1	1.158798283	2	0	2	1.012048193	0.9	0.9	0.9	1.158798283	1	1	0.25	0.5	0	0.818181818	1	1	1.686440678	1	1.09375	1.09375	1.741176471
3.6.3.28	1.2	0.086956522	0	0	0	0	0	0	0	1	0.745762712	0	0	0.052631579	1	0.2	0.03030303	0.080645161	0.080645161	0.080645161	0.080645161	0	0	0	0.206896552	0	0.75	0.639484979	0.418181818	0	0.142857143	0.939759036	0.1	0.1	0.1	0.639484979	0	0	0.75	1	1	0.136363636	0.4	0	0.745762712	1	0.25	0.25	0.470588235
3.6.3.29	1	0.956521739	0.947368421	0.272727273	0	0	0	0	0	0	1.042372881	0	0	0	2	0	1.212121212	0.258064516	0.258064516	0.258064516	0.258064516	0	0	0	0.517241379	0	0.25	0.849785408	0	0	1	0.927710843	0	0	0	0.849785408	0	1	0.166666667	0.5	0	1	0	0	1.042372881	0.857142857	0.21875	0.21875	0.129411765
3.6.3.3	4	0.086956522	0	0.181818182	0	0	1.666666667	0	2	2	1.593220339	0.615384615	0.615384615	0	2	1.6	0.121212121	1.612903226	1.612903226	1.612903226	1.612903226	2	0	1	0.551724138	4	2	1.690987124	4.763636364	0	2	1.927710843	1.2	1.2	1.2	1.690987124	2	4	1.833333333	2	0	0.181818182	1.2	0	1.593220339	2	1.75	1.75	1.270588235
3.6.3.30	1	0.782608696	0.947368421	0.272727273	0	0	0.333333333	0	0	0	1.703389831	0	0	0	0	0	0.818181818	0.790322581	0.790322581	0.790322581	0.790322581	0	0	0	0.413793103	1	0.25	0.712446352	0.036363636	0	0.285714286	0.373493976	0.1	0.1	0.1	0.712446352	0	0.25	1.083333333	0.25	2	1.454545455	0.4	1	1.703389831	1.428571429	0.5	0.5	0.282352941
3.6.3.31	0.2	0	1	0	0	0	0.666666667	1	2	2	0.186440678	1	1	0	1	1.6	0.03030303	1.080645161	1.080645161	1.080645161	1.080645161	0	2	1	0.068965517	1.5	0.25	0.69527897	0.963636364	1	0	0.975903614	0.8	0.8	0.8	0.69527897	1	1	1	1	0	0.954545455	0.7	1	0.186440678	0.857142857	0.875	0.875	0.870588235
3.6.3.32	0.8	0	0	0.272727273	0	0	0.166666667	0	0	0	0.703389831	0.538461538	0.538461538	0	0	0	0.03030303	0.112903226	0.112903226	0.112903226	0.112903226	0	0	0	0.137931034	1.5	0.25	0.849785408	1.509090909	0	1	1.036144578	0	0	0	0.849785408	0	0	0.333333333	0.75	0	0.090909091	0	0	0.703389831	1.142857143	0.53125	0.53125	0.623529412
3.6.3.33	0.2	0	0	0	0	0	0	0	0	0	0.008474576	0	0	0	0	0	0	0	0	0	0	0	0	0	0.034482759	0	0.25	0.819742489	0	0	0.142857143	0.951807229	0	0	0	0.819742489	0	0	0.166666667	0.5	0	0.090909091	0	0	0.008474576	0.857142857	0	0	0.035294118
3.6.3.34	1.4	1.304347826	3.157894737	3.181818182	2	2	0.833333333	0	1	2	2.550847458	1.846153846	1.846153846	0.947368421	2	2	2.393939394	3.693548387	3.693548387	3.693548387	3.693548387	0.5	2	1	6.275862069	4	2.5	3.841201717	2.636363636	2	3.285714286	4.072289157	1.3	1.3	1.3	3.841201717	1.5	0.75	4.25	2.5	1	1.409090909	1.2	2	2.550847458	6.428571429	1.875	1.875	0.811764706
3.6.3.38	0	0	0	0	0	0	0	0	0	0	0	0	0	0	0	0	0	0	0	0	0	0	0	0	0	0	0	0	0	0	0	0	0	0	0	0	0	0	0	0	0	0	0	0	0	0	0	0	0
3.6.3.4	3.2	1.652173913	1.684210526	1.181818182	2	1	0.833333333	1	2	1	2.118644068	1.076923077	1.076923077	0.947368421	2	1.2	1.787878788	1.225806452	1.225806452	1.225806452	1.225806452	1	1	1	1.551724138	1.5	1	1.017167382	2.181818182	0	1	1.036144578	1.1	1.1	1.1	1.017167382	1	1	0.833333333	1.5	1	0.863636364	1	0	2.118644068	1.285714286	1.28125	1.28125	0.929411765
3.6.3.40	0	0	0	0	0	0	0	1	0	0	0.016949153	0	0	0	0	0.2	0	0.338709677	0.338709677	0.338709677	0.338709677	0	0	0	0	0.5	0	0.012875536	0.363636364	0	0	0.012048193	0	0	0	0.012875536	0	0	0	0	0	0	0.3	0	0.016949153	0	0.03125	0.03125	0.129411765
3.6.3.41	0.8	0	0.947368421	0	0	0	0	0	0	0	0.737288136	0	0	0	1	0	0	0.064516129	0.064516129	0.064516129	0.064516129	0	0	0	0.103448276	0	0.5	0.875536481	0	0	1	0.963855422	0	0	0	0.875536481	0	0	0.333333333	0.5	0	1.045454545	0.1	0	0.737288136	0.857142857	0.125	0.125	0.164705882
3.6.3.6	0	0	0	0	0	0	0	0	0	0	0.06779661	0	0	0	0	0	0	0	0	0	0	0	0	0	0	0	0	0	0	0	0	0	0	0	0	0	0	0	0	0	0	0	0	0	0.06779661	0	0	0	0.082352941
3.6.3.8	0.2	0	0	0	1	1	0.833333333	3	1	2	0.355932203	1.153846154	1.153846154	0	0	1	0.03030303	2	2	2	2	1	2	1	0	0.5	0.5	0.025751073	0.8	0	0	0.036144578	0.5	0.5	0.5	0.025751073	0	1	0.833333333	0.25	1	0	0.9	1	0.355932203	0	0.625	0.625	0.988235294
3.6.3.9	0	0	0	0	0	0	0	0	0	0	0	0	0	0	0	0	0	0	0	0	0	0	0	0	0	0	0	0	0	0	0	0	0	0	0	0	0	0	0	0	0	0	0	0	0	0	0	0	0
3.6.4.-	2.8	3	3	3.909090909	2	2	2.166666667	2	2	2	2.610169492	2	2	3.894736842	2	1.8	1.787878788	2.177419355	2.177419355	2.177419355	2.177419355	2	2	1.5	3.620689655	2	4	3.103004292	1.981818182	2	3	3.819277108	1.8	1.8	1.8	3.103004292	2	2	2.166666667	3	2	2.909090909	1.5	1	2.610169492	3.142857143	2.25	2.25	2.388235294
3.6.4.1	0	0	0	0	0	0	0	0	0	0	0	0	0	0	0	0	0	0	0	0	0	0	0	0	0	0	0	0	0	0	0	0	0	0	0	0	0	0	0	0	0	0	0	0	0	0	0	0	0
3.6.4.12	11.8	7.043478261	8.526315789	9.181818182	12	7.5	8	6	8.5	8	8.805084746	11.30769231	11.30769231	10.21052632	6	8.6	5.848484848	10.59677419	10.59677419	10.59677419	10.59677419	8.5	5	6	9.689655172	8	10	8.888412017	9.454545455	6	9.428571429	9.855421687	7.8	7.8	7.8	8.888412017	5.5	7	9.25	7.5	7	8.772727273	5.1	3	8.805084746	9.142857143	8.59375	8.59375	8.164705882
3.6.4.13	3.6	2	2.789473684	3.363636364	5	1.5	1	1	1	3	2.805084746	2.230769231	2.230769231	1	3	0.2	0.515151515	1.306451613	1.306451613	1.306451613	1.306451613	1	2	0.5	2.793103448	1	3.5	5.154506438	0.981818182	1	6	5.819277108	0.6	0.6	0.6	5.154506438	2	0	1.75	3	1	3.136363636	1.3	0	2.805084746	5.142857143	1.0625	1.0625	1.364705882
3.6.4.3	0	0	0	0	0	0	0	0	0	0	0	0	0	0	0	0	0	0	0	0	0	0	0	0	0	0	0	0	0	1	0	0	0	0	0	0	0	0	0	0	0	0	0	0	0	0	0	0	0
3.6.4.4	0	0	0	0	0	0	0	0	0	0	0	0	0	0	0	0	0	0	0	0	0	0	0	0	0	0	0	0	0	0	0	0	0	0	0	0	0	0	0	0	0	0	0	0	0	0	0	0	0
3.6.4.6	0	0	0	0.272727273	0	0	0	0	0	0	0.016949153	0.076923077	0.076923077	0.789473684	0	0	0	0.016129032	0.016129032	0.016129032	0.016129032	0	0	0	0	0	0.25	0	0	0	0	0	0	0	0	0	0	0	0	0	0	0	0	0	0.016949153	0	0.03125	0.03125	0.023529412
3.7.1.-	0.2	0	0	0.636363636	0	0	0.166666667	0	1	0	0.838983051	0	0	0	0	0	0	0.290322581	0.290322581	0.290322581	0.290322581	0	0	0	0.103448276	0.5	0.25	0.656652361	0.290909091	1	1	0.819277108	0	0	0	0.656652361	0	0	0.083333333	0.5	0	0.181818182	0	0	0.838983051	1.857142857	0.34375	0.34375	0.117647059
3.7.1.12	0.4	0	0	0	0	0	0	0	1	1	0.788135593	0	0	0	2	0.8	0.03030303	0.758064516	0.758064516	0.758064516	0.758064516	0.5	0	0.5	0	0.5	0	0.240343348	0	1	0	0.012048193	0.6	0.6	0.6	0.240343348	1	0	0.75	0	0	0	0	0	0.788135593	0.857142857	0.625	0.625	0.176470588
3.7.1.16	0.2	0.695652174	0	0	0	0	0	0	0	0	0.194915254	0	0	0	0	0	0	0	0	0	0	0	0	0	0.172413793	0	0.25	0.188841202	0	0	0	0.325301205	0	0	0	0.188841202	0	0	0	0.25	0	0.090909091	0	0	0.194915254	0.857142857	0.03125	0.03125	0
3.7.1.2	0.2	0.913043478	0	0	0	0	0	0	0	0	0.855932203	0	0	0	0	0	0	0.016129032	0.016129032	0.016129032	0.016129032	0	0	0	0	0	0	0.004291845	0	0	0	0	0	0	0	0.004291845	0	0	0	0	0	0	0	0	0.855932203	0	0.125	0.125	0.035294118
3.7.1.3	0.6	0.608695652	0	0	0	0	0	0	0	0	0.771186441	0	0	0	0	0	0	0.016129032	0.016129032	0.016129032	0.016129032	0	0	0	0	0	0.25	0.008583691	0	0	0	0.012048193	0	0	0	0.008583691	0	0	0	0	0	0	0	0	0.771186441	0	0.0625	0.0625	0.035294118
3.7.1.5	0	0	0	0	0	0	0	0	0	0	0.398305085	0	0	0	0	0	0	0	0	0	0	0	0	0	0	0	0	0.004291845	0	0	0	0	0	0	0	0.004291845	0	0	0	0	0	0	0	0	0.398305085	0	0.03125	0.03125	0.023529412
3.7.1.8	0	0	0	0	0	0	0	0	0	0	0.118644068	0	0	0	0	0	0	0	0	0	0	0	0	0	0	0	0	0	0	0	0	0	0	0	0	0	0	0	0	0	0	0	0	0	0.118644068	0	0	0	0
3.7.1.9	0	0	0	0	0	0	0	0	0	0	0	0	0	0	0	0	0	0	0	0	0	0	0	0	0	0	0	0	0	0	0	0	0	0	0	0	0	0	0	0	0	0	0	0	0	0	0	0	0
3.8.1.-	0	0	0	0	0	0.5	0.333333333	0	0.5	0	0.084745763	0	0	0	0	0.2	0.909090909	0.129032258	0.129032258	0.129032258	0.129032258	0	0	0	0	0.5	0	0.0472103	0	0	0	0.120481928	0	0	0	0.0472103	0	0	0	0	0	0	0	0	0.084745763	0	0.1875	0.1875	0.035294118
3.8.1.2	1.2	0.043478261	0	0	0	0	0.833333333	0	0	1	2.152542373	0	0	0.157894737	0	0	0	0.258064516	0.258064516	0.258064516	0.258064516	0	0	0.5	0	0.5	0	0.094420601	0.981818182	0	0.285714286	0.048192771	0.2	0.2	0.2	0.094420601	0.5	0	0	0.5	0	0	0.6	0	2.152542373	0.285714286	0.3125	0.3125	0.458823529
3.8.1.3	0	0	0	0	0	0	0	0	0	0	0.669491525	0	0	0	0	0	0	0	0	0	0	0	0	0	0	0	0	0.051502146	0	0	0.142857143	0	0	0	0	0.051502146	0	0	0	0	0	0	0	0	0.669491525	0	0	0	0.035294118
3.8.1.5	0	0	0	0	0	0	0	0	0	0	0.211864407	0	0	0	0	0	0	0	0	0	0	0	0	0	0	0	0.25	0.034334764	0	0	0	0	0	0	0	0.034334764	0	0	0	0	0	0	0	0	0.211864407	0	0.09375	0.09375	0.011764706
3.8.1.8	0	0	0	0	1	0	0	0	0	0	0.042372881	0	0	0	0	0	0	0.016129032	0.016129032	0.016129032	0.016129032	0	0	0	0	0	0	0	0	0	0	0	0	0	0	0	0	0	0	0	0	0	0	0	0.042372881	0	0	0	0.011764706
4.-.-.-	0	0	0.842105263	0.909090909	0	0	0.666666667	1	1.5	0	0.059322034	0.384615385	0.384615385	1	1	1	0	0.887096774	0.887096774	0.887096774	0.887096774	0.5	1	1	0.862068966	0	0.5	0.030042918	0	0	0	0.012048193	1.3	1.3	1.3	0.030042918	0	1	0.833333333	0	0	0.818181818	0.3	0	0.059322034	0	0.875	0.875	0.070588235
4.1.-.-	0	0	0	0	0	0	0	0	0	0	0.194915254	0	0	0	0	0	0	0	0	0	0	0	0	0	0	0	0	0.309012876	0	0	0	0.43373494	0	0	0	0.309012876	0	0	0	0.25	0	0	0	0	0.194915254	0	0	0	0.047058824
4.1.1.-	2	0.695652174	1.947368421	0.181818182	3	2	0	0	2	0	2.838983051	1.307692308	1.307692308	0	4	1	3.121212121	0.774193548	0.774193548	0.774193548	0.774193548	0	1	0	0.137931034	0	0.75	2.60944206	1.127272727	0	2.857142857	2.506024096	0.7	0.7	0.7	2.60944206	1	0	0.333333333	1.25	0	1	0.6	0	2.838983051	5.142857143	1.1875	1.1875	0.858823529
4.1.1.1	0	0.739130435	0	0	0	0	0	0	0	0	0.016949153	0	0	0	0	0	0	0.016129032	0.016129032	0.016129032	0.016129032	0	0	0	0.137931034	0	0	0.021459227	0	0	0	0	0	0	0	0.021459227	0	0	0	0	0	0	0	0	0.016949153	0	0	0	0
4.1.1.11	0.8	1	0	0.909090909	1	1	0.666666667	1	1	0	0.847457627	1	1	0	0	0.4	0.848484848	0.548387097	0.548387097	0.548387097	0.548387097	0	0	1	0.310344828	0.5	0.75	0.888412017	0.363636364	0	1	0.987951807	0.6	0.6	0.6	0.888412017	0	0	0.166666667	0.5	0	0.090909091	0.1	0	0.847457627	0.857142857	0.40625	0.40625	0.105882353
4.1.1.12	0	0.347826087	0	0.090909091	0	0	0	0	0	0	0.127118644	0.769230769	0.769230769	0	0	0	0	0.580645161	0.580645161	0.580645161	0.580645161	0	0	0	0	0.5	0	0.012875536	0.527272727	0	0.142857143	0.012048193	0	0	0	0.012875536	0	0	0	0	0	0	0	0	0.127118644	0	0	0	0.141176471
4.1.1.15	0.4	0	0	0.181818182	1	1	0.166666667	0	0	0	0.127118644	0.923076923	0.923076923	0.157894737	0	0	0	0.387096774	0.387096774	0.387096774	0.387096774	0	0	0	0	0	1	0.948497854	0.145454545	0	0	2.21686747	0.2	0.2	0.2	0.948497854	0	0	0.583333333	1.5	0	0.272727273	0	0	0.127118644	0.142857143	0.0625	0.0625	0.129411765
4.1.1.17	1.2	0.086956522	0	0	0	0	0	0	0	0	0.347457627	0	0	0	0	0	0	0.048387097	0.048387097	0.048387097	0.048387097	0	0	0	0.068965517	2	1.25	1.261802575	0	0	1	1.807228916	0	0	0	1.261802575	0	0	1.083333333	1	0	0.545454545	0	0	0.347457627	1	0.125	0.125	0.658823529
4.1.1.18	1.2	0	0	0.090909091	0	0	0.333333333	1	0.5	1	0.5	0	0	0	0	0.4	0	0.629032258	0.629032258	0.629032258	0.629032258	0	0	0.5	0	0	0.5	1.21888412	0	0	1	1.891566265	0.9	0.9	0.9	1.21888412	0.5	0.25	0.333333333	1	0	0.272727273	0.1	1	0.5	1.714285714	0.375	0.375	0.117647059
4.1.1.19	1.2	0.043478261	0	0.090909091	1	1	0.166666667	1	0	0	1.101694915	1	1	0	1	0.4	0.96969697	0.5	0.5	0.5	0.5	0	0	0	0.068965517	0	0.75	1.557939914	0	1	1	1.963855422	0.3	0.3	0.3	1.557939914	1.5	0	0.416666667	1	0	0.181818182	0.2	0	1.101694915	0.857142857	0.3125	0.3125	0.164705882
4.1.1.2	0	0	0	0	0	0	0	0	0	0	0.372881356	0	0	0	0	0	0	0.161290323	0.161290323	0.161290323	0.161290323	0	0	0	0	0	0	0.034334764	0	0	0.285714286	0	0	0	0	0.034334764	0	0	0	0	0	0	0	0	0.372881356	0	0	0	0.011764706
4.1.1.20	1.2	1.086956522	1.263157895	1.272727273	1	0	0.666666667	1	1	1	1.661016949	1.153846154	1.153846154	0.947368421	1	1.4	1	1.161290323	1.161290323	1.161290323	1.161290323	0	1	1	1.448275862	1	1.75	1.197424893	1	0	1	1.024096386	1.5	1.5	1.5	1.197424893	1	0	0.333333333	0.75	0	0.954545455	0.7	0	1.661016949	1	1.46875	1.46875	0.811764706
4.1.1.21	0	0	0	0	0	0	0	0	0	0	0	0	0	0	0	0	0	0	0	0	0	0	0	0	0	0	0	0	0	0	0	0	0.1	0.1	0.1	0	0	0	0	0	0	0	0	0	0	0	0	0	0
4.1.1.22	0	0.608695652	0	0.181818182	0	0	0.166666667	0	0	0	0.016949153	0.153846154	0.153846154	0	0	0	0.03030303	0.209677419	0.209677419	0.209677419	0.209677419	0	0	0	0	0	0.5	0.025751073	0	0	0	0	0	0	0	0.025751073	0	0	0.083333333	0	0	0.136363636	0	0	0.016949153	0	0	0	0.047058824
4.1.1.23	1	1	0.947368421	1	1	1	1	1	1	0	0.983050847	1	1	1.947368421	1	1	1	1	1	1	1	1	1	1	0.965517241	1	1	0.969957082	0.963636364	1	1	0.987951807	0.9	0.9	0.9	0.969957082	1	1	1	1.25	0	1	0.9	1	0.983050847	1	1.03125	1.03125	0.941176471
4.1.1.25	0	0	0	0	0	0	0	0	0	0	0	0	0	0	0	0	0	0	0	0	0	0	0	0	0	0	0	0	0	0	0	0	0	0	0	0	0	0	0	0	0	0	0	0	0	0	0	0	0.011764706
4.1.1.28	0	0	0	0	0	0	0	0	0	0	0.093220339	0	0	0	0	0	0	0	0	0	0	0	0	0	0.034482759	0	0	0.107296137	0	0	0	0	0	0	0	0.107296137	0	0	0	0	0	0	0	0	0.093220339	0	0.03125	0.03125	0
4.1.1.29	0	0	0	0	0	0	0	0	0	0	0.008474576	0	0	0	0	0	0	0	0	0	0	0	0	0	0	0	0	0	0	0	0	0	0	0	0	0	0	0	0	0	0	0	0	0	0.008474576	0	0	0	0
4.1.1.3	0	0	2.842105263	0.090909091	2	1	0	0	0	3	0.076271186	5.384615385	5.384615385	0	0	2	0.787878788	0.725806452	0.725806452	0.725806452	0.725806452	1	0	2	0.655172414	3	0.5	0.978540773	1.345454545	0	0	0.108433735	1.6	1.6	1.6	0.978540773	2.5	0	1.583333333	0	4	0.272727273	0	0	0.076271186	3.571428571	1.25	1.25	0.588235294
4.1.1.31	1	1	0.894736842	0	0	0	0	0	0	0	0.813559322	0	0	1	0	0	0	0.225806452	0.225806452	0.225806452	0.225806452	1	0	0	0.689655172	0	1	0.841201717	0	0	1	0.963855422	0	0	0	0.841201717	0	0	0.166666667	1	0	0.954545455	0.1	0	0.813559322	0.857142857	0.25	0.25	0.376470588
4.1.1.32	0.8	1	0	0.818181818	1	0	0	0	0	1	0.771186441	0	0	0	0	0	0	0.112903226	0.112903226	0.112903226	0.112903226	0	0	0	0.896551724	0	0	0.008583691	0	0	0	0	0.2	0.2	0.2	0.008583691	0	0	0	0	0	0	0	0	0.771186441	0	0.0625	0.0625	0.047058824
4.1.1.33	0	0	0	0.272727273	0	0	0	0	0	0	0.008474576	0	0	0.052631579	0	0	0	0.016129032	0.016129032	0.016129032	0.016129032	0	0	0	0.068965517	0.5	0	0.012875536	1	0	0	0	0	0	0	0.012875536	0	0	0	0.5	1	0	0.1	0	0.008474576	0	0.125	0.125	0.847058824
4.1.1.35	0	0	0	0	0	0	0	0	0	0	0	0	0	0	0	0	0	0	0	0	0	0	0	0	0	0	0	0	0	0	0	0	0	0	0	0	0	0	0	0	0	0	0	0	0	0	0	0	0
4.1.1.36	1.2	1.304347826	1.684210526	1.454545455	1	0	0.666666667	0	1	0	1.152542373	0.615384615	0.615384615	0.315789474	2	0.4	1.212121212	1.048387097	1.048387097	1.048387097	1.048387097	0	0	0	1.103448276	0.5	1.5	1.287553648	1	0	2	1.518072289	1	1	1	1.287553648	0	2	1.333333333	1.5	0	1.454545455	1.1	0	1.152542373	1.142857143	1.125	1.125	1.4
4.1.1.37	1	1	0.894736842	0.454545455	0	0	0.5	0	0	0	0.949152542	0.692307692	0.692307692	0.105263158	4	0	0.939393939	0.951612903	0.951612903	0.951612903	0.951612903	0	1	0	0.931034483	0	0.5	0.896995708	0	1	1	1	0.4	0.4	0.4	0.896995708	0	1.25	0.166666667	0.5	0	0.181818182	0.3	0	0.949152542	1	0.34375	0.34375	0.152941176
4.1.1.39	0	0	0	0	0	0	0	0	0	0	0.440677966	0	0	0	0	0.2	0	0.064516129	0.064516129	0.064516129	0.064516129	0	0	0	0	0.5	0	0	0	0	0	0	0	0	0	0	0	0	0	0	0	0	0	0	0.440677966	0	0.15625	0.15625	0.011764706
4.1.1.4	0	0.260869565	0	0.272727273	0	0	0.166666667	0	0	0	0.576271186	0	0	0	0	0	0	0.048387097	0.048387097	0.048387097	0.048387097	0	0	0	0	0	0	0.008583691	0	0	0	0	0	0	0	0.008583691	0	0	0	0	0	0	0	0	0.576271186	0	0.0625	0.0625	0.211764706
4.1.1.41	0.2	0	0	0	0	0	0	0	0	0	0.076271186	0	0	0	0	0	0	0	0	0	0	0	0	0	0	0	0.25	0.313304721	0	0	0	0.710843373	0	0	0	0.313304721	0	0	0.083333333	0.5	0	0.090909091	0	0	0.076271186	0	0	0	0
4.1.1.44	0.2	2.304347826	0.157894737	0.545454545	1	0	0	1	0	0	2.627118644	0.153846154	0.153846154	0	1	0.2	0.151515152	0.112903226	0.112903226	0.112903226	0.112903226	0	0	0	0.75862069	0	0.25	0.459227468	0.381818182	0	0.285714286	0.048192771	0.5	0.5	0.5	0.459227468	0	0	0.083333333	0	0	0	0.2	0	2.627118644	3.285714286	0.28125	0.28125	0.447058824
4.1.1.45	0	0	0	0	0	0	0	0	0	0	0.406779661	0	0	0	0	0	0	0.016129032	0.016129032	0.016129032	0.016129032	0	0	0	0	0	0	0.008583691	0	0	0	0	0	0	0	0.008583691	0	0	0	0	0	0	0	0	0.406779661	0	0.0625	0.0625	0.011764706
4.1.1.46	0	0	0	0	0	0	0	0	0	0	0.127118644	0	0	0	0	0	0	0	0	0	0	0	0	0	0	0	0	0.017167382	0	0	0.142857143	0	0	0	0	0.017167382	0	0	0	0	0	0	0	0	0.127118644	0.428571429	0	0	0.011764706
4.1.1.47	0.2	0	0	0.090909091	0	0	0	0	0	0	0.584745763	0	0	0	0	0	0	0	0	0	0	0	0	0	0	0	0.25	0.515021459	0	0	0	1	0	0	0	0.515021459	0	0	0.166666667	0.5	0	0.090909091	0	0	0.584745763	0.142857143	0.09375	0.09375	0.070588235
4.1.1.48	0.8	1	1.684210526	1	2	0	0.333333333	0	1	0	0.983050847	1	1	0	1	1	1	0.483870968	0.483870968	0.483870968	0.483870968	0	1	0.5	1.724137931	0	0.75	1.412017167	0.054545455	1	2	1.530120482	0.8	0.8	0.8	1.412017167	0	0	0.333333333	1	0	1.363636364	0.4	0	0.983050847	1.571428571	0.6875	0.6875	0.352941176
4.1.1.49	0.2	0	0.947368421	0.181818182	0	1	0.166666667	0	1	0	0.084745763	1.076923077	1.076923077	0	0	1	0.96969697	0.274193548	0.274193548	0.274193548	0.274193548	1	0	1	0.103448276	0	0.5	0.948497854	0.436363636	0	1	1	0.6	0.6	0.6	0.948497854	1	0	0.75	0.75	1	1	0	0	0.084745763	1.857142857	0.84375	0.84375	0.505882353
4.1.1.5	0	0	0	0.090909091	0	0	0	0	0	0	0.042372881	0	0	0.157894737	0	0	0	0.096774194	0.096774194	0.096774194	0.096774194	0	0	0	0.689655172	0.5	0	0.180257511	1	0	1	0.024096386	0.1	0.1	0.1	0.180257511	0	0	0	0	0	0	0.2	0	0.042372881	0.857142857	0.125	0.125	0.376470588
4.1.1.50	1	0	0	0.272727273	0	0	0.166666667	0	0	0	0.288135593	0	0	0	0	0	0	0.806451613	0.806451613	0.806451613	0.806451613	0	1	0	0.034482759	0	0.25	0.862660944	0	1	1.428571429	0.975903614	0.1	0.1	0.1	0.862660944	0	0	0.25	0.5	0	0.090909091	0.2	0	0.288135593	0.857142857	0.15625	0.15625	0.082352941
4.1.1.55	0	0	0	0	0	0	0	0	0	0	0.228813559	0	0	0	0	0	0	0	0	0	0	0	0	0	0	0	0	0.012875536	0	0	0.142857143	0	0	0	0	0.012875536	0	0	0	0	0	0	0	0	0.228813559	0	0	0	0
4.1.1.61	0	0	0	0	0	0	0	0	0	0	0.033898305	0	0	0	0	0	0	0	0	0	0	0	0	0	0	0	0	0	0	0	0	0	0	0	0	0	0	0	0	0	0	0	0	0	0.033898305	0	0	0	0
4.1.1.64	0	0	0	0	0	0	0	0	0	0	0.127118644	0	0	0	0	0	0	0	0	0	0	0	0	0	0	0	0	0	0	0	0	0	0	0	0	0	0	0	0	0	0	0	0	0	0.127118644	0	0	0	0
4.1.1.65	1.2	1	0.947368421	0.181818182	1	1	0.166666667	0	1	0	1.372881356	1	1	0	1	0.6	1.757575758	0.85483871	0.85483871	0.85483871	0.85483871	0	1	1	0.103448276	0.5	0.75	0.948497854	0	0	1	0.987951807	0.6	0.6	0.6	0.948497854	0	0	1	1	0	0.954545455	0.2	0	1.372881356	1	0.5625	0.5625	0.294117647
4.1.1.68	0	0	0	0	0	0	0	0	0	0	2.169491525	0	0	0	0	0	0	0	0	0	0	0	0	0	0.137931034	0	0	1.115879828	0	0	0	0.674698795	0	0	0	1.115879828	0	0	0	0.5	0	0.090909091	0	0	2.169491525	3.428571429	0.0625	0.0625	0.211764706
4.1.1.7	0	0	0	0	0	0	0	0	0	0	0.389830508	0	0	0	0	0	0	0.032258065	0.032258065	0.032258065	0.032258065	0	0	0	0	0	0	0.025751073	0	0	0	0	0	0	0	0.025751073	0	0	0	0	0	0	0	0	0.389830508	0.428571429	0	0	0.023529412
4.1.1.70	0	0	0	0	0	0.5	0	0	0	1	0.008474576	0	0	0	0	0.4	0	0.14516129	0.14516129	0.14516129	0.14516129	0	0	1	0	1.5	0	0.017167382	0	0	0	0	0.5	0.5	0.5	0.017167382	0.5	0	2.25	0	1	0	0	0	0.008474576	0	0.375	0.375	0
4.1.1.71	0	0	0	0	0	0	0	0	0	0	0.016949153	0	0	0	0	0	0	0	0	0	0	0	0	0	0.137931034	0	0	0.008583691	0	0	0	0	0	0	0	0.008583691	0	0	0	0	0	0	0	0	0.016949153	0	0	0	0
4.1.1.74	0	0.739130435	0	0.181818182	0	0	0.166666667	0	0	0	0.042372881	0	0	0	0	0	0	0.032258065	0.032258065	0.032258065	0.032258065	0	0	0	0.206896552	0	0	0.347639485	0	0	1	0.012048193	0	0	0	0.347639485	0	0	0	0	0	0	0	0	0.042372881	0.857142857	0.03125	0.03125	0.047058824
4.1.1.75	0	0	0	0	0	0	0	0	0	0	0.008474576	0	0	0	0	0	0	0	0	0	0	0	0	0	0	0	0	0.004291845	0	0	0	0	0	0	0	0.004291845	0	0	0	0	0	0	0	0	0.008474576	0	0	0	0
4.1.1.76	0	0	0	0	0	0	0	0	0	0	0.050847458	0	0	0	0	0	0	0	0	0	0	0	0	0	0	0	0	0	0	0	0	0	0	0	0	0	0	0	0	0	0	0	0	0	0.050847458	0	0	0	0
4.1.1.77	0.6	0.130434783	0	0	0	0	0	0	0	0	0.720338983	0	0	0	0	0	0	0	0	0	0	0	0	0	0.034482759	0	0	0	0	0	0	0	0	0	0	0	0	0	0	0	0	0	0	0	0.720338983	0	0	0	0.023529412
4.1.1.79	0	0	0	0	0	0	0	0	0	0	0.076271186	0	0	0	0	0	0	0	0	0	0	0	0	0	0	0	0	0.004291845	0	0	0	0	0	0	0	0.004291845	0	0	0	0	0	0	0	0	0.076271186	0	0	0	0
4.1.1.8	0.2	0	0	0	0	0	0	0	0	0	0.152542373	0	0	0.421052632	0	0	0	0	0	0	0	0	0	0	0	0	0.25	0.386266094	0	0	0	0.903614458	0	0	0	0.386266094	0	0	0.166666667	0.5	0	0.090909091	0	0	0.152542373	0	0.03125	0.03125	0.2
4.1.1.81	0	0	0	0	0	0	0	0	1.5	1	0.016949153	0.230769231	0.230769231	0	0	1	0.03030303	0.741935484	0.741935484	0.741935484	0.741935484	0.5	0	1	0	0	0.5	0.210300429	0	1	0	0	0.6	0.6	0.6	0.210300429	1	0.25	0.583333333	0	0	0	0	0	0.016949153	0.857142857	0.53125	0.53125	0.094117647
4.1.1.82	0	0	0	0	0	0	0	0	0	0	0.152542373	0.538461538	0.538461538	0	0	0	0.03030303	0.112903226	0.112903226	0.112903226	0.112903226	0	0	0	0	0	0	0.017167382	0	0	0	0	0	0	0	0.017167382	0	0	0	0	0	0	0.1	0	0.152542373	0	0.0625	0.0625	0.011764706
4.1.1.85	0.4	0	1.578947368	0.181818182	0	0	0.166666667	0	0	0	0.016949153	0	0	0	0	0	0	0	0	0	0	0	0	0	0.068965517	0.5	0.5	1.034334764	0.872727273	0	0	1.674698795	0	0	0	1.034334764	0	0	0.25	1	1	0.636363636	0.1	0	0.016949153	1	0.0625	0.0625	0.247058824
4.1.1.86	0	0.652173913	0.842105263	0	0	0	0	0	0	0	0	0	0	0	0	0	0	0	0	0	0	0	0	0	0	0	0	0.180257511	0	0	1.428571429	0	0	0	0	0.180257511	0	0	0	0	0	0.590909091	0	0	0	0.714285714	0	0	0
4.1.1.9	0.8	0	0	0	0	0	0	0	0	0	0.228813559	0	0	0	0	0	0	0.016129032	0.016129032	0.016129032	0.016129032	0	0	0	0	0	0	0	0	0	0	0	0	0	0	0	0	0	0	0	0	0	0	0	0.228813559	0	0.0625	0.0625	0
4.1.2.-	1.8	0.434782609	0.526315789	0.636363636	0	0	0.833333333	0	7.5	6	1.228813559	0.153846154	0.153846154	0.894736842	1	0.6	0.060606061	0.758064516	0.758064516	0.758064516	0.758064516	0	1	0.5	0.344827586	0.5	1.25	2.884120172	1.181818182	0	0.142857143	3.951807229	0.4	0.4	0.4	2.884120172	0	0	0.75	2.75	2	0.545454545	1.2	0	1.228813559	3.857142857	1.1875	1.1875	0.835294118
4.1.2.13	1.2	1	0.947368421	1.272727273	1	1.5	1.5	6	16.5	2	1.338983051	2.076923077	2.076923077	1	3	3.6	0.96969697	2.387096774	2.387096774	2.387096774	2.387096774	3.5	2	1	1.034482759	1	1.75	2.193133047	1.963636364	3	1.285714286	2.602409639	1.9	1.9	1.9	2.193133047	1	1	1.583333333	1.5	2	1.090909091	2.9	1	1.338983051	3.857142857	3.15625	3.15625	1.470588235
4.1.2.14	2	1.391304348	1.894736842	0.363636364	0	0	1.333333333	0	5	4	1.644067797	2	2	0	0	2	0.121212121	2.322580645	2.322580645	2.322580645	2.322580645	1	4	0	0.344827586	4	1	1.802575107	4.036363636	2	0.571428571	2	0.6	0.6	0.6	1.802575107	2	0	1	1	4	1.272727273	3.4	0	1.644067797	2	1.6875	1.6875	1.152941176
4.1.2.17	0.2	0.565217391	0.894736842	0.363636364	0	0	0.166666667	3	5	2	0.56779661	0.153846154	0.153846154	0	0	1.2	0.363636364	0.838709677	0.838709677	0.838709677	0.838709677	0	0	0	0.103448276	0	0.25	0.626609442	0.309090909	0	0	1	0.7	0.7	0.7	0.626609442	0	0	0.666666667	1	1	0.909090909	0.4	1	0.56779661	1	0.96875	0.96875	0.317647059
4.1.2.19	0.2	0	0	0.090909091	0	0	0	0	0.5	0	0.025423729	0.846153846	0.846153846	0	0	0.4	0	0.129032258	0.129032258	0.129032258	0.129032258	0	1	0	0.034482759	0.5	0.75	0.703862661	0.818181818	0	0.142857143	0.951807229	0.2	0.2	0.2	0.703862661	1	0	0.166666667	0.5	2	0.090909091	0.3	0	0.025423729	0.857142857	0.1875	0.1875	0.235294118
4.1.2.20	0.2	0	0.052631579	0	0	0	0.166666667	0	0	3	0.694915254	0	0	0	2	0.2	0.03030303	0.080645161	0.080645161	0.080645161	0.080645161	0	0	0	0	0	0.25	0.643776824	0	0	0.142857143	0.963855422	0	0	0	0.643776824	0	0	0.166666667	0.5	0	0.090909091	0	0	0.694915254	0.857142857	0.03125	0.03125	0.047058824
4.1.2.21	0.4	0	0	0	0	0	0	0	0	0	0.652542373	0	0	0	0	0.2	0	0.016129032	0.016129032	0.016129032	0.016129032	0	0	0	0	0	0.25	0.613733906	0	0	0.142857143	1.120481928	0	0	0	0.613733906	0	0	0.416666667	0.5	0	0.090909091	0	0	0.652542373	1.428571429	0.125	0.125	0.094117647
4.1.2.22	0	0	0	0	0	0	0	0	0	0	0.042372881	0	0	1	0	0	0.03030303	0.096774194	0.096774194	0.096774194	0.096774194	0.5	0	0.5	0	0	0	0.012875536	0	0	0	0	0	0	0	0.012875536	0	0	0	0	0	0	0	0	0.042372881	0	0.15625	0.15625	0.129411765
4.1.2.25	1.2	1	1.052631579	0.545454545	0	1	0.166666667	0	1.5	0	1.5	1	1	1.368421053	0	1	1	0.822580645	0.822580645	0.822580645	0.822580645	0	0	1	1	1	0.5	0.931330472	0.527272727	0	0.857142857	1	0.4	0.4	0.4	0.931330472	0	1.5	1.166666667	1.5	0	1	0.1	0	1.5	1	0.9375	0.9375	0.564705882
4.1.2.27	0	0	0	0	0	0	0	0	0	0	0.245762712	0	0	0	0	0	0	0	0	0	0	0	0	0	0	0	0	0	0	0	0	0	0	0	0	0	0	0	0	0	0	0	0	0	0.245762712	0	0	0	0
4.1.2.29	0	0	0	0	0	0	0	0	0	0	0	0	0	0	0	0	0	0	0	0	0	0	0	0	0	0	0	0	0	0	0	0	0	0	0	0	0	0	0	0	1	0	0	0	0	0	0	0	0.094117647
4.1.2.34	0	0	0	0	0	0	0	0	0	0	0.008474576	0	0	0	0	0	0	0	0	0	0	0	0	0	0	0	0	0	0	0	0	0	0	0	0	0	0	0	0	0	0	0	0	0	0.008474576	0	0	0	0
4.1.2.4	0.2	0	1	1	0	1	1.333333333	4	5	2	0.466101695	1.076923077	1.076923077	0	0	0.6	0	1.290322581	1.290322581	1.290322581	1.290322581	1	3	0	0.862068966	1	0.25	1.17167382	1	3	1.142857143	1	1.2	1.2	1.2	1.17167382	1	1	0.25	1	1	0.954545455	2.2	1	0.466101695	1.285714286	1.03125	1.03125	0.576470588
4.1.2.40	0.4	0	0	0.272727273	0	0	0.666666667	3	3.5	1	0.050847458	0	0	0	0	1	0	0.725806452	0.725806452	0.725806452	0.725806452	1	0	0	0.034482759	1.5	0.75	1.175965665	2.109090909	0	0.142857143	2.072289157	0.1	0.1	0.1	1.175965665	0	0	0.666666667	1	2	0.227272727	0.1	0	0.050847458	0.571428571	0.71875	0.71875	0.6
4.1.2.43	0	0	0	0	0	0	0	1	3	0	0.016949153	0	0	0.105263158	0	0	0	0.14516129	0.14516129	0.14516129	0.14516129	0	0	0	0	0	0	0.0472103	0	0	0	0.036144578	0	0	0	0.0472103	0	0	0	0.25	0	0	0.6	0	0.016949153	0.142857143	0.25	0.25	0.141176471
4.1.2.45	0	0	0	0	0	0	0	0	0	0	0.008474576	0	0	0	0	0	0	0	0	0	0	0	0	0	0	0	0	0	0	0	0	0	0	0	0	0	0	0	0	0	0	0	0	0	0.008474576	0	0	0	0
4.1.2.5	0.6	0	0	0.272727273	1	0	0.666666667	0	0	1	1.084745763	0.923076923	0.923076923	0.894736842	1	0.6	0.03030303	0.693548387	0.693548387	0.693548387	0.693548387	1	1	0.5	0.137931034	0	1	0.836909871	0	1	0.857142857	0.975903614	0.6	0.6	0.6	0.836909871	1	1	1	0.5	0	0.090909091	0.7	1	1.084745763	1	0.5625	0.5625	0.188235294
4.1.2.9	0	0	0	0	0	0	0	0	0	0	0.093220339	0	0	0	0	0	0	0.032258065	0.032258065	0.032258065	0.032258065	0	0	0	0	0	0	0.012875536	0.381818182	0	0.142857143	0	0	0	0	0.012875536	0	0	0	0	1	0	0	0	0.093220339	0	0.09375	0.09375	0.976470588
4.1.3.-	0.8	1	1	0.272727273	1	0.5	0	1	1.5	1	0.991525424	0.923076923	0.923076923	0.947368421	1	1.4	1.696969697	0.741935484	0.741935484	0.741935484	0.741935484	1	1	1.5	0.896551724	0	1	0.982832618	0.072727273	1	1	1	1	1	1	0.982832618	1	0	0.166666667	0.5	0	0.818181818	0.6	0	0.991525424	1	0.90625	0.90625	0.376470588
4.1.3.1	1	1	0	0	0	0	0	0	0	0	1.025423729	0	0	0	0	0	0	0.048387097	0.048387097	0.048387097	0.048387097	0	0	0	0.379310345	0	0.5	0.811158798	0	0	0.142857143	0.939759036	0	0	0	0.811158798	0	0	0.166666667	0.5	0	0.090909091	0	0	1.025423729	1	0.09375	0.09375	0.117647059
4.1.3.17	0	0	0	0	0	0	0	0	0	0	0.144067797	0	0	0	0	0	0	0.032258065	0.032258065	0.032258065	0.032258065	0	0	0	0	0	0	0.072961373	0	0	0.142857143	0	0	0	0	0.072961373	0	0	0	0	0	0	0	0	0.144067797	0.428571429	0	0	0
4.1.3.24	0	0	0	0	0	0	0	0	0	0	0.016949153	0	0	0	0	0	0	0	0	0	0	0	0	0	0	0	0	0	0	0	0	0	0	0	0	0	0	0	0	0	0	0	0	0	0.016949153	0	0	0	0
4.1.3.27	2	2.043478261	2	1.272727273	5	0.5	0.5	0	3	0	1.966101695	1.923076923	1.923076923	0.947368421	3	2	2.606060606	1.016129032	1.016129032	1.016129032	1.016129032	0	2	1	1.931034483	0	1.25	2.639484979	0.109090909	2	3.857142857	3.024096386	1.2	1.2	1.2	2.639484979	0	0.25	0.5	1.5	0	2.409090909	1	2	1.966101695	3	1.5625	1.5625	0.517647059
4.1.3.3	0.2	0	0.894736842	0	1	0	0.166666667	0	0	2	0.033898305	1	1	0	0	0.8	0.03030303	0.451612903	0.451612903	0.451612903	0.451612903	0	0	0	0.24137931	0	0.25	0.746781116	0.018181818	0	0	1.096385542	0.1	0.1	0.1	0.746781116	1	0	0.833333333	1.25	0	1	0.2	0	0.033898305	0	0.5	0.5	0.2
4.1.3.30	0.2	1.043478261	0	0	0	0	0	0	0	1	0.771186441	0	0	0	0	0	0.151515152	0.096774194	0.096774194	0.096774194	0.096774194	0	0	0	0.379310345	0	0.25	0.506437768	0	0	0	0.915662651	0	0	0	0.506437768	0	0	0.25	0.5	0	0.090909091	0	0	0.771186441	0	0.09375	0.09375	0.094117647
4.1.3.36	0.6	0.086956522	0.947368421	0.818181818	1	0	0	0	0	0	0.228813559	0.769230769	0.769230769	0	0	0	0	0.032258065	0.032258065	0.032258065	0.032258065	0	0	0	1	0.5	0.75	0.815450644	0.618181818	0	0.142857143	0.963855422	0	0	0	0.815450644	0	0	0.166666667	0.5	0	1	0	0	0.228813559	0.857142857	0.03125	0.03125	0.2
4.1.3.38	0.6	1	0.894736842	0.181818182	1	0.5	0.166666667	0	0.5	0	0.771186441	1	1	0.368421053	0	0.4	0.757575758	0.338709677	0.338709677	0.338709677	0.338709677	0	0	0.5	0.965517241	0	0.5	0.884120172	0	0	1	0.927710843	0.1	0.1	0.1	0.884120172	0	0.25	0.833333333	0.5	0	0.909090909	0	0	0.771186441	1	0.40625	0.40625	0.082352941
4.1.3.39	0.4	0.130434783	0	0	0	0	0	0	0	0	0.779661017	0.153846154	0.153846154	0	0	0.2	0.181818182	0.193548387	0.193548387	0.193548387	0.193548387	0	0	0.5	0.034482759	0	0.25	0.35193133	0.054545455	0	0.285714286	0.746987952	0.6	0.6	0.6	0.35193133	0	0	0.083333333	0.5	0	0.090909091	0	0	0.779661017	0.857142857	0.125	0.125	0.035294118
4.1.3.4	2.2	1.217391304	0	0	0	0	0	0	0	0	1.661016949	0	0	0	0	0	0	0.129032258	0.129032258	0.129032258	0.129032258	0	0	0	0	0	0	0.051502146	0	0	0	0.036144578	0	0	0	0.051502146	0	0	0.166666667	0	0	0	0	0	1.661016949	0.142857143	0.15625	0.15625	0.082352941
4.1.3.40	0.2	1	0.842105263	0.181818182	0	0	0.166666667	0	0	0	0.737288136	0	0	0	0	0	0	0.032258065	0.032258065	0.032258065	0.032258065	0	0	0	0.034482759	0	0.25	0.871244635	0	0	1	0.975903614	0	0	0	0.871244635	0	0	0.25	0.5	0	0.136363636	0	0	0.737288136	0.857142857	0.0625	0.0625	0.070588235
4.1.3.6	4.2	0.173913043	0.526315789	0	0	0	0	0	0	0	4.822033898	0	0	0	2	0	0.181818182	1.903225806	1.903225806	1.903225806	1.903225806	0	0	2.5	1.620689655	2.5	2.25	4.253218884	3.8	5	0	4.746987952	0	0	0	4.253218884	0	0	6.333333333	2.5	5	4.272727273	0	5	4.822033898	2.714285714	1.3125	1.3125	2.670588235
4.1.99.-	0	0	0	0	0	0	0	0	0	0	0	0	0	0	0	0	0	0	0	0	0	0	0	0	0	0	0	0	0	0	0	0	0	0	0	0	0	0	0	0	0	0	0	0	0	0	0.0625	0.0625	0.011764706
4.1.99.1	0.2	0	0	0	1	1	0.166666667	0	0	2	0.059322034	0.538461538	0.538461538	0	0	0	0	0.080645161	0.080645161	0.080645161	0.080645161	0	0	0	0.034482759	0	0.25	0.446351931	0.036363636	0	0	0.939759036	0.1	0.1	0.1	0.446351931	0	0	0.916666667	0.5	0	0.363636364	0	0	0.059322034	0	0.09375	0.09375	0
4.1.99.11	0	0	0	0	0	0	0	0	0	0	0	0	0	0	0	0	0	0	0	0	0	0	0	0	0	0	0	0	0	0	0	0	0	0	0	0	0	0	0	0	0	0	0	0	0	0	0	0	0
4.1.99.12	1.4	1.956521739	1.052631579	0.363636364	1	1	0.833333333	0	1.5	0	1.703389831	1.076923077	1.076923077	0.105263158	2	0.4	1.090909091	1.032258065	1.032258065	1.032258065	1.032258065	0	0	1	0.931034483	0.5	0.75	1.012875536	0.090909091	0	1	1.024096386	0.7	0.7	0.7	1.012875536	0.5	0	1	0.75	0	1	0.5	1	1.703389831	1	0.8125	0.8125	0.505882353
4.1.99.14	0	0	0	0	0	0	0	0	1	0	0	0	0	0	0	0	0.121212121	0.758064516	0.758064516	0.758064516	0.758064516	0	0	0	0	0	0	0.012875536	0	0	0	0.012048193	0.4	0.4	0.4	0.012875536	0	0	0.833333333	0	0	0	0	0	0	0	0.15625	0.15625	0.011764706
4.1.99.2	0	0	0	0	0	0	0	0	0	0	0.008474576	0	0	0	0	0	0	0.032258065	0.032258065	0.032258065	0.032258065	0	0	0	0	0	0	0.012875536	0	0	0	0	0	0	0	0.012875536	0	0	0.833333333	0	0	0.045454545	0	0	0.008474576	0	0	0	0
4.1.99.3	1	1	0	0.636363636	0	0	0.166666667	0	0	0	0.847457627	0	0	0	0	0	0.121212121	0.096774194	0.096774194	0.096774194	0.096774194	0	0	0	0.310344828	0.5	0.5	0.884120172	0.581818182	0	0.857142857	0.975903614	0	0	0	0.884120172	0	0	0.166666667	0.5	0	0.090909091	0	0	0.847457627	0.571428571	0.125	0.125	0.070588235
4.1.99.5	0	0	0	0	0	0	0	0	0	0	0.008474576	0	0	0	0	0	0	0	0	0	0	0	0	0	0	0	0	0	0	0	0	0	0	0	0	0	0	0	0	0	0	0	0	0	0.008474576	0	0	0	0
4.2.-.-	0.8	0	0	0	0	0	0	0	0	0	0.177966102	0	0	0	0	0	0	0	0	0	0	0	0	0	0	0	0	0.004291845	0	0	0	0	0	0	0	0.004291845	0	0	0	0	0	0	0	0	0.177966102	0	0	0	0
4.2.1.-	2.8	1.304347826	0.947368421	0.454545455	1	0	1	2	1	1	3.466101695	0.846153846	0.846153846	0	1	1.8	1.060606061	1.483870968	1.483870968	1.483870968	1.483870968	0.5	2	1	0.310344828	1.5	1.75	2.236051502	2	1	1.142857143	2.277108434	1.7	1.7	1.7	2.236051502	1	0	3.5	1.5	1	1.136363636	0.8	0	3.466101695	2	1.53125	1.53125	1.694117647
4.2.1.1	2.4	1.869565217	1	0.545454545	0	0	0.166666667	1	1	0	2.313559322	0.769230769	0.769230769	1	1	0	1.212121212	0.774193548	0.774193548	0.774193548	0.774193548	0	1	0.5	1.172413793	0.5	1.5	1.656652361	1	0	2.857142857	1.722891566	0.1	0.1	0.1	1.656652361	0	0	0.25	1.5	0	1.045454545	0.4	0	2.313559322	2.714285714	0.875	0.875	0.541176471
4.2.1.10	1	1.739130435	1	0.545454545	1	0.5	0.666666667	1	2	1	1.644067797	1	1	1	1	1	1.090909091	1.048387097	1.048387097	1.048387097	1.048387097	1	1	1	1.068965517	0.5	1	1.060085837	0.927272727	1	1.428571429	0.987951807	0.8	0.8	0.8	1.060085837	2	1	1	0.5	0	1.045454545	0.8	1	1.644067797	1.857142857	1	1	0.529411765
4.2.1.100	0	0	0	0	0	0	0	0	0	0	0	0	0	0	0	0	0	0	0	0	0	0	0	0	0	0	0	0	0	0	0	0	0	0	0	0	0	0	0	0	0	0	0	0	0	0	0	0	0
4.2.1.104	0.2	0.086956522	0	0	0	0	0	0	0	0	0.584745763	0	0	0	0	0	0.03030303	0.048387097	0.048387097	0.048387097	0.048387097	0	0	0.5	0	0	0.25	0.291845494	0	0	0	0.698795181	0	0	0	0.291845494	0	0	0.083333333	0.5	0	0.090909091	0	0	0.584745763	0	0.09375	0.09375	0.011764706
4.2.1.107	0	0	0	0.181818182	0	0	0	0	0	0	0.008474576	0	0	0	0	0	0	0.016129032	0.016129032	0.016129032	0.016129032	0	0	0	0	0	0.5	0.004291845	0	0	0	0	0	0	0	0.004291845	0	0	0	0	0	0	0	0	0.008474576	0	0	0	0
4.2.1.108	0	0.086956522	0	0	0	0	0	0	0	0	0.177966102	0	0	0	0	0	0.03030303	0	0	0	0	0	0	0	0.068965517	0	0	0.004291845	0	0	0	0	0	0	0	0.004291845	0	0	0	0	0	0	0	0	0.177966102	0	0.15625	0.15625	0
4.2.1.109	0	0	0	0	0	0	0	0	0	0	0.025423729	0	0	0	0	0	0	0	0	0	0	0	0	0	0	0	0	0.206008584	0	0	1	0.012048193	0	0	0	0.206008584	0	0	0	0	0	0	0	0	0.025423729	0.857142857	0.09375	0.09375	0
4.2.1.11	0.8	1	0.947368421	1	2	1	1	1	2.5	1	1	1.230769231	1.230769231	0.947368421	1	1.6	0.96969697	1.064516129	1.064516129	1.064516129	1.064516129	0.5	2	0.5	1	1	1	1.051502146	1	1	1.142857143	1.048192771	1	1	1	1.051502146	1	1	1	1	1	1	1.2	1	1	1	1.25	1.25	1.329411765
4.2.1.113	0.2	0	0.947368421	0.727272727	1	0	0	0	0	0	0.06779661	0.769230769	0.769230769	0	0	0	0	0.032258065	0.032258065	0.032258065	0.032258065	0	0	0	0.965517241	0.5	1	0.858369099	0.618181818	0	0.142857143	0.975903614	0	0	0	0.858369099	0	0	0.166666667	0.5	0	1	0	0	0.06779661	0.857142857	0.03125	0.03125	0.105882353
4.2.1.118	0	0.782608696	0	0	0	0	0	0	0	0	0	0	0	0	0	0	0	0	0	0	0	0	0	0	0	0	0	0	0	0	0	0	0	0	0	0	0	0	0	0	0	0	0	0	0	0	0	0	0
4.2.1.12	1	0.695652174	0	0.090909091	0	0	0	0	0	0	0.771186441	0	0	0	0	0	0.060606061	0.016129032	0.016129032	0.016129032	0.016129032	0	0	0	0.034482759	0	0.5	0.763948498	0	0	0.142857143	0.927710843	0	0	0	0.763948498	0	0	0.166666667	0.75	0	0.090909091	0	0	0.771186441	1	0.09375	0.09375	0.129411765
4.2.1.120	0	0	0	0	0	0	0	0	1	0	0	0	0	0	2	0	0	0.161290323	0.161290323	0.161290323	0.161290323	0	0	0	0	0	0	0	0	0	0	0	0.2	0.2	0.2	0	0	0	0	0	0	0	0	0	0	0	0.0625	0.0625	0
4.2.1.126	0.2	0	0.947368421	0.181818182	0	0.5	0.5	0	0	0	0.076271186	0.923076923	0.923076923	0	0	0	0	0.451612903	0.451612903	0.451612903	0.451612903	1	1	0	0.068965517	1	0.25	0.927038627	1.527272727	1	1	0.975903614	0	0	0	0.927038627	0.5	0	0.166666667	0.5	2	0.272727273	0.4	0	0.076271186	1.285714286	0.09375	0.09375	0.552941176
4.2.1.131	0	0	0	0	0	0	0	0	0	0	0	0	0	0	0	0	0	0	0	0	0	0	0	0	0	0	0	0	0	0	0	0	0	0	0	0	0	0	0	0	0	0	0	0	0	0	0	0	0
4.2.1.17	10.8	10.13043478	0	0	0	0	0.833333333	1	1	0	14.71186441	0	0	0.052631579	0	0	0.03030303	0.370967742	0.370967742	0.370967742	0.370967742	0	0	0	2.965517241	0.5	3.75	0.974248927	0	0	1	0.939759036	0	0	0	0.974248927	0	0	0.333333333	0.5	0	0.181818182	0.1	0	14.71186441	3	1.78125	1.78125	0.776470588
4.2.1.18	0.6	0.52173913	0	0	0	0	0	0	0	0	0.56779661	0	0	0	0	0	0	0	0	0	0	0	0	0	0	0	0	0	0	0	0	0	0	0	0	0	0	0	0	0	0	0	0	0	0.56779661	0	0.09375	0.09375	0.023529412
4.2.1.19	1.2	1	1.894736842	0.363636364	1	1	0	1	1	1	0.991525424	2	2	0.947368421	1	1	1.606060606	0.758064516	0.758064516	0.758064516	0.758064516	1	1	1	1.103448276	0	1.25	1.86695279	0.054545455	1	2	1.951807229	1	1	1	1.86695279	1	0	0.333333333	1	0	1.636363636	0.8	0	0.991525424	1.857142857	0.75	0.75	0.4
4.2.1.2	2.2	1.956521739	1.052631579	1.090909091	1	1	1.166666667	2	2	2	1.991525424	1	1	0	3	2	1.515151515	1.629032258	1.629032258	1.629032258	1.629032258	0	1	2	1.068965517	0.5	2.5	2.600858369	0	0	2	3.277108434	1.7	1.7	1.7	2.600858369	2	1	0.833333333	1.75	0	1.636363636	0.6	3	1.991525424	3	1.6875	1.6875	1.094117647
4.2.1.20	2.6	2.826086957	1.894736842	1.818181818	4	1	0.333333333	1	5	1	2.042372881	2.769230769	2.769230769	1.947368421	4	2.2	2.181818182	1.5	1.5	1.5	1.5	0	2	1	2.172413793	1	1.5	1.905579399	0.145454545	2	2	1.987951807	1.9	1.9	1.9	1.905579399	0	0	0.75	1.25	0	1.909090909	0.7	0	2.042372881	2	2.09375	2.09375	0.705882353
4.2.1.22	0	0	0	0.181818182	0	0	0.166666667	0	0	0	0.161016949	0	0	0.947368421	0	0	0	0	0	0	0	0	0	0	0.24137931	0	0	0.163090129	0	0	0	0.012048193	0	0	0	0.163090129	0	0	0	0	0	0	0	0	0.161016949	0.714285714	0.09375	0.09375	0.035294118
4.2.1.24	1	1.043478261	0.947368421	0.727272727	1	0	0.333333333	0	1	1	0.93220339	0	0	0	1	0.4	0.96969697	0.903225806	0.903225806	0.903225806	0.903225806	0	1	0.5	0.896551724	0.5	0.75	0.918454936	0	1	1	0.975903614	0.3	0.3	0.3	0.918454936	0	0	1	0.5	0	0.181818182	0.3	0	0.93220339	1.285714286	0.4375	0.4375	0.223529412
4.2.1.25	0.2	0	0	0	0	0	0	0	0	0	0.186440678	0	0	0	0	0	0	0	0	0	0	0	0	0	0	0	0	0	0	0	0	0	0	0	0	0	0	0	0	0	0	0	0	0	0.186440678	0	0	0	0
4.2.1.28	0	0	0	0	0	0	0	0	0	0	0	0	0	0	0	0	0	0.080645161	0.080645161	0.080645161	0.080645161	0	0	0	0.206896552	0	0	0.416309013	0	0	0	0.21686747	0.3	0.3	0.3	0.416309013	0	0	0.75	0	0	0	0	0	0	1.285714286	0	0	0.105882353
4.2.1.3	2.6	3	0.210526316	0.545454545	1	0	1	1	1	1	2.338983051	1	1	0.947368421	1	1	1.03030303	1.096774194	1.096774194	1.096774194	1.096774194	1	1	1	1	0	1.5	2.068669528	0.072727273	2	2	2.795180723	0.9	0.9	0.9	2.068669528	1	0	0.75	1.5	0	0.318181818	0.7	0	2.338983051	2.142857143	0.84375	0.84375	0.294117647
4.2.1.30	0	0	0	0	0	0	0	0	0	0	0.025423729	0	0	0	0	1.2	0	0.870967742	0.870967742	0.870967742	0.870967742	0	0	0	0	0	0	0.751072961	0	0	0	0.469879518	0.4	0.4	0.4	0.751072961	0	0	0.75	0	0	0	0	0	0.025423729	4.714285714	0.1875	0.1875	0.282352941
4.2.1.32	0.4	0.347826087	0	0	0	0	0	0	0	0	0.177966102	0	0	0	0	0.8	0.303030303	0.080645161	0.080645161	0.080645161	0.080645161	0	0	1	0.137931034	0	0.5	1.08583691	0	0	0	1.879518072	0.8	0.8	0.8	1.08583691	0	0	0.333333333	1	0	0.181818182	0	1	0.177966102	1.428571429	0.625	0.625	0.188235294
4.2.1.33	4	3.826086957	4	4	4	2	0	4	9	8	5.576271186	4	4	3.684210526	4	6	3.454545455	2.677419355	2.677419355	2.677419355	2.677419355	0	4	6	3.931034483	0	4	4.137339056	0.363636364	4	5.142857143	3.975903614	4	4	4	4.137339056	4	0	1	2	0	3.818181818	2.2	0	5.576271186	4	4.6875	4.6875	1.035294118
4.2.1.36	0	0	0	0	0	0	0	0	0	0	0	0	0	0	0	0	0	0	0	0	0	0	0	0	0	0	0	0	0	0	0	0	0	0	0	0	0	0	0	0	0	0	0	0	0	0	0	0	0
4.2.1.39	0	0	0	0	0	0	0	0	0	0	0	0	0	0	0	0	0	0	0	0	0	0	0	0	0	0	0	0	0	0	0	0	0	0	0	0	0	0	0	0	0	0	0	0	0	0	0	0	0
4.2.1.40	1.6	0.434782609	0.105263158	0	0	0	0	0	0	0	0.745762712	0	0	0	0	0.2	0.03030303	0.048387097	0.048387097	0.048387097	0.048387097	0	0	0	0.034482759	0	0.5	1.210300429	0.145454545	0	0.142857143	1.939759036	0	0	0	1.210300429	0	0	0.5	1	0	0.181818182	0	0	0.745762712	1.714285714	0.3125	0.3125	0.105882353
4.2.1.41	0.8	0.434782609	0	0	0	0	0	0	0	0	0.483050847	0	0	0	0	0	0	0.016129032	0.016129032	0.016129032	0.016129032	0	0	0	0.068965517	0	0	0	0	0	0	0	0	0	0	0	0	0	0	0	0	0	0	0	0.483050847	0	0.21875	0.21875	0.023529412
4.2.1.42	1	0.434782609	0.052631579	0	0	0	0	0	0	0	0.720338983	0	0	0	0	0	0.03030303	0.032258065	0.032258065	0.032258065	0.032258065	0	0	0	0	0	0.75	0.626609442	0	0	0.142857143	1.048192771	0	0	0	0.626609442	0	0	0.5	0.5	0	0.090909091	0	0	0.720338983	0.857142857	0.0625	0.0625	0.094117647
4.2.1.43	0	0	0	0	0	0	0	0	0	0	0.152542373	0	0	0	0	0	0	0	0	0	0	0	0	0	0	0	0	0	0	0	0	0	0	0	0	0	0	0	0	0	0	0	0	0	0.152542373	0	0	0	0
4.2.1.44	0	0	0	0.909090909	0	0	0.166666667	0	3	0	0.669491525	0	0	0	0	0	0	0.306451613	0.306451613	0.306451613	0.306451613	0	0	0	0.103448276	0.5	0	0.450643777	0.309090909	2	1.428571429	0.072289157	0	0	0	0.450643777	0	0	0	0	0	0.090909091	0	0	0.669491525	2.571428571	0.625	0.625	0.2
4.2.1.45	0	0	0	0	0	0.5	0	0	0	1	0.313559322	0.769230769	0.769230769	0	1	0.2	0.121212121	0.193548387	0.193548387	0.193548387	0.193548387	0	0	0	0.034482759	0	0	0.197424893	0	0	0	0.012048193	0.3	0.3	0.3	0.197424893	0	0	0.166666667	0	0	0	0	0	0.313559322	0	0.21875	0.21875	0.058823529
4.2.1.46	1.2	0.217391304	1.105263158	1.181818182	2	2	0.333333333	0	1	1	1.796610169	2.615384615	2.615384615	1.473684211	1	1	1.757575758	1.306451613	1.306451613	1.306451613	1.306451613	1.5	2	1.5	1.482758621	0.5	1.25	1.266094421	1.218181818	1	1.714285714	1.385542169	0.6	0.6	0.6	1.266094421	1.5	0	1.75	0.75	0	1	0.8	0	1.796610169	1.428571429	1.3125	1.3125	0.752941176
4.2.1.47	0.2	0	0	0.090909091	1	0	0	0	0	0	1.228813559	1.923076923	1.923076923	0	0	0	0.424242424	0.096774194	0.096774194	0.096774194	0.096774194	0	0	0	0.034482759	0	0	0.738197425	0.072727273	0	0	1.168674699	0.1	0.1	0.1	0.738197425	0	0	0.416666667	0.75	0	0.272727273	0	0	1.228813559	0.428571429	0.15625	0.15625	0.152941176
4.2.1.49	0.4	0.826086957	0	0	0	1	0	0	0	0	0.881355932	0.846153846	0.846153846	0	0	0	0	0.177419355	0.177419355	0.177419355	0.177419355	0	0	0	0.448275862	0	0	0.429184549	0.018181818	0	1	0.060240964	0	0	0	0.429184549	0	0	1	0	0	0	0	0	0.881355932	1	0.1875	0.1875	0.117647059
4.2.1.51	1.4	0.869565217	0.947368421	1	1	0.5	0.5	2	0.5	1	1.516949153	1	1	2	0	0.6	0.848484848	0.661290323	0.661290323	0.661290323	0.661290323	1	1	1	0.931034483	1	1	0.957081545	0.945454545	1	0.714285714	0.927710843	0.5	0.5	0.5	0.957081545	1	0	0.333333333	0.5	0	0.727272727	0.6	0	1.516949153	1	0.75	0.75	0.2
4.2.1.52	1.6	2.608695652	1.052631579	1.727272727	1	1	0.166666667	1	1	6	3.881355932	1.384615385	1.384615385	1.210526316	3	3.8	2.212121212	1.790322581	1.790322581	1.790322581	1.790322581	0.5	1	1.5	1.689655172	1	1.75	1.858369099	1.218181818	1	2.285714286	1.602409639	1.7	1.7	1.7	1.858369099	1.5	0.25	0.666666667	1.25	0	1	1.2	0	3.881355932	4.142857143	2.03125	2.03125	1.094117647
4.2.1.55	0	0	0	0	0	0	0.833333333	1	2	1	0.355932203	0	0	0	1	0	0	1.048387097	1.048387097	1.048387097	1.048387097	0	0	1	0.172413793	0	0.5	0.072961373	0	0	0	0.180722892	0.8	0.8	0.8	0.072961373	1	0	0.833333333	0	0	0	0.4	1	0.355932203	0	0.40625	0.40625	0.023529412
4.2.1.57	0	0.608695652	0	0	0	0	0	0	0	0	0.161016949	0	0	0	0	0	0	0	0	0	0	0	0	0	0	0	0	0	0	0	0	0	0	0	0	0	0	0	0	0	0	0	0	0	0.161016949	0	0	0	0.011764706
4.2.1.6	0.4	0	0	0	0	0	0	0	0	1	0.601694915	0.076923077	0.076923077	0	0	0	0	0.177419355	0.177419355	0.177419355	0.177419355	0	0	0	0	0.5	0.25	0.480686695	0.309090909	1	0.142857143	0.807228916	0	0	0	0.480686695	0.5	0	0.25	0.5	0	0.181818182	0.1	0	0.601694915	0.857142857	0.125	0.125	0.164705882
4.2.1.60	0.8	0	1	0	0	0	0	0	0	0	0.144067797	0	0	0	0	0	0	0.016129032	0.016129032	0.016129032	0.016129032	0	0	0	0.103448276	0	0.5	0.888412017	0	0	1	0.927710843	0	0	0	0.888412017	0	0	0.166666667	0.5	0	1	0	0	0.144067797	1	0.09375	0.09375	0.094117647
[truncated: 302 more rows]
[truncated: 32 more columns]
