# Supplementary material for: Metabolome of human gut microbiome is predictive of host dysbiosis
Source: Gigascience. 2015 Sep 14;4:42. doi: 10.1186/s13742-015-0084-3 (PMC4570295; doi:10.1186/s13742-015-0084-3)
Supplement: Additional file 6: — All noise-added taxonomic average enzyme function count matrices. (ZIP 14369 kb) [file 13742_2015_84_MOESM6_ESM.zip › AdditionalFile_5/Genomes_1SD_a.txt]

SAMPLE	Acidovorax	Acinetobacter	Actinobacillus	Actinomyces	Akkermansia	Alistipes	Anaerococcus	Anaerofustis	Anaerostipes	Anaerotruncus	Aquabacterium	Bacteroides	Bacteroides	Bifidobacterium	Bilophila	Blautia	Campylobacter	Clostridium	Clostridium	Clostridium	Clostridium	Collinsella	Coprobacillus	Coprococcus	Corynebacterium	Dialister	Eggerthella	Enterobacter	Enterococcus	Epulopiscium	Erwinia	Escherichia	Eubacterium	Eubacterium	Eubacterium	Ewingella	Faecalibacterium	Finegoldia	Fusobacterium	Gemella	Granulicatella	Haemophilus	Holdemania	Hylemonella	Ideonella	Klebsiella	Lachnobacterium	Lachnospira	Lactobacillus
1.-.-.-	13.9781487	9.324401012	9.762446915	1.426542788	10.7877261	6.122906027	4.134215777	1.205651177	6.844592513	0.707297095	17.60764025	0	0.607908194	0	9.21812583	5.381988728	7.050312092	0	0	0	3.223880189	3.644938696	1.633050298	4.314255424	0	1.011723374	13.6757507	13.988247	12.01199557	0	8.415705426	25.73475365	0	0.840024374	7.750581676	20.29669681	2.949243269	0	11.12778612	17.41848867	1.913245604	6.285475618	1.493998719	0	7.744727901	9.445803521	4.976412299	7.84842233	8.358821057
1.1.-.-	1.46593688	1.351333007	0.127013455	0.258957178	0.058847479	1.5874357	0	1.52833659	1.917723118	0.358329965	1.860611087	1.759951674	0.286729421	0.572550837	0	0	0	0.147724792	0.091792819	0	0.142149762	0.316990536	0	0.118247181	0.942783734	1.248055488	0.657231982	2.343346926	1.80115537	0.857666354	1.886394343	3.746454784	0.013887427	0	0	2.524674345	0.060077883	0	0.434783406	2.232515313	1.479866995	0.431511452	0.625298004	0.913785405	2.086900675	3.469145351	0.705599018	0	0.407614335
1.1.1.-	4.547729186	12.10491868	1.150463331	0.251085912	0.342561081	1.798846383	1.226172097	3.304149093	7.491020772	5.818504525	5.73255563	5.010482192	5.134118709	0.474432267	1.830622777	1.499349817	1.541765568	3.084101089	2.394046185	0.481558727	0.608823448	1.742292278	2.660662599	0.572448506	2.343385859	2.404984897	1.433627985	2.964816719	2.565366229	0	2.089992968	4.189349815	2.026953954	0	1.356544783	4.173915625	3.85074299	4.221774398	2.032081056	2.29474881	0	0.872817909	1.352674535	0.109926549	5.416505198	4.772264294	2.558812167	1.025630476	0.539457506
1.1.1.1	2.793489082	3.964856074	1.099173923	1.11182224	0	0	0.965977822	1.421794938	1.50211337	4.07264904	5.548737647	2.095891406	0.262768246	1.787033136	5.322815403	1.407866168	0	2.138742108	0.739408329	0.494096463	2.453498673	0	0	0.609017534	0.836151579	1.513528863	0.959387024	1.90326242	2.004813825	3.493513053	2.0045534	1.989002004	1.074011119	1.962585426	0	1.942956689	1.547833958	1.167864847	1.075393741	0.799230634	0.172420563	0	1.186606406	0.165388034	4.903919484	4.555607033	0.612100206	0.407701623	2.470334571
1.1.1.10	0	0.014298285	0.020847131	0	0	0	0.008219658	0	0	0	0.128683977	0	0	0	0.004464516	0.004786977	0.025021209	0	0.007053024	0	0.005986254	0.011039016	0	0	0	0	0.02585978	0.015736075	0	0	0	0	0	0	0.013506415	0.01177915	0.004704173	0.023110697	0.018651972	0.000212656	0.009372181	0	0.018334212	0.023933439	0.121329244	0	0	0	0.03382944
1.1.1.100	4.478990814	5.758895305	2.278226147	3.018194327	1.118883182	3.157018212	2.795917809	11.84652145	3.65215743	3.02407319	9.130416331	0.256518749	1.401311894	0.859951906	4.770345191	3.139837206	2.675010058	3.971777735	3.214639286	4.285486475	3.754499633	0.405464225	0.416850729	3.109877784	2.135021664	0.800454095	1.372671156	0.320890871	0.756832498	2.554798725	1.528866891	0	1.950645551	2.617787691	3.796605732	3.473202294	0.418423002	2.68914951	1.201960725	0.687165882	2.564021788	0	2.517195336	1.130205529	5.915946128	3.231342255	3.110916361	4.445726632	4.069220842
1.1.1.102	0	0	0	0	0	0	0	0	0	0	0	0	0	0	0	0	0	0	0	0	0	0	0	0	0	0	0	0	0	0	0	0	0	0	0	0	0	0	0	0	0	0	0	0	0	0	0	0	0
1.1.1.103	0.365949415	0	0.025964755	0.162085794	1.211840394	0	0.223537765	0.095308799	0	0.308359949	0.247944859	0	0	0	0	0.651794413	0.105306131	0.024790498	0.092786374	0.12605296	0	0.102944447	0.168535958	1.060502267	0	0	0.491750863	0.91499951	0.257884796	0	0.38380903	1.036110572	0.27959143	0.492897335	0.336501226	1.126550513	0	0.187262315	0.05640013	0.738314165	0.005925627	0	0	0	0.813916488	0.641956361	0.317169193	0.388617283	0.377698824
1.1.1.11	0.113365542	0	0.173914245	0.168416531	0	0	0	0	0	0.054129608	0.501156165	0	0.172301038	0.050791467	0.155535432	0.085431739	0.075237801	0	0	0	0	0.047678068	0.029809181	0	0.121995217	0.073556677	0	0.280143619	0.088206455	0	0.871394053	0	0	0.081507333	0	0.132456333	0	0	0	0.102426084	0.153441284	0.061763475	0.02911192	0	0.415175245	0.761171965	0.061277141	0.080013158	0
1.1.1.122	0.077769924	0.052196323	0	0	0	0	0.102429809	0	0	0.09071403	0.227679016	0	0	0	0.088578141	0	0	0.002141655	0	0	0	0	0	0.126482074	0	0.163900925	0	0.030500471	0	0.066018974	0	0.102204578	0.148133655	0	0.161853648	0.018186517	0	0	0	0.084588503	0.113364247	0.077977328	0.118604459	0.100520373	0.154511768	0	0.243127031	0.146536141	0.13371587
1.1.1.125	0	0.243752657	0	0.233490916	0	0.040447798	0.326431223	0.213053854	1.56484729	1.672765468	1.061213728	0.249581257	0.420332397	0.646356904	0.389902678	0	0	0.66732686	0.435649119	0.394116206	0.941424621	0.911260302	0.335468309	0	0.452555722	0	0.565666385	1.343135852	0.258061002	0.773856278	0.426074752	1.149609794	0	0.436848654	0.183782612	0.802880292	0	0.159023159	0.238863388	0.656482082	0.414139767	0	0.62144136	0.095386103	0.358882445	1.905966474	0.545534726	0.459735949	0.518629775
1.1.1.130	0.165365082	0.166021191	1.240528313	0	0.046892813	0	0.363421902	0.200769599	0	0	0.19591159	0	0.078069839	0	0	0.195977376	0.197243532	0.147977925	0.064975002	0.025763365	0	0	0	0.177256434	0	0	0.328462369	0.285672188	0	0.131017613	0	0.74572867	0.013769996	0	0	0.48001783	0.14011325	0.037604874	0.281544765	0.374817357	0.000275967	0.226982632	0	0.170325762	0.169658307	0.14956355	0.030591148	0.225700837	0
1.1.1.132	0.070919291	0	0.071982962	0	0	0	0.021600208	0	0.013684866	0.080515634	0	0.105550338	0.141324838	0	0	0.005078591	0	0.013393936	0.144167651	0.011438584	0.109205785	0	0	0.033201213	0.039842273	0.0136894	0	0.023439487	0.016519073	0.035148638	0.056711356	0	0	0	0.007593173	0.049340344	0.086827659	0.025555711	0.07715889	0	0.002793515	0	0	0	0.084526602	0	0.054108323	0.109753514	0.091003586
1.1.1.133	1.118612656	0.148934948	0.155292651	0.238407889	1.265536501	0.582718446	0.236239277	0.281936196	1.537673101	1.306913326	1.518226386	2.029730943	2.321224514	0.087661174	0.016702065	1.54446146	0	1.148560281	0.769837856	0.781253841	0.910199613	0.516522569	2.341433119	0.892186127	0.102850966	0.867620055	1.461988566	0.390361258	1.293346025	1.548298543	0	0.223808998	0.846441321	0.987537068	0.956027637	0.789534547	1.114732328	1.417813333	0.941375618	0	0.110369274	0	1.037216284	0.268114654	0.703307844	0.082476385	0.939176115	0.935710138	0.526822237
1.1.1.137	0	0.002722158	0.008346607	0.007626761	0.007924077	0.002924574	0	0.001207166	0	0.005453568	0	0.000146195	0	0	0	0	0	0.002550682	0	0	0.008426366	0.006717312	0.008300635	0.006708432	0	0.000911822	0.002431522	0.001653568	0.005365813	0	0.005598719	0	0.003569343	0	8.91182E-05	0.003855421	0	0.008503796	0	0.001250301	0	0.000562815	0.007343336	0.00406424	0.004216368	0	0.002863507	0.007651233	0.065721564
1.1.1.14	2.093428613	0.073703917	0	2.599219908	1.818871826	0	0	15.15577502	10.16133268	0.996114821	0.691144496	0.379578264	0	1.361731839	0	3.973735098	0	0.547810214	0	0.726124496	0	0	0	0	0	0	0	0.490017626	0	1.724660518	1.741000814	0	0.309390664	0.818319744	0	0	0	0	1.41557398	0.727343955	0.105377236	0	0.128227601	0.720955399	2.350652239	0	3.14471457	3.006634029	0
1.1.1.140	0.611965925	0.35937277	0.278962171	0	0	0	0	0	3.905832962	0.526870919	0	0.069236921	0.317622845	0	0	0.28578338	0.027369457	0.366366064	0.566523137	0.195485233	0.421454088	0.525983766	0.509601518	0	0.201994444	0	0	0.363708404	1.007816677	0	0.559541108	1.812508457	0	0	0.616690543	0.934104547	0.457228169	0.379917431	0.591276771	0.314488234	0	0	0.144459246	0	0	1.967794952	0.212102684	0.298266572	0.509989529
1.1.1.154	0.002559434	0.177523496	0	0	0	0	0	0	0	0	0	0	0.100434583	0.133474931	0.159688631	0.088782246	0.218055443	0.053853288	0.154290602	0.235336967	0.073341378	0	0	0	0.050260226	0.431692647	0.041968555	0.652042848	0.715661171	0	0.157766922	1.180122845	0.106861529	0.135950261	0.208727528	0.704004725	0.097747203	0	0.381656251	0.944830172	0.036569802	0	0.077295845	0	0	0.179944526	0.160258606	0.115571585	0.149597505
1.1.1.157	2.577678856	1.64822982	0.58797754	0	0	0.190693766	1.99855704	1.244995958	1.589312841	1.434537172	1.861671992	0	0.575863018	0	0.396592127	0.518994032	0	0.818453889	1.568667367	1.222286643	0.468506592	0	1.341204652	0.755611261	1.057462839	0.137158871	0.715019085	0.514276538	0.0218079	0.313949545	0	1.012837099	0.605837162	0.414113619	0.796622839	0.73353674	0.809200767	1.224479466	1.270052729	0.859339983	0.569849951	0.563192612	0.730867393	0.850105601	2.404974696	1.82620514	0.988479934	0.623443903	0.434455472
1.1.1.158	0.935620851	1.116171733	0.825237995	1.139996884	0	1.002529154	1.003432086	1.063353632	1.195313944	1.050983593	1.20070037	0.817176111	1.045932199	1.056958414	0.895725379	0.770502196	1.13669929	1.197614409	1.092454802	0.874872368	1.163190572	2.041674501	1.032230662	0.864062687	1.047144472	1.939064987	1.332690823	1.01986809	1.499695923	0.004302906	0.880095504	0.855595004	1.047937369	0.74933645	0.775047525	0.74769575	1.109428084	0.907700601	0.890337301	1.221926173	0.842327202	0.945477228	1.226824768	0.870926408	0.78737283	1.129834497	0.809549353	0.890456117	1.051086706
1.1.1.159	0.211066967	0.310569925	0.100858675	0.136363881	0.023384363	0.200186468	0.023941036	0.854776243	0.067754512	0	0.091402353	0	0.027789169	0.002810833	0	0.963211415	1.16226789	0.339055163	0	0.177404604	0.261068834	0.71278917	0.03638468	0	0	0.168699341	0.608742632	0.524262302	0.211757522	0.028519158	0.007985841	0.935402166	0.084318455	0.057410046	0.083043065	0.263305726	0	0.073855571	0.418369074	0.549940516	0	0.142927228	0.247232362	0	0.228436688	0	0.218944819	0.149447595	0.026482791
1.1.1.169	1.774775538	0.339361166	0	0.546253081	1.338770446	0	0.581042001	1.187498996	2.092768819	1.025755736	2.794392647	1.197653267	1.325201758	0.417371785	0.327703111	1.0591909	0.651965446	0.360472811	0.314008786	0.626639972	1.613889707	0.28088946	1.300587813	1.78424004	0.301456461	2.194827432	0	1.172024132	2.455550292	0	1.556242158	1.129197106	0.315697477	0	0	1.441807592	1.689567734	1.370157612	0.435362686	1.684562157	2.165064682	0	0.82774051	0.740427093	3.334135356	2.143796272	1.557898394	0.802318397	0.609538297
1.1.1.17	0	0.368653592	0.93374056	0	0.224633317	0	0	0	4.121848135	0.195318473	0	0.027407514	0.251172338	0	0	0	0	0.735103852	0.189810744	0.202507149	0.362782299	0.082020391	0	0	0.480664495	0.443513657	0.103998564	1.050259191	0.687764961	0.144055809	1.440305724	0.55076588	0.186259723	0.45248148	0	0.644740664	0	0.394489646	0.12554708	0.370720263	0.340520171	0.05719633	0	0.026451375	0	0.552935079	0.814444562	0.22056752	0.116462148
1.1.1.170	0	0	0	0	0	0	0	0	0	0	0	0	0	0	0	0	0	0	0	0	0	0	0	0	0	0	0	0	0	0	0	0	0	0	0	0	0	0	0	0	0	0	0	0	0	0	0	0	0
1.1.1.18	0	0	0	1.774654362	0	0.119281624	0.956527413	0.580586072	5.539740751	0.696811588	0.914606789	0	0.259772441	0.279774956	0	0	0.312361987	0.046388216	1.275973436	0.096044886	1.252429654	0	0	0.43608104	0.794936649	0.372428859	0.479625988	0	1.055185221	1.802400268	1.978431281	0.233777459	0	0.180006836	0	0.904859615	0	0.685765362	0.671036896	0	0	0.486905646	0.404211905	0.554672251	0.711211	2.333056331	1.024680469	0.997494932	1.010756622
1.1.1.184	0	0.35339168	0.025428992	0.127042497	0	0	0.156042243	0.084610787	0.071443136	0	0.823282395	0.044710922	0.169130149	0.023971321	0.00233939	0	0	0.021508132	0	0	0.137523235	0.03083012	0	0	0.006337881	0	0.123993548	0	0	0.009517151	0	0.051445211	0.150177711	0	0.072011179	0	0.158497469	0	0	0.00015939	0	0	0.124086184	0.140734435	0.774049058	0.064162571	0.14765446	0.056504703	0
1.1.1.193	0.636408809	0	0	0	0	1.145847516	0.058652699	0.12267032	0.107986889	0	0.029169322	0.355440231	0.370367636	0	0.033903802	0	0.126865123	0	0.120467257	0	0.194006858	0.490027479	0.065884552	0.081552476	0.072031255	0.057957866	0.059708188	0	0	0	0.137642614	0	0.09635494	0.071755268	0	0.137024236	0.063967319	0	0	0.110073227	0	0	0.04526514	0.091761896	0	0.072892682	0.221218007	0.095420081	0
1.1.1.195	0.006082424	0.01311777	0.015255416	0.019978191	0.005766524	0.004177443	0	0.00101579	0.019924747	0.006135598	0.019397295	0	0	0	0	0.019146449	0	0.000625749	0	0	0	0.010772875	0.019522591	0.019366257	0.013865269	0.019472321	0.018023418	0.018589864	0.011592656	0.005736115	0.004840628	0.008968392	0.005174466	0.003907985	0	0	0.012730625	0	0.005094733	0	0	0	0	0	0.001601946	0.008226624	0.023869056	0.045673951	0.000319216
1.1.1.2	0	0	0	0.539207031	0	0.157501869	0.420052696	0	0.041134449	0.100560376	0.783726093	0.092941208	0.035826378	0	0.101293574	0.033386309	0.911557623	0	0.139368379	0	0.201318555	0.02713751	0	0.218467725	0.525804075	0.260025613	0	0	0	0.999887408	0.571136973	0	0.043153454	0	0	0	0	0.107009088	0.181440171	0.112509669	0.170657666	0	0.316510125	0.119417976	0.670297891	0.22510833	0.302261181	0.27371288	0
1.1.1.202	0	0	0	0	0	0.135989798	0.125878598	0	0.138039565	0.114481818	0.19177528	0.124495132	0.164564781	0.00967497	0	0	0.120518288	0.518388349	0.666903684	0.39934946	0.632765265	0.125993486	0.120038342	0.59732473	0.113314559	0	0.170655166	0.121102037	0	0.089480946	0.093147961	0.046653378	0.132889347	0.267997823	0.043766632	0	0.144703858	0.177153476	0	0	0.001338159	0.066299113	0	0.060160305	0.013237999	0.807870817	0	0.17164856	0.403839072
1.1.1.205	1.196462601	0.906717393	1.178150293	1.749011605	0.83084775	1.050708674	1.153466638	0.769748364	1.227547785	1.07427345	1.78736627	1.229587589	0.822222163	2.220832557	1.037242676	0.71970501	0.826471136	1.435102317	1.297598667	1.172724661	0.965553102	1.223679606	0.800608117	1.071542365	2.433495138	1.74627179	1.094146302	1.02232726	1.13611485	0.961227031	1.261195185	1.059402853	0.775333421	0.980206079	0.981908152	0.720759648	0.888215942	1.126615207	1.003200528	0.931979306	0.749735546	1.170922566	0.828230286	1.064984609	1.628170631	1.119200041	1.355546806	1.152715982	1.257434554
1.1.1.206	0.075270058	0	0.041373073	0.019943113	0.112908792	0.041350282	0	0	0.007605843	0.05453581	0	0.003157892	0	0.037314332	0.029349866	0.076189276	0.02323604	0.093328849	0.079326104	0	0	0	0.095884268	0	0	0.076277373	0	0	0	0	0	0	0	0.076184826	0.069002981	0	0	0.086312405	0	0.067088072	0.070572452	0.111506821	0	0	0.042287909	0.014242601	0	0.034623008	0.039624864
1.1.1.21	0.024012598	0	0.03175589	0.217072926	0.104782835	0	0.01114249	0.022625286	0	0	0.043684166	0.081945933	0	0	0	0.52078795	0	0.03820778	0	0.081479983	0.00981168	0.014464765	0.043481893	0	0.103647045	0	0.107863477	0	0	1.030934964	0.122563888	0.050559324	0	0.039120237	0.099072907	0	0.067841202	0.113438518	0	0.063089671	0.12388232	0	0	0.064986078	0.125700857	0	0.220029872	0.032288178	0.042219387
1.1.1.210	0.003090319	0.001077463	2.67437E-05	0	0	0.001662481	0.00263358	0	0	0.001162984	0	0	0.001826626	0	0	0.002782432	0.000817774	0	0.000588021	0	0	0	0.002398331	0.000949611	0	0.00194585	0.00050076	0.002843827	0	0.001641264	0.001550389	0	0	0	0.002746813	0	0.002499289	0.002401131	0.000476322	0.000766431	0	0	0.000543437	0.001450094	0	0	0	0.002236027	0.002949495
1.1.1.215	1.333091651	1.439597081	0	0	0	0.032917383	0	0.073395521	0.198723699	0	0.571111709	0	0.125620358	0	0.403561404	0.071861573	0.397299519	0	0	0	0.35813861	0.260978333	0.031129564	0.238982363	0	0.403998274	0.596689938	1.241669805	0.211434139	0.08891907	0.896351272	0.628941158	0.366970699	0.061695056	0.082466988	1.203930185	0.205928697	0.109754724	0.400216392	0.285851064	0	0	0.36756849	0	1.080383347	0.635669403	0	0.107473219	0.018249483
1.1.1.218	0	0.019471858	0.015507125	0.105332586	0.01548944	0	0	0.005138863	0.010585446	0	0	0	0.011887058	0.012773315	0	0.01119226	0.018468358	0.048847363	0.021431496	0.016205734	0.027683901	0	0.002633207	0.005577283	0.109696899	0.015156136	0.006585636	0	0.000410444	0	0	0	0.004844696	0.00333886	0.017473724	0.006037546	0.010044484	0.006632512	0.011398428	0	0	0	0	0.011388388	0.015535341	0.007668364	0.003613932	0.010111446	0
1.1.1.219	0.068793739	0.370183041	0	0	0	0	0.111726856	0	0	0	0.673181596	0	0.105783581	0	0.015263743	0.067084579	0.010976564	0.045450182	0.167764922	0	0	0	0.047020671	0	0.170804239	0	0.171554065	0	0.033392156	0	0.064278669	0	0.155983017	0	0	0.17931503	0.566584182	0	0	0.013678784	0	0.111171104	0	0.075334124	0.723268096	0	0	0	0.185614097
1.1.1.22	1.586236074	1.532883438	0.121279769	0.636949603	0.767475813	0.913150904	1.056456478	0.555754221	0	0	1.303125913	2.919594153	2.295740153	0.678411602	0.724549227	1.222261311	0.255478728	0.174666124	0.166130119	0.148686485	0	0.996902736	0.897256081	0	1.403489665	0.6851194	0.875705797	0.898837175	0.077366813	0.339161609	1.392381208	1.282048918	0.926990481	0.09261377	0.711764701	0.395359708	0	0.808329884	0.831816984	0.927190657	0.17853273	0	0.992270439	0.30142306	1.18800126	0.510281226	0.283452451	0.103743262	0.469824357
1.1.1.220	0	0	0	0	0	0.013732584	0.010720712	0	0	0.078540049	0	0	0.06904	0.083822975	0.088302801	0	0.919247394	0	0.084647125	0	0	0	0.058321905	0	0.069419248	0.060414298	0.069355606	0	0.01783835	0	0	0.073063006	0	0.063415487	0	0	0.063956246	0.075414091	0	0.069659789	0	0.08513316	0.061370944	0.030846909	0.006122756	0	0	0	0
1.1.1.23	1.022504957	0.863818601	1.032744427	0.467385568	1.001206556	0.388884565	0	0.939396056	1.208872819	0.667820254	1.123163131	1.100745895	0.683913491	0.766772015	0.774657143	1.191417553	1.317595298	0.410038214	0.730368381	0.554535947	0.842512287	0.724709924	0.895491755	0.995764104	0.989092988	0.061315649	1.265891191	0.973953307	0.370195088	0.839351609	0.954658152	0.863200474	1.051659992	1.083749008	1.295399464	0.823286329	0.430058235	0.0760625	0	0.592399479	0.221361316	0.740714673	0.948478892	0.03430658	1.289925682	0.693566931	0.574508732	0.737068969	0.461589537
1.1.1.244	0	0.00886177	0	0.02689941	0.019024776	0.024273641	0	0.010815072	0.027336222	0.003881524	0.02298399	0.002403607	0.01825929	0.011411508	0.026185282	0	0.015046594	0.027272861	0.017317921	0	0.014054094	0.028048789	0.016864912	0.017117582	0.058512387	0.022130221	0.009732575	0.07378259	0.003068521	0	0	0.014811253	0	0	0.002140983	0.11502138	0	0	0	0.016442522	0.00016865	0	0	0.023943842	0.01774746	0	0.007454144	0	0.015464512
1.1.1.25	1.483979798	1.52487544	0.448912474	0.926052949	1.306898202	0.684397587	0	1.467366378	3.422071293	1.461091704	1.955088184	0.683132776	1.137995694	0.356992528	1.593385711	1.352282721	0.44723176	1.840422992	1.148338002	0.659615791	1.409595897	0	1.346142291	0.905499561	1.051020868	1.05288424	0.612467181	1.952802457	1.157565914	0.237988192	1.310488391	0.848972649	1.799351784	1.055378348	0.947049393	1.007274806	0.20134042	0.070138414	0.877169182	0.077103812	0	1.863315957	0.218442667	0.627912675	1.480252367	4.555492065	1.453862047	0.868796712	0.552258532
1.1.1.251	0.294750858	0.252559769	0.091496926	0	0.057756445	0.182422988	0.100275163	0.191160513	1.539589742	0.110802886	0	0	0.250172422	0.136144358	0.067351548	1.025225342	0	0	0.046769976	0	0.171960226	0	0.076847211	0	0.042147599	0	0.360156658	0.479125069	0	0.872949829	0.081230239	1.095821376	0	0.052509462	0	0.637932446	0.004589761	0.201731802	0.358599608	0.709492757	0	0	0.178222714	0.205150376	0.197372314	0.677413102	0.243775355	0.213782382	0.088738909
1.1.1.255	0.155980232	0.05701445	0	0.04387162	0.014214765	0	0	0	0.032013484	0	0.030166105	0	0	0.007873866	0.003791053	0.005082123	0.025902595	0	0.000820201	0.024781024	0.024590694	0	0.005500756	0.026757311	0.006128985	0.028275217	0.023651931	0.032977326	0	0.021219931	0	0.037493724	0	0.042355882	0.044411914	0.027686984	0.040283467	0.015318296	0.006710772	0.017896428	0	0	0.041955951	0.008181517	0.023642591	0.038610306	0	0	0
1.1.1.26	0.029761528	0.177167702	0	0	0	0	0	0.073999705	0.189712503	0	0.37443125	0.191491977	0.039727944	0.007702948	0	0.034851501	0.167303945	0	0.055906716	0.042085546	0.139403307	0	0	0.120258162	0.057439401	0	0.141268677	0	0.046288729	0	0	0	0	0	0.125479321	0	0	0	0.047373841	0.002150829	0	0	0.149642178	0.185807398	0.158667126	0.196035478	0.05706347	0.200934053	0.021045735
1.1.1.261	0	0.090432682	0.124914677	0	0.171183003	0.588434418	0.101415683	0	1.058018716	0	0.194496285	0	0	0	0	0.137444445	0	0.067295986	0.064191474	0.0245521	0	0	0	0.160821304	0	0	0	0.170724807	0	0.057918605	0.010741151	0.114449882	0.7480648	0.483278153	0.508538404	0.120890342	0	0	0.171530276	0.029717208	0.004035406	0.028828834	0.05718732	0.001403876	0	0	0.118020755	0.199012102	0.076557216
1.1.1.262	0.368421928	0.770105698	0	0.295926993	0.59137739	0.315031924	0.109302441	0	0.700019451	0	1.012657682	1.307571778	0.617825562	0	0	0.128201293	0.30187981	0.332358716	0.046231852	0.839675259	0.526831693	0	0	0.148391564	0	0.1291884	1.027569399	1.065608094	0.066645632	0	0.950490031	1.215963289	0.274142246	0.32691709	0.719249416	1.644969713	0.142858506	0.148248097	0.468967826	0.300458058	0.015840767	0	0	0.806091754	1.048150223	2.126239493	0	0.333662581	0.364496538
1.1.1.264	0.12916537	0	0.028543488	0.25909919	0.179760186	0.057299713	0.19213438	0	0.168324894	0	0.089325412	0	0	0.19789718	1.026785948	0	0	0	0	0	0	0.184724211	0	0	0	0	0.180696203	0.238508518	0.075742462	0.10957224	0.03871789	0.348882805	0	0.193233321	0.007728159	0.428587307	0.208681577	0.070985176	0	0.684987516	0	0.12408602	0	0	0.330128478	0	0	0.209423015	0.189371817
1.1.1.267	0.857834522	1.139228098	1.19027964	1.087022418	0.763846379	1.200003546	0.455141503	0	0.67819483	0.980653843	1.201322275	0.788098392	0.7117996	0.80084313	1.290330314	1.296695876	1.126291936	1.079938384	0.85324529	0.995124536	1.098585905	1.138936676	1.105464209	0.748873403	1.146981495	0.456919211	0.672676445	1.014689081	0	1.306241958	1.111043851	1.226102174	1.064226359	0.728289257	0.985624381	1.057413495	0.377487513	0.233962647	0.621749795	0.517188799	0	0.77942689	0.528062705	0	0.69862031	0.956713159	1.087323444	0.676335924	0.038484381
1.1.1.27	0	0	0	1.50831734	0.154778763	0.387389518	2.373182884	0.61432756	1.782887766	3.785673376	0.819604564	0	0	1.735820928	0.589282243	1.080923602	0.474297997	1.932516264	0.673902161	0.63968562	2.042656562	2.230424936	0.257566789	0.635889451	1.2360598	2.681974456	0.550575716	0	1.546964874	0	0	0.233106652	0.403482586	0.868105219	1.403453027	0	0.736358739	0	1.120010697	0.693550158	1.678308537	0.597095257	1.688935239	0.213719082	0.711952428	0.410186567	1.074667079	1.189833601	2.266188392
1.1.1.271	0	0	0.027003766	0	0.605879131	0.007248811	0.13628776	0	0	0.210356106	0.135807474	1.032420188	1.491489987	0	0.066358097	0	1.032547597	0.165364047	0.479721131	0.484022255	0	0.354838053	0.085783809	0.297078429	0	0	0	0.978675281	0.306773453	0.319875378	0.314625595	1.129916021	0.311233575	0	0	0.978605874	0	0.089525461	0.088387909	0.426057159	0.138387124	0	0.102848185	0.344878057	0.249342252	0.296032296	0.023202273	0.012854216	0
1.1.1.272	0	0	0.082055321	0.086127123	0.101898077	0.545948829	0	0.008717168	0.087094323	0.053702239	0.139896304	0.037850845	0.083917318	0	0.123343672	0.40190983	0.79496105	0.260026794	0.294655506	0.207033958	0.08563106	0.156435932	1.079009352	0.043991733	0.141783924	0.15032682	0.149666744	0	0	0.113704905	0.114533428	0.097001931	0.050990363	0.221992414	0.238201111	0.034265639	0.143693244	0	0.123728608	0	0.075095348	0	0.133011593	0	0.188471838	0.102358687	0.276837983	0.27341958	0.043558282
1.1.1.274	0.335589074	0.687001735	0.48114575	1.364398714	0.520249698	0.326428733	0.10632568	0	0	0.331997641	0.373569309	0.261830994	0	0.818911837	1.427176947	0.287922885	0.672125212	0.111625878	0.068257371	0	0.5235561	0	0.594148632	0.145348998	1.144672825	0.504513219	0.196003464	1.259604102	1.947260712	0	1.552985101	2.887875815	0	0	0.363626046	2.258862925	0.283326126	0	0.911661944	0.677023414	0	0.34965615	0.166294894	0	1.32209203	2.07185024	0	0.209952009	0.387238866
1.1.1.275	0	0	0	0	0	0	0	0	0	0	0	0	0	0	0	0	0	0	0	0	0	0	0	0	0	0	0	0	0	0	0	0	0	0	0	0	0	0	0	0	0	0	0	0	0	0	0	0	0
1.1.1.276	0.233432315	0.208467831	0.220394242	0.202775762	0.189154819	0	0.017790839	0	0.153564384	0	0	0.205989798	0.22770632	0	2.132187563	0.104204831	0.110021056	0	0.125830824	0	0	0.189799627	0	0	0	0.163446966	0	0	0	0.128804387	0	0	0	0	0	0.116657496	0	0	0	0.201511837	0	0	0.137554227	0.08239172	0	0.661739951	0	0	0.046937264
1.1.1.28	1.059458252	0.571012019	0.469845854	0	0	0.335081052	0.500039004	0.595351689	0	0	1.086229256	0.346930617	1.097604575	0	0.432029145	0.786733817	0.445321914	0.81309964	0.645756361	0.470566627	1.078837703	1.053988351	1.543603866	1.006728026	0.42398396	0	0.622412683	1.901389883	0.581443575	0	1.435324843	1.674875519	0.333449945	0	0.742541078	1.114440213	0.233886195	0.590815558	2.262235397	1.631521043	0.444006887	1.36948242	1.4343148	0.061868508	1.003452468	2.081191425	0	0	1.134867922
1.1.1.282	0.112069604	0	0	0	0.118383237	0	0	0	0.156058632	0	0	0	0	0.126478773	0.144939843	0.027988229	0	0.154044966	0	0.032553898	0.057731429	0.088693791	0.184735773	0	0	0.016766283	0.089259967	0.310386824	0.088848172	0.011048395	0.169591258	1.076668826	0.19326722	0.174147259	0	0.270881739	0.037769073	0	0.046774273	0.563761885	0.165016938	0.232018673	0	0.161709365	0.196224173	0.094805114	0.0945402	0.197904064	0.039614304
1.1.1.284	2.101202825	1.663586991	1.704846409	1.343359308	0.44395072	0	0.487174278	0	1.84688139	0.243886562	1.528372594	0.356636983	0	0.217058992	0.300582906	0	0.689905026	0	0	0	0	0	0	0.778353895	0	0	1.951089499	2.296113953	1.226999105	0.725807882	2.224638964	2.55055276	0	0.537613539	0.312666279	2.435816324	0.296137813	0.426801452	0.850837971	0.659743796	0	1.374470311	0.667868462	0	2.903833721	3.406175708	1.041545337	1.49401126	0
1.1.1.288	0	0	0	0	0	0	0	0	0	0	0	0	0	0	0	0	0	0	0	0	0	0	0	0	0	0	0	0	0	0	0	0	0	0	0	0	0	0	0	0	0	0	0	0	0	0	0	0	0
1.1.1.29	0.130161795	0.290562814	1.138955424	0	0.427574334	0.821126968	0	0.391464884	0.024953265	1.984634411	0.524245087	0.901104623	0.77984289	0.261563378	0.859353913	1.000075737	0.08312751	0.539626677	0.529070989	0.314120141	0.573760194	0.43212982	0	0.521674138	0.187202908	0.097168301	1.090953042	0	0.344696665	2.223662547	0.402539881	0	0.203693589	0.41388418	0	0	0.614252324	0	0.446259193	0	0.095596139	0.815419492	0.105531945	0.241406783	0	0.076123081	0.285936541	0.017877786	0.508298622
1.1.1.290	0.13132322	0.857168306	0.158009884	0	0.018434955	0.927324072	0	0	0	0	0.415852333	0.637775563	1.150016869	0	0	0.365930118	0.167172214	0	0	0	0	0	0.128000092	0	0.383269412	0	0	1.004929395	0	0	1.305929243	0.894431342	0.256145711	0.240763137	0	0.909201841	0.134643899	0	0.482639049	0.32592793	0	0	0.073708182	0	0.243760923	0.733104131	0.185949926	0.029671709	0
1.1.1.294	0	0	0	0	0	0	0	0	0	0	0	0	0	0	0	0	0	0	0	0	0	0	0	0	0	0	0	0	0	0	0	0	0	0	0	0	0	0	0	0	0	0	0	0	0	0	0	0	0
1.1.1.3	1.618050984	1.421033791	0.396545207	0.321920316	0.620192731	0.869071718	0.498185603	0.951670123	1.599813997	0.83063514	0.644406894	0.478761827	0.399841792	1.160487455	0.737583252	2.491365806	1.07522645	0.866219004	1.478432047	1.290847991	0.769372481	0.733648159	1.339842573	1.379246963	0.636921293	1.079919006	0.347668204	0.412718864	0.462831055	0.637087624	0.40608904	0.075412479	1.205675579	1.386347669	1.548910351	0.020128179	1.283211665	0.980660646	0	0.042890136	0.842449706	0.36004578	1.278305017	0.25256811	0.920695778	0	0.922494127	1.54833022	0.658519488
1.1.1.30	0.671732026	0.755540895	0	0.443484143	0	0.0046872	0.133044431	0.217902106	0.323196427	0	1.435472402	0	0.198530614	0	0.137044799	0.266551514	0.16478334	0.145372784	0	0.108430089	0	0.117751172	0	0	0.176971485	0.364219685	0	0	0.24318256	0	0.044399701	0.010078306	0	0	0	0	0	0.202390607	0	0.338361497	0.253147231	0	0	0.135697838	1.662382594	1.378169577	0.266897185	0.144121447	0.150389304
1.1.1.306	0.017865358	0.048308925	0	0.05669435	0.052984354	0	0	0	0.052496009	0.063823332	0.046009304	0	0.017472897	0	0.042926453	0	0.027719513	0.046515183	0	0.039394325	0	0	0	0.05188756	0.579923141	0	0.051900857	0	0.043299004	0.000325553	0.027287505	0	0	0.000845177	0.002842511	0.032586763	0	0	0	0.027548781	0	0.03081069	0.013637536	0.049858923	0	0.032860883	0.079462307	0.054715659	0.033540792
1.1.1.31	1.947729924	1.1420827	1.71070904	0.009339209	0	0.19162715	0	0	0.237091985	1.242999055	2.42532209	0.718679497	0	0.267191487	1.963384478	1.057817824	0	0.915829104	0.491786696	0.365243975	0.554249304	1.194392589	0	0	0.906976536	0	0.570920008	0	1.449086502	0.788218882	0	0	0	0	0.869418947	0.947299907	0	0.627687511	0	0.146929825	1.577354581	0.685034205	0	0	2.396898352	1.500077157	0.715099318	0.199367112	1.164349848
1.1.1.312	0	0	0	0.007398652	0	0.026697795	0.023501484	0	0.014853608	0	0.078532271	0.013028683	0.02112643	0.036828811	0	0.000609173	0.008748707	0.013014387	0.020540401	0.012130557	0	0	0	0.020757399	0.035344829	0.01904889	0	0	0	0.038865246	0	0.009647807	0.016424548	0.012435464	0	0	0	0	0.024901773	0.007025182	0	0.035694473	0.004145655	0.000104732	0.042668277	0	0	0.009458597	0.009032258
1.1.1.34	0.032605492	0	0.175481794	0.024482282	0.170143569	0.092256835	0.127946337	0.122529286	0	0.160107439	0.230377696	0	0.118030251	0	0.118616041	0.017390418	0	0.110470263	0.191915425	0.167677382	0	0	0.107453444	0	0.036114948	0	0	0	0.161160424	0.062101654	0.155384029	0	0	0.133971978	0.191470406	0	0.104156133	0	0.046079433	0	1.080972516	0.11047045	0	0.015815971	0	0.069482706	0	0.129562865	0.525111529
1.1.1.35	4.738014496	10.04047921	2.151556626	1.387694713	0	1.935991573	1.45207334	0.30341183	0	0	8.947993373	2.492458501	1.543582915	0	0	1.922109886	1.585073583	0	0	2.839955967	0	0	1.231450536	0.926108911	2.411726317	0	2.983911976	7.365796929	0.345691972	0	5.266647306	9.165593333	0	0	0	3.891623018	0	0	0	2.081699238	1.413432686	0	1.34352044	0	5.535447468	8.245920916	0.071397911	0	0.365577613
1.1.1.36	0.964341547	0.220003971	0.103653781	0	0.333968038	0.194350307	0	0.189392668	0.35020869	0	1.535141846	0	0.008454699	0.421911198	0	0.290279427	0	0	0.119894958	0	0	0.260895573	0	0	0.059419562	0.072448222	0.082652328	0.217945702	0	0	0.144223753	0.38824669	0.164084958	0.087777591	0	0.129955664	0.275333635	0.156811538	0.422738786	0	0.218377165	0	0.249554051	0	1.345474024	0	0	0.148328711	0.201164741
1.1.1.37	3.279949878	1.924338102	1.845953849	0.592512569	2.531692607	1.229090145	0.49677077	0	0.048810131	2.606711358	3.236391005	2.905590404	2.530267099	0.661992755	0.778545062	0.297381925	0.544614321	0.987429522	0.522653925	0	0.028293141	0.675127311	1.155863162	0.106446302	1.933296842	0	1.747787096	1.012724407	0.541129372	0	1.774216148	1.229694385	0.719022046	0	0.080805923	0.875403443	0	0	0	1.053336175	0	0.633299689	0.05867776	0	3.084387675	1.950966317	0.28733127	0	0.36465404
1.1.1.38	0	1.293575737	0	1.191728258	0.125157197	0	1.273745638	0.653336851	1.441594219	1.268347027	0.589013902	0.160031378	0.007373046	0	0.833706307	0.563488517	0.288538064	1.67180305	0.755524197	0.744912231	1.476353907	0.459712249	0.098746613	1.320413025	0.585538776	2.452168407	0	1.242224477	1.653826368	0.119628767	0.640972006	0.667458519	0.756178974	0.527097555	1.120864911	1.164827063	0.527479548	1.172824261	1.13456909	0.485561359	2.139179003	0	0.036776516	1.244051465	0.517956018	1.204926351	1.249443169	0.631662778	1.035320263
1.1.1.39	0.061039347	0.006155027	0	0.066654672	0	0.062632152	0	0	0.037675981	0	0	0.062209284	0	0	0.088929767	0	0.024556774	0	0	0.018096759	0.025515787	0	0	0.001797325	0.101414403	0.591825875	0.020074419	0	0.523329211	0.094837107	0.069825038	0.006040043	0.003553104	0.004247514	0.042645675	0.094689365	0.073772041	0.077947367	0	0.001704052	0.084910717	0.061573233	0.070941513	0	0	0.014467437	0	0.088486145	0.032851423
1.1.1.4	0	2.883738994	0	0	0.102930755	0.232111774	0	0.591345368	0.054081332	0.253396552	0	0.361515692	0.137267096	0.68269399	0.036352734	0.293226658	0.47344436	0	0.46096208	0	0.53644855	0.19330276	0.589986211	0	0.56190301	0	0	0.586955575	0	0	0.646671431	0.287328984	0	0.20616447	0	0.663225999	0.366780468	0.094428253	0.105632233	0	0.523575118	0	0.752027957	0.094691362	0.343312947	1.043843965	0	0.760214449	0.33253019
1.1.1.40	1.284297603	1.482646455	1.046398007	0	0.879658621	0.697633573	0	0.476673327	0.49474006	0.65382617	2.440711601	0.636301706	0.289384016	0.191145671	1.804909072	0	0.529350977	0.684983628	0.136852209	0.325825614	0	0	0.642622907	0.414628508	0.514265723	0	0	0.451301314	0	0	0.708941408	1.381623639	0	0	0	0.465305593	0	0.056206601	0	0.002893896	0.702957002	0.78120792	0	0	2.027917634	1.678148835	0.227434334	0.717957436	0.758708108
1.1.1.41	0.256787212	0.096433325	0.29584606	0	0	0	0.717010512	1.188129905	0.162767789	1.305207031	0.074975008	0	0.205674441	0.189633917	0.155893712	0	0	0.457698921	0.489943436	0.428079038	0.392344383	0.854282295	1.054808605	0.01471527	0.023303469	0	0.366501584	0.09957362	0.039517261	1.054633241	0.163727277	0.088078444	0.382957248	0.354092802	0.181647399	0.091702975	0	0.054902729	0.278665527	0	0	0.00383171	0.436355643	0.002201274	0	0	0	0	0.257571755
1.1.1.42	1.730891026	1.773726812	0	0.642813123	1.133838496	0	0.004594471	0	0.695446644	0.155278837	1.66834766	0.864241669	1.248958731	0.761692716	0.525277077	1.404565348	1.320814087	0.461250228	0.494276262	0.281249996	0.700977596	0	0	0.561698491	0.497152488	0.247315333	0.852080672	0.888383315	0	0.311395274	1.024893959	1.30005484	0.667382491	0.395108826	0.799691881	1.378348436	0.732827143	0.439612009	0.270828047	0.912459669	0.311046531	0.476018668	0.376579126	0	1.7655186	0.503781306	1.050266207	0.563190344	0
1.1.1.43	0.013505778	0.049370739	0	0	0.05252691	0.010444309	0	0.017999991	0	0.035040327	0.068744239	0.032793596	0.044007392	0	0	0	0.010300029	0.015829193	0.030548183	0	0	0.033335409	0.007844443	0.03080109	0.049750601	0	0	0	0.038991755	0	0	0.022176022	0	0.046048643	0.035880873	0.049504452	0.039085751	0	0.033579941	0.014211296	0	0	0	0.05075907	0.006273492	0.005918732	0	0	0.004538816
1.1.1.44	0.12348375	0	0.545474885	0.351352903	0.469558389	0	0.099277649	0.406229319	0.324382253	0.31968617	0.819430343	1.391182827	1.328767002	1.412826472	0	0.180889536	0.312091235	0.151430304	0.609910152	0	0.219395216	0	0.1642182	0.012834146	1.523195745	1.982331911	0.531238874	1.066975503	1.848521841	0	1.356812491	0.71933107	0.274111018	0.266308139	0	1.196371087	0	0	0	1.042762806	1.234844121	0.712098561	0.22763581	0	0.324473633	0.574212073	0.697375541	0.648323985	0.978761726
1.1.1.46	0	0.019661835	0	0.026760697	0	0	0.032347335	0.023678697	0.029686776	0.012880722	0.085960949	0.041234287	0	0	0.026760371	0	0	0	0.003613069	0.0136942	0	0.056764528	0	0.038026443	0	0	0.026697739	0.051062102	0.009802131	0.009544024	0.040180133	0.03989556	0	0	0.036641437	0.034437306	0	0.004148171	0	0	0	0	0	0.044174141	0.142483874	0	0.013252236	0.00497439	0.037076083
1.1.1.47	1.637495951	0.195390502	0.126849102	0	0.006940839	0.222798845	0	0.217599267	0.189610259	0.994442262	0.961742783	0	0	0.02498595	0.171701316	0.485875909	0.144671196	0.219542431	0	0	0	0	0.076294451	0	0.156420069	0.63813326	0.312269805	0	0.53869595	0.220089104	0.944594671	0.046316867	0.273479852	0	0	0	0	0.031715049	0	0.150401424	0	0	0	0	1.113917065	0	0.042211977	0.124662881	0.437292642
1.1.1.48	0.050087745	0.035925683	0.127557178	0	0	0.101488317	0.019636892	0.06436076	0.100585872	0.02697998	0.258405695	0	0	0	0	0.033690424	0.081028373	0	0.108183273	0.06256247	0	0	0	0	0.101951214	0	0	0	0.09620979	0	0	0.129621799	0.100855673	0.054994297	0.059965014	0.007509956	0.043817278	0	0.033634164	0	0	0	0	0.053985917	0.181158722	0	0.016309702	0	0
1.1.1.49	1.442833381	0	1.239683401	0.823639473	0.172194093	0	0	0	0	0.423179407	1.45726838	0.612456602	0.6152521	1.16367796	0.316051371	0.100792565	0.191872849	0	0.155806207	0.301873431	0.62789805	0.007876289	0	0	1.570188606	0.807959759	0.734527241	1.106204119	1.534918096	0.085386417	0.527922767	0.96683077	0	0.329457089	0	0.446732334	0	0	0.424888744	1.46925545	0.766673719	0.761885001	0.562078701	0	0.863330685	1.085295567	0.148433089	0.556223765	1.270868009
1.1.1.50	0.069899174	0	0.091096693	0.008423527	0	0.094054464	0	0	0	0	0.042561779	0.000808769	0	0	0.053179742	0.002641007	1.11992E-05	0.063526196	0	0.054155876	0.004790669	0.023190914	0.01130798	0.00860147	0	0	0.015304999	0.024427032	0.095376454	0.066625387	0.045217261	0	0.083908824	0	0	0.05790268	0.080727604	0.048875006	0.014539521	0	0.0813348	0.024974772	0.094190161	0.069261056	0.126861654	0	0	0.054241251	0
1.1.1.51	0	0	0	0.004478823	1.28047E-05	0.001161835	0.009018238	0	0.004995994	0.003455726	0.065393594	0	0.006184237	0	0.005628272	0	0.004375468	0	0.006977904	0.008613328	0	0.002456904	0.005504797	0.011927583	0.010726259	0.006794729	0.006323873	0.000657518	0.007714727	0	0.001443398	0	0	0.003740092	0.000111278	0.00306115	0	0.008827972	0.008433222	0	0.010994826	0	0	0.0078838	0.078327912	0.012296366	0	0	0
1.1.1.53	0.21412056	0.077782068	0.001879015	0.110657213	0	0.068327987	0.108070239	1.112883598	0.048962417	0.066626928	0.075731556	0	0.111556716	0.103586626	0.117215693	0.049353015	0.093250513	0.066278926	0	0	0	0	0	0	0.1739489	0.075895211	0.03215521	0	0	0.007952465	0	0	0.092497385	0.074375136	0	0	0	0	0	0	0	0.021897049	0	0	0.096447185	0	0.021355767	0	0.136824833
1.1.1.56	0.133430992	0.119818135	0	0	0.159425188	0	0.068576526	0.156921615	0.136820586	0	0.009174787	0.107201795	0	0.15514514	0	0.155920988	0.097280324	0	0.034077388	0.102045167	0.069190241	0	0.04884194	0	0.080406047	0	0.063842546	0	0	0	0	0.092977127	0	0.051604308	0.071303749	0.088670334	0.053024582	0.088892051	0	0	0.001310847	0.039249896	0	0.014707527	0.162270745	0.555651124	0.135674146	0.017370691	0
1.1.1.57	0.142884676	0.399760845	0	0.164711377	0.115391481	0	0.065089833	0.36746655	0.330802828	0.152872668	0.694625332	0.132578573	0.123731884	0.350632968	0	0.17328996	0.343880309	0	0.260258401	0.384295158	0	0.378747328	0	0.334827326	0.130320499	0.143508681	0	1.421276572	0.790106845	1.089701291	0.675146598	0.773764571	0.058155001	0.084361171	0.495706328	0.667822376	1.026987755	0	0.282309938	0.823032716	0.081565649	0.123929907	0	0.302171503	0.643439628	1.848871505	0.363688438	0.105215412	0
1.1.1.58	0.313106827	0.016171481	0.235526412	0	0	0.395068892	0.108178414	0.219618948	0	0	0	0.703484913	0.541784689	0.018621177	0	0.544038581	0.16206802	0.036489541	0.200426922	0.515631875	0.495915533	0.497904309	0	0.088912913	0	0	0.525416521	0.577349996	0.684441415	1.133036921	0.151458623	0.839751795	0.031743528	0	0.234802286	0.857719214	0.725951915	0	0.065074094	0.449400398	0.235582549	0.392072465	0.143403577	0	0.432087837	1.301211248	0.066019165	0.400952015	0
1.1.1.6	0.202889474	0.584299376	0.386475103	0	0.373963686	0	0.748464067	0	1.837542194	0.773600728	0.217204834	0.135557901	0.060324955	0.085503413	0.231474345	1.108119252	0.157396418	1.364214701	1.754303226	1.429341925	1.10547802	1.543905126	0	0.630951866	0	1.849269944	0.527619751	0.838549993	1.818462389	2.015812661	0.226139954	1.456218726	0.282654754	0.675367318	1.047879529	0.995453859	0.568527153	0.183099609	0.717707934	0.229279577	0.790807524	0.443272745	0.743198538	0	0.479107163	1.706854538	0.464132099	0.15947025	0.711146125
1.1.1.60	0.815721796	0.473347047	0.096081448	0	0.073437256	0.167980793	0	0	1.331874807	0	1.476331892	0.168069335	0	0.117036817	0	0.951863992	0	0.382450091	0.67258083	0.678577469	0.669359894	0.052908407	0	0.161661842	0.395060995	0.246933232	0.145925029	0.774309461	0	1.2611477	0.592214887	2.193710212	0	0	0.098141392	1.610455234	0.415872366	0	0.599211525	1.50049197	0	0.619784911	0.658279772	0	1.439549586	1.222876825	1.010559766	0.578493767	0.559738821
1.1.1.61	0	0.101444167	0	0	0	0.183448869	0.078595124	1.005492683	1.028114911	0	0.517428592	0	0	0	0.178884633	0.061793322	0	0.215335793	0.138172739	0.144202203	0.280636937	0.035994401	0.143138887	0	0	0	0	0	0	0	0	0.133301067	0.06710867	0	0.035810367	0	0.118374347	0.181599907	0.140084608	0.045083982	0.002047576	0	0	0.034882867	0.747105097	0	0.034690266	0.098130017	0.201417732
1.1.1.62	0	0.059933083	0.032179256	0.036732697	0.064563403	0.037974924	0.052166476	0.00023963	0.030683414	0.039966307	0.338339427	0	0	0	0.001510473	0	0	0.016613232	0.006161882	0.02973034	0	0.049384929	0	0	0.027175028	0.017503118	0	0	0	0.056689188	0.065735209	0.04268197	0	0.063994754	0.022282394	0.026361264	0.064768285	0	0.045147662	0.012031207	0.064563498	0	0.041147578	0.035020348	0.307320025	0	0	0.039343511	0.002414184
1.1.1.65	0.19126824	0.029065327	0.028520826	0.033291602	0.034809143	0.021360792	0	0	0.017676819	0	0.07884068	0	0	0.03114791	0.025882208	0.00600955	0	0.009158406	0.008493152	0	0	0	0.008600758	0	0.013695715	0	0.032650815	0	0	0	0	0	0.001853775	0.014793834	0.045122337	0.027214549	0	0	0.035055845	0.031232032	0.023048601	0.028601169	0.003212066	0.026197201	0.048754707	0	0.013181946	0.015196829	0
1.1.1.67	0	0.052229488	0	0.529173508	0.001995638	0	0	0	0.032133359	0	0	0.091740607	0.167118626	0	0.042430613	0	0	0.111888166	0	0	0	0	0	0	0	0	0.088539005	0	0.015432518	0	0.012308964	0	0.031401126	0	0.061407797	0.007164597	0	0.007559271	0.035229471	0.093710325	0	0	0.055650779	0	0	0.081572797	0.192287094	0.138068685	0
1.1.1.69	0.862815893	0	0	0.360304263	0	1.06865136	0.227980002	0.286023493	0.095209789	0	0.331828306	1.263056148	1.114753514	0	1.10515911	0.096616783	0	0.184332557	0.580964444	0.380713624	0.7385569	0.638852403	0	0	0	0.645284128	0.515472137	0.477908834	0.832068967	0	0.651418713	0.205150186	0.251283288	0.412342553	0.430440609	0.902877349	1.541109314	0.019787978	0.298032832	0.611812838	1.290493999	0.228766439	0.465495763	0.14870006	0.900734229	0.390280144	0.111875485	0.097802616	0.252779969
1.1.1.77	0.010502884	0	1.009124851	0.23462162	0.077118009	0.080069357	0	0.243168282	1.232977305	0.338525316	0	0.962676225	1.23198025	0.85277154	0.296437221	0.165030216	0.18479519	0.140675914	0.246801204	0.190345146	0.607515977	1.321915787	0.818131245	1.221330784	0.276777176	0.248739214	0.487314662	0.377983682	0.764320548	0.303854504	0.007634619	0.91538082	1.199055262	0.953031757	0.545241762	0.644458236	1.163114843	0.053947326	0.580069486	0.401713709	0.33073632	0	0	0	0	0.651486544	0.483650834	0.371703275	0
1.1.1.79	2.746281001	0	0	0	0	0	0.296130866	0	0.65976597	0	2.15819787	0.097125886	0	0.23077747	0	0	0.065847816	0.329168606	0.713836472	0.551448461	0.059655543	0	0	0	0.55802002	0.411590862	0.100779106	1.488104134	0.373522388	0.242547727	2.032432088	0.87125455	0	0.576183568	0.428555917	1.951981965	0	0	1.088921684	0.378195729	0.489456006	0.36812813	0.561627568	0	1.467617239	2.665834115	0.565118818	0.779136893	0
1.1.1.81	0.31028958	0.310551778	0	0.071388306	0	0.310712707	0.070811868	0.012774374	0.167846703	0	0.415684956	0.262249293	0	0.074296578	1.101365295	0.4334211	0	0.190820555	0.052103844	0.134454035	0.056275002	0.194010573	0.292313117	0	0.1093195	0.218417405	0.102628968	0.074722113	0	0.040654222	0.137368539	0	0.30353358	0	0	0.385742912	0.738821085	0.026284566	0	0.104410703	0	0	0.066628218	8.11721E-05	0.699361076	1.09755645	0.504059336	0.075250216	0
1.1.1.82	0	0.001676471	0	0	0.002798701	0.005140529	0	0.003015164	0	0	0.01512483	0.000700594	0.001370879	0	0.000335637	0	0.00495913	0.011142003	0.015311779	0.012367887	0.016695712	0	0	0.002055234	0.036415908	0	0	0.004816721	0.003299845	0.001292627	0.004200912	0.002834011	0.001468459	0	0.005279125	0.004717266	0	0	0.003197272	0	0	0.001220605	0	0	0.012577246	0.004712631	0.005851194	0	0.001155821
1.1.1.85	0.905260205	0.988472117	1.055044912	0.864106466	1.176650908	0.485558064	0.047784682	1.346185417	1.062902804	0.934300553	1.060898851	1.007711439	1.056878778	0.949376541	0.879005205	0.905488375	0.944293705	0.487211938	0.378980282	0.85483556	0.46191015	0.221259529	1.286149735	0.729115663	0.829119392	0	1.235467104	1.085943526	0.276284589	1.076633042	1.195687784	0.891312183	0.970230015	0.80711221	1.200232119	0.600235857	1.024517184	0.056271649	0.106453876	0.76665656	0	0.835124549	0.619754269	0	1.267217105	0.685601548	1.103354649	0.969471064	0
1.1.1.86	0.992364241	0.683948395	0.718635054	1.162732002	1.233445398	0	0.34034211	1.100275132	0.690854393	0.076991872	1.27995615	0.646796479	0.93666857	1.403777295	0.695766937	0.790868751	0.871671923	0.916051108	0.594585769	0.766300095	0.304468083	0	1.108392489	1.103442248	0.76347468	0.303959904	0.782691673	1.003093488	0.358525118	1.278939144	0.967825484	1.354560894	1.261192428	0.939742042	0.896674528	0.797761653	0.950073868	0	0.206215583	0.513309501	0	1.093687753	0.386784063	0	0.935124815	1.089136268	0.75774218	0.892708587	0
1.1.1.87	0	0	0	0	0	0	0	0	0	0	0	0	0	0	0	0	0	0	0	0	0	0	0	0	0	0	0	0	0	0	0	0	0	0	0	0	0	0	0	0	0	0	0	0	0	0	0	0	0
1.1.1.88	0.189564976	0	0	0	0	0	0	0	0	0	0.056486437	0	0.164003733	0	0.094411856	0.144899683	0.030884655	0	0	0.082234893	0	0.162240656	0	0.18452776	0.178419176	0	0	0	0.428687732	0.138528022	0.131189943	0	0	0	0	0	0	0.044649821	0.047355411	0.334492834	0	0	0.001540026	0.175387592	0	0.19081828	0	0.052333887	0.600305259
1.1.1.9	0	0	0.070192713	0.072919336	0	0	0.057784167	0.06669333	0.063521345	0.115741478	0.431259168	0	0	0.180112289	0	0.024732142	0.045098321	0	0.114505398	0.007311924	0.114373538	0.008089909	0.007380122	0	0	0	0	0.081998899	0	0	0.250379192	0	0	0.052820195	0	0	0.001430727	0	0.08222632	0.059178004	0.003256792	0	0.028029414	0	0.453694418	0.087493603	0.111732076	0.098516936	0.050475836
1.1.1.90	0.037411346	0.044903353	0	0	0	0	0	0	0	0.097779591	0.126822065	0.055601701	0	0.045029977	0.012240645	0.093533631	0	0.171956764	0.146788747	0.079869415	0.181281656	0	0.040478972	0	0.064667183	0	0	0	0.042838863	0.064455007	0.14492879	0	0.091302855	0	0.077318124	0	0.042185857	0	0.090495673	0	0.102188647	0.033704899	0	0.069760284	0.039336795	0.819875486	0.095568756	0	0.287058301
1.1.1.91	0.019980138	0	0.013439881	0.08925472	0.226368204	0	0.132472784	0.075917851	0.236501326	0.046568643	0.966709603	0.234309266	0	0.189619573	0	0	0.053762269	0	0	0	0	0	0.068072186	0.092635673	0	0	0.045976248	0.080104814	0	0.184810894	0.021340272	0	0.237146514	0	0.147739556	0	0.216290679	0.21327413	0.148867672	0.022305414	0	0	0.108749043	0.219611931	0.892177979	0	0.261573905	0	0
1.1.1.93	2.927361003	1.749260229	0.96368936	0.529678019	0.439195391	0.760852312	0	0	0	0.025573102	3.435595112	0	0	0	0	0.170022653	0	1.047446346	0.60762256	0	0	0	0.154041461	0	0	0.17194948	0	0.341976904	0	0.095413431	0	1.774965765	0.476523916	0	0.354581317	1.552289707	0	0.025441054	0	2.008282977	0.02598826	0.38189656	0.931201819	0	3.487151458	4.601726669	0.73760545	0.374638734	0
1.1.1.94	1.324070098	1.351370977	1.258329689	0.815408895	0.902993963	0.236047121	1.411462564	3.159432756	2.71835017	1.078768556	0.691490812	1.04910801	1.137592238	0.715421352	0.824615212	0.995590853	0.918179729	1.046783692	1.36878443	1.300688045	1.045548603	0.83962528	0.717516559	0.797464177	1.303868734	0.87471095	1.008140593	0.787315557	1.125049783	1.016794849	0.815647483	1.026955956	0.952230094	1.082946338	0.910221566	0.814503811	0.80516995	1.146211697	0.635143821	0.786802269	1.067789297	1.232338452	0.958329804	0.89813584	0.787070866	1.224628415	1.153128781	1.04113668	0.881734719
1.1.1.95	2.475069189	0.513301509	1.144841966	0.968165858	1.374573205	0.375428446	0.566499576	2.160345218	5.941239601	2.996135446	3.067911614	0.693049434	0.933366501	1.039430683	3.79569085	2.017827334	0.324383521	1.502993018	1.895851357	1.382772139	2.420262333	1.767069464	1.716974796	0.479843036	1.580779111	0.967099451	1.340962634	0.790312626	1.803165224	0.875097659	1.581157783	1.012610889	0.867484465	2.044392343	1.360414453	2.060360216	1.034960222	0	1.441164064	0.987090338	0	0.29287919	1.699288999	0.58605272	1.931754369	3.886125949	0.921927148	2.063152555	0.162080542
1.1.2.-	0.000830959	0	0.041257867	0.04593495	0	0.035771964	0.04495591	0.028039343	0.044125984	0	0.350389901	0	0	0	0.062726445	0.051227265	0.048814287	0	0	0.050036068	0.005466441	0.042406941	0	0	0.019361626	0.0449491	0.051439713	0	0	0	0.034753365	0	0.064745809	0.03119923	0.027265664	0	0	0	0	0.037203883	0.057192855	0	0.044918515	0.045468053	0.287572597	0.022485282	0.030040245	0.075153495	0
1.1.2.3	1.682941181	0.811630583	0.714697453	0.573831525	0	0	0.305953222	0.018230337	0	0.451502458	1.145875551	0.303147714	0	0.234930801	0.174335708	0.174436677	0	0	0.040097888	0	0.528872272	0.415138229	0	0.439726274	0.515445172	0.075454481	0.781057639	0.479695063	0	0.329348198	0.201756977	1.482156007	0.174784556	0	0	1.278406517	0	0.087671359	0.356097845	0.401080806	0	1.242612135	0.236968327	0	1.017032649	1.779864906	0.03721748	0	0.506445348
1.1.2.4	0.512820233	0.1289602	0	0.382184173	0	0	0	0	0	0.049109725	1.210977019	0.641307082	0.422026202	0	1.011427508	0.262693932	0.371670954	0.141453384	0	0.177565892	0	0.822522919	0.006353169	0	0.032876784	0	0.300352157	0.183480176	0	0.211159854	0.226738666	0.060980211	0	0.185254008	0	0.196122253	0.22421536	0.339854984	0	0.032857209	0.095825932	0	0.064442301	0	1.752210003	0	0	0.192012399	0
1.1.2.6	0.055955526	0.059330825	0.027576533	0	0	0.059840933	0	0.005446029	0.068937973	0	0	0	0	0.077579186	0.001115623	0	0.068731187	0.072752119	0.07978611	0	0.054872974	0.022348235	0.044756951	0	0	0	0	0.067791194	0.083574571	0.04913586	0.081678896	0.032651361	0	0.044239645	0	0.002833671	0	0	0.035590141	0	0.04958517	0	0.057798259	0.029154548	0	0.023590739	0.017993378	0.00224333	0
1.1.2.7	0	0.000315217	0.001865314	0.003023787	0	0.000609601	0.001651546	0.003081691	0.000853997	0	0.014141917	0	0.002265869	0	0.000517953	0.002676135	0.001349226	0.000527473	0	0	0	0	0.002021831	0.001730071	0	0	0	0.000991245	0	0	0	0	0	0	0.002280537	0.003068989	0.002250096	0	0	1.55563E-05	0	0.002045167	0	0.00032069	0.014747192	0.002954121	0.002473412	0.002612626	0
1.1.2.8	0.136302899	0	0.812779667	0.004696967	0.029965386	0.042311325	0	0.072978116	0.06612499	0	0.565594937	0	0	0	0	0.237158518	0.092006842	0	0.130225571	0.134395988	0.227003389	0.052958386	0	0.175598073	0	0	0.375095213	0	0.047299973	0.025664885	0	0	0	0	0	0	0	0	0	0	0.084373434	0	0.04864943	0.201243327	0.366328207	0.027310186	0.067118115	0.148929221	0.244215898
1.1.3.15	1.951931703	0	0	0.352329226	1.451081473	0.779913545	0.088261853	0.113725691	2.72076958	0.236486645	2.050635441	0	0	0	3.528503763	0.482399195	2.177800143	1.482229524	0.936268047	0.973660213	1.402612719	0.529975655	0.736807303	0	0	0.16339689	0.88192169	0	0	0	0.016475299	0.49593102	0.663203222	0.894969327	0	0.409529766	0.755067202	0.173983677	1.374507513	0.7763502	0.544748435	0.604239534	0	0.390684862	0.872107404	0	0	0.163854257	0.982766406
1.1.3.21	0.102717104	0	0	0	0	0	0	0	0	0	0	0	0.101409708	0	0	0.023682844	0	0	0	0	0	0	0	0	0.043732464	0.447920699	0	0.118162797	0.998962246	0	0.123614124	0	0	0	0	0	0.00047536	0	0	0.10413194	0.065412428	0.070645267	0.142795766	0.085319444	0.003446556	0.073047274	0.147977864	0	0.126403884
1.1.3.41	0	0.017504211	0	0.008543037	0.007244861	0	0	0	0	0.018786561	0	0	0.017119196	0.008528915	0.005309643	0.00424276	0	0.000552927	0.016433499	0	0	0	0	0.006639233	0	0.010475799	0.016973804	0.017136931	0.006480494	0.000798574	0.00033106	0.004111154	0	0	0	0	0	0.004149655	0	0.008413641	0	0	0.009626384	0	0.012331091	0	0.044414458	0.013072272	0.012561656
1.1.3.6	0	0.481121805	0.0538891	0.067371667	0	0.035414183	0.018982519	0.015189988	0	0	0.217687386	0.028078542	0.074594094	0	0	0	0.024552333	0	0.020996793	0.009354723	0	0.081269651	0.052282123	0.087206167	0.13645845	0.044674948	0.056824503	0.029088868	0.014000211	0	0	0	0.04282512	0.013180577	0.063381241	0.015414299	0	0	0	0.026006945	0.064830578	0	0	0	0.195683436	0	0.103236128	0.156618263	0.031634656
1.1.3.8	0	0.015579066	0	0.069023386	0.055634147	0.003545854	0	0	0.028876767	0.042166896	0.135577676	0.023914822	0.034495339	0.050720999	0.030542569	0.009771904	0.035969444	0.03027627	0	0.023581545	0.030273756	0.043908873	0	0	0.805159894	0	0	0.086355119	0	0.010150919	0.114421473	0.031969037	0.023369195	0.079750488	0	0	0.024433052	0.05323005	0.082775225	0	0.042543175	0.021048197	0.003952276	0.015327083	0.028886832	0	0.052599991	0.036934485	0.045511412
1.1.3.9	0	0.026818207	0	0.002619263	0.034364227	0	0.022986118	0.021914269	0	0.026582877	0.269254247	0.009896237	0	0.006427594	0.016494183	0	0	0.030296539	0	0.012452196	0.000708838	0.008046049	0	0	0.012736529	0.017371907	0	0	0.039747373	0	0	0	0.039160708	0	0.015174046	0	0	0.018057397	0	0	0.013836778	0.029050665	0	0	0.205507641	0	0	0	0.048324727
1.1.5.2	0.254007185	1.880876492	0.129035576	0.406594037	0.044909002	0.403793302	0	0.121051078	0	0.318338901	0.335037126	0	0	0.046407398	0	0.261099584	0.133359678	0.102591326	0.415549787	0.069932912	0	0	0.250777402	0.057716532	0	0	0.75424417	0.793957838	0.299270072	0.133081776	1.398665423	0.899387533	0	0	0.258169852	0.600256837	0.419449857	0	0.085927291	0.392995093	0	0.367566529	0.002473611	0.336316027	0.286761607	1.108082761	0	0	0
1.1.5.3	0.786164376	0.36962708	3.315993329	1.737043243	0	0	1.605714454	0.231486393	0.70978035	0	0.651355357	1.115672011	0.37473047	0.861577645	3.051967827	0.223825989	0	2.075306932	0.90313872	1.962073591	1.795719574	1.490815302	1.662293003	0.050939724	0.108137471	0	1.714345789	3.823622437	0.780969168	1.459743849	1.069038041	4.345801425	1.184034873	0.89589882	1.587829882	3.749851616	0.541813104	0.668951339	1.121288157	2.132954162	0	2.817071381	0.024710197	0	1.326593668	3.2684744	0.319602002	1.479028204	0.936243436
1.1.5.4	0	0.239140455	0.44305025	0.204963059	0.360552553	0	0.13496831	0	0.367333501	0	0.192042783	0	0	0	0	0	0.503268516	0.360907644	0.390264722	0.386280243	0	0	0	0	1.196298318	0.23774381	0.149947883	1.041751943	0.110067864	0.185308564	2.449110632	1.375423698	0.187743791	0.358694513	0.457910235	0.739593504	0.040262738	0	0.434820146	0.9597714	0.134912166	0.077802405	0	0.438848369	0.742975231	1.533074478	0.47586553	0.480060702	0
1.1.5.8	0.219085116	0.87238514	0	0	0	0	0	0	0.176325187	0.217410675	0	0	0.147295747	0.059712661	0.170577658	0	0.003401548	0	0.193004962	0.05394955	0	0	0.164661137	0	0.148437078	0.107864133	0.134142734	0.149412343	0.062461026	0	1.026956147	0.005055329	0	0.142950952	0	0	0.020894502	0	0	0	0	0	0	0.164795842	0.160450067	1.265807551	0	0.045035398	0.255528245
1.1.99.-	0.286939761	0	0.121489848	0	0	0.1227229	0.254461295	0	0.104372421	0	1.198185876	0.059336322	0.223127024	0	0	0.082191893	0	0.03275886	0	0.024476545	0	0	0	0.02941245	0.050403842	0.224124823	0	0	0.256336792	0	0.054110449	0.150109208	0.127664448	0.255316094	0	0	0.023709248	0.238804784	0.089145734	0.084129617	0	0	0.026375566	0.219096069	0.900516333	0.554563992	0.326905691	0	0.377816747
1.1.99.1	2.056015884	0.412428295	0.329616888	0.449608346	0.574589736	0.11068127	0	0	0	0.394529004	1.701191036	0.017329504	0	0	0	0.070663964	0	0	0	0.116617237	0.419205584	0.529051418	0	0.215332217	0.233324745	0	0.879012149	0.927312859	0	0.634409513	1.555765907	0.957029413	0.478584311	0.168378467	0	0.0361679	0.570120797	0.361492899	0.054130141	0.197492366	0	0	0.368564749	0	2.430491546	0.503366142	0	0	0.496099032
1.1.99.10	0.026590165	0	0.02849026	0	0.034363975	0.004094851	0.030177819	0.005294131	0.003846345	0.021193988	0.040770668	0	0.005479224	0	0	0	0.015246621	0.016366586	0	0.038403734	0	0	0.028003848	0.036474567	0	0.01612552	0.029110525	0.02570143	0	0.030134364	0	0.00691212	0	0	0.00177944	0	0	0	0	6.82052E-05	0	0	0.017346268	0.00042446	0.063214704	0.029270554	0	0.027958254	0
1.1.99.2	0	0	0	0	0	0	0	0	0	0	0	0	0	0	0	0	0	0	0	0	0	0	0	0	0	0	0	0	0	0	0	0	0	0	0	0	0	0	0	0	0	0	0	0	0	0	0	0	0
1.1.99.21	0	0.036369523	0	0.195798128	0	0	0.229320439	0	0.048412801	0	0.989226749	0.104900043	0.041238068	0	0.151693117	0.076395949	0	0	0.145033654	0.096747655	0	0	0	0.024341368	0.171839555	0	0	0	0.197944505	0.047830039	0.217779033	0.17549712	0	0.057451388	0.014998712	0	0.155401696	0.231599954	0	0	0	0.109861312	0.002496477	0.147315416	1.004177385	0	0.181128267	0.198594622	0
1.1.99.24	0	0	0	0	0	0	0	0	0	0	0	0	0	0	0	0	0	0	0	0	0	0	0	0	0	0	0	0	0	0	0	0	0	0	0	0	0	0	0	0	0	0	0	0	0	0	0	0	0
1.1.99.28	0	0	0.033367964	0	0.066082733	0.035333206	0	0.044732845	0	0	0.045477577	0.082177173	0.021730907	0	0	0	0.092232965	0	0.12631979	0.032952045	0.047689011	0.109972344	0.091674905	0.071051186	0.02756586	0.016240263	0	0.052472299	0.024149177	0	0.033171637	0.098437348	0	0	0.072498561	0	0	0.109884734	0	0.059343501	0.040339605	0.001752717	0.074498691	0	0	0	0	0	0.028991121
1.1.99.3	0	0.083991629	0	0	0.466389754	0	0	0	0.652718383	0.222031495	0.344002516	0.134042214	0.591479985	0.12658868	2.220308217	0.66678746	0.970337287	0.173816354	0.478912346	0.48684583	0	0.524889016	0.158599361	0	0.679477354	0.011693018	0	0.402482383	0.358707447	0	3.440328337	0.536222753	0	0	0	0.51834174	0.172583838	0.243788428	0	0	0	0.608748339	0	0	0.28491221	1.336821121	0	0.296884277	0
1.10.2.-	0	0.004053505	0.013876639	0	0	0.00386797	0	0.000168566	0.006230306	0	0.001998046	0	0.009083787	0.017450535	0	0.016176407	0	0	0.000870061	0.011873112	0.01204567	0.000742422	0	0	0.007220908	0	0	0.017164678	0.006051352	0	0	0.022369513	0	0.006141964	0	0	0.002911749	0.008865473	0.010035792	0	0	0.017937602	0.008127144	0	0.005133252	0	0.008671776	0	0.003775608
1.10.2.2	1.730347407	0	0	0.004149559	0	0.313181053	0.209642923	0	0.03618658	0	0.6546004	0.038899319	0	0.289966602	0	0.017198775	1.330415331	0.239843945	0.008591513	0	0.16400246	0.061947054	0	0	0	0.081847088	0.362061248	0	0	0.053542949	0	0	0	0.228440749	0.015246334	0.125052485	0	0	0	0.062863502	0.189076402	0.313311659	0.17763194	0	0.811837096	0.035059639	0.233385879	0	0.365054479
1.10.3.-	5.824800705	8.485413625	1.883413108	1.340793054	0.374570146	1.895090573	0.762980922	0	0.710211703	0.21325176	6.917375404	1.18185268	2.507307946	0	1.119262102	0	1.110453459	1.882630827	0	0	1.221528536	1.570183699	0	0	0.735087887	2.473345435	2.936044473	7.71611982	0.145603322	0	3.638472499	8.843850533	0	0	2.391174709	3.84095385	0	1.638820715	0	3.586338216	1.346149418	4.85529467	1.120692209	0	4.981485335	10.4943009	0.241218116	2.470720266	2.215067562
1.10.3.12	0.026377528	0.169049636	0	0	0	0.261985718	0	0	0	0	0.523806299	0	0.402478337	0	0	0.001405724	0.303839219	0.288481264	0.180360729	0	0.307966826	0.056763865	0	0	8.84659E-06	0	0.086475986	0	0.202255538	0.075136057	0	0.159734893	0.132671553	0	0	0.320455559	0.114766669	0.430513145	0.261826948	0.077221251	0	0.222243691	0	0.127378947	0	0.049893495	0.244721172	0.147352477	0.382530202
1.10.3.2	0	0	0	0	0	0	0	0	0	0	0	0	0	0	0	0	0	0	0	0	0	0	0	0	0	0	0	0	0	0	0	0	0	0	0	0	0	0	0	0	0	0	0	0	0	0	0	0	0
1.10.3.3	0.044487533	0	0	0.005220035	0.054364181	0.024627204	0.006042246	0	0	0.023362411	0.298690936	0.01156923	0	0.014286213	0	0	0.045643638	0	0.036759651	0	0	0	0.053400411	0	0	0	0.055131482	0	0	0.046310635	0.055006332	0.021063967	0	0.007669886	0	0.096269871	0.013897048	0.016360469	0	0	0.029060535	0.052944411	0.08148452	0.033620991	0.235007767	0.041513532	0.0190446	0	0
1.10.9.1	0	0	0.000501714	0.0015822	0.000729825	0.001423167	0	0.000501075	0.000566069	0.001694155	0.007741196	0	0.001097452	0.000594193	0.001331562	0	0	0	0	0.000896554	0	0.00061596	0	0	0.001593327	0.001569733	0	0	0	0.00070723	0	0	0.000818502	0.0002711	0.000713231	0	0.000668944	0	0.001681183	0	0	0.000625819	0	0.000973783	0.008789953	0.001529068	0.000451031	0	0
1.10.99.2	0	0	0	0	0	0	0	0	0	0	0	0	0	0	0	0	0	0	0	0	0	0	0	0	0	0	0	0	0	0	0	0	0	0	0	0	0	0	0	0	0	0	0	0	0	0	0	0	0
1.11.1.-	0	0.106237629	0	0.046887893	0	0	0	0	0.142983486	0	0.231351341	0	0.072585107	0.165897418	0	0	0	0.143779409	0.153176549	0	0	0.019421901	0.04842409	0.086926751	0	0.012499058	0	0.082498715	0.076902288	0.126653577	0	0.096101483	0	0.054568476	0	0.02395912	0.172055948	0	0.171818694	0.016221037	0	0	0	0.112663086	0.15647189	0.068498258	0	0.160571323	0.480125828
1.11.1.1	0	0	0.097801911	0.058570203	0.054341094	0.011118895	0	0	0.037334853	0	0.085016312	0	0	0.048452925	0	0.026294246	0	0.006298838	0	0.050590316	0.120954956	0	0	0.062409672	0.10042562	0.568068582	0	0	0.8756043	0	0.089739554	0	0.008138382	0	0.137011699	0	0.010194367	0	0.001184911	0	0.003831997	0.077934509	0	0	0	0	0	0	0.518528381
1.11.1.10	0	0.989930209	0	0.291386624	0.099395321	0.003862378	0.459308418	0	0.098965832	0	1.243823272	0.142104575	0.225726804	0	0.241066069	0.272809804	0.168469783	0.43866444	0.781661123	0.202767087	0.059482079	0	0.371504948	0.356847498	0.257300526	0.169564346	0.098704287	0.378378624	1.013520635	0.226837636	0.401930417	0.158440296	0	0	0.279698341	0	0.165576913	0	0.220146188	0.164200503	0	0	0.279503308	0.932840129	0.820263405	1.129019255	0.136079255	0.549672942	0.409101192
1.11.1.15	1.469832341	2.038233897	2.119608789	2.683452422	1.546633874	1.718742704	2.203265607	1.859832128	0	0.962771636	3.294338732	3.046200994	3.769967968	1.45078371	1.298854594	1.385747083	2.751848524	1.324700217	1.606906376	1.963197886	2.415494534	0	2.778479695	1.080979254	3.454614536	2.874704508	0.61284718	2.774423837	1.881153975	0.190379796	3.240084765	2.444953736	1.215545456	1.907881533	0.587735245	3.123205429	0.270497618	2.854458104	2.162855414	1.758650607	0.6871594	3.729761839	1.596950285	4.1016158	2.473872514	2.86983299	1.830251662	1.4750699	1.15508279
1.11.1.21	0.927345269	1.954753459	0	1.046958174	0.457695755	0	0.50691117	0	0.516552881	0.659817947	1.535525656	0	0.289634073	0	0.485524291	0	0.372765751	0.600830244	0.4931389	0	0.465413494	0.455191993	0.705045171	0	0	0.594062648	1.274759264	1.535923071	0.563831112	0.318808954	1.06934824	2.008588945	0	0	0.534736621	1.274821773	0.411934709	0	0.455025929	1.467113581	0.42720834	0.338692016	0	0.293090344	1.300965298	2.324858194	0.174406152	0.223071474	0
1.11.1.5	0.119671436	0.389017426	0.632344288	0	1.204931542	0.157721271	0	0.138436182	0.146269798	0.411204393	1.476334784	0.22096004	0.768519841	0.237029508	0.900675004	0.168575556	1.471949587	0.241867768	0	0.260221365	0.233794042	0	0	0	0.236817014	0.163616539	0.021965284	0.637006784	0.16064952	0	0	0.922595451	0.195842355	0.241298662	0	0.840233255	0	0.278706348	0.107640201	0.689828804	0	0.605816068	0	0.384456029	1.118890665	0.036730931	0.342004346	0.127143686	0
1.11.1.6	2.260956339	1.331771098	0.545428313	0	0.625340146	0.741511862	0.213917543	0	0.477998491	0.511795267	1.44931711	0.500201799	0.167966519	0	1.000721227	0.114281235	0.658043827	0.530810142	0.277965947	0.222870594	0.373321681	0.278915076	0.465502926	0	0.861582789	0.113527128	1.536425365	1.048609777	0.302833104	0.098631163	1.080018587	0.501591034	0	0	0	0.747836748	0.318682002	0.482940805	0	0.378067402	0	0.406647895	0	0.3945695	1.329841502	1.197551202	0.598589727	0.083152218	0.164234115
1.11.1.7	0.031924596	0.681120545	0.170743683	0	0	0.113741492	0	0.067793911	0.201343262	0.020089437	0.933491227	0	0.129499889	0	0	0.191122298	0	0.102785679	0.206932876	0	0.165346434	0.187019541	0	0	0	0	0.208433974	0.149100344	0	0.063438802	0	0.01288431	0.11766398	0.043353825	0	0.157528609	0	0	0	0.019529769	0	0.127391901	0	0	0.86178923	0	0	0	0
1.11.1.9	1.729449756	2.129950557	0	0.440040353	0.154604744	0	0.974365879	0.274711119	0	0	1.31321058	0.466154338	0.072444576	0	0.379252307	0	0	0.723374325	0.947907655	0.194466416	0.540433258	0.539749128	0.403092599	0.521010707	0	0.486745451	1.35773197	0.722870192	0	0.261984178	1.670921368	1.423360254	0.650635815	0.639781787	0	0.584876719	0.394757119	0.792210269	0.39178216	0	1.409821025	0.316404608	1.143880204	1.149508559	1.189624974	1.675472224	0.100715325	0	0
1.12.-.-	0	0	0.012608813	0	0.008311176	0.024426891	0.028472564	0	0	0.010527238	0.010281487	0	0.015646459	0	0	0.011098724	0	0.016835492	0.016720866	0.006996279	0.030858005	0.0017427	0	0.000282329	0.004298848	0.000546859	0.032571102	0.000892191	0	0	0.014293546	0.023671735	0	0.024215489	0.028564196	0	0	0.030673682	0	0	0	0	0	0	0.043620455	0.020067018	0.005401815	0	0.017905982
1.12.1.2	0.039597088	0.04770358	0	0.01446261	0.041114579	0.012577588	0	0.007655404	0.009424106	0.018427261	0.244830227	0.019750906	0	0.017084572	0	0.036678213	0	0.014874616	0	0.021635004	0.011015541	0.004525154	0	0	0	0.029935589	0.035699996	0	0.014612888	0	0	0.023971969	0	0.024946011	0	0.036572668	0	0.017679628	0.031853269	0	0.049321465	0	0.022733045	0.027932781	0.320027076	0	0	0.007924779	0
1.12.2.-	0	0	0	0	0	0	0	0	0	0	0	0	0	0	0	0	0	0	0	0	0	0	0	0	0	0	0	0	0	0	0	0	0	0	0	0	0	0	0	0	0	0	0	0	0	0	0	0	0
1.12.2.1	0	0	0	0.013438049	0	0.085846275	0.028996818	0	0.031397056	0	0	0.03368715	0.031390452	0	0	0.04423667	0	0.245741522	0.271979166	0.375281352	0.402299538	0	0.061463313	0.004973761	0	0.082500811	0.001607887	0.035405451	0	0	0	0.067711828	0.064320739	0.036048734	0.03900419	0.05789145	0.031090399	0	0.432173213	0	0.080914017	0.057982238	0	0.064255073	0.017958829	0.030372241	0	0.094582075	0
1.12.5.1	0.111535821	0.132072207	0	0.014722971	1.088649237	0	0	0.16273852	0	0	0	0.274963469	0.306048582	0.033282514	0	0	2.996906971	0.042135677	0.091791435	0	0.072653483	0.031722633	0	0.180411461	0.18425791	0.105345337	0.27515945	0	0	0.236462833	0	0.142139691	0	0.298799749	0.1486314	0	0.179169535	0.257033484	0.055228246	0.207532512	0.04689706	0	0	0	0	0	0	0.189352678	0
1.12.7.2	0	0.367237342	0	0.225458031	0.025814618	0.838613385	0	0.806077639	1.578537723	0.115560937	0	0.293411534	0	0.165724855	8.06740702	1.026519492	0.034142416	1.258187567	1.749341583	0.437757504	0.626051395	0.54371267	0.827212423	0.534457542	0	0	0.901997476	0	0.587885531	0	0.693301798	0.774759577	0	0.48146025	1.075334699	0.694082634	0.463015802	0	0.696004563	0.185991006	0	0.510042984	0.560314151	0.073804197	1.012888587	0.847729022	0	0.801361639	0.74310468
1.12.98.1	0	0.001718987	0.001605527	0.001500071	0.000856005	0	0.002223188	0.000279678	0.000184793	0	0.008111502	0	0.0027935	0	0.001878308	0	0	0.000727037	0	0	0	0	0.00347134	0	0	0.000232111	0	0	0.000758283	0.001452721	0	0	0.002767001	0.003218186	0.003433599	0	0.003334095	0.001044056	0.000702161	0.002757161	0.002907702	0	0.00326858	0.001501475	0.005811731	0	0.001362607	0	0.001269657
1.12.98.2	0	0	0	0	0	0	0	0	0	0	0	0	0	0	0	0	0	0	0	0	0	0	0	0	0	0	0	0	0	0	0	0	0	0	0	0	0	0	0	0	0	0	0	0	0	0	0	0	0
1.12.99.-	0	0.031608637	0.007642146	0	0.049061271	0	0	0.043009981	0.10513427	0.086989779	0.023040627	0	0	0	0	0.015950226	0.053430248	0.00344367	0.003540279	0	0	0	0.005167154	0.051291925	0.012866315	0	0.067100569	0	0.09518126	0.070082903	0.060081582	0	0	0	0	0	0	0	0	0	0	0	0.001950337	0.014383333	0	0	0.03520862	0.092226346	0
1.12.99.6	1.499008534	0	0.920060734	0	2.62133452	0	0	0	0	1.004950234	1.348492251	0	0.718355665	0	7.742082623	0	1.270468998	0.760810597	1.004275211	1.506591357	0.733455295	0.736895302	0.819215964	0	0.965561508	0	1.171460868	2.44978347	0.943683313	0	0.641442475	3.079318447	0.397271177	0	0	2.243275059	0.00615537	0	1.365950062	2.934118457	0.107232513	0	0.365623645	0.170824985	0	0.461279243	0.29910186	0.242474838	0
1.13.-.-	0	0.000807233	0	0	0.000385521	0.000403373	0	0	0.000525092	0	0.000490673	0.000186805	0	0.000660921	0	0.000345915	0.00053212	0.000384264	0.000876636	0.000711025	0	0	0	0.000841628	0.000496249	0.000125293	0.000398113	0.004325204	0	0.001044793	0	0.001083325	0	0.000574736	0.00022345	0.004350901	0	1.82216E-05	0.000859719	0.001017522	0	0.000433506	0	0	0	9.68237E-06	0	0	0
1.13.11.-	0	0.008454024	0.029509805	0	0	0.027531876	0.004748145	0.004682569	0.028636034	0.023318943	0.054242988	0.011631729	0.007723455	0	0	0.033896808	0	0.013787126	0	0	0	0	0	0	0	0	0	0	0	0	0	0.008723975	0.019538943	0	0.023842271	0.012533792	0.020668126	0.02138419	0.001774954	0	0.007932145	0	0.012850399	0.03350681	0.061648916	0	0	0.023423752	0.016443639
1.13.11.1	0.38678341	0.935620379	0.259208559	0	0.162352881	0	0.251828604	0.023771585	0	0.303482601	1.212508735	0.259862207	0.209373568	0	0	0	0	0.120419366	0.022788679	0.09656019	0	0.140749014	0	0	0.376340509	0	0.174861557	0.348759497	0.245894897	0	0	0.047049884	0	0.092624296	0.141616012	0	0.19771676	0	0.251672384	0.049452389	0	0	0	0.322085643	1.295516809	0.83013793	0.359898629	0.069548456	0
1.13.11.11	0.48744582	0.109357657	0.133800912	0.123197531	0.040161485	0.181666095	0.035817494	0.192616426	0.140473466	0.036495127	0.863725363	0.111672385	0	0	0.213006679	0.017173827	0.028797636	0	0	0.141333937	0.064671857	0	0.05891765	0	0	0	0.026054253	0.022004079	0	0.058052859	0.190546019	0.165935521	0.161667162	0.089102865	0.006450211	0	0	0	0.200070006	0	0.145976981	0	0.14284812	0.030872799	0.978683257	0	0	0	0.197725438
1.13.11.15	0	0	0.146145439	0.087179603	0.10189313	0	0	0	0.132260861	0	0.509350598	0.084366549	0.12775988	0.032408558	0	0	0.091253432	0.058545711	0.16475013	0.055429406	0	0.142887611	0.012675567	0.16064787	0	0	0	0.413976233	0.11206881	0	0.186638473	0.495632347	0	0.141069606	0	0.399198912	0	0.099386687	0.139560186	0.240337141	0.021826733	0	0	0.174903841	0.417693113	0.769826784	0.017538306	0.045441607	0.139879357
1.13.11.16	0.052498299	0.108621145	0.131317273	0.10474971	0	0.0549202	0.09671559	0	0.035826037	0.006974873	0.232117111	0.029864159	0.059510796	0.115572468	0.048387499	0.11048854	0.138086042	0	0.00407584	0.146032565	0.011577138	0.117017743	0	0	0.128396476	0	0.287836803	0.392889388	0.029527396	0.102146599	0	0.710930097	0	0	0	0.241159877	0.035335545	0.058139342	0.068748952	0.611529182	0	0.011414725	0	0.097117462	0.236750424	0.935675097	0.043146733	0	0.044754411
1.13.11.2	0.39564125	0	0.105457083	0.047658443	0.122706943	0.012619051	0	0	0	0	0.345749773	0	0.012178087	0.062195909	0	7.59803E-05	0.044164349	0	0.088244689	0	0.02860096	0.050036096	0	0	0	0	0	0	0.008842105	0.001695741	0	0.026636464	0	0	0	0.144377194	0	0.070632728	0.006514557	0	0	0	0.097011274	0.115133259	0.440455762	0.060934111	0.091625529	0	0.12451328
1.13.11.20	0	0	0	0	0	0	0	0	0	0	0	0	0	0	0	0	0	0	0	0	0	0	0	0	0	0	0	0	0	0	0	0	0	0	0	0	0	0	0	0	0	0	0	0	0	0	0	0	0
1.13.11.24	0.001264099	0	0	0.00162443	0	0	0.001235364	0	6.84351E-05	0.000396572	0	0.000534413	0.001395837	0	0.00167835	0	0.000779174	0.001088759	0	0.000986547	0	0.001010403	0	0.001722662	0	0	0	0.001685519	0.000225953	0.00018068	0.00086682	0.000193388	0	0	0	0.000523277	0.001678982	0	0.000232021	0.001404215	0.000787146	0	0.000271884	0	0.000135707	5.6291E-05	0.000164714	0.001377776	0
1.13.11.27	0.886983017	0.479137539	0.487599399	0.034963997	0.44010549	0.311334923	0.028116869	0	0.193104402	0	1.896959244	0	0.189099163	0.256355731	0	0.362306653	0	0.292136543	0.408203108	0.358673879	0.010500157	0.463222773	0.479435658	0	0	0	0	0.180420362	0.038995267	0	0.534514351	0	0.021560769	0.049943804	0.009408052	0.160405167	0	0	0.448723761	0.220742056	0	0	0.447225043	0	1.447592766	0.496770523	0.043480455	0.798651984	0.147200201
1.13.11.3	0.235420312	1.912538499	0.386848791	0	0.447760179	0.108535833	0	0	0.193326355	0	1.304935385	0	0	0	0.070544315	0.02315041	0	0	0	0.463046975	0	0.39315237	0.057927798	0	0.09930856	0.445896756	0	0	0.454995223	0	0.266460779	0.288380388	0	0.336207616	0	0.494735489	0.166984659	0.453702315	0	0	0.10863024	0.383576474	0	0.263094771	1.556967473	1.597032937	0.166556663	0	0
1.13.11.33	0.01989824	0.022911321	0	0.00792703	0	0	0.010973312	0.002517433	0.010611857	0.014855994	0.002967592	0.003167232	0.001796522	0	0	0	0	0	0	0.011870551	0.001931766	0	0	0	0	0.006226583	0.003307562	0.019050597	0	0.01778789	0.019415722	0.018255617	0.003443034	0	0.001745991	0.012104542	0	0	0.008504902	0.004749015	0.020408771	0	0.000576825	0	0.019636381	0.020001777	0	0.022882477	0.011500601
1.13.11.34	0	0	0	0	0	0	0	0	0	0	0	0	0	0	0	0	0	0	0	0	0	0	0	0	0	0	0	0	0	0	0	0	0	0	0	0	0	0	0	0	0	0	0	0	0	0	0	0	0
1.13.11.37	0.004119344	0.026157746	0.037737678	0.043414868	0.02683684	0	0	0	0	0	0.15995652	0.047510466	0	0	0	0.030839322	0.001093263	0.05136868	0	0.008910356	0.022212008	0	0.036337737	0	0.026295457	0	0.022842712	0.000966709	0	0	0	0.017313947	0.007019632	0.029033881	0	0	0.026789084	0	0.026636108	0	0.040858962	0	0.031914002	0.047009671	0.163714844	0.044509577	0.052943808	0.031601626	0
1.13.11.38	0	0	0	0	0	0	0	0	0	0	0	0	0	0	0	0	0	0	0	0	0	0	0	0	0	0	0	0	0	0	0	0	0	0	0	0	0	0	0	0	0	0	0	0	0	0	0	0	0
1.13.11.39	0.268978367	0.139339798	0.16847075	0.055943724	0	0	0.230435491	0	0	0	0.300282674	0.163178048	0	0	0.898885802	0.136336663	0.002446904	0	0	0	0	0.114486269	0.083753543	0.088377329	0.228744985	0	0.023111344	0.147085946	0.239990506	0.196935475	0	0.11358542	0.174569239	0	0.013483445	0	0.218059029	0	0	0	0.071273172	0	0	0.068152084	0.388418773	0	0	0	0.129357942
1.13.11.4	0.170192549	0.165945711	0	0.069750213	0.08694578	0.007348567	0.127253243	0	0.397988456	0.020664829	0.316277808	0	0	0.106703233	0.002231213	0	0	0	0	0	0.142007167	0.141592944	0.000673906	0	0	0	0	0.364935191	0	0	0	0.222231755	0	0.129810765	0	0.292547197	0	0	0	0.221900954	0	0.189762942	0.456701227	0.119074518	0.42190116	0.130942052	0.173842233	0	0
1.13.11.41	0.060238263	0	0.008229957	0	0.020534042	0.027314356	0.053709044	0.044364066	0	0	0.31533011	0.02331931	0.055745269	0.015088175	0	0.001422614	0	0.024440523	0	0	0	0	0.035900021	0	0.059381893	0	0	0	0.051382631	0.031598825	0.021935773	0	0	0.019113151	0.003822775	0	0	0.009101448	0.026659313	0.05894113	0	0	0.017770429	0	0.239061592	0.036203271	0.070343945	0.010695805	0.004077443
1.13.11.5	0	0.031385339	0.037212103	0.076240415	0.006345093	0	0	0	0	0	0.618593079	0	0	0.130722893	0.093790332	0.085873735	0.164715989	0.131051713	0	0	0.015545358	0	0.012549164	0	0	0.116013197	0.158173271	0.224182587	0.131595149	0.195658407	0.020212475	0	0.112987187	0.10262032	0	0	0	0.176153304	0.067193756	0.142266552	0	0	0.167453093	0	0.620219868	0	0.069744301	0.002251579	0.085230251
1.13.11.52	0.02352352	0	0.003842543	0.014824216	0	0.020671283	0	0	0	0.001307274	0.026081375	0.020445281	0.016905374	0	0.013724975	0.025168891	0	0	0.004411911	0.002030752	0	0.021478209	0.013532422	0.002646992	0.00533198	0	0.230146043	0.02248429	0.012277272	0	0	0.013880035	0.018158107	0.021582538	0	0.02405605	0.024774928	0	0.008491082	0.013704329	0.006640089	0	0.010083676	0.022777106	0	0	0	0.016848935	0.006664751
1.13.11.53	0.118430715	0	0.404380141	0	0	0	0.06902961	0	0	0	0.010092244	0	0.066693976	0.14534006	0.458030297	0.442614495	0.373336665	0.307819196	0	0	0	0	0	0.043275808	0	0	0.056951307	0.935751058	0.485143821	0	2.089147141	0.288971146	0	0.372088046	0.132431478	0.724647951	0.298873334	0	0.059647145	0.06207738	0.031007773	0.19823293	0	0	0	1.655543544	0	0.316547	0.493391024
1.13.11.56	0	0.000559262	0.000546711	0	0	0	0	0.000751868	0	0	0.008091351	0.001472895	0.001562118	0.00058339	0.001584553	0	0	0.000294386	0.000434913	0.000605073	0.000242761	0.001328553	0.000575074	0.000402928	0.001557444	0.000979124	0	0	0	0	0.000905561	0.0014677	0	0	0.000590666	0	0.000953594	0.001384159	0.000857083	0.000706058	0	0.000804579	0.000919064	0.001217624	0.009756728	0	0	0	0.001413079
1.13.11.6	0	0.032539185	0.08310255	0.085380646	0	0	0.075745131	0	0.033042315	0.044396178	0.081711247	0	0	0	0.05306657	0	0	0	0	0.052268648	0	0	0.072737021	0.062169429	0	0	0.073464858	0	0	0	0	0	0	0	0	0.021703561	0.010528344	0.000576426	0	0	0.05918746	0.012167111	0.039198955	0	0.009755934	0	0.017058087	0.002538356	0
1.13.11.8	0	0	0	0.110177657	0.008337046	0.08404328	0	0	0	0	0.795735728	0.101178573	0.053459499	0	0.192844635	0	0.003628223	0.200218912	0	0.101095317	0.194340033	0.200547764	0.001347452	0.086111986	0	0.242866434	0	0.041952679	0.251398842	0	0.318307826	0	0	0	0.230999954	0.183307954	0.119686689	0.095395572	0	0	0.220456759	0.07834828	0	0.193210592	0.644407529	1.665228597	0.066835706	0	0.105827199
1.13.12.-	0.121670282	0	0	0.054820806	0	0	0.130884477	0.055288501	0	0.098658009	0.355906761	0	0.043064544	0	0.035988048	0	0	0.018132013	0	0.005633393	0.050155649	0.006094998	0	0.118628041	0.016985438	0.090275833	0.062765553	0.026972864	0.508848797	0.021008403	0.669994748	0.078104387	0.104540424	0	0.073851137	0	0.081542552	0	0.022865657	0	0.104290037	0	0	0	0.307337362	0.115253772	0.306201237	0.236082627	0.129360674
1.13.12.16	1.889326616	1.687881161	0	0.378040293	0	0.686057251	0.278712511	0.055728738	0.17216603	0	2.779706878	0	0.066745815	0	0	0	0.706700243	0.235826631	0.574164954	0.689053403	0.024882927	0.22407517	0	0.080247932	1.308083838	0.535465265	0.591922832	0.353056043	0.627558287	0	0	0	0.582454089	0.20694602	0.000395033	0.049978707	0	0.27312554	0.850762888	0	0.209221103	0.269668687	0.097232865	0.281115915	3.457135477	1.173993569	0.223152585	0	0
1.13.12.3	0	0.035390032	0	0	0	0.045532469	0	0	0.083156877	0.019110829	0.037866328	0.064901007	0	0	0.045118352	0.063906803	0	0	0.06362567	0	0.027684283	0	0	0	0	0.071111915	0.076410145	0.071275428	0	0	0.080958001	0.038523621	0.032983232	0.054902739	0.01017508	0	0	0	0	0	0.052028035	0	0.083945719	0.048873465	0.042897831	0	0.200434745	0.119061837	0
1.13.12.4	0	0.028563233	0	0	0	0.022311332	0	0	0.016267587	0.030056466	0.025132756	0.016296406	0	0	0	0.030284843	0.005855043	0	0	0.00122553	0.03654921	0	0.013430814	0	0.006556825	0.0081839	0.017729935	0.041459219	0	0.032606143	0.036022541	0	0	0.022909487	0.020803258	0.004079228	0	0.017937869	0	0.027270091	0.005408105	0	0	0	0	0.015259532	0	0.024554185	0.05993102
1.13.12.7	0	0	0	0	0	0	0	0	0	0	0	0	0	0	0	0	0	0	0	0	0	0	0	0	0	0	0	0	0	0	0	0	0	0	0	0	0	0	0	0	0	0	0	0	0	0	0	0	0
1.13.99.1	0	0	0	0	0	0	0	0	0	0	0	0	0	0	0	0	0	0	0	0	0	0	0	0	0	0	0	0	0	0	0	0	0	0	0	0	0	0	0	0	0	0	0	0	0	0	0	0	0
1.14.-.-	1.420791776	0	0.296518432	0.290657802	0	0.857745566	0.910457856	0	0.37947693	0	0.966800376	0	0.54702163	0.224515352	0.335011901	0.618524785	0	0.590229098	0.128793865	0.624211682	0	0.259585462	0	0.211592509	0.474662268	0.094399498	0.355144398	0.168902234	0	0	0	0.423591331	0.558312375	0	0.902512609	0	0	0	0	0.767049231	0.655177694	0	0	0	1.669445098	0	0	0.951073756	0.32093891
1.14.1.-	0.213644379	0.259017087	0.084123976	0	0	0	0	0	0	0.163138436	0.223075987	0.068925967	0	0.088102101	0	0.023356372	0.133044728	0	0.113239946	0	0	0	0.141278684	0	0.07159319	0	0.132008535	0.383102394	0	0.025930715	0.147682197	0.352301858	0.101962947	0	0	0.157317791	0.03184522	0.041482832	0	0	0	0.054092103	0	0.003869147	0.001182305	0.945037422	0.145132904	0	0
1.14.11.-	1.660443753	2.358926243	0	0.646041838	0.313204435	0	0.763413334	0.635923022	0.447639735	0	1.324709223	0	0.27458142	0.346000628	0.465240112	0.54975458	0	0.133602629	0	0.323125663	0.453362605	0	0	0	1.207506197	0.032266588	0.663562385	1.955985812	0.520809274	0.331964558	1.56586839	1.32957646	0	0.372342971	0.288388687	0.971110662	0.36146667	0.101245502	0.015885117	0.580312137	0.022808614	0.430405796	0	0.313903732	2.589739545	3.432807538	0.941839655	0.093035823	0
1.14.11.1	0.068800084	0.072171526	0	0	0	0	0	0	0	0.075192403	0.523213199	0	0.013494142	0.015418398	0	0.052792308	0.024393814	0	0.070662186	0	0.039121661	0.041898092	0.01490512	0	0.038461981	0.097943594	0	0.060463538	0.086979053	0	0.453619797	0	0	0	0	0.091858262	0	0	0.096965447	0	0	0	0.001124019	0	0.401030318	0	0	0.02914416	0.08249509
1.14.11.16	0.161612813	0	0	0	0	0.026971621	0	0	0	0	1.157733521	0.146014771	0	0.161003261	0.199219836	0	0.174924155	0	0.057115523	0.00871329	0.244781775	0.149844646	0	0	0.075928159	0	0.176099558	0	0.020049221	0	0.163301652	0.169955129	0.226122391	0.130180356	0	0.127488654	0.199199108	0.167039547	0	0	0	0.080942089	0.062283442	0.182725258	0.880670203	0.590237871	0.077462271	0	0.182603481
1.14.11.17	0.633825908	1.204826957	0.461515862	0.612184325	0.121817603	0.345365811	0	0.640097732	0	0.082143045	3.303809964	0.663774418	0.517174391	0	0.668755976	0.356692023	0.038433675	0	0.309794443	0	0.357008629	0.134883816	0	0	0.154197198	0.410919559	0.292890586	1.205747077	0.421994312	0.042875459	1.787083311	0.868432695	0	0.421182226	0.291247797	1.363756974	0	0.198945466	0.769115247	0.213355158	0.189306069	0.616482642	0	0.158365705	3.006440115	0.627915055	0.391455637	0.79847545	0.427539869
1.14.11.18	0.066268715	0.033741865	0	0.014813963	0	0.145418113	0	0.107125725	0.138733161	0	0.511366	0	0.115955966	0.023042054	0.071476427	0	0	0.093289296	0.047538901	0.048470687	0	0.05553631	0.127689402	0	0	0	0	0.07075608	0.063055518	0	0.079004339	0	0.083789886	0	0.016336702	0	0.111976121	0	0	0.060869127	0.12353493	0.13711088	0	0.032767339	0.7276303	0	0	0	0
1.14.11.2	0.944400431	0.028482526	0.000805145	0	0.055347954	0.066523703	0	0.121242402	0	0.034908161	0.188754526	0	0	0.138142943	0	0.122650501	0.016690812	0	0.070889601	0.037671098	0.077026762	0.125440951	0.078070153	0	0.111895802	0.053183916	0.122580071	0	0	0.121383538	0	0.022687034	0	0	0	0.04341304	0	0	0.10903889	0.144465559	0.041198708	0	0.117183031	0	0.335174811	0.115925511	0.030357675	0.135175492	0.107782115
1.14.11.21	0	0.00948411	0.013507649	0.002304899	0	0	0	0	0.00333614	0	0.007999321	0	0.012577226	0	0	0	0	0	0.010220638	0	0	0.012649097	0.01664329	0	0	0	0.003464084	0.000516652	0	0	0.13704299	0	0.012001379	0	0	0	0.015477436	0	0.008422788	0	0	0	0.013022131	0.004089152	0.002327403	0	0.008457605	0.00063572	0.025143243
1.14.11.9	0	0	0	0	0	0	0	0	0	0	0	0	0	0	0	0	0	0	0	0	0	0	0	0	0	0	0	0	0	0	0	0	0	0	0	0	0	0	0	0	0	0	0	0	0	0	0	0	0
1.14.12.-	0	0	0.126366602	0	0	0.149896851	0.196028645	0.185633662	0	0	0.240481571	0.223060214	0	0.132780872	0	0	0.023237219	0	0	0	0	0	0.154648157	0	0	0	0	0.175114794	0	0.012211894	0	0.061671533	0.146114668	0.085015753	0.050389705	0.174992793	0.225845275	0.081248042	0	0.189782155	0	0	0.004916947	0	0.185307754	0	0	0.039653051	0
1.14.12.1	0.069810583	1.459901559	0	0	0.062883231	0	0.059196419	0.100071115	0.014184315	0.176978596	0.054631227	0	0	0.147904378	0	0.058107098	0	0.076780401	0	0.156693823	0.15434231	0.169383882	0	0.071853047	0	0.102593751	0	0	0	0.001892435	0	0	0.091975518	0.07829377	0	0	0	0	0	0.031176194	0	0.12379898	0.029698431	0.139382475	0.277384791	0	0.169222476	0.085325914	0.183786525
1.14.12.10	0	1.720668509	0	0.229093395	0.194879469	0.344926122	0.30359861	0.360313993	0.266066292	0	1.122472627	0	0	0.244876719	0.256250479	0.348915934	0	0	0	0.256758049	0.095906952	0	0	0	0.576500872	0	0.041874937	0.308285314	0	0.082561984	0	0.288019871	0	0.127903958	0.004082107	0.328792434	0	0.263477683	0	0	0	0.027804116	0.256422985	0.18092984	0.903451222	1.351583946	0	0.041962372	0.080307624
1.14.12.12	0.39309828	0	0	0	0.029552779	0.02028921	0.036696904	0.020597157	0	0	0.0744525	0.038426181	0	0.00838993	0.03333165	0	0	0	0	0.014671726	0.008901004	0.029789933	0.02514768	0	0.011561984	0	0.002883896	0	0.034427212	0.008548328	0	0.042947634	0.020327886	0	0	0	0.006616913	0.02121808	0	0	0	0	0.025770663	0.040790965	0	0	0.03874929	0	0.022977275
1.14.12.13	0.01633345	0	0.182047423	0	0.028159265	0.158618362	0	0.032204871	0	0.165234357	0.239207248	0	0	0	0	0	0	0.069121096	0	0.149884626	0.025039001	0.161955807	0	0	0.117931795	0	0	0.177917025	0.098076594	0	0	0.113580901	0.004424568	0.142989714	0	0	0	0.134284704	0.064944171	0	0.091774465	0.02740664	0	0	0.512530106	0.164401608	0	0	0.172919189
1.14.12.17	0.630168551	0.843764586	0	0	0.155675032	0.283281211	0	0	0.255592499	0.198292479	0.753262038	0.353332401	0	0	0	0	0	0.168189364	0.46740728	0.066050863	0.521544916	0.277493322	0	0.236342162	0.495439208	0.039157976	0.102267183	0.479873626	0.083327121	0.043641898	0	0.883508964	0	0	0	0.677486044	0	0	0	0.746453702	0	0	0.344945081	0	0.779542189	0.683711373	0.404140431	0	0
1.14.12.18	0.212472528	0	0	0	0.036766279	0.009942993	0	0	0.139511274	0.098266418	0.218400974	0.083454946	0.078951949	0.14713571	0	0.133197004	0	0	0	0.120831391	0.135004188	0.000210287	0.147173014	0	0	0.151651953	0	0	0	0	0	0	0	0.067028407	0.102394849	0	0	0	0	0.109984252	0.10920054	0	0.022399113	0.092918147	0.113759015	0	0	0.062958831	0.07224536
1.14.12.19	1.138631596	0	0.360102886	0	0.098193515	0	0.034946336	0.33110416	0	0	1.54172168	0	0	0	0.141272222	0.328264168	0.175285809	0.416318377	0.12813771	0.317810143	0.046133577	0.126261762	0	0	0	0	0.733449227	0.724057426	0	0	0	1.347080346	0.362371589	0	0.07775116	0.787539117	0	0.264693336	0.010670841	0.784441304	0.374267415	0.236134607	0	0	1.212458487	0	0	0.098188013	0.136381416
1.14.12.3	0.001368495	0	0	0.044875942	0	0	0	0.059982621	0	0.066696827	0.0905771	0.030292309	0.064187799	0.055036131	0	0.056121712	0.047426671	0.016618134	0.057729342	0	0.057338793	0.053454362	0.037535687	0.067977026	0.032975158	0.063735931	0.042325069	0.007782274	0	0.031868662	0	0.037998403	0	0.054411188	0	0	0.047120226	0	0.035691045	0.061906275	0	0	0	0	0.059966788	0.019174071	0.037917726	0.01141021	0.00151659
1.14.12.7	0	0.044597224	0	0.035592747	0.047518474	0.045740797	0.003484563	0	0.035542716	0	0.365438039	0	0.022390386	0.056070072	0	0.044830303	0.049215456	0.046092053	0.044888546	0.009523979	0.014191958	0	0	0	0.001052914	0	0.044015773	0	0	0	0	0.012067224	0.017217567	0	0	0.009571096	0.035230889	0.042238881	0	0.051223275	0.032392148	0	0.042780027	0	0.312716015	0.035916031	0.048878675	0.00707482	0
1.14.13.-	2.901309071	5.903822091	2.37413048	0.983306635	0	1.165409383	0.488729894	0	0	0.923751081	4.662888257	1.159721139	0	0	0	0.81622112	1.137487865	1.380564819	1.170036355	0.161549877	0.730347302	0	0.360374289	0	0.234832698	0	1.174006512	1.573004734	0.232130584	1.019039338	1.187889032	1.744664659	0.122858234	0.505873844	0	0.718677804	0	0.852854014	0	1.456408272	1.160050379	1.496038134	0	0.860396851	3.78505464	2.595293332	0	0	1.032812334
1.14.13.1	0.794818162	0.391072828	0	0	0.13173564	0	0	0.025240567	0.109795873	0.099157369	1.215305639	0.041002353	0.129625452	0.237765428	0	0	0.06194136	0	0	0	0	0.127441552	0.029326916	0.224471056	0.395276	0	0.16955558	0.343277548	0.15428927	0	0.197294042	0.422334309	0	0.045563434	0	0.510302208	0.170613651	0	0.168131902	0.013291428	0	0	0.100744232	0.081672505	1.03024749	0.497665678	0.095365302	0	0.062639498
1.14.13.100	0	0	0	0	0	0	0	0	0	0	0	0	0	0	0	0	0	0	0	0	0	0	0	0	0	0	0	0	0	0	0	0	0	0	0	0	0	0	0	0	0	0	0	0	0	0	0	0	0
1.14.13.106	0.043050161	0.040745238	0.015868133	0.053543629	0.037383985	0	0	0.043443615	0.008966552	0	0	0	0.004415871	0	0.012917578	0.046222529	0	0	0.036457109	0	0.020779314	0	0.039179022	0	0	0.034062728	0.041330444	0	0.01964996	0.012101552	0	0	0.047579045	0.042608998	0	0	0.047299189	0.053642857	0.050981669	0	0	0.043402025	0	0.054989344	0	0	0	0	0.008774919
1.14.13.12	0	0.000464903	0.001437927	0	0.001133809	0	0	0	0.000142109	0.000965202	0.00691232	0.000624356	0.001218732	0	0	0	0.000862711	0	0	0	0	0	0	0	0.000573116	0.000624851	0.001230538	0	0.001340562	0	0	0	0	0	0	0	0	0.000722634	0	0.00051563	0.000379183	0	1.87166E-05	0.001112591	0.00966116	0	0	0	0.001402722
1.14.13.127	0.056534186	0.245440855	0.304233689	0	0.088185896	0.125132508	0	0	0.01130649	0.132257954	1.356118473	0.317384364	0.092797874	0	0.169670093	0.300550385	0	0.25347947	0	0.223933975	0	0.215344393	0.138771745	0.108977163	0.298695151	0	0.429600134	0.572347822	0	0	0.178910675	1.107363468	0	0	0.180462953	0.04629864	0	0.280240449	0.107759195	0.345615376	0	0	0.289427906	0	1.459374046	1.048788645	0	0	0.22682671
1.14.13.132	0	0	0	0	0	0	0	0	0	0	0	0	0	0	0	0	0	0	0	0	0	0	0	0	0	0	0	0	0	0	0	0	0	0	0	0	0	0	0	0	0	0	0	0	0	0	0	0	0
1.14.13.149	0.089878695	1.375138065	0.01449024	0	0	0	0	0	0.246437789	0	1.641095875	0	0	0	0	0.084549719	0.143177829	0	0	0.126829336	0.353659105	0.285669531	0	0.164633161	0.010294522	0.178260456	0.860696404	0.166768738	0.246955187	0	0	0.235522534	0.442804715	0.209211675	0.036742336	0	0	0	0	0.672142715	0	0	0.152329332	0.381620067	1.241646538	2.09377646	0.230396339	0.27927425	0.448027946
1.14.13.151	0.003124397	0.089121729	0	0.010243466	0.00856768	0.025366675	0	0	0	0.013093277	0.048610421	0	0	0.038462819	0.050998056	0.006328722	0.026943043	0	0.03514831	0	0	0.041265056	0	0	0	0.022828744	0.243987424	0	0.029682108	0	0	0.015327996	0	0	0.036925144	0.045846449	0	0	0	0.043068456	0.039837853	0	0.004298016	0	0	0.0238211	0.013634073	0.054458194	0.001106602
1.14.13.154	0	0	0	0	0	0	0	0	0	0	0	0	0	0	0	0	0	0	0	0	0	0	0	0	0	0	0	0	0	0	0	0	0	0	0	0	0	0	0	0	0	0	0	0	0	0	0	0	0
1.14.13.2	0.040688292	0.647128749	0	0	0.132966913	0	0.155297694	0	0.065827614	0.151868773	0.794077138	0	0.198609356	0	0	0.002019171	0	0.140521447	0.192514337	0.195440136	0	0.06188725	0	0	0.117768473	0.042042755	0.096642145	0.236395426	0	0.119005089	0.158613202	0	0.206688107	0	0.019521093	0.056948815	0.1462675	0	0.062311099	0.14714977	0	0.061515303	0.082047488	0.0891828	0.566876615	0.925837169	0.240347043	0.088346752	0.23157996
1.14.13.20	0	0.226227461	0	0	0.125073216	0.153861948	0	0.055275911	0	0.125140506	0.01809186	0.031490359	0.080483772	0.024149008	0.021916614	0.016859064	0.040206486	0	0.012893157	0	0.113602687	0	0.041275707	0	0.077430089	0	0	0.089071072	0.132400303	0.074174019	0	0.140132706	0	0	0.087604179	0	0	0	0	0.065495514	0	0.055936694	0.072840079	0	0.323628777	0	0.132504714	0	0
1.14.13.22	0.328952378	0.364064925	0	0	0	0.038771383	0	0	0.111642468	0.026224352	0.62841186	0	0	0.032676174	0	0.069504156	0.092935218	0	0.065922062	0.068816853	0.118048661	0	0.027967449	0.072087371	0	0.151915289	0.26106845	0.056750098	0.034464533	0.082591504	0.04618635	0	0.029222463	0	0	0.15431842	0	0	0.002760049	0.077436972	0.061588778	0	0	0.149000525	0.569377308	0.113268548	0.125282275	0.126760428	0
1.14.13.39	0	0.065929247	0.036824348	0.052616715	0.022188871	0.05926379	0.037893443	0.023557347	0.035538879	0	0	0	0	0	0	0	0.096000515	0.026822094	0.110033331	0.001946774	0.01957365	0	0.03750645	0.030332988	0.082366186	0.040706104	0	0	0	0	0.01157555	0	0.098093319	0.000374191	0.022623919	0	0	0.090212574	0	0.010201573	0	0	0	0.023585647	0	0	0	0.053474329	0.078164667
1.14.13.40	0.141764732	0	0.049387918	0	0	0	0	0.035832601	0	0	0.164211952	0.042339975	0	0.062753168	0	0	0	0	0.009066117	0	0	0.070655188	0.060106113	0.078698199	0	0	0	0.028956941	0.014485085	0.061877649	0.007999275	0	0	0	0.02486944	0.088643291	0	0	0	0	0	0.00059963	0	0.062553565	0.283604288	0.083624519	0	0	0
1.14.13.50	0.023320804	0	0	0.038432448	0	0	0	0.059517204	0	0	0.052361244	0	0.017359269	0.043839625	0	0	0	0	0	0	0	0	0.040252821	0	0.01305312	0	0.008514689	0.008372312	0.012863748	0	0	0.005607016	0.001705327	0.034987387	0.037320039	0.029090436	0	0.015348919	0.010184605	0.02799261	0.029597678	0	0	0.046485297	0.006078928	0.002437813	0	0	0.097565191
1.14.13.59	0.538730737	0.73631205	0	0	0	0	0.217507054	0	0	0.253887214	0.299520925	0	0.07455151	0	0	0	0	0.157072838	0.0545095	0.020178476	0.252399495	0	0	0	0	0.091870142	0.106928952	0.72027641	0	0	0.791022771	0.45906006	0	0.138151911	0	0.532548076	0.064416252	0	0	0.236625236	0.197491276	0	0.176777659	0	0.220145428	0.154705409	0.303676934	0	0
1.14.13.7	0.238715092	1.198834062	0	0.279609993	0	0.086691007	0.02968617	0	0	0	0.43357272	0	0.161118565	0.129681747	0.069244363	0	0.064376315	0	0	0	8.00843E-05	0	0	0	0.140135935	0	0	0.034499813	0.168751764	0.08242591	0	0.161793801	0.152775272	0.035308365	0	0.047110713	0	0	0.027015809	0.007587142	0	0	0	0	0.437637022	0	0	0	0
1.14.13.70	0.02090848	0.036970995	0.021003421	0	0	0	0.018159905	0.008946171	0.010353419	0.007617066	0.001116102	0	0.029712149	0.035756551	0	0	0.00896789	0	0	0.005403017	0	0.018956026	0	0.002273058	0	0	0.002023097	0	0	0.012179905	0.008844961	0.021938355	0.03471861	0	0.023642531	0.0116592	0	0	0.016667128	0.035082417	0.021255171	0.002639777	0.013533282	0.017414245	0.043896393	0	0	0.031392491	0.009868984
1.14.13.8	0	0	0.014673917	0.012276665	0.089480161	0.012331831	0.030936308	0.089120608	0	0.087444898	0.24777879	0.076082992	0	0	0	0.040893793	0	0.034816575	0	0.090611191	0	0.002482153	0.019783851	0.026691461	0.034765876	0	0	0.066864037	0.044720353	0	0.039963051	0.060696127	0	0.051846225	0.053388619	0	0.053299243	0.043450255	0	0	0.058045059	0.067461351	0.016745802	0.054919186	0.305494858	0.008150453	0	0	0.015409986
1.14.13.81	0.077245198	0.016258269	0.044784308	0	0	0	0	0	0	0.923252423	0.03289626	0.142582815	0.00596755	0.02789308	0	0.119227643	0.008879247	0	0.042654394	0	0.049578131	0.062617224	0	0.096941745	0	0	0	0	0.067257706	0.002892367	0.026761873	0	0.116811969	0.004116098	0	0.073364819	0	0	0.069841687	0	0	0	0	0.10195796	0.122583503	0.099595795	0.07639232	0.183536642	0
1.14.13.82	0	2.521527931	0	0.646208106	0	0	0.227530154	0	0	0	1.337900298	0.043707362	0	0.854326028	1.093515312	0.344201244	0	0	0	0	0	1.002272109	0.472094925	0	1.259427201	0.927551019	0.064600395	0.791054063	0.064781604	0	2.073296115	0	0.01982424	0	0.083367052	0	0.581249249	0	0.000490215	0	0	0.100233383	0	0.341251775	1.332675292	1.987157224	0.797057034	1.226171281	0
1.14.13.83	0.134252701	0	0	0.117303687	0.130413556	0	0.03154377	0	0	0.055864102	0.391243734	0	0.060331254	0	0.002607058	0	0	0.035618777	0.117376341	0.035664992	0	0	0	0	0.614199763	0.132090296	0	0.128634112	0.030849487	0	0	0.02013035	0.058739886	0.080655645	0	0.050179063	0.121680896	0	0.01811542	0	0	0	0	0	0.442085782	0.107718358	0.075518874	0.092178471	0
1.14.13.84	0	0	0	0.021851872	0.02024235	0.031677569	0	0	0.031165791	0	0.033337999	0.01471377	0.007485717	0.006602575	0.018841814	0	0.016507297	0	0	0	0.022406008	0	0.031793148	0.028966211	0	0	0.004125195	0.004277525	0	0	0	0.00843015	0.025994168	0.031285069	0	0	0	0.015824997	0	0.012866847	0	0	0.019405978	0	0.022828422	0	0.011769284	0	0.034217284
1.14.13.9	0	0.037876407	0	0	0.029003235	0.054886972	0.017479689	0.055226325	0.023656103	0	0.048649367	0.023687864	0	0.06235455	0.01380874	0.018625115	0.044833297	0	0	0	0	0	0.040587483	0	0	0	0	0	0.069936374	0.007646266	0	0.05038674	0.025856638	0.020240576	0	0	0	0	0.052344752	0	0	0	0	0.075025577	0	0.034693839	0.039587722	0	0
1.14.14.-	0.066333004	0	0	0.093648054	0	0.078168921	0	0	0	0.110931906	0.201583233	0	0	0	0.013353999	0	0.002934959	0.094599688	0	0	0.091314848	0.035976557	0	0.013885913	0	0	0.035213484	0.101283018	0.092721921	0	0.006962995	0.04852034	0	0	0.101823859	0.0183045	0.071154953	0.063006657	0.09039396	0.096676829	0	0	0.00508206	0	0.23375938	0.027968977	0.043532835	0	0
1.14.14.1	0	0	0	0.023694233	0.081319143	0	0.014640882	0	0.185004862	0.163519373	0.429733948	0	0	0.115766341	0.06251198	0.030632513	0.001748709	0.018463925	0.172425221	0.161914197	0	0	0	0	0.150441553	0.01751895	0.165704546	0.111592535	0.161490169	0	0.167370362	0.074677453	0	0.058614425	0	0	0.17617721	0	0.146164433	0	0.076357229	0	0.118265789	0	0.237838884	0	0	0	0
1.14.14.3	0.973076711	0.131994138	0.127909936	0.631447414	0.048839083	0.306471661	0.036660919	0.026286649	0	0	0.614827398	0	0	0.223376674	0	0.016680339	0	0.189156293	0.434892298	0.244930196	0.32457811	0	0.296672557	0	1.708894262	0	0.235942057	0	0	0	0.266674288	0	0	0.299484533	0	0.423537163	0.076989953	0	0	0	0.211011357	0	0.180045734	0.661762102	1.007205714	0.046511395	0.065009237	0.545823448	0.138102383
1.14.14.5	0.392059616	2.030848743	0.091966456	0	0	0.024459083	0	0.354627224	0.58412715	0.735097804	2.155342993	0.549471266	0.050325679	0.256612406	0.644738968	0	0	0.15315911	0	0.361680351	0	0.013820732	0.304999778	0	0.537628099	0	1.009243725	0.375170164	0.058150909	0.634190813	2.154785073	1.727095586	0.632048494	0	0	0.205105129	0.638841662	0.28494553	0.247627131	0	0.563740406	0	0.027782044	0.377096759	1.506949711	2.555163949	0.775960941	0.587867494	0
1.14.14.7	0	0	0	0	0.042380645	0	0.049016185	0.037336043	0	0	0.034792764	0.008279833	0	0.049375035	0.006717719	0.030725273	0.028985949	0.005465903	0.051691	0	0.034099389	0	0	0.060015897	0	0	0	0.04854712	0.038343195	0	0.005330635	0.015856807	0.032632658	0	0	0	0.053774731	0	0.034586255	0	0	0.040788438	0.01077154	0.050565019	0.103211606	0	0.036600054	0.057865017	0
1.14.14.9	0	1.12038873	0.780836858	0	0.432233216	0	0.067974505	1.359227366	0.630645038	0	1.439499929	0.369429991	0	0.001230056	0	0.179561608	0	0	0.223131904	0	0	0.311792959	0.101999036	0	0.256070906	0	0	1.013034665	0.067159556	0.174928004	0.557173098	1.09612954	0	0	0.378559206	0.536506703	0	0.219092991	0.32827107	0.533718608	0.324954876	0	0.146089023	0.363842276	1.2801486	1.382727633	0.127484626	0.246017435	0
1.14.15.3	0	1.029286078	0	0.045950152	0.043319183	0	0	0	0.102403409	0	0.44432444	0.133203398	0	0.084933958	0.019706972	0	0	0	0.175504743	0.180978809	0	0	0.090245764	0.067326713	0.078864674	0.026443679	0	0	0.098263195	0	0.077386683	0.088224157	0	0	0	0.130988803	0	0	0.138597429	0.076648558	0.058596468	0	0	0.16028786	0.48538378	0	0.102587513	0	0.116509735
1.14.15.7	0.864871704	0.077304988	0	0.000587136	0.134679246	0	0	0.003539322	0.058678471	0	0.675636031	0.100513341	0.112590877	0	0.08601519	0	0.071087545	0	0	0	0.146779444	0	0.086917053	0.12830974	0	0	0.022501248	0	0	0	0	0.085751115	0	0	0.049758301	0.009860066	0.100284906	0.098356063	0	0	0	0	0.059012079	0	0.759142335	0.123427218	0	0.011190685	0.119711295
1.14.16.-	0	0	0	0	0	0	0	0	0	0	0	0	0	0	0	0	0	0	0	0	0	0	0	0	0	0	0	0	0	0	0	0	0	0	0	0	0	0	0	0	0	0	0	0	0	0	0	0	0
1.14.16.1	0.826448572	0	0.074575359	0	0.029784056	0.2142828	0.042032198	0.162405442	0	0.067164215	0.815245163	0.114541652	0.016621759	0	0.004224264	0	0.109297059	0.107583952	0.178874602	0.194037532	0.109955281	0.180468433	0	0.086933448	0	0	0.272085136	0	0.068135243	0	0.170338391	0	0.075643104	0.05612573	0	0.150470484	0	0	0	0	0.150919337	0.035031285	0.015410242	0.035184617	0.549455933	0	0	0.135366971	0.191176088
1.14.17.3	0	0	0	0	0	0	0	0	0	0	0	0	0	0	0	0	0	0	0	0	0	0	0	0	0	0	0	0	0	0	0	0	0	0	0	0	0	0	0	0	0	0	0	0	0	0	0	0	0
1.14.18.1	0	0	0.070582639	0.020601316	0.072346056	0.025393814	0	0	0.014814476	0.084496714	0.231343005	0	0	0.034723327	0	0.072901116	0	0	0.015975107	0	0	0	0.058508299	0.0404435	0.121723112	0	0	0	0.090134052	0.010512141	0.008939615	0.044286879	0.041571649	0.056850379	0	0.016705893	0	0	0	0	0	0.069884459	0	0	0.243797638	0	0.062204688	0.03954526	0.140641565
1.14.19.-	0.046650582	0	0.04439263	0	0	0.036223989	0.06708728	0	0	0.062277813	0.357564802	0.038992111	0	0	0.031163659	0	0.066114504	0	0.069001314	0	0.062256216	0	0.04048026	0.08143087	0.059115066	0.02677199	0.018339934	0.060136532	0	0	0	0.067419685	0	0	0	0	0	0	0.050962306	0	0.030053453	0	0	0.090600335	0.497572678	0.048188777	0.018838847	0.032535018	0.033554867
1.14.19.1	0.971048434	1.309906981	0.035665056	0.276465213	0.060601647	0.270493722	0.401160105	0	0.146979394	0	1.046766189	0	0.240466296	0	0.144809101	0.078753678	0	0.20804127	0.307448089	0	0	0	0	0.085119009	0	0.16594968	0	0.319024877	0	0.053306658	0.199292146	0.181945681	0	0	0	0.276083864	0	0	0	0.322559987	0	0.084562273	0	0	1.281497836	0	0.054314871	0	0.204311127
1.14.19.2	0	0.053723945	0.010034731	0	0.04448972	0	0.058874089	0	0.037624367	0.052313797	0.003337925	0.018826918	0.001627004	0	0	0.006650372	0.050537902	0	0	0	0	0	0.041001461	0.056062624	0	0	0	0.06487616	0	0	0	0.041107063	0.033745362	0.031399329	0	0.065873326	0.031804956	0	0	0.051011818	0	0	0	0	0.021429975	0.045877323	0.115200862	0.105296927	0
1.14.19.3	0.078411915	0.215683264	0.095755075	0	0	0	0.096271492	0	0	0	0.016622671	0.075417564	0.009301727	0.065486187	0	0	0	0	0	0	8.39439E-05	0.043892196	0	0	0.157201431	0.042567784	0	0.020257124	0	0.084395551	0.045397308	0	0.025726304	0.029312901	0	0.024672574	0	0	0	0.009565328	0.063549761	0	0.014729907	0.022786865	0.094276146	0	0.089085291	0.02549088	0.091401924
1.14.21.6	0.007130635	0.144164051	0	0	0	0.004590076	0.006227039	0	0	0.002522669	0	0	0	0	0.001441017	0.010361267	0	0	0.014226908	0	0.012501556	0.009719655	0.001407335	0	0.002987445	0.012823872	0	0	0	0	0	0	0	0.012337788	0	0	0	0	0	0	0	0	0	0.014444825	0.00090478	0.005687092	0.009864477	0.009280713	0.012838555
1.14.21.7	0	0	0	0	0	0	0.000728607	0	0.001224477	0.003475287	0.003160502	0.004838391	0	0.00484056	0	0.001898475	0.002157022	0.000362538	0	0	0	0	0	0	0	0.001284364	0.000297038	0	0	0.004513764	0	0	0.001595321	0.00338195	0	0	0.002831348	0.00322526	0	0	0	0.000272044	0.00339363	0	0	0.002942521	0.027323954	0.028556379	0.003435719
1.14.99.-	0.032247523	0	0	0.004802173	0	0	0.030129644	0	0.051904248	0	0.466622653	0.032693772	0.075434853	0	0	0.105157598	0.018062852	0.051098749	0.051208458	0	0	0.036181122	0	0.006664412	0.050890257	0	0.016073578	0	0.016681212	0	0.051277988	0	0	0.070099476	0	0	0.073178913	0.106566518	0	0.064400178	0	0	0	0.016436556	0.544326945	0	0.144939291	0	0
1.14.99.1	0	0	0	0	0	0	0	0	0	0	0	0	0	0	0	0	0	0	0	0	0	0	0	0	0	0	0	0	0	0	0	0	0	0	0	0	0	0	0	0	0	0	0	0	0	0	0	0	0
1.14.99.3	0	0	0	0	0	0	0.090893885	0	0.045355826	0.074951074	0.017453896	0.116064834	0	0	0.071935034	0	0.002913959	0.279019926	0.116663758	0.261880798	0.130683502	0	0.075101145	0.011751416	0.669403722	0.019509453	0	0	0	0.085090792	0	0.098725943	0.009549585	0.013704672	0.041606268	0.072746251	0.044123867	0	0	0	0.105834745	0.069485693	0.088122984	0	0	0.036396757	0.066047422	0.112968674	0.10517108
1.14.99.33	0	0.000505586	0	0	0.001253615	0	0	0	0	0.000589999	0.008234057	0.001577603	0.001445025	0.001551943	0	0.000566659	0	0	0.000451234	0	0	0.000722903	0.000803494	0.001190536	0.00105699	0.000471173	0.00042059	0.000756898	0.001457038	0	0	0	0.001070909	0.001510346	0.001414788	0.000573281	0	0.001339842	0	0.001239667	8.76063E-05	0.000302218	0	0.001268444	0.007744441	0	0.001157144	0.00097631	0
1.14.99.36	0	0	0	0	0	0	0	0	0	0	0	0	0	0	0	0	0	0	0	0	0	0	0	0	0	0	0	0	0	0	0	0	0	0	0	0	0	0	0	0	0	0	0	0	0	0	0	0	0
1.14.99.39	0	0.002875497	0.002651187	0.002697878	0.0015452	0.000387025	0.0002487	0.000339186	0	0.002934114	0	0	0	0.001450785	0.003254177	0	0	0.013114505	0.013336922	0.019267248	0.01699594	0	0	0.003480756	0	0	0.001460449	0.001796407	0.002252926	0	0	0	0	0	0.001458863	0	0	0.002481467	0.001237576	0	0.000152095	0	0.002198542	0.001506101	0	0	0.001783543	0.000459615	0.000780273
1.14.99.40	1.193746422	0	0	0	0.117482514	0	0.124817744	0.06382322	0	0	0.699355128	0.058781431	0.162473089	0	0	0.159472089	0.241179133	0	0.157477695	0.07214607	0.188953596	0	0	0.028913179	0.001714985	0	0.117542138	0.00462552	0	0.116032442	0.121653742	0.114354304	0	0	0	0.184209236	0.063982843	0.109883547	0.198866393	0	0.169093549	0.077657568	0.007040181	0	0.577360846	0.325657013	0.013886334	0.03707562	0.248596058
1.14.99.41	0.025306541	0	0	0	0.016622633	0.036600062	0.010286653	0	0	0	0	0.037302394	0.011987932	0	0.011453654	0.034430476	0.028604673	0	0	0	0	0	0	0.04098714	0.016577868	0.037738209	0.036074532	0.011287809	0	0.016211997	0	0.040878468	0	0.035706697	0.035496396	0	0.027218354	0	0	0	0	0.016586248	0.012341875	0.039787538	0	0	0	0.012007707	0.02853943
1.14.99.44	0.036886155	0	0	0.08038883	0.054285839	0.08629566	0.085165012	0.086430086	0.054517021	0.060728344	0.054301845	0	0.020071802	0	0	0.047365859	0.048248171	0	0.027184738	0.066676763	0	0	0	0.042344446	0.038928355	0	0	0.088021257	0.010491533	0.030708534	0.065317317	0.014697665	0	0	0.05545455	0.090449312	0	0	0.010519302	0	0.062201481	0.047333009	0	0	0.085189808	0	0	0	0.010113602
1.14.99.46	0.163315425	0.476982969	0.029254286	0.196220109	0.02095617	0	0.05293685	0	0	0.089798233	0	0	0.061076388	0.217253604	0	0	0.089151582	0	0	0.171161398	0.067319094	0	0	0	0.129893374	0	0.120852335	0.379838647	0.187286168	0.180677083	0.391105617	0.976720543	0.197298338	0	0	0.275428344	0.102514055	0.053898587	0.126176274	0.394996224	0	0.128871232	0.044230454	0.103788702	0.158415001	0.678024647	0.296035211	0.231585512	0.200394541
1.15.-.-	0.000338807	0	0.000250443	0.000291285	0.000542008	0.000442489	0.000493607	0.000129718	0	0	0	4.41533E-05	0	0	0	0	0	0.000674939	0	0	0.000179491	7.94822E-05	0	0	0.000566063	0	0	0.000286593	0.000489476	0	0.000121872	0.000601585	0.000270293	0.000712109	0.000150468	0	0.000377236	0.000315186	0.000249047	0.000640216	0	5.93928E-05	0	0.000264908	0.000256905	0.000548554	0	0.000693597	0.000691925
1.15.1.1	2.561870766	2.321475176	2.313279168	0.599152009	0.052501851	1.922498901	1.213356073	0.52189942	1.216603893	1.944232771	1.90854568	0.20407723	0.270485587	0	0	0.93780179	0.625169468	0.661821042	1.972714837	0.746944937	1.669537359	0	1.130849026	0.408663721	1.27789877	1.576417855	1.466004563	2.091166296	0.733603773	0	1.847108089	4.022558716	0.651857888	0	0	1.825436769	0	0.701037783	1.191788478	2.185141863	1.847325367	2.283427013	0.506582162	0.357382888	1.57346517	2.066890169	0.606469145	1.69220271	0
1.15.1.2	0	0.018538217	0	0.166909842	0	0.071941435	1.127125657	0	0.49633665	0.146606808	0	0	0.215462504	0	1.241254883	0	0	0.57902958	0.677094484	0.35054315	0.251607303	0.457502511	0.932919383	0.133797557	0	0	0.023320034	0	0	0.286561762	0.243892554	0.258340195	0.174569777	0.461073757	0.208461432	0	0	0.756574692	0	0	0	0.075398177	0.835785494	1.045603858	0	0.111087839	0	0.402407404	0
1.16.1.1	0.967815398	0.098942186	0	0.356436166	0	0	0.094278464	0.176471516	0	0	0.877578305	0.155005697	0.23171078	0.150662866	0	0	0.058672285	0.172445933	0	0.07313638	0	0.196381905	0.131330178	0	0.494455854	0	0.368409219	0.297033235	0.089739457	0	0.169247447	0.128443846	0.164791378	0	0	0.086119561	0	0.063543807	0.894001405	0.662692025	0.02082605	0.308387114	0	0.197429717	0.839389295	0.082161911	0.239381778	0.198627552	0
1.16.1.3	0.954376287	0.367763889	0.487391539	0	0	0	0	0	0	0	0	0	0	0	0	0.586564512	0.201450371	0	0.547817188	0	0.48128988	0	0	0.587471668	0	0	0.621706624	1.507628789	0.216411913	0.303770172	2.103276859	1.775992842	0.119918006	0.330310875	0.425177382	1.990784186	0	0.2736855	0.614925484	1.178792781	0	0.464069981	0	0.37619251	0	1.572601234	0.61733319	0.371458604	0.511767833
1.16.1.7	0	0	0	0	0	0	0	0	0	0	0	0	0	0	0	0	0	0	0	0	0	0	0	0	0	0	0	0	0	0	0	0	0	0	0	0	0	0	0	0	0	0	0	0	0	0	0	0	0
1.16.1.9	0.29886608	0.263013117	0	0	0.335789494	0	0	0.190549738	0.271829806	0	0.517508876	0	0	0	0	0.07404536	0	0	0.116565675	0.371018293	0	0.020032532	0	0	0.920629503	0	0.051971686	1.014576923	0	0.039880225	0.444355119	0.847880127	0	0	0.005615726	0.62363193	0.300557393	0	0.223461093	0.611497476	0	0	0	0.326961079	0.702821329	0.562869811	0.30999343	0.01120877	0.299545901
1.16.3.1	0.076393906	0	1.063984706	0.043394476	1.008306628	0.389101114	0.847297748	0.02723146	0.888130293	0.360394327	0	0.836085972	0.058995179	0	0	0.115960601	0.499454988	0.03012035	0.560470829	0.422726221	0.289951336	0.145371556	0	0	0.566552413	0	0.704772928	0.87762278	0.269661639	0.400398261	0.59402598	0.874808336	0	0.024601735	0.105465086	0.944617687	0	0.96737875	0.052121248	0.683112767	0.219708575	2.125989773	0	0.641004733	0.384275978	1.170600311	0.17738731	0.310906172	0.291147532
1.16.8.1	0	0.029291916	0.01257986	0	0.02064378	0.022846752	0.011300559	0.018635697	0.002355507	0	0	0	0.01450377	0	0.010297336	0	0.041566653	0	0	0	0.029914596	0.020227581	0.017986875	0	0	0.024945407	0.030676826	0.01723992	0.043742577	0	0.001860497	0	0.020036417	0.031597519	0.002344094	0.034960079	0.000909588	0.032392481	0	0.009649796	0	0.000213877	0	6.89824E-06	0.036615282	0	0.041736375	0	0.037400495
1.17.1.1	0.647339499	0.132522453	0.16623033	0	0.100448641	0	0.221656984	0	0	0	0.971374968	0	0	0.067065576	0	0	0	0.247279852	0	0	0	0.135372117	0	0	0.159796741	0	0.120296268	0	0.122344691	0	0	0.082697191	0	0.048322077	0	0.23734901	0.001887377	0.208625509	0.003743748	0.218274809	0	0	0	0	1.050047187	0.150545872	0	0	0.156638607
1.17.1.2	0.698037367	0.884237091	0.715637993	0.740737658	0.676670067	1.164424184	0.573793427	1.184776912	1.35214598	0.74481683	1.641841777	1.274725297	0.907377442	0.774792372	0.202480355	1.182310844	0.95903578	0.821547755	1.289834668	1.224921359	1.136684739	1.336506116	1.166346484	0.657601728	0.854424315	0.165231007	0.936754858	0.668307258	0.313400628	1.317148186	1.305311923	1.066347874	1.149211095	0.84671147	0.973536181	0.908666152	0.831654886	1.23823096	1.153987167	0.422470257	0	1.314496473	0.773022721	0.124772851	1.43817855	0.909478909	1.000049014	1.218722207	0
1.17.1.4	4.616550361	2.435051918	0	0.167520807	0.457458783	0	2.317636034	0	4.220252552	5.204634126	4.388462162	0.064344818	0	0.229961541	0.907579701	0.406076384	0	2.105926151	0.406394953	0.588117761	2.039271845	0.624131641	0	0.598968012	1.053581158	0.30481809	0.796339269	1.951145589	0	0	0.895295158	2.806180038	0.388712331	0	0.337144176	0.392044492	0	0	1.23607771	1.610555326	0.83356414	1.098728864	0.040160242	0.667162463	3.365081273	0	2.633373324	1.170142318	1.142333862
1.17.4.1	4.245225109	1.32105006	4.086300001	2.677054645	1.156432425	0.067158382	1.57005453	2.000908537	1.90488754	0	2.924729285	2.472884743	2.765818076	1.542517102	1.532091464	0	1.894976094	0.964351365	0.749814456	2.411005965	1.231583563	1.702913139	2.721588534	0.421130131	3.915461956	1.752410088	2.439818573	3.64843921	2.348234369	0.599548634	2.886148821	4.885666227	0.101429077	0.32844772	0.555796807	3.428489173	0.893357504	1.430115391	2.234150252	3.056517103	1.970317391	2.027863947	1.229712413	1.783192982	2.217293834	4.704428153	1.329313384	0.824025078	1.848576492
1.17.4.2	0.846614176	0.535132106	0.993448813	0.876649676	1.023297767	1.752536235	0.572227207	0.557334431	2.872975852	0.674665995	0.618250778	1.152221001	1.100937765	1.379792947	1.020370953	1.419998949	0.558709564	1.135563841	1.118398607	1.210981558	0.805998205	1.268785823	3.679965714	2.325903053	0.333693621	0.538622363	0.748016174	0.377585617	0.849855324	1.367374381	1.237801088	1.538205058	1.262097068	1.465583486	0.53810706	0.624960032	0.963843925	1.447567259	0.557473453	0.462857717	1.023270002	0.772052435	1.409150752	0.446277859	0.192372973	1.017209382	1.382967307	1.628686473	1.559730263
1.17.7.1	0.996854886	0.946357867	1.158874847	0.840154479	1.215514103	0.368740236	1.089882302	1.142095961	0.955590328	1.108715407	0.887690093	1.179929339	0.722142011	0.965229927	1.162523384	0.867774952	1.256729455	1.218788847	0.941244626	0.797116341	0.750991547	1.116707357	0.93441579	1.217572564	1.176693649	0.326780802	0.837041168	0.953234149	0	0.767375707	0.789338166	0.752198373	0.975633342	1.151200366	0.97274549	0.970882765	0.858673624	1.153741314	0.883228803	0.779565011	0	1.001907877	0.765492155	1.235145038	0.874575511	0.703831324	0.874951146	0.584900077	0.326797478
1.17.99.1	0.007421764	0	0	0	0.001043109	0	0.004850989	0	0	0	0.040822002	0	0	0	0	0.005673354	0.037841626	0.016260142	0.022994957	0.012910823	0.022226465	0.003089102	0.003814079	0	0.007083533	0	0	0.005659051	0	0	0	0	0	0.00752997	0.003656576	0	0.005915683	0.005473371	0	0	0	0.007399677	0.003677101	0.003542686	0.040376186	0.007465594	0	0.007144563	0.006514721
1.17.99.2	0	0	0	0	0	0	0	0	0	0	0	0	0	0	0	0	0	0	0	0	0	0	0	0	0	0	0	0	0	0	0	0	0	0	0	0	0	0	0	0	0	0	0	0	0	0	0	0	0
1.18.-.-	0	0.002362246	0.003167917	0.001065185	0.001707033	0.002417996	0	0.001023488	0	0.000949423	0.018813242	0.002766251	0	0	0.002503554	0	0.001099029	4.31093E-05	0.001518533	0.001009814	0	0	0.000116474	0.001237149	0	0.002546527	0.001197059	3.27539E-05	0	0	0	0.001590649	0	0	0.001273971	0.002562146	0.001264795	0	0	0.002020524	0.001712843	0	0.000211161	0.000152544	0.019404067	0	0.001482264	0	0.002625626
1.18.1.-	0.154024346	0.04705098	0.164775672	0	0.130741949	0.097125375	0	0	0	0.020865129	0.114734402	0.102103326	0.185654799	0	0.048419665	0	0.081254378	0	0.071226343	0.02646538	0.15879731	0.008018679	0	0	0.124479424	0	0.308893353	0.416994049	0.119679228	0.20477869	0.191959523	0.92820094	0.166482312	0	0	0.671872339	0	0	0.24908864	0.669727076	0	0	0	0.083324126	0.121898735	0.950709193	0.036796851	0	0.139821907
1.18.1.1	0	1.336101688	0	0.149092122	0	0.071853652	0	0.192319472	0	0.007882556	0.204894486	0.099866748	0.138549675	0	0	0.713547164	0.169206716	0.034000335	0	0.227928391	0	0.147271353	0.161304887	0	0.175637936	0.030647252	0.18582416	0	0	0	0	0.139915759	0.168950998	0.371391493	0.380040233	0.171873689	0.106075025	0.106573445	0.162829327	0	0.06993902	0	0.250082664	0.063031837	0	0.026352003	0.298052652	0.296682604	0.003198081
1.18.1.2	1.003248749	2.450622043	0	1.273094284	0	1.238851122	1.141039453	1.017500703	0.650853462	0.539904494	1.46780166	0	0.114842481	0.930060603	0.685228887	0.634350293	0	1.525065915	1.475168998	1.412667678	1.877105476	0.924141526	0.519358265	0.355609065	1.616041196	0.124881681	1.107945201	0.692481442	0.940004535	0.614556957	1.260131548	0.556801578	0.637415348	1.050725347	0.885731547	0.975240156	0.733298006	0.036042907	0.389181452	0.96429931	0.190901535	0	0.554012449	0	1.48316973	0.528033944	1.261660369	0.645897939	0
1.18.1.3	0.479126782	0.72428464	0.371426425	0.00846516	0.091557616	0	0.026915999	0.353078088	0	0.391105041	1.970883573	0.247771196	0.068155143	0.389389571	0.398088947	0.335159359	0	0	0.418900533	0	0	0.11388567	0.125957963	0.154513886	0.387485582	0.349568691	0	0.618734914	0	0.30330564	0	0.606553619	0.364903045	0	0.390317134	0	0	0.317096738	0	0.82333509	0.367216737	0.373841912	0.391522897	0.416249348	2.157268489	0.147368506	0	0	0.371662198
1.18.6.1	0.02352364	0	0	0	0	0.557050488	0.162263266	0	0	1.473522938	0.224955432	0	0	0.634185893	0.348259159	1.136877756	0.369053738	2.057548458	2.248513969	1.289203265	2.164101231	0	0.194800246	0.484957051	0	0.274154043	0.312403413	0	0.36501339	0	0	0	0.209145633	0.399166965	0.732969127	0.638357637	0	0.632244231	0.486996423	0	0.158756801	0.638785884	0.053993987	0.223119863	0.868920165	0.992392806	1.199023415	1.196891698	0
1.19.6.-	0.00366713	0.003277207	0.002983667	0	0.000288547	0	0.003590012	0	0	0	0	0	0.002321461	0	0.002961778	0	0.002168196	0.002274719	0	0.000495705	0.00315064	0	0.002433224	0	0.001382116	0.002614863	0	0	0	0	0.00107705	0.002129484	0.000156073	0	0	0.000823385	0	0.001057035	0	0	0.003134263	0.001588086	0	0	0	0.002544099	0	0	0.032155335
1.2.-.-	0.011963106	0.072015416	0	0.06242067	0	0	0	0.028910377	0.012657053	0.040470942	0.099277572	0.024502401	0.023716304	0	0	0	0	0.029998347	0.02281276	0	0	0	0.102203506	0.02200702	0.043807376	0	0	0	0.030881963	0	0.08842685	0	0.101106956	0	0.006431943	0.020962805	0.001479151	0	0	0.01912905	0.01465189	0	0.020444114	0	0.03918403	0.013916983	0	0	0.053050515
1.2.1.-	1.505249879	0.109594251	0.365981356	0.113899302	0.136646783	0.773548821	0.193735139	0	0	0.590591427	2.946172367	0	0	0	0.536057279	0.119280946	0.710254837	0	0	0	0.566874713	0	0.587714362	0.240944636	0.016649022	0.695231893	1.461664244	1.364318931	0	0.179562792	0.776136566	2.469814705	0	0.839549049	0	1.738903849	0	0	1.298806941	1.608815155	0.758768819	0.005381888	0.585999648	0	3.358854695	3.057802745	0	0.212462854	0.301409429
1.2.1.10	1.107152735	0.552529634	1.278899872	0	0.935186637	0	2.622506088	0.959657454	1.982395145	2.265067167	0.903396966	0	0.412310832	2.956222843	0	2.687410649	0.612568839	1.964952504	2.514909486	3.121662934	3.189191073	3.277536998	4.562034584	0.563812556	0.457601931	0.814363131	0.263771571	2.902236038	1.066591298	2.292513786	0.569473743	2.172168014	0.547344867	1.146041146	0.907720101	1.608662497	0	1.605506838	0.930514714	2.705430582	2.692651552	0	0.580694171	0.020946214	0.977381854	3.357678802	2.000368524	1.970895389	1.602432187
1.2.1.11	1.148230563	1.146582412	1.879766402	0.726807554	0.763619992	1.000039039	0.632621361	0.620842581	0.486247875	1.203653865	0.894275865	0.9084831	0.856242518	0.726896847	1.4222848	1.219093224	1.396943593	1.313159016	1.520144379	0.853055821	1.195921624	0.743851142	0.909377022	1.296001911	0.816930833	0.719319334	0.832667801	1.419602039	0.987385414	0.038452929	1.88473014	2.165255309	0.944445894	1.361855805	1.022638111	1.874669105	1.416546696	0.702622517	0.616213668	1.07778589	0.980155849	2.40047338	0.711378143	0	0.887846267	2.666255532	1.400792918	1.504392631	1.2750964
1.2.1.12	1.743308463	2.090713475	1.213312301	1.600082984	1.229475598	0.856352996	0.906776699	1.265978524	0.947995346	0.967494552	1.150801744	1.013322929	0.615836156	0.833096907	2.219563142	0.905621923	0.855176938	1.576786481	1.662754492	1.714270344	1.648463882	0.921751606	0.932210003	1.63532081	1.851402783	1.751310114	1.541064371	1.330724454	2.00791339	0.782585084	0.857971169	1.594559965	0.733762514	0.886061595	1.239300597	1.594227719	0.94268367	0.969248115	1.060179665	1.868924388	0.776343381	1.433371912	1.007449634	0.979013629	0.837422843	2.358108736	1.382742205	1.190620246	0.85486007
1.2.1.16	1.531169719	1.306127464	0	0	0	0	0	0.224006423	1.00569129	0.863467563	2.415040304	0.67359768	0.791462734	0.403287912	0	0.997417623	0	0	0	0.483715355	0	0	0	0.511450692	2.756540543	0.194898941	0.805870062	1.057564421	0.499368678	2.734370873	1.718132294	1.7717464	0	0	0.802250479	0.483550109	0.282084047	0.475762734	0	0.023906696	0	0	0	0.973969834	2.361171971	1.765461047	0	0.918392734	0.418485109
1.2.1.18	2.111447157	2.217011833	0.342365268	0.425402911	0.364822553	0.23323824	0	0	0	0.987283682	2.617622072	0.544586306	0	0.084025589	0.417940112	0.076752846	0.166232957	0	0.617710774	0	0	0	0.083720052	0	0.540867071	0	0.395128302	0.938663731	0.078253406	0.448734119	1.432416803	0.126090564	0.160641506	0.298821232	0	0.978337983	0	0.467406504	0.157023619	0	0.454562679	0	0.215926676	0	2.417295803	0.901107077	0	0.760612933	0.012152834
1.2.1.19	0.08889776	0.177544398	0.148548836	0.171069429	0.086266929	0.21797045	0.17152424	0	0.044191283	0	0.157247671	0	0	0.164461908	0	0.012816727	0	0	0.030110803	0.148225413	0.00531018	0	0.174131711	0.16086522	0.233658949	0.061461206	0.127829556	0.374658226	0.124860416	0	0.001247766	1.080475444	0	0	0	0.770936933	0.193788424	0.078770318	0.130309476	0.333523401	0	0.167541998	0.175775069	0	0	0.669218923	0.130450642	0	0.157840408
1.2.1.2	3.985961873	0	4.95075754	0.069068512	1.858034036	1.87665203	0.656238536	1.517175301	0	0	7.650073437	0	0.276496631	0	8.781171074	1.363511857	3.802414678	0	0	0	2.073264162	0	0.737318921	0	1.618796303	0.224666333	8.201600068	4.825751418	0	0	3.55105934	4.870477158	2.507098598	0.982461302	2.164261596	4.075254238	0	0	3.704608749	4.983414664	0.695189969	6.627201836	0	0.602873592	6.305273919	5.993594879	0	2.937058276	0
1.2.1.20	0	0	0	0	0.014344565	0	0.058847003	0	0.00399307	0	0.035665362	0	0.055102062	0	0	0	0.003583132	0	0	0.060039334	0	0	0.013641451	0.035508898	0.042379099	0	0.005153885	0.06224659	0	0.007388561	0	0	0.060986029	0.037222669	0.037960298	0	0.022986459	0	0	0.01136961	0.040862001	0.000223544	0.04107874	0.009354025	0	0	0	0.058051831	0
1.2.1.22	0	0.382868795	0.376361204	0.21939802	0.204278238	0.29014405	0.511394357	0.456539302	0.427283854	0	0	0.047306713	0.006179648	0.135637859	0	0	1.192145155	0	0	0.348900625	0	0	0.2179922	0	0.324239254	0.355538703	0.113583687	1.324123611	0	2.189482204	0	1.411672544	0	0.056203665	0.371096779	0.852318815	0	0.412822304	0.171046366	1.645660055	0	0.192463236	0	0.240076494	0.610873685	1.430791575	0	0.015422123	0.31230184
1.2.1.24	0	0.122435889	0	0.138536835	0	0.057218969	0	0.068325347	0	0	0.086407777	0	0.016651366	0.034851111	0.016176532	0	0.013469951	0	0.014518562	0	0	0	0	0	0.001182922	0.020712149	0	0	0	0	0.235534913	0.079229007	0.041306138	0.017870481	0	0.109607169	0.030606575	0.056854647	0.038025082	0.012872249	0.078420356	0	0	0.068578284	0.120817355	0	0.202282994	0.119820975	0.003348006
1.2.1.28	0.496113026	0.862824219	0	0	0.071473804	0	0.08160902	0.053923474	0	0	0.67050327	0.110896313	0.014631534	0.115001507	0	0.156936465	0.057445558	0	0.077069388	0.069748114	0.143175823	0	0	0.160378625	0.161003112	0.059899005	0	0.146772936	0.027819256	0	0	0	0	0.140107105	0.077960898	0	0.143709053	0	0.137249989	0	0	0	0.167042865	0	0.495057646	0	0.26673904	0.239926639	0.133137762
1.2.1.3	1.231002159	2.781248915	0	0	0	0.191463119	0.884199453	1.444510288	1.788846149	0.199237143	4.497290225	0.164189103	0	0	0	0.553458154	0	0.291850098	1.314446038	0	1.851823564	1.81351772	0.313174936	0.989131994	2.245168476	0	0.875131943	0.457638217	0	1.342064174	0.434439758	1.569579038	0	0	0.138763814	0	0.604731743	1.950026883	0.847320357	0	0	0	1.157681414	0.045625593	6.290363371	2.558036039	1.661523548	1.954673909	0.196866893
1.2.1.32	0.202827399	0.058082316	0	0	0.024800654	0	0	0.000757622	0.016682743	0.074844524	0.194727378	0	0.026089825	0.02518505	0	0	0	0.041904789	0.005476065	0	0.014066873	0	0	0.012707012	0	0	0	0.002645953	0	0.01912033	0.023354912	0.018872086	0.046653652	0	0	0.044823682	0	0	0.028025994	0	0.038832196	0	0.048902179	0	0.196996485	0	0	0	0.013409274
1.2.1.38	2.39902471	1.301196553	1.580819403	1.234175332	1.638923833	1.362300656	0	1.474912985	2.505586508	2.66678139	2.686583482	1.272972933	1.54836211	1.645528041	2.066304925	2.42137579	2.176923686	1.50077139	1.006742353	0.879520609	1.717341935	2.260622382	2.678277788	2.11332143	1.198880645	0.083019262	3.03164585	2.550099967	0.909319295	0	1.394344738	2.584706943	1.174353714	1.26228315	1.924813572	2.13453553	1.412317062	0	0.124986108	1.69118217	0	0.668829511	0.928383867	0.275145814	2.666053545	2.293526394	1.559457832	1.562743218	0.346865105
1.2.1.39	0.371309713	0.52399554	0.041752252	0	0	0.258655778	0	0	0	0.255450872	0.920896625	0.225382306	0	0	0.007734437	0.146526771	0.192889481	0.287528502	0	0.05896411	0.114839523	0.252091378	0.221684397	0	0.706356997	0	0.532837351	0.281486005	0.234883089	0.21938484	0.074883023	0.377645358	0	0	0.118443969	0.103337865	0	0	0	0.137577439	0.241042818	0	0.045240388	0	0.820743397	1.854755928	0.077892679	0	0
1.2.1.4	0.125370742	1.193484293	0	0.170446207	0.177711765	0.183926098	0	0	0	0.191860619	0.403376543	0	0	0	0.043400498	0	0.204995455	0.118558303	0	0.068831168	0.012041553	0.038158601	0	0	0.106890367	0	0	0	0	0.028087326	0.266708537	0.024275709	0.035906592	0	0.147984566	0.190804057	0	0.069619807	0.131186859	0.131029511	0.051921403	0	0	0.211803602	0.637649014	0	0	0.0131073	0
1.2.1.41	1.289039408	1.071163647	1.097448193	0.946799434	0.895025849	0.207746057	0.277823692	0.749771053	0.759240382	1.129093419	0.868462876	1.26247541	1.080926786	1.199191519	0.708292752	0.731680071	0.972162812	0.632800274	0.7237089	1.051167763	1.037686762	0.800785303	0.274154916	0.801951143	0.681670433	0.950798762	1.553211349	0.766337344	0.792740639	0.897493721	1.20277472	0.780535701	0.937156897	0.962369555	1.033263772	1.134993089	0.903211442	0	0.530827358	0.195490045	0.056738093	1.087584145	0.628151745	0	0.969222326	0.874974349	1.064365485	1.09731154	0.424750119
1.2.1.43	0	0	0	0	0	0	0	0	0	0	0	0	0	0	0	0	0	0	0	0	0	0	0	0	0	0	0	0	0	0	0	0	0	0	0	0	0	0	0	0	0	0	0	0	0	0	0	0	0
1.2.1.46	0.06060834	0.14087881	0.157065052	0	0	0	0.104920259	0.069417796	0	0	0.588960505	0.15793468	0	0	0	0	0.082789819	0	0	0	0	0	0.026041132	0.034379913	0	0.160768282	0.082059939	0	0	0.021974182	0	0.025512578	0	0.163952627	0	0.021672422	0.171634015	0	0	0	0.146444492	0	0	0.159960045	0.486544986	0	0	0.214236846	0
1.2.1.5	0.075046422	0.073421168	0.089906889	0	0	0	0	0	0	0.06672534	0.011217454	0	0.090848107	0.009470559	0	0	0.086342545	0.128414771	0.178507443	0.249445952	0.17125812	0.061198069	0	0.050417769	0	0.042714343	0	0.013925119	0.044615495	0	0.079236007	0	0	0.03607222	0.024845049	0.029180971	0	0.200477054	0.086300876	0.059651219	0.076291781	0.021789937	0	0.003737282	0.032817648	0.753221272	0.055118771	0.075498283	0
1.2.1.50	0.002127297	0	0.001502216	0.000811051	0.002064006	0	0	0.00013468	0	0.001378527	0.00850678	0	0	0	0	0.000107684	0.002457157	0.000630794	0.000794345	0	0.001029833	0.002041449	0.000299206	0.00165255	0	0	0.000634722	0.010334724	0.002541433	0.002777342	0.001951195	0.000410182	0	0.001515885	0	0.006887801	0.00143614	0	0	0	0	0.000224216	0	0.001663006	0.007567852	0.001453774	0	0	0.001218927
1.2.1.54	0	0.148173666	0.092840739	0.190231409	0.174077428	0	0	0.149923674	0	0	0.173296162	0.164731409	0.122356048	0.145385876	0.194180667	0	0.007282255	0	0.119057924	0	0	0.197139673	0.084472791	0.121537964	0.090657769	0.197103347	0.100359449	0	0.082466401	0.14565246	0	0.078454834	0.136670277	0	0	0.079473001	0	0	0.110842528	0	0	0.033462088	0.098348434	0.124301346	0	0	0.184073857	0.26082769	0
1.2.1.59	0	0.002207544	0	0	0.004413882	0.00451046	0	0	0.002758291	0	0.005270225	0.00533099	0.004852458	0.005205707	0	0	0.005969036	0	0.004035927	0.000453559	0	0	0.004720066	0	0	0.001738533	0.004454539	0	0.005822496	0	0.004629478	0.001381857	2.50794E-05	0	0.001119159	0.003965457	0.005913166	0.005760217	0	0.00284016	0	0	0	0	0.010681235	0.000871849	0.031080966	0.026082789	0.01273246
1.2.1.60	0.433696921	0	0.069613809	0.247977865	0.053475714	0.20523033	0.209948891	0.196561453	0.13169663	0.0152921	0.671213889	0.026084752	0	0.217503342	0	0	0.176406179	0.056683305	0.078752748	0.058110789	0.216198695	0.068603602	0.177481438	0	0.208642399	0.110142641	0	0.233921797	0	0.090942551	0.034924926	0.187150284	0.182337681	0	0	0.618349816	0.027571829	0	0	0.061758268	0	0.044449369	0	0.247326291	0.582408884	0.76793112	0	0	0
1.2.1.65	0.040496577	0	0.041421488	0	0	0	0	0	0	0.026055806	0.282084747	0	0	0	0.01182126	0.02637474	0.023074045	0.059364024	0	0.041585859	0.022833038	0.015677301	0	0.064822538	0	0	0	0	0	0.05879494	0	0.059915164	0.066118873	0.023733421	0	0.052639126	0	0.055248456	0.040180728	0.022760056	0	0	0	0	0.270982879	0.034768534	0	0	0
1.2.1.68	0.90606061	1.798600417	0.216353253	0	0	0.248157014	0.165119119	0	0	0.11607978	0.85159082	0	0.230726681	0	0	0	0	0	0.237589505	0.100882903	0.032540826	0	0	0.21651754	0	0.243131599	0.285596784	0	0.042098621	0.107849148	0.263432972	0.257151683	0	0	0	0	0.085899562	0	0	0.024239036	0	0	0	0.267253628	0.536700071	0.092854499	0	0	0.304871664
1.2.1.70	0.919939938	1.149853711	1.34670382	0.560856015	0.767819123	0	0.515772053	0	0.817427039	1.046358957	0.69196399	0	0	0.317646396	0.620502782	0	1.324464237	0.240629314	0.391317943	0.851607587	0.493931233	0.280219746	0.868958083	0.50432939	0.598498079	0.896510068	0.611819658	1.17263895	0	0.784577457	0.64494485	0.566902764	0	0.285869902	0.685422377	1.202153102	0.233302435	0.263756133	1.322700293	0.434535371	0	0.518721077	0.465978074	0.364515064	0.777482808	0.918583243	0.206134916	0.000350855	0
1.2.1.71	0	1.096645212	0	0.340231967	0.151296581	0	0	0.070067851	0.255467241	0.329158533	0.268513456	0	0	0.024587104	0	0	0.264008209	0	0.220398626	0.182849883	0.243486284	0.022446873	0	0.165859017	0	0	0.602937434	0.724054158	0.254814636	0.20392748	0.689786454	1.105979552	0.312323593	0	0	0.506983728	0.199909719	0.031264981	0.128920907	0.721869128	0	0.02673743	0.33350726	0.336637647	0.261138556	1.206647547	0.26427142	0.06843844	0
1.2.1.72	0	0.860687709	0.148465041	0.27721142	0	0	0.103491828	0.120118725	0.110244084	0.200665993	0.238025805	0.017011716	0	0	0	0	0	0	0.055218422	0.088138873	0	0	0.103047003	0	0.360077548	0	0.328554795	0.885172071	0	0.028078018	0.763650609	0.87082758	0	0.229166865	0	0.932799166	0.200547609	0	0.34338526	0.691350439	0.058518694	0	0	0.061216321	0.233731669	1.159384987	0.134740781	0.002367029	0.330290814
1.2.1.75	0	0	0	0	0	0	0	0	0	0	0	0	0	0	0	0	0	0	0	0	0	0	0	0	0	0	0	0	0	0	0	0	0	0	0	0	0	0	0	0	0	0	0	0	0	0	0	0	0
1.2.1.8	0.815054235	1.558631175	0	0	0	0.348891199	0.410983024	0.465772618	0.274979454	0.129069372	2.613046583	0	0.499434007	0.773378981	1.017971567	0	0.550809404	0.031605557	0	0.434710095	0	0.021271174	0.546569755	0.135139439	0.826006375	0	0	0.875133424	0.051987402	0.735636263	2.017004461	0.535720254	0.288066737	0	0	1.417612803	0.340416978	0	0.438571115	1.217763935	0	0.428698513	0	0.214188594	2.412299392	1.796532276	0.972419157	1.212388596	0.619670377
1.2.1.80	0	0	0.00157807	0	0	0.000404833	3.99273E-05	0.000966409	0.000395525	0	0.009119976	0.000587569	0.001583039	0	0.001142222	0.000527895	0.000239497	0.000727207	0.001533344	0	0.001401972	0	0	0.001239449	0.000309786	0.000724828	0	0.000646774	0.000873982	0	0.001457196	0.000363044	0	0	0.000914003	0.001098124	0	0.000350496	0	0	0	0	0	0	0.007698452	0.000972001	0.000181608	0.000860485	0
1.2.1.9	0	0.611653224	0.008741377	0	0	0.139683377	0.08868066	0.020595096	0.100368666	0	0	0.073071441	0	0	0.007731336	0.121425607	0.164209128	0.477946897	0.336676674	0.667960515	0.467358748	0	0	0.160870777	0	0.101356683	0	0.040005101	0	0	0.098879295	0.168074371	0.217256928	0	0.052767776	0	0.021325396	0	0	0.108053645	0	0.001404843	0.151070388	0.104398841	0.126053326	0	0.213755953	0	0.194006544
1.2.3.1	0	0.035034159	0.084386789	0	0	0	0.00347697	0.042578609	0.042494708	0.900163611	0.041986759	0.016348185	0.04933407	0.09115721	0	0.030443398	0	0.013279413	0	0.082531494	0.010803795	0.090435622	0.022055886	0	0.049606432	0.070332059	0.106745197	0	0.009526055	0.043869077	0.083654306	0	0	0	0.049527328	0	0.040665758	0.105029166	0.09523108	0	0.055915471	0.031652396	0	0	0.088623214	0	0	0.069551826	0
1.2.3.3	0.070320583	0	0	0	1.069022308	0.206483686	0.215520888	0	0	0	0.260222551	0	0.2055016	0	0	0	0	0	0.119359653	0.118393331	0.022308612	0	0	0.108640108	0.22158218	0	0.238335337	0.128213433	0.59547825	0.01149589	0	0	0.080389859	0	0.023296658	0.006307353	0.169959793	0.047309611	0.152852091	0	0.133273249	0	0.16948345	0.047391244	0	0	0.058909552	0.28532425	1.197358721
1.2.4.1	2.18182963	2.32538034	1.8385843	0.655854592	1.143415994	0	0	2.22585808	1.570152824	0.508628849	2.420821828	0.142215632	0	0.55302208	0.2283233	0	0	0	1.713695444	0.055572164	0.909632578	0.013036309	0.922699302	1.087965117	1.07005357	2.054753023	0.410815942	0.696065411	1.177456819	0.209175107	2.133659212	1.364200672	0	1.215388999	0.834709514	1.162571973	0.506467811	0	0	1.706531776	1.57041917	0.746853934	0	0	2.455726016	2.011348688	1.005144558	2.330346774	0.224873894
1.2.4.2	0.998186147	0.834139739	1.094698712	1.26198417	1.143990909	0.04032597	0	0.340988306	0	0	0.83133689	0.068659464	0.190755947	0	0	0.161053879	0	0.197370041	0	0.072492381	0	0	0.009432981	0	0.956559396	0.402203154	0.768205018	1.298681541	0.022109133	0.153290264	0.679760823	0.873300147	0	0.220336847	0.114350969	0.836038463	0	0.406597798	0	0.217169968	0	0.591427732	0.352365305	0.114205152	0.891082811	0.743574137	0.061882393	0.16636261	0.488270865
1.2.4.4	0	0.240562062	0.248585794	0.714671691	0.039485736	0	0.320813057	1.302093929	0.381003254	0	0.911517121	0.821732546	0.89845925	0.386485318	0	0	0	0	0	0	0	0	0.158874986	0	0	1.408024864	0.735695935	0	0.908699033	0.241069643	0.172818524	0	0.097893423	0.296513303	0	0	0	0	0.080182871	0	0.462604054	0.323626944	0	0.120528872	0.756820548	0.244060594	0.259389345	0	0.101720037
1.2.5.1	0.703273308	0.418945599	0	0.380383118	0.655073278	0.545975457	0.031082843	0.04153619	0	0	1.204373503	0.589356728	0.464238747	0	1.121126096	0	0	0	0.370076271	0	0.368969212	0	0.006297112	0.242213178	0.815636967	0.097824116	0	0.874632667	0.183306002	0.355563743	0.801218868	0.579959117	0.13222996	0.138491339	0	0.693430807	0	0	0	0.379716117	0	0.035092885	0.131715398	0.200961296	0.648226205	1.178694676	0.302120369	0.339588697	0.125397585
1.2.7.-	0	0.15043012	0	0	1.931074325	0.983865463	2.139089571	2.830253415	0	1.108272099	0.523425253	1.832649025	0.839379584	0.916427123	5.44467542	1.977683228	1.896155531	1.159029895	1.326241661	1.018062222	2.319616868	1.563395339	0.951432933	0.227033963	0	1.018702619	7.986368192	0.602197475	2.169723405	1.283229698	0	1.40144296	1.907637696	0.997302069	0.987482152	1.317534744	0.090391038	1.640246613	0.946724159	1.382294037	0.608786393	0	1.006549032	0.192886843	1.050424269	1.442581614	0	0	0
1.2.7.1	0	0	0	0	0.773982489	0.441495469	0	4.733646379	0.78586695	9.08652535	0	0.118218974	0.643188154	0.143422284	0	1.523664898	0.769122238	0.610229849	0.506086829	0.112827523	0.937771617	0.4356425	2.707476698	1.904485822	1.116677283	0	2.323399991	0.800869248	0	0.539428608	0.864951339	0	2.063949059	1.40913452	2.193305232	0.100686514	0	2.602785584	0	0.198266902	0.459028353	0.597572668	0.774139536	0	0	0	0.249806104	0	0.093123728
1.2.7.3	1.026775397	0	1.856820155	1.137170553	0.447932241	4.645917034	0	1.62143274	0	5.440651195	1.721634744	5.473426168	7.238184263	1.012919933	6.73982641	5.309996986	4.748818069	2.720308463	2.370391284	1.842264572	3.068848117	1.629983966	0	0.455154075	0	1.010495262	3.003543461	0.8438896	1.891225273	0	0	1.965427385	1.162540648	3.08419642	0.326598024	0	0.938251378	0	0	0	0	0	0	4.736244531	0	0	0.421916759	0.607662228	1.987870085
1.2.7.4	0	0.043517339	0	0	0	0	0.016405677	0.023818577	0.015456069	0.053328811	0.047442766	0.019591662	0	0	0	0	0	0	0	0	0	0.000533778	0.055334341	0.040406496	0	0	0.007180644	0.008847721	0	0	0.052706105	0.013494337	0.310493022	0.35368231	0.274159261	0	0.012405642	0	0.011071623	0.010247847	0.023576972	0	0	0.007719216	0	0	0	0	0.030415792
1.2.7.5	0.380441277	0.057158656	0	0.128084181	0.028865735	0	0.107311365	0	0.145254591	0	0.241531947	0.148844922	0.162568991	0.087621321	1.143961433	0	0.09577511	0.156918478	0.326460449	0.340801297	0.475507907	0.039705435	0.110463965	0	0	0	0.498754391	0.132471917	0.07409176	0	0.034024426	0.087586088	0.192073484	0.465926326	0.287797709	0.046004164	0	0.178289959	0.016798439	0	0.046009116	0.000486996	0	0	0.012465243	0	0.051399088	0.046049825	0.199114033
1.2.7.6	0	0	0	0	0	0.001025293	0.001242957	0	0	0.000608196	0.000320534	0.000290066	0	0.000586582	0	0.001080807	0.000833071	0	0.000494166	0.000922974	0.000446648	0.000669757	0.000967853	7.54889E-05	0.00096036	0.001035871	0	0.000759605	0.000123774	0	0.000834209	0.00087944	0	0.000745157	0	0	0.000678541	0	0.000954554	0	0	0.000649915	0.0011038	0.000911868	0	0	0.000173291	2.98937E-05	0.012210014
1.2.7.7	0.086121225	0	0	0	0.024548179	0	0	0	0.10022992	0.902992436	0	0.105130762	0	0.034803557	0.079992713	0.304455005	0	0.082469162	0.081737199	0.134817138	0.047163114	0	0	0	0	0.024533704	0	0	0.108697102	0.083611119	0.047129836	0.081895461	0.017856753	0	0.02466162	0	0.095513727	0	0	0	2.83261E-05	0.087298998	0	0	0	0	0.097930514	0.102602278	0.118349959
1.2.7.8	1.289988131	0.414127274	0	0	0	2.463673624	1.197842379	0.600063687	0	1.450904905	2.251383923	1.654965825	1.338510625	0.368095408	11.05505231	1.162343513	0.642998406	1.913563286	0.104886328	1.270731571	0	1.267750343	0.23562687	1.377072898	0	0.319024743	2.701384038	0	0	1.168780099	0.076889572	0.733933764	2.09612587	2.760170525	2.569326059	0	0	0.08016	0.644232075	0	1.211921107	0	0	0	1.446288889	0	0.168152261	1.955541307	0
1.2.99.2	0	0.760712569	0	0	0.626506574	0.036497399	0.765687318	0.238549251	1.182770681	4.159764648	1.355556623	0.266982477	0.438865856	0	0	1.707176238	0.282655688	2.47602652	2.432738009	1.261958534	2.510760869	0	0	0.451169197	0	0.511464336	0	0.817281612	0.169888836	0	0	0	0.589831658	0.714674711	0.631123434	0	1.740001907	1.571370984	0	0.441090795	0	0	0.379096107	0.778156326	0.91755854	0.826585607	1.52883604	1.183996524	0
1.2.99.5	0	0.057045149	0.210678777	0	0.050903398	0	0	0	0.121562843	0.115121516	0.329409999	0.006706661	0	0.093849687	1.851877351	0	0.109154121	0.18670905	0.148584129	0.157002354	0.172320616	0	0	0	0	0.006215893	0.070943635	0	0.037250678	0.007926337	0	0.007494053	0.127140738	0.396987769	0.175275775	0.18281597	0.006781459	0	0.000162195	0.028797036	0.203049338	0	0	0.183455896	0.423962141	0.213405598	0	0	0
1.2.99.7	0.08309579	0	0.094538802	0.114636026	0.064246153	0	0.037006755	0.009747068	0.042489413	0	0.091979702	0.110618979	0.04279132	0	1.043289399	0.089180684	0.02463	0	0	0	0	0.110317099	0	0.040736906	0.113121172	0.068066246	0	0	0.095746624	0	0	0	0	0	0.040355649	0	0.056509847	0.02322069	0.085366031	0	0.083003817	0.036840376	0.086138683	0.095711173	0	0	0	0	0.077592117
1.20.4.1	2.156384313	2.133833954	0.044990125	0.566193128	1.606040394	0.863739448	0.8050784	1.08349158	1.477706249	0.503244202	1.742798822	1.258500644	2.270563284	0	1.291930711	1.407968537	1.220891876	2.052676279	1.223307477	2.34879774	2.211124024	0.426769205	4.837741626	0.650810854	1.534682716	0	0.399518206	1.942096066	3.674735426	0	0.485136758	2.294249862	0.283895417	0.939926979	0	0.936993498	1.728891865	0.741922056	0.537331957	1.281272689	1.286902549	1.471669277	2.050467369	0	1.826831858	2.692894711	0.754329287	0.295465962	1.987292924
1.20.9.1	0.022485079	0.018617745	0	0.025270352	0.022671298	0	0.003356145	0	0.023861817	0.001136293	0.131215174	0.011753826	0	0.004798058	0.008559078	0.00270384	0.021051225	0	0.001052658	0	0.017654323	0.004512325	0.004289439	0.01520131	0	0	0	0	0.000933798	0	0	0.015863431	0	0.018784995	0	0	0.017308841	0.007911947	0.00305076	0.011279265	0	0	0	0.015407205	0.112389997	0.023554287	0.011322441	0	0.018714584
1.21.-.-	0.000715147	0	0.01644504	0.006471819	0	0	0.01692293	0.00251111	0	0	0	0	0.00613221	0	0.003141111	0	0	0.016466181	0.007379528	0.003038608	0.010609705	0	0.01529691	0.013354537	0	0	0	0.020388515	0	0	0	0	0.011465549	0.014251304	0	0.007092491	0	0	0	0.00304673	0	0.011247021	0.014508188	0.006189272	0	0	0.044642447	0.08068307	0
1.21.3.1	0	0.044743902	0	0.006737051	0	0	0	0	0	0.001075471	0.007397851	0.002932802	0	0.005331715	0	0	0	0.010921239	0.015334968	0.017741276	0.015945124	0.004473258	0	0	0.002008128	0	0.002115563	0.001379401	0	0	0.00124976	0.006053152	0	0	0.00672221	0	0.005711378	0.001349483	0	0.001729751	0	0.00534525	0	0	0.005377577	5.01569E-05	0.000922529	0.001522854	0.006823763
1.21.4.1	0.259620871	0.307029318	0.324169235	0	0.308085966	0	0	0.098797372	0	0	0.024700708	0.325249318	0.167884924	0.345698614	0	0.283029948	0	1.215732205	1.381167507	1.574090347	1.330533679	0.301745366	0	1.384402607	0.096773408	0	0.067886891	0	0.12267608	0.265415066	0.142135884	0	0	0	0	0	0.104130421	0	0.228819712	1.306595641	0.330366661	0.149198191	0.251146102	0	0.060307536	0	0.427457836	0.6181665	0.186739579
1.21.4.2	0	0	0	0.81025969	0	0.680491493	0	0.272180424	0.168017811	0	0	0	0.865829919	0.110663363	3.290435794	0.456651788	0	1.122997044	0.603476527	0.518059551	1.389972506	0.830824526	0.117523919	1.570021043	0	0.194257578	0.814699077	0.685800332	0.534355537	0.275202779	0.172664813	0.491235237	0.257945215	0.446036516	0	0.685713097	0	5.911099367	0.46201535	0.91956764	1.644480952	0	0.68502846	5.329653309	0.16352509	0.837852574	0.280087911	0.411630934	0.037886387
1.21.4.3	0	0.034070839	0.030902538	0	0.013365193	0.012622506	0	0	0.012604378	0	0.012036768	0	0	0.045602859	0	0.048867642	0.0013751	0.043154831	0	0.021108129	0.052802281	0.009588151	0	0.03467554	0	0.012448153	0.048807548	0	0.009454378	0	0.040845371	0	0.027578145	0	0	0	0.011671939	0.461281668	0	0	0	0	0.020474636	0	0	0	0	0	0.025410657
1.21.4.4	0	0	0.183308083	0.139355952	0.138305439	0	0	0	0.066130195	0	0.559646654	0	0	0.466956105	2.343967668	0.441068669	0.229700616	0.583001096	0.42038751	0.673334032	0.379966172	0.297280101	0.506739024	0	0.444198113	0	0.328992766	0	0	0	0	0.202393679	0.376746736	0.020467339	0	0.433630294	0	4.101089879	0.108396648	0.772873357	0	0	0	2.402568991	0.616035672	0	0.150103001	0.484724862	0
1.3.-.-	0	0.04354476	0.022972115	0.042278242	0	0.034482811	0	0	0	0	0.001326854	0.042017766	0.029737466	0	0	0.013214749	0	0	0.014999657	0.053365859	0	0.011973161	0.019195968	0	0.035430407	0.009108197	0.216707651	0.046799372	0.039569019	0	0	0.009139796	0	0	0.030047015	0.004631531	0	0.029837172	0	0.031409721	9.09366E-05	0.032108303	0	0.022869816	0.019644094	0.037284535	0.002202873	0.025373253	0.033857236
1.3.1.-	0	0	1.289439303	0.237746397	0	0.772444093	0	0.968423533	0.17586205	1.343010072	0.269989287	1.128567622	0.663522385	0	0.144192335	1.119815678	0.682167122	0.702903184	0.862702198	0.551204287	0.641819783	0.574260407	0.925361798	0.51338364	0	1.181884372	0.299530914	0	0.148952081	0.758674452	0	0	0.516690847	1.229910277	0.8287632	0	0.883709251	0	0.965920426	0	0.795425051	0	0.158777269	0.278726072	0.023267531	0.701242638	0.352350596	0.453906345	0
1.3.1.10	0.001604653	0	0.001245712	0	0	0	0	0.00242889	0	0	0.01423844	0	0.002122068	0.000239675	0	0.002311535	0	0	0	0.00325976	0	0.001505566	0.0002528	0.000996812	0	0	0	0.002855011	0	0	0	0.002387103	0	0.002574336	0.00103984	0	0	0.000593162	0	0.00179761	0	0.001492626	0.00320089	0	0.018461309	0	0	0.002509955	0
1.3.1.12	1.856607678	0.188231088	0.694396384	0.798163964	0.793223908	0.299206508	0.687259997	1.088657662	0.657534933	0.932568435	0.820850812	0.18471784	0.221407379	1.506924569	0.765636659	1.375362881	0.92887999	0.479508827	1.08221074	1.023069394	0.848858012	0.52102585	0.966097633	0.976484859	1.412188222	0.796395062	0.620474219	0.500327386	1.151331363	0	0.35777087	0.946611666	0.610594701	0.726510279	1.244762232	0.789265696	0.697403971	0.290306478	0.617651326	0.590775443	0.373220284	0.868065295	0.655846225	0	0.820619202	0.995363524	1.004126683	0.942243706	0
1.3.1.13	0	0	0	0	0	0	0	0	0	0	0	0	0	0	0	0	0	0	0	0	0	0	0	0	0	0	0	0	0	0	0	0	0	0	0	0	0	0	0	0	0	0	0	0	0	0	0	0	0
1.3.1.2	0.224227614	0.007010993	0.001309452	0	0.007949077	0	0	0.055314407	0	0	0.108431884	0	0	0.03252616	0	0.013877009	0	0.048895594	0	0.056296837	0.054114358	0	0.015901456	0	0	0	0.053995186	0.064668532	0.03311161	0.000672534	0.00253071	0.010242623	0.014812717	0.044393505	0	0.030215183	0	0.011952459	0.024547393	0.046679967	0	0	0	0	0.055383569	0.17451337	0.08003797	0.042969366	0.073917067
1.3.1.20	0	0.016673339	0	0.001691174	0	0.03291246	0	0.035434001	0	0	0	0.001848102	0	0.029847148	0.021023176	0.022950688	0	0	0.03746147	0.042862361	0.000748941	0	0	0.002492591	0.02962015	0.027087516	0	0.046296013	0.035982269	0.008450753	0.038955599	0.055422439	0.043935976	0	0.022102788	0.020991833	0	0	0	0.022609371	0	0	0.439403603	0	0.027608512	0.175308854	0	0	0
1.3.1.21	0.00100352	0.000117661	0	0	0	0	0	0	0	0.000112469	0.008808923	0	0	0	0	0.000782472	0.001152577	0.001274642	0	0	0.000610366	0.00046398	0	0.000796483	0	0.001319087	0	4.82313E-05	7.38127E-05	0.000932678	0	0.000389854	0	0	0	0	0	0.000271853	0	0.000938672	0	0	0	0.000722426	0.007280222	0.001354778	0	0	0.000843442
1.3.1.24	0	0	0	0	0	0	0	0	0	0	0	0	0	0	0	0	0	0	0	0	0	0	0	0	0	0	0	0	0	0	0	0	0	0	0	0	0	0	0	0	0	0	0	0	0	0	0	0	0
1.3.1.25	0	0.751487468	0	0	0.11982228	0	0.06017258	0	0	0	0.66467878	0.108784933	0	0.129405317	0	0.185088958	0.188555286	0.001920487	0.014987994	0	0.194827052	0.048012639	0.064170244	0.130076491	0.126725256	0.185545475	0	0	0	0	0	0	0.125277407	0	0.038678785	0	0.140315918	0.166554901	0.004887435	0.034732768	0	0.103408912	0	0.176237689	0.647051825	0.899803712	0.115043796	0.17169124	0.112036227
1.3.1.26	0.73693572	1.032990809	1.114453827	0.821185376	0.706121248	0.875408792	0	1.234371655	0.866471502	0.912598652	0.775212047	1.302018561	1.301193178	1.300611257	0.823420397	1.083951568	1.149342351	1.165630044	1.283145988	1.372336207	1.563913233	0.546116041	0.875444498	0.738326741	1.191606488	0.807443548	1.478712607	1.028772176	1.022792471	0.219693685	0.75764057	1.307402009	0.90282955	0.978610024	0.850298589	1.253871297	1.278365849	0	0.108078262	0.612774756	0.086276575	0.814790595	0.767032796	0.224688788	1.154862149	1.074599746	1.184975518	1.103353861	0.68456323
1.3.1.28	0.154766142	0.799834713	0.073392519	0.163831785	0	0	0	0.166545903	0.132273175	0.19133409	0.063316823	0	0.058296887	0.141814916	0	0	0.007438212	0	0	0	0.098295348	0.037731356	0	0.00621272	0.306265117	0	0.03712381	0.560923394	0.128199523	0.016016237	0	0.898254168	0	0.035722466	0	0.704344836	0	0.199994386	0.265569919	0.511002582	0	0	0.136542381	0.006134401	0.128497839	1.071891302	0	0.017857688	0
1.3.1.29	0	0.002428889	0.000628514	0.00012624	0	0.002210741	0	0.000543169	0.002350644	0	0.016805567	0	0	0.000679839	0.001418059	0.001669716	0.001678581	0.002417285	0.003015309	0	0.001516956	0	0	0.000946504	0.002167249	0	0	0	0	0.001324727	0	0	0	0.001306775	0.000731659	0.001377388	0.002566046	0	4.29556E-05	0.00188966	0	0	0	0	0.014363327	0	0	0.001536714	0
1.3.1.31	0.02219776	0	0	0	0.000268433	0.043337592	0	0.01714924	0.04227906	0.02477751	0.024196211	0	0.038422263	0.010554787	0.032433548	0.03879597	0	0.294204401	0.225262742	0.218929087	0.245280386	0.037718831	0	0	0.03347233	0.025299019	0	0.014645663	0	0	0	0	0.001186804	0.016090375	0.052107177	0	0.004857749	0.045181723	0	0	0.005702675	0.032621957	0	0.001780747	0	0	0.060134635	0.071428415	0
1.3.1.32	0	0	0.009644807	0.006801957	0.07162225	0.020528835	0	0.049727657	0.065723259	0	0.270974671	0.06319893	0.038293101	0	0	0.003988044	0	0	0.068294392	0.06860385	0.042754382	0	0.013812581	0	0.2018714	0.039711135	0	0.042012095	0	0	0	0	0.063371219	0.030049957	0	0	0	0.069626294	0	0.057087128	0.045837258	0	0	0	0.322176264	0.012182592	0.122591172	0.082507663	0.039066473
1.3.1.33	0.047986564	0	0	0.01422965	0	0.057258075	0	0.047444978	0.051508203	0.021030708	0.332305091	0	0	0	0.057246022	0	0	0.020124776	0.067403697	0	0.017783121	0	0.04973871	0	0	0	0	0.021537823	0	0.033781268	0.007286267	0	0.067950002	0	0	0	0.046995813	0.036743832	0	0.063566879	0.038739531	0	0.025644661	0.054978062	0.316753811	0	0	0.003550886	0.08726039
1.3.1.34	0.087037636	1.981826357	0	0.001316116	0	0	0	0	0.836604556	0	1.401393842	0.077946715	0	0.248567033	1.350978766	0.228664816	0.351004371	0	0	0	0.236063083	0.161400653	0	0.346098104	0.489598329	0.374987188	1.607617731	0.408116932	0	0.216697432	1.086439222	1.181629927	0.361195615	0.409639219	0	0.502176608	0.075562012	0	0.573765842	0.39344178	0.043675056	0.157451507	0	0	0.838680369	1.048388318	0.490298496	0.026362306	0.344091575
1.3.1.35	0.003038929	0	0	0.010582834	0.004251023	0.004574931	0.006762159	0	0.001924299	0.011109369	0	0	0.008582932	0.006551889	0	0	0	0.003801652	0	0.012553356	0.006307188	0	0	0	0	0.011821041	0	0.016266	0.005833078	0.00540109	0.010852814	0	0.015469793	0	0.008875958	0	0.00995306	0.013858047	0.002088718	0.000960782	0	0	0.001978072	0.010237127	0	0.013762601	0	0.001575045	0
1.3.1.38	0	0	0	0	0	0	0	0	0	0	0	0	0	0	0	0	0	0	0	0	0	0	0	0	0	0	0	0	0	0	0	0	0	0	0	0	0	0	0	0	0	0	0	0	0	0	0	0	0
1.3.1.43	0	0.115408406	0	0	0.008879035	0.023096758	0.044214673	0	0.049934765	0.004632431	0.01102678	0.022338233	0.061988603	0.045813158	0	0.015769746	0	0.065683257	0.026507944	0	0	0.032027874	0	0	0.069170342	0.003348082	0.007152967	0.048421303	0.055155864	0.064793618	0.010331378	0.042368101	0	0.016663448	0.069981252	0	0.007226168	0	0	0.069424742	0	0	0	0	0.067973065	0.11983807	0.066895534	0.044923526	0.043493998
1.3.1.44	0.083141282	0	0	0	0.024048331	0.005160882	0.066609308	0	0.091539604	0.083023748	0	0.077704929	0	0.070107644	0	0	0	0.284920981	0.157953361	0.307699231	0.19833571	0.071771305	0	0.565510679	0	0.05181886	0	0.015064143	0.010952507	0	0.070058006	0.02314188	0.013224442	0	0	0	0.00668527	0.05613417	0	0.02311656	0.037689353	0	0	0.017985413	0.006619221	0.007645966	0.103215106	0.138176737	0
1.3.1.45	0	0.004928205	0.008646029	0.009222819	0.008442357	0	0.003206154	0	0.008296708	0.00171805	0.004073417	0	0.009003585	0	0	0.004941024	0	0	0.006885884	0	0.002248437	0	0.007536318	0	0	0.003401743	0.011179051	0.010667136	0.007748634	0	0	0.011241259	0	0.007094316	0.004158202	0.003185318	0.000470053	0	0	0	0.00869154	0	0.000952607	0	0	0	0.000133852	0.008281141	0
1.3.1.54	0.273188377	0	0	0	0	0.124740078	0	0.27175401	0.070770718	0	0.18219984	0	0.149105275	0	0	0.213955175	0	0.474468327	0.804169604	0.512282512	0.889113135	0.084285545	0.091303372	0.240742601	0.099468474	0.271596559	0.166008518	0	0	0.157745066	0	0.110166428	0.049910851	0.243899148	0.246066821	0.446664802	1.248267114	0.161073998	0.68935179	0	0	0.212311717	0	0	0.51473202	1.261477024	0.471173165	0.494418025	0.331076279
1.3.1.56	0.001903954	0	0	0	0	0.006656958	0	0	0.001397082	0.00284265	0.02834294	0.000833598	0	0.00436664	0.000341517	0	9.43031E-05	0.002233833	0	0.004211804	0.002779452	0.000662564	0	0.002174225	0	0.003437711	0.004896404	0.002032198	0	0.003843322	0.002709019	0.00034866	0	0.006810837	0	0	0.007083853	0	0.002998657	0	0.002414716	0	0.006816249	0.001665636	0.035755003	0.004320623	0.006486128	0	0.005576713
1.3.1.58	0.007342423	0.009381652	0.008847683	0.034168642	0	0.002811604	0	0.019161127	0.003008692	0.035533105	0.014533534	0	0	0.029568819	0.027713463	0	0.03543211	0.027418458	0	0.023174747	0.034390495	0.014498387	0	0.031002609	0	0	0	0.00033735	0	0.014139654	0	0	0.027622576	0.008050986	0	0	0.005629171	0.025845172	0	0	0.033447976	0	0.028081033	0	0	0.024917509	0.009699678	0.010124662	0.019599976
1.3.1.62	0.034568884	0.0233293	0	0	0.039453918	0.008024462	0	0	0	0	0.124655943	0.026470401	0	0	0.031262114	0	0.023264354	0.011671977	0	0.00948306	0.035828944	0	0.030194849	0	0	0.040342355	0.035313605	0	0	0.038378142	0.013305943	0	0	0	0.002070428	0	0.003005672	0.005786994	0	0.03051272	0.040586472	0	0	0	0.118838163	0.023721586	0	0	0.008910063
1.3.1.70	0	0	0	0	0	0	0	0	0	0	0	0	0	0	0	0	0	0	0	0	0	0	0	0	0	0	0	0	0	0	0	0	0	0	0	0	0	0	0	0	0	0	0	0	0	0	0	0	0
1.3.1.71	0	0	0.000988763	0	0.00113497	0	0.001227968	0	0	0.000635832	0.009949576	0	0.001398981	0	0.001259432	0	0	0.001060888	0	0.000582248	0.00018178	0.000912064	0.001210542	0	0	0	0.001521513	0.001222675	0	0	0.00075261	0	0.000704144	0	2.18082E-05	0	0	0	0.000613784	0.000288139	0.000377101	0.00149104	0.001513966	0.000972678	0.007852765	0.000160426	0.000968629	0.000489716	0
1.3.1.72	0	0	0	0	0	0	0	0	0	0	0	0	0	0	0	0	0	0	0	0	0	0	0	0	0	0	0	0	0	0	0	0	0	0	0	0	0	0	0	0	0	0	0	0	0	0	0	0	0
1.3.1.74	0.882999063	0	0.195030894	0	0.874442101	0.258044015	0	2.145904803	0.222292967	2.192665906	0.37595857	0	0	0	0	0.852629331	0	0.248275812	0.692146108	0.114270914	0.30935437	0	0	1.659670325	0.331747832	2.085244858	0.562539707	0	0	1.537263445	0	0	0.790772636	0.825735766	1.433780821	0	1.743723582	1.114064567	0.212866904	0.423546809	0	0	0.768886769	2.345411203	0.703793489	0	0.77521745	0.786239104	0
1.3.1.76	0	0.379414632	0	0	0.30608051	0	0.15500424	0.478308098	1.154417443	0.134254692	0.462489905	0.199594774	0.21458222	0	2.239442783	1.122084577	0.361157774	1.378942631	1.59695539	1.429870346	1.61908029	0.208315575	0	0.394481884	0.08045193	0.152870821	0.817776451	0.153401416	0.430983183	0.119979201	0	0.212956803	0.914681341	0.771185216	0.986672173	0.264991397	0.176326302	0	1.122270849	0.257468327	0.125456532	0.077707697	0	0.045522728	0.277568077	0.049427437	0.428353167	0.595234528	0.197885583
1.3.1.83	0.002396037	0	0	0.001494969	0	0.003796056	0.004212545	0	0	0.003509285	0.015443327	0.001548491	0.000274833	0	0	0	0.031265063	0	0.003972555	0.002713687	0	0.002416862	0.002585809	0.001414439	0	0.003334017	0	0.002519984	0.000448361	0.000625506	0.004504514	0.001639881	0	0	0.001112641	0	0	0	0	0.000382669	0.004245711	0.004081839	0	0	0.016214813	0.001962986	0	0.000140378	0
1.3.1.84	0	0	0	0	0	0	0	0	0	0	0	0	0	0	0	0	0	0	0	0	0	0	0	0	0	0	0	0	0	0	0	0	0	0	0	0	0	0	0	0	0	0	0	0	0	0	0	0	0
1.3.1.85	0	0.032159488	0	0	0	0.016466906	0.028801348	0.009418109	0	0.002866775	0.015343143	0	0	0	0.010099767	0.030156881	0	0.019394241	0.027547113	0	0	0	0	0	0	0	0	0.004078094	0.0014532	0.003755567	0.010580508	0.008332309	0.003771201	0.019314966	0	0	0.014034783	0.001902354	0	0.004072312	0.001822557	0	0	0	0.026880063	0.005264553	0.009858234	0	0.014435824
1.3.1.87	0.372918227	0.119684778	0	0	0	0	0	0	0.106688785	0	0	0.131172479	0.019548089	0.056181647	0	0	0.02719516	0	0	0	0	0.10674485	0.05246743	0.038747658	0.064264721	0	0.171268685	0.328119263	0.072164142	0.090892975	0	0.600363084	0	0.128381338	0.065624837	0.389290178	0	0.068208572	0.077924086	0.573806846	0.049009914	0.050040437	0	0	0.028791888	0.052976009	0.102711175	0.112760983	0.083936016
1.3.1.9	1.225041844	1.220554588	0.7745617	0.578077178	0.763675011	0	0	0	0	0.433814236	1.191876877	0.98368464	1.031233329	0.028295929	0.85112004	0.372655324	1.319981618	0	0.452879367	0	0.227685547	0	0	0.262128889	0.012797966	0.74482039	0.895053673	0.452365276	0.723807606	0.045230449	0.065739896	0.889335331	0	0	0.121927444	1.216649745	0	0.299148044	0	0.282058656	0.426809132	1.397770301	0	0.121186508	1.069174515	0.865033963	0.462125759	0.112574421	0.951786682
1.3.3.-	0	0	0	0	0	0	0.000877312	0	0	0.000100083	0	0.00242967	0.002978402	0	0	0.000623992	0	0	0.002163204	0	0.003596396	0	0	0	0.031938438	0.002757963	0.001111539	0	0.003321917	0	0	0	0	0	0	0.002246422	0.003393737	0.002556988	0.000830457	0	0.000873086	0.001383751	0.00334707	0	0	0.000209257	0.000559399	0.002053034	0
1.3.3.11	0.039346102	0.601758075	0.1486288	0.078026717	0	0	0	0.05682482	0	0	0.305096522	0.064868226	0	0	0.00780743	0	0.218791025	0.241424221	0.124301707	0	0	0	0	0	0	0	0	0	0.027214141	0.130492597	0.769665852	0.081342514	0.21636644	0.02471932	0	0	0	0.192123463	0.173453079	0.171220234	0	0.059580666	0	0.078457298	0.295522681	0.975648061	0	0.111618448	0
1.3.3.3	0.771580393	1.181337203	0	0	0.226020903	0	0.51415851	0.371626753	0	0.097252785	0.590415743	0	0	0	0.156174477	0	0	0	0.147423222	0	0	0.113091376	0	0.368036154	0	0	0.364274393	0.802301779	0.112088626	0	0.987381832	0.792309422	0	0	0.298413015	0.809511116	0	0	0	0.876483052	0	0	0.038151195	0	1.096829604	0.984122858	0	0.467738006	0.244935322
1.3.3.4	0	0.220442061	0.068279843	0.386581289	0.12284794	0.233734993	0.056369655	0.175006236	0.011878953	0.160810302	0.016923382	0.073184674	0.016828099	0.087435106	0.931444976	0.226893256	0	0.102218718	0.117707655	0	0.176919404	0.038203231	0.15727105	0.061553666	0.656093432	0	0.200342358	0.044061094	0.21871514	0.228683015	0	0	0.195377301	0	0	0.075509479	0.150278499	0	0	0.053186976	0	0	0.002831663	0	0.347368361	0	0.259040059	0.002747343	0
1.3.3.5	0.107977604	0.06051165	0.058237175	0	0	0	0.054043837	0	0.13276838	0.119345978	0.264924374	0.000247025	0	0	0.123947905	0.078824147	0	0.097531708	0.011748008	0.09144462	0.067994026	0.012154971	0	0.057444914	0.053502426	0	0.159440831	0.135579351	0.130583532	0.13098828	0.035680333	0.092383602	0	0.08718475	0.128080959	0	0	0	0.036167157	0.021381935	0.981452766	0.024242041	0.121703555	0.079938217	0.247387228	0	0.111020969	0	0.125124895
1.3.3.6	0	0.020062047	0.000184047	0	0.026292805	0.016917159	0.005009027	0	0	0	0	0	0.002568582	0	0.027954888	0	0.021592754	0.000274479	0.029800714	0	0.031581795	0	0	0	0.339004887	0.001667463	0.020821875	0	0.033173584	0	0	0	0	0	0	0.048954932	0.023787702	0	0.032222768	0	0.015988111	0	0.024722979	0	0.007366388	0	0.050641034	0.039098759	0.00680603
1.3.5.2	0	0	0	0	0	0	0	0	0	0	0	0	0	0	0	0	0	0	0	0	0	0	0	0	0	0	0	0	0	0	0	0	0	0	0	0	0	0	0	0	0	0	0	0	0	0	0	0	0
1.3.5.3	0.468103624	0.093232009	1.113515366	0.813595463	0	0.072976248	0.307966012	0.262223456	0.123113692	0.117571623	0	0.17219237	0.079087058	0	0.202244419	0.246032707	0.332808503	0.016561159	0	0.275857045	0	0.258444492	0	0	0.206707422	0	0.23819815	1.015368123	0.285618828	0	0.952777034	0.945140638	0	0.14955042	0	0.710337544	0	0	0.184325173	0.74853408	0.203881904	0	0.273532288	0.039331209	0	0.831709072	0	0.285216337	0.343119201
1.3.5.5	0	0.000609417	5.79896E-05	0	0	0.00175222	0.000493354	0.001209798	0.000941983	0.000847526	0.017260032	0.002139148	0.000638179	0	0	0	0	0.001531194	0.000732931	0.000263314	0	0.002508572	0	0	0	1.51831E-05	0	0	0	0	8.94753E-05	0	0	0	0	0.001246082	0.001152864	0.00291461	0	0.001843868	0	0	0.00059213	0.001582115	0.014129257	0	0.000101436	0	0
1.3.5.6	0.002898142	0.001188014	0	0.001047536	0	0.000915959	0	0	0.002644865	0.000873145	0.01883816	0.000473102	0.000226928	0	0	0.000621847	0	0	0.000758105	0	4.4372E-05	0	0.002037191	0.001454316	0.003109338	0.002458025	0	0.001398098	0	0	0	0	0	0.000199626	0.001289269	0	0	0.001442251	0	0	0.002868074	0	0.000579745	0.002433574	0.019535963	0	0	0	0.001606812
1.3.7.2	0.001115012	0	0.000773177	1.88045E-05	0	0.001260032	0	0	0.001128495	0.001433553	0.007866336	0.001250034	0	0.000481397	0.000463349	0.001280903	0	0.000191496	0	0	0.001176972	0	0.001475811	0	5.11988E-05	0.000424459	0.001119056	0	0	0	0	0	0	0.000948219	0.000437626	5.26108E-05	0	0.000892069	0	0.000180764	0	2.49727E-05	0	0.001096102	0.00979631	0.001503088	0.001190433	0	0.001004388
1.3.7.3	0	0	0.000728839	0	0	0.000814802	0	0	0	0	0.009879921	0	0.001090299	0.001450645	0	5.66331E-08	0.000193954	0.000507842	0	0	0	0.000886195	0	0	0.000411915	0.001304566	0	0	0	0.000434634	0	0	0	0.000272712	0	0	0	0.00065426	0.000415379	0.000854966	0	0.001015277	0.000986566	0.000202966	0.00925112	0	0	0.000649884	0
1.3.7.5	0	0.001055157	0.000359973	0	0.001552353	0.000897662	0	0	0.001551895	0	0.009156177	0	0	0	0	0	0.001337525	0.000278106	0.000808661	0.001492444	0	6.38468E-05	0	0	0.001109836	0.001453186	0.000569729	0	0	0.000982901	0	0.001442325	0.001490034	0.001320048	0.001454129	0.001273127	0	0	0	0	0.000331421	0.00034263	0	4.97335E-06	0.008039954	0.000339281	0	0.000245542	0.000771479
1.3.7.7	0.002609463	0.002130616	0.003488628	0.004481944	0	0.000541796	0.001808052	0	0.003600026	0.003413615	0.029013851	0	9.43108E-05	0	0	0	0	0.003077517	0	0.001301326	0.003341103	0.003967351	0.0038646	0.0023712	0	0.003897495	0	0.001266066	0.003055847	0.004448779	0.002902431	0	0.002309383	0.000327934	0	0	0.001881337	0	0	0	0	0.002708354	0.004778829	0.000518745	0.021378757	0	0.004348807	0.001032153	0
1.3.7.8	0	0	0	0	0	0	0	0	0	0	0	0	0	0	0	0	0	0	0	0	0	0	0	0	0	0	0	0	0	0	0	0	0	0	0	0	0	0	0	0	0	0	0	0	0	0	0	0	0
1.3.7.9	0	0	0	0	0	0	0	0	0	0	0	0	0	0	0	0	0	0	0	0	0	0	0	0	0	0	0	0	0	0	0	0	0	0	0	0	0	0	0	0	0	0	0	0	0	0	0	0	0
1.3.8.1	0.992450052	1.069357134	0.075797612	0.108487422	0	0.930288628	1.555445119	2.396519552	6.24034791	1.85026427	0.536301175	0.257127961	0	0.618739617	1.548026175	0	0	2.30005099	1.774428893	1.192296939	2.13225448	0.328778525	0	1.616082756	0	0	1.581927141	0.062228641	0	0.909063236	0	0.712470311	0.266884812	1.866210607	1.866516161	0	1.130999492	0	1.359682911	0.61929316	0.085972374	0	1.718281133	1.647455783	1.791536348	0.766038421	1.098223337	1.891143162	0
1.3.8.2	0	0	0	0.009861268	0	0.029918699	0	0.081159559	0.082135482	0	0.022459085	0.082649893	0.098508656	0	0.053093038	0.040581087	0	0.019924949	0.137100384	0.002906222	0.014652563	0	0	0.091924455	0	0	0.446533941	0.044858968	0.179502191	0.062798645	0	0.066740487	0.036348702	0.135344848	0.037275043	0	0	0	0.052708706	0.022773864	0.002134612	0	0.104257727	0.004479032	0	0	0	0	0
1.3.8.3	0	0.013180113	0.003904258	0.001812341	0.008929084	0.005526742	0.010775687	0.002981427	0	0	0.086889154	0	0.01295319	0.00066116	0.010230355	0	0.011318528	0.007295315	0.000814333	0.002359014	0	0	0.013683987	0.009053932	0.004108514	0.01291413	0.009298185	0.003424757	0.004035553	0	0.005439732	0.004775854	0	0.003839706	0.009728819	0	0.007937139	0.005206893	0	0.004661281	0.005354818	0.009271865	0	0	0.088757901	0.008828438	0	0.013791519	0
1.3.8.4	1.04866053	1.435505267	0.345658218	0	0.49419281	0.027314156	0	0.362314585	0	0	1.964031475	0.078968772	0.157372349	0.42950766	0	0	0	0	0.5143713	0.176141952	0.47762905	0.393973337	0.319309066	0	0	0	0	0	0	0	0	0.082286169	0	0.411625699	0.468875769	0	0	0.359131188	0	0.374143763	0	0.391688681	0	0.1039179	2.231573657	0.254571236	0.34819627	0	0
1.3.8.6	0.868161945	0.920424594	0	0.279643601	0.171463803	0	0	0.066997512	0.021328572	0.02253247	1.001397666	0.053242655	0	0	0	0	0.092682953	0.237162377	0	0	0.0183483	0	0	0.218439946	0.738513496	0	0.063509397	0	0.141023155	0	0.069466097	0	0.184452158	0.246764644	0.186745087	0	0	0.040219107	0	0	0	0.20790658	0.129559328	0.138916191	0.835241908	0.402157727	0	0.278857136	0
1.3.8.7	4.198077002	2.46409141	1.003573533	0.524721193	0	0	0	1.573890255	1.471386893	0	8.119239346	0	0	0	0	0	1.217921264	1.554203177	0	0	0	0.800420058	0.181437683	0.278968614	2.095172747	0	0.998713832	0	0	0.269919342	0	1.786103853	0	1.714034036	1.490898402	1.553599648	1.608847664	0	0	0	0	0	0	0	7.234870818	0.596975507	0	0.89512232	0.460198631
1.3.8.8	0.019211611	2.563320552	0	0.033694792	0	0.146091358	0	0.036200006	0	0	0.276471807	0	0.136256203	0.052575528	0	0.163504301	0	0	0.207329078	0.230166857	0.276381912	0.253530177	0.034845432	0	0.251869887	0	0.083686959	0	0	0.159658944	0.010982837	0.134755332	0	0	0	0	0.017271155	0.302196486	0	0	0	0.270107148	0.121202484	0	0.288848309	0.187618324	0.290479667	0	0
1.3.8.9	0	0	0	0	0	0	0	0	0	0	0	0	0	0	0	0	0	0	0	0	0	0	0	0	0	0	0	0	0	0	0	0	0	0	0	0	0	0	0	0	0	0	0	0	0	0	0	0	0
1.3.98.1	1.003448611	0.616120939	1.249022106	0.951928915	0.627606582	2.353513436	1.292689299	1.226216356	0.822794153	0	1.08327064	2.179788336	2.757762868	2.008535386	0.76810363	0.861509122	0.691813952	0.935535015	1.096027516	1.060913511	1.235758605	0.85007036	0.852744438	0.657637677	1.097548161	1.431306765	0.639660287	1.324581997	1.690315636	0.988719906	1.247374183	1.103635343	1.040391807	1.225123371	1.149038332	1.358235122	1.336874537	1.322664154	1.29537255	1.508828713	0	0.687497426	0.713731458	0.774649542	1.488726257	0.887808842	1.031403941	1.10809332	1.073248376
1.3.99.-	6.771385481	9.868971955	0	2.411286293	2.123326477	0.546669864	2.405844009	0	4.078537345	1.116391233	5.569931871	3.278110499	3.003490682	0	0	0	0	3.143227699	0	0.184173666	2.59578695	0.565919671	2.552899392	0	0.175070635	0	5.247512308	2.497022618	0.933826649	2.496825833	0	3.76778944	2.455834408	0.737222055	0	3.529933413	1.18339042	0	0.441981518	1.278705212	1.713318002	0.419081968	1.70944334	0	8.015666992	0.258125549	1.531591828	2.701841783	2.936888648
1.3.99.1	6.158935839	0.71351694	1.747498768	0.056441321	3.793015539	0	2.627237955	0	2.670205814	0	4.568315603	0	3.517653307	3.87958806	3.822628842	4.362811057	3.11611868	0	4.171671356	0	1.316865919	0	0	0	2.956511685	0	3.742364728	3.805322887	0.900266125	3.124814932	0.237765039	7.47009574	2.771873141	0	0	3.058482212	2.597022892	2.63478885	0	0	3.69481518	0.486039351	3.603863807	0	6.871409922	6.935302753	0.117477137	4.352914054	0
1.3.99.12	0	0.011323601	0.004927375	0	0	0.016609852	0	0	0	0	0.007381955	0.011147998	0	0	0	0.000334155	0	0	0.007356706	0	0	0.009567494	0	0.006781647	0	0.008881873	0	0.001513148	0	0	0.014460879	0	0	0	0	0.013026615	0.011507279	0.017618652	0.004166263	0.017921644	0.009877401	0.016720402	0	0.013410359	0.019241575	0	0.047077518	0.055013438	0.020570688
1.3.99.16	0	0.7635856	0.157720501	0.640345993	0.411460487	0	0.148042046	0	0	0	4.529129082	0	0	0.488777237	0.164040669	0.320141386	0.203787737	0	0.505180607	0	0.757112159	0	0	0	0	0	0	0	0.19043555	0	0	0.525611677	0	0	0.253876493	0	0.243376965	0	0.081048677	0.602625429	0	0.745158927	0	0.789004301	3.599076694	0	0	0	0
1.3.99.22	1.907859447	1.407902481	3.344240335	0.943634771	0.706263612	1.291076327	1.407031269	1.740973579	1.553041415	2.472742626	2.306390641	1.925842942	1.779860275	0.759086585	2.349522647	2.225266344	2.411890133	2.201991327	1.820535576	2.348049467	2.267137758	0.79801952	1.401711546	1.875110267	0.739092686	1.200493393	1.187971355	1.739568898	0.436443931	1.594359059	1.927037811	2.564432458	2.020501046	1.211931367	1.472292596	2.610708566	2.119814375	2.16912783	2.291346922	1.353474877	1.04747878	0.625212831	0.34868681	0.940842207	2.407501707	2.058294486	1.241583815	1.537526392	0.548416967
1.3.99.23	0	0.090802509	0.048931988	0.092314795	0	0.05448405	0	0.037798862	0	0.063425261	0	0.417503938	0.387468894	0.005242738	0.090599741	0.008060393	0.085901193	0	0.026653657	0	0	0	0.0087908	0.068224362	0.088441802	0.005459199	0.041750451	0.025912535	0	0.032329617	0	0.010497196	0.053438614	0	0	0	0	0.008140974	0.058559943	0	0	0	0	0.037922807	0	0	0	0	0.00051263
1.3.99.26	0.059665264	0	0.049888095	0	0	0.092728511	0.051080398	0	0.097375419	0	0.006616077	0.035862683	0	0.051528025	0	0	0.048294819	0.068576505	0.034662277	0.121644562	0	0.048775032	0.063811286	0.058581548	0.600955129	0	0.342907311	0.032693267	0.04197731	0	0	0.048280554	0.028921239	0.027250891	0.019205355	0.079742666	0	0	0.003129632	0	0	0.056605972	0	0.011674379	0	0.038403515	0.134495314	0	0
1.3.99.27	0	0	0	0	0	0	0	0	0	0	0	0	0	0	0	0	0	0	0	0	0	0	0	0	0	0	0	0	0	0	0	0	0	0	0	0	0	0	0	0	0	0	0	0	0	0	0	0	0
1.3.99.4	0.073123919	0.052274592	0	0.100350286	0	0.025180511	0	0	0.073568312	0.061818274	0.110494994	0	0	0	0.026405883	0.049736497	0	0	0.090864676	0	0.070027331	0.07031065	0	0	0.046457121	0.111637776	0.088975187	0.000440616	0	0.064294172	0	0.072187517	0	0.097568278	0.02154772	0	0	0	0.09217795	0.012699993	0	0	0	0.060333758	0.0156975	0.033139843	0.062970699	0	0
1.3.99.5	0	0	0	0.354650168	0.106793941	1.689077415	0.324543678	0.300555558	0.058056501	0.208194624	0.005908633	1.738533507	2.38191548	0.064050029	0	0.13897243	0.395813844	0	0.085354721	0.069509103	0	0.162598471	0	0	0	0.146895263	0	0.111709634	0	0	0	0.359427819	0	0.246312887	0	0.384456119	0.138563149	0	0.005102598	0.087160753	0	0	0	0.3738736	0.361050659	0.077967577	0.044405349	0.256474585	0
1.4.1.-	0	0.019321674	0.003121785	0	0	0	0	0	0	0.025009509	0.049411083	0.049819188	0	0	1.006097978	0	0	0	0.091291356	0	0	0.08206731	0	0	0.095481476	0	0	0.032475142	0	0	0	0.041703854	0.034266643	0	0	0.088821951	0	0.044472552	0.000377948	0.02117726	0.064272361	0	0	0	0	0	0.080617326	0.037363236	0.061327251
1.4.1.1	0	0	0	0.312261837	0	0.989693983	0.441373898	0.313940474	0.352550141	0	0.256330844	0.501634385	0.762979124	0.226658571	0.645323182	0	0.040121597	0.648037085	0.474592274	0.40337331	0.694945913	0	1.363283951	0	0.706041552	0.234779488	0.555091145	0	0.324971078	0	0.277510574	0	0.237028848	0	0.366360557	0	0	0	0	0.220892344	0	0.309568201	0.647339685	0.944022711	0.351384185	0	0.145489024	0.210843511	0.335167843
1.4.1.13	3.226595911	3.812840652	0	0.774465726	0.512915605	1.237835033	1.060680299	7.147098487	7.380221212	4.006982127	2.538318118	4.74101508	5.873552194	4.742668822	5.171130858	5.006527397	4.82065124	3.412465538	4.024119727	4.84435469	4.282134561	5.64548205	4.668003315	3.367540998	0	1.047546125	2.885268648	3.390157267	0	0.780333974	3.133091869	4.529969629	3.824411808	2.614321787	2.85845529	2.841174769	6.682303692	1.402160249	2.279627651	1.014287326	0.298405359	0	1.744757554	3.281389031	4.297544635	3.735590354	5.296741229	2.950591006	1.160127449
1.4.1.16	0.313684283	0.384590523	0.201934081	0.562761754	1.286229639	0.09851007	0	0.061142358	1.108043555	0.225906517	0	0.831361209	0.814152488	0	0.707737876	0.774607074	0	0.525872053	0.181049543	0.31343203	0.059397268	0	0.681841638	0.150441793	0.33994084	0.746538768	0.764625519	0.28621839	0.177387413	0	0.159955974	0	0.135701776	0	0.189538795	0	0	0.010616021	0.084231307	0	0	0	0.124948486	0	0.407326381	0	0.548776228	0.706358304	0
1.4.1.2	0	0.290501417	0	0	0.062318316	0.09520313	0.942628199	0	0	0.267811549	0.415111671	0.252712025	0.211731747	0.054532094	0	0.229554508	0	0	0.346078026	0.49518968	0.1756055	0.215986445	0	0	0.04652727	0.593336483	0.092822485	0.084866952	0.265791763	0	0.031933744	0	0	0.398270696	0.303576711	0	0	0.873071995	0.971321201	0.518003234	0.260427184	0	0.239508311	0.107985629	0.368850427	0.280755303	0	0.291156633	0
1.4.1.20	0.002453105	0.000603952	0	0	0	0	0.002488883	0.000747044	0.001888711	0.001598296	0.007175251	0	0.000313428	0	0	0	0.000600014	0	0	0	0	0.000567073	0	6.19594E-05	0.002091521	0	0.00017166	0.00188868	0	0	0.001397863	0	0.00163477	0.001318957	0	0.00048189	0.000873597	0.000881409	0	0	0	0.002354828	0.00028162	0	0.010766501	0.000803115	0	0.001010888	0.001301007
1.4.1.21	0.172550952	0.843656812	0.091797206	0	0.164937612	0.042802274	0.021368537	0.223244499	0.160064257	0.862875509	0.533682424	0.572659645	0.487046115	0	0	0.131831581	0.004008763	0	0.275848044	0.228780354	0	0	0	0.137388274	0.048580235	0	0.19492537	0.235237079	0.211806774	0.090648738	0	0.157272837	0.00655196	0.039591438	0	0.003520701	0.615160645	0	0	0	0.106735393	0.018510674	0.220722169	0	0.460000189	0.420862116	0.231641518	0	0
1.4.1.3	0.848898406	1.008968485	0.284644762	0.204446232	0.21657573	0.142873682	0	0	0	0.242922614	0.75973928	0.287824758	0.001906495	0	0.234786296	0	0	0.122521134	0	0	0.121546126	0.092179137	0.189865199	0.108448912	0	0.486623385	0.108452023	0.189297664	0.078299337	0.189463216	0.722080843	0	0	0.165840728	0	0.173253823	0.211754654	0	0.212689502	0.085076473	0.24431137	0.036053442	0	0	1.06588217	1.018494646	0	0.357575111	0.090457762
1.4.1.4	1.23690138	0.86920536	0.755451194	0.95826776	1.464997549	1.108010127	0.351640964	1.242353488	1.046130844	0	0.029816809	1.899096425	2.243542864	0.836827685	1.114189405	0.845199688	0.183225961	0.766985781	0.642263988	0.383251409	1.00087505	0.634807866	0.645776526	1.003968734	0.651716301	0.75221134	1.077002138	0.778333571	1.437287381	0	0	1.0828872	0.823051411	0.593410379	1.213108528	0.94134913	1.479807163	0	0.490893934	0.655916474	0.054291002	0.770858941	0.628795008	0.51510402	0	0.557953573	0.387411709	1.244945332	0.221395156
1.4.1.8	0	0.018884638	0.019763859	0	0	0.018794101	0	0	0.015090876	0.010440373	0	0.010988464	0.004758305	0	0	0.013422585	0	0	0.01604804	0	0.00632135	0.002353681	0	0.001771583	0	0	0.00231684	0	0.012048757	0	0.002009985	0	0.00748019	0.015024223	0	0	0	0.000590404	0	0	0.011423732	0.002733587	0	0.009781792	0	0.004511969	0.074985754	0.046551082	0.012437699
1.4.1.9	0	0	0	0.110341764	0.016691165	0	0	0	0	0.128668939	0	0.066638131	0.121512802	0	0.040756762	0.14569991	0.11890453	0.043820841	0.02743129	0.016168144	0	0	0.095741197	0	0.080562938	0	0.135135297	0	0.103215057	0.065593966	0	0	0.174556727	0.037011772	0.089199292	0.066542598	0.004436288	0.062998143	0	0.120446008	0.018768362	0.044415094	0	0	0.177813978	0	0.094871776	0.275958758	0.125708536
1.4.2.-	0	0.002371049	0.004188613	0.012747792	0.007599364	0	0	0.0088558	0.012697872	0.014410983	0.052412322	0.00487302	0.009438126	0.009434622	0	0.004551895	0	0	0.000713433	0.001471179	0.002597459	0.010079084	0.000170905	0.011591742	0.004586992	0.000736702	0.01116703	0	0.004773851	0.010521594	0.012070178	0	0	0.011217894	0	0.008946036	0	0.01097709	0	0	0.014059756	0.00250386	0	0	0.051194146	0.006616652	0.053906748	0.04872666	0.003774499
1.4.3.-	0.477329379	0.400447756	0	0	0	0.046729567	0	0.394343175	0	0	1.105240326	0.399856055	0.397113075	0	0	0.369598029	0.170703074	0.211706013	0.13441141	0	0.233238237	0.367557039	0.104299377	0.27589863	0.167145556	0.055121187	0.122748135	1.046690884	0.042997399	0.193427143	0	0.900147978	0.35589664	0.209004724	0.396734882	0.996838027	0	0	0	0.545175963	0.252942362	0.686646275	0	0	0.971762753	1.786080012	0	0.337793468	0
1.4.3.1	0	0	0	0	0	0	0	0	0	0	0	0	0	0	0	0	0	0	0	0	0	0	0	0	0	0	0	0	0	0	0	0	0	0	0	0	0	0	0	0	0	0	0	0	0	0	0	0	0
1.4.3.10	0.004860745	0.00151949	0.00348071	0	0	0.00781812	0.000231141	0.006000593	0	0	0.001273758	0.007623938	0	0.000751643	0	0.00250131	0	0.015732922	0.010138985	0.010441211	0.022604812	0.002175411	0	0	0.068754292	0.003594551	0.000397435	0.005706427	0	0	0	0.007166548	0.005449419	0	0.000798771	0	0.004980565	0	0	0.004945808	0.005990034	0	0	0	0	0.004288046	0	0.007112973	0.001011186
1.4.3.16	0.860491198	1.283022099	0.268712285	0.110141228	0.612124397	0.957086212	0	0.624298468	1.062810573	1.012486937	0.983989026	1.270881478	1.207450936	0.024577045	0.739319867	0.889910734	0	0.564337313	0.662588358	0.542031081	0.687447423	0.658498706	0.688376512	0.515886176	0.282197541	0.288450623	0.200214654	0.948367296	0.074601798	0.134630715	0.609660636	0.980606392	0.840030028	0.822120879	0.604815361	1.129274757	0	0	1.474184624	0.300261689	0	0	0.687421997	0.411753524	1.301920792	1.082191716	0.154917512	0.585851035	0
1.4.3.19	0.770769075	0.865532212	0.078956228	0.022722217	0.04977197	0.282478655	0	0	0	0.098397401	0.948659139	0	0	0.247871912	0.110734309	0.190947743	0.242698519	0	0.326087398	0	0.01378553	0	0	0	0.371418276	0.069482278	0.229624277	0.03374703	0	0	0.85852362	0	0.036502466	0	0	0	0	0	0	0.015476388	0	0.159598474	0.257585886	0	0.64233634	0.112448709	0.495941197	0.492849983	0
1.4.3.2	0	0	0	0	0	0	0	0	0	0	0	0	0	0	0	0	0	0	0	0	0	0	0	0	0	0	0	0	0	0	0	0	0	0	0	0	0	0	0	0	0	0	0	0	0	0	0	0	0
1.4.3.21	0.283943534	0.537459951	0	0.100411833	0.013526569	0	0	0.11876394	0	0.032502862	0.021887141	0	0	0.075033693	0	0.042159051	0	0	0.064917674	0	0	0.118192323	0	0.044438656	0.084746509	0	0.327045172	0.123189202	0	0.049875563	0	0.29442344	0.119806504	0.073527702	0	0.055107859	0.107266038	0.003453569	0	0.247561004	0	0	0.026908642	0.06128299	0	0.939170946	0	0.157750873	0.113744536
1.4.3.3	0.004511519	0	0	0.000320373	0	0	0	0.005899379	0.020701234	0	0.017264033	0.010304943	0.01317464	0	0	0	0	0	0.019354276	0.031070218	0	0.016534958	0.017172447	0.033719789	0.006824009	0.023258761	0.007296685	0	0.01298281	0	0.007021731	0	0	0	0	0	0	0.028424218	0.020522725	0.009716222	0	0	0.003685389	0	0.025722388	0.029062409	0.043586441	0.033129442	0.02834726
1.4.3.4	0	0.151041541	0	0.20636711	0.171338526	0.133319061	0	0.062761656	0	0.115121361	0.040307926	0.173425996	0.176707104	0	0	0.112718913	0	0.508755359	0.613227817	0.278271195	0.369925283	0.169249673	0.023735702	0.084919414	0.060335766	0.130346702	0	0	0	0.857003714	0.189338484	0	0.044816071	0.189777056	0.177061017	0	0	0.044089322	0	0	0.218535061	0	0	0	0.107602346	0	0.161910626	0.098659165	0
1.4.3.5	0.750361109	1.280318383	0.688515988	0	1.287565568	0.139276678	0	0	0.313332019	0	0.863978111	0.459086436	0.588930169	0	0	0.316955518	0.230207701	0	0.291966241	0	0	0	0	0	0.351243946	0.082749741	0.118476559	1.181645711	0.200431416	0.210611482	1.161701135	0.621967264	0.146439866	0.146627384	0	0.860030688	0	0	0.324854981	0.207598605	0.3101062	0.775138395	0.330438852	0.312912457	0.770922665	0.79159348	0.095478897	0.520043549	0
1.4.4.2	1.416507024	0	0.512304537	1.427413774	1.617511345	0.620607358	0.406824026	0.391340564	0.335323088	0.19992868	1.756842539	0.771533808	1.224239206	0	1.784008396	0	0.658082065	1.010100598	1.162989318	1.035961607	0.402787505	0.337277596	0.509036164	0.913720414	0.412054338	0.401555804	0.622039127	1.816174081	0.663745542	0	1.298389837	1.53285571	0	0.202448582	0.40462057	0.662403349	0.580868099	1.710457487	0.801778142	0.320889453	0.485772329	0.024083741	0.625766109	0.426960296	1.312828041	1.03356423	0.999386097	0.122847408	0.427227245
1.4.7.1	0.858469123	0.333621362	0	0	1.032488408	0	0.066983898	0	0.772973607	0	0.153345023	0.214849576	0	0.038971072	0	0.40345603	0.198674462	0.307557084	0.303645832	0	0	0.546103107	0.343727496	0.378808079	0.141182453	0	0	0.149950217	0	0.023491973	0.288052721	0	0.420891219	0.0031708	0.232529851	0.146230425	0	0.281408318	0	0	0	0	0.003424913	0	0.010620035	0	0	0.000577886	0
1.4.9.1	0	0.143448284	0	0	0.035455045	0	0.063753086	0	0.090352374	0.09268555	0.40232744	0.141469111	0.033979041	0.116411616	0	0	0.094582689	0	0.038741444	0.143447941	0	0.093914486	0.070624639	0.150186469	0	0.065294173	0.074499587	0.09453551	0	0.092303704	0.155729888	0.098954145	0.102290457	0	0.006577335	0.153821287	0.075129225	0	0.100231622	0.092455977	0.02367743	0.094907255	0.087113543	0	0.210042098	0.018724275	0.148774786	0	0.132904923
1.4.99.-	0.001341628	0.004760466	0.022181121	0.023016748	0.02243239	0.023148431	0.020227515	0.010702791	0.022353833	0	0	0.016938435	0	0.009123759	0.022109248	0.014407539	0.074884339	0.01991454	0	0.013897907	0	0.001588737	0.007834661	0	0	0	0.018719126	0	0	0	0	0.022982404	0	0.017910818	0.019094295	0.019065143	0	0.002924476	0	0.022608006	0.019318495	0	0	0.019800636	0	0.022516322	0	0	0.013287953
1.4.99.1	2.463529271	1.210185612	0.124352966	0.352924086	0	0	0.859490262	0.123476714	0	0.541681336	3.20088304	0	0	0.1399169	0.136686217	0	0.268738456	0	0	0.65065816	0.665446381	0.294725071	0	0.235167193	0	0	0.446394522	1.178392541	0	0	0.536130037	0.401893322	0.40078306	0	0.86396202	1.643084285	0.555706943	0	0.290395543	1.275322101	0.159519433	0.739968526	0	0.169396404	3.561149984	2.390655165	0.918470669	0	0.748738312
1.4.99.5	0.014308268	0	0.028829928	0.01029859	0	0	0	0	0.036052761	0	0.071181635	0	0	0.050231608	0.072571075	0.000926691	0	0	0.012596524	0	0	0	0	0.051113142	0	0.023608692	0.013072251	0.108081458	0.0685954	0.025279437	0.047758698	0.060025432	0.03437085	0	0.060485636	0	0.05348679	0.042357301	0.022774102	0.097228299	0.03899926	0	0	0	0.033687291	0.071865556	0.085729214	0.07612465	0
1.5.1.-	0	1.409419795	0.171899059	0.177652664	0.270274901	0	0.057649487	0.070282771	0.233062223	0.314585935	0.554554825	0.304849176	0	0.349893274	0.042274365	0.302821944	0.377067295	0	0	0	0.374857737	0	0.005739631	0.246030148	0.216068465	0	0.100467735	0.558382599	0	0	0.07789388	2.069678839	0.255758399	0	0	1.032620513	0	0.06429832	0.128786048	0.68866539	0	0	0.029729614	0.298861322	0.340514534	1.897639441	0	0.476154158	0
1.5.1.10	0.001762844	0	0.013469112	0.018048908	0	0	0	0.017760838	0.008620132	0.013106985	0	0.013050983	0.013404104	0.01236083	0	0.011096144	0.005731099	0	0.006039534	0.016939294	0	0	0	0	0	0	0	0	0.016284537	0.007751254	0.014000212	0.004199316	0	0.007971564	0	0.000958445	0.003860248	0.006526659	0	0.006245675	0	0.01589174	0.00689992	0	0.001554118	0.018342933	0	0.002865356	0.012372394
1.5.1.12	0.444810022	0.307342327	0.341342427	0	0.885927334	0.235255157	0.241459941	0	0	0	0.268215592	0.016118427	0.184326491	0.059329914	0.055166593	0	0.260283145	0	0	0	0	0.125962461	0.1655497	0.626068792	0.313454837	0.129463247	0.249881064	0.187403972	0.030011068	0	0.386817339	0.385510417	0.193587187	0	0	0.354308932	0	0	0.201329797	0.082113008	0	0	0.206379093	0.130370809	0.327848772	0.219980508	0.048806	0.052157942	0.116040803
1.5.1.15	0	0	0	0	0	0	0	0	0	0	0	0	0	0	0	0	0	0	0	0	0	0	0	0	0	0	0	0	0	0	0	0	0	0	0	0	0	0	0	0	0	0	0	0	0	0	0	0	0
1.5.1.19	0.012831179	0	0	0.009569173	0.00236223	0.012505893	0	0	0	0.000591965	0	0.004988188	0	0	0	0	0	0.008847238	0	0.007988674	0.010448682	0.005011087	0	0.008153546	0.003669986	0.000280771	0.008239721	0	0	0	0	0	0	0.008037816	0.012287581	0	0	0.00045501	0.005063498	0.004444954	0.004320547	0.006467334	0.000361863	0.014070389	0.013194995	0.003380558	0	0	0
1.5.1.2	1.288651852	1.685611116	0.807562588	1.163773843	0.857826758	0.414978385	0.406955678	1.084046611	0.828454514	1.292671641	0.927048283	0.976150777	1.385963677	0.818724607	1.232024123	0.73123682	0.860934025	1.042941396	1.053884785	1.44518804	1.223293638	1.118743342	1.093773707	0.670285148	1.185832721	1.286360093	1.055688806	0.931194425	1.420366574	0.947074102	1.243887084	0.786007458	1.039845932	1.039596295	1.03341392	1.08503094	0.863123651	0.141764379	0.374682681	0.885666448	0	0.764699092	0.905920989	0	1.081462871	1.314715613	0.920146774	1.036839268	0.439228182
1.5.1.20	1.277447744	1.645392417	0.719727556	0.821817654	0.739076469	0.65427105	0.117441145	1.089970234	0.822634294	0.064209271	1.07832196	1.508600211	0.886043735	0.947806772	1.191262856	0.751416623	0.753193989	0.97608993	0.55576856	0.990213819	0.857197939	0.809708133	0.624969108	1.130595295	0.665534701	0.291766181	0.495499329	1.068105689	0	0	0.601487699	0.927293596	0.428043609	0.705399558	1.183300401	1.416815883	0	0.388065357	0.093826526	0.206511857	0.360308797	1.145994484	0.196301062	0.07783605	0.793001693	1.117557957	0.870467402	0.998990109	0.031033363
1.5.1.24	0	0	0.020357846	0.127209478	0.063276944	0.079132961	0	0	0	0.062283378	0.001675792	0	0.008757086	0	0	0.291805011	0	0.234653574	0.091712786	0.260420601	0.108123744	0.004484882	0.087874084	0.066995143	0	0.091174908	0	0	0	0	0	0.115590818	0	0.067026115	0.107759985	0	0	0.070232628	0.020098448	0	0.0896187	0	0.069634699	0.097701147	0	0	0.115469914	0.136540826	0.025599968
1.5.1.28	0.017109211	0.102543754	0.014390289	0	0.00357093	0	0	0.017827199	0.020649207	0.017726762	0.063175709	0.011165056	0	0.019394619	0.00638618	0.018928325	0	0.018793039	0.021905996	0.027663293	0.00493318	0	0.008968159	0	0.021735233	0.010111105	0.00815273	0.012459106	0.017032258	0	0	0.008736435	0.007404507	0.025915577	0	0.023650088	0	0	0	0.022565224	0.022236316	0.003237746	0.027803459	0.015124866	0.05897898	0	0.029558886	0.012064927	0
1.5.1.3	1.31947766	1.073035163	1.061206681	0.738466817	0.873144276	0.625269666	0.803807576	0	1.287262067	0	1.122885504	0.853339154	0.678899826	0.969221645	0.074302328	0.945912333	0.270697933	1.061583285	0.669025338	0.789816029	0.770830529	1.097848392	1.195402839	0.745175025	0.898015917	0.841160611	0	1.119197742	1.248171269	1.105407933	1.101769669	1.319623757	1.024935989	1.230781559	1.077915264	1.193199822	0.182773281	0.881938776	0.738262707	1.265491426	0.802160317	1.098533628	0.731706755	0.249169404	1.080437203	0.939638368	0.945326552	0.617008833	1.062063322
1.5.1.33	0	0	0.106653512	0.028741973	0	0.038852393	0	0.075489314	0	0.080520864	0.013254521	0	0.046974218	0.098117849	0.083189594	0	0	0.027479294	0.009152823	0.015567944	0.047342775	0.046105175	0.076757691	0	0.016823481	0.079093025	0.077529787	0	0	0	0	0.078685873	0.00561547	0	0.113682428	0	0	0.094784496	0.037470148	0	0.044069094	0.018389454	0.111325644	0	0.115007919	0	0	0	0.043362689
1.5.1.38	0.540266946	1.283380612	0.138766268	0	0.333953179	0	0.140564198	0.359636083	0.201685741	0.312238429	0.660469294	0.182595217	0.072562542	0.06091837	0	0	0.028157222	0.224878107	0	0	0.170613325	0.119380115	0	0	0.56291309	0	0.638573752	0.48750575	0	0	1.212096749	1.285884764	0.112332546	0.341710332	0.388751434	0.76163542	0	0	0.081726923	0.23677719	0	0	0.05115336	0.332640496	1.319245606	1.18688703	0.456371851	0.457731904	0.108025801
1.5.1.5	2.154208322	2.479006667	2.098186735	1.884651895	2.190601042	1.694945127	2.030941018	4.094109305	2.139517173	2.122631524	2.130294647	1.774798707	1.958347432	2.088075527	2.001729321	3.389763681	1.94883905	2.884305717	2.351341176	2.690094233	2.348703317	3.151854558	1.818484244	2.939719427	2.129662114	2.039996692	2.007459968	1.783123856	2.093930451	2.11030741	1.975109855	1.584144759	2.403720113	2.449141772	2.4823795	1.968911857	2.725863334	2.001738909	2.464546894	1.967229105	1.648009615	2.213162645	1.985507731	2.044339594	2.502164143	2.07493696	2.570069332	3.002702009	2.479228751
1.5.1.7	0	0.276812598	0	0	1.209262767	0.495274299	0.025728897	0	0	0	0.530145596	0.370200869	0	0.328791421	0.771485159	0.361849608	0.845391028	0.174529467	0.211945088	0.154295466	0	0	0.711838827	0.162883706	0	0	0.030514563	0	0.011296481	0	0	0.084303448	0.826170086	0.741977043	0.231362874	0	0.882054812	0	0.058564571	0	0.33345619	0	0.405255142	0.251670565	0.266687501	0	0.156773971	0.171900147	0
1.5.1.9	0	0	0	0	0	0	0.017129402	0.010022738	0.002436349	0	0	0	0.014965289	0	0.008538468	0.008847244	0.0120327	0.014283279	0	0	0.000960002	0.013091441	0.011713458	0.006926384	0	0.010435008	0.012558343	0.017398682	0.007151914	0	0	0.004314409	0	0	0.014957735	0	0	0	0	0	0.013704916	0.016076497	0	0	0.003093056	0.004932985	0.008615251	0.009385995	0.008249292
1.5.3.-	0.316624352	0.015851861	0.224293579	0	0	0	0.244343591	0.231958203	0	0.109194462	0.039054196	0.193729271	0.114000895	0	0	0.245566905	0	0.40612394	0.279953149	0.478812688	0.497127965	0.261282012	0.159318012	0.078076675	0	0.286776197	0.252966389	0.996736521	0	0.193927615	0.936424571	0.981478122	0.237708558	0.1338261	0	0.508245085	0	0	0.244545034	0.720718655	0	0.23515768	0.301497165	0	0.002479094	0.630871221	0.019919872	0.320179679	0
1.5.3.1	0	0	0	0.383919089	0	0	0.508576297	0.626474798	0.944512629	0	1.843761809	0	0	0	0.407411763	1.020831212	0.802926951	0.349851128	0	0.090044124	0.404776208	0.83130432	1.04083893	0	0.23189537	0	0.256602387	0.394808527	0	1.509325261	0.222351765	0.459514021	0.557830515	1.165561464	0	0.153873006	1.094153686	0.098653393	0.926335908	0	0	0	0.568453125	1.035311919	2.583737144	1.308454942	1.410164257	2.335019751	0
1.5.3.13	0	0	0	0	0	0	0	0	0	0	0	0	0	0	0	0	0	0	0	0	0	0	0	0	0	0	0	0	0	0	0	0	0	0	0	0	0	0	0	0	0	0	0	0	0	0	0	0	0
1.5.5.-	0.360644358	0.028417746	0.302908982	0.656127902	0.373049919	0	0.810750061	0.55495634	0	0.074939936	0	0.461523653	0.529113412	0.245294493	0	0	0	0.160434498	0.022052536	0.235321774	0.524568681	0	0	0.275077649	0	0.292486751	2.026584161	1.257560566	0	0	0	2.770796877	0.504953624	0	0	1.405691149	0	0	1.305522122	1.745843164	0.232443775	0	0.443967743	0	0.410175764	0	0	0	0.470275977
1.5.5.1	0.737986904	1.13533776	0	0	0.238451777	0	0	0	0.292760767	0	1.05567067	0.235388916	0	0.283934641	0	0.061541748	0	0	0	0	0.153039724	0.154096788	0	0	0.003630013	0.047620064	0.041280343	0.243202086	0	0.210632132	0	0	0	0.002593853	0.148264913	0.400917666	0	0	0.159916601	0.267106286	0.219092731	0	0.009985432	0	1.233453029	0	0.161243516	0.238029535	0.326358536
1.5.8.2	0.019809286	0	0	0.00440319	0.015749997	0	0.021451958	0	0.008112255	0.003073473	0	0.022724841	0	0.057202466	0.024948312	0.068811596	0	0	0	0.131581755	0.050120501	0.009318243	0	0	0.003968867	0.121126276	0.081847406	0.139223615	0	0.143140088	0	0.011859449	0.071502258	0	0.067831742	0.068902039	0	0	0.126953606	0.401246661	1.031392689	0.067618151	0	0	0.188685066	0.082098645	0	0	0.065640658
1.5.8.3	0	0	0.099945223	0	0.046972421	0.012393154	0	0	0.065747282	0	0.060077317	0.017137565	0	0.026825845	0	0	0.041849222	0	0	0.007459861	0.081391524	0.081678034	0.083549656	0.070999939	0	0	0.048227954	0.094537258	0.0420205	0	0.056466269	0	0	0.053760058	0	0	0	0	0.055271971	0.007950892	0	0	0.081966944	0.071158916	0	0.160285831	0.1493287	0.017430007	0
1.5.8.4	0	0	0.007794979	0.015072416	0.018783105	0.052019308	0.042307166	0.002976378	0	0	0.03093241	0.003233464	0	0	0	0	0.027439757	0	0	0.03412881	0	0	0	0	0	0	0.052484511	0.005636589	0	0.017292972	0	0.03432677	0	0.006117987	0.031918793	0	0	0	0.035342927	0	0	0	0.008918585	0.008929706	0.024742893	0.032452396	0.101929862	0.060831878	0
1.5.99.-	0.022853163	0.004833877	0	0	0.004129309	0	0.00763775	0	0.0366286	0	0.039200685	0	0	0	0.035357245	0.015305766	0.002781066	0.006585059	0	0	0.031256666	0.031598283	0.014846804	0.024102759	0.029259737	0.010272958	0	0	0.021191175	0	0.021297612	0	0.02108818	0.003032091	0	0	0.036102973	0.031022388	0	0	0.014321929	0	0	0.000801472	0.050725438	0.027105674	0	0.025633088	0
1.5.99.11	0	0.092611156	0.109964414	0	0	0.10725904	0	0.074888635	0.002410072	0	0	0.024424129	0	0.113071242	0	0	0.080783515	0	0.014389404	0	0	0	0	0.114767534	0	0.137026088	0	0.121183103	0.012481619	0	0.008273079	0	0	0.034854846	0	0	0.073950334	0.127855949	0.032000876	0.078782198	0.100122497	0.078044801	0	0.129044616	0	0.057659102	0	0.084341454	0
1.5.99.12	0	0	0	0	0	0	0	0	0	0	0	0	0	0	0	0	0	0	0	0	0	0	0	0	0	0	0	0	0	0	0	0	0	0	0	0	0	0	0	0	0	0	0	0	0	0	0	0	0
1.5.99.6	0	0.007163172	0.001738135	0.024007853	0.013621391	0	0	0	0	0.052434715	0.015836777	0	0	0	0.039158647	0.021228618	0.12059716	0	0.042687955	0.037623349	0	0.02030491	0.032479994	0	0.021535843	0	0.058836991	0	0	0.005837486	0.074606468	0	0	0.070773858	0.04894068	0	0	0	0.046546547	0.065766839	0.066237157	0	0	0	0.105802296	0	0.015250616	0.016983551	0.010135341
1.5.99.8	2.544489553	1.631047994	0.939848112	1.705752312	2.82228613	0.3259967	0	0.687773296	0	0	1.186720922	0.568251404	0.154862601	0.772443144	1.338619339	0	1.349205715	0.396602225	0.340249668	0.737314825	0.865363482	0.540193962	0.364123388	0	1.015251559	0	0.162138358	1.799644012	0.282038632	0.42584232	0.95090902	1.834333628	0	0	0	0.831581555	0	0	0.073342425	0.824952435	0.405974391	0.773943678	0.419655912	0.188874081	1.376955227	2.230434691	0.360352429	0.806536999	0
1.5.99.9	0	0	0	0	0	0	0	0	0	0	0	0	0	0	0	0	0	0	0	0	0	0	0	0	0	0	0	0	0	0	0	0	0	0	0	0	0	0	0	0	0	0	0	0	0	0	0	0	0
1.6.-.-	0.230113764	0	0.363646251	0.691613285	0	0.42221006	0.893293317	0.008363806	0.703908462	1.313500732	0	0	0	0.345756077	0.84838315	0.596010062	0.369826602	0.660874794	0.670846386	0.47346296	0.06378444	0	1.278064894	0.132678846	0	1.077517039	0.284808761	0	2.421138142	0.879826124	0.258814226	0.450403998	0.384511974	0.007966914	0	0.549249957	0	0.557125295	0.747373386	0.215416682	0	0.286885878	0.596427782	0.638466536	0	0.270418706	0.426453203	0.555164778	0.667239777
1.6.1.1	0.305094617	0.92573821	0.263192533	0.336545589	0.06440641	0	0.039325231	0.083896888	0.241481208	0	0.4316021	0.271302784	0.261664727	0.020194842	0.042708185	0.074178459	0	0.322189901	0	0.33525189	0	0	0	0.188829658	0.144134359	0.210590223	0.423234963	1.098879981	0	0.272309617	1.071534883	1.206499905	0.306228122	0	0.088833396	0.820751231	0	0	0.453168878	0.395270546	0.301568869	0.105255168	0.0413296	0	0	0.549641968	0.228795812	0.431103876	0.185203428
1.6.1.2	2.005149111	2.256410759	2.260214861	1.466222592	0	0	0.426722028	1.006511896	0	0	3.882559847	0	0	2.081239336	0	0.881715425	0.111069926	0.059682991	0.657872511	0	1.001625529	0.69100122	0.852928598	0.917141168	0.910795856	1.028705958	1.631683845	2.162932484	0.371622071	0.06187	0.459503755	1.653430773	0	0	0.184910443	2.30975157	0	0	0.039400775	0.513344876	0.133825966	2.043654918	0.323031638	0.678905405	2.727564267	1.083813823	0	1.098808098	0
1.6.2.2	0.001450441	0.001313823	0.000194951	0.000756512	0	0	0	0	0	9.51408E-05	0.009235135	0.001580598	0.001099173	0.000790301	0	0	0	0.000599765	0	0.001507522	0	0.001519842	0	0	0	0.000165159	0	0.000856538	0.000183334	0	0.001510266	0	0	0.000205156	0	0.000399829	0.000782619	0.000682575	0.001270739	0	0.001067905	0.001378706	0	0	0.006868647	0	0.001432096	0.000536382	0
1.6.2.4	0.011095124	0.030288623	0	0.031139526	0.026924839	0.015698987	0.009348425	0	0	0.019560546	0.070418657	0.029315624	0.015582265	0.032787989	0	0	0	0	0.021835367	0.016156017	0	0	0	0.016320271	0.033511585	0	0.023495942	0.015688959	0.023361752	0.02318042	0	0	0	0.012978471	0.028237288	0	0	0.014868464	0	0.004268671	0	0.027729273	0	0.016663264	0.015377036	0	0	0.013589161	0.026426369
1.6.4.-	1.012727584	1.920744125	0.121915159	0	0.272873828	0.363091591	0.705472781	0	0.265651877	0.15767027	0.80635763	1.123052943	0.916459982	0.025356777	0.009186585	0	0	0.082582501	0	0.062635041	0.06074873	0	0.02306841	0	0	0.637851163	0.765787964	0.569033056	0.310675291	0.147510422	0	1.089751866	0	0	0	0.949282794	0.249610577	0.140184166	0.415072642	0.743403526	0	0.066835683	0	0.206459327	1.060034033	1.126179134	0	0.142336057	0.353945118
1.6.5.-	0	0.649261023	4.668943848	0.965777924	0	2.910610903	0	0	0	1.67317885	1.301332737	5.703497451	6.664728858	0.105942352	0	0.718381133	0	0.322955994	1.863448182	0	0	1.325227782	1.258966051	1.652415838	0	0	0	1.160074357	0	0	1.638020323	0.0680547	0	1.722241697	1.885533978	1.821786431	1.772567057	6.430664788	0.340025159	1.332551906	0.676551308	4.837477881	0	0	0	4.797755095	1.264124506	0.361353922	0
1.6.5.2	0.241591619	0.565561929	0	0.101550053	0.214367467	0	0.212135132	0	0	0	0.796758549	0.035012427	0	0.064836153	0.062695369	0	0	0.022557608	0.13949233	0.13169677	0.193119364	0	0.229914254	0.177243605	0	0	0.065513213	0.205138664	0	0.091779026	0.006810118	0	0	0	0.110951223	0.274175769	0.134367889	0	0.23336847	0.091211251	0.239286396	0.150506085	0	0	0.689235181	1.038097396	0.123599885	0	0
1.6.5.3	17.21606752	14.61553026	4.335075879	16.09512821	11.53436451	11.71180325	1.306231329	6.399492948	5.963999137	7.651398439	12.27604461	13.79136225	7.088858652	0	5.964625342	5.495898364	16.30990593	8.635389716	0	5.949914655	0	0.872599811	4.855221593	3.530149264	0.424796262	2.097632415	11.37025553	9.411447401	0	0	17.86856067	11.85508398	4.903851791	0	5.836008425	10.68098162	0	5.78605813	7.913996119	8.04580541	3.243825304	2.382536501	0	2.827240117	13.37205842	13.09387034	6.272756115	6.000150828	2.83299846
1.6.5.5	1.707270888	2.234835662	0.801365983	1.392323155	0	0.335596	0	0.164491053	0	0	3.375281533	0.372695721	0.847364946	0.53184845	0.094377068	1.063377633	0	0	0.326531162	0.344570591	0	0.921603622	0.303938722	0.103728906	1.583162633	0	1.858852698	1.980401656	0.158133907	0.434534344	1.289581374	1.742003641	0.183736887	0	0.817877163	1.000547286	0.054587452	0.962696134	0.58157569	0.21336528	0	0	0.230690055	0	4.814879331	1.904642675	0.617513522	0.676535758	0.473789631
1.6.6.-	0.003072913	0.003249365	0	0	0.001397637	0.003504318	0.003126256	0.002299301	0.002602004	0	0.009453376	0	0	0.00105898	0.002856847	0	0.001447543	0.018212178	0.014352881	0.017933912	0.016793801	0	0	0	0.000926774	0	0	0	0	0.003666267	0.003446381	0.002554795	0	0	0	0	0	0	0.003199583	0.00230346	0	0	0.003432672	0	0.00856549	0.003778677	0.001735843	0.00081895	0.001021918
1.6.99.-	0.624218482	0.678308405	0.93498771	0.26397556	0	0.360729545	0	0	0	0	0	0.231473245	0.287375016	0.616928386	1.010504086	0	1.617032393	0.418987325	0	0.445778737	0.385223432	0	2.228745023	0.267088961	0	0.525352628	0.379212397	0	0.057203904	0.323571952	0	0.252524146	0.007312078	0.129543847	0	0.311367113	0.06062759	0	0.310574654	0	0	0.832689749	0.506129935	0.200014968	0	0	0.422815555	0.452854263	0.190858988
1.6.99.1	0.029661454	0.036770732	0	0.085941053	0.053830516	0.04346119	0.065786306	0	0	0.067444357	0.369901522	0.053898295	0.061216557	0.005665001	0.029871345	0.073230565	0.22126984	0	0.058361052	0.079291245	0	0	0.065817879	0.063511308	0	0	0	0.073512065	0	0	0.056317778	0.033296087	0.047589345	0	0	0	0.073103733	0.075105736	0.063871985	0.058571523	0	0.085587015	0	0	0.363324125	0	0.065226344	0	0.002453885
1.6.99.3	1.667728402	2.149276103	0.741139799	1.144796041	0.72685556	0.469850542	0	0.288195975	0.696045528	0.806815558	2.649393017	0.458552436	1.217521292	0.069840512	0	0	0.35281364	1.357668813	0	0.571311489	0.259138399	0	0	0	1.033411853	1.45197793	0.816848231	0.516152772	3.97531733	0	0.680889635	1.735413756	0	0.594326685	0.23557252	0.419491836	0.070938511	0	1.15796032	0.513371494	2.18222668	1.713212135	0	0	3.76592917	0.489113715	0	1.035428223	1.058717509
1.6.99.5	0.463858811	0	0	0.274669573	0.059451815	0	0.240136591	0.181848717	0	0.115580843	0.826825511	0.103787097	0.122383168	0.036256623	1.754500847	0	0	0	0.138432972	0.267754056	0.20883503	0	0.084236356	0	0	0.834197396	0.295968443	0	0.070165803	0	0.006680579	0.263756486	0	0.019425171	0.020168159	0.146351153	0.258478219	0.128543131	0.254944527	0	0.253615931	0.269087126	0.171704822	0.031607466	0.387969741	0	0.124126496	0.24241141	0
1.7.-.-	1.223253528	0.842009801	1.396567459	0	0.566122833	0.526577218	0.955389491	0.652975603	1.761752693	1.36685473	1.529581538	1.031899597	0.552885513	0.34993135	0.47998842	1.499686549	0.50783088	1.437164062	1.498927183	2.175718127	2.204779128	0.090074149	1.29482417	0.330898337	0	1.142993047	1.156321621	1.32157451	1.372053123	0	1.410059269	2.073279471	0.914610464	0.655739575	0.912658921	1.183596055	0.938448066	1.936728628	0.949845135	0.957037549	0.221973854	1.109784167	0	1.188451499	1.170868564	1.950137649	0.784626756	1.272312999	0.758240864
1.7.1.1	0	0.012483139	0	0.029054155	0.008203367	0.032389095	0.027038687	0.010405981	0.005274202	0	0	0.008240079	0	0	0	0	0.001646019	0.021806293	0	0.012791044	0.033949649	0	0	0	0	0	0	0.002488771	0.02418579	0.009662133	0	0.011947328	0.015557708	0.028386051	0.021006318	0.036113823	0.003358491	0	0	0.00550253	0	0	0.013554498	0.010554535	0.046469538	0	0.027013913	0	0.011410599
1.7.1.13	1.361954036	1.235593065	0.696454825	0.483076974	1.975191203	0	0	0	1.010816735	0	1.011461558	0.904736052	0.783106833	0	1.310599248	0.625778518	0.726844343	0.268308453	0	0	0.329417247	0.384406039	0.750182091	0.723316972	0	0.421963447	0.64947964	1.832186802	0.575004154	0	1.006027683	1.391017608	0.69651221	0	0.638009308	1.508093549	0	0.011912697	0.568425008	0.598585737	0.149302335	1.250007791	0.620585011	0	0.825622703	1.622267492	0.940647157	0.099326364	0.521933982
1.7.1.4	2.826209297	1.026720806	0.300853217	0	0	0	1.369826172	0.220942539	0	0.522748737	2.053693322	0	0.8507473	0.211947469	0	0.641320188	0.657533553	0.456008225	0.08957546	0	0	0.598434131	0.375019052	0	0	0	0.227663354	1.40004719	0.399015604	0	0.757063625	1.679922439	0	0.167213238	0.800978052	1.600618511	0	0.46189187	0.090258592	1.243858836	0.424575871	0	0	0	2.768511333	1.815203979	1.258503087	0.233394025	0
1.7.1.6	0.006143781	0	0	0.003507016	0	0.003740117	0.003940477	0.00778058	0	0.00330725	0	0	0.001231744	0	0.000859594	0.011705279	0.005217354	0	5.71463E-05	0.002340645	0.001093239	0.000988775	0.001497608	0	0	0.010062864	0	0.012229706	0	0.011575824	0	0.003290816	0	0.006852322	0.005943673	0	0	0.009731748	0	0.008992002	0.003901444	0.006521099	0	0	0.000458858	0	0	0.010415191	0
1.7.1.7	1.064362766	0.354380726	0	0.210404295	0	0	0	0	0	0	0.56367169	0.394851362	0.362000341	0	0	0.059000115	0	0	0.226070003	0.313679286	0.053554367	0.127151415	0.215229528	0.220029621	0.21683532	0.6296815	0.154542142	0.985805674	0.957073702	0	1.379680901	1.025476464	0.160830429	0.149067242	0.111394357	0.648484948	0.123869562	0	0.136873188	0.788241541	1.215480639	0.476829073	0.34460657	0.027563883	0	0.858990663	0.548887514	0.176816354	0.944072012
1.7.2.1	0.643390347	0	1.134440119	0.639854452	0.102645074	0.091523267	0	0.163845668	0	0.178874697	0.592856582	0.151418581	0	0.093704207	0.09278136	0	0	0	0	0.164890114	0.062726764	0	0	0	0.138433998	0.072126338	0	0.026127953	0.08566061	0.13487519	0.053966943	0	0	0	0.083215986	0.126235206	0	0	0	0	0.133267802	0	0	0	0.582844653	0.004155716	0	0.200577825	0.115097454
1.7.2.2	0.056121286	0.281827594	1.213222456	0	0.016298985	0	0.260964974	0.02723861	0	0	0	0.39167737	0.823684709	0.074120121	0.925843684	0.105852802	0.701189445	0.036040785	0	0.285956827	0	0.153403946	0.056875027	0.224493561	0	0.261711676	0.616352938	0.472701853	0	0	0	1.230476913	0.162130735	0.128146729	0	0.380954683	0	0	0.092957857	0.634814151	0.152375797	0.988798799	0.208033379	0	0.161507482	0	0.293797424	0	0.012584128
1.7.2.3	0.609862645	0.523451047	2.274066204	0.075561905	0	0	0.39488977	0.483345846	0	0	0.091703006	0	0	0.131820272	0	0.467020494	1.858219651	0.495471806	0	0.577613822	0	0	0.360585167	0	0	0.021182027	0.542533935	1.507316984	0.310895754	0	0.625378655	1.563977206	0.512830197	0	0	0.533010413	0.062736478	0.564884638	0	1.381004453	0	0.448346902	0	0	0.517500895	0.38816229	0	0.015054928	0
1.7.2.4	0.671561221	0.09206627	0	0.120908562	0.075220599	0.082734335	0	0.096503275	0.098696673	0	0.475419241	0.021529289	0.053249919	0	0.048511893	0	0.270224245	0.020222726	0.077675051	0.103277579	0.024499182	0	0.064180197	0	0.064849155	0	0.087216014	0	0.106434824	0.104258714	0	0.021121673	0.086461632	0	0	0.052768919	0	0.060017147	0.100794317	0.083727442	0	0	0.004046652	0	0.450252946	0.058144322	0.042477066	0	0
1.7.2.5	1.376672157	0	0.16923056	0.317486742	0	0	0	0.198915079	0	0.083740762	0.76798079	0	0.116350017	0.247052122	0	0.188497597	0	0	0.180645555	0	0.223165143	0.054238076	0.024928699	0.235954334	0.349068206	0.053096672	0	0.046547648	0	0.212614114	0	0	0.119807701	0	0	0	0	0	0	0.237060736	0	0	0	0	0.679671493	0	0	0	0
1.7.3.3	0	0	0	0.002827999	0	0	0	0	0	0.005898501	0.005034644	0.003447497	0.011914384	0	0.013561494	0	0.009359707	0	0.018474051	0	0	0	0.01575591	0	0.008448024	0	0	0	0	0	0	0	0	0	0	0	0.022123129	0.015106657	0.004208522	0	0	0.008845653	0.007233961	0.011513468	0	0	0.087686614	0.098993338	0.000990206
1.7.3.4	0.001434992	0	0.003568038	0	0	0.014496788	0.016098764	0	0	0.003710653	0	0.009209423	0.01508415	0	0.00287123	0	0.143119316	0.031716563	0.011242816	0.029006228	0	0.001048307	0.016900621	0.016666978	0.009830599	0.001122585	0	0.007032628	0	0.006395812	0.011852518	0.001951948	0.008121959	0	0.012924484	0	0	0.012183087	0	0.003368312	0.01149448	0.007421974	0	0	0.015637329	0	0.003893463	0.011194039	0
1.7.7.1	0	0.228534325	0	0.10935526	0.029253116	0.135189138	0.117248694	0	0.814603841	1.022983008	0	0	0	0	0	0.228949547	0.277521422	0.229097849	0.302260062	0.65009797	0.289869935	0	0.086448761	0	0.568072105	0	0	0	0	0	0	0	0.335421364	0.182793624	0.176801442	0	0	0.031416863	0.066655775	0.105495983	0	0	0.262889163	0.167313623	0.119097964	0.222633326	0.267451145	0.212205704	0
1.7.7.2	0	0.000839207	0.000121383	0	0	0.000901119	0	0.00044499	0	0.000796589	0.010080634	0.001324544	0	0	2.40256E-05	0	0.00150459	0.001480512	0	0	0.000886046	0	0.000200082	0	0.000926391	0	0.001444031	0	0.000482896	0	0	0	0.001303044	0	0.00153398	0.001410408	0.000712324	0.000541142	0.000868116	0.001430688	0.001246174	0	0.00129875	0	0.006971163	0	0.001432584	0.000874509	0
1.7.99.1	0.592437046	0.023526082	0.002345892	0.059952935	0	0	0	0	0.056851417	0	0.125053757	0.004450163	0.071717199	0	0	0	0.221612631	0.001741858	0	0.038692041	0.066680514	0	0.043941431	0	0.046227423	0.005762884	0	0.068504362	0.02585562	0.062562597	0.051109263	0.084913543	0	0.062560779	0.035982335	0.083327238	0.041823355	0.016304737	0.005533454	0.070710246	0	0	0.043182208	0	0.11686246	0.054608062	0.029566531	0.009783113	0
1.7.99.4	5.319688191	0.70447582	1.048892576	1.666946039	0	1.016817405	0	0.155551895	0.286089616	0.695294098	1.824823477	0	0	0.735658242	5.425215943	0	0	0.149290437	0	0	0	1.208558951	0	0	1.934088693	0.822600712	0.774345497	4.143808485	0	1.405405057	0	7.054348316	1.230854044	0.74388429	0	5.086402306	0.788083877	0	0	3.636689355	0.187028499	0	0	1.498404425	3.13461178	3.893347852	0	1.963440613	0.511802531
1.8.-.-	0	0	0.222893281	0	0	0.001211053	0.063450397	0.122936963	0.264907974	0.048472848	0.216590817	0.186967259	0.225034166	0.053994996	0.222768909	0.071940788	1.122878049	0	0	0.311143157	0.048246487	0.115117403	0.108087001	0	0.201963587	0.199626529	0	0.231809134	0	0.743899135	0	0.208652383	0.039656542	0	0	0.274622729	0.880373143	0	1.51044733	0.201966127	0.207011011	0.239260467	0	0	0	0.265805749	0	0.027238131	0.032603729
1.8.1.-	0	0	0.273554522	0	0	0.271026971	0.207137385	0.073697323	0.727228813	0.28511218	0.054591137	0	0.165496915	0.043779928	0	0.184064081	0.065377512	0.732034414	0.956759145	1.143583288	1.19689715	0	1.093585725	0	0.080585363	0.286392565	0.260623531	0.048268901	0.101985699	1.202234098	0	0.126627513	0.311361262	0.270363279	0.056372667	0	0	0	0.391769306	0.172107544	0.24898529	0.248220782	0.67340111	0.169619847	0.086439449	0.176447006	0.357814181	0.433925568	0.10332032
1.8.1.14	0.094974241	0	0.050269424	0	0.010741982	0.031449204	0.006841169	0	0	0	0.026095566	0.040760608	0	0.019936408	0	0	0	0.093206382	0	0	0	0	0	0.08765252	0.039576983	0.09171578	0.099092041	0.08341867	0.01614718	0	0	0.061175583	0.016689471	0.00959972	0.052126612	0.021406477	0	0	0	0.039664173	0.080469106	0.034012911	0.031577781	0	0.016389362	0.042972785	0	0.008843622	0
1.8.1.2	2.87395415	2.293886004	2.087778322	0	1.587308553	0.150317171	0	0	0.879250066	0	1.923049982	0.853093691	0	0.716022221	0.596729234	0	0.964723673	0.274457557	0	0.983967259	0.22243082	0.726377588	0	0.328644587	1.290543087	0	1.47795727	1.754779498	0	0	3.833954254	2.282739204	0.248793659	0.053106298	0.780119327	1.987647576	0.470284419	0	0.530745048	1.44460097	0	0.382927213	0.190752482	0	2.209401517	1.766153628	0	0.141574988	0.868810788
1.8.1.4	3.355894295	3.153565024	1.446262134	1.182737762	0.44606116	0.558335452	0	1.191119251	0.160555627	1.606751559	3.504785272	1.922247223	2.531954697	0.681816249	3.636280923	0.185643528	0.309524445	1.11416909	0.621625378	1.578960891	1.531752513	0	0	0.759385893	1.884388381	1.054997977	0.372451762	0.565399908	2.041126413	0.555726778	1.25373552	0.608722907	1.006872506	0.602189879	0.346286883	1.146097868	0.77428173	1.546595134	0	0.642480837	0.530808722	1.319053582	0.804902409	0.630782384	2.365265099	1.829509329	0.220048033	1.107980448	0.70672315
1.8.1.6	0.001210369	0	0	0.008297733	0	0.00223838	0	0	0.009415582	0.017039474	0.023754219	0	0	0.004387275	0	0	0.016307357	0	0	0.008400895	0	0.002167476	0.004742294	0	0.001471126	0	0	0.004399105	0	0	0	0.00501404	0	0	0	0.015525417	0	0	0.008956226	0.006404462	0	0	0.014552831	0.017596418	0.022099302	0.016849847	0.017339691	0	0
1.8.1.7	0.311098356	0	1.198720062	0.545127308	0	0.163281203	0	0.25441233	0	0.036015534	0.72838488	0.217779321	0.200409055	0.384874712	0	0	0	0.067746472	0	0	0.422957124	0	0	0	1.093494163	0.052652709	1.155332122	0.42860027	1.109827015	0.412842355	0.847252413	0.845030465	0	0.359582524	0	1.075515573	0.068079977	0	0	1.424092829	1.020507591	0.717789328	0.559548377	0.190317167	0.876167174	1.160608739	0.373405155	0.291474749	0.512223714
1.8.1.8	0.831967069	1.591258927	0.943788732	0.378025641	0.606468767	0.768870839	0	0.741067893	0.352245586	0	1.743106839	0.462488159	0.639136309	0.614654359	0.465911125	0	1.598733795	0	0	0	0.584866948	0	0	0	0.43014544	0	0.923224527	1.547407382	0.503272401	0.439144523	1.351829534	2.447062125	0	0	0.127896782	1.316664472	0.430604243	0.16877063	0.559150005	1.132756681	0.430764775	1.577963614	0.172752929	0	1.536057968	1.539869032	0.541208234	0	0
1.8.1.9	1.54411274	1.078705576	0.308728367	1.599896274	1.040854578	1.431118881	1.781937873	1.919929274	1.807531072	2.164023811	2.457443377	0.863239324	0.802316133	1.826896852	5.094599177	1.717678722	2.775939379	1.979189455	2.673216316	2.854723917	2.74815752	1.528195765	1.536351639	0.583383308	1.265254164	2.457483584	1.521495997	0.80173331	2.099461963	1.369108401	0.446323757	0.555079968	2.213977814	1.505180458	1.083396959	1.48199135	0.780107853	1.308291403	1.463770484	0.513207396	1.558583414	0.506779479	1.11702042	3.503525461	1.584772121	0.532111652	2.455424835	1.783972108	2.230502492
1.8.2.-	0	0	0	0	0	0.01078136	0.020152861	0.019601668	0.009795602	0	0	0	0.005075331	0	0	0	0	0.116535177	0.125321225	0.090786618	0.109284684	3.699E-05	0	0.016652328	0.003846628	0	0.010991886	0	0	0	0.016563147	0	0	0	0.014570611	0.006962462	0.00637268	0	0.001789421	0	0	0.017355082	0.0179367	0.015212702	0.014238126	0	0	0.00528834	0
1.8.2.1	0.702101197	0.100058106	0	0.05374864	0	0.090113838	0	0	0	0	0.290619683	0.060003941	0.049466693	0	0	0.01172208	0.092211538	0.019835155	0.054044663	0.031604649	0	0.029973352	0	0.078114568	0	0.000248523	0.057317008	0.051898117	0	0.055520267	0	0.021488377	0	0.035538647	0.06531117	0.09296944	0	0.000392733	0	0	0.060911364	0	0.040972842	0	0.337017673	0	0.08986965	0.040512994	0
1.8.3.1	0	0	0	0.004919547	0	0.000131045	0.024377672	0.024612218	0.014850104	0	0.059962685	0.020699452	0	0	0.01957678	0	0.021714788	0	0.022809957	0	0.032042927	0	0.001196685	0.010934821	0	0	0	0.011501833	0	0	0	0.030877357	0	0	0	0	0.025810287	0	0.013483496	0	0.001747919	0.000255275	0.01427009	0.000917696	0.051721623	0	0.003830017	0.014973286	0.033280518
1.8.4.-	0	0.005977472	0	0	0.006906046	0.001240576	0.002829159	0	0	0.00588378	0.011405566	0	0.008540046	0.001094416	0.006442379	0	0	0	0.000273096	0.0018285	0	0.005435583	0	0.000723475	0	0	0.006854233	0	0.007969318	0	0.007394045	0.017733575	0.007421159	0.0060013	0	0.006705614	0.008454438	0.000334346	0	0.005422964	0.002829326	0	0	0	0.003153872	0	0.007279534	0	0.003565399
1.8.4.11	1.082866341	0.495602099	1.977757666	1.113128134	1.239712452	2.54608474	3.599912423	0	0	0.825284266	0.602354511	1.824068938	0.913533375	1.808833352	2.600924335	0.683184143	1.860165419	1.987282328	0.887292638	2.103775501	1.360196208	0.45550743	0.467152218	0	0.299243003	1.348390493	1.861360756	1.211626365	2.264684903	0.29037047	1.66523633	1.394559569	0.445279439	1.128394775	0.775355773	1.661347662	0.478911167	2.162823959	2.703664534	0.684683138	2.589823759	1.027357721	2.103376886	4.544741449	0.99735647	0.68625799	1.44513378	0.463772525	0.978622573
1.8.4.12	1.052405058	1.033183142	0.477272872	0.797051282	0.594745091	0.134069567	1.120488594	0.376317891	0.273099316	0	1.369906194	0	0.4269738	0.084331898	0.34542083	0	0.382667351	0.210839844	0.350914657	0.135316758	0.231335324	0.307097259	0	0	0.546521168	0.685050796	0.878343519	1.074502955	1.077808101	0	0.711060642	1.364454955	0.056774725	0	0	0.624579051	0.154300174	0	0	0.661044671	1.121221325	0.463619901	0	1.110597466	1.073311741	0.649860454	0.330845238	0	1.032426106
1.8.4.8	1.224333267	1.246650785	0.707312818	0	0.623033196	0.588506307	0.283090354	0.197199338	0.106916354	0	0.496278567	0	0.273416133	0.398715983	1.176182946	0.208492639	0.155701777	0	0.019910499	0.504798099	0	0.342813626	0.228084473	0	0.943689367	0.150941892	0.897567172	0.938406536	0	0.046706207	1.101613733	0.661841547	0.180338266	0	0.041074675	1.054539073	0.416895812	0.247514713	0.254451809	0.472310865	0	0.013835696	0	0.12712944	0.721603572	1.297773274	0.060815229	0	0.166433468
1.8.5.-	0	0	0	0	0	0	0	0	0	0	0	0	0	0	0	0	0	0	0	0	0	0	0	0	0	0	0	0	0	0	0	0	0	0	0	0	0	0	0	0	0	0	0	0	0	0	0	0	0
1.8.5.3	0.123690319	0	0.750817205	0	0.208277811	0.135663944	0.298099091	0.04674004	0	0	0	0.072223087	0	0.132607576	0.837030027	0	0.526303545	0.087436514	0.250746454	0	0	0.152887232	0.243544651	0	0	0	1.470024089	0.825236584	0.067454438	0	0.059320629	0.960287166	0	0	0	1.093784228	0	0	0	0.894487247	0	0.586998865	0.110373005	0	0	0.5206627	0	0	0.156954901
1.8.7.1	0	0.298902475	0.043632863	0.040934444	0.040555038	0.016603263	0	0.006771922	0	0.014043937	0.119943233	0	0	0	0.038688273	0	0	0.033292867	0.042661893	0.015161616	0	0	0.02636681	0.01887451	0	0.038777605	0	0.023235681	0.003391337	0	0.03901086	0	0.035836589	0.02753167	0.002539064	0.043911161	0.003381844	0	0.010673246	0	0	0.003890689	0.019617863	0.005946847	0.133589842	0.008481226	0	0.02029843	0.008585868
1.8.98.1	0	0	0.104836598	0	0.20392732	1.391549187	0	0.069473593	0.661084942	0	0	0.24937881	0.809451883	0.018217687	4.370871277	0	0.637839044	0	0	0	0.715057472	0.186659056	0.058308525	0	0	0	0	0.011509971	0	0	0	0.014739412	0	0	0	0.268429475	0	0.677357709	0.381659948	0	0	0.274352623	0	0	0.383716973	0	0	0	0.378053396
1.8.99.-	0.014473204	0.058032223	0.030844707	0	0	0	0.056496259	0	0	0	0.030355722	0	0	0	0	0	0.024748117	0	0	0.01285049	0	0	0	0	0.091084419	0	0	0.223362169	0.046189281	0	0	0	0	0.018605607	0	0.27735526	0	0.030114838	0.00363498	0	0	0	0.035656665	0.054056031	0	0.041388014	0.066937337	0.042615048	0.03343304
1.8.99.2	0.004188618	0	0.073731371	0.062320653	0	0.107959038	0	0	0	0.040061722	0.052658921	0	0	0	0.105492915	0.106469725	0	0.115374026	0.123068775	0.281005997	0.126639179	0.04149677	0	0.596001803	0.025247161	0.09015073	0.009823798	0	0	0	0.083663482	0.03588332	0.572702906	0.419326596	0.521424628	0.099677354	0	0	0.011279842	0	0	0	0	0	0	0	0.154269167	0.101506722	0.10263011
1.8.99.3	0.042856887	0.109788224	0.071047138	0	0	0	0	0.068576338	0.185321204	0.067184697	0.195563849	0	0	0	1.800717675	0	0.174867236	0	0	0	0.079896287	0	0.095718845	0.026920244	0.16143641	0.0711003	0.187265178	0	0	0	0	0.038040869	0	0.131072929	0	0	0	0.061926987	0.104962617	0.060912963	0.093529378	0	0	0.019456378	0.143356468	0	0.191997361	0.062336761	0
1.9.3.1	3.029195002	0	0.603774719	0	0.68327292	0	0	0	1.486114847	0	6.240441953	0	0.159097846	1.005299723	0	0	0.995133101	0.447940977	1.415326978	0	0	0	1.255517705	0.810218388	2.44862966	0	0	1.729100068	1.459828053	1.626766846	0.162578496	0	0	0	0	1.50112889	0	0	0	0	0.912014914	0	1.556836139	0.091559062	4.557995693	0	1.878445972	0	1.84417685
1.97.1.-	0.106943454	0.065391415	0	0.018705025	0.091593616	0	0.060088431	0	0.088939032	0.001979802	0.084783726	0.037886826	0	0	0.047170284	0	0	0.09002616	0.020311788	0.092524041	0	0.056878595	0	0.051287573	0	0	0	0	0.10140448	0.010692341	0	0	0	0	0.014106941	0	0.056797533	0.107479956	0	0.102050403	0.059445514	0	0	0.100460568	0.070512123	0.113386409	0	0	0.059513665
1.97.1.4	2.301536533	0	2.903633598	0.643277362	2.012309379	3.545973869	1.602097042	4.0277308	8.858177297	3.701567904	1.632895896	2.743986959	3.174990103	2.429700944	5.603755241	5.179280935	1.704153171	5.965428752	5.346746283	5.368889276	4.963518434	4.356909326	5.288231163	4.085908384	0.454659072	0.480389046	2.051722403	4.576585368	2.769234299	6.299942288	0	4.131644572	2.752746996	3.847054256	4.387354718	3.754751992	3.009399665	3.031132805	1.241683494	3.364556262	1.590883976	3.493469543	3.076569692	1.588340939	0	4.73966015	3.222630005	3.369912975	1.794951349
1.97.1.9	0.680471327	0.279858253	0.103076573	0.241571832	0	0.410615522	0.872120424	0	0.860844388	0.640141571	0.247964116	0.473139058	0	0	0.567719823	0.6603073	0	0.663014524	0.743460059	0	0.779762248	0.547063367	0.050236381	0	0	0.37920928	1.292178684	0.93976487	0.509483988	0.252061558	0	2.857303394	0.702167269	0.376946229	0.110853379	0.875354582	0.166189287	0	0.293280569	1.709718676	0	0.793711051	0.223873492	0	0.282520525	0.79041544	0	0.063622357	0
2.-.-.-	1.673660057	2.005998856	2.554892063	0.343274567	0.661718186	0.756607724	1.184402989	1.599918871	1.338402037	0.407084325	2.591102852	0.883795021	1.517011066	0.732704401	0.919307182	0.698628919	1.213163124	0.017836081	0.988368192	0.601921064	1.36306153	0	0	0	0.978958625	0.79622718	0.600802353	2.335409116	2.062313877	0.367992442	2.436885187	1.55841938	1.092137648	1.003414873	1.670452802	2.483435016	0	0.128546915	0.834963203	1.12504544	0.026117917	1.309388801	0.289123333	1.358973728	2.920803687	2.51801638	0.423797778	0.808450146	0.055178957
2.1.-.-	0.351103208	1.183969811	0.038633389	0.046237303	0	0	0.134939089	0	0.556265093	0	0	0.0355751	0	0	0	0	0	0	0.060079165	0.059945187	0.287393587	0.283309118	0.155878022	0.004493764	0	0	0.045892697	0.650698031	0.183259471	0.151518778	1.155851683	0.908232256	0	0.311939097	0	0.368493433	0.151321819	0	0	0.80046203	0	0	0.110119046	0.147155622	0.041086149	0.848670637	0	0	0
2.1.1.-	4.169911866	6.683349164	3.800970914	4.747850287	3.533829547	4.522969301	4.033897675	5.872855596	3.809640754	4.69836931	5.770717631	7.507320834	7.392592367	2.517056303	4.301012878	5.394916548	3.83613972	6.223468002	5.36870452	5.205888342	6.745399854	3.361121171	5.793788338	5.586433377	3.318016672	5.828124944	3.226897225	4.634058464	7.633606169	3.192352118	4.741336634	4.158317993	4.455044903	3.94154117	5.897314455	5.808680418	6.653711228	1.99352989	9.68530384	3.275330063	4.85239207	4.053177771	6.146720266	0.831781977	4.86580094	5.345549041	6.513448044	4.755134424	5.869309294
2.1.1.10	0	0	0	0.143126329	0.171559541	0	0.174231235	0.100240866	0	0.068054114	0	0.062180271	0	0.246656343	0.062256204	0.177657618	0	0	0.060056653	0.129145833	0.072403997	0.011890825	0	0.386822457	0	0	0.170778578	0.400473385	0	0	0.360176953	0.042900459	0.365095628	0.146706304	0.321600131	0	0.009892263	0.210813705	0	0.358839823	0.064183258	0	0.204400151	0.075489882	0	0.667118228	0.083090376	0.144521735	0.337900253
2.1.1.100	0	0.026312633	0	0	0.014484244	0.023413866	0	0	0.021183533	0	0.03271216	0.027655079	0.016350876	0	0.004744449	0	0.025564361	0.033750736	0.013655315	0.027505656	0.023961994	0	0	0.013678235	0.022047746	0	0	0.006639218	0.000499086	0	0.02333594	0.000275493	0.002646531	0.009417536	0	0	0.017742239	0	0.00885808	0	0.014857295	0.00923575	0.013620204	0.01029898	0.015935721	0	0.021849395	0.02334266	0.016129244
2.1.1.103	0.016708345	0.008721868	0.019250131	0	0.00111155	0	0	0.010702955	0	0.01236799	0.162975309	0	0	0.010684784	0.019655261	0.026534553	0	0	0	0	0	0.024012732	0.006987241	0.016696171	0.019134132	0.005129852	0	0.025165474	0.023357006	0.017988859	0	0	0	0	0.027878809	0.02629858	0	0.029685998	0	0	0	0.009269918	0	0.004080731	0.170213501	0	0	0	0.011641948
2.1.1.104	0.153861491	0.128555859	0.1045923	0.210165923	0.034071395	0.881012574	0.593302485	0.075259801	0	0	0	0.107339061	0.037574001	0	0	0.134809962	0	0.085587961	0	0	0.048012761	0.057231572	0.008277454	0.073286323	0.036897456	0.543736466	0	0.099553193	0	0.067182369	0	0.09363877	0	0	0.124497471	0	0	0.164212028	0.765858044	0	0.094193942	0.159004943	0.113579327	0	0.079535195	0.065123045	0	0	0.083439571
2.1.1.107	3.597009791	1.890852274	4.383229945	1.277810815	2.515083862	0	0	0	5.375903171	0	4.135024975	0	0.047890006	1.024699023	0.885127595	0	0	2.654927746	2.941457936	1.439351898	0.245758024	0	2.505426281	0	2.033373056	1.31236424	1.532293609	4.429745576	0	0	5.383114012	4.150084939	3.098965656	0.164665297	0.357128115	4.538668527	0.118981515	0	0.83884305	2.866892018	1.144876364	0	0	0	4.474235913	6.854824654	1.211787213	1.796062012	0
2.1.1.11	0.000594664	0	0	0.000320618	0	0	0	1.27217E-05	0	0	0.006974104	0.000663776	0	0	0	0.00145175	9.10609E-05	0	0.001507623	0	0.000653394	0.000239551	0	0	0	0.001534135	0.000351239	0	0.00036446	0.001058891	0	0	0	0	0.001029849	0	0	0.000925252	0	0	0	0.000202726	0	0	0.007565356	0.001532731	0	0.001163181	0
2.1.1.113	0.444002744	0.163031092	0	0	0.058541421	0.529452091	0.242118957	0.059940262	0.002561604	0.02761922	0.071700434	0.059469016	0.096908668	0	0	0	0	0.060845894	0	0.033465155	0.087590945	0	0	0.073065115	0.020972738	0	0.057946308	0	0.045088803	0.046206258	0	0.06681844	0.049421773	0	0	0	0	0	0	0.02306098	0.067405365	0	0.033478613	0.073882727	0.070609642	0	0	0	0
2.1.1.13	1.100105614	0.906062945	0.050555429	0	1.204806623	1.228683155	0	0.566606666	1.71339822	2.650543289	1.859662341	0.505259383	0.742474688	0.707719909	1.561178414	0.38438464	0	1.641308238	1.642374779	1.519964638	1.101682659	0.638641346	1.446924795	1.278139643	0.656327816	0.280386831	0.549588193	1.471092407	0.578856282	1.948528633	0.38194233	0.567871753	2.829551241	2.695480896	3.26017401	1.103364589	2.956734724	0.256599828	1.354785626	1.097121283	0	0.750807094	0.506851174	0.0227659	1.512547854	1.004365504	0.438773182	1.598106167	0
2.1.1.130	0.863624462	0	0	0	0	0	0	0	0.412797972	0	0.850071833	1.111551	0.931656184	0.645389967	4.624122422	0	0	0.598288851	0.815511942	1.371374828	0.586003126	0.616789878	0	0.136534104	0	0	0	0.383130737	0.609526848	0.225278209	0.366642717	0.404911484	1.424843713	0.32507507	0.786597944	0.73299541	0.080149781	0	2.066401979	0	0	0.131537149	0.745751144	0	1.358220904	1.763878202	0	0.742894485	0.481981155
2.1.1.131	0.1875716	0	0	0	0	0	0	0	1.521223304	1.068661776	0.4357726	0.27784142	0.338274663	0.146906233	0.329581961	1.17312001	0.227837521	0.692463605	1.053121278	0.434066203	0.660771363	0.643412893	0	0.535721893	0	0.776588889	0	0.487088278	0.029364081	1.248260822	0.277305691	0	0.282955819	0.320805463	0.45786355	0.008960147	1.203843355	0.274376704	0.49391866	0	0	0.173263128	0	0	0.822699099	1.001129455	0.415807827	0.892481312	0.205103858
2.1.1.132	0	0.625960974	0	0	0	0	0	0	0.401130177	2.725146108	1.139030393	1.083434885	1.258815963	0.747971107	0.3062347	1.602651099	0	0.91648287	0.830691406	0.948921573	1.338874022	1.246801339	0	0.207804982	0.459541242	0.064117758	0	0.544004888	0	1.084498524	0.12296395	0.381300029	1.777930093	1.438928981	1.981613761	1.052521209	2.874070422	0.659630616	1.32477563	0.099457628	0	0.70626003	0.121989336	0	0.958710762	1.409057129	1.527248671	1.53932601	0
2.1.1.133	0.273735994	0	0.134143721	0	0.29589999	0.120834696	0	0.165331493	0.858656932	1.325141123	0.657503682	0.269732504	0.227461403	0.3487768	0	0.825283193	0.20612724	0.452836207	1.043099029	1.062845429	0.45624924	0.411689218	0.179227214	0.633272718	0.309664085	0.181843691	0.350904613	0.39909532	0.253008834	0.800785854	0.034041228	0	0.489193314	0.751578207	0.872347217	0	0.978882506	0	0.514726995	0	0.153544776	0	0	0.086836942	0.957389066	0.794462804	0.916629211	0.424336721	0
2.1.1.137	0	0	0	0	0	0	0	0	0	0	0	0	0	0	0	0	0	0	0	0	0	0	0	0	0	0	0	0	0	0	0	0	0	0	0	0	0	0	0	0	0	0	0	0	0	0	0	0	0
2.1.1.14	1.424879697	1.113783447	1.992624304	0.856262963	0.302376956	0.057762013	0.194670692	0	1.649879007	0.33018249	1.505831566	0.593311118	0.162547709	1.567447749	0.583683599	0.049583989	1.403213373	0.814353122	0	0.128387254	0	0	3.204822667	1.198418431	0.606660786	0	0.252520575	0.569746958	1.438740296	0	1.972769051	1.011259273	0	0.581007444	0	1.291675557	0	1.18451512	0.663168694	1.575361077	0.640198373	1.604083918	1.42214407	0.666766624	0.57498836	2.078221425	1.179319754	0.735531397	1.193299953
2.1.1.144	0.88736749	0	0	0.210844635	0	0	0	0.086166245	0	0.151983465	0.30985267	0.218655086	0	0.199394905	1.200204256	0.005631881	0.193628441	0.120065145	0.090196769	0.214340446	0.04325089	0.276408197	0.233457675	0.248780821	0.057815629	0	0.189005785	0.617637439	0	0.213235582	0.203295631	1.16014645	0	0.164405937	0.193779557	0.322378812	0.213460555	0	0	0.345077804	0	0.204200691	0.137853859	0.168152626	0.539592139	1.063660242	0.002499147	0	0.146767055
2.1.1.148	0	0	0.093712856	0	0.33266797	0.150381612	0.555422293	1.342817428	0	0.845311548	0	0.19655575	0	0.129314439	0.730925141	0	1.058346681	0.678530057	0.509305166	0.882078607	0.52421585	0	0	0	1.235321931	0	0.459364707	0.199827271	0	0.33344723	0.316978586	0.273216456	0.636102636	0.436264731	0.366357053	0.185717469	0.764951848	0.831081428	0.270875655	0.276611937	0	0	0	1.24067387	0	0	0.032711105	0	0
2.1.1.152	0.032208491	0.095842631	0.024934754	0	0	0.036006316	0.065380034	0	0.030260974	0.064198925	0.05499634	0	0.017138689	0.092510664	0	0	0.012606608	0.068190798	0	0	0.054288328	0.020267408	0	0	0.341753202	0	0.060779093	0	0	0.011874392	0.034443705	0	0	0.042833532	0	0.016353714	0	0.076558442	0	0.044415432	0	0.007074176	0	0.032999844	0	0	0.117386339	0.110202791	0.016296448
2.1.1.161	0	0	0	0	0	0	0	0	0	0	0	0	0	0	0	0	0	0	0	0	0	0	0	0	0	0	0	0	0	0	0	0	0	0	0	0	0	0	0	0	0	0	0	0	0	0	0	0	0
2.1.1.163	0.728367465	1.355901161	1.177633882	0.979608279	0.604478544	1.135410557	0.890869834	0.082107772	0	1.446851034	1.293402068	0.957586639	1.319074838	0	0.835358871	0.482766482	0.875030937	0.519369421	0.866271186	0.197225892	0.919543027	0	0	0	1.222303319	0.009804437	0.706270141	0.887931396	0.3739995	0.017973234	1.039860507	1.070965923	0	0	0.133799062	0.962381852	0	0	1.070572011	0.328750589	0.25079869	0	0.001414051	0	0.69874265	0.857665024	0.065839389	0	0.043690659
2.1.1.166	1.381658604	0.783466365	1.205532559	0	0.105197824	0	0	0	0.417154209	0.352790264	0.54369624	0.359022587	0	0.193389434	1.297975961	0.220043436	0.182483445	0.25298057	0	0	0	0.278916146	0.333596745	0.045600976	0.438029093	0.15850347	0.392676055	0.514501796	0	0	0.704335821	1.214273388	0	0.311067852	0	0.696585735	0.219551199	0	0.334847816	0.632348576	0.127779426	0.56959877	0.152236793	0	0.763960192	1.354803344	0	0.034568123	0
2.1.1.17	0	0.303041585	0.031372133	0.049906512	0	0	0	0	0	0	0	0	0.015794399	0.086394351	0.089176115	0	0.038352064	0.033049243	0	0	0.012705615	0	0	0	0.056574505	0.099540776	0.201352226	0	0	0.05734689	0	0.065251903	0	0.019464165	0.067644883	0.006583025	0.092783539	0	0.06445949	0	0.025587386	0.053907336	0.033042899	0	0	0.05181749	0	0.015542192	0.006753706
2.1.1.170	0.908220762	1.118756706	0.824366571	0.902082598	0.198475287	0.377798042	1.071457021	0.927685623	1.150952945	1.064506466	0.907760181	0.997562388	1.117114229	1.049572507	0.100598721	0.597510581	1.123469056	1.096846295	0.969666879	1.107511284	1.133828485	1.132733878	0.882560095	0.953744387	0.837693481	1.16074634	0.875635715	0.934051976	0.799810066	1.221593208	0.850738372	0.838821581	1.061773486	0.778324801	1.042642966	0.723051955	1.039134831	0.973378602	0.918193937	0.879231795	0.877964961	1.208231735	0.734445345	0	0.815111333	1.162307922	1.081181494	0.951522031	1.024552932
2.1.1.171	0.263349562	0.669552232	0.88511111	0.93814766	0	0.332452272	0.245423491	0.176990799	0.839456911	0	0	0.050313741	0	0	0.982827453	0	0	0.040839585	0.446385885	0	0.273587203	0.117836693	0	0.104021515	0.603501056	0	0.849588745	0.657790214	0	0	1.372598791	1.237782024	0	0.288542815	0.627627556	1.279797974	0.214859615	0	0.161858064	0.332906839	0.050469979	1.161907947	0.362574879	0.263985385	0	0.603899522	0.324526211	0	0
2.1.1.172	0.286635152	0.745038561	1.338721083	0.006590107	0	0.125421336	0	0.198341063	0	0	0.050216506	0	0.458326516	0.383907159	0	0.11934879	0.1935807	0	0.198071039	0.411444476	0	0	0.367225218	0.237316698	0.12013601	0.258443816	0	0.790488005	0.76816948	0.427932874	0.704009484	1.010613071	0	0.081649768	0	0.713690492	0.205469649	0.179833984	0.69622091	0.391321478	0	0.552571873	0.109774675	0	0	1.412920253	0.15312353	0.120794824	0.855757637
2.1.1.173	0	1.177240984	0.666354186	0.359312731	0.205719761	0.363317388	0	0.160069914	0.198701695	0.27497596	0	0	0	0	0.357670696	0.289509202	0	0.070721378	0	0.335581496	0.065111847	0.775273427	0	0	0.190870561	0.054393162	0.982480954	0.803725747	0	0.170260877	0.848462584	0.725075032	0	0.037594148	0	0.584971034	0.028229823	0	0.339331096	0.668128673	0	0.901561582	0.134922612	0.352903812	0	0.856328591	0.094203203	0.044245223	0
2.1.1.174	0	0.044586506	0.186617852	0.005125466	0.239344306	0.123548525	0.190686074	0.024277828	0	0	0.11183447	0.010821895	0	0	0.179371853	0.138605066	0.254423608	0.111533653	0	0	0.192871903	0.108582467	0.152919414	0.024191995	0	0.100344933	0.011474882	0.58452693	0	0.192464581	1.143589752	1.10289858	0.079218275	0	0.039529259	0.587960962	0.053842583	0	0.390954307	0.473841244	0	0.029883054	0.117897275	0	0.173055831	0.802384431	0.248441464	0	0.23514929
2.1.1.176	1.85103999	1.324773416	1.010955256	1.187497229	0.806351454	0	0.734810304	0.98105551	1.02071556	1.068737583	2.099913369	0.02617126	0.095129724	0	0.987731379	0.675979822	0	0.588520444	0.648355276	0.672733516	0.641915237	1.186695169	0.875885798	0.636531381	1.354828756	0.803327573	0.676853648	1.169712817	1.365785245	0.030265011	0.648466386	0.738660865	1.065068894	1.307840936	1.347774615	1.2543703	1.033749293	1.012055972	1.079006587	1.365367562	1.03169253	0.839448419	0.512770641	1.370299516	1.758767315	0.967360505	1.072859067	1.270725973	1.277223112
2.1.1.177	0.936116139	0.837351418	1.035763552	0.224568099	1.091694343	1.131889753	1.008071384	1.035601919	1.344103377	1.001240428	1.003564248	0.91200938	1.039067989	0.880979093	0.933475231	0.976409628	0.876653941	1.032149974	1.144996479	1.08080557	1.162110543	0.574241566	0.865558845	0.899662553	0.082423124	1.002004666	0.874689487	0.882272167	0.900763219	1.154070268	0.996851094	1.111835768	1.21388991	0.958756016	1.18783651	0.813491859	0.91579317	0.908137976	1.072499679	1.024323562	1.047417122	0.943835363	0.96872874	0.83454396	0.967275053	1.068660783	0.845224048	0.867784894	1.024380921
2.1.1.178	0.149531719	0	0	0.1139272	0	0.098221698	0	0.237867063	0.205329099	0.225422417	0	0	0	0.255227979	0.885506317	0.231465889	0.234445889	0	0	0.125618546	0.124369537	0.019701396	0	0	0	0.223282378	0.018961316	0.544820719	0	0	0.738528899	0.933762861	0	0	0	0.392991281	0.12201485	0	0.110916999	0.644765165	0	0.067332339	0	0.141822679	0	0.925315857	0	0.060938146	0.034698049
2.1.1.181	0.20612592	0.055591789	0.199012216	0.275934102	0	0.100980605	0	0.059525115	0.149521744	0	0.273823732	0.228403674	0.27339045	0.123534955	0.226247134	0.127193398	0	0.225417412	0.128289891	0	0.144342339	0.297407164	0	0.010889308	0	0.00068877	0.475062855	0.730116713	0	0	1.151890083	0.851462735	0	0	0.121058865	0.654798226	0.30059321	0	0	0.720698635	0	0.146363366	0	0.05722764	0.319233844	0.630533731	0.229232885	0.177639835	0.209738604
2.1.1.182	1.059228774	1.056337242	0.968081988	1.049815372	0.984971681	0.382961193	1.069488399	1.035234875	1.082263305	1.076495646	0.958081097	0.878131073	1.000902252	1.091985062	1.04895772	1.018527581	0.976909464	0.894431194	1.078768045	0.953892353	1.04421241	0.957592195	0.923560912	1.045156181	1.097805477	1.08138748	1.070065983	1.090719102	0.899251032	0.932454392	1.056302364	1.006008812	1.071630708	0.925179594	1.034280465	0.992876502	1.098876441	1.076886608	1.053215185	1.002023236	1.079075618	0.908755801	0.781181892	1.104671615	0.972589903	0.932024545	0.904762923	0.963719596	0.954502375
2.1.1.184	0	0	0.141469351	0	0.161585521	0.011956704	0.147854815	0	0	0	0	0	0.267430163	0.092734258	0	0.132560047	0.019426652	0	0	0	0.194307639	0.133557997	0	0.145554827	0	0	0.122604983	0.178205004	0.379949341	0	0.179114072	0.170232296	0	0.088836391	0.079691145	0.151451972	0.151113219	0.176857563	0	0.367698947	0	0	0.146994187	1.021488868	0	0.075492235	0.01137675	0.167231781	0
2.1.1.185	0.945135056	0.948472635	1.080549341	0.931814624	1.074683456	0.891155635	0.939875267	1.095846806	1.146640353	1.151033225	0.909617222	0.916421703	0.990763707	1.12216139	0.87636963	1.00774183	1.016339594	0.858091298	1.076619609	0.93237344	0.881491546	0.996642148	0.935136478	1.018159085	0.904634605	1.042350196	1.151940641	0.928116661	0.906843221	0.15159615	0.936965858	0.857848782	1.012293717	1.039725664	0.991072347	1.056017234	1.115303666	1.012473006	0.888343898	1.015382388	0.927070614	0.879911484	1.237168611	0.922209608	0.968721509	1.110079442	0.931159095	0.975588407	1.013847784
2.1.1.186	0	0.338662703	1.200225207	0	0.261805545	0	0.332212511	0	0	0.24568486	0.099082533	0.007183985	0	0	0.975718616	0	0.195310034	0.315698877	0	0	0.069960574	0	0	0	0	0	0.214268902	1.177775455	0.311238143	0	1.345584594	0.814125048	0.186236605	0.113047808	0	0.944389532	0	0.1832371	0	0.163307904	0	1.125038878	0.082174905	0.351485698	0.079981603	1.126286035	0.12324775	0.002777244	0
2.1.1.187	0.123572593	1.231719582	0	0	0.143052502	0.254271089	0	1.08598597	0.246273292	0.69997503	0.39018627	0	0.162219854	0.326754172	0	0.254969189	0	0.43836841	0.535678314	0.304049052	0	0.679170621	1.126413828	0.341497682	1.133353915	0.288052904	0.248306675	1.058202276	1.110015556	0	0.888838431	0.554048375	0	0.400513073	0.043980071	0.805140256	1.136359686	0.371452088	0.266832346	0.766873737	0.596431053	0.435207862	1.282213728	0	0	1.185143167	0	0	0.279629071
2.1.1.189	0.246349597	0.258681695	0.914778841	0.560329877	0.114498414	0	0.30890279	0	0	0	0.121951405	0	0	0.037083184	0	0	0.168134462	0	0.027039859	0.04892826	0.211514175	0	0	0.190762135	0.069811376	0.090904031	0.263651636	0.992195515	0.11138319	0.237254269	0	0.826543119	0.140277096	0	0	1.118497046	0	0.049780683	0.02540067	0.450968965	0.184858758	0.990261278	0	0.264967507	0	0.747379422	0.116172434	0	0
2.1.1.190	1.204400419	1.158176612	1.163467223	0.294731561	0.009073025	0	0.141883503	0	0.281216689	0	0.522327375	0	0.331788976	0	0	0	0.212080899	0	0	0	0.394373429	0	0	0	0	0.086287462	0.611937455	0.754311688	0	0.109857819	1.12339768	0.762802005	0	0	0.237348172	0.77461697	0.1684798	0.373549736	0	0.18903121	0	0.642148071	0.207240084	0.206187292	0.98211194	0.965071261	0	0	0.156169385
2.1.1.191	1.897713313	0.189925601	0	0	3.456267975	2.407049133	0	0	0.496335121	1.707221811	0.220246522	0.507396944	1.076245933	0.313408754	0.924828523	1.585764131	0.480779075	0.336044386	1.365639141	0.983570562	1.248960199	0.173047009	0.456035406	2.269480394	0.133539033	0.408883903	0.662334112	0.859440044	0.739068232	0.510044451	1.520084273	1.555844493	0.512192265	0.766167312	0.969128677	0.317091859	1.809214617	0	1.5173628	0.626556184	1.458804067	0.623523923	1.225783543	0.494914403	0.327763827	1.553031956	1.521154746	0.765339584	0.387485682
2.1.1.192	1.08770503	0.734991126	0.936031422	1.232220509	1.229572831	0.76883523	0.917553601	1.120798373	1.343733025	2.155342747	1.25990802	1.027505558	1.094424213	0.803132932	1.05418301	1.031967563	0.837039957	1.079778043	1.426430444	1.050112635	1.232591166	0.946121281	0.817900825	0.994707673	1.025002223	0.865124709	1.411892401	1.137174746	1.136566147	0.15917155	1.075961106	0.775637602	1.11844346	1.198346398	1.168950931	1.103434859	0.851354147	1.009674641	0.850269771	0.956480497	0.716046978	0.830189975	1.212597087	0.918024648	1.266476569	0.851481253	0.966572909	0.855044524	0
2.1.1.193	1.142863849	0.887980651	1.04573131	1.114233985	0.966936549	0.834288015	0.042692051	1.041921133	0.905013171	0.795072875	0.795785692	1.018934704	1.207131866	0.968971475	0.796200278	0.963969081	0.811181936	0.895319683	1.167993149	1.07587366	0.821168288	0	0.806416395	1.088083732	0.841393568	0.537644934	0.969062056	0.982463622	0.863236862	1.150734358	0.966299744	0.811494885	1.08413673	1.015317727	0.836642645	0.920342643	0.837318527	1.152017378	1.081555689	0.835237771	0.99809999	1.118712779	0.991147566	1.031272066	1.03289772	1.094474977	0.87362497	0.788900725	0.759988139
2.1.1.195	0.139216414	0.335391614	0	0	0	0	0.175301454	0.104571694	1.214281974	1.123911971	0.503061072	0.500600519	0.930258627	0.249737667	0.032220415	1.025481754	0.210176834	1.008419104	0.742220551	0.645847068	1.018624663	0.376324095	0.069289127	0.142943534	0	0.176928998	0.278990601	0.102364653	0.013720841	1.192902485	0	0.114730394	0.506761284	0.474900897	0.715897261	0	1.218662454	0.056512204	0.858783836	0.274153199	0.05868453	0	0.009945259	0.1397116	0.28995468	0.843855366	0.252099744	0.724222445	0.104064128
2.1.1.196	0.122597689	0.085314371	0	0	0	0	0	0	0.062120633	0.035294955	0	0	0.090405685	0.178460138	0	0.100847752	0.067782662	0.376109144	0.463316566	0.520624981	0.393065192	0	0	0.196992818	0	0.021083885	0	0.160874717	0.14688899	0.15498418	0	0.054612667	0	0.248394815	0.165217409	0.050417807	0	0	0.793226307	0.082244166	0	0.161888069	0	0.104224953	0.020896189	0.993311865	0.053183888	0.189815826	0.300148539
2.1.1.197	1.192426673	0.738407991	0.724000745	0.347130088	0	0	0	0.347445722	0.186980771	0	1.2311772	0.815622487	1.197842093	0	0	0	0.836569678	0.005331653	0.067214542	0	0.497642081	0	0	0	0	0.20651603	0	1.272310525	0.174965284	0	0.984608123	0.787112923	0.267746775	0.49187807	0	0.965838294	0.2207425	0.264598942	1.130390323	0.171639016	0.257586103	1.286119197	0	0	0.650443048	1.083418707	0.385984966	0	0
2.1.1.198	1.92134621	0.810121451	0.687361065	0.819824255	1.027951568	1.756626382	0.828929785	0.828081429	1.031078055	1.193908567	1.817816401	1.705032537	1.658151436	1.13506194	0.771419489	1.12763371	1.207570829	1.056523644	0.733062419	1.247367484	0.695818325	1.294818148	0.883571105	0.839368801	0.907912887	1.233565495	1.389616368	0.888405294	1.003178018	1.302896589	0.78999676	1.066130487	0.725372743	0.786370915	0.656442728	0.901154536	1.207667315	0.971450105	1.184168091	0.655547074	1.195874049	1.230870573	0.939821968	0.754944685	1.585434056	1.299163658	0.941773688	0.934565524	0.693334888
2.1.1.199	1.117697518	1.107981955	0.771987148	1.10817421	1.201803326	0.477094306	0.810218233	0.93356305	2.321606863	0.78277698	1.069378428	0.87905612	1.164515707	0.899691225	1.141346339	1.33914507	0.767028527	0.989140279	0.996925329	0.948661762	0.885728831	0.781932468	1.098785719	1.91949604	0.782711426	0.910686167	1.162732167	0.916874978	0.786654795	0.914360225	0.832662284	1.167149868	1.660903648	1.361388903	1.389423757	1.195264317	0.930084256	0.990000614	0.947214156	1.05844916	1.175801433	1.062900564	0.943387656	0.764640158	1.120103533	0.869184256	1.601090727	1.213126537	1.261789839
2.1.1.2	0	0	0	0	0	0	0	0	0	0	0	0	0	0	0	0	0	0	0	0	0	0	0	0	0	0	0	0	0	0	0	0	0	0	0	0	0	0	0	0	0	0	0	0	0	0	0	0	0
2.1.1.201	0	0	0	0	0	0	0	0	0	0	0	0	0	0	0	0	0	0	0	0	0	0	0	0	0	0	0	0	0	0	0	0	0	0	0	0	0	0	0	0	0	0	0	0	0	0	0	0	0
2.1.1.206	0	0	0.000220907	0	0.001095788	0	0	0.000652666	0.000624331	0	1.57541E-05	0.000403488	0	0.000816982	0	0.000210994	0.000811115	0.000741187	0	0.000556629	0	0.001042478	0.001028328	0	0.000434729	0.000897925	0.000542969	0.000655621	0.000138514	0.000574784	0	0	4.79615E-05	0.000568608	0.001211208	0.000909524	0.001013257	0	0.000279023	0	0.001065491	0	0.000806776	0	0.001285712	0.000612347	0	8.70404E-05	0.010961818
2.1.1.207	0.859692285	1.074951308	0.859475518	0.924174784	1.225603183	0.117947231	0.763612098	0.810178166	0.863995237	1.127046422	0.947096361	0.23667031	0.101759277	1.252053104	0.899686459	1.020140061	0.834264499	1.221641115	1.130090759	0.7619125	0.986932501	0.692105229	0.840141182	0.981864425	1.058020834	1.137613258	0.758227486	0.948400951	0.917020856	1.024852049	1.224544308	0.946267776	0.714273213	1.099965559	0.911662392	0.876910554	0.955035874	0.880552193	0.933324266	0.657888073	1.182736059	1.210080138	0.87704929	0.838313065	1.019501563	1.211439698	0.749484329	0.637868005	1.236972177
2.1.1.210	0	0	0	0	0	0	0	0	0	0	0	0	0	0	0	0	0	0	0	0	0	0	0	0	0	0	0	0	0	0	0	0	0	0	0	0	0	0	0	0	0	0	0	0	0	0	0	0	0
2.1.1.213	0.073084356	0	0	0.072174389	0.014747669	0.107040226	0.020496612	0.086253374	0.020920595	0.023164254	0	0.041412877	0	0	0.030484046	0	0.10491755	0.15694256	0.177617404	0.166811217	0.125360904	0	0.912154724	0	0	0.095645728	0	0	0	0	0.040680106	0.122478944	0.075853711	0.039151664	0.100645614	0.04550481	0.057294625	0	0	0	0	0	0.222876547	0.072659298	0.027555878	0.086089332	0	0	0.033518901
2.1.1.215	0	0.00147358	0.000201005	0.001875431	0.001491304	0.001147868	0.000631408	0	0	0	0.01037536	0.001591163	0	0.001649186	0.001911522	0	0.00086506	0	0.000607227	0.000122431	0	0.000680811	0	0.000914302	0	0	0	0	0.000970013	0	0.000571719	0	0	0	0	0.000777837	0.001916069	0	0	0.001032396	0	0.00152261	0.001813428	0.000475774	0.009241159	0.000855932	0.000905443	0.000173442	0.013665968
2.1.1.217	0	0.280396021	0.11253906	0	0	0.043301924	0.633697777	0.709884205	0.95449195	1.104092586	0	0.098767186	0	0.052377141	0.009968637	0.728057955	0.428724997	0.773561861	0.945667316	0.898203273	1.126657835	0	1.309713123	0.665984481	0	1.258110181	0	0	1.423280237	1.189996974	0	0.041064596	0.46353915	0.697222318	1.124579707	0	0.621490501	0.929436671	0	0.584255176	0.987658148	0	0.537536332	0	0	0	0.970285639	0.747707625	0.576658759
2.1.1.219	0	0.103404299	0.199456417	0.915478798	0	0.130583997	0.165911654	0.03919104	0	0.073981827	0	0	0	0.862470513	0.872336359	0	0	0.120541654	0.046471846	0.024505684	0	0.075767698	0	0.105423124	0.846380956	0	0.054791846	0.163752348	0	0	0.116344795	0.063677647	0.078333514	0	0	0	0.173586852	0.165561157	0	0.070133357	0.037591324	0.097468052	0	0	0.15533785	0	0	0.205338583	0
2.1.1.222	4.080897087	3.010987099	1.254260182	0.151447025	0.938655231	0.412853015	0.755545026	0.633415095	0	2.34983556	2.151346255	0.188974616	0	0	0	0.43286718	0	0	0.293096998	0.538146793	0	0.561624305	0	0	1.108405815	0	2.994738678	1.474758905	0	0	2.635278488	2.381623672	0.768260767	0.772329033	1.01474621	1.169463111	2.061445067	0	0	1.107665577	0.155038011	1.239940192	0.577565824	0.39852961	2.180506705	2.617746478	0.525609486	0	0.786761733
2.1.1.226	0.583539682	0	0.128542039	0.765415239	0.791432566	0.147478351	0.149811984	1.38033736	0.940260467	1.31419256	0	0	0.023808578	1.300354589	0.917976537	0.938423983	0.98400955	0.623303637	0.61157833	1.360583609	0.769064312	0.95419198	1.069327428	1.140393867	0.665458276	1.243068713	0.500823065	0.388389075	1.252421493	0.709050978	0.132703323	0.000462906	0.607329198	1.401701479	1.127886551	0	0.703837242	0.608410168	0.791418113	0.735678831	1.14308206	0.273118153	0.92914987	0.876703621	0.017157138	0.357817979	0.468193424	1.16391264	1.30050113
2.1.1.228	0.910085276	1.077044156	1.003634656	0.527904346	1.074335581	1.149783654	0.967858831	1.094921003	0.96769543	1.114171185	0.886520564	0.962270661	1.00662579	1.077205493	0.843160517	0.852582949	0.905744213	1.035983503	1.014278914	0.908467687	0.843903845	1.021787825	0.917491333	0.877916002	1.032911862	0.978828889	0.946947025	1.122735927	1.093569212	0	0.853239778	1.131888891	0.610251928	0.593788004	0.354076847	1.10982182	0	1.105608591	0.917149514	0.821465326	0.997909676	1.109623204	0.723446482	1.152479955	0.828439793	0.927920295	0.996897216	1.099870478	1.08998086
2.1.1.245	0.047221893	0	0	0	0.046144727	0.099812775	0	0	0.043150175	0.022570722	0	0.048832089	0.103370593	0.013975813	0	0.550895614	0.009209891	0.185570236	0.138069105	0.079528566	0.041686071	0.107212518	0.074282644	0	0	0.005302274	0	0.028588879	0.099567524	0.080561747	0.053926998	0	0.240734706	0.311494832	0.306576818	0	0	0	0	0	0	0	0	0	0	0	0.177725084	0.149252367	0
2.1.1.246	0	0	0	0	0	0	0	0	0	0	0	0	0	0	0	0	0	0	0	0	0	0	0	0	0	0	0	0	0	0	0	0	0	0	0	0	0	0	0	0	0	0	0	0	0	0	0	0	0
2.1.1.247	0	0	0	0	0	0	0	0	0	0	0	0	0	0	0	0	0	0	0	0	0	0	0	0	0	0	0	0	0	0	0	0	0	0	0	0	0	0	0	0	0	0	0	0	0	0	0	0	0
2.1.1.250	0.201613313	0	0	0.000920157	0	0	0	0	0.196916893	0	0	0.131713866	0	0	3.248275279	0.053443733	0	0	0	0.121468651	0	0	0	0	0.009665497	0.272312767	0	0.07020841	0.038222663	0.264079269	0.170312112	0.362333327	1.452711377	1.471834153	1.406830848	0	0.224963377	0.116708257	0.064031894	0	0.254123705	0	0	0.062185313	0	0.211564792	0.376875097	0.310157572	0.104490092
2.1.1.254	0	0	0	0	0	0	0	0	0	0	0	0	0	0	0	0	0	0	0	0	0	0	0	0	0	0	0	0	0	0	0	0	0	0	0	0	0	0	0	0	0	0	0	0	0	0	0	0	0
2.1.1.33	1.152491604	1.199269941	1.07562676	0.878038784	1.214053707	0.848017119	0.878609388	0	0.876954061	0.923337226	0.808908807	0.812439114	0.986377725	0.896670593	0.049429173	0.896579361	0.94363899	0.784291441	0.913090118	1.084188036	1.038245016	1.088274324	1.098838045	1.11046508	0.990005179	1.1894948	0.453024245	0.7448929	0.95594601	1.174850011	1.131794841	0.899834744	0.943198083	1.176902824	0.914699466	0.758970133	1.11385286	0.121299894	0.427265774	0.973396261	0.921402444	1.013059283	0.525168946	1.086488935	0.81997537	0.870504087	1.141877097	0.825635592	1.15394994
2.1.1.34	0.35081941	0.030614828	0	0.28476018	0	1.180428183	0	0	0	0.060093232	0.057178644	0.117665491	0	0	1.311732075	0	0	0.049474604	0	0.154076624	0	0.220809747	0	0	0.171151496	0	0.416751859	1.165264092	0.324193334	0	0.87041687	0.668237359	0.236005466	0	0	0.728681118	0	0.010141532	0.223603476	0.169180944	0.063687148	0.379420756	0.338430207	0.234811274	0	0.72687715	0	0.31902357	0.317069126
2.1.1.35	0.497113128	0.893920411	1.229368366	0	0	0.025157988	0	1.218046987	0.245732545	0.291168295	0	0.289924166	0	0.128782504	0.071066559	0	1.165570148	0.046879097	0	0	0.317331872	0.05962543	0.04192913	0	0.202397044	0	0.590251547	1.117745781	0	1.004905941	1.268718204	1.157553065	0	0	0	1.14056963	0.365653548	0.210463695	0.13661611	1.092636984	0.061025064	0.715231279	0.306478219	0.087636265	0	0.712388382	0.439260896	0	0.084452325
2.1.1.37	1.700062196	0.06667914	0.586253201	0	0	3.082158937	0.712866136	0.927009235	2.253190008	0.129942038	1.472441481	0.293143197	0.265722836	1.150262349	1.097589005	1.704864466	0.680649383	1.238026463	1.682133687	1.585078112	1.610468496	0.635602603	0	0.821897318	0.399160348	0.878613583	1.080294577	1.48685739	0.407585194	1.155316178	2.281636462	1.985497065	1.704886463	1.416205067	2.490996384	1.518628206	3.587708133	1.616464178	0	1.352524212	1.446836663	0.915928708	0.731801121	0.528766569	1.288319334	2.572188132	1.432874602	1.312733441	1.034565449
2.1.1.4	0	0.036773569	0.017116127	0	0	0.007692059	0	0.031933039	0.012908533	0.047112794	0.283903959	0.006251855	0.02515301	0.017408097	0	0.009557233	0.01672541	0.024305911	0	0	0	0.047950296	0.048366378	0.032101106	0.011656357	0.040299493	0	0	0.044757432	0.024079678	0.02426197	0.034065352	0	0	0.040514742	0	0.016163263	0.040417172	0	0	0.003495101	0.027672824	0.001498741	0	0.236306048	0.012373713	0	0.002552087	0.061547748
2.1.1.41	1.5403E-05	0	0.0001225	0	6.21263E-06	0	0	9.34821E-05	0	7.70609E-05	0	0.000115714	0	0	0	8.12674E-05	0.000134397	0	0	5.29867E-05	3.32311E-05	0.000126574	0	9.85119E-05	0	0.000126972	0.000138047	0	0.000113179	8.10717E-05	0	0	2.50371E-05	2.39198E-05	0	4.91403E-05	0	0	0	0.000119222	0	2.87441E-05	0	6.37149E-05	0	0	0	4.67742E-05	0.000101595
2.1.1.45	0.895912381	0.941288914	0.707347747	1.18435475	1.082742545	0.818843212	0.99815608	0.356674721	1.232558691	0	1.241688315	1.072622276	0.699733861	1.006919423	0	0.99293072	0	0.923452796	0.847588262	0.651209773	0.717248	0.990920819	1.160594103	1.270477534	0.95827267	1.302379459	0.756332613	0.696033774	0.813442061	0.701805341	1.281383505	0.98119164	1.251697818	1.12426285	0.917693169	1.203479857	0	0.248448396	1.181465079	0.75164826	0.685086374	0.710621876	0.648396598	0.071763115	1.401061164	0.732987375	0.773209759	0.504508497	1.176941689
2.1.1.5	0	0	0	0	0.000107016	0	0.00019823	7.17816E-05	2.4709E-05	0.000250723	0.000101064	0	0	0.000161483	0.000255369	0.000212571	0	0.000207932	0	0.000242808	0.000172302	0.000152279	0	0	4.96128E-05	0.000235913	0	0.000124724	0	0	0	0.000178108	0	0	0.000250597	0	0.000271628	7.85159E-05	0	0.000207736	0	0.00022763	0	0.000100095	0	0.000178198	0	0.000203508	0.000279973
2.1.1.6	0.004788383	0	0	0.025117692	0	0	0.026232685	0	0.020884581	0.008816448	0.036561882	0	0.005612196	0.018474957	0	0	0	0	0	0.023944745	0	0.006063123	0.015141075	0.027532569	0	0.005601703	0	0.010565768	0.000638579	0.016130971	0	0.026085514	0	0.024795878	0.003485185	0.005582464	0.01542401	0	0.002779875	0	0.019185974	0	0.000544258	0	0.044894246	0	0	0	0
2.1.1.63	2.775872358	1.825184895	0.530336549	0.971696987	2.489150776	1.594433014	1.35450898	1.39449316	1.988419563	1.309013193	2.766240877	0.742767246	0.533836231	1.400163584	3.619135898	1.288544891	0.922604546	1.698991113	0.767472681	1.504587863	0.952078874	0.883960311	2.009651252	0.824258455	0.49850572	0.698376938	2.073515474	1.39294495	0.90446937	0	0.939512476	2.372884711	0	0.488833676	0.39512865	2.238481551	0.9142447	1.180176614	1.760828832	0.920823377	2.490567221	1.161768403	1.858625094	0.69968774	2.670830131	2.266234532	1.631018234	0.689354358	1.110864193
2.1.1.66	0	0	0.038051416	0.000961539	0.034706613	0	0	0	0	0.042751652	0	0.035664972	0	0.07715087	0	0.07504635	0.058520404	0.074633174	0.029410182	0	0.043535249	0	0.075406289	0.007054156	0.790240799	0.072745255	0.073049983	0	0	0.011576553	0	0	0.027401617	0	0.010684323	0.010271897	0	0	0	0.024510267	0	0	0	0	0	0	0.006165695	0	0
2.1.1.67	0	0.134197473	0.068909842	0.146829538	0	0.07349946	0.149141966	0	0	0.110040108	0.158493047	0.083328789	0.067603336	0.06983814	0.048474269	0	0.028129986	0.022915915	0.06375621	0.028715831	0	0.06396943	0	0	0.041626686	0.099257973	0	0	0	0	0.02830561	0.00420857	0	0	0	0	0.013504909	0	0	0.044818719	0.036027822	0	0.009058172	0	0.078108275	0	0.056839912	0.051257481	0.068655155
2.1.1.71	0.020293251	0	0.025449854	0.049604964	0.060981844	0	0.059609563	0	0	0.036464577	0.040821141	0	0.045656563	0.024221623	0	0.024237541	0.037990173	0.030931035	0	0	0.004119987	0	0	0	0	0	0.008122642	0.071477129	0.05178581	0.001492254	0.074499008	0	0	0	0.00775423	0	0	0.066072024	0.07544243	0	0.048917003	0	0	0.068803876	0	0.202743746	0.028668325	0.056692739	0.111461913
2.1.1.72	7.096647437	5.104213956	6.352944943	1.591189188	1.414863245	4.633577216	0.391727841	2.148028991	1.199348764	9.227321786	3.730996064	6.276171599	4.631128235	1.859526522	5.344771379	3.597282083	3.27910497	1.947540157	2.936005084	3.908160262	1.912978184	2.093263377	0	4.56017549	3.571901161	3.720082189	5.253464829	6.059659218	1.418530806	2.452461819	4.814907166	4.024634793	1.867943568	1.551630845	3.202092901	3.556703062	8.471127982	2.420702765	3.759845199	3.607679176	3.976572032	5.057834842	0.704488893	5.402687312	2.890974455	5.046372006	1.826636381	2.394528478	3.972042703
2.1.1.74	0.107041785	0.326650037	0.02767339	0	0.331895286	0.036416528	0	0.18889542	0.139898218	0.809317786	0.14361255	0	0.344544189	0.078874	0.792305396	0	0	0.31184833	0	0.455337566	0.385629384	1.169511972	1.297425189	0	0	0.997918742	1.119668955	0	0.883534843	0.123999756	0	0	0	0.440243578	0	0	1.054511154	0	0.580203117	0.762746785	0.12141618	0	0.626078397	0	0.239333825	0.276238448	0.485748354	0.556201116	1.140155745
2.1.1.77	1.715614987	0	0	0.136568002	0.393522207	0.216607742	0.121660567	0	0.302691537	0.535189239	1.902520539	0.395334084	0.176549248	0.462264154	1.140684881	0	0.914671408	0.177603675	0.118851544	0.508076981	0.403230539	0	0	0.380523626	0	0	0.044820347	1.138668508	0	0.129098926	0.45809543	1.157479948	0	0.319683846	0.317460321	1.452242434	0.244057795	0	0	0.74077259	0	0	0	0.124305084	1.849548153	0.88671746	0.338835	0	0.136223802
2.1.1.79	2.11324454	1.847298674	0	0	0.345261982	0.746416832	0	0	1.082596048	0.34244769	1.670618949	0.57046235	0	0.941656609	1.528872568	0	0.76088838	0.201713116	0.899601195	0.063035878	0	0.316267015	0.540512133	0.772099945	1.501449772	0.70619261	0.640353334	0.358548826	1.470492361	0.636509701	1.824666683	0.319933379	0.878008057	0	0.582476728	0.456578275	0.476634543	0.081050046	0.263943653	0.568600251	0	0	0	0	1.707299228	2.265457402	1.202593934	1.061208295	0.647247223
2.1.1.80	2.193857502	0	0.394223837	0.233764273	0	0.192854564	0.357759083	0	1.175139235	0.862917662	1.641474553	0.019718695	0	0	0	0	0.338565939	1.105630558	0.549944484	0.784652404	1.414608047	0	0.129351425	0	0	0	1.523152938	1.225117533	0	0.682446545	1.826502384	1.613456825	1.159301192	0.407320621	0.32885366	0.696632874	0.543909212	0.405151028	0.240610983	1.09494196	0	0.45590951	0.706183482	0.590441599	2.535523836	0.244702222	0	1.025614077	0.199736184
2.1.1.86	0.00082034	0	0	0.000834293	0.00021163	0	0	0	0	0.000115036	0.00085508	0.000745834	0	0.000585644	0.000498609	0.000294119	0.000669371	0	0	0.00058597	0.000151274	0.000611829	0	0	0.000184485	0.00065484	0.000572794	0.000780544	0	0	0.0004752	0.000674588	0.000414375	0	0.000847798	0	0.000384798	0.00075497	0.000634338	7.76759E-05	0.000183101	0.000208874	0.000446389	0.000495764	0.000364131	0	0.000694027	0	0
2.1.1.90	0.010236493	0	0	0.006542699	0	0.017665149	0	0	0	0.005298961	0	0	0	0.011605533	0	0	0	0.006847384	0.01163451	0	0	0	0	0.018877666	0.009609032	0	0.018882293	0.015365125	0.010724309	0.000476121	0.011596068	0.017498236	0.097369352	0.097434933	0.111543726	0	0	0	0	0	0.011295805	0.018649269	0.001772651	0	0	0.008257066	0.015132301	0	0.012922871
2.1.1.95	0	0	0	0	0	0	0	0	0	0	0	0	0	0	0	0	0	0	0	0	0	0	0	0	0	0	0	0	0	0	0	0	0	0	0	0	0	0	0	0	0	0	0	0	0	0	0	0	0
2.1.1.98	0	0.000858508	0.000531906	0.000281678	0	0	0.001194149	0	0.000848582	0	0.001039924	0	0	0.000224136	0	0.000639131	0	0	0	0.000971048	0	0.000257387	0.001184206	0.001115159	0.000618377	0	0.000112181	0.000529416	0.000956906	0.000436891	0.000200612	0	0.000522654	0.000749745	0	2.01687E-05	0.000768617	0.001084573	1.30549E-05	0	0.001026413	0.000277281	0	0.000493732	0.001091954	0.00092171	0.001061457	0.00110508	0.010979074
2.1.2.-	0.004735567	0.042483811	0.031100412	0	0	0.017792972	0	0.039606174	0	0	0	0.000954869	0.030247768	0.042696621	0	0.008220297	0.018708532	0	0	0	0.003581985	0	0.016725303	0	0.097954042	0.01585924	0.042253692	0.034690037	0.038953149	0	0.173535178	0.046474346	0	0	0	0	0.009806565	0.048028125	0.011284428	0	0.034817543	0	0	0	0.009575081	0	0	0.073020872	0.039768259
2.1.2.1	1.113171114	0.940111778	0.958778276	1.002948073	0.723111918	1.001574919	0.462300172	1.152879991	1.089131738	0.859271855	1.612324066	1.031202227	0.917618081	0.733757477	1.279278943	1.286455796	0.783329297	0.98230982	1.198862329	0.83058144	1.259892777	0.296175711	1.252933941	1.276040496	1.016899754	1.076369864	1.18953776	1.010444629	0.961392204	0.324640822	1.278340189	0.825702305	1.298453843	1.081411404	1.161917093	1.389282978	0.402299257	0.709267964	0.071485937	1.221342686	1.147542996	0.73945529	0.754689046	0.055686783	1.808203848	1.153748401	1.238034048	1.525010678	1.080895759
2.1.2.10	0.555877648	0	0	0.38372671	0.743272634	0.464646777	0	0	0.022650612	0.37475833	1.186411736	1.30718843	1.300271328	0.326635144	0.238927512	0	0.025021908	0.890290755	0.948794553	0.473590498	0.536690602	0.141164572	0	0.747242697	1.190976913	0.188714997	0.362314013	0.645586815	0	0	0.828919368	0.889497506	0	0	0	1.138364702	0	0.959215404	0.424480628	0.887433942	0.032223843	0.004653712	0.031109389	0.204245473	1.402859456	0.80401818	0.583170481	0.783225889	0.625790266
2.1.2.11	1.122071705	0.908459341	0.15131808	0.930118309	1.102833008	1.374791908	0.178237611	1.042515724	1.056311938	0	0.634902911	0.613314392	1.378898472	0	1.176304539	0.327129646	1.046349373	0.856708736	0.403953602	0.504593834	0.488058532	0.228914391	0	0.309103978	0.759922332	0.310984879	1.045054591	1.234216882	0.113095448	0	0.82197003	0.7033063	0.52575299	0.725891255	0.906182334	0.561037555	0.301467527	0	0.107583543	0.211653539	0.165540679	0	0	0	0.895004197	0.876802344	0.292137909	0.163703406	0.269068197
2.1.2.13	0.896024221	0	0	0	0	0	0.33125916	0.388816135	0.011109208	0	0.387843757	0.312546559	0	0	0	0.314282185	0	0	0.287676893	0	0.437497745	0.258884383	0.031594662	0	0.141415782	0	1.078875293	1.137892159	0	0	2.185380693	1.949832108	0	0	0	2.104636956	0	0.480029771	0.049576252	1.045172171	0.156299108	0	0.015729503	0.488968854	0.338090367	2.237658484	0	0	0.332004518
2.1.2.2	1.254623837	1.939342903	1.099635565	1.391122346	0.985227401	1.947887254	1.135388899	0.920609493	1.36450957	1.078721453	1.456573447	1.811146743	1.880122294	0.953078137	0.855853475	1.190924957	0.820692828	1.384898013	0.858567861	1.126806946	0.61680813	0.667196156	0	1.448579435	2.009962924	0.902213776	1.640488771	1.380048698	1.230569756	0	2.215481624	1.499708026	1.450091537	1.116343504	1.258498883	1.529153624	1.003348525	1.254114041	0.816915253	1.662743924	0	0.711177306	0.303521677	1.112696499	2.16812108	1.577811619	1.297548428	1.044537207	0.809546609
2.1.2.3	1.485543808	1.611783833	1.595711418	2.97903114	2.379736876	0.543752423	1.576495846	2.861768829	3.367270897	1.360014939	1.649111874	3.498093862	3.519975819	1.557400556	1.57673875	3.010622036	2.110456658	1.743030681	2.810190444	2.525810406	1.979045568	2.179203611	1.909576951	3.636527752	2.038207002	2.357819188	1.339462156	1.317080316	1.456189266	0.416195321	1.484913315	2.085671105	2.854921664	3.04161212	2.824182281	2.003030558	2.918865149	1.548425923	1.585794137	1.721750967	0	2.033139103	2.371754098	0	2.386071172	2.489165246	3.008206058	3.168894241	0.871144971
2.1.2.5	0	0	0.056794509	0	0.285075318	1.084067346	0	0	0.327008007	0	0	0.98337248	0.64506919	0.322111885	0.095158715	0.038550018	0.288749386	0.58645224	0.042483073	0.53638972	0.386144226	0	0	0.07681486	0	0	0.23032212	0	0	0.34770611	0	0	0	0	0.254872395	0	0.196850691	0.007140204	0.771026977	0.010132459	0	0.297276805	0.158365087	0.059041745	0	0	0.033938784	0	0.092559945
2.1.2.9	1.136150727	1.173218649	0.840654196	0.834077789	1.113993273	0.90055332	0.868800096	1.027004775	1.356502517	0.780315463	1.751125377	0.790087014	1.149251054	1.120155807	0.775132564	0.793486007	1.13405377	1.217473344	1.177256762	0.990840706	0.974493206	1.140978596	0.873620525	0.459599568	1.325435065	1.026531182	1.205719403	0.763413784	1.055484799	1.139014426	1.014217319	1.088722315	1.002208497	0.952377709	0.825960406	0.823322061	1.02192275	1.204095472	0.908713503	0.547864455	0.807038025	0.754223094	1.047365108	0.088389466	1.558184348	1.089244443	0.829302429	1.162646004	1.049975585
2.1.3.-	0	0	0	0.157639882	0	0	0	0.071927881	0	0.087173621	0.662297309	0.107830784	0	0	0	0	0.080927549	0.056140231	0	0.157841577	0.096470441	0.00032077	0	0.016882857	0.003710254	0.217346428	0	0.137739876	0.078947348	0.072269429	0.18661445	0.215373356	0.133658879	0	0.053864936	0.187297181	0	0.0479017	0	0	0.217945687	0	0	0.225561139	0.757842794	0	0	0	0.220147127
2.1.3.1	0	0	0	0.04446294	0.038733855	0.032971808	0.05612001	0.01186492	0	0	0.023992936	0	0.069052384	0.043602781	0	0	0	0.049199957	0	0.081187245	0.015662168	0	0.073104063	0	0.794541257	0	0	0.081636344	0	0.030478659	0.012160644	0	0	0.004381657	0	0.049920889	0	0	0.033247793	0.047517806	0	0.075890995	0.078085309	0	0.05108064	0	0	0.030096477	0
2.1.3.11	0.040191501	0	0	0	0	0.435090033	0	0	0	0	0	0.361194647	0.347603156	0.07821708	0	0.028736604	0.080735976	0	0	0	0.068706933	0	0.004546369	0	0	0	0	0.008494363	0	0	0.029624882	0	0.011860113	0	0	0	0.043084455	0	0	0	0.037338065	0.023518561	0	0.044270958	0.072214954	0	0	0	0.035857276
2.1.3.2	1.163746054	0.837269941	0.011435298	1.174799908	1.122777714	0.694677951	0.936123034	1.095288531	0.954711898	0	1.401258214	0.784290531	0.850170042	0.992080972	0.720874758	0.942638574	1.271791685	1.238162309	1.036664205	0.961923569	0.923076539	0.757217161	1.117071088	1.039032567	0.707966413	1.196415352	0.784108811	1.057567354	0.815318441	0	1.008172442	1.153003014	0.9135652	0.960081695	1.147903102	1.029840636	0.724247676	1.234672379	0.906400586	0.987417304	0	0	0.515319901	0.876231155	1.717110972	1.151442611	1.181030303	1.197102282	1.146748629
2.1.3.3	1.197553468	1.054601363	1.093679196	0.247671532	0.880014883	0.391163406	1.756825134	0.864134654	1.125631816	0.978597448	1.309513787	0.822838871	0.710111706	1.061375869	0	1.126200659	0.6745814	1.524428064	0.831871604	0.657180731	0.931263251	1.896218974	0.740952365	0.768966638	1.440096051	0.334257072	2.290073181	1.228008051	0.752886648	0	0.967970009	0.875988981	1.185009058	0.79171649	0.773090687	1.625111846	2.29034123	1.411421674	0.425420144	0.534090538	0.089621497	1.015298673	0.606483234	1.314239428	1.519778272	1.301501414	1.045823922	0.998387849	0.72834568
2.1.3.6	0.001880467	0.123429372	0.131965251	0	0.104097139	0	0	0.027749002	0.036029105	0	0.021856414	0.00593437	0.083477927	0.050480034	0	0.018473342	0.011683508	0.005744542	0	0.149170011	0	0.137859469	0.074338169	0.078715717	0	0.522848512	0.980586067	0	0.467371834	0	0	0.077586602	0.059367556	0	0.041524877	0.018518765	0	0	0	0	0.016715643	0	0.065863823	0.081708622	0	0.117235202	0.069032833	0	0
2.1.3.7	0	0	0	0.060278364	0.053968093	0.032189823	0	0	0.021227003	0	0.080901552	0.036858319	0.006677706	0.036960981	0	0	0	0.026037817	0	0	0.023143225	0.009527854	0	0.065707557	0	0	0.011659446	0	0.016895562	0.043256234	0	0	0	0	0.059334494	0	0.011812939	0	0	0	0	0	0.011636954	0	0	0	0.024369753	0.061735711	0
2.1.3.9	0	0	0	0.160064227	0	0	0.119956909	0	0.1152726	0.071766193	0	1.095298532	1.0598583	0.065836309	0	0	0	0.156417819	0	0.110145453	0.087343598	0.02882413	0.101058154	0	0.016408366	0.182655494	0.156976335	0	0.209308807	0	0.10366325	0.017375374	0	0	0	0	0	0.12744724	0	0	0.100602741	0	0	0.034874102	0	0	0	0.187014245	0.210379053
2.1.4.1	0	0	0.140173279	0.455971513	0.160600834	0	0.030759364	0	0	0	0	0	0.128920946	0.101374992	0.051634497	0	0	0.210094955	0	0	0.134696127	0.04017384	0	0	0.112730453	0.034696024	1.614204669	0.064259174	0	0.209001555	1.102591403	0.205228558	0	0.063715658	0.095962024	0	0	0	0.154282527	0.01746057	0.012301071	0.036869552	0	0	0.129138616	0	0.154371909	0	0.092653138
2.1.4.2	0.003988905	0	0	0	0	0.003207973	0	0	0.002233912	0.002859039	0	0	0.001876757	0.002512805	0	0.000773753	0.00319972	0	0	0	0.000689779	0.003461249	0.000524621	0	0	0.000826405	0	0.001106936	0	0.00256808	0	0.003812071	0	0.001910515	0	0.001200818	0.001827864	0	0.003299393	0	0.00230767	0.003261634	0.002502057	0.003899088	0	0.000185831	0	0	0.021345785
2.10.1.1	1.539295801	0.935081482	1.2678258	1.288694786	0	0.538200622	0.086149988	0.705019826	0	2.221101201	2.420252493	0	0.157274786	0	1.517485688	0	2.089398985	0.884306075	1.243844834	0.970819263	1.29363825	0.400092856	0	0.393876412	1.368353894	0.114921973	1.48021182	0.590493383	0.35082238	0	0.947972809	0.481851504	0	0	0.384120557	0.629165031	1.136727224	1.594932596	0.789192429	0.298753611	0	0.855832392	0.090793332	0.365518179	2.150441159	1.481962073	0.789732792	0.613831231	0.357740484
2.2.1.-	0.000740453	0	0.000343215	0.000454024	0.00116393	0.000284324	0.002660688	7.36597E-05	0.000942823	0	0.009487905	0	0	0.000589095	0	0	0	0.001249177	0.001362095	0.003124298	0	0	0	0	0.000768486	0	0.002843663	0	0	0	0.00205973	0	0	0	0	0	0.001403231	0	0	0.001095954	4.65472E-05	0.000852984	0.002188548	0.001778195	0.010310977	0.000571575	0	0	0.000715489
2.2.1.1	0.636491945	2.636175623	0.54749754	0.195633305	0.314848464	1.253403192	0.598375162	3.131615407	2.737393314	9.904979426	3.381619747	2.141452734	2.364462599	0.974993507	2.225054229	2.394121561	1.701903625	3.931220338	2.527469842	2.282369666	4.310923107	5.244406992	5.54706578	2.095784141	0	2.089388934	1.368199852	2.097055381	1.207767595	6.559843243	1.149366879	3.619724076	4.916743132	2.55180827	3.095487363	2.025491237	1.86337767	2.021839879	1.032526346	0.654043307	3.96042983	2.184253672	2.537624428	0	2.225041619	4.648234655	3.098664508	3.653346895	1.813567103
2.2.1.2	1.710847809	0.794424804	0.479523345	1.103101628	0	0.337034815	0.382091837	2.64741413	4.501749187	0	1.353514824	0.567012898	0.774064692	0.308850447	0	0.321194058	1.613800482	1.756747488	1.45316434	1.870095371	2.347104945	1.074097635	1.537425905	0	1.632918723	0.988077304	1.484401808	1.635139297	0	1.335001043	1.656278986	2.266830398	1.198923385	1.552375162	1.236152998	1.336277026	0.394365235	1.488309238	0	2.023502642	0	1.043051542	1.681264864	0.934933437	1.461991708	2.864598746	0.814321555	1.018697237	0.968039161
2.2.1.6	3.58920181	1.117920192	4.003581595	1.682946095	0.614244033	2.338527984	1.153188312	4.160966793	3.098721179	0.536562394	3.462105025	0.504721716	3.092524092	1.85746751	1.946284848	4.793712264	2.126220217	1.832088952	3.195324232	3.51325455	3.761880237	1.431000657	0.753094218	2.743063327	3.155486867	0	4.067223507	4.691526643	2.365591672	1.093457884	4.011208868	4.231255426	2.497690029	3.860065386	1.977094444	4.548782673	1.097712108	1.108522361	0	2.414330822	1.558818451	2.103874852	1.844475163	0.833468124	5.142676963	6.87298844	2.029680232	3.729243473	2.55139225
2.2.1.7	1.265037198	0.936139124	0.748284504	0.692214921	0.901721929	0.566099706	0.144326446	0	1.323945417	0.839986668	0.584374362	2.155629387	1.415789251	0.570048487	1.084454056	1.846937133	1.261843026	1.501275572	1.521505098	1.2157898	0.910382753	0.588401969	2.083928254	1.381260734	1.299035444	0.046445878	1.264741461	0.943589331	0.296149519	0.913760452	1.128102039	1.289559357	1.710723281	1.43789478	1.324651888	0.592645811	1.257283865	0.395040402	2.020861343	0.149780366	0	0.703474685	1.281710953	0.438904118	0.775573656	1.225705209	1.300597021	0.871359756	0.563398959
2.2.1.9	0	0	0.961418161	0.944974324	0.935711552	0	0	0	0.40950586	0.288516042	0	1.051528431	0.934999384	0.299682356	0	0	0	0.286609341	0	0	0	0	0	0	1.303055805	0.575134531	0.78969748	0.9914883	0.972321426	0.373070386	0.014268287	1.354192643	0	0	0.018728005	1.177151022	0.2069964	0.025509961	0.503802551	0.833815325	0	1.222170216	0.500850285	0.078828406	0.271482126	1.251665348	0	0.475201537	0
2.3.-.-	0	0.110563317	0	0.11202969	0	0	0.070641885	0.096187055	0.09852601	0.07021162	0.074095927	0.064317617	0.027131925	0.072357099	0	0	0	0	0.092644319	0.051963433	0	0	0.010321972	0	0.007756241	0	0	0.04218467	0.274871902	0	0.068055001	0.052138337	0.074850729	0.082323364	0	0	0.035427749	0	0	0.116927227	0.060493958	0.085901375	0.025374123	0.04911595	0	0.093850372	0.006128274	0.058011231	0.122550805
2.3.1.-	4.59710965	17.64142995	7.111543191	3.672196129	0.969211642	5.999483052	0.907078173	12.58494033	6.795370843	1.180304701	6.283620107	5.082905847	1.516382199	0.312911763	3.677468061	0.071665527	0.435862072	2.988886431	5.036796961	7.238466557	5.094477735	0	3.496273244	4.421224681	6.238491067	1.565287113	6.075496258	15.55303249	4.011236336	2.076076816	7.935183037	13.42920091	5.784284017	0	0	11.76428619	0.497188828	0	11.65670892	8.579839873	2.995801083	6.911532317	5.638924674	2.99341689	7.853124843	18.2224829	1.498023358	6.572234433	1.942876038
2.3.1.1	0.99353667	1.042172578	0.890608665	0.255409132	1.233234688	0.385480624	0	0.407898768	0	0	1.076540235	0.272812642	0.448175915	0.39113403	2.127005963	0.383590008	0	0.004865494	0.479448096	0.20604502	0	0.396030121	0.23096727	0	0.495861785	0	0.255093482	0.479271051	0.407796041	0	0.700343951	1.027893085	0.195002626	0	0	0.930622336	0.018474901	0	0.516505329	0.388201281	0	0.181700507	0	0.414473061	1.278938795	0.483076004	0	0	0
2.3.1.101	0	0	0	0.007991805	0	0	0.011411916	0.010271417	0	0.007547644	0.074149712	0	0.015811675	0.014770021	0.008821204	0	0.005929762	0	0	0	0	0	0.01087554	0	0.006646675	0	0	0	0.007586868	0	0	0.005554274	0.001312201	0	0.014545906	0	0	0.014559478	0	0	0	0.006902642	0.01106751	0	0.085532836	0.007647602	0.001981577	0	0.015699386
2.3.1.102	0.027190531	0	0	0.126337068	0	0	0.118579688	0.001788567	0.088303768	0.025873988	0.091236301	0	0	0.124646675	0.017205105	0	0.051199487	0.098237737	0	0	0	0.122845612	0.060520103	0.023995533	0	0	0.285660464	0.256624612	0	0.135252595	0.114258861	0.211352366	0	0	0	0.349310872	0.026014503	0.017284105	0.118008545	0.558912952	0	0.100685247	0	0.119019198	0.058516716	0.24458151	0	0	0
2.3.1.109	0	1.015704137	0	0.142917823	0.063426978	0.080296799	0.05813089	0	0	0.073300175	1.284201635	0	0.032191424	0	0.403989237	0.078113171	0	0.164588017	0	0.384059977	0.311282752	0	0.396534956	0	0	0	0.807461531	1.020649461	0	0	0.992698338	0.743798714	0.069940511	0.16203251	0.38906285	0.609979052	0	0	0.326778876	0.78297029	0	0	0	0	1.200025327	1.785920446	0.061886371	0.279733352	0
2.3.1.111	0	0.000200533	0	0.027319808	0.029099623	0	0.015020916	0.025983432	0	0.019804048	0	0.020931685	0	0.01697448	0	0	0	0.004026858	0.008377304	0.011396929	0.004041159	0	0	0	0	0.020998909	0	0	0.0202351	0.013563823	0.021427047	0.007507019	0.000997459	0	0	0.008160856	0	0.000300019	0	0.023269791	0.021263058	0	0.013791848	0.028512304	0.031753266	0.014460524	0.011804046	0	0
2.3.1.117	0.679001633	1.338151777	1.357176571	0.892093771	0.410644435	1.373389192	0.274409293	0.699480966	0.122376411	0.093559008	1.318615246	0.36835373	0.166591056	0.718487118	0.210115605	0	0.968625716	0.368623747	0.707088278	1.059031047	0.469457063	0.289701185	0.922094381	0	1.142865221	0.340253242	0.914474881	0.535284325	1.351353455	0.01058348	0.884820601	0.844316563	0.512328348	0.30578615	0	0.801734151	0.340767388	0.028977771	0.671350213	0.43012846	0	0.83291347	0.560789358	0	1.375643868	0.894353343	0.694344938	0.378201133	0.593819678
2.3.1.118	0.113257296	0.329718692	0	0.097019618	0	0	0.250023594	0.037978925	0	0	0.752095341	0.015647605	0.035161142	0.034955247	0	0.093879353	0	0	0.01493363	0.245912695	0.088362834	0.080336413	0	0.185248107	0.156256107	0.121689554	0.458089847	0.372240618	0	0	0	1.044036701	0.023344302	0.150514501	0	0.767973808	0.218807683	0.162891389	0.110053121	0.307644197	0.174370329	0.192817902	0.104114855	0	0.585905867	0.518317262	0	0.230933016	0
2.3.1.12	1.095587029	1.860258219	1.01442588	0.900609981	1.050505082	0	0.475388473	1.710642507	0	0	1.756530188	0	0.079312933	0	0	0.400319625	0.368480574	0.699991596	0.406697505	0.068436918	0.319971332	0.502255503	0.504581373	0	0.188543177	0.705089255	0.605259813	0.597529284	1.420439779	0	0.568782891	0.748905849	0.612469611	0	0.221833964	0.644535905	0	0.010534207	0.667621513	0.65907752	1.481353575	0.5036994	0.018956064	0	1.508213774	2.061613867	0.616206202	0.372446731	0.861793841
2.3.1.128	1.19184131	1.585173384	0.572818964	0.852797112	0.653989696	0.427520187	0.619173785	2.622102721	1.321381534	1.725461221	1.787746656	1.768111834	1.574403416	1.918830668	0	0.973122091	0.263950717	1.840048044	2.128306697	2.80768496	2.149986739	0.149664493	3.697176059	0.647125106	1.160670119	1.010608514	1.071627116	1.808380566	1.333430608	0.290968895	2.663822653	1.840919191	2.209244545	2.400747393	1.536638656	2.029835733	1.09947655	0.570023466	3.692089407	1.229285745	0	0.687368984	1.995633977	0.917441255	0.535905888	2.198510026	0.287090534	1.551665199	1.192834834
2.3.1.129	1.529801406	1.084239367	1.259863005	0	1.358693214	0.438766156	0.655991348	0.078786496	0	0.533760883	0.661526047	1.870005615	2.238766072	0	1.490209091	0.537848484	1.432484867	0	0.349909468	0	0.321653453	0	0	0	0.471480103	1.019735661	0.625582685	0.488405486	0.255574759	0.362912074	0.465378344	1.215867806	0.541203369	0.480315405	0	0.769718035	0	0.025667564	0.956309593	0.536350093	0	0.572546236	0	0.020951394	1.032827002	1.395279197	0.718107712	0.098194953	0.14004239
2.3.1.15	2.529734214	0.82188478	3.674527584	0.488658655	2.349308239	2.31849183	1.155201481	2.102820423	1.4296284	3.699323958	2.056672766	0.803776344	0.453324497	0	1.82884748	2.920853422	1.771843891	0.919539152	1.599104272	1.666656619	1.427542124	2.123511935	2.296974219	0.888634192	0.030493042	1.614237293	1.825273016	2.464508748	2.722951252	1.428444418	3.122368038	2.85205343	3.079228103	3.060661053	3.110018591	1.980275142	1.715637842	1.630637482	2.1055726	2.133020608	2.167565593	2.154459865	0.739408268	1.526279398	2.705951846	3.352786329	1.099478287	1.123936631	1.572547666
2.3.1.16	2.685880288	1.024960864	0.883926158	0.748599635	0	0	0.135825569	0.600844263	0.042301696	0.724890789	1.563299681	0.271346029	0	0.24147516	0	0	0.478839144	0	0	0	0	0	0	0.209733962	0.385734506	0	0.250605833	2.049124955	0	0.42629582	1.322288111	2.115563847	0	0	0	2.178999485	0	0	0.239095333	1.609805467	0	0.807531809	0	0.018731058	1.628679131	1.884564513	0.896230429	0.663852559	0
2.3.1.164	0.021210426	0	0.049161827	0.046169646	0.051247683	0.042030897	0	0	0	0	0.351249149	0.398283156	0.350564729	0	0	0.097559859	0	0.043394762	0.10747418	0.005555405	0.19174432	0.020028174	0	0.085252339	0	0	0.000802235	0.042804609	0	0	0.075680879	0	0.09373557	0.044166609	0.092625879	0	0.026373493	0.09064538	0.003019345	0	0	0.030775544	0	0	0.35397294	0.067202257	0	0.076666097	0.008078794
2.3.1.168	0	0.167952734	0	0.058090539	0	0	0	0.091492997	0	0	0.531201424	0.117620749	0.069205339	0	0	0.129408865	0	0.214391635	0	0.179465224	0.179840516	0.016763736	0	0	0.183061773	0.640247714	0.440401897	0.164365779	0.59046312	0	0	0	0	0	0	0	0.153831379	0	0	0.133532703	0.062734624	0.063488119	0.185135107	0	0.501428297	0.169889855	0	0.210608475	0.282045881
2.3.1.174	0.082389671	0.114951017	0	0	0.033977905	0.025410117	0	0.044289753	0	0.077820245	0.090202503	0	0.044911269	0	0.080592079	0.102455253	0.026874271	0	0	0	0	0	0.003648849	0.027112814	0.072875713	0	0	0	0.035113997	0.038519502	0.051625968	0.050333766	0.102268018	0.037751308	0.072891814	0	0	0	0	0	0	0.088440195	0.038212598	0	0	0	0.083270962	0.079888936	0
2.3.1.178	0	0.115604496	0	0.040934128	0	0	0.013571702	0.021606218	0.032814798	0.020375067	0.141158106	0.022666706	0	0.012035375	0	0.011466014	0.001460123	0.041150127	0.043470446	0.027503476	0	0	0.036579699	0.019021581	0	0	0	0.049358701	0.020875639	0	0	0.055858472	0	0.022910748	0.050237731	0.04291534	0	0.037765331	0	0	0.013581394	0.048358122	0	0.001309913	0.115925846	0.018690163	0.094671467	0.110101169	0
2.3.1.179	1.297803584	0.527512728	0	0.537783901	0.602203605	0.853946772	0	0.97057668	0.913178094	0.939693878	1.294281969	0.970366674	1.34988688	0.117032283	0.763632273	1.444404976	1.110329702	0.787401201	1.104789859	1.159685896	1.484232386	0.264400303	1.13917693	1.365651753	0	1.319806328	1.393963615	1.326677705	1.745469036	1.377173072	1.108074221	1.716114811	1.244049298	1.060622407	0.633648434	1.499211502	0.630619593	0	1.085801329	0.654570174	1.365062293	0.070090555	0.727505481	0.272082577	1.563916296	2.010769816	1.341698703	1.475760194	0.516214568
2.3.1.18	0.291365786	0	0.232260865	0.407060236	1.30512508	0.678743671	0.506717753	1.19457355	1.447519517	1.348554361	0.05192944	1.804289005	2.240664873	0.555855285	0.963732905	0.022093639	0.416156516	0.210877283	0.370763601	0.842331635	0.151732235	0	1.382206808	0.557128561	0.147266615	0.144349277	0.153859573	0.811758194	0.283329056	0.361336384	0.660164863	1.142924069	0.416498859	0.127310433	0	0.766743955	0.831096298	0	0	0.081231748	0.216082728	0	0.940547819	0	0	0.543070583	0.556667326	0.08805129	0.44625986
2.3.1.180	1.334415969	0.410418054	1.230379809	0	1.29370273	0	0.028898539	0.651597803	1.249783953	1.499516402	1.627950172	2.825907569	1.906555234	0	1.372343922	1.622196398	1.883779864	1.602420704	1.735662534	1.47630646	1.441727586	0.736162289	0.563953356	0.461395072	0.560503342	0.76425781	1.376585625	1.218509933	1.222498376	1.027386198	1.237065265	0.729975896	1.044594225	1.49009132	0.820692605	1.459077447	0.756899572	0.484922194	2.265021946	0	1.625053867	0.91481651	0.219251985	0	1.613142928	0.90676711	0.667479406	0.750080269	0.703772944
2.3.1.181	1.192955453	0.564259471	0.946541992	0.901255697	1.10056637	1.120502617	0.001834967	0	0	0.020078267	0.886074239	0.848302978	1.329858011	0	0.893189603	0.017612142	0	0	0.463502346	0.272393624	0.357336119	0	0.219778025	0	1.009510291	0	0.394156447	1.35193077	0.145425589	0	0.730856671	0.716341441	0	0.111536039	0.292684691	1.153246497	0.390584268	0.353279623	0.384690375	0.072336369	0.114537331	1.153592975	0	0	0.756491439	1.248217122	0	0	0.043508527
2.3.1.182	0.03037566	0.055478063	0	0.081096574	0	0.564894262	0	0	0.05450264	0	0	0.35480241	0.265708507	0.028460993	0.006970089	0.037062464	0	0	0	0	0.056916964	0	0.027576431	0	0.051021481	0.061334415	0.008546209	0.061058736	0	0	0.01624002	0	0.046718297	0.033493114	0.059882742	0.077127882	0	0.015665701	0.056272113	0.019963756	0.019885503	0.045159759	0.060608777	0.038276302	0.063154486	0.07797133	0.050885799	0	0
2.3.1.183	1.049019184	0.71110668	1.326035636	0.406224418	0.977437748	0	0	0.592342094	0.410471948	0	1.955398731	0.389246484	0.654830096	0.742956198	0.766400471	0.560461472	0	0.582199227	0.606070239	0.373442951	0.852443185	1.276896533	1.210365375	0.051414465	1.380070394	0.095431003	0.690437709	1.18255206	0	0.787443824	0.324324106	1.343192166	0.949717523	0.722932676	0.265204566	1.084924444	0.57148723	0.009021266	0.419280938	0.574026632	0.937218259	0	0.698972672	0.047543566	1.562867435	2.67703888	0.641037031	1.093188338	0.449192478
2.3.1.184	0	0	0.082102815	0.041034192	0.075997425	0	0.047747937	0.028544371	0	0.10998854	0.384796104	0	0.093511384	0	0.058561713	0	0	0.078175587	0.120736966	0	0.136454298	0	0	0.104483768	0	0.08884931	0.078185721	0	0	0.121152516	0.853606999	0.138549021	0	0	0.080728377	0.060695845	0	0	0.125041802	0	0	0	0.111324253	0.075970117	0.304306546	0.051758338	0	0	0
2.3.1.187	0.011966319	0.365865397	0.11635565	0	0.065376089	0	0.098205192	0.085307002	0.032528428	0	0.257106641	0.001995333	0	0.010502086	0	0.04486491	0.020768898	0.048832112	0	0	0	0.081728997	0.096703253	0.025957114	0.072444669	0.047435389	0	0.082976104	0.112986348	0.036700081	0.067370232	0.031584833	0	0.093509581	0	0.104080242	0.111054775	0.075976191	0	0.020316294	0.061089826	0.058634646	0.118699432	0	0.209053854	0.501588605	0	0	0.114862817
2.3.1.19	0.006097119	0.054170114	0.305665683	0.302714052	0	1.204348449	0	0	0	1.277490911	0.523985783	0.843947823	1.332011706	0.318949037	1.212546705	1.150556562	0.271671882	0.447749131	0.549339193	0.835863346	0.590856716	0.128345206	0.211384279	0.70047999	0	0.430164235	0	0	0.322359449	0	0	0.088382305	0.612938184	0.139565443	0.531621184	0	0.142416268	0	0.00319161	0.319001259	0	0.267192673	0	0.046824264	0.301824781	0.136000638	0.293496439	0.084914899	0
2.3.1.191	1.059865218	1.087651859	0.808127479	0.112234606	1.066228774	1.36905215	0.716072249	0	0	0.153734887	0.963296227	1.303212577	0.573351806	0	0.735244109	0	1.294112263	0	0	0	0.487577588	0.157605891	0.164454444	0	0.046183715	0.48375908	0.599632188	1.011381143	0.431387324	0.252967535	0.576035073	1.347723506	0.193056307	0	0	0.874499153	0	0.402908831	1.035498781	0.163389095	0.146305322	0.623104142	0.241501416	0.355318498	1.115070391	0.934714905	0	0.427481546	0
2.3.1.193	0.03892202	0	1.735545502	0.009062012	0.274298662	0	0.349965606	0	0.239333091	0	0.02908832	0.044549683	0	0.199552251	0.184726345	0.227878502	0.352902572	0.20395959	0	0.353711264	0	0.044336465	0	0.291991809	0.102647761	0	0.379237974	0.691260748	0.326415453	0	0.962774267	0.677810722	0	0	0.245477568	1.13756878	0	0	0.40910044	0.823840913	0.268351225	0.893804854	0.325804285	0	0	0.793790279	0.349866778	0	0.358436779
2.3.1.20	0	1.021006462	0.079275004	0.00455598	0.013172019	0	0	0	0.093275824	0	0.110872364	0	0	0	0	0.104559674	0.030023454	0	0	0	0	0	0	0.056308969	0.055590127	0	0	0.105628161	0	0	0.059203097	0.011474006	0	0	0	0	0.071831841	0.07383909	0.017671944	0.017048091	0.015989792	0	0.010484264	0	0.036613034	0.034249032	0	0.070009482	0.02730413
2.3.1.21	0	0	0	0	0	0	0	0	0	0	0	0	0	0	0	0	0	0	0	0	0	0	0	0	0	0	0	0	0	0	0	0	0	0	0	0	0	0	0	0	0	0	0	0	0	0	0	0	0
2.3.1.28	0.392358673	1.229801041	0	0	0.614642572	1.124619346	0	0.694977555	1.300612501	0	0.252184223	1.175032229	1.51252643	0.316614993	0.607957368	0.410935592	0.204790508	0.555320146	1.19028607	0.872467718	1.240239928	0.326335578	0.185987068	0.084974004	0.010348752	0.132442751	0.413921051	0.111233306	0.338046742	0.397326369	0.147781993	0.541200139	0.255245157	0.295219869	0.506801081	0.017490799	0	0.15992704	0	0.385666479	0	0	0.584562837	0.335251397	0.121242242	1.141436366	0.141812656	0.366354386	0
2.3.1.29	0.220908158	0.076592555	0	0	2.361692697	1.828072061	0	0.372169571	0	0.549636359	0.209204568	0.827818399	1.754341142	0	0.430131373	0.549292592	0.445314113	0	0	0.61009991	0	0	0.48649416	0.261769144	0.229611075	0.987365859	0.541902491	0.955485956	0	0.205138872	0.186755201	0.942617395	0.172042684	0.239680283	0	1.082241482	0.512587988	0	0	0	0.399069682	0	0.51983726	0.055864425	1.131408065	0.603581875	0	0.710004566	0.614976069
2.3.1.30	1.08858446	1.330757394	0.498630385	1.347335055	1.456164815	0.849733124	0.533736597	0.93388642	0.864994443	2.063985414	2.174933266	2.318260569	1.991870207	0.145792084	2.007719893	0.873456467	1.43927209	1.511752476	1.075377296	1.499811568	1.168882342	0	0.943893785	0.985483606	0.920585466	0.992016544	0.83493574	1.024209638	0.896811204	0.844387813	0.997649736	1.050258212	1.128955359	0.880141055	0.780563813	0.848527579	1.498022315	0.986986311	0.0380637	0.985445867	1.466839559	1.203621249	1.183127831	0.482653099	2.016344744	1.373739101	1.030017737	0.6172908	0
2.3.1.31	0.76999149	0.881545267	1.134013962	0.672402095	0.926398297	1.096184376	0	0.383661599	0	0	0.939517982	0	0	0	0.218592077	0	0.732607543	0.039129168	0.031363418	0	0	0	0	0.054417642	0.814021936	0	0.247221571	0.011328633	0.310310729	0.357448341	0	0	0.177433312	0.318724617	0.060265042	0.411672967	0.400139139	0	0	0.33166663	0.260569576	0.80946148	0.100294855	0	1.242544389	0	0	0.333812611	0
2.3.1.35	0.769884012	1.576454537	0	0	2.876109225	0.468155084	0	1.337648899	1.482269566	2.16537216	1.20714464	0	0	2.748491774	2.173662544	2.338365205	0.801908849	0.504847346	0.573941982	1.211384185	0.940296602	2.013547406	1.475556183	2.880476297	2.266724839	0	3.80660847	0.012536111	0.061880251	0.333806229	0.588078318	0.827682639	2.270475596	2.567733889	2.495096155	0.326346094	1.692388482	0.237252109	0.128870006	0	0	0.524379003	1.110661902	0.848607237	2.252072166	0.67740951	1.67585163	0.657527154	1.03653322
2.3.1.37	0	0.068256804	0.054827975	0	0.088100771	0	0.06148103	0	0.003648758	0	0	0.045801782	0.127793685	0	0	0.106225036	0.054792712	0.031355258	0.006206923	0.064845315	0.023985628	0.049309204	0.059849636	0.040148794	0.150760227	0	0.37081758	0.112595768	0.043040115	0	0	0.015063871	0.084463961	0	0	0	0.096847349	0.011958827	0.010454598	0	0	0	0.007422509	0	0.027537825	0.104992159	0.05221754	0.148210587	0
2.3.1.39	0.656472849	1.902715077	0.645127806	0.558710809	1.106398944	1.268589672	0	0.81616847	0.754574022	0.859735924	2.52442454	0.594246006	1.253263384	0	1.424272437	1.369930584	1.207494697	1.391373326	1.391461319	0.987156578	1.520245585	0.38725365	1.187327788	0.576825354	0	0.895893333	1.145444214	1.198536674	0.994626875	1.182489428	1.393744758	1.691357656	1.372230375	0.528691371	0.580309572	1.662751172	0.934333187	0	1.026388149	0.159300995	1.09052588	1.014684329	0.441175095	0	1.68414466	2.310965013	1.391515359	1.55733521	0.417778364
2.3.1.4	0	0	0	0	0	0	0	0	0	0	0	0	0	0	0	0	0	0	0	0	0	0	0	0	0	0	0	0	0	0	0	0	0	0	0	0	0	0	0	0	0	0	0	0	0	0	0	0	0
2.3.1.40	0	0	0.150760683	0.097255257	2.372764689	0.316672601	0	0	0.3290289	0.400335328	0.270965974	0	0	0	0	0	2.228599618	0.220807324	0.347308231	0	0.630428578	0	0.357906677	0	0.294551689	0	0.439227975	1.825816734	0.113040831	0	2.513013356	1.797135992	0	0.542528048	0	1.149914406	0.090993992	0	0.410702828	1.613809593	0	0.441045659	0	0	0.054045117	1.10934503	0.514399981	0.379420661	0.155657869
2.3.1.41	1.045233712	1.30943111	1.233434423	0	0	0	0.260499176	0.390751459	0	0	0.895632467	0.268072492	0.561855149	0	0.684183566	0.336693845	0	0.596302979	0	0	0	0.402844753	0.47319058	0	0.282996997	0.313728532	0.865964597	0.963066209	0.023385778	0	0.624196802	1.231356881	0	0.111902425	0.544691094	1.766186851	0	0	0.208470712	1.306214081	0.498261791	0.804337262	0	0	1.006408283	0.70840965	0	0.721287059	0.260516298
2.3.1.43	0	0	0.001054551	0.002745731	0	0.002770217	0	0.001058479	0.001687516	0	0.020030139	0.001821672	0.000908255	0	0.00082834	0	0.000148185	0.000149605	3.60425E-05	0.001362436	0.002561696	0.00224742	0.001219539	0	0.000967569	0	0.002359123	0.002887225	0.001904586	0	0	0	0	0.001304358	0	0.003184642	0	0	0	0.000437604	0	0	0.000550936	0	0.015527185	0.000863987	0	0.000868059	0
2.3.1.46	0	0	0	0.276219272	0.044295075	0.117436004	0.107489642	0.657792956	1.150702562	1.228359868	0	1.041193035	0.760946848	0.906031458	0.919473728	1.010473869	0.682176056	0.656463738	0.845792887	0.517373396	0.819764422	1.010651361	0.994841318	1.063171668	0	0.083930037	0.337984666	0.941542151	0.445343386	1.02866579	1.080561018	0.779799684	0.612013112	1.307447154	0.608379638	0.999656752	0.949179521	0.037519172	0.125176839	0.915745173	0.124136475	0.390313007	0.665882	0	0.023668863	1.179530846	0.503573174	0.754372134	0.288020525
2.3.1.47	0.932049637	1.379655541	1.283505592	0	0.692301003	0	0.59508345	0.284651327	0	0	0.641788522	2.185620852	2.315611089	0	0.56170197	0.733631461	1.105814282	0.407619487	0.525696567	0.619883212	0.564997135	0.186583874	0.029618775	0.109559398	0.53038809	0.919781572	0.641251079	0.818607005	0	0	1.75833106	1.420587631	0	0	0	1.579138592	0.002849641	0	0.703886225	1.28881392	0	1.395049396	0.225130491	0	1.034555873	1.429931303	0.485640395	0.144216169	0.372541208
2.3.1.48	0.044965226	0	0.042355697	0.091287903	0.030687168	0	0.061143764	0.090860737	0.088056547	0	0.000699843	0	0.098010399	0.066187546	0	0	0.10311092	0	0.023371817	0.107380717	0.012498193	0.938644917	0	0	0.028840951	0.101521281	0.078846886	0.094368057	0.020059437	0.109366471	0.006441143	0.105410243	0.057352788	0.048511647	0.105173156	0.068328436	0	0.098358024	0.027860693	0	0.078763015	0.055830097	0	0.093369552	0	0.02613337	0.036673616	0	0.026193225
2.3.1.5	0	0.114485605	0	0.01314681	0	0.010378993	0.036254169	0	0	0.00227713	0.281385704	0	0.038260165	0	0	0	0	0.003410139	0	0	0	0	0.048949987	0	0	0.025860169	0	0.073231503	0	0	0	0.015407965	0.041596103	0.020676884	0.045841361	0	0	0	0	0	0.058938367	0	0	0	0.195852851	0	0.058896576	0	0
2.3.1.50	0	0	0	0	0	0	0	0	0	0	0	0	0	0	0	0	0	0	0	0	0	0	0	0	0	0	0	0	0	0	0	0	0	0	0	0	0	0	0	0	0	0	0	0	0	0	0	0	0
2.3.1.51	1.636955057	0.805215616	0.617669854	1.9898455	0.653624631	0.008071559	0.959319497	1.244738062	1.552144451	0.900425999	2.46395237	1.783115484	0.881501304	1.391445483	1.077077323	1.978118103	1.128006897	1.827796727	1.355974764	1.887807822	1.546218008	0.320195687	0.889970234	1.288125352	0.922648715	0.622600767	1.412534724	1.137072471	0.766441787	1.103195723	0.999984945	1.140975082	1.177990494	1.588545952	1.861823553	1.307265309	2.216607924	1.084309328	0	0.40981698	1.21395793	1.084355561	0.135710318	1.302050914	2.555437629	0.760237822	2.066817624	1.433399597	0.693566647
2.3.1.54	1.232016636	0	0.814709766	0.202673416	1.373383302	1.567034362	0.274495128	1.693573453	3.210904987	0.967673362	0	2.149806164	2.05643197	0	6.175409831	1.962659613	0.183090246	3.065609617	1.889955113	2.482646573	2.548904804	1.67797674	2.195446162	0.499406066	0.121116858	0.100643016	0	2.91603587	1.024644079	3.920113818	1.312224205	2.813988567	1.919955668	2.023493571	0.171964563	1.797930888	1.07686916	0.659366614	1.138551588	3.111409635	0.089407913	0.173678003	2.316583601	1.617320116	0	4.64229814	2.335005902	1.895535281	0.150335217
2.3.1.57	0	0.411793216	0.129112642	0	0.21533673	1.173924052	0.518989684	0.203213908	0	0	0.856254196	0.957025723	0.755741361	0	0.910088804	0.248418768	0.035827412	0.818318416	0.337537329	0.786611441	0.95173484	0.370074797	0	0.254963287	0	0.525971818	0.373978801	0.662138622	0.420439209	0	1.154012186	0.735369181	0.362651162	0.029703402	0.409131537	0.721189473	0.513346964	0	0.486004346	0.752540382	0	0	0.256349955	0	0.776495458	0.654397572	0	0	0.025762217
2.3.1.60	0	0.175782889	0.001244579	0	0.004031527	0	0.018995557	0	0	0.005936071	0.003323009	0	0.00056903	0	0	0	0	0	0	0	0.004416051	0	0	0.008754944	0.011869939	0	0.008115408	0.009983185	0.013792029	0	0.009160155	0	0	0.002232943	0.013495741	0	0	0.018240342	0	0.019181605	0	0	0	0.005340284	0.004533193	0.012814126	0.004849464	0	0
2.3.1.61	1.367532307	1.075871847	0.723569019	1.175148075	0.645967355	0	0.23982443	0	0	0.34076319	0.68752145	0.948106675	0.833583741	0	0.327101753	0	0.159675146	0.439600222	0	0.300965116	0.318701963	0.007180569	0.252592481	0.351712472	0.781704959	0	0.709046158	1.035903139	0	0	1.429285821	1.141282765	0	0	0	0.605803734	0	0	0.333222645	0.299586583	0	0.89927202	0.241954492	0.251562762	0.82331236	0.848852053	0.637554216	0	0.516974625
2.3.1.7	0	0	0.002652802	0.010542146	0	0.008108965	0	0.014356485	0.007557206	0	0	0.006307671	0	0	0.00563716	0	0	0.003755862	0.006977032	0	0	0.002914633	0	0.014292147	0.149731791	0	0	0.006814398	0.012976056	0.009095071	0.002202675	0	0.011577239	0.008779423	0.01305421	0.001947122	0.008058912	0.014402309	0	0	0.007934349	0	0.008900239	0	0.011718025	0	0.003903563	0.011891504	0.012530972
2.3.1.74	0	0	0.037507249	0.030049933	0	0	0	0	0	0.044031417	0	0	0	0	0.028243905	0.081064564	0	0.029318365	0	0.09612974	0.05709189	0.085110617	0	0	0	0.018520144	0	0.110729786	0.064656612	0.10417316	0	0	0.107044778	0	0.081841814	0	0.082414065	0	0.080863494	0.106217015	0	0.002772917	0	0.107796398	0.125414802	0	0	0.119721302	0.107818665
2.3.1.79	0.723849316	0	0.167124525	0.223747994	1.713924232	1.339261158	0.282159447	1.651842994	0.594844129	0.375167327	0.42108921	3.325229195	2.922187587	1.084827224	0	0	0.557466631	1.65962883	1.666431771	1.390853007	1.528905016	0.347251781	2.610334028	0.427285489	0.559571242	0.444693749	0.975262552	0.163573916	1.088073667	0.108328992	0.672375542	1.312286839	0.412989182	1.224072368	0.538487837	1.26929654	0.681551093	0	0.186548036	0	1.544212752	0	1.461635874	0	0	1.011098135	0.836547965	0	1.749751789
2.3.1.8	2.440164	1.945516128	0.659737622	0.285645817	1.019127834	0.151613339	1.259665371	0	1.396482804	0.943339082	1.748387327	1.850401263	1.90943042	0.976895063	1.120645151	1.138309813	0.364749229	1.171920207	0.574365162	0.678228117	1.350430079	0.53635258	0	0.741637685	1.315911552	0.14324355	1.050086545	1.453289939	1.138823176	1.105687784	0.709494271	1.885062422	0.68871845	0.376426796	0.49703084	1.391601995	1.064980262	0.619902124	0.877089876	1.2884168	0.938742747	1.150916207	1.072935312	0.97435948	2.235826548	0.404409742	0.682994294	0.439222417	0.543127682
2.3.1.81	0.106035256	0.003328099	0	0.141424634	0	0.114201523	0.117677292	0.160937028	0	0	0.074076697	0.15275879	0.10768175	0	0	0.077867482	0.854340816	0.250790056	0.194257856	0.023462533	0.141433951	0	0.019557869	0.129445407	0	0.092254145	0	0.187724479	0.135494954	0	0	0.143642215	0.19367836	0.00210989	0	0.039713673	0.54431935	0.021138904	0	0.161709424	1.092447466	0.093588018	0.551269801	0.148028322	0	0.023777025	0	0.136441488	0.437277784
2.3.1.82	0	0.234925073	0	0	0.083379826	0	0	1.00184351	0.405119279	0	0	0	0.024972778	0.002151418	0	0	0	0.181128382	0.063511819	0.113419815	0.040920712	0.122495311	0.116415185	0.063853336	0	0	0	0.044378197	0.076358534	0	0	0.136685081	0.179486333	0.191932818	0.079173887	0	0.070089473	0	0.080954934	0	0.091245982	0	0.372731397	0.113261479	0.130604588	0.219163742	0.145335973	0.050169561	0
2.3.1.89	0	0.003084482	0	0	0.078993405	0	0.179476173	0.04431542	0	0.012701825	0.05255313	0	0	0	0	0	0	0	0.15046419	0	0.086766966	0.350957003	0.855335939	0	0.150402651	0.505324229	0	0	0.426224374	0.158151354	0	0.133963881	0	0.022660431	0	0.170210452	0.035116035	0	0.166379519	0.282919938	0.019524711	0.032571395	0.200969304	0	0	0.122275525	0.094413258	0	0.029324878
2.3.1.9	9.604692267	5.032356807	0.589209653	0	0.886344666	1.642589615	1.636616632	2.811037092	0.058985473	0.040746335	7.230934433	1.174079927	0	1.471731188	2.643198671	0.606313361	0	0.547965748	0	2.257824283	0.357051009	0	0.467242889	0	3.061300224	2.180796543	1.382945299	1.419843405	0	1.06695495	1.732759332	0.082700218	1.553637408	1.450428058	2.525594332	0	2.491139503	1.275501697	0	1.0319847	0	0	0	0.414211479	7.525630493	4.405710866	1.352310919	0.721838138	0
2.3.1.94	0.017071604	0	0	0.006286013	0	0	0.013118491	0.013931572	0.024756124	0	0.093824324	0.00557296	0.009174154	0	0	0	0.016790111	0.037533671	0.018769095	0.018328922	0.040521124	0.019961307	0	0	0	0	0.012135907	0	0.011110092	0.019023139	0.010846741	0.010966132	0.001330133	0.025683052	0	0	0	0	0.006337975	0.006630218	0.009830223	0	0.022228734	0.017675506	0.074133917	0.018643865	0.04256854	0.011924562	0
2.3.2.-	0	0	0	0.071376873	0	0.425916303	0	0	0.053596314	0	0.133606862	0	0	1.11242874	0.302397317	0	0.11532237	0	0	0	0	0.112142303	0.229040468	0.234844651	0	1.023362437	0	0.191441015	2.739322959	0	0	0.334689945	0.258118741	0.253726135	0	0.180428822	0	0.123568305	0	0	0.415183289	0	0.484575476	0.464390285	0.086732706	0	0.060256361	0.144326261	0
2.3.2.10	0	0	0	0	0	0.017382708	0.098672334	0.140227758	0.095730939	0	0.131920791	0.10395338	0.030753962	0.064532652	0.074543072	0	0	0.09657478	0.164369171	0	0.154740565	0.108529909	0	0	0	0.475741205	0.163955085	0	0.4371556	0	0	0.135824919	0	0	0.108497685	0.105798744	0.128482024	0	0.01299095	0.378313291	0	0	0.939905287	0	0	0.164105739	0.191011894	0.050007471	0.162602882
2.3.2.13	0	0.046290314	0	0	0.024942257	0.048993834	0.010638557	0	0.023954459	0.04442382	0.036323831	0.004377066	0	0.054740532	0.046794258	0.028564254	0.015002686	0.263520302	0.235155089	0.295303839	0.271583425	0	0.00440902	0.01051271	0.043558178	0.01567426	0.015758003	0.011954399	0.015770083	0	0.033532004	0	0	0.038861191	0	0.040256299	0.016160365	0	0	0	0	0.022688025	0	0	0	0.053540003	0.043622793	0	0.021790606
2.3.2.16	0	0	0	0	0	0	0.0222188	0.051639848	0.104245365	0.119730458	0.019907842	0.122774605	0.103302544	0	0.071348828	0	0	0.201648765	0.165658388	0.040530903	0.212707401	0	0.064648147	0.175064414	0.096458722	0	0	0	0.061477196	0	0.15023005	0	0.127025138	0	0	0.021738802	0.04866588	1.042927293	0.111621263	0	1.146565568	0.150903169	0	0.17013873	0.173911319	0	0	0	0.078943631
2.3.2.17	0.068318874	0	0	0	0.09179316	0.006522145	0.074640531	0.0320045	0.064540771	0	0	0.00717564	0.104211807	0.017254657	0.016840722	0	0	0	0.099577984	0.134922872	0.016493113	0	0.035327422	0	0	0	0	0.011856871	0.089851642	0.046172121	0	0	0.09747294	0	0	0	0.017658777	0	0	0.047022695	0	0.044618875	0.19506637	0.043060668	0.057632965	0	0	0.009894072	0.083958177
2.3.2.18	0.00960413	0	0.056971772	0.043317563	0.065410327	0	0	0	0	0	0	0	0	0.041632922	0	0.052328344	0.097753756	0.118248488	0	0.120927621	0	0	0	0.047751047	0	0	0	0.012249949	0	0	0	0.023505709	0	0	0	0.071791393	0	0	0.107486416	0	0.008062035	0	0.167356342	0	0	0	0.046858757	0.057824531	0.09703733
2.3.2.2	2.266411066	0.811906496	0.604821159	0	0.510261011	0	0.095887046	0	0	0.646288412	2.049926747	0.644393998	0	0	0	0	0	0.519728309	0.782246158	0.318644162	0.613485223	0	0.650990916	0.075331036	0	0.110868728	0.786382224	1.03597581	0	0	2.7890696	1.375239528	0	0.591238032	0	0.933545429	0	0	0.636997116	1.135782726	0.082275874	0.814850249	0.859503966	0	3.112045768	1.847423641	0	0.659842562	0.13915686
2.3.2.3	0.040158849	0	0.112861545	0.053281627	0.008091356	0.107210132	0.262816487	0	0	0	0.281812892	0.142709765	0	0	0.039347777	0	0	0.072830952	0.118436793	0.059726332	0.026177591	0	0	0.142442293	0	0.131915509	0.417464881	0.076033371	0.299685064	0.132819354	0	0.066929998	0.007480827	0.086896249	0.1736592	0	0.113869424	0.364213553	0.011140766	0.334042063	0	0	0.126655405	0	0.305986535	0	0.088540149	0.115905006	0.152771921
2.3.2.5	0	0.092646169	0.015796997	0.036210954	0	0	0.083557992	0	0	0	0	0	0.053513846	0.062070833	0.021765269	0.0667265	0	0.040028011	0	0.077942263	0	0	0.036380416	0	0.749734434	0	0.168657764	0.173538029	0.075666489	0	0	0	0	0.100447414	0	0.114280722	0.069993939	0	0	0	0	0	0.061872023	0.047343239	0.020771176	0	0.02358365	0.112593521	0
2.3.2.6	1.167460284	0.777090111	0.108885541	0.084852843	0.630662522	0	0	0	0	0.033801208	0.676226441	0.769258667	0.555806293	0	1.252437128	0	1.102565117	0.389300062	0.180483492	0.1946329	0	0	0	0	0.337110798	0	0.283697872	0.551502371	0	0.225189011	1.032989905	1.178683165	0.126168221	0	0	1.040923033	0	0.081131772	0.550012951	0.476208447	0	0	0.031419225	0.170325597	1.246152911	0.734029875	0	0.495462898	0.042897652
2.3.2.8	0.659848945	1.247933105	0.144118796	0.110957003	0.035786647	0.065491	0	0	0.003338219	0	0.598240175	0	0.099523177	0.289346041	0.1036566	0.100419758	1.076981245	0.009892394	0	0	0	0.063968381	0.148105522	0	0.13422212	0	0.262661358	0	0.000351936	0.200042827	0	0.210306003	0	0	0	0	0	0	0.281035046	0.140588007	0	0.272694574	0	0	0.806498937	0.065028417	0.354118687	0.257547586	0.319283891
2.3.3.1	0.574413452	0.68491285	0.214496003	0.659119711	0.397114628	0	0.345018972	0.357771211	1.648263005	1.575513405	2.247150254	1.043452293	1.398761051	0.282327713	0.272343057	1.365898827	0.53511137	0.241794094	0.043175833	0.852999955	0.608754149	0.61261423	1.647527522	1.440048181	0.860141117	0	0.579107839	1.606340558	0	0.622909748	1.130196663	0.991282049	0.925229314	2.241914764	1.691027284	0.468203229	1.633323262	0	0.856363253	0.404626356	0	0.651246624	0.515720034	0.157562622	2.604246832	1.70270616	0.658876499	0.604126967	0.786378843
2.3.3.10	0	0	0.090336607	0.093432018	0	0	0.078631797	0	0	0	0.019892976	0	0	0.095868614	0	0.0338184	0.172921331	0	0.111978535	0.250693547	0.250541215	0	0.009730114	0.227333693	0.247372516	0.691506749	0.219337288	0.08391669	1.02334501	0.001525928	0.010495152	0	0.123592254	0.195576747	0.125226412	0.191468045	0	0.061721616	0.259092086	0.721439179	0.753537262	0	0.02911745	0	0.355923169	0	0.203335239	0.093138816	0.77797334
2.3.3.13	2.192260746	0.42008408	0.477598739	1.161006204	1.421264333	0	0.229850561	0.832436783	0.946923892	3.891391782	1.255313073	1.428890479	2.154006484	1.518873263	1.63512644	1.233124941	2.384947972	0.491013032	0.541330972	0.688744679	1.48446241	0.296126349	0.389480282	0.488704945	0.829604948	0	1.170453361	1.611010106	0.611242811	0.627966126	1.540849864	0.749306824	1.06414453	1.232427648	1.041625008	1.029430011	1.579604025	0.213886019	0	0.888517042	0.455245646	1.255248991	1.299916859	0	2.365652415	1.943667704	0.952232223	1.449842706	0.676985713
2.3.3.14	0	0	0	0	0	0.054060084	0.044204822	0.185506692	0	2.022530626	0.251884215	0	0	0.254455179	0	0.05320495	0.195835244	0.783110713	0.470701077	0.760356109	0.295658006	0	0.196094749	0	0.155155611	0.147455058	0.165508462	0.137301186	0	0	0.082923919	0.082132299	0.106408604	0.145712586	0	0	0	0.182124962	0.056277996	0	0.029146361	0.169563546	0	0.020048017	0.037685998	0.345739412	0	0	0
2.3.3.15	0.010984722	0	0	0.017840132	0.033838057	0.024995116	0	0.015960817	0.031761494	0.004942604	0.201669884	0.021275543	0.024741847	0.027316398	0	0.033017155	0	0	0.011221753	0.00546065	0.03376791	0	0	0	0	0.028580132	0.001318388	0	0	0.028144761	0	0	0	0	0	0	0.036898014	0.015539481	0.02511474	0	0.017156518	0	0.035288357	0	0.170936543	0.024420142	0	0.022242724	0.034652465
2.3.3.5	0.457004973	1.460151571	0	0	0.326242548	0	0.830440774	0.859969134	1.323568247	2.486409836	1.276301851	0	0	0.393942579	0	1.504861419	0	0.923089566	0.139393113	0.652602195	0.767993745	0.66446505	0.611357304	1.602078904	0.079938718	0.403199817	0.586769535	0.553506943	0.329163911	0.439747093	0	0.865982285	1.303491675	1.0994944	1.727778346	0.958039237	1.801294225	0.088078915	0.577464469	0.185350849	0	0.240157992	0.175698564	0.474688654	0.8358162	0	0.379065221	0.623423111	0.061473653
2.3.3.8	0	0	0	0	0	0	0	0	0	0	0	0	0	0	0	0	0	0	0	0	0	0	0	0	0	0	0	0	0	0	0	0	0	0	0	0	0	0	0	0	0	0	0	0	0	0	0	0	0
2.3.3.9	0.840339769	0.650365811	0	0.108743699	0	0	0	0	0	0.325759547	0.734989624	0.448567491	0	0.428260586	0	0	0.327371338	0	0	0.334643979	0.302691367	0	0.367707164	0	0.300779233	0.341780398	1.078896018	0.652782381	0	0.227511477	0.319643236	1.254607394	0	0	0.065748778	0.673212725	0.318508164	0	0	1.126144907	0.12501434	0	0.001784528	0.037262778	1.154320481	1.110110537	0	0	0.276409377
2.4.-.-	0	1.880441236	3.817244986	1.299262209	0.47066175	1.017564482	0.214411383	0	0.828439418	1.271955071	3.256862343	0	0	1.177446882	2.031160967	0.906238924	2.584504367	0.070576476	1.386598861	0.721774541	0.683323453	0	0.738566339	0.346442178	0.204002597	1.335574913	1.06728298	5.33959496	1.210270585	0	4.201898037	4.091424026	0	0.855206221	1.874140796	3.449153423	0	1.12988758	2.607342621	1.552592588	0.711859723	2.685565947	0.225388869	0	3.519284067	2.80946137	1.227100872	1.516211285	0
2.4.1.-	6.100146379	2.328180963	5.749724165	3.35607799	8.01972556	5.983299215	2.535087647	2.626175959	5.889187638	0.585105055	15.50061321	5.824719323	9.194616084	0.643178497	3.352659797	2.146514834	4.066345603	1.629166656	1.980564326	6.638451129	4.877041164	2.541430508	2.078353717	2.373505192	3.855578389	0.597037263	5.880446722	9.719729252	5.539586222	4.667857961	9.089286233	10.5773093	6.594691586	4.75706535	5.101046942	10.3845024	1.143066107	0.348056798	3.63175362	10.12494824	5.695050921	6.556562986	1.744596535	0	14.0403691	12.67557454	7.285344839	3.95765309	7.361842526
2.4.1.1	0.289875808	0.122987596	2.35621661	1.280044199	0.864703461	0.427985655	0.945912872	0.690792482	1.078617092	2.045831948	0.888081593	1.556758959	1.182849852	1.67678436	1.513212202	1.591846149	0	1.100731058	1.423549298	1.557954429	1.511110526	1.942147506	1.017685931	2.26297501	0.584225353	0.572995117	1.373769796	1.098796446	0.400324588	1.156704619	1.439947056	2.636618941	2.574076842	1.663418631	1.851659935	1.876906671	1.52512265	0.93173469	0.962170521	1.342887976	2.366567159	0.653895088	0.6555632	0	0.263136323	2.992874551	1.432682458	1.886983248	0.350745631
2.4.1.10	0.028841325	0.037996512	0	0.283579529	0.075512874	0.06228407	0.105383409	0	0.111447149	0	0.456013913	0.096850055	0	0.081220489	0.013056967	0.118299029	0	0.056269005	0.160824889	0.137632363	0.061875054	0	0	0.032266351	0.03029421	0	0	0.024695719	0	0	0.372421575	0	0	0	0	0.081220557	0	0	0.008918828	0	0.110779991	0	0.186424341	0.093300771	0.263358959	0	0.173650868	0.107162089	0.137034886
2.4.1.109	0	0	0	0.171410843	0	0.049570714	0.179115884	0	0.022648337	0.028307757	0.260236924	0	0.055640568	0	0.043362404	0	0	0.059471515	0	0	0	0	0	0.032367222	0.005456289	0	0.016998107	0.030837357	0	0	0	0	0	0.050735354	0.034961734	0.060636537	0	0	0.057166658	0	0.031453558	0.045756122	0.05588431	0.025595025	0.325382932	0.000483726	0.004040206	0.014952164	0.060365882
2.4.1.11	0.061289886	0	0.092946581	0.072212631	0	0.631957577	0.122089157	0	0.015136567	0.030142865	0	0.037428333	0	0.010392874	0.937036691	0	0.106042098	0.07603369	0.109070274	0.010296391	0	0	0	0.059832938	0	0	0.049643211	0.074117151	0.084797414	0.112335009	0	0	0.147839783	0.003432952	0	0.084811448	0	0	0	0	0	0	0	0.003578786	0.002620579	0.139047278	0	0	0.000165933
2.4.1.117	5.19749E-05	0.000240474	0	0	0.000186487	3.31013E-05	0.000234805	0.000231596	0	8.98636E-05	0	0.000252926	0	5.76483E-06	6.20053E-05	0	8.21767E-05	0	0	0	0	0.000111884	0.000275832	0	2.25424E-05	0.000192536	9.06512E-05	0	0.000231992	0	0	0.000265623	1.9569E-05	0	0	0	0	0.000244743	0	0	0.000128286	0	0	0.000118473	0	0	1.71384E-05	8.02153E-05	0.000268266
2.4.1.119	0.031611643	0	0.054947353	0.118708435	0	0.055297155	0	0	0.098666673	0.037893759	0.146625251	0.032683076	0	0.087966614	1.006032158	0.145227969	0.836303556	0.059493308	0	0.07720243	0	0.123831076	0	0	0.045106688	0	0	0.129007891	0	0.045637227	0.001929031	0.029458091	0.022678185	0	0	0.108078952	0.085788212	0.048406904	0.148862647	0	0	0.044524797	0.103485091	0.131368663	0	0	0	0	0
2.4.1.12	0	0	0	0.028055019	0	0	0	0	0	0.151487782	1.263021084	0.098437845	0.09289205	0.221429278	0.039612856	0	0.278431832	0.394974317	0.359102258	0.062865982	0.52740053	0.346610685	0	0.4194461	0.23211901	0.091060621	0	0.925211594	0.237087398	0.050780107	1.540194815	0.748055837	0.218528131	0.353595352	0	0.920744107	0	0	0.487898661	0.978230884	0.116346051	0.444238796	0	0.240878249	1.021953809	1.757834452	0	0.033757753	0
2.4.1.129	0.42927985	2.497204101	2.093078569	1.102103748	1.248199549	0.570715006	1.562935411	0.785574793	0.122376282	0.624549828	1.149888542	1.483485272	1.548345903	1.175607106	1.235843945	0.876837753	0.707269555	0	0	1.269118342	0.765543427	1.378932166	0.14313206	0.800528486	2.298577056	0.352538987	2.844911878	2.734497704	2.124557611	0.127542377	3.35938264	3.73771678	0	0.428987426	0	3.041967403	0.065095299	0.681876699	1.473754502	2.141939898	1.070758814	3.202475059	0.076736224	1.704084278	1.964394946	4.107653062	0.795018141	1.082258293	2.189215286
2.4.1.13	0	0.023956913	0	0.015517521	0	0	0.02692455	0	0.005305637	0.021747848	0.025369527	0	0	0	0.009492327	0.00390736	0	0	0.015180339	0	0.002908868	0.024852844	0.019755881	0	0.016006456	0.005842462	0.257108809	0.020910812	0	0	0	0.011457771	0.023132323	0.018144909	0	0.003240596	0.001440575	0.004400897	0.00385198	0.002334939	0.000576208	0	0.004591864	0	0	0	0	0	0.000566451
2.4.1.14	0	0	0	0.066187998	0	0.046280538	0.05777493	0	0.012545961	0.051823561	0.034374846	0.06944279	0.056146171	0.0544086	0.024289629	0.067147829	0.02756459	0	0	0.063064787	0.012657186	0.01373828	0	0	0.589319474	0.032822891	0.280903138	0.024901723	0.022796995	0	0	0.013909915	0.067556175	0.017873838	0	0.040358802	0	0.027162922	0.005031583	0.049151838	0	0.059100092	0.065921866	0.050374697	0.046886574	0.013319546	0.035738021	0	0
2.4.1.141	0	0	0	0	0	0	0	0	0	0	0	0	0	0	0	0	0	0	0	0	0	0	0	0	0	0	0	0	0	0	0	0	0	0	0	0	0	0	0	0	0	0	0	0	0	0	0	0	0
2.4.1.144	0.003861883	0.009504726	0.009122211	0	0.01440312	0.010757621	0.011558151	0	0	0	0.028910497	0.000375478	0.004497628	0.01299713	0.0187525	0.016984738	0.011815915	0	0.019685707	0.001620595	0	0.017259473	0.001448844	0	0.014245086	0	0.004931133	0	0	0	0	0	0.00291041	0.018364461	0.008424206	0.001479404	0.011840961	0.003363056	0	0	0	0.010610909	0.016661569	0.008943829	0.035780413	0.015895784	0.005437226	0	0.014352621
2.4.1.15	1.015790759	0.931279025	0	0	0.249490884	0	0	0.185908382	0.269854102	0.206848682	1.068139112	0.56952179	0.065191438	0	0	0.22584566	0.063115749	0.365730558	0.384169118	0.372827502	0	0.270132924	0.248828186	0	0.607211765	0.277795989	0.677288016	0.403340186	0	0.342467048	1.54392627	0.922969277	0.23383449	0	0	0.772685661	0	0.394431957	0.312129192	0.420405455	0.302113632	0.026973938	0	0.275035073	1.360995284	0.991357345	0	0.245793652	0.064509918
2.4.1.157	0.179858965	0.265386399	0	0	0.013150148	0.087032359	0.068473437	1.080182944	0	0	0	0.163726854	0	0.199578291	0.087224251	0.064547279	0.037339726	0.427896087	0.213682418	0.306878913	0.489385838	0.20619792	0	0.020722801	0.029780299	0.606260593	0	0	1.053124165	0.095142507	0.003509897	0.210092047	0.002560251	0.437429092	0.052726129	0.057102354	0.035520685	0.880367052	0.134453009	0	0.09689446	0	0.239551061	0	0	0.049483053	0.454800367	0.032254253	0.758513893
2.4.1.16	0.005897532	0.000778636	0	0	0	0.00068383	0.000458701	0	0.003921257	0.004871715	0	0.000625849	0	0	0	0	0.00638676	0	0	0.002483062	0.005083698	0	0	0	0	0	0.006912656	0.000111444	0	0	0.006357642	0	0.004359531	0	0.004477544	0	0.001166866	0	0.001658465	0.00641693	0	0	0	0	0.005887391	0	0.005005304	0	0.002304271
2.4.1.166	0.008603438	0.071976076	0.081049968	0	0	0.004239721	0.074076545	0	0.143482139	0	0.059573067	0.119815529	0.087821061	0	0.063403367	0	0.073487123	0.075174116	0.000352075	0.060941633	0.121482254	0	0	0	0	0.084073392	0	0	0.359315079	0	0.14014131	0.058258147	5.55244E-05	0	0.156115627	0.11960607	0.039443047	0.157935083	0	0.589958328	0.875092463	0	0.101531719	0	0	0	0	0.044842013	0
2.4.1.173	0	0.005740836	0.018477961	0.098045068	0	0.008536576	0	0	0.003632642	0.016046678	0.006061769	0.009174572	0.018625972	0.020682721	0	0	0.016607908	0.027833329	0.005325118	0.015147277	0.03058902	0	0.015396141	0.021158757	0.014312433	0.008494663	0	0.019513062	0.016320217	0	0.012537084	0	0	0	0	0.014658647	0	0.00657241	0.019418336	0.021489018	0.01728298	0	0	0	0.032191237	0.016777453	0.006684353	0	0.007881735
2.4.1.175	0	0.007883941	0.095805116	0	0	0	0	0	0.001596224	0	0	0	0.006669365	0	0.002117073	0	0	0	0.009399768	0	0	0	0	0.01203615	0.007288274	0.002536338	0	0.016816904	0	0	0.001028419	0.030469325	0.00442467	0	0	0	0.002071801	0	0	0.006156394	0	0.003781745	0	0	0.00374807	0	0.010224748	0.00054123	0.009642904
2.4.1.18	0.340868453	0.430561129	1.218178679	0.460526589	1.063761835	1.105727971	2.161565245	0.291492542	0.603895264	1.359456998	1.265827705	1.192959003	1.475997758	0.87848727	0	1.372182754	0.048696207	0.898101593	0.446577205	0.677708471	1.18709446	1.112869085	1.390755108	2.797498854	1.336801232	0	0	1.184942753	0	1.483885136	1.003475887	0.553574448	1.127373247	0.885917793	1.304345587	0.944638158	1.522808791	0.528135922	0.557171126	0.660334696	0.818693108	0.181712778	0.621079239	0.215097548	0.622222631	0.95859102	1.259738744	1.803393699	0.036086393
2.4.1.182	0.704069744	0.817747627	0.886343937	0.528883545	1.397585344	0.718758925	0.261251196	0.437956202	6.0163E-05	0.11622598	0.949197651	0.569470836	0.753006393	0.056928329	0.960140528	0	1.051940088	0	0.231793696	0.385376892	0.042198893	0	0	0	0	0.356341284	0	0.578774347	0	0	0.925666634	0.686605997	0.038794222	0	0.068107181	0.812965382	0.373302531	0	1.223635838	0.106603409	0	1.160481405	0.06991479	0.293423449	0.548674681	0.651453058	0.000567954	0.460990989	0
2.4.1.187	0.115500262	0.330787122	0.155292235	0.060665068	0.286815435	0	0.274289529	0	0.382480902	0	0	0.963658591	0.453395383	0	0	0.646418784	0.082430268	0.545382464	1.182647581	0.993809677	0.994540979	0.803314998	0	0	0	0.769355806	0.402423625	0.302886684	0.310300735	1.224289075	0.38442658	0	0.386324472	0.494161364	0.500396995	0.285654965	0.164791993	0.186028201	0	0.206818434	0	0	0.151569935	1.159558185	0	0	0.060082664	0.82487688	0.288858409
2.4.1.19	0.042978379	0.02760578	0.01316898	0.021332781	0	0	0.036145894	0	0	0	0	0.011058695	0	0.066052238	0	0.008446419	0.014598128	0.008233186	0.008679889	0	0	0.041632283	0	0.019518791	0.028910156	0.008215254	0	0	0.017275827	0.042727232	0	0	0.0240163	0	0.043166844	0.016925384	0	0.003577192	0.026990524	0.032551952	0.005106823	0.00863054	0.029731474	0	0.019485148	0	0.03433052	0.041055089	0.040178543
2.4.1.20	0	0.075476838	0.08121709	0.024951521	0	0	0.033984793	0.16857364	0	0.155037259	0	0.036504726	0	0.109327078	0	0	0.031309475	0.264603368	0.205403898	0.198538936	0.062300362	0.115714557	0	0.597938853	0.133193614	0.126989337	0	0	0.036999115	0	0	0	0.541086696	0.368652865	0.302950485	0.06456099	0	0.075849758	0	0.082943373	0.165562778	0.078156973	0	0	0	0.143321322	0.093810163	0.165690168	0
2.4.1.208	0	0	0	0	0	0	0	0	0	0	0	0	0	0	0	0	0	0	0	0	0	0	0	0	0	0	0	0	0	0	0	0	0	0	0	0	0	0	0	0	0	0	0	0	0	0	0	0	0
2.4.1.21	0.734873686	0.091581134	0.628049111	0.551759832	0.070710118	0.788107578	0.915226318	0.255990471	1.030676158	1.162968143	0.77350332	0.565369079	0.742873117	0	0.199022737	0.927129408	0	0.925584473	1.146431905	0.35587297	1.198472552	0.029164581	0.967366609	1.332556418	0.211804603	0	0.550119995	0.532278023	0	0.857779662	0.902219293	0.984439923	1.489046882	1.606055538	1.722799533	1.045401967	1.079528526	0.873580504	1.367667825	1.055238838	1.202345773	1.16922247	0.673929538	0.301747454	0.63931816	0.532480006	1.051895115	1.245631257	0.349858045
2.4.1.212	0	0	0	0	0	0	0	0.043496324	0	0	0.03905557	0	0.065743639	0	0	0.040936393	0	0.109169507	0.036462545	0.121175302	0.123290345	0.006289472	0.03750881	0.015176056	0.031190709	0.480762912	0	0	0.068156469	0.069753876	0.007887827	0.0504881	0.002961553	0.023258851	0	0.00563034	0.050010816	0.035787041	0	0.060135839	0	0.038489569	0.05326252	0	0.010990495	0.027415015	0	0	0
2.4.1.213	0.010900799	0.019778749	0	0.053950503	0	0.000186703	0	0	0	0	0.035875197	0	0.056400742	0	0	0	0	0.001044816	0	0	0	0.04008968	0	0.026798127	0.006981221	0	0.059652988	0.026851115	0.030539464	0	0.006833411	0.017865486	0.032345095	0	0.043367498	0.061831215	0.015019555	0	0	0.016513582	0	0	0	0.001555234	0	0.073399654	0	0	0.154502218
2.4.1.214	0	0	0	0	0	0	0	0	0	0	0	0	0	0	0	0	0	0	0	0	0	0	0	0	0	0	0	0	0	0	0	0	0	0	0	0	0	0	0	0	0	0	0	0	0	0	0	0	0
2.4.1.216	0.227696929	0	0	0	0.089455622	0.049149741	0.036765311	0	0.08280372	0	0.103745887	0.07459389	0	0	0	0	0.100820695	0.006720246	0	0	0.002856549	0	0.120548899	0	0	0	0.103429411	0.110678655	0	0	0	0	0	0.082159488	0.075452291	0.121263572	0	0.043024514	0	0.028820376	0.120592973	0	0	0	0	0	0	0.014597571	0.009641243
2.4.1.217	0.00050923	0	0.000757053	0.000185156	1.13559E-05	0	0	0	0	0.001078207	0.001287626	0.000623359	0.001176411	0	0	4.63476E-06	0	0.000817557	0.000219352	7.2097E-05	0.000210032	0.000507968	0	0	0	0	0	0.000638637	0	0	0.000913002	0.000381959	0.000872995	0.000153052	0.000545624	0.000859564	0	0	0	0.000499499	0.001196903	0	0	0	0.00065961	0.00062797	0	0	0.0109136
2.4.1.226	0	0	0	0	0	0	0	0	0	0	0	0	0	0	0	0	0	0	0	0	0	0	0	0	0	0	0	0	0	0	0	0	0	0	0	0	0	0	0	0	0	0	0	0	0	0	0	0	0
2.4.1.227	0.922958133	1.04334211	0.966652673	0.648424534	0.999732517	1.033507377	0.740089603	1.065411076	1.573758906	0.951733311	0.916692561	0.934699263	0.97181797	0.929380564	1.024773167	0.947535303	0.900330284	1.070608223	1.116275527	1.127673637	1.163956553	1.08218168	1.086346267	0.997004593	1.041724832	1.064837611	0.923594173	0.904550539	0.930310872	0.907306378	0.963509426	0.934591634	0.984332327	1.062224989	1.068299407	0.913175996	0.985328366	0.919055187	1.093628307	1.057697631	1.023863779	0.94277257	0.709555338	0.929608937	0.936192948	1.031712289	1.012387058	1.014302834	0.914053856
2.4.1.230	0	0.026154233	0	0	0.050828597	0.132037608	0	0.082660041	0	0.117709225	0	0.533984487	0.554730297	0.08232429	0	0.042250607	0	0.411858418	0.312676804	0.375924287	0.19654082	0.077885481	0	0.426250999	0.178952789	0.024739715	0.161603282	0.162082082	0.027503761	0.853670542	0	0.143300853	0.204755698	0.021401897	0.255676424	0.058636064	0	0.148159905	0.005175974	0	0	0	0.095470896	0.018346132	0.158566642	0	0.086738488	0	0.127442437
2.4.1.245	0.000885803	0	0.000652791	0	0	0	0	0.000435051	0.00043238	0	0.001145832	0	0.000941254	0	0.001019234	0	0	0.001001975	0.00097685	0.00059994	0	0	0	0.00069445	0.001332312	0.000347001	0	0	0	0.001182247	0.0005065	0	0	0	0.001005633	0	0	0	0	0.000115255	0	0.000244069	0.00120072	0.001308012	0.000321892	0.000375923	0	0.00116124	0.011086742
2.4.1.246	0	0.002694325	0	0.005112205	0	0.006368143	0	0.006894902	0	0.006316291	0.005296589	0	0.007471913	0.004223558	0	0.005439315	0.006245236	0.00032356	0	0.004016826	0.005010371	0	0	0.003151182	0.002421503	0	0.004592919	0	0	0.004082458	0.006564356	0.004244764	0	0	0.002005121	0.002977333	0.00718259	0.007126681	0.000966225	0	0.005478946	0	0	0.001140973	0.005879741	0	0.006807292	0.001772192	0.007165177
2.4.1.25	0.590959816	0	1.525286699	1.019679956	0.985491983	0.05808507	1.151916042	0	1.925241089	0.608629087	0.96716991	0.904893327	0.782456235	2.398417793	1.50698591	1.489739592	0	0.65066953	0.396433881	0.348111056	0.608054152	1.22253078	1.51960029	2.36676065	0.741172074	0	0.165349464	0.422546396	0	1.995250726	1.177416431	1.246184338	1.582482528	1.839763076	1.365428209	0.76450127	2.043020374	0.494077769	1.184247311	1.353358087	0.528218283	0.687075804	1.544303633	0	0.800500647	0.929669993	0.924183284	1.134572876	0
2.4.1.251	0	0	0	0.045437274	0.012143432	0	0	0.000153362	0	0.011531374	0	0	0.050810254	0.044206827	0	0.034266652	0.046092939	0	0.029153236	0	0	0.054703491	0	0.043111387	0	0	0.043743458	0.013428149	0.054765487	0.002468399	0	0	0.046653202	0.029051394	0	0.046933741	0.009524007	0	0	0	0	0	0	0.009286493	0.044744554	0.026605482	0	0	0.012743639
2.4.1.252	0.055689502	0.041852027	0	0	0	0.039286211	0	0	0	0	0.06761673	0.07753806	0.020089332	0	0.035148936	0.056767698	0.054200224	0.008650989	0	0.055046499	0	0	0.022077769	0	0.054796046	0	0	0	0	0	0.066652797	0	0.061381381	0.029698616	0	0	0.035445318	0.058282328	0	0.02521611	0.057611492	0.057597605	0	0.053209956	0.070622504	0	0.065599327	0.045821337	0
2.4.1.256	0	0	0	0	0	0	0	0	0	0	0	0	0	0	0	0	0	0	0	0	0	0	0	0	0	0	0	0	0	0	0	0	0	0	0	0	0	0	0	0	0	0	0	0	0	0	0	0	0
2.4.1.264	0.055949911	0	0	0.052697217	0	0	0	0.015914694	0.07474488	0	0	0.046102513	0	0	0	0.023023189	0.027909332	0	0.056554766	0.063397244	0.03586185	0.067572667	0.054846115	0.029097433	0.075393987	0.081797877	0	0.076201748	0.007849938	0.02312295	0	0.079918948	0	0	0	0	0.057447567	0	0	0.057333999	0	0	0.005935909	0	0	0.018109719	0.064187178	0	0.038741976
2.4.1.276	0	0.00089853	0.001516963	0	0.000431344	0.001963615	0	0	0.002375217	0.001840891	0	0.000256628	0	0.000189983	0.000807739	0	0	0.000258535	0	0	0	0.000157873	0.003180896	0.002733442	0	0	0	0.002069715	0	0.00175621	0.003061733	0	0.000168894	0.002323436	0.000169813	0.006321697	0.001118547	0.001965811	0.003072262	0.00253243	0.003214094	0	0.00285079	0	0	0	0	0.001749441	0.002493834
2.4.1.278	0	0	0	0	0	0	0	0	0	0	0	0	0	0	0	0	0	0	0	0	0	0	0	0	0	0	0	0	0	0	0	0	0	0	0	0	0	0	0	0	0	0	0	0	0	0	0	0	0
2.4.1.4	0.145052853	0.063449703	0	0.464527918	0.010128767	0	0.023462548	0.066286421	0	0.03182186	0.153632929	0	0.030862242	0.046841866	0.00692412	0.758518968	0.001733906	0.192573967	0.053179559	0	0.016797712	0.024151072	0	0.928730942	0.113626391	0	0	0	0.083348688	0.15047025	0	0.005139349	0	0.164615407	0	0	0.039501378	0.083468551	0.089465137	0.062631049	0	0.004968426	0.023945986	0.04088174	0.143622032	0.099814609	0.136432707	0.254487372	0.065479356
2.4.1.44	0	0.009942737	0	0	0	0	0.021280185	0.03501366	0	0	0	0.024841824	0	0	0	0.037625045	0	0.036971105	0	0.036053828	0.00493723	0	0	0	0	0	0.02669026	0.155720997	0	0	0.01413059	0	0.022816223	0.012897661	0	0.164562298	0.010615333	0	0	0	0.034256487	0.001726519	0	0	0	0	0.037206303	0.01647308	0.065097194
2.4.1.46	0.444027073	0.032337073	0.041127644	0.039185059	0	0.011889072	0	0.043321764	0	0	0.030522002	0	0.024672733	0	0	0.040319715	0.026535727	0.091356154	0.04730301	0.08218114	0.023958127	0.010132648	0.006204496	0	0	0	0.005690584	0	0.036167558	0	0.026551239	0	0	0	0	0	0.030385573	0	0.031962503	0	0.037322506	0	0	0.032737742	0.045762356	0	0.040763823	0	0.041909245
2.4.1.5	0.113061961	0	0.115294354	0	0	0	0	0	0.050605425	0	0	0.065084725	0	0	0	0.000251705	0	0	0.058175605	0.087799866	0	0	0	0.081926402	0	0.117365683	0.055707496	0	0.10586826	0.041247036	0.015159199	0.004645704	0	0	0.013577403	0	0.083112604	0.108433274	0	0	0	0	0.064429049	0.075006241	0.014027216	0	0.142393045	0.149359235	0
2.4.1.52	0.20542593	0	0.316467924	0	0	0.089338292	0.203242745	0	0.087572825	0.021439755	0	0.03063977	0.079862006	0.146102036	0	0	0	0.262719936	0.059371088	0.138344706	0.062976275	0	0.182205771	0	0.26920235	0.263553547	0	0	0	0.153335227	0	0.236006188	0.528894366	0.167627495	0.454253322	0.138831437	0.113987739	0.081656159	0	0	0	0.008304901	0	0.062001951	0.14915281	0.086188575	0	0	0.62742037
2.4.1.56	0.00265584	0	0	0.029166777	0.005410265	0.021506496	0.032197695	0	0.013572748	0.029105981	0	0.054635415	0	0.033819956	0.046570553	0.040335889	0	0	0.042703407	0.055241117	0.052240298	0	0.035817469	0	0.039314333	0.034387756	0.203230721	0.1826739	0.03784556	0.007301126	0	0.118630975	0.035828117	0.056934454	0	0.201395018	0	0	0.015134081	0.231783382	0.03409942	0.040813962	0.047980239	0	0	0	0	0.013742756	0.010224722
2.4.1.57	0.259362265	0.058577873	0.048562519	0.927600285	0	0.051517015	0.113856868	0	0.002338076	0	0.540926632	0.057777708	0.047668393	0.660318583	0.149338297	0	0.030353342	0.125119133	0.010958252	0	0.138790527	0.385818231	0.175127304	0.464115063	0.788268281	0.150602808	0	0	0	0.12649469	0	0.133819286	0.123637587	0.164092501	0.158671295	0.01867976	0.108571093	0.105295705	0	0.067910627	0.020986987	0.080501915	0.101351524	0.097539188	0.62568089	0.190761375	0.297446322	0.286047715	0
2.4.1.58	0	0.119612536	0	0.163272837	0.122173506	0.150537698	0	0.050444997	0.168246493	0	0	0.68156711	0.69399233	0.114272191	0	0.059285741	0.128600774	0	0	0.091605647	0	0	0	0	0.063125378	0	0.234085572	0.530430104	0	0	0	0.365895147	0	0	0	0.261138004	0.100037674	0	0	0.544163665	0	0.086360448	0	0	0	0	0.094075251	0	0
2.4.1.64	0	0.003711776	0.002430383	0	0	0	0	0.007065315	0.00675156	0	0.004459421	0.003345761	0	0.00426167	0	0	0	0.006607648	0.002194971	0	0	0.008213547	0	0	0	0	9.52143E-06	0.00819274	0.007443614	0	0.002013538	0.007471898	0	0	0	0	0.006615158	0.002934397	0	0.00839743	0.002259172	0	0	0.003444384	0.000568265	0.008437463	0.006972152	0.002003723	0.009314996
2.4.1.7	0.07020302	0.079823685	0.145818174	0	0.156795178	0	0.308837324	0	0.011265979	0.225952478	0	0	0	1.092074854	0	0	0.11546956	0	0.001976995	0	0.1244931	0.218974147	0	0.198490343	0	0.125163237	0.238248322	0.483169384	0.21493836	0	0.74072351	0.525426811	0.171458596	0.283191468	0.474285111	0.515353682	0.035277907	0	0.192490283	0.481411	1.035742022	0.137835751	0.243757913	0	0	0	0.283472415	0.38587971	0.140994492
2.4.1.8	0.070599842	0	0	0.114967702	0.164634551	0	0.021996922	0.276824338	0	0	0	0.391055782	0.24622698	0.190185474	0	0.102334126	0	0	0	0	0	0	0.211104757	0.301054865	0.276273043	0.516433808	0.247429181	0.182075263	1.869852123	0	0	0	0.11601527	0.076588183	0.038644613	0	0	0.28964072	0	0.054363445	0.017501921	0.298433198	0.238528379	0	0	0.199928365	0.096430352	0	0.932619354
2.4.1.80	0.128135261	0	0.033351595	0.044244948	0	0	0	0.120719478	0	0	0.954269304	0.088666675	0	0.068692761	0	0	0.178698426	0	0.06089494	0	0.15942977	0.175223811	0.074708126	0.174531931	0.026970419	0.154590469	0.01414672	0.088992965	0	0	0.094301728	0	0	0	0.045596841	0.013855245	0.110307588	0.151757612	0.679794014	0.086960989	0	0.058659479	0.098506349	0.133664415	0.837688962	0.056758221	0	0.081981934	0
2.4.1.83	0.316030583	0	0.277308798	0.605830677	0	0.396185701	0.22665468	0	0	0.269305025	0.415341418	0.522688007	0.601011819	0.335549155	0	0.653415891	0.125454975	0.414039855	0.846375846	0.5010669	0.503581794	0.138277423	0.227750049	0	0.682608948	0.195801344	0	0.271464405	0	0	0	0.200120712	0.270328067	0.292143789	0.027471194	0.315416164	0.160107249	0	1.056427519	0	0.181794113	0.037531575	0.203525702	0	0.267490964	0.161648752	0.295426226	0.086740709	0.108614833
2.4.1.87	0	0.030600483	0	0.041515298	0	0.046754542	0.003900298	0.031976806	0.007729111	0	0.047407873	0.272747737	0.300807759	0	0	0.035421597	0	0	0.027263814	0	0.044199663	0	0.004832086	0.041744209	0	0.004463501	0	0.049998509	0	0.013217554	0	0.01429441	0.01397	0	0	0.045310998	0.04151473	0.012200695	0.03998074	0	0	0.01833778	0.042153942	0.021181561	0.016203875	0	0	0.062549863	0
2.4.2.-	1.207141984	1.441015528	0.83618286	0.308450445	0.753979662	0.196000938	0.491271309	0.850581444	1.785092967	0.830995722	1.751489121	1.539331494	0.554189455	0.634219821	2.412103937	1.310455123	2.933387118	1.04840106	0.415527097	1.280377588	1.268694944	1.134172893	1.262499462	1.52577583	3.28213015	0	1.377730227	1.930340641	0.303674732	0.633305664	0.684482254	2.459687945	0.50770562	0.466817356	1.23344279	2.135683228	1.015366614	0.489544974	0.668147237	1.258735781	0.527929046	1.597642327	0.575440808	0.603189126	1.659239372	0.420035039	1.140106842	1.045719102	1.014424973
2.4.2.1	0	0	0.66758249	1.598890581	0	1.570302413	0.915300768	0.991489347	0.943307259	1.095326433	0	0.581000031	0.580955985	0	0	0.910909871	0.042479394	1.367768625	1.964674589	1.739466308	1.52443638	0.863054415	1.950857995	0.243694128	0.420180804	0.725904832	0.799351204	1.023961865	2.036172617	1.505907308	1.441176277	1.00522048	1.005860187	0.667309707	1.263145814	0.948753874	1.916055849	0.82126671	1.366911625	1.710794614	1.496148963	0.798063619	1.355200191	3.088145819	0.462552906	1.340901672	0.763862095	0.457509999	0.696734991
2.4.2.10	0.927383216	1.095933154	1.17232775	0.805701088	0.940762434	1.060993506	0.835227769	1.192463516	0.975551724	1.182689632	0.883796184	1.1641127	1.037893551	0.810527512	0.865211561	1.328318557	1.145832987	1.22799287	1.009148025	1.087729972	0.946494975	1.118836697	1.121687992	1.802943647	1.225566506	1.03422524	1.060298101	0.940405464	1.195186003	1.230266262	1.242566565	0.915864053	1.439866394	1.357224023	1.573241767	1.162726573	1.853220384	1.087823106	0.729653853	1.121619771	0.280882826	1.132057527	0.959994062	1.039118308	0.928280993	1.042822912	1.137373894	0.89566261	1.029114733
2.4.2.11	1.165583941	1.18247416	0.339875127	0.787206444	0.133748107	0.327625011	0.770614015	1.322719899	1.270714487	0.738958801	1.356348003	0.869908275	0.599558073	1.038469633	0	1.218540711	0.879597738	1.175279735	0.792233352	0.786791552	1.093665017	1.237331962	1.310725187	1.281090765	0.806088099	1.014940203	1.044326832	0.816818234	1.145914422	0.797591462	0.928893239	0.770461239	1.233044191	1.257513508	1.238078711	0.664761335	1.170353743	0.985791563	1.192793812	1.348065576	0.779098277	0.410134064	0.720676626	1.031131358	1.500093127	0.873823026	0.854950575	0.804973107	1.748028485
2.4.2.12	0	0	0.184865721	0.005734518	0	0	0	0.007533239	0	0	0.040004293	0.032910686	0	0	0	0	0.092447258	0.076458894	0.093831711	0.064182438	0.034688761	0	0.039431135	0.039797426	0	0	0.036627187	0.009480844	0	0.007790628	0.02890052	0.030371439	0	0.001359045	0.032713316	0.03812712	0	0.016689653	0	0	0.033402675	0.126586671	0.041236784	0	0.037000215	0.029011371	0	0	0.029605645
2.4.2.14	1.317492353	0.746589024	0.655640468	1.415617362	1.268009338	1.12178309	0.874942126	0.893198109	2.081257981	1.154335124	1.022674493	0.753813678	0.996839199	1.169405977	1.055627725	1.260569952	1.011699145	1.457569479	1.412960961	1.268361579	1.297509615	1.070826909	2.077734424	2.019268774	1.263764216	1.485885124	1.815447457	1.104484184	1.320874897	0.098117082	1.1686576	1.270855998	1.226508085	0.845943913	1.036837629	0.668602638	0.766194937	0.727641187	1.100339882	1.152000766	0	0.807877568	1.201391962	0.782097167	0.860258978	0.749490587	1.54984589	1.074572756	0.464165051
2.4.2.17	0.64829381	0.761639929	0.963158767	0.221122123	0.770974291	0.197098679	0	0.68706255	0.759736202	1.166141254	0.602447236	0.843876801	1.24787449	0.630735818	1.143494184	1.029282637	1.28436708	0.596887485	1.003696203	0.877029372	0.530285173	0.138423617	1.103528692	0.951946474	1.114856724	0.091666384	0.81862219	1.221605347	0.227109717	0.891523734	0.990333926	1.080046559	0.769913716	0.56275094	1.252129135	0.669391616	0	0	0.3382763	0.74067095	0.089277569	0.595490407	0.80287026	0	1.064558895	0.727162053	0.662082428	0.422272818	0.527184881
2.4.2.18	0.930393087	1.304436957	0.564433476	1.236250838	0	0	0.40457304	0	0	0.0654246	1.192164426	0.876081041	0.640213858	0.513633999	0.118621309	0.772104938	0.224966263	0.232623753	0.253555856	0.283907992	0.116182862	0	0.717596881	0.303130934	0.990109277	0	0	0	0	0.872914763	0.920568702	0	0.27955205	0.572184279	1.049535342	0.687276645	0.01025776	0.363768231	0	0	0	1.065098067	0.586449541	0.140185461	0.923658225	0.010960035	0.515534073	0.833127102	0.404874927
2.4.2.19	1.092695654	0.847306305	0	0.255541089	1.008102102	0.623142202	0	1.062714248	1.470032842	0	0.633731055	1.071570139	0.790864809	0.809210621	1.119873431	0.417590604	0.481858009	0.707421158	0.989540441	1.137445506	0.765563294	0.984623486	0	1.020720345	0.2028733	0	0.333092191	1.211747268	0	0.34305647	1.058840215	0.799003858	1.025141083	0.923353347	0.658318293	0.502162254	0	0.205424689	1.128543894	0.821965991	0	0.156394742	0.602371577	0.148136266	0.607824082	0.453880794	0.339188485	0.834682057	0.481407165
2.4.2.2	0.024747837	0.077834567	0	0	0	0	0.231923633	0.338976336	1.034187198	1.322646306	0	0.345001645	0	0.0048658	0	0.170896651	0	0.862833144	0.873061499	0.989709761	1.208339929	0.510873182	0.726930438	0	0.105580727	0.468522789	0.105657669	0.086863159	0.805831242	0.122216885	0	0.151812583	0.570369505	0.409279199	0	0	1.312423275	0	0.340937516	0.404526491	0.120494994	0	0.817269384	0.970370743	0.148797581	0	0.095355194	0.554881103	0.210827181
2.4.2.21	0.334473372	0.504023082	0	0.386335463	0.894405117	0	0.402429781	0.263368899	1.307835101	1.186337939	1.146898858	0.640277753	0.35497997	0.476223292	2.074804009	1.241493376	0	0.489574116	0.348150728	1.075300379	0.993314395	0.895762254	0.351813624	0.123826826	0.547859806	0.877490985	0.37472323	0.43790951	0	1.034500553	0.230226073	1.203842611	0.980518763	0.226335204	0.268168852	0.676962432	1.049037557	0.454599185	0.95879666	0.398943512	0	0	0.242998037	0.040992667	1.2290895	1.808623403	0.116931084	0.23944629	0.420110199
2.4.2.22	0.367824007	0.637219676	0.578614732	0.141574822	0	0	0.537356232	0.142797398	0.93195257	0.786579128	0.049884238	1.032847212	1.114490153	0.60512653	0.727394454	1.041798614	1.093704928	1.148930993	0.798119906	0.985276512	1.114240368	1.366077886	0.988287103	0.806828135	0.092970499	0.906056211	0.389155883	1.028251664	0.908100463	0	1.132680243	1.225730856	0.828010883	0.893299122	0.605132939	1.322296848	1.284791184	0.900814095	0.297061172	0.726971662	0.684441292	1.349861962	1.361329311	0.798472358	0	1.234746222	0.641149671	0.45854475	0.912131476
2.4.2.27	0	0.000870085	0	0	0	0	0.000364358	0	0.000280912	0	0	0	0	0	0.001151119	0.001252043	0.000817863	0	0.000774731	0.000106589	0	0	0.001037555	0.000947571	0.000962066	0	0	0.000978818	0	0.000576251	0	0	0	0	0.000158743	0.001097094	0	0	0.000423211	0.000929853	0.000292831	0	0.000636706	0.000675607	0.001015693	0.000167248	0.001017747	0	0.010471991
2.4.2.28	0.25109189	0	0	0	0.062810414	0	0.027535276	0.239780852	0	0.234724043	0	0	0	0.01522886	1.25241224	0.082889594	0.187514605	0.07172859	0.059424724	0.013426917	0.254487567	0	0.108892527	0.141782062	0.177758114	0.374508818	0.187308317	0.269401297	0.054530196	0	0.057314753	0	0.255176402	0	0	0.170135956	0	0	0	0.02954895	0	0.033766741	0	0	0	0	0	0	0.161950218
2.4.2.29	0.962501555	1.029396353	0.863876823	0.694243753	0.983946353	0.940615331	1.011650445	0.974557047	0.953110506	0.955042151	1.011845216	0.928955976	0.940129642	1.003614631	1.050804878	0.835771601	0.978001339	1.070022926	1.084264016	0.92826787	1.020616638	0.98600944	0.968180397	1.01171545	1.029501128	0.989386859	0.970642338	1.009662887	0.993630068	1.070680353	0.916863922	1.057097358	1.077953077	1.082487903	0.960315443	0.872608468	0.921824279	1.073169464	0.879681606	1.074779016	0.926089107	0.947549575	0.897464005	1.007736356	1.038655396	0.926944016	0.902383961	0.950200828	0.5033852
2.4.2.3	0.081553202	0.011791249	1.370668152	0	0.127666617	1.324480368	0.511173295	0.863650533	0.266771639	2.402161422	0	0.77332655	1.235152884	0.325417389	0	0.803659364	0.376887701	0.810611971	0.415161759	0.477713296	0.536115078	0.042108247	0.22156622	1.256294538	0.444966877	0.083474019	0.145262097	1.073393889	0.407209294	0.862549021	1.313899351	1.345497496	0.301656849	0.955035903	0.432184243	0.893350069	0.166499312	1.297936311	0.447115108	0.605284168	0.599901706	1.108813623	0.573110622	0	0.218668066	0.649578638	0.581614772	0.083077409	0
2.4.2.30	0	0	8.06658E-06	0	0	0	0	0	8.92757E-05	0.000255957	0	0	0.000141704	0.00016331	0	0.00014362	7.65091E-05	1.41813E-05	0	0	0	0	0	0.000129871	0	0.000189193	0	4.72943E-05	0	5.15794E-05	0.000158626	3.9689E-05	0.000152525	0	8.34886E-05	0	0	0.000278935	0.00015016	5.56597E-05	4.43294E-05	0	7.59802E-05	0.000122624	0.000275128	0	0.000143256	4.43007E-05	0
2.4.2.36	0	0.00425158	0	0.007458924	0.003275759	0.00824723	0.003446269	0	0.009259891	0.007900594	0.042811306	0.002498489	0.003250502	0	0	0.00523928	0	0	0	0.007752766	0.00832854	0.007243974	0.009637607	0.006337088	0.027297891	0.010293062	0.008122732	0.018009282	0.003945372	0	0.007429599	0.013594362	0.00113159	0	0	0.011343747	0	0.009801337	0.002514404	0	0	0.010348035	0	0.003608755	0.052308425	0.007663993	0	0	0.008933928
2.4.2.37	0	0	0	0	0	0	0	0	0	0	0	0	0	0	0	0	0	0	0	0	0	0	0	0	0	0	0	0	0	0	0	0	0	0	0	0	0	0	0	0	0	0	0	0	0	0	0	0	0
2.4.2.4	1.066126993	0.168741111	0	1.105248826	0	0.309813899	0	0	0.219516588	0	0.208543333	0.21990576	0.317022477	0.058516804	0	0.183079643	0.107691441	0	0.062293893	0	0.019688399	0.330184048	0.200514104	0	0.098485162	0	0.443684679	0.759677824	0.135301391	0.246298226	1.01941284	1.067766517	0.266514463	0.430571499	0.228377804	1.088235707	0.002310579	0.069806404	0.167619665	0.148417367	0	0	0	0.101784235	0.374156081	0.97965523	0.293536201	0.39666146	0.200384005
2.4.2.43	0.329164759	0.302810394	0.048591896	0	0.199277753	0	0.160868624	0	0.227634998	0.315717032	0.204458383	0.281421549	0	0	0	0	0	0	0.008384664	0.303089514	0	0.309028056	0.245458541	0	0.30514922	0.254925431	0.038526691	1.104939934	0	0.058841569	1.313177667	1.015459897	0	0	0	0.968012536	0.269459708	0.294992761	0.160038546	0.505889295	0	0.230677389	0	0	0.081042826	0.622229702	0.012785574	0	0.143015547
2.4.2.6	0	0	0.053911544	0.083106263	0.032323084	0.241255734	0	0.201593882	0.202828324	0	0	0	0	0	0.139992303	0.1540777	0	0.079827578	0	0	0.116965901	0	0.05126262	0.199576087	0.161693699	0.076785953	0.116432358	0.054873733	0.357566101	0.233010787	0.127474899	0.007914474	0	0.081228592	0.119359619	0	0.00311979	0	0	0	0.158404325	0	0.150777898	0	0.021735963	0	0.201998511	0	0.970800689
2.4.2.7	1.060497728	0	0.987321293	0.803268761	0.047544023	0.264032634	0.779676428	0.750413152	0.295939331	0	0.787985459	1.188680758	0.675177425	1.203865836	0	0.417556673	1.391549369	1.486804527	1.165808683	1.215803264	1.339852897	1.38565109	1.045429037	1.051005558	1.238759733	1.244991536	0.875021745	0.639023192	1.156153337	0.959046202	0.750947378	1.233002148	0.886524204	0.827229407	0.762247108	1.136645368	1.336852164	1.043335156	1.797729259	1.004884559	1.181663266	0.987712272	0.876379856	0.934010266	0.757739826	1.11435589	0.713094473	0.561849029	1.279981555
2.4.2.8	0.255815243	1.052247621	0.673877236	0.896855663	1.18653665	1.326968751	0.64309305	0.909608629	1.064805053	0.654814495	0.693934364	1.351387363	0.989520286	1.200514724	0.795268759	1.168750573	0.002128496	1.518919185	1.606671083	1.275830954	1.242096267	1.01892846	0.22339378	0.757052327	0.646148439	1.214627642	1.058284784	0.725206753	0.986198909	1.274067085	0.738429224	1.191212248	1.00292283	1.149154205	0.8684316	0.773111887	0.723457722	1.744266722	1.022334963	0.682911243	0.811771635	1.219860356	1.00435844	2.16726647	0.41988308	1.215036112	1.118615458	1.096269976	1.251054542
2.4.2.9	2.4691007	0.801784954	1.657105726	2.085583257	1.292493211	1.030224508	0.687654232	1.629059526	1.265104897	1.416591122	1.438944265	0.885287148	0.701824034	1.239691	1.70615074	0.977593285	0.309623147	1.790305075	2.20677307	2.192750669	2.145614463	2.203834331	0.90459563	0.524782779	1.842923606	1.426549208	1.493151831	1.241118637	2.249799953	1.370271907	0.720549929	1.454571546	0.818202662	0.597446834	1.180644583	0.788242493	0.893671687	1.305388952	1.348579455	1.148573869	1.664207917	1.637898765	1.431098004	1.167588053	1.895972311	1.128207821	1.223052173	0.929072892	1.942225504
2.4.99.-	1.335863943	0.613283772	0.296659593	0.299325983	0.743066967	0.218479447	0.503134227	1.158381881	0.578181749	2.227948366	0.772506552	1.428950759	0.999499601	1.14627412	0.057597351	1.4370145	0.525185045	1.112213642	0.80936148	1.393556696	1.024844782	1.284957581	1.017880289	0.804168124	1.047701397	0.835788257	0.185430636	0.46979793	0	0.734974734	0	0.731687468	0.547943863	0.264543724	0.366309997	0.274325088	0.931381939	0.352969274	0.3483533	0.164544323	1.006023176	1.978212701	0.666057505	0.29606479	0.696577206	0.501736932	0.170728082	0.703749412	0.325528555
2.4.99.1	0	0.001131997	0.052857881	0.005590024	0	0.003110196	0	0	0.002403297	0.005967015	0	0.00194459	0	0.00332731	0.003113419	0	0	0	0.005191082	0.004305208	0.001968238	0.0031069	0.002156782	0	0.002385765	0.00262968	0.004069583	0.002465643	0	0.005741058	0.005885424	0	0	0	0	0.006617133	0.000535959	0	0	0	0.00568376	0.049430997	0	0	0	0.002265225	0.00661112	0.006189031	0
2.4.99.12	1.274438717	1.241422088	1.177219872	0	1.022294849	1.039211794	0.557587336	0.232896218	0.309617597	0	1.117990154	0.72568215	1.327732076	0	1.385322082	0.158395967	1.315433439	0.169539254	0	0.272516857	0	0.43998623	0	0.078182752	0.03145114	0.363627394	0	0.796163473	0.065900521	0.288377838	0.846411738	0.815545338	0.07737351	0.421297753	0.343312841	0.918125732	0.023306098	0	1.176608522	0.41963363	0	1.266090058	0	0	0.506826485	1.376762501	0.28417883	0.342299942	0.464563393
2.5.1.-	3.164851098	2.775184724	1.723347069	1.326139232	0.785849395	0.194584472	0.470691615	0.1251392	0	0.969601006	2.689059771	0	0.782087692	0.751881373	0	0	0.384217135	1.478817284	0.468977155	1.306039547	0.270313884	0.291459775	0	0	2.7422402	0.658874878	1.639173128	2.685228329	1.640627272	0.25812505	1.156964483	1.121747273	0	0	0	1.095460078	0.330538454	0	0.744207815	0.841539049	0	0	0	0	1.858313197	1.224167915	0.702108938	0.002756004	1.358942098
2.5.1.1	3.033364638	1.22311819	2.552266175	1.272450137	5.820856357	1.790201281	2.633208306	5.502101494	3.28057999	5.003028464	2.73930468	3.058656338	3.37206165	1.600701277	2.302339348	1.445627066	1.572927979	3.326363077	3.430838473	3.909849178	2.811096884	0	1.525634589	1.971622608	1.926035737	2.159161075	1.688524188	1.434025668	1.332656791	1.923736397	1.857268899	1.633406109	3.768245212	3.279243211	3.416987488	2.909428409	3.788698101	3.497155839	3.263069295	1.999026653	1.794093275	1.681216945	1.622520787	0	2.686783396	2.781019545	2.274017889	2.231340378	3.046866828
2.5.1.15	1.312309061	1.881823646	1.075964974	0.533341734	0.954743338	1.207367944	0	0	1.04784407	0.119355675	0.72620618	0.730796104	0.942675705	0.846468187	1.287273967	0.783856342	1.261630208	1.144251043	1.194080108	0.434280341	1.011726318	0.337539436	0	0.739118389	1.600167218	0.798705442	0.848836946	1.36966188	0.942430645	0.182397998	1.198369104	1.606709157	0	0.494465012	0.11494241	0.879055343	0.031065745	0.969919539	0.959965229	1.970015476	0.40973043	1.303064637	0.086674421	0	1.263725809	1.650595398	0.546835378	0.945858911	0.37863771
2.5.1.16	2.193474425	0.186741136	0	1.173515708	0	0.366556519	0	0.220634732	0.226471019	0.16703182	2.076170476	0.386539282	0	0.164287494	0.053422465	0.085680837	0.234577694	1.006668047	0.950569155	0.897024151	0.671624652	0.510130498	1.32717865	0.085109192	0.78833205	0.104926431	0.707045083	0.677185888	0.469353847	0.864626353	1.327353538	0.866328034	0.970464131	0.867642629	0.619404912	1.246073164	0.514011222	0	0	0.345069855	0	0.598579708	0.597463213	0	1.978793038	1.197152063	0.471726127	0.994866972	0
2.5.1.17	1.998080982	1.081743797	0.270769341	0.253815818	0	0.880724218	0.573081243	0	0.765292253	0.652295162	1.92659427	0	0.153268166	0.065218239	0	1.282139663	0.332889828	1.342907486	1.82022348	1.863856988	1.032760923	0.377760334	1.23722388	0.228541645	0	1.555953019	1.287955773	0.978948192	0.434265724	0	0	2.357688194	0.537884112	0.226327448	0.166146332	1.37862757	1.484808575	0.093504152	1.609831139	0.963007552	0	0	0.294881437	0	1.72385651	1.613100556	1.192689481	0.706756371	0.125037907
2.5.1.18	5.957027959	6.006528663	2.399327535	0.15318483	0	0	0	1.836121087	1.037261818	1.614729486	8.304379304	2.060537993	0	0.826446832	0.014015186	0	0	0.540145212	0	2.835833402	0.766046223	0	0	0	0.530639043	0	1.730237572	3.381487174	0	0	4.158428889	3.042079243	0	0.598665379	0	1.69695893	1.64852201	2.649406631	0	0.132026527	0	0	1.907967253	0	9.209229451	5.753201139	0	0.47625148	2.141397195
2.5.1.19	1.221634513	0.877305683	0.983556351	0.769303397	0.922878309	1.084440858	0.580143635	1.096862462	1.127746322	1.116688927	1.197341703	0.911946599	1.21431847	0.987392599	1.89469903	1.098661557	1.10995816	0.96621394	1.071576655	1.096943117	0.896394109	0.991473716	0.883264384	1.206834894	1.010883699	0.438053237	0.924285266	1.018212777	1.0397165	0.806890947	0.9580026	1.10663058	1.029868196	0.825735069	0.814131146	0.798146112	0.931814574	1.184063595	0.920415669	0.304453073	0	1.0223813	1.044380074	0.846464121	1.344078123	0.844627596	1.232074501	1.278111084	0.458486869
2.5.1.2	0	0	0	0.034896599	0	0	0	0.020197119	0.043648153	0.018067831	0.158374869	0	0.048800178	0	0.01477559	0.038404302	0.04973265	0.245389761	0.15609071	0.190245947	0.21313123	0	0.009556091	0	0	0.032962686	0	0.035673169	0	0.01984824	0	0	0.051605169	0.000223687	0.022583221	0.037771025	0.016092651	0	0	0.051070221	0	0.00804157	0.016591445	0.045689363	0.163708585	0.050390412	0	0	0.043628786
2.5.1.21	0.026947391	0	0.131464324	0	1.146853235	0.137943277	0.056472585	0	0.026473759	0	0.54696915	0	0	0.061749954	0	0.109241522	0.006280052	0.038500749	0.151694339	0	0	0.123652249	0	0.046488383	0.046734184	0	0.030404251	0.043526314	0.067913392	0	0	0.145889811	0.007229038	0.000656391	0	0	0	0	0.098274437	0	0	0.099788075	0.032181984	0.008109063	0.483765299	0.055096438	0	0.059506874	0.150881883
2.5.1.22	0	0	0	0	0	0	0	0	0	0	0	0	0	0	0	0	0	0	0	0	0	0	0	0	0	0	0	0	0	0	0	0	0	0	0	0	0	0	0	0	0	0	0	0	0	0	0	0	0
2.5.1.26	0	0	0.061945389	0	0.010661531	0.010729867	0.045037787	0.000593808	0	0.035521362	0.211638417	0.016664168	0	0.038258631	0.133680151	0.514428579	0.100608567	0.104552836	0.088189423	0	0.07842008	0.039124669	0.121076029	0.020365957	0.018919765	0	0.099023171	0	0.009257585	1.099282676	0	0.04143637	0.499153508	0.461946379	0.345404232	0	0	0.139559974	0.015640023	0.146825871	0.047715196	0.120683019	0	0	0.074508711	0.066630108	0.1401088	0.196599736	0
2.5.1.3	1.159327001	1.449280426	0.654471335	0.188278318	2.252970882	0.665106417	1.081287224	2.363370045	1.499731209	1.157264256	1.402507619	1.943027466	2.259118497	0	0.76113273	1.434844654	2.493248249	1.818947051	1.334586578	1.692786015	1.354445067	0	1.220527956	1.734508027	1.243798158	0.673635189	2.157193956	0.93528926	1.040405026	0.392298297	1.261044845	0.648459327	1.633376449	1.742477361	1.463437486	0.518920614	1.245190689	2.159083241	1.190168856	0.899825551	0.227995507	1.437049954	0.393575416	1.293824129	1.688025977	1.403847807	1.456459299	1.591552396	0.706584548
2.5.1.30	1.013225623	0.056371196	0.289917832	0.542801582	0	0.247664546	0.388227415	0	0.30349414	0.438455769	0.37687132	0	0.084242218	0.383405967	0.11501024	0	0	0.712707705	0.537102269	0.70055534	0.584822224	0	0.351373605	0.472965164	1.562295559	0.591071378	0.015843851	0.094265153	0.775768936	0.002642041	0	0.443128118	1.134125932	0.95616848	0.618225509	0	0	0	1.029054849	0.733373869	1.368546606	0.091555573	0	0	0.680561957	0	0.332008631	0.654975196	1.141411911
2.5.1.31	1.11690403	1.121769354	0.946366868	1.208776883	0.964946078	1.031873777	1.025253408	0.896632616	1.562756749	1.146504295	1.107172983	1.091389	0.795985455	1.156536549	0.982818037	1.183266884	0.927586144	1.596462822	1.855121195	1.609942217	1.807492247	1.174147209	0.98224936	0.583559397	1.913646852	0.917722762	1.016302177	0.985647412	1.130227429	1.007048867	1.173357914	0.854124394	0.947385478	1.082860494	1.064698997	0.898866817	0.824739945	0.897180443	1.112419159	1.018993015	1.064169981	0.822669684	0.873176028	1.098907393	1.067630906	1.197361035	0.899501633	1.002353884	1.210369556
2.5.1.32	0.750786263	0.180184144	0	0	1.282188554	0.26605684	0.352782966	0.231765266	0.235806175	0	1.732048365	0	0.065208633	0	0	0.285172369	0	0	0.01399893	0.153289399	0.071489664	0.336238613	0.074408134	0	0.327343032	0.240657623	1.179114667	0	0	0	0.223996633	0.067832494	0.206315056	0	0	0	0	0.101250646	0.204315749	0.053104673	0	0	0.159673397	0	1.294237478	0	0.467166951	0.171004362	0.138056979
2.5.1.43	0	0	0	0	0	0	0	0	0	0	0	0	0	0	0	0	0	0	0	0	0	0	0	0	0	0	0	0	0	0	0	0	0	0	0	0	0	0	0	0	0	0	0	0	0	0	0	0	0
2.5.1.44	0	0.023900964	0	0	0.005081095	0.003713526	0.015294092	0.048553704	0.026197552	0.012402759	0.09195798	0.016643262	0	0	0.012367843	0	0.005228949	0.065026022	0	0	0.029784594	0.009055022	0.012901292	0.059330868	0	0	0	0.0549194	0.025579218	0	0	0	0	0.003804852	0	0	0.003078863	0.054328116	0	0.064129097	0.064667182	0	0.057797045	0	0.100684372	0.163689257	0.070485106	0.151729017	0.010935296
2.5.1.46	0.005531805	0.01146427	0	0	0.018324069	0.006302755	0	0.015921864	0	0	0.042363338	0.006753727	0.0149495	0.028342185	0	0.024640929	0.014763374	0.010567432	0	0	0	0	0	0	0	0	0	0.014236699	0	0.002053252	0	0.029493235	0.029009828	0.021070528	0	0	0.027939936	0.018769171	0.025743407	0	0	0.033907146	0	0.003129777	0.045434713	0	0.011769579	0.011342185	0.015756562
2.5.1.47	2.534701638	2.506232284	1.482272145	0.352723006	1.882608085	0.201141054	0.636999418	1.484683646	1.070769807	2.04960287	2.73345962	1.774219839	2.152665155	0.550046097	0	1.164588281	1.589794886	2.737677091	1.7122599	1.244845092	2.064364588	0.437597711	1.859498132	1.647375775	1.65388328	1.286192015	1.02863666	2.933707308	1.913479363	1.611097367	2.702883356	2.226148135	2.38112329	1.473320909	1.488347827	2.983384386	2.424547966	0.981827165	2.046844604	0.878939083	0.993405815	0.984103842	1.898602415	0	2.774808613	4.016857687	0.970313562	0.624722906	1.651729772
2.5.1.48	0.322189854	0	1.200772416	0.467700366	0	0	0	0.240958857	0.152113692	0	0.807215184	0.035331098	0	1.29931252	0	0	0.638740297	0.9283209	0.694371322	0.993903871	0.624929936	0.009716006	0.883674892	0.842328082	0.719410629	0.180162301	0.867447869	0.934303827	0	0.070085743	1.347723855	0.889535607	0	0	0	1.0163117	0	0.054750821	0.454703067	1.149123056	0	1.184744239	0	0.279372861	0.662986123	0.96448006	0.941309025	0.485229771	0.522741663
2.5.1.49	1.769485998	1.755595237	1.538066479	0.063587696	1.971877824	0.36100451	0.720120827	2.088426313	2.299624628	1.504477817	1.253146453	2.081303205	1.955442187	1.25574767	1.307968129	2.267054235	1.326486846	0.637242562	1.0502356	1.998813918	1.45738148	2.787642425	2.623161714	3.124849165	0.441355914	0.035268024	0.222175884	0.331336494	0.27541834	0.305052475	0.392792656	0.241431811	1.854252771	1.736425281	1.740106446	0	1.464747564	0	0.856946014	0.92950694	0.822399025	0	0.509675892	0	0.596620154	0	2.018026086	1.93605867	0.152457534
2.5.1.54	1.650831781	2.227794134	1.711318941	1.086856144	1.039164186	0.189232204	1.390896711	1.765508826	3.18026985	3.014791712	1.242443591	1.545820602	1.457431625	1.32115286	0.536455949	2.770444696	1.243239999	1.687178275	1.968842029	2.097598636	1.347046402	3.652033482	0.389961026	0.752352344	0.962105893	0.774999036	1.081706853	3.203594421	0.589478706	0.526444867	1.805941727	3.467801154	1.920990187	0.840691265	1.760670586	2.842214922	2.610772797	1.168787081	1.931062985	1.786137415	0.500966827	1.233051673	1.554776781	1.398677486	1.584844476	2.895734205	1.503654571	2.247209	0.394808222
2.5.1.55	0.829274163	0.845552267	1.33591388	0.391498202	1.006233106	0.794436308	0.406612138	0	0.452506404	0.19378165	1.326606844	1.357784387	0.980417506	0.332263727	1.070247097	0.111395937	0.710809872	0.391351847	0.136060788	0	0.192341558	0.003555973	0	0	0.04789443	0.787086976	0.030474372	0.707778439	0	0	1.087538285	0.766204087	0	0.340589024	0	0.748301779	0.393119811	0	1.118965991	0.265613015	0.309566738	0.963938287	0	0	1.444751622	1.093748779	0	0.518535443	0.245731426
2.5.1.56	0.371864789	0.550778238	0.381401592	0	0	0	0.368538425	0.332224607	0	0	0	0.952103136	1.167498742	0.358131373	1.187725748	0.082490107	1.961002606	0.846216263	0.726547209	1.06138644	1.192835123	0	0	0	0	0	0.942793173	0.229188151	0.251209199	1.10419269	0.022932884	0.113218948	0.325496086	0.351648154	0.024610067	0	0	0	0	0.437475027	0	0.41597485	0	0	0.256427753	0.258788665	0.391797108	0	0
2.5.1.6	1.03553219	0.894425849	1.135343342	1.156375183	1.007147105	0.85290552	0.912002229	1.148417673	0.888136074	0.952191073	0.866181552	1.094295514	1.109797058	0.952041575	1.113071199	1.254191265	1.003767147	1.394387819	1.396199682	1.175055182	1.271155494	1.072116796	0.878253156	0.948432465	1.162396382	0.881637349	1.620455077	1.057724078	1.034177449	0.896315213	1.159326473	0.916494682	1.114716868	1.255427325	1.184286023	1.095174308	1.154928945	1.07107445	1.334493504	0.871951434	1.081496589	0.973451209	1.435917461	0.924068645	0.868591997	0.992199013	1.085781927	1.144957	1.055113678
2.5.1.60	0	0	0	0	0	0	0	0	0	0	0	0	0	0	0	0	0	0	0	0	0	0	0	0	0	0	0	0	0	0	0	0	0	0	0	0	0	0	0	0	0	0	0	0	0	0	0	0	0
2.5.1.61	0.929237852	0.982556445	1.323444361	0.01602898	0.872640227	0	0.1319091	0	1.755118697	0.743520881	0.885992654	0.236292951	0	0	1.26718174	0.660098918	0.626845192	0.822470745	0.656233755	0.882726497	0.606091999	0	0.795940085	0.536241737	0.58051393	0.297133509	0.916700291	1.106991111	0.407965481	0	1.20244426	1.107415872	0.216081707	0.60123985	0.806539701	0.611901733	0	0.221784907	0.935774751	0.180032811	0.080092959	0.553785972	0.63306804	0.353490099	1.0841178	0.670905179	1.073479371	0.912733251	0.32532889
2.5.1.62	0	0.000689819	0.001259966	0	0	0	0	3.82613E-05	0.000462232	0	0.007142249	0	0.001480094	0	0.000587649	0.000351293	0	0	0	0	0	0	0	0	1.17904E-05	0	0	0.000737655	0	0	0.001162014	0.001235557	0.000915485	0	0	0	0	0	0.00118245	0.000303377	0	0.000155635	0.000465382	0	0.007476207	0	0.000350567	0	0.000762003
2.5.1.66	0	0	0	0	0	0	0	0	0	0	0	0	0	0	0	0	0	0	0	0	0	0	0	0	0	0	0	0	0	0	0	0	0	0	0	0	0	0	0	0	0	0	0	0	0	0	0	0	0
2.5.1.68	0	0.020941663	0	0.532149815	0.035751442	0.055151156	0	0	0	0	0.030756809	0.017637136	0	0.016534679	0.022940949	0	0	0	0.084820121	0.000820931	0.084261757	0.029835724	0	0.057072632	0.260358385	0.004695225	0.070571722	0	0.025633836	0.020762333	0	0	0.03161768	0.00020322	0.050863924	0.084437981	0.078049812	0.036746466	0.071918611	0.071674814	0	0.005669694	0	0.012873501	0	0.00846449	0	0	0
2.5.1.7	1.353896536	1.121638062	1.354111352	1.236407399	1.131005826	0.707240826	0.762201554	1.632243852	0.67898216	2.04869248	1.311298229	0.922606035	0.890210087	0.608343956	0.742255592	1.724692288	0.992494895	1.746918108	1.903668024	2.275543765	2.172734938	1.101427524	1.286736278	0.84656752	0.885910672	1.865001266	1.118286917	1.339844857	2.192954549	1.219951937	1.027527262	1.210489732	0.696749709	0.781292996	0.997692942	0.88643405	1.61712213	0.725666744	1.001232863	0.85293211	1.659188238	1.083231069	1.034326726	1.200216741	1.405700248	0.950013429	1.554245999	0.991666166	1.151287429
2.5.1.72	1.352531773	1.062099173	0	0.056768107	1.27818641	1.212571289	0.24176685	1.3465806	1.207409495	0.018638368	1.168584309	1.207671567	1.07865815	0.630891309	1.094214114	0.845487555	0.307554941	0.863984497	0.49782833	1.121609843	0.667524759	1.387799133	0.987498725	0.920284828	0.294484501	0	0.190071007	0.969629951	0.376044133	0	0.813354484	1.134008246	1.095882292	0.820212972	0.96392178	0.560468242	0.055351821	0.12681222	0.624406549	0.516547552	0.226419561	0	0.543772591	0.213755453	0.727718164	1.200208358	0.52979784	0.308401932	0
2.5.1.73	0	0	0	0	0	0	0	0	0	0	0	0	0	0	0	0	0	0	0	0	0	0	0	0	0	0	0	0	0	0	0	0	0	0	0	0	0	0	0	0	0	0	0	0	0	0	0	0	0
2.5.1.74	0	0.229060142	1.2142905	0.837927944	1.32993979	0.720748344	0.092540328	0	0.058280821	0	0	1.092115661	1.673043742	1.000324512	1.195135593	0	0	0.195390298	0.152533272	0.345969872	0	0.115509085	0.011764637	0.114771507	1.093251566	0.850493362	0.550653551	0.741687833	0.386277308	0	0	0.754492078	0	0	0	1.006792343	0	0	1.083442266	0.894399669	0.230147112	1.207305935	0	0.27886242	0	0.860329519	0.267482205	0.16722845	0.74966673
2.5.1.75	0.803284569	1.06876855	0.8901437	0.889592288	1.10662889	0.924497355	0.748324051	0.777077212	0.738006465	1.06746458	1.031814275	2.112378099	1.927194328	1.17441519	0.901997541	1.073091791	1.002281667	0.912092161	1.221267796	0.738938079	0.855289361	0.93954095	0.83433067	0.992427887	0.697306908	0.810850565	1.18025507	0.911305039	1.204113821	0.78603979	0.986518349	0.930104545	0.777650704	1.081434513	0.741474144	1.133723576	1.087763093	1.254808686	0.749596462	0.870770793	1.244656297	0.757943366	0.699596391	0.875298702	1.144887671	0.97478567	0.93446596	0.778714822	1.081991547
2.5.1.77	0	0.002466497	0.002161528	0.002690171	0.000715609	0	0.001325792	0.000644892	0	0	0.019891184	0	0.001571627	0.001731626	0	0.001076143	0.002088383	0	0	0.000346706	0.001894201	0	0	0.000215512	0.003017482	0	0	0.00297046	0	0	0	0.000437789	0.002892571	0	0	0	0	0.001909959	0.003198286	0	0.002264099	0.000389339	0	0.00256988	0.01949791	1.83929E-05	0	0	0
2.5.1.78	1.009379326	0.997831159	0.873831963	0.035801105	1.313861652	0.643318046	0.622785739	0	1.32610877	0	1.269379346	1.259852612	1.095427684	0.226701262	0.990690289	0.287569354	0.739757211	0.963724478	0.621610884	0.78075609	0.54785827	0	0	1.357323253	1.146563865	0.554066087	0.733914397	1.297339095	0.211263207	0	1.067758925	1.020177973	0.807323102	0.542556934	0.35750439	1.301302105	0.741309325	0.115392538	0.685155801	0.602191095	0.316196238	0.900235281	0.294074022	1.004250794	0.80092886	1.212654175	0.890170691	0.489919778	0.81135867
2.5.1.82	0	0	0	0	0	0	0	0	0	0	0	0	0	0	0	0	0	0	0	0	0	0	0	0	0	0	0	0	0	0	0	0	0	0	0	0	0	0	0	0	0	0	0	0	0	0	0	0	0
2.5.1.84	0	0	0	0.000865057	0	0	0.001311192	0	0.003154598	0.002750588	0.018250397	0.002186419	0.002130632	0.0005075	9.55003E-05	0	0	0.002467111	0	0.002293382	0.002168533	0.000771952	0.002725879	0	0	0.00022772	0.001582133	0.001635731	0	0	0	0	0.000625963	0.000785033	0	0	0	0	0	0	0.000725837	0.002148046	0	0	0.017420258	0	0.000472291	0	0.000365016
2.5.1.86	0	0	0	0	0	0	0	0	0	0	0	0	0	0	0	0	0	0	0	0	0	0	0	0	0	0	0	0	0	0	0	0	0	0	0	0	0	0	0	0	0	0	0	0	0	0	0	0	0
2.5.1.9	1.09490177	0.976968184	1.131663248	0.572162143	0.827142252	1.145070416	0.557354339	0.29361308	0.917147689	0.087967413	0.999826814	1.221017148	0.868898064	0	1.220313904	0.216385887	1.311314745	0.968492851	0.813467396	0.61203065	0.570661592	0	0	1.304735437	0.733809984	0.743324469	0.694966662	0.671749088	0.086938579	0	0.768828844	0.661665467	0.882011823	0.407673321	0.533993519	1.173268718	0.793521893	0.094697551	0.690601354	0.807976636	0.133341975	0.950026596	0.780946073	0.891738199	0.698452117	1.159190607	0.734375087	0.582905252	0.696548961
2.5.1.90	0.880703598	0.737865863	1.372427232	0	0.791065261	0.711334591	0.192858403	0.246091127	0	0	0.903939924	1.006091602	1.410198653	0	1.36241126	0.152704129	1.01438943	0.130586003	0.095488698	0	0.190303131	0	0	0.297939378	0.468306523	0.388313461	0.562679202	0.900988449	0	0	1.363695794	0.52885403	0.301120693	0.390451408	0.002821328	0.491338478	0	0.252395293	0	0.376069505	0.111470164	0.935951249	0	0	0.76234787	0.870690465	0.105872297	0.494591644	0.374245441
2.5.1.96	0.009197117	0	0	0.00806842	0	0.017758347	0	0	0.026821033	0.007470529	0.102243315	0.038318012	0	0	0.04291867	0.071682335	0.006847666	0	0.073550831	0.027324157	0	0.054713424	0	0.066970845	0.01701572	0	0.219098657	0	0.019415549	0.038859784	0.049610434	0.004977632	0.004122696	0	0	0.025057866	0	0.016528448	0.092438762	0	0.091726313	0	0.007924513	0.034311093	0.076755726	0.06282313	0	0.040571455	0.119269587
2.6.-.-	0.263148745	0	0.925611889	0.577784778	0.26648373	0.112688153	0.461677611	0.058767415	1.112795788	0.258797377	0	0.10992089	0.131643951	1.083640727	1.049808763	0.679143382	0	0.621554484	0.562587253	0.285396745	0.23829027	0.63624659	0.057835939	0.20035658	0.520982911	0.017490259	0.232583766	0.151904678	0	0	0	0.215437264	0.969247725	0.508653273	1.002308164	0.31280031	0	0	0	0	0.022135228	0.560739921	0.415718689	0.096468508	0.368064248	0	0.174860928	0.811162655	0
2.6.1.-	4.163295971	1.24710278	1.788137272	0.309598522	6.47467255	0.712763342	0.461996228	1.016401206	1.791464902	3.54392791	3.962528677	3.4562073	3.876706235	5.134340031	4.154079937	2.454964687	1.022360797	3.030951455	2.082117173	3.068750624	3.251000609	4.579239506	6.300444464	2.386860945	2.698446779	3.542769165	0.679959288	3.357005832	3.865219767	0.694343069	6.263115594	2.394392702	1.508535103	2.560138475	0.067345892	3.142738084	0.493905934	1.327295579	2.373340819	4.159865187	1.316779339	2.501863803	2.187187731	3.297998122	5.467656273	6.472221086	3.233315959	3.280141437	2.307106735
2.6.1.1	0.746515301	0.690957189	0.871885106	0.86264548	1.64024639	0.452771316	0.936127452	2.931629083	0.727963662	0.219897437	0	2.665739676	2.213730882	0.956931559	3.67517925	2.441264396	1.304435966	1.927129838	1.824106063	2.220291117	2.331570501	0.917772634	0	0.749058959	0.888724168	0.49343249	0.801328578	0.507603321	0.212671445	2.225190712	0.968143463	1.273818102	1.157034958	1.192235571	0.777951389	1.775797249	0.938903501	0.355183867	1.440355426	1.227944102	0.397877834	0.505009914	1.069518361	0	0	1.29660111	0.951216947	1.207917415	0.712677311
2.6.1.11	2.53092392	2.899957826	1.833980201	2.219557324	2.183163558	1.769616319	0.155833575	2.794723001	3.667927698	0.98729361	4.791263058	2.02427756	2.206974813	0.052079338	0.456427501	3.316875124	0.866103053	2.84543468	1.125805322	3.138706719	2.23230827	3.911457656	3.88629267	2.822776099	2.507840943	1.074195611	2.998213884	1.579138484	0	0	1.61655039	2.133592947	2.352995247	3.703934168	3.617149674	2.074771557	2.33735123	0.112681701	0.780754652	0.433772138	0	0	2.026378938	0.823092066	4.142431298	2.923920916	2.877940894	1.031619969	0
2.6.1.13	0	0.184127129	0	0.116536982	0	0.116523598	0	0	0	0.084980931	0.306033619	0	0.153931155	0	0	0	0.083452192	0.290418607	0.28104474	0	0.025738954	0.029773381	0	0	0	0	0.140126886	0.223954518	0.211637783	0	0.089840469	0	0	0.158166924	0	0.134784302	0	0.223728767	0	0.079632295	0.089552036	0	0	0.011928833	0.287932938	0.227608113	0.093344886	0.33280775	0.139306772
2.6.1.16	0.72064573	1.284686567	1.115465006	1.124975889	0	1.33826939	1.198141852	1.143825854	1.261150766	0.791306826	2.12343293	0.718556161	1.169443357	0.722868823	1.204414573	1.389124222	0.783250481	0.729753764	1.10975327	1.332606512	0.776001269	0.964632127	1.12380998	1.62743229	0.640831862	1.168085967	0.704554603	1.016567065	1.113952986	1.983297517	1.467219023	0.652983317	1.460992853	0.975886998	1.133968673	0.72772675	0.915746921	0.859087255	1.189645495	0.726384424	1.029351638	0.900666523	0.817587163	0.744246439	1.894195105	1.354775756	1.021516524	1.231966645	1.226681623
2.6.1.17	0.496494654	0.445166914	0	0.045312315	0	0.055730712	0	0.115809121	0	0.028592103	0.473753329	0.04966529	0.04225438	0.077579763	0.116369478	0.078404751	0.109974814	0	0.010664749	0.004720694	0	0	0.060340201	0	0.131236219	0.066483822	0.041908657	0	0	0.126250304	0	0.094941737	0.053257505	0.118990305	0.10589356	0.119405569	0	0.080862158	0	0	0	0	0	0	0.363993237	0.09459476	0	0.086950993	0.013594288
2.6.1.18	0.566376695	0.325247137	0	0.174550117	0.254933471	0.109884631	0	0	0	0.234549648	1.42821786	0.140972249	0.16809513	0.197175417	0.111127795	0.298191957	0.061385144	0	0.144768573	0	0	0	0	0.221154286	0	0	0.156052396	0	0.036377214	0	0.290727049	0	0	0.128085494	0	0	0	0	0.156560847	0.1328535	0.262843255	0	0	0	1.436616562	0.444872995	0.441467456	0.307635921	0
2.6.1.19	1.433193833	0.703647104	0	1.018117131	0	0	0.790914615	0.053556227	0	0	2.530437533	0.108482138	0.597071083	0	0	2.226881639	0	0.704019605	0.808187126	0	0.770119669	0.334075253	0.348338961	0.181515388	1.330625431	0	0.923181053	2.341991144	0	0	0.892192459	3.423609555	0	0	0.125384342	2.406123187	0	0	0	1.738833456	0.735148769	0.967481443	0.278277147	0	1.994849056	2.432445328	1.290790567	1.259280896	0.39301663
2.6.1.2	0	0	0	0	0	0	0	0	0	0	0	0	0	0	0	0	0	0	0	0	0	0	0	0	0	0	0	0	0	0	0	0	0	0	0	0	0	0	0	0	0	0	0	0	0	0	0	0	0
2.6.1.21	0	0.281530725	0.16636636	0	0.235884074	0	0	0	0.060342278	0.191887145	0.59245191	0.241513456	0.00730235	0.137673351	0	0.128651578	0.206682393	0.04028594	0.360279745	0.491635965	0.326703938	0.038811076	0	0.467417787	0.107214566	0.426027779	0.015230183	0.111225122	0	0.041022906	0.108657072	0	0.096406764	0	0.255985989	0	0.045188186	0.215681611	0.030323725	0	0	0	0.198176754	0.019200155	0.666155928	0.080374787	0.065803937	0.175065535	0.13652066
2.6.1.36	0	0	0	0	0	0.010710335	0	0	0.02296497	0.009138256	0.034782031	0.023573605	0.003685561	0	0.014379492	0.014399145	0.006281807	0.022169095	0.015299571	0	0	0.008870668	0.000675745	0	0.005900647	0.002632017	0	0	0	0	0.003666352	0	0	0.016116281	0	0	0.014125229	0	0.007331544	0.026274388	0	0.004080142	0	0.010314058	0.027686276	0	0.011760155	0	0
2.6.1.37	0.135885627	0.270004772	0	0.235416358	0	0	0	0.973986998	1.323247308	0.205222496	0.974724326	0.808225139	0.818915821	0.281160242	0.337395705	0.684899619	0.052167319	0.330681461	0	0	0.097780845	0.005944436	0.959559715	0	0.281498178	0.122933486	0.484411634	0	0.039744054	0.272699517	0	0.226701612	0.361178105	0.297656429	0	0.504861333	0	0	0.159928025	0.109147293	0.001887816	0	0.84366218	0	0.90534704	0.351070429	0	0.061266918	0.051654169
2.6.1.42	1.232526882	0.932355741	1.163664508	0.90334939	0.82178613	0.499248217	0.102053816	1.134664271	0.813160787	1.061601192	1.116720032	1.341197304	1.289300448	1.398986454	1.663877752	0.836653248	1.002793456	1.236669641	1.403224082	1.520979038	1.231826907	1.050945882	1.167786598	1.023346699	0.771681561	0.335676003	1.015613349	1.226522431	0.721260181	1.119594261	1.463815987	0.870638719	1.256407186	0.843513236	1.076095157	1.13475362	1.059121226	0.882357976	0.59597003	0.993312732	1.217285885	0.997764861	0.617829671	0.14626134	1.466354934	1.293382125	1.209779389	1.29681675	0.378042203
2.6.1.44	0.004041587	0	0.033553729	0	0	0.082802898	0.080810108	0	0	0.05004121	0.665501853	0.090750488	0	0	0.029553403	0	0.029645227	0	0	0.008437461	0.061789054	0.023597299	0	0.100248923	0.014694721	0.063513759	0	0.031386731	0	0	0.039829912	0	0.022337739	0	0.065216917	0	0	0	0.086577996	0.040128138	0.084305443	0.052775659	0.035091218	0	0.700899391	0	0.069345702	0.158326823	0.046718763
2.6.1.46	0.027530212	0.006119355	0	0.028641754	0.017814421	0	0.012106968	0	0.033359681	0	0	0.030334448	0	0.004908019	0.032107134	0.41663908	0	0	0.034380495	0.02381336	0.027809633	0	0.008409979	0	0.011960769	0.034123678	0.026465686	0	0.012866972	0.040387277	0	0	0	0	0.001719264	0	0	0	0	0.04562661	0	0	0	0	0.015712348	0	0.053938601	0.041098259	0
2.6.1.48	0.060036372	0.04659841	0	0	0	0	0	0.00266479	0.007419275	0.040840084	0	0	0.047679513	0	0	0	0.00899596	0	0	0	0	0.020008993	0.039142983	0.057549493	0	0	0	0.00939375	0.026919794	0.038755805	0	0.057432681	0	0	0.022965041	0.018295974	0.025731375	0.022735615	0.02086608	0.011378564	0.008478095	0	0	0.061135384	0.019596269	0.013355845	0.045146654	0	0.049805871
2.6.1.50	0.00057073	0.002078458	0.010064826	0.011484434	0.009412906	0	0.003537174	0	0.011476984	0.00244035	0.009823945	0	0	0.011292416	0	0.003264858	0	0.002336698	0	0.000253992	0	0	0	0.008052697	0.009429186	0.004475094	0.008017769	0	0.007314073	0.008179973	0.001449581	0	0	0	0.005251618	0.00684911	0	0.008312987	0	0.000833018	0.006850348	0.006369643	0.003947242	0	0.009040548	0.005085938	0.009611722	0	0.007015506
2.6.1.52	0.665805715	1.166167138	1.096134171	0.629651837	0	0.778572813	0.482198776	1.680481529	1.047738931	1.029839714	1.047999131	1.330667369	1.378589349	0.65658708	0.238029884	0.784983368	1.053417257	0.113605023	0.322579044	0.39404553	0.784559835	1.166075452	1.101364496	0.113882384	0.849870409	0.597535403	1.2161634	1.339813213	0.45823415	1.352335446	0.627087716	1.344066266	0.619408862	0.571864602	1.124787238	0.992055107	0.656121119	0.063601776	0	0.279307686	0.140372495	1.034177185	0.805811732	0.142568118	0.879192975	1.07476903	0.66795213	0.419745229	0
2.6.1.57	1.12916046	1.444775511	0.169465378	0.371209067	0	0.286106789	0	1.214815136	0.447024005	0	1.322252926	0.244439622	0	0	0.070428242	0	0.45449569	0	0	0	0	0	0	0	0	0	0.85492875	0.99718128	0.329945194	0	1.216249967	1.019229789	0	0.094638206	0.276787129	0.729061006	0.078930356	0	0.860477215	0.583328054	0	0.43344407	0.171049867	0.003168854	1.826139196	1.844964352	0	0.463880843	0.991910947
2.6.1.62	0.460088615	1.398335005	0.629330477	0.412417799	1.064640638	0	0	0.285776728	0.033089554	0.058257129	0.56800048	1.221373886	1.310172383	0	1.114547898	0.663106173	0.546442731	0.520513449	0.150723546	0.162603264	0.325460968	0	0.075496714	0	0.992771764	0.638562867	0.242892801	0.789817589	0	0	1.326946398	1.046161755	0	0	0	0.873865851	0	0	1.019800231	0.469584467	0	1.255931769	0	0	0.905204025	1.037950427	0.076307254	0.730699337	0
2.6.1.66	1.112864679	0.899160573	0.313067139	0	0.987854598	0	0	0.459047389	0.314297133	0.338038558	0.349004514	0	0	0.478442274	0	0	0	0	0.638670954	0	0.526866773	0	0.17222549	0.373906385	0.985578301	0	1.527585891	2.102107181	0	0	1.504641515	1.731242946	0.46409369	0.783028985	0.831026458	1.093024344	0.051113782	0	0.095537699	0.258945314	0	0.445725201	0.32324397	0.414747115	0.370389399	1.430792291	0.490278455	0.226569978	0
2.6.1.7	0.082461702	0	0.007034126	0	0.186745917	0.104662882	0	0	0	0	1.323341266	0	0.061528486	0.092122196	0.165497329	0.137550279	0	0.05487179	0.169979832	0.183261697	0.158501261	0.033627019	0	0.148418587	0	0.158593421	0	0	0.169200137	0.194046956	0	0.006933204	0	0	0	0	0	0	0	0.205183547	0	0	0	0.114920173	1.131427328	0	0	0.058647918	0.091446273
2.6.1.76	0.140298425	1.324698205	1.110400359	0.166352819	0.216022406	0	0	0.182749554	0.200087437	0	0.540774456	0.110164213	0.099717718	0	0	0	0	0	0	0.078975121	0.245022337	0	0	0.725874185	0	0	0	0.453744388	0.233898155	0	0.795292005	0.241141948	0.302823375	0.181089567	0	0.459814174	0	0.27196273	0	0	0	1.134607418	0	0.172291254	0.71148978	0.7840664	0.595520054	0.317332683	0.241542042
2.6.1.77	0	0.0736934	0	0.016452502	0	0	0.048444133	0	0.10711111	0.093087159	0.029546785	0.047426548	0	0.021739409	0.90212264	0.003776629	0	0.096859696	0	0.093567455	0	0.029433357	0	0	0.07972544	0	0	0	0	0.04282717	0	0.052473638	0.044316494	0	0.031192856	0	0	0	0.065458533	0	0	0.068051073	0	0	0	0	0.070893813	0	0
2.6.1.81	0	1.394073183	0.115618466	0	0	0	0	0	0	0.115990997	0	0.286837765	0.007892116	0.264283513	0.238281503	0.114818993	0	0	0.316432252	0	0.292478767	0	0	0	0	0	0.532454072	0.827874171	0	0	1.005952786	1.138896024	0.322739725	0.125486769	0	1.007386595	0.030429607	0	0.036404869	0.706738429	0	0.163254691	0.133923235	0.30288942	0.016487898	1.804127776	0	0.098359077	0.370283719
2.6.1.82	0.381072238	0	0	0.163309606	0	0.076671811	0	0	0.014910118	0.175784621	0	0	0	0	0.054308212	0	0.077860021	0	0.031250909	0	0.307868313	0	0	0.167997678	0	0	0.090876418	0.726741348	0.04942279	0.063394818	0	0.963845081	0.002076863	0	0	0.837343913	0.043700823	0.183987455	0.243098608	0.520130555	0.084892989	0	0.171696727	0.191105921	0	0.965758047	0	0.209915052	0
2.6.1.83	0	0	0	0.135823791	1.153593847	0.30908919	0	0	0.590828966	0.901998035	0.370220939	0.657069392	1.050888154	0	0.690102503	0.382762874	0.250711186	0.459454109	0	0.11468777	0.626089557	0.127937918	1.322469561	0.985349126	0.2693234	0.149182703	0	0.290223892	0.20278091	1.006032911	0	0.1278533	0.965556462	1.268172111	0.651455923	0.129932086	1.059108157	0.049786603	0	0.24100146	0	0.099930685	0.00166832	0	0	0	0.852724887	0.464308399	0.436054091
2.6.1.84	0	0.006750301	0.04366206	0	0	0	0	0.03069724	0.032279155	0	0.065741496	0.052362171	0.053872053	0.032128892	0	0.02866398	0	0	0.05073495	0	0.025932266	0	0	0.039041832	0.049815959	0.033358158	0.019621327	0	0.010965133	0	0	0	0	0.015739084	0	0.054291783	0	0	0.030213196	0.035580183	0	0	0.0284655	0	0.014758881	0.017307615	0.026274063	0.040900205	0
2.6.1.85	2.374616043	0.549012097	1.003543249	0.268237419	2.532226396	0.123788495	0.193410542	0.466094688	2.269769609	0.442560536	1.68362696	1.505372601	1.247092164	0.387985381	0	1.110353289	1.212929031	1.404671967	0	0.488977953	0.704837081	0.134196113	0	0.854624396	1.905814291	0.195186096	0.366262511	2.33752373	0	0.336858703	2.299123456	2.020300644	0	0.179243001	0	2.08064935	0.384992988	1.376571484	1.624928659	1.644416308	0.608499124	2.657878865	0.542076537	0.262850149	1.682460579	2.327560128	1.283118494	1.48655571	0.893432742
2.6.1.86	0.002389119	0.001628298	0	0	0	0	0	0.015926288	0	0	0.015856518	0	0.021858268	0.013098214	0.01053345	0	0	0.002050018	0.005660604	0.023529397	0.00819043	0	0.00728036	0	0	0.000295355	0	0.026426425	0	0	0.011523766	0.007982464	0.019892966	0	0	0	0	0	0	0.01327769	0.017378661	0.021307414	0.019808329	0.006876985	0.036222227	0	0.074646646	0.105845332	0
2.6.1.87	0.339009701	0	0	0	0.273841665	0	0	0	0.251044898	0	0	0.289980449	0	0	0.106361211	0	0	0	0.058892995	0.292917485	0	0	0.291616914	0	0.020647859	0	0.129046845	0.634290172	0.195666589	0.291994733	0.71375978	0.692729066	0.183717819	0.103306709	0	0.812884319	0	0	0.248956431	0.611743213	0.267983626	0	0.23650553	0	0.056567181	0.678528955	0	0	0.244379584
2.6.1.9	1.136708899	0.852294858	2.299861514	0.696224393	1.31868655	0.0046812	0	0.418951807	0.951903483	1.197410732	2.779789708	2.336119981	2.397174546	0.949788547	1.078022496	2.458179865	0.950955981	1.090974644	1.42225106	0.728161138	1.575376414	1.37926167	1.407257014	2.353259274	2.717263195	0.419018772	0.716382387	1.383062669	0.652980617	0.474021723	0.715042577	1.279696355	1.125021182	0.691492632	1.448219514	1.087455671	1.239354741	0.892722404	1.420555441	0.579249483	0.086217804	1.789790617	0.977478847	0.879528537	2.042004551	0.690093702	0.996443953	1.45755416	0.874952831
2.6.99.2	0.84761819	1.214058149	0.090595826	0.307259872	0.788624545	0.745564286	0	0.150118185	0.064683402	0	0.68583298	1.103941114	1.345660662	0	0	0.36251573	1.229276792	0	0	0.254076634	0.021748152	0	0	0.053396512	0	0.203692059	0.661423236	1.169169082	0.046885948	0.366128668	1.345993489	1.084268525	0.231995863	0	0	0.550100812	0.431482393	0.206052668	0	0.518153216	0	0	0	0	0.833028787	0.941152583	0	0.300554979	0.538160451
2.7.-.-	0.583231538	0.314860978	0.202169402	0.373155588	0.95114503	0.66069589	0	0	0.112085972	0.391394388	0	1.172169738	0.917983796	0	0.301292739	0.341955668	0	0	0	0.026195204	0.207601284	0	0	0.390150877	0.642249624	1.135484096	0.16983599	0	0	0	0.332850602	0.460046052	0.01459851	0	0.253992486	0.746331109	0.078127494	0.207360219	0.133282823	0.54231667	0	0	0.23708219	0	0.487383889	0.083526758	0.236350451	0.236151847	0
2.7.1.-	3.116830836	1.617231675	2.922757198	3.571499373	0.143234232	1.387267004	3.174129602	3.211692679	9.180715863	12.82482396	2.708778583	1.19856318	0.665519215	1.581382245	0	0.685934762	1.189413789	1.840809424	1.319770012	1.138132111	0	0	2.494402558	2.981444678	2.229009916	1.006804584	3.365187754	1.744166424	2.759825441	0	0.067535686	7.169373877	2.397683449	3.171443672	0.77331245	3.012178942	2.933812096	0	3.934884397	4.807697884	2.17824777	1.441096386	0.322258437	1.122562309	1.912114777	2.917314829	4.221065351	4.343368654	0.151645887
2.7.1.1	0.062882939	0.024938858	0.052703471	0.064442609	0	0.074422833	0	0.042561404	0.037089911	0.050569873	0.045076973	0.371499543	0.345518942	0	0	0	0	0	0.10591529	0.038246623	0.084638274	0	0.026507792	0.071211568	0.038538357	0.045433671	0.03641261	0.064508243	0.064831969	0.053381955	0.016697601	0.054046391	0.002711036	0	0.048046765	0	0	0.07351334	0.021937711	0.029883408	0.0441835	0.062883161	0.067120726	0	0.008512112	0	0	0	0
2.7.1.100	0	0.038640974	0.143188789	0	0	0	0.329952806	0	0.379797737	0.88731581	0.216295904	0.131349212	0	0	0.209123272	0	0	0.381555941	0.113431016	0.088229228	0.131277548	0	0.012680562	0.034529657	0.235266585	0	0	0.033463672	0.033535287	0.049083303	0.915939203	0	0.845708558	0.549221873	0.726570945	0.22879094	0.103821683	0	0.456680437	0.635060805	0	0	0.179108972	0	0	0.985532018	0.211835519	0.343056934	0
2.7.1.105	0	0.224349247	0	0.055605853	0.179764302	0	0.128736933	0.223891141	0.013202559	0.099913037	0.121732904	0	0.216963653	0.182520652	1.782756535	0.20329169	0.230361175	0	0.204300597	0.176241512	0	0.010286735	0	0.160029065	0	0.023435767	0	0.247574194	0.13785457	0	0	0	0.109618202	0.064459892	0.148575675	0	0	0	0	0	0	0	0.104605608	0.213560159	0	0	0.204303853	0.247937683	0.865929923
2.7.1.106	0.027462363	0	0	0.253622279	0.012859399	0	0.016490001	0	0	0.01524931	0	0	0	0	0	0	0.023080952	0	0	0	0	0.005678423	0.015637069	0	0.016822623	0.025257168	0	0.028534015	0.008254279	0.016313307	0	0	0.022491119	0.001511227	0	0.02717526	0.000713749	0	0	0.002228744	0.012476354	0.010958238	0	0.007836103	0	0.0209362	0	0.013601831	0.013145515
2.7.1.107	0.755550648	0.853577149	0.96684599	0.27931519	0.359828228	0	0.746832754	0.829882326	0.049122521	0	1.177202897	0.817568868	0.888409946	0	0.741436864	0.74240883	0.891530243	1.04919102	0.774817449	0.833352049	0.81720548	0.625201016	0.239333198	0.594460441	0	0.593101564	1.129961116	0.972621349	1.063616562	0	1.313452913	1.120840483	0.329077513	0.630654783	0.457326121	0.684185408	0.247440626	1.084118182	0.227540743	0.266668893	1.049732924	0.924002743	0.908723635	0.674158188	1.135371839	0.662914385	0.20104282	0.624749016	0.838915627
2.7.1.11	0.626931308	0.665581906	0.324600876	0.277074337	3.469172735	1.765371622	2.549501483	1.792151252	0.979661624	1.129368927	1.582293668	3.210265946	3.181806895	0.416509094	0	4.390640759	0	1.095735419	1.143161861	2.584772775	2.331671549	1.936862399	5.178496706	2.554894557	1.679753669	2.005292599	0.676796182	2.110746709	0	1.270691407	1.536942773	1.136932571	3.291750103	3.556544845	2.333886809	1.907585094	3.261667592	1.657947915	1.983551158	1.535461195	1.830664223	0.871834724	1.309707759	0.248609629	0.525477004	2.610732589	3.450330487	2.139388658	1.836922478
2.7.1.113	0	0	0	0.136858824	0	0.264441824	0.26861389	0	0.354619193	0	0.414552279	0	0	0	0.052497907	0	0	0.350218386	0.607366003	0.404918552	0.181212995	0.336781063	0.254420783	0.367515018	0	0.642973595	0.017924035	0	1.575308084	0.037804713	0.087392555	0.310702751	0.31814293	0.196265698	0.041330776	0.235485378	0.138076348	0.324722071	0	0	0.090693523	0	0.02981112	0	0.325318507	0	0.281518862	0	1.286059383
2.7.1.12	0.815225468	0.508939817	0.453838229	0	0	0	0.095351081	0.233293702	0	1.406150551	0.871801181	0	0.113797726	0.398652058	0.380797148	0	0	0.181465026	0.137095581	0	0.033777649	0.470533836	0	0.416562014	0.641402368	0.688337698	0.134434615	0.932383153	0.485262979	0.191063112	1.323527173	1.473684975	0.018706211	0.62190232	0.069859081	1.000811939	0.012443706	0	0.272184566	1.102186178	0	0	0.405600954	0	0.965505611	1.380768599	0.212509485	0.304063493	0.437522966
2.7.1.13	0.046976999	0	0	0	0.001978894	0.031977528	0	0	0	0.0041775	0.015964799	0	0.035360785	0.02604966	0.006775633	0.008794406	0.024392491	0	0.002135317	0	0	0.009314931	0.025031876	0	0.005883954	0	0	0.030611185	0	0.048871237	0	0.026819326	0.012598405	0	0.027507662	0	0.03342188	0	0.017974666	0.03765734	0	0.01718336	0.042070203	0.016275708	0	0.021961218	0.008634627	0.031028917	0.053584589
2.7.1.130	0.868903175	0.797505395	0.783444246	0.081248053	1.098781979	0.162213728	0.520019946	0	0	0.410228804	1.240818432	0.83961324	1.429498266	0.380210752	0.860785212	0.1964004	1.391842739	0.278963991	0	0.027025736	0	0	0	0	0.352286015	0.493636027	0	0.916828244	0.096135424	0.277383757	1.331389824	1.177118276	0.263227732	0	0	0.958514291	0	0.082255714	0.751179096	0.18496851	0.340945501	0.57773492	0	0.161158655	1.318788407	0.670594296	0	0.318525644	0
2.7.1.144	0.428896653	0.539719039	0.120028295	0.638939092	0	0.018034493	1.026956798	0	3.187379142	1.18753936	0	0.213298628	0	0.129727136	0	0.831598006	0	0.353666135	0.855065091	0.448375586	0.16635042	1.103623324	0	0.233110299	0.10413679	1.037982477	1.244631607	0.691124356	1.150027856	0.706591979	0.498176505	1.976411855	0	0	0	1.137575136	0	1.092061922	0.503748977	1.481587541	1.059469481	0	0.18653734	0	0.367059954	1.001874123	0.921885215	0.43126154	0.003419213
2.7.1.145	0	0.03038721	0	0.014702141	4.82089E-05	0.032266929	0.034931558	0.023930654	0	0	0	0	0.010524771	0	0.028251429	0	0.013112448	0	0.012829783	0.015491862	0.007838185	0	0	0.025694502	0.003641029	0	0	0	0.010082779	0.022906126	0.032495734	0.00717091	0	0	0	0.036407761	0	0	0	0.029521208	0.011099088	0	0.01882324	0	0	0.0083201	0	0.00098417	0
2.7.1.146	0.012478363	0	0.003260528	0	0	0	0	0	0	0	0	0	0.001348138	0	0	0.014343651	0.013163934	0.00487288	0.010080683	0	0	0	0.012062314	0	0.001797541	0.004673525	0	0.011100429	0	0	0.005972848	0.004449458	0	0.008585863	0.005019961	0	0	0	0.014618899	0.006653764	0	0	0	0	0.010247274	0	0.001427461	0	0.046476777
2.7.1.147	0	0	0	0	0	0	0	0	0	0	0	0	0	0	0	0	0	0	0	0	0	0	0	0	0	0	0	0	0	0	0	0	0	0	0	0	0	0	0	0	0	0	0	0	0	0	0	0	0
2.7.1.148	1.135021513	0.699736087	0.809118943	0.754310516	1.076810749	0.951756107	1.089413583	0.872876914	1.215984004	0.824546674	0.973905618	0.865633592	1.102271143	0.996994156	0.92857066	0.916024355	0.771486167	0.986514083	0.93130547	1.040905238	0.852151417	0.816863002	0.783818873	1.03726134	0.983198307	1.174042546	0.946302269	0.823121079	1.115552052	0.903141378	1.037120251	0.962582406	0.846591415	1.155538399	0.898727566	0.744796285	0.832506279	0.926949525	0.869385695	0.310022013	0.010171504	1.001889834	0.708090587	0.044476714	1.101828116	1.090873796	1.090442699	0.954445337	0.679941199
2.7.1.15	0.714001325	0.082992088	0.599721644	1.191065665	0.466791471	0	0.199703413	0.526811926	2.52585926	2.842187509	1.255489018	0.827349954	1.084953377	1.609147564	0	2.251683027	0	1.948803943	1.058160497	2.004512664	1.542523943	1.133092787	1.575415478	0.38802909	0.769275376	1.631991395	1.173603928	1.120900243	1.729158249	0.635983464	1.507980984	1.755167667	0.252974427	0	0	1.606110138	0.276818008	1.138203625	0.129209552	0.188044104	0.275608698	0.831753421	0.142642784	0	1.235721859	1.251473852	0.731558666	1.397857552	1.799905756
2.7.1.156	1.532459411	2.559516227	0.804360388	0.489703997	1.980513088	0.732479051	0.054427857	0.278473321	2.938910366	3.703189747	1.971503199	0.901204879	2.031898993	0.563632708	4.052795797	2.62961695	0.465082793	1.045230215	2.1777934	2.106860321	1.97632132	0.86212653	0	1.137496814	1.037722807	0.476864039	0.12198288	1.978628017	0	1.851268494	0.476903151	2.767485275	1.582766732	1.557905153	2.40164335	1.969547558	0.1764311	0	1.259073426	0.801702617	0	0.258713988	0	0.76069657	1.904168517	1.399559891	1.398611134	1.259162896	0
2.7.1.16	0.494033023	0	0	0	0	0	0.173030355	0.061946001	0	0.772990453	0	0	0.327636408	0	0.205654221	0.150013858	0.154315915	0.198094187	0	0	0.153572441	0.277546912	0.100633836	0	0.320283011	0.2921005	0.425453707	0.956930294	0.323331537	0.144926911	0.960236027	0.721124694	0.226008138	0.270718052	0.439478649	0.611992487	0	0	0.313119567	0.452535459	0	0.041657908	0	0	0.06567797	1.071134753	0.377406773	0	0.452006823
2.7.1.161	0	0	0	0.000374695	0	0.000531517	0	0.000195653	0	0.001025289	0.00050009	0.000855423	0.000474618	0.000950812	0	5.35516E-05	0	0.000753618	0.001004932	0	0	0.000799722	0	0	0	0	0.001237106	0	0.001128447	0.00014366	0	0.000274803	0.000144688	0	0.001236373	0.000452226	0	0	0	0.001076795	0	0	0	0	0	0	0	0.000839944	0.010963253
2.7.1.162	0.010479896	0	0.022240625	0	0.015151529	0	0	0	0	0.002258881	0	0	0	0.217895452	0.018075343	0.013547981	0	0.017757148	0	0.020374627	0	0	0	0	0.02121122	0.020592227	0.008384953	0.007773344	0.014070943	0	0	0	0	0.009096536	0.007853014	0.018276187	0.003440185	0	0.001281775	0.005863017	0.019566617	0.014497233	0	0.023351541	0.022815166	0.010945493	0	0	0
2.7.1.164	0	0	0	0	0	0	0	0	0	0	0	0	0	0	0	0	0	0	0	0	0	0	0	0	0	0	0	0	0	0	0	0	0	0	0	0	0	0	0	0	0	0	0	0	0	0	0	0	0
2.7.1.165	0	0	0	0	0	0	0	0	0	0	0	0	0	0	0	0	0	0	0	0	0	0	0	0	0	0	0	0	0	0	0	0	0	0	0	0	0	0	0	0	0	0	0	0	0	0	0	0	0
2.7.1.166	0.03840175	0	0.813124031	0.121672632	0	0	0.06154589	0.110477573	0	0	0	0	0.127341221	0.051396424	0.142750536	0.048684415	0	0	0.115820531	0.103852163	0	0	0.180192735	0	0.20218061	0	0	0	0	0	0	0.121192902	0	0.12131522	0	0	0.003533545	0.123638602	0	0.078321422	0.173004486	1.034357956	0.077805459	0.074650798	0.175642998	0.148004722	0.080722106	0.139293713	0.123077333
2.7.1.167	0.085784995	0	2.393227346	0.614271429	2.664854186	0	0	0.775946108	0.45715884	1.418985384	2.257267538	0.174278147	0	0	0	0.076353742	1.332553991	0.518257214	0	0.348045902	0.435457351	0	0	0.524690275	0	0	0	1.489427998	0.766753034	0.488388135	1.446207439	1.829577711	0	0	0	1.389141805	0	0	2.324025326	1.274765522	0.616744507	2.173839651	0.571166001	0	2.207515006	0.984740891	0.47049471	0.018426212	0.818195714
2.7.1.168	0	0	0	0	0.026220992	0	0.003367376	0	0	0.104647638	0.214640999	0.198448714	0.162966157	0	0	0.305199414	0.374684262	0.110461005	0.221149391	0.223215781	0.091607314	0.021311824	0.086645896	0	0.102298522	0.458392741	0	0.080029988	0.049138565	0	0.119379806	0	0.050656405	0.07457354	0	0.046808937	0	0.054936522	0.035637749	0	0.078309309	0	0.136878926	0	0.386103162	0.007601975	0.168685743	0	0
2.7.1.169	0.000392145	0	0.000747603	0	0	0	0.000491607	0	0.000143841	0	0	0.0011438	0.000854298	0	0	0.000773231	0.001031616	0	0.000749094	8.80009E-05	0	0.001290494	0	0.000142224	0	0.000405678	0	0	0	0	0	0	0	0	0	0.001048765	0	0.000324213	0	0.000698858	0	0.000847221	0	8.71955E-05	0.001011388	0.000353921	0	0.001083608	0.010834682
2.7.1.17	0.737073709	0.203414567	0.412261154	0.271880232	0.242584926	0	0	0.279372258	3.868083773	6.447259113	1.235242091	0.767454947	0.35569214	1.845363896	0.320196921	4.243039069	0.882329946	1.44616621	0.953087874	0.944170057	0.011774544	0.273951499	0.422998671	0.010371541	0.477091905	0.507698387	1.105664458	0.710899499	1.317489747	4.52352054	0.291856922	1.21725054	2.361290497	1.514102964	2.23890832	1.837242454	0.741307847	0	0	1.090756893	0	1.591791949	0	0	2.632234183	2.077254734	1.124044641	1.992421178	0.785621795
2.7.1.170	0.658956105	1.272672472	1.267996137	0.405226861	0.257800326	0.093324505	0.220536027	0	0	0.078471292	0.86013331	0.228445088	0.054496143	0.419110367	0	0.299597321	0.272933277	0	0	0.179052534	0	0.749127195	0	0.321859282	0.091703697	0.317339629	0.526342767	1.041761055	0	0.171446498	1.348216475	0.643098496	0	0	0.023469967	0.55736565	0.312256434	0	0	0.72917709	0.61161274	0.543489076	0	0	0.689786409	1.098217297	0.26185353	0.403290725	0
2.7.1.19	0	0.007409095	0	0	0.084580335	0.067054486	0	0.199609025	0.292215434	0	0.13818973	0	0.048354459	0.014533489	0	0	0.256533465	0	0.185475612	0	0	0	0	0.213571041	0.237157542	0.026178818	0.486909167	1.023189411	0.086943365	0.041172718	1.007953329	1.005424956	0	0	0.077423326	1.135548869	0.303973495	0	0	0.648131968	0.067799271	0	0	0	0.412567667	0.954149115	0	0.03700246	0
2.7.1.2	0.367377628	0	0.513712694	1.852814508	1.349342777	1.438735263	1.042737845	0	0.783444926	5.122565503	0.474428834	2.907099728	1.617751078	1.182406735	1.46148236	2.277404657	0	1.540019609	1.949105451	1.174654182	1.993279238	1.013463607	1.705252968	1.428873344	1.144393531	0	0.21048083	0.858487705	0.469333773	0.714653406	0.780622141	1.218815125	1.247080093	0.87711428	1.948889729	0.782805838	1.689138175	0.050593975	1.774817115	0.966720879	1.872185225	0	1.296266064	0	0.676945641	1.174376326	2.109193923	1.372276876	0.347190147
2.7.1.20	0.556611872	0	0	0.212504631	0.019200073	0.066100485	0	0	0.039311671	0	0.839118165	0.132728856	0	0.259228046	0.965297353	0	0.242338368	0.156033389	0.256590374	0	0	0.00711481	0.256436608	0.486018174	0.181103948	0	0.237006487	0.006150384	0.17425439	0	0.26590203	0	0	0.128690489	0.249074713	0.075235112	0	0	0.264616921	0	0.027509053	0.143548763	0.011911046	0	1.139809934	0.155094178	0.148501462	0.351355689	0.299476331
2.7.1.21	0.237197064	0.357320802	1.203682682	0.950290396	0	0.946837525	1.271828653	0.836280187	0.042205995	0	0.262909472	0.747416989	1.193630938	0	0	0.610964495	0.3267337	0.810806274	0.504036741	0.915587556	0.714014905	0.004966605	1.17886422	0.332116642	0.456809141	0.721985678	0.498973526	0.674442707	0.636744322	0.258492164	0.846349065	1.35338489	0.432075917	0.084010756	0	0.809804237	1.191105697	0.736484925	0.505116943	0.774060551	0.737494895	0.800574512	1.054999474	1.341426017	0	0.946687361	0.180514566	0.392140709	0.999693685
2.7.1.23	1.051593942	1.048146354	0.933805668	0.775411876	1.01845869	1.033840048	1.021231983	0.968306357	1.025869215	0.96387323	0.981984781	1.032560641	0.976439532	0.965129427	1.006647625	1.056271733	0.967321409	0.937218517	0.982825069	1.006779506	0.957891349	0.983108315	1.027590173	0.962197236	0.981706317	1.029300994	0.959622701	0.997815626	0.999464146	0.990507834	1.004205462	1.007207933	0.95786738	1.026788491	1.027524865	0.925167665	1.053816607	0.990579466	0.825763318	1.034516314	0.962763061	0.936746798	0.855425892	1.012857795	0.982543885	1.030662567	1.045943447	1.061429589	0.959304434
2.7.1.24	0.925590728	0.914155334	1.008495447	0.917922583	0.92071871	0.926929151	1.10110973	0.948843582	0.874565028	0.884247219	0.979958307	1.03476951	1.065901912	0.954873951	0	1.134364787	0.881692711	0.859733938	1.003267823	1.000763654	0.970641016	0.441743486	1.016721008	0.906731487	0.918894531	0.91347609	1.112161535	0.948114917	0.884502163	1.024550242	1.130277841	1.059285388	1.022217826	0.885083286	0.83368203	0.911728138	0.906819793	1.096598953	1.045376739	0.994445564	1.070810723	0.957248012	0.933226522	0.894222086	1.054555933	0.951865816	1.007574727	0.912603456	0.90762508
2.7.1.25	0.271326504	0.36607921	0.355646723	0.569985632	1.290508894	0.037929843	0	0	0	1.265893498	1.384392667	1.327666849	0.992337502	0.205350709	0.01067837	0.042361727	0.585263545	0	0.181740497	0	0.251995921	0	0	0.066388335	0.290988782	0.380968325	0.195713194	0.759919313	0.134902387	0	0.773654601	1.285580298	0	0	0	0.840935085	0	0	0.203599034	0.814719402	0.187045881	0.295038735	0	0.055080838	1.118556303	1.065044866	0	0.117638396	0.222534083
2.7.1.26	1.798595973	1.934428253	2.0527295	2.238450801	2.154010222	1.85588178	1.758968438	1.829608954	1.751643189	2.126930583	2.091701398	2.099905908	2.064472012	2.177855393	1.976649655	1.841547107	1.857283099	1.788060102	1.926350187	2.002436268	2.156832176	1.957465342	1.917195115	1.774734146	2.039996688	2.232961212	2.026928602	2.036905319	2.05889329	2.094493745	2.220653835	1.974628787	1.844495984	1.734925994	1.954495346	2.100846216	1.917845161	1.93900138	1.930122556	1.93632983	1.909008629	2.138974723	1.991435012	1.899492006	1.738625177	2.088773385	2.068651277	2.022268879	1.939052134
2.7.1.27	0	0.022040399	0	0.06004294	0	0	0.02243816	0.012370055	0	0	0	0.012583382	0	0.030821426	0	0.003030777	0	0.025432296	8.00444E-05	0	0	0	0.012648033	0.005092308	0.02750284	0.011454077	0.005606058	0.040101655	0.003401813	0.002557783	0.026774211	0.006085416	0	0.00770597	0	0.031686585	0.010668564	0.01654917	0.03369873	0	0	0.011896397	0.030140826	0.032274947	0.01726277	0.175275176	0.003263934	0.056664531	0.055479093
2.7.1.29	0	0.062001921	0.200389213	0.215605389	0	0.235158951	0.073672883	0.254209719	0.56570214	0.881827676	0.249731896	0.227487362	0.07973225	0	0.154243965	0	0	0.412943948	0.595029105	0.434224119	0.793579573	0	0.054054833	0.053963699	0.34960584	0	0.008865166	0.297716749	0.019560593	0	0.279884896	0.090597532	0	0	0.134009475	0.35510264	0.20313026	0	0.00970907	0	0.097720068	0.224532898	0	0.128765007	0.645489232	0.992685077	0.427299995	0.387232589	0.197603029
2.7.1.3	0.001126594	0	0	0.001159397	0	0	0	0	0.001478969	0	0.00738085	0	0.000854464	0	0	0	0	0.000465759	0	0	0	0	0.001262812	0	0	0	0.001600432	0.000946387	0.000452643	0	0	0	0.000304374	0.000403329	0	0.000779025	0	0.001025225	0.000389311	0	0.001151552	0	0.001507223	0.000776843	0.008183538	6.01365E-05	0.001537202	0.001412015	1.1117E-05
2.7.1.30	0.577019045	1.020893264	1.534444539	1.521112184	0.404402996	0.393976641	1.376089559	0.753547864	0.859841382	1.94605131	1.255282639	0.008764133	0	0	0.612174503	1.676868304	0.48102406	0.593531004	1.143874687	0.691933772	0.852089262	1.926228004	1.595402766	0.530780191	0.63926899	0.253508947	0.845983324	1.149335691	1.351590844	0.537606434	1.316884132	0.73459366	1.274457782	1.586742328	1.086414317	0.96659589	0.666495555	0	0.986150531	1.017263875	0	0.813605146	0.945888893	1.250572961	0.761054584	1.707966632	1.141036827	1.378916045	1.378051327
2.7.1.31	0.206856586	0.478397171	0.586416356	0.376374902	0	0	1.040612257	0.844711798	2.447491522	1.073023955	0.31431371	0.798270227	0.504625661	1.147421295	0	0.663510986	0.506801746	1.311675668	0.715231323	1.221707611	1.339142072	0.391808261	1.28396725	0.128128772	0.934873712	0.466626681	0.00490173	2.04004854	1.557145123	0.872734095	1.317855582	2.085289296	0.202430074	0.604047679	0.786494861	2.132261248	0	1.044370969	0.753579613	1.599689574	0.015429209	0.763835475	0.684628787	0.456209966	0.482317319	2.017728944	0.983727152	0.937072315	0.521177538
2.7.1.32	0.031508313	0.030365723	0	0	0	0.012911683	0.026597314	0	0	0.018928778	0	0	0	0	0	0.006262107	0	1.54943E-05	0	0	0	0.022799461	0.008778159	0.014056874	0	0	0	0.006999051	0.016662648	0	0.008668996	0.029197489	0.007913547	0.021286073	0.030386181	0	0	0	0.016680343	0.006844561	0	0	0.02549388	0	0.027578957	0	0.087722977	0.08025352	0
2.7.1.33	1.012949324	1.03029497	1.000860737	1.497845525	0.872158	0.522546814	1.40460897	1.071849289	0.739935491	2.059544862	1.140600938	1.684925607	1.487981374	0.959745725	0.971891832	1.147715593	0.834700949	0.971816618	1.114237041	0.830456695	0.969379703	1.706558623	0.860716295	1.245842944	0.698499915	0.877054751	1.630700279	1.057382727	1.228635988	0.872085055	1.004232491	0.77308555	0.755781653	1.079352793	1.063893631	0.902951293	2.105916949	1.307466952	0.769374841	1.039973898	0.725143022	1.065492926	1.157893192	0.093277598	1.226911648	0.685128376	0.845189807	1.237168358	1.109213403
2.7.1.35	0.89618345	0	0.387523628	0.046843728	0.159674713	0.131177526	0.376003126	1.203062961	0.543218132	1.768571124	0.368934915	0.461965079	0.493265092	1.089290898	2.107317475	0.637389122	0.497148053	0.929838762	0.998491312	0.862598323	0.718721618	1.092373087	1.253118606	1.24318612	0.711666014	0.678208466	1.166576271	1.681632605	1.524822467	0	1.117802632	2.323696918	0.674094193	0.669540951	0.670685498	1.682886263	1.238349047	1.010922454	0.747183988	1.14542178	1.148877581	0.847379248	0.312768936	0	0.204040613	2.057052351	0.944054343	0.591605635	1.208590249
2.7.1.36	0.262876608	0.20259563	0.021708846	0.321080121	0	0	0	0.151138296	0	0.095799416	0.145697007	0	0	0	0	0.128979701	0	0.115494892	0	0.279833934	0	0.12423418	0	0	0.165734057	0.538329969	0.201967099	0.130252747	1.05260316	0.015422928	0.192611587	0.041203933	0.195381947	0.209124311	0.221386313	0	0.072024393	0.182247768	0.155936849	0.309838737	0.918455414	0.056357788	0.102950374	0	0.271318008	0.205774791	0.22336872	0.138677374	0.84597705
2.7.1.37	0	0.059345333	0	0	0.023364795	0	0.062519998	0.077581019	0	0	0.035976229	0	0.009967038	0.726477008	0.02903546	0	0	0.027674868	0	0.065092982	0.002041115	0.081443753	0	0.059362283	0	0.055520188	0.016962475	0.013593776	0	0	0	0.105393548	0	0	0.053903439	0.113267231	0.047832427	0	0.684202284	0	0	0	0	0	0.051461087	0	0	0	0
2.7.1.39	1.136060888	1.033225812	0.866294112	0.512227158	0	0.040157834	0.224014195	1.028550628	0.166936255	1.17970197	0.736617521	0.302305823	0	0.757823048	0.032047775	0.039302864	0.831907546	0.307430437	0.734674966	0.343531772	0.267276787	0.590076759	1.171221068	0.003747829	0.844240629	1.36689108	0.531741097	0.729056085	0.634428739	1.243350356	0.818384386	1.252859444	0.144070953	0	0.353461485	1.310729408	1.22288204	0	1.388520757	0.98144468	1.340048101	0.551105327	0.746224265	0.186867637	0.577513095	0.590721199	0	0.485946969	0.857352556
2.7.1.4	0.590650813	0	0.654963044	1.159788317	0.757628843	0	1.093152877	0.3948937	2.270398906	3.148809593	1.471341705	1.568809501	2.017996072	0.409708984	0.668880033	1.030898714	0.728484572	1.426183363	1.511026681	0.760621421	0.355494829	1.30840331	1.721978868	2.797695418	0	0.688646514	0.797396886	2.129595285	2.391430468	1.499899223	0.594574967	2.646762001	1.462583742	0.372800527	1.233390427	0.888797954	0.872700467	0	0.303924276	1.531419532	1.745376805	0.253645386	0.124682702	0	2.035552052	2.260092766	0.498447218	1.527667133	0.267091445
2.7.1.40	1.6166921	0	0.824052077	0.622272238	0.879555466	0.607761927	1.33116915	1.004682154	0.784812784	1.203020435	1.491474037	0.805913843	1.242739515	1.403264038	1.28126459	0.670608007	1.005372614	1.437528176	1.327009415	1.550623686	1.321789012	1.158904551	2.095918485	0.697364618	1.688334808	0.549183957	1.290173751	1.639642596	1.061701939	0.911965095	1.895727435	1.566426294	0.703498215	0.975635885	0.729955863	1.782153304	0.599607031	1.102904226	1.231102328	1.467149366	0.621597329	0.812547756	0.863311146	1.278890457	1.357804003	1.461783784	1.420898557	1.174861636	0.878940948
2.7.1.41	0	0.001879844	0	0	0	0.001194545	0	0	0	0.014347403	0.011082197	0.016395376	0	0.007443761	0.003886279	0.001891177	0	0.007149857	0.000701306	0	0	0.000202741	0	0	0	0.007866658	0.007071984	0	0.005499121	0.002104533	0.004176203	0.012064628	0	0	0.000174117	0.019357015	0.0033866	0.013393202	0.010138833	0	0	0	0	0	0	0	0.015532484	0	0.050381082
2.7.1.45	0	0.53302398	1.406470353	0	0	0.791087077	0.595017	0.402651534	1.864601359	2.268958065	0.659348308	1.27962616	1.054703294	0.377378175	0.443078804	0.837270954	0.432415111	0.588443981	1.278969729	0.936401792	0.921481651	1.052625106	1.146573981	0	0.458171774	0.957817801	0	0.669438414	1.724049679	1.168913014	1.575535848	1.466831007	0.308378871	0.957393613	1.170141826	1.277648077	1.454718873	0	0.112569604	0.673722255	1.561350836	0.074494503	0.261151894	0	0.892118667	1.915146301	1.15063505	1.088755516	0.623269467
2.7.1.46	0	0	0	0	0	0	0	0	0	0	0	0	0	0	0	0	0	0	0	0	0	0	0	0	0	0	0	0	0	0	0	0	0	0	0	0	0	0	0	0	0	0	0	0	0	0	0	0	0
2.7.1.47	0	0.011838816	0	0.062936371	0.001211744	0	0.032771115	0.045745717	0	0	0.020136036	0.031725315	0.003587553	0	0.054883764	0	0	0	0	0.051403169	0.045841506	0.010564041	0	0.033997189	0.002057866	0	0	0	0.028589595	0	0.041034829	0.030544455	0	0.032580757	0.037900677	0.028605619	0	0	0	0.029271031	0	0.057325097	0	0.058087092	0.065211168	0.146292665	0	0	0.070622224
2.7.1.48	0	0	0.494697687	0.15034215	0	1.734307536	1.597421118	1.568079988	1.222814036	0	0.339483591	2.363646521	1.693192287	0.463365555	0	1.607087437	0.331570716	1.314828564	1.190669307	1.398266647	2.16873009	0	1.471120927	0.451529298	0.112761202	1.074169254	0.416010686	0.298069552	1.505975067	1.825895591	0.793923377	0.74622374	0.01014491	0.021291241	0.195551134	0.826800154	2.432448459	1.640870067	0.390265198	0.830934099	1.375685488	1.425064041	0.824437885	1.353902788	0.257929194	1.001668251	1.294269215	1.168951616	0.752390373
2.7.1.49	6.252095847	2.271906759	2.367914815	0.716958107	3.899243393	2.141056526	2.244818257	2.676221386	1.027773788	2.06273111	4.367249726	1.938387253	1.991693657	2.803324382	0.835449494	0.33071551	2.85407096	2.37761232	2.13865597	3.212954535	4.398682095	2.705584789	3.061594169	0.188958308	2.016131113	4.017823456	1.483267831	1.761584989	5.324432721	2.870591745	2.932005633	2.111518761	2.991128073	2.837009108	3.069100978	2.007895621	1.962806708	1.934467686	3.002439808	1.986895021	0.410368325	1.745534282	0.415997043	2.453067759	5.71115971	2.43835819	0.720735563	0.653034603	1.316649801
2.7.1.5	0.100095731	0.02126009	0.250245563	0.475201985	0	0	0.259193913	0.270452129	0	0	0.053073505	1.31410223	1.501864277	0	0	1.107261441	0.006600104	0.17978452	0.602970492	0.645563761	0.621989471	0.007120124	0.822009332	0.041537799	0.160727754	0.490833049	0.284875704	0.907278755	0.55770829	0.247941179	0.293641875	0.95199959	0.768872876	0.122183059	0.27901436	0.951810921	0.49015456	0	0.405999647	0.829004879	0.99665372	0.313841406	0.45860726	0.170708671	0.059903132	0.574326548	0.318628626	0.607041434	0.071468618
2.7.1.50	0.221826319	0.910304797	0.131737454	0	1.166842719	0.237188763	1.042580088	0.688055265	0.658897642	1.328353552	0.352722557	0	0.37009913	1.132427167	1.245194929	0.785202699	0.325384839	1.308473349	0.788663043	1.224155424	1.173854524	0.294924437	0.747903646	1.238088968	0.718714368	1.196377592	0.52678914	0.362821687	0.635690545	0.731755273	0.937856275	0.775206292	0.474931112	0.766805176	0.502526297	0.506470206	1.124766137	0.657552458	0.287734815	0.826135544	0.104027525	1.055073953	0.598048222	1.00233222	0.458455753	0.567516858	0.372337284	0.365296401	0.127487994
2.7.1.51	0.445235971	0.086921292	1.14504948	0	1.080913805	0.214547241	0.114464243	0.010854724	0	0	0	0.77406728	0.92306662	0.09517602	0	0.142320694	0.11310611	0.034353959	0.365269778	0.265835346	0.118582916	0	0.099923267	0.245575801	0	0	0.313326689	0.687427087	0	0.040381142	0.019541515	0.690218048	0.02159736	0	0.372451087	0.579957855	0.150419591	0.269237588	0.247505497	0.622722918	1.054394677	0.635210737	0	0.280072538	0	0.58847418	0.125636824	0.342147897	0.217478511
2.7.1.52	0.002113829	0.00275783	0	0.020272052	0	0	0.012384528	0.005316301	0	0.00827476	0.022576443	0.003779797	0.003410138	0.014444282	0.000802772	0.19180979	0.022632519	0	0.005119692	0.022448977	0.01883306	0.006797722	0	0.006769011	0.020031341	0	0	0.004984185	0	0	0.012649904	0	0.014965619	0	0	0	0	0	0	0.014687778	0	0.00240452	0	0.016328967	0	0	0.009964473	0.029468003	0
2.7.1.53	0.459349384	0	1.091397003	0.044976793	0	0.088611187	0.016168984	0	0.053428702	1.172052923	0.297963747	0	0	0.162238818	0.156030913	0.190466874	0	0	0.064148527	0.371965348	0	0.155714514	0.013338084	0	0	0	0.056229014	0.862324088	0	0.2464917	0	0.593229501	0.5486463	0.49704988	0.414916816	0.770450922	0	0.092966051	0.009584352	0.282274065	0.031462839	0.492334158	0	0	0.223660891	0.943891037	0.055618527	0.285011741	0
2.7.1.55	0.25923989	0	0.009648428	0.084376495	0.068691742	0.08695166	0	0.031681518	0	0.007242152	0.034668	0	0.081985617	0.154868671	0.05567848	0.16808473	0.070059665	0	0.001272331	0.079254934	0	0	0.015120923	0	0.018066397	0	0.250361876	0.106789827	0	0.082320606	0	0.370679594	0.075463547	0.084265796	0.010544764	0.220420521	0.013479484	0.025363551	0.322224971	0.256592723	0	0.039284946	0.000177202	0	0	0.036564737	0.038264578	0	0.054410819
2.7.1.56	0.29627132	0.737489407	1.28270013	0.915016095	0	0	1.936942579	1.075199118	2.45084107	1.458264599	0.424249751	0	0.227917503	0.124941452	0	0.73603741	0	1.210899683	1.416192519	1.210942753	1.251243851	1.185959527	0.603711736	1.325682927	0.767451281	0.697297624	0.344353611	1.413832422	1.760523842	0.058925602	1.13169852	0.522314734	0.80865274	0.699150783	0.533867115	1.326647717	0.552704871	0.736598261	1.291113481	1.397417923	2.007526613	0.484925908	0.708379353	0	0.551077459	1.545999084	0.643939901	1.352130594	0.607043477
2.7.1.58	0.56416324	0.064992182	0.135492528	0	0.143257804	0	0.261190633	0.043568837	0.226718604	1.202989734	0.304034363	0	0	0	0	0.056648242	0.296522405	0.321718021	0	0.276175558	0.039618474	0	0	0.182582184	0	0.28705289	0.512390605	0.904075913	0	0.837552463	0.378733578	1.098465221	0	0	0.032927395	0.526488065	0	0	0.618274125	0.695799454	0.060482658	0.381370581	0.281420808	0.257097377	0.471775127	1.598150095	0.329454639	0.27386988	0
2.7.1.59	0.248275199	0.031529388	0.683724627	0.26606229	0	0	0.217685318	0	0	0	0.068993905	0	0	0	0.028288753	0.319090526	0	0	0	0.313829736	0	0	0.045816189	0.195166905	0.305374515	0	0.182110276	0.896381456	0.106743813	0	0.443749892	0.602026199	0.112505341	0.015776002	0.222849465	0.734679655	0	0.298539455	0.187274318	0.227298828	0	1.132294652	0.164536045	0	0.238654987	1.171488864	0	0	0
2.7.1.6	0.149381893	0.049181691	0.510918282	1.693464151	0.94305338	0.538990671	0.308646098	0.258113411	0.796725882	1.091320092	0.47685129	1.308652569	0.946162624	0.627485416	0	0.68514245	0	0.658434344	0.357801178	0.390406786	0.361076337	1.35062733	0.568138374	0.564083982	1.35296753	0.928180462	0.045370706	0.441709617	0.877852539	0.699122078	1.448793148	1.071012896	0.483472367	1.086633224	0.3959685	0.703307312	2.100960275	0.115680374	0.814044906	0.161242251	0	0.664500693	0.59909721	0	0	0.443995714	1.166187238	1.056932444	0.3565148
2.7.1.60	0	0.253256718	0.82664167	0.096246488	0	0.061851471	0	0	0	0.224463363	0	0.134222665	0	0.106071107	0.078063178	0.476518521	0.130499461	0.496412049	0.122333452	0.446071749	0.593679842	0.174242001	0	0.272705614	0	0.00755715	0.336863221	0.814733225	0.195681269	0	0	1.249605824	0.227650485	0.062606422	0.185454725	0.826607202	0	0.047313886	1.083355272	0.909286996	0.141435156	1.03338724	0.29985099	0	0.403933788	0	0.584723827	0.343219152	0.179310789
2.7.1.63	0	0.121462552	0.06763584	1.610638741	0.025426199	0.048119249	0	0	0	0	0.1953859	0.155754709	0	0.791212163	0.185301996	0	0.109540851	0.103711786	0.164603351	0.111226808	0	0	0	0.194912723	1.091915503	0	0	0	0	0.074782364	0	0.122122208	0.020719165	0	0	0	0	0	0	0	0.048892953	0	0.067068531	0	0.041348528	0.009007597	0.193050287	0.255394117	0.169825253
2.7.1.65	0	0.000674654	0.00010857	0	0	0	0.000275217	0	0	0	7.28926E-05	0	0	0.001291695	0.001180967	0	0	0.000514811	0.000725676	0.00067053	0.000319917	0.000456699	0.000596729	0.000268092	0	0.001294193	0	4.39015E-05	0	0.001226402	0.001255664	0.000640367	0.00048072	0.000702064	0	0.00107103	0.000475556	0	0	0.001306232	0	0	0.000984215	0.000262037	0.00037099	0	0	0	0.010870115
2.7.1.66	0	0	0	0.005738043	0	0	0	0	0.017504195	0	0.099932584	0	0	0	0.008146325	0	0	0	0	0	0	0.009062966	0	0	0	0.022926415	0.020327828	0	0	0.021689672	0.003176602	0	0.020246409	0	0	0.019847613	0	0	0	0.009421891	0	0	0.010868553	0	0.088982467	0	0.005834457	0.022029428	0
2.7.1.69	3.792950179	0	16.72313452	0	1.952835117	11.39913757	22.00246345	21.5912773	66.98340778	4.213067418	0	0	0	0	4.248843041	13.18014488	12.60070449	20.47580689	24.09662923	10.98478103	14.82848086	33.39375831	47.11199526	0	0	10.34453184	11.29504658	28.75353439	44.83087524	0	0	42.55903504	1.573015397	0	0	12.90035661	6.06616307	7.195019039	0	11.91890769	32.52517813	0	25.32376113	0	0	28.42780063	3.010351354	16.48940783	21.01466777
2.7.1.71	1.347068637	1.505875272	0.489741732	1.093859836	0.958276701	0.588869923	0	0.597531239	2.230578899	0.851935802	1.274652651	0.677377044	0.845225008	0.908523289	1.578533985	2.407822493	0.447529456	1.400458277	0.737234814	1.175930856	0.876968784	0.8028769	1.369639041	1.400405681	1.227872322	0.793760436	2.011094425	1.454470481	0.54788578	0.45680246	2.339760028	2.22625061	2.047951224	1.655289081	1.355071372	1.843684105	0	0.329393603	1.198469394	1.135067798	0	1.651802857	0.181708151	0.542827874	1.2274653	1.5073366	0.827842351	1.12441446	0.212663114
2.7.1.72	0	0.014814241	0	0	0	0.010821647	0	0	0.009734136	0	0.015227079	0	0	0	0.004608136	0	0.009099924	0	0.003083332	0	0	0	0.011516589	0.007534683	0	0	0.009800593	0	0.011703386	0.014946033	0	0	0.012255404	0.002907293	0.015884728	0	0.004229871	0.014448233	0.00641094	0.017801721	0	0	0	0.009569504	0.009777331	0.018284299	0.007927847	0.005485517	0.029642287
2.7.1.73	0.161299794	0.186890039	0	0	0	0.031567141	0.269725543	0	0.164472133	0.161248937	0.246494903	0.231993002	0.206004119	0.265785706	0.269963603	0.276113579	0.25522824	0	0	0	0	0.133345136	0	0	0.221713692	0.112440087	0.484932605	0.664813921	0.11138199	0	1.142643721	0.877523839	0.25490839	0	0	0.694776087	0.291111421	0	0.185781766	0.757338848	0.209306189	0.286392633	0	0.140428277	0.027844914	0.639741149	0.25438484	0	0.177529384
2.7.1.74	0	0.000127209	0	0	0.000277456	0	1.3391E-05	0	0	0	0	0	1.8035E-05	0	0	0	0	0.000181096	0	0.000160505	0	0.000170564	0.000125163	0.000148034	0	0	1.0213E-06	0	0	0	0.000160602	0	0	6.49906E-05	0	0.000213621	8.51642E-05	0	0.000153437	0	6.60322E-05	0	0	0	9.41536E-05	0.000170552	2.92272E-06	0	0.000265301
2.7.1.76	0.045083458	0	0.033114984	0	0.020959121	0.006517712	0	0	0	0.012797781	0.055440409	0.037951574	0	0.004000952	0.042307601	0.04294213	0.037008246	0.164178908	0.139292965	0.192509612	0.172004165	0	0.011824485	0.033505456	0	0	0.009074039	0.054348921	0.029842494	0.043399602	0	0.05384745	0	0.036993222	0	0.036710678	0.022838845	0.046676054	0.005529045	0.012204017	0.041778775	0	0	0.011414152	0.07743296	0.047673521	0	0	0.224898121
2.7.1.82	0	0	0	0	0	0	0	0	0	0	0	0	0	0	0	0	0	0	0	0	0	0	0	0	0	0	0	0	0	0	0	0	0	0	0	0	0	0	0	0	0	0	0	0	0	0	0	0	0
2.7.1.87	0	0.309534722	0.114440013	0.048101368	0.062133843	0	0	0	0	0.033465963	0.095464223	0	0	0.031160108	0.015183277	0	0	0.047904074	0	0.008296722	0.022267193	0	0	0.031410094	0.037326684	0	0	0.120622718	0.008923655	0.009021476	0.052557007	0.147289209	0	0	0.061725721	0.192265083	0.007110082	0	0	0.056615069	0	0.011002768	0.019469312	0.046219541	0.055030084	0.313579741	0	0	0.057632056
2.7.1.89	0.386553808	0	0.124509716	0.186982404	0	0	0	0	0	0.179478709	0	0.079872161	0.10343341	0	0	0	0	0	0.148022057	0	0	0.220722725	0.247969599	0.135989445	0	0.177044976	0.373042286	1.050567287	0.139456049	0.063345294	1.207340147	0.692543484	0	0.279201938	0.165620944	0.8705186	0	0.289863751	0	0.389993241	0	0.283364937	0	0	0	0.571127458	0.067975203	0.014097585	0
2.7.1.90	0.136759542	0.061354854	0.053698291	0.64654563	0.276997367	0.213473244	0	0.274887443	0.187642401	0.312793265	0.325524498	0.864636763	1.077871072	0	2.1095466	0.205325189	0	0.184997553	0	0.112361527	0	0.058594925	0.28137014	0.116218472	0.040914233	0	0	0	0.203920811	0.074689982	0	0.236780601	0	0.006302215	0.267076481	0.070014814	0	0	0.241629773	0	0.239050946	0.262549737	0.248340587	0	0	0.125748898	0	0	0
2.7.1.91	0	0	0	0	0	0	0	0	0	0	0	0	0	0	0	0	0	0	0	0	0	0	0	0	0	0	0	0	0	0	0	0	0	0	0	0	0	0	0	0	0	0	0	0	0	0	0	0	0
2.7.1.92	0.194677819	0.255869477	0	0.538104083	0.324520698	0.326864718	0.397789771	0.042592036	1.259602856	0.102335615	0.80629187	0.273966646	0.178345589	0	0.68981635	0	0.199573634	0.581822555	0.206341526	0.55087491	0.391562842	0.000743286	0.053151416	0	0.264410203	0.567576284	0	0.459510871	0.106098665	2.191184114	0.861667469	0	0	0	0	0.191514057	0	0	0	0.223565169	0	0.227897231	0	0.205113125	0.684797859	0.577204979	0.074065636	0.622836071	0
2.7.1.95	0.343271997	0.0782136	0	0.183268839	0.012109875	0	0	0.158904912	0.092661029	0	0.061381934	0	0	0.054932551	0.147540974	0	0.046733114	0	0	0.149589464	0.162284628	0.056036313	0.905324922	0.183790276	0	0.06684622	0	0.116210379	0.52927734	0	0	0	0.025619144	0.039791511	0.122509726	0	0.083633473	0	0	0.059502974	0	0.032467043	0.237559813	0	0.205349233	0.208812649	0	0	0.166158969
2.7.10.-	1.061629995	0	0.615365711	0	0	0.751166695	0.10569978	0	0	0.341982416	1.540788385	0.278522824	0.430494537	0.328378254	0	0.181407957	0	0	0.511601995	0.339502771	0.104449969	0.239815249	0.187939555	0.278328822	0	0	1.118046062	1.034625928	0	0.344304878	0.533933714	1.624007106	0.308665598	0.083421654	0.042865431	0.89676584	0	0	0.598837208	0.328449192	0.241132399	0	0.511739384	0	1.324688495	1.061993624	0.228575779	0.064592317	0
2.7.10.1	0.346001241	0.117327335	0	0	0.076855377	0.02965544	0.028411182	0.10090905	0	0.104954001	0.471085191	0	0.077060825	0	0	0.026537367	0.101490324	0	0.120211101	0.053202338	0	0	0	0	0	0.033568008	0.088813569	0.099580946	0	0.081987154	0	0.072365021	0.110523073	0.086711394	0	0	0.055474821	0.362210303	0.113878979	0.015463744	0.101514726	0.078555427	0	0.038718578	0.444136478	0.081997724	0.036572607	0	0.101146224
2.7.10.2	0	0.899749611	0	0	0.005653175	0	0.123823802	0	0	0.039038074	0.497935161	0.082528684	0	0	0.162861303	0.086878377	0.045749775	0.179303407	0.011795809	0.150743794	0.171696536	0.161366969	0.140569412	0	0.12307673	0	0.280978547	0.064475339	0	0.150254208	0	0.143185757	0.078195731	0	0.122336957	0	0	0.038247507	0.033667666	0	0	0.057768634	0.151931438	0	0.533018678	0.138734578	0.057170488	0.012699605	0
2.7.11.-	2.353861873	0	0	0	1.729141312	0	0.906570725	1.479338437	1.183939553	2.509471969	1.552841866	0.558598281	0.098227923	0.691969606	0.706437384	1.252200381	0.886558779	2.628808296	1.546454378	1.597187519	1.604305686	0	1.151633866	2.622571582	0	1.624055563	0	0.460008946	1.247360088	2.056588217	0.661009598	0.226376949	1.058872853	1.910287035	1.961745736	0	2.45733341	2.484642332	0	0.994279525	2.440781334	0	1.22029335	1.577620658	2.122632787	0.410314899	1.661084593	0.67759874	1.021015463
2.7.11.1	2.36526506	1.341680153	0.397364654	2.617975714	1.11717795	2.795831844	2.27527173	2.838859767	1.463936369	2.847517613	1.728572624	2.380018039	2.984602769	3.863342726	1.553349741	2.029327587	1.111110969	3.167436539	3.357173515	3.145093385	1.805383576	3.08882504	1.867550767	2.991231448	3.640994387	0.275692214	1.92885413	1.589042297	1.27832329	0.810336987	0.71732678	1.996318123	3.44758268	2.78177201	3.974960865	0.770194809	1.178522662	2.424646587	0.874398802	1.798232507	1.628084212	1.309532126	0.407371175	0	2.841530046	1.471658286	2.362406076	2.216300753	1.599330648
2.7.11.17	8.8979E-07	0	0.002922446	0.005853927	0	0	0.003439053	0	0	0.003150158	0.03113992	0	0	0.002380394	0.004879244	0.00363025	0	0.003599042	0.000625261	0	0	0	0	0.006360289	0.002573024	0	0	0	0.00376471	0	0	0	0	0	0.005479662	0	0.006120714	0	0	0.005180367	0.006421843	0	0.005780627	0.003948717	0.035960256	0.001954277	0.003607528	0	0
2.7.11.5	1.585573931	0.097179846	0	0	0	0.374723489	0.175608798	0.346239159	0.02204901	0	1.153713006	0.226733009	0	0.315099646	0	0.043114193	0.306559727	0.239784526	0.494241414	0.015429286	0.166624096	0.161473987	0	0	0.251436663	0.499511311	0.500712273	1.545742989	0.304837505	0	0.554367073	1.263598545	0.451631898	0.38538845	0.154606677	1.086450753	0.179071533	0.079517923	0.204363928	1.239756432	0	0.256985241	0	0.213808333	0.744544178	1.0227661	0.178858138	0.093877545	0
2.7.13.-	0.036967302	0.164689438	0	0.00500231	0	0	0	0	0	0	0.19057092	0	0	0.200892145	0.251977079	0	0.216750896	0.385112881	0.445287	0.3353849	0.547844316	0.181022227	0	0.262899981	0	0.583048953	0.247509198	0.221653731	0.944080956	0.140961687	0.082672962	0	0	0.110481115	0	0.068500412	0	0.203955022	0	0.129297078	0	0	0.108113667	0	0.167550533	0.150651921	0.29997432	0.559848998	0.676581955
[truncated: 1,073 more rows]
[truncated: 32 more columns]
