# Supplementary material for: Metabolome of human gut microbiome is predictive of host dysbiosis
Source: Gigascience. 2015 Sep 14;4:42. doi: 10.1186/s13742-015-0084-3 (PMC4570295; doi:10.1186/s13742-015-0084-3)
Supplement: Additional file 6: — All noise-added taxonomic average enzyme function count matrices. (ZIP 14369 kb) [file 13742_2015_84_MOESM6_ESM.zip › AdditionalFile_5/Genomes_1SD_c.txt]

SAMPLE	Acidovorax	Acinetobacter	Actinobacillus	Actinomyces	Akkermansia	Alistipes	Anaerococcus	Anaerofustis	Anaerostipes	Anaerotruncus	Aquabacterium	Bacteroides	Bacteroides	Bifidobacterium	Bilophila	Blautia	Campylobacter	Clostridium	Clostridium	Clostridium	Clostridium	Collinsella	Coprobacillus	Coprococcus	Corynebacterium	Dialister	Eggerthella	Enterobacter	Enterococcus	Epulopiscium	Erwinia	Escherichia	Eubacterium	Eubacterium	Eubacterium	Ewingella	Faecalibacterium	Finegoldia	Fusobacterium	Gemella	Granulicatella	Haemophilus	Holdemania	Hylemonella	Ideonella	Klebsiella	Lachnobacterium	Lachnospira	Lactobacillus
1.-.-.-	16.13636171	16.07215228	3.701786561	3.089949183	6.871450158	0	0	0.858039622	4.855845008	0	12.43404494	8.393091716	5.313642605	1.000268003	13.67220467	8.228713763	0	2.153956959	0	0	0.029961084	11.06707941	8.661089381	5.335683182	10.89435349	11.88378594	14.54849501	25.55316785	9.00891386	0.867748439	9.098629794	20.96821397	0	7.64286516	0	22.13315742	6.747740672	1.89975823	10.77023236	20.38651091	0	5.079073683	0	1.977535674	12.84576202	13.15137792	4.745759056	4.139495154	11.76020505
1.1.-.-	2.096893164	0.542015959	0.184728714	0.508580103	0	0.523427015	0.670730393	1.166398194	1.080544674	0.577852216	1.759882738	1.774417029	1.385541921	0.164904081	0	0.197926046	0	0.942996851	0	0	1.147568242	1.143295477	0	1.41309409	0	0.929172748	0.453819502	3.553802079	1.219296934	0	1.707475171	4.093398108	0	0	0.647343791	3.3707758	0.908930344	0	0.526970657	1.510787377	1.257890286	0.813446961	0.188680796	0.255645246	2.155921912	2.300394338	1.238545388	0.441967908	0.354669476
1.1.1.-	5.147816626	8.153062712	1.870829896	1.716244517	0	2.679470083	1.608702847	4.903138373	7.562499775	4.377090324	6.302314206	4.887863761	1.773129281	2.652826922	0.762864564	4.106053927	0.646115579	1.973337192	3.252251131	3.609835895	1.105899093	0.557542217	4.369547877	2.888921336	2.971606475	0	1.097636767	1.431135629	1.822939038	1.826027053	1.911403238	3.235092866	0.033784836	0	2.161486029	1.638308149	1.750575224	2.928578577	0.896170996	0.239411255	0.414551994	1.323574528	2.072131964	1.146298194	5.999765279	4.59854866	3.983621601	3.27585314	2.698204603
1.1.1.1	3.832773249	5.195557926	1.994923515	0.141583191	0.699354189	0	0.545430113	2.199370832	0.878957637	2.02267448	3.359139118	1.850184425	2.168025978	2.315420056	4.837064812	1.470750071	0	0	0	0.232156102	1.858535587	0	0	0	2.163189304	0.197448189	0.819636103	3.04030075	1.243102652	3.283234474	0.920295199	3.542465277	1.814310847	0.416670221	0.679062387	3.186548218	1.753831209	0	0.212141486	0.583761277	1.108614799	1.493586092	0	1.298281438	4.752128212	4.218133082	1.119790666	2.323796497	0.57409817
1.1.1.10	0.012011218	0	0.018907309	0.020443081	0.0012768	0.007600988	0	0.026778	0	0	0.111885354	0	0.026712246	0.007943918	0	0.008498098	0.010213482	0	0	0	0.007546983	0	0	0.017840694	0.020665831	0	0	0	0	0.005025072	0	0.005540614	0	0.003624201	0.01690572	0.022474603	0	0.023664966	0	0.013634938	0.02261631	0	0	0	0.117326773	0.002191142	0.007804114	0	0
1.1.1.100	3.826467356	2.485277841	0.214441975	2.786804104	3.202355408	0	2.684206493	11.71811043	2.601327888	4.72724805	7.995628498	0.733806686	1.527561367	1.990229834	2.616376035	2.024556244	1.795651462	1.408029462	3.898869718	0.805129703	0.817291183	1.787364211	3.442673444	3.762647968	1.651736907	1.286755287	0.309360138	2.874961553	2.263943316	4.536611063	0.840734242	2.60755391	1.988320554	3.76788242	3.026355647	0.62996447	3.100526659	0	1.490645417	0	3.393282662	2.004891765	0.114941255	2.498204541	7.754013625	3.745310562	1.296937738	3.168855035	2.424576426
1.1.1.102	0	0	0	0	0	0	0	0	0	0	0	0	0	0	0	0	0	0	0	0	0	0	0	0	0	0	0	0	0	0	0	0	0	0	0	0	0	0	0	0	0	0	0	0	0	0	0	0	0
1.1.1.103	0.398511566	0	0	0.453068124	1.305566643	0	0	0	0	0.097561828	0.620695465	0.158624176	0.130207368	0.063391898	0	0.887969249	0	0.420068288	0.232186748	0	0.290235597	0.071212305	0	1.297287755	0.215459338	0.00248411	0.048823966	0.915380902	0	0	0.108962454	1.232987613	0.035954551	0.472376052	0.139538217	0.661029053	0	0	0	0.734177585	0	0	0.150493094	0	0.775944744	0.699281009	0.105750253	0.100680699	0.380330552
1.1.1.11	0	0.041406517	0	0.165215663	0	0.144518647	0.177508262	0.066923087	0	0	0.657106533	0	0.128614906	0.002692725	0	0.027851511	0	0	0.0739561	0.069955268	0	0.072307678	0.146548918	0.17518299	0.20436072	0.134074677	0.050297333	0.143371727	0	0.148308594	0.888146832	0	0	0	0.068953143	0.082510317	0.039568416	0.031272975	0.04019009	0	0	0.000814768	0	0.1371332	0.705536652	0.925264902	0.143461302	0	0
1.1.1.122	0	0.281881055	0.176398268	0	0	0.009878501	0	0.076421142	0	0.15063213	0.300628393	0.073568441	0.10160567	0.046993508	0.164114383	0	0.004133871	0.115665452	0	0	0	0.132821486	0	0	0.044056786	0.018872302	0.144134121	0	0	0	0.175239217	0	0	0	0.000446719	0	0.025077777	0	0.005123282	0.284496964	0	0	0.127391344	0	0.253632623	0.061673109	0.125568375	0.311122588	0
1.1.1.125	0.08933964	0	0.265686482	0	0.138501565	0.428857963	0.432765542	0.199391722	1.471338338	2.242862929	0.834570317	0.354760456	0.378432413	0.148833951	0.12686509	0.633154061	0	0.539243775	0.712671179	0.299707614	0.845073907	0.770627993	0.101546398	0	0.500589468	0.310711971	0.458684027	1.321545818	0.348091902	0.561019573	0	0.823578784	0.029275321	0.117532742	0	0.760514442	0.264057574	0	0.316999918	0.733910689	0	0	0.210770627	0.067523555	0.767496005	1.766678275	0.243345102	0.456113532	0.010757299
1.1.1.130	0.33790506	0.18168273	1.167334261	0.15516126	0.067765059	0.011580369	0.202116397	0.144612764	0	0	0	0	0	0	0.169079253	0.179858662	0	0.32514594	0.045699433	0.118701519	0.321916155	0.053878092	0	0.101167757	0	0.147826147	0.086838949	0.570504847	0.129378911	0.144884456	0	0.64736671	0	0.198667598	0.186065562	0.30473754	0.19035534	0.036692277	0	0.555485048	0	0.43546388	0.012807114	0	0.120484783	0.079699444	0.2188521	0.167554507	0
1.1.1.132	0	0.069382012	0.010706817	0.018502219	0	0	0	0.012043348	0	0	0.107902129	0.13657076	0	0	0.073662914	0	0	0.157001181	0.098337177	0.03964002	0.080139549	0	0	0.075121752	0	0	0	0	0.032606973	0.04165718	0	0.037454976	0	0.096214417	0	0	0	0.010423676	0.079190189	0.007001105	0.091463498	0	0.03218466	0	0	0.055661277	0.171486026	0.005219949	0.105320901
1.1.1.133	1.12876869	0.086147979	0.788668352	0.539228967	1.156363827	0.601404123	0.131007545	0	0.940581922	1.037745443	1.02439941	2.434417172	2.605819735	0	0.376285029	1.638088855	0.070576542	0.544273679	0.659184517	1.188381519	0.94755155	0	1.748777659	0.591832235	0	0.242929465	0.834817039	0.062248695	1.134400841	0.783856428	0.120923391	0.590238533	0.295009637	0.346526216	0.410101766	0.340280495	1.570946577	0.646858594	0.662777978	0	0	0.474601675	1.091035452	0.361090368	1.221503941	0.308467672	1.219921398	0.736505885	0.769353192
1.1.1.137	0	0.004952469	0	0.00576685	0.001135021	0.005341638	0	0.00478505	0.008509946	0	0.006079348	0.007595128	0	0.007925702	0.006529881	0	0	0.007139812	0.005080259	0.002760621	0	0	0.007686653	0.002754698	0	0	0.005886962	0.001373387	0	0.004780389	0.005257474	0	0.000573194	0.004614237	0.005244553	0.004978857	0	0	0.001098587	0	0.002930657	0.007243492	0.007910198	0	0.007665088	0.005642191	0.000657856	0.006990478	0.071502579
1.1.1.14	0.976514592	0.364190758	1.0835401	2.497950161	2.892906046	0	0	13.43041334	13.96673969	4.512504965	2.025503505	0.233082906	0.29629542	0	0.826525146	0	0	0	0.679464331	1.734457475	0	0	1.877328716	1.450427732	0.119504805	0	0.462078846	0	0	1.384791473	0	0	0	0.811075877	0.101811905	0	1.69398372	0	0	1.901143253	0	0	0	1.55483557	0.876221364	0	3.174805285	1.659173958	0.206245651
1.1.1.140	0.689609444	0	0	0.434300478	0.242682959	0	0	0	4.118573325	0	0	0.053110109	0.340330056	0	0	0.145950186	0.486562187	0.859761113	0.249609221	0.470124533	0.767140973	0	0.312596813	0	0.531603106	0.709135958	0.271760628	0.481322454	0.493542335	0.148064677	1.257338538	2.010105347	0.626094032	0.50898094	0.542182203	1.250557169	0.427991328	0.47707699	0.350537945	1.229217659	0.413172571	0	0.646560555	0.156382627	0.063305907	1.805255406	0.645891906	0.15554795	0.73773031
1.1.1.154	0.267276647	0	0	0.195123822	0	0	0	0.121882384	0.020008933	0.055542645	0.205853714	0.175019711	0.117126616	0	0.160996599	0.010737623	0	0	0.150647274	0.062996229	0.055011553	0	0.140889941	0.03834682	0	0.592881671	0.137718602	0.330642176	0.667767837	0	0.158645486	1.132219645	0.036402861	0	0.134076446	0.500460087	0.097874947	0.047735411	0.315448552	0.84985126	0	0.245162816	0.07254676	0	0.160056825	0.023427016	0.004398038	0.134850542	0
1.1.1.157	1.437377785	1.737909678	0	0.256762677	0	0	1.688310478	0.81686454	0.62794732	0.6128484	1.877732139	0	0.451393184	0	0.635686306	0.839837067	0.497347944	1.120262335	0.84048337	1.425262896	1.438054106	0	1.16816644	0.625842195	0.622043866	0	0.056772572	0	0.190896581	0	0	1.147815785	0.391941219	0.182965837	1.34123488	0	1.513414755	1.558246904	0.831720205	0.757192975	0.064623394	0	0.476569592	0.3789198	1.54403754	1.816162503	0.21009217	0.572871961	1.029952027
1.1.1.158	0.950828819	0.847395782	0.944634064	1.081238143	0.120408577	1.138235859	1.166643908	1.216427842	1.218947966	1.059974851	0.862226048	0.878994557	1.190821123	1.029312005	1.094403203	1.193332047	0.802611148	0.921843686	1.109634734	1.040999242	1.118780888	2.182783055	0.820009441	1.018392091	0.872264595	2.109643962	1.663711698	0.858848964	1.140721076	0	1.218912579	0.9271999	0.804820992	0.935041867	1.025789262	0.981164233	1.001364713	1.136161628	0.865934642	0.848241514	0.77234723	0.884304044	1.153891704	1.154348904	1.032428041	0.905167779	0.975151461	1.202290697	1.183862104
1.1.1.159	0.035876168	0.239648716	0.18618689	0.078814609	0	0	0.209526836	1.131204312	0.177362293	0	0	0	0	0.220627955	0.021237378	0.943964256	0.836910768	0.091423654	0.04342296	0.193211165	0.076247015	0.606838857	0.131601104	0.063402664	0	0.107849259	0.487569871	0.356124157	0	0.062536719	0	0.806195103	0.258616571	0.203359722	0.225625194	0.462962776	0.090911129	0	0.281213651	0.556036269	0	0.038514534	0.255185629	0	0.111306597	0	0.070108926	0.133768833	0.008242003
1.1.1.169	1.263235894	0.168273418	0.24162957	0.834440759	0.940703058	0.617779723	0	0.73241482	1.581258612	1.615138041	2.176285849	1.429874874	0.932002265	0.980462374	0	0.405513213	0	0.91262201	1.108782327	0.544359188	1.471591515	1.064555357	1.03823741	2.184743884	0.885722995	1.339304058	0.51021334	0.667424716	1.503032644	0.267663959	1.516554449	0.698939461	0.082936461	0.198036228	0.250257796	1.697785275	1.85544822	0.658135437	0	0.750074653	1.414746641	0.434791127	1.307182056	1.161380644	2.609126888	2.428472188	1.447234158	1.638532266	1.008575951
1.1.1.17	0	0.075882918	1.18451245	0	0.332676812	0.527294309	0.323082241	0.399773019	4.427163634	0	0	0.147809618	0	0.351489679	0.100839747	0.011557521	0.052467733	0	0	0.304590455	0	0.463637053	0	0	0	0.930395036	0	0.641388074	1.536927087	0.103102288	1.448157693	1.106483601	0	0.154668973	0.304399607	0.569311141	0.090452918	0	0.484285551	0.301092344	0	0.461808645	0.604594218	0	0.332078657	1.118296951	0.055242891	0.008886158	0.089483419
1.1.1.170	0	0	0	0	0	0	0	0	0	0	0	0	0	0	0	0	0	0	0	0	0	0	0	0	0	0	0	0	0	0	0	0	0	0	0	0	0	0	0	0	0	0	0	0	0	0	0	0	0
1.1.1.18	0	0	0	1.138988732	0.558888791	0.758476146	0	0	6.198517668	0.757352446	1.727122429	0	0.358203508	0.435910478	0	0.015618341	0.52176325	0.197030445	0.174007929	0.224359259	0.836216475	0	0	0	0.540098614	1.1261199	0	0	1.130303368	0.766227485	1.3268573	0.310361354	0.221000353	0	0	0.325349747	0.386234783	0.046926514	0	0.827400417	0	0.50400573	0	0	1.771317405	1.179206701	0.467944383	0.284049525	1.208921677
1.1.1.184	0.040418221	0.297927158	0.078329028	0	0.102081972	0.140573269	0	0	0	0	0.842822384	0	0	0.163461702	0.112461234	0.097241382	0.090875318	0	0.035628836	0.159142357	0.092942593	0.003597727	0	0	0	0.015095523	0	0	0.080010805	0	0.073313514	0	0	0.080045362	0	0	0	0	0.03918381	0	0.031499152	0.006780526	0	0.084356945	0.610605371	0.041426428	0.01187627	0.143116048	0
1.1.1.193	0.689198027	0	0.134049203	0	0	0.893883333	0	0.039391683	0	0.02290908	0.044587647	0.276294122	0.089771414	0.038485024	0.083176706	0	0.147451018	0	0.076076419	0	0.005271437	0.457133957	0.044236908	0	0	0.015493282	0.1301933	0.106685281	0	0	0.013143903	0.031445418	0.081622339	0	0.073556333	0.024521897	0.050531669	0.118059731	0	0.135035518	0	0	0	0	0.119238698	0.142347634	0	0.215007436	0.072417953
1.1.1.195	0.010354222	0.017611878	0.008708763	0	0.003546722	0	0	0	0.014056905	0	0.008334709	0	0	0	0	0	0	0.001392747	0	0	0	0	0	0.008107005	0	0.009373562	0	0	0.012387269	0.014620232	0.001633738	0	0.011496528	0.005980766	0.017077065	0	0.009150573	0.016543178	0.015041035	0	0.016788942	0	0	0.007192405	0	0	0.011871397	0.049432153	0
1.1.1.2	0.194816538	0.053589269	0	0.149842152	0.100307902	0	0.242584284	0.267722293	0	0	0.484006255	0.405358796	0.266122795	0	0.096123748	0.2217278	0.502480092	0.143624715	0	0.14675085	0.285260477	0	0.127239938	0.20330136	0.296357568	0.16216022	0	0.031672912	0.046562617	1.082258978	0.325690573	0.170798821	0.229764803	0	0.122430003	0	0.249149435	0.213988413	0.264323941	0	0.023679994	0	0	0	0.410692091	0.158542386	0.227627261	0.487954162	0
1.1.1.202	0	0.037557066	0	0	0.050100348	0.152644996	0.093127969	0.15062137	0.171512933	0.16255608	0.097247925	0.240327321	0.237138386	0	0.033121433	0.167325479	0.159383132	0.544410278	0.349582284	0.515408922	0.659158887	0	0.113234908	0.575898862	0	0	0.001537256	0	0.139635348	0.080782575	0	0	0.187986282	0.0037919	0.12360706	0	0.106764773	0	0	0	0	0.066066517	0	0	0.028006741	0.77951293	0.133794597	0.230655197	0.325892012
1.1.1.205	0.858962074	0.974323407	0.763706729	1.886553104	1.276888147	0.969536996	0.708681252	1.287079881	1.001230724	0.760199367	1.361514058	1.243785942	1.024822409	2.221934713	0.817906751	0.823569923	1.014022897	1.295816528	1.436148976	0.88676799	1.264048022	0.939142909	1.200448945	0.875415868	2.340502796	1.541262148	1.161732574	1.221597711	0.965819009	1.18079666	0.811216201	1.061870445	0.981389438	0.900609751	1.105240113	1.105116967	1.05152731	0.856428796	0.727732604	1.160419013	1.20964618	1.281057917	0.890851337	1.179546336	1.800079673	1.193214826	1.384208355	0.902679905	1.189526239
1.1.1.206	0	0.000188275	0.088606558	0	0.017029762	0	0	0.026626476	0	0.114710462	0	0	0.02338925	0	0	0	0.067306422	0.10654314	0	0	0.072692719	0.064312949	0.028028226	0.035217175	0.093825202	0	0.020195104	0	0.083758105	0.017958848	0.047674801	0.09408503	0.079105446	0.029658083	0	0.083245927	0	0	0.094838502	0.056333348	0.077834655	0	0	0.048659228	0.032388397	0.080223332	0	0	0
1.1.1.21	0.127026962	0.07084184	0.126518011	0.066246732	0	0	0	0.128930929	0.035509263	0.009381564	0.120430326	0.059403267	0.067178519	0.044875352	0.050517203	0.467006677	0.132122315	0	0	0	0.002739033	0	0.05085096	0.128192014	0.116915489	0.003672374	0	0	0.112212772	0.982165188	0.01645649	0	0.013953214	0	0.004440648	0.063222021	0.089327601	0	0.092377872	0	0.036659371	0	0	0.07629429	0	0.036374621	0.2330601	0.116538356	0
1.1.1.210	0.002924183	0	0.000777176	0.002550054	0	0.003016437	0	0	0.002945485	0.000993532	0	0.000628994	0.002228424	0.000967933	0	0.001010158	0	0.000635912	0.000854655	0.002055554	0.000580184	0.001648533	0	0.001396268	0	0.000770798	0	0.001462522	2.62825E-05	0.001702562	0.002625486	0.003026883	0.000787345	0.003058952	0	0.000336823	0.00050153	0.000655076	0.002485635	0	0.001063582	0	0	0	0	0	0.001545766	0.001565706	0.002556774
1.1.1.215	1.354732975	1.286500626	0	0.241127196	0.084195096	0	0.102789054	0.082475201	0	0.205710431	0.801780884	0	0.279102426	0	0.32943432	0	0.269539112	0	0	0.14452128	0	0.187304786	0.33451695	0.022885024	0.426400365	0	0.537191213	1.21101832	0	0.197904839	1.175014605	0.612186808	0.188945935	0	0.208119617	1.201085336	0	0	0.275662629	0.446326724	0	0	0.204105997	0.166566623	0.561565352	1.002080282	0.060411256	0.009894575	0
1.1.1.218	0	0	0.010600136	0.087854726	0.014246724	0.018333984	0.010510353	0	0.004116515	0	0	0.004724832	0	0	0.014068581	0.016193658	0.003655566	0.046190302	0.02617014	0.045563555	0.023202124	0	0	0	0.119250413	0.016646391	0.009503333	0	0.013264007	0.01249899	0	0	0.004596929	0.002793223	0	0.005704506	0.010490968	0.005285076	0	0	0.013502786	0.018836992	0.009884635	0.005799784	0.00915671	0.012951389	0	0	0
1.1.1.219	0	0.179028685	0.043985735	0	0	0.053878746	0.158901107	0.025872769	0.055385528	0.094049644	0.775432618	0	0.092804924	0.061883252	0	0.070316934	0	0.088133447	0.165569172	0.228696367	0	0	0	0	0	0.071204749	0.358032037	0.192475218	0.013579634	0.098438243	0	0.156552954	0.0949975	0.138531132	0.019856045	0.05407953	0.364041424	0	0.143260958	0.108478341	0.031358056	0	0.060265929	0	0.562768874	0	0.109745762	0.171110018	0.098362382
1.1.1.22	1.392678725	1.05470504	0.667451966	0.859074349	0.965423207	1.260128054	1.169507824	0.515755715	0.454607293	0	0.852177064	2.280033654	2.986779622	0.361709065	1.382966116	1.362878816	0.286571497	0	0.187531681	0	0.970608574	0.213091112	0.501712681	0	0.708258448	0.565468499	1.147691545	0.601574708	0.033162728	0.351078413	1.575747821	0.735447369	0.507967699	0	0.008321494	1.030146672	1.015932235	0.662790339	0	0.843798651	0	0	0.212762814	0.591258718	0.883543328	1.083690543	0.90328388	0.712930436	0.2044865
1.1.1.220	0.053130803	0	0.034452308	0	0.036463772	0.066283383	0.02069562	0	0	0.049631987	0.054318892	0	0	0	0.076604876	0	0.877629677	0.053091456	0.040062185	0	0	0	0.023260366	0	0.032390434	0	0.015882205	0	0.024509424	0.050407243	0	0	0	0.05399202	0.091369149	0	0.071299822	0.060027422	0	0.079518285	0	0	0	0	0	0	0.091603006	0	0.099019698
1.1.1.23	1.195772291	0.923388807	0.625295662	0.767962555	0.816505135	0.443643753	0.244999291	1.195872996	0.839123034	1.316192401	1.374766166	1.010580533	1.000651551	1.005733694	0.829811864	1.218809443	0.75847528	0.534041719	0.613658941	0.573097183	0.708264144	0.864542964	1.289891354	0.882837488	1.231389844	0	0.774746047	1.163406108	0	1.166387928	0.796541517	0.863521913	0.775067685	1.215900767	0.822070231	1.016113749	0.206280677	0	0.269213446	0.667567001	0.154544091	0.6345864	0.660725821	0.040931828	1.207006468	1.252229084	1.011711375	0.764334136	0.433948558
1.1.1.244	0.000704337	0	0	0.013051849	0	0.027678137	0.014124678	0	0.021180621	0	0	0	0.001415102	0.009921333	0	0.018002636	0.006241724	0	0	0.01912036	0.021608981	0	0	0.027194463	0.023006157	0.01436832	0.027378867	0.119085656	0.028730178	0	0	0	0	0	0	0.088965304	0.018410129	0.019115334	0.017360838	0	0.0177292	0.020382849	0.000371959	0.024096814	0	0.010698836	0.028442163	0.023481522	0
1.1.1.25	1.184492423	0.9463482	0.432538417	0.462669739	1.468150211	1.672394701	0.144181191	1.263815599	2.330290594	2.149788136	1.919913875	0.989959061	1.138279203	1.354537359	0.329075415	0.894987324	0.501895459	1.119826769	0.694545284	1.587273554	0.869823441	0	1.576832063	0.642927957	2.315742101	0.780482145	0.48243219	2.086672698	1.632623037	0.676091666	1.043440397	1.547909693	1.17865361	1.202832861	1.056595486	1.519393985	0	0	2.129362792	0	0	2.314016932	0.427219711	0	1.748310806	3.673471507	1.435430856	1.671716361	0.687619378
1.1.1.251	0.280479699	0	0	0	0	0.026531251	0	0.177183121	1.562689852	0.248162925	0.028255519	0	0.198400229	0	0.063924478	0.838537518	0.088205583	0	0.228726701	0	0	0	0.063251291	0	0.169369433	0	0.180658093	0.212071733	0.042382285	1.16844816	0	0.721375521	0	0.076440605	0	0.546074051	0	0.055142106	0.055460726	0.410336196	0.085822884	0.034319376	0	0.095766024	0	0.458781824	0.062526246	0.487851295	0
1.1.1.255	0.173229621	0.001015623	0.04038616	0	0.003981556	0.043438695	0	0	0.030137527	0.017235612	0.040456666	0	0.023442845	0.028534276	0	0	0.038104572	0.051783476	0.047597445	0.041067077	0	0	0.023517339	0	0.03632006	0	0	0.024984866	0	0.033663777	0	0	0	0	0	0.070582471	0	0.023784232	0	0	0.031013204	0	0	0.023569701	0.103834754	0	0	0.004855213	0.022076257
1.1.1.26	0	0.043967265	0.120501375	0	0	0.027151645	0.081128268	0.058192915	0.011489112	0	0.221065338	0	0	0	0.165502056	0.147564209	0	0.133441304	0.127078265	0.113943507	0.157309961	0.155630749	0.032314053	0	0	0	0.061736602	0.073269903	0	0	0	0.136034609	0	0.037874973	0.032597659	0.034000141	0	0	0.083549631	0	0	0.155165559	0	0	0.115474941	0	0.101235724	0.242309036	0.123137987
1.1.1.261	0	0	0.120138537	0	0.047581564	0.541335567	0	0	0.840973401	0	0	0	0.190932866	0	0.123998074	0	0.009962055	0	0.203020309	0.265407296	0.19869221	0.037459952	0.02429398	0.152460361	0.056970951	0.186079627	0.144274723	0.072038532	0.129892967	0	0.150226264	0.136608701	0.5902801	0.446478546	0.470651237	0	0.089946679	0.054886115	0	0.17648466	0.0708062	0	0.161663277	0	0.024205581	0	0.134585882	0.348041364	0
1.1.1.262	1.267997574	1.132685062	0.157823457	0	0.981967639	0.781327272	0.66434683	0.522794042	0.337786248	0	1.110896591	0.820978668	0.987080603	0	0.182733908	0.663022179	0.661387922	0.661076292	0.135527351	0.583373415	0.954709307	0.431226338	0.231761444	0.516733964	0.365327129	0.405773751	0.666063509	1.644821516	0.478098309	0	0.797603239	0.888115197	0.001482078	0.649641979	0.176409812	1.547932322	0.103990868	0	1.067068319	1.012332761	0.389476275	0	0	1.364216726	1.736697253	2.129789551	0.602129747	0.175363969	0
1.1.1.264	0	0	0	0.303447045	0.062063619	0	0.101785454	0	0.174815067	0.106799811	0	0	0.148601734	0.208675343	0.855930757	0.049030029	0.00776945	0.112614052	0	0.207334709	0.006670175	0.089743572	0.074104187	0.210129727	0.031573422	0	0	0.181481075	0.01166426	0	0.135078316	0.39909003	0	0	0.190559728	0.100147854	0.113573484	0.034559494	0.178738062	0.483684064	0.049507723	0.222026893	0	0	0.231026766	0	0.204523104	0	0.009943943
1.1.1.267	1.001450977	0.815371413	1.020883486	0.614236563	0.904412416	0.75066955	0.436658958	0	1.153874698	1.070324165	0.712331112	1.237550419	1.073408671	1.210667714	0.953802818	1.323990522	0.974730569	1.060746077	0.962172595	1.194769387	0.881045796	0.877388669	0.99671344	1.204380344	0.933003877	0.356604274	1.028001302	0.723965827	0	1.06263411	1.269566089	0.948727409	1.104004035	0.836128722	1.162389365	1.008472847	0.677442781	0	1.116673594	0.823354206	0.267732236	0.698002025	0.563831556	0.315560352	1.020728069	1.018373607	0.57444667	0.783725281	0.251080928
1.1.1.27	0	0.646499788	0.141960856	1.011969756	0	0	0.9547996	0	1.943635586	2.925949912	0	0	0	1.512675455	0.080739245	0.959149724	1.020591091	1.823213955	0.60919956	2.1160873	1.469156424	2.501294103	0.387489544	1.331307735	0.959633048	1.623760219	0.040449679	0	1.740621304	0.149934993	0.543277474	0	1.500392704	0.054227401	0.83960729	0.897704927	0.440540909	0.696583756	1.350778637	0.246127451	0.263014388	0	1.297694016	1.287584107	0.2270933	0.158067987	1.235869699	0.82309862	2.850059984
1.1.1.271	0	0.078989966	0.23134671	0.037287758	0.593036737	0.21032106	0	0.325970201	0.045011488	0	0.618705229	1.664471723	1.167251137	0	0.324480059	0	0.480527673	0.358492671	0.125542788	0.314502681	0.33298439	0	0	0	0.12885161	0	0	1.11187198	0.242278168	0	0.287223818	1.218537771	0.023625127	0	0.07298749	1.09735181	0.096228526	0.223099782	0.247261848	0.891153207	0.047205846	0.430421098	0	0	0.03441661	0.023063814	0.191523401	0	0
1.1.1.272	0	0	0.005503395	0	0	0.438562337	0	0.066499967	0.037793687	0	0.042714615	0.024669619	0	0	0	0.279401756	0.798972177	0.107442147	0.139522249	0.122070115	0.303592226	0	1.07283981	0	0.141487525	0.100052118	0	0.166038836	0.065534394	0.102768381	0	0.115132129	0.045166264	0.225472514	0.120461078	0	0.06225079	0.044624799	0.156521083	0.148434957	0	0	0.134167629	0.073107952	0	0.014898664	0.094789801	0.283210717	0
1.1.1.274	0.637571306	0.937520473	0	1.489665408	0.132600398	0.154426039	0	0	0.478613755	0	0.194375681	0.121611827	0.815517203	0.137944472	0.395583232	0	0.377274208	0	0.230308589	0	0.233568946	0.518241412	0	0	0.330488371	0.324856835	0.812575659	2.408210045	1.768661921	0	1.798236147	1.891232704	0	0	0.196141638	2.071251949	0	0	0.85016486	1.786111688	0.567602311	0.241694352	0.360732079	0.228624605	1.312348257	1.678117326	0	0	0.504534181
1.1.1.275	0	0	0	0	0	0	0	0	0	0	0	0	0	0	0	0	0	0	0	0	0	0	0	0	0	0	0	0	0	0	0	0	0	0	0	0	0	0	0	0	0	0	0	0	0	0	0	0	0
1.1.1.276	0.031528582	0	0.000230005	0	0	0	0	0.075348823	0	0.037559772	0	0	0.070470615	0.012353539	2.058460431	0.223664243	0	0	0	0.033341682	0	0	0.082084699	0.12749485	0	0	0	0.188237626	0.038561302	0.199985054	0.088049051	0	0	0.059341681	0	0.122425624	0	0	0	0	0	0.167573395	0	0.030454269	0.017656983	1.051903333	0	0	0.091509631
1.1.1.28	1.102260333	0.321269241	1.109378742	0.403308081	0.544567849	0.467016757	0.036208443	0.508970781	0.369531256	0.412252138	0.177807237	0.871353513	1.333753909	0.325858234	0.493080393	0.881671762	0	0.318516207	0.644950566	0.923949801	1.133782339	0.857326273	2.195725057	0.365657274	0.125867676	0	0.297045299	2.289038823	1.231785172	0.707406253	2.307740654	1.693313329	0.685394542	0.11480157	0.961755387	1.483408508	0	0.139658576	2.636269658	2.188136997	1.299980985	1.228966917	0.98263223	0	1.289036337	1.879868019	0.212652634	0	1.666954488
1.1.1.282	0.257802367	0.179455663	0.178184803	0	0	0	0.128235137	0.185607124	0	0.178202083	0	0.123055088	0	0.011666982	0	0.009261513	0.095429445	0.152506994	0.078666519	0.110753208	0	0	0.039591176	0.084078269	0	0	0.092158883	0.585215769	0	0	0	0.810433262	0.090188575	0	0.040654421	0.628695474	0.092697533	0	0	0.572424453	0.101991595	0.118440229	0	0.082210569	0.204707564	0	0.125694127	0	0
1.1.1.284	2.280955563	1.627308539	1.430949886	0.128497937	0	0.529525696	0.949141254	0	1.892967801	0.036494955	3.37839018	0.323992324	0.933209916	0	0.631113092	0	0.597426404	0	0.047928262	0.181602073	0	0	0	0	0.349201728	0.972836356	2.102536323	1.691569119	0.979035688	0	3.052348384	0.953563015	0.966405212	0	0.717350208	1.548273186	0	0	0.33763307	0	0.13854283	2.235357364	0	0.971904847	2.143351216	3.26367427	0.116044601	0.874744799	0.958672821
1.1.1.288	0	0	0	0	0	0	0	0	0	0	0	0	0	0	0	0	0	0	0	0	0	0	0	0	0	0	0	0	0	0	0	0	0	0	0	0	0	0	0	0	0	0	0	0	0	0	0	0	0
1.1.1.29	0	0.404731743	0.696763025	0.084183845	0	0.231240771	0.233970278	0	0	1.694471918	0.584441723	1.038922935	1.300658216	0.21331094	0.566967053	0.809505708	0.363633259	0.213936972	0.940395448	0.549963888	0.266247975	0	0.179221246	0.719322363	0.397936307	0.25563743	1.152379251	0.508290207	0.446315607	1.61366453	0.313479713	0	0.585772921	0	0.241888635	0.10011891	0.716635091	0.182109674	0.002612815	0.147742066	0	0.608495378	0.770197594	0	0.169922183	0	0.096921897	0.380263413	0.423326446
1.1.1.290	0.243019734	0.686997243	0.091558024	0.029632842	0	0.944193052	0	0.22028516	0.24084216	0	0	1.34889936	0.882065306	0.003633623	0.110426738	0	0.312683071	0.198169037	0	0.258456186	0.010197611	0	0	0	0	0	0.11133565	0.778804218	0.239068523	0	1.191211029	1.135305775	0.19625636	0	0	0.686052572	0	0	0	0.434066429	0.359259364	0	0.240427291	0.367921567	0	1.226746019	0	0.36944297	0.382184282
1.1.1.294	0	0	0	0	0	0	0	0	0	0	0	0	0	0	0	0	0	0	0	0	0	0	0	0	0	0	0	0	0	0	0	0	0	0	0	0	0	0	0	0	0	0	0	0	0	0	0	0	0
1.1.1.3	1.521992226	2.050720116	0	0.964024647	0.838716594	1.289679834	0.659771981	1.422334916	1.936054507	0.875391242	0.836944686	0.181664768	0	1.205903387	1.109672095	2.056143306	1.219463203	1.579843556	1.443696933	0.751298997	0.655439654	0.963986649	0.750090518	1.106252769	1.067938842	1.063595355	0.601981748	0	0.155611956	1.29815352	0.370803579	0.41415228	1.263135368	0.752749405	1.613613121	0.084936767	0.890124701	1.043001468	0	0.375817566	0.584721785	0	1.025083003	0	1.428025872	0.088885167	1.47606659	1.792425926	0.670493024
1.1.1.30	0.664311664	0.531291412	0.293085407	0.186283975	0.003228105	0	0	0	0.280013122	0.119194473	1.098355499	0.178988042	0.006126234	0	0	0.353720829	0.188949237	0	0	0	0	0	0	0	0.202943478	0.268349385	0.141057063	0.247144512	0	0.346023986	0.022823731	0.002398749	0	0	0	0.113355137	0.225166696	0.150658438	0	0	0.011144202	0.068574028	0.306784916	0.283742989	1.133585535	0.925496874	0.054443807	0	0
1.1.1.306	0	0	0	0.058772856	0	0	0	0.009709553	0	0	0	0.027473917	0.0363914	0	0	0.035192613	0	0	0	0.031989037	0.018265515	0	0	0.035394424	0.555354893	0	0	0.039523392	0.057562347	0	0.000153022	0.035139777	0	0.034232601	0	0.040096715	0	0	0	0	0	0.025561618	0.029799698	0	0.081051214	0.049758617	0.10348341	0.121699411	0
1.1.1.31	2.497428545	1.771755244	1.693773582	0.559788186	0.728961584	0	0	0	0	1.515553835	2.422365743	0	0.081328895	0	1.975382152	1.363818195	0	1.080182201	0.02413921	0	0	1.281506599	0	0	0	0.043675237	0.15972878	0.119218711	1.169190219	1.237542014	0.819002791	0.286402213	0.217920819	0.035962751	0	0.282890681	0.462166754	0.36360401	0.043063144	0.19678415	0.427610396	0.924822585	9.66854E-05	0	2.504930514	0.845507732	0.063733747	0.874623682	0
1.1.1.312	0.033125005	0.033744591	0.007089877	0	0	0	0.034129039	0.035401148	0	0	0.043871032	0	0	0.020199495	0.024455426	0	0.020152339	0.005292698	0.000762826	0.003716742	0.002429076	0	0	0	0.026883146	0	0	0	0.013750315	0.003306502	0	0.024922884	0	0	0.038175275	0	0.006621888	0	0	0.02489559	0.024027379	0.034461338	0.038030074	0.002225989	0.041239739	0	0.029536613	0.005411519	0
1.1.1.34	0	0.073584329	0	0	0	0	0	0.032012568	0.132356965	0	0	0	0	0.113042669	0.015527902	0.113117041	0.127757376	0.088131944	0.108595764	0.149323533	0.065638493	0	0	0	0	0.003035727	0	0.067370437	0.177852398	0	0	0	0.172960213	0	0.1083104	0	0.073222471	0.182766513	0	0	0.857209749	0.114689296	0	0.055550373	0.155421589	0.191520485	0	0	0.566121398
1.1.1.35	7.09606501	8.615992627	3.015298268	2.306601675	1.003126715	0	0.001698708	1.231800913	0	0	8.84282986	0	0.720728744	1.85203164	0	1.455798684	0	1.152355284	0	1.77816441	0	1.502080623	3.270393942	1.934079907	3.251371638	0	4.596890468	7.32800253	0	0	9.516340021	9.322169575	0.873969459	0.380577872	2.315542065	4.801763004	0	2.225556765	0	4.993441628	0.101402884	0.461112803	2.510638541	2.153180982	4.030621377	5.418599896	0	0	2.291062257
1.1.1.36	0.777558019	0	0	0.050334855	0	0	0	0	0.116733516	0	1.751141131	0	0.047289745	0.132931537	0	0	0	0.465149852	0.042411521	0	0	0	0.224141558	0	0.226117352	0.262652244	0.174068272	0	0.395412195	0	0	0.345910437	0	0	0	0	0.155839773	0	0	0	0.362895088	0	0	0	1.646408881	0	0.017203557	0.413018395	0
1.1.1.37	2.776479067	1.605505136	1.326579821	1.475268604	1.212571661	2.295380047	0	0.518599484	0	1.909145158	2.332133744	2.51698099	3.218369963	0.95436398	0.294838796	0.413627092	0.80123108	0	0.110419034	0.173602872	0.081037721	0	1.745424583	0.462461556	1.485665089	0.612449114	0.868225728	1.92440526	0.533470341	0.548326015	0.499058592	1.398431911	0.795096031	0	0	1.288496385	0	0.788434127	0.161917518	0.434269578	0.765845803	0.642676621	0.695155306	0.70433132	2.572856976	2.596981717	0	0.402135331	0.759754477
1.1.1.38	0	0.529990964	0.030258983	0.828228236	0	0	1.203113699	1.193452927	0.574205262	1.000970021	0.081854545	0	0.200378616	0.29192963	1.241948502	1.327057662	0.914950448	1.598535577	1.643582612	1.295546815	1.422048051	0.337829288	0.473335489	1.098601288	0.479045962	1.70439142	0.691072908	0.907936079	1.644604893	0.503057471	1.056061812	1.346127508	1.067022347	0.572838358	0.607596255	0.532108374	0.652113342	1.399594635	0.251036168	1.174419076	1.781758009	0.062029586	0.609949106	0.60706237	0.209987269	0.852982907	0.508349642	1.083549396	0.365537493
1.1.1.39	0	0.051776472	0	0.052674893	0	0	0	0.020430189	0.098695862	0.07753168	0	0	0	0.057281086	0	0.097735204	0	0	0.03074174	0.083427578	0	0.092733467	0	0	0.066196494	0.566169668	0	0.078039658	0.503475705	0	0.015847226	0	0	0.026335475	0	0.099354479	0.025419311	0	0	0	0	0.09233583	0	0.054890494	0.051240239	0	0.0780336	0	0.157806274
1.1.1.4	0.294991762	3.170883161	0	0	0	0	0.477643625	0	0.676810992	0.203414543	0.96877525	0	0	0.382246614	0.456697361	0	0	0.068557597	0.661051761	0.465612249	0.486228328	0.033272801	0.563608063	0.590650162	0	0.059760294	0.69192462	0	0	0.17146857	0.581557346	0.477196999	0	0	0	0.209990607	0.113501053	0	0	0	0	0	0.283995061	0	0.567837906	1.115607775	0	0.549884656	0.180939419
1.1.1.40	1.984787556	0.728074484	1.0592941	0.559809822	1.525787608	0.233403296	0	0.259264622	0	0	1.021430925	0.375027194	1.650532119	0.513058812	2.253593254	0.622715281	0.718463945	0.437815025	0	0.678993054	0.77120474	0.3337558	0	0.355357152	0.399273911	0	0.415431102	0.687582014	0	0.32926902	0	1.232994575	0.331993993	0	0	1.480377948	0.255555908	0.343493738	0.781501901	0.10212633	0.40766949	1.357760324	0.651247291	0.141199467	2.430988962	0.966635352	0	0.168090422	0.253033624
1.1.1.41	0	0	0	0.239946799	0.248584779	0	0.713254058	1.235089434	0.02488219	1.080100101	0.180907735	0.085912282	0	0.082720681	0	0	0.139505962	0.580245784	0.466001902	0.600130937	0.337079975	0.791205491	0.773065992	0	0.156149149	0	0.315272499	0	0	1.213770414	0.101073391	0.252971814	0.203954045	0.329988786	0.400650908	0	0.109311408	0.010696554	0	0.057476849	0	0	0.844008216	0	0	0	0.082174149	0.061624873	0.252655302
1.1.1.42	1.909620349	1.708206949	0.274217898	0.525600369	0.730628266	0	0.3993985	0.394178317	0.524049754	0	1.454492322	0.91117385	1.205027673	0.940419434	0.640828726	1.493751789	0.587594253	0.802762204	0.437205593	0.041705972	0.873516829	0.421960409	0.29007426	0.967935427	0.696114965	0.181175797	1.011283213	0.600620449	0.502478086	0	0.870044878	1.139018747	0.341027733	0.88774883	1.279287736	1.038061237	0.715830037	0.214124787	0	0.82700275	0.328537883	0.000323125	0.145494245	0	1.524922128	1.465159811	0.665039265	0.798361722	0.604080985
1.1.1.43	0	0.020660401	0.048072039	0.01412886	0	0	0.025341962	0.037728411	0.027884632	0	0.047256725	0.022868661	0.02128996	0.01519252	0	0.0449223	0	0.010416111	0.005054013	0	0.019345411	0.035788214	0.049076655	0	0	0.035090914	0	0.022047998	0	0.032806935	0	0.007501444	0	0	0.030291832	0	0.012102935	0.03884926	0	0	0	0.021846828	0.01743589	0.051062986	0.012497307	0	0.052535834	0.032369132	0.033949191
1.1.1.44	0	0	1.329744211	0.449912127	0	0.343482135	0	0	0.452071764	0	0.785396665	0.535751845	1.327328669	1.536576136	0.08284771	0.050244566	0.056012968	0	0.369418389	0.656630272	0	0	0	0	0.518122736	1.097816285	0	1.372319199	1.789896439	0	1.040090003	1.097274436	0	0.212339106	0	1.523425633	0	0.387550489	0.112258987	1.413466502	0.702571123	1.265753855	0.344188898	0	0.473165122	0.6434796	0.847545461	0.845787625	1.630683706
1.1.1.46	0.004283019	0.025765643	0.002539385	0	0.028875404	0	0.026226718	0	0	0.002787415	0.156538664	0	0	0.049990459	0.006050283	0.040882188	0.048445817	0	0.013349391	0	0.011632743	0.058159727	0.047253362	0	0	0.056352837	0	0	0.021568333	0.008741108	0.048963104	0.032657614	0.052468514	0	0	0.000296481	0.014382298	0	0.018473665	0	0.00690013	0	0	0.059070353	0.105920264	0.031041357	0.010520872	0	0.025365028
1.1.1.47	1.649015245	0.013877686	0	0.16193595	0	0.115125391	0	0	0	0.923124629	1.030642342	0	0.220124253	0	0.274226745	0.350810075	0	0	0.298829029	0	0.267812651	0	0.273807	0	0.226209207	0.487975064	0.741211453	0.330694349	0.983779175	0.047994625	0.664390114	0	0.233291735	0	0	0.256965417	0.235757919	0	0.299578104	0	0.294550173	0.051363275	0	0.141328615	0.725436786	0	0.155080763	0.370726554	0.378974358
1.1.1.48	0	0.070205201	0.02472194	0	0.023010995	0	0.001824462	0.126055308	0.043747971	0.093180353	0.299463599	0	0	0.012546275	0	0.113296275	0.051067495	0.041415619	0	0.064133095	0	0.126956848	0	0.099519436	0.010730961	0	0	0.049564973	0	0.116138127	0	0	0.087096166	0	0	0	0	0	0	0.064385275	0	0	0	0.111954818	0.198281388	0	0.058150363	0.152622697	0
1.1.1.49	1.504450126	0.177757527	0.622133235	0.985532262	0.125891881	0.406156008	0.27389765	0.229950145	0	0.492856565	1.292963335	1.165881624	0.498913475	0.72307743	0.033088658	0.300708767	0	0	0.004483572	0.428434632	0.002828233	0	0	0	0.944227639	0.636350706	0.622123252	0.478791334	1.24812793	0	0.556419464	0.902170412	0	0	0.275657747	0.901983883	0.449227164	0.223922507	0.347498878	0.809341727	0.921931627	1.425898855	0.931450918	0	1.511220904	0.743695349	0.345445909	0.026552658	1.449806208
1.1.1.50	0.08824208	0.102855155	0.011318992	0	0	0	0	0.077947963	0	0.088412569	0.05272927	0.053453823	0.096476377	0.063953868	0.0086169	0	0	0.057140724	0.093404835	0.064212918	0	0	0	0.045413745	0.094823525	0	0	0	0.0078948	0.01196709	0.058984224	0.021983927	0	0.057871608	0	0	0	0	0	0	0.003703065	0	0	0	0.091867507	0.092257079	0	0.023604687	0
1.1.1.51	0.008402445	0	0	0.013948774	0	0.004915081	0	0	0.010614445	0	0.077040941	0	0.003224416	0	0.004829972	0.005533419	0.008539977	0.004509099	0	0	0.006715368	0	0	0.011350779	0	0.011552222	0.000501463	0	0.000123765	0.012208195	0	0.004111462	0.012309794	0	0.007208814	0	0	0	0.00893693	0.001182498	0.003405551	0	0	0.000119803	0.089070767	0	0.01090245	0	0
1.1.1.53	0.268936778	0.018757458	0	0.123845118	0.145095138	0.11628756	0	0.949343046	0.149421584	0	0.145208295	0	0.058124117	0	0	0	0	0.071761792	0	0.060296977	0	0	0.133734518	0.125459684	0.045028692	0.015909704	0	0.158306118	0	0	0	0.128226069	0	0.133950266	0.105468552	0.097679346	0.04148155	0.15862358	0	0.153636595	0.127151989	0	0.16249553	0.042764953	0.046778671	0	0.027258909	0	0.244294764
1.1.1.56	0	0	0.035998013	0	0	0.10786621	0	0	0.046144664	0	0	0	0	0	0	0.064137192	0.055996362	0	0	0	0.086493606	0	0	0.014200812	0.079844905	0	0.108931831	0	0.022410554	0.021354755	0	0	0	0	0	0	0.014045806	0.132486054	0.043300905	0	0	0.050531233	0	0	0.127704204	0.674152831	0.001938876	0	0.143857537
1.1.1.57	0.276387348	0	0	0.305748625	0.046617499	0	0.688464789	0.185861363	0.316898266	0.017191165	0.813645416	0	0.323268279	0.087027479	0	0.338031242	0.026658787	0	0.452826674	0.027532874	0.504568679	0.408139589	0	0	0	0.001575667	0.338786	1.329656733	0.36671353	1.058032763	0.028026311	0.834954478	0.221368748	0	0	1.130720232	1.180775031	0.064996198	0.029979857	0.482312382	0.091173762	0	0.298296723	0.046166004	0.710628961	1.445495871	0.283456088	0	0.230692678
1.1.1.58	0.4768519	0	0.116230862	0.226481621	0.242349599	0.399213031	0.247718093	0.259039623	0.127476043	0.103270687	0	0.811875336	0.800692241	0	0.030012	0.500819702	0	0.153149678	0.26606503	0.017513563	0.471394815	0.290932969	0	0.063339728	0	0	0.557806044	0.801415184	0.534039193	0.749183113	0	0.856381581	0.141209453	0.038435601	0	0.375417166	1.221728808	0	0.311838488	0.49678861	0.011206016	0	0.258850913	0.109906992	0	1.104977656	0.481909439	0.471378435	0.107044279
1.1.1.6	0	0	0	0	0	0.150527512	0.62474101	0.535513452	1.787128831	1.181024136	0	0.085194789	0	0.481983734	0.393327095	1.002263633	0.482771665	0.700419462	0.961540433	1.35288834	1.395048207	2.065811518	0	0.599513725	0	1.909025497	0.837253011	1.079033785	1.388654644	1.761412368	0.428108744	0.847567321	1.148817217	0.601786784	0.359123779	0.734509612	0	0.787326757	0.136066413	0.94684936	1.467801141	0.628254485	0	0.17389611	0.574203719	1.821817371	0.485724692	0.553522206	0.386642423
1.1.1.60	0.467368766	0.878141978	0.13120499	0.117082116	0	0	0.258401534	0	0.682076286	0	2.104124114	0	0	0	0.158286605	1.196603934	0	0.717860847	0.584098122	0.112250985	0.880134911	0	0	0	0	0	1.034153477	1.534745219	0.518180916	0.453137337	0	2.111838548	0.382405577	0.159417358	0.148972747	0.719263426	0	0.431528745	0.922234862	1.197302993	0	0.100881461	0.630369059	0.500886316	1.683148169	0.942780798	0.797349912	0.644161156	0
1.1.1.61	0	0.138091296	0	0.184573584	0.040419834	0	0	1.030050942	0.969091549	0	0.520260492	0.032009707	0	0.120842905	0.169935112	0.199142861	0.106856383	0.064252599	0.1729741	0.292696204	0.176830246	0.166358481	0	0.182815465	0.004146353	0	0.087639792	0	0.121904347	0.155471938	0.127839704	0.090238733	0.208538559	0.071679364	0.26321173	0.043479032	0	0	0.267771699	0.011562103	0	0.105375555	0.150423598	0.147023766	0.770851967	0.181095414	0.243768029	0	0
1.1.1.62	0	0	0.032828324	0	0	0	0.035609384	0.028115497	0.003304238	0	0.249197228	0.020136409	0	0.02108005	0.058182095	0.035345508	0.029759762	0	0	0.005706558	0	0.000116929	0.0295725	0.002309383	0	0.000697227	0	0.057706543	0	0	0.033321553	0.021692513	0.042074005	0.020642188	0	0	0.003351727	0	0.029650958	0	0.005855443	0.027868627	0.054389381	0	0.24654618	0	0.056118219	0	0.049987489
1.1.1.65	0.160589234	0.02686694	0	0	0.041923106	0	0.01757052	0.024304876	0.026822505	0	0.078656449	0.030217577	0.021662544	0.017781133	0.00010899	0	0	0.0284839	0.038603533	0.005565961	0.024834469	0.011232398	0.037788074	0.003125668	0.011964132	0	0.000949911	0.006222887	0	0	0.004581683	0	0	0	0.019176126	0.011355743	0	0	0.028218357	0	0	0	0	0.030238403	0.026889048	0.035578279	0.016789288	0.047970285	0
1.1.1.67	0	0	0	0.530649405	0	0	0	0	0	0.046278076	0.098836034	0.036516637	0.003992236	0.085316976	0	0.072653374	0	0	0.053329912	0	0	0	0	0.004068796	0	0	0.098943668	0	0.091661899	0	0.055543897	0.022617588	0	0	0	0	0	0	0.096049134	0.027978312	0	0.100290434	0.057107053	0.025092894	0.086476706	0	0.091235497	0.167648104	0.039391306
1.1.1.69	0.852530605	0.360348356	0	0.112110637	0	1.220028577	0	0.029817661	0	0	0.823905688	0.854504089	0.756941985	0	1.090246164	0.154373917	0.069158771	0.33640803	0.740280242	0.64152405	0.762313897	0.321763434	0.119601457	0.29558511	0.202289024	0.342741295	0.031245693	0.458049674	1.320426784	0.121606091	0.731656585	0.667391636	0.207580164	0.311891373	0.252981847	0.385853358	1.526438405	0.156896191	0.616524009	0.734826791	0.627641974	0.333602244	0.577438755	0	0.308986276	0.124659446	0.280039948	0.64092009	0
1.1.1.77	0.20715488	0	1.144006704	0	0	0	0.086390241	0.131666073	1.118697699	0.081660491	0	1.157365329	1.185958964	0.917974715	0	0.486125368	0.195078146	0.536627622	0.582743534	0.633432705	0.513146429	1.130229047	1.211252644	0.989302912	0	0.331654094	0.247924669	0.750558833	0.424964367	0	0	0.859575413	0.586075293	1.252501415	1.065809123	0.701298706	1.23605441	0	0.634635938	0.793451083	0.307884526	0	0.258895423	0.009789191	0	1.044693132	0.115341784	0.330738873	0.385107867
1.1.1.79	1.328023762	0.156678274	0.273508161	0.279135263	0.27137171	0.121823204	0	0.032570061	0.740195412	0.553636628	2.293141445	0	0.202347908	0.551452453	0	0	0.159573207	0.013252867	0	0	0.131446332	0.195482761	0	0.035884392	0.259727356	0	1.265901718	0.750157892	0	0.373585339	1.479074841	1.310588078	0	0	0.343517646	1.92768204	0.041816781	0	0.842815248	1.431392077	0	0	0	0.675835127	2.26912833	2.314016342	0.650698026	0	0.04189706
1.1.1.81	0.562860402	0.321847947	0.245277097	0.019573831	0.09842387	0.143034561	0.022792187	0	0	0.250110413	0.471383656	0	0	0	0.79344276	0.444873636	0.330229449	0.165900144	0.076741962	0.08260684	0.17772401	0.275599854	0.006588937	0	0	0	0.259104347	0.320283037	0.025916774	0.322164613	0.298987962	0	0	0.230447819	0.514824559	0.032471783	1.10531909	0.301888903	0	0.262804794	0	0	0.186796406	0	0.121654405	1.185912587	0.480085461	0.304183453	0.16523451
1.1.1.82	0	0.001311165	0	0	0	0	0	0.005493458	0	0	0.018403332	0.00426284	0	0.001497475	0	0.003251849	0	0.015464415	0.018944972	0.020175997	0.011277858	0.000674857	0.002537829	0.001526697	0.038418478	0.005127061	0.002654394	0.002954397	0	0.001239053	0	0.002582959	0	0.001898923	0	0	0.002143303	0	0	0.002197737	0	0	5.53045E-05	0	0.020705158	0	0	0	0
1.1.1.85	1.332181417	1.053854886	0.846210095	0.612527247	0.980629088	0.360519032	0.270782445	0.896330157	0.948570828	1.282054468	0.986960727	0.880165756	0.735005757	0.756025169	1.144319221	1.189609633	0.94373175	0.639036848	0.47647418	0.378163052	0.388919339	0	0.873053164	1.270626553	1.091595481	0.299462155	1.046138051	1.19460057	0.255364922	1.251855366	0.752693439	1.064229298	0.656802174	0.727569006	1.042961159	0.873145283	1.20836321	0	0.116230726	0.54121196	0.159450728	0.750295661	0.757227424	0	0.973821724	1.111696413	1.049396783	0.9559718	0.121164389
1.1.1.86	1.199287606	1.084887549	0.79317187	0.801434138	1.31492573	0.240660497	0.477309673	1.310841762	0.979978663	0	1.436751519	1.176181122	1.009978534	1.531421321	0.76540427	1.078868676	1.252267128	0.338215078	0.951751879	0.361739205	0.528674031	0.09757385	0.652501793	1.166561772	1.367304395	0	0.789791607	0.84916789	0	0.791552933	1.150141543	1.373081364	0.87849455	0.598657876	1.27100576	1.168467636	1.07367865	0	0.459329486	0.252805209	0	0.585199683	0.515924993	0.014519103	0.863313827	1.31145798	0.719384806	1.073613135	0.1452372
1.1.1.87	0	0	0	0	0	0	0	0	0	0	0	0	0	0	0	0	0	0	0	0	0	0	0	0	0	0	0	0	0	0	0	0	0	0	0	0	0	0	0	0	0	0	0	0	0	0	0	0	0
1.1.1.88	0.36646713	0	0.043363293	0	0	0	0	0.068297265	0	0.003925724	0.301859049	0.147736839	0.179865235	0.117924802	0	0	0	0	0	0	0.197354221	0.198811775	0.169397044	0	0.162567853	0	0	0.103151654	0.279722494	0.140797966	0.17757374	0.095892227	0.099071872	0	0	0.173915507	0	0	0.245150797	0.653629784	0	0	0	0.14465638	0	0.05583521	0.034796781	0	0.930158063
1.1.1.9	0.054061572	0.079061497	0	0.10436627	0	0	0.076972301	0.079480563	0.097557658	0	0.447509107	0	0	0.200334119	0.009853761	0	0	0.016086126	0	0.069563383	0	0.064965092	0.026684929	0.082340209	0	0	0.012775935	0.021797979	0	0.046081805	0.061361854	0	0.005319203	0	0.10921509	0	0	0.116013597	0	0	0.049829521	0.098053419	0	0	0.389778152	0.100136257	0.121767781	0.145012208	0
1.1.1.90	0	0.21429627	0	0	0	0.142329651	0	0.133031102	0.030515103	0.00412282	0.200181988	0.114141099	0	0	0.139158716	0.100834279	0.138678729	0.087322092	0.175458273	0.093485644	0.092784022	0	0.067879063	0	0.01332509	0.02525373	0.017135161	0	0	0	0.072261119	0.085207299	0	0	0	0	0	0	0.041496948	0.010690465	0.030179801	0.059242474	0.013032569	0	0	0.956730599	0	0.069563612	0.365705039
1.1.1.91	0	0	0.053004162	0	0.052101204	0	0	0.196024095	0.079100707	0.04493815	0.819676154	0.216181298	0	0	0.154702135	0.084665624	0.165345984	0.269713433	0.136955648	0.150616952	0.013557082	0.194991488	0	0	0.09916636	0.007647681	0	0	0	0.059738638	0.200285565	0	0	0.200618711	0.047959511	0	0	0	0.155172495	0	0	0.055724046	0.085457644	0	0.980384098	0	0.007030694	0	0
1.1.1.93	4.297510798	1.433468246	0	0.196105749	0.804315236	0	0.806715197	0	0	0.483513361	3.724921269	0.099753634	0	0	0	0	0	0	0.443140324	0.793263155	0.432757292	0	0	0	0	0.124609688	0.861475928	0.955421185	0	0	0.998605278	0.792887554	0.586284385	0.555172966	0.384645451	0.932620274	0	0	0	2.427974108	0	1.062476284	0.042439552	0.295886447	3.829751286	3.601720725	0.38174413	1.071957293	0
1.1.1.94	0.740143911	0.752772422	0.763192483	1.023185422	0.899699555	0.443242596	1.412079073	2.790897518	3.336607169	0.849274002	0.848021785	0.706215898	0.88103223	0.960687922	1.235802224	0.728056565	0.970450009	0.932418579	0.762059772	0.932170425	1.312801263	1.044348551	0.874141261	1.129273039	0.84486214	0.706655035	1.166112041	1.245843196	1.490929851	1.21060744	1.263500352	1.144496333	1.351496896	1.19320224	0.992396141	1.109661614	1.351088203	1.143695491	0.77548355	0.827592974	0.806849373	0.652501303	0.573078824	1.198473432	0.85402849	1.040983097	1.321024986	1.401046073	0.957768601
1.1.1.95	2.479913438	0.735905107	1.560688761	1.252093797	1.214629991	0.495775288	0	3.276778137	5.237290444	2.23044214	2.108323962	0.766976209	1.070500176	0.394301021	2.203846575	2.720672636	0.675622214	1.695978238	1.442170198	2.013991019	2.245180535	1.035954138	1.238319049	1.729385472	0.477555736	1.669862404	1.588026779	2.158449129	2.274848708	1.735479491	0.607536887	0.789068557	0.539741692	0.96852785	1.818029886	1.643159124	1.231157468	0.309926381	1.295808462	1.078351097	0	0.988409038	2.193698187	0	2.721035707	3.71226877	1.519751069	2.389781286	0.884020988
1.1.2.-	0.056513477	0	0	0	0.060165305	0	0.023735401	0	0.065281939	0	0.369492302	0.06734362	0	0	0	0.044705619	0	0	0	0	0	0	0.006442959	0.047433904	0	0	0.059073095	0	0.017431623	0	0	0.001157585	0.003901012	0.01009403	0.064053266	0	0	0.053981806	0.045847305	0	0	0.036299306	0.022853257	0	0.265335173	0	0	0.017595367	0
1.1.2.3	2.314069081	1.421579927	0.513484039	0.495395127	0.428033667	0	0.364266107	0.486040907	0.361865301	0	1.758968489	0	0.374728888	0.317048825	0	0	0.273248888	0.127119672	0.543363523	0.051878658	0	0.212225486	0	0.048597924	0.42454473	0.411425707	0.757601907	1.219825445	0	0.487782917	0	1.093879494	0	0.459496684	0.348845898	0.935578983	0	0.03269942	0.07660162	0.189758814	0	1.364163577	0.27233096	0.522602868	1.07052911	1.652712352	0.061428596	0.57361998	0.177338073
1.1.2.4	0.95029621	0	0.251788833	0.255589066	0.144616571	0	0.196210538	0	0	0.260561024	1.657981203	0.382672434	0.365678202	0	1.175163663	0.054352056	0	0.343265915	0	0.373013613	0.142656486	0.386847933	0.303727653	0.076637683	0	0	0.257125452	0	0	0	0	0.268387455	0.158821686	0	0.008001527	0	0	0	0.311109841	0.344097797	0.091181154	0.315934065	0	0.22112416	1.736347898	0.087027424	0.137426894	0.345342653	0
1.1.2.6	0	0	0.016134332	0	0.091462437	0.066943696	0	0.071659361	0.013135529	0	0.028964764	0	0.02437711	0.074354467	0.074064263	0	0	0	0	0	0	0.041085154	0	0.079714918	0	0	0	0	0	0.004752283	0	0.009169559	0.036930811	0	0.074222806	0.092858163	0	0.092251497	0.066277688	0.045788605	0.045317546	0.077567642	0	0	0.034782945	0.027183112	0	0	0
1.1.2.7	0	0	0.001468775	0.000133481	0	0	9.25005E-05	0	0	9.99427E-05	0.020038319	0.002606494	0.001524494	0	0	0.002629229	0.002791453	0	0	0	0.002506895	0	0	0.001671603	0.000396784	0	0	0	0	0.002941749	0.002710501	0	0.002342399	0.002948032	0.002955332	0.001182982	0	0	0	1.06328E-05	0.002837714	0.001645524	0	0	0.015101135	0.000735406	0	0	0.001426655
1.1.2.8	0	0	1.056982146	0.220311507	0.233868749	0	0.247454332	0	0.158200654	0.227982128	0.552135371	0	0.186177818	0	0.231747112	0.186752309	0.209024881	0	0	0	0	0.235833689	0	0	0.26018524	0	0.423834281	0	0.199497532	0.126457544	0.225411345	0.042699048	0	0.239661921	0.194449735	0	0.119365834	0	0	0	0.223946087	0.196983241	0	0.140528238	0.663839007	0.142824985	0	0.283702652	0.087750151
1.1.3.15	2.507051496	0.326231328	0	0.657283069	0.297271804	0.506237371	1.307444791	0.244379969	3.707557369	0.912126934	2.405787279	0	0.171457324	0	4.306290244	0.784278592	1.372594128	0.062611018	1.316941261	1.3145786	0.530240825	0.286329241	0	0.322525799	0.480416841	0.774206914	0.657099288	0.312556625	0	0	0.613896251	1.034785572	0.559308806	0.729296852	0.424461938	0	0.292671795	0	1.386842712	0.411317423	0.161120081	0.298312581	0.246203961	0	0.865167376	0	0	0.89374971	0.454987363
1.1.3.21	0.0794185	0	0.026488192	0.03171713	0.078497221	0.055750707	0.134505793	0	0	0	0	0.045642515	0.07275787	0.096065712	0	0.027153574	0.078604459	0	0.029963098	0	0.084207278	0.086585604	0.09170907	0	0.077563872	0.39026732	0	0	1.150680498	0	0	0.132992035	0	0	0	0.039399431	0.121892477	0.091286428	0.150678842	0.103323733	0	0	0.164736447	0.086731962	0.190299544	0	0.255823182	0.071042206	0.183920473
1.1.3.41	0.004736233	0	0	0.011046667	0	0.001516443	0	0	0	0	4.20343E-05	0	0	0	0	0.014797214	0	0	0.018596843	0	0.010924768	0	0	0.006579836	0	0.018338367	0	0.009265836	0.009584165	0.017873461	0.006720245	0.008604521	0.015504503	0	0	0	0.015544518	0	0.008108404	0.01436963	0	0	0	0	0.001662874	0.015591476	0.039771433	0.020604988	0
1.1.3.6	0	0.467890762	0.030282069	0	0	0.014012589	0	0	0.040551711	0	0.253761982	0.049056216	0	0.023497511	0.022170158	0	0	0.081278494	0	0	0.081390413	0.047149139	0.071425054	0.084657307	0.105430832	0.001364795	0.001411344	0.082193004	0.040942999	0	0	0	0	0.077757709	0.014722268	0	0	0	0	0.008092251	0	0	0	0.025168415	0.247825593	0.013004624	0.129700538	0.167756796	0.065842705
1.1.3.8	0.047638289	0.027823428	0	0.036505471	0	0.050841984	0	0.00655656	0	0	0.093207322	0.069475395	0.07265777	0	0.026505316	0	0	0.077389081	0	0	0	0.052732837	0	0	0.802142041	0	0	0.023726011	0	0.080630552	0.225805885	0	0.029961792	0	0.037457106	0.025568813	0	0.007745651	0	0.058035508	0	0.052482772	0.084197453	0.052611641	0.125834168	0	0	0	0.023433851
1.1.3.9	0	0.030932622	0	0	0	0.00505805	0.021962604	0.014325345	0	0	0.246702542	0	0.037422521	0.038151541	0.006140562	0.01949368	0.002942691	0	0	0.015144065	0.013160952	0.027530211	0	0.005174398	0.033370746	0.017369694	0.02484341	0.037927663	0	0.026466316	0.033917067	0.038562705	0	0.003452673	0	0	0.035678546	0	0.004420133	0.041511805	0.042529153	0	0.009517936	0	0.24836331	0.028390985	0	0.007866738	0.014941358
1.1.5.2	0.20731413	1.558064844	0	0	0.431061711	0.177036967	0	0	0.017264663	0	0.005922921	0	0	0	0	0	0	0.024944702	0	0.102706261	0.057929101	0	0	0.317031185	0	0.2021866	0.559417964	1.057887678	0.099015085	0	0.985512435	1.295645635	0.032732865	0.42860754	0.410214879	0.877692246	0	0.030361832	0.334474343	0.656872817	0.034985861	0	0	0	0.462667216	1.00451117	0.146285924	0.467841507	0.461639581
1.1.5.3	1.628870537	0.631096644	2.167962515	2.772248876	0.239972169	1.472612941	2.833121008	1.716482233	1.571539632	0.183271204	1.031628733	1.551696019	0.493261434	0	3.456064912	0	0.683609725	0.164136078	2.062518991	0.445229903	1.709559969	1.058278156	0.346368823	0	1.495843075	0	0.453612193	2.416575337	0.701903855	1.199837252	0.77507185	3.191791719	2.351750624	1.663497456	1.151366135	4.237339511	0	0.590894949	1.799173126	2.40454635	0	4.201380681	1.480526638	0	0.032830277	3.274593305	1.453170993	0.080154781	0.45433384
1.1.5.4	0.911429019	0.968367381	0.647956478	0	0.196468681	0	0.435816636	0.163202336	0	0	0	0	0	0.360677969	0.34206975	0	1.121323158	0.472218285	0.14254024	0	0	0.258722422	0	0	0.745860631	0	0	0.706543354	0.222243536	0	1.824853105	0.970483508	0	0.483333475	0.38572665	1.104505845	0.26804188	0.467281022	0.304544732	0	0	0	0	0.255797099	0.253383853	1.659298954	0.073691987	0.062424397	0
1.1.5.8	0.309357299	1.166103569	0.092626944	0.111900747	0	0	0.14358642	0.162570839	0.15931593	0.112454346	0.130130739	0	0.213962689	0.212855768	0	0.118578444	0	0	0.044249532	0.194051378	0	0.050812929	0.207163116	0.025300914	0	0	0	0.156909495	0.189998316	0.13131754	0.944946281	0.198568349	0	0.113838685	0	0.021141641	0	0	0	0.216682981	0.064674342	0.169423712	0	0	0	1.299687279	0.268495938	0.27967147	0
1.1.99.-	0	0.270016018	0	0	0	0.156588904	0	0.054886926	0	0	1.371235608	0	0.013502109	0.248046294	0	0	0.15095979	0.260143414	0.137161273	0.038024286	0.063229655	0	0.093858099	0	0	0.100273596	0.116821365	0	0.186992488	0	0.119124303	0	0	0.16110749	0	0.238366844	0.112063698	0.11270304	0	0.114092984	0	0	0.022479693	0	1.134304935	0.603033277	0.352606511	0.369162332	0.228804793
1.1.99.1	2.313949126	1.390253092	0	0.275502154	0	0	0.013693485	0.511370085	0.511113458	0	1.936055594	0.611713367	0	0	0.020579559	0	0	0.557647574	0.049074597	0.41537385	0	0.479795761	0.500391554	0.25168976	1.148517334	0	0	0.380867078	0.390119234	0	0.640424788	0.528692525	0	0	0.308317286	0.279884466	0	0	0.746177379	0.272412412	0	0.111982864	0.620780735	0	2.929374893	0.75701038	0.871453032	0.157663561	0.680980532
1.1.99.10	0.039276887	0.019507731	0	0.007472928	0.00828425	0	0	0.016388365	0.027347543	0.000562415	0.072585567	0.012227912	0.017945134	0	0.001228769	0.038547507	0.011716664	0.020271939	0	0.033024538	0	0.0074929	0.004665384	0.003842782	0	0	0.029711763	0	0.015277026	0	0	0	0	0.035277209	0.039552022	0	0.017461723	0.008124513	0	0	0.024065947	0.034617753	0.03251541	0.027255101	0.03556412	0.035660301	0	0	0
1.1.99.2	0	0	0	0	0	0	0	0	0	0	0	0	0	0	0	0	0	0	0	0	0	0	0	0	0	0	0	0	0	0	0	0	0	0	0	0	0	0	0	0	0	0	0	0	0	0	0	0	0
1.1.99.21	0	0	0.112615051	0	0	0	0.100057625	0.058444915	0	0	0.979528461	0.118559592	0	0	0	0	0	0.216289914	0.225262594	0.133181443	0.161941588	0.096106763	0	0	0.189485886	0.025450462	0	0.187661176	0	0.236607744	0.223306127	0	0.047726224	0.127933848	0	0	0.117168781	0.159194273	0.129361703	0	0	0.001529999	0.090517162	0.121047457	0.961872999	0.191162043	0.208112386	0.053275564	0.154743259
1.1.99.24	0	0	0	0	0	0	0	0	0	0	0	0	0	0	0	0	0	0	0	0	0	0	0	0	0	0	0	0	0	0	0	0	0	0	0	0	0	0	0	0	0	0	0	0	0	0	0	0	0
1.1.99.28	0.08119756	0.016133324	0	0	0	0	0	0	0.103199675	0	0.083035699	0.05726994	0.062236715	0	0	0.025465094	0.094344784	0.101351785	0.126339318	0.026290951	0	0	0.090836762	0	0.052647944	0.070241517	0	0.063023316	0.078788222	0	0.085723852	0.065796521	0	0.023951798	0.038437936	0	0.052050831	0.082587562	0	0	0	0.011948855	0	0.082306441	0.027358231	0.017486903	0.073775864	0.109171777	0
1.1.99.3	0	0.445015625	0	0	0.012222902	0	0	0.499999578	0	0	0.502589413	0	0	0.672553703	1.95395664	0	0.946164101	0	0	0	0	0	0	0.443001901	0.490693513	0.012137147	0.292303506	0.374388056	0.367993868	0.452976429	3.796293511	0.398687763	0.691550865	0.684830832	0.167330807	0	0	0	0	0	0.218657406	0	0.060804009	0.019637232	0.321640344	1.378798902	0	0	0
1.10.2.-	0	0	0	0.006887776	0	0	0.005961834	0.001850184	0	0	0	0	0	0.007740122	0.014613615	0	0.008661053	0.007238108	0	0	0	0.006810165	0	0.011795307	0.013991155	0.001946548	0	0.009319621	0.013810381	0.017709609	0.009280521	0.018316566	0	0.014103085	0	0.021339079	0.002136245	0	0.001281755	0	0	0	0	0.016167544	0.000816867	0.01097758	0	0	0.006797605
1.10.2.2	1.504306907	0	0	0.092998447	0	0.0526181	0	0	0	0	0.832770387	0.001956356	0.252273565	0	0	0	0.816465885	0	0	0.11691186	0	0.035311184	0	0	0	0.188391822	0.219957498	0.071524816	0.30656864	0	0.153675093	0.140600867	0.038099946	0.278117207	0.198672193	0.320351952	0.095169375	0	0	0	0	0.155603131	0.28462566	0.189429601	1.149422349	0.033506239	0.189650634	0.060970129	0.334470167
1.10.3.-	3.845808696	6.808819603	1.310104319	1.215706843	0	0	2.095134866	0	0	1.722561302	8.253997607	2.090225871	0	0	1.308006784	0.694973602	4.273967789	0.837253901	1.496675029	0	1.393530853	0.663807741	0	0.270738849	1.023942856	0	2.58438708	6.788241291	2.776751517	0	6.718552105	5.433792076	2.44234166	1.584052684	0	7.887074347	0	0	3.261855426	5.725541199	0	4.650178123	2.046214757	0.044177564	8.585952042	7.972433933	0	0	4.079174463
1.10.3.12	0.062193592	0.06266012	0	0	0.053203578	0.07578368	0.182638526	0.260449273	0	0.241859663	0.525889152	0	0	0.381788025	0	0	0	0.310218752	0.34636162	0	0	0.263262386	0	0.033569289	0	0	0	0.459917289	0.128502881	0	0	0.1035012	0	0.053013377	0.296455487	0.213444491	0	0.306064919	0	0	0	0	0	0	0.54535905	0	0	0.406791937	0.241540925
1.10.3.2	0	0	0	0	0	0	0	0	0	0	0	0	0	0	0	0	0	0	0	0	0	0	0	0	0	0	0	0	0	0	0	0	0	0	0	0	0	0	0	0	0	0	0	0	0	0	0	0	0
1.10.3.3	0	0	0	0	0.03712081	0	0.068314719	0	0	0.055167697	0.240469542	0.019210308	0	0.060995097	0.053715416	0	0	0	0.037588014	0.025970057	0	0	0.03444099	0	0	0	0.027954875	0.083166987	0.039792955	0.057946226	0	0.05705785	0.044023735	0	0	0	0	0.070717129	0	0.028356468	0.036015037	0	0	0	0.185562351	0.034469046	0.009082814	0	0.018604452
1.10.9.1	0.000102437	0	0	0	0	0	0.000361119	4.94767E-05	0	6.25213E-05	0.007806937	0.000333677	0.001327337	0.000541317	0	0.001736757	0.001283751	0.001022583	0	0.00101473	0	0.001594146	0	0	0	0	0	0	0	0.001461918	0	0	0.001419919	0	0	0	0	0	0	0	0	0.001461071	0	0.000852957	0.008839673	0	0.000736012	0.000398774	0
1.10.99.2	0	0	0	0	0	0	0	0	0	0	0	0	0	0	0	0	0	0	0	0	0	0	0	0	0	0	0	0	0	0	0	0	0	0	0	0	0	0	0	0	0	0	0	0	0	0	0	0	0
1.11.1.-	0.039917601	0.075724282	0.067777464	0.218751192	0	0.138688501	0.235967516	0	0.106738807	0	0.135089948	0.020749974	0	0.127311042	0.12615781	0	0	0	0	0	0.019046657	0.133738075	0.059059517	0.075997834	0.080402541	0.042276274	0	0.047923292	0	0	0	0	0.137664398	0	0	0.10954016	0	0.06808333	0.021356188	0.021372058	0.031315789	0	0	0.105531938	0.103774756	0	0.144690084	0.039255238	0.336887195
1.11.1.1	0.13905656	0	0.124986632	0.022131703	0.082837515	0	0	0	0	0.112916148	0	0	0.114529329	0	0.056308285	0	0	0	0	0.107155162	0.002634181	0.042557146	0	0.118710999	0	0.428260505	0.090726535	0.014647313	0.995864073	0	0	0	0.095750023	0	0.125786787	0	0.135992705	0.017669255	0	0	0	0.125713692	0.123014351	0	0.084547938	0.106432027	0.106063227	0	0.39640728
1.11.1.10	0	1.117213894	0	0.287230234	0	0.235321071	0.425329456	0	0	0	1.14937037	0.27307126	0.241562093	0.323086487	0.071520396	0	0.076528171	0.67986575	0.349150797	0.540369606	0.413094125	0.295844807	0	0.090142928	0	0.351522275	0.408457203	0	1.083603131	0	0.186798983	0.028910992	0.278945699	0.114405821	0.148349794	0	0.342914963	0	0	0.16223739	0	0	0.067321141	0.68462865	1.172699969	0.763651541	0.132827299	0.719748167	0.383837621
1.11.1.15	1.685732624	2.824779343	2.413618459	1.498408721	0.684430135	2.052831028	1.612210973	1.28491804	1.141092185	1.094644059	3.282164254	3.247179838	3.931229942	1.16759662	2.747421136	0.093959259	3.096105748	2.007183134	1.735494778	1.920842316	1.459507346	1.13051845	2.840541312	0.099103059	1.724089466	2.434658394	1.378541201	3.189956548	2.494511285	0.642717007	4.35862443	3.190449737	1.702192495	1.11051899	1.530396958	1.999046859	0.914214173	3.788434236	2.447504719	1.010272659	0	4.197984702	0.294084713	3.207732301	4.42451883	3.445299897	0.948852487	0.138359339	0.181565473
1.11.1.21	0.958628724	2.04252105	0	0	0.449516833	0	0.140306562	0.447226938	0	0	1.420336299	0.042446789	0	0	0.430212195	0	0	0.654032921	0	0.210478995	0.159891916	0.62281081	0.298746907	0.490543987	0.679370623	0.084778022	1.686764642	1.556142602	0.442681891	0	1.5527435	2.846111257	0	0	0.317332175	2.147156509	0	0.60911658	0	1.520790315	0.5375518	0.580643792	0.62076048	0.603565345	1.602488329	1.214665327	0.386643477	0	0.032483316
1.11.1.5	0.191857381	0.272050511	1.391232175	0	0.756744313	0	0.205527111	0.051044198	0.106692865	0	1.559114353	0.846828359	0.906204614	0	1.00775152	0	1.433439994	0	0	0.246410185	0.316390188	0	0	0	0.197768082	0.324677699	0	0.722224915	0.30845053	0.118232406	0	1.220632743	0	0.312565667	0.257571839	0.434726432	0.311946916	0.006642425	0.502054452	0.277933333	0	0.143897781	0	0.382832598	1.247162123	0	0	0.42318235	0
1.11.1.6	1.295012341	1.689653261	1.271395506	0.103015836	0.659001222	1.375147397	0.295835845	0	0	0.392447841	0.865688378	0.184496198	0.637953965	0	0.900388483	0	0.597912673	0	0	0	0.554126612	0.14507758	0.099031966	0.017953435	0.607703112	0.282105966	1.283209281	0.867563645	0.881672378	0.395420644	1.523599565	0.654336682	0.189299984	0	0	0.631324111	0.498463015	0	0	0.520637619	0.44387236	1.25923203	0	0	1.321959924	0.731473222	0	0.003493395	0.557480221
1.11.1.7	0.104617438	0.706294438	0.161739778	9.79208E-05	0	0	0.171543918	0	0.129940533	0	0.696736988	0.162114643	0	0	0.147259758	0.131401795	0.072062112	0	0.158845962	0.0375405	0.031877563	0	0	0.064603761	0.118594277	0	0	0	0	0.151929833	0.129786899	0.139747737	0.088896318	0	0.103512331	0	0.177356826	0.18454638	0.157417808	0	0	0.11182197	0.093385376	0	0.964978347	0.047065971	0.059882309	0	0.022738047
1.11.1.9	2.14900247	2.397883518	0	0	0.505495408	0.173228406	0.416539989	0	0	0.093956752	1.418059937	0.567432403	0.656938899	0.323889043	0.044617328	0.225457988	0.70067969	1.161262307	1.400709129	0.636438357	0.186857458	0	0.825287451	0	0	0	0.71742269	0.813423894	0.980996656	0.028807268	1.731659174	1.381035172	0	0	0.229598135	1.190552198	0	0.057291868	1.483801435	0.651006485	1.603311172	0	1.132051179	0.375454263	1.0604434	1.518286317	0.236811314	0	0.323351241
1.12.-.-	0.017518178	0.001436045	0	0	0.025275249	0	0	0.003674656	0	0.00907105	0.020713578	0.011361547	0.008227188	0.018330918	0	0	0.027345946	0.017071021	0	0	0.006226718	0.021701822	0	0.007184266	0.003340035	0	0.030299131	0	0	0.002223862	0.026186438	0	0	0.010488074	0	0	0.026250533	0.005428781	0	0.014105556	0.032100033	0.013247535	0	0	0.008077314	5.55026E-05	0	0	0
1.12.1.2	0.022762739	0	0.030823826	0.010465339	0.014158354	0	0	0	0	0.040024982	0.309289106	0	0.007173129	0	0	0.044444908	0.047495379	0.004782599	0.006241001	0	0	0.03204586	0	0.012942034	0	0	0.046969289	0	0	0.023390769	0.034882251	0.041642709	0.010086397	0.029237503	0.033848316	0.002548226	0.005053259	0	0.015057488	0	0	0.004548297	0.016648468	0	0.31917626	0	0.035760365	0	0.033015575
1.12.2.-	0	0	0	0	0	0	0	0	0	0	0	0	0	0	0	0	0	0	0	0	0	0	0	0	0	0	0	0	0	0	0	0	0	0	0	0	0	0	0	0	0	0	0	0	0	0	0	0	0
1.12.2.1	0.023075023	0.032932968	0	0	0	0.082902953	0.04521035	0.041180292	0	0	0.054706227	0	0.046634342	0	0.085660182	0	0	0.301828543	0.313126483	0.360311081	0.373440381	0	0.070908948	0	0.011267794	0.034843568	0.077110513	0.058789181	0	0.021969076	0.040149484	0.062513016	0	0	0	0	0.013762308	0.002380985	0.436099952	0.028957766	0	0.030359508	0	0.044991693	0.094165618	0	0.077280934	0.077498224	0.088568243
1.12.5.1	0	0	0	0.285370733	0.997955929	0	0	0	0	0.113931462	0	0	0.200892755	0	0	0.28777273	2.691338368	0.206709347	0	0.094094887	0.026463814	0	0.320172317	0.284743932	0	0	0	0	0	0	0	0.203670212	0	0	0	0	0	0.060502992	0.126066448	0	0.212118052	0	0	0	0	0	0.174474232	0	0.248882108
1.12.7.2	0.523668264	0	0.866985276	0	0.096487257	0.399437544	0.622585261	0.058422629	2.159792287	0.723304697	0.413747185	0.449131183	0	0	8.187663212	1.207573462	0.615076407	0.623240298	1.173454151	0.516233319	1.978723152	0	0.158839501	1.848119721	0	0.220175207	0	0.045890992	0	0	0.53519203	0	0.982986872	1.160526238	0	0	0	0	0	0	0	0.28609631	1.622583128	0	0.397472446	0	0.842227572	0.709402147	0.662763731
1.12.98.1	0	0.000908232	0.002061062	0	0	0	0.002296449	0	0	0	0.011389453	0.000177003	0.002311989	0.002226848	0	0.000683251	0	0	0	0	0	0.002235951	0	0	0	0	0	0	0.001122131	0	0.002809767	0	0	0.002391041	7.51478E-06	0.002957616	0.002731403	0	0.00335844	0	0.001927426	0.000101681	0	0	0.006839036	0.000475793	0	0	0.00021006
1.12.98.2	0	0	0	0	0	0	0	0	0	0	0	0	0	0	0	0	0	0	0	0	0	0	0	0	0	0	0	0	0	0	0	0	0	0	0	0	0	0	0	0	0	0	0	0	0	0	0	0	0
1.12.99.-	0.019188159	0	0.074270107	0.054102924	0	0.024882737	0.105390875	0.090266194	0	0	0	0.064673186	0	0.021115857	0	0	0	0	0.074993068	0	0.052764368	0	0	0	0.082323913	0	0.074952691	0	0.035534851	0	0.086938619	0.012164867	0.051666944	0.02560554	0	0	0.027125843	0	0.10647733	0	0	0.04954306	0	0	0.012236254	0.025696943	0	0.11046195	0
1.12.99.6	0.324289535	0	0.847345281	0.06915116	2.711446078	0.24390175	0.209162531	0	0	0.845604369	0.368754148	0	0.509101083	1.071083089	7.54934729	0	0	0	0	0.480817294	1.509041557	0.957461129	0.048193204	0	0	0.567480381	2.63851536	2.059031416	0	0	0	3.528020849	0.552621071	0.686844271	0	3.08178301	1.013707308	0	0.779321587	2.524012953	0.108136224	0	0	0	1.047991483	0	0.842197422	0.511286429	0
1.13.-.-	0	0	0.001111074	0.00080167	0	0.001101323	0.000830587	0.001184634	0.000160977	0.000144645	0	6.31601E-05	8.58077E-05	0.000109586	0.000309531	0.000880335	0.000434812	0	0.000226743	0	0.000114968	0.000486059	0.000422308	0	0	0	0.000619739	0.004268852	0.000810349	0.000337378	0.000240658	0.000353415	8.88017E-05	0	0.00034451	0.004652595	0	0	0	0	0	0.000350408	0.001116134	0	0.000791004	5.72112E-05	0	0	0
1.13.11.-	0	0	0.015370179	0	0.02608763	0.009692662	0	0	0	0	0.00717478	0	0	0	0	0.020297514	0	0.026626749	0	0	0	0	0.025991941	0.034411731	0.011191682	0	0.030356638	0	0	0	0.034397705	0.022641257	0.011947356	0.001402697	0	0.026529692	0	0.02800867	0	0.022015565	0	0	0	0	0.021968225	0	0	0	0
1.13.11.1	0.368898489	0.90098842	0.113375043	0.324694788	0.008571175	0	0	0.08900214	0.030791087	0	0.99432716	0.112446638	0.059148778	0	0	0	0.117895829	0.080248688	0.295168438	0.136865866	0.142837459	0.009257261	0	0	0	0	0.193192303	0	0	0.157376991	0.077017842	0.316483568	0.234213437	0	0	0.168738758	0.00685017	0	0	0.161073908	0.05387941	0.206184366	0	0.154048999	1.150678391	0.597504528	0.227451641	0	0.215383229
1.13.11.11	0.439398893	0	0	0.145076897	0	0	0.016911161	0.06060513	0.027793694	0	0.8150151	0.174979025	0	0.100535416	0	0	0	0	0.138486823	0	0	0	0.177433862	0	0.116234426	0.095025011	0.060933389	0.153244273	0.213881256	0.190864018	0	0	0	0	0.03787117	0.070742062	0.107477989	0	0	0	0	0.017856381	0.120337076	0.218512873	0.913240025	0	0.011431022	0.112267596	0
1.13.11.15	0.106214805	0	0	0	0	0	0.157488377	0	0.190013362	0	0.351920541	0	0	0	0	0	0	0.089419684	0	0	0	0.134746508	0	0.121930477	0	0	0.013640375	0.455570639	0.061577099	0.089960019	0	0.378788559	0.115564708	0	0.042713988	0.638079664	0.003124788	0	0	0.421991747	0	0.081909676	0	0	0.553449073	0.959926944	0	0.020629141	0.049386074
1.13.11.16	0.273662337	0	0.114634955	0	0	0.058548014	0.028734414	0.12736139	0	0.048859907	0	0.079771238	0.095963026	0.089561546	0	0	0	0.005984636	0.041193444	0.056181145	0.127172539	0.056798103	0.053878901	0.044214848	0.11433315	0	0.272631445	0.34562375	0	0.126597137	0.004724232	0.80853235	0	0.089674606	0	0.456175505	0.092687161	0.105713671	0.027928013	0.529301509	0.093740554	0.042208649	0.072945456	0.041388207	0.08454497	0.78465982	0	0.028994092	0
1.13.11.2	0.422700855	0.079500458	0	0	0.122581699	0.084970629	0.093660702	0	0	0	0.387945832	0	0	0	0	0.063360541	0	0.009979757	0.03919786	0	0	0	0	0	0.010638044	0.059894897	0	0	0	0.011222943	0	0	0	0.097626214	0	0	0	0	0	0	0.112621251	0	0.107404111	0.118946692	0.386038414	0.251412284	0.142919478	0	0
1.13.11.20	0	0	0	0	0	0	0	0	0	0	0	0	0	0	0	0	0	0	0	0	0	0	0	0	0	0	0	0	0	0	0	0	0	0	0	0	0	0	0	0	0	0	0	0	0	0	0	0	0
1.13.11.24	0	0	0.00102098	0.000135473	0.001441578	0	0	0	0.000639387	0.001578296	0.001710216	0.001439235	0.000625823	0	0	0.001020309	0.000510892	0	0	0	0.001602391	0.000865906	0.001002856	0	0.00106651	0	0.000557913	0.001630909	0.000326187	0	3.87995E-05	0.001506867	0.000455555	0.000359413	0	0.000461252	0	0.000610491	0.000890347	0	0.001649622	0.001699354	0.000237191	1.69797E-05	0.00154727	9.71276E-05	0	0.000374076	0.00030561
1.13.11.27	1.169824694	0.591163533	0	0	0.353987892	0.462374845	0	0	0	0.117203882	1.452718533	0.446489255	0	0	0.082814627	0	0.044159526	0.059767725	0	0.472425328	0	0	0.48101212	0.203319549	0.175633638	0	0.354271913	0.303282518	0.178223047	0	0.702331722	0.399915706	0	0.123235724	0	0.440994674	0.453557974	0	0	0.007555421	0.170397658	0.104510293	0.27978358	0.287350466	2.110419415	1.14192447	0	0.71812375	0
1.13.11.3	0.260209055	1.739741067	0	0	0	0.232358002	0	0.41390776	0.37643259	0.119778412	1.621357278	0	0	0.289033022	0.345889975	0	0	0	0	0.238028552	0.105403468	0.245329027	0.195358005	0	0.130229188	0.165739367	0.387455252	0.092342023	0.409912005	0	0	0	0	0	0	0	0.140846694	0	0.097039099	0.180510345	0.283415008	0	0.165251478	0	0.953673074	1.839333839	0.423603552	0	0.005107821
1.13.11.33	0.022582558	0	0.015570194	0	0.010447345	0	0	0.009035096	0	0.012883349	0.018342435	0	0.016646686	0	0.008646125	0.00853277	0	0.012008664	0.012568214	0.010998197	0.021294147	0	0.000572171	0.020236162	0	0.006258362	0	0	0	0.016965806	0.00361116	0.022596337	0	0	0	0	0.011310122	0	0	0.000603972	0	0	0	0.012542118	0.003528047	0.000103515	0.008785826	0.015545239	0
1.13.11.34	0	0	0	0	0	0	0	0	0	0	0	0	0	0	0	0	0	0	0	0	0	0	0	0	0	0	0	0	0	0	0	0	0	0	0	0	0	0	0	0	0	0	0	0	0	0	0	0	0
1.13.11.37	0	0.011254963	0	0	0	0.019675216	0.034881126	0	0.01585263	0.031995333	0.14703434	0	0	0.008980279	0	0	0.035699548	0.054275287	0.062145944	0.059193469	0	0	0	0	0.055386054	0.016732822	0.010385646	0.002720364	0.040489684	0	0.022542095	0.02442017	0	0.016235276	0.024787686	0.000143158	0	0.014751625	0	0.012487245	0	0.002694027	0	0	0.097559316	0	0.011026343	0.036993403	0.033493456
1.13.11.38	0	0	0	0	0	0	0	0	0	0	0	0	0	0	0	0	0	0	0	0	0	0	0	0	0	0	0	0	0	0	0	0	0	0	0	0	0	0	0	0	0	0	0	0	0	0	0	0	0
1.13.11.39	0.059419662	0	0	0	0	0.079357309	0.200151323	0.194599272	0.13682665	0.042809212	0.323688854	0.270517164	0.111714884	0	0.887290032	0	0.183796587	0	0	0	0.078491495	0.061417445	0.018313213	0.037252786	0.246722208	0	0.113032831	0.142623653	0	0	0	0.125276103	0.162929164	0	0	0	0.221152211	0.11294003	0	0.159667329	0.130684652	0.089441598	0.086670606	0.017183711	0.334056414	0.065365488	0	0.010838423	0
1.13.11.4	0.317214858	0.198567891	0	0	0.063355057	0	0.122737436	0	0.354287191	0.124202378	0.339490817	0.150581131	0.064073437	0.15896072	0.002297747	0.014220557	0	0.178379179	0	0	0.014141811	0.12384382	0	0.027578765	0.039709185	0	0	0.283645194	0.004938114	0	0.147242468	0.177936369	0.119057021	0	0	0.341652626	0.036652859	0.069055117	0	0.264127817	0	0.158958476	0.192637948	0.017823439	0.259678046	0.046471243	0	0.111619273	0
1.13.11.41	0	0.064732395	0	0.039633951	0.061009047	0.024793853	0	0	0.023851539	0	0.31294564	0.033884165	0	0.008290253	0.000254129	0.054333323	0.009318581	0	0	0.019368426	0.018895019	0.056981304	0	0.062465124	0	0	0.060722088	0.065986474	0	0.014161879	0.001673405	0.038353951	0.056255531	0	0.010950141	0.069266157	0	0	0	0	0	0	0	0	0.265656757	0.034990124	0.120827566	0.06910345	0.058460612
1.13.11.5	0	0	0	0	0	0.132780953	0	0	0	0.016726031	0.637237978	0.078205286	0	0.223143543	0	0	0	0	0	0	0.0186383	0	0.041859036	0.204775389	0.105864749	0	0	0	0.076674458	0.02265177	0	0	0	0	0.094706655	0	0.214702941	0	0.05230793	0.105980726	0	0.031897265	0.211369894	0	0.732769003	0.146924085	0.030928679	0.124841444	0
1.13.11.52	0	0.001352469	0	0	0.02520095	0.022737024	0.012854384	0	0	0	0	0.007469942	0.021107964	0	0	0.021139139	0	0.002508422	0	0.012704788	0.026906403	0	0.00282177	0	0.01221982	0	0.266034552	0.021629528	0	0.005814654	0	0	0.016719209	0.004345899	0.023901086	0.001124122	0.005572271	0.007666673	0.023430618	0.009596698	0.004350875	0.015163267	0.025173619	0	0.003123758	0.001103904	0.019225952	0.012125368	0.016101207
1.13.11.53	0	0	0.275921893	0	0.032131782	0.210906268	0	0	0	0	0.324060521	0.075130302	0.264806289	0.303366202	0.211639185	0	0	0.046258623	0	0.398418034	0	0	0.236982457	0.191466146	0	0	0.180312549	0.256817848	0	0	2.028875716	0.403906632	0	0	0.157693067	0.009964413	0	0.448906682	0	0	0	0	0.193416618	0	0.148364215	1.486263917	0.485449216	0	0.18887063
1.13.11.56	0	0.001228953	0.000131883	0	0.000528345	0.000119035	0	0.000907672	0.001000834	0	0.007583581	0	0	0.00021716	0	0	0	0	0	0	0	0	0	0.00029515	0.000861674	0	0	0.001070566	0.001001162	0.00043872	0.001070683	0.000975225	0.001155553	0.001570537	0.000756719	0	0	9.34978E-05	0.000591434	0.000222251	0	0	0.001002399	0	0.008299843	0	0.00125026	0.001161129	0.000248044
1.13.11.6	0	0.073005228	0	0	0.060986483	0	0	0.013495792	0	0.015006761	0.01942173	0	0.043322815	0.046168739	0	0.016487802	0	0.063822706	0.073711154	0.00971394	0	0.082922521	0	0.003218151	0.061802166	0	0.065449791	0	0.07443447	0	0.06176396	0	0.050168919	0.029752313	0	0	0.031732335	0	0.025342578	0.003307815	0.048493463	0.057619645	0	0	0.044651888	0.040955695	0	0.01243989	0
1.13.11.8	0	0.220829454	0.207872663	0	0.253571018	0.017468416	0.181649398	0.000537595	0	0.100857282	0.737279171	0.238091911	0	0.224656867	0.021676464	0.188365908	0.051036223	0.035246547	0	0.058763899	0.136628233	0.158013646	0.086607478	0.036477749	0.142287551	0.232081788	0.042344039	0.328570516	0.101150927	0.261953425	0.327948323	0	0.18576916	0	0.079284541	0.199012413	0	0	0	0.142934721	0.212317986	0.031388134	0	0	0.471531959	1.453246201	0	0	0.095217544
1.13.12.-	0.223451241	0	0	0	0	0.062341253	0.115078694	0.065579745	0	0.1108814	0.34505361	0	0	0.035675763	0.082775036	0.127260288	0.116968211	0.0283571	0.065419326	0.006478083	0	0.131436633	0.031426521	0.101281665	0.015215041	0	0.139374559	0.046866139	0.522213705	0.067056277	0.587394058	0.089186327	0.082917435	0	0	0	0	0.105201234	0.03943954	0.0431522	0	0	0.041789751	0	0.503622996	0.076712618	0.242584704	0.137162517	0.003882297
1.13.12.16	0.570911427	1.141652466	0.005176792	0.128453894	0.116060234	0	0	0	0.316074739	0	2.831511164	0	0	0.24901586	0.587503642	0	0.35955668	0.431876406	0	0.357080384	0.600155016	0	0	0.467054103	0.586206046	0.406407712	0.394937526	0.03796352	0.031722331	0	0	0	0.013917455	0	0	0.383122263	0	0.305476579	0.312446176	0	0.472078856	0	0.092188306	0.178650002	3.492649778	1.1541373	0	0.470687757	0
1.13.12.3	0.013163922	0.014963696	0.050974209	0.023139628	0	0.079811706	0	0.031452435	0.028407465	0	0	0	0	0.080257078	0.010462697	0	0	0	0	0.024374025	0.073834274	0.077001367	0.034334534	0.050149613	0	0	0.066076237	0	0.010549765	0.051370575	0.026463168	0.019430805	0.067472512	0.000405434	0	0.04868521	0	0.082957432	0.056813845	0	0.058740716	0.039489123	0	0.04124133	0.141773661	0	0.174279649	0.159802975	0
1.13.12.4	0.012258775	0	0.008511726	0	0.005004656	0	0.022488922	0	0.002111133	0	0.012719644	0.034426855	0	0.034255643	0.002788556	0	0	0	0.015447309	0.03464291	0	0	0.013243476	0.036755818	0.017009438	0.026186002	0.01362772	0	0.018657548	0.017373756	0	0.003033125	0.007447507	0.024708522	0.029638619	0.015567025	0.020102858	0.0374132	0.033593635	0.016925848	0	0	0	0.0308302	0	0	0	0.023114389	0.081443086
1.13.12.7	0	0	0	0	0	0	0	0	0	0	0	0	0	0	0	0	0	0	0	0	0	0	0	0	0	0	0	0	0	0	0	0	0	0	0	0	0	0	0	0	0	0	0	0	0	0	0	0	0
1.13.99.1	0	0	0	0	0	0	0	0	0	0	0	0	0	0	0	0	0	0	0	0	0	0	0	0	0	0	0	0	0	0	0	0	0	0	0	0	0	0	0	0	0	0	0	0	0	0	0	0	0
1.14.-.-	1.021603004	0	0	0.777100118	0	0.258435822	1.024047411	0	0	0.047631602	1.060940774	0.525011085	0	0.075236393	0.035681193	0	0.728456981	0	0.568125786	0.30610409	0	0.47185834	0.640097636	0	0.294039149	0.056054202	0.087040792	1.119492582	0	0	0	0	0.53795741	0	0.644399158	0.617518726	0	0	0	0.887951421	1.858378048	0.543589711	0	0.654527771	1.556645104	0.725718548	0.915212466	0.244243991	0.820464387
1.14.1.-	0.377554208	0.333527203	0	0.088074947	0	0	0.102576519	0	0	0.106591132	0.13494686	0.157344922	0.090490128	0.063408885	0	0.117209034	0	0.114390922	0	0	0.074905009	0	0	0	0.199273999	0	0	0.464808063	0.16682501	0	0	0.503566522	0	0.065946865	0	0.459974681	0	0.039495439	0	0.102199913	0.068886033	0	0	0.152110246	0.121768438	0.979926833	0.100764319	0	0
1.14.11.-	1.149072364	2.369048757	0.481459762	0	0.493818835	0.569136755	0.805739946	0.619973775	0	0	1.485927848	0.166040458	0	0.226865857	0.628499649	0.312206379	0	0	0.736221896	0.197045392	0.624482142	0.585951878	0.647986447	0	0.093154114	0.590090236	0.171888285	1.254726762	0.095666772	0.02035543	1.004235809	2.207057416	0.614031041	0.404390712	0	1.119459808	0.479764276	0.562443701	0	0.411796541	0	0.680610673	0.284581444	0	2.675573139	2.414988815	0	0.229035674	0.545152619
1.14.11.1	0	0.0012509	0	0.084333436	0	0.046409532	0.080946877	0.093940673	0.019864684	0	0.401793391	0	0.070308881	0	0	0	0	0.055905571	0	0.039700423	0	0	0.073331151	0	0	0.076900733	0	0.025315663	0.019610496	0	0.414240665	0	0	0	0.073614816	0.058235234	0	0.098222925	0	0.082861638	0.002278128	0.010934238	0.085004772	0	0.386180703	0.071639873	0.023710456	0	0.019114752
1.14.11.16	0.032674238	0.181069992	0	0	0.076087287	0	0	0.238389378	0	0.124740216	0.794364836	0.1785494	0	0.182243209	0.057723717	0.089903061	0.012972506	0	0.170699694	0.011607207	0	0.072934525	0.061315063	0	0.243909776	0	0	0	0	0.186993716	0.234845602	0	0.236406053	0.107041445	0	0.095502366	0.078577111	0.16036796	0	0.053474393	0.134389197	0.050137167	0	0	0.877793707	0.48683735	0.212191988	0.105912579	0
1.14.11.17	0.987564044	1.054881912	0	0	0	0	0	0	0	0.251734169	2.258038056	0	0.151462767	0.663819602	0.305213796	0	0.255391428	0	0.207458513	0.082774075	0	0	0.161169817	0.508229233	0	0	0.619252341	0.535297738	0.235926891	0.104359074	2.105466943	0.590496911	0.045468122	0.548708765	0	0.654807276	0	0.645476644	0.069027939	0.965669329	0	0	0	0	2.358063173	1.060962702	0.249226506	0	0.378551572
1.14.11.18	0	0	0	0	0	0	0	0	0	0	0.598234348	0.071393724	0.09460065	0	0.143619621	0.023681657	0.146577649	0	0	0.109122287	0.109787345	0.028226465	0	0.140312738	0	0.049565208	0	0	0	0	0	0.062910476	0.077353968	0.058264417	0.032785995	0	0	0	0.146857526	0	0	5.29042E-05	0	0.109066037	0.573380897	0.135126885	0	0	0
1.14.11.2	0.922868493	0.10217131	0.012210841	0.104023883	0	0	0.054639175	0	0	0	0.191027197	0.074436909	0.010666181	0	0.118151627	0	0	0.128345388	0.007203007	0.112875538	0.093919454	0	0.12498421	0	0	0.106559159	0	0	0	0.017622556	0.032982959	0	0	0.128705486	0	0	0	0.125622542	0	0	0	0.005588299	0	0.041079992	0.25220743	0.127177563	0.115099523	0.020801589	0
1.14.11.21	0.009938097	0.003806915	0	0	0.014364619	0.011720709	0	0	0	0	0.004475903	0.013077088	0.002031861	0.007758468	0.008204242	0	0.014022798	0	0.003705144	0	0.013191942	0	0	0	0	0	0	0	0	0.015544076	0.134474901	0.012327204	0	0	0	0	0.013047712	0.01433645	0	0.014422725	0	0	0	0	0.016919813	0	0	0	0.018487774
1.14.11.9	0	0	0	0	0	0	0	0	0	0	0	0	0	0	0	0	0	0	0	0	0	0	0	0	0	0	0	0	0	0	0	0	0	0	0	0	0	0	0	0	0	0	0	0	0	0	0	0	0
1.14.12.-	0	0	0	0	0	0	0	0.140422378	0.196527512	0.037186216	0.17006188	0.110708139	0.19742119	0.0867058	0	0.143424858	0	0.215083203	0	0.119986248	0.062622044	0.207475003	0	0.004182105	0.180599769	0	0	0	0.190318439	0	0.016034995	0.068355084	0	0	0	0	0	0.166947858	0.228754615	0	0.058203214	0	0.193639867	0	0.515463231	0.01611919	0.053551437	0	0
1.14.12.1	0	1.304936591	0	0.112289823	0.148272408	0.054123106	0	0.027049141	0.121389659	0	0.061176764	0	0	0.127316246	0	0	0	0.086652945	0.035911736	0.087779661	0.044207946	0	0.118124487	0	0	0	0.088018629	0.077767056	0	0	0	0	0.017850053	0.009413871	0	0	0.07657917	0.146016865	0.09475029	0	0.095484089	0.01042625	0	0.0107552	0.09786321	0	0	0	0.032725069
1.14.12.10	0	1.57915604	0.0057172	0.308530817	0	0	0.083461734	0.295081764	0	0.336859151	0.984788058	0	0.270896702	0	0.063567582	0	0.086014748	0	0	0.052145211	0	0	0	0	0	0.350011702	0.173316423	0.138271915	0.340868271	0	0.252108958	0	0	0	0.309787358	0.232698122	0	0	0	0	0	0.167911048	0	0.242549847	0.682867755	1.736154588	0.231946851	0	0.102498175
1.14.12.12	0.404355242	0	0.000590951	0.014137447	0	0.039775633	0	0.014661634	0.020364758	0.020577683	0.009298886	0.0097704	0.02746763	0.034697118	0	0	0	0.039523754	0	0.011875216	0	0.013520239	0.019671703	0	0.027527851	0	0	0	0.015433733	0.02534207	0	0.039050706	0.040278893	0.006539646	0	0	0.027996918	0	0	0.03425671	0.021777276	0.044409459	0	0	0.001912617	0	0.03942633	0	0
1.14.12.13	0.027080327	0	0.007695249	0	0.122339385	0	0.110727368	0	0.081097621	0.023193007	0.282875274	0.013096027	0.130620224	0.023310526	0	0	0	0	0	0.152474136	0	0.00412626	0.118558513	0	0	0	0	0	0.111365067	0.187322992	0	0	0	0.056492599	0	0	0.005141703	0	0.07894173	0	0.062455405	0	0.122313274	0.171156938	0.309028591	0.144463273	0	0.052741942	0.053607081
1.14.12.17	0.637876071	1.222554289	0.282376177	0	0.28729025	0	0.156691549	0.247661619	0.262762877	0	0.511065237	0	0	0.10799375	0.326193955	0.36080309	0	0.51669537	0.046146581	0.287338768	0.375015002	0.058912495	0.33627794	0	0.25790404	0	0.19328033	1.092417788	0.091292051	0.355935407	0.126564785	0.871021832	0	0.14748683	0.108948791	0.578405203	0.034226203	0	0	0.425424733	0	0	0	0	1.025019137	0.792451455	0.411863647	0.030034989	0.161014405
1.14.12.18	0.134307816	0.137167387	0	0.035885664	0	0	0.026024583	0.132457918	0	0	0.069094361	0	0	0	0	0.011689306	0	0	0	0.101245709	0	0	0.12985959	0	0.118920326	0	0.137075099	0.058988346	0.070616646	0	0	0	0.140698626	0.042277794	0	0	0	0.042830105	0.080097109	0	0.096502571	0	0.083707589	0	0.080378355	0.132584712	0	0.100293357	0.110624254
1.14.12.19	1.355499392	0.63517928	0.155843741	0	0	0.074648085	0	0	0.26512198	0	1.737419759	0.088618786	0.336911043	0	0.076922593	0.284229592	0.102105268	0	0	0	0	0	0.210938509	0.327654869	0	0	0.239579474	0.621674791	0	0.299050312	0	1.743459869	0	0.197504118	0	0.438779342	0	0	0	1.164789587	0	0.080798404	0.160348237	0	1.5928312	0.267982011	0	0.364557007	0
1.14.12.3	0.051713668	0	0.071627918	0	0.053704785	0.05872956	0.052444447	0.064489926	0	0.062312305	0.10323752	0.00478206	0	0.047687834	0.01172583	0	0.021161302	0.026784358	0	0.015106913	0.063885645	0	0	0.04621406	0	0	0	0.055747382	0.051902385	0.053198155	0	0	0.074622221	0	0	0.015803349	0.000535307	0.063707803	0.052249577	0.065343956	0.052059007	0	0.041144706	0.02253362	0.037784903	0	0.039762592	0.060160985	0.01107615
1.14.12.7	0	0.042748472	0.040434239	0.004292703	0.04606791	0	0	0.052762583	0.03974017	0.032569406	0.266025411	0.031998696	0	0.033507657	0	0	0	0.045004555	0.051220599	0	0	0	0	0.040042579	0	0	0.002003274	0	0	0	0	0.019537129	0	0	0	0	0.013859778	0.019448384	0.046634468	0.036211582	0	0.059646577	0	0	0.332317545	0	0.086419806	0.044921566	0.032715363
1.14.13.-	2.960874402	6.647144183	2.575581561	1.363394796	0.08707383	1.086878315	1.411108563	0	0	0.534595784	3.225512704	0.111117699	0.743568607	0	0.892287784	0	0.687280457	0.765743398	0	0.559912745	0	0	0	1.134890108	0.779169619	0.217799622	1.013092796	2.813021577	0.285362452	0.630662766	1.022315024	1.18097023	0.091754012	0	1.232847696	2.032097254	0	0	0.25717852	2.229279698	0.2228437	1.566672562	0	0	2.45441375	2.741550817	1.216561044	0.01877041	1.520179419
1.14.13.1	0.599350448	0.099251368	0	0	0.202141991	0	0.193446787	0.239296104	0.232706441	0.045269957	1.042006204	0.004454934	0	0.154011738	0	0	0	0.260146699	0.262247321	0.073793038	0	0	0	0.136410735	0.297793935	0	0	0.051419886	0	0.11593504	0.185980812	0.106010119	0	0	0.197566696	0.08548686	0	0	0.060936165	0.408454372	0.067672915	0	0.014521124	0.023273396	0.827986839	0.143415189	0.327346025	0	0.167794838
1.14.13.100	0	0	0	0	0	0	0	0	0	0	0	0	0	0	0	0	0	0	0	0	0	0	0	0	0	0	0	0	0	0	0	0	0	0	0	0	0	0	0	0	0	0	0	0	0	0	0	0	0
1.14.13.106	0.026601793	0.052110996	0	0	0	0.015963047	0.027817658	0	0.004092613	0.018719368	0.038539509	0	0.016529124	0.046807111	0.017197038	0.022137178	0.025647611	0.042393849	0	0	0	0	0.030209961	0.021730814	0	0	0.029209345	0.009523742	0	0.023896028	0.033308317	0.023161237	0.028479146	0	0.010093802	0	0.045427763	0.051374067	0.015563142	0.042250974	0.000947265	0	0	0.02164498	0	0	0.075592521	0.044295638	0
1.14.13.12	0	0.001359794	0.000150924	0.000254719	0.001272728	0	0.000901356	0	0	9.44333E-06	0.007784272	0	0	0	0	0	0.001605097	0.000199379	0.000214971	0	0	0.001575627	0.001244208	0	0	0.001575749	0	0.001184409	0	0.000937132	0.00082281	0	0	0	0	0.000681202	0	0.001124144	0.000851245	0	0.001114155	0.001288856	0	0	0.006922082	0	0.00031514	0	0
1.14.13.127	0.538788324	0	0	0	0	0	0	0.105065251	0	0.253848997	1.882760865	0	0	0	0.274870863	0.027639093	0.184875376	0	0.071730732	0.069235492	0.336845434	0	0	0	0.251895307	0.118410286	0.152207274	0.152668598	0	0	0	0.719829887	0.344018581	0.135876919	0	0.021756656	0	0	0	0.253573984	0	0	0.224711834	0	1.273566446	0.533795091	0	0	0.294597892
1.14.13.132	0	0	0	0	0	0	0	0	0	0	0	0	0	0	0	0	0	0	0	0	0	0	0	0	0	0	0	0	0	0	0	0	0	0	0	0	0	0	0	0	0	0	0	0	0	0	0	0	0
1.14.13.149	0.235888148	0.98982586	0.119680925	0	0.235678011	0	0.272508888	0	0	0	1.314375994	0.178032046	0	0	0	0.090732743	0	0	0	0.30777716	0	0.077899622	0	0	0.66535514	0	0.145137423	0.037778945	0	0	0	0.638156548	0	0.286452129	0	0.212802973	0.135226416	0	0	0.216485216	0.051607039	0	0.020737753	0	1.337557058	1.398143508	0.102011058	0.226368697	0
1.14.13.151	0.03617678	0.074568719	0.021477297	0.000113356	0.002913902	0.01725385	0	0	0	0.003192228	0	0.038966847	0	0.047167917	0	0	0.002533641	0	0.039213362	0.018101613	0	0	0	0.044563154	0	0	0.225056051	0.039970479	0	0.038506964	0	0.012551118	0	0.026900116	0.018485166	0	0	0	0.047864398	0	0	0	0.036643932	0.023133312	0	0	0.057837705	0	0.000999547
1.14.13.154	0	0	0	0	0	0	0	0	0	0	0	0	0	0	0	0	0	0	0	0	0	0	0	0	0	0	0	0	0	0	0	0	0	0	0	0	0	0	0	0	0	0	0	0	0	0	0	0	0
1.14.13.2	0.086762962	0.755713174	0.143047792	0.083295136	0.096912957	0.031343876	0	0.166174198	0	0.037264621	0.842071337	0	0	0.130216213	0.210564432	0	0.018435291	0.146731652	0	0	0.104009213	0	9.68888E-05	0	0.058577811	0.166158762	0	0.029805184	0	0	0.120933053	0.203551202	0	0	0	0	0	0.196484345	0.212896648	0.0698457	0.024408711	0	0	0	0.65472185	1.224993112	0.12561034	0.201890091	0.188901417
1.14.13.20	0	0.208427582	0.115683955	0	0	0	0	0	0	0.178424292	0.084271834	0	0	0.148754539	0.167712144	0.101058516	0.177437492	0	0	0	0	0.147451293	0	0	0.143818064	0.109875658	0.069231065	0.000691947	0	0.039190405	0	0.107362731	0	0.054189395	0	0	0.049010571	0.127688411	0.066765399	0	0	0	0	0	0.314082877	0	0	0.205982265	0
1.14.13.22	0.129920897	0.556688129	0	0.101907289	0	0	0.109688641	0.159621409	0	0	0.500305037	0.154519335	0.044317731	0.059404821	0	0.113710512	0.085934637	0.01817274	0	0	0.038070751	0.020542118	0	0	0.017116089	0.123934735	0.323328279	0.078095616	0.038234788	0	0.147740155	0.095068517	0	0	0.066446739	0	0.144455367	0	0	0	0	0.160990088	0	0.101294154	0.421841014	0.049559984	0.05154971	0.105001341	0.168798178
1.14.13.39	0.022256697	0.090744887	0	0	0.017761274	0	0.001563123	0	0	0.001464934	0	0	0.084141835	0	0	0	0.030408498	0	0	0.062337646	0.091052353	0	0	0.074474638	0	0	0	0.052690297	0	0	0	0	0.058344499	0.064329982	0.063649903	0	0	0.007844113	0	0.074583605	0.060394245	0	0	0.00161725	0.049993967	0.08346128	0	0.012135382	0.012963662
1.14.13.40	0.151434048	0	0.04044595	0.019118226	0	0	0.039424257	0.034613626	0.091521647	0	0.249023569	0	0.059593437	0.089469027	0	0.026040381	0.080505135	0.04637665	0	0.088348127	0.043258826	0	0	0	0.006162595	0	0.052014306	0.054267248	0	0.040309099	0	0	0.02980349	0	0	0.059562997	0.027188737	0	0.051290886	0	0	0.040225308	0.083002864	0.09237844	0.231817635	0.001868668	0	0	0.066248018
1.14.13.50	0.011104031	0	0	0.05009308	0	0	0.031354252	0	0.003597459	0.042526712	0.071227005	0	0.048116442	0.013070354	0	0	0	0	0	0.024010357	0	0.021391448	0	0	0.004095163	0	0	0	0.026754348	0	0	0.054798394	0.015935101	0	0	0.049678071	0.043826756	0	0.041789952	0	0.022881862	0	0	0.046866829	0.056709435	0	0.034462693	0.061270471	0.071056032
1.14.13.59	0.638949426	0.35670407	0	0.01751124	0	0.104844653	0	0	0	0	0.083168081	0	0	0.16592277	0.001974774	0	0	0	0.283673792	0	0	0.051887416	0.026539546	0	0	0.081822215	0.068425326	0.512352859	0	0	1.257686365	0.244881616	0.252565061	0	0	0.660348158	0.002587924	0.182265864	0	0.639436866	0.04397532	0	0.034805475	0.101687061	0.29911609	0.422725623	0.329051073	0.088433315	0
1.14.13.7	0.105481764	1.1353084	0.123135157	0.360843712	0	0	0.048992544	0.05537964	0	0.009101123	0.531262051	0.163653675	0.131370416	0	0	0	0	0.009960994	0	0	0	0	0	0.009478368	0.352357438	0	0.041631355	0.145817183	0	0	0.166461217	0	0.079166124	0	0	0	0	0	0.095721668	0.149094129	0.160232447	0.057006697	0.036827187	0.029822034	0.223903989	0	0.020735655	0.099905122	0
1.14.13.70	0	0	0.000679447	0.007818995	0.010227217	0.000955796	0.036344444	0	0.010948287	0.002461559	0	0.032612824	0	0.007243488	0.002247721	0	0	0	0	0	0.028537092	0	0	0.006131776	0	0	0.022922014	0.040838551	0	0.003679184	0	0	0.02247243	0.004799915	0	0.001719308	0.029916861	0.026755634	0.02047883	0	0	0	0	0.021027795	0.049004999	0	0.017686746	0.001137278	0.026415687
1.14.13.8	0	0	0	0.030990523	0	0.094069768	0	0	0.005210185	0.059796393	0.316938109	0	0	0	0.077646172	0	0.005592155	0.086954002	0	0.066617551	0.099127348	0	0.048926959	0.02517981	0.076331686	0	0	0.068489168	0.073240799	0	0.015350419	0	0	0	0	0.009309082	0	0.055560233	0	5.7103E-05	0	0.015121679	0.012489898	0.02615558	0.221846592	0	0.126411901	0	0.087818004
1.14.13.81	0	0	0.041628507	0	0.061264424	0	0.035456836	0	0	0.875945303	0.054806515	0.121340194	0.096875278	0	0.070434689	0	0	0.094285548	0.136826483	0.09467793	0	0.007701919	0	0	0.003107362	0	0	0	0.068188429	0	0.069937561	0	0.123842021	0	0.090809446	0	0.103571261	0	0.068530549	0	0.031318702	0	0	0	0.143400292	0	0.022153954	0.019463747	0
1.14.13.82	0	2.220868007	0	0	0.856544855	0	0	0.616344807	0.565338817	0.030930773	2.474211649	0	0.837468005	0	0	0.426349681	0	0	0.517305248	0.854866759	0	0.874760894	0	0.321739838	0.370865107	0	0	0.500281266	1.03750852	0	0.84722012	0	0.820427982	0.04627687	1.062872839	0	0.476577815	0	0.413442791	1.07309614	0.893910939	0.803597523	0.385486939	0.859385518	1.943662681	2.950684395	0	0	0.97518697
1.14.13.83	0.025449055	0.061671434	0	0	0.069182081	0	0.099342715	0.007735506	0	0	0.448703584	0.09091911	0.078937158	0.130241413	0.033730176	0	0	0.114486664	0	0	0	0	0	0.02037143	0.791578119	0.006477597	0.052272503	0.03327136	0	0.026527831	0.105989477	0.010516354	0.099720673	0	0	0.005136324	0	0	0.015095559	0	0	0.128547313	0.057164127	0.050020751	0.488881522	0.101353252	0.21155949	0.254424706	0
1.14.13.84	0	2.9491E-05	0.022528692	0.03103346	0	0	0.000651465	0.034515918	0.011011228	0	0.034643038	0	0.012964596	0.01688496	0	0	0	0	0.033791445	0	0.008597753	0.013468624	0	0.030090155	0	0.030132895	0.035707992	0.018519939	0	0	0	0	0	0	0	0.00297874	0.019476058	0	0.005762965	0.016718454	0.004383165	0.008329928	0.006129702	0.026963872	0.013331913	0.035513321	0	0.012602578	0
1.14.13.9	0	0	0.049050445	0	0	0	0	0	0	0.013529702	0.001894804	0	0	0.052455689	0.054643776	0.032545593	0.005311169	0	0	0.022709084	0	0	0.034108323	0	0	0.047603536	0.002697237	0.050560489	0.069157612	0	0	0	0	0.032512478	0.008838582	0	0	0.064662825	0	0.062761544	0	0.051456481	0.040042131	0	0.058738074	0.014245264	0.05290387	0.013226762	0.037002473
1.14.14.-	0	0.071531479	0.069355939	0	0.055694361	0.099549272	0	0	0.055430649	0	0.194555051	0.100125915	0	0	0.060760792	0.105270208	0	0.112645479	0.047405242	0.086982187	0	0	0	0	0	0	0.001671945	0	0.04191479	0.07430555	0	0.105143126	0.111175606	0	0	0.10710195	0	0	0.00737732	0	0	0.027736563	0.032794567	0.022605782	0.138715565	0.004588349	0.118085591	0	0
1.14.14.1	0.068138981	0.080431441	0.170572136	0.004001728	0	0	0.178529652	0.140924852	0	0	0.418337606	0	0	0.190444734	0	0.002300396	0.00880472	0.042412138	0.164849174	0	0	0	0	0.138557646	0.032814717	0.010904055	0.168100763	0.107445272	0.143947655	0	0.08451685	0	0.150570429	0.019832601	0.194577831	0.05933196	0	0	0.095245954	0	0.082288921	0	0.168254488	0	0.436565311	0.143717746	0.025417274	0	0.019062965
1.14.14.3	1.298326093	0	0.147089638	0.620661555	0	0.323485193	0.204774562	0	0.119650982	0	0.811808974	0	0.178987195	0	0	0	0	0	0.198730081	0.293898132	0.390598489	0.050887946	0	0.295335645	1.389350092	0.322242673	0.317378573	0	0	0	0.110392264	0	0.344769459	0	0.304461225	0	0.271071903	0.155218769	0	0	0	0.099790441	0.139619709	0.917662837	1.046530499	0	0.054951546	0.019402003	0
1.14.14.5	1.631633326	2.202797796	0.234934346	0	0	0.249743137	0.113312972	0	0	0.337763262	2.515542931	0.450116463	0	0.03964523	0	0.515006822	0.255790906	0	0	0.055974151	0.199552363	0.299176953	0.412392205	0.385255057	0	0.522690139	0.764144199	0.365292716	0	0	1.726724502	1.155982263	0.202536407	0	0.509733269	1.539402604	0.729935209	0	0.834542352	0	0.456085296	0	0	0.355655952	1.799402357	2.842998032	0.542051418	0.138318779	0
1.14.14.7	0	0.016744763	0	0.062966104	0.004907514	0	0.003111315	0	0.043298603	0	0.106930765	0.055695144	0.041938783	0	0	0.02022638	0	0.056499467	0	0.008978278	0.021327682	0	0.013641916	0.059448244	0.051817057	0.063478519	0	0.01374299	0	0.03705193	0	0	0	0.015987638	0	0	0	0.029949873	0.042697973	0.033622637	0.005855787	0.002447691	0.054912798	0	0.133456997	0.013528297	0	0.014070239	0
1.14.14.9	0.057799922	0.693415514	0.784633002	0.376277299	0.244007617	0.12493398	0.321370904	0.566658357	0.217313449	0	1.125107806	0.049626484	0.418992757	0.356258229	0.179681079	0.089276563	0	0.038175338	0	0.209787738	0.373548386	0.055253912	0.157285527	0.457796305	0.195068048	0	0	1.008645922	0.276706018	0.095055986	0.130162049	0.86073381	0.289375841	0	0.170209779	1.15966778	0	0	0.678653359	0.056277631	0.150714496	0.121369107	0.431743549	0	0.817381571	1.403753082	0	0.145756982	0
1.14.15.3	0	1.360958578	0	0.012027833	0.103534414	0.060386383	0.103820215	0.179388616	0	0	0.3626403	0.058678829	0.016194703	0.004237693	0	0.051389742	0	0.121444903	0.167854676	0.158898964	0	0.158145174	0	0	0.29218822	0	0	0.095610983	0	0.016082722	0.143577694	0	0.182775474	0.097851526	0.081672033	0	0	0.082208496	0.130239222	0.053999209	0	0.164610651	0	0.051355174	0.555635563	0.149367478	0.098810877	0	0.180874211
1.14.15.7	0.686205961	0	0	0.144787656	0.11765446	0	0	0.137947653	0.141442084	0.001884113	0.643270937	0.125583866	0	0	0	0	0.132186289	0.135787639	0.115920178	0	0	0	0.050259938	0	0	0	0	0.096903676	0	0.005535556	0	0	0	0.14064183	0	0	0.062439083	0.073510789	0	0	0.097884828	0.001860497	0	0.026733474	0.592717908	0.143757742	0.021162008	0.039322906	0
1.14.16.-	0	0	0	0	0	0	0	0	0	0	0	0	0	0	0	0	0	0	0	0	0	0	0	0	0	0	0	0	0	0	0	0	0	0	0	0	0	0	0	0	0	0	0	0	0	0	0	0	0
1.14.16.1	0.883230887	0	0.202666592	0	0	0	0	0	0.054555713	0	0.712755065	0	0	0.107097847	0	0.042685786	0	0.046791894	0.030413105	0	0.20488558	0	0	0	0.023579158	0.142442024	0.258028607	0	0.089794258	0.131202299	0	0.036347321	0.073350637	0.075597781	0.072533226	0	0.063655916	0.092871784	0	0	0	0	0	0.022469785	0.863460863	0.205818485	0	0	0
1.14.17.3	0	0	0	0	0	0	0	0	0	0	0	0	0	0	0	0	0	0	0	0	0	0	0	0	0	0	0	0	0	0	0	0	0	0	0	0	0	0	0	0	0	0	0	0	0	0	0	0	0
1.14.18.1	0.094205054	0.057658329	0	0.082022918	0.032299106	0.004193185	0.061665743	0	0	0.031865541	0.169981903	0.039807804	0.038840454	0	0.079201729	0.093916864	0.012409297	0	0	0.078146436	0	0.027103011	0	0	0.033288606	0	0.041198584	0.011484362	0.04101005	0	0	0	0	0.035066899	0.007631185	0.023713525	0.078570463	0	0	0	0	0	0.090396108	0.006124323	0.22993484	0	0	0.023487928	0.110594382
1.14.19.-	0	0.086721544	0.002791463	0	0.049326772	0.043088717	0	0	0.025499906	0.002097576	0.402427375	0	0.023301346	0	0	0	0.08580711	0	0.046897479	0.101304153	0.070468831	0	0.031631627	0	0.062588791	0	0.015132784	0	0	0.048148246	0	0	0	0.021053947	0.025978992	0.016055083	0	0	0	0.040255944	0	0	0.069132214	0	0.370103994	0	0.08039363	0.105227618	0.04844953
1.14.19.1	1.093724707	1.829935115	0.053340681	0.078304197	0	0.00183693	0.462133947	0.257779667	0.049852453	0	1.426787586	0	0	0.101514764	0.158844162	0	0	0	0.197813213	0	0	0	0.240619805	0	0.148705002	0.008387975	0	0	0.098262557	0	0	0	0.308045167	0.326709163	0	0	0	0.186358153	0	0	0	0	0	0.10467666	1.458399839	0.292201219	0.042545951	0.379646862	0
1.14.19.2	0	0.053702515	0	0.042835264	0.052584452	0.024099202	0	0.051056448	0	0.062643044	0.043359367	0.041461007	0.009220472	0.050221888	0	0.047679067	0	0.048399753	0	0	0.05973449	0	0.054873058	0.033527791	0.019155066	0.061968953	0.057651531	0.064657392	0.010685841	0	0.043528708	0	0.030927573	0	0	0	0.057365115	0	0.055441405	0	0	0.054889491	0.025347067	0	0	0.053910902	0.114077696	0.101282799	0.042725881
1.14.19.3	0	0.295388947	0.003986304	0	0.094169497	0.004501782	0.006518674	0	0.045176074	0.06854992	0	0	0	0	0.062638379	0.042644203	0	0	0	0	0	0.067155477	0	0	0.157440104	0	0.059000917	0.104199053	0	0.087094892	0	0.07095751	0	0.083324512	0.046634263	0	0	0.021304292	0.091486979	0.073311186	0.002289918	0	0.059155819	0.083012273	0.071575034	0.049014409	0.044754198	0.034078632	0
1.14.21.6	0.009212971	0.132730092	0.011738974	0.000871594	0	0	0.013741849	0.008668469	0	0	0	0.006156705	0	0	0	0.001210722	0	0	0.005690937	0	0	0.005032928	0.001758807	0	0.006604782	0.011360371	0	0	0	0.003012065	0	0	0	0	0.006431072	0.00242683	0	0.008970442	0	0.007613346	0.005523371	0.011625603	0	0.005590748	0.008634332	0	0.002905718	0	0.000676369
1.14.21.7	0	6.73004E-05	0	0.001262218	0	0.004580419	0	0	0.00239125	0.000863855	0.002496215	0	0.004783237	0.003905441	0.003306549	0.004598058	0	0.00292057	0	0	0.004740976	0	0	0.003588661	0	0.002286819	0	0.004810097	0.004899988	0	0.003318923	0	0.00484038	0	0	0	0.002784547	0	0.001274002	0.002203015	0	0.004268258	0.000237083	0	0	0	0.032757425	0.032607479	0.001063521
1.14.99.-	0.021531448	0.000268966	0	0	0.004814827	0	0	0.037385922	0.023490298	0	0.547976909	0	0	0	0.018556121	0	0	0	0	0	0.043198614	0	0.040061659	0.030711683	0	0.078723667	0	0.04330763	0	0.020018417	0	0	0	0.044623574	0	0	0.116172806	0	0.062826744	0	0	0.00812848	0	0	0.504954263	0	0.060827955	0.042055659	0.103042981
1.14.99.1	0	0	0	0	0	0	0	0	0	0	0	0	0	0	0	0	0	0	0	0	0	0	0	0	0	0	0	0	0	0	0	0	0	0	0	0	0	0	0	0	0	0	0	0	0	0	0	0	0
1.14.99.3	0.033732367	0.029986258	0	0.036368185	0	0	0.00633645	0	0	0	0.123712664	0.077693403	0	0.07960351	0	0.017633425	0.005361029	0.215742585	0.149683329	0.161786849	0.152435636	0.049725706	0	0	0.636266541	0	0	0.063312884	0	0	0.003021363	0	0	0	0	0.002152552	0.049850938	0.02727622	0.001506948	0	0	0	0.044181649	0.115941987	0	0.080051805	0	0.095801768	0.095712675
1.14.99.33	0	0	0.000930084	0.00096327	0	0	0.001095721	0	7.33234E-05	0	0.008778287	0.001530647	0	0.00014743	0.001022166	0	0.001232413	0.001586197	0	0.000868832	0.001349905	0.000798318	0	0	0.001087805	0	0	0.00048602	0	0	0.000231588	7.75298E-05	0	0.000343488	0.000441837	0	2.08577E-05	0.001139929	0	0	0.000328508	0.001007769	0.001176022	0	0.007777906	0	4.03944E-05	0.000204201	0
1.14.99.36	0	0	0	0	0	0	0	0	0	0	0	0	0	0	0	0	0	0	0	0	0	0	0	0	0	0	0	0	0	0	0	0	0	0	0	0	0	0	0	0	0	0	0	0	0	0	0	0	0
1.14.99.39	0	0.001789349	0.00229457	0.002528584	0.002833384	0.000915633	0.003320761	0.0025868	0.00029462	0.002015539	0	0	0.003474209	0	0.001758847	0	0	0.013210233	0.017314246	0.019370228	0.013040313	0.000920186	0.00204929	0.000894084	0	0.00340767	0.000953425	0	0.002161486	0.001655842	0	0	0	0	0.000144953	0	0	0	0	0	0.001106092	0	0	0.000850824	0.003427578	0.002489315	2.01499E-05	0.000966602	0.001072762
1.14.99.40	0.819088195	0	0	0.178823003	0.081523445	0	0	0	0	0.033919447	0.777107699	0.100888206	0	0	0.087308936	0	0.23595331	0.092905253	0.005202769	0	0	0	0	0	0.263736271	0	0.188715077	0.155166032	0.171201385	0.177332793	0.054335782	0.044316117	0.07486625	0.09312262	0.177302172	0.108044804	0.065954491	0.020815476	0	0	0	0	0	0.151736838	0.788801877	0.249576902	0.180138457	0	0.061397196
1.14.99.41	0.021441324	0.018767095	0.000294138	0.001506865	0	0.025326969	0.038887553	0.00230763	0	0	0.058646485	0.003571956	0	0	0.026456368	0	0.035263553	0	0.002904744	0.018170125	0.013758397	0	0.037211568	0.035904136	0.036735075	0.002607077	0.006105769	0.043671878	0	0.002719198	0.022924859	0.034432375	0.027774063	0.026962376	0	0.009380707	0.014570268	0	0.041217007	0.01680582	0	0.017225305	0	0.006076881	0.060229061	0.002264809	0	0.009119205	0.028702064
1.14.99.44	0.043873316	0.061974268	0	0	0	0.079754606	0.005812496	0.034550663	0	0.023233292	0	0.018626504	0	0.025986974	0.084820382	0	0.039333998	0	0	0.102956958	0	0.061219734	0.033836433	0	0.031150402	0	0	0	0.071980096	0.058615344	0.084217471	0.034276654	0.002247213	0.041580079	0.074030198	0	0	0.058861011	0	0	0	0	0	0	0	0	0.006706099	0	0
1.14.99.46	0.277092255	0.391630598	0	0.207175068	0	0	0.0600196	0	0	0.067376889	0.009761746	0.039601072	0.19333105	0	0.201382595	0.13996233	0	0	0	0	0.027913034	0.022100128	0.187542159	0	0.192864975	0.033481969	0.40615551	0.494475131	0	0.124719159	0.219651264	0.924027371	0	0	0.16876426	0.518950691	0	0.102758344	0.141774256	0.44777967	0.176769845	0.187366668	0	0	0	0.670541047	0.000257453	0.137167026	0.162807776
1.15.-.-	0.000259037	0.000344396	0.000262628	0	0.000133183	0.000398947	0.000513628	0	0.000567883	0	0	0.000476881	0.000174609	0.000371594	0.000245607	0.000551983	0.000653546	0	9.60941E-05	6.5683E-05	8.84484E-05	0	0.000427632	0.000266993	0	0.000612125	0.000313803	0.000160003	0.000286012	0.000208835	0	0	0.000423417	0	0	0.00011289	0.000388442	0	0	0	0.000614179	0.00021203	0.00024141	0.000203021	0	0	0	0.000450663	0.000149988
1.15.1.1	3.729131071	1.519349091	1.825391101	0.566324199	0.041992006	0.713098196	0.891247889	0	1.634763614	0.594362346	2.546211721	0.826242249	0.255936767	0.649449551	0.076637991	0.830909219	0.911663085	1.05069397	0.627401385	2.162950539	1.152801743	0	1.123660929	0	1.815907684	1.194093965	1.092876655	3.114986247	0.518366245	0	0.304025468	2.769354627	0	0	0.418934138	3.509889863	0	0	0	2.751175623	1.749141251	2.275816549	0	0	2.329284372	1.936720986	0.250755335	0.178336564	1.058048025
1.15.1.2	0.061720955	0	0.031956075	0.167549339	0	0	0.931656222	0	0.481103837	0	0.237372982	0.261075137	0.222879468	0.272197558	0.883504411	0.158188833	0.014533971	0.127262604	0.629844735	0.372240989	0.52258418	0.446560655	1.015701334	0.08237376	0.270240499	0	0.453216461	0	0	0.225739103	0.274325309	0.177661403	0.245768111	0.174772952	0.292754425	0.058934352	0	1.231727506	0.114137593	0	0.196355699	0	0.566829827	1.266413887	0	0.060471649	0.274365139	0	0.044925531
1.16.1.1	1.081577383	0.309776206	0.116247548	0.335300869	0	0	0.100337157	0	0	0	0.695030598	0.229332056	0	0	0.039473535	0	0	0.220087652	0	0.127114671	0.207796862	0.1957605	0.014632554	0	0.358141492	0.220102051	0.332363545	0.183679869	0	0.145130415	0	0.304651232	0	0.004115428	0.072500631	0.26209032	0	0	0.787862969	0.57968456	0.104623598	0.084716028	0	0	0.870718863	0.285260122	0.146478766	0	0.001984054
1.16.1.3	0	0.523139551	0.019861937	0.39414382	0	0	0	0.119094021	0	0	0.186723667	0.251709613	0.298138319	0	0.584248799	0	0.191833818	0.136819022	0.349014916	0.528453682	0	0	0.340034882	0	0	0.001378631	0.9234478	2.040863199	0.112138637	0	2.030976233	2.523193719	0	0	0	2.329795695	0.596439415	0.395454206	0.904734021	1.18187374	0	0.616705758	0.287474185	0	0.110067934	1.959307056	0	0	0
1.16.1.7	0	0	0	0	0	0	0	0	0	0	0	0	0	0	0	0	0	0	0	0	0	0	0	0	0	0	0	0	0	0	0	0	0	0	0	0	0	0	0	0	0	0	0	0	0	0	0	0	0
1.16.1.9	0	0.665197758	0.133228773	0.421072441	0.216313672	0	0.056321103	0.073142278	0	0	0.370461664	0	0	0	0	0	0	0.173289889	0	0	0.207618666	0.015044082	0.027317185	0.121708675	0.992312606	0.307306018	0.019673964	0.396779692	0	0.034017078	0.480275423	0.884162358	0.068606197	0	0.052998188	0.746259232	0.308417923	0.078137956	0.134095481	0.602511192	0.167851121	0	0	0.045634359	0.423852061	1.06640117	0.049573375	0.264599509	0.09603514
1.16.3.1	0.352665299	0.052357359	1.24264378	0.428732701	1.17222793	0.612555476	0.561923654	0.042312267	0.196424182	0.227182139	0	0.62068521	0.621561801	0.333123164	0.309826463	0.334797524	0.301809157	0.292151118	0.136629308	0.301338259	0.583283359	0	0.02585719	0	0.81938684	0.230261465	0.971138961	0.553417606	0.176405355	0	0.85533727	1.341264925	0.054912377	0.070414993	0.121672074	1.007636051	0.105833782	1.366336894	0.521409074	0.124111094	0	2.141012867	0.603976574	1.197395467	0.40327605	0.613349787	0.054693055	0.10737263	0
1.16.8.1	0.013254166	0.014657005	0.001677354	0	0.037452719	0	0	0.019614808	0	0	0	0.024120114	0	0.017212534	0	0	0.024381468	0.003639057	0	0.022964642	0.010837237	0.019685602	0.034538237	0	0	0	0.01059955	0.031945075	0	0.016311502	0	0.016633283	0	0.040499798	0	0	0	0	0	0	0	0	0.01472612	0.016945601	0	0.013375966	0.013183604	0.041316154	0
1.17.1.1	0.760628199	0	0.078373815	0.21471516	0	0	0.011210448	0	0.069958972	0	1.178572869	0	0	0	0.005326473	0.175656456	0	0.162927367	0.178637047	0.147754942	0	0	0	0.206623393	0.065569873	0	0	0.407359908	0	0.109025225	0	0	0	0	0.239800522	0.144041564	0	0	0	0.043869904	0	0	0.198993564	0	1.088995894	0.177478697	0.146368016	0.063818277	0
1.17.1.2	0.704928453	1.023384298	0.717560464	1.324386271	1.349006586	0.777817273	0.522003838	0.818288242	1.17231693	0.844680158	1.483239727	1.093828231	0.798710103	1.107232486	0	0.750779092	0.657642868	0.807806282	1.157012279	0.883516137	0.881250759	1.148278355	0.99818497	0.789503476	1.24376076	0.504016139	0.969931229	0.741104534	0.331770026	1.182614074	0.766646368	1.310651564	0.79457322	1.159261436	0.77527112	0.913212719	1.196664785	0.730448867	0.824241469	0.365850305	0.006119056	1.136861926	1.061693633	0.353682797	1.740867485	0.789943724	0.71988924	0.887756091	0
1.17.1.4	4.353330698	2.081311127	0	0	0.226156301	0	2.045399579	0	4.554438638	6.55280476	4.526288763	0	0	1.140536093	2.880588286	2.493825636	0.363187218	2.084881711	0.286422732	2.142417914	1.50443481	0.817999344	0	0.004451155	0	0.569932893	1.030195815	1.934616701	0.164950912	0	0	2.134600894	0.491232811	0.680973943	0	1.769573365	0.387404805	0	0	3.035498138	0.436457274	1.424446502	0.32275508	0.259717704	2.819800318	0	2.007235249	1.82962958	0
1.17.4.1	2.662687217	1.523567531	4.617263397	2.462340848	0.834186402	1.810861676	2.851542177	0.024838583	2.681142634	1.840441598	2.937777359	2.608470147	2.713566228	1.259178321	1.582034271	0.769090026	2.629311965	1.605559995	1.314662231	1.140146525	1.695606209	1.715179324	2.571919094	0.898374349	3.127279666	2.242015853	3.306018551	2.925958911	2.005729775	0.576406815	3.742154401	4.804556118	0.21727735	0.342105136	0	4.51134831	2.115311998	1.9428859	2.77191787	3.378421016	0.931748375	1.076762838	1.360535403	3.096892168	2.676337568	3.955250774	1.820682061	1.456848344	2.926687323
1.17.4.2	0.406309943	0	1.082371032	0.780135617	1.21748692	1.720967115	1.217770021	0.509059321	3.331663206	1.031232835	0.145154911	0.913988698	1.539421813	0.887009672	1.488698798	1.429193418	0.781914858	1.347890859	1.084131535	1.805071307	0.92076185	1.42475703	3.918074661	2.343083227	0.059917261	1.256363093	0.756233055	0.679000848	1.257788496	0.507180961	0.939243127	1.25177823	1.172131551	1.014070972	0.528222303	0.528979058	1.317882575	1.023435666	0.895307467	1.309345473	0.591340711	1.044332533	2.280200368	0.660499763	0.359905736	0.399658714	1.197266932	1.03932746	1.34099075
1.17.7.1	0.970438535	0.99590844	0.729163553	1.082741572	0.956175493	0.277937707	0.67177709	1.219397065	0.822084816	1.146773511	1.066821511	1.076523018	0.804361125	1.160354445	1.208058713	0.524953922	0.809844264	1.150624019	0.809326223	0.726809143	1.23010463	0.932256085	0.999433804	1.263576345	1.126651222	0.742589427	1.028647564	1.114874701	0.202241337	0.939378738	0.813108958	0.714603588	1.166392978	1.123852846	1.055188895	1.138381031	1.174609219	1.058206529	0.803930078	0.337790118	0	0.918416556	0.532208956	1.072079861	0.645733069	0.628910016	0.804450193	1.003417535	0
1.17.99.1	0.006148416	0.005504409	0	0	0.005261003	0	0.001859397	0	0	0	0.032660706	0.006926307	0.005465567	0.001169696	0	0	0.022860039	0.021293542	0.011316138	0.008922386	0.022092477	0.003490162	0.002759736	0	0.004274207	0.000152963	0	0	0	0.001442523	0	0.007527971	0	0	0	0.007193499	0.00278217	0.002006936	0.00718559	0	0	0.007378888	0.003625517	0.00077219	0.027162818	0	0	0	0
1.17.99.2	0	0	0	0	0	0	0	0	0	0	0	0	0	0	0	0	0	0	0	0	0	0	0	0	0	0	0	0	0	0	0	0	0	0	0	0	0	0	0	0	0	0	0	0	0	0	0	0	0
1.18.-.-	0	0.002678381	0.002320937	0.002212481	0.001102026	0	0	0	0	0	0.015205016	0.00301709	0.002354796	0	0.002324195	0	0	0	0	0.002857334	0.002476887	0.001624769	0	0.002703429	0	0	0	0	0	0	6.30024E-05	0.00088363	0.000102196	0	0	0	0	0	0.002631171	0.000192741	0	0	0	0.002901582	0.018487553	0	0	0	0
1.18.1.-	0.205205061	0	0.118424729	0.172969261	0	0.188219048	0	0	0.124733347	0	0.210978253	0.084942969	0.162060955	0	0	0.080476015	0.14488047	0	0	0.190598188	0	0	0.214906608	0	0.103359585	0.180635698	0.340488932	0.783569249	0.110874688	0	0.05205061	1.095445934	0	0.038158564	0	0.581815343	0	0.113902919	0.151807377	0.487150208	0	0	0.057053872	0.211281819	0.228429891	1.019029559	0.181215392	0	0
1.18.1.1	0	1.197895027	0.060410774	0.14851515	0.175163435	0.129091985	0	0	0.001749695	0	0	0	0	0.110442221	0.04771865	0.967821925	0	0	0	0.228038341	0	0.116412976	0	0	0	0	0.165890592	0.061999193	0.114294721	0	0.181837295	0	0.300219881	0.318112638	0.383412972	0.167742835	0.030407678	0	0.111170873	0.187145779	0	0.042948004	0.200840895	0.155033179	0	0	0.10876432	0.338651437	0.01924964
1.18.1.2	0.671698034	1.802771105	0	0.554840753	0.303870439	0.600333034	1.584228818	0.9582089	1.479688059	0.743839968	1.060819366	0	0.183093429	1.236762201	0.651339117	0.385506508	0.087853093	1.041212135	1.023453355	1.619199899	1.138819861	0.684483086	1.410917795	0.17183882	0.981907617	0.054380808	1.079515448	1.409725983	0.357748003	1.007791678	1.360873774	0.547801477	0.74905509	0.859093175	0.707753781	1.419792687	1.087063408	0	0.465453321	0.191384041	0.28396748	0	0.359475422	0.334166762	1.74416173	0.808524524	0.526998988	1.036963266	0
1.18.1.3	0.441153139	0.714537157	0.074474652	0	0.11519689	0.328810733	0.140564815	0.074713994	0	0.307371913	1.915526531	0	0.337685341	0.294732156	0.413567404	0.405693152	0	0	0	0.011009098	0	0.119556874	0	0.369517301	0	0.424425358	0.57190592	0.468378199	0	0	0	0.27413645	0.260324873	0.012071817	0	0.497356742	0	0	0.519961005	0.373983909	0.187358643	0	0	0.298740883	2.053470442	0.1460008	0	0	0
1.18.6.1	0	0.315766058	0	0	0.444956713	0.022249079	0.033770751	0.362027442	0	0.415055182	0.20768564	0	0.615323104	0	0.38157659	1.014207302	0	2.078026022	1.848104248	1.274234932	1.97994795	0	0	0.929834378	0	0	0.20489281	0.459629895	0.351468964	0	0.6258646	0	0.176889227	0.46571399	0.611914341	0.746215198	0	0	0	0.154709667	0	0.370046143	0.419705517	0	0.291241954	0.927217523	0	1.020502141	0.040360674
1.19.6.-	0	0	0.001301411	0	3.39104E-05	0.000100275	0.0034043	0.003680135	0.002181363	0	0.000659094	0	0.003939986	0.001096018	0	0.001135287	0.000859413	0.003243704	0	0	0.002040938	0.002891726	0	0.003010144	0.000956429	0	0	0	0.003398142	0.002836321	0	0.000774316	0.0022377	0	0.00064518	0	0.001435847	0	0.000911024	0.003258314	0.002621611	0.002909091	0.003143081	0	0.001521621	0	0	0.001192988	0.037413823
1.2.-.-	0.031824037	0.055530445	0.041360995	0	0	0.084624973	0.026520502	0.06507896	0.018317618	0.068088651	0.147099452	0	0.001081496	0.014594474	0.02374025	0.009731762	0	0.069426744	0.008424858	0	0	0	0.0836297	0	0.170285927	0	0	0.098036754	0.033230432	0	0	0	0	0	0	0.085122794	0	0.000940635	0.010669346	0.000559659	0.072437736	0	0	0	0.181766315	0	0.066161981	0	0.051544032
1.2.1.-	1.328616029	0.5202203	0	0	0	0	0.988869911	0.624814913	0	0	2.753781893	0.545026303	0.385864201	0	1.398998214	0.629422819	0.262508102	0.195067729	0	0	0	0	0	0	0.708010977	0.952399122	0.667068786	1.362762109	0	0	0.293900798	3.279747456	0.673054628	0.523179426	0	1.995905893	0	0	0.123943728	0.991550959	0	0.554187607	0.20619632	0.375584859	2.564429354	2.045477334	0	1.061730872	0
1.2.1.10	1.240489148	0.251902683	1.549766947	0	0.40034348	0.038112866	1.303090772	0	2.464725846	1.349517489	1.711168873	0	0.590600112	2.497535333	0	1.458095254	0.408761548	2.833178314	2.117755321	2.359685607	3.013054392	4.455813343	4.463538599	0.730321569	0	1.237664904	1.432813048	2.659206985	1.570445654	1.099432826	0.575435009	3.45613752	0.733597247	0.249986629	1.771421846	2.374907533	0	2.772539844	1.227502621	2.734150947	2.543611765	0.326689503	1.094827912	0.253482835	0.802068492	2.899393638	1.489352267	1.282377897	1.166381769
1.2.1.11	0.774846672	1.227192187	2.173640904	1.470186772	0.845197105	0.967781997	0.160844874	0.971312937	0.354202463	0.649926588	0.969694297	1.423633518	1.044606999	0.657774075	0.791319123	1.153016884	1.420435173	0.89720074	0.926850163	1.140675012	1.449058111	0.598637571	0.791092328	1.32834877	0.681783232	1.307676775	0.938816338	1.918248818	1.062377505	0	1.939622987	1.847700529	0.602633891	1.11320439	0.673960631	1.977186615	1.364102585	1.049945829	0.427510986	1.910916434	1.14433081	1.875715506	0.681912441	0.06813788	0.667667696	2.672141986	1.408555986	1.058346906	1.275641851
1.2.1.12	1.554959895	2.01467527	1.256958451	1.017610439	1.021728603	0.943752892	1.36113371	1.144645809	1.312718283	1.012220458	1.20702327	1.204939179	1.139660468	1.314120647	2.188250621	0.666468179	1.294237497	1.503022862	1.062466065	1.053875509	1.571625995	0.642733468	1.35814743	1.319362241	1.722183549	1.823056295	1.690555273	1.538053196	1.992337792	1.343972824	0.791440799	2.198558315	0.946913864	0.803151475	1.025694701	1.840843356	0.906292632	1.202873045	1.232357655	1.679036827	1.05762327	0.749159424	1.114788454	0.904925322	0.928735814	2.45763079	1.09626244	1.026672318	1.462285349
1.2.1.16	3.34014353	2.506501778	0.771620355	0.51451703	0	0.203086721	0	0	0.940275735	0	2.088166577	0	0	0	0.987839011	0.840511352	0	0.867779995	0	0	0.336637821	0.624570051	0	0	2.736870108	0.613264572	0.342887289	2.11997945	0.341075917	2.874747952	1.794218587	1.139101533	0.50235337	0	0	1.022803366	0	0	0.76006817	0.658331644	0.622141316	0	0.820621704	0	2.518087518	3.656854175	0.406724318	1.324263312	1.712771144
1.2.1.18	2.299669271	2.063681344	0.433610321	1.238241224	0	0.09234441	0	0.270589897	0.094954783	1.355133053	2.756463471	0.297345299	0	0.001760231	1.078862544	0.603387952	0.585967366	0.531642321	0	0	0.47502228	0.555493101	0	0.395082905	0.465276139	0.493924835	0	0.153432556	0.050714624	0	0.69061216	0	0	0	0.237980274	0.311395985	0.449168468	0	0.287747496	0.357536327	0	0.696382819	0	0	2.093582914	0.497091448	0.374510521	0.552567756	0.082264382
1.2.1.19	0.076932045	0.024007114	0.059717695	0	0.105160866	0	0.034500762	0	0	0	0	0.065029381	0	0.172629678	0.070690573	0	0	0.213862029	0	0	0	0.170364894	0	0.11151367	0.022702657	0	0.257642903	0.77084003	0.086056819	0.117856722	0	0.991527713	0	0.144294097	0	0.624709827	0	0.03220699	0.34769909	0.428737444	0	0	0.134778144	0.101735231	0	0.568602686	0.084408322	0	0.103595357
1.2.1.2	1.980278539	0.829452065	4.181206432	0	1.898495529	0.107125529	2.287410881	1.181263806	0	2.123989144	8.475074876	0	0.679462388	1.345342007	10.92761962	1.997572368	6.525841942	0.428338217	0	0.25593901	2.482144438	0	0	0	2.70604085	1.410639701	8.288538987	4.882552113	2.054883037	0	1.289115978	4.704971462	0	0	2.745561077	6.361792104	0.670606606	0	0.843708335	5.800459612	0.945936845	3.125493664	0	0.235419518	8.692410032	7.978051191	0.915641075	3.199427364	0
1.2.1.20	0	0.033803208	0	0.01042756	0.030318338	0.03697796	0.03419947	0	0	0	0.018280121	0.04055005	0.048417788	0	0.035085423	0	0	0.037762246	0.043152958	0.04729186	0	0	0.016169897	0.030674867	0	0	0.044801677	0	0	0	0	0.027886396	0	0.024129255	0.034947184	0.039024817	0	0.04449708	0	0.055792783	0	0.036826422	0	0.041402817	0	0.01059342	0.009741077	0.04721756	0.015720441
1.2.1.22	0	0	0	0.064023354	0	0.278149533	0.447150331	0	0	0.351831384	0	0.16012617	0	0	0.262918743	0.33984132	0.703496923	0.43593835	0.420502138	0.169366999	0	0	0	0	0	0	0.869357572	1.081140023	0	2.326823162	0.097461816	1.842745995	0.361478415	0	0.234099698	1.116550426	0.38097241	0	0	1.018819713	0	0.575376372	0	0.452974706	0.38138973	2.056897688	0.142344493	0.10949194	0.394248505
1.2.1.24	0	0.174545765	0.029826479	0.131064547	0	0	0	0.080802739	0	0.060339246	0.121033944	0.040956142	0.061948094	0.008186131	0.028850643	0.020841345	0.080860052	0.025513923	0.068394803	0.066087787	0.00694838	0	0	0.053920374	0	0	0.016400982	0.066690397	0	0	0.35677834	0	0	0	0.017284533	0.027760934	0.008927927	0.051915145	0	0.057938015	0.039929301	0	0	0	0.01121029	0	0.078788117	0.127001871	0.020967879
1.2.1.28	0.295398512	0.666103702	0	0	0.06041524	0	0	0	0.036493544	0	0.713337612	0	0.096462143	0	0	0	0	0	0	0	0.055542057	0.101632088	0	0	0.329345707	0.112639765	0	0.152134264	0.141166882	0.143867049	0.077623259	0.129076371	0	0.017380372	0.083336322	0.024754708	0	0.162641131	0.129708979	0.119008936	0	0	0	0.003121798	0.788801688	0.121497442	0.035733941	0.061054543	0
1.2.1.3	1.113271986	4.078301295	0.00850719	1.507454399	0	1.130122295	1.67859286	0	0	1.092235346	5.678392503	0	1.120264889	0.324655726	0	0	0.159528646	0	0.775793922	1.696000306	0.517579293	0.728625643	0	0	2.45499315	0.83700244	1.565781553	1.041206328	0	1.196106149	0.510246908	0	0.837899197	0	0	0.77887999	0	1.181803478	0.777113418	0	0	0	1.049465758	0	4.475019832	1.693149206	1.632765358	2.23569054	0
1.2.1.32	0.185796433	0	0.064419041	0.010615515	0.002188697	0	0.025733567	0	0	0	0.248612903	0.076719563	0	0.042705862	0.025864003	0	0.00028061	0	0.002590202	0	0.057528805	0.05444609	0.002519222	0.012439639	0.018795736	0	0	0	0	0	0.048192011	0	0.001402376	0.017696504	0.028167814	0.030863579	0.014753375	0	0.051845047	0	0	0	0.01162517	0	0.207281382	0.058569235	0	0	0
1.2.1.38	2.494817234	1.299803098	1.774604425	1.161623964	1.328783501	0.258622446	0	2.223496921	2.106393851	2.332893746	2.702548116	2.603462414	2.512148674	2.576543471	1.327938674	1.750331032	2.29405359	2.020423384	1.418810613	1.168875613	0.70168227	1.510938599	2.238276577	2.586023635	1.130491412	0.140743321	2.821877224	1.728297407	0	0	1.997947524	1.230907463	2.483599457	1.407367288	1.685324812	1.438397291	2.626612054	0.03282943	0	1.359276214	0.623498132	0	1.405929992	0	2.722891877	1.395401836	2.350169844	2.090227949	0.79282637
1.2.1.39	0.040251852	0.438626035	0	0.266369228	0.020589348	0	0.240028864	0	0.253170366	0	1.012409626	0	0.060563402	0.026117041	0	0	0	0	0.256959496	0.057146586	0.254698755	0.226661083	0	0	0.334617348	0.225261781	0.042729566	0.175493328	0.209358113	0	0	0.153539655	0.054154268	0.218001057	0.011594812	0.133850598	0.170731063	0.101066999	0	0.006873035	0	0.214232756	0	0.123907171	0.822462776	1.775763906	0.105931332	0	0.126515505
1.2.1.4	0.336050541	1.073759034	0.128604477	0.157699511	0	0	0.014564784	0	0	0.028009785	0.406044177	0	0.06324609	0.145088023	0.079408858	0.069247725	0.011514787	0	0	0	0.00254666	0	0.207479096	0	0.052952709	0	0.083975023	0	0	0	0	0	0	0.127226367	0	0.202289171	0	0	0	0	0	0	0.112436161	0.017446185	0.729394975	0.324362101	0	0	0.160469631
1.2.1.41	1.032997841	0.822624422	1.212395947	1.00622665	1.177793699	0.577754345	0.071206181	0.936470294	0.761945868	1.231342805	1.069904551	1.206554463	0.906466502	0.879864238	0.964134971	0.687063731	0.682681485	0.969740237	0.526092742	0.541382016	0.570983686	1.048750245	0	0.743399821	1.257959818	1.104200228	1.501574893	1.120517024	1.086066142	0.699216179	0.852244022	1.072315837	0.851432562	0.861513857	1.06002311	0.779825124	0.724344069	0.172043179	0.026216499	0.469827254	0	1.047477227	0.244172541	0.108568759	0.966795927	0.694000956	0.618129014	1.209745685	0.235427136
1.2.1.43	0	0	0	0	0	0	0	0	0	0	0	0	0	0	0	0	0	0	0	0	0	0	0	0	0	0	0	0	0	0	0	0	0	0	0	0	0	0	0	0	0	0	0	0	0	0	0	0	0
1.2.1.46	0	0.165055093	0.019857939	0.217021332	0	0.039470828	0	0	0.093543101	0	0.648018041	0	0	0.093712481	0	0	0.146367727	0.13147325	0.096621773	0.133550811	0.146181837	0	0.126033451	0	0.013014853	0	0	0	0.013963643	0.162474042	0	0	0.068431522	0.156312897	0	0.179845291	0	0.075089607	0.045248642	0	0	0	0	0	0.463710309	0	0.010873502	0.080622639	0
1.2.1.5	0.018212852	0.058104512	0	0.08468897	0	0	0.022476634	0.086668923	0	0.07958619	0.062138525	0	0.071278512	0.070122509	0.046210717	0	0.017226917	0.227668713	0.088854028	0.242043896	0.211179944	0	0.034287895	0.052553723	0.035529081	0	0.0701011	0.094535766	0	0.092135489	0	0	0.089878215	0.052942881	0	0.042830339	0.040680509	0.216923557	0.011649188	0	0.068388234	0	0	0.070056195	0	0.760291761	0.179163174	0.109878438	0
1.2.1.50	0	0.000498298	0.000925305	0.000639286	0	0	0	0	0.000925737	0	0.006412069	0.002146048	0.002695604	0	0.001250469	0	0.001894728	0.001212939	0.002421666	0	0	0	0.002462425	0	0	0.001999526	0	0.008886183	0.000527582	0.001713903	0.000726826	0.001499728	2.70499E-05	0.002729535	0.001774758	0.009798216	0.001014613	0.000718766	0.001502907	0.000241239	0	0	0.001193502	0	0.009752064	0.001249539	0	5.4644E-05	0
1.2.1.54	0	0	0	0	0	0.0051809	0.025422652	0	0	0.14889383	0	0.133453816	0	0.092136807	0.173749418	0.061051835	0.013928773	0.186169691	0.196474595	0.00376622	0	0	0.091667925	0.010389164	0.172313285	0	0	0.087136754	0	0.059792376	0	0	0.19377333	0	0	0.10532685	0	0	0.138410965	0.079915828	0	0.014165348	0	0	0.088911302	0	0.034116907	0.115389041	0
1.2.1.59	0	0	0.000882763	0	0.004589142	0.001635779	0	0.001225001	0.004360901	0.00568361	0.002720649	0.004158497	0.005156693	0.000486395	0.00424063	0	0.001173995	0	0	0.000867279	0.001061118	0.005718259	0.001858383	0.002950603	0	0.003166309	0	0.001165129	0	9.87828E-05	0	0.001743747	0.004479551	0	0.005301271	0	0	0.003183647	0	0.005153481	0.003812122	0.001025021	0	0	0.004950546	0.004221098	0.027375975	0.025910582	0.014752477
1.2.1.60	0.32176445	0.003311228	0.11435087	0	0	0	0	0	0.194382042	0.08809019	0.948522556	0	0.221193171	0	0.068961041	0.154870317	0.058716416	0	0.046454384	0	0.124130646	0.094886488	0	0.132486712	0.330457333	0	0	0.627264152	0	0	0.174705877	0.15294505	0.226855138	0.108240955	0	0.332892204	0	0	0	0.048955907	0	0.299937916	0	0.086239325	0.66804249	1.023285697	0.072787843	0.177851449	0.239601574
1.2.1.65	0	0	0.045343245	0	0	0.023161163	0.02984523	0.016566496	0	0	0.344742223	0	0	0	0	0.02354885	0.053359663	0	0	0	0.062967439	0	0	0.055624784	0	0.011156046	0.051296878	0	0	0	0.042274391	0	0	0.020456434	0	0	0	0.058990911	0.046659934	0	0	0.038338896	0.046349947	0.049086349	0.344787999	0.050311342	0	0	0.024391522
1.2.1.68	0.78200972	1.641471506	0.004157603	0	0.032168148	0.191850733	0	0.097713905	0.258291967	0	0.82585739	0	0	0	0.129515733	0.173715427	0	0.150829636	0	0	0	0	0.111344677	0	0	0.038030584	0	0	0	0	0.182227127	0	0.111911709	0	0.137134952	0	0.096127174	0.207655237	0	0.027317648	0.12623599	0	0	0	0.706255833	0.180202754	0	0.248829141	0
1.2.1.70	1.176456576	0.822594731	0.866345146	0.757927463	1.195195896	0	0.510506996	0.061339462	0.651035919	0.92477836	1.064915084	0.404761225	0	0	1.033039644	0.419786124	0.584044956	1.039904538	0.914618134	0.659465155	0.275033005	0.236720456	1.364229704	0.32024689	1.038348461	0.476074966	0.466498658	0.620094157	0	1.349934665	1.305836525	0.84801802	0.619058455	0.616348452	0.411252671	0.574909426	0.254291708	0.143638227	0.870176199	0.420081552	0	0.00304424	0.181601347	0	0.820855519	0.971987802	0.728616466	0.332800739	0
1.2.1.71	0.373900593	0.988854423	0	0	0.020444393	0.209858231	0.219077859	0.077282545	0.017933277	0	0.776938172	0	0.023759282	0	0	0.122365494	0.222998645	0	0.389981536	0.338654457	0.265448161	0.337932511	0.232989857	0.217507818	0.376950583	0.075805143	0.661558103	0.519819434	0	0	1.061418906	1.131911541	0.026207902	0	0.017466931	0.97824036	0	0.205543084	0	0.974255389	0.049872173	0	0	0	0.548319046	1.181807187	0	0	0
1.2.1.72	0.013762753	0.943781263	0	0.119822267	0	0.13026448	0.294197754	0.017135971	0.263250581	0	0	0	0	0.109345312	0	0.252144342	0	0	0	0	0.108342815	0	0.167305753	0.310339372	0	0	0.26690638	0.858625044	0	0	0.931823367	0.688703977	0.288888325	0	0.122547338	0.852912432	0	0.079138113	0	0.701689655	0.257411375	0.268588247	0	0.111270641	0	0.619748983	0	0.026518042	0.084361892
1.2.1.75	0	0	0	0	0	0	0	0	0	0	0	0	0	0	0	0	0	0	0	0	0	0	0	0	0	0	0	0	0	0	0	0	0	0	0	0	0	0	0	0	0	0	0	0	0	0	0	0	0
1.2.1.8	0.28191979	1.677402001	0.147487834	0.274035396	0	0	0.307424753	0.584115842	0.202937452	0.391251595	3.343303571	0.087043894	0	0.701199984	0.80347898	0	0	0	0	0.801161506	0	0	0.05675458	0.479853301	0.596896295	0.501915613	0	0.159622985	0	0	2.028244433	1.059176231	0.499536015	0.619011387	0.015260558	0.691831051	0.2948804	0.559948753	0.828827557	1.169107486	0.631156967	0.282356029	0.45297668	0	1.982234042	0.76698538	0.430839755	0.914629913	0.509021591
1.2.1.80	0	0.001320235	0	0	0	0	0.000889861	0.001080679	0	0	0.00987283	0.000982189	0.000975616	0.0001729	0.00106754	0.000726592	0	0	0.001060515	0.001136199	0	0	0	0.000281143	0.001280912	0.001146474	0.000494394	0	0	0.000260032	0	0.001177037	0	0	0.000107214	0.000958607	0.001524984	0	0.000297915	0.001072563	0.001344909	0.000954015	0	0	0.007491938	0	0	0	0
1.2.1.9	0.14287429	0.446794576	0.107751273	0.001771624	0	0.042663375	0.031221153	0.075640449	0.027817461	0.15899947	0	0.015121542	0	0	0.075049138	0.042851516	0.074738054	0.606631804	0.539015966	0.547190487	0.344653166	0	0	0.10803535	0.169278317	0.153855174	0.1138582	0.096437589	0	0	0.067678423	0	0.238656803	0.113032451	0	0.055902226	0	0	0.055982111	0	0	0	0	0	0.192787131	0	0.075820576	0.214710925	0.160715894
1.2.3.1	0	0.076602049	0.030733086	0	0.070745147	0	0.04844889	0	0	1.109322467	0	0	0	0	0.099691891	0	0.099950144	0.086001568	0	0.085146455	0.10456963	0	0.081662377	0.083573288	0	0	0	0	0.078532331	0.013229418	0.051283058	0.111106005	0	0.035239468	0.006885052	0	0.064682058	0	0.096822223	0	0	0.018941597	0.029664998	0	0	0	0.003540862	0.025167332	0.095866562
1.2.3.3	0	0.100040782	0	0.143005094	0.944333236	0	0.030341852	0.234339659	0.063691407	0.234725438	0	0.131937938	0	0.145455313	0.010791901	0.214184932	0.195770371	0.225503363	0.15968824	0	0	0	0	0	0	0.205213804	0.120585009	0	0.642298796	0	0	0	0.239448751	0	0.24352952	0	0.163994229	0.159568849	0.051141438	0.203452982	0.054554141	0	0.324110838	0	0.107113665	0	0.191592032	0.340538399	1.332037195
1.2.4.1	1.712436657	2.959131009	0.533525164	1.439636218	2.734521065	0	0.286401309	3.938270149	0.833164366	0	3.748390519	0	0	0.057179784	0	0	0.829796283	1.153146017	1.177416414	0.209196218	0	1.068060313	0	1.004102184	0.960710972	0.6738935	1.050850695	1.245339503	1.63614325	0	0.587879475	1.352096643	0.129780881	0.483161793	1.050260811	1.3623893	0	0.232666467	0	0.913913508	1.533753874	0.522876604	0.640949073	0.86574182	1.902440609	1.684577017	1.903302483	1.055339002	1.991356633
1.2.4.2	1.427266911	0.912639025	1.176437602	1.298356463	1.441028362	0	0.114160504	0.067887575	0.422833724	0	0.615489609	0	0	0	0	0.135184373	0.115037466	0.327968754	0.285465107	0.468565724	0	0	0.388247813	0.344125109	1.207806694	0	0.101486945	0.996339405	0.22436692	0.43360882	0.558438519	1.34641785	0.443742406	0	0.295682187	1.005884237	0.079959322	0.411115793	0.073579243	0.254716891	0.395533569	0.612834343	0.252901013	0	1.170203525	1.040611802	0.04143693	0.583939617	0
1.2.4.4	0	0.46186017	0	0.17470131	0	0.307314454	0.349595373	1.084367814	0.194990443	0.220306908	0.612035919	0.969502895	0.40320227	0.413400896	0	0	0.128020287	0	0	0.099491411	0	0	0.352374783	0	0	0.789434531	0.242844265	0	0.779190867	0.3162632	0	0.475904451	0.168321296	0.223015041	0.326643986	0.503737363	0.062192575	0.228189357	0.066881778	0.29755276	0	0.387491238	0	0.072615973	1.138359109	0	0.34337913	0	0.360014454
1.2.5.1	0.772332159	0.297676119	0	0.904529658	1.252477518	0.829523056	0	0	0.22691206	0	0.763027797	0.261080926	0.82283977	0.374692533	1.04546126	0.346270051	0.253111399	0.036398302	0.218273467	0.124111216	0.10331459	0.369562779	0.193596275	0	1.118476111	0.302841879	0.150516435	0.715569851	0	0.165907988	0.799944041	1.11339675	0	0.166118553	0	0.417987575	0	0	0.004533117	0.158716319	0.192794397	0.367016741	0	0.015655022	1.0568056	0.633977799	0.283574505	0.008999054	0.213465951
1.2.7.-	0.653072896	0	0	0.456043249	3.737813822	1.006318571	1.593812773	3.039452357	0.633911039	1.267958269	1.470629397	0.630464749	2.053525311	0.265344685	7.103738536	1.420856189	0.388060849	2.438813842	2.175809051	1.712618884	1.44904825	1.718759191	0.326335507	0.33560783	0.895221844	1.460875754	6.983981527	0.237712524	2.500126902	0.3369652	0	1.358210957	0.508614626	1.678300647	1.1221032	0.559345862	0.984213187	1.616151034	2.22770354	0	0	0.963334477	0.204476823	0.703326677	0.294773247	0.147724612	0.644956996	1.273311176	0.564190576
1.2.7.1	0	0	0.714457033	0	0	0.812851716	0	4.738040016	0	7.372928007	0.163397816	0.549141533	0.179672722	0	0.080414683	1.331249482	0.790290036	0.29473057	1.167757788	0	0.492201264	0	1.135792282	2.350460414	0.197913901	0	1.404519032	0.629684599	0	0	0	0	1.705961819	2.287502869	1.966679718	0.922116238	0	2.675267179	1.273617528	0	0.991671869	0.87406249	0.963210745	0	0.411980458	0.189195528	0	0.82835878	0.251241942
1.2.7.3	0	0	0	1.773114308	0	5.541014342	0	1.42741625	0	2.434740472	0	7.618464149	4.762290507	0	5.280377521	3.75820425	5.311819016	2.481529662	3.687579597	0.382794894	2.272442205	0	0	1.165762545	0	0.322686901	3.315052205	0	0	0	0.569638644	0.376481262	0.062779283	0.086247137	2.659307432	1.471103611	0	0	0	0	1.506587972	0.269176308	0	3.173608762	0	0.92370557	0.468243022	0	0
1.2.7.4	0	0.051672882	0	0.052801264	0.050480384	0.009313921	0.050746328	0.006845487	0.001831755	0.011702543	0.028859016	0	0.048961503	0.007708157	0	0	0	0.053881854	0.045903512	0.038641059	0	0	0.044258601	0.00180524	0	0.032263482	0	0	0	0	0	0.009554479	0.307882383	0.274804324	0.334091578	0	0	0.044724665	0.010297198	0.036326245	0	0.025995043	0.015880059	0.044082187	0	0	0	0	0.050953895
1.2.7.5	0.237566509	0	0.160145402	0.174223475	0.086823758	0.086004663	0	0.164544952	0	0	0	0	0.158950861	0.045824065	0.962294279	0.090719267	0.170446942	0.232832928	0.460356916	0.2897382	0.246562847	0	0.165360352	0.122005095	0.095822953	0.180165565	0.672751753	0.179813977	0	0	0	0	0.306375379	0.11690036	0.432013054	0.058178853	0	0	0	0.089847455	0	0	0.075470186	0	0.199136167	0.048796144	0	0	0.007932954
1.2.7.6	0	0	0	0	0	0.000987442	0.000133195	0.000439746	8.94028E-05	0.000811356	0.000511578	0.000236911	4.57045E-05	0	0.000220509	0	0	0	0.001219597	0	0	0.001179996	0.000412552	0.000668472	0	0	0.001097992	0	0.000530174	0.001163467	0	0	0.001235989	0	0	0	0.000168136	0	0.000613192	0.000182966	0	0	0	0	0.00061913	0.000585435	0.001050168	0	0.011711727
1.2.7.7	0	0	0.027169744	0	0	0.020299774	0	0	0.091862653	1.06757333	0.039325347	0	0	0	0	0.230636291	0	0.094962792	0	0.121423827	0.06924677	0.095382705	0.006665908	0.071625514	0	0.006812355	0.007579887	0	0	0.025330865	0	0	0.091315774	0	0	0.026981188	0	0.055289174	0	0.047356418	0	0.060033151	0.078758369	0	0	0.094461183	0	0.014903974	0.08735955
1.2.7.8	1.149626742	0.554485847	0	0	0	0.742521116	0	0.527575067	0	1.523803288	1.406207793	2.096362177	1.897015068	0	10.42285735	1.835903792	0	0	0.077581735	1.901786771	1.037098574	0.190286951	0.927527841	2.857105249	0	0.12670025	1.292515388	0.109892374	0.527312275	1.249389147	0	0	1.960392382	1.662314813	1.882485291	0.27553897	1.031892609	0	0	0	0.705589814	0	0.693404945	0	2.060388261	0	1.611160768	0.298942776	0
1.2.99.2	0	0	0	0.781414263	0	0	0.059524083	0.068527579	1.224927739	4.390434183	1.395659247	0	0	0.485363474	0.626821376	2.864897858	0	1.762555574	1.377611143	1.931053262	1.264727875	0	0	0.417880207	0.802058756	0.432372704	0.329028464	0.75563553	0	0	0.295935491	0.335746731	0.536121496	0.441874725	0	0.167395285	1.835204345	1.496713486	0	0	0	0	0.803126808	0.797832995	1.803943769	0.047948358	0.906243713	0.457563589	0.570033833
1.2.99.5	0	0	0.022295558	0.089574043	0	0.173229283	0	0	0	0	0.130104954	0	0	0	2.16904683	0.129348	0.013785482	0.189070269	0.007674868	0.385530596	0.233024602	0	0	0	0.182204738	0	0	0	0.016295014	0	0	0.2100811	0.113597032	0.077994215	0.384185024	0	0	0.04412541	0.005098973	0.097298968	0	0	0	0.15554204	0.436222331	0.173113628	0	0	0.120482515
1.2.99.7	0.019697409	0.087489273	0	0	0.025091583	0.107291279	0.044663738	0.056085858	0	0	0.081556515	0	0.094780644	0	1.03884107	0.085773894	0	0.007097575	0.009052434	0	0	0.07445758	0.021938531	0	0.098638523	0.000136064	0	0	0	0	0.04560358	0.0025252	0.041749464	0.107598571	0.100800472	0.001830236	0	0.101668271	0	0	0.059043852	0	0.058687798	0.11227193	0.005794881	0	0.007146433	0.054822956	0.098649181
1.20.4.1	2.463307016	0.891117417	1.714641772	0	0.135542322	0	1.928177233	1.203589023	0.55279956	1.82870478	2.645578927	1.442356248	2.234142244	0	1.660431	1.878412205	1.039942042	2.56640778	2.242983039	1.904769351	1.78693383	0.110176439	4.850265938	0	2.079585674	0.417884078	0.454399289	1.210606688	2.515911137	0	0	2.107137063	0.111324264	0.196613212	1.068604958	2.430065028	1.53221725	0.667366993	1.247022314	1.699851135	1.736446803	0.81616507	1.920746719	0	3.261935074	2.084668971	1.770785616	1.388264527	2.290918299
1.20.9.1	0.023867956	0	0	0	0.019554555	0.000549503	0.006502881	0	0	0.000422785	0.156898672	0	0	0.011439954	0.009664521	0	0	0	0	0.019494926	0	0.017895032	0	0.010151531	0	0.017346163	0.00758965	0.003284798	0.005746607	0	0	0	0.003409407	0.001301994	0.024898137	0	0.018343254	0.007628193	0	0	0	0.005792199	0.021785142	0	0.146563207	0	0.008466735	0	0.005116448
1.21.-.-	0	0	0.018355385	0	0.019384907	0	0.012577487	0	0	0	0.012901261	0	0	0.016186364	0	0.014879521	0.001009727	0.012907854	0.016935488	0	0	0.014354319	0.012232163	0	0.007901916	0.006803227	0.016301388	0	0.020141903	0.012644774	0	0	0.008790338	0	0.015690773	0.014698617	0	0	0.006821815	0.015050596	0	0	0.01784561	0	0	0	0.049392704	0.077842466	0.007489084
1.21.3.1	0	0.044330021	0	0	0.006732966	0.003653821	0	0	0.003037516	0	0.004249381	0	0.003636372	0.001943109	0	0.002280313	0	0.020737627	0.013483507	0.013920481	0.022769564	0	0.003887182	0.004089176	0.006542546	0	0	0	0.003425441	0	0.005787085	0	0.000341283	0.005897284	0.002817734	0	0.004047511	0	0	0.002105364	0.007244217	0	0	0	0.012504593	0.005560821	0.006394026	0	0
1.21.4.1	0.276039585	0.078530057	0.153087531	0	0.096557408	0	0.222841646	0	0.315159276	0	0.083316785	0	0	0.238285568	0.183460554	0.252880905	0	1.105122546	1.37931473	1.396784926	1.379773945	0.239041882	0.152304506	1.790808502	0.316319787	0.083879359	0.077343549	0.24477161	0	0	0.156553776	0.174610611	0.195099512	0	0.107423756	0.022653435	0.099846082	0	0.102281592	1.174586422	0	0	0	0.154405663	0.342844712	0	0.470515544	0.180028416	0
1.21.4.2	0.134451367	0	0	0	0	0	0	0	0	0.234496867	0.488332311	0	0	0	3.380767525	0	0	0.706947845	0.978286579	0.792369896	1.359257185	0	0.93382875	1.45189907	0	0.307517052	0.702522485	0.552599624	0.638777049	0.448243416	0.487444952	0.00523636	0.245680572	0.789330907	0.448433973	0.810656042	0.792327026	6.085380298	0.048963674	1.295621872	0.262195193	0.340405588	0.810898604	4.252191107	0	0	0.932967519	1.03648688	0.224697663
1.21.4.3	0	0	0.04864401	0.015178515	0.05432744	0.036444744	0.052315986	0	0	0.009308465	0.030678383	0	0	0	0	0.000609437	0	0	0.017034803	0	0.02894527	0.019409517	0.037928838	0	0.051489321	0	0	0	0.029092309	0.034727593	0	0	0	0.023362801	0.05111257	0.052944922	0	0.540687735	0	0.031767565	0	0.013907528	0.040560042	0.04276945	0	0.037886787	0.003525254	0.051299595	0.029776769
1.21.4.4	0	0.544566579	0	0	0.623545603	0.496389921	0.386729222	0	0.392636098	0.348785364	0	0	0.49604086	0.609357735	1.4739373	0	0.485818579	0.911898443	0.588544761	0.594981245	0	0	0.045469144	0.953432157	0.560578979	0	0	0	0.569161361	0	0.144361307	0	0.112954269	0.328903779	0.021642781	0.077604841	0.237928943	4.302992795	0	0.679230582	0.563091191	0	0	2.649355751	0.317550466	0	0	0.705843475	0
1.3.-.-	0.001913875	0	0.004521944	0.033008308	0	0.007241878	0	0	0	0	0.048141621	0.030773742	0.031289259	0	0.001109354	0.004292368	0.027976013	0.017548802	0.029637378	0	0	0.016289104	0.035734942	0	0.021833089	0.030586156	0.243327186	0	0	0	0	0.037196696	0.026708372	0.016148827	0	0.007885954	0.005230272	0.00138312	0	0	0	0.000218119	0	0.01746153	0	0	0.01086985	0.044492393	0.039813137
1.3.1.-	0.379499178	0	1.01008809	0	0	0.323514536	0.337972761	1.261646762	0.038638875	0.754486736	0.240138466	0.602360639	0.870701948	0	0.030669909	0.722799353	0.853701179	0.266549465	0.748014367	0.435605254	0.354091733	0.747696995	1.112068153	0.817053186	0.266145159	1.147001964	0.832540594	0	0.402723664	0.863093823	0	0	0.569445143	0.570154677	0.694955466	0.211407133	0.965576216	0.108642291	0.708494209	0	0.997425515	0.091620878	1.035478694	0.216504154	0.244234986	1.257182681	0.351971829	0.854936039	0
1.3.1.10	0.003200482	0	0	0.001327941	0	0	0.002854217	0	0.000287005	0.002200598	0.015743739	0	0.000676671	0.00112982	0	0	0	0.001486491	0	0	0.0013802	0.001325484	0	0	0	0.001035985	0.001340968	0	0.00295637	0.001168838	0	0	0	0.001919244	0	0	0	0	0.000109282	0.002604764	0.00040187	0	0.002363336	0	0.019765633	0.000251257	0	0	0
1.3.1.12	1.381301021	0.149176903	0.733062818	1.118746107	1.341983944	0.192514677	0.379112015	0.74482703	1.17767907	0.727237505	1.193507955	0.080088155	0.45767614	1.551092031	1.146198512	1.476819214	1.16761471	0.927056299	0.511630821	0.987091735	0.674175155	0.334754239	1.260229578	0.728423912	1.237972712	0.844356585	0.539087548	0.766632576	1.259697587	0.183330721	0.453412815	0.728953451	0.707873081	1.073481061	0.572353618	0.813725942	0.740417601	0.375291852	0.360106125	0.687874171	0	0.811498848	1.115954118	0	1.336435167	0.661672759	0.995872404	1.025362202	0.443374347
1.3.1.13	0	0	0	0	0	0	0	0	0	0	0	0	0	0	0	0	0	0	0	0	0	0	0	0	0	0	0	0	0	0	0	0	0	0	0	0	0	0	0	0	0	0	0	0	0	0	0	0	0
1.3.1.2	0.182905026	0	0.019612138	0	0.055161881	0	0.047042534	0.032542915	0	0	0.088151317	0	0.000856038	0	0.032637932	0.034887419	0.053035458	0.045211109	0	0.023617654	0.030335107	0.020328641	0	0	0	0.04819537	0.011473396	0.013432987	0.050985988	0	0	0	0	0	0.002362611	0.034363677	0	0	0.037664975	0.047017127	0	0.028983429	0	0.049049749	0.034598881	0.122033544	0.090362251	0.08816668	0.034052032
1.3.1.20	0.038269891	0.034778957	0.01021169	0.027829591	0.034154175	0.046727762	0	0.015328829	0.043231688	0.021949623	0.014293651	0.012889011	0	0	0	0.034335198	0	0.040728418	0	0	0	0.039822667	0.027397037	0	0.014012464	0.01602077	0	0.027617841	0	0.015213216	0.002063469	0.054754818	0.029649834	0	0	0.009344279	0	0.000169779	0.040133953	0.005923909	0.024777545	0.001106486	0.401838874	0.046240862	0.027881854	0.160073284	0	0	0.007465709
1.3.1.21	0.001529353	0.000938694	0.001204891	0	0.000127563	0.001366583	0.000605244	0	0.00014935	0	0.009107092	0.001580814	0.000750777	0.000254051	0.0006771	0	0.000285845	0	0	0	0	0	3.10801E-05	0.000524228	0	0	0.001433311	0	0.000991233	0.000520444	0	0	0	0	0	0	0.001574097	0	0	0.000464217	0	0.000600722	0.000598722	0.000534784	0.009251959	0	0.000652054	0	0
1.3.1.24	0	0	0	0	0	0	0	0	0	0	0	0	0	0	0	0	0	0	0	0	0	0	0	0	0	0	0	0	0	0	0	0	0	0	0	0	0	0	0	0	0	0	0	0	0	0	0	0	0
1.3.1.25	0.065068519	0.645343161	0	0.009557108	0.116873456	0.136774029	0	0.04413646	0	0	0.539701832	0.028291039	0	0	0.060755032	0.191107074	0	0.162124513	0.095597698	0	0.069414673	0	0.090555483	0	0.029199395	0	0	0.114466424	0	0	0	0	0.151164931	0	0.114452585	0	0	0	0.115105362	0.178437669	0	0	0	0.184290783	0.403514264	0.987631214	0.019881202	0.083129723	0.130276174
1.3.1.26	0.823603902	1.041573202	1.209169639	1.011104428	0.916966367	1.108141235	0.088601238	0.937954668	1.097903691	1.207490602	1.034028768	1.164992502	1.140232144	1.334204762	1.082445777	0.953837405	1.268841891	1.624209154	1.180000971	1.138505556	1.650421503	0.673715375	0.893741858	0.97726277	1.262672225	1.057505369	1.518743175	0.961149234	1.146946112	0.036831357	1.161485839	0.923794189	1.192278389	1.060673594	0.894598637	0.752279723	0.907710478	0.249067348	0.19791883	0.888051891	0	1.221057583	0.850794914	0.046435085	1.18747463	0.825182999	1.000265133	0.955828878	0.570074845
1.3.1.28	0.236170897	0.641547134	0	0.184392188	0	0	0.221295526	0	0	0.121523077	0.045424501	0	0.033615588	0	0	0	0	0	0.189466211	0	0.165755296	0.063544291	0.218300354	0.195539127	0.122184182	0	0.439490105	0.869766584	0	0.144655533	0	0.724795475	0	0	0.060636156	0.839545272	0	0	0.339493984	0.427928096	0	0.055811453	0	0.179154619	0	0.909887393	0	0.161003899	0.295067852
1.3.1.29	0.00280571	0.001236886	0	0	0	0.001018707	0	0	0.000808068	0.002857805	0.015438329	0.002747263	0.000929568	0	0	0.000945807	0	0	0.000871159	0.002148968	0	0	0.00250514	9.86864E-05	0.001964763	0.001275764	0	0	0	0.002469993	0	0	0.002344905	0	0.003191878	0.002677896	0.002962927	0.002223706	0.000938702	0	0.000776996	0.000672318	0.001815859	0	0.014497265	0	0	0.001508468	0
1.3.1.31	0	0.042229681	0.010677008	0.035430903	0	0.000306476	0.001796858	0	0	0.052163933	0	0	0	0.008977122	0.036715063	0.002585939	0	0.218409332	0.210267138	0.228972056	0.222109101	0.02383308	0.043747084	0.039390905	0.03603353	0	0	0	0.022155062	0.020525617	0	0.039230391	0.005786784	0	0	0.051325838	0.008980258	0	0	0.002876554	0.026710018	0.033245848	0	0	0	0	0.045629372	0.049656944	0.032654985
1.3.1.32	0	0.055840483	0	0	0.033049519	0	0.067008455	0.054586522	0.045747116	0.006493141	0.240756452	0	0.021703536	0.055577589	0.025544163	0.0241285	0	0	0.017705378	0.049501443	0.006435091	0.012156151	0.011613939	0	0.119585428	0.016800878	0	0.017654227	0.058599135	0.020314608	0	0	0.05037983	0.040683799	0	0	0.006240647	0	0	0.025593222	0	0.025949671	0	0	0.230445774	0.03806195	0	0.133495902	0
1.3.1.33	0.032806753	0	0	0	0.05502162	0.045096392	0	0	0.045431368	0.036742387	0.31429858	0.056047093	0.062020556	0	0.015352588	0	0.027414355	0.013274617	0.046974321	0.037290262	0	0	0	0	0	0	0	0	0.022011426	0.0200796	0	0.024607863	0	0.010077471	0.037617847	0.009398809	0	0	0	0.047358025	0.052860486	0.010114768	0.030159244	0	0.338488457	0	0	0	0.039324574
1.3.1.34	0.002701948	1.721016343	0.371278603	0	0.24499097	0.329814214	0.165112024	0	0.155386423	0.329406899	1.225404233	0.089057633	0.174458319	0.323325877	1.073080998	0.02864102	0.124133532	0	0.105605501	0.114854038	0.245190133	0	0	0.255357428	0.390433871	0	1.219239536	0.604005543	0.420411762	0	1.144503701	1.390232954	0	0	0	0.525713114	0	0.178662229	0.03844466	0.450783118	0	0.26173162	0	0.222571421	1.308075251	1.100020382	0	0	0
1.3.1.35	0.002260191	0	0	0.004642559	0.009351499	0.002892454	0	0	0	0.010109517	0.007449188	0.006773413	0	0	0.001038525	0	0	0	0.003782263	0	0.006917168	0.000648483	0	0.005234671	0.015185921	0.004457251	0	0.009355159	0.015187129	0	0	0.012629558	0	0	0	0.006710412	0	0	0	0	0.013803249	0	0	0	0.006388985	0	0	0.008960686	0.000630374
1.3.1.38	0	0	0	0	0	0	0	0	0	0	0	0	0	0	0	0	0	0	0	0	0	0	0	0	0	0	0	0	0	0	0	0	0	0	0	0	0	0	0	0	0	0	0	0	0	0	0	0	0
1.3.1.43	0.031066635	0.111538343	0	0.021639603	0	0	0.038647954	0	0	0	0	0	0	0	0	0	0	0.01026716	0.058404181	0	0.002182829	0	0.009259747	0.029162149	0.042413744	0.054086264	0	0	0	0.020659435	0	0	0.015052786	0	0	0.063797065	0.05300275	0	0	0	0.065620624	0.021613461	0.03828237	0.058421416	0	0.127947852	0	0.002388747	0.03078906
1.3.1.44	0	0	0.058317956	0	0.016212249	0	0	0.08230373	0	0	0	0	0	0.062557429	0.055176301	0	0.008556191	0.197051335	0.244511825	0.279729587	0.272267812	0	0	0.407982352	0	0	0	0.06169911	0.069431835	0.035106073	0.080998867	0	0.05148483	0	0.046636735	0.044727387	0	0.057081845	0	0.093527202	0	0.003092242	0.035367397	0.032183718	0.04368532	0.072716908	0	0	0
1.3.1.45	0.00865419	0	0	0.000413146	0.010226144	0.006070051	0	0	0	0	0.006515091	0.004907558	0	0	0.005431322	0.011392827	0	0.002067215	0	0.00088432	0.003550137	0	0	0	0	0.002502277	0	0	0.011434956	0.003197865	0.006954762	0.015650239	0	0	0.010090773	0.008158967	0	0.004110143	0	0.011304168	0.003742125	0.007973156	0.007432117	0.010487848	0.007118293	0.004820202	0.007267011	0	0
1.3.1.54	0	0	0.176914404	0	0	0.19601935	0	0.249032028	0.035330869	0.147627969	0.526737395	0.03514576	0	0	0.02005739	0.235361791	0.140214436	0.456425681	0.796761922	0.59357333	0.581572393	0	0.267085166	0.480403448	0.36572487	0.758261511	0	0.42143758	0.242347565	0	0.232359625	0.031518379	0.027913702	0.508916105	0.293077703	0.445289415	0.934698516	0	0.786401303	0.142905391	0.267947796	0.167292209	0	0.076683306	0.311897573	0.743673776	0.034524988	0.298223553	0.320921791
1.3.1.56	0.006215067	0	0.000483893	0.00276891	0	0.003635583	0.002690866	0	0	0.000199552	0.027646057	0	0	0	0.006236315	0	0	0.007034185	0.000155346	0	0.000325551	0	0	0	0.003678567	0	0	0.004165498	0	0.005935951	0	0	0.004505574	0	0	0	0.001453474	0.003660243	0	0.002350635	0	0	0	0	0.040905187	0.000709226	0	0	0.000180991
1.3.1.58	0	0	0.030996677	0.029622311	0.022449516	0.017032542	0.014548704	0	0	0.014201265	0.02255435	0	0	0.010221078	0	0.035452439	0.005661652	0	0.035166677	0.010743586	0.015608691	0	0	0	0.018027332	0.011687195	0.022848809	0	0.017917807	0.006366284	0.034497679	0.012071011	0	0	0	0	0.018582467	0	0.015959553	0.036403618	0.023627023	0	0.031314114	0	0.040837681	0.012779419	0	0	0.037097696
1.3.1.62	0	0	0	0	0	0	0	0	0.018094769	0	0.111999004	0.032215149	0	0	0.034774941	0.019084804	0	0	0	0.02384143	0.003387542	0	0	0.027821388	0.041770479	0	0	0	0	0	0	0	0	0.022454058	0.024585522	0	0.007748402	0	0	0.023542584	0	0	0	0	0.117463684	0.029138886	0.020704326	0.041303073	0
1.3.1.70	0	0	0	0	0	0	0	0	0	0	0	0	0	0	0	0	0	0	0	0	0	0	0	0	0	0	0	0	0	0	0	0	0	0	0	0	0	0	0	0	0	0	0	0	0	0	0	0	0
1.3.1.71	0	0.000905518	0.000243571	0.000543286	0	5.29445E-05	0.000117532	0.000580065	0.001212877	0	0.008465688	0.000732693	0.001010803	0	9.45115E-05	0.00101041	0	0.000483867	0	0.000305858	0.0012508	0	0	0	0.001499039	0	0.000987459	0	0	0.001562595	0.000298673	5.61877E-05	0.001514217	0.000152841	0.000811422	0.000918657	0	0	0	0	0.000896837	0	0	0	0.007293239	0	0	0.001200894	0.000305848
1.3.1.72	0	0	0	0	0	0	0	0	0	0	0	0	0	0	0	0	0	0	0	0	0	0	0	0	0	0	0	0	0	0	0	0	0	0	0	0	0	0	0	0	0	0	0	0	0	0	0	0	0
1.3.1.74	1.088738415	0	0.379565172	0.331720283	0.735326535	0.491723016	0	1.874097296	0	1.946648888	0.249661399	0.579932932	0.347595307	0.234336059	0.298777264	0.904092933	0	0.554798284	0.436828634	0.310582793	0.097312973	0.296566264	0.312165212	1.924308701	0	1.462868934	0	0	0	1.599276515	0.553188284	0	0.299658974	0.831474566	0.734157258	0.365002432	2.364174368	0.438975521	0.465908636	0	0.492986745	0.569808163	1.098592958	1.988264884	0	0.589848302	0.292224251	0	0
1.3.1.76	0.186053682	0.391575474	0.111653872	0.138063389	0.316984748	0	0.405999092	0.110877209	0.984858364	0.026958539	0	0	0.255033116	0	1.67067317	1.928989244	0	1.174694116	0.7501601	1.634264015	0.86989726	0.402780922	0.201411943	0.012855018	0.474400357	0.307791699	0.611540547	0	0	0	0.076069027	0	0.113763212	0.28008844	0.122830519	0.038465366	0	0	1.271718768	0.457869028	0	0.447329192	0	0	0.507957777	0.183663416	0.219590527	0.652166327	0
1.3.1.83	0.002688446	0	0	0	0	0	0	0	0.001423535	0.001583964	0.012668416	0.003924679	0.002243691	0	0.000595393	0.00294247	0.033068497	0.000348427	0.000715479	0.003690738	0	0	0.001931383	0.003216833	0	0.003032085	0.002543742	0	0.001837369	0	0	0.003361395	0	0	0.001469559	0	0.002411255	0	0	0	0.002406726	0	0.001358545	0.001413587	0.015046164	0.00238082	0	0.004107143	0.00408673
1.3.1.84	0	0	0	0	0	0	0	0	0	0	0	0	0	0	0	0	0	0	0	0	0	0	0	0	0	0	0	0	0	0	0	0	0	0	0	0	0	0	0	0	0	0	0	0	0	0	0	0	0
1.3.1.85	0	0	0.029681154	0	0	0.026334652	0.031377593	0	0	0	0.031230694	0	0.016768194	0.018498428	0	0	0	0.032052069	0.020378598	0	0.010931755	0.000576392	0	0	0	0	0	0.040602307	0.004903196	0	0.012731397	0	0	0.016584816	0.028622355	0.035032045	0.031481771	0	0.012102575	0	0	5.54012E-05	0	0.020585386	0.02585069	0.010089268	0.004642921	0	0
1.3.1.87	0.466857662	0.201165165	0.066300527	0	0.05320159	0	0	0.032425498	0.017215132	0.026393719	0.006256264	0.078175279	0	0.060077491	0	0	0.07559412	0	0.007751253	0	0.012413272	0	0.015638861	0.057900446	0	0.093509291	0.174329126	0.274256435	0	0	0	0.787487404	0	0.088370191	0	0.175188157	0.08379264	0	0.136749916	0.378906233	0.020435851	0.132384944	0	0	0.115021352	0.086299181	0.024881902	0.045713415	0.130756537
1.3.1.9	1.076733412	0.63370585	0.658329818	0.076500035	1.302758189	0.021113665	0	0.031371057	0.309394988	0.324189494	1.169591453	1.424780503	1.357419491	0.046381537	0.940767094	0.435253924	0.47853608	0.530013531	0.375971736	0	0.431220237	0.217011453	0.107850674	0.313035184	0.478163901	0.578191842	0.944417545	0.501501998	0.709038601	0	0.181079465	0.645848974	0.358867998	0.39237918	0	0.987642613	0	0	0.295370266	0.048621749	0.376077974	1.226824317	0.387263291	0.440279773	1.295301146	0.766236063	0.505837602	0.132890195	0.355503889
1.3.3.-	0.002446666	0	0	0.001665814	0	0	0	0.001517332	0	0.003177729	0.002815171	0	0.002680816	0	0	0.001838439	0.001305191	0.002579025	0.001151005	0	0.000108886	0	0	0	0.034479879	0	0.000296743	0	0	0	0.003277509	0	0	0.00279009	0	0	0.00123175	0.000779516	0.002291265	0	0.001725921	0	0.001601763	0	0.001745407	0	0	0	0
1.3.3.11	0	0.756065235	0	0.191115278	0.205994967	0.152395518	0.235942362	0	0.238373711	0.113321851	0.451681536	0	0.117747584	0.206407665	0	0.167950921	0	0.094168432	0	0	0.004337832	0	0	0.118606984	0.04810775	0	0	0.069560727	0	0.093020406	1.162345828	0.22757264	0	0.187099122	0	0.132631023	0	0.178857182	0.05195692	0	0.030166643	0	0	0	0.699775648	0.701549068	0.23844686	0.005971392	0.046343707
1.3.3.3	0.974717328	0.791238425	0	0	0.184669225	0.032544957	0.224604181	0.092623042	0.121303416	0.291799485	1.014195892	0.274829405	0.068494042	0	0	0	0	0.056739787	0	0	0.214091809	0	0.35829539	0.274993177	0.310154895	0	0.675793749	1.121823442	0	0.179167815	1.164707355	0.59407279	0.208920397	0.324765832	0	0.829651156	0	0	0.350691591	0.742147817	0	0	0.098522259	0.326520516	0.668006953	0.963022792	0.433288521	0.362005996	0.278247831
1.3.3.4	0	0	0.177992076	0.655235209	0.070207222	0	0.206624928	0	0	0.054122039	0.308174866	0.186083832	0.23576168	0.214472005	0.979834466	0.045698865	0.02654041	0.237729004	0	0	0.192600194	0	0	0	0.926417703	0	0	0	0.044712961	0.047347501	0.231672788	0.101377465	0	0	0	0.115632252	0.079380532	0	0	0.051337683	0.150668044	0	0.205758917	0.17239991	0.26427488	0.173827284	0	0.280267702	0
1.3.3.5	0	0.058513983	0	0.126401066	0	0	0	0.028323519	0	0	0.48617747	0	0	0	0	0	0.0860671	0.156767334	0.097782574	0.091238397	0.007680299	0	0	7.15946E-05	0	0	0.155937838	0	0.046999653	0	0	0	0.049731218	0.126657856	0.041790059	0.095037583	0	0	0	0.054765381	0.943932391	0	0	0	0.454962254	0	0	0.055553231	0
1.3.3.6	0.033540173	0.024326584	0.031463538	0.028169794	0.017339948	0	0	0.01326596	0.014769137	0.026899216	0.020323099	0.006862856	0.031026347	0	0	0.030798179	0.026489411	0	0.0263112	0.019754176	0.001952993	0.009350401	0	0	0.339658948	0	0.020553604	0	0.009497402	0	0.008109299	0	0.030452946	0	0.011680618	0.018802395	0.01597745	0.036255669	0	0	0	0.003931539	0.009459051	0	0	0	0.049575256	0.064770538	0.010314802
1.3.5.2	0	0	0	0	0	0	0	0	0	0	0	0	0	0	0	0	0	0	0	0	0	0	0	0	0	0	0	0	0	0	0	0	0	0	0	0	0	0	0	0	0	0	0	0	0	0	0	0	0
1.3.5.3	0.388547339	0.177246491	0.714495708	0.88928257	0	0	0	0	0.060769718	0.172645151	0.361122814	0	0.214698716	0	0	0.10022515	0	0.401292283	0.243973713	0.049289579	0.086000381	0.063415791	0.048988785	0.019940734	0	0.229895407	0.167980263	0.97560948	0.197814045	0	0.851761563	0.843005728	0.009179071	0.00392265	0.066868017	0.704228171	0.01734312	0	0	0.487873464	0	0.468187214	0	0.058900434	0.299534593	0.86314585	0.33061788	0.009134256	0.272619338
1.3.5.5	0	0	0.002992074	0.000280381	0.001376616	0	0	0	0	0.001119178	0.019784817	0	0.001213743	0.000586317	0	0	0	0.001336192	0	0	0.001337588	0	2.79956E-05	0	0	0	0.001133288	0	0.00197147	0	0.002809781	0	0.00167427	0	0.002902518	0	0	0	0	0	0.002152016	0.00094514	0.001952301	0	0.014660343	0.002843828	0	0	0
1.3.5.6	0	0	0.001433965	0	0.001407413	0.002115407	0.000521598	0.000879067	0.001328133	0	0.019880877	0.001616796	0.001540608	0	0.003120278	0.00107233	0	0	0	0	0	0	0	0.002394479	0.000562259	0	0.002748379	0	0	0.000347418	0	0	0	0.001615568	0	0.001658586	0	0	0	0.000662714	0.000639732	0	0.000234725	0.001561839	0.016504101	0.002177119	0.001024236	0	0
1.3.7.2	0	0	0	0.001493215	0.00147589	0	0.000806925	0	0	0	0.008876924	0	0.000198817	0.000333993	0	0.000765	1.8659E-05	0	0.001377576	0.000515144	0.000312625	0.000497703	0.001143425	0	0.00024543	0	0	0	0	0	0	0	0	0	0	0	0	0.001250679	0.000952489	0	0	0.000490828	0	0.001409186	0.007846013	0	0.000617558	0	0.001110432
1.3.7.3	0	0.001014141	0.000620902	0.000801527	0.000528941	0	0	0.000314987	0	0.000247031	0.007377559	0	0	0	0	0.000464389	0	0	0.000857304	0	0	0.000676922	0.00037003	0	0.001247184	0	0	0	0.000901199	0.000813927	0.000127597	0.0003629	0.001589553	0	0.000703879	0	0	0	0	0	0	0	0	0	0.009030902	0.00041046	0	0.000589509	0
1.3.7.5	0.001344169	0.000922618	0	0	0.0006701	0	0.00096448	0.000985435	0	0.000844493	0.009639903	0	0.000383307	4.49135E-05	0	0	0	0	0.001597773	0.000638096	0.000636973	0	0	0.001453363	0.000187906	0	0	0	0.000813037	0	0.001447544	0	0.000461402	0	0	0.001485579	0	0.000208399	0	0.000465193	0.001057542	0.001218955	0	1.90416E-05	0.00698502	0.00106427	0.001370701	0.0008334	0
1.3.7.7	0	0	0	0.001613972	0.002698069	0.002948567	0.003639817	0.004614445	0.001735266	0.002943708	0.020820149	0	0.000741178	0	0.004273603	0	0.004256187	0	0	0	0.004348957	0	0	0	0	0.002426162	0.001175713	0.004145466	0.004571838	0.004358226	0.00316476	0	0	0.002352877	0.000899784	0.000853234	0.001083609	0	0.004627522	0.000285758	0	0	0	0.003049439	0.02276396	0.001819728	0	0.004770547	0
1.3.7.8	0	0	0	0	0	0	0	0	0	0	0	0	0	0	0	0	0	0	0	0	0	0	0	0	0	0	0	0	0	0	0	0	0	0	0	0	0	0	0	0	0	0	0	0	0	0	0	0	0
1.3.7.9	0	0	0	0	0	0	0	0	0	0	0	0	0	0	0	0	0	0	0	0	0	0	0	0	0	0	0	0	0	0	0	0	0	0	0	0	0	0	0	0	0	0	0	0	0	0	0	0	0
1.3.8.1	1.91375652	0.12241097	0.545793094	0.789426109	0	0.088258145	1.236992528	3.082822867	6.440114767	1.123897755	2.082217617	0	0.09657044	0.152758329	0.462818095	0	0	2.443302281	0.608606764	2.103874666	0.789134155	0	0.784376788	1.983614129	0.479225395	0	0.553971574	0.623082633	0	0.957804588	0	0	0.735712787	1.502214341	0.111814307	0	1.798623188	0.893538476	1.411467676	0	0.611278331	0	0.270251787	1.818044983	1.821231748	0.176360496	1.975825879	0.542545454	0
1.3.8.2	0	0.040794798	0	0.067228481	0	0	0	0	0.065339174	0.040626474	0	0	0.055583109	0.065166296	0.093433639	0	0.056960872	0.088659309	0.077198934	0.159653794	0.016182044	0	0	0.052177794	0.077838924	0	0.583629041	0	0.109902183	0.013759316	0	0.049470056	0.008195549	0.0702991	0.062321179	0	0	0.107811812	0	0	0	0.085035624	0	0.054816344	0	0	0	0.111120924	0
1.3.8.3	0	0	0	0	0.000653405	0	0	0.004320272	0	0.010490996	0.075024994	0	0	0	0	0	0.004797649	0.009170066	0	0	0	0.006652931	0.014241698	0	0	0.011388092	0.002208254	0	0	0	0.001252683	0	0	0.00258055	0.011231674	0.007618423	0	0	0.01108222	0	0	0.00849367	0	0	0.087661592	0.00416371	0	0.005785093	0.013284278
1.3.8.4	1.541957675	0.885775336	0.445391119	0	0.366602807	0.42133211	0.413589471	0	0.247817821	0	2.109875211	0.391921355	0.077699103	0	0.141930783	0	0.33899906	0	0.389780074	0.286196443	0.504217749	0	0.505231354	0.233742274	0.013938319	0	0.420362727	0.036022396	0	0.252982415	0	0.44627825	0.404223539	0	0	0.129675201	0.330567322	0.417888123	0	0	0	0.250951958	0.349136512	0.26207823	2.701788372	0.966236677	0	0.003205626	0.431838314
1.3.8.6	0.986744782	0.983904057	0	0.071502304	0.250363759	0	0	0.193805597	0	0	1.075916951	0.083189965	0.011987373	0	0.05243262	0	0	0.009227918	0	0.098536981	0	0	0	0.157414388	0.594028334	0	0.390146499	0.089570185	0.2065275	0	0	0	0	0	0	0.082397453	0.163394818	0.009875594	0	0	0.202774326	0	0	0.247789868	1.042201379	0	0.205500249	0.290600977	0.008444233
1.3.8.7	3.927681229	2.582781394	0.819898251	0.993522191	0	0.596665411	1.717137533	0.135788315	0	0	8.045268397	0.273013016	0.655296278	0.379351041	0.224478569	0	1.17515781	1.187043476	1.525840502	0	0.573525041	0.315242259	0.842739414	0	0.371439874	0	1.7257881	0	0.178014012	0	0	0	0	0.092914096	0	0	0	1.73344527	0.33173483	0	1.659620754	0	0	1.7393264	7.920397949	0	0.236132031	1.409944402	1.852702935
1.3.8.8	0	2.780678452	0.007532303	0	0	0	0.167621545	0	0	0.27826802	0.129518501	0	0	0	0.063146662	0	0	0	0.128322134	0.023320028	0	0.27759477	0.249176704	0	0	0.050166215	0	0	0.226504608	0	0.004728971	0	0.151528359	0.000101967	0.108035494	0.023483346	0	0	0	0	0.085055927	0.223745153	0	0	0.204631607	0	0.040846908	0	0.214025306
1.3.8.9	0	0	0	0	0	0	0	0	0	0	0	0	0	0	0	0	0	0	0	0	0	0	0	0	0	0	0	0	0	0	0	0	0	0	0	0	0	0	0	0	0	0	0	0	0	0	0	0	0
1.3.98.1	0.663486454	1.075139576	1.112519096	0.817719908	1.170912919	1.662119981	0.783645774	0.903170007	1.185544496	0.248152151	1.332941985	2.690449242	2.300402178	1.639195569	1.122112754	0.659580831	0.664268443	0.997529756	0.845429516	1.351336834	0.780579626	0.665373369	1.303449457	0.807607745	0.938620675	1.512753974	1.333093378	0.606697148	1.586108636	1.278734251	1.159834248	1.357446809	1.055822579	0.639535444	1.002805401	1.289515749	0.746665598	0.919799179	0.794442211	1.187924244	0	1.181846774	0.758248369	0.866109528	0.95163213	0.695407275	0.856722493	1.471922533	1.430173453
1.3.99.-	6.614228267	11.59170278	0	0.881469532	1.858524105	2.934722752	2.309468451	1.737807092	2.831088805	0.937696411	7.64797871	0	0.43410667	0	0	0	1.974369479	0	0.239018054	0	2.461991651	2.228013415	0.969888574	0.847471611	1.437653329	0	4.883236791	1.531430171	0.458262261	0	0	4.243995215	0	1.563192507	0	3.705698194	0.669982375	0.905117394	0.786086125	1.75913544	0	0	1.413288366	0	6.031982418	3.127658347	0	1.526982052	0.550964527
1.3.99.1	1.968284085	2.315551976	1.078961686	3.196442247	0	0	1.470684575	1.742327776	0	3.171237845	0.596453046	3.068446622	0.724184112	0	0.219246056	0	3.488747962	0	3.08781305	2.327367581	0	0	3.088827588	2.902027599	0.568216313	0	5.029671672	0.317123312	1.515477375	0	0.536324131	4.049791104	2.846602164	0	2.951018809	0.43452604	0.916091085	1.005843323	0.975239916	1.046007998	0	0	0.851907038	3.7284371	5.944478872	2.736329182	1.443849021	0	0
1.3.99.12	0	0.012935689	0	0	0.017617422	0	0	0.006543125	0	0.006901595	0.008982946	0.008630296	0.01546564	0.012603545	0	0.020053643	0.006699149	0	0	0	0	0.000181365	0	0	0	0.002688002	0	0.011482664	0.011351856	0	0	0.011479242	0.01088299	0.016166943	0.003629624	0	0	0	0	0	0.014252908	0.001229071	0.006071113	0.019425444	0	0	0.047672288	0.082803642	0.002806315
1.3.99.16	1.449887904	0.669921999	0.112210112	0.120261972	0	0.20324319	0	0.445485309	0	0	4.11084387	0	0.149668234	0.523006666	0	0.794736667	0.223885931	0	0.412410245	0	0.253413411	0.724350248	0.438220573	0	0	0	0.921950766	0.378931578	0	0.623256029	0	0	0	0	0	0	0.429790904	0.488673256	0.142377375	0.784335732	0	0	0	0	4.14589915	0.189874277	0.488882137	0.948159397	0.917218681
1.3.99.22	1.874641455	1.150998776	2.765160435	0.797980362	1.433337723	0.527843306	1.731861748	2.260167548	1.823145809	2.591657772	2.539786411	1.455388346	0.927567083	0.689796044	2.487255458	1.449968947	2.347704479	1.623773846	1.728230523	2.335874067	2.278912464	0.785362398	0.54787957	1.422067574	1.224719297	1.06316809	1.716562455	2.713919462	0.656471772	1.852895315	1.400779033	2.125797573	1.811583173	1.524978622	1.381670311	2.12678472	2.598530973	1.668378088	2.506536807	0.949042832	0.576700962	0.65788496	0.638841614	0.80348076	2.736643982	1.396281111	1.163192405	1.281744334	0.760555948
1.3.99.23	0.062667432	0	0.018594759	0	0.016726519	0	0.049854292	0	0	0.000201381	0	0.513881663	0.433340455	0	0.070625287	0.068509863	0	0.014395017	0	0	0.087440496	0.061035972	0.037675252	0	0	0.071845303	0	0.086264226	0	0.08545978	0.050443353	0	0.060208624	0	0.013126447	0	0	0	0	0	0	0	0.035408317	0	0	0	0.012100301	0.0253707	0.087825151
1.3.99.26	0.097794065	0	0	0	0.11605454	0	0.107785507	0.070264574	0	0	0	0.115677351	0	0	0	0.059663912	0	0	0	0.043389654	0.105490909	0	0.0361401	0	0.505284221	0.049121466	0.214393696	0.021047785	0.041398382	0.106871058	0.07951779	0	0.117093066	0.071983462	0	0	0.021269213	0	0.075255197	0.095225252	0	0.030405801	0	0	0	0	0.124164705	0.019505309	0
1.3.99.27	0	0	0	0	0	0	0	0	0	0	0	0	0	0	0	0	0	0	0	0	0	0	0	0	0	0	0	0	0	0	0	0	0	0	0	0	0	0	0	0	0	0	0	0	0	0	0	0	0
1.3.99.4	0	0.053606649	0	0	0	0	0.047827111	0.037291383	0.050196893	0	0.173124586	0	0	0	0.070075917	0.038508672	0	0.108213891	0.014097053	0	0	0	0	0	0.115815	0.110712232	0.089540034	0	0	0.00029249	0	0.030819355	0.042241893	0	0	0.068935541	0	0.034348319	0.028097039	0	0.005363305	0	0	0.07262575	0.148654436	0.035148833	0	0.090521006	0.109564193
1.3.99.5	0	0	0	0	0	1.732089053	0	0	0	0.227576517	0.33074359	1.870148899	1.612661202	0	0.316293905	0.288867235	0	0.359492732	0	0.272705884	0.18698647	0	0.067853365	0.18941998	0	0.31247903	0.150581974	0	0.032475323	0.00371487	0	0	0.031013327	0.0596941	0.370253655	0.076655969	0	0	0	0.144121469	0.308193855	0	0	0	0.104206492	0.084301864	0.084567263	0.20060424	0.109196396
1.4.1.-	0	0	0	0	0	0	0	0.03004665	0.104495585	0.091015757	0	0.014911092	0	0	0.910336873	0	0.001096288	0	0.06653631	0.049528473	0	0	0.008694885	0.049427882	0	0	0.071756329	0	0	0.033964099	0.056140598	0.060065712	0	0.079705644	0.012858271	0.001942931	0.106237773	0.067100366	0.098980719	0	0	0	0.060566629	0	0.090545169	0.036622524	0.103705243	0.104382889	0.103576224
1.4.1.1	0	0.271131015	0	0	0	0.990579322	0.512724122	0.200265593	0.682911434	0	0.896717752	0.515964278	1.150887064	0	0.64876557	0	0.192028432	0.026541588	0.403854868	0.387811478	0.411400052	0	1.146403299	0.214426638	0.23188242	0	0.482084055	0	0	0.32219032	0.033596859	0.062350483	0.292007167	0.231698726	0	0.113512834	0	0.017767302	0.063763976	0.464491748	0	0.055608066	0.583215493	0.968518684	0.613247933	0.335831078	0.325613089	0.504406656	0.262725252
1.4.1.13	4.154036186	5.170352634	0	0.403012362	0.475696	1.043792542	1.25725061	5.68589123	4.613121925	3.250572336	3.674458833	6.812171702	4.291636763	2.24771246	4.888264068	3.546752906	4.768965833	4.956134374	6.111071315	6.539978699	4.022598416	5.91823876	3.599974026	5.035328859	0.873098673	2.45638713	4.363975494	3.517158891	0.337651561	1.724724103	3.151877053	2.812978203	3.879984719	2.394248562	2.768565452	4.568448142	7.010510234	1.547124461	0	2.709818173	0	0.958578809	1.619421199	3.402621039	4.141122707	3.287755433	4.3416435	3.954275504	2.567242549
1.4.1.16	0.282237214	0.033442096	0.134798058	0.567964679	1.322675549	0.026501694	0.416547759	0.061410652	0.658070727	0	0.155273713	0.975739672	1.218261666	0.118279189	0.902000331	1.3226698	0.211212151	0.605310325	0.129016218	0.471888528	0.133485772	0	0.86650879	0.210151276	0.161948181	0.634112613	0.790083834	0.018741474	0.047498176	0.148534945	0	0.242997238	0.535451101	0.477185026	0.234602683	0.225536367	0	0.028568478	0	0.023049584	0	0	0.680424741	0	0.066088009	0.237965988	0.124937338	0.58429958	0.231555812
1.4.1.2	0	0.092751189	0.122959496	0.373672954	0	0	1.121541803	0	0	0	0.368950946	0.282463806	0.116793472	0	0.286612166	0.25552118	0.101153392	0.281274507	0	0.453343482	0.252079661	0	0	0.265370952	0.278192056	0.290328034	0.335173105	0	0	0	0	0.024872188	0.309984867	0.174061593	0	0	0	0.733222513	0.947945484	0.6378769	0.231641367	0.116306977	0	0.191203168	0.607264006	0.192557771	0.437319203	0.396143961	0.02135844
1.4.1.20	0	0	0	0	0.001154365	0.000989104	0.002208077	0.002146533	0.000985982	0.001357738	0.009018916	0.001557674	0	0	0.00201568	0	0.002427991	0	0	0	0	0.000565691	0	0	0.001188929	0.001099262	0	0	0.001469713	0.001320464	0	0.002187184	0	0.000578288	0	0.000606477	0.002176764	0.001903587	0.001457067	0.001856185	0.002167776	0	0.001455193	0.001910683	0.009969966	0.000524088	0.001028934	0.001505281	0
1.4.1.21	0	0.755145646	0.218466	0	0	0.004901657	0	0	0.164779215	0.805375339	0.801156152	0.256924155	0.257655611	0.144642394	0	0.184328992	0.054993014	0.131477504	0.186493237	0.344677265	0.290017352	0.168493655	0	0	0.152880968	0.047285952	0.101526035	0.115434331	0.010030145	0.14324808	0.199544919	0	0.029027287	0.024803357	0	0	0.371874761	0.113962399	0.008884081	0	0	0	0	0	0.460743586	0.157822012	0	0.066674388	0
1.4.1.3	0.6401261	1.221472391	0	0.464686867	0	0.270835947	0.175422173	0.00478006	0	0.080775174	0.824512739	0	0.06622079	0	0	0.177778964	0.248318997	0	0.221215533	0	0.032573519	0.047729255	0.288710615	0.238074753	0.197851282	0.775496674	0	0.438599616	0.286193153	0	0.935440854	0	0	0.199988819	0	0.020962241	0	0.258810147	0.233443313	0.239683113	0.137424795	0	0.077666199	0	0.888435421	1.292664966	0.328579418	0	0.244130197
1.4.1.4	0.7183547	0.771356152	1.233617228	1.323368676	1.197439257	1.901509996	0	1.001328759	0.976885276	0	0	1.969586674	2.110933459	0.4577524	1.370442663	0.702512449	0.650071081	0.586439879	0.590533807	0.662157575	0.334676383	1.459376607	1.391211871	0.872703353	1.408653766	0.778363842	0.714281884	0.411310917	1.333745709	0.456598943	0.028534395	0.970922179	0.839510156	0.859855217	0.581311831	1.137338003	1.250215371	0.40511638	0.506067005	0.988627884	0.161295399	0.712171797	0.421293058	0	0.614434082	1.25601918	1.002381033	1.122608264	0.594478225
1.4.1.8	0	0	0.001995171	0.01592379	0	0	0.002940569	0.007302886	0.000855348	0.018519044	0	0	0	0.007734319	0.012954285	0	0.003881013	0	0.019905194	0.004803707	0.007069413	0	0.003680924	0.01760633	0.011520419	0.015802267	0.016051345	0	0	0.00091538	0	0.001336112	0	0.01511255	0	0.019927809	0.007360073	0.005979035	0	0	0.002862236	0.018632896	0.002447782	0.002711548	0.014441248	9.06873E-05	0.081672506	0.046114361	0.026561463
1.4.1.9	0.025308791	0	0.091151264	0.085874499	0	0.108198746	0.123416773	0.033458051	0	0	0.123457997	0	0.1238543	0.123073217	0.074214484	0.301146243	0	0.091944669	0.016145875	0	0.00469915	0	0	0	0	0	0.19880285	0	0.022393134	0.054046516	0.042086028	0	0.072457537	0.162311952	0.225273658	0	0	0.11132089	0.11322164	0.002955722	0	0.052451478	0.117816719	0.030339848	0.158911487	0.019176739	0.026201017	0.129483428	0
1.4.2.-	0.005691016	0	0.001505098	0.006480096	0.00676088	0.005046731	0	0.001020267	0	0.003764574	0.067805409	0.009892376	0.000486607	0	0.009316194	0.006377952	0	0	0.007640181	0.011474557	0	0.014208508	0	0	0.000290791	0	0	0	0	0	0	0	0	0.001766233	0	0	0	0	0.011831587	0	0.013351102	0.000704575	0	0	0.048224819	0	0.052032969	0.063596489	0
1.4.3.-	0.494543392	0.424286541	0	0	0.148972831	0	0	0.390048305	0.277648035	0.205526936	0.680647594	0	0.238425504	0	0.04604265	0	0.422549322	0	0	0	0.402743163	0	0.20645316	0	0.099042715	0.382906202	0.181425603	0.26572421	0	0	0	0.953884442	0.317274872	0.163973142	0	0.37271066	0	0	0	0.622902196	0	1.028933881	0	0.363591764	1.240732221	1.860312476	0.246021429	0.165963832	0
1.4.3.1	0	0	0	0	0	0	0	0	0	0	0	0	0	0	0	0	0	0	0	0	0	0	0	0	0	0	0	0	0	0	0	0	0	0	0	0	0	0	0	0	0	0	0	0	0	0	0	0	0
1.4.3.10	0.007929	0.006424922	0.002464575	0	0.000776567	0.007504157	0	0	0.007519783	0.000432016	0.000573597	0.004514398	0	0.006793169	0	0.005546666	0.005072897	0.01964633	0.015739161	0.018978374	0.018131713	0	0	0	0.062209181	0	0	0	0	0	0	0.003052613	0.004598109	0	0	0	0.006963291	0.00416244	0.003382322	0.007897833	0.003097584	0	0	0.002357478	0	0.006961775	0	0.004011823	0
1.4.3.16	0.790844673	0.784394747	0	0.510925231	0.982102829	1.057314158	0	1.295959972	1.28333263	1.369272183	0.675695394	0.647130087	0.591515897	0.356490402	1.177419058	0.652489101	0	0.497730291	0.587729607	0.438519401	0.587419772	1.398443988	0.992382055	0.421505931	0.40388094	0	0.085848113	0.999526205	0	0.030674908	0.369013419	0.614026206	0.908197159	1.14702284	1.010211402	1.195910107	0	0	1.449286743	0.74943522	0	0.185920139	0.763114629	0.21624043	0.565565004	0.92203341	0.870024504	0.741754651	0
1.4.3.19	0.716887312	1.018033027	0.12997894	0	0.053702837	0.139805416	0	0.157068329	0.022265703	0	0.447142461	0	0.064457149	0.0495914	0.112647624	0.118945656	0	0.362374926	0	0	0.129190064	0.099204912	0	0.072431147	0.797654274	0	0.110720281	0.218835249	0	0.204186669	0.916649957	0.285720857	0.054933229	0.277324144	0	0.00586146	0	0.116101663	0	0.00892357	0.182168578	0	0.082700711	0	0.684615758	0.126477991	0.234529996	0.112991191	0.131737262
1.4.3.2	0	0	0	0	0	0	0	0	0	0	0	0	0	0	0	0	0	0	0	0	0	0	0	0	0	0	0	0	0	0	0	0	0	0	0	0	0	0	0	0	0	0	0	0	0	0	0	0	0
1.4.3.21	0.210767901	0.553097266	0.135259504	0	0	0.023337085	0.01945181	0.123535291	0.057492611	0.032671853	0.159350308	0.132655229	0	0.060524271	0.088353151	0.124982494	0	0.056069771	0	0	0.071121482	0.093070696	0	0.099999739	0.052109444	0	0.159091151	0.299635726	0.122163916	0	0.017025994	0.359561107	0.102427683	0.097253623	0	0.179893189	0.002410295	0	0.216060992	0.172639213	0.136737619	0.19486825	0.072491917	0.045037638	0	0.856504832	0.074121898	0.108249283	0.095988838
1.4.3.3	0.000129929	0	0.025944784	0.011204931	0	0	0	0.027577214	0.026763485	0.005683775	0	0	0	0.015913042	0	0.017899048	0	0	0.006678014	0	0	0	0	0	0.017864845	0.000161838	0	0.043634011	0.030058341	0	0	0	0	0.007446257	0	0	0	0.002912704	0	0	0.015081116	0	0	0	0.011771256	0	0.033634737	0.018485605	0.008322568
1.4.3.4	0	0	0.066178575	0	0	0.126190685	0.22091571	0	0.103875772	0.065304545	0.204448241	0.063299499	0	0.05354999	0.20240833	0.302535677	0	0.386200121	0.446501951	0.383529086	0.577461121	0.150727948	0.139431287	0	0.142636308	0.185478495	0.024810828	0.169821385	0	0.995416057	0.016941066	0.127231197	0	0.176803393	0	0	0	0.204834436	0	0.01120769	0	0	0.21997581	0	0.107902366	0	0.400830339	0.397183714	0.034101762
1.4.3.5	1.160876514	0.806070565	1.419455257	0	0.664137679	0.070790773	0	0	0.004480078	0.236410551	1.30816473	0.835088146	0.997515131	0	0	0	0.296519618	0.169374545	0.437988529	0.169167639	0.031020293	0.202672371	0.057423258	0	0	0.313278995	0.60689972	1.101476594	0.116356837	0.422820658	0.654096178	1.340044985	0.23809913	0.045805944	0	1.249477923	0.09353307	0.004865851	0	0.194330624	0	1.077534526	0.110448772	0	1.274077364	0.547553667	0.413367628	0.025184117	0.102710903
1.4.4.2	1.87889662	0.008488263	0	0.232708124	2.640638433	0	0	0	0.514963707	0.460681128	1.258249147	1.978095513	1.967307281	0	1.754786789	0.836453497	0.509368449	0.400356998	1.701157693	0.983865272	0.474551463	0.142387429	0.564121691	1.275163566	0.575363764	0.511540871	0.924408766	1.525537314	0.062301714	0.255406708	1.440513846	1.404681208	0	0	0	1.510902222	0	2.548632971	0.766165281	0.316657688	0	0	0.230332886	0	1.340396387	0.80802139	1.016545699	1.171299936	0
1.4.7.1	0.809992225	0.042522727	0.243818753	0.155847172	1.316980136	0.278449673	0	0	0.592877723	0.377349921	0.420556725	0.024191401	0	0	0.243316094	0.293880908	0	0.038529191	0.217760543	0.273477838	0.291219236	0.888456776	0	0.262320492	0.073697413	0.349222997	0.185494653	0.303889901	0	0.133304962	0	0	0.420560395	0.74275005	0.091620912	0.307504269	0	0	0	0.130043934	0.273386058	0.168921717	0	0	0.715513142	0.105141633	0.136062665	0.509814809	0.327856893
1.4.9.1	0.06510588	0.020893399	0	0	0.075700527	0.113137699	0.039908651	0	0	0.012195481	0.356158312	0	0	0	0.014944044	0.147896707	0	0.058438268	0	0	0.070805518	0.101293991	0.068436189	0	0.138927879	0	0	0	0	0	0	0	0	0.15025544	0.066094419	0.142455801	0.073267812	0	0.002997118	0	0.110092364	0.135566296	0.055022331	0.062635258	0.389578077	0.022257418	0	0	0.102141519
1.4.99.-	0.011058441	0	0.023375849	0	0.014723044	0.005028752	0.018239014	0.013650158	0	0	0	0	0.005700675	0.020017417	0.007534404	0	0.067491037	0.009149698	0.000661303	0.001417444	0	0.003951631	0	0	0	0	0.007969842	0.014824306	0	0.020020816	0	0	0.00690306	0	0.009126665	0.016721812	0	0.001461856	0	0	0	0	0	0	0.016732047	0.012949344	0	0.01673397	0.003501188
1.4.99.1	2.648154806	1.801609314	0.259541574	0.428562457	0.02825524	0	0.83149483	0	0.858360969	0.804822674	3.992975219	0.123596466	0.727027675	0	0.014915287	0.047597528	0	0.522075232	0.412069467	0.124449606	0.54861923	0.856014508	0	0.098981925	0.363796179	0.266166357	0.46362756	1.270508433	0.27889467	0	0.81556943	1.118162097	0	0.454911163	0.214922671	1.511686476	0.696951922	0	0.113323442	0.827143356	0.383796512	0	0	0	3.030784935	2.245716761	0.318980903	1.030395849	0.133339547
1.4.99.5	0	0.060693644	0.056924329	0.006459612	0.012109058	0	0.027334076	0	0.069974469	0	0.036531643	0.033067716	0	0.023647717	0.066985943	0.091863276	0.030589293	0.081838129	0.038794371	0.01166766	0.03053318	0	0	0	0	0.014214332	0	0.04881294	0	0.005019138	0	0.049762877	0.056904636	0	0.026465461	0	0	0	0.032261604	0	0.051987855	0	0	0.023604756	0.004727241	0.042283959	0	0	0
1.5.1.-	0.632469841	1.50421467	0.204764655	0	0	0.063473165	0.070955146	0	0	0	0.321801616	0	0.147463731	0.067554855	0.329392734	0.234423887	0.298076438	0	0.173681112	0.222512323	0	0	0	0	0	0.388687323	0	0.709313395	0.362857332	0.005903394	0.712155951	1.729594924	0.212311863	0.152799473	0.336109682	0.892317889	0	0	0.251777171	0.869333328	0.347966279	0.192581222	0	0.31491114	0	1.837476952	0	0.009056469	0
1.5.1.10	0.013066422	0	0.005850713	0	0.010703225	0.004058029	0.007222349	0.011726465	0	0.013577206	0.017725616	0.001861286	0.007943247	0	0.00301811	0.005931675	0.012786096	0.016394153	0.007636684	0	0.008115586	0	0.00628057	0	0.009300244	0.001160034	0	0.00204053	0	0	0.003971685	0	0	0	0	0.004848011	0.01371289	0	0	0.009961297	0	0.002976662	0.00685354	0	0	0.012355834	0.009764798	0	0
1.5.1.12	0.541202874	0.341943678	0.317464605	0	0.966904172	0	0.117216421	0	0.215439556	0.16048805	0.46649517	0.422085464	0.195834706	0.217979929	0	0	0.387872083	0	0.225953659	0.218902326	0.059512281	0	0.161167162	0.735845964	0.04426534	0	0.032869678	0.354724076	0.124445971	0.187620371	0	0.118601958	0	0.174424383	0.004292342	0.429397174	0	0	0.011265299	0	0.151223057	0.19216182	0	0	0.700515168	0.435907724	0.022568856	0.123384238	0
1.5.1.15	0	0	0	0	0	0	0	0	0	0	0	0	0	0	0	0	0	0	0	0	0	0	0	0	0	0	0	0	0	0	0	0	0	0	0	0	0	0	0	0	0	0	0	0	0	0	0	0	0
1.5.1.19	0.000730354	0.003632485	0.008281982	0	0.004187678	0.009515589	0.010864751	0	0	0.011996661	0	0.000627998	0	0	0.000944546	0.002581625	0	0.005443393	0	0.007121899	0	0.001903121	0.007047651	0	0	0	0.00540464	0	0	0	0	0	0	0.011878505	0	0	0	0.007450736	0.012867777	0.013033062	0.002574845	0.007245357	0.003532076	0	0.011556302	0.010320165	0.01058827	0.006490531	0.011914283
1.5.1.2	0.713044399	1.681654688	0.655217849	1.034518064	1.156153557	0.216883955	0.296533964	0.916047732	1.219104738	0.84880037	1.19652244	0.900826288	1.00820954	0.966037004	1.033471007	0.904468952	1.167038504	0.92718353	1.240038223	1.060722391	1.301882648	1.291596844	0.914855645	0.599061029	1.252770019	1.345381812	0.972711123	1.196469433	1.58492978	1.094572041	0.724249929	1.078404593	0.620286131	1.114341034	0.704947211	0.801453275	1.181654425	0.225600125	0.334002461	1.036116016	0	1.020017697	1.041192287	0	1.071426445	1.638802732	0.904216311	1.220779193	0.60751732
1.5.1.20	1.384987836	1.551485727	1.033640917	0.597339092	0.701107642	1.26625275	0.299889318	0.646955974	1.010477039	0	1.209303723	1.025037248	0.980662877	1.37092896	1.204567595	0.915728288	0.36115312	1.00193519	0.420890274	0.591697086	0.279804596	0.798875599	1.090719794	0.726424138	1.004158999	0.306252724	0.310235338	1.288658508	0.029034222	0.333727565	0.831173736	1.138925716	0.744594066	0.607846359	1.104082788	1.193128956	0.333273456	0.248498619	0.182444124	0.340051045	0.340874049	1.114974475	0	0	0.926186554	0.616193724	0.522057236	0.780218956	0.66861055
1.5.1.24	0.075027586	0	0	0.043494894	0.065920667	0.109603361	0	0	0	0.06819917	0	0.127243652	0.124260096	0	0.08296695	0.070103741	0.023244907	0.276123928	0.076297957	0.231159006	0.203388311	0.000998755	0.126437983	0.101300485	0	0	0.104745951	0.094678376	0.115387352	0	0	0.120453121	0.108898457	0.10311013	0	0	0.056515858	0	0	0	0.029118511	0	0.192995589	0	0.025747912	0.026124972	0.009621619	0.09359872	0.038181091
1.5.1.28	0.000289268	0.072816414	0.015681135	0.002890793	0.027288022	0	0.014208873	0	0	0.025941997	0.054643409	0	0.018585992	0	0	0.009436204	0.022640874	0.025780127	0	0.018678241	0.024450264	0.007636802	0	0.007007035	0	0.001985323	0.003601085	0.022035656	0.027886676	0.008740173	0.006211031	0	0.006656414	0.003569734	0.023831333	0.018829555	0	0	0	0.006553735	0	0.027878876	0	0.003121559	0.096194147	0.005684984	0.013059449	0.020897202	0.019546293
1.5.1.3	0.892707862	1.353042022	0.768809467	0.507916873	0.995255016	0.378494114	1.16021741	0.222230776	1.322359177	0	1.00415449	1.199981222	0.685758919	1.202475571	0	0.829004828	0.117972794	1.03533892	1.003366304	0.450567058	0.516978043	1.182638117	0.869092738	0.964560195	1.130423686	0.831732933	0.501497619	1.262239232	1.423217163	1.182014043	1.095761013	1.418602835	1.031034988	0.758204589	0.785274023	0.88947668	0	0.921078047	0.757611679	1.484744623	0.948369331	0.83919007	0.478387455	0	0.70923892	1.109639535	0.642817786	0.629878799	0.938377379
1.5.1.33	0	0	0.000721557	0	0.09652968	0.018697422	0	0.044084343	0	0	0	0.096463258	0.036798149	0	0.056476036	0.115616258	0	0.011655131	0	0	0	0	0.014863311	0.033142297	0	0	0.113546752	0.081966908	0	0	0.058483319	0.084399394	0	0.108165328	0.006199984	0	0.019087849	0.094188324	0.055517919	0	0.014248701	0.073851131	0	0.055902572	0.114610366	0.034014364	0.109498098	0	4.6823E-06
1.5.1.38	0.603181996	0.985662738	0	0.232025071	0.206283438	0.355990903	0	0	0	0	0.904215684	0	0	0.116896047	0.02345109	0	0.282073303	0	0	0.167757487	0.363926734	0	0.389022379	0	0.599841761	0.042201566	0.577085574	0.751788799	0.379404089	0.239319669	0.786874592	0.926722229	0	0.03042323	0.09377849	0.74565061	0	0	0.144301449	0.898458564	0	0.338264563	0.048516913	0	0.873017095	1.43218252	0.478291962	0	0.220119409
1.5.1.5	2.085017028	2.03427668	2.22171924	1.631453215	1.666983542	1.833111537	1.860648277	4.244331744	2.181206439	1.616839619	2.141033164	1.857914399	1.61702094	2.069925784	1.909030149	2.893264218	1.951333278	2.823007879	2.946946194	2.659781151	2.945752852	2.726907992	2.200017371	2.776027897	2.281825374	1.775734969	1.711116028	2.327176094	2.371922735	1.979900225	1.672105947	1.815022857	2.094271233	2.410088664	2.446761985	1.990660329	3.029203245	2.085634103	1.98198156	1.984297538	2.288471739	2.169731022	2.080273832	2.079906762	2.053196012	2.155154928	2.541374767	2.567474549	2.402809961
1.5.1.7	0.101977891	0.126436228	0	0	0.654008312	0.236289341	0	0.059930441	0	0	0.162574545	0.63075111	0	0.022700998	0.728143215	0.693098639	0.795436147	0.54340516	0.062319181	0.374484092	0	0	0.851044935	0.075531005	0	0.249774323	0.207817874	0.009260368	0	0.236086872	0.05618265	0	0.779914579	0.649291437	0.167033674	0.092466198	1.314752672	0	0.243448623	0	0	0.038860562	0.138998794	0	0.440660495	0.313383377	0.357201081	0.02267425	0
1.5.1.9	0.01580947	0.002885422	0	0.015004828	0	0	0.000169355	0	0.013991034	0.01808939	0	0	0.016949566	0.012269074	0	0.014403961	0.010428139	0	0.018452645	0.016003605	0.005174935	0.015363821	0	0.003610978	0.007634343	7.90874E-05	0.00991928	0	0	0	0	0	0.013331158	0	0.015369289	0.016633938	0.000415778	0.010811349	0	0.003475601	0	0.011519479	0	0.001648204	0.010143726	0	0	0	0
1.5.3.-	0.404373931	0	0	0	0.03043055	0.115332552	0.170643229	0.094732418	0.270822024	0.107778724	0.147893956	0.053210411	0	0	0	0.221246069	0	0.133261975	0.480667462	0.177207506	0.272024981	0	0	0	0.297194263	0.044462836	0.247331199	0.838110078	0.123957416	0	1.34328217	1.156460842	0.291664401	0	0.182718176	0.677180584	0	0.25681407	0	0.440291166	0	0.027730932	0.157283631	0.228545738	0	0.472373879	0.086684399	0.228516287	0.004598146
1.5.3.1	0	0	0.2583597	0.544043922	0.936888901	0	1.464277541	0	0.031907026	0	1.936800932	0	0	0	1.331543261	0.33560381	0	1.539631386	0.634451694	1.589178624	1.023364897	0.352696349	1.459198717	0.314248818	1.112326339	0	0.855769718	0.706004254	0.01781561	0.324198437	0	0	1.279268444	1.076381911	0.030742596	0	0	0.625620829	1.416338288	0	0	0.043606729	0.21860916	0	1.592656098	1.166366467	0.629784747	2.473536934	0
1.5.3.13	0	0	0	0	0	0	0	0	0	0	0	0	0	0	0	0	0	0	0	0	0	0	0	0	0	0	0	0	0	0	0	0	0	0	0	0	0	0	0	0	0	0	0	0	0	0	0	0	0
1.5.5.-	0.239457726	0	0.242734799	0.405726558	0	0.496007164	0.581544291	0.377652653	0	0	0	0.319176871	0.298449786	0	0.451220843	0	0.428393513	0.197316657	0	0	0.360758189	0.477851286	0	0.483676574	0	0.328860978	1.679092139	1.756504218	0	0	0.036951374	2.551735868	0.435763631	0.33844358	0	1.111890966	0.427997216	0	0.98258637	1.872959178	0	0.747244022	0	0.478172967	0.522124911	0	0	0	0.598272971
1.5.5.1	0.822303659	0.848556358	0	0	0	0	0.148891317	0	0	0	0.966382236	0.166167772	0.073205645	0	0	0.186541813	0.134850325	0	0	0.101343667	0.295786421	0.205925057	0.002062304	0	0.294687717	0	0.097910321	0	0.257458783	0.048897838	0.043702857	0	0.219736242	0.244225423	0	0.169448115	0.044638679	0.02797536	0.072214847	0	0.010308229	0.10154792	0.07554012	0	0.761034602	0.298890677	0	0.033659869	0.35691883
1.5.8.2	0.084194105	0.134020012	0	0	0.031374065	0	0.052402401	0	0	0	0.083569649	0	0	0	0.163799696	0.010927167	0.059026821	0	0	0	0.035287383	0	0.041428583	0.136868091	0	0	0	0	0	0	0.012227857	0.008166508	0.016344959	0	0	0	0	0	0.114709105	0.645138544	0.839551903	0	0	0	0.122584037	0.02598824	0	0.045494773	0
1.5.8.3	0.049294718	0.048834154	0	0.00616866	0	0.051834801	0.014804228	0	0.054290646	0.009356713	0.041292567	0	0.075812162	0	0	0.067536478	0.006967504	0	0	0.057857824	0.077772387	0.077274817	0.088430628	0	0	0.040279237	0.050924363	0	0.064130026	0	0	0.084555695	0	0.045746843	0	0.106672782	0	0.037078356	0.017201025	0	0.05968634	0	0	0.095012081	0	0.064299839	0.147231315	0.130364132	0
1.5.8.4	0.009277728	0	0.025707573	0.050860524	0.013549731	0	0	0.045914377	0	0	0.034251671	0.038361995	0	0	0.034759992	0	0	0	0.048590289	0.007409096	0	0	0	0	0.008787714	0	0	0.026966568	0.034116668	0.01389899	0	0	0.00147303	0.02845738	0.001475352	0	0.000161462	0.03383203	0	0.013005533	0	0.049349436	0.042487064	0	0.000372835	0.039143518	0.094709178	0.065823962	0.045360629
1.5.99.-	0.004032352	0	0.035534187	0	0.027763703	0.015318731	0	0	0.030594678	0.003802444	0	0	0	0	0.008644651	0	0	0	0.025572416	0.017050104	0	0.033566394	0	0.007594073	0.005963266	0.032550828	0	0	0.019855783	0.024845342	0.03583344	0	0	0	0	0	0	0	0.015419112	0	0	0.013688698	0.015763484	0	0.001765659	0	0	0.020830135	0.002518691
1.5.99.11	0	0	0	0.082362252	0.071057615	0.101530929	0.087944205	0.035217994	0.06832447	0	0.080330954	0	0	0	0.108795528	0.014475564	0	0.126249724	0	0	0	0.110696896	0.098371634	0.063773147	0.045908622	0	0	0.109030161	0	0.076666685	0.028144241	0.144735133	0	0	0.04607928	0.002886161	0.039992265	0.012067224	0	0.130939231	0	0.122449073	0.115042666	0	0	0.034921614	0.087631156	0.018705618	0
1.5.99.12	0	0	0	0	0	0	0	0	0	0	0	0	0	0	0	0	0	0	0	0	0	0	0	0	0	0	0	0	0	0	0	0	0	0	0	0	0	0	0	0	0	0	0	0	0	0	0	0	0
1.5.99.6	0	0.010594155	0	0.009238501	0.003088695	0.026163496	0.029828771	0	0.012108548	0	0.046097847	0.022216617	0	0	0	0.040803427	0.204306953	0.066040893	0	0.037890944	0.061876413	0.04271678	0	0.03603093	0.017505896	0.00705193	0	0.01870044	0	0.051010316	0.159243225	0	0	0.070068174	0.028613738	0.044164015	0.04787321	0.037691372	0	0	0	0.021481132	0.024865271	0	0	0	0	0	0.084451195
1.5.99.8	2.284646252	1.489190823	1.185165812	0.841677651	3.319479789	0.363265619	0	0	0.67929808	0	1.437170024	0.046806585	0.815868748	0	2.495576123	0	1.895877711	0	0.914798379	0	0.192481842	0.223910178	0	0	1.349972613	0	0.778611265	2.248749025	0	0.141226011	1.019795605	1.518520552	0.391103837	0	0	0.880744408	0.671465999	0	0.247177897	0.48262458	0	0.941245128	0.360663512	0.05778084	1.987918796	1.92456884	0	0.811559754	0.186722983
1.5.99.9	0	0	0	0	0	0	0	0	0	0	0	0	0	0	0	0	0	0	0	0	0	0	0	0	0	0	0	0	0	0	0	0	0	0	0	0	0	0	0	0	0	0	0	0	0	0	0	0	0
1.6.-.-	0.347692816	0	0	0.338509654	0	0	0.925917195	0.313189656	1.223290312	0.590414564	0.148462581	0.305729943	0	0.347639818	1.226816409	0.473612479	0	0.465830698	0.537183617	0.268133632	0.240463636	0	1.236068672	0.09398798	0.515730654	1.924947686	0.309539263	0.052306983	2.692180161	0.770579117	0.325081453	0.339870421	0.23883128	0.160684777	0	0	0	0	1.528653162	0.299794842	0	0.431447481	0.005211161	1.46209832	0	0.286461073	0.365937795	0.562821716	0.901172085
1.6.1.1	0.389668251	0.815880927	0	0.141068345	0.092276741	0.042872005	0	0.063367776	0.280454076	0	0.166827114	0	0	0	0	0	0.100228656	0.141362741	0.151646216	0	0	0.167634927	0	0.283243717	0	0.123384969	0.558131113	0.753080685	0	0.132721624	1.326979448	1.06132466	0	0	0.299508607	0.573068641	0	0	0	0.527862637	0.29623512	0	0.167506341	0.261402741	0	0.919711375	0.065393108	0.416305635	0
1.6.1.2	3.073407322	2.653034304	1.637107482	1.33203165	0	0	0	0.114391679	0.39409737	0	3.850698637	0	0	2.255157576	0.172472107	0.887486685	0.422321847	0	0.074582496	0	0.024158499	0.428917342	0	0	0.068062766	0.84173716	0.325849606	1.353144492	0.428021029	0	0.282876852	2.380146416	0.208663778	0.399342628	0	1.871233698	0.405574636	0	0.33937144	0.762295822	0	2.65086587	0.034417903	0	3.762120633	1.223861501	1.050398044	1.368096468	0.69556267
1.6.2.2	0.000912862	0.000227593	0	0.000296113	0.001175758	0.00082441	0	0	0	0	0.010053991	0	0.000632269	0	0	0.000156112	0	0.001513767	0.001085355	0.000899181	0	0	0	0.000139622	0.000708489	0.000284758	0.000739961	0.000368353	0.000320373	0.00076124	0.000217559	0	0	0.001009648	0.001013463	0	0	0.001314439	0	0.00039911	0	0.001573192	0.001218603	0	0.008692415	0.001246284	0.000896374	0.001301012	0.00021794
1.6.2.4	0.025929357	0	0.015181137	0.031172022	0.008512482	0	0.014475472	0.019305319	0.002159462	0	0.064690824	0.002275212	0.009991774	0.002697006	0.025375309	0	0.014662196	0	0.004370451	0	0	0.01632421	0.000581688	0.027451149	0.026184525	0.01598467	0.023643265	0.01367473	0	0.02739399	0.003770873	0.005846895	0.014955198	0.020756254	0.000170224	0	0.029946321	0.009222604	0	0	0.012793737	0.03340945	0.020850261	0.010070036	0.087134387	0.012535211	0	0.011580675	0
1.6.4.-	0.931153095	1.621773785	0.01890738	0.325266315	0.236895583	0	0.972910813	0.227182333	0.361906889	0	0.984571579	1.243526928	1.15954267	0	0	0.195400766	0.120532739	0.466106487	0.147635614	0.275430197	0.269661585	0.348692815	0.083175752	0	0.074941617	0.312862256	0.461296618	0.438658665	0.547658864	0.224561407	0	0.661470698	0.197164758	0	0	0.594956795	0.210704998	0	0.527627547	0.176467828	0.202278162	0	0	0.153773964	0.915640315	0.934829811	0	0.406568545	0
1.6.5.-	0	0	5.546094255	0	1.495951663	3.61361824	0	0	0	0.279654714	1.826890115	7.012366766	7.158899088	1.542469292	0	0	0	0	1.195289636	1.526513841	0.380171027	0.700118146	0	0.154796807	0.87634317	0.140831087	0	2.267280014	1.033061988	1.214384213	1.03751515	0	0.693906772	1.457048006	0	0.309855197	1.223352453	3.678087553	0.970150366	0.421167158	0	4.685839601	0	0.094362532	0	5.853626358	0	1.493594066	0
1.6.5.2	0.198075576	0.950003059	0.053176378	0.385176924	0.171424172	0.200971118	0	0	0.179179382	0	0.651830097	0.231607632	0.12523512	0.291414305	0.085855947	0	0.239618092	0.017617036	0	0	0	0	0.050696229	0	0.061484456	0.176287279	0	0	0	0	0	0.111940665	0.150644838	0	0.078675161	0	0	0	0	0	0.222578748	0.227417053	0.289022902	0	0.7390654	0.955167851	0.241954373	0	0.161030119
1.6.5.3	14.23052331	15.13849757	0	14.58008994	16.68491165	5.909229184	1.509176238	1.853844842	4.40935176	0.78389831	10.25052996	15.25723358	12.50006348	0	0.97391122	1.073823241	13.8405374	5.294728768	5.645579796	2.970511442	2.562312161	6.867621729	0.636080712	0	0	4.54590896	11.08833459	15.67435968	0.338442338	1.214895709	9.346209003	9.321637696	0	5.165672676	3.98935839	9.01520639	5.206543346	0	0	3.453498715	0	0	0.740849849	0	11.35699878	8.578442906	4.099787076	2.911419154	7.704929181
1.6.5.5	1.800127862	3.576511789	0	1.598738138	0.796952339	0.714274687	0	0.952306064	0.815715794	0	5.106015497	0.279604863	0.362787513	0.249077262	1.143566925	0.157674073	0.556328328	1.098484076	0.801866234	0	0.284320146	0	0	0.047313933	1.178565973	0	1.058115649	1.329775593	0	0	0.480415353	0.047458748	0.586481012	0	0.164140262	1.747830497	0	0	0.64810863	0	0.599049141	0.743732422	0	0	4.428776028	1.630826636	1.00442869	0.209504464	0
1.6.6.-	6.11035E-05	0	0	0	0	0	0	0.000248991	0.003039593	0	0.006942834	0	0.000248596	0	0	0.002607718	0	0.015078517	0.017722723	0.01521061	0.013687279	0	0	0	0	0	0	0.001010984	0.003383244	0.00312089	0	0.002565822	0	0	0.00076287	0.001134399	0	0.000556162	0.003634581	0	0.000178402	0.002915044	0	0.001778334	0.009499473	0	0	0.000962252	0
1.6.99.-	0.663258127	1.185059323	0.993480518	0.491919177	0.142138243	0.335716369	0.34393589	0.079023285	0	0.172355804	0.139515648	0.86151509	0.940226688	0.894443403	1.320370286	0	1.28282038	0.046255469	0	0.049005369	0.026556963	0	1.67736905	0	0.554629351	0.301844486	0	0.090207612	0	0.320038029	0.336961429	0.222544443	0.284201112	0	0	0	0.302431475	0.344009237	0.26030914	0.154079376	0	0.520721264	0.152434629	0.285116377	0	0.165535791	0	0.1875376	0
1.6.99.1	0.045657686	0.086593318	0	0.065700556	0	0.066916697	0.026268327	0.022098806	0.002640929	0.028054994	0.350440353	0	0	0.051732728	0.011548671	0	0.329141998	0.084298936	0.051261419	0.030865756	0	0	0	0	0.062353797	0.086840586	0	0.034134774	0	0	0	0	0.000316071	0	0.088332013	0	0.050735035	0	0	0.011272373	0.063164065	0	0.044764833	0	0.357760862	0.052098438	0	0	0.037115168
1.6.99.3	0.960287031	1.283554969	0.956847622	0.230964388	0	0	0.194276171	0.54023867	0	0.77344745	3.72496751	0.096923017	1.527799105	0.357676571	0.307072431	0.431234463	0	0.92448123	0.292791339	1.190297988	0	1.338544657	0	0.819408465	1.180137244	0.774102382	1.427883506	1.818759308	3.663782869	0.224494671	0.362276809	1.76394237	0	0.03749746	0	1.062394443	0	0.351027889	0.479002981	0.991046963	1.983242545	0.677065065	0	0.516952213	2.301479	0.664427196	0.786236809	1.229006056	0.699153327
1.6.99.5	0.450973765	0	0	0	0.239217813	0.269839764	0.136757976	0.070215244	0	0	0.846328296	0.131081806	0	0.168034462	1.940186397	0	0	0.077742052	0.517639015	0.488402376	0.226491723	0.068519182	0.25237022	0	0.386700157	1.084139998	0.207087161	0.133482884	0.095232996	0	0.102416261	0.275680849	0	0	0.074264762	0	0.036944045	0	0.047075357	0.289405241	0.180766286	0.187620354	0.122369174	0.145348118	0.841962274	0.177179108	0.022423825	0	0
1.7.-.-	1.098161309	1.481192062	0.954557161	0.596612959	0.651168098	0.619774539	1.059111188	0.067259491	1.889184177	0.55900348	1.152966538	0.296602123	0.869891818	0	1.290145401	1.237104198	0.267799303	1.386940132	2.251978574	1.414479709	2.158614778	0.164706819	0.520253429	1.13685649	0.035117482	0.431450073	1.43204483	1.288959021	0.64753297	0.175983963	0.493090555	1.467258752	1.125092315	0.686943585	0.535187995	1.961772385	1.593391819	1.837452477	1.131351338	1.68854803	0	0.501417316	0	1.266247901	1.691815195	2.766571953	0.508631599	1.023047323	0.875368022
1.7.1.1	0.005459371	0	0.005254382	0.015561103	0	0	0	0	0	0.022234029	0.0385163	0	0.011254202	0	0	0	0	0.010304286	0.016293296	0	0.01636505	0	0.014458092	0.030345938	0	0.016473907	0.007449163	0.019457569	0.001481634	0.001548496	0	0.01974325	0.0309073	0	0	0	0.009370001	0	0.012695628	0.016985174	0	0	0	0	0.040346039	0	0.028397043	0	0.010606625
1.7.1.13	1.41856469	1.014409147	0.814923642	0.210406223	1.963560701	0.496939892	0.156147111	0.123924032	0.674966393	0	1.344930092	1.465537187	1.740402351	0	0.868413763	0.600406641	1.690528936	0.35614835	0.087828837	0.692630455	0.663409268	0	0.929809798	0.303334876	0	0.154551328	0.693143546	0.865071495	0	0.012142448	1.013936429	1.108866616	0.595433557	0	0	1.834012439	0.306027934	0	0.360533606	0	0.45078072	1.378649763	0.76417011	0	1.469423492	1.53407561	0.715144064	0.956560005	0.336774706
1.7.1.4	2.806286236	1.272479398	0	0	0	0	1.117973673	0.491669281	0.916281878	0.215556831	3.126980042	0	0.761214234	0	0	0.719740811	0	0	0.412894682	0.934834703	0	0	0	0	0.411343231	0.091926352	0.787493482	1.432734514	0	0	0	2.672540226	0	0.273722522	0	1.039126187	0.38790306	0.705194097	0.696105258	0.962680135	0	0.198557656	0.388832742	0.728695796	2.29016628	3.375426616	0.938683044	0	0.347190127
1.7.1.6	0	0	0.010410902	0.010842291	0	0.000225236	0	0.002988606	0	0	0	0.003417762	0	0	0.010167108	0.005446152	0	0.009744643	0.004498408	0.011138991	0.006439008	0.004511901	0	0	0.000703887	0	0.005759243	0	0.009446182	0.007457317	0	0.015370981	0.011670719	0.00089049	0.004488788	0.002048886	0.009184386	0.011044615	0	0	0.010062909	0.00732033	0	0.001430718	0	0.004423873	0.004298812	0.001780671	0.003997804
1.7.1.7	0.872838529	0.172959562	0	0.023102558	0.270871612	0.167225652	0	0.119315789	0.383610557	0	0.124696248	0.384852499	0.054023523	0	0	0	0.15479565	0.326606292	0	0	0.121289157	0	0	0.202375426	0.299165102	0.171998989	0.016853023	1.109460553	0.993150462	0.342593633	0.879641148	1.22138381	0.361612575	0.166710528	0.027569575	0.638341888	0.142131186	0.074349249	0.007311456	0.634717526	0.857676235	0.428176739	0.248054524	0.037934717	0	0.667631304	0.050981873	0.160013679	0.741731497
1.7.2.1	0.548617893	0	1.001113457	0.605811048	0	0	0	0.16383228	0	0.043971412	0.824778828	0	0.151445552	0.007426139	0.204093094	0	0	0.167410534	0.159962001	0.190767232	0.065067299	0.003152954	0.136241189	0.184028339	0	0.135220006	0.177984573	0	0.078461322	0.053444959	0	0	0.127935401	0	0.186429326	0.161208089	0	0.114795358	0.19979524	0.052577155	0.092984569	0.239568726	0.086363972	0.147353451	0.866802245	0.267307255	0	0.095490109	0
1.7.2.2	0	0	0.721391699	0.253291827	0.090650068	0	0.430428549	0	0	0.106614089	0.067092981	0.696870223	0.53382976	0	0.828181505	0.080418897	0.85935414	0.288731598	0.157459975	0	0.291837637	0	0	0	0	0.147995895	0.969241051	0.780211211	0	0	0	0.967824784	0.299849132	0	0	0.794170287	0	0.146820043	0.445919913	0.709736523	0.119935142	0.909560856	0	0	0	0	0	0	0
1.7.2.3	0.560893574	0	1.359028868	0	0	0	0.597781669	0.189472606	0.13187354	0.540339384	0.273406328	0.223469406	0.421938045	0	0	0.438155924	1.216034915	0	0	0	0.58498482	0.441671181	0	0.146184425	0.535349895	0.056855833	0.479566029	0.402944098	0.506718844	0.512189397	0.649670095	2.104565582	0	0	0	0.592077805	0	0	0.62743345	0.862670735	0	0.711931804	0.306958744	0	0.863045693	0.697751178	0.360391766	0.482627538	0.513882554
1.7.2.4	0.497355117	0	0	0.004567191	0.080412408	0.05767443	0	0	0	0.097149002	0.45515434	0.051780612	0.098604638	0.104766048	0	0	0.199075562	0	0.04444464	0.067221117	0	0.072925606	0	0.038889078	0.120854895	0.048791121	0	0.032218281	0.04608221	0.107230699	0.026807206	0	0.040118919	0	0.007503698	0.119431433	0.045585584	0.051892507	0.022800608	0.096057221	0.057706784	0	0	0	0.271637063	0.202462638	0.017890251	0.022979492	0.102770105
1.7.2.5	0.989013257	0	0.126207005	0.205196489	0	0.116644591	0.020921026	0.135941516	0.086259512	0	0.870426266	0	0.214188628	0.211247169	0.119795533	0.227046223	0.029253195	0.23037143	0.052064625	0.16357263	0.058094859	0.114124897	0	0	0.017647728	0.218843136	0.051732349	0.055494003	0.046669333	0.178391217	0	0	0.217027348	0	0	0.027640904	0.111238299	0.116100582	0.12260538	0.173661018	0.221772339	0.096693533	0.028740207	0.059781136	0.869631408	0.376881961	0.22368232	0	0.188137906
1.7.3.3	0.002065328	0	0.017814107	0	0	0.021770938	0.011336144	0	0	0.012891021	0.020065902	0	0	0.003430077	0.006849474	0.02000176	0	0.009867219	0	0	0	0	0	0	0.021112999	0.014073089	0.008202429	0.011369412	0	0.018012449	0.013304881	0.022606124	0	0	0	0	0.019378378	0	0.023090325	0.010668847	0.017519081	0.001517263	0	0.011200028	0	0.021956699	0.090993557	0.101266913	0.039624187
1.7.3.4	0.015760485	0	0.005458475	0.003795845	0	0.002107236	0	0	0	0.007413504	0	0.011190888	0.00068493	0.005547082	0	0.005155856	0.147068484	0.017571227	0.021595449	0.007007285	0.009720806	0.010374222	0.012442318	0.003060783	0	0	0.009399307	0	0.008005572	0	0	0	0.016026845	0.000781459	0	0.005212879	0.005155344	0	0.011938327	0	0.004228764	0	0.016404892	0	0.015345038	0.013735337	0.009645656	0.010495795	0.001531138
1.7.7.1	0.080581808	0	0.171427343	0.059322609	0.107586163	0	0.077118803	0.212205631	0.966073343	1.064702743	0.14885385	0.227420275	0.064274931	0.003491719	0	0.104011359	0.299620728	0.558472464	0.34974844	0.497872053	0.245945278	0	0.241546598	0.167627622	0.786846487	0	0	0.248834787	0.046598476	0	0	0	0.255646358	0.27721589	0	0	0.235063033	0	0.233382456	0.073708155	0	0.091030365	0.514268025	0.128220912	0	0.026273757	0.110520075	0.335113399	0.06040619
1.7.7.2	0	0	0.001066962	0	0	0.000848358	0.001557798	0	0	0	0.009265353	0	0.000909444	0	0.00033767	0.000881772	0	0	0	0	0	5.78907E-05	0.001229698	0.000224876	0	0.000229485	0	0.000372789	0	0.001538354	0	0.000406215	0	0.001371449	0.001028617	0.000285559	0.001612952	0	0	0	0	0.000281388	0.001378264	0.000208424	0.00687037	0.000438911	0	0.00080627	0.001234834
1.7.99.1	0.634622082	0	0.024906852	0.054953046	0.034236371	0.007934277	0	0	0	0.058406408	0.135773623	0	0.048497348	0.0442852	0	0	0.281929703	0	0	0.049272804	0	0.063740025	0.048124561	0	0	0	0.006395445	0	0	0.05255213	0.002785793	0	0	0	0.038653177	0.046945322	0.05318752	0.018847972	0.027407171	0.001290127	0.046472595	0	0.044834573	0.018450968	0.038180259	0.070398026	0	0	0.040064843
1.7.99.4	4.427939932	1.517745338	1.249347823	3.38189568	1.225054184	0	0	0	0	0	3.353476207	0	0	0	6.578036194	0.004864886	0.85437981	0.148910193	0.916390775	0	0	0	1.698849966	1.048134837	2.05271137	0.259802065	4.092530775	5.733787762	0	2.358701152	1.2771465	5.60130578	1.399300603	0	0	2.743966524	1.195756167	0	2.695040795	4.88278445	0	2.824673351	0	0.088805085	4.505018982	4.106097741	0.4100418	0.225810459	0
1.8.-.-	0	0	0.047402695	0	0.164635774	0	0.165149404	0.120149104	0	0.268534894	0	0	0.092976591	0.034000569	0.14024694	0	0.878946264	0	0.0817423	0.224506103	0	0.139213731	0.049073037	0.02207287	0	0.190465209	0.232936845	0.246808934	0.044476348	0.77682267	0	0	0	0.070280575	0	0.03279601	1.138755053	0	1.510533149	0	0	0	0.13787538	0	0	0.155804485	0.224152524	0.145509242	0.194544377
1.8.1.-	0	0.170495012	0	0	0.07436469	0.205966726	0	0.134324634	0.782534647	0	0.239412828	0	0	0.033720895	0	0.203199328	0.131998348	0.630256581	1.178693549	1.20792433	0.869337786	0.069403724	1.063754921	0.199283338	0.204626227	0	0.045851191	0.160233994	0.053053914	1.246343553	0.268400464	0.091929598	0.267662232	0.282450821	0.390410869	0.345782747	0.285757263	0.030880967	0.679815934	0.250972093	0.16377184	0.01376693	0.228575333	0	0	0	0.242579315	0.034784681	0
1.8.1.14	0.006569325	0.061782728	0	0	0.092699982	0.048404859	0	4.40716E-05	0	0	0	0.093950458	0	0.019736986	0.022700899	0.079084966	0.078139443	0.119639069	0.092047699	0	0	0.10068513	0	0	0.030788575	0.055479868	0	0.012124416	0.033561892	0.043995411	0.068155607	0	0.002339266	0	0.026806971	0.048557842	0	0	0	0	0.042700749	0	0	0.028527213	0	0	0	0.04638535	0
1.8.1.2	1.856975999	2.607521843	2.172494158	0	2.687821192	0	0.398665203	0	0.170238118	0.884074559	1.396844708	0.444248533	0	0	0	0.209604401	0.674731357	0.513133708	0.36084465	0.496121042	0	0	0	0	0.216913517	0.732970289	0.35275551	1.930746474	0	0	3.84141456	1.7605207	0.496038806	0	0	1.2562804	0	0	0.471820251	1.045511853	0.296077803	0	0.45693102	0	2.77269389	2.866651219	0	0	0
1.8.1.4	3.227794895	2.996252573	0.117259221	2.214611248	1.62939207	1.134238852	0	1.971288425	0.607435224	1.611462591	2.719778961	1.375849326	2.395057767	1.083072986	3.363418985	0.352391863	0	1.375905876	1.346766902	0.800451925	1.875716777	0.187350831	0	0.824768341	1.467448392	0.320209207	0.080972097	0.537996134	2.266282561	0	0.605020202	1.201336086	0.31655061	0.637418309	0	0.891785777	0.117802116	1.104879066	1.002192147	0.909177309	0.201112398	1.050555046	0.902478111	0.726547284	2.138763755	2.152555681	0.362977109	0.525259206	1.581434881
1.8.1.6	0.004577895	0	0.006730521	0.018078179	0	0.012503842	0	0	0	0.009578404	0.003001172	0.003368096	0	0.009949116	0	0.002418515	0	0.008477697	0.005644373	0	0	0.01883313	0	0	0.016162575	0	0.008217465	0.024478993	0.014164517	0	0	0	0	0	0	0.010142446	0.002566487	0.017636279	0.003209742	0	0.012822222	0	0	0.007453824	0.005008417	0	0	0.014195501	0.006137025
1.8.1.7	0	0.288881178	1.127829395	0.607089392	0.219766175	0.061302255	0	0.193181433	0	0	0.967437392	0	0.219349537	0	0	0	0	0.048436656	0.449716232	0.050290001	0.460222283	0	0.080599526	0.258085702	1.27096952	0.290729921	0.311908387	0.450743796	1.126112067	0	1.220905942	0.782018847	0.10868583	0	0	1.325243438	0.157963897	0.390625285	0	0.903012183	1.12219823	1.333633673	0.514856601	0.349950088	1.087086768	0.927675847	0	0.143971844	0.880530935
1.8.1.8	1.568998627	2.388386014	1.151551512	0.51764517	0	1.466304268	0.374599739	0.992730547	0	0	1.761577061	0	0	0.083836705	0.888576508	0.207518657	1.491576611	0	0	0	0	0	0	0	0	0	0.185985463	1.407129407	0	0	1.995055384	2.039382469	0.528979112	0	0	2.064617186	0	0.3465402	0.784521916	0.800030876	0.443249475	1.539522587	0.621711362	0	1.283160994	1.695442263	0.381890179	0	0
1.8.1.9	2.297378985	1.526855672	0.412322893	0.702776609	1.669795785	1.411615555	2.997224812	1.979378498	1.971028688	2.164661084	2.463119243	1.509130031	0.957391868	2.268810099	4.695262891	2.549904749	2.851636166	2.635620257	2.802904482	2.455664893	2.173754812	0.491811971	2.338719805	1.579729241	1.797440868	1.879371073	2.062022609	0.750943103	1.891480648	2.633955002	0.501160097	0.438186331	1.351466321	1.399638381	2.115616482	1.465662934	0.948158768	0.739504545	2.453147666	0.316547677	1.284644705	1.212479593	2.244948771	3.035738489	1.50362188	1.339269737	2.198741132	2.052895127	1.591194953
1.8.2.-	0.020670454	0	0.004150152	0	0	0	0.009068619	0	0	0	0	0.003534424	0.011256621	0.003068455	0	0	0	0.111806199	0.096229831	0.119141975	0.09225135	0	0.008033755	0.017870234	0.012099101	0	0	0.019760467	0	0	0	0	0	0.004881532	0.013021794	0	0	0	0	0	0.01677949	0.023841438	0	0.022993917	0	0.006124911	0	0	0
1.8.2.1	0.865338903	0	0.045375061	0.028006158	0	0.001144402	0	0.01133404	0	0	0.344529085	0.005584031	0	0	0	0.011886141	0	0.029836236	0	0.050642587	0	0	0	0.01847633	0	0.015059508	0.005545117	0.002944308	0	0.008976163	0	0.037760475	0.062833252	0	0	0	0	0.000400506	0.061337142	0.028710618	0	0.049441494	0.051853491	0	0.244118774	0	0	0.03559047	0.065200175
1.8.3.1	0.012138764	0.013628523	0	0.032969455	0	0	0.026957698	0	0.032748093	0.007108938	0.108803184	0.01780642	0.003784026	0	0.015626278	0.017643342	0	0	0	0	0	0.013210272	0	0	0.015442346	0.006908384	0	0.034167273	0	0.02848142	0.001532037	0	0.01348174	0.007742835	0.001794598	0.034830594	0.029343853	0	0	0	0	0	0.024224979	0.016047921	0.113442494	0.007824779	0.043067939	0.003928964	0.02561964
1.8.4.-	0.006693776	4.39026E-05	0	0.002897831	0	0	0	0.003180352	0.005103856	0.004839762	0.006097604	0	0	0.007063983	0	0.008039593	0	0	0	0.007329894	0	0	0	0.002651652	0.001108113	0	0	0.011593023	0	0	0.002130875	0.00429691	0.006598296	0	0	0.00454928	0	0.002867612	0	0	0.004666722	0.007674236	0	0	0.013478643	0.002445518	0	0	0.003842812
1.8.4.11	1.28963358	1.144534093	1.374833016	1.160698827	2.304809086	1.161028096	2.150274913	0	0	0	1.483744902	0.74046855	2.292635483	1.132998954	2.046987255	1.149258531	1.079765481	1.821150724	1.937897979	1.828074256	1.443243599	0	0.514895495	0.837705272	1.285245038	1.029109291	1.909800894	0.818522722	2.285935201	0.590853751	1.362202038	0.45518014	0.546489293	0.928050045	0	0.462845091	1.201354299	1.440265567	3.112816189	1.285224056	2.587614141	1.535556327	2.021172625	5.19182521	1.108399089	1.386925832	1.473635845	1.028850209	1.771347536
1.8.4.12	0.584708592	1.295330713	1.239877492	1.182698381	1.330325758	0.286175929	1.15016497	0.205325013	0	0	0.841304183	0	0	0.002496044	0.261330236	0	0.328380707	0.377689342	0.6543776	0.353124182	0.531662966	0.025086196	0.238152617	0	1.041288724	0.600527297	0.324590697	0.662508839	0.794025014	0.246680041	1.195779247	0.612405838	0.392474435	0	0.270692739	0.944463946	0.384737089	0	0	0.456797858	0.573969559	0.279748477	0.160790959	0.965411276	0.79899313	1.14328825	0.585129333	0.264882829	0.487772197
1.8.4.8	1.30787984	1.362759197	1.210620981	0	1.053124664	0.252446411	0.273454152	0.20608134	0	0.124871265	0.866850563	0	0	0	1.206908296	0	0	0	0.025081552	0.349143623	0.262707869	0.102886309	0.361978683	0.049829737	0.597319247	0	0.109770077	0.648450582	0.335033137	0.154580752	1.031949105	1.288742405	0.406961494	0.381242605	0.282695873	1.034752908	0.194179863	0	0.153181011	0.488934148	0	0	0.243789964	0	0.972358918	0.759494494	0	0.065388108	0.595861811
1.8.5.-	0	0	0	0	0	0	0	0	0	0	0	0	0	0	0	0	0	0	0	0	0	0	0	0	0	0	0	0	0	0	0	0	0	0	0	0	0	0	0	0	0	0	0	0	0	0	0	0	0
1.8.5.3	0.404449197	0	0.861453738	0.445172167	0	0.323494312	0.013773583	0	0	0.384263211	0	0	0	0	0.968532628	0.015040845	0.30795998	0.386274363	0	0	0.177443388	0	0.250922524	0.196055237	0.436135469	0	1.627445396	1.083618969	0	0.098428388	0.077821409	0.837911105	0.393390379	0.077311194	0	1.525239545	0	0	0.345571657	0.246190537	0.188345843	0.471775174	0	0.333361877	0.181939437	0.478843558	0.355959722	0.037980007	0.489058589
1.8.7.1	0	0.263741735	0	0.025318213	0	0	0.004224295	0	0.016873772	0	0.119648752	0.002762029	0.031160998	0.044739522	0	0	0	0	0.036601134	0	0	0.013309921	0.020942044	0	0	0	0.029455861	0.047003956	0.004975286	0.00894519	0.03320227	0.012366349	0	0.027006747	0	0	0	0.003669122	0.039240015	0.029429103	0.026447629	0.025479428	0	0	0.067583281	0	0	0.006092079	0.044541343
1.8.98.1	0	0	0	0	0.483599062	2.109289457	0	0.440319628	0	0	0.464882955	0.685075089	0.752555892	0.403144126	4.44790741	0	0	0.120654142	0	0	0.30829301	0	0	0	0.020274034	0.25937075	0.613136983	0.579497348	0	0.375652537	0	0	0.366299067	0.136228482	0	0.062984729	0.326068454	0.010137793	0.830575599	0	0.121256902	0.558771967	0.202888445	0	0	0	0.325961631	0	0.463788728
1.8.99.-	0	0	0	0.041117728	0.063486238	0.000225279	0.007235267	0.042663881	0.029868738	0	0	0.001466545	0	0.008022985	0.026640288	0	0.026406328	0	0.02601444	0.056084111	0	0.046976422	0	0.065948032	0.020917226	0	0.024157824	0.193489823	0.041156013	0	0.027299189	0.042662522	0	0	0.032822188	0.307229766	0	0.032629157	0	0.024224573	0.033709088	0.067473439	0	0	0	0.067525512	0	0.055214406	0.029920775
1.8.99.2	0.107038858	0	0.014065345	0.094581952	0.086971274	0.080538041	0	0	0	0.09643171	0	0	0.020396685	0	0	0.283445022	0.0121224	0.291553147	0.204040026	0.294525713	0.08027177	0	0.023273074	0.610921064	0.106850227	0.058502198	0	0	0	0.084258385	0	0.05689249	0.611880712	0.576756909	0.577560324	0	0.048299206	0	0	0	0	0.062952342	0	0.057749342	0.040150257	0	0.180603507	0.104626815	0.138032145
1.8.99.3	0.140256519	0.057315193	0	0	0	0	0	0	0	0	0	0.139668029	0.017247203	0.12271972	2.024938285	0.086920659	0.196968972	0	0	0	0.010349021	0	0	0	0.046059346	0.098440462	0	0.17798533	0	0	0	0	0.073930731	0	0	0.184053263	0	0.00967561	0.207739793	0.053632952	0.075525749	0	0.180502961	0.050330924	0.067432522	0	0.029616326	0.140594801	0.237334754
1.9.3.1	2.484504463	0	0	0	0	1.456003133	0	1.210196569	0	0	4.158100584	0	0	1.133974932	1.547023423	0.742485103	0	0.044413452	0	0.598880763	0	0	0.727500736	0.980095864	4.183909708	0	0	0	0	0	0	0.251022245	1.267957583	0	0.216670749	0	0	0.328922803	0.679507308	1.366110509	0.641328794	0	1.301242021	0	5.044350702	0.505730758	1.053317702	1.73188845	1.424746569
1.97.1.-	0.058720102	0	0.051529839	0	0.058185298	0	0.06574304	0	0	0.012465962	0.041516951	0	0	0	0.108927913	0.04310188	0.005163957	0	0	0	0.085630801	0	0	0	0	0.078479644	0	0.05203457	0	0.001736182	0	0.115062009	0.078247392	0	0.08279852	0	0	0.024815666	0	0.058073774	0	0.041041499	0	0	0.195695818	0	0	0	0.007499776
1.97.1.4	2.745822012	0	1.503222618	0.419820934	2.667886556	0.452054554	0.830575809	5.863024211	11.37582804	3.819816611	0.464262401	1.800596031	1.951407905	0.835888707	6.743775887	4.494870451	0.585661303	5.303995138	6.796339464	6.845864488	4.53246714	2.805418462	7.554361978	4.279626598	2.632401759	2.872302107	4.300722835	1.958409031	2.69246135	4.995535149	1.662819504	4.474293016	1.304534258	2.791465848	3.289375696	3.611137601	3.285478855	1.546151504	2.230176178	1.71214067	2.653677826	3.227636031	4.049765687	2.919518479	0.309907099	3.057193964	2.576710355	2.214014253	1.406549327
1.97.1.9	0.866073063	0.291802649	0.148985043	0.173683195	0.252231989	0	0.876857408	0	1.446173151	0.628221576	0	0.028799115	0	0.21338642	1.242429803	0.224944066	0.238082926	0.779030078	0.405333293	0.745298767	0.108344698	0.068667055	0.088663079	0.43865718	0	1.013179415	1.988053467	0.960741099	0.981483699	0.480673867	0.524051663	2.234290028	0	0.102210452	0.556223874	1.651096534	0.258363461	0	0.501337226	1.229642834	0.013832603	0.675587741	0	0.316593917	0	0.546647539	0	0	0.406432831
2.-.-.-	1.331334366	3.513000776	2.699806365	1.819135622	1.743191554	0.90878077	0.47477856	0.380638786	1.270600724	0.51998097	1.285585815	0.643152088	1.314142406	0	0.313270144	0.921557442	1.847496407	0.829583866	0.188739379	1.584608478	1.405574817	0	0	0.151474057	1.051084666	1.30809188	1.639271082	1.878699294	1.32216335	0	2.897865571	2.321631383	0.531821498	0.472799994	1.676405057	2.134638856	0.736409739	1.684052029	0.318498979	1.094559527	0	2.597663952	0	1.911419228	1.730404009	1.091463749	1.74661483	1.540596148	0.602296328
2.1.-.-	0	1.226752216	0.33248545	0.270068319	0	0	0	0.018138474	0.598991568	0.224676333	0.309099123	0.110168112	0	0.110623538	0.075400873	0.190261684	0	0.199112019	0	0.009772228	0	0.225312334	0	0	0	0	0.06804991	0.56496105	0.320688029	0.090689813	1.027898927	1.148724805	0.225212983	0	0.095905838	0.441739145	0.31382603	0.139240658	0.032901624	1.27833107	0.301548957	0	0.01729092	0.070052768	0.214585671	0.695989742	0.283139795	0.204420676	0
2.1.1.-	4.577562815	6.911112569	2.710663847	4.91479746	3.171631201	3.933213208	4.20386941	5.367054262	5.332714994	3.111884534	5.417783148	6.884865069	7.280409022	1.693804818	3.327476823	5.485727213	2.527838237	6.866156863	6.233831739	5.167826828	4.067553494	4.983885037	7.318006534	8.408697704	3.653765939	6.434201363	5.665426765	5.640935026	7.328118926	1.816865406	4.734436645	5.298910698	4.242924923	6.059394893	5.746071912	3.778647954	6.322733426	3.343481231	7.335691426	3.424600555	4.592491135	4.832063048	5.611428895	0	7.191081689	5.874806951	5.945872322	6.077769247	5.888615383
2.1.1.10	0	0.19624458	0	0	0	0	0	0.062602526	0.225115883	0	0	0.191826583	0	0	0	0.223740518	0.247577641	0.129417575	0.111883656	0.04258447	0.187108956	0.104587601	0.078761603	0.628429296	0.172199583	0.016423965	0.025455184	0.02573903	0	0	0.152996564	0.296798161	0	0.325666765	0.056063464	0	0	0	0.190524477	0.436760572	0.034133043	0	0.281248435	0.145045783	0.102267459	0.996039705	0.197926857	0.143164008	0.306511703
2.1.1.100	0.023653597	0	0.020913557	0.002666669	0	0	0	0	0	0	0	0	0	0	0.01013575	0	0.009665136	0.001018328	0.037616566	0.023546015	0.001469002	0.004532074	0	0	0.025805858	0	0	0.018773693	0	0.014318578	0.022984473	0	0	0.009003046	0	0.007580365	0.004185722	0	0.012334422	0.012029714	0.02519624	0	0.027855213	0.01087353	0.024560951	0.02909414	0.01588307	0.019457244	0
2.1.1.103	0	0.029918862	0	0	0.001768786	0	0.021746112	0	0	0	0.163613103	0	0.016482036	0	0	0.007502377	0.019861096	0.00164263	0	0.006093828	0	0.005628006	0	0.030171127	0.013406842	0.011149785	0.021849809	0.015696869	0	0.000519492	0	0	0.019830469	0	0	0.008515579	0.019918575	0	0.006152721	0.007691962	0	0.00876735	0.026325602	0.02275864	0.15881652	0.029500083	0	0	0.020351988
2.1.1.104	0	0	0	0.225899707	0.130990027	1.132768177	0.733266122	0.067479314	0	0.021564612	0.04781263	0	0.025772174	0	0.163245409	0.135103533	0.001834558	0.117899903	0	0	0.139784547	0	0	0.024485849	0	0.508895528	0	0	0.13567659	0.018928349	0	0.092411829	0	0	0.133313757	0.172183722	0	0	0.970302285	0	0	0.082238736	0.058725992	0.050508427	0.177478124	0.027325305	0	0	0
2.1.1.107	4.415450997	1.136391288	4.785668425	0.50514426	4.524823261	0	0.455003504	0	3.069009871	1.233928217	2.193639185	0.453989631	0	1.944239415	1.780185374	2.584201722	0	1.977966377	2.91210859	3.468911441	2.355900399	0.607432383	2.015983383	0	2.152436368	0	3.642705545	6.330235762	1.076610827	0	6.078392027	3.536600455	2.784225944	3.259247812	2.025230066	2.883746699	0.461088603	0	2.112765533	0.183917925	0.587889003	0	0.895544496	0.278102236	5.16196809	8.19064105	0.501319454	2.667235787	1.585158456
2.1.1.11	0	0.001490374	0.00149693	0	0.001051475	0	0	0	0.000537116	0.000849705	0.009290818	0.000482443	0	0	0	1.78644E-05	0	0.001022844	0	0.000285552	0	0.000515439	0.000418967	0	0	0	0.000358795	0	0.001264765	0	0.000311047	0.001190631	0	0	0.000263704	0.001157961	0	0	0.000283547	0	0.001517988	0	0.000264004	0	0.008917196	0	0.000479875	0	0.00093263
2.1.1.113	0.386771555	0.192543554	0.057512116	0.062346892	0.014000848	0.490301499	0.107958313	0	0	0.039302362	0.145260139	0.123736732	0.090370979	0.054997755	0	0	0.009383955	0.002959931	0.003891439	0	0.024966212	0.04069063	0	0	0.017814059	0.054678448	0	0.090194927	0.034860105	0	0.0067972	0	0	0.001305022	0	0	0.064934071	0.009484784	0	0.022237725	0.020886972	0.013670609	0.008717753	0	0.02709275	0.002464077	0.021874342	0.03581786	0
2.1.1.13	1.678114464	0.494162432	0	0.065868371	0.648129854	0.817034079	0	0.836689795	1.158059095	2.828318206	1.375621366	0.902984785	1.093140093	0.701332425	2.539613367	0.660487885	0.144802195	1.038735266	1.491675838	1.954468784	1.880885523	1.019584416	2.07865564	2.56853911	1.183902746	0.725972158	1.275219923	0.759938231	0	1.989721621	0.884808202	1.68865911	3.23701982	2.154189548	3.083469316	1.380345708	3.097747779	0.49919229	0.425337934	0	0	0	0.694660936	0.429123487	2.299385777	0.715391745	0.619449321	0.699393037	0
2.1.1.130	0	0.22664567	0	0	0	0.097438755	0	0.107128494	0.531974621	0	1.409609586	0.555672897	1.413442307	0.288840736	4.353971281	0.092786054	0	1.249316151	1.175422474	1.238754288	2.071558647	0.396001827	0	0	0.405310788	0.55819312	0	0.149035757	0	0.550513849	0	0	0.988064759	0.531372758	1.640597045	0.497562748	0	0.317585114	0.91634176	0	0.072743777	0.199109715	0.021775657	0	1.000616182	1.198337977	0.05729647	0	0.349550371
2.1.1.131	0.244474714	0	0.008548462	0	0	0.312026251	0.359295673	0	1.46573513	1.296242335	0.679560597	0	0	0	0.138387606	0.823303875	0	1.018885616	0.370080623	0.977326879	0.474178684	0.551107187	0.334822554	0.615651511	0.229733233	0.485396472	0.238252868	0.450969243	0	1.118970866	0.058807798	0	0.502141129	0.893378536	0.734018688	0.049734067	1.152556665	0	0.865140159	0.317919221	0.283228855	0	0	0.064688698	0.614572831	1.14550945	0.483326631	0.376121919	0.314589757
2.1.1.132	0.829120689	0	0	0	0.687161234	0	0	0.538500595	0	2.443043645	1.421266531	1.764972937	1.681045969	0.504959987	0	3.078085891	0.773868299	0.499041007	0.346939041	0.931662607	1.041098421	1.342740743	0	0	0.685949297	0	0	0.847843098	0	1.467190312	0	0	1.063208545	1.958695052	0.739149805	0.374087877	3.342967372	0.094643272	1.196411065	0	0	0.745505457	0.55397322	0	1.792273496	1.638144502	1.825974704	0.529393946	0.897097979
2.1.1.133	0	0.201325345	0.147230981	0	0	0	0.168388678	0	0.700144101	0.700010018	0.732634098	0.859941951	0.805066246	0	0	0.854215095	0.26797278	0.779920095	1.056194554	0.97661877	1.102255412	0.817164179	0.215184477	0.477254223	0.390566239	0.420077064	0	0.125383811	0	0.759964143	0.02583701	0	0.911137921	0.7837591	0.40606456	0.160879595	1.2981287	0.328910133	0.585822258	0	0	0	0.264760427	0.177202492	0.935072141	0.96717159	0.30329382	0.583644238	0.030075529
2.1.1.137	0	0	0	0	0	0	0	0	0	0	0	0	0	0	0	0	0	0	0	0	0	0	0	0	0	0	0	0	0	0	0	0	0	0	0	0	0	0	0	0	0	0	0	0	0	0	0	0	0
2.1.1.14	1.070859065	0.454513136	1.676927381	1.702368135	0	0.602547175	0	0	0.625802725	0.580202105	1.348793505	0	0	1.552958752	0.776413714	0	1.333148606	0	0	0	0.360932395	0.24634699	3.494669939	0.861391561	1.653776563	0.490318615	0.09442791	1.011197757	1.034030466	0	2.756563983	1.587697914	0	0	0	1.098884381	0	1.50385079	0.76720777	1.75622992	1.111142255	0.677048842	1.156444429	0	0.702199927	2.103122117	0.753752742	0.436976123	0.995986899
2.1.1.144	0.642380919	0.059214057	0.198366489	0	0.07815489	0	0.197382137	0	0	0.212333282	0.524451361	0.249714964	0.049814405	0.318716764	1.106297323	0.070865029	0.250326962	0.101750446	0.292001734	0.131529981	0	0	0	0	0	0.156580039	0.21577995	0.510261762	0	0	0.375320451	0.700974844	0	0.011670764	0	0.870429233	0.166954877	0.141911442	0.242057047	0.624501827	0.096637597	0.269360783	0.248925167	0	0.194239953	1.201766944	0	0.269149441	0
2.1.1.148	0	0	0	0.009388496	0.116441993	0	0.19453571	0.760859145	0	1.260393165	0	0	0.139323081	0	1.321547942	0	0.634460895	0.334436691	0.667214232	0.469663746	0.203242654	0	0	0	0.950543491	0	0.310457636	0	0.219941154	0	0	0	0.030532555	0.070271808	0.318652229	0.023113334	1.138387123	0.885004711	0	0	0	0	0.081821984	0.965734039	0.09479789	0	0.456130552	0.269319245	0.313700355
2.1.1.152	0	0.082945195	0.001899808	0.008065422	0.097972303	0.001975769	0.095444672	0	0	0.097834359	0	0.052308184	0.049879657	0.050046601	0.044384417	0.096110707	0	0.009191862	0.018829629	0.065644114	0	0.084085981	0.019854321	0	0.304331788	0.077602685	0	0	0	0.067866477	0	0.046084582	0	0.044618585	0.039122385	0	0	0	0	0	0.053794655	0.027857309	0.040963103	0	0.086488893	0	0.215487814	0.05784256	0.018348926
2.1.1.161	0	0	0	0	0	0	0	0	0	0	0	0	0	0	0	0	0	0	0	0	0	0	0	0	0	0	0	0	0	0	0	0	0	0	0	0	0	0	0	0	0	0	0	0	0	0	0	0	0
2.1.1.163	1.412503111	0.619902624	0.583218286	1.470708953	1.01995773	0.785139527	0.989531518	0.10533042	0	1.168983618	1.248706043	1.307323725	0.787773912	0.170282548	0.681880932	0	0.791747491	1.015142759	0.116356195	0.412699386	0.19705387	0	0.224967638	0.466919414	1.336189557	0.263450023	1.344108676	0.921788447	0.093864515	0.147408357	1.3593793	1.431293406	0.484397403	0.001780805	0	0.772902664	0	0	0.278851957	0.901393918	0.379203974	0	0.072422983	0.420639036	1.333769701	0.932599627	0	0.247927889	0.466377108
2.1.1.166	0.62999083	1.026183681	1.04795308	0.143647798	0	0.32589027	0.004931035	0	0.353097593	0	0.939447156	0.342181172	0.01473706	0	1.077962316	0.174423101	0.417023063	0	0.12576264	0	0	0.112200875	0.114204175	0	0	0	0.412928071	1.310608486	0	0.347991019	1.342629677	1.129363188	0	0.092969391	0.090826569	1.098001159	0.3424055	0.049136003	0.286939571	0.297286053	0.025071673	0.773291021	0	0.347199529	0.842127526	1.329425346	0	0.134892578	0
2.1.1.17	0	0.24417844	0	0.073350022	0.052392507	0.040736607	0.094857026	0.043668469	0	0.072793596	0.03429689	0	0.00937363	0	0.050708901	0	0	0	0.044694133	0	0	0.013293017	0.084014753	0.068525443	0	0.074360135	0.348813984	0	0	0.030365223	0.002084044	0	0	0.002437274	0.083106118	0.001050308	0	0	0	0.014356051	0	0	0	0	0.091989103	0.060696507	0	0	0.076207863
2.1.1.170	1.127845239	0.845858837	0.932177699	1.17578296	0.169745207	0.411868	1.020092416	0.910267936	0.943686944	0.837868948	0.852839856	0.794049328	1.014794258	0.82177939	0.10354004	0.863506248	1.139327119	0.839421333	1.054921608	0.865520907	0.832197652	0.940238807	1.178105352	1.154012804	0.792685513	0.968064527	0.948677264	0.883318419	0.807091124	1.159493162	0.90275091	0.817614006	0.875707993	0.835241222	0.967560435	1.023063881	0.971172844	0.851452522	1.219936826	0.812947839	0.924210729	0.817630521	0.863577241	0	0.977197684	0.865783593	0.962964953	1.043445375	1.047738395
2.1.1.171	0	0.864468709	1.152238248	0.835913068	0.034796919	0.067768094	0	0	0.679367108	0.364564846	0.067121324	0.154818986	0.329811461	0.169121124	0.9128603	0.141083365	0	0.440472901	0.383549031	0.006064411	0	0.401799502	0	0	0.474463757	0	0.890627925	1.142539957	0.088621333	0	0.744990295	0.620546519	0.26847617	0.302066258	0.373767552	1.083031812	0.121680356	0.199763945	0.270929886	0.824096923	0	0.640063531	0	0.362648692	0.251995919	1.135170526	0.469245863	0.306117717	0.139706719
2.1.1.172	0	0.578585999	1.14355219	0	0	0.302046527	0	0.093431011	0	0.238034246	0	0	0.297309137	0	0.197428799	0	0	0	0.035471959	0.129082925	0.453628684	0.042808253	0	0.247184074	0.569667671	0	0.083949411	1.306079768	0.631567919	0.218999452	0.621445454	0.60507949	0.251902597	0	0.429387723	1.429294858	0	0	0.783986952	0.222536095	0	1.303434899	0	0.330349454	0	1.107925239	0.458552591	0.417239974	0.690161626
2.1.1.173	0.103390061	0.694495984	1.36571318	0.269830258	0	0.010570425	0.474279694	0.213101458	0.275057555	0	0	0	0	0.312873562	0	0.117745511	0	0.39048343	0.126058737	0.038813389	0.326628295	0.224617883	0.320656183	0.337814969	0.136898457	0.172620971	0.806352812	0.847669015	0.021183775	0	1.368676324	0.657489139	0.140187581	0.100733197	0.138164998	1.147676137	0.323210199	0.228471936	0.316049041	0.217495605	0	0.781420988	0	0.000930583	0.269124498	1.081358722	0.204434869	0.383264075	0.208809508
2.1.1.174	0.202803097	0	0.087341294	0.245962316	0.166394665	0	0	0.231860905	0.106876118	0	0.074248931	0	0	0	0	0	0	0	0.112489652	0	0.224363666	0.259864836	0	0	0	0	0.339451129	0.830989013	0.140925078	0	1.229602074	0.727264319	0.033407979	0.188348884	0.124717492	0.773448452	0	0.098579202	0.339868308	0.514622109	0	0.041636514	0.233404613	0	0.175756599	1.034506833	0.103218885	0	0.140826441
2.1.1.176	1.961793939	1.335410195	1.008852368	1.082223722	1.105016576	0	0.734311347	0.605554904	1.005963268	0.720825112	1.931720786	0.205640463	0	0.281557981	0.724183271	0.991395573	0	1.254024125	1.139790672	1.100951984	0.868711555	1.170027282	0.665769241	0.958116096	1.000267241	1.118129835	1.20110793	0.525580716	1.345991056	0	0.670295292	1.304029398	0.989164386	0.792981928	1.264086994	0.949770388	1.203597372	0.983528536	1.224509968	1.003013283	1.217247623	1.141276933	0.605003696	0.837523643	1.511213475	0.700060116	0.798162923	0.624413163	0.986202679
2.1.1.177	1.1667599	0.974932206	0.965338655	0.20453137	0.942229327	1.124620872	0.889402085	0.883814496	1.6245289	0.875298773	0.998107185	0.894635477	0.936531753	0.888169222	1.146343293	1.170874529	0.889032782	0.945144014	0.925588841	0.962102796	0.921743591	0.34013303	1.105105836	1.147396486	0.039181329	1.02933312	1.021465564	0.854032459	0.965082968	0.853442392	1.138114324	0.9520875	1.189331327	1.056560874	1.264216455	0.95364056	0.996280033	0.909141162	1.01948843	1.143766764	0.999283938	1.05680458	0.750369256	1.042458208	1.100838819	1.005713365	1.069933035	0.966024838	0.815414201
2.1.1.178	0.175479532	0	0	0	0.147682047	0.104431528	0	0.215094645	0	0.051573995	0.207754419	0.075292291	0.006108546	0.196904923	0.942267246	0	0	0.100046626	0	0.281878566	0.079140291	0	0	0	0	0	0.200311891	0.462884461	0.178651122	0	0.800717633	1.181410879	0.150653089	0.206129418	0.124792145	0.438408543	0.11431895	0	0.159635068	0.698834295	0	0.168160271	0.219465437	0	0	0.74585896	0	0	0.176936194
2.1.1.181	0.068813896	0	0.218774165	0.09721245	0	0	0	0.065510213	0.230096039	0.249044387	0.162385004	0.404033512	0.215231319	0	0	0.198849191	0	0	0.097951348	0	0.025324635	0	0.052874432	0	0	0.302095763	0.379688567	0.975835141	0	0	1.291537012	1.095208286	0	0.108501181	0.103882139	1.071146959	0	0	0.209234808	0.80173795	0	0.338175388	0	0	0.196486688	1.133330582	0	0.27150721	0.229375249
2.1.1.182	0.997902049	1.067936948	0.858224804	1.019053414	1.042877443	0.469411541	1.115091767	0.99960479	0.980355864	0.904396271	0.977786025	1.098186195	1.035233454	0.985021844	1.028788506	0.999521941	0.850475367	0.859419753	0.852103849	1.063757248	0.965750599	0.899481518	0.976656238	0.882652399	1.089225795	0.938999529	0.922092506	0.944885484	0.84814798	0.988604544	1.047743122	1.080365763	1.02158788	1.022953753	0.928910909	0.93083274	1.016628497	1.024878447	1.033857286	0.981709914	1.113107113	1.060684828	0.78091407	0.952176221	0.934946831	0.911576367	1.063678893	1.089392058	1.054975048
2.1.1.184	0	0	0	0.111338338	0.128977014	0	0.036745055	0	0	0	0	0.18405703	0.125494809	0.001665694	0.127740873	0.025262668	0.073866862	0	0.164057502	0	0	0.084425018	0.145778754	0.072268722	0.064135041	0.109279776	0.111966401	0	0.342468434	0	0	0.15410465	0	0	0.010223131	0.018726952	0	0	0.072846774	0.221359381	0.102456301	0.084194083	0.226755612	0.933241194	0.087113866	0.029851408	0.022758106	0.150571141	0.201042987
2.1.1.185	1.021720586	0.981685195	0.924141384	0.957732497	1.011960679	1.049156363	0.949556237	1.072627006	0.907526145	0.994014468	1.115088501	0.968059602	1.126979734	1.079984775	1.134092609	0.85662072	0.985035479	0.82204345	0.960004009	0.952732616	0.895149307	1.13155843	1.150024959	1.030578822	1.135839019	1.11205725	0.916815891	1.059910816	1.137125801	0.137960154	0.90442394	1.071236595	1.033971051	0.892860929	0.89833546	0.888678149	0.959547828	1.076714754	0.895514793	1.077997742	0.918211642	1.1420282	1.083732089	0.901338142	0.986940419	1.123249403	0.926700562	0.938132472	1.128705484
2.1.1.186	0.04585255	0.0492498	0.672646226	0	0.326869083	0.339077446	0	0.213618957	0.194873515	0	0	0.137287592	0	0.071089919	1.351288412	0.135106686	0	0	0.37037049	0	0.229157909	0	0.164415529	0.131985851	0.395397703	0.040750704	0.500305817	1.204755817	0	0	0.881429393	0.863570009	0.269565686	0.340142306	0	1.202118047	0	0.01211332	0.150506854	0.327409978	0	0.933497973	0	0	0.316392971	0.535749507	0.390227894	0	0
2.1.1.187	0.372165662	0.796897888	0	0.395835322	0.229700673	0.127676021	0	1.316597389	0.129832283	0.750121271	0.331228945	0	0.349420038	0.285341125	0.326472398	0	0.394323537	0	0.400821676	0.5985378	0	1.239166768	0.971700025	0.231179705	0.682310451	0.105786356	0.084433987	0.639719985	1.099479693	0.165529415	0.961892869	0.502185891	0.297705891	0	0	1.06724977	0.66720216	0.037812703	0.140899729	1.089685927	1.321888462	0.439563675	0.775583861	0	0.091319191	0.806005734	0.024342338	0	0.159920741
2.1.1.189	0.154297389	0	1.088962701	0.543932955	0.201696849	0	0	0.179830412	0.263742457	0	0.051860268	0.26848766	0.286353808	0	0	0.071115066	0.08351541	0.28838724	0.168115036	0.224554915	0.199468963	0.134594456	0.031420084	0	0	0	0.072426974	0.977171558	0.088396674	0	0.075760599	0.872617297	0	0.113413023	0.194984789	0.64064346	0.03100209	0.252128342	0.078542495	0.432477454	0.222583815	1.085553449	0.269198492	0	0	0.64003935	0.315004825	0	0.277471155
2.1.1.190	0.824883631	1.311767758	1.317546216	0.266009542	0	0	0.318860376	0.217344903	0	0.170625528	0.606039584	0.280290022	0	0.305269434	0.097634004	0	0.129651205	0.364761605	0	0.154878465	0.011934374	0	0.252045397	0.364524626	0	0.129720442	0.130143151	0.522025499	0.266539167	0.312967674	0.620906262	0.906042375	0.201643773	0.124156737	0	0.5877299	0.174864398	0	0.416461718	0.78555976	0.102420984	1.119953302	0	0.132945278	0.563793151	0.69328636	0	0	0
2.1.1.191	2.263714613	0	0	0.016591684	2.822993806	1.765578381	0.305995951	0	1.368469867	2.356596877	1.324072479	0.509889638	0.598667145	0	1.576245272	1.700987886	0.357509002	0.963308412	1.352629242	0.844375938	1.480314148	0	0	1.828923455	0	0.748509668	0.658475128	0.642435984	1.385041844	0	1.441370714	0.40378134	0.759368463	1.252984391	0.778038781	0.349680328	2.411682552	0	1.307840082	0	0.920905057	0	0.620217727	0.532341473	0.948526636	1.473578523	1.72634443	1.132281884	0.554327655
2.1.1.192	0.745737821	1.231137407	0.995880745	0.824793868	1.181091449	0.951535413	0.93565134	1.258423288	1.637206908	1.792558532	1.198093632	1.321307514	1.188336678	0.685045704	1.268888822	0.957029844	1.054764371	1.162411984	1.434856433	1.102610399	1.293981042	1.201712857	1.204015184	1.070115749	0.851648264	0.797163944	1.365547967	0.749062969	1.043524115	0	0.80415525	1.115053676	1.392432867	1.117983015	1.095079758	0.854725587	0.715427763	0.87364046	1.06601198	0.882971265	0.722805756	0.779752132	1.182427489	1.049258818	1.035680795	1.202012707	1.217223291	1.246928039	0
2.1.1.193	0.866993515	1.131492475	1.18874834	1.181155081	0.853232433	1.142434386	0.289598953	1.210094768	0.930867549	1.154456362	1.042754143	1.130942832	0.799813408	1.10581263	0.800085676	1.074485407	0.910034071	1.039032689	0.736775093	0.981910452	0.919433709	0.00824	0.773165722	0.99099921	0.758217581	0.539511485	0.770626139	0.960169763	1.209793136	0.923852257	1.18432264	0.958113782	1.030939355	1.035313496	0.950367407	0.760375301	1.076024948	1.137176549	0.790025426	0.798117557	1.218628042	1.083750563	0.92599696	0.878870446	0.737785405	0.982351333	0.845214128	1.032041702	0.630123946
2.1.1.195	0.290816289	0.103428628	0	0.197306284	0.194933633	0	0	0	0.778667023	0.811513432	0.930508977	0.526837416	0.2811022	0	0.336335619	0.88094949	0	0.582422728	0.927611406	0.981126707	0.350140773	0.137732419	0.233221993	0.246596983	0	0.613948405	0.351447534	0.394666944	0.221648198	1.201771235	0	0.025283561	0.308968833	0.88196462	0.346073722	0	0.740713845	0	1.017603439	0.045924387	0.320052175	0	0.101078293	0.129812543	0.818834804	1.244587486	0.451723629	0.587205254	0
2.1.1.196	0.191104392	0	0.04646249	0.077262384	0	0	0.163011588	0	0.118070767	0	0	0.002428215	0	0.117289204	0	0.041485038	0.190208057	0.385236969	0.62838324	0.472284005	0.65832914	0	0	0.13254654	0	0	0	0.097435783	0	0.005357494	0	0	0.272608469	0.077085629	0	0.412388262	0.01394676	0.133225041	0.75619079	0	0.109878962	0	0	0.041401683	0.203910633	0.662215237	0.249372731	0	0
2.1.1.197	1.1496635	0.689297771	1.092236086	0.576744028	0	0.325877331	0	0	0	0	0.745802959	0.539520233	1.282818689	0	0.287818137	0.102018965	1.061404285	0.155729864	0	0	0	0.267854412	0	0	0	0	0.434892991	1.174060969	0	0	0.588171025	1.167484153	0.222160386	0.093745173	0.330465939	1.180432721	0	0.328499602	1.040001558	0.122580693	0.027233456	1.053398577	0	0.266014028	1.210351149	1.034076816	0.389338626	0	0
2.1.1.198	1.521866397	1.243324749	0.760658996	0.618146529	0.925796069	1.409156374	1.114730649	1.128719002	1.143747722	1.148539012	1.813722903	1.943572505	1.921993127	0.953249786	1.039450478	0.739509949	0.795744873	0.791100904	1.156627401	0.954904786	1.119462011	0.953110631	1.238672688	1.075460249	1.076342496	0.828874572	1.092344463	1.122346282	1.187984761	0.866756757	0.958250705	1.286783869	0.993906184	0.969170393	0.954834528	0.864336247	1.229365873	1.093478284	0.865915284	0.661155635	0.793855341	1.059664683	0.947693958	0.815898418	2.033345084	0.904869519	0.792219185	0.84789642	1.109176946
2.1.1.199	0.900346581	1.071538271	0.927726595	0.912991737	1.08185558	0.247626382	1.13067868	0.991427756	2.316902208	0.75658268	1.002456586	1.203295414	1.119489902	0.974515943	0.98229139	1.306109338	0.729148309	1.267254181	1.037874393	1.259568784	1.19511933	0.83916917	0.746431794	1.814014402	0.855215105	1.200605486	1.08340681	0.836054007	1.179245321	1.208731252	0.986507749	1.177968936	1.261368662	1.325797146	1.5820995	0.78548566	0.998225699	0.855057709	0.839855434	0.811654583	0.939742136	0.861415435	1.050457358	0.816647864	0.733991749	0.788697589	1.197081422	1.588591844	0.907533423
2.1.1.2	0	0	0	0	0	0	0	0	0	0	0	0	0	0	0	0	0	0	0	0	0	0	0	0	0	0	0	0	0	0	0	0	0	0	0	0	0	0	0	0	0	0	0	0	0	0	0	0	0
2.1.1.201	0	0	0	0	0	0	0	0	0	0	0	0	0	0	0	0	0	0	0	0	0	0	0	0	0	0	0	0	0	0	0	0	0	0	0	0	0	0	0	0	0	0	0	0	0	0	0	0	0
2.1.1.206	0	0.000964786	0.000237699	0.000176591	0	0	0	0.001210595	0	0	0.000370359	0	0.001233896	0	0.000224879	0.000612524	0.000433968	5.14319E-05	0.001181219	0.001242587	0	0.001199098	0	0	0	0	0.001278689	0	0	0	0	0	0.000118543	0	0.00128225	0.000720277	0	0	0.001176589	0	0.001160737	0.001016865	0	0.000275854	0.000574268	0	0	0	0.012009189
2.1.1.207	0.732981505	0.862202872	1.055773456	1.054837903	1.021070667	0.229393793	0.938009943	0.927819565	0.802497691	0.876935097	0.740337613	0.023674102	0.099446105	0.956861037	0.849776316	1.166559159	0.948557256	0.91434937	0.942766067	1.105408008	0.992300535	0.611688425	0.96611482	1.258256406	0.822344434	1.2090928	1.150972445	0.811248017	1.021611456	1.000704246	1.177130477	0.926266772	1.089828938	0.805954195	1.086506917	0.939533764	0.875115013	1.122915988	0.901690314	0.81470139	1.17167889	0.888631647	1.079180101	1.027322967	1.105496231	1.220253838	1.078346535	0.986758203	1.119568923
2.1.1.210	0	0	0	0	0	0	0	0	0	0	0	0	0	0	0	0	0	0	0	0	0	0	0	0	0	0	0	0	0	0	0	0	0	0	0	0	0	0	0	0	0	0	0	0	0	0	0	0	0
2.1.1.213	0	0.029419173	0	0	0	0.019539431	0	0.054422809	0	0	0.018589345	0	0	0.064423778	0.000635334	0.003914995	0	0.182067327	0.077282635	0.039352518	0	0.066445233	1.098840754	0.017389505	0	0	0.004349722	0.062250048	0.014607309	0	0.096800343	0.043863941	0.097666529	0.082965106	0.071958462	0.007330441	0	0.046764515	0	0.016292004	0.108076229	0	0.161955506	0.021862687	0.023127376	0.000742575	0.023577614	0.086281386	0.09696311
2.1.1.215	0	0	0	0	0	0	0	0	0	0	0.00899854	0	0.00174925	0	0.001795841	8.33238E-05	0.001282286	0	0.000727129	0	0	0.000600055	0	0.000934795	0	0.001942492	0.000164901	0	0.001871073	0.001715497	0	0	0	0	0	0.001757738	0.000450292	0	0.001339897	0.000236036	0	0	0.000554001	0	0.007251504	0.001321612	0	0	0.010579084
2.1.1.217	0	0.336284376	0.18968903	0	0	0.174208174	0.751062713	1.271146627	0.643712076	1.377950311	0	0	0.319415389	0.328051855	0.149579214	0.448611844	0.14269579	0.704317426	0.581577369	1.120272559	0.602982113	0.009610232	0.98697556	1.292089825	0.329878313	1.42687532	0	0	1.136429279	1.270506513	0.119301412	0.01028965	0.772050643	1.107950908	0.734569518	0	0.557002864	0.846799659	0.085090466	0.849051225	1.280135786	0	0.584089447	0.23830604	0.308047403	0.039694656	0.384379924	0.837563193	0.863772596
2.1.1.219	0.200323811	0.037791159	0	0.886359564	0.131640354	0	0	0.035854746	0	0.009731453	0.093607268	0	0	0.828648417	0.820376936	0	0	0	0	0.049418325	0.152775365	0.02534681	0	0	0.791389784	0.019898746	0.187794096	0.060076068	0	0.143684961	0	0	0.004478212	0	0	0	0.056195456	0.091437892	0.200282992	0	0	0.055774991	0.000264937	0	0.179273642	0	0.137415242	0	0
2.1.1.222	3.432504628	1.903037712	1.410672752	0.025158503	0.313797871	0.261478356	0.798014067	0.466692961	0.15729558	2.834583896	3.303831213	0	0.017640464	0.691601601	0	0	0	0	1.196748483	0.418642952	0	0.327372291	0.96036322	0	0	0	2.044738952	2.120616735	1.014062354	0.546767637	1.733535689	1.34033732	0.301451305	0.871799951	0	1.595095281	2.476752617	0	0.583901728	1.671050842	0	0	0.148090861	0.212809976	1.999611481	2.413796472	0.997286551	0	0
2.1.1.226	1.15044147	0.011700886	0	1.054332887	1.382812998	0	0.405922672	1.263900407	0.791749084	1.163685131	0	0.065135816	0	1.268739905	1.122579492	1.285056068	0.534639413	1.019999253	1.139024425	0.563287916	0.634508012	0.604740552	0.938298419	0.66110262	1.060280005	0.853953454	0.38342395	0.154600199	1.221999244	0.82091154	0.321625645	0	1.099774364	1.179395134	1.009893239	0.242830154	0.668203438	1.038458202	0.719784825	0.532717468	0.936022833	0.164282732	0.246617986	0.975742583	0.513777848	0.319604148	0.606784486	0.971818757	0.494674941
2.1.1.228	1.028104358	0.898990702	0.844391156	0.77450409	1.094059474	1.144331088	0.933381271	0.936468376	0.874223227	0.917857655	0.922112328	1.100434828	0.914471327	1.03263945	1.012747678	0.879879462	1.031496197	0.834922452	0.77086721	0.886776624	0.903309624	0.995868293	0.929182135	0.960040518	0.904229169	0.880783498	0.847872754	1.058845534	0.905341557	0.030240396	1.023533762	1.134322922	0.621876509	0.455426273	0.36150036	1.129302171	0.129071126	0.999595979	0.882646661	1.181669381	0.870439684	0.927909866	0.821831715	0.859285059	1.108653438	0.819577133	0.934519801	0.824278368	0.905908077
2.1.1.245	0	0.10342311	0	0	0	0.000381372	0.054459164	0.097205487	0.061279382	0.028636528	0.045791608	0	0	0.092606473	0.068569026	0.522928962	0	0.094797099	0.18413049	0.124561812	0.141103275	0	0.006732571	0.029785159	0	0	0.039375754	0.074894924	0	0	0.028374244	0	0.220496443	0.269123319	0.225392766	0	0	0.068540142	0.10371618	0	0	0	0	0.077945064	0.052396823	0.076873909	0	0.201681578	0
2.1.1.246	0	0	0	0	0	0	0	0	0	0	0	0	0	0	0	0	0	0	0	0	0	0	0	0	0	0	0	0	0	0	0	0	0	0	0	0	0	0	0	0	0	0	0	0	0	0	0	0	0
2.1.1.247	0	0	0	0	0	0	0	0	0	0	0	0	0	0	0	0	0	0	0	0	0	0	0	0	0	0	0	0	0	0	0	0	0	0	0	0	0	0	0	0	0	0	0	0	0	0	0	0	0
2.1.1.250	0.346201989	0.201144507	0.076635578	0.275534662	0	0.360283309	0	0.261374278	0	0.388405188	0	0	0	0	2.758003467	0.12151011	0	0.238524962	0	0	0	0.098079358	0.115437587	0	0	0.364197735	0.211980488	0	0.07918704	0.239113453	0.227054899	0.054510827	0.778562386	1.029862668	1.253006902	0.33775693	0.042892945	0	0.211134612	0.141827835	0	0.156724065	0	0.154863232	0	0.131010006	0	0	0.318525611
2.1.1.254	0	0	0	0	0	0	0	0	0	0	0	0	0	0	0	0	0	0	0	0	0	0	0	0	0	0	0	0	0	0	0	0	0	0	0	0	0	0	0	0	0	0	0	0	0	0	0	0	0
2.1.1.33	0.965268288	1.020910786	1.082479468	0.936723706	1.103785513	1.01836804	0.807921832	0	0.892939866	1.057018209	0.942301811	1.012585899	0.99520159	0.988527371	0	1.152585692	1.049425708	1.04973509	1.008918446	1.010387154	1.033942167	1.187001367	0.793131335	0.995961888	1.188718345	1.181614454	0.588508705	1.20304515	1.113689834	0.92078129	1.062753389	1.196406732	1.031505814	0.999873456	0.850492827	0.986817519	1.123412409	0	0.222950805	1.026602087	1.106134929	1.074777669	0.556878087	1.132004132	0.972140184	1.191883448	1.038711029	0.92339733	0.789497626
2.1.1.34	0.104805287	0	0	0	0	1.304061307	0	0.048628289	0	0	0.362508921	0	0.05123275	0	1.328816725	0.227146463	0.09626059	0	0.088899582	0	0.038915423	0	0	0.045151348	0	0	0.193189944	1.138512752	0	0.017700749	1.034849166	0.870062883	0.107348806	0.022800625	0	0.502628512	0.148266637	0	0.292807409	0.250739392	0	0.433943008	0.224308136	0	0	0.550575576	0	0.09001862	0.347645743
2.1.1.35	0.52747371	0.927494137	1.305246767	0	0.300172644	0.19247329	0.032965257	0.938002907	0.134143108	0	0.285900852	0	0	0	0	0	0.876354631	0.029099789	0	0.132327425	0.091436068	0	0.254566003	0	0	0.078050104	0	0.756519629	0	1.08891747	1.046520171	0.875712874	0.303554664	0.231821182	0	0.889398572	0.028330163	0	0.229787984	0.592416882	0.06538855	0.644397283	0	0.354711225	0	0.667695316	0	0	0.105553275
2.1.1.37	1.757269362	1.22377611	0.740489417	0.917429907	0.042069655	1.929740299	0.839367002	1.771772072	1.752903064	0.847971284	1.435088819	1.136089773	0.346933169	1.429019392	1.483002397	1.100876678	0.442931543	1.603756107	1.216641797	2.167249506	2.195802023	1.951944574	0.329043797	0.665630696	0	0.834528127	0.185893652	1.577421809	1.263130897	0.550219216	2.628305249	0.96047357	2.242493743	2.224456251	1.515308769	1.108457952	2.49125636	2.236564836	0	0.897730991	1.223281188	1.216929361	0.483452914	0.393496059	0.448223231	2.521234564	2.307815805	0.780323854	0.123858557
2.1.1.4	0.011360155	0.017488118	0.006022012	0	0	0	0	0.042745319	0	0.031976405	0.288067461	0	0.018929446	0.040056601	0.004325487	0	0.02401707	0.030076912	0.013137947	0.006178937	0.026912867	0.000954618	0	0.03733552	0.023441773	0.007961547	0	0.038851138	0.010851509	0.031042362	0.006633238	0	0.01196565	0.010267634	0	0	0	0.008914803	0.031459847	0	0	0.018674712	0.036804089	0	0.310610561	0	0	0	0.020864666
2.1.1.41	0	8.36074E-06	0.000110797	0.000132874	9.62408E-05	0	0	0	0	0.00011651	0	0	7.05277E-05	0	0	2.6738E-05	0	4.2238E-05	4.66302E-05	4.16671E-05	9.15236E-05	0	0	3.44047E-05	0.000136637	0.000120659	1.80631E-05	0	0	0	3.72619E-05	7.71219E-05	0	0	0	0	0	0	0	0	0.000116103	0	0	0.000101594	4.39141E-05	2.12636E-05	0	7.43917E-07	0
2.1.1.45	1.338164877	1.045836442	0.748146411	1.263278326	0.820922473	0.289950803	0.427044686	0	1.233247953	0	0.841814522	0.878092185	1.194545685	1.131829059	0.132794283	0.57309639	0.294967053	0.35469052	0.534778378	0.385971444	0.678801461	1.290723956	0.690060872	1.213688773	0.812695665	1.022552238	0.674034855	0.64588392	1.101326749	1.017129731	1.320890678	1.046080653	1.015721987	0.790300257	1.050291434	0.701236895	0	0.063786625	1.17978615	1.207823798	1.306279361	0.9070941	0.32571805	0.064818734	1.311165333	0.663174082	0.898426803	1.096526277	0.910038823
2.1.1.5	0	0.000238386	0.000267472	0	0	0	0	0.000208561	0	0	4.56082E-05	0	0	1.96167E-05	2.02931E-05	0.000216	0.000109633	0	0	0	0	0.000288399	0	0	0.000106236	0.000142677	0	0	0.000174801	0	0	0	0	7.78909E-05	0.00025631	0.000278742	0	0.000285184	0.000106874	0.000154765	0	0.000241522	0.000129302	0	7.1167E-06	4.87442E-05	0.000147041	0	0
2.1.1.6	0.029681586	0.022786326	0	0.002603718	0.003823529	0	0.029262754	0	0.026684791	0	0.029385675	0.003641129	0	0.016987247	0	0	0.02270064	0.020640135	0	0.001851577	0	0.000335778	0.001003701	0.002093485	0	0	0.003503537	0.005196912	0	0	0.024076739	0.026226403	0.026812866	0.026759227	0	0.034738075	0.020107835	0	0	0.01837993	0.012582244	0.001989144	0	0.015943164	0.024142685	0	0.02745562	0.003042698	0.013354425
2.1.1.63	2.479003954	2.257313884	0.668180592	0.454458824	2.359449442	0.521513859	0.233161956	2.30778215	2.565155389	1.168094163	2.273839711	1.192954871	0.710949148	0.275649798	2.827828837	0.803374986	0.575418926	1.636169834	1.223844475	1.693819118	1.111713152	0	1.778370326	0	1.073977035	0.854783164	1.535132557	1.295207036	1.364476633	0.513136324	1.400468769	1.931477211	0.241524993	0.918392353	0.921956935	1.423448456	1.36618748	1.527215623	1.003526795	1.789508675	2.449385532	0.901015016	0.804213285	0.785025219	2.264544103	2.481410844	0.522303417	0.510051611	0.47641263
2.1.1.66	0	0	0	0	0.005031458	0	0	0.050941495	0.077172399	0	0	0.048908303	0.080485761	0.039874969	0	0	0	0.012725529	0.028517721	0.07881743	0	0.072249809	0.065066957	0.020302589	0.689308826	0	0	0	0.025369866	0.056935921	0.057052384	0	0	0.04724165	0.026893783	0.067004074	0	0	0	0	0.013350479	0.00841239	0.05417144	0	0.004894404	0	0.040506252	0	0.032402764
2.1.1.67	0	0.101356114	0	0.162099018	0	0.025436451	0.151000733	0.030121477	0	0.045025702	0.040280005	0	0	0.108364428	0	0.009490635	0.019560265	0.027766503	0	0	0.078208075	0.028883792	0.07177395	0	0.03496199	0	0	0	0	0	0	0	0	0.018000211	0.083266418	0	0.097800577	0	0	0.09639733	0	0.088159786	0	0.099276351	0.212653191	0	0	0.083965383	0
2.1.1.71	0	0.062468348	0.032005824	0.030778368	0	0.008325597	0	0.017925792	0.029792771	0	0.030961015	0	0.007029763	0.039061609	0.054143634	0.037265463	0	0	0	0	0	0.014179093	0	0.072298683	0	0.034614159	0	0.024540424	0.015396742	0.028416227	0	0	0.070135197	0.003661671	0	0	0	0	0.03547834	0	0	0	0.020952945	0.020525916	0.031046303	0.140773952	0	0	0.051722172
2.1.1.72	6.280661259	4.248450029	7.003421414	0	2.838469264	3.381118537	2.113295895	1.251181392	1.937773854	7.453862409	4.417769624	3.677663935	3.375230601	0.800168359	4.234455964	3.475227521	4.396990645	3.247817161	2.950704826	2.81011558	3.923108098	0.179375967	0	4.321865212	4.419396689	3.880049833	4.260983667	5.466641426	1.119653042	0	5.174552822	4.84778733	2.522746343	2.120689855	3.062621142	5.048163787	8.405113809	4.739729405	4.714003198	4.892265026	2.207204959	4.643560908	0.817206222	2.808109	4.201537437	4.949606475	0.607658292	1.155425584	1.918643955
2.1.1.74	0	0.364414606	0.192834099	0.157838594	0.187195734	0	0	0.152084598	0	1.09953305	0.240215722	0	0.297177765	0	0.630283914	0.12952824	0.151807384	0.182884841	0.457594035	0.397618731	0.478108977	0.701768839	0.644753928	0	0.231927241	0.993171873	0.934835768	0	0.907653932	0	0	0.00664556	0	0.08687915	0	0	1.168499277	0.237910913	0.901871492	0.704534642	0.10666533	0.126449862	0.669592616	0	0.065860129	0	0.038184681	0.396694891	0.890539446
2.1.1.77	1.660732502	0.255872956	0.414215724	0	0	0	0.282788385	0.221145711	0	0.476270948	1.780249571	0	0.093538604	0	1.05899869	0	0.427503532	0	0.106170945	0	0.118690677	0	0.240099375	0	0.390538965	0	0.92173311	0.839962995	0.474787236	0	0.673116882	0.844777356	0	0	0	1.073074885	0	0	0.225644453	0.40705669	0	0.173248597	0	0	1.615077036	0.88980247	0	0.275210169	0
2.1.1.79	2.949645364	0.701554229	0.305965841	0.609353065	0.386999011	0.304056359	0.429655964	0.035103679	1.381646749	0.246482019	1.391418968	0.30239269	0	0.708622845	1.012805858	0.401185746	0.493439234	0.63757265	0.247433698	0.577009047	0.348703138	0	0.575771033	0	1.607603122	0.21705579	0.363141374	1.242195926	0.400614271	0.72518516	2.768738854	0.360806583	0.641934031	0.010245744	0.963266976	0.577427771	0	0	0.696848231	0.620757699	0.174945079	0.001015042	0.135473039	0.182621861	1.893179626	0.986867184	0.746523907	0.066619441	1.164549955
2.1.1.80	1.889384912	0	0.521287403	0.605555747	0	0.467796716	0.058620807	0.049582892	1.448317867	0.393043438	1.802316269	0	0.30435137	0	0	0.550791183	1.010918968	0.651415063	1.47348993	1.404779531	0.63631179	0	0.661958929	0.522895751	0	0.264558343	1.673472528	0.26807446	0.445805653	0.863599684	1.418318272	1.149266961	0.172233565	0.988655512	0.748182364	0.536551374	0	0.549232991	0.320196633	0.800306637	0.229025668	0.09762479	0.341831621	0	2.158823776	0	0.622577506	0.360622225	0.078641065
2.1.1.86	0.000503867	0	0.000427648	0	0.000495043	0.000747772	0.000560158	0	0.00025751	0.000447092	0.000365911	0.000345454	0	0	0	6.08827E-05	0.000482634	0	0.000400396	0	0	0.000464084	0	0.000403821	0.000135372	0.000822303	0.000144204	0	0.000480628	0.000280161	0.000739266	0.000457457	0.000474629	0	0.000429549	0	0.000546498	0.000757889	0.000559361	0.000183695	0.000727453	0.000858977	0.000706985	0	0.000190253	0	0.000174709	0.000438453	0.000689811
2.1.1.90	0.01682487	0	0.002812431	0	0.015762886	0	0.016282652	0	0	0.015717279	0	0.008553172	0	0	0	0.007994542	0	0.008587461	0	0.008030411	0.008030287	0.007187093	0.018367354	0	0.015020947	0.013127303	0	0	0.009381267	0	0	0.00370297	0.112141568	0.082706873	0.08242481	0.010027409	0.011711629	0	0	0	0	0	0.004540972	0.012806944	0.002013979	0.007213857	0	0.010110954	0.003002811
2.1.1.95	0	0	0	0	0	0	0	0	0	0	0	0	0	0	0	0	0	0	0	0	0	0	0	0	0	0	0	0	0	0	0	0	0	0	0	0	0	0	0	0	0	0	0	0	0	0	0	0	0
2.1.1.98	0.001304761	0	0	0	0	0	0	0	0.000481112	0	0.001288008	0	0.001197165	0	0.000397584	0	0	7.71391E-05	0	0.000992015	0.001091016	0.000256413	0	0.000955621	0.000626331	0	0.000642461	0.000847534	0.000615526	0	0	0.000107108	0.000679441	0	0.000961514	0	0.001159722	0.000923348	0	0	0.000286898	0	0.000578079	0	0	0	0	4.60016E-06	0.012992334
2.1.2.-	0	0	0.030919262	0	0.030875108	0.021362204	0	0.004002825	0	0.003170692	0.064849715	0	0.006202688	0	0.024106784	0	0.042626289	0.007280912	0	0.012042591	0	0.039555037	0	0.001646044	0.136000187	0	0	0.028076157	0.046657027	0	0.169072666	0.047669746	0	0	0	0.042597213	0	0	0	0.045087259	0	0.00156966	0.024712407	0	0.02672222	0.024605335	0.030388723	0.023722199	0
2.1.2.1	0.739156873	0.736503674	1.132125272	0.903180929	0.892318902	1.211375592	0.090935602	0.820177001	1.245638544	1.059864296	1.953536265	0.682982176	1.103208907	0.535404041	0.809270067	1.092962726	0.928443234	0.996425768	0.9014025	0.968254056	0.921859578	0.135247126	0.921623726	1.289620678	0.866659041	0.891500865	1.056845801	1.086219008	0.813908191	0.025343659	1.164234082	1.072285964	1.192810487	1.141230368	1.045678468	1.077740745	0.177286401	1.304244665	0.134914265	1.237640478	1.11512746	1.17123078	0.896694173	0.107692616	1.922491517	0.858499112	1.36181443	1.212424212	0.554380123
2.1.2.10	1.247651633	0.061077784	0	0.568172423	0.809577496	0.280734504	0	0	0.260792126	0	1.555432192	1.19405689	0.578278681	0.448161947	0.045791672	0.321387969	0.34937386	0.752383735	0.293831489	0.472885266	0.519494292	0	0	0.198949208	0.99748109	0.119900693	0.469949864	1.082786734	0.430260462	0.022011931	0.601500392	1.064174634	0.49034395	0	0.038234295	1.35282696	0.062533476	0.622476285	0.512354608	0.774130895	0	0.323079258	0	0	0.658965223	1.227508055	0.123539665	0.638862578	0
2.1.2.11	0.643404579	0.654326911	0.386163863	1.377681887	0.9443478	0.596461554	0.085552343	1.079012328	0.983403554	0	0.668004381	1.303307961	0.965597663	0	0.985748995	0.957251812	0.659366019	0.425248757	0.621719151	0.845230295	0.773788588	0.086554148	0.255583844	0.759581215	0.634418423	0.145131832	1.232174337	0.851489211	0.688560904	0.065720973	0.871385313	1.373654134	0.932390842	0.216516296	0.710225611	0.795755141	0.271804021	0.176828746	0	0.867405508	0.295761365	0.397748751	0.212000666	0.313149339	1.409253667	1.087157911	0.472029039	0.60749632	0
2.1.2.13	0.046509028	0	0.592647591	0	0.470354312	0	0	0	0	0.339564294	0.535102688	0.447727744	0	0.231698799	0	0.495155075	0	0	0	0.440594224	0	0.606640875	0	0	0.184891773	0	0.390878447	2.070711943	0.379416725	0	1.666134218	1.401224446	0.465483131	0	0	1.298074299	0	0.00429592	0.259613764	1.491195964	0	0.310028591	0.581987535	0.14871096	0	2.326085216	0	0	0.138156466
2.1.2.2	1.603859451	1.994937816	1.815695401	0.867280352	0.739058724	1.189599408	1.559164599	1.346090509	0.613898359	1.279325321	1.903060922	2.394729404	2.004643626	1.238076136	1.414791467	1.256796065	1.503488473	1.466617504	0.885663609	0.701608775	1.12897491	0.834115856	0.316798675	0.880718447	2.210312069	0.585145178	1.502190819	1.812891257	0.459131674	0.042733329	1.790319718	1.644599121	0.780242763	0.844608119	0.758735653	1.668012161	0.655245699	0.767662177	0.649383936	1.218042655	0	1.482144055	0.674703378	0.714580124	1.465126682	2.117968119	1.07861399	0.89776349	0.445239699
2.1.2.3	2.385522431	2.506045878	1.285847601	1.967206882	2.17083079	1.375106797	1.388464771	3.316243094	2.339826753	1.441675014	2.057513514	3.146320118	2.643928215	2.177683457	2.373303683	2.765355645	1.465483262	2.600391815	2.66800351	2.54212031	1.788879628	1.429489524	2.567580165	3.653067101	2.276863551	1.617819984	1.622343271	1.249372324	1.370186238	0	2.663679815	1.527328907	3.08965842	3.190359869	2.468039787	1.323073526	3.528752203	2.509920487	1.442872722	2.069855033	0.48714158	1.763386826	2.052976534	0.413000635	1.84480308	2.305359997	2.323679033	2.930467618	1.701090308
2.1.2.5	0.014219969	0	0.325079774	0	0.232543158	0.789924411	0.167800266	0	0.012462513	0.243356825	0	1.067651429	0.821023567	0	0.083269233	0	0.067518748	0	0.353776755	0.131363938	0	0	0	0	0.171956554	0	0.350840085	0.005872768	0.22674479	0	0	0.092859969	0.057865702	0	0	0	0	0.244255599	1.029006673	0.120866907	0.284070829	0	0.026287746	0.303813565	0	0	0.238039758	0	0
2.1.2.9	0.996646006	1.146947988	1.174757911	1.237378177	1.187284926	1.116442391	0.761024486	0.79781357	1.254294327	0.891220731	1.807631106	1.151181998	1.009878759	1.142545994	1.064433494	0.876660304	1.365961576	1.094752038	1.271342041	1.144293441	1.216432456	0.90209801	0.860341189	0.385692811	1.129874155	1.038599255	1.165950418	1.008858637	0.791336881	0.950001827	0.968986328	0.869024721	0.971685718	1.235605057	1.15354318	1.204849008	0.796708291	0.78373576	0.725207012	0.95638303	0.788967184	1.244264666	1.067609815	0.175226295	1.751456534	1.099193211	1.183495326	1.010297682	1.055279736
2.1.3.-	0	0.035802831	0	0.126350925	0	0.076488469	0.136951921	0	0.080744893	0	0.875498796	0	0.234349383	0	0.097155246	0.003266758	0.097383776	0.144504198	0.114189751	0.160305642	0.102256325	0	0	0.040370925	0	0.182263062	0.058765681	0.057714997	0.128105466	0.008338162	0.230054409	0	0	0.05417791	0.212377031	0	0.049566724	0.242123835	0.195265326	0.168460945	0.184022761	0.238603568	0	0.096141006	0.96315431	0.175817526	0.283908278	0	0.162843384
2.1.3.1	0	0.050832	0	0.164455542	0	0.0161881	0.007254564	0	0.039365819	0	0	0	0.075815799	0	0	0	0.059949021	0.078904967	0	0.043409807	0.083023044	0.065414425	0	0	0.768371452	0	0.082686746	0	0	0.071981173	0	0	0	0.081598635	0.053376272	0.03746235	0.017891699	0.00417709	0.079670053	0.037413014	0.056815837	0	0	0.071623678	0.018690693	0	0	0.055221759	0
2.1.3.11	0	0.057650459	0.021798863	0.040551112	0.007848507	0.431569133	0	0	0	0	0	0.3327804	0.251960231	0.044576295	0	0.049962899	0.012971276	0	0.072472993	0.042078116	0.080169145	0	0	0	0.060756825	0.051505675	0.059219894	0	0.079057141	0.059218529	0	0.033255657	0	0	0.009565186	0.053880306	0.033121243	0	0.031623636	0.081092297	0.01412756	0	0.030283618	0.061216906	0.057380131	0	0.070654344	0	0.048286348
2.1.3.2	1.088938632	0.81412644	0	1.076955672	1.059680539	0.456816419	0.635687953	0.89967281	0.801203372	0	1.472497402	0.999504997	1.129262436	0.847987558	1.239827676	1.012505642	1.159786687	0.800450219	0.805236112	1.214999658	1.101258759	0.878039533	0.8541607	1.029400365	0.747620536	0.806744769	1.135898892	1.157049969	0.814605768	0	1.094369059	1.106335704	1.09779527	0.781226092	1.073994979	1.189585854	0.724580688	1.233080988	0.810117108	1.083515893	0	0.349356239	0.720716355	0.893618281	1.477487233	1.126520138	1.173486063	0.931316671	1.165655895
2.1.3.3	0.964817832	0.82943601	0.671236336	0.290096923	0.836902911	0.39489043	1.59161463	1.124544256	1.149952847	1.41620262	1.117758764	0.938746977	1.101576354	0.782626976	0.392265856	1.038548222	0.669919686	1.327122758	1.124921503	1.30187609	1.431773569	1.932029446	0.760347667	0.219000945	1.167802029	0.603690679	2.316327223	1.563227895	1.112384404	0	1.066367243	1.516924588	0.959314708	1.26576392	0.6286998	1.597158652	1.9410807	1.276811757	0.245256334	0.675525022	0.38448014	0.79821503	0.392863885	1.036157726	0.980469852	0.762650001	0.936873435	0.380390095	0.885619846
2.1.3.6	0	0.103960705	0.036396526	0.119832388	0.130231127	0.118070516	0.022199594	0.00081227	0.054667495	0.137382581	0	0.117642925	0.029095088	0.10406239	0	0.031806995	0	0.081279527	0	0	0.151884562	0.115902733	0	0	0	0.633925141	0.868714143	0	0.585495487	0	0.073560947	0.0825726	0	0	0	0.083859796	0.013063361	0	0	0	0.103776072	0.029287103	0	0.122275368	0	0.131904399	0.113299561	0.138530882	0.118320316
2.1.3.7	0.040280066	0.007464454	0.014999284	0.05627212	0	0.043035478	0	0	0.010302354	0.059179524	0.101605722	0.003390359	0	0	0	0	0	0.047858451	0	0	0	0	0	0	0.008877443	0	0.039099189	0.017129764	0	0	0.017726	0	0	0	0.04174715	0	0.041850321	0	0	0	0	0	0.034393666	0	0.097806367	0	0.05121465	0	0.015978044
2.1.3.9	0.185518935	0.028451234	0	0.101207754	0	0	0	0	0.204712792	0.069417579	0.19989847	1.079984514	1.146471808	0.120444406	0	0.060859654	0	0.219327858	0	0	0.080652564	0	0	0.168801079	0	0.019419831	0	0	0.197629803	0	0	0.098399258	0.126458909	0.174075278	0.170485868	0	0	0	0.007606718	0	0.136968976	0.128176832	0	0.212925653	0.036209678	0	0	0.02046104	0.182624198
2.1.4.1	0.056660167	0	0	0.406648941	0.123843419	0	0.181540049	0	0.169403278	0.106951138	0.038845021	0.106607888	0	0	0	0	0	0.202282347	0.046081574	0	0.198032857	0	0.043389369	0	0	0.039922949	1.438780244	0.212466681	0.002214284	0	1.328021711	0.047797596	0	0	0.048389033	0.045947241	0.207229618	0.212096397	0.035720569	0.128015786	0	0	0.14974634	0.049258286	0.193541082	0	0.024464163	0.273589002	0
2.1.4.2	0.001939975	0.004114561	0.001005779	0.002984044	0.003100799	0	0.000334664	0	0	0.003855284	0.003498423	0.001056023	0	0.001863491	0	0.002254568	0.002285643	0	0	0.004156697	0.001203259	0	0	0	0	0.003529267	0	0.00335136	0	0.001710439	0.000289886	0	0.002137706	0.003617064	0.000258112	0.003369673	0	0	0.00238621	0.000589577	0	0.002109795	0	0.001783769	0	0.000943812	0.002277959	0	0.025253316
2.10.1.1	1.699340653	1.21984345	1.181053477	0.821046961	0.503532103	0	0.254506118	0.997396874	0	1.749483562	1.957917762	0.229884866	0.01539667	0	0.908865822	0.298921512	2.618152272	0.47134127	0.428373034	0.296339034	1.126492567	0.043135107	0	0	2.318324456	1.02503155	1.715135136	1.289544552	0.18730473	0	0.432597324	0.413026633	0.701738606	0.555760571	0.313110307	1.273951933	1.351598126	0.572672911	0	0.893753271	0	1.043363508	0	0	2.33497122	0.439645954	0.151436114	0.083701492	0.215452232
2.2.1.-	0	0	0.001909675	0.002244157	0.002093037	0.002128769	0	3.21074E-05	0	0	0.008922014	0.000588516	0.002229624	0	0	0.001260323	0.001226713	0	0	0.001065979	0	0	0.00105728	0	0	0.00047808	0.001652655	0	0.002506528	0.003018507	0	0	0.000848963	0	0.002991475	0.003068945	0.000191628	0	0.000176843	0.000198892	0	5.75423E-05	0.000833159	0.001380011	0.005985183	0.000163511	0	0.000481528	0
2.2.1.1	2.06518623	0.623213484	0	1.924304066	0	1.869034118	1.30019891	2.163809924	4.861466357	9.398614752	2.094123986	0.342482684	0.617696536	0.376336502	3.393122522	2.499412779	2.028581519	2.641444992	3.1021898	4.675976528	3.641855994	4.644677241	6.289387098	1.406770474	1.5528112	1.681905921	1.214180304	4.012689743	1.152706135	7.212097625	0.864224911	3.632781326	4.43808297	2.273360546	3.645784273	1.883180884	0.746302703	1.758441176	2.50474885	1.311721173	3.50624274	1.230359154	3.603167611	0	1.710944693	6.076857377	3.939350569	1.340900882	0
2.2.1.2	0.704732734	0.639825794	1.630334591	1.731805675	0.177844378	0.550614232	1.501052485	3.538858996	5.094242935	0	1.028263161	1.406334957	1.246948262	0.38375745	0	0.582189838	0.36655952	1.695090883	1.369915276	1.274009564	2.171341459	1.102461528	2.114490788	0.581557524	0.95006655	0.8753198	0.526364086	1.953606649	0	1.349478611	2.574777086	2.342654904	1.080194498	1.516046373	0.97979089	1.755886934	0.179346125	0.827711206	0.4362402	1.292850026	0	1.287145749	0.324437127	0.469521786	1.578825606	2.439509568	1.564574154	1.705503424	0.424810785
2.2.1.6	4.646512912	3.375253183	3.649954827	2.938545424	2.788122681	2.431008098	2.046612122	2.854292152	4.957174668	3.349542276	4.759961234	1.838671356	3.094004422	3.043177396	3.256532312	4.481060135	1.163283835	2.004048779	1.953761595	1.443879048	1.589520733	0	2.042150094	4.631395312	2.200034789	0.805623326	2.388591624	4.956269649	2.044313768	0.210063156	4.491798937	7.464928213	4.292929135	3.262139292	3.406907379	4.601719208	0.767752925	0	0.328119266	3.442476141	0	4.629143382	0	0	4.018409729	7.410607721	3.249807141	2.421095138	1.919464212
2.2.1.7	0.975351374	1.3917712	1.015996276	1.52424036	0.943558323	0.631033952	0.394130147	0	0.722825664	1.060872329	1.053896552	1.689715401	1.751997748	0.56016911	1.42755702	1.845607065	1.052270771	1.177734988	1.106192814	0.715462951	1.149578431	0.68031683	2.02862134	1.725156251	0.62611912	0.079699377	1.035139531	0.598162293	0.423710888	0.952876066	1.358528503	1.14722708	1.582359839	1.304471189	1.199986173	0.919127827	0.569900926	0	1.98573085	0.839947082	0.1681085	1.202955823	1.207493136	0.095020687	1.301909413	1.445463968	1.288013123	0.984284022	0.39116763
2.2.1.9	0.080722643	0	0.72939027	0.862767556	0.92262402	0.203126928	0.247052493	0	0.511447938	0	0	1.353250481	0.780212372	0.475622296	0.376405676	0	0	0.300813368	0	0.26867245	0.081846903	0.274980084	0.164068418	0.104048815	1.393706729	0.780798148	1.259197524	0.515390113	0.210901648	0	0	0.651586084	0	0	0	0.759557445	0	0.059940214	0.21116132	0.388965386	0.261071442	0.599211179	0.161080385	0.168821859	0	0.769482493	0.06135147	0.105558031	0.415536481
2.3.-.-	0.10343094	0.116899886	0	0.070213185	0.047450221	0.075162727	0.246996437	0.051066141	0	0.036517386	0.03638573	0.068177497	0	0.041324373	0	0.064260021	0	0	0	0	0.13228969	0.073419842	0	0	0	0.00348333	0	0	0.306257281	0	0	0.089287918	0	0	0.015170966	0.045465783	0	0.040739136	0	0.096324929	0.049280272	0.000501933	0	0	0	0	0.026428054	0.092857786	0
2.3.1.-	5.356447539	13.28093099	4.077349811	5.999583324	7.119217813	9.170616884	0.585972707	11.41555199	5.865947061	6.679571483	9.340698765	4.160262678	7.875575286	0	1.357352317	4.475070703	0.06974367	6.454691121	3.336046746	0.392769773	5.414137265	0	5.02629957	0.268169541	7.738892327	3.532817673	5.364962256	10.67307902	5.279915731	0.406533367	8.136034698	14.32493144	2.039183996	0	2.754749341	9.879134087	0	0	6.764570852	6.585977715	2.868126296	5.932582154	1.442711726	4.743250116	7.781981107	15.84880393	1.608552937	2.570065476	6.875835438
2.3.1.1	0.955678218	0.656597695	0.9808342	0.175647594	0.529807627	0	0	0.096067805	0.036639824	0.325611805	1.03791658	0	0	0.151595468	1.606685096	0.338250063	0	0.122187976	0.457201357	0	0	0	0	0	0	0.090372056	0.149258206	0.450904779	0	0	1.27444212	0.987316052	0	0	0.453990284	1.171033874	0	0	0.65202771	0.735938884	0.375246444	0	0	0.019934309	1.105503495	1.168195624	0	0.649999684	0.229128722
2.3.1.101	0.012579948	0	0.001508952	0	0.008180369	0	0	0.012093046	0	0.001188891	0.08528993	0	0.015635562	0.007858185	0	0	0	0	0	0	0	0.005180498	0.001477189	0.009107861	0	0.007025267	0	0.013500023	0	0.003955832	0	0.007178674	0.003948982	0	0	0.01212438	0.003733042	0.010206583	0.001354926	0	0.002423405	0.003798567	0	0	0.092366554	0.000267723	0	0	0
2.3.1.102	0	0	0	0	0.039420539	0.008468128	0.124804143	0.031530714	0.096242581	0	0	0.116956842	0	0.00386438	0	0.006687183	0.071750645	0.082132924	0.106230393	0	0.115572685	0	0	0	0	0	0.33666503	0.204490985	0	0	0	0.387935558	0	0	0	0.231297455	0.099764961	0	0	0.507799905	0.040487455	0	0	0.009403229	0.098339578	0.272767332	0.026147926	0.11656037	0
2.3.1.109	0.147908914	1.613790126	0	0	0	0	0.162350266	0.111190414	0.087655944	0	0.76716207	0.041358959	0	0.031868061	0.328499925	0	0.000787078	0.254422582	0	0.249923636	0.188556559	0	0	0.255325731	0.303841446	0	0.639501328	0.952628651	0.388523627	0	0.601425372	0.783996159	0	0	0.338292957	0.369600888	0	0.190257001	0	0.883720095	0.171364682	0.195553626	0	0.049855934	1.02636055	1.169931706	0	0	0
2.3.1.111	0	0	0	0	0.027362627	0	0.007052286	0	0	0.004002329	0.009234427	0.002909696	0	0	0	0	0	0	0.026008293	0.013575373	0.005083111	0	0	0	0.001424486	0.013934773	0.015881776	0	0	0	0	0.011055961	0.025646285	0	0	0	0	0.002289691	0	0.023117153	0.009439636	0	0.026424901	0.028056663	0	0.017430727	0	0	0
2.3.1.117	0.790191215	1.387603262	1.304213064	1.329450245	0	0.726015203	0	1.207169019	0.206685553	0.105960619	0.570465441	0	0.377929897	0.671921306	0.076301574	0	1.042454561	0.982613214	0.848973939	1.086192367	0.709702838	0.573206751	0.6833648	0	1.351664225	0.114177271	0.205561075	0.646178797	1.245453696	0.172753187	1.232508743	0.866783846	0	0	0.153016857	0.617652881	0	0.153533008	0.154554177	1.089497679	0.084805263	1.312362946	0.161471955	0.19049981	0.794418877	1.434959728	0.179906423	0	1.113214888
2.3.1.118	0.441658327	0.305914854	0.061483885	0.22246055	0.01397194	0	0	0.003710563	0.175658854	0.027839692	0.742730508	0	0.059942078	0.067846135	0.037255379	0.228220352	0	0	0	0.270683472	0.098066672	0	0.152626636	0	0	0	0.403288153	0.715219531	0.00978723	0	0	0.981360979	0	0	0.238426812	0.477780573	0	0.120050671	0	0.355170216	0.159503249	0.197696787	0.168971911	0	0.283520754	0.484887658	0.036321422	0.22885826	0.167358699
2.3.1.12	0.522491737	1.396688653	0.998407974	0.15381949	0.954601125	0	0.055050199	2.320208925	0	0.456767321	1.549150909	0	0.200820632	0	0.459943175	0.029279623	0.41838469	0.851077715	0	0.908024897	0.31091755	0	0	0.146177908	0.558099907	0.847343777	0.560466038	0.682120942	1.046090097	0.121735576	0.660709728	0.559237737	0	0.300478104	0.082472938	1.40217413	0	0.070597207	0.520414395	0.667748457	1.260895489	1.476956615	0.43455451	0	1.644110491	1.709050723	0.776144788	0.032483194	0.810766667
2.3.1.128	0.349607895	0.735998633	0.528442866	1.985755871	0.273143309	0.440097249	1.680891421	1.809149104	1.06428272	0.388772511	0.393982625	1.673776011	0.408403877	1.323260619	0	0.383645068	0.870597118	1.319124931	1.802876739	1.581806833	2.430386401	0.053491205	2.397320372	1.181895139	1.470352812	2.240806337	1.121086065	2.498936324	1.827407404	1.104151926	1.432237029	2.12546339	2.353404457	1.522633103	1.641352349	2.442617331	0	0.592109069	3.514534803	1.47562044	0	1.197050467	1.173704662	0.491824168	0.572455153	2.233872519	0.592272623	1.391958153	0.634989592
2.3.1.129	1.475869926	1.49947465	1.106715807	0.021181497	0.602215732	0.932512817	0.271015489	0.334059164	0	0.297004826	1.522464809	1.520543734	1.944877863	0.39266683	1.328108812	0	0.577835195	0.011188763	0	0	0.341996032	0	0	0.212605694	0.361593776	0.206560331	0.305839527	0.938031387	0.323493452	0	1.308913363	1.42291917	0.091396417	0.059656643	0	0.965154916	0	0	1.453210539	0.265628457	0	1.233325885	0.283472283	0.166218328	0.851262627	1.352845859	0	0.257916508	0
2.3.1.15	2.73266858	0.747035816	2.674766786	0	2.444193849	1.340503517	1.144058823	2.22769615	1.440467523	2.548797748	2.244096159	0.740190778	0	0	2.371653395	2.115274267	1.249276978	0.970023724	2.268494099	1.028678614	1.477870591	1.295426798	1.853340514	0.776465923	0.903483568	1.59018347	2.950283517	2.590246324	1.92406993	1.795597677	3.508375983	2.490078397	1.968907776	2.276980423	1.806726524	2.095439262	2.307528306	2.335854565	1.723998206	2.961967016	2.209079763	1.425897499	0.663164388	0.461888002	1.974408854	3.472584237	1.103318546	2.219532094	1.603624056
2.3.1.16	3.058046305	0.738945791	0.850650771	0	0	0.471585247	0.351624644	0.344300331	0	0.64074389	2.495938961	0.749394886	0	0.536663147	0	0.634909442	0	0	0.674124477	0	0.093001591	0	0	0	0.684539953	0	0.895049157	0.943833717	0	0.396630312	1.301041358	2.155764645	0.009964885	0	0.622575941	1.139062868	0.035108947	0.202388258	1.137910996	0.605057117	0	0	0.2347082	0.207583216	1.163497221	1.410878178	0	0.645531086	0
2.3.1.164	0	0	0	0	0.006864363	0	0	0.062148195	0.016871387	0	0.40078671	0.321356552	0.481868131	0	0	0.090448592	0	0.005870717	0.146062342	0.012678433	0.139994263	0.059574896	0.005994418	0	0.037880293	0	0.024140138	0	0	0.029004244	0.024819672	0	0	0	0	0.053019164	0	0.073744072	0	0.037788897	0.049742299	0	0	0	0.381860347	0.202803916	0	0.083104053	0
2.3.1.168	0	0.006561346	0.190704299	0	0	0	0	0.188411814	0.013987036	0	0.448822622	0	0	0.0052496	0.101236798	0.188226793	0	0	0	0	0.059563083	0	0	0	0	0.407242497	0.136256774	0.113418011	0.706440542	0.123284608	0.081251893	0	0.059472104	0.076206501	0	0	0	0	0.023855759	0.157991982	0	0.07850506	0	0	0.44480051	0.12948722	0.139107969	0.103550188	0
2.3.1.174	0.101191308	0.125973522	0	0	0	0	0	0.050711694	0	0.08316473	0	0.040482804	0	0.09460379	0	0.095740543	0.086036174	0.043828952	0.024449764	0.080421958	0	0.045862631	0	0	0	0	0	0.03724155	0	0.080210938	0	0.061115566	0	0	0	0.060374546	0	0.077860277	0.006124272	0	0.062545101	0	0	0.02923192	0.017977735	0.02470023	0.097937222	0.067787436	0.021043822
2.3.1.178	0.028852056	0.033171015	0	0	0.028625856	0.034513362	0.00183328	0.005441842	0.019333427	0.014714552	0.127694698	0	0	0.01968819	0.001236747	0.026368971	0.07871976	0.011540997	0	0.036511453	0.002824637	0	0.044581934	0.034607239	0.015675513	0.008238751	0	0	0.052727452	0	0	0.025709111	0.033286508	0	0	0	0.046323985	0.020068952	0	0.032125125	0.032450182	0.008056761	0.010001546	0.032534334	0.037026387	0	0.013954848	0.017026986	0.044518916
2.3.1.179	1.160529701	0.018313945	0	0.902438945	1.421445078	1.06736748	0.398783865	0.623080501	0.904959616	0.579414032	1.650105864	0.892579194	0.859069057	0	0.880246343	1.018291911	0.71345246	1.062269836	1.39275659	0.999746934	1.491463837	0.243984549	0.740881858	1.95403235	0.239041087	1.930957122	1.122497191	1.344127504	1.5172768	1.222581949	1.458829202	0.935246501	1.185657767	0.984923847	0.70837737	1.427024796	0.602620194	0	1.349006404	0.977659387	0.965476556	0.54084888	0.835543889	0	1.211742209	1.733904735	0.830929634	1.047530827	1.014206119
2.3.1.18	0.260258164	0	0.451153763	0	0.991420327	0.514022912	0.499926233	1.427920609	0.688628311	1.335908118	0.471373176	2.074071918	1.99020662	0.668980869	0.900657572	0.253733173	0	0.199404628	0.705972438	0.915150767	0.659026147	0	0.797340232	0.498834699	0.307131209	0	0.712668143	0.934213797	0.208156367	0	0.414515182	1.179819783	0.5019186	0	0	0.831331849	0.145075904	0	0.388041258	0.625961079	0.230784429	0	0.837170065	0	0.315405105	1.106273163	0	0	0
2.3.1.180	0.433438441	1.007314944	0.791617594	0.597989365	1.595101165	0.083573532	0.770355391	1.008971009	0.918730274	0.841761046	2.057690097	2.273198624	1.844937408	0.042817396	0.917803636	0.398974967	1.293242542	1.094066758	1.120328286	2.198080136	2.074739012	0.073688202	1.479603171	1.080155656	0	1.484047135	1.694112662	0.741372348	0.474518334	0.919539197	0.783819615	1.415644291	0.802715132	1.138904208	1.444076076	1.230497926	1.324362316	0	2.182335839	0.07050282	0.89063764	0.78174681	0.186391429	0	2.589593435	0.93858309	0.676896341	0.89165303	1.455366529
2.3.1.181	1.352028099	1.023101284	1.007132749	1.159481691	1.211887186	0.711161492	0.518225257	0.044636077	0.114490294	0.09640372	0.87261383	1.185734354	0.663072211	0	0.753626452	0	0	0.208246286	0.283112164	0.413134346	0.060576698	0.204978922	0	0	0.584298765	0	0.562408646	0.83597146	0.025428333	0.335714036	1.258331091	1.321369883	0	0	0	0.963675691	0	0	0.422077749	0.539004113	0.060932696	0.908096799	0	0.229107089	0.711821061	0.587615737	0.229479933	0.410312227	0.088774058
2.3.1.182	0	0	0.046656088	0.05814253	0.040527076	0.569491539	0	0.002793375	0	0	0.057738746	0.319002834	0.300059322	0.011565033	0.008891625	0.058278502	0	0	0.015248244	0	0.01577903	0.032275415	0	0	0.03438357	0.018152413	0.074471689	0.051280923	0.007951801	0.055128525	0	0	0	0	0.058402388	0.072607494	0	0.067045051	0	0.033434079	0.011560263	0.071057209	0.025936882	0.001291414	0	0.037189524	0.033514112	0	0.067020309
2.3.1.183	1.165313312	1.165117566	0.934517833	0.475234522	0.529687645	0	0	1.255031195	0	0	1.776575507	0.153056615	0.155185878	0.542042056	0.661797265	0.985312118	0.038460292	0.279038489	0.347331792	0.17542473	0.429793198	1.186168725	0.926452967	0.618206757	1.322798847	0.023730672	1.110352343	0.55762219	0.241245801	0.559803145	0.33120363	0.577674482	1.081787201	1.127574775	0.365398136	0.970192804	1.428862909	0.336520532	0.654929617	1.182387457	0.848858743	0.602487036	0.651743632	0.213181639	1.51344993	2.14377339	0.571055428	0.701233161	0.408391172
2.3.1.184	0.089728103	0	0.004729821	0	0.076113065	0.04446095	0.015112854	0	0	0.060611454	0.414983353	0	0.105831879	0.009171164	0.020174868	0.099317397	0.105780158	0	0.113519389	0.004116107	0.065500715	0	0	0	0	0.062735948	0.084361587	0.006252352	0.038959722	0	0.956384087	0.011584251	0.037668291	0	0.015315811	0	0.096961805	0	0	0	0	0	0	0	0.242787642	0	0	0.128901616	0.032623984
2.3.1.187	0.033061407	0.462225708	0	0	0.011338651	0.044432558	0.113220582	0	0	0	0.280525317	0.088261213	0	0.044854684	0.091555368	0.043442098	0.002601989	0	0	0	0	0.067736365	0	0	0	0.059158847	0	0.09129903	0.099557948	0	0.016600917	0.091286928	0.024324229	0.089308583	0.048368307	0.150617365	0.03215835	0.022497591	0.024173145	0	0	0.081467635	0	0.027241407	0.29322832	0.45602932	0	0.081153277	0
2.3.1.19	0	0.022891472	0.197965547	0.260612565	0.305115683	1.143017652	0.171994642	0	0	1.232245291	0.026030511	1.275326748	1.268537675	0	1.089761494	0.896475033	0	0.520182537	0.632206852	0.5631747	0.72540149	0.01075105	0	0.93806439	0	0.50504049	0	0	0.73742119	0	0.303935637	0	0.046996745	0.565368867	0.37872769	0.028772046	0.177234092	0	0.092862893	0	0.171378747	0	0.043902411	0.061768102	0.433385834	0	0.148948816	0.279873804	0.36065472
2.3.1.191	1.036173561	1.077553688	0.649481347	0.045856421	1.200669475	0.768289781	0.771391624	0.428836781	0.262620208	0	1.10452831	1.042477539	1.139280934	0.430846688	0.564308976	0	0.718500153	0.366346916	0	0	0	0.057398599	0	0.15308051	0	0.669425323	0	0.849941997	0.285564592	0	1.373930788	0.962040524	0	0.203251804	0	1.28996112	0	0	0.974032826	0.635754762	0	1.383778997	0.262474791	0.224379952	0.870827114	0.959095788	0	0	0
2.3.1.193	0.421288595	0.232321846	1.587190916	0	0.294902221	0.346718	0.010650821	0.2996111	0.180671015	0.137147023	0.095624362	0	0	0	0.245347483	0.309572323	1.45956E-05	0	0.359216789	0	0.314529239	0.265603826	0.330731658	0	0.177122747	0.335333971	0.413088346	0.766624658	0	0.048279075	1.116624267	0.739862754	0	0.169875249	0.328508381	1.076927156	0	0.279251929	0.045920642	0.924938774	0.175785187	1.001069789	0	0.152704774	0	0.733439511	0	0	0
2.3.1.20	0	0.938842724	0.041912395	0	0.029530714	0	0	0.010738578	0.044853267	0	0	0	0	0	0.033338495	0	0.046507716	0	0.002804557	0.105324178	0.102313642	0	0	0	0	0	0.035393608	0	0.099844128	0	0.056498744	0	0	0.041107798	0.010911448	0.093593557	0	0	0	0	0.062014599	0.102630115	0	3.09592E-05	0.063342281	0.047987564	0.070398393	0.063897783	0
2.3.1.21	0	0	0	0	0	0	0	0	0	0	0	0	0	0	0	0	0	0	0	0	0	0	0	0	0	0	0	0	0	0	0	0	0	0	0	0	0	0	0	0	0	0	0	0	0	0	0	0	0
2.3.1.28	0.108479201	1.404933683	0	0.198120173	1.251223283	1.049770121	0.271811279	1.275821638	1.1060924	0.410289909	0.453375654	1.191827693	1.58393509	0	1.233522164	0.113289299	0	1.27708065	0.874598041	0.498417618	0.827712616	0.330334442	0.361675679	0	0	0.023777136	0.223174403	0.593192219	0	0.400943091	0	0.454860889	0.145628747	0.350090385	0	0	0	0.376932765	0	0.398663516	0	0	0.458342677	0.391973558	0.169938035	1.355319943	0	0.247157273	0.206036984
2.3.1.29	0.213873489	0	0.467153578	0.209845447	2.14650549	2.367675572	0.376381842	0	0	0	0.457035726	1.470060633	1.939921558	0	0	0.063921315	0.215615813	0.30693286	0.372918777	0	0	0	0.04230947	0.758275659	0.651091008	0.914484181	0.881937351	1.008368689	0.777263095	0	0.809658656	1.243760827	0.046954125	0.378630449	0.259922735	0.287982676	0	0.250713192	0.620997413	0.377656102	0.487291098	0	0.507235574	0.038048966	0.175145832	0.945301794	0	0	0.624299089
2.3.1.30	0.739330721	1.575785954	0.721138278	0.799461423	1.267742893	0.562891561	0.533478098	0.642709477	1.312253078	2.303251148	1.70073482	1.98645519	1.772790049	0.558875882	1.916306739	1.018106279	1.289291791	1.69388157	0.695185339	0.899776707	1.458666899	0.326369006	1.521749796	1.013773283	0.523843998	0.328254512	1.161906847	0.822629858	1.606225404	1.369974223	1.256791865	0.658579616	1.577488955	1.387122206	1.782385357	0.523504996	0.906402455	0.65359335	0	0.987750806	1.452541693	0.550985042	0.644589722	0.262203886	2.186019758	1.016729771	1.188774489	0.605526283	0.097470681
2.3.1.31	1.05153249	1.015945926	0.803640184	0.80259604	1.011197223	0.954855354	0	0	0.080614137	0.356239202	1.352003535	0.230904453	0.003801436	0	0.014391917	0	0.732486368	0.294665528	0.19598279	0	0	0	0	0	0.943503042	0	0.457722705	0	0.193411435	0	0.071015716	0	0.007224987	0	0	0	0	0.324517946	0.328509448	0.155986798	0	0.535567611	0.044546031	0.088522986	1.281647991	0	0.211151879	0	0.226636838
2.3.1.35	0.825508744	2.126524012	0	0.397146329	1.199213904	0	0	2.67856487	2.777435062	1.818690878	2.389390309	0	0.470734112	1.348191539	1.749103317	1.779813653	1.379199381	0.490173042	1.65580432	0.495297899	1.509702023	2.136929364	1.222642335	1.270970252	1.370956232	0	2.632320868	0	0	0	0	0	1.34651277	1.567794611	1.464899182	0.20925755	2.8385692	0	0.721078977	0	0	0.029570646	0.196080514	0.872022873	1.118635393	0	0.744953595	1.838538289	0.441082277
2.3.1.37	0	0.009718786	0	0	0	0	0	0	0	0.001120747	0	0	0.051979838	0	0	0.130485243	0.015862365	0.151895614	0	0	0.145142803	0	0.0330304	0	0.005867128	0.00443942	0.111424122	0	0	0	0.102556875	0	0.007155629	0	0.104868193	0.049381233	0	0.055760056	0	0.040238656	0	0.132771861	0.004935125	0.035412329	0.093643698	0.182884989	0.14590963	0.063892357	0
2.3.1.39	0.907968861	2.162829523	1.055666416	0.517107058	0.636568789	1.124939597	0.337632034	0.729721285	1.246658273	1.439366959	1.72793122	1.453310511	1.004142895	0.350453885	1.296397769	1.016466351	0.701792869	0.734783916	1.412078251	1.392542212	1.596985758	0.444787318	1.111079177	1.312195838	0.026110352	1.386255254	1.686931475	0.905161178	0.915338698	1.014889941	0.823806945	0.913987199	1.28179034	1.199159454	0.507534105	1.357018481	0.637500144	0	1.452641356	0.613937276	0.883496352	0.689153089	0.209752631	0	2.536035237	1.86202368	1.183453653	0.727588186	0.53727501
2.3.1.4	0	0	0	0	0	0	0	0	0	0	0	0	0	0	0	0	0	0	0	0	0	0	0	0	0	0	0	0	0	0	0	0	0	0	0	0	0	0	0	0	0	0	0	0	0	0	0	0	0
2.3.1.40	0.580284424	0	0.003837167	0.100755284	2.243553404	0	0	0.201777658	0	0.510387693	0.46107347	0	0.135945184	0.496673397	0.1352461	0	1.298476952	0	0	0.493332423	0.246422756	0.614177701	0	0.635831236	0.155064901	0	0.635860471	1.692299236	0.075910935	0	2.437426768	1.527625647	0.621875201	0.068428105	0	2.18694059	0.454497639	0.16525441	0.804065093	0.387103617	0	0.001370461	0.245596055	0.182247275	0.286596942	1.311834488	0.261699814	0	0
2.3.1.41	1.772670684	1.872174271	1.608500674	0.336958028	0	0	0	0.278010554	0	0.108181956	0.278229948	0.533927015	0.510236233	0	1.517039746	0	0.250162455	0.240085194	0.40457518	0.579643384	0	0.080212651	0.242129292	0.044129663	0.28756932	0.312072228	0.868831252	1.698100823	0.278887825	0	0.757833533	1.468763448	0.053103112	0	0	1.090555535	0.174295403	0.452794271	0	0.759932292	0.111242004	0.769784263	0.186901237	0	0.476041855	0.714719849	0.229520459	0.677967098	0
2.3.1.43	0.00233019	7.06167E-05	0.002067264	0.001794404	0.002689022	0	0.000715482	0	0	0	0.019441121	0	0	0.00104465	0.000380635	0	0	0	0	0.00271623	0	0.002796408	0.001754595	0	0	0	0.000398415	0	0	0	0	0	0	0	0	0.000812356	0.001540811	0	0	0	0	0	0.001522944	0	0.019856822	0	0.00293774	0	0.002290142
2.3.1.46	0.546198668	0.210684435	0	0	0	0	0	0.743060513	0.751214869	1.12128622	0	0.614084207	1.042473883	1.246964533	0.793835853	1.084063625	0.191583144	0.722973243	0.626947217	0.801359175	0.530035863	0.614511354	1.064903619	1.186765473	0	0	0.850183906	0.586464116	0	1.39938494	1.404558866	1.214569743	1.243144807	1.241606136	1.214886663	0.541594545	1.35041629	0	0.266674401	0.928655663	0.33000647	0.183969339	0.987837461	0.334922722	0.308534675	1.335336011	0.621361934	0.74607632	0.274049146
2.3.1.47	0.654566614	1.324496069	0.337462021	0.236807191	0.953893404	0.146717075	0.320872984	0.240083329	0.539202367	0	1.600599406	1.714690492	1.714708568	0	0.671338449	0	0.736701828	0.424400622	0.14338638	0.47010115	0	0	0.382914276	0.1345222	0.363671074	0.767978786	0.184679974	0.921590593	0.429001431	0.101055701	0.755522775	1.524705181	0.296283858	0.354124486	0.53311714	0.934433622	0	0	1.079232336	1.141069498	0.236114528	1.040119936	0.085724079	0.299538067	0.983115613	1.083112022	0.223633945	0.44848306	0.455800228
2.3.1.48	0.017287661	0	0	0.016243063	0	0.097412604	0	0.062429527	0.09705947	0	0.103811265	0.040753254	0.078396508	0.002708137	0	0.025884525	0	0	0	0	0.077937085	0.918501848	0.106964355	0.005668138	0.05163947	0.033465868	0	0.065702739	0	0	0.019445818	0	0	0	0.070745991	0.04770158	0	0	0	0	0	0.091314956	0.064336641	0.067669453	0	0.068827251	0	0	0
2.3.1.5	0.052727062	0.107679557	0	0.008711409	0.058854093	0	0	0.014443556	0.048003991	0	0.249303568	0	0.016025518	0.025350937	0	0	0	0.022759411	0.060990631	0.059460562	0	0.046568218	0.058575994	0.058792571	0.008304858	0.006858691	0	0	0.033938799	0	0	0	0.018522894	0	0	0	0.019675145	0.03492302	0	0	0	0.034886891	0	0.031649601	0.195659084	0.037238004	0.018076319	0	0
2.3.1.50	0	0	0	0	0	0	0	0	0	0	0	0	0	0	0	0	0	0	0	0	0	0	0	0	0	0	0	0	0	0	0	0	0	0	0	0	0	0	0	0	0	0	0	0	0	0	0	0	0
2.3.1.51	1.388382008	0.955199848	1.268909845	1.209407918	1.456512953	0.474424841	1.347020562	1.404085116	1.929898495	1.158082931	2.123320176	1.311633513	1.382099188	0.67814093	1.437759212	2.239720746	0.878413397	1.742823182	1.519564607	1.420162973	1.457130179	0.897133179	0.555067168	1.913036819	0.615824634	0.814884378	1.997375253	1.080959372	1.157919751	0.699193886	0.984879302	1.020948209	1.77833362	1.57282268	1.268030491	1.105070359	2.098154641	1.450628114	0	0.361394245	0.661751545	1.072636325	0.280850492	0.736057778	2.418508122	1.517466912	1.845144731	1.525349501	1.425449255
2.3.1.54	1.207746436	0	0	1.030801367	1.136645286	0	1.378176926	1.563461687	3.235307762	0	0.287380611	0.3974048	2.046204024	1.485014348	5.080642915	2.005047038	0	2.242788027	2.68550124	1.877533257	2.613542894	0.070009549	2.29971336	0.767991739	0.311006929	1.440500857	0.190673565	2.560294112	0.806635907	3.833654075	0	3.643964885	0.739366887	0.74287604	0.597123419	2.755694793	0.685057067	0.00645322	1.985406819	3.102793625	0.283556818	2.022322913	2.496613323	2.746992392	0	4.406188385	1.170899587	2.349839763	1.099122441
2.3.1.57	0	0.019734075	0	0	0.182522006	0.742101081	0.123650898	0	0	0	0.378638158	1.309185333	0.80129612	0	0.798441541	0.117850726	0	0.725347652	0.610998934	0.961876072	0.340357646	0	0	0.185435185	0	0.778406443	0.550284318	1.274324726	0.893246244	0.350019237	0.828556293	0.798475311	0	0.4265552	0	1.076011739	0.307978268	0.196196907	0.448792214	0.582860164	0	0.424286541	0.442274375	0	0.701180244	1.119921637	0.018277745	0	0.24599978
2.3.1.60	0	0.184475022	0.00735499	0	0	0	0	0	0	0.011887584	0.020865199	0	0.000274394	0	0.000753615	0.01671748	0	0.012601122	0.007540427	0	0.00093356	0	0.013219923	0	0	0	0	0	0	0.018800042	0	0	0.009601207	0	0	0.007520143	0	0	0.017426583	0	0.002059079	0.000922036	0.010985723	0	0.006875596	0.006651528	0	0	0.009276588
2.3.1.61	0.733842886	0.757984452	0.552122893	1.178735437	0.711233444	0	0.454067754	0.390711224	0	0.361945938	1.243425131	1.012339356	0.417919864	0.269173752	0	0.467206055	0	0.39201384	0.109203051	0	0.222621251	0	0.230097716	0.054761503	0.606742117	0.475968908	0.542976564	1.461690798	0.217975212	0	1.147894973	1.649912777	0	0	0	0.793286284	0	0	0	0.432928853	0.222458606	0.827479442	0.118341524	0	0.446135808	0.557748357	0.626449855	0.46367341	0.420092245
2.3.1.7	0.004150486	0	0.002362587	0.001823767	0.004081901	0	0.013200413	0.010654301	0.005976381	0.003685854	0.012975791	0.001729101	0.014830856	0	0	0	0	0	0.000973248	0.011602575	0.006387645	0	0.006373099	0.014338481	0.14901797	0.013954581	0	0.000718016	0.004479638	0	0.001187551	0.010318155	0.000692236	0.013340649	0.006283278	0.011625113	0	0.006733439	0.015075373	0.006919406	0.005909909	0.000174053	0.005366683	0	0.001052286	0.004309265	0.012580985	0.012927554	0
2.3.1.74	0	0	0	0.026615558	0	0.102403252	0	0.095934566	0	0.098492352	0.002266867	0	0.045478166	0	0.010836542	0.101269075	0.081971722	0.109687593	0	0.077162701	0.095749522	0	0.106141729	0	0.004773732	0.078046444	0.010916754	0	0	0.012597427	0	0	0	0	0	0	0	0	0	0.109613	0.114938776	0.038171641	0.10696184	0.011077026	0	0	0.108360988	0.05809878	0.047217863
2.3.1.79	0.699952476	0.487620521	0.786275681	1.187482959	2.17407339	1.170830998	0.456290589	0.691726734	0.65415051	0.495252625	0.550783354	3.051264883	2.727646733	1.239530345	0	0	0	1.132871185	1.568444623	1.52022956	0.657590702	0.591599128	1.59795018	0.948099193	1.080309021	1.190699059	0.527597527	0.122038942	1.187973635	0	0.105855605	0.549621532	1.264314441	0.385143042	1.01396217	0.384669542	0.751300846	0.242713349	0.501026942	0	0.982360089	0.385598606	0.530900565	0.433459175	0	0.456928736	0.09306578	0.444850892	1.437265828
2.3.1.8	2.598185884	1.342569371	0.810160952	0	0.939805847	0	0.821911221	0.43633158	0.644316688	0.632628646	1.725692665	2.426154489	2.3686784	1.670002132	0.537825341	1.346969953	0.744960947	0.729244293	0.597745452	0.654587058	0.806546968	0.533719814	0	1.221157521	0.892631756	0.803766162	1.19723842	1.14431438	1.15751387	1.347542077	0.500553621	1.368234549	0.662885578	1.094832467	0.762958285	1.315326921	1.203437116	0.853858623	0.551279463	1.446379239	0.532184524	1.247574735	1.428753327	1.205954807	2.45367947	0.890778012	1.280001891	0.530325482	1.291228367
2.3.1.81	0.094031127	0	0	0	0	0.064171599	0.100463222	0	0	0.024672902	0	0.057554157	0	0.119547065	0.008415506	0.084613668	0.859840356	0.048297075	0.133177714	0.304184285	0.16371082	0	0	0.144414268	0	0.057950753	0.082631884	0.124855052	0.145297057	0.094165866	0.046090904	0.118542231	0	0.019490537	0.102524131	0.01479018	0.368884627	0	0.052226248	0.255619722	1.137393901	0	0.296479999	0.020630179	0	0	0.076659854	0.07893357	0.475778369
2.3.1.82	0	0.217959934	0	0.055143248	0.015869328	0.119304858	0.108498839	0.906251009	0.529742706	0	0.117789175	0.017518166	0.055571841	0	0	0.021140656	0	0.112399201	0.051136944	0.224358059	0.136851807	0	0	0	0	0	0.129767627	0	0.131155931	0	0.124867317	0.06028885	0.144885294	0.091102848	0.016582391	0.121655346	0	0	0	0.018722175	0	0.079899695	0.187981031	0	0.107756434	0.03500916	0.063154973	0.181477655	0
2.3.1.89	0	0	0.158848044	0	0	0.119441499	0.142072705	0	0.122579469	0	0.135161486	0.152225346	0	0	0.167470796	0.125541337	0	0.113507043	0.062517224	0	0	0.669442926	0.956554328	0	0.181357076	0.423966368	0.053739456	0	0.357903294	0	0.002065497	0	0	0.151283648	0	0.082341214	0	0	0.122626484	0.270837185	0.128761756	0	0.175544679	0	0.200592648	0.092481779	0	0.09963135	0.042897046
2.3.1.9	7.718932206	5.09872477	0	0	0	0	1.986329967	2.522848623	1.542409739	1.996647684	6.785632794	0	0	0	0.858245636	0	0.255262955	0	1.26191238	1.296502968	2.3689236	0	0	0.229886979	2.822153823	0.460343806	0.867911443	2.685926921	0.849255307	2.08677519	0	2.393263565	2.112334439	0	0	2.663879877	0	0.505137667	0	1.881382185	2.118985524	0.983645527	0	0.098033293	7.364148366	4.366180943	2.590290961	1.637684353	1.218609703
2.3.1.94	0	0	0	0.000495113	0.004392291	0	0	0.006683426	0	0.009824663	0.09399925	0.012589502	0	0	0	0.014363979	0.001047565	0.027583627	0.019980044	0.022187412	0.024242219	0.007945909	0.002271322	0	0	0	0.00114653	0	0	0	0	0	0.017675462	0	0.014974897	0	0	0	0	0	0	0	0.011715171	0.013551347	0.087463552	0.010805586	0.00944944	0.006147991	0.004666755
2.3.2.-	0.39040697	0.261376956	0.349026933	0.278403112	0.06970743	0	0.111034625	0.325651269	0	0	0.224489337	0.146528751	0	1.462943223	0.158092787	0.144514429	0.17251256	0	0	0	0	0	0.305088775	0	0.032204207	1.413163842	0.076343985	0	2.296291374	0	0.107119648	0	0	0.160219779	0	0	0	0	0.365972653	0	0	0	0.067088704	0.005285219	0.485691211	0	0.02623816	0	0.088016699
2.3.2.10	0.02678879	0	0.045580832	0.124360456	0.091921122	0.063752839	0	0	0.051589495	0	0	0	0.024430825	0	0	0.004761894	0.164278875	0	0.135713301	0.072598809	0.135446621	0	0	0.067068837	0.007835395	0.646378099	0	0	0.583074911	0	0.017589237	0	0	0	0.115636262	0	0.165466833	0	0.100607137	0.120092179	0	0.049604113	0.645632023	0.089951606	0	0	0.102724816	0.101481493	0.124382258
2.3.2.13	0	0	0	0	0.049135289	0.011883585	0	0	0.037872634	0.014152691	0	0.041642289	0	0.017593218	0	0.045786632	0	0.197177392	0.292194462	0.192043511	0.283689079	0	0.035301341	0	0	0.002711438	0.014648258	0.050341623	0	0	0	0	0	0	0.009193788	0	0	0	0.051558321	0.043195695	0	0.040891212	0	0	0	0.017651642	0	0.014526181	0
2.3.2.16	0.1728271	0	0	0	0.023671731	0	0	0	0.165415042	0.052753515	0.05437917	0.168565176	0	0.136478651	0.176064544	0	0	0.093915658	0.135295535	0	0.078460059	0.153977494	0.155313643	0.040503327	0	0.014824844	0.094780836	0.135171797	0.132246927	0.026126603	0.042856606	0	0.022000402	0.068411044	0.101334933	0	0.032136902	1.149884075	0.032380047	0	1.117422193	0.146010269	0	0.165097303	0.112695592	0.002060948	0.068725781	0	0.101380365
2.3.2.17	0.098432519	0	0.047400463	0	0.076462832	0.079531938	0	0.062813256	0	0.067358009	0.033160692	0	0.091140554	0.092195887	0.00559937	0.087497025	0	0	0.072558126	0.018496911	0	0	0.04897408	0.106846951	0	0	0	0	0	0	0	0.063389271	0.001304217	0	0.107853081	0.090024804	0	0.062929038	0	0	0	0	0.290087015	0.101702974	0.02439938	0	0.049123575	0.034460349	0
2.3.2.18	0.019193378	0.046497598	0.072413457	0	0.012011696	0.055601291	0	0.035535324	0.021429782	0	0.016352479	0.107313743	0	0	0.029947348	0.070821198	0.026302042	0	0	0	0	0.057946731	0	0.057348718	0.02523784	0	0	0.053837331	0	0	0.078077124	0.054700771	0.080783335	0	0	0.019891502	0	0	0.001521477	0	0.001490135	0	0.206869219	0.027243863	0.058438593	0.039503291	0	0.012029976	0.100512353
2.3.2.2	1.535473433	1.476299152	0.196964141	0	0.789443821	0.757642696	0.846574141	0.074826542	0	0	3.399029142	0.718098028	0.529920131	0.431301861	0.346344149	0	0.625275824	0.742433048	0.750866013	0.343890281	0.140197772	0.380826388	0	0	0.269454732	0.278836857	0.15371401	1.760167608	0.040835654	0.578240302	3.455832084	1.065669728	0	0.014925363	0	0.930438056	0	0.263105753	0.906939874	0.829097286	0	0.835937889	0.208893775	0.780616781	3.510705991	1.832546192	0	0.810121219	0
2.3.2.3	0.021233444	0.139199474	0.138467536	0.004903448	0.028703563	0.143579052	0.140169509	0	0	0.096506476	0.283049302	0.02132805	0	0	0	0.129001253	0	0.220422928	0.09013767	0.127721139	0.185292214	0	0.099374251	0	0	0	0.428141971	0	0.295631422	0	0	0	0.153070196	0.17559613	0	0.110874998	0.048438056	0.322074996	0	0.215772072	0	0.001329976	0.101343755	0.055808241	0.042598956	0.110920458	0.047326449	0.098387405	0.353028236
2.3.2.5	0.068266785	0	0	0	0.084688345	0.039541488	0	0	0	0	0	0	0.076946452	0.041050649	0.016574108	0.032075123	0.10815903	0.008972626	0.120091417	0.053796093	0	0	0	0	0.703879014	0	0.200745608	0.072854136	0	0.041491144	0	0	0	0	0	0.104796154	0.062919797	0.020499419	0	0.030805994	0.007995574	0	0.042196114	0	0	0.087891786	0	0.081661977	0.036435929
2.3.2.6	0.843510781	1.062152187	0.055853058	0	0.929266723	0.312309862	0	0	0.387324675	0.041874281	1.075324263	0.087977135	0.618590971	0	0.694654011	0.29986275	1.084529492	0.536134745	0.221082672	0.007438101	0.408700408	0.16165399	0.092237857	0	0	0.013945955	0.814878841	1.107941529	0	0.166927675	0.966283446	0.906825639	0	0.200780622	0.224161533	0.847151166	0	0	0.459369657	0.139317246	0.047470644	0	0.068030697	0	1.169266449	0.647132717	0	0	0.298665405
2.3.2.8	0.732274984	1.164444126	0	0	0.196785793	0	0	0.006905354	0	0.105635535	0.675208941	0.26823341	0	0	0.094560687	0	0.766869367	0.253948124	0.011969426	0.029921256	0.186131637	0.085554448	0.137625611	0	0	0	0.428194948	0.131459037	0	0.029613262	0	0.100101611	0	0.081460581	0.236294972	0.257695279	0.079609877	0.060736924	0	0.194270842	0.119926273	0	0	0	0.987749961	0.235539512	0.347050723	0.147570731	0
2.3.3.1	1.616057976	1.666275655	0	1.060871165	1.467949507	0	1.329947471	0.858256378	2.404395723	1.732094593	2.230249612	0.77466566	1.531855579	0.538840056	0	1.402323815	0.860485754	0.055591208	0.61166002	0.328702303	0	0.872629901	1.665003456	2.414736727	0.695122377	0.496530775	1.388199741	1.470777485	0.259782814	0	0.444350478	0.691533169	2.151635966	1.258555042	1.88504102	1.683212265	2.149656	0	0.907836843	0.160960393	0	0.423125163	1.290889794	0	2.330933719	2.100786402	0.919241761	1.136735415	0.620596868
2.3.3.10	0	0	0	0.198350778	0.11379094	0	0.100202274	0	0	0.168578942	0.525760468	0	0	0.298242811	0	0	0.173660942	0	0.098666922	0.224967118	0	0.150105546	0.091279499	0.131195566	0.243597508	0.448535763	0.249872714	0.012600737	0.94145393	0	0.086797539	0	0.018167863	0	0.26863348	0.355960435	0.14076859	0	0	0.458349646	0.958076579	0.119961157	0.16377198	0.07580161	0.304896899	0.050270908	0.23974975	0	0.628661792
2.3.3.13	1.654005434	1.245020949	1.424858366	1.595681957	1.933103932	0	0.619986367	0.887293791	1.98469816	4.430328751	1.630732317	1.915763979	1.555797217	1.105143104	2.148652784	1.503147128	1.399027634	0.349108226	0.981318655	0.284857239	1.378880876	0	1.410408556	0.396344832	1.350179325	0	1.585618726	1.249431708	0.287950343	0.631420628	0.678075423	0.990305466	0.651764196	1.226507255	1.018604476	1.670856225	1.631687498	0	0	0.297655326	0	0.393550915	0.503200784	0.639863936	1.87683695	2.186310171	0.630937975	1.581766377	0.714144157
2.3.3.14	0.129169347	0	0	0	0	0	0.241936516	0.084682863	0.19716325	1.803944981	0	0.20230414	0.245164136	0.184964005	0	0.116103863	0.015037988	0.621428205	0.331790016	0.308274577	0.535242828	0	0	0	0	0	0.225369957	0	0	0.078076783	0.2459424	0.089104314	0	0.197872633	0	0	0.043058403	0	0.1186709	0	0.17924844	0	0	0	0.138580836	0.822005851	0.17296983	0.156265848	0.129616994
2.3.3.15	0.014275215	0.012899899	0.025240641	0	0	0	0.0159633	0	0	0	0.162511906	0	0	0.009762508	0	0.02880073	0	0	0	0	0.0169464	0	0.031247832	0	0	0	0	0	0.023257782	0.004059578	0.007009583	0	0	0.018632406	0	0	0	0	0.037004241	0	0.019666667	0.008633714	0.012326259	0	0.175704953	0.012705575	0.058317256	0.065832034	0
2.3.3.5	0.97391715	1.217810157	0	0	0.215232661	0	0.712630476	0.840191473	2.014886961	2.137201544	1.176321344	0.449861998	0.24722011	0	0.224372164	1.04279188	0.576494561	0	0.577051066	0.013869803	0.509363458	0.88243508	0.486207737	1.551038431	0.448805001	0.391985469	0.320470869	0.950116974	0	0.138444815	0.039195438	1.308113167	1.842353742	1.005384659	1.403986071	0.834657816	1.892371947	0.360667973	0.596603266	0.235242314	0	0	0.823396667	0	1.27904103	0.455378811	0.329811373	0.326397247	0
2.3.3.8	0	0	0	0	0	0	0	0	0	0	0	0	0	0	0	0	0	0	0	0	0	0	0	0	0	0	0	0	0	0	0	0	0	0	0	0	0	0	0	0	0	0	0	0	0	0	0	0	0
2.3.3.9	0.750477001	0.671650277	0.355354351	0.280728714	0	0.170026101	0.072688432	0.248289328	0	0	1.36066461	0.311596925	0.366051076	0.423591081	0.126259662	0.36524224	0.196492238	0.255948387	0.130409132	0.362187207	0	0.42453682	0.039374313	0.253325357	0.467786476	0	0.437165997	0.826661513	0	0	0.327226793	1.953055725	0.029805573	0.016479761	0.319144538	0.771747518	0	0	0.705033674	1.436031994	0.355795454	0.531011322	0	0	1.224366361	1.347880933	0.529720334	0.350604352	0.255068963
2.4.-.-	0	0	2.732547042	0.492361884	0.032426051	0.617888592	0	0	0	1.335973057	3.633250033	0.412256764	0	0	3.627702355	0.310264361	0.621921481	0	0.789888615	0.650720753	0	0.71995631	2.101272957	0.515945747	0.675188973	1.101597016	1.567339019	4.171468414	0	0.206850246	1.632547098	5.978249052	0.56052197	0.174654482	0.560222235	2.772175807	0	0.462942765	2.769927091	2.964466455	0	2.375162258	0.550538475	0	2.299395165	3.839996593	0	0.278296402	1.232967717
2.4.1.-	9.161138939	4.739484718	8.794619438	4.897454837	5.513852006	2.002703711	4.619335841	3.860760442	6.250941614	3.784710949	10.75275362	7.896976968	7.809798946	0	2.824859052	4.145147046	2.868908434	5.587139878	5.788323912	1.833986174	3.50857772	2.382910765	5.147993673	6.586400492	3.750885797	1.948055874	7.759067785	9.546853535	3.302055256	3.700816556	10.09003177	14.65765064	6.206824249	4.556060942	6.510843333	8.705137031	3.648703682	3.268652447	6.07246951	6.820937512	5.898610242	6.216242239	1.687621001	0.720474911	16.04120613	9.211117837	3.537703533	3.640800625	5.742207309
2.4.1.1	0.034724504	0	2.358432829	1.191135777	1.126195438	1.593606106	1.48341729	0.655767051	1.295567673	2.217862836	0.164247778	1.571439183	1.33122295	0.814480252	0.824479768	1.356360518	0.52393807	1.45716346	1.066596609	1.781290963	1.723168867	1.082323008	0.407007902	2.652960745	0.575113145	0.427346138	0.503002003	2.204149662	0.693302417	1.576706074	2.253606759	1.507768379	2.264324909	1.412600835	2.360657039	1.612189254	1.487935079	0.378774914	0.73637061	1.553548973	1.925980942	0.434470194	0.493449897	0	0.220959459	2.94026289	1.508107317	0.637771815	0.909349288
2.4.1.10	0	0	0	0.24357607	0.022625119	0	0	0.00846478	0.014084728	0.076642391	0.412789072	0	0.046692807	0.122499773	0.074289736	0.057957064	0.010827472	0.005243266	0	0	0.125473661	0.029270677	0.002916756	0	0.094138846	0	0	0.134842274	0.029788413	0	0.527615558	0.007299593	0	0.078731066	0	0	0.00871217	0	0	0	0.011805152	0.120714655	0.021447969	0.024541137	0.310391901	0.091221036	0.162542106	0.235873679	0.183916839
2.4.1.109	0.044287098	0.026210172	0	0.184047745	0	0.019821045	0.193154614	0	0.000878683	0	0.249226158	0	0.001461201	0.00647711	0.06135137	0.048674636	0.001662851	0	0	0	0	0.036801635	0.044172095	0	0.045075055	0.043913081	0	0.021801618	0.039330937	0.016859223	0.022950421	0	0	0.002787682	0	0	0.04099223	0.014926702	0.05569975	0.048784705	0.03123456	0.038593011	0	0.019944085	0.316112907	0	0.018195054	0.04830379	0
2.4.1.11	0	0	0.090273615	0.134012034	0.112978957	0.546938115	0	0.098577743	0.065013996	0.140227318	0	0	0	0	0.928882087	0.095109284	0	0.159431312	0.004821662	0	0.178883648	0.00706175	0	0.139460932	0.063623096	0	0	0	0	0.111090551	0	0	0.037490082	0.016553809	0	0.046033864	0	0.122609528	0	0.129152438	0	0.110229207	0	0.035900136	0.09218155	0	0	0	0
2.4.1.117	0	0.000234801	0.000160652	1.82979E-05	7.82818E-05	0.000149059	0.000145963	0.000121196	0.000257882	0	0.000173227	4.79146E-05	0	0.000239078	0	0	0.000228186	0.000186467	0.000105701	0.000167351	0.000260386	0	0	0	0.000212715	2.14228E-05	0.000149689	3.88108E-05	0.000145249	0	9.3265E-05	0.000176927	0	0.000148891	0	0.000200454	0.000268547	0.000128779	0.000236549	0	0.000196228	0	0	4.35702E-05	0	0	2.99482E-06	0	5.00682E-06
2.4.1.119	0.126615341	0	0.036876664	0.066068395	0.070565784	0	0	0	0.130954369	0.044207763	0	0.027657841	0.047357884	0	0.882444571	0.105625099	0.96653556	0	0.143494923	0	0	0.152793064	0	0.126120355	0	0.082587381	0.080345971	0	0	0.038219699	0.144501352	0	0.107742657	0	0	0	0.136226959	0	0.01655859	0	0.03177968	0	0	0.04119731	0.055236896	0	0.052865239	0.024553079	0.13310312
2.4.1.12	0	0.227499393	0	0.153300765	0	0	0	0.362240165	0	0.163683759	1.404297664	0	0.178973398	0	0.415434702	0.323910514	0.276270515	0.058244596	0	0	0	0	0	0.127431273	0.346080805	0.868667358	0.07499969	1.128712146	0.528502496	0.179067658	1.287296675	0.640642131	0.176020748	0.335218826	0.144749859	0.970188547	0	0.082484796	0.195535905	0.756948632	0	0	0	0	1.087482049	2.291164412	0.496357108	0	0.044824893
2.4.1.129	1.079309218	2.432837777	3.904318679	1.031974507	1.769187994	0.453094826	0.006646377	0.199499404	0	1.778725549	1.283106664	0.079226305	1.218260775	0.999591278	1.280114529	0	0.207903735	0.563199162	0	0	0	2.018540203	0	0	1.618713747	0.555330415	2.0021204	2.41140198	2.702412788	0.387357089	4.806376794	2.601414586	0.525437227	0	0	2.127860225	0.295052943	0.095155791	1.482083359	2.31002676	2.479679501	3.72646085	0.981617807	1.748570881	0.839972857	3.602546181	0.530691653	1.037659104	0.96239445
2.4.1.13	0.023408363	0	0.013095137	0.01165661	0.015823963	0	0.00999719	0.012436672	0.003343804	0	0.021928297	0.013849614	0.009927866	0.012119629	0	0.01886372	0	0	0	0	0	0.011807614	0	0.010155069	0.016914317	0	0.226442275	0.010456178	0.015645999	0.014685232	0.014726858	0	0	0.014937046	0	0.009374742	0.012442559	0	0	0	0	0	0.025469776	0.017785876	0.021082568	0.004281983	0.022596147	0	0.01309779
2.4.1.14	0.064463153	0.044971255	0	0	0.059909198	0	0.052113724	0	0	0	0	0.029566174	0	0.015164695	0.04992195	0	0	0.074054265	0.011139798	0.012919205	0.041408779	0.016645503	0	0.046441113	0.565979742	0.036512675	0.200604798	0.067953612	0.031843144	0	0	0.04298513	0.005601437	0.00882922	0.039465081	0.041670288	0	0.017210588	0.029647854	0	0.027935355	0.001672394	0	0	0.063815116	0	0.034079378	0.032522509	0
2.4.1.141	0	0	0	0	0	0	0	0	0	0	0	0	0	0	0	0	0	0	0	0	0	0	0	0	0	0	0	0	0	0	0	0	0	0	0	0	0	0	0	0	0	0	0	0	0	0	0	0	0
2.4.1.144	0.019654668	0.011571722	0.004079979	0.003980137	0.020107838	0.010851589	0	0.003630114	0.006153483	0.012033701	0.023260485	0	0	0.009857702	0.011277433	0	0	0.000366391	0	0.020276171	0	0	0.021781183	0	0.019022949	0	0.00625239	0	0.018131891	0.002162318	0	0	0.007781919	0	0.007798019	0.008299707	0.001956646	0.015906834	0	0.013820034	0.016482073	0.011355356	0.001238965	0	0.041811534	0	0.009180435	0	0.007983562
2.4.1.15	1.464494868	1.064536793	0.36331284	0.218022995	0.390280191	0	0.122586295	0.349417627	0.195759934	0	1.751518933	0.526634734	0.414541854	0.23029	0.147938209	0.353942051	0	0	0.185238643	0	0	0.430509112	0	0.145337513	0.406531328	0.387072943	1.030812946	0.519710878	0	0	1.282615074	0.733903486	0.29044775	0.257010325	0	0.38429125	0	0.103783557	0.522775956	0.583193373	0	0	0	0.191720617	1.359655049	1.256479807	0	0.312391954	0.143514094
2.4.1.157	0.110233186	0.258133599	0.237326533	0.150191742	0	0.093791868	0.253158137	1.101837191	0	0	0	0	0.060473529	0	0	0.238371152	0	0.28086389	0.200030151	0.484169786	0.330097907	0	0.142688886	0.042195514	0	0.293504887	0	0	1.12435934	0	0	0.174672104	0.386513301	0	0.423051611	0.145410807	0.120090475	0.810625137	0	0.020835144	0	0.134727732	0.04620938	0.183951774	0	0	0.276390904	0.466014893	0.631109203
2.4.1.16	0.004980045	0	0.003847029	0.004554896	0.000494551	0	0.004885696	0.003506882	0	0.006571481	0.002569522	0.004950968	0.00272504	0	0	0.002336046	0.006386552	0.000738293	0.004636968	0.007296773	0.005470258	0.00554454	0	0.000348016	0	0.002679854	0	0.003801514	0.002762325	0.001355571	0	0	0.003124548	0	0.006972226	0.003572541	0	0.005523672	0	0	0.005743288	0.000575879	0	0	0	0.003602951	0	0	0
2.4.1.166	0.042871557	0	0.105786686	0	0	0.105132319	0.126105859	0	0	0	0.099601086	0	0.043139199	0	0	0.156490041	0	0.087451087	0.037067586	0	0.14962442	0	0	0.029514691	0	0	0.082391514	0	0.458564909	0	0.092064789	0	0	0.103242176	0.097566757	0	0	0.100189757	0	0.546507868	0.931519807	0	0.06592874	0.125093106	0.123820032	0	0.142667068	0.040541797	0.00443369
2.4.1.173	0.005220224	0	0.000720156	0.077759442	0	0	0	0.006499928	0	0.009239036	0.042966633	0	0	0.014105692	0	0.013167271	0	0.004619162	0.020942796	0.009353423	0.011449982	0	0.013191237	0.015953069	0	0.005586789	0	0.013761481	0	0	0	0.002480503	0.01907774	0	0.01165223	0	0	0.001702791	0.017285501	0.004080364	0.009666563	0	0.016720677	0.010504875	0.027824285	0.004567225	0	0	0
2.4.1.175	0.005049338	0.006918241	0.104271434	0.006616224	0.00311584	0.010083414	0	0.009409635	0	0.011073635	0.006923659	0.006174736	0	0.004719064	0	0	0	0.001485043	0	0.002547742	0	0	0.001906373	0	0.002178735	0	0.00662362	0	0	0	0	0.016650781	0.001662174	0.004231637	0	0.018495144	0.011106908	0.00400618	0.003295735	0	0.004578745	0.001404715	0.002966216	0.008956972	0	0.008855851	0.011781952	0.007838814	0.001313165
2.4.1.18	0.834021278	0.151521581	1.144317211	0.509741714	1.227900641	0.593168333	2.033335486	0	0.732274933	1.472985302	1.035567998	0.965812312	0.608163718	0.698850962	0	1.545171572	0	0.559143742	1.351275548	1.205774043	1.323708382	1.188005592	1.480085808	2.281312118	1.263261655	0.21281722	0.141413327	0.840518711	0.020815766	0.847864272	1.485461731	1.095901417	1.472660666	1.291782424	0.803854373	0.706478737	2.293415578	1.032762986	1.271638478	1.187066083	0.908148298	0.659417077	1.119369916	0	0.693266067	0.577475895	1.280626243	1.604064521	0.65572195
2.4.1.182	1.025340373	0.625480908	1.187163348	0.434348663	0.589765421	0.866507675	0.499990812	0.269981086	0	0	0.656801576	0.864262861	0.923923635	0	0.847618912	0.257173806	1.233694613	0	0	0	0.260625404	0	0.35310112	0	0	0.679357371	0.070266009	1.153311747	0	0	1.177921255	0.966320244	0	0	0.015805435	0.533924645	0.16276783	0.122810684	1.077647299	0.307512771	0	1.107933357	0.230322453	0.068782575	0.694808553	0.684162713	0.319528744	0.24222202	0.028264713
2.4.1.187	0	0	0	0.285800711	0	0	0	0.359377519	0.222079185	0	0.379532902	0.973789564	0.973205784	0.135158078	0	1.060152739	0.077704106	0.607054524	0.793307899	0.431485877	0.705873406	0.805147166	0	0	0.345387539	1.149198956	0.687581879	0.394532576	0.090824153	1.026332124	0.318885647	0.264682477	0.180745135	0	0.102966841	0.310104404	0.231579987	0.303983686	0.347221652	0.311446271	0	0.318539515	0	1.283174343	0.440812819	0	0.419286951	0.254050494	0.648133659
2.4.1.19	0.013754315	0	0.022698411	0.028878658	0	0	0	0.030338228	0.008949564	0	0	0	0.026107961	0.047741141	0	0	0.035538549	0	0.034345412	0.023288953	0	0	0	0	0	0.020411012	0.016411324	0.017080494	0	0.02782872	0.024689334	0	0	0.034351284	0	0	0	0	0	0.029296734	0	0.019479323	0	0	0	0	0	0	0.004845901
2.4.1.20	0	0.151027519	0.120451095	0	0.15978954	0	0	0.136803175	0.069545896	0.124636893	0	0.093514637	0.123475586	0	0.106642046	0	0	0.278467724	0.202549667	0	0.090224375	0	0	0.435839527	0	0.109212721	0.159150752	0.003713127	0	0	0.060366293	0	0.443085656	0.547698356	0.383087669	0	0	0	0.159549413	0	0.05934989	0.159291659	0.134006538	0	0.035682194	0	0.008227756	0.118672643	0
2.4.1.208	0	0	0	0	0	0	0	0	0	0	0	0	0	0	0	0	0	0	0	0	0	0	0	0	0	0	0	0	0	0	0	0	0	0	0	0	0	0	0	0	0	0	0	0	0	0	0	0	0
2.4.1.21	0.598976922	0	0.909748321	0.116258004	0.419944717	0.946699784	0.884840444	0.172397435	0.870456651	0.616549153	0.598566924	0.778847733	0.688500651	0.002590892	0.083133569	0.5715289	0	0.667284643	0.904266749	1.101774587	0.412523162	0.018977154	1.313454367	0.729188516	0	0	0	0.994376051	0.511935653	0.710376327	1.012180563	0.812296712	1.469970822	0.95714428	1.678249714	1.089863109	1.045989907	1.242471573	1.343267738	1.376567107	1.028730788	0.90231343	1.167181117	0.090154226	0.621326054	1.108914924	1.186659948	1.11895506	0.254333292
2.4.1.212	0.028965864	0	0	0.028923093	0.044082539	0.049201148	0	0.026453695	0.02009991	0	0.034851745	0.004622459	0.03959651	0	0	0	0.051308576	0.156922324	0.102528049	0.113079653	0.080788827	0.001187575	0.023737326	0	0.039062546	0.531119206	0	0	0.090954478	0.040446001	0	0.061015171	0	0.007456969	0	0.035517479	0.035258087	0.031722611	0.000214585	0	0	0	0.000955851	0	0.037549656	0	0.055325295	0.04886435	0.011653468
2.4.1.213	0	0.046082032	0.019598133	0.071496305	0	0.055708797	0.060833391	0	0.006518195	0	0.077883194	0	0	0.038221018	0.003037057	0	0	0	0	0	0.02633351	0	0.001017876	0	0.058282009	0	0	0.019426781	0.041903614	0	0	0	0.070226181	0.047710603	0	0.039239154	0	0.012653684	0	0.072429413	0	0.047446895	0.031437746	0.005824323	0.082593357	0.018739825	0.023820034	0	0.211214201
2.4.1.214	0	0	0	0	0	0	0	0	0	0	0	0	0	0	0	0	0	0	0	0	0	0	0	0	0	0	0	0	0	0	0	0	0	0	0	0	0	0	0	0	0	0	0	0	0	0	0	0	0
2.4.1.216	0.308404675	0.050460721	0	0	0	0.080788854	0	0	0.096549122	0	0.131716251	0	0.034807807	0.047179803	0.001764413	0	0.078607173	0.069487661	0.038254446	0.073632239	0	0	0	0.002449962	0.125145741	0.027861212	0.049257395	0	0.011019998	0	0.0603117	0.091079872	0.075026813	0	0	0.014370173	0.051696526	0.068855279	0.067431552	0.096352615	0	0	0	0	0.121331211	0.031088917	0.015110284	0	0
2.4.1.217	0	0	0	0	0	0.000798353	0	0	0.001119146	0.000570836	0	0	0.0005917	0.000378399	0	0	0	0	0	0	0	0	0	0	0.001020335	0.000163877	0	0	0	0	0.000690856	0	0	0.000823068	0.001077278	1.83524E-05	0	0	0	0	0.000114947	0.001056966	0	0.001095151	0.000971477	0	0.000833149	0	0.012473117
2.4.1.226	0	0	0	0	0	0	0	0	0	0	0	0	0	0	0	0	0	0	0	0	0	0	0	0	0	0	0	0	0	0	0	0	0	0	0	0	0	0	0	0	0	0	0	0	0	0	0	0	0
2.4.1.227	0.918644457	1.077295749	0.894364194	0.637919061	1.035832364	1.067218384	0.769389113	1.047840818	1.470734676	0.997531515	0.916064816	1.019303398	1.07858831	1.007400886	1.069981908	0.907747037	0.910513138	1.11681209	1.066364619	1.140687873	1.073792507	1.035848852	1.056992923	0.935617585	0.995283879	0.944093315	0.934898261	1.052798173	0.909158152	1.064118857	0.910829528	1.06422458	0.91595817	1.085392584	1.016135626	0.975368603	1.078907528	1.01388516	0.935376266	1.001334129	0.9932981	1.001573908	0.724612268	0.986192728	0.981964087	1.032369586	1.023388633	0.918007969	1.018054111
2.4.1.230	0	0	0.060528104	0.002621206	0	0.139151722	0.047890489	0	0.040687277	0	0.160855128	0.470993783	0.539669724	0.061089601	0.157527178	0.015921697	0.13398838	0.221744423	0.232920748	0.158461865	0.145263996	0	0	0.611516746	0.022409061	0.060373326	0	0.139429767	0.068735357	0.968576518	0	0	0	0	0.150498539	0.159178446	0.059591739	0	0.078742796	0	0.141269593	0.138247808	0.147984587	0	0	0.161032671	0.21441422	0	0.140224804
2.4.1.245	0.000869611	0	0.001050839	0	0.000915482	0.001293593	0	0.000985107	0.000705365	0	0.00057345	0	0	0	0.000180602	0.000306208	0	1.16876E-05	0	0.001156394	0	0.000692845	2.90464E-06	0	0	0.00126159	0.000939913	0	0.000150939	0.000703469	0.000909878	0.000978948	0	0.001147375	0.000869971	0	0.000201889	0	0.000943965	0.000591429	0.000947186	0.000889668	0.000893863	0.000550076	0.000148037	0.000568244	0.001277555	0.00063422	0.010916224
2.4.1.246	0.003140644	0.001238552	0	0	0	0	0.001370599	0	0.006033819	0	0.00324222	0	0	0	0.006738907	0	0.004281458	0.007468715	0.001958066	0	0.001369577	0	0.00111647	0	0	0	0.000790491	0.006927981	0	0.003141515	0	0	0	0	0	0	0.003467074	0.005508794	0.006825519	0.000419528	0.001449865	0.005527872	0.006046278	0	0.001851562	0.00288332	0.001021455	0	0.004650682
2.4.1.25	0.557770267	0	0.934249042	1.041098542	0.854227785	0.836047512	1.442445909	0	1.531704544	1.15361104	1.781592295	1.278089765	0.604935398	2.263060134	1.100494097	1.599475678	0.180259677	0.869327948	0.557500885	0.769282861	0.406812014	1.121578295	1.453953424	1.750987449	0.937191816	0.214831021	0.747506815	0.635966471	0.478436747	1.737251022	1.376386281	1.203263921	1.67074702	1.041485786	1.827370554	0.361855416	1.953911955	1.223238141	1.059498255	1.590984259	1.073678652	1.334405751	1.401161944	0.235851118	1.595551112	1.179495151	1.04745971	1.709508559	0
2.4.1.251	0.049257237	0	0	0	0.006012917	0.026648445	0.001755645	0.056234671	0	0	0.046892664	0	0	0	0.024748153	0.02213078	0	0.001703228	0	0.043998698	0.052437561	0	0.011942214	0.052778997	0	0	0.0238708	0.037000608	0.048213254	0	0	0	0	0.035478115	0.041217113	0	0.014148947	0	0	0	0.047545765	0.034917465	0	0	0	0.054367197	0	0	0.019566398
2.4.1.252	0	0.000488121	0.020763086	0.064304786	0.007446599	0.039534897	0.032195563	0.000333289	0.038645799	0	0.041595747	0.076382835	0.076833822	0	0.063143307	0	0.02925836	0.035176054	0.034417211	0.039764653	0	0	0	0.030024033	0	0.023864641	0.07298208	0	0.018564249	0	0.014943078	0.032833205	0.007340069	0	0	0.023081785	0	0	0.026057075	0.057000819	0	0.071029665	0	0	0.02966832	0.069632623	0.062707181	0	0.072197278
2.4.1.256	0	0	0	0	0	0	0	0	0	0	0	0	0	0	0	0	0	0	0	0	0	0	0	0	0	0	0	0	0	0	0	0	0	0	0	0	0	0	0	0	0	0	0	0	0	0	0	0	0
2.4.1.264	0.025529388	0.028133808	0	0	0	0.018100319	0	0	0	0	0.051468011	0.025967767	0.067208884	0.051336059	0	0.066797166	0	0	0.05045115	0.016956103	0	0.01261888	0.068410276	0	0	0	0	0	0	0	0.076606388	0.018406985	0.053513585	0.015204073	0	0.023914908	0	0	0	0.007414487	0	0.05264162	0.05428711	0	0	0.066333663	0	0	0.069635174
2.4.1.276	0	0.002123969	0.001697873	0.002140726	0	0	0	0	0.003307062	0	0.00329955	0.000561065	0.003255888	0.00320949	0.00287541	0	0.000903644	0.003296784	0	0.000734286	0.003436038	0.001282119	0	0	0.000300651	0	0.002588294	0.007608577	0	0	0.001818836	0	0.002302524	0.002638987	0.002261223	0.004747678	0	0.001545834	0	0.002664662	0.003082272	0	0	0	0.001803608	0.00176452	0.001652955	0	0
2.4.1.278	0	0	0	0	0	0	0	0	0	0	0	0	0	0	0	0	0	0	0	0	0	0	0	0	0	0	0	0	0	0	0	0	0	0	0	0	0	0	0	0	0	0	0	0	0	0	0	0	0
2.4.1.4	0.070163928	0	0.099806334	0.693068776	0	0.025455915	0	0.095018861	0	0.012216975	0	0.079138043	0	0.16061717	0.113580443	0.821953529	0	0.093056253	0.007212477	0.188467458	0	0	0.013349726	0.987315012	0.074688777	0	0	0.011768762	0.09777237	0.02691186	0.045935259	0	0	0	0	0	0.05411847	0	0	0.069521374	0.107658184	0	0	0.158090064	0	0	0.332928139	0.309655925	0
2.4.1.44	0	0	0.004329069	0	0	0.032682443	0	0	0	0.002963953	0	0	0	0	0	0.024403514	0.016738188	0	0.013894566	0.018605182	0	0.018251695	0	0.019412602	0	0.034301529	0	0.140049637	0	0	0	0.003084322	0.015697817	0	0	0.172182527	0.000345704	0.019412055	0.015002478	0.032486395	0	0.007038375	0.038232867	0	0	0.023313948	0.004018512	0	0.028617613
2.4.1.46	0.433073031	0	0.023923097	0	0.033972775	0	0.018274199	0.006242193	0.022955416	0.020433431	0.02913058	0	0.000416671	0.023865877	0.009812947	0	0	0.056680269	0.068128618	0.087365203	0.082838405	0.004497537	0.03241398	0	0	0	0.00074016	0.011817722	0	0	0.015762528	0	0	0.0326397	0	0	0.006912059	0	0	0	0	0	0	0.03003414	0.064755646	0	0	0	0.001710214
2.4.1.5	0.077103253	0	0	0.076173748	0	0.010349276	0.099146786	0	0	0.001660773	0.054793937	0	0.015904965	0	0.064095155	0.066193716	0.008620625	0	0	0	0	0	0	0	0	0.018739235	0.056146703	0	0	0.059363355	0.111236825	0.117238796	0	0	0	0.107163494	0.03297081	0	0	0	0	0.118986735	0	0.003531765	0	0.084476454	0	0.077988247	0
2.4.1.52	0.084198538	0.312213916	0.186688738	0.159800408	0.038986613	0.109739869	0.10563493	0.040970946	0.143557811	0	0.18740887	0	0.150676853	0.237020758	0.216404668	0.159551538	0.134758071	0.037977493	0	0.19551232	0	0.26524951	0.101882491	0.209804303	0.262808124	0	0	0	0	0.156341483	0	0.078015528	0.315321007	0.240444513	0.357760213	0.266620651	0	0	0	0.143140884	0.098618231	0	0	0	0.252882341	0.24775211	0.316034449	0	0.7484529
2.4.1.56	0.02716959	0	0.033480494	0	0	0	0	0.002859147	0	0.035600861	0.058199211	0.023148776	0	0	0.047348971	0.03003799	0.02605748	0	0.039744098	0	0.043199368	0	0.050020513	0	0	0	0.239204051	0.104919114	0.002534923	0.019910336	0.019555096	0.101394965	0.052248218	0.006685157	0.006834049	0.207808985	0.012170344	0.029849413	0.049838697	0.199929001	0	0	0	0.036826634	0.005401664	0.028935945	0.00365335	0	0.000462858
2.4.1.57	0.267983349	0	0.161859325	0.896768166	0	0	0.195651426	0.124327187	0.031087441	0	0.526480764	0.196958326	0.075292101	0.459572564	0	0.191384008	0.372416255	0.005418493	0.234741169	0.165709879	0	0.366901902	0	0.48098549	1.09078056	0	0	0.062900334	0.08221675	0.072993968	0	0	0.100567751	0.15094699	0.110092647	0	0	0	0	0.149745789	0.166018411	0	0.106035436	0	0.538216837	0.091785789	0.225028591	0.200287244	0
2.4.1.58	0	0	0	0.100461944	0	0.069737165	0.17183724	0.156746664	0	0	0	0.724259075	0.696052738	0	0	0	0	0.000256199	0.117349939	0	0.088151637	0.1066527	0	0.073250397	0	0.083870245	0.116817447	0.293688173	0	0.014049231	0	0.372421777	0.029146535	0.051795616	0.112492256	0.400177618	0.139378748	0	0.109293033	0.553140233	0	0	0	0	0	0.019569401	0.155631729	0.059625395	0.163483766
2.4.1.64	0.001159583	0.004934134	0	0.001260949	0	0	0.005688804	0	0	0.002469301	0	0	0	0	0.000287179	0.009239577	0	0	0.000583256	0	0.008142239	0	0	0.009522044	0	0	0	0.005716772	0.007930148	0	0.008950931	0.002171981	0.001167	0	0	0.001300407	0	0	0.009453998	0	0.009494926	0.001168463	0.010498545	0	0.001863705	0.009836321	0.004959692	0.000118372	0.003980141
2.4.1.7	0.001158444	0.067637755	0.150728434	0	0	0.195420162	0.119883675	0	0.09704541	0.214402058	0.13060903	0.169901528	0.070445109	1.069607039	0	0.081175635	0.018022628	0.175649643	0.051638795	0	0	0	0	0	0	0.171160674	0.322310985	0.530786718	0.324700121	0.072663927	0.525421916	0.80757417	0.391716341	0.445522882	0.093445215	0.502065904	0	0	0.006483006	0.417001134	1.210635179	0.279358176	0.335373698	0.126464998	0.224120729	0.076512087	0.2911573	0.340217869	0.31200439
2.4.1.8	0	0	0	0.049622175	0.275108858	0	0	0	0.28817573	0	0	0.485501562	0.35251176	0.24585781	0.197113657	0	0.301589089	0	0	0.100791681	0.326773218	0.017685474	0	0.09356843	0	0.552757223	0.187026071	0	1.727818083	0.254943884	0	0	0	0	0.078884579	0.259194869	0	0	0.291947873	0.074584076	0.16999282	0.299249028	0	0	0.096818788	0.053542386	0	0.069581446	1.172203407
2.4.1.80	0.038659544	0	0	0.011681747	0	0	0.126988478	0	0.123452262	0.166653369	0.805017143	0	0.042822392	0.138036623	0.013690609	0	0	0.070705981	0	0.073297739	0	0	0	0.130577233	0.115119468	0	0	0.103638345	0.038103467	0.061133234	0	0	0.038932274	0.023613742	0.104299818	0.171369193	0	0.096629429	0.549423421	0.014646481	0.140892502	0	0	0.164603188	0.829408511	0.009616549	0.071735215	0	0.173920387
2.4.1.83	0.272703201	0.167286853	0	0.631565152	0.196623537	0.55334887	0.227535491	0.096458548	0.083965307	0	0.147595395	0.475451827	0.325543533	0.407432872	0.243425854	0.380529888	0.144084287	0.312390646	0.574573953	0.299650965	0.611306889	0.213891188	0.133710723	0	1.201920319	0.710966491	0.362534614	0.253564193	0.10393556	0.288114142	0.104905422	0	0.165094675	0.332415015	0.509332144	0.011810661	0	0.296931525	0.722426979	0.120905992	0	0	0.234584185	0	0.357593963	0.127585098	0.416647254	0.113721148	0.474665988
2.4.1.87	0	0	0	0.029785243	0.041515378	0.0043445	0	0	0.013410648	0.015943629	0	0.305377914	0.26162873	0.025801171	0	0	0	0.009961208	0.037928845	0	0.002897673	0.046372922	0.007219804	0.020620788	0.010026806	0	0.006709907	0	0.032629913	0.03032253	0	0.029269041	0	0.040682333	0	0	0	0	0	0	0.024681808	0	0.031353635	0.007636725	0.007921431	0.011392804	0.074678151	0.05936201	0
2.4.2.-	0.889333926	1.602797013	0.67173981	0.834306278	0.761176104	0.162364672	0.126646305	1.238855151	1.391242726	1.304270254	1.440866598	1.169430793	1.383468296	0.756211792	1.653842059	1.160085966	2.728903344	1.245012278	0.43220334	0.59163376	0.478761317	1.278151865	1.264052761	1.45565091	3.587586917	0.249333203	2.116033081	1.449298663	0	1.325216989	0.562979088	2.462686724	1.468586741	0.90722733	0.93624857	1.801256387	1.473321158	0.535611877	0.344212355	1.392497134	0	0.961115575	0.630054991	0.457426067	1.10352691	0.667601429	0.493590551	0.895378053	0.642936498
2.4.2.1	0.652030157	0.344037593	1.494549176	1.995622752	0	0.925034918	0.564646137	1.355458794	1.472953975	1.539829854	0	1.24001822	1.368872314	0	0	0.849224716	0	1.460078037	1.363035143	2.257119022	1.276559659	1.508430255	2.336598323	0.397096958	1.066468631	1.3175736	0.271356581	1.139789832	2.117445794	0.727668946	0.992576406	1.466686804	0.222967	0.916586315	0.931035011	0.909152843	1.898109724	1.504069808	1.25515042	1.225474711	1.550219568	1.442856808	1.711693675	2.846308411	0	0.56670746	1.112315	1.441275467	0
2.4.2.10	1.007950829	0.964223312	0.739083272	1.190767851	0.765604851	0.84957739	0.714846685	1.099745092	0.957062589	0.777448127	0.869616476	1.091882264	0.847697967	0.714766764	0.727745617	1.318195604	1.069011652	1.312565734	1.178865658	1.053595729	0.876690894	0.932911082	0.722329134	1.968738824	0.785209244	1.095993553	0.841890899	1.225398694	0.980833478	1.232655131	0.961446018	1.009508507	1.327723425	1.676368422	1.110362117	0.708398906	2.17189225	1.206540769	0.882253951	1.170653078	0.044305585	0.785381927	1.003086574	0.968070798	1.258710123	1.182065668	1.284939912	1.239526892	0.994643916
2.4.2.11	1.324875917	1.195103456	0	0.974699979	0	0.318649161	0.78346359	0.938485794	1.028863026	1.135523883	1.207343748	0.843143534	0.200101518	1.251557563	0.102779476	1.143832966	0.661584164	0.628107067	0.765342569	1.253869702	1.235369029	1.055453009	0.749976521	0.866827411	0.886631714	0.731510934	1.328454043	1.150024844	1.250864712	0.661063326	1.236980172	1.318209509	1.07489795	0.966123916	0.824167905	0.885679339	0.752998915	1.201212529	0.734109052	1.036975432	1.194616243	0	0.622005625	0.972482247	1.622994192	1.128822127	0.74409542	0.911797868	1.41418973
2.4.2.12	0	0.012461307	0.157404524	0	0.021227603	0	0.006409164	0	0	0.004303398	0	0	0.030664534	0	0	0.035098157	0.039312282	0.068463141	0.04518402	0.032892934	0.050354621	0	0.020336687	0.040994768	0.030086573	0	0.018642484	0	0	0	0	0.026646219	0.002150393	0.009063022	0	0	0	0.007717529	0	0	0	0.084401938	0.039867637	0.029618735	0	0	0.019214777	0	0.003569403
2.4.2.14	1.163598856	0.863780815	0.837789414	1.020580932	1.244091243	1.077380153	0.864617885	0.97270821	2.228038343	0.763857993	0.798289811	1.226248361	1.146347059	0.616279063	0.806606346	1.693284272	0.811101364	1.36991252	1.03397323	1.356972177	1.376870541	0.861170814	2.145802319	2.024570756	0.802551047	1.376877525	1.304736889	0.891233985	0.825689863	0.055385942	0.715439124	0.659952865	1.029683159	1.163301354	0.908484931	1.102668748	0.668314385	0.875211708	1.325080854	1.21764517	0	1.288332803	1.147279707	1.180176334	1.277559443	1.183558959	1.664482308	1.413485449	0.607572081
2.4.2.17	1.216567973	1.164049465	0.742192172	0.619859936	0.706074003	0.353651838	0	0.66308433	1.206327428	0.639698828	1.041655425	1.346144467	0.948941015	1.238126312	0.772315726	1.059853175	0.837079465	0.387515306	0.982220711	1.013639549	0.820720925	0.143304487	0.953061246	1.229949493	0.985592317	0.016792539	0.669481591	1.317291906	0	1.083629777	1.257515432	0.62934147	0.770283686	0.861441958	1.182837583	1.165931876	0.072207973	0.28387657	0.485350286	0.349229848	0.300234028	0.890572016	0.760061937	0	0.919636044	0.791832966	0.725228362	0.521296806	0.080640906
2.4.2.18	0.82887718	1.228364903	0.982038807	1.448030175	0	0	0	0.090981755	0	0.388385497	1.532585864	0.759792774	0.693878906	0.608038099	0	1.044565235	0.175264377	0	0.490533271	0.28459501	0.198991017	0.191031047	1.073271243	0.24388965	0.781565104	0	0	0.228796423	0	0.684634533	0.798340201	0	0.429569724	0.673772612	0.477975959	0.185940936	0	0	0	0.265822164	0	1.049004878	0.705244767	0	1.120527188	0.456076126	0.529231584	0.8244117	0.725964748
2.4.2.19	1.035415517	0.905406669	0	0	0.687108064	0.627069414	0.117167926	0.757479846	1.738895717	0	0.623722263	0.74986956	1.334245357	0.272218887	0.892181906	0.255497254	0	0.605870099	0.537777273	0.612941998	0.863529799	1.121920751	0.119353799	1.02563652	0.49833079	0	0.477133672	1.031530037	0.104994355	0	0.510658003	1.342553238	1.246535286	1.035511335	1.163796863	0.773465748	0.358413503	0	0.998691086	0.641799159	0.23466384	0.152576952	0.21706083	0.182645346	1.225731577	1.009746272	0.282936854	0.743865375	0.206869964
2.4.2.2	0	0	0	0	0	0.102539673	0.608514796	0.309094065	1.001405601	1.022026447	0	0	0.213305596	0.226672714	0	0.31050754	0	0.57695645	1.202619507	0.748641543	0.822768132	0.734269001	1.085968388	0.022482689	0.136420654	0.580748492	0	0.090873982	1.138590844	0	0	0.362462727	0.477509116	0	0.465879775	0	1.154549118	0.189199613	0.201326184	0.32770123	0	0.072449693	0.94828808	0.672421423	0	0.240495763	0.717570653	0.236972492	0.035005779
2.4.2.21	0.560355331	0.8906566	0.229220941	0.247627647	1.314128099	0	0.361907811	0.443653345	1.407179026	0.619586191	0.904103769	0.42192258	1.163215188	0	1.927110088	0.481419001	0.347902943	0.974996546	0.998427556	0.394323361	0.83066242	0.640695202	0	0.292258414	0.837962671	1.196005474	0.543698923	0.957408907	0	1.147017387	0.36757056	1.053199862	1.089441956	0.447557011	0.480705025	0.232585972	1.103167224	0.12618479	0.835308456	0.573152472	0	0	0	0	0.426747337	2.106812373	1.027405695	0.368090992	0
2.4.2.22	0	0.965840735	1.145551089	0	0	0.376592235	1.121963954	0	1.207615433	0.697101608	0.461563186	1.12590972	0.487582158	1.23608681	1.102550711	1.223489508	1.328201266	1.399882761	0.901947985	1.261700003	1.2770233	1.102102737	0.822310105	0.639833707	0.425764405	1.311406431	0.556958628	1.115738324	0.65423117	0	0.642487897	0.977786271	0.846944165	0.564265279	0.620842546	1.318561275	0.621495541	0.818025969	0.683423733	0.869836766	1.021659866	1.258064369	0.856237289	1.126157345	0.059398038	0.919300003	0.655029934	0.74913736	0.971099289
2.4.2.27	0	0	0	0	0	0.001177065	0	0	0.000993128	0.000169992	0	0.000316653	0	0.001208792	0	0.00011948	0.001266986	0	0.001014197	0.00040769	0.000995691	0.001137954	0	0.000487892	0.001205331	0.000149839	0	7.96856E-05	0	0	0.00064489	9.54591E-05	0.000396457	0	0	0	0	0	0.000265868	0	0.001260579	0.001096906	0.000720925	0	0.001249627	0.000943636	0	0.000367873	0.011621057
2.4.2.28	0	0.063626233	0.145092483	0.073372214	0.019775355	0.19491743	0	0.211701956	0.102598307	0.170739657	0.34705744	0	0	0	1.104073398	0.232237185	0	0.172122562	0	0	0.248588724	0	0	0.039966114	0	0.619060131	0.065643405	0.190488734	0.126859422	0	0.099234585	0.11356957	0.147735115	0.165734911	0	0.19593383	0	0	0.169941221	0	0	0.045376318	0	0	0.103937961	0	0.439874456	0.299238036	0.032510614
2.4.2.29	0.955119425	0.945533789	0.950278623	0.670225179	1.073494819	1.063779623	1.053464249	1.049854892	0.952406964	0.970211726	1.022097542	0.933288974	0.910461985	1.00880466	1.013736296	0.786514834	1.053170009	1.089071088	1.02052472	0.941422247	1.040297154	0.96366873	1.078540879	1.067063444	1.058705591	1.089262347	0.960903737	0.929036671	0.933636803	1.019768315	1.016451238	1.054685532	0.98387217	1.074800485	1.045291911	0.882670519	0.950020501	1.002109383	0.930519772	1.01032453	0.911462225	1.01790728	0.817479557	1.052853556	0.958019467	0.775107954	0.953073912	0.988719023	0.389242169
2.4.2.3	0.460290246	0.035831553	0.859736878	0.44001355	0.40011631	0.625719394	0.33069757	1.108455596	0	1.88445732	0.093217683	1.019634691	0.938406753	0	0.328938111	1.139232236	0	0.323372125	0.34747363	0.202984236	0.541613602	0.334696373	0	0.57153123	0.323818415	0.306707546	0.571771341	1.396966374	0	1.085902025	1.322543976	0.758881195	0.793401227	0.322053559	1.03039853	1.35862287	0	1.383449042	0.018119499	0.672340132	1.19938471	1.336562229	0.163267339	0	0.278228905	0.663824293	0.153078692	0.632105608	0.379282403
2.4.2.30	0	0.000283805	0	0.000239025	0	6.92173E-05	0	0.000223679	0.000214571	0	5.95679E-05	3.71254E-05	4.4963E-05	0	7.27398E-05	0.000279152	4.16713E-05	0	3.10343E-05	4.20185E-05	6.21485E-05	0.000164595	0.000214361	0.00011628	0.000282736	0.000203613	4.30409E-05	0	0.000178219	0	1.93589E-05	0.000155827	0	9.09223E-05	0	3.44051E-05	0	1.33622E-05	0.00026633	0	9.89397E-06	0	0	0	0.000245335	0	0.000261903	0.000258581	0.000127557
2.4.2.36	0.011394159	0	0	0.004249487	0	0	0	0	0.010770006	0	0.045691864	0.010185195	0.005917602	0	0	0.00427123	0	0.006392198	0.001876168	0.006106044	0	0	0	0.006061416	0.032884411	0.007274308	0.005846235	0	0	0.005974204	0.005566644	0.028243657	0.001911194	0	0.011398525	0.006813555	0	0	0	0	0	0	0	0.003991849	0.046753157	0.000477361	0	0	0
2.4.2.37	0	0	0	0	0	0	0	0	0	0	0	0	0	0	0	0	0	0	0	0	0	0	0	0	0	0	0	0	0	0	0	0	0	0	0	0	0	0	0	0	0	0	0	0	0	0	0	0	0
2.4.2.4	0.870084484	0.187009275	0	0.963302895	0.068334453	0	0.123267962	0.074450955	0.330839466	0	0.517959102	0	0.14649356	0	0.199593073	0	0.07883051	0	0.142200772	0.070368482	0	0.602154218	0	0.070782285	0.665733841	0	0.476362782	0.775293827	0	0	1.020580866	0.983183205	0	0.340631223	0	0.88090173	0.040211833	0	0	0.168427487	0.148150438	0.292566894	0	0	0.674754748	0.511513195	0.340575846	0.076324164	0.249050812
2.4.2.43	0	0.128541745	0	0.177828091	0	0.20509116	0	0	0	0.252959834	0.168934644	0.296665918	0	0.201803835	0.074004836	0	0	0.086658729	0.274588408	0.284334722	0.240176619	0	0.110564865	0	0	0	0.15613984	1.112085496	0	0	0.754182912	1.126841988	0	0	0	1.134536548	0.294146953	0	0	0.793660986	0.057949026	0	0	0.148099681	0.29090292	1.010976174	0	0	0
2.4.2.6	0.177004783	0	0.210776141	0.031441105	0	0.246192813	0	0.011412183	0.091247535	0	0	0.196772907	0	0.051032923	0	0.214975488	0	0.224629264	0	0.147198409	0	0.085185575	0	0	0.177054738	0	0.138682631	0	0.644908806	0.203511021	0.027486752	0	0.044633409	0	0	0	0.179361865	0	0.10685312	0	0	0.18455553	0	0	0.16816668	0.182610755	0.231996332	0.014611925	0.922503423
2.4.2.7	1.358136264	0.044471761	0.926715983	1.298769586	0.16576067	0.234672687	0.962866232	0.869481077	0.159817039	0.355747298	0.702826898	1.175081033	0.888622338	1.140231187	0.139864268	0.143985449	0.944620867	1.077812545	1.368408465	1.090291987	0.88624664	1.311313348	1.104338013	0.66515524	0.702774586	0.598915885	0.383948159	0.778403101	1.304001422	1.241007022	1.062894352	1.220663547	0.832934711	0.852875756	1.166305144	1.144609564	0.818923219	1.237850383	1.667474218	1.304555864	1.17672238	1.005326325	1.366636908	1.297133647	0.839403017	1.22147453	0.384733457	0.614917361	0.938555615
2.4.2.8	0.309373899	1.138513858	1.181475835	1.287095495	1.068095888	1.285759699	0.834522817	0.791517464	0.762052929	1.255621031	0.56317785	0.891869044	0.645290851	1.075004603	0.997851029	1.360085624	0.325760309	1.714250284	1.669540923	1.476036339	1.878183107	0.790544079	0.159151261	0.905543535	0.858245522	1.036266068	0.573670735	0.971156656	0.476702975	0.718555992	1.120900502	1.113388395	0.869126077	1.081377094	0.835695492	1.096234455	0.918472815	2.111174744	1.060053836	0.954186652	0.646672793	0.973874523	0.940552962	1.655702212	0.65454213	1.09710044	1.102414173	0.735988991	1.237326935
2.4.2.9	2.023364724	0.81991003	1.942271942	1.4014541	1.259870377	1.252046829	0.857399941	2.301488944	0.633744733	0.909666798	2.248900979	0.896043978	1.431934305	0.582693306	2.016693988	0.545833274	0.929600362	2.300079267	2.227898547	2.016286136	2.281427953	2.473947492	0.601486379	0.67854238	2.386147082	1.692376799	0.843826639	0.73279724	2.120203435	1.361927819	0.869680047	1.305208848	0.835946449	1.395598629	0.754061488	1.07860158	1.378322052	0.684916608	1.311253979	1.590448524	2.363790449	2.017654526	1.282158986	1.376387289	1.378324261	1.44949075	0.866537838	1.353595589	2.184124415
2.4.99.-	0.710340577	0.714262274	0.672155074	0.510032128	1.315307157	0.553920224	0.600303255	1.201405806	0.404684108	2.266081953	0.849577413	0.992534404	0.801419219	1.139769121	0.137675995	1.554938231	0.650180333	0.872575407	1.316041137	0.956889383	1.279811777	0.854632154	1.221191157	0.809815652	1.066758282	0.722334343	0.686495666	0.434935056	0.120843266	0.928757925	0	0.509350852	0.24366447	0.375590243	0.869030755	1.041801454	0.622929071	0.088433487	0.604775183	0	0.785975066	1.960458402	0.111765727	0.172552883	1.010860856	0.31284937	0.171515898	0.402124938	0.881630962
2.4.99.1	0	0.002877326	0.048769772	0	0.006770137	0	0	0	0.003845408	0	0	0	0.002934473	0	0	0.004540071	0	0	0	0	0	0.000584189	0	0	0	0	0	0	0	0.000329418	0	0	0	0	0.002836474	0.005297151	0	0	0	0	0.004481394	0.043654729	0	0.002019025	0.003389075	0	0.00143607	0.004501258	0.001122506
2.4.99.12	1.110225642	1.20896785	0.574350627	0.391265805	0.747849749	0.686452524	0	0	0.313813741	0	0.777382119	1.088776015	1.382928755	0	0.94929116	0	0.470293719	0.102479712	0	0.117876671	0	0.238731949	0	0	0.062750102	0.82357703	0.690601273	0.807778326	0	0.010935499	1.337484919	0.629035621	0.199018012	0	0	0.879308139	0.349458362	0.119663736	1.151548091	0.583679465	0.423405084	0.623825794	0.435545873	0.140731243	0.811901218	1.408897347	0.35069297	0	0.144280361
2.5.1.-	3.074919523	2.272278718	0.24753388	0	0.339424594	1.14428442	0.983690305	0	0.652541379	0.862751568	3.289402805	0	0.265973446	0	0.821743225	0.680592982	0.2438179	0	0.925378371	0.904459088	0.230879911	0	0.745461886	0.437551193	0.942416203	0	0.446912185	1.492592631	0.232837839	0	1.562037749	1.512417674	0.249731239	0	0.908675887	1.302996583	0	0.771914668	0.309953816	0.638074699	0.410618366	0	0.301753559	0	3.673803296	3.118449862	1.527266998	0.629908236	1.861089362
2.5.1.1	3.015400342	1.375095226	2.413779658	1.438643577	4.255450071	2.109533322	2.226592581	4.151491166	2.172238617	4.112544978	3.289620356	3.128682672	3.337406099	1.035191954	2.395063291	2.245129227	1.678501347	2.998258658	2.855104788	3.072418746	3.457558146	0	1.845431903	2.711924616	1.752411504	2.894665746	1.736583746	1.638635678	2.582775049	2.730019219	2.593767385	2.696738554	2.650899686	4.137490152	4.100409678	2.209446455	3.742118503	2.773245735	1.57008897	1.507512356	2.717818742	1.746020698	3.132696366	0.324020808	2.246248873	1.978379058	1.408727523	2.026936318	2.829640458
2.5.1.15	1.536123364	1.639713856	1.178719204	0.967665267	0.898519483	1.135959283	0.0472076	0	0.654983677	0	0.641449425	1.342095094	1.069751922	0.261576959	0.93042604	0.738110103	1.318112608	1.048138298	0.557398469	0.497050878	0.867785526	0.204938971	0.216691949	1.222442025	1.711610787	0.604727688	0.226082321	1.379057348	0.692770187	0.054735547	1.304540374	1.043528291	0.214410367	0.095466519	0	0.876070328	0	1.201795624	0.792811237	2.031400236	0.143540402	1.420856109	0	0.20964585	0.805527823	1.291537113	1.100197819	0.552601787	0.702976459
2.5.1.16	2.295440561	0	0	0.624414527	0	0.072868327	0.337766872	0.357210949	0.034967707	0	1.980205225	0.097173433	0	0	0.133231223	0.75218107	0	1.126027412	0.280131276	0.950562618	1.022086348	0.900956355	1.41024557	0.36136999	0.430913087	0	0	0.912279578	0	0.532457902	0.96916345	0.783987714	0.946721642	0.146751337	0.22791388	1.062857099	1.48484202	0	0.384172497	0.693570684	0.444945566	0.259035496	0.2631923	0.126173248	1.9158115	0.479352178	1.02569124	0.023492366	0.031349852
2.5.1.17	2.503739941	0.656539267	0	0	0.286476978	0.892476323	0.10835162	0	1.429277326	0.721603467	0.958377738	0.406401215	0	0	0.024903828	0.860123243	0.15138755	1.176072423	0.952642405	0.697776914	0.74666226	1.253012083	0.912502156	0.782517206	0.243144815	1.076632661	0.542246949	1.756792067	0	0.512730437	0	2.87973702	0.817744252	0.093336057	0.854490929	1.580480181	0.706153487	0.4506798	1.060381317	1.48352431	0	0.373559539	0.250731843	0.602188854	1.010251436	2.212513307	0.983992982	0.435084997	0
2.5.1.18	10.57905339	9.720626856	3.391335593	1.491639033	0.054228763	0	1.470545883	0	0	0.105297455	7.683475913	2.471970425	0	1.226649058	2.676203697	0	0	0.8082458	0.568733907	1.476255178	2.665709324	2.118370965	0.514148718	0	0	0	0.12791668	4.268938004	0.077982415	0	4.006761691	3.638649415	0	1.713112955	0	4.313760574	0	0	0	2.173275466	0.295704748	1.413683397	0.097857012	0.59124865	8.766689561	4.504812312	2.959266225	3.384677329	2.656178592
2.5.1.19	0.897929876	0.886543889	0.843316436	1.051485145	0.889398751	1.133942687	0.431175035	1.147745526	0.798543762	1.214184793	1.536501821	0.787156818	1.215988701	1.037675214	1.828091218	0.939932792	0.841567768	0.935285333	0.994388604	1.163471173	1.253583228	0.923144369	1.116794574	1.05085374	0.942467336	0.32299334	1.031689665	1.109865579	1.157074572	0.776286992	1.155221278	0.77014372	1.048834148	1.197398565	1.226615825	0.958064124	0.862280164	0.944532237	1.046424303	0.654563672	0.207339827	0.88300446	0.841298126	0.884477721	1.464272961	0.956418514	0.992843592	0.956715823	0.517320647
2.5.1.2	0	0.041014151	0.010747338	0	0	0	0	0	0.033798119	0.019502216	0.242373079	0.016927714	0	0.039596462	0	0	0.050552725	0.220084976	0.186584514	0.152941343	0.207956508	0	0.007210177	0	0	0	0.01518269	0.003851442	0.046756637	0	0.048170312	0	0.00537097	0.032275585	0.005551416	0.043476197	0	0.025546949	0	0.002687859	0.015810021	0	0	0	0.247073915	0	0.049704165	0	0.041731901
2.5.1.21	0.100323404	0.061059468	0.142562981	0	0.883750311	0	0	0.058317145	0.062438449	0	0.490321087	0	0	0	0.04715514	0	0.121877457	0	0.042524648	0	0.126857344	0.073961812	0.060738662	0	0	0.142323995	0.043204597	0.053694711	0	0.115241248	0	0.064701634	0.141907164	0	0.134821303	0.130088047	0	0	0	0	0.116308803	0	0.114210352	0.122009872	0.640157604	0.047656661	0	0.062528466	0
2.5.1.22	0	0	0	0	0	0	0	0	0	0	0	0	0	0	0	0	0	0	0	0	0	0	0	0	0	0	0	0	0	0	0	0	0	0	0	0	0	0	0	0	0	0	0	0	0	0	0	0	0
2.5.1.26	0	0	0.053704804	0.023810616	0.087574395	0.004633355	0.022235389	0.048943343	0	0	0.11406998	0.135557682	0	0	0.024913266	0.440440913	0	0.070927704	0.076538249	0.093135664	0.100329265	0.039039595	0.11073075	0.029731563	0	0.120804124	0	0	0.070222688	0.93739846	0	0.077411142	0.515086098	0.443676387	0.387326156	0.102024892	0.143018653	0.098380806	0	0	0	0	0	0.041357559	0.070112815	0	0.100634135	0.06602231	0.009102651
2.5.1.3	1.011819439	1.173206686	1.408547719	0.485307373	2.140427889	0.903792581	1.104789408	2.339825966	1.508356919	1.224249716	1.409176203	2.732962437	2.156388813	0	0.958401948	1.46350738	1.534148812	0.995111501	1.196841497	1.809254206	1.451747865	0.115026327	1.043323307	2.362974304	0.837760725	0.559383422	2.170895915	0.743462528	0.775585642	0.238285013	1.470049775	0.954620295	1.790256602	1.825383531	1.155582967	0.662246071	1.480451505	1.603066488	1.282491022	1.460136131	0	0.477049957	0.171335226	1.440754845	1.609733949	1.472160831	1.314669122	1.116992651	0.526486734
2.5.1.30	0.6550718	0.035300675	0.084951804	1.292404381	0.254170857	0	0.709285382	0	0.630500356	0.39589794	0.09280652	0	0.417484893	0	0.05498234	0.011497867	0	0.935100787	0.485954684	0.563089831	0.679993191	0.391679598	0	0.661393323	1.248323847	0.41869476	0.395950495	0.040205783	0.776551855	0.238405553	0	0	1.085521863	0.629988789	0.898629068	0.445868153	0	0	0.860138684	0.700028973	1.264658964	0	0	0.126718974	0.580833947	0.397763626	0.148621284	0.343805109	0.589884281
2.5.1.31	1.000127514	1.041605197	0.739890139	1.315943372	0.99138568	1.012477394	1.113246024	1.097818832	1.478352398	1.157537779	0.860488018	1.053527648	1.090532253	1.190388353	1.100730562	1.157755586	0.892700641	1.532908716	1.888460752	1.919007385	1.638444068	0.827637419	1.109113415	0.663099394	1.758724223	1.102157802	0.974019101	0.906573832	0.844517957	1.026300195	0.938443378	1.147888839	0.968403445	0.995661229	1.19364946	1.104604435	0.830450024	1.04262342	1.073617411	1.126595416	1.005151255	0.693469169	0.796515193	0.878849806	0.816499833	1.000328178	0.899689956	0.979157898	0.915618188
2.5.1.32	0.81604503	0	0.050941809	0.242884375	0.918519707	0.162544818	0.223957083	0.141007614	0.048163199	0	1.525991475	0.269974429	0.230122678	0.110734453	0.138030398	0.274682203	0.175112151	0	0.263720778	0	0.276934408	0	0.31481076	0.207407673	0	0.344209494	1.250888937	0.121821112	0	0.076034696	0	0.134816718	0.205532326	0.384704069	0.216921601	0	0.338603897	0	0	0.305443589	0.23966626	0.318318195	0	0.339831917	1.5994232	0.054708846	0	0.187866487	0
2.5.1.43	0	0	0	0	0	0	0	0	0	0	0	0	0	0	0	0	0	0	0	0	0	0	0	0	0	0	0	0	0	0	0	0	0	0	0	0	0	0	0	0	0	0	0	0	0	0	0	0	0
2.5.1.44	0.036935736	0.002066631	0	0	0	0.041828989	0.0129396	0.022958838	0.022432056	0.021514363	0.063980789	0	0	0	0	0.058902165	0.036576435	0	0	0.035796419	0.001593735	0.021291285	0	0.014920268	0.007589647	0	0.045820831	0	0	0.046947064	0.026683158	0.073320896	0	0.063157363	0.030143074	0	0	0.010750487	0	0.009643053	0	0	0.022991502	0	0.089224975	0.12080672	0.148246683	0.128138885	0
2.5.1.46	0	0	0.036040208	0	0	0	0.021514363	0	0.035261552	0	0.037494504	0	0.024933101	0.001328661	0.03592435	0	0	0.001016061	0.004039438	0	0	0.0284631	0.003487668	0	0.015777081	0	0	0	0.00217584	0	0.013160872	0.014844346	0	0	0.004818563	0.029367401	0.032704173	0	0	0.011297376	0.007837246	0.016541354	0	0	0.024543873	0	0	0	0.013431522
2.5.1.47	2.492850027	2.059373546	0.283700608	1.527686026	1.597962647	0.419965678	1.304902997	1.428420848	0.88263123	1.500665161	2.169728155	2.231373543	1.989770381	0.096917835	0	1.635164328	0.244360727	2.194465672	2.379940133	2.011982148	2.415432432	0.79403197	1.80826385	1.044680251	0.686894347	0.416806858	1.184123749	2.450556371	1.798487151	1.599720527	1.741664662	1.319757514	1.814435739	1.866990462	1.297361235	1.728844273	1.474338763	0.638143952	1.756385699	1.391616473	1.318091514	0.957350746	1.641952252	0	1.703257972	3.92821772	1.771599061	0.79405057	1.278375832
2.5.1.48	0.122071899	0	0.81087711	0.918235653	0.056534789	0.148414077	0	0.242221459	0.166721097	0	0.711736497	0	0	1.204592125	0	0.465154137	0	1.043750263	1.007049302	0.424897524	0.532530607	0.380164681	1.415638581	0.124155722	0.632953058	0	0.499209344	0.67429772	0.239273074	0.372692778	0.928685882	0.615229788	0.286854513	0.101754306	0.449729431	0.720180449	0.32846917	0.282410851	1.016508602	0.556131871	0	1.209873455	0.648249288	0.280634616	0.090190009	1.025040324	0.241538021	0.517156286	0
2.5.1.49	1.62569258	0.786213264	0.851588301	0.09965106	2.33949428	0.879326129	0.160482706	2.731093779	1.200521301	1.640540327	0.947694061	2.584620975	2.456323633	1.092440427	2.044944211	2.099184643	1.093572879	0.66834822	0.5948534	0.900100829	1.201695937	2.685560274	1.840278036	2.301384371	1.525142138	0	0.837547623	0	0	1.274795348	0	0.759276955	3.02457949	2.197445443	1.959778538	0.637009994	2.174896911	0.041880889	0.443164429	0.950025398	0.510391753	0.490955989	1.651107739	0.351990826	1.525922885	0.628875122	1.628662082	1.669031836	1.095758397
2.5.1.54	2.599671201	2.409733471	1.719110443	1.270916443	0.339283114	0.207411388	1.136702447	0.935577725	3.036509861	3.31476217	2.233979668	1.440379595	0.330496694	2.663223565	0.479727894	2.585294879	1.56447593	1.734459098	2.046581625	1.42511289	1.233991903	3.545875624	0.419435609	0.872322162	0.963621803	0	1.169184971	2.071350428	0.63741017	1.65119059	2.740613536	3.016891191	0.899884373	1.197610326	1.045142334	2.2271542	3.648532822	0.503843436	0.962828822	1.388275911	0.260277327	0.83721052	2.238503366	0.52934103	2.341376943	2.289970353	1.602920413	1.408196306	0
2.5.1.55	0.761627089	1.435927706	1.357166132	0.073050971	0.560583333	0.94893349	0	0.018697013	0	0.342008132	1.45764422	0.646602129	1.386857726	0.113204164	0.624593372	0.289372025	0.562877454	0.124461615	0	0	0	0.030545683	0.283690053	0.243766967	0	0.525962522	0.602229359	1.332061414	0.43656583	0.335344689	1.448408572	1.212349453	0.112004808	0	0	0.867168542	0.328106238	0	1.406043801	0.25582635	0	0.617400231	0.076756703	0.374904395	1.281596882	1.343081861	0	0	0
2.5.1.56	0	0.482620459	0.289572179	0.060346381	0.152445802	0.263383272	0	0	0.036537123	0.009807912	0.133528992	1.375225497	1.509614187	0	0.653911399	0.254382357	1.705592609	1.056370696	1.220448523	1.297722888	0.708161327	0	0	0	0	0	0.813490372	0.087305994	0.210768568	0.889911533	0.241861449	0.129196348	0.46237221	0.140985411	0	0	0	0	0.611338094	0.198238229	0.050671125	0	0.261982239	0	0.435988447	0.032872503	0.531876471	0.432276356	0.039408582
2.5.1.6	1.028565075	1.00738933	0.907780083	0.90303043	0.840064429	1.142602978	0.880619243	1.01055633	1.089073593	1.113910613	1.135820186	0.979705215	0.98411393	0.944086765	0.90705939	1.241208087	0.929090753	1.226534427	1.213028858	1.120077711	1.39486035	0.998529603	0.880390245	1.008792885	0.929290565	0.976453163	1.364258977	1.086328518	0.906788369	1.033685957	1.006666921	1.112418531	1.03660908	1.153425245	1.308689404	0.844830887	0.866023356	1.080655347	1.046599241	0.889803373	0.922999218	0.887692054	1.212430687	0.85912896	1.033944563	0.962985415	1.171159216	1.168028788	0.989955795
2.5.1.60	0	0	0	0	0	0	0	0	0	0	0	0	0	0	0	0	0	0	0	0	0	0	0	0	0	0	0	0	0	0	0	0	0	0	0	0	0	0	0	0	0	0	0	0	0	0	0	0	0
2.5.1.61	0.787732856	1.223821383	0.777424247	0.755407598	1.399509217	0	0.67099906	0	1.671031096	1.383769553	0.862947014	0.029894664	0.337368315	0	0.900440415	0.581931523	0.894765068	0.701764377	1.174584145	1.027232716	1.202490105	0	1.416762796	0.534487354	0.542270588	0.492952483	0.421244314	0.975398142	0	0	0.726408802	1.409583288	0.215802185	0.676884944	0.237086285	1.088083024	0.276000622	0	0.750999498	0.225993222	0.037537708	0	0.729627057	0	0.52706112	1.324095219	0.809520779	0.252990389	8.88754E-05
2.5.1.62	0.000938563	0.00040581	0.001196485	0.001230336	0.000606893	0	0	0	0	0.001516206	0.010059416	0.000311372	0	0	0.000201308	0	0	0	0	0.000860216	0	0.001342195	2.28039E-05	0	0.001005479	0	0	0	0.001549889	0	0	2.87022E-05	0	0.001380304	5.30362E-05	0.000353978	0	0.000101807	0	8.2934E-05	8.69324E-05	0	0	0.0009599	0.008646985	0.001388828	0.001585907	0.000962793	0.000737171
2.5.1.66	0	0	0	0	0	0	0	0	0	0	0	0	0	0	0	0	0	0	0	0	0	0	0	0	0	0	0	0	0	0	0	0	0	0	0	0	0	0	0	0	0	0	0	0	0	0	0	0	0
2.5.1.68	0	0.016460015	0	0.522196689	0.050860731	0.048458113	0.035114851	0	0.027127277	0.017350866	0	0	0.03016224	0.029559366	0.02782028	0	0	0.051907861	0.054295753	0	0.042576781	0	0.025535273	0.030066823	0.269534888	0	0	0	0	0.078646877	0	0.072884571	0.016026255	0	0.021937643	0.030904074	0	0	0	0	0.015888811	0.07130102	0.005015733	0.034308085	0.026743235	0.076624705	0	0	0
2.5.1.7	1.281551255	0.777475901	1.310242395	1.061397035	0.702855208	0.801544309	0.79211422	1.950200187	0.992901373	1.681320601	1.224483216	0.887950914	1.074957559	0.680359087	0.900304164	1.621397497	1.30565988	2.179049053	1.784918404	2.001236537	1.898045154	0.767910934	1.318578757	0.743827515	0.602759347	1.242801425	1.149763518	0.956449845	1.581661343	1.125994756	1.333216329	1.143226536	0.716041032	0.879583213	0.658262087	1.081110612	1.480971542	0.749783477	1.024398207	1.251581016	1.65862384	1.092332764	1.170611534	1.053621253	1.266345946	1.354726006	1.116771816	1.255451509	1.290376013
2.5.1.72	1.238919372	0.959481616	0	0.295915889	0.641171747	0.755537552	0	0.987370593	1.219558429	0.144073612	0.528876313	0.911907257	1.147952854	0.225669556	0.696987565	0.600272978	0	0.988366732	1.09824044	1.170663013	0.794583896	0.736440617	0.87222334	0.665544823	0.571837672	0.226464412	0.10614342	0.595640801	0.01597393	0	0.728685863	1.202596475	0.531859904	0.991559118	0.540691038	1.159875121	0	0.112852152	1.029088106	0.757096576	0	0	0.465075303	0	0.797079342	0.928073683	0.661964525	0.728888637	0.304203769
2.5.1.73	0	0	0	0	0	0	0	0	0	0	0	0	0	0	0	0	0	0	0	0	0	0	0	0	0	0	0	0	0	0	0	0	0	0	0	0	0	0	0	0	0	0	0	0	0	0	0	0	0
2.5.1.74	0	0.405168417	0.880312805	0.624064317	1.396439652	0.085561863	0.218828492	0.398114974	0	0.178583533	0.302878525	0.929679944	0.883599184	1.355099015	0.965185832	0.406730646	0.208245492	0.078641629	0.54253067	0.34073107	0.166355002	0.357652076	0.09324046	0.307134641	0.98619412	0.081135981	0.668638469	1.243735481	0.461575125	0	0	0.617092908	0.228723941	0	0	1.134362117	0	0	0.366855305	0.781599067	0	1.405883782	0	0	0.160506886	1.157434285	0.365217476	0.267659378	0.725061123
2.5.1.75	0.93246285	1.035793022	0.761127933	1.169834593	1.117172882	1.232689037	0.721774682	1.008363961	1.075769582	0.799544125	0.895756607	2.186998739	2.175621741	1.100149074	0.838087745	1.017441371	0.836284095	0.811971297	0.787748664	0.850386557	0.961425953	1.072440802	0.880096248	0.999153146	0.965004701	1.057018714	1.143261087	0.85036214	1.039414307	1.23879248	0.740465032	1.048458692	1.000429002	0.853235152	1.061161865	0.812246783	0.943765679	0.88827334	0.777790702	0.883638308	0.774392867	0.695010198	1.040274098	0.898967604	0.823559577	0.93553885	1.052298699	0.775356868	0.886674826
2.5.1.77	0	0	0.001740396	0	0	0	0.001703958	0.001632491	0	0.001361428	0.01950862	1.49208E-06	0.001052996	0.001661138	0	0	0.003033962	0	0.003145089	0.001157798	0.001934803	0	0	0.001880923	0.000983896	0.003171216	0.000789058	0.001846716	0	0	0.002797288	0.003070994	0.000946996	0.001251477	0.000936091	0.002165751	0.001756417	0.000754954	0	0	0.003108841	0	0.00107929	0	0.013990402	0.001259102	0	6.84412E-05	0
2.5.1.78	0.951809676	0.930512216	1.133779452	0.051944424	1.002819036	1.305335793	0.552895211	0	0.924737463	0	0.863957278	1.18583238	0.840279698	0.131130982	1.020750089	0.730628003	0.887018917	0.576625843	1.199972727	1.10411466	0.912031411	0.040926291	0	0.921903269	0.956126486	0.209678539	0.638150819	0.664588141	0	0	0.99449236	0.754904466	0.376341336	0.90990798	0.645261694	1.272621377	0.85894468	0	1.130307889	0.507108288	0	0.75071819	0.617815212	0.664829531	1.385719063	1.257680717	0.435689674	0.648562137	0.547354633
2.5.1.82	0	0	0	0	0	0	0	0	0	0	0	0	0	0	0	0	0	0	0	0	0	0	0	0	0	0	0	0	0	0	0	0	0	0	0	0	0	0	0	0	0	0	0	0	0	0	0	0	0
2.5.1.84	0.0010851	0.002674885	0	0	0	0.000908926	0	0.001416788	9.51974E-05	0.000954513	0.015816758	0	0	0.000733754	0	0	0	0.000389368	0.002812088	0	0	0	0.002991174	0.001333356	0	0	0	0	0	0.001041869	0.000531683	0.00296118	0.001060121	0	0.001415106	0	0	0	0	0.003030584	0	0.002096212	0.000495998	0	0.01782088	0.000378465	0.002102236	0.003085931	0.000622814
2.5.1.86	0	0	0	0	0	0	0	0	0	0	0	0	0	0	0	0	0	0	0	0	0	0	0	0	0	0	0	0	0	0	0	0	0	0	0	0	0	0	0	0	0	0	0	0	0	0	0	0	0
2.5.1.9	1.127508117	1.220310088	1.056242035	0.695192707	0.766695464	1.28516738	0.636915653	0	1.302692442	0.272506986	0.848359544	1.284968331	1.033598343	0.225192394	1.012471687	0.127597869	0.719512028	0.780692904	1.003497442	1.125235753	1.121607704	0.115923251	0.05411591	0.984379488	1.289973207	0.356925402	0.486917299	0.917123646	0.038616525	0.050853652	1.230272471	1.107322601	0.643802937	0.525722457	0.931191959	0.931513191	0.577594275	0.301342671	1.223491513	0.846150093	0	0.829499492	0.704954088	0.81960197	0.692731452	1.161757197	0.475017178	0.609631205	0.350432121
2.5.1.90	0.790134721	0.764068693	1.039800168	0.074538317	0.934874704	0.93966358	0.283183013	0	0	0	0.689666681	0.978025587	1.272737961	0.370664415	1.217510446	0	0.620993456	0.016861227	0	0.453525012	0.295359509	0	0	0.349644885	0.324561118	1.46161E-05	0.595181256	1.216807524	0	0.02485715	0.649013536	0.575968189	0.387267411	0.103419637	0	0.68942623	0.046633405	0.404914039	0	0.68115889	0.151052299	0.641918891	0	0.119213332	1.178359157	0.908021721	0.101669643	0.436422771	0.330276477
2.5.1.96	0.007643809	0	0.061731803	0	0	0	0.055310842	0	0.03474919	0	0.061989544	0.017978507	0.052123311	0	0.058754768	0.011175025	0.087986423	0.068285811	0.01859089	0	0	0	0	0	0.085855866	0	0.194458434	0	0	0	0.049237908	0.060065687	0.086405421	0.001778709	0.032589366	0	0	0.068013209	0.017476968	0.096435247	0	0	0.003791692	0.071139747	0.088525188	0.018012742	0.063717896	0	0.068430224
2.6.-.-	0	0	0.890810845	0.704300041	0	0	0.007401991	0	0.70178472	0	0.28221124	0.257308453	0	1.181938405	1.092695259	0.719295246	0	0.535986939	0.66932226	0.645096276	0.338120558	0.421491331	0	0.748691281	0.485136673	0	0.560641957	0	0.192755077	0.091025999	0.153503209	0.330159171	1.104381804	0.599014849	0.62319242	0.028487267	0.00577729	0.261959957	0.241627203	0.123212211	0.193286551	1.083964671	0.182595945	0.224408048	0.341896651	0.318141637	0.334924787	0.330647229	0.086185514
2.6.1.-	4.721835278	1.966706172	1.34254092	1.697383737	6.812795948	0.079586485	0.664802891	0	3.419898654	3.408219859	6.556819074	2.540735555	4.461629996	2.838147848	3.29669314	3.860113729	0.691635208	3.528089061	3.23830967	4.39970237	3.020613365	5.456495656	4.970882396	4.866620027	1.169250554	2.142941662	0.910997932	3.478155439	4.490108776	1.81584237	5.139485405	4.135158333	2.754730054	2.132867104	2.763015702	4.621808759	2.725751004	1.415463886	3.184787595	1.780485873	2.723720923	2.283081525	2.274916884	1.081186576	5.487623684	6.093305086	3.570898295	2.786735909	3.320184757
2.6.1.1	1.011227951	0.515571653	0.695438254	0.014939685	0.528887875	1.16535627	1.085584293	2.763803257	1.115568723	0	0.191827579	2.16172156	1.54972085	1.74730352	4.722754703	1.738393022	0.679408158	2.639414621	1.689742209	1.476725217	2.655558667	1.544139195	0.535001096	0.46477886	0.135427499	0	0.537110728	1.748506605	0	1.788614075	1.685602488	1.147409872	0.950879372	1.140620777	1.167551918	1.213971938	1.60236513	1.660361317	2.304436586	0.268863272	0.526975583	0.365145032	0.192320089	0.280799768	0.474240393	1.258147974	0.663622775	1.281325058	0.949999046
2.6.1.11	2.877219214	2.076156817	2.509992503	1.725469017	2.462013875	2.126673984	0.473153298	2.573891372	4.901549946	2.68672139	4.485526728	0.20101363	1.462226125	1.68746356	0	1.442880533	1.315655102	2.509397195	2.138265351	2.11040614	2.758394406	4.071930509	2.174256764	3.736649328	0.709145271	1.458410809	2.227878127	2.495567082	0	0.534965886	1.220988605	2.036077836	2.269265033	2.604075693	3.425688115	2.99503644	1.689344933	0	0	0.970638943	0	0	0.785381477	0	5.414336735	3.646984211	1.607887131	2.662637243	0
2.6.1.13	0	0.194190819	0.130991306	0	0.084598456	0	0.078917074	0	0	0	0.35226774	0	0.351681574	0	0.010513499	0.111472406	0.081273248	0.076436695	0	0.168461076	0.167233856	0	0	0.170271648	0	0	0	0.061161853	0.181665135	0.061164516	0.06456149	0.021672825	0	0.175871063	0.0373368	0.1984708	0.166769448	0.080933511	0.196271438	0	0	0	0.202551277	0	0.235992572	0.28440769	0.147041959	0.108877693	0
2.6.1.16	0.934329475	1.08865619	0.670542245	1.664529399	0.050173616	1.177864474	1.511503834	0.930121901	0.683172599	1.060054784	1.74828224	1.309431564	1.100707992	1.276977224	0.961104762	0.883975932	1.174044482	1.069719903	1.015190179	1.32664101	1.143367607	1.26622656	0.852460645	1.782936547	0.775450235	1.301660855	0.720014549	1.278545251	0.669422789	2.097731231	1.248026503	1.095487169	1.286568005	1.501378113	0.931026471	1.176666473	1.12568647	1.213535638	0.877889668	0.874082417	0.815722207	1.191215269	0.848738764	0.755733846	1.798387473	1.352415638	1.186342562	1.412498152	1.432280795
2.6.1.17	0.590126352	0.37952146	0	0	0.053547465	0.088835848	0	0.040575693	0.066103642	0	0.43737956	0.078148203	0.063382388	0.0082833	0	0	0.058423536	0.018353913	0.008796478	0	0.071548131	0	0	0.108985482	0.274410028	0.044897417	0	0.125209948	0.036935642	0.005685312	0.133940548	0	0	0	0	0.08955095	0.019776684	0.055954754	0.14297386	0.106416481	0.008081626	0.034089328	0.051495115	0	0.30642514	0	0.009019428	0	0
2.6.1.18	0.699002207	0.902169844	0.264574084	0	0	0	0.309326429	0	0	0.256644494	1.283244008	0	0.32841014	0	0.054021738	0.154187787	0.030811743	0	0	0	0.154399929	0	0	0	0	0	0	0	0.30847935	0	0.243096604	0	0.324110816	0.088543677	0	0.104141332	0	0	0	0	0.309466602	0	0.162670146	0	1.56813073	0	0.422108223	0	0
2.6.1.19	0.55034227	1.658453758	0.105956179	0.426311871	0	0	0.182093476	0	0.47862705	0	1.705339986	0.404921912	0	0.833303548	0.603992159	1.259847985	0.707641246	0.288535179	0.601183256	1.356191395	0.766265318	0.40685132	0.568324601	0	1.459672576	0.765541869	0.295186129	1.671302272	0	0	2.195130819	3.154442556	0	0	0	2.527627791	0.276422084	0	1.189994957	1.062333528	0	0	0	0	2.221419977	1.716750552	0.186868754	0.707746459	0.32411943
2.6.1.2	0	0	0	0	0	0	0	0	0	0	0	0	0	0	0	0	0	0	0	0	0	0	0	0	0	0	0	0	0	0	0	0	0	0	0	0	0	0	0	0	0	0	0	0	0	0	0	0	0
2.6.1.21	0.223561341	0.1482406	0.017210611	0.266108026	0.116545649	0	0.105863994	0	0.210474701	0.209970284	0.825265989	0	0	0.193892331	0	0.095267883	0.350566038	0	0.095201375	0.32306716	0.034761477	0	0.083518561	0.621498484	0.087257533	0.275046241	0	0.312634521	0	0	0.054239998	0	0.208055116	0	0	0	0.01507864	0	0	0.026107483	0.054737519	0.172241879	0.494832776	0	0.470776182	0.408508688	0.178991877	0.165617725	0.282208431
2.6.1.36	0	0.010138627	0	0	0.012949408	0.023827005	0	0	0.004508408	0.014609342	0.030150612	0	0.007624416	0.027121129	0	0	0	0	0.009492833	0.018434382	0	0	0.015238356	0	0.001292737	0	0.01019353	0	0	0.003841649	0.001550225	0.01950619	0.021900395	0.014864769	0	0.021945443	0	0	0	0	0.002951843	0.004859209	0	0	0.004237821	0	0	0.029353081	0
2.6.1.37	0.015196693	0.663144366	0	0.147259962	0.257724512	0.107881137	0.027793654	1.266185026	1.319285823	0.193107309	0.839266975	0.748341143	0.616867863	0.029761926	0	0.135688573	0.129488815	0.474092065	0	0.364187013	0.18686176	0.134819121	0.675746622	0.330597029	0	0	0.222947156	0.200875707	0.13161762	0	0	0.112167109	0.290764973	0.444402064	0	0.091454575	0.039333781	0.319771382	0.419676621	0	0.063534125	0	0.533539618	0.347965807	0.904052369	0.722808892	0.26393603	0	0.226453334
2.6.1.42	1.209784836	0.694873274	1.228077743	0.758737135	1.222223888	0.197313449	0.402572002	0.757414133	0.870712306	0.962764071	1.556579425	1.029757712	0.915359183	1.258458914	2.318851727	1.03762055	0.947049257	1.565564058	1.058271064	1.038798302	1.513447131	1.13613561	1.211412236	1.093967471	0.755774516	0.436141811	1.192194507	1.280269413	0.840620893	0.739405227	1.658626606	0.834025024	0.978644525	1.181293542	1.033182517	0.821409909	1.199017842	1.332425293	0.268831918	1.308945585	1.144564257	1.177729886	0.477904813	0.032752269	1.333663861	1.173345428	1.16277592	1.215263789	0.944299879
2.6.1.44	0	0.023567325	0.005383586	0	0.085576665	0.059880576	0	0.018333249	0.106400406	0	0.521159605	0	0.114280939	0	0	0	0	0.028857407	0	0	0	0.002977156	0	0.061842532	0.055230666	0	0	0	0.080231383	0.064641872	0	0.064431596	0	0.017954929	0.044430453	0	0.083669437	0	0	0	0.066286415	0.039356825	0	0.078754967	0.528189843	0.034628905	0.066669466	0.05590589	1.22312E-05
2.6.1.46	0	0	0	0.042971576	0	0	0.028327074	0	0	0.001270346	0.003298434	0	0	0.034875965	0.027173955	0.388771121	0	0	0.016688953	0	0	0.02181828	0.004989359	0.014570917	0.01016556	0	0.025668496	0	0.035131417	0.040269362	0.019710161	0.02006065	0	0	0.040213837	0.040385633	0.023692196	0.022360302	0.021899877	0	0.016714129	0	0.031647343	0.026533482	0.018523412	0.039091733	0.054686563	0.067506273	0.032425129
2.6.1.48	0.007470021	0	0	0	0.00598312	0	0	0	0	0.023638142	0	0.026832171	0.021350043	0.058804155	0.032134198	0.06070444	0	0	0.011192809	0.015413148	0	0.002943104	0.055814908	0	0	0.014358487	0	0.052883149	0	0	0.016764965	0	0	0.015204347	0	0	0	0	0.053878079	0	0	0.033853352	0.011796284	0	0.026030308	0.02105299	0.059664706	0.045871722	0
2.6.1.50	0.005864835	0	0.004207668	0	0.007032585	0	0	0.010247252	0	0	0	0	0.003708533	0.011313018	0.008014717	0	0.001117144	0	0.003185926	0	0	0	0	0.002462813	0.004932916	0.00236147	0.005773316	0.011257357	0	0.004708017	0	0	0.009597289	0.00622623	0.00436906	0.010086183	0	0	0.007256006	0.010007709	0	0.001923252	0.003221473	0	0.002670838	0	0.01048082	0	0.022678065
2.6.1.52	1.055591143	1.025964409	0.632052857	1.360834718	0	1.145494832	0.13574941	2.188151827	1.115655671	0.846446755	1.090935565	0.751864631	0.902014745	0.563898033	0	0.899738412	0.997486581	0.45926694	0.68934112	0.611045497	0.367967482	1.124814732	1.331159743	0.145387206	1.005637541	0.725174094	0.954331616	0.733167423	0.088825631	1.06199999	1.086703993	1.286134176	1.121422479	0.591281989	0.88235822	0.648967872	0.918042653	0	0.145883951	0.825461786	0	0.993213847	0.558274859	0.229891131	1.067492615	0.829532057	0.888775793	0.883735319	0.621172229
2.6.1.57	0.856858695	1.379665876	0.358651356	0.497649092	0	0.182270077	0.370578885	0.81514431	0	0	1.24619728	0	0.143292748	0.480429766	0	0.348272764	0	0	0.536301688	0	0	0	0.20943509	0.051057685	0.148368705	0.48325301	0.042565144	1.100897454	0.302908354	0	1.132821628	1.087126593	0.563790695	0.027787099	0	0.695214644	0.079613266	0.133625077	0.623608209	0.344243054	0.198720675	0.541817796	0.701428521	0.002786738	1.643547888	1.69715546	0.020935151	0.406561047	0.685839587
2.6.1.62	0.960678325	1.251990167	0.925664696	0.472459106	1.339622571	0.054376259	0.211788896	0.063842131	0	0.227031797	0.572024534	1.327226221	0.76917696	0	0.927498762	0.26512556	0.53079322	0.005037598	0.267619904	0.001459955	0.276411395	0.20785141	0	0.016859048	0.712472283	0.615652124	0.101206668	0.598122649	0	0.130055935	0.671972685	0.711580038	0.330433195	0.406340255	0	1.283587836	0.40648212	0.162213181	0.907976884	0.755560382	0	0.976682564	0	0.206873362	1.260212561	0.647384101	0.007273704	0.114633526	0.506358074
2.6.1.66	1.14119947	1.159403173	0.307019656	0.215878065	1.057107046	0	0.272666976	0	0.199635769	0.620137026	0.926654299	0.218652992	0.414832846	0.603591483	0	0.182624024	0.631122346	0	0	0	0.487445405	0	0	0	0	0.256111876	1.434512851	1.534028298	0.567781356	0	1.935771958	1.626799875	0.287260622	1.165336227	0.774272766	1.558216687	0.35509376	0.198900871	0	0.327636412	0.117558245	1.303228904	0.358251313	0	0.766308365	2.349159016	0.426027333	0.317888066	0.031346286
2.6.1.7	0	0	0.159240344	0	0.061965851	0	0.111434476	0	0.048690355	0	1.252823183	0.053469335	0.17972703	0	0.148785616	0	0	0	0	0.181390351	0.06086283	0.120495135	0	0	0.194230255	0	0	0.034127974	0	0.060836302	0	0	0.057212001	0	0	0	0.010688475	0	0.0790164	0	0.013719634	0	0.157606023	0	1.281231196	0	0.066635684	0.127373806	0
2.6.1.76	0.139493641	1.307154939	0.70159939	0	0.211060282	0	0	0	0.172490388	0.06078944	0.686281255	0.015149874	0	0	0	0	0	0	0.054929037	0	0	0	0	0.272370184	0.02926533	0.108984481	0.126183311	0	0	0.152740153	1.271658108	0	0	0.061268642	0.047462653	0.07366048	0	0	0.079956367	0	0.194063456	0.928902224	0.065277376	0.276182949	0.753734072	1.149033889	0.627157113	0.325722956	0
2.6.1.77	0	0	0	0	0	0.019875936	0	0.003629197	0.074434387	0	0.037869308	0	0.088686326	0	0.916025291	0	0.097012068	0.016381177	0.026774393	0	0	0	0.012819039	0	0	0.024669779	0	0	0.068827291	0	0.062118438	0	0	0	0.105055767	0.092586215	0.063975434	0	0	0.023495226	0	0.106129141	0.020357489	0	0	0	0	0	0.080588507
2.6.1.81	0.312190887	1.718775336	0	0	0.303588452	0.101413165	0.288186132	0.04059998	0.269595762	0.035604685	0.179863904	0.209509086	0.101364759	0.138611416	0	0.335790783	0	0.304680029	0	0	0.049904671	0.215611259	0.043430759	0.034043097	0.289549259	0.160486982	0.573892257	0.694410732	0.094218164	0	1.264735387	0.661997761	0	0	0.1958576	0.843528946	0	0.034067196	0.021570205	0.799746607	0.107175329	0	0	0	0	1.540270829	0	0	0.383053138
2.6.1.82	0.153853939	0.233993426	0	0.238157659	0.151031884	0.008486313	0.091301779	0	0	0.145725204	0.075287357	0.113333895	0.201648081	0.146842243	0.236444233	0.236647871	0	0	0.289148957	0.07377825	0	0	0.174979428	0.173940049	0	0.032153592	0.124898182	0.540797439	0.136917026	0.063764513	0	1.056020498	0.044985556	0.156901563	0	0.461122847	0	0.090221346	0	0.28075299	0	0.134524072	0.172224096	0	0.069181082	0.845737911	0.108929792	0	0.255142191
2.6.1.83	0.170065717	0	0.324820457	0.236846544	1.025717769	0.401543432	0.297034279	0	1.240920196	1.305040315	0.209603108	1.417012248	0.650488638	0	0.785685155	0.788668665	0	0.45903693	0.157563361	0	0.439975826	0.41371611	1.388346083	1.128526394	0	0.640774014	0.285283929	0	0.341888043	1.396486505	0.407318837	0	0.977165747	1.107496161	0.473736144	0.435460392	0.670462865	0.271832592	0.350033512	0	0.20090363	0.005376936	0	0	0.04907954	0	0.560419777	0.76096924	0.275149541
2.6.1.84	0.048186423	0	0	0	0	0.038861306	0	0	0.03853812	0.023260516	0.050400117	0	0.025963957	0.053306219	0	0	0	0.031823972	0	0	0	0	0.043876355	0	0	0.054427704	0.052962059	0.014933204	0.005495741	0	0.034931279	0.014939552	0.042381009	0.020469976	0.055525989	0	0	0	0.051042402	0.001417002	0.047159475	0.024400714	0	0	0.063479562	0.055988923	0.065059388	0.048505803	0
2.6.1.85	2.773087469	1.380319249	1.556864999	0	2.250937395	0.062449744	0.240222164	0.323895251	0.89369713	0.507291059	2.185223671	1.821400272	1.246884011	0.756645212	0	1.437793727	0.714097435	0.018188224	0.582852433	0.663910381	1.382171606	0	0.662604593	1.453033607	1.552241375	0.638838216	0.128094266	1.426132526	0.087692947	0.424061693	2.298605796	2.625272922	0	0.184502415	0	1.526063399	0.388932988	1.672603504	2.36869093	1.224642235	0	2.519866555	0.464472644	0	1.180622566	2.243255228	1.025770015	0.747997543	0
2.6.1.86	0	0.01551584	0	0.008709341	0.008144618	0	0.014215448	0.01825802	0	0	0.011008575	0.005634783	0	0	0	0	0	0	0	0.019080105	0	0	0	0	0	0	0.021907614	0	0.017798356	0.012260281	0.005795538	0.005464813	0	0	0	0.004047418	0.008405186	0	0	0.017700269	0.00579194	0.014691658	0	0.010601703	0.040148848	0	0.096649117	0.104622271	0.011254945
2.6.1.87	0	0.199133502	0.240279052	0.191808606	0	0	0.205056431	0	0	0.19980688	0	0.188167282	0	0.26943185	0.064519823	0.155252807	0.006130019	0.203373673	0.28925854	0	0.127243105	0.00558884	0.263548137	0	0.018246297	0.220187315	0	1.084969092	0	0	0.727454862	0.981119632	0	0	0.176613518	0.865856155	0	0.060607061	0	0.232368446	0	0.321752009	0.244712483	0	0.144930922	0.77368497	0	0	0
2.6.1.9	1.78630693	1.0524616	2.06682249	0.788213368	1.405775202	0	0	0.962209214	1.83090151	0.737397094	2.035460841	1.582225938	1.284381597	0.612117899	0.714063817	1.882189465	0.538225141	0.85817461	1.119186472	1.170643899	1.425372814	0.486470101	1.110755122	1.930370328	1.958751512	0.299101825	0.834238301	1.314321273	0	1.476145396	0.699869858	1.184444946	1.050754276	1.182693598	1.685592763	0.969091133	1.152836293	1.20234837	1.0429928	0.887680792	0	1.92739415	0.213810257	0.651860779	1.99304655	1.676260461	1.906889559	1.916609638	1.060176974
2.6.99.2	0.672963254	0.751866146	0.143835888	0.392321976	0.858799638	0.615275645	0.192875246	0	0.020130353	0.276632093	1.20415769	1.323973693	0.690580543	0	0.003378496	0	0.681709939	0.152653825	0.381891182	0.026762033	0	0	0	0.418172442	0	0.239253393	0.882634563	0.910296666	0.118543868	0	1.070076656	1.295725448	0.036930054	0.284984826	0.282838058	1.292687966	0.292188649	0.319943969	0.077202005	0.686867192	0	0	0.05749442	0.052201211	1.040764736	1.235458941	0	0.365366447	0.210357539
2.7.-.-	1.017459271	0.342968071	0.118191733	0	0.901684455	0.675422849	0	0.242541667	0.059184469	0	0.214369643	1.013514993	0.680972013	0	0.274379897	0	0	0.1829597	0.24448866	0.145836573	0.164300626	0	0.230916066	0	0.068397487	1.088827503	0.318457352	0.043486742	0.277061839	0.2576032	0	0.504202602	0	0	0	0.374390465	0	0	0.461999374	0.874924959	0.410824613	0	0	0	0.478104899	0.141038811	0.154208321	0.241827491	0
2.7.1.-	1.309088144	0.204383129	0.38967388	5.007198186	1.86717476	0	3.344943395	2.788123315	11.73385171	10.12806518	0.081049264	0	1.706119079	0.388538864	0.840769119	2.301203937	0	3.601702139	1.657813284	1.393119628	3.034615997	0.345831273	0	0.750169026	0.033491445	1.107157162	3.256967582	4.269237469	1.973659043	0	0	7.419945884	2.898512505	1.611496617	1.416781289	5.065823768	0.249998278	1.125218479	4.240831604	2.686017085	1.603593725	2.615586745	2.846103474	1.710295191	0.850916557	5.330684729	3.821124605	3.761239243	1.74086261
2.7.1.1	0.01811567	0	0.024684228	0	0.030851238	0.048410157	0.04418054	0.061829	0.072463561	0	0.064801698	0.450061269	0.419664671	0	0.027366087	0.036434248	0.068369492	0	0.021620143	0	0	0.009647467	0.020076133	0	0.03926138	0.068640435	0	0.000490954	0	0.057921925	0	0	0.039541525	0.044775634	0	0	0.062076971	0.00982029	0.03727414	0.031070388	0.070011031	0	0	0	0.049825061	0.02082972	0.050546635	0	0.003294236
2.7.1.100	0.02086389	0	0.006036739	0	0.218028923	0	0.400460011	0.04625944	0.408797704	0.865550207	0.226680182	0.228221045	0	0	0	0	0	0.307973476	0.328785205	0.370003496	0.05181878	0.234134541	0	0.093536934	0	0.124299833	0	0.467995849	0.029348602	0.193775594	0.804034793	0.217137492	0.689455699	0.834978263	0.615465863	0	0.079021939	0	0.704664272	0.56552616	0.248348061	0	0.221024592	0.237509252	0	0.931467165	0	0.123740796	0
2.7.1.105	0.019717525	0	0	0.118073523	0	0	0	0	0	0	0.256913368	0	0.146049843	0	2.041498283	0	0	0.239409657	0.237404053	0	0	0.025253375	0.193293982	0	0	0	0	0	0.104021596	0.064655279	0.239475459	0.096796193	0	0.090898253	0	0.061277019	0.237286254	0	0.161638784	0.084714185	0	0.026407137	0.166149513	0	0	0	0.154758929	0	0.865232671
2.7.1.106	0.013621908	0.020112937	0	0.243324392	0	0	0	0.029526028	0.020610867	0.009200447	0.025813095	0	0	0.003333023	0	0	0.027678432	0	0	0.004165704	0.006233923	0.007965539	0	0	0.001414328	0	0.014777234	0.029289155	0.023987727	0	0.02091657	0	0	0	0	0.01211062	0	0	0.028920701	0.023826061	0	0	0	0.025872285	0.00266143	0.00220422	0.029405485	0	0
2.7.1.107	0.867551358	0.827563276	0.728460126	0	0	0	0.539062264	0.798472687	0	0.336860979	1.171296509	0.756889141	0.610599485	0	1.020145401	0.416396608	0.847972726	0.601537294	0.868595687	1.093067798	0.767087258	0.892140739	0	0.56765507	0	0.509936293	0.519504004	1.101460441	0.719465665	0	0.83907438	1.039490298	0.466484178	0.359729913	0.468806464	1.371941991	0.099594967	1.196303551	0.021707945	0.254642167	1.052897467	0.697841244	0.722863906	1.245339835	1.162762774	1.172055037	0.601669942	0.349794663	0.154630147
2.7.1.11	1.698622718	0.004700584	0.858734602	1.895730326	2.762127282	1.276030054	2.274782774	0.547142322	1.352276404	1.098391478	0	3.615865349	1.732665935	0	0	3.79207407	1.02810754	1.893632106	2.187714536	1.673432975	2.702575532	2.325193507	5.394440129	2.700789411	0.70711247	1.493866018	0.75335646	2.042333877	1.239764513	2.523777579	1.726401706	1.321779422	1.991078035	1.56767086	3.536549781	2.015338538	2.673656958	2.553288328	0.437114848	1.424923724	1.383418916	1.426344161	1.943338565	0.302203106	1.522851317	1.481234317	1.782831893	2.945005839	1.560537784
2.7.1.113	0	0.328873423	0.381689734	0	0	0	0.049308785	0	0.164862993	0.143874022	0.47116679	0.068450053	0.188199461	0	0.266004758	0	0.337987698	0.467055648	0.191679676	0	0	0	0.093975762	0.124043338	0	0.426800552	0.28569209	0.356682245	1.89086879	0.151003292	0	0	0	0.299917285	0.021651429	0	0	0	0	0.074322936	0.343414747	0	0	0.011505717	0.23069229	0	0.092975685	0.382390959	1.845379296
2.7.1.12	0.799298241	0.357679027	0.95157271	0	0.526531676	0.411656005	0.218716924	0	0.148359931	1.477133076	0.92830977	0	0	0.493623457	0	0.303586262	0.146814549	0	0.013269719	0.492267765	0	0	0.113672192	0.134841925	1.126315661	0.544851592	0.138542034	1.619047736	0.549807252	0.00726029	1.121883061	0.936438278	0.079693038	0.48250974	0.35979929	1.330535045	0	0.379300043	0.069959112	0.503617037	0.398081173	0	0	0.4505381	1.190616722	0.906090004	0.098597603	0.536661383	0.300986552
2.7.1.13	0	0	0.036763641	0.036453231	0	0	0	0	0	0	0.027080332	0	0	0	0.033459097	0	0.01698557	0	0.038816642	0.04865065	0.038226296	0.038443217	0	0	0.004624548	0	0	0	0	0.010033122	0	0	0.029783411	0.00656152	0	0	0	0.044639397	0.014040119	0	0.017999273	0.026124719	0.046444711	0	0.031797208	0.016339897	0	0	0
2.7.1.130	1.227247478	1.060404334	0.807792646	0	0.984973724	0.609924258	0.529523196	0	0.370460231	0.116457512	0.935145125	1.078454591	1.143701763	0	0.897940327	0	1.347897384	0.271775489	0	0	0	0	0	0.371947645	0	0.177608234	0.192534176	0.588296757	0	0	0.860669085	1.099539392	0.03598631	0	0.330082186	0.695403881	0.26721362	0.029269799	1.430478981	0.465041584	0	1.092653065	0	0.239339529	0.802286464	0.63366811	0	0.294853847	0.434756435
2.7.1.144	0	0.18687108	0	0.093186419	0	0.148910695	0.346363529	0	2.541258373	1.072194079	0.677461921	0.542214837	0.372247973	0	0	1.202242366	0	0.106762378	0.267127906	0	0.510419841	1.263818592	0.103028972	0	0	1.324334522	1.047472252	1.456799696	1.504950431	0.51095927	0	2.239611022	0	0.061698032	0.299331386	0.917620269	0.49032086	0.607805793	0.773796671	1.602132514	0.532125967	0	0.876749309	0	0	1.092304443	0.341483044	0.777284684	0
2.7.1.145	0	0	0.03388216	0.020912408	0	0.012264386	0.032896934	0	0	0.019776892	0.031433451	0	0.002056725	0.010836543	0.014062245	0.034970235	0.012595201	0.018773405	0.009904619	0.021596986	0.008054979	0.034916557	0	0.02436792	0	0.029629185	0.010184336	0	0	0	0.033710677	0.00083571	0	0	0	0.000493249	0	0	0.034482863	0.02991016	0.011719899	0	0.034000648	0.025442984	0.003834448	0.004392141	0	0	0.006652999
2.7.1.146	0	0	0	0.004867348	0	0.009263435	0.015537706	0.013213112	0.004807612	0.001408932	0.010482768	0.015376412	0	0	0.007593405	0	0	0.000461589	0	0	0	0	0.006347501	0	0.012273607	0.003849458	0.00170569	0	0	0	0.013068508	0	0	0	0	0	0.002588164	0	0.013863883	0.015463045	0.012099849	0.013788368	0.001168236	0	0.010726103	0.011978062	0	0	0.057544177
2.7.1.147	0	0	0	0	0	0	0	0	0	0	0	0	0	0	0	0	0	0	0	0	0	0	0	0	0	0	0	0	0	0	0	0	0	0	0	0	0	0	0	0	0	0	0	0	0	0	0	0	0
2.7.1.148	1.089336313	1.066949291	1.02423845	0.485882243	1.223576156	1.000107337	0.918987967	1.222157701	1.217074892	1.092423519	0.988349817	0.864514481	0.886710461	0.771548714	1.05414713	0.869941168	0.811268844	1.038466013	1.057657889	1.153324586	0.909318771	0.799101492	0.996529551	0.928340858	1.020237217	0.914212864	0.922963987	0.865562469	1.13855391	0.975123163	0.914468937	0.819584453	1.065698716	0.883778566	0.841780111	1.109728518	1.216628271	1.207798309	0.727110764	0.463670497	0.158987475	0.86571719	0.678630984	0	0.896587592	0.927226064	1.088342869	0.797122047	0.328533212
2.7.1.15	0	0.013730531	1.440623008	1.312883402	0	0.122597078	0.024129405	0.625224839	3.113798497	2.889344908	0.325134349	1.613171841	0.684077368	1.537067811	0	2.246173764	0.638782797	0.780760117	1.981413839	1.752722027	1.609714372	0.780638727	1.474936901	0	0.591643389	0.588934497	0.029918784	1.271703188	0.91426014	1.548974569	1.830390281	1.437861826	0.447543766	0.703183468	0.565566996	1.101362156	0	1.222645088	0.172719893	1.112075079	0.416865909	1.586063559	0.281350231	0.468909558	0.414217451	1.308995601	1.24639215	0.357842201	1.683356085
2.7.1.156	2.814345647	2.452625107	0	0.557178424	1.494084321	0.55163896	0.276338485	0.440875618	3.082404554	4.417772991	1.382718205	0.979327344	1.018341795	0	3.965878462	3.057690415	0.324202908	2.309701855	1.686667123	2.426395248	2.280078067	0.195491916	0	1.117979731	0.277977546	0.931063537	0.685144834	1.710318039	0.399151015	1.092029059	0.666723276	1.726310709	2.450121877	1.151530551	1.988388913	0.708857845	0.58198379	0	2.455612412	1.616120369	0	0.822377411	0	0.012559152	1.9150955	2.793650048	1.301697539	0.778218043	0
2.7.1.16	0.477856509	0	0.058033159	0	0	0	0.297379737	0.002727599	0	0.719765199	0.312284736	0	0	0	0	0	0	0.031618313	0.240661216	0.28757889	0.082419263	0.254814649	0	0	0.269161525	0.042607651	0.52468976	0.954247161	0	0	1.068967651	1.03677433	0.387007889	0.533344354	0.486413285	0.860130672	0	0.073577006	0.054085016	0.175081878	0	0.023307875	0.175780464	0.094794852	0.35702037	0.82096152	0.308244337	0	0.201542382
2.7.1.161	0	0.000783758	0	0.000445027	0.00077883	0.000485589	0	0	0.000610996	0	0.000277461	0	0.000736159	0.000987845	0.000473952	0	0.001076563	0	0	0.000957532	0	0.000276668	0	0.000417323	0.00034008	0.000387489	0.000957032	0	0.000351775	0.000505495	0	0.000516381	0.001032102	0	0	0	0.001002775	0.000749594	0	0	0	0	0.001059605	0	0	0.000946117	0.000625792	0.001167204	0.011463521
2.7.1.162	0	0.005949904	0.019879029	0	0.014068525	0.009808894	0.007225288	0	0	0.00892374	0.018956519	0.01571336	0	0.191099973	0.005659232	0.014015742	0	0.008077702	0.008791645	0	0.019774376	0	0.019601816	0	0.01703269	0	0	0	0.021924504	0.006666499	0	0	0.013202444	0.001779079	0	0	0.003107807	0	0	0	0	0.019124374	0	0.003302432	0.003688868	0.02145463	0.005130171	0.007419929	0
2.7.1.164	0	0	0	0	0	0	0	0	0	0	0	0	0	0	0	0	0	0	0	0	0	0	0	0	0	0	0	0	0	0	0	0	0	0	0	0	0	0	0	0	0	0	0	0	0	0	0	0	0
2.7.1.165	0	0	0	0	0	0	0	0	0	0	0	0	0	0	0	0	0	0	0	0	0	0	0	0	0	0	0	0	0	0	0	0	0	0	0	0	0	0	0	0	0	0	0	0	0	0	0	0	0
2.7.1.166	0	0.090911326	0.886398468	0	0	0.156549199	0.108251137	0.149857894	0	0	0.237262846	0	0	0.165982747	0.168161759	0.048776567	0	0.182849436	0.10321823	0.027697869	0	0.042154024	0	0.175491702	0.004860237	0.178936552	0.072919879	0.038866183	0	0	0	0.052001172	0	0	0	0	0.062663635	0.031071785	0	0.117950036	0.176195401	0.887745559	0.155833861	0.041126647	0	0	0	0.047303216	0
2.7.1.167	0	0	1.058559719	0.537145656	2.31453575	0.713009661	0.09653673	0	0.67984334	1.555885988	2.950702557	0	0	0.329705687	0.538038676	0	0.932929584	0	0	0	0.740075292	0.821868684	0.834888014	0	0	0	0.203194058	0.725109545	0.278632575	0	1.649451285	1.723969696	0	0.73384179	0.179624067	0.558150941	0.287398987	0	1.635749244	0.514403514	0	2.21125479	0.191532597	0	3.119531193	0.852358481	0.191983424	0	0.088757728
2.7.1.168	0.016824427	0.061853131	0	0.073595271	0.03419814	0.0002043	0.103911773	0.08390832	0	0.075606282	0.276666256	0.126383604	0.173903924	0	0	0.108589998	0.384380799	0.047887311	0.190757918	0.135930225	0.049740851	0.087860869	0	0.098422354	0	0.601870661	0.105573753	0.011796592	0.156727849	0	0.095706731	0.049499935	0.103008518	0	0	0.01256024	0	0.081485197	0.192763272	0	0	0	0.02650007	0.112846965	0.333321519	0	0.020056768	0.026798387	0.090550921
2.7.1.169	0.000311451	8.45908E-05	0	0.001103001	0	0.000458858	0	0.000488831	9.11297E-06	0.000681151	0.000142299	0.001070589	0	0	0	0	0	0	0	0	0	0.001084841	0	0	0.000397429	0.000560396	0	0.001035066	0	0.000935526	0	0.000119872	0	0.001061525	0.000806146	0	0.000220853	0.000346328	0.000695479	0	0	0.001175999	0.000961136	0	0.00030451	0	0	0	0.011144661
2.7.1.17	0	0	1.824951448	1.343970117	0	0	0.987934723	0.149525618	3.094036031	6.644275465	1.119819232	0.09159452	0.929398436	2.089309158	0	3.388756367	0	0.090502726	0.375268439	1.418088161	0.642727373	0.884283042	0	0	0	0	0.449027557	1.127671185	0.314269121	5.037552996	0	0.452724794	2.84496837	1.691885683	1.331071308	1.553790509	0.808928918	0.231906072	0	1.258713901	0	0.999455356	0	0	1.913671335	0.994860945	1.339084101	1.450235467	1.174567766
2.7.1.170	1.00055424	0.940560643	0.724496276	0	0.298764933	0.186146987	0.02686015	0	0	0	0.619406896	0.088865736	0.094753178	0.271751838	0.231469219	0.109852918	0	0.283946091	0	0.10717719	0.208598802	0.712423633	0	0	0	0.205872049	0.06775901	0.728591734	0.214359265	0.245445773	1.364468049	0.909392396	0.116875765	0.28341886	0	0.605340716	0	0.199303635	0.189157224	0.752716991	0.840027797	0.305415495	0.084972109	0.371758666	0.980060152	0.627852954	0.012043119	0.382878894	0.360612012
2.7.1.19	0.276944902	0.014198233	0	0	0.099372194	0.099178871	0	0	0.027450258	0	0.393292208	0	0	0	0	0	0	0	0	0.323826302	0	0.139687721	0.301492756	0	0	0.119701327	0.18107874	0.931977417	0.221935133	0.013631227	0.81822782	0.812641279	0	0	0	0.653652597	0	0.005439794	0.112822694	0.272575861	0	0.001954186	0	0	0.135480329	1.098107936	0	0	0.085857798
2.7.1.2	1.282377568	0.074787292	0	2.487860956	2.451859905	1.725151668	0.726426518	0.614462836	0.384639949	5.599680142	0.57398184	1.806065038	2.676515252	0	0.707016747	1.968352164	0.695165081	1.71154565	1.230613719	1.791272297	1.29972506	2.199186273	2.620066542	0.911752117	1.795580991	1.233976693	0.347162127	0.153345272	1.676918957	0.69018752	1.56266178	1.068555344	1.536241055	0.868105436	0.556131075	1.189770732	2.440291644	0	1.954036594	1.742800208	2.060950103	0	0.33779253	0.591861644	0.218067498	0.450460745	1.45969677	1.344110081	0.966063137
2.7.1.20	0.758097714	0	0	0.039655771	0	0	0	0	0	0	1.065304519	0	0.223322081	0.152700763	0.848800717	0	0	0.33085252	0.077147996	0.218611981	0.076194639	0.259268553	0	0.510127373	0.00662019	0.212237956	0	0	0	0	0	0.096594816	0	0	0.133744477	0	0	0	0	0.05969185	0.021332341	0.120121364	0.067591006	0.115723379	1.082973208	0.11775016	0.089320299	0.322884324	0
2.7.1.21	0.546046338	0	0.909268112	0.838412529	0	0.883054953	0.990168822	1.218831505	0.179286081	0.166861074	0.46169001	0.861837668	1.304714595	0	0	0.065890745	0.21077712	0.935381117	0.816913275	0.661090858	0.810769578	0	1.37630661	0	0.488486925	0.180296132	0.634327532	1.140211643	0.641878924	0	1.227250609	0.570408058	0.119757107	0.485749323	0.201910243	0.74849487	0.873045196	1.321568481	0	1.301122592	1.394829735	1.202591116	1.175637729	1.29188894	0	0.61531702	0.719126585	0.422817211	1.113914187
2.7.1.23	1.045228869	1.052821683	0.895826434	0.775973503	1.043895765	0.979079302	1.015754964	1.038734242	1.046613665	0.951100911	0.964455391	0.9696734	0.949686508	1.041734836	0.966100725	1.038661426	1.027802426	0.936516761	0.952906942	0.965677659	0.945693136	1.034437033	0.949445227	1.017503928	1.007036509	1.045278361	0.960969724	0.927722342	1.012794492	1.050156202	0.965953801	1.008713423	1.018428908	0.961549232	1.018040005	0.956727718	1.054932157	0.97905842	0.822672384	0.998126682	1.055531773	0.963756037	0.770747739	0.985515542	1.004903205	1.01639787	1.054543334	1.01164805	1.014903923
2.7.1.24	0.990146459	1.098305241	1.031656934	0.719334723	0.896496478	0.975433127	0.888224127	0.973486956	1.063324869	1.002834723	0.857029595	1.073108921	0.93197613	0.85650212	0	0.868811988	0.984603255	0.920337345	0.988379206	1.017091049	0.941210772	0.461703406	0.958227851	0.903668233	1.086211869	1.103563132	0.907039498	0.850644901	1.033145018	0.869277891	1.031500575	0.960276029	0.898491199	0.773917622	1.031009829	0.928655621	1.115549642	1.017505061	0.957473078	1.041216514	1.102397402	0.871326959	0.928016517	0.911474487	0.962880868	0.947242361	1.11701744	1.013103998	0.933291207
2.7.1.25	0.392440124	0.259521896	0	0	0.929088506	0	0.348744861	0.263566486	0	1.024459589	1.111887483	1.31133718	1.121001851	0	0.162814279	0.110462493	0.557589188	0	0.414048809	0.548294627	0	0	0	0	0	0.247277655	0.183114301	1.224811213	0	0	0.600999622	1.184073198	0	0	0	0.775551674	0.165917928	0	0	0.547508965	0.159744222	0.342184849	0.21846561	0	1.373566787	0.689413376	0.146877574	0	0.27462664
2.7.1.26	1.700700018	1.794428863	2.087390629	2.350884306	1.747450083	1.757991283	1.840858796	2.253074725	1.813243076	2.056503925	1.753087331	1.799463589	2.231489407	2.210027052	1.876201536	1.77640498	2.163222345	2.232782106	1.999410924	1.821865881	1.992336447	1.819720045	1.783078703	2.204243816	2.133709753	2.091666701	2.127369263	1.764889693	1.848893705	2.24482506	2.129020299	1.75515675	1.904207031	1.697570031	1.959288173	1.831045392	1.772517222	1.844971993	1.789236591	1.898150471	1.889424321	1.920976068	1.943451903	2.062332394	1.751256396	2.039496975	2.032150118	1.949594677	2.238933901
2.7.1.27	0.027085336	0	0	0.101290494	0	0.00292102	0.00823778	0	0.022281733	0	0	0.014753584	0	0.033960042	0.023335777	0.026843771	0.005124571	0	0	0	0.016329924	0.021397843	0.00406944	0.006215642	0	0.005605733	0.006480939	0.008284004	0	0.014353906	0.026525812	0.005462952	0	0	0.013037929	0.045077659	0.010739207	0.02475108	0.031821292	0.009121045	0	0.00360884	0.01377568	0.024472943	0	0.136164373	0.027393393	0.063838155	0.019151794
2.7.1.29	0.140394673	0	0	0.440384981	0	0	0	0.196891955	0.645678278	1.09027929	0.206097841	0	0.125399377	0	0.103243211	0.054322678	0.052911604	0.889289977	0.73698613	0.430080906	0.898459585	0.029705595	0.024251658	0.241970983	0.185966237	0.201002817	0.50458067	0.133430604	0	0	0.515745747	0.091065599	0	0	0	0.176734449	0.139904062	0.162875127	0.253440433	0	0.170112882	0	0.053237219	0.061153404	0.142721418	0.932942751	0.080541737	0.240098236	0.306644296
2.7.1.3	0.001346395	0.001521677	0	0.000347926	0.00091003	0	0	0.00040988	0.001585851	0.001286966	0.008140058	0.0003335	0	0.001422264	0.001513725	0	0.001089739	0.000883832	0.000800686	0	0.00151053	0	0.001402021	0.001414373	0	0.001191399	0.000629048	0.000713494	0	0.001137435	0	0.001276124	0.000476283	0.000924792	0	0.001129932	0.001084271	0	0.000339739	0.000306176	0	0.001466392	0	0	0.007544491	0.000641279	0	2.53048E-05	0
2.7.1.30	1.114997681	0.673284033	1.550333033	0.701853774	0	0.09125566	0.68913583	0.575194476	1.077763462	1.668846257	0.919176425	0.467142115	0.002455389	0	1.075291551	1.368808248	0.145105305	0.591672834	0.705953461	1.537150461	0.94514308	1.758211974	2.155753535	0.913083478	1.260101699	0.415999494	1.335747599	1.006150733	1.10331595	1.344165899	1.363948787	0.948056693	1.511507224	1.057728883	1.187742977	0.977721944	0.856990654	0	1.148280419	0.545431035	0	0.504589095	0.734715454	1.216452677	1.494496391	1.726659765	1.140886124	1.089727172	0.678493903
2.7.1.31	0.909646467	1.163645028	1.374463351	1.012867689	0.530351903	0.11050461	0.574268213	1.157546713	2.372618295	1.533679532	0.312221271	0.683924827	0.988884623	0.391511342	0.20294886	1.123312699	0.219967908	0.942661639	0.509108833	0.665570651	0.967348004	0.093595957	0.473923293	0.7917357	0.639690299	0.770531029	0.840158051	1.868141161	0.778838231	0.499351104	1.351694924	2.086520589	0.879016398	0.167889591	0.884133322	1.343403184	0.311180203	1.333408579	0	1.091662305	0.272519482	0.952063996	1.202151652	0.307583282	0.33169803	2.097250518	0.498445827	0.891272107	0.949590426
2.7.1.32	0	0.024726951	0	0	0.018480553	0	0.008265275	0	0.026627975	0	0	0.005178095	0	0.016847244	0.033256967	0.027717973	0	0	0	0.026651564	0.030559761	0.007501141	0.022610998	0.003018657	0	0.000775825	0	0.030039523	0.0132305	0.010086732	0.021630725	0	0.031543319	0.0118501	0	0.009608627	0.028707441	0.018075295	0.02153386	0.023028077	0.033319163	0.003190114	0.015551038	0	0	0	0.055888557	0.078471014	0
2.7.1.33	0.711297533	1.065969628	0.629590015	1.08243657	0.708003424	0.323482724	1.468163952	0.750189015	0.934066756	2.235034558	1.218219165	1.56021219	1.736019819	0.980466744	1.229945694	1.182241071	1.126691671	1.314718714	1.352120184	0.81820423	0.934616955	1.814605198	0.951778626	0.745225553	1.302005835	1.224393006	1.445022059	1.197332973	1.166454686	0.844070359	1.088710525	0.917394715	0.941555131	0.95800177	0.890957053	1.014378508	2.30533037	0.709501289	0.931695488	0.815814248	1.09296932	0.848075399	1.218516076	0	1.093817484	1.30418959	1.13365818	1.463391378	0.757954965
2.7.1.35	0.622201662	0.065409022	0.860141493	0.315444417	0.333435172	0	0.509176254	1.252929859	0.914726388	2.371741215	0.730380287	0.721362671	1.014411431	0.562556045	2.338049711	0.996893311	0.538314235	0.953126457	1.17571232	0.793141987	0.975395529	1.160650108	0.906504581	1.001554682	0.475085231	0.194106707	1.442446297	1.856167485	1.389867866	0	0.933695131	1.720206863	0.611212464	1.086603791	0.596553162	1.792492941	1.355483129	1.426974858	0.876996563	0.710886878	0.564668134	0.846592874	0.36825022	0	0.442530156	1.807343096	0.77905868	1.20561063	0.379219331
2.7.1.36	0.058925799	0	0.130435833	0.011469458	0	0	0.107529802	0	0	0	0	0.107536143	0.192946091	0	0	0	0	0.020616175	0.060993928	0.248336769	0.103050195	0.039733005	0	0	0	0.582031498	0.135996619	0.232885786	1.22422712	0	0.233148847	0.162957111	0	0.099270111	0.215441934	0	0.061878066	0	0.114244237	0.480807886	1.023963238	0	0.020090329	0	0.20684543	0.053421579	0.261779894	0.190003185	0.821451373
2.7.1.37	0.012186475	0	0	0	0.05820167	0	0.007436829	0	0.068272664	0	0	0	0.076095651	0.707374106	0.048731401	0.082178181	0.085989975	0	0	0.087204366	0	0.04884578	0.096911171	0	0	0.017619417	0	0.053353639	0.092463062	0	0	0.021733971	0.097195964	0	0	0.081712873	0.107632684	0	0.686220025	0.07682203	0.097236314	0	0.011378842	0	0	0	0	0.089890181	0.08377583
2.7.1.39	0.824612734	1.056157709	0.952637264	0.915572381	0.038926343	0.018917843	0	0.658904135	0	1.072318944	0.880495641	0.137451198	0	0.842076849	0	0.307537122	1.0502925	0.700919343	0.59455439	0.957890086	0.559486671	1.135947802	0.79969406	0.108189723	1.111322506	1.049432331	0.188885923	0.699816978	0.621329146	1.312450036	0.733875419	1.30436075	0.148107825	0.601349978	0.364171128	0.885052041	0.869426872	0.266700323	0.732834044	0.592967924	0.604423237	1.229319867	0.522469072	0	0.545701206	0.959112388	0	0.705355177	0.882314422
2.7.1.4	0.883403832	0.094777317	1.073813449	1.575839209	0.421963116	0	0.925487482	0	2.742364004	2.929572534	1.893926235	1.970728385	1.494162131	0.790808316	0	1.396166939	0	0.753761857	0.105657223	1.112330012	1.351351989	2.063489022	1.151541164	2.418915318	0.148089752	0.564097655	0.997046907	0.797605362	1.88756761	0.634515694	1.286505296	2.150736121	0.645756461	0.554095301	0.869764172	0.783824419	0.665557866	0	0.206558482	1.223106276	0.793668292	0.10604587	0.215446195	0.684889376	1.650944769	3.355226126	1.73818964	1.484667108	0.204811293
2.7.1.40	1.399209157	0.076682066	1.240470805	0.903777276	0.893731833	0.437388931	1.027313434	0.783545171	0.236950469	1.0604319	1.346329384	1.241918079	1.267605525	0.865682969	0.984924211	0.647978257	1.018043718	1.653607481	1.458912422	1.817212864	1.732155876	1.10374872	2.385492464	1.309216104	1.470151154	0.305959801	1.256558666	1.563324024	0.799053522	1.357226739	2.096101736	2.209613917	1.377056388	0.753603596	1.075506528	2.059113005	0.768385593	0.6263323	1.682076244	1.218666077	0.852608323	0.896827524	0.962189554	0.653292054	1.739779404	1.90371916	1.31941327	1.281574713	1.357755467
2.7.1.41	0	0	0.006160226	0	0.003463945	0.013415704	0	0	0.001863525	0.00881947	0	0.006885593	0.00606946	0.005356237	0	0.003269119	0	0.010516793	0.01019796	0	0.013766293	0.014902568	0	0	0.015105342	0.006283822	0.002132582	0.005647152	0.008574918	0	0.015345122	0.000603048	0	0	0	0.013033881	0	0	0	0.01489303	0	0	0.008056742	0.013416073	0	0	0	0.013803298	0.031651715
2.7.1.45	0	0	0.654287608	0	0	0.610892038	1.093269334	0	2.252998846	1.98855836	1.069865186	1.386051438	1.326263154	0.555228484	0	1.755874154	0	1.177490356	0.71420443	1.088290941	1.239731572	0.158235993	1.31290367	0.083721117	0.377066305	1.039095703	0.601880145	1.284366555	1.930978727	0.714574032	1.013973861	0.700344455	0.949585472	0.54254744	0.289473749	1.434014144	2.537277879	0.37608548	0.071465835	0.49557546	1.837565146	0.347230104	0.197944723	0	1.007599504	1.37653982	1.006202698	1.269518579	0.122420989
2.7.1.46	0	0	0	0	0	0	0	0	0	0	0	0	0	0	0	0	0	0	0	0	0	0	0	0	0	0	0	0	0	0	0	0	0	0	0	0	0	0	0	0	0	0	0	0	0	0	0	0	0
2.7.1.47	0.001799808	0.027358997	0.017142437	0	0.038647221	0	0.008559038	0.02941359	0.003525515	0	0.010164022	0.033264224	0.029301054	0	0.053535857	0	0	0.061582266	0.042831682	0	0.00204784	0.058031525	0.015037636	0	0	0	0.050565686	0	0	0.017811901	0.063091107	0	0.051422705	0.046307517	0.027992922	0.072115077	0	0.040112718	0	0.056360241	0	0.02988539	0	0	0.077511358	0.200686738	0.028269628	0.004296186	0.025005676
2.7.1.48	0	0.039526326	1.077750679	0.363717495	0.452916365	1.842589271	1.4639084	0.896076131	1.330152588	0	0	2.090991112	1.35474378	0.445338751	0	1.0127149	0	1.068052447	1.65962717	1.236542753	1.83706893	0	0.991975637	1.043192529	0	1.481178872	0.645094138	0.480492975	0.402723485	2.550900858	0.645736925	1.432759629	0.948607996	0.039138198	1.179341274	0.675999907	2.608639122	1.53122243	0.619192495	1.524533882	1.173585882	0.799324164	1.445833306	1.23492225	0.110041342	1.163941218	1.592483711	0.988399808	1.04696862
2.7.1.49	5.476799246	2.178879685	1.955860227	0.854100297	5.097351457	0.941381481	2.052015017	3.130451923	2.690229	1.282212728	4.553650591	1.967310126	1.680721933	4.04017184	2.588923713	0.50946938	3.561098852	3.918239513	4.035378145	2.268936883	3.826183694	1.832433932	2.534659277	1.031356665	2.146430259	5.009212114	1.399532399	3.35382425	4.912434921	2.670314103	2.260453174	2.873704676	3.338440423	3.432662566	1.998189973	3.073308973	2.621354822	2.740722786	1.489732359	0.971780079	1.161833971	2.349806269	1.846013667	1.091606015	5.481482753	1.697745597	1.989523354	0.610423692	3.366350851
2.7.1.5	0.438754773	0	0	0.974983849	0	0.121682035	0.08801156	0	0.309171095	0	0	1.648979072	1.537834759	0	0	1.391351203	0	0.091461285	0.64924462	0.75871325	0.378363247	0	0.908403618	0.143766392	0.020297869	0.182672766	0.194480527	1.024405524	1.162284091	0	0.371522716	0.700360617	0.147794847	0.421527904	0.264433697	0.885695581	0.38020513	0	0.072811399	0.218110406	1.246574564	0.325343515	0	0.109385593	0	1.165537394	0.248315812	0.586299771	0.386688449
2.7.1.50	0.079607747	0.642265819	0	0.456371197	0.8907498	0	1.185955399	0.806444685	1.070977671	1.144820089	0.383111524	0.297767016	0	1.101822385	0.962323548	1.03084009	0.196498117	0.998713016	1.07376224	1.251023208	0.977410416	0.503434353	1.045413544	0.664266336	0.866616683	0.807378328	0.614529508	0.535138941	0.832032633	1.066581226	0.953534905	1.084580565	0.661461275	0.83890525	0.734617371	1.065251453	1.059698991	0.674541083	0	0.951238348	0	0.595543885	0.272064057	1.044313748	0.189092039	0.48080613	0.931216146	0.851252241	0.212848547
2.7.1.51	0.055707311	0	0.898515467	0.278168839	0.812980303	0.101647189	0	0.018566289	0	0.08197232	0	0.800397085	0.955698046	0	0.074437745	0.529861799	0.010743416	0.092357467	0.354975615	0.544795671	0.01979272	0	0	0	0	0.080712918	0.437018789	0.845845947	0.156321569	0	0	1.073365501	0.234591555	0.134634329	0.456011144	0.825081469	0.246674005	0	0.440823566	0.317127965	0.709257554	0.681874599	0	0	0.097225326	0.635175494	0.253619163	0.018132026	0.105452018
2.7.1.52	0	0.006299567	0	0.013075135	0	0	0	0.019843025	0.012356813	0.005657471	0.000355815	0.008807295	0	0	0	0.18788935	0.006708935	0.018105889	0.01712834	0.005959524	0	0	0	0.021800506	0	0.007499092	0	0.011061518	0.004950027	0.004914698	0.008942715	0	0	0.009230234	0	0	0.017786232	0	0	0	0.01408426	0.016902431	0	0	0	0	0.036328981	0.044375425	0
2.7.1.53	0.069557984	0	0.903983317	0	0	0.200167899	0.249744354	0.052765303	0.164543552	0.928081283	0.139232767	0.06246865	0.15003904	0.313553172	0	0.264288692	0.149250145	0.330234829	0	0.068259593	0.439834503	0.162803981	0	0	0.260401729	0	0.010474859	0.481876088	0	0.096167938	0.01484093	0.871408199	0.327199946	0.491373363	0.645187029	0.768654453	0	0.260181525	0.33006762	0.603869051	0.235580462	0.169107645	0.233330596	0.101881949	0.143014825	1.016570336	0	0.039330492	0.206201316
2.7.1.55	0.255039152	0.044968175	0	0	0.0062123	0	0.009889318	0.098893504	0.067557183	0	0.070986603	0.062583721	0	0.076085217	0.008141532	0.236532859	0.019192923	0	0.088940617	0.038107554	0.102607337	0	0	0.110252997	0.031827096	0	0.319216449	0.140820017	0.04475189	0.015444263	0	0.49930206	0.078987956	0.102951692	0.05119862	0.137310886	0	0	0.319980391	0.226407734	0.045518822	0	0	0.016977086	0	0.084620241	0	0	0
2.7.1.56	0	1.143419751	0.561722685	0.901031109	0	0.392470859	2.020816772	0.604576661	2.507588877	2.433875591	0	0.224976734	0	0.408928237	0	0.790974691	0.051480251	1.638594843	0.90617182	1.222087033	0.846834249	0.966834274	1.039583017	1.537423075	0.458569321	0.489201558	0.01359597	0.561951961	2.165245347	0	1.342466132	0.716106299	0.53651114	0.865330866	0.587903688	0.582902211	1.376747827	1.728120638	1.029273942	1.11496307	2.506907583	1.018519997	0.804835874	0	0.055121965	1.671648598	0.649072259	0.465580283	1.433773203
2.7.1.58	0.16142294	0.082916297	0	0	0.190533776	0.308869768	0.317071984	0	0	0.952162902	0.864823486	0	0.084710944	0	0	0	0.048344499	0.208639606	0	0	0.236174578	0.258829511	0.182698957	0.116002649	0.087857221	0.186083326	0.263964176	0.344426007	0.175239979	1.1474493	0.097099209	0.826864245	0	0	0	0.681575819	0	0.041517643	0.67726125	0.425654769	0.00875719	0.403494827	0	0	0.284967439	1.399343145	0	0.270507521	0
2.7.1.59	0.112506786	0	0.859328908	0.201248219	0	0.165631763	0.281751258	0	0	0.000217311	0	0	0	0	0	0.029339941	0	0.178752523	0.181455749	0.338564775	0.151274991	0.231302482	0	0	0.381537496	0	0.420739331	0.781477233	0	0.155425129	0.581521714	0.933484342	0	0	0.275466281	0.893844419	0.325109334	0.03220152	0.134501918	0.501911268	0	0.776312152	0.228751097	0	0.009774392	1.097694116	0.332682385	0	0
2.7.1.6	0.57472422	0.301769046	0.942880105	0.994907947	1.112399395	0.465162326	0.023471966	0	1.255988351	1.218379908	0.343270693	1.269530132	0.779302708	0.897821683	0	0.81527725	0.398803181	0.505079808	0.059922145	0.792414851	0.323570452	1.557475112	1.348180022	1.124470664	1.352668036	0.827066845	0.378428797	0.647366672	0.749823253	0.836016047	1.221091932	1.149815087	0.921597776	1.224692885	1.225091313	0.404357679	1.955775025	0	0.554640735	0.701442347	0	1.370790806	0.456317573	0	0.245016897	0.702237597	0.546810022	0.999172113	0.70332094
2.7.1.60	0.174147316	0.245871157	1.163417293	0	0.230076113	0.261874704	0.382810904	0.281811061	0.049463037	0	0.071200959	0	0	0.063596666	0	0.014905601	0.219393721	0.618706639	0.430950699	0.505918249	0.473028691	0	0.08312032	0	0.092250874	0	0	0.990152038	0	0	0.117733448	1.243399589	0	0	0.00511854	0.722706698	0	0.246257241	0.637483093	0.773992339	0	0.952013491	0.218465809	0	0.262774868	0	0.115463468	0.519496909	0
2.7.1.63	0	0.085921835	0	1.435223435	0	0.028491165	0.071881653	0.009485922	0	0.036869252	0.097623254	0	0	0.841844398	0.18155266	0.0201667	0.092411661	0	0	0.229893365	0.223152586	0.085599457	0	0.020417762	0.850746192	0	0	0	0	0	0.05504803	0.170395494	0.046801013	0.181922557	0.021815248	0	0.006440398	0.19461538	0.176195168	0	0	0.068460451	0	0	0.027873611	0.196661524	0	0.050612533	0.015405883
2.7.1.65	0.000781256	0	0.000109795	0.000476581	0.000340456	0.000450466	0	0	0.000936346	0.001114078	3.62762E-05	0	0.000316567	0	0	0	0.000448426	0.00028525	0.000457069	0.000807292	0	0	0.000549424	0	0	0	0	0	0.00110691	0.000275877	0	0.000685568	0	0	0	0	0	0.0005399	0	0	0	0	0.000363047	0	0.000871996	0.001272423	0.000881195	0.001116921	0.010454559
2.7.1.66	0	0.007571684	0.008528113	0	0	0.02208129	0	0.015088642	0.003779177	0	0.104456334	0.01043641	0.023344142	0.019581021	0	0	0	0.002427824	0	0	0	0	0.010206398	0	0	0.009406492	0.002273219	0.022641997	0	0	0.012867411	0	0.009119902	0.008534716	0.000422824	0	0.007792508	0	0	0	0	0.018685093	0.0228977	0.007000183	0.121241267	0	0	0	0.019960888
2.7.1.69	0.829470405	0	17.74717383	14.62300598	0	9.885146209	12.54757837	18.04615883	83.86516378	11.75997659	0.875226752	0	0	0	4.655517826	0	2.090558487	8.588976151	27.62450646	5.82924194	13.99430632	31.02326451	46.6459917	0	0	12.04252118	0	19.06927128	41.33279366	9.555992212	0	28.12636935	9.555267833	8.111243321	13.30743646	21.06285578	11.48207095	7.385920445	20.02927355	7.441090999	30.1231232	0	35.55170085	0	10.16928675	49.54999333	17.30320103	0	25.66545505
2.7.1.71	0.766822847	1.276186138	0.678250989	1.086756488	1.043424119	0.632455879	0	1.392715977	1.884642271	0.798545101	0.753497748	0.525557171	0.611675073	1.036268458	1.898430867	2.629506074	1.357137351	1.290330139	1.114383801	1.555219026	0.700605684	0.728057453	1.014488171	1.118505714	1.598381468	0.233890786	1.324813955	2.197023344	1.389682882	0.469018367	2.077148553	2.244785359	1.265853434	2.126274027	1.997831089	2.288605632	0.393104184	0	1.416881739	1.098833897	0	0.687625731	0	0	1.264709141	1.571935074	1.606783261	0.991570909	0
2.7.1.72	0	0	0	0.002637973	0	0	0	0.015535384	0	0	0.00997543	0	0	0.008593491	0	0.008633734	0	0	0.004630168	0.002889963	0	0	0	0	0.014606007	0.008870813	0.010972383	0	0	0.009415636	0.01678363	0.014025387	0.01812665	0.017176304	0	0.001539477	0.015343891	0.01288435	0	0	0.012678099	0	0.00904476	0	0	0	0.010381952	0.006471858	0.006161634
2.7.1.73	0.398689629	0	0.290994604	0	0.160909553	0.183038386	0	0.027369008	0	0	0.297603727	0.093301765	0	0.269493104	0.124505352	0.212256508	0	0.126860713	0	0	0.215678573	0	0.087844329	0	0.32419438	0	0.119085497	0.753201404	0	0	0.743452977	1.230015603	0.191803584	0.229065414	0	0.727453497	0	0	0.032490849	0.470966396	0.122541494	0	0.074901796	0	0.151344059	0.667224234	0	0	0
2.7.1.74	0	0.000196082	0	0	0	0.000130108	0	0	0	0	0.000177268	0	0	0	0	8.0212E-05	0	0.000223854	0.000278843	0	0.000228108	0	0	8.60223E-05	0	0	0.000147927	0	5.60986E-05	0	0	2.62997E-05	0.000214912	0	8.45014E-05	0	0.000245847	0	0	0	0	0	0	0	7.91461E-05	0	0	0.000264503	0
2.7.1.76	0	0.036550546	0.032105508	0	0.028626992	0	0	0	0	0	0.097141622	0.03557833	0.004676955	0.017481702	0.014832607	0	0	0.162194189	0.160138869	0.105497982	0.16575656	0	0	0.017991593	0	0	0	0	0.04733255	0	0	0.022830751	0	0	0	0.048877659	0.009435241	0.038904244	0	0.023765711	0.016240104	0.019217094	0.034379331	0.027394851	0.109296776	0	0.009617364	0	0.212376088
2.7.1.82	0	0	0	0	0	0	0	0	0	0	0	0	0	0	0	0	0	0	0	0	0	0	0	0	0	0	0	0	0	0	0	0	0	0	0	0	0	0	0	0	0	0	0	0	0	0	0	0	0
2.7.1.87	0.025910719	0.324413812	0.05027245	0.026223468	0.036079798	0.058251393	0	0	0	0.035453631	0.103241898	0	0.022181343	0	0.024852211	0	0	0.031932289	0	0.05773224	0.058888224	0	0.033602725	0.002582277	0.103056573	0	0.055207319	0.150893298	0.054345248	0.059860447	0	0.145120229	0	0	0.010496442	0.197995075	0	0	0.051524807	0.028355866	0.029177194	0.057909617	0	0	0.088482874	0.330514714	0.045315398	0.046309732	0.057635428
2.7.1.89	0	0.130170399	0.349882709	0	0	0	0	0	0.020330999	0.221234581	0.148271218	0	0	0	0.045955616	0	0.056508044	0	0	0	0	0.176104707	0	0.097526396	0.196482254	0.147840213	0.232692122	1.120981258	0.023874915	0.078779601	0.887179182	1.182539731	0.207386082	0.219504581	0.216773892	0.627886401	0	0.271237467	0.393272251	0.53214134	0	0	0.002119374	0	0.027347174	0.867880085	0	0.265138467	0.027605076
2.7.1.90	0	0	0.012530258	0.817559255	0.306231816	0	0	0	0	0.157316796	0	0.729525424	0.82702825	0.235539206	2.019140456	0	0	0	0.22550417	0.034113695	0	0.153970323	0	0.278117516	0	0	0	0	0.172039069	0	0	0	0.298450081	0	0.084948853	0	0.112966936	0	0	0.147843659	0	0	0.699896465	0.245172098	0	0.25216119	0.32956249	0.198470334	0
2.7.1.91	0	0	0	0	0	0	0	0	0	0	0	0	0	0	0	0	0	0	0	0	0	0	0	0	0	0	0	0	0	0	0	0	0	0	0	0	0	0	0	0	0	0	0	0	0	0	0	0	0
2.7.1.92	0	0	0.145677413	0.565905544	0.195094691	0.321742699	0.066196642	0	0.833331818	0	0.205835647	0.008020455	0	0	1.048785834	0	0.119189564	0.684205738	0.220335412	0.086347278	0.027544449	0.306556397	0.267717686	0	0.124238983	0.250459388	0.129458545	0.508490651	0.219664997	2.262283323	0.991468018	0.300623709	0	0	0.080794267	0.616020475	0	0	0	0	0.330758186	0.32490429	0.302043877	0	0.238528486	1.152355096	0.312793124	0.30414874	0.089851553
2.7.1.95	0.09211478	0.319614902	0.059895412	0.164922906	0	0.140273346	0.058497934	0	0.186667126	0.171540975	0	0	0	0	0.122669751	0	0.070274172	0.002065791	0.174207604	0.183877681	0	0.16014052	0.927124045	0.103457002	0.079149067	0.184752663	0.048857499	0.010552521	0.546979714	0	0	0	0.061276789	0	0.035410515	0.052477621	0.062630531	0.071937236	0	0	0.101774976	0.024508312	0.292858932	0.010882456	0	0.055993367	0	0.220003124	0.090437606
2.7.10.-	0.498131645	0	0.512338287	0.43543671	0	0.952230254	0.426059886	0.398752186	0.212660851	0.085096605	1.338465983	0.20059469	0	0.34476069	0	0	0	0.277675668	0.391314584	0	0	0	0	0.032479883	0	0	0.998302918	0.837254031	0.239354116	0	0.519391477	1.46108874	0	0.068090094	0	1.225630566	0	0	0	0.426296414	0	0	0.349922065	0	1.437283021	1.026643429	0.110506392	0.420234413	0.22583141
2.7.10.1	0.392158221	0	0	0.042972281	0	0	0	0	0	0	0.432238911	0.113685479	0	0	0	0.004933273	0.008840345	0.172717451	0.077204579	0	0.029039376	0	0.090936435	0	0	0.004845645	0	0	0.097498886	0	0	0.023249985	0	0.054737395	0	0	0	0.275128734	0.030473494	0	0	0	0	0	0.610212455	0.043906609	0.114671665	0	0.064759586
2.7.10.2	0	1.164127485	0	0.175427598	0.146661983	0	0	0.087562878	0.057521831	0	0.48328027	0.047623459	0	0	0	0.004312308	0.021838747	0	0.115402059	0.018197542	0	0.166134755	0	0	0	0	0.095793887	0	0.067148766	0.12797685	0.064141934	0.178247356	0.160804533	0.100641026	0	0.046264292	0	0	0.076528091	0.079148486	0	0.038385357	0	0.112439328	0.275051703	0	0.124421311	0.172775992	0
2.7.11.-	1.144987663	0	0.031904606	0.516891111	2.772374853	0	2.196861048	1.999907401	2.394460091	1.131387398	2.542342204	0.435658891	0.26076516	0	0	1.760913167	0	1.136274188	1.012427304	2.003075394	1.450061898	0.860202943	2.845438107	1.957167712	0.585814605	0.494076723	0	0.551581045	1.707503028	1.749172114	0	0.857899531	1.440669273	2.201054219	2.446179911	0.050810787	2.662424048	1.784941729	0.375901635	0.92612751	2.634212528	0	2.071725812	1.520463027	2.711463122	0	1.110554627	1.774670379	1.606041724
2.7.11.1	1.851340487	0.887306705	0.946798879	2.967992052	1.241350251	2.942231937	2.699320184	1.735824334	2.685953945	2.688636086	2.960173755	2.559208878	2.727230404	4.527642893	1.647439635	2.441827216	0	2.483195791	2.811258622	2.836931459	1.86432802	1.893924282	2.046027002	3.060620681	4.600934399	0.474511615	2.017632573	1.604000806	1.259774722	0.604318276	0.444179631	1.725798667	2.939440498	3.544474605	3.051320582	1.802160696	2.423333418	1.897349804	0.585170672	1.809266511	0.206638181	2.059038035	1.922199072	0	2.20728102	2.050933842	1.768391417	2.505024088	1.723601277
2.7.11.17	0.006143753	0	0	0.004594519	0.002693716	0	0	0	0.004475738	0	0.03563565	0.003448826	0.004960862	8.63849E-05	0	0	0.006437563	0	0	0.005127171	0.002100163	0	0	0.001372564	0	0	0.005423087	0	0	0	0.003981388	0.003290979	0.004722766	0	0.005324862	0.00012613	0.001900469	0	0.00471697	0.003401451	0.000932939	0.003315354	0	0	0.036132782	0.004595998	0.003568353	0.001571908	0.000546541
2.7.11.5	0.841477426	0	0	0.152634	0.049472882	0	0	0.217186368	0	0	0.993648023	0.202339106	0.224555186	0	0.243198007	0.185888931	0	0.31515422	0	0.360215925	0.17146541	0.436843334	0	0.264477063	0.237198921	0.48002035	0.772917159	1.414841493	0.326501747	0.212519296	0	1.84517722	0	0	0	1.058960054	0	0	0.825293096	1.326274305	0	0.376282	0	0.099062204	1.384217187	0.721616859	0.215246507	0	0
2.7.13.-	0	0	0.229104128	0.003259732	0.134756911	0.065992599	0.182614026	0	0	0	0.001289812	0.004872988	0.067619927	0.053112567	0	0	0.03480518	0.333541721	0.727578522	0.716141819	0.490196883	0	0.229919509	0.672637156	0	0.539735914	0.074082982	0	0.80798867	0	0	0.074962294	0.159811496	0.178285558	0.020661227	0	0.017448027	0.201253243	0	0.021133089	0	0.140192533	0.157319225	0	0	0	0.107312061	0.103895684	0.463821224
2.7.13.1	0	0	0.008091557	0.016508842	0	0.023787502	0	0	0.044603606	0	0.088213904	0.02012933	0.033059464	0	0.017889166	0	0	0	0	0	0.041064714	0	0	0	0	0	0	0.053617486	0	0.031391667	0	0.014672907	0.03946771	0	0	0.026551949	0	0.003460125	0	0.008537708	0	0.030842583	0	0.045112417	0.111487402	0.463794599	0	0	0
2.7.13.3	26.35271614	18.1144474	7.839998512	6.826236219	5.345222778	0	8.429752571	2.408490814	0	9.243476812	12.88877232	0	13.03258338	0	3.94677687	0	7.469611095	0.278444849	8.554947655	5.079255268	9.874569498	0	9.150528621	12.96357772	8.585692607	0.496461274	14.84596464	27.05974359	6.141079517	2.439362041	23.68240837	22.09216721	7.568761491	8.226224939	4.498705514	21.40924512	1.98528246	8.838913267	0	10.54121045	7.282562355	0.34205723	0	0	25.40973868	27.39903276	6.303988284	1.422761649	7.470923383
2.7.2.-	0	9.43229E-05	0.000252181	0.000813451	0	0	0.000621594	0.000500553	0.001170094	0.000585928	0	0	0	0	0	0	0	0.000111315	0	0.000887217	0.000800022	0.001311045	0.000908958	0	0	1.33368E-05	0.000757456	9.18502E-05	0.00027878	0	0.001195546	0	0.000811446	0	0	0.000203783	0	5.74465E-06	0	0	0.001131471	0	0	0	0	0.001083585	0	0	0.011065369
[truncated: 1,070 more rows]
[truncated: 32 more columns]
