# Supplementary material for: Metabolome of human gut microbiome is predictive of host dysbiosis
Source: Gigascience. 2015 Sep 14;4:42. doi: 10.1186/s13742-015-0084-3 (PMC4570295; doi:10.1186/s13742-015-0084-3)
Supplement: Additional file 6: — All noise-added taxonomic average enzyme function count matrices. (ZIP 14369 kb) [file 13742_2015_84_MOESM6_ESM.zip › AdditionalFile_5/Genomes_1SD_d.txt]

SAMPLE	Acidovorax	Acinetobacter	Actinobacillus	Actinomyces	Akkermansia	Alistipes	Anaerococcus	Anaerofustis	Anaerostipes	Anaerotruncus	Aquabacterium	Bacteroides	Bacteroides	Bifidobacterium	Bilophila	Blautia	Campylobacter	Clostridium	Clostridium	Clostridium	Clostridium	Collinsella	Coprobacillus	Coprococcus	Corynebacterium	Dialister	Eggerthella	Enterobacter	Enterococcus	Epulopiscium	Erwinia	Escherichia	Eubacterium	Eubacterium	Eubacterium	Ewingella	Faecalibacterium	Finegoldia	Fusobacterium	Gemella	Granulicatella	Haemophilus	Holdemania	Hylemonella	Ideonella	Klebsiella	Lachnobacterium	Lachnospira	Lactobacillus
1.-.-.-	9.551211874	13.35667588	13.36078126	1.222661081	12.29361736	7.175658021	7.22426973	5.97000022	5.487392064	5.240744985	22.38969137	6.573195932	2.306140902	1.162024332	2.830718928	0	2.358780446	0.526527954	6.576879299	0	8.766641415	0.320846467	8.762805364	3.341863195	0.187310637	8.482138372	8.966480111	15.36385362	8.925226201	0	2.591344031	24.62039091	0	0	1.667553188	15.06303627	7.08551139	0	7.25060903	7.108128842	3.998019138	0.347669047	9.572691314	0	14.96488816	17.63524285	11.0019588	1.57487348	11.57116017
1.1.-.-	1.821240104	1.253530747	0.756882907	0.235613141	0	0.815315898	0	1.949822916	1.814706693	0	1.952632426	0.95544818	1.25280568	0.647829094	0	1.079824435	0.880410458	0.737157429	0	0.606038326	0.969826325	0.74238819	0	0.16173249	0.503246317	1.090343491	1.500123029	1.800200695	3.07295867	0	0.555320495	2.680673044	0.204745534	0.235596984	0	2.731216334	0	0	1.356040243	2.290043025	0.460105919	0.736115092	0.595979737	0.361322724	2.819659324	2.346529882	0.587514855	0.353074197	0.412700331
1.1.1.-	6.170870261	9.154794394	0.55911981	2.720367894	0	2.282429125	2.774492937	4.70282738	7.396194852	4.041566186	9.281618161	4.287361893	4.90768491	0	0	2.524915306	0	3.660590869	2.908645898	2.857992056	1.183180094	1.812476648	1.441106021	0	0	0.246142664	1.663392851	3.954175236	1.706540683	2.321415792	3.461474322	5.348933644	0	1.923121382	0.310199488	3.269618677	1.459981385	3.509167549	3.474508391	3.175703271	0	0.456614456	2.497280555	2.425289285	7.356584468	4.870656905	1.364194278	3.606769563	0.494425554
1.1.1.1	4.312275872	5.028348241	2.000677246	0	0	0	0.006689466	1.516921759	1.430314817	4.358841034	5.795419531	0.762816154	1.064774091	1.917702428	6.38731769	2.071859425	0.127465895	0.394788639	0	2.05034289	1.9085573	1.503994227	1.110138739	0.102107511	0.167329674	0.235621265	1.577089313	1.890164878	1.287665594	3.061725701	0.753196146	2.410522554	0	1.271399333	0.378179507	2.442961478	0.49347341	0.289667803	1.631455364	1.963066856	0	0	1.008680691	0.795358811	5.970540961	4.15664926	2.205437954	2.364164351	0.780200556
1.1.1.10	0.009713618	0.027250517	0	0	0	0	0	0.007048404	0.004881311	0.004799622	0.131860167	0.012841715	0.021589527	0.002073363	0	0	0.026007137	0	0.000492048	0.007251208	0	0.022324867	0	0.002110454	0	0.002470733	0	0	0.004747766	0	0.016183999	0	0.013418845	0	0.016852226	0.022644824	0.00417105	0.004737327	0.004667699	0.007950111	0.026823211	0.02339199	0.012194209	0	0.158148567	0	0	0	0.005234694
1.1.1.100	2.109774019	2.450575265	0	0	3.273013155	0.862205246	0	11.01399812	4.757349043	4.450346789	6.233044903	1.069902259	0.780999868	1.744291623	2.77456891	1.214337346	3.413109575	1.640881787	3.928187843	2.517569694	4.196452025	0.863325115	3.225481953	1.337384151	0	0.779303471	0.386731477	3.14698118	3.90398232	1.511826286	2.857339279	3.340476142	3.746110531	1.477173219	4.038925674	0.104210859	3.265358218	1.111351918	1.776578191	2.283625762	0.414568857	0	0.9171633	1.594879264	6.208967266	3.634176035	4.286966801	3.766029748	3.031171704
1.1.1.102	0	0	0	0	0	0	0	0	0	0	0	0	0	0	0	0	0	0	0	0	0	0	0	0	0	0	0	0	0	0	0	0	0	0	0	0	0	0	0	0	0	0	0	0	0	0	0	0	0
1.1.1.103	0.338629359	0.279358478	0.01819344	0.137677259	1.171264466	0.185339233	0.290997993	0.102218312	0	0.304445876	0.431097454	0	0.02467137	0.254524657	0.223749465	0.660677921	0.204637392	0	0	0	0	0	0	0.820164674	0	0	0.250642671	0.800984234	0.308221893	0.295647729	0.229159628	0.864721973	0.061456727	0.300293148	0.36036239	1.130860811	0.061467375	0.155079809	0.378483843	0.807352314	0.184787271	0.020605517	0.071958395	0	0.72898759	0.997533947	0.387730025	0.006810058	0
1.1.1.11	0.063460026	0.14718705	0.168592565	0	0	0.065702664	0	0	0.078865787	0.051583051	0.522067267	0	0	0.100757916	0	0.042484402	0	0.064474442	0.052672668	0.107705996	0	0	0	0	0	0	0	0.129885541	0.007038729	0.082636505	0.8614596	0	0	0.082727175	0	0.295117383	0	0	0.149315296	0	0	0.172222636	0.051018594	0	0.566644184	0.917367639	0.009465393	0	0.075907126
1.1.1.122	0	0.352488025	0.048013965	0.022498007	0	0	0	0	0.043031517	0.080569116	0.390324893	0	0	0	0	0.163647064	0	0	0	0	0.037863197	0	0	0	0.144726087	0.034125108	0	0.026100876	0	0	0	0.215983323	0	0.185599362	0	0.057846301	0	0	0.171917311	0.280188973	0.072504964	0	0	0	0.174872245	0.052994838	0.332292592	0.414829975	0
1.1.1.125	0.300771091	0	0.40135735	0	0.155457376	0	0	0	1.800841738	2.20255918	0.823545226	0	0.485134852	0.147365928	0	0.413411172	0.098213898	0.241500119	0.392623222	0.098039735	0.356399261	0.427227378	0.088803832	0.14801081	0.156121409	0.33529804	0.236047986	0.637083933	0.096187063	1.052569856	0.215377392	1.194610115	0	0.327681541	0.203240223	0.516261257	0.013996901	0	0.007321411	0.798033485	0	0.506805924	0	0.098789483	1.031820126	1.89831912	0.308505556	0.652625317	0
1.1.1.130	0.017165856	0.043851969	1.164512279	0	0.166462493	0	0.332922977	0	0	0.07030231	0	0	0.194370568	0.00010775	0.097612754	0.085475789	0	0.269266417	0.069347195	0.134437501	0.276440085	0	0.070704805	0.086864967	0	0.158237789	0.117512574	0.606628357	0.082033222	0	0	0.671463722	0	0	0	0.427764895	0	0.02331642	0	0.446465665	0	0.313548315	0	0.073732202	0	0.029200934	0	0.253574093	0.113178811
1.1.1.132	0.062973174	0.083137823	0.053074432	0.046372265	0.060750056	0	0.004015561	0	0	0.063239576	0	0.139023676	0.039637456	0	0	0.017579075	0	0	0	0	0.029062364	0	0.057413095	0.050793554	0.030576377	0	0.023625317	0	0.099993229	0.054129955	0	0	0.051153725	0	0	0.066014659	0	0	0	0	0.081784973	0	0.05471567	0	0	0.000486594	0.111363149	0.1071448	0
1.1.1.133	1.041157182	0	0.87175902	0.561233457	1.257941622	0.829560967	0.889727971	0.406058759	1.216570616	1.130966714	1.728850416	1.802211593	2.207825133	0.495229299	0	1.500569637	0	0.727845309	0.525364869	0.490625016	0.284363678	0.433428435	1.837294119	1.281056349	0.351804911	0.675447325	1.194490224	0.168239457	0.918127887	1.16721371	0.448971754	0.673621307	0.957925147	1.175874767	0.793371443	0.274811226	1.140493462	0.541513891	0.6051464	0.060789301	0.219748475	0.261233826	1.214383882	0	1.07903514	0.180434437	1.057583657	1.300274655	0.773746872
1.1.1.137	0	0.002523539	0.005268372	0.004168467	0.005276059	0.001224265	0.001119355	0	0.00861937	0.00779602	0.004211377	0.00154658	8.38613E-05	0.002673773	0.00556	0	0	0.008787538	0	0	0.008187824	0.005087287	0	0	0	0.00362458	0	0.00569384	0.006889962	0.007281991	0	0	0	0.007286607	0	0	0	0.002825782	0	0.000296351	0.005115809	0.007401535	0	0.007662171	0	0.006559981	0	0	0.074351817
1.1.1.14	2.193293855	0.001186097	1.825131883	0.138418522	0	0	0.982933883	13.58535918	14.01097562	3.14316207	0.656986358	1.472610808	0	1.630872593	0	3.95756362	0	1.411575885	1.907241196	0.241052952	1.534180237	0	1.576577674	0	1.168648327	0.350250022	0.402798165	1.828620934	0	0	0	1.886557418	0	0.198747939	0	0.637594519	0.178366074	0	0	1.400243478	0	0.409488927	0	0	2.049272114	0.728302815	2.522858031	2.509953145	1.475263035
1.1.1.140	0.334180934	0	0.498106494	0.523141954	0	0.433594406	0.717174919	0.499647624	4.054300163	0	0.358723489	0.138175567	0.052866704	0	0.179575789	0.330185311	0	0.29540693	0.081834548	0.215451988	0	0.021434061	0	0	0.479053582	0.871399839	0.089522853	0.761848165	0.430698137	0	0.670196296	1.747864899	0.272450934	0.341102347	0.350422938	1.171443038	0.383329135	0	0	1.285522973	0	0.452128488	0	0	0	1.844777534	0.714067615	0	0.465534977
1.1.1.154	0.295538076	0	0.122319956	0	0	0	0.136147327	0.094517685	0.048072633	0.212251041	0	0	0	0	0.200854686	0.38701493	0	0.215016668	0	0.160634251	0.232200957	0	0	0.128966298	0	0.54524653	0.328389456	0.554972105	0.745816756	0.03845616	0.010636917	1.140335061	0	0.078443635	0.08159195	0.510212923	0	0	0.325065927	0.564107747	0	0.102785609	0	0	0.125610466	0.083101637	0.171342642	0	0.074867421
1.1.1.157	1.521680287	1.507422729	0	0.274778059	0	0	2.253176143	0.503149289	1.534654344	0.771665817	2.014187514	0	0.634528491	0	0.953936249	0.509845145	0	0.532482708	1.198746083	1.505468351	1.35008393	0.402293412	1.601284442	0.549764884	0.918148981	0	0.018265366	0	0.216519978	0	0	0.288259732	0.314158362	0.547046769	0.475612451	0.813751462	1.040956304	1.405649505	1.324145978	0.383233696	0	0.426919754	0.549526095	1.59941139	1.615753255	1.414018062	0.541547762	0.164126534	0.747363982
1.1.1.158	1.115203162	0.958048837	1.07104985	0.897568748	0	1.017753969	1.167178635	0.781269492	0.987510876	0.894748004	0.964100533	1.165128024	0.872842018	0.910833909	0.867268313	1.189500798	0.979524789	1.174051923	0.835961495	0.905101266	1.184604893	1.884404957	0.942124607	0.821751305	0.773865428	1.966282774	1.727802135	1.076300743	1.431446047	0	1.156645164	0.885461793	1.011496276	0.947024032	0.986017362	0.946785265	1.039070566	1.097381128	1.01681452	1.126954436	1.14600034	1.102285217	0.981967741	1.042472091	0.878288778	1.01553232	0.922056896	1.104267523	0.779142321
1.1.1.159	0.208948709	0.028034431	0	0.085042883	0.153521695	0	0.031276397	0.919627587	0.019401589	0	0.004741374	0.021766148	0	0	0.115593216	1.020635673	0.889443841	0.195103135	0.275531703	0.181198518	0.007017909	0.428716482	0.123321416	0	0.096552875	0.057126008	0.496457784	0.33769366	0	0	0	0.967161814	0.253299866	0.03009466	0.283155846	0.392400932	0.043606777	0	0.370871327	0.511311769	0	0.295208095	0.357692162	0	0	0	0.031789013	0.0970902	0.084253153
1.1.1.169	1.760385109	0	0.28401399	0.792401393	0.920221656	0	0.810189479	1.696799968	2.06078546	0.827722708	2.852077299	0.452244349	0.931107515	0	0.220561759	1.249608642	0.709777215	0.73053567	0.246669632	0.976290591	0.762459569	0	1.182404717	1.169188472	1.263465617	2.001044112	0.474189598	1.617699928	1.635083069	0	1.275440872	0.959481631	0.02026976	0.437639627	0.66121062	0.529573596	1.481534649	1.448352853	0	0.563795474	1.612947178	0	0.182885464	0.595265182	2.133196267	1.842006705	1.220587781	1.526871838	0.28080872
1.1.1.17	0	0.312520403	0.712879557	0	0.260199497	0	0	0	4.110690998	0.456898909	0.120469905	0.431611993	0	0	0.106792033	0.175711972	0.109886504	0.415717884	0	0	0	0.030273103	0	0	0.410197963	0.939543447	0	1.3114253	0.685426918	0.470491245	1.007809045	1.04500985	0	0.469401411	0.457090417	1.361896579	0.217831237	0.093044132	0.307796266	0.31574575	0.062828538	0.326031084	0.386087258	0.478837026	0.305082707	0.845229162	0.924894919	0.582169331	0.237663412
1.1.1.170	0	0	0	0	0	0	0	0	0	0	0	0	0	0	0	0	0	0	0	0	0	0	0	0	0	0	0	0	0	0	0	0	0	0	0	0	0	0	0	0	0	0	0	0	0	0	0	0	0
1.1.1.18	0.800239467	0	0.374833772	0.658644484	0	0.095808147	0.304034032	0	5.729623309	0.787321165	1.130464389	0	0	0	0	0.07458207	0	0.656929478	0.164650314	0.533854726	0.441743037	0.414199504	0.796276499	0.14886159	0.604595527	0.521596751	0.061566802	1.057088552	1.037005179	0.622008118	1.954855901	0.186758818	0.389754491	0	0	0.866944324	0.364483687	0	0	0.222976011	0.666067734	0	0	0.336427825	0.436367652	2.052382383	1.702489681	1.109135595	1.025112924
1.1.1.184	0	0.408501855	0.004905811	0.028168844	0	0	0.127561377	0	0.039965953	0.058958839	0.863473121	0	0	0.071943659	0	0.008983201	0.099834029	0.07380113	0.116082609	0.181418667	0.168650773	0	0.153060249	0.005598425	0	0	0	0	0	0.045624293	0	0.095260534	0.000429452	0	0	0.001987303	0	0	0.150733367	0	0.160770811	0	0.081155989	0.164557744	0.61293074	0.143766822	0.013785099	0	0
1.1.1.193	0.466884864	0.018704902	0.076163129	0.014124505	0.016162628	0.961303362	0.036305659	0	0	0.146890942	0.026150048	0.119737687	0.157362017	0.208945159	0.070777867	0.11218431	0.023133351	0	0	0.02727772	0.113111949	0.647122217	0.026904392	0	0	0.013789478	0.003796634	0.155457431	0.061229763	0	0.06044386	0	0.112749745	0.014176469	0	0	0	0.075703886	0.035053138	0.010912478	0	0	0	0.132807118	0.052068656	0	0.092394776	0.256775825	0.107795895
1.1.1.195	0.009252092	0	0.006049923	0	0.000144402	0.000877583	0.01816008	0	0.011833346	0	0	0	0.002425854	0.01010022	0.014649089	0	0.013167049	0	0.019636689	0	0	0.012261359	0	0.01127307	0.00326778	0.007041001	0	0	0	0.006939082	0.006531498	0	0.006225119	0.019075491	0.020176606	0	0.000840616	0.020071379	0	0	0.018482891	0.004268506	0.011967682	0.013118172	0.014482271	0.001088209	0.046071043	0.036429118	0
1.1.1.2	0.17596787	0.136986162	0.17296817	0.262464116	0	0	0	0	0	0.10223442	0.652489939	0.015922855	0.017083347	0	0.261124206	0.436884187	0.671294167	0	0	0.350853207	0.32894795	0.244628033	0	0	0.460770282	0	0.132718073	0.057525933	0	0.92863892	0.554470166	0.037826823	0.167322301	0	0.103477709	0	0	0.259701615	0.049152458	0.016412421	0	0	0.352721883	0	0.657739759	0.235271844	0.05050493	0.179254672	0.176377117
1.1.1.202	0.047840353	0	0.086236847	0.175945873	0	0.092104558	0.066052143	0.060619305	0	0	0.011476798	0.201344134	0.17324846	0	0	0.028397151	0.048833234	0.357497854	0.67222473	0.469714037	0.399289144	0	0.106673418	0.361840629	0	0.037208714	0.009854732	0	0	0	0.159307126	0	0.061011619	0	0.06676211	0	0.073380406	0	0.00168755	0.005923682	0	0	0	0.133736565	0	0.568165191	0.046275498	0.143903486	0.362857
1.1.1.205	1.050057805	1.123844923	1.214548023	1.774332175	1.146030168	1.07159179	0.829483593	0.915571564	1.189721134	0.702921113	1.818521543	0.83176903	0.842220459	2.189997836	0.821128784	0.915450842	0.823269236	0.851290765	1.403718559	1.340357341	1.404086619	1.043613278	1.066929687	0.706022743	2.160596496	1.775123121	0.883066939	1.089539756	0.950055319	1.095210394	1.27921705	1.255007796	0.814984677	0.736533787	0.706030945	0.973403283	0.777321001	1.035013901	0.649521596	1.193868252	0.70919109	1.261115402	0.714360189	1.176922729	1.577824124	1.269949264	1.039637643	1.379302998	0.885892755
1.1.1.206	0	0	0	0	0	0	0	0.04557293	0.080283759	0.091316983	0.071809465	0	0	0.024721159	0.051851356	0	0.074501231	0.053036773	0	0.078461647	0	0	0.103009321	0.07809914	0.057102563	0.009834829	0.114993828	0.097205079	0	0	0.109970756	0.068226814	0	0	0	0	0	0	0.107948524	0	0.04859811	0	0.046383015	0.107613564	0	0.112061141	0.063314908	0.102982134	0.075381818
1.1.1.21	0.069179345	0	0.044867808	0.163810797	0	0.037823252	0	0.111457227	0.117496594	0	0.222720864	0.017548457	0.124146764	0	0.098507388	0.604451339	0.067028864	0.102291339	0	0	0.024869638	0.068632945	0	0	0.044410288	0.075777008	0.01243787	0.1134895	0	1.026882715	0	0.053697689	0.113155181	0	0	0.026769483	0.006064344	0	0	0	0	0.003527985	0.099742059	0	0.07674213	0.125077743	0.174623946	0.081535652	0
1.1.1.210	0	0	0.001096517	0.000454148	0.002454444	0	0.001742947	0	0.000532524	0.002718706	0	0	0	0.000488103	0	0	0	0	0.002974036	0	0.000723733	0	0.003012522	0	0	0	0.002874771	0.002884884	0.001865989	0	0.000179449	0	0	0	0	0.000132702	0.003018044	0	0	0	0	0.001270328	0.001081344	0	0	0.003140606	0.002412694	0.00302832	0.000459123
1.1.1.215	0.867984711	1.170410055	0.332832919	0.265528777	0.281158174	0.051299549	0	0	0.06146824	0.315682696	0.757512851	0.22498484	0.187377058	0.175270352	0.345169226	0	0.137424014	0	0.137539089	0	0.258441511	0	0.268260386	0.024693617	0.318319835	0	0.453604005	0.980497651	0	0.097688646	1.541301423	0.72008173	0	0	0.105342785	0.976845779	0	0	0.416001009	0.856059769	0	0.091467944	0.021242281	0	1.140025215	0.795179485	0.22022062	0.092457894	0.145487125
1.1.1.218	0.005349907	0.01260886	0	0.081902904	0.005378457	0	0.009778198	0.006118926	0.009204023	0	0	0	0	0	0.015527891	0.005962207	0	0.039965683	0.035769076	0.046425499	0.022594822	0	0	0.00175129	0.09695945	0.006508491	0.009479257	0	0	0	0.014337989	0	0.01086626	0	0	0.006155649	0.007726246	0.019255057	0.013208831	0	0	0.00797925	0.005099746	0.018074047	0	0	0	0.00477377	0
1.1.1.219	0	0.161849811	0	0.084768474	0	0	0.083975753	0.119733274	0	0	0.599580652	0	0.120575339	0.051872135	0.020358502	0.029425482	0.145195529	0.12544123	0.076718187	0.207817945	0.266602016	0	0	0.009385048	0.164409133	0	0.179741615	0.135997079	0.093711632	0	0	0.154471024	0	0.119197592	0	0.136505315	0.629632632	0.063606618	0	0	0.024281611	0	0.173668972	0.116528092	0.564508464	0	0	0.034044121	0.083530085
1.1.1.22	0.582274955	1.518055006	0.39384068	1.145984475	1.555723563	0.445707391	0.870000905	0.779952274	0	0	0.822655382	2.785269366	2.176465536	0.699287066	1.36560314	0.86862324	0.89170247	0.837109878	0.959459623	0.834286406	0	1.052725016	1.112747131	0	0.662344817	0.353738317	1.577649912	1.487032339	0	0.153077005	1.040826271	0.939937099	0.657597369	0.506204139	0.687065691	1.09949295	0.923481475	0.127338542	0.119999088	0.993151987	0.402807074	0.066296199	0.793592099	0	1.899008206	1.395206354	0.224414619	0.063578271	0
1.1.1.220	0.051977928	0	0	0	0	0	0	0.040929883	0	0.019504588	0	0.014703327	0.084754102	0.075793092	0.012099571	0	0.791727136	0.00861219	0	0.062528897	0	0	0.085622204	0	0.008981722	0	0	0.05473574	0.043497291	0	0.06655734	0.041850485	0	0	0	0	0	0	0.028793245	0	0.029452785	0.037119403	0.049613993	0	0.088010221	0.076275813	0	0	0.048029767
1.1.1.23	0.744749852	1.122603514	0.652849123	0.577621984	0.936214649	0.593550119	0	0.799600201	1.174873422	0.982983986	1.276376517	0.8069227	1.184613151	0.75137896	0.825986944	1.217508993	1.149333462	0.756195724	0.543623441	0.875217808	0.763981353	0.761032302	0.840884119	1.288877495	0.83020101	0.32224724	1.197497419	1.238180315	0.210321011	0.734609086	1.264101315	1.122202715	1.15217648	0.969351501	0.726626878	1.245087639	0.585512708	0	0.14860745	0.695231503	0	1.032733816	0.425876364	0.30087035	0.976529887	0.776845046	0.790080971	0.657696915	0.180443339
1.1.1.244	0.011853813	0.017388122	0.00516946	0	0.017019442	0	0	0	0	0.024246768	0	0	0	0.005418247	0.029156876	0.004215987	0	0.000394294	0.00834344	0	0.001461504	0.024161514	0.020626391	0.010355238	0.011517904	0	0	0.089837545	0.008527715	0.024828237	0	0	0	0.025819091	0.025054975	0.085129889	0	0.028861503	0	0	0	0	0	0.023392271	0.005723916	0.018415866	0	0.009640891	0
1.1.1.25	0.880662535	0.832668409	0.628248084	0.551400894	0.568917641	0.748246965	0.486122437	1.25282601	3.200229078	2.167939982	2.662643724	1.297059956	1.10473852	1.313583482	0.737093132	0.887746292	1.468692985	1.763418075	0.909392181	1.642709169	1.041016635	0.531367428	0.974685652	0.355307964	1.52943512	0.432602473	0.739573775	1.471231647	1.130922919	0.243109314	1.583527463	1.131796499	1.922465577	1.015122345	1.944933896	1.319849394	0	0	2.08811014	0	0	1.498792842	0.928025302	0	2.649897816	4.646346722	1.8043173	0.887189291	1.405387368
1.1.1.251	0.375973371	0	0	0	0	0	0	0.151821934	1.728130402	0.188208105	0.111150967	0.220903926	0.03271919	0.193493974	0.15825719	0.551405113	0	0	0.209766438	0.100624306	0	0.011244284	0.03565525	0	0.048590645	0	0.094013888	0.48651109	0	0.828510411	0	0.770969215	0.259649684	0.25165571	0	0.42614194	0	0	0.474237519	0.468086102	0	0.296481075	0	0	0	0.653822238	0.265984582	0.42314313	0
1.1.1.255	0.195385757	0.043591833	0	0	0	0.027806789	0	0.024978726	0.007420516	0.027423193	0.041084022	0	0	0.003240097	0.002692717	0.024504871	0	0.017649219	0.012345944	0.054262708	0.045496728	0.012516064	0.030546538	0	0.020603963	0	0	0.029088256	0.023644801	0	0	0.004821022	0	0.034887387	0.040565535	0.044384572	0.032364087	0	0.018281764	0	0	0	0.000116156	0	0.030963226	0	0	0	0
1.1.1.26	0	0	0	0	0.149848772	0.07987304	0.127135326	0	0	0.191095589	0.274068075	0.134664075	0.196870747	0	0	0.043524231	0.130354891	0	0.208925198	0.158238263	0	0	0	0.016500209	0	0	0.250346249	0.053121063	0	0	0.060580114	0	0	0.169536056	0	0	0.098008042	0.128731424	0.117074626	0.087598969	0.173856566	0.137572665	0	0.150681918	0.150532068	0.007194958	0	0	0
1.1.1.261	0	0.0040886	0.123563148	0	0	0.46687997	0.03476954	0.00539387	0.959509039	0.007165586	0.121610797	0	0	0	0	0.066609968	0	0.145050814	0.030444995	0.10156415	0.140969548	0	0.124745107	0.020865866	0	0	0.006154584	0	0.112215692	0.162534585	0	0	0.653928306	0.641754085	0.792660792	0	0.050238762	0	0	0.14072861	0.076475509	0.024636504	0.154818355	0.17777458	0	0	0	0.177213837	0.014556921
1.1.1.262	1.162405053	0.829009632	0	0	1.415711709	0.50588486	0.123675427	0	1.008702805	0	1.30158487	0.590629147	1.048098242	0.499706583	0.441248407	0.406005204	1.170885562	0.367582208	1.034926481	0.364003574	1.007753977	0	0	0	0	0.188204308	0.530961155	1.645914105	0.282765827	0	1.243715778	1.050258642	0.321581798	0.48444115	0.174720416	1.756017276	0	0.241044924	0.744464346	0.021356855	0.150756951	0	0	1.339028586	1.503986168	2.63292981	0.21264615	0.834435898	0.222600377
1.1.1.264	0.182471489	0.045536926	0.233719674	0.03706253	0	0	0.112903012	0	0.133560361	0	0.281116995	0	0.194452863	0.090295245	1.091455131	0	0	0	0.151222495	0.212689441	0.152343666	0.069454855	0	0.174815892	0	0	0.110700855	0.139162125	0	0.095888373	0	0.376993468	0	0	0	0.161268191	0.095919876	0	0.047971252	0.633936309	0	0	0.100657457	0	0.286159249	0.077030162	0.142539697	0.040330462	0.004874153
1.1.1.267	1.228526632	0.984036338	0.946057375	1.020816185	0.828740505	0.685712949	0.360184024	0	1.207387906	0.811896561	1.082808193	0.958248304	1.021152447	0.981705679	1.05435028	0.851393549	0.762603867	0.846966934	1.221743791	0.900700203	1.277404252	0.95551801	0.807615226	0.92840796	0.665924352	0.79191564	1.304576582	0.981887098	0	0.835441053	1.193796984	0.801619942	1.006830733	1.214710738	0.989944837	1.167642095	0.293706932	0.276736679	1.148798331	0.777291136	0.290903565	0.859011023	0.902557615	0.033153089	1.168182711	0.646881737	1.001487653	1.05696281	0.441662281
1.1.1.27	0.700952348	0	0	0.072484543	0.723711763	0.692358098	2.19547787	0.046386816	2.239051752	3.655073278	0	0.567395003	0.519985079	2.48795901	0	1.560189436	1.008818576	1.675620477	1.993422391	0.719437656	1.746382123	2.14082538	0.218535331	1.024792587	0.807319022	1.499773667	0.686409821	0.085823428	2.015625569	0.207458499	0.583726182	0.473725254	1.271212183	0.788643813	0.239172263	0.645029845	0	0.513799288	0.941159923	0.010277676	0.416929164	0	1.361016791	1.219726856	0.74328619	0.758553864	0.786999555	1.084932356	3.144948979
1.1.1.271	0.209326815	0	0.245971236	0.278655196	1.307292377	0.209999758	0.003036505	0	0	0.34848565	0	1.492551727	1.395760053	0	0.104756122	0.301161969	0.892467797	0	0.390687989	0	0.42634189	0	0.155994531	0	0	0.175395686	0	0.459455092	0.478802215	0	0.241476841	1.346106821	0	0	0	0.348814526	0	0	0.380933024	0.748659407	0	0	0.100369043	0.341242524	0.537748831	0.537773482	0.127214574	0	0
1.1.1.272	0.148033642	0	0.03956938	0.066938107	0.118529102	0.443679397	0.021056687	0.005170699	0.136414005	0	0.079777166	0	0.057727286	0	0	0.487877831	0.600092368	0.327220409	0.164958657	0.28413452	0.325691769	0	1.105224123	0.01057281	0	0	0	0.147751843	0.077465221	0.122121399	0	0.078647548	0.079899986	0.254336044	0.175461265	0	0	0.059568611	0.202451982	0	0.118299639	0	0.209285541	0.048375103	0.218375877	0.149561677	0.034608607	0.277021051	0.037646971
1.1.1.274	0.653180934	1.130039484	0	2.296741755	0.366343353	0.445715784	0.429921652	0	0.068736004	0.658602003	0.850206136	0	0.375043696	0.524912308	0.520410292	0.14601526	0	0.694626947	0.469104804	0	0	0	0.077265319	0	0.408759179	0.185851097	0.576686003	1.47618208	2.098594818	0	1.203973647	2.032346818	0.532949838	0.423123396	0	2.497298453	0	0.407676334	0	1.503572977	0	0.420375654	0.777310293	0	0.197113497	1.855064164	0	0.376026531	0.814853309
1.1.1.275	0	0	0	0	0	0	0	0	0	0	0	0	0	0	0	0	0	0	0	0	0	0	0	0	0	0	0	0	0	0	0	0	0	0	0	0	0	0	0	0	0	0	0	0	0	0	0	0	0
1.1.1.276	0.059516592	0	0.223664591	0.109442458	0	0	0.022342626	0.098982979	0	0	0	0	0	0.170831304	1.855867612	0.041168603	0.09331868	0	0	0.14198182	0	0.149693361	0.098153982	0	0.095395258	0	0.042797282	0.131471929	0	0	0	0.169074487	0.118534231	0.06496494	0	0.001596332	0.024102459	0	0	0.164284401	0	0.032012891	0.148695079	0.090380242	0	1.027498145	0	0	0.197621803
1.1.1.28	1.627352529	1.330658777	0.95165234	0	0	1.57303983	0	0	0	0.268380275	0.430970757	0.688189919	1.34498161	0	0.295276085	0.720527845	0	1.382325046	0.621291016	0.129054215	0.672862389	0.339581953	1.821510559	0.998692162	0.314096727	0	0.508411794	1.074539485	1.113240423	0	2.323237615	1.468780792	0	1.002371452	0.714868521	2.254083027	0.583736337	0.144347169	2.268877279	1.711471477	1.474549491	1.105566845	0.24939901	0.571098686	0.725173072	1.691197127	0.646364461	0	1.154850986
1.1.1.282	0.390187401	0.131445109	0	0.021973965	0.028714276	0.150584004	0	0	0	0.09773119	0	0.115473589	0	0	0	0	0.036135627	0	0	0.170081018	0.043622976	0.138259998	0	0.02748554	0	0.078756722	0.221378102	0.575829446	0.160858366	0	0	0.964034326	0.163085556	0.148878367	0	0.550522402	0.089732571	0.077065079	0.34074781	0.455522196	0.064610567	0.253250068	0.127885978	0.194661141	0	0.194190788	0.123107943	0	0.040890719
1.1.1.284	3.296037969	2.478850076	0.916563978	1.999337961	0	0	0.416712962	0.521915507	2.291029353	0.424681084	1.733278908	0	0	0	0.017852254	0.337384888	0.504702945	0.833461796	0.938457775	0	0.133122122	0	0.875980229	0	0	0.316114728	2.148977478	2.463344795	1.07641375	0	1.529679205	2.305087392	0	0.935764513	0	1.296765273	0	0	0.615108188	0.675456302	0.705531176	1.828493206	0.483924422	0	2.41751441	3.065560467	1.376334045	0.450261204	0
1.1.1.288	0	0	0	0	0	0	0	0	0	0	0	0	0	0	0	0	0	0	0	0	0	0	0	0	0	0	0	0	0	0	0	0	0	0	0	0	0	0	0	0	0	0	0	0	0	0	0	0	0
1.1.1.29	0	0.690903944	1.332885344	0	0	0.174611866	0.430629425	0.075749848	0	2.425476936	0.114407155	0.749286949	1.340349052	0.096868212	0.682127177	0.989582765	0.050500104	0.902064436	0.393333032	0.344770449	0.859224724	0.056303729	0.068775016	0.575230751	0	0.418379792	0.834225763	0	0.304283656	2.376265005	0.358804823	0	0.33181848	0	0.012872427	0.316310022	1.005297559	0	0.500107533	0	0	1.235084906	0.322322442	0	0	0	0.647540612	0.099911043	0.059675786
1.1.1.290	0.233425284	1.148648678	0	0	0.370106794	0.693589658	0.347466213	0.123969718	0.347200286	0.24026779	0	0.925737431	0.666153696	0.090828432	0	0.105778886	0	0.371473596	0.074161902	0	0.202847569	0	0	0	0.256665095	0	0	0.873619052	0	0.088130014	0.905199914	1.006578731	0	0.117405297	0.211343055	0.665628581	0	0.08122811	0.095628316	0.133163581	0	0.212535355	0.079192325	0	0.115981102	0.907382133	0.320452668	0.258682071	0.275475926
1.1.1.294	0	0	0	0	0	0	0	0	0	0	0	0	0	0	0	0	0	0	0	0	0	0	0	0	0	0	0	0	0	0	0	0	0	0	0	0	0	0	0	0	0	0	0	0	0	0	0	0	0
1.1.1.3	1.040360198	1.192032007	0	1.17439594	0.498664586	1.426753763	0	1.155899191	2.178407772	0.648589809	0.654644404	0	0	0.630694968	1.207471217	1.762991787	1.32151212	0.977748277	0.70926439	0.991821112	1.229456835	0.854469797	1.05078304	0.700613391	1.228441876	0.96688703	0.991131602	0	0.425256778	0.524026323	0.198785896	0	0.757941047	1.175254166	1.268576218	0.456959627	0.846951337	0.586044404	0.185525066	0.37676265	0.905863669	0.181394421	1.281238451	0.333677742	1.518036553	0.288245116	1.302746842	1.763902504	0.465199857
1.1.1.30	0.600549885	0.364680905	0	0	0.316186457	0.176209876	0	0	0	0	1.56246314	0	0	0	0.362351606	0.201210325	0.003152837	0.362402592	0	0.097309774	0.137569524	0	0.255032862	0	0.344951301	0	0	0	0.33578921	0.314602473	0	0	0.075165088	0.064791697	0	0.186759308	0.237026544	0.136122439	0.10381002	0.293491268	0	0	0	0	1.427144197	0.794913257	0.46671876	0.449932181	0.257969795
1.1.1.306	0	0	0	0.022957027	0.061902293	0	0	0	0	0.015478186	0.012839291	0	0	0	0.031866274	0	0.031274321	0	0.006320796	0.051598624	0.004469232	0.00337273	0	0.013644244	0.488115487	0.064191182	0.045640401	0	0	0.008605051	0	0	0.020173348	0	0	0.033288514	0.006290864	0.036953002	0	0.001825322	0.036838879	0.007423383	0.009592848	0	0.065713873	0	0.067626354	0.054190038	0
1.1.1.31	2.081992184	1.546959047	0.562381221	0.275116173	0.685222383	0.624411572	0.668022552	0.334416365	0	0.526366629	2.904818838	0.059428091	0	0.266313736	2.152411285	0.844614809	0	0.05013139	1.012350585	1.083980716	0.201738208	1.288268374	0.646142486	0	0.029970018	0.116151224	0.953391872	0.04891765	0.727360506	1.632128991	0.298079302	0.479935857	0.871103283	0.551059459	0	0.239429867	0	0	0.654719035	1.032651901	1.420489095	0.289269427	0.031525073	0.503511914	2.379266465	0.711130338	0	0.461270987	0.972706198
1.1.1.312	0.024144425	0.019950659	0	0	0	0.022010792	0.009385418	0	0	0.009201869	0.097492636	0	0	0.013746654	0.03163867	0.039110605	0	0.017059353	0	0	0.005420526	0.017593157	0.019824793	0.020478092	0	0	0	0	0.026775991	0.002980358	0	0	0	0.009489072	0	0	0	0.014587407	0.036321297	0	0.03174471	0	0	0.023149977	0.047479155	0	0	0	0.035712435
1.1.1.34	0	0.041897343	0	0	0.017198846	0	0.170782095	0	0	0.024228438	0	0	0.03272099	0.062773426	0.107988316	0.091591451	0.104790883	0	0	0	0.030367759	0.094030524	0	0	0	0.093379501	0.074313547	0	0.136302155	0	0	0	0.193776449	0.062168285	0	0.175460146	0	0	0.277761504	0	0.836879053	0	0	0.074513326	0	0	0	0.124008099	0.314920101
1.1.1.35	4.995554052	5.22275021	1.019268153	0.330118469	0.673189832	0	0.519295302	0.690380037	1.446148708	0	8.147388811	0	0	0.876689202	0	1.100820098	0	1.129562241	0	2.574329854	0	0	0	0	1.334853979	0.054153696	2.344199939	7.193541164	0	1.367840489	7.317419247	4.405873514	1.175980257	2.196441878	1.651557172	6.111743191	0	0	0	2.051886247	0	1.078236951	1.346761109	0	3.672191823	3.893325245	1.036423139	0	0.677406563
1.1.1.36	1.146807911	0	0	0	0.14682551	0	0.314534156	0.135556304	0	0.374472016	1.511746969	0.383200808	0.061258007	0.390778208	0	0.359084491	0	0	0	0.256745869	0	0	0.288984263	0	0	0	0.546761416	0.118074704	0	0	0	0	0	0	0.330773594	0	0	0	0.361876342	0.241382395	0	0	0	0.065871412	1.718213743	0.250098039	0.274886176	0	0.086253233
1.1.1.37	1.863813103	1.740479595	1.745253793	1.89049239	1.737910892	0.743641906	0.279581916	0.137633219	0.39899553	2.37299438	2.190745377	1.802289325	2.677863701	0.311109327	0	0.730663445	2.079927723	0.000733913	0.531771644	0.31469137	0	0	0.359282942	0.607345857	1.120134957	0	1.178146349	1.630515514	0.124166209	0	1.558299488	1.676081414	0.917100431	0	0.15964495	2.381664967	0	0.65939171	0	0.334579506	0	0.985303078	0	0	1.990758303	2.170664796	0	0	0.645239596
1.1.1.38	0.479638611	0.519803282	0	1.378292104	0.333761673	0.21213786	0.563073892	1.463763868	0.594794182	0.945568015	0	0	0.303051273	0.426452396	0.517026258	1.176516075	1.078364656	1.421874916	0.78592832	1.509439769	0.838335172	0.03308697	0	1.425437518	0.122307417	2.271941015	0.432462637	0.955854169	2.129826369	0	0.923897096	0.877244789	0.960591797	0.659383539	0.740183902	0.466532899	1.427366054	1.077884885	0.340875458	1.174975826	1.871516085	0.545135793	0.762585412	1.502631403	0	1.546300776	1.00447601	0.776406574	0.611477441
1.1.1.39	0	0	0.069884354	0	0	0.058066524	0	0.08189664	0.019807252	0	0.016035061	0.067734128	0.025645466	0.054086483	0.022015736	0.09451315	0.032875638	0.004578435	0.091715444	0.043091875	0.056271304	0	0.036448323	0.017747162	0.087407236	0.512875384	0.017181896	0.102065085	0.597684453	0.043066541	0	0	0	0.069493287	0	0	0.059196253	0.096009021	0.04431901	0.050428995	0.08469251	0.020505234	0.054080423	0	0	0.059595127	0.138185396	0	0.210866736
1.1.1.4	0.196083314	3.576823246	0	0.38075954	0.109105486	0.229046707	0.183803883	0.248579276	0.443440092	0	0.294973981	0.074037938	0	0.350948025	0.054507608	0	0	0.160065144	0.782588114	0.207816458	0.650019007	0.627260005	0.010976603	0.447854286	0.271295173	0	0	0.648556915	0	0.431252632	0	0	0.677796531	0.044507588	0.607234443	0.505135506	0.273021809	0.389512703	0	0.57972756	0.095149071	0	0.029998858	0.745266955	0.300776168	1.995505005	0.262331139	0	0.452264811
1.1.1.40	2.123368959	1.282957008	0.907938185	0.73420638	1.663480101	0.066093868	0	0.008665984	0.602144908	0.519140281	1.316777662	1.072609936	1.659176542	0.620876535	2.730184722	0.105847107	0.519064628	0	0	0.736396946	0	0	0	0	0	0.582533496	1.157397468	1.401007692	0	0.051353914	0.643137506	0.743420682	0.06175093	0.326194423	0.273773834	0.320360732	0	0.712187412	0.201251607	0.51001438	0.095179553	0.829949675	0.427195375	0	1.251567799	1.193077557	0.659042502	0	0.624678525
1.1.1.41	0.10762444	0	0	0	0	0.071938543	0.684990341	1.065098773	0	1.030767655	0	0	0	0.278037801	0	0.220925404	0.0672572	0.70816388	0.469960618	0.218829055	0.347128902	0.962280895	1.111103632	0	0.248841458	0.210903448	0.567596397	0	0	1.285598082	0	0.065707018	0.282985644	0.466004972	0.252446346	0	0	0	0	0.07181993	0	0	0.372299314	0.004195359	0.345594025	0	0	0	0.376082748
1.1.1.42	2.034326614	2.21386694	0	0.657495164	1.080958728	0	0.311216539	0.375182909	1.242889093	0.02794696	1.239179948	0.507897295	0.72058376	0.694108996	1.441235984	0.76945751	0.553918344	0.157821509	0.841267991	0.245062058	0.865168841	0	0.184651387	0.391981597	0.540647869	0	1.648135834	1.308550856	0.315366961	0.085425592	1.143950512	0.724806965	1.243655809	1.177520301	1.147206636	1.215125783	1.268844503	0	0	1.05171479	0	0.10638166	0	0	0.901876284	1.102775468	0.298196171	0.926365089	0.231082385
1.1.1.43	0	0	0	0.04745235	0.036859858	0.030313805	0.052902061	0	0.019920392	0.000950031	0.004974603	0	0	0	0	0.04232019	0.004317529	0.018574789	0	0	0	0	0.047012964	0	0.028298084	0.024641131	0	0	0	0	0	0	0.017826196	0	0	0	0	0	0.015582012	0	0	0	0.025526277	0	0.005368485	0.030955126	0.051537128	0	0.060491279
1.1.1.44	0	0.09294709	0.860973612	0.693865758	0	0.314830782	0.242323728	0.106431077	0	0	0.154972746	0.854674512	1.334586761	1.503532839	0.116436557	0.07281505	0.484492758	0.117132521	0	0.481629575	0.325697268	0	0.044302498	0.310984899	1.199640105	1.205344775	0.523838944	0.917831343	2.19617478	0.049484847	0.509890327	1.274744072	0	0	0.038405349	0.517178651	0.20537661	0.379845016	0	0.674570185	0.795266092	0.896981834	0.183264401	0.46600517	1.126236851	1.140284668	0.250970925	0.753331199	1.027740035
1.1.1.46	0.007352692	0	0	0	0.026532719	0	0	0.059675398	0	0.013532567	0.149940185	0.008193396	0.04941817	0.005777748	0.000367163	0.059975325	0	0.045568841	0.059664821	0.041229002	0	0	0	0.007898536	0	0.03790422	0.015801603	0	0.047908631	0.028090506	0.009051097	0	0	0	0	0	0.057553039	0.008471881	0.024214768	0	0.044356442	0.021839261	0	0.040333969	0.136900487	0.010322465	0.040188284	0.042068642	0
1.1.1.47	1.424758167	0.272143398	0	0	0.114267154	0.203449208	0	0.291005335	0.227955475	1.11045258	0.535265525	0.146400886	0.138640769	0	0.00431531	0.153817227	0.098087938	0.01090397	0.064753201	0	0	0	0	0.190617478	0	0.683961534	0.604405127	0.260369546	0.579788694	0	0.661903902	0	0.248778394	0.06342856	0.220933976	0.18271206	0.035901111	0.201189088	0.227049275	0.119811529	0	0.295150865	0.219144568	0.094228328	0.747747742	0	0.227006264	0	0.079040181
1.1.1.48	0.124725303	0.069762506	0	0	0	0.051474623	0.090487892	0	0.017366418	0	0.206762998	0	0	0	0	0	0	0.01395492	0	0.030411203	0	0.047543647	0.010900416	0	0	0.070640928	0.000451154	0	0	0	0.046037156	0	0.12007199	0	0.109791369	0	0.116384351	0	0.110839568	0	0.015809746	0.097538828	0.114431296	0	0.275238219	0.090892825	0.164125808	0.027637555	0
1.1.1.49	0.643270779	0.219405064	1.270604028	0.583876663	0.181548487	0.414761588	0	0.253097392	0	0	0.736417886	1.180379715	0.833554073	1.471108695	0	0.05263411	0.275359065	0	0.531125101	0	0.311816374	0	0	0	0.667660942	0.474830377	0.328545597	1.132152988	0.865157129	0.012797391	0.912157243	0.818202064	0	0.136498529	0.09118827	1.20523697	0	0.425310434	0	0.922375671	0.928291214	0.701126932	0	0.254442538	0.914729383	1.194529684	0.923189215	0	0.514023433
1.1.1.50	0	0	0	0.057047534	0	0.027392032	0.049656101	0.009931014	0.056815698	0.076095653	0.088582496	0	0	0.097073046	0	0	0	0	0	0.030960072	0	0	0	0.0611664	0.086834527	0	0	0	0.049729194	0.045362614	0.094170674	0.028467827	0.077262647	0.020637721	0	0	0	0.007763869	0	0	0.060953329	0.056728705	0	0	0.084936709	0.101922647	0.143001281	0.029530319	0.064248355
1.1.1.51	0	0	0.001545811	0.004291375	0	0	0	0.004463041	0.00440387	0	0.08317634	0.008474549	0	0	0.010274117	0.007095682	0.005722118	0	0	0.005052128	0	0	0	0	0	0.002590597	0.010717986	0.01246685	0.002451377	0.00815026	0.008323151	0.013740543	0	0	0.012200444	0	0.002953334	0.011398934	0.00180348	0.004815953	0.013946967	0	0.005304142	0.003587805	0.068117055	0.003698117	0	0.010656257	0
1.1.1.53	0.05175972	0	0.144651627	0.051263513	0.003915021	0	0	0.968437102	0	0.135578283	0	0.149271813	0	0.015219719	0.127876991	0	0.062771788	0.01553113	0	0.056699997	0.157578198	0	0	0.035784101	0.192098926	0.161734017	0.11681308	0	0.054144595	0.077316876	0.13352405	0	0.054448253	0	0	0.109082805	0.00844621	0	0	0.057673871	0	0	0.050900284	0	0.192803844	0	0	0.02168262	0.124756585
1.1.1.56	0.105557125	0.002606597	0	0.053097603	0.122596593	0.129502158	0	0.124510301	0.04742738	0	0.038737947	0	0	0	0	0.061887598	0.103195066	0	0.133381381	0.040531447	0.081766448	0.018368566	0	0.086841799	0	0	0.04811532	0	0	0.116221575	0.107640056	0.176321091	0	0	0.062617753	0.21153973	0	0.052301192	0.072008735	0	0.034288521	0	0.01454289	0	0	0.521869662	0.064835872	0	0
1.1.1.57	0.457160035	0	0	0.452565827	0	0	0.048587358	0	0.364703739	0	0.227240891	0	0.173617728	0.214644562	0.228652263	0.627049991	0	0.262675013	0	0	0	0.102360814	0	0	0.224212163	0.069915094	0.199837763	0.929804213	0.783513528	0.748797069	0.378250928	0.796017319	0.038129217	0	0.343824761	0.913450234	1.093778607	0.289414838	0.434276444	0.482219876	0.060693208	0.269011082	0.318279305	0	0.719131306	2.080050751	0.558521996	0.041071728	0.580362361
1.1.1.58	0	0.241243712	0.32537571	0.164940711	0.284937224	0.30736681	0.05062222	0	0	0	0.124923048	0.648350683	0.840509656	0	0.205653065	0.347167787	0.205993052	0.340708557	0	0.514134249	0.124875197	0.612484553	0.138165106	0	0.104778851	0	0.104991883	0.673172219	0.484014508	0.695177842	0.019258296	0.758689125	0	0.226884342	0.381961597	0.938122823	1.032491664	0	0.181368292	0.650050528	0.30055148	0.24165937	0.009543548	0	0.362851297	1.065789675	0.343208627	0	0
1.1.1.6	0	0	0	0.261092195	0.020314332	0	0	0.554484532	2.057440815	0.538311322	0	0.445849557	0.068501529	0.663308327	0	0.810146007	0.158064991	1.414876164	1.099304076	1.703721843	1.363222089	2.522003527	0.234467973	0.38898656	0.056011629	1.298020121	0	1.275806153	2.218115096	1.72671404	0.091384888	0.744615915	0.899460063	0.27639315	0.64155401	1.486202565	0.271096852	0.882752896	0.255237477	1.084358375	0.780314037	0.090640216	0.523375997	0	0	2.362510892	0.013596287	1.144868908	0
1.1.1.60	0.738149602	1.028952378	0.69009572	0.121359212	0.133814841	0.112249683	0	0	0.795052109	0.423085536	2.023323139	0	0.556032693	0	0	0.586701423	0	0.164181543	0.229137322	0.676381928	0.458059559	0	0	0	0	0.196696364	0.795152393	1.678578675	0.568813358	1.316039229	0	2.364036481	0.126324211	0	0	1.308187217	0.473263808	0.492552932	0.124145021	0.558370716	0	0	0.532969668	0	2.211681413	0.499004883	0.147526015	0.280126508	0
1.1.1.61	0	0	0	0	0.136203927	0.049105415	0.048555646	1.119648773	0.828737592	0	0.617524566	0	0.102978155	0.283237686	0.1820955	0.088965419	0	0.066051278	0.424748337	0.058716139	0.082927475	0	0	0	0	0.00713026	0.104325066	0	0.003085875	0	0	0	0.030401245	0.167508055	0.161630817	0.136592522	0	0.100287356	0.302584765	0.158131779	0.165948966	0.162763034	0	0.058775748	0.566910074	0.082239474	0.173973538	0.060593888	0.223310538
1.1.1.62	0.050429091	0.000617023	0	0	0.041958336	0.011189225	0	0	0.036668233	0.02955716	0.217054441	0.061856279	0	0	0	0	0.048138261	0.056596968	0.022854289	0	0.04012677	0.013782402	0.004427989	0	0	0	0.018897674	0.038292899	0	0	0	0	0.00333397	0	0.056876872	0	0	0.044960106	0	0.027056425	0	0	0	0.043379364	0.236070336	0	0.016628628	0	0.051353868
1.1.1.65	0.218028043	0.016391532	0.010345351	0.009580672	0	0.026513194	0	0.016921327	0	0	0.0416698	0	0.011544913	0.015987467	0	0.024637085	0.006523819	0.045192738	0.033271635	0	0	0.034707197	0	0	0.040050557	0	0	0.023976987	0	0	0	0	0.042357781	0	0	0	0.011640685	0	0	0.003125849	0	0	0.043616057	0.023456434	0.100823577	0.00532668	0.074756132	0.01969655	0.030551148
1.1.1.67	0.036872462	0.091377129	0.050943101	0.494929508	0.039213526	0	0.095260683	0	0.092477578	0.060880199	0.027140795	0.008294671	0.155125367	0	0.079443733	0.012388355	0.018041274	0	0	0.066654501	0	0.024270883	0	0	0.069121048	0	0.034792035	0.064306026	0	0.089331414	0.03133626	0	0	0.034724855	0	0	0.067844609	0.0922591	0.009068057	0	0.015733074	0	0.044567749	0	0	0.044746645	0.076892812	0.056164556	0.072555511
1.1.1.69	1.067019225	0	0	0	0.03225875	1.317813273	0	0	0	0.208826694	0.503859084	1.184704605	1.362943296	0.102760486	0.953884053	0	0	0.464531726	0.698469101	0.806937822	0.704171185	0.406613407	0	0	0.369167504	0.307178089	0	0.894399429	0.968103793	0	0.401279425	0.162539171	0.079467955	0.348678968	0.408606843	0.19367661	1.710767472	0	0.644983374	0.171443911	1.022775325	0.185308112	0.26993614	0.295005748	0.66194864	0.161742985	0	0.003493232	0
1.1.1.77	0.408985459	0	1.149963327	0	0	0	0.134069728	0.139306208	0.695759805	0.235445647	0	0.7604738	0.824153789	0.578193468	0	0.177731688	0	0.290497233	0.070247063	0.029347039	0.243117586	0.700751297	1.13786464	0.784475964	0	0.048497388	0.020083969	0.930327388	0.135501681	0.23725368	0.009193697	1.083998911	1.044478309	0.658018025	1.198164033	0.643259847	0.947431275	0	0.063248843	0.43052045	0.367100079	0.070080024	0.669494475	0	0	0.525199992	0.76536315	0.211843853	0
1.1.1.79	2.311408951	0	0.382013225	0.159892235	0	0	0	0.432025027	0	0.76843909	1.217076993	0	0	0	0	0	0	0	0	0.746071256	0	0	0.750988064	0.359723291	0	0	0	0.63880924	0.157681412	0	2.54569787	0.891288908	0.606335382	0.611859607	0	0.857227513	0	0	0.234032836	1.725632262	0	0.789324294	0	0.48478209	1.262722023	3.616292238	0.732505716	0	0.341802137
1.1.1.81	0.773557928	0	0	0	0.27403682	0.056321608	0.455537759	0	0.259462818	0.32546911	0.146570569	0	0.173772027	0	1.159079807	0.447585545	0.354739674	0	0	0	0	0.144646243	0.039688612	0.118084969	0	0.055509101	0	0.026238092	0.057198259	0.056149511	0.057581364	0	0.141840026	0.467019252	0	0.125957333	1.285095097	0	0.196804362	0	0	0.152381342	0	0.269585217	0.142291653	1.262826137	0.374078886	0.45686105	0.102652782
1.1.1.82	0	0.001296933	0.005306838	0	0	0	0	0.00156482	0	0	0.018204788	0	0.004933681	0.002873236	0	0	0.000267864	0.018704744	0.019958352	0.01528958	0.010305934	0	0.004361998	0	0.03711337	0	0.004819598	0	0	0	0.005803838	0	0	0	0.004359704	0	0.001854151	0	0	0	0	0.001297652	0.004992644	0	0.019986598	0.003297983	0.000985909	0	0
1.1.1.85	1.261314283	1.042031909	0.772957443	1.207441242	0.780889119	0.690111189	0.155032174	0.665290181	0.937093682	0.908367627	1.052561334	0.780510955	0.659267201	1.150634312	1.150996303	1.253345896	0.576392514	0.299121362	0.819059863	0.602859688	0.605124784	0.337927624	1.005284303	1.062948522	1.21821535	0	0.843042831	0.87523855	0.113202631	1.227526239	1.302804105	1.223712861	0.980001552	0.583990763	0.659838155	0.982044091	1.037507782	0.12171854	0.306099774	0.323487249	0.33113744	0.963909963	0.388403472	0	1.075164943	1.272354162	1.179573345	1.260030652	0.137269436
1.1.1.86	1.187327012	1.216655853	0.915469271	0.650907155	1.007176635	0.018538305	0.148770387	0.94684104	0.87505113	0.349945336	1.362877942	0.68219459	0.990878777	1.263091658	0.695179182	1.071710822	0.931740754	0.72401855	0.660538448	0.624936356	0.302945687	0	1.255528559	0.93666231	1.155722505	0.353769656	1.09686269	0.754977387	0	0.645679341	1.151537245	0.982840056	1.028085	1.244584298	0.664608393	1.21244412	0.690333837	0.084505126	0.530825474	0.453832477	0	0.878661713	0.304609371	0.082701149	1.234425878	1.037334547	1.070778945	1.087088018	0.398386233
1.1.1.87	0	0	0	0	0	0	0	0	0	0	0	0	0	0	0	0	0	0	0	0	0	0	0	0	0	0	0	0	0	0	0	0	0	0	0	0	0	0	0	0	0	0	0	0	0	0	0	0	0
1.1.1.88	0.389706869	0.133184804	0.113079343	0.187670999	0.125982659	0	0.133941111	0	0	0.123877775	0.238867573	0.093749159	0	0	0.108209386	0	0.015078067	0	0.043611613	0.157483207	0	0.190798555	0	0	0	0.039549346	0	0.204025396	0.401880175	0	0.103421155	0	0.161558819	0.141279093	0	0	0	0	0.082815118	0.497014052	0	0.143966604	0.159339836	0	0	0.160075208	0.039155755	0.023411582	0.61243398
1.1.1.9	0	0.111711395	0.0212799	0	0.110027656	0.001012193	0	0.05651688	0	0	0.259114468	0	0	0.09997752	0.033948664	0	0.059497578	0	0	0	0.084464933	0.003655947	0	0	0.069812032	0	0	0.003709544	0.049567078	0.081984088	0.226430346	0.023860853	0.024126942	0.038601747	0.040029862	0	0	0.062229426	0.01514048	0.109712129	0	0.088764752	0.053634138	0	0.447531142	0	0.139532924	0.063320019	0.079445484
1.1.1.90	0	0.17778544	0.049791931	0	0.014836182	0	0	0	0.027238935	0.135049266	0.024029321	0.063296416	0	0.076405554	0.061893606	0.121134158	0.000878018	0	0.046639619	0.070827884	0	0.09760477	0	0.091013987	0.043150088	0.098669075	0.133803057	0.175687936	0.113508565	0	0.023867391	0	0	0	0.038108482	0	0	0.060102844	0	0	0	0	0.014262602	0	0.085162056	0.732271752	0.125433952	0.069670039	0.399239412
1.1.1.91	0	0.078351064	0	0.032188466	0	0	0	0	0	0	0.696381392	0	0	0.057513571	0.039535973	0	0.125083919	0	0	0.024283646	0.007305421	0	0.103744758	0	0.104264484	0	0.154091964	0	0	0.071347183	0.149476067	0.050706769	0	0.018173063	0.0461286	0.005997577	0.134257298	0	0.049391793	0.151046994	0.153692542	0	0	0	0.967727207	0	0	0.039068337	0.112875028
1.1.1.93	3.613776153	0.681621561	0	0.169422837	0	0.503788679	0.635406126	0	0.046183439	0	3.384887512	0	0	0.316703254	0	0	0	0	0	0	0.315220221	0.468407279	0	0	0.431098333	0.570191093	1.193041115	1.914949283	0	0.633041744	0.907286501	0.863819378	0	0	0.106385897	2.087340518	0.866703135	0	0	1.862309508	0	1.107027437	0.761313197	0	3.48942917	2.973805057	0.99941208	0.836881168	0
1.1.1.94	1.23668662	1.123146221	0.859539419	1.229898682	0.686442759	0.678695933	1.628728896	3.271012719	2.908070596	0.808420488	0.804768125	1.252947413	0.726503669	1.04463913	1.07400892	0.870315634	1.184296051	0.829118658	1.286103636	0.965076751	0.973851076	1.013105482	0.875545839	0.881582098	0.859695761	0.969070758	0.797967929	1.018087043	1.29450913	0.92583943	1.119643917	1.123006419	1.288599856	1.451354328	1.325144412	0.734406216	1.13198494	0.89284347	0.851925297	1.069694411	0.68791618	1.077645555	1.125787005	0.879809518	1.109502415	0.659737115	1.225594996	0.857329142	1.120575047
1.1.1.95	2.346655035	1.648893774	0.473213096	1.264216995	0.917500998	1.19992586	0.272082255	2.701972174	5.680748261	2.551480919	2.513214555	0.57131232	0.971330754	1.132909021	3.415107885	1.774699692	1.159962359	1.240877625	1.011901974	2.107036709	2.432316448	0.32257223	0.139873174	0.454951432	1.854396585	1.461064317	1.190735404	2.156938094	2.276786556	1.126318824	0.430361139	1.520435811	2.043745969	0.675795176	1.622908904	2.17572634	0.572916529	0.064156257	0.399149253	0	0	1.710684822	1.337175922	0	1.480529771	3.793485954	1.959250204	0.713067724	0.221156634
1.1.2.-	0.051613831	0	0.040624256	0	0	0.063797426	0	0.054076278	0	0	0.263672255	0	0.059047767	0	0	0.013019468	0.023967768	0	0	0.052993067	0	0.0601772	0	0	0	0	0.043386259	0	0.010362237	0.04026973	0.041689827	0.016103085	0.039387935	0	0.018660759	0	0.045977056	0.012474283	0.066771894	0	0.028021695	0.063667212	0.052542077	0	0.351552522	0	0.097827858	0.097468792	0
1.1.2.3	1.460661392	0.992215513	0.498790978	1.005118164	0.265287176	0.203257247	0	0.010323957	0	0	1.135876159	0	0.525841379	0.342046795	0	0	0.176456468	0.380577472	0	0.055287574	0	0	0.426478497	0	0.319335417	0.087673015	0.234276971	0.708205728	0.35326246	0.103041897	0.081494047	0.782303166	0	0	0.128730913	0.76691962	0	0	0.531304749	0.433308062	0.19757466	1.052523546	0.098479328	0.141719165	1.918826961	1.716417022	0.19934956	0.603151025	0
1.1.2.4	1.079462928	0	0.00289061	0.375893217	0	0	0	0	0.274505778	0.139643813	1.685351078	0.35209199	0.516006543	0.037139827	1.250192356	0.404265777	0.411148799	0	0	0	0	0.69644073	0	0	0	0.136724559	0	0	0.339070979	0.152848987	0.294636855	0	0.029877573	0.27584111	0	0	0.084418261	0.117438129	0.040623094	0.247317615	0.30961076	0	0.174047101	0	1.45526011	0.318423293	0.207338348	0	0
1.1.2.6	0	0.035079199	0	0	0.096799671	0	0.029224083	0	0.077374666	0	0.094983241	0	0.084830956	0.087666694	0.043652626	0.061008604	0.041614521	0.036999372	0.063328199	0	0.091252609	0.090445675	0.016703593	0.063647034	0	0.003967192	0.022196304	0	0	0	0.048334962	0	0	0.046147017	0	0	0.029581403	0.044807039	0.00761044	0	0	0	0	0	0.029803219	0	0.025273908	0	0.054866515
1.1.2.7	0.00174283	0.002875501	0.003126616	0.000988652	0.001893332	0.000813639	0	0.001145156	0	0	0.018204469	0	0.000698798	0	0	0.000458902	0.002734222	3.87854E-05	0.002242448	0	0.003035013	0.002551535	0.003039478	0.002323229	0	0	0	0.002086983	0.001387745	0.000876635	0.000210666	0	0.002467869	0.000116627	0	0	0	0	0	0	7.49089E-05	0	0	0.001391314	0.016214299	0.002010428	0	0.001850214	0.002830979
1.1.2.8	0.201755434	0.120505465	1.039114572	0.068143219	0	0	0	0.154777341	0.151321139	0	0.286177294	0	0	0.056630402	0.129238505	0.223391931	0.265878112	0	0.180562959	0.000938996	0	0	0.254361068	0.031570368	0	0	0.484642946	0.155709795	0	0.194749102	0.087795466	0.029236664	0.141013028	0.154974293	0	0.136130917	0.24103655	0	0.17705856	0.137424564	0	0	0	0.169656658	0.396875354	0	0.001161255	0.04817022	0
1.1.3.15	2.498729173	0.168793439	0.690255031	0	1.301642669	0	1.009292916	0.378024632	3.000628479	0.820065142	0.974434158	0.00985964	0.638232762	0	4.493762227	0	2.175087385	0.340577508	0.561945303	0.121264024	1.510987154	0.230317937	0	0	0	0	1.028635485	0	0	0.46307044	0	1.295005764	0.369601667	0	0.109188757	0.223095824	0	0.645956291	0.430110881	0.472285122	0.699856269	0.370675636	0.009274135	0.75734976	1.637499692	0	1.206361682	1.057801089	0.903938851
1.1.3.21	0	0.041940822	0.007086602	0.096382845	0	0	0	0.070313174	0	0.050562728	0	0.074260238	0.12208526	0.11636212	0.047494566	0.130589679	0.021421546	0.101131989	0	0.00873001	0.094752207	0	0.131067633	0	0.033951434	0.551804839	0	0.063040616	1.103996494	0	0	0.071402633	0	0	0	0	0.056813228	0	0	0.017962005	0	0.036333955	0	0.089222678	0	0.092797057	0.23974635	0.035637515	0.302476011
1.1.3.41	0.002281419	0	0.002406399	0.018780384	0	0.003802587	0.010218816	0	0	0	0.000574519	0.016904187	0.019042889	0	0	0	0	0	0	0.003103464	0.002332131	0	0.012280087	0	0.011377942	0	0	0.012233716	0	0	0	0.009682943	0	0	0.00073638	0	0.009803772	0.00865313	0.008065599	4.38399E-05	0.00174377	0.010254735	0	0	0.003396788	0.0002277	0.018377289	0.023152653	0.008808421
1.1.3.6	0.001256177	0.531381247	0	0	0	0.022402085	0.05248057	0.050904134	0	0.022577836	0.242054733	0.054614427	0	0.047592878	0	0.081245405	0	0	0.030456216	0	0	0	0	0.031388397	0.122501741	0.050941649	0.000307383	0.074165391	0.059805978	0.026412628	0.029050764	0.049082086	0	0	0.001826421	0.012855173	0	0.048741817	0	0	0.058788799	0	0	0.025860812	0.222684959	0.046985161	0.244695858	0.113262601	0.001733271
1.1.3.8	0	0.008790985	0	0.07408871	0	0	0	0.006120359	0	0	0.064635859	0	0	0	0.060276444	0	0	0	0	0.017970098	0	0	0	0	0.676008002	0.048828955	0.080533663	0.088564217	0.000499696	0.065012046	0.124480268	0.064326153	0.062883272	0	0.003345364	0	0.059415994	0	0	0	0.082665193	0.046607643	0	0	0.04122993	0.051805147	0	0	0.006171408
1.1.3.9	0	0	0	0.02872445	0	0	0.028857406	0	0.03228984	0	0.239428247	0.00479318	0.02006164	0	0.026727336	0	0.042875935	0.000411386	0.025870396	0	0.004285529	0.004545819	0	0.027938643	0	0.006592671	0	0.009336693	0.002396551	0.042776017	0	0.021366621	0	0.025796211	0	0	0	0	0.035170055	0	0.036343459	0.041849312	0.011295017	0.019403753	0.255340397	0	0	0.010646094	0
1.1.5.2	0.024773102	1.257723803	0	0	0.294862005	0.373821774	0	0	0.131675721	0.044272801	0.077813278	0.174959295	0.095980809	0.334762258	0	0.210593404	0.16675868	0	0.068788474	0.343032586	0	0.092889247	0.30711006	0	0	0	0.202634344	0.919295379	0	0.139095315	1.015874371	0.994694501	0.236117209	0	0.270769485	0.697590551	0	0	0.109309209	0.904335767	0.089961169	0.483284063	0.389427143	0.230614545	0.095671695	1.110873361	0.062087949	0.202571016	0.025608156
1.1.5.3	2.530062327	0.37876714	3.921257454	2.498589521	0	1.353740885	2.657935662	1.553247888	0.818734255	0.838455693	1.181200355	0	0.355715711	0	2.578611492	0.538615612	0	0.148135428	0.7169989	1.849172207	0.715918211	0.215955364	2.003013954	0.063994379	1.535385322	0.474085102	1.411632433	2.375182008	0.635835523	0.703097079	1.835541764	3.026390253	1.340047441	2.324765748	1.639680793	3.069289976	0.940914773	0	2.207481794	3.008330628	0	4.458032161	1.594939969	0	0.31456179	4.332058375	0.5333439	1.414776375	1.230968406
1.1.5.4	0.372849012	1.09450808	0.918378192	0	0	0.497215537	0	0.155644199	0	0	0.288195824	0	0.182691278	0.222706061	0	0	0.728210301	0.238174237	0.372416812	0.22986892	0	0	0.33521209	0.345704803	0.915208084	0.245744778	0.598767233	1.088258392	0.435840331	0	2.182556109	1.37782185	0.361316926	0	0.040612851	0.981207193	0.505652459	0.461634004	0.073406876	0.61406072	0	0	0.249249977	0	0.356300774	1.985213405	0.028684461	0	0.176327536
1.1.5.8	0.407080846	0.843627336	0	0.053438492	0	0	0	0	0	0.037380272	0.263749399	0	0	0.179371221	0.208586442	0.105329682	0	0.211871526	0	0.175247947	0.112640466	0	0.07860031	0	0.208267317	0.142786412	0.16119256	0	0.118572323	0.115346352	0.896543053	0.153144158	0.128201479	0.045659346	0.116618431	0.057319984	0.058313142	0.251676648	0	0	0.231037552	0	0.221197727	0	0.02942902	1.222335241	0	0.089745747	0
1.1.99.-	0	0	0.005308121	0	0	0	0.108687626	0	0.044970967	0.259433265	1.292016457	0	0.106504486	0	0.239753684	0.009787015	0	0.270287005	0.090329921	0.198268563	0.142103877	0.217126537	0	0	0	0.170092036	0.151064567	0.286139408	0	0.230239768	0	0	0.095121375	0.099131081	0	0.2117681	0.272252148	0.246503617	0.152554485	0	0	0	0.239515725	0.039754967	1.292629833	0.553666201	0	0.007452021	0.345362364
1.1.99.1	1.419620942	0.620975405	0.488237984	0	0.551371612	0	0	0	0.588307419	0.374725698	2.384962255	0.214230913	0.53519932	0.511836383	0.126806454	0.568037815	0.170119937	0	0	0	0	0.141108016	0	0.523699797	1.211180568	0.552205215	0.419599096	1.229672495	0	0.01027017	1.064390593	0.265893607	0.556229247	0.494161801	0.57107964	1.200122514	0.610618435	0	0	1.062008631	0	0	0.169772659	0.026081531	2.937375548	1.316637681	0.374341573	0.512034619	0
1.1.99.10	0.022981793	0.002927404	0.029798551	0	0	0.039479586	0	0	0	0	0.050992944	0	0	0	0	0	0	0	0	0	0	0	0	0.007331275	0.034422886	0.026291761	0	0	0	0	0.008807737	0	0	0.020391509	0	0	0.02638613	0.011115034	0.014803796	0	0.027387474	0.003562618	0	0.02421626	0.072165624	0	0	0	0
1.1.99.2	0	0	0	0	0	0	0	0	0	0	0	0	0	0	0	0	0	0	0	0	0	0	0	0	0	0	0	0	0	0	0	0	0	0	0	0	0	0	0	0	0	0	0	0	0	0	0	0	0
1.1.99.21	0.055597271	0.057188394	0.168066854	0	0	0	0	0.237489967	0.094183369	0.024605341	1.006577681	0.150256966	0.091813837	0	0	0	0.084402208	0	0.062060684	0.194876067	0	0	0.200251356	0	0.047727405	0.10078018	0.195281503	0	0	0.141998977	0.208266742	0.19153153	0	0.137330082	0.018145125	0.022972792	0.014925316	0	0.231264861	0	0	0.2077791	0	0.154687927	1.056323855	0.21818119	0.176855331	0	0.22357759
1.1.99.24	0	0	0	0	0	0	0	0	0	0	0	0	0	0	0	0	0	0	0	0	0	0	0	0	0	0	0	0	0	0	0	0	0	0	0	0	0	0	0	0	0	0	0	0	0	0	0	0	0
1.1.99.28	0	0	0	0	0	0	0	0	0.030798253	0.082360586	0.033740508	0	0.010831483	0.008309176	0	0	0.022519996	0.051325618	0	0	0.100561643	0.072479802	0	0.054067402	0.026154283	0.071792516	0.082221789	0	0	0.082870034	0	0	0.03740304	0	0.107626822	0	0	0	0	0	0	0	0	0	0.089992847	0	0	0.095206095	0.058009649
1.1.99.3	0	0.211217737	0	0.388851814	0.686271257	0.147978655	0.177316477	0.049444521	0	0.48514558	0.023489627	0.162801703	0.149554028	0.567793928	2.137904341	0	0.700406684	0.607808579	0	0	0.303617847	0.017878794	0.507154496	0.118520248	0	0.245870492	0	0	0	0	3.302153606	0.494032607	0.481750279	0	0	0	0	0	0	0.378351529	0	0	0	0.54753239	0.565292256	1.359433297	0	0.168370271	0.550854326
1.10.2.-	0	0.012105229	0.015447127	0.002778269	0	0.011855916	0	0	0	0.013173279	0	0.000734669	0.016459935	0	0.002775029	0	0	0.003902857	0.006638051	0.013923499	0	0.000228669	0.003933742	0	0.014398158	0	0	0	0.004575193	0	0	0.021490345	0	0.00359758	0	0.011646439	0.00662709	0	0.014501672	0	0.001704104	0	0.0054255	0	0.006113873	0.017269258	0.011974514	0.01365306	0
1.10.2.2	1.904403261	0.257267085	0	0	0	0	0.315183289	0.1374315	0.187318996	0	0.794472403	0	0	0.032864219	0.298178333	0.202772604	0.747027069	0.15462356	0.275219938	0.184336011	0.010358726	0.224100564	0.241208796	0	0	0	0.129168904	0.287698315	0	0	0	0.092140992	0	0	0	0.050084153	0	0	0.285133223	0.123121076	0	0	0.185719108	0	1.062069655	0.454338567	0	0	0.140393821
1.10.3.-	2.459913789	8.532977949	3.34813067	5.387390128	0	0.503558695	0	0	0.519421852	1.410093957	7.959097746	0.322508801	1.558576612	0	2.099359083	0	2.654100374	0	2.671946308	2.055620008	0	1.442273589	0	2.228595076	3.323426706	0	3.064005302	7.113648897	3.581605085	0	6.81531027	7.977430673	2.3125472	1.190800398	1.258185819	6.496106259	1.505097353	0	0.038731523	5.099367905	0	2.368509787	0	0	6.435539443	6.988663813	1.214110461	0	1.569534594
1.10.3.12	0	0.372151533	0	0	0	0	0.256708308	0.00591551	0.063954429	0.186281866	0	0	0	0.204656764	0.104308328	0	0.149460829	0.033715043	0.092476261	0	0.445553546	0	0	0	0.399373182	0.158714627	0	0	0.236813773	0	0	0.369776684	0.400605045	0.114950001	0	0.200534759	0.003985963	0.433461351	0.278647864	0.317280684	0.353944564	0.303000302	0.006513904	0	0.136749034	0.06007884	0	0.123174733	0
1.10.3.2	0	0	0	0	0	0	0	0	0	0	0	0	0	0	0	0	0	0	0	0	0	0	0	0	0	0	0	0	0	0	0	0	0	0	0	0	0	0	0	0	0	0	0	0	0	0	0	0	0
1.10.3.3	0.038716453	0.002738599	0.068553836	0.007314437	0	0	0	0.032119705	0.051130466	0.006274819	0.172552085	0	0	0.011241436	0	0	0	0	0.006088771	0	0.078707637	0	0.008917837	0	0.0502282	0.016220812	0	0	0	0.008273557	0.064534589	0.038920444	0	0.008302324	0	0.018539523	0.077676312	0	0	0.073037889	0.083682157	0	0	0.053204959	0.171887753	0	0.011032589	0.0335992	0.029739443
1.10.9.1	0.001034483	0	0	0.00033632	6.08727E-05	0.001541965	0	0	0.001303106	0.001406901	0.008624211	0.00134527	0.001354794	0.000635435	0	0.000429893	0	0.001567659	0	0.000162055	0.001509816	0.000324505	0.00169931	0	0.000287861	0	0.001347042	0	0	0.001263913	0	0	0	0.001736549	0	0	0.00044772	0.000880864	0	0	2.67186E-05	0	0.001614695	0	0.007551324	0	6.44046E-06	0	0
1.10.99.2	0	0	0	0	0	0	0	0	0	0	0	0	0	0	0	0	0	0	0	0	0	0	0	0	0	0	0	0	0	0	0	0	0	0	0	0	0	0	0	0	0	0	0	0	0	0	0	0	0
1.11.1.-	0.157215619	0.11895345	0	0.108367368	0	0.019882819	0.007889235	0	0	0.035923817	0.22198315	0.005740832	0	0	0	0.040608104	0.142378656	0.00317756	0	0.047747539	0	0	0.0428506	0.115609015	0	0	0	0	0	0	0	0	0	0	0	0	0.126131631	0	0.01747545	0	0.083998906	0.10158981	0	0	0.273123306	0	0.205812783	0	0.402643527
1.11.1.1	0	0	0.007840518	0	0.128014137	0	0.032821847	0.062585135	0	0.036343417	0	0.023378294	0.139900607	0.124387544	0	0.068314414	0.119488086	0.117489086	0.002325262	0.068982604	0.031032227	0	0	0	0.113612102	0.547361041	0.043474699	0.076518258	1.027095842	0.064263218	0.1093972	0	0	0.029675779	0.077766605	0	0.092927423	0.028170552	0	0	0.10217164	0	0.097198333	0	0.046738233	0.039536565	0.001369971	0.13809791	0.438757584
1.11.1.10	0	0.498304432	0.178825605	0	0.007654071	0.076457344	0.356540424	0.075625434	0.382324021	0.023275277	0.926415908	0.344203994	0	0.201039939	0.390611716	0.492173265	0	0.118752575	0.042049034	0.328214223	0.533161197	0.200813218	0	0	0	0.805492784	0	0.286852024	1.129288908	0.192824392	0.033678557	0	0.17862048	0	0.292328264	0.363277586	0	0	0	0.301316447	0.104884644	0	0	0.691002744	0.845717247	0.799013939	0.297274093	0.645530831	0.006306914
1.11.1.15	2.779343657	3.392982594	2.156244182	2.085862224	1.005774856	2.074583216	1.024342788	2.086309279	0.210702384	0.00192954	4.476205713	4.102849794	3.141622753	2.013442468	2.850737757	1.146797668	2.595363071	0.912938155	2.060055	0.463942933	1.489450676	0	2.964411708	0	1.515612079	2.185486222	1.130696122	3.10397683	1.318359822	1.358925415	4.510486024	3.19849685	0	0.734362467	0.894959524	4.178863158	0.166096053	3.36230972	0.582627491	2.191867069	0	2.197395882	1.21166102	3.604158926	3.219380712	3.1882145	1.735833171	0.911855857	0.986564148
1.11.1.21	1.469804337	1.149707691	0.426249744	0	0	0	0.678081442	0.350673231	0.305524959	0	2.105063459	0.425753793	0.703655461	0	0.661179508	0.3030261	0.359556905	0.726932635	0.643964618	0	0.327894848	0	0.488908794	0.398659167	0	0.507879446	1.488671766	2.324727481	0.601712228	0	2.131529389	2.536306259	0	0	0.434849045	2.07722168	0	0	0.681876604	1.019812508	0.521676045	0	0	0	0.790276506	1.32971081	0.582326338	0	0
1.11.1.5	0.080575383	0.370098374	0.742304006	0	0.790094865	0	0.068441502	0.334613498	0.203473972	0	0.915095297	0.924389061	0.839058466	0	1.373670933	0	1.508840306	0.202249788	0	0	0	0	0.190120592	0	0	0.110591224	0.398047144	0.847425546	0	0	0	0.661617976	0.06782189	0.124177933	0.090070303	0.286537621	0	0	0	0.75059172	0	0	0.35162791	0	0.793888635	0	0.357991252	0	0
1.11.1.6	1.947054737	1.997414125	1.025009904	0	1.525542907	0.996817094	0.423474968	0	0.27317077	0.236063869	0.615344864	1.081366539	0.975584984	0.379502449	1.4514995	0.217521438	0.33266942	0.374169741	0.428356189	0.37832028	0.650300336	0	0.333104993	0.125360175	1.082943016	0.43323838	1.385697674	0.92190661	0.44064541	0	1.818093971	1.439566152	0	0	0	0.958364118	0.325617985	0	0.548050987	0.145475187	0.433829094	0.881246116	0.333592021	0.285836281	0.69626193	0.828032714	0.78548528	0.366815631	0.041718625
1.11.1.7	0.256219099	0.417984721	0	0.2067528	0	0	0.194533356	0	0.163212801	0.043830772	0.919014446	0.056956196	0.184739531	0	0	0	0	0.172498863	0.152757556	0.175579656	0	0.195604629	0	0	0	0.137721125	0	0	0	0	0.024794594	0.188554481	0	0.194243704	0.1395208	0	0.199049224	0	0	0	0.115921388	0.120803201	0	0	1.006488122	0	0	0.123079798	0.058411044
1.11.1.9	2.076857595	1.620159052	0.44042555	0.164359481	0	0.588807424	1.254612216	0.429598788	0.165444913	0	1.370601591	0.986986315	0.498837321	0.454716335	0.372683065	0.119550487	0.498111798	0.323971366	0.19006013	0.696126858	0.514365284	0.114844046	1.199383572	0.11841369	0.872850406	0.186182092	1.063323613	1.140773216	0.733202588	0	0.614074105	1.45146841	0.054664084	0	0	0.820072463	0.539636542	0.100763785	0.976951324	0.146224122	1.589517473	0	0.212328685	1.539960667	1.300087677	1.884819473	0.506456361	0.102358122	0.771503353
1.12.-.-	0	0	0	0.017168445	0	0	0.007727965	0	0.025469704	0	0.037324544	0.03255935	0.025475438	0.010044697	0	0	0.01897703	0	0.027175724	0	0	0	0	0	0.010449546	0.026277445	0.014814849	0	0	0.022401729	0	0.020962668	0.024428958	0	0	0	0.005283982	0.017590773	0.023350379	0	0.025046619	0	0.012346017	0	0.026076994	0	0.002142831	0	0.014318341
1.12.1.2	0.04627968	0	0	0	0.053101533	0.047030538	0.02981017	0.023596607	0.038596869	0.047426236	0.243544517	0.050593586	0	0	0.045860655	0	0	0	0	0.022107904	0.044395101	0.015715542	0	0	0	0.048166496	0	0	0	0.029944116	0.047035156	0	0.049733141	0	0.0343001	0.041814527	0	0	0.003407562	0	0.03878723	0	0.042603966	0	0.287103019	0.024081949	0	0	0
1.12.2.-	0	0	0	0	0	0	0	0	0	0	0	0	0	0	0	0	0	0	0	0	0	0	0	0	0	0	0	0	0	0	0	0	0	0	0	0	0	0	0	0	0	0	0	0	0	0	0	0	0
1.12.2.1	0.002356464	0.052392325	0	0.011499332	0	0.050202828	0.073370203	0.01365207	0	0	0.085548978	0.060917621	0	0	0.046961724	0	0	0.26971742	0.369843978	0.242414059	0.372845668	0	0	0	0	0.075354608	0.079260527	0	0	0	0	0	0.064280004	0	0	0	0.054424383	0.077384447	0.426363076	0	0	0.0253082	0	0.075466549	0	0	0	0	0.08770519
1.12.5.1	0.001965166	0.124903964	0.162699048	0.273239346	0.684394808	0.222679871	0.184497421	0	0	0	0	0	0	0.219711104	0	0	2.517806405	0	0.235225425	0.124742172	0.107015824	0.1717462	0	0.305410793	0.04921215	0.304700148	0	0.045017822	0	0	0.029474962	0	0.232589966	0	0.124160509	0.172732398	0	0	0.117986986	0	0.124575901	0	0	0	0	0	0.174871362	0.209812686	0.064525002
1.12.7.2	0.928013466	0.194175088	0.829593538	0.336973302	0.445929724	0.096648219	0	0	1.842547883	0.922467024	0	0	0.54352368	0.612468282	7.739434768	0.995408318	0	0.174336038	0.885100093	1.537893002	0.733070531	0.610443085	0	1.915836959	0	0	0	0	0.696611991	0.620779783	0.714185684	0	0.936007641	0.724754691	0	0	0	0	0	0.510543656	0	0.327104182	0	0.758843683	0	0.704357648	1.224738649	0.323752646	0.339176291
1.12.98.1	0.000661723	0	0	0.000765185	0	0.003275222	0	0.000990266	0.00081636	0.00299528	0.008347287	0.001877202	0	0.002571653	0	0.001731908	0.001992327	0	0	0	0.003054924	0	0	0	0.001049582	0	0	0.001381845	0	0	7.51357E-05	0	0	0.00234648	0	0	0.00354323	0.000830715	0.000590682	0.002640021	0.000253637	0	0	0.00177702	0.006458654	0	0	0	0.003275571
1.12.98.2	0	0	0	0	0	0	0	0	0	0	0	0	0	0	0	0	0	0	0	0	0	0	0	0	0	0	0	0	0	0	0	0	0	0	0	0	0	0	0	0	0	0	0	0	0	0	0	0	0
1.12.99.-	0.037499534	0.000321409	0.053026854	0	0.084856728	0.019657761	0	0.035643211	0	0	0	0.034228392	0.036170025	0	0	0	0.031688503	0.079462456	0.095033425	0.059487208	0	0	0	0.04240081	0.039049842	0	0	0.080869883	0.048261134	0	0	0	0	0.039029826	0	0	0	0	0	0.03951384	0	0	0.046667826	0.068165392	0.044684902	0	0	0.053064542	0
1.12.99.6	0.358882563	0	0.94839557	1.084395767	2.860360714	0.35986118	0	0	0	0	1.134236889	1.042705315	0	0.674193329	7.329072408	0.63231418	1.249061125	0.466945991	0	0	0.013351806	0.629607787	0.824321146	0	0	0	2.426349029	2.514544748	1.039986142	0	0	2.700207213	0	0	0	3.152198761	0	0.174239928	0.684119208	1.095008509	0	0	0.387423849	0.141344175	0.389878974	0	0	0.925246022	0.416871578
1.13.-.-	0	0	0.000919046	0	0.001189227	0.001065565	0	0	0.000518433	0.000773462	0.001039934	0	0.000181519	0	0.000200008	0.00120696	0	0	0.000662113	0	0	0	0.000235598	0	0	0	0.000240798	0.004526784	5.64591E-05	0.001157196	0.000602683	0	0.000519079	0.000989055	0.000421373	0.003448659	0.000841645	0	0	0	0	0	0.000822313	0	0.001125448	0	0	0	0.000261532
1.13.11.-	0.020108077	0	0.027248892	0.001518277	0	0	0	0.031352039	0	0.02405658	0.003345698	0.012325085	0.019898923	0.022296913	0.010745345	0.0079067	0.006036818	0.036471238	0	0.025674007	0.016934566	0.032878525	0	0.016139919	0	0.030340256	0.014537788	0	0.017322686	0	0.006848835	0.00620292	0.002811604	0.021742703	0.015681045	0.027809963	0	0	0	0.027871226	0	0.004488687	0	0.023176711	0.036709069	0	0	0	0
1.13.11.1	0.573960063	1.216448823	0	0	0	0	0	0.174590552	0	0.149571989	1.493655751	0	0	0.063515763	0	0	0	0.32690762	0	0.159378086	0	0.310835363	0.254813815	0.167977012	0.056018195	0.285519126	0	0	0	0.206661944	0	0	0	0.073726727	0	0	0	0.167114654	0.178288478	0	0.330016041	0.149162718	0.231592996	0.164385076	1.080852329	0.402442908	0	0	0
1.13.11.11	0.680449793	0.031140714	0.136027284	0.081301953	0	0.188923796	0.065195767	0.118444231	0	0	0.62966012	0.078946709	0.190099422	0.208349911	0.07101225	0	0.057688194	0	0	0	0	0.225851414	0	0.065149538	0	0	0.330170013	0	0	0	0	0.001108851	0.001137407	0.082670451	0.042304803	0.157825205	0.113755532	0.204018878	0.119633417	0.175929767	0	0.037496089	0.137475773	0.03650639	0.873245521	0	0.054500804	0	0
1.13.11.15	0.079673528	0	0	0.100261901	0.064102292	0.115486746	0.042251404	0.151455443	0.024694253	0	0.390621627	0.186216914	0	0.122180743	0	0.191529385	0.154917506	0.134041529	0.109928332	0	0.178595563	0.115358546	0	0.066744264	0.105800586	0	0	0.578111166	0.062119714	0	0	0.289035148	0.14481758	0	0	0.527610973	0.1211258	0.192826651	0	0.326375755	0.136540453	0	0	0.134728909	0.657560197	0.673446037	0.052162038	0.134952506	0.253932906
1.13.11.16	0.35030879	0.083966415	0.140650398	0.10409388	0	0.114296395	0	0	0.050264225	0.142181743	0	0	0	0.119783682	0	0	0	0	0.038130889	0	0.033151597	0	0	0	0	0.127052022	0.239549322	0.362759891	0.046815022	0	0.149370351	0.631110077	0.009244582	0.01158562	0.080129659	0.224444812	0	0	0.080305863	0.36317498	0	0.056690867	0	0.056900866	0.00762746	0.978706433	0	0	0.07596033
1.13.11.2	0.2985871	0	0.10507418	0.193628915	0.024907626	0	0	0	0.049182482	0	0.453807249	0	0	0	0	0	0.016089411	0	0.087303502	0.102741351	0.062369145	0.022704314	0.120957044	0.115780756	0.054590745	0	0	0	0.057296926	0.108220423	0.105705383	0.043805774	0	0.105719207	0	0	0	0	0	0.041938564	0	0	0	0.000199021	0.475195739	0.130103016	0.073019408	0	0
1.13.11.20	0	0	0	0	0	0	0	0	0	0	0	0	0	0	0	0	0	0	0	0	0	0	0	0	0	0	0	0	0	0	0	0	0	0	0	0	0	0	0	0	0	0	0	0	0	0	0	0	0
1.13.11.24	0	0.001044232	0	0	0	0.001173805	6.0518E-05	0	0	0.000769711	0	0.000653652	0	0.001331081	0	0.001645079	0	0	0	0.000638524	0.000344431	0.001610744	0.001226585	0	0.000260954	0.00114744	0.001242114	0	0.00119453	0.000744576	0	0.000872877	0.001339981	0.000563643	0	0	0.000724185	0	0	0.001283513	0.001585363	0.000175888	0.000149907	0.001218254	0	0.001175907	0.000288208	0.000751081	0.001415325
1.13.11.27	1.122597711	1.121734715	0	0.218672281	0	0.255357873	0.328256219	0	0	0	1.286419184	0	0.319599105	0	0.113258429	0	0	0	0	0.349265886	0.376912549	0.262949504	0	0	0.451609293	0	0.44406447	0	0.228116718	0	0.611784892	0	0	0.019378269	0.46347098	0	0	0.251672034	0.309617364	0	0	0.277203118	0	0.235468683	1.345987775	0.373152983	0.180510641	0	0.107857632
1.13.11.3	0	2.015328938	0	0	0	0.136124803	0.372768112	0	0.441690058	0.079804071	0.821458317	0.437233332	0.123592785	0.064861674	0	0.388872953	0.395047831	0	0.126131774	0.311367698	0.225258672	0	0.12836554	0.413722414	0	0.146434817	0	0	0.182532691	0	0.195218679	0	0	0.391267643	0.096796503	0.476516756	0	0.144726353	0	0.450273277	0.376624431	0.326761743	0.404394398	0	0.986883911	2.266526891	0.366738122	0.483793154	0.52764962
1.13.11.33	0.000881351	0.014280996	0.003079666	0.008600761	0	0.021690915	0	0	0.018161616	0	0.031558616	0.007523931	0.006800702	0.008182184	0.021384883	0	0	0	0.018228201	0	0.003271074	0.02229438	0.002486346	0.007362908	0.010211108	0	0	0.01974331	0	0	0.002174192	0	0	0.010363241	0	0.017439593	0.012773018	0.020664044	0.001079355	0	0	0	0.006600647	0	0.043371701	0	0.009624347	0.007317428	0.016918918
1.13.11.34	0	0	0	0	0	0	0	0	0	0	0	0	0	0	0	0	0	0	0	0	0	0	0	0	0	0	0	0	0	0	0	0	0	0	0	0	0	0	0	0	0	0	0	0	0	0	0	0	0
1.13.11.37	0	0.038094593	0.045193864	0.004936823	0	0	0.023301708	0	0.021131101	0.034186267	0.155724826	0.033190935	0.026380085	0.007728322	0.04314881	0.020824937	0.002658393	0.033111502	0.026106931	0.039300745	0.000868505	0.018942991	0.016706943	0	0.027733605	0.018288112	0	0.046030349	0.003197085	0.029907355	0.038547706	0	0.032395264	0	0	0.012535097	0	0.047694375	0.036864136	0.045498564	0	0.037268795	0	0.008826211	0.170697955	0.002932811	0.04454566	0	0
1.13.11.38	0	0	0	0	0	0	0	0	0	0	0	0	0	0	0	0	0	0	0	0	0	0	0	0	0	0	0	0	0	0	0	0	0	0	0	0	0	0	0	0	0	0	0	0	0	0	0	0	0
1.13.11.39	0.322686279	0.022296382	0.069746362	0.110667225	0	0	0	0.107356709	0	0	0.252262818	0.278514741	0	0	0.93240384	0	0.144373222	0	0.073155156	0	0	0.252699532	0	0	0.24023143	0.091572064	0	0.018258373	0.173575497	0	0.239189956	0.247929704	0.05956361	0	0	0	0	0	0.029272007	0	0.100418964	0	0	0.012738674	0.115515904	0	0	0	0.262487876
1.13.11.4	0.154489415	0.172029864	0	0	0	0.136177641	0.065302974	0.101282045	0.629438481	0.085370838	0.444810967	0	0.091076546	0	0.033064018	0.146280585	0.03512717	0	0	0.112818227	0.085073078	0.055285206	0	0.048754494	0.001336369	0	0.045375622	0.293208977	0	0.105262326	0.0871266	0.345642722	0	0.108700424	0.146265319	0.214315589	0.082658368	0	0.038502191	0.112939037	0.073805164	0	0.191786323	0	0.235535385	0.070103558	0.203628513	0.130621692	0.051775313
1.13.11.41	0	0	0	0.063057672	0.019970558	0	0	0.029591406	0.065398239	0	0.235431238	0	0	0.023081714	0	0.033716292	0	0.054310264	0	0	0.021917369	0.017785347	0.032337153	0.04518174	0.018620249	0.005107275	0	0	0.053222248	0.058430876	0.046927131	0.054724708	0	0	0	0.026681717	0.006879274	0.010544478	0.054891239	0	0.053365017	0	0.046211223	0	0.243573317	0.060600779	0.038172949	0.11188935	0
1.13.11.5	0.049514895	0	0.093557949	0	0	0.118199878	0	0.009823601	0	0	0.865834934	0	0	0.195817185	0.167562909	0.049777543	0	0.139876508	0	0	0.130195383	0	0.061268501	0	0.163506403	0.117932037	0	0	0	0.097520108	0.022005412	0	0	0.035429685	0.116532171	0.04004118	0.059455333	0	0	0.203068943	0	0	0	0.107363859	0.724213958	0.032308253	0.088372547	0	0.105224278
1.13.11.52	0.020457555	0.011099886	0	0.026845159	0	0	0	0.022293281	0	0.019545376	0	0.005651342	0	0	0	0.004800801	0	0.003412766	0.019936181	0	0	0.019071703	0	0.003208008	0.009750702	0.001301414	0.241463554	0.000994207	0.025207099	0.020922769	0	0	0	0	0	0	0	0.019502688	0	0.014628571	0.000933006	0.006917577	0	0.000748331	0	0.005236217	0	0	0
1.13.11.53	0.365134642	0	0.002475393	0.109174915	0	0	0.456794656	0	0.313450754	0	0	0	0.482374345	0	0.363841453	0.240289128	0.002071969	0	0.228232376	0	0	0	0.17198621	0.301459772	0	0	0	0.090778536	0.194461587	0	2.628275602	0.269604779	0	0.353609565	0	0.914384834	0.427164281	0	0.428666053	0	0.052626504	0	0	0	0	1.389379646	0	0	0.052749081
1.13.11.56	0	0.000323684	0	0.001380006	0	0.000134367	0.000800506	0	0	8.48821E-05	0.009663818	0	0.001414993	2.72023E-05	0	0.001453661	0	0	0	0.001537245	0	0.001411964	0.001250521	0	0	0	0.000647735	0	0.000763129	0	0	0.000304746	0	0.000216048	0	0.001285	0	0.000196285	0	0.000218776	0.000912571	7.57348E-05	0	0.000391192	0.009712072	0.001442602	0	0	0
1.13.11.6	0	0.06907374	0	0.010715195	0.037473754	0	0	0.083199263	0.066262533	0.006048492	0.08290699	0	0.069252603	0.045406526	0	0	0	0.01746757	0.072955256	0.078524572	0	0	0.072168883	0	0	0.058268603	0	0.079915185	0.042323603	0	0	0.012037735	0.057605032	0.021164258	0.040513672	0.006761075	0	0	0.043608432	0.058959678	0	0	0.0477316	0.060870646	0.110950491	0.049465666	0	0.026644663	0
1.13.11.8	0	0.20933181	0	0	0.258741835	0.229955099	0	0	0	0	0.498332929	0	0.146628708	0.155512554	0	0.209089188	0.110407024	0.171291254	0.071703893	0.027003956	0	0	0.005211116	0	0.014113214	0.215657562	0.046001807	0	0.016427579	0	0.356873166	0.025897196	0.097601659	0.188608182	0.137306783	0.21025048	0	0.228488361	0.142926117	0.086538329	0.137758053	0.056714837	0	0.193739679	0.375412791	1.676141767	0.191712886	0.154346135	0.052436944
1.13.12.-	0.267101735	0	0.004747604	0.044076891	0	0.022220371	0	0	0.108196494	0	0.544392808	0	0	0.003249391	0.024471674	0	0	0.009905281	0	0.102754253	0.037097019	0.01294154	0.036940577	0.035198134	0.151114997	0	0.107448228	0.134765192	0.365727334	0.010267949	0.581841032	0.084387857	0	0	0	0.045696485	0.119789176	0.09814156	0.100055255	0.128962164	0.043108638	0	0.036289173	0	0.35094368	0.104677315	0.267222953	0.152617578	0.193132667
1.13.12.16	0.767195542	2.016244456	0.143311873	0.258202319	0	0	0	0.086531682	0.629686158	0	2.594539201	0.605254426	0.569421735	0	0.691682003	0.424263433	1.188021896	0.295007396	0	0.052484246	0	0.157993015	0.345760322	0	0.328255959	0	0	0.543500706	0.538045423	0.543737913	0	0.002206365	0	0.326213788	0	0	0	0.1163004	1.067475643	0.283609276	0	0.403385669	0.125378842	0	2.758390891	0.360381588	0	0.229343548	0.127645314
1.13.12.3	0.023650185	0.054457266	0.008251492	0.059379433	0	0	0	0.00650815	0	0	0.053851947	0	0	0	0.052016283	0	0	0.082805919	0	0.069859404	0.011191572	0	0	0	0	0.03353404	0.018790386	0.00012083	0.041421971	0	0	0.07573689	0	0	0	0.081546836	0.040396765	0.015492276	0	0.043086816	0.016829231	0.071608733	0	0.043488947	0.038140561	0	0.040908451	0.092053413	0
1.13.12.4	0	0	0.022479923	0	0	0.007471256	0.006384883	0.021709036	0	0.031960796	0	0	0.037359842	0	0.035677686	0	0.037505142	0.017197567	0.026342294	0	0	0	0	0.024609124	0	0.009624986	0.017635413	0.015020198	0	0.012716816	0.012461237	0.002724762	0.014078665	0.014657633	0.022182186	0.037274254	0	0.030701978	0.034695916	0	0	0.024381892	0.015560204	0	0.015651083	0	0	0.004486557	0.06183524
1.13.12.7	0	0	0	0	0	0	0	0	0	0	0	0	0	0	0	0	0	0	0	0	0	0	0	0	0	0	0	0	0	0	0	0	0	0	0	0	0	0	0	0	0	0	0	0	0	0	0	0	0
1.13.99.1	0	0	0	0	0	0	0	0	0	0	0	0	0	0	0	0	0	0	0	0	0	0	0	0	0	0	0	0	0	0	0	0	0	0	0	0	0	0	0	0	0	0	0	0	0	0	0	0	0
1.14.-.-	0.561683506	0	0.252163057	0	0	0.757617992	0.875048834	0	0.681262495	0.040908072	0.823017228	0	0.9436563	0.915049926	0	0	0	0.084806204	0	0.198297324	0	0	0	0.855853673	0	0.026788973	0	0	0	0.873717924	0	0.197609635	0.522668312	0	0.457129662	0.934006712	0	0	0.200601695	0	0.107974001	0.056376342	0.42961972	0	1.574796563	0	0	0.58338657	0
1.14.1.-	0.214461893	0.188016694	0.058200278	0	0.087753053	0	0.116574007	0	0	0.061546524	0.019263132	0.158309902	0.109496554	0	0	0.027461975	0.146570263	0.103030461	0	0.046319107	0	0	0.039189196	0.107904203	0.027303898	0	0.045746915	0.300885859	0	0	0.149092721	0.325338268	0	0	0	0.251136876	0.101162614	0.137687904	0	0	0	0	0.073733344	0.048795422	0.061872996	0.926232046	0.009553194	0.079567174	0
1.14.11.-	2.175759632	2.338194097	0	0.389959116	0	0.423858754	0.459893986	0.164880356	0	0	2.025110931	0.569459869	0.521250701	0	0	0.05753194	0.729686702	0.617833356	0	0	0.151212873	0	0.312693496	0.329591198	0.371917537	0	0.693680237	0.597696834	0	0	2.258706633	1.891095884	0.311858464	0	0	0.533459307	0	0.363314069	0.9535816	0.317644452	0	0.094920931	0	0	2.281371787	2.440012476	0.241851463	0	0.476949624
1.14.11.1	0.025433595	0	0.029042751	0	0.028693166	0.072109007	0	0.028641712	0.022847498	0	0.364477855	0.080757759	0.078362233	0	0	0	0	0	0	0	0	0	0.07594069	0	0	0.040260088	0.088499364	0.04340423	0.087205772	0.063483424	0.463911066	0	0	0	0.047972381	0.046078946	0.045412808	0	0.097120553	0.014562113	0.067870698	0	0	0	0.516849046	0.084800089	0	0.080626579	0.121818706
1.14.11.16	0	0.232328258	0	0.169258183	0	0	0.119759919	0.132567894	0	0.052112992	1.135503401	0	0	0	0	0.085937563	0.104968324	0.044134926	0.161988294	0.146812448	0.132805094	0.029066888	0	0	0.221079849	0	0	0.174972647	0	0.03576508	0.10491287	0.026169418	0	0.05239103	0.151782852	0.079195941	0.176727565	0.133302616	0.189863333	0	0	0	0	0	0.746233141	0.493254699	0.042631849	0	0.216549354
1.14.11.17	0	1.358422795	0.6022457	0	0.274467422	0	0	0	0	0	2.42874591	0	0	0	0	0.491834329	0.433303389	0	0.472758013	0	0	0.445856501	0.028749096	0	0.059226466	0.226338174	0.056852314	0.686941965	0	0.509375627	1.942615806	0.802871349	0.416908728	0.312918718	0	0.061096447	0	0	0.226106123	0.587176414	0	0.589006518	0	0.011119452	3.334895739	0.568679045	0.787896661	0	0
1.14.11.18	0.042983875	0	0.124059059	0	0	0	0.058221445	0	0.010720033	0.103407981	0.705663187	0.014957331	0.025739329	0.109986252	0.0658714	0.005265334	0	0.132159784	0	0.051917467	0	0	0	0.021976352	0	0	0	0.032448028	0	0	0.003624504	0.128301164	0.077388804	0.08770919	0.077535875	0.035148489	0.013897486	0	0	0	0	0.108709503	0.036341413	0.10595361	0.537710629	0	0	0	0
1.14.11.2	0.936137262	0.12204306	0	0	0	0	0.066132262	0	0.073509947	0.068157348	0.415213672	0	0	0	0	0.093748483	0	0	0	0	0	0	0	0	0	0	0.132975763	0.137963082	0.01033493	0.022629368	0	0.065321232	0	0.066449306	0	0.021499537	0	0.01269617	0	0	0.044033997	0.022587579	0.072608696	0	0.192944516	0	0	0.096484566	0
1.14.11.21	0.003000451	0.00580239	0	0.014209215	0.016193706	0	0.006818647	0	0	0	0.002667852	0	0	0	0.014055872	0	0	0	0.004368767	0	0	0.003225812	0.014961003	0.001607458	0	0	0.005247872	0.017833324	0.009487595	0	0.154393394	0	0.008980199	0	0.004346126	0.01172014	0	0	0	0.002652039	0	0	0.016318356	0.017118791	0.003505908	0.006151195	0.000244345	0	0.039511266
1.14.11.9	0	0	0	0	0	0	0	0	0	0	0	0	0	0	0	0	0	0	0	0	0	0	0	0	0	0	0	0	0	0	0	0	0	0	0	0	0	0	0	0	0	0	0	0	0	0	0	0	0
1.14.12.-	0.083495874	0	0	0.182806573	0	0	0	0.184530482	0	0	0.248593834	0	0	0.171277715	0.114931633	0	0	0	0	0	0	0	0	0	0.137878071	0	0	0.145155274	0	0	0	0	0	0.025627886	0.00505956	0.179744793	0.147581852	0	0.022362764	0.1229502	0.219556812	0.123220814	0.203957683	0.105063211	0.477013139	0.017415455	0.099478118	0	0
1.14.12.1	0	1.307935819	0.014743859	0.129312514	0	0.072760931	0	0.170991261	0.136533595	0	0	0	0	0.1706364	0	0.072211317	0	0.013163477	0.001339688	0	0.155512324	0.158744746	0	0	0.150684392	0	0.177687359	0	0	0.138850887	0	0.088430851	0	0.086792149	0.087627609	0.122103851	0.03243649	0.017219383	0	0	0.012646016	0.171344247	0.094756192	0	0.083467649	0.040843991	0.036263166	0	0
1.14.12.10	0	1.96691079	0	0.131726604	0	0	0	0.144345171	0.257807243	0.28119606	1.376536735	0.14416636	0	0.061257917	0	0.164681362	0	0.101383519	0.176825787	0.100193222	0	0.151420666	0.026542758	0	0.058302548	0	0	0.04164397	0.011845614	0	0	0	0.107720703	0.039200687	0.182945149	0	0	0	0	0.025437707	0.360106416	0.183327072	0	0.247659245	0.90077544	1.885548693	0	0.049764146	0.063544077
1.14.12.12	0.413159147	0.001333073	0	0	0.032979204	0	0	0	0	0	0.073653412	0.018460972	0.005726671	0.035476967	0	0.036207167	0	0.004160414	0.026003382	0.038423694	0.001461067	0.041110942	0.039586057	0	0	0.036368372	0.028910178	0	0	0.031504549	0	0	0.037695901	0.039148962	0	0.039743393	0	0	0	0.002527943	0	0	0	0.024510496	0.059666812	0	0	0.035384522	0
1.14.12.13	0	0	0.053686337	0.179732546	0.128389902	0	0	0.183358513	0	0.006666525	0.358638927	0	0.097551454	0.095369024	0	0	0	0.001612015	0	0	0	0.102092798	0.081176246	0	0	0.064583518	0.072692385	0	0	0	0.036774444	0.114400516	0.083845508	0.009945346	0.14130266	0.12897963	0	0.104521113	0.154070795	0.103622761	0	0	0	0	0.412112863	0.025491908	0.060500934	0.103698341	0.15645433
1.14.12.17	0.527011921	1.0954972	0	0.159371421	0.112406343	0	0	0	0	0	0.797908289	0	0	0	0.118192401	0	0	0.3647009	0.598925577	0.635022144	0.330794934	0	0.082965247	0.121265495	0.13141531	0.283465461	0.301995647	0.759633238	0.059074684	0.104077708	0.320159139	0.688653328	0	0.347185603	0.107951633	0.864742679	0	0.167691816	0	0.349936497	0	0	0.042214764	0.00718664	1.114447189	0.704373497	0.3414767	0.055935608	0
1.14.12.18	0.280083209	0.00525969	0.096871995	0	0.14203265	0.130979475	0.046456757	0.099917173	0.097511634	0.100553831	0.26941951	0	0.100266501	0	0	0	0.10547395	0.144572832	0.013844401	0	0.017403022	0.055093327	0.062700028	0.0222006	0	0	0.125460601	0	0.0385737	0	0.048789123	0.061664473	0	0.051991912	0	0.01566871	0	0.043530197	0.073975338	0	0	0	0	0.035850795	0.118927689	0	0	0	0
1.14.12.19	0.980721764	0.188023833	0	0.276575028	0.382350169	0	0	0	0	0.265575357	1.814018447	0	0.184184257	0	0	0	0.064495707	0.197692949	0.412442159	0.329670333	0	0	0.211835017	0.329003038	0.372267649	0	0.623600001	0.560725642	0	0	0	1.38902758	0	0	0	0.593223833	0	0.019030434	0.323405098	1.245862686	0	0.367082276	0.020033346	0.231578932	1.765135582	0.016914069	0.028728779	0.082923506	0.290606688
1.14.12.3	0	0	0	0.056656758	0.024949899	0	0.001719879	0	0.018992379	0.004489783	0.081454837	0.016395811	0.04563537	0	0.028991772	0	0	0	0.054567154	0	0.001118665	0	0.013665216	0.002800451	0	0	0	0	0	0	0	0	0.027041402	0.069469815	0.042008999	0	0	0	0.022340657	0.068323139	0.051534459	0	0.072839781	0.008424577	0.10624349	0	0.065059351	0.032742518	0.031200012
1.14.12.7	0.037983007	0.018923646	0.020156386	7.61346E-05	0	0.038105298	0.060920229	0	0.003951643	0.040834119	0.280792553	0.046063789	0.062327912	0	0.016621531	0	0	0.057998934	0.042210978	0	0.05044722	0.026438846	0	0.043166305	0.014124373	0.011399496	0.050225736	0	0.008933225	0	0	0.008067364	0.015371499	0	0	0	0	0.013552026	0.009805244	0	0	0	0.034972483	0	0.333546901	0	0.093205715	0.095965668	0
1.14.13.-	1.625132626	5.500866889	2.771775047	0.539387638	0.018215339	0	0.832066272	0	0.318623934	0	4.299157377	0	0	0	0.16530715	1.090941756	0.467723131	1.157926498	0.381608975	0.516838349	0.835203562	0	0.607293501	0	0.423902092	0	1.413447077	1.54236416	0	0	2.718657113	0.785866612	0	1.242450356	0	1.634937129	1.134443185	0.592494574	1.038873883	1.951688722	0.356383628	1.389731107	0	0	2.890858168	3.60269716	1.186835261	0.836480569	0
1.14.13.1	0.694878493	0.453540429	0.008904918	0	0	0.085142229	0	0	0	0.033619	1.033866762	0	0	0.164211986	0	0	0.236230499	0	0.250775311	0	0	0.246617226	0	0	0.147780075	0	0.105072427	0.346317277	0	0.005682749	0.228751708	0.386499915	0.187743051	0	0.000635213	0.253269494	0	0	0.201962892	0.143175733	0	0.189532269	0	0.130028933	0.797859399	0.279566858	0	0.129171662	0
1.14.13.100	0	0	0	0	0	0	0	0	0	0	0	0	0	0	0	0	0	0	0	0	0	0	0	0	0	0	0	0	0	0	0	0	0	0	0	0	0	0	0	0	0	0	0	0	0	0	0	0	0
1.14.13.106	0.050788948	0.021561078	0.019809415	0	0.009932641	0.039031547	0.018269211	0	0.033834942	0	0.004002764	0	0	0.02175364	0	0.013284881	0.039909579	0.002542334	0.033830309	0.053539102	0	0.042354988	0.018589821	0	0.006973324	0	0	0	0.037980215	0.015089449	0	0	1.85181E-06	0.044455276	0	0.006036579	0	0	0.055401476	0.036823536	0.043952346	0.034622214	0.029883226	0	0.008150175	0	0.060208965	0.020503524	0
1.14.13.12	0	0	0	0	0.00107462	0	0.00139196	0	0	0	0.009068631	0.000217306	0	1.12479E-06	0	0	0	0.00138425	0.000715592	0.00062784	0	0	0.001549716	0	0	0	0.000914435	0.001213383	0	0	2.68015E-05	0	0	0	0	0.000645026	0	0.000342532	0.00035281	0.000879111	0	0	0.000631891	0.00086502	0.007915734	0.000975414	0	0	0
1.14.13.127	0.519916146	0	0	0.092339144	0.236324	0	0	0	0	0.094733372	1.854601344	0.09259373	0.176463192	0.132366109	0.244984318	0.331601744	0.304029328	0	0.152475548	0	0.002660818	0.299781087	0	0	0.101402158	0.311718368	0.109580378	0.125661292	0.342919058	0.222073672	0	0.830950545	0	0.17374177	0	0.587885409	0	0	0	0.647944567	0.238473428	0.427238762	0.118138642	0.12396003	1.627599107	0.856665986	0	0	0.301598513
1.14.13.132	0	0	0	0	0	0	0	0	0	0	0	0	0	0	0	0	0	0	0	0	0	0	0	0	0	0	0	0	0	0	0	0	0	0	0	0	0	0	0	0	0	0	0	0	0	0	0	0	0
1.14.13.149	0.40320265	1.27993138	0	0.366564485	0	0	0.060354106	0	0.205612572	0.395686842	1.912271096	0	0	0	0	0.286953615	0	0	0.257619024	0.08826612	0.158902834	0	0.069714196	0	0.124312093	0.055268676	0.35542486	0.409733866	0	0	0	0.454496671	0.15817907	0.211558992	0.057648713	0.544267705	0	0	0	0.190149604	0	0.554281989	0	0	1.786451498	1.823778756	0.52527499	0.401797265	0
1.14.13.151	0	0	0.032873025	0.020677544	0	0	0.020333147	0.018702849	0.027158353	0	0	0	0	0	0	0	0	0.03385928	0.049691047	0.01034477	0	0	0	0	0	0	0.210336728	0.061393358	0	0	0.021763817	0	0.000229623	0	0	0	0.02873088	0	0	0.030173983	0.005670284	0.014609214	0.051995396	0.043694102	0	0	0	0.070006252	0.00168836
1.14.13.154	0	0	0	0	0	0	0	0	0	0	0	0	0	0	0	0	0	0	0	0	0	0	0	0	0	0	0	0	0	0	0	0	0	0	0	0	0	0	0	0	0	0	0	0	0	0	0	0	0
1.14.13.2	0.033443238	0.734205904	0	0	0	0.000175846	0	0.133740789	0.147324756	0.202686288	0.700813448	0	0.213842268	0	0	0.116752862	0.000119239	0	0	0.08372965	0	0.125660145	0.145010959	0.111641542	0.182669948	0	0	0	0.053415809	0	0.26608124	0	0	0	0.128510431	0	0	0.168206509	0	0.124826907	0.00152876	0.201741558	0	0	0.691936922	0.785025049	0.18987531	0.132724219	0.055267702
1.14.13.20	0.051445087	0.197534322	0.150489146	0	0.090940498	0.114027508	0	0.083958022	0.00989345	0.154469044	0.12098094	0.165077442	0.049181771	0	0.071210931	0	0.142419971	0.021050359	0	0	0	0	0.165351413	0	0	0	0.041869131	0	0	0.010228171	0.188702094	0	0	0.141459741	0.167052705	0	0.01055674	0	0	0	0	0.045463105	0.146870721	0	0	0.033608566	0.205862313	0.152026849	0.178461663
1.14.13.22	0.289106066	0.60319321	0.030494772	0.003858161	0.026601183	0.072755621	0	0.021173386	0.096939119	0	0.458299238	0	0.059107494	0.029718561	0.057051184	0.043195067	0.156086477	0	0.046001257	0.017212375	0	0.072934541	0	0.10922511	0.222102744	0	0.221983936	0.113956283	0	0.131898073	0.017831132	0	0.06859539	0	0.014720399	0	0.127057244	0.098590058	0.022585589	0	0.152062746	0.092415447	0.068201203	0.160437281	0.326264461	0	0	0	0.072857571
1.14.13.39	0.024430023	0.03647646	0	0	0.005274816	0	0.072391778	0	0.100119975	0	0.07120335	0	0	0.052863266	0.073338311	0	0	0.085499392	0	0	0	0	0	0.043385215	0.053613857	0	0	0	0.101467306	0	0.055633373	0.109039211	0	0	0	0.040937887	0.035226604	0	0.025498668	0.028577321	0.030846072	0.001229821	0	0	0	0	0	0	0
1.14.13.40	0.259979237	0.048216831	0	0	0.042695369	0.058101335	0	0	0	0.028423228	0.214356973	0	0.072926441	0.079165041	0.086988667	0	0.083101229	0.080486442	0	0	0	0.038028668	0	0	0.029907219	0	0.069841503	0.008348744	0.058245837	0	0	0	0	0.039511907	0	0	0	0.07320794	0.030167455	0.092794982	0	0.079382125	0	0.030578163	0.226479127	0	0	0.074005974	0.010212891
1.14.13.50	0.012947921	0	0	0.047866019	0.022823538	0	0	0.057326098	0.005904133	0.015427836	0.105321866	0.040801206	0.06169267	0.050649832	0.048439295	0.000572634	0.023546622	0.055498271	0	0.002890627	0	0	0.039339927	0.049294092	0.04774879	0.017225682	0.040407198	0	0.035781043	0.025437576	0.006687194	0.040103617	0.046526161	0	0.03712609	0	0	0	0	0	0.037386677	0	0.035563683	0	0.083241657	0.025010196	0.012022491	0	0.059274523
1.14.13.59	0.658856751	0.829634321	0	0	0	0.220627849	0	0	0.037791448	0	0.002068538	0.161307501	0	0	0.064245803	0	0	0.032206993	0	0.192048662	0	0.242130414	0.052267285	0.059091445	0	0.042067289	0.00595838	0.731118264	0	0.181504155	0.730950439	0.257532875	0.009083485	0	0.170503983	0.691126681	0	0	0	0.354466024	0	0	0.080363101	0	0	0.174463039	0.334335574	0.346953144	0.20216878
1.14.13.7	0.349628948	1.086206341	0.138736651	0.186673689	0	0.070073406	0.252243054	0	0	0.120264808	0.534126101	0	0.099228204	0	0.043055208	0	0.112772798	0.143782204	0	0	0.152945911	0.03197676	0.136343074	0.147351768	0.115068346	0.091319575	0.083624825	0.033662243	0	0	0	0	0	0.163018014	0	0.071027327	0.06842725	0.083081764	0.042118192	0	0	0	0.040383426	0.066546069	0.329274074	0.036146259	0.05470252	0	0
1.14.13.70	0	0	0.00936499	0	0.012179609	0	0	0.032123287	0	0	0.028820208	0.019041152	0.000503658	0	0.029720471	0.023364336	0	0.029842521	0	0.022454531	0	0	0.033058229	0	0	0	0	0.043173343	0.003348642	0.022710539	0	0	0.004036282	0	0	0.004795187	0	0.020860399	0	0.030999711	0.003086388	0.037036607	0.032572186	0	0	0.002031529	0	0.022245283	0
1.14.13.8	0	0.009635947	0	0	0.092906728	0.067091184	0	0.082643758	0	0	0.241829086	0.03087259	0	0	0	0.000349687	0	0	0.038727618	0.026958174	0	0.075396305	0	0.011725164	0.033071589	0.018045375	0.022300893	0.086357569	0.038820129	0	0.020137706	0.042610267	0.071715601	0	0	0.013681004	0	0	0.074408811	0.080523571	0.07150708	0.043149595	0	0.025811908	0.387109152	0.037179751	0.011505245	0.072572676	0.015907295
1.14.13.81	0.061819728	0	0.06203595	0.075175144	0	0	0	0	0	0.920318933	0.082662017	0.037480124	0.168554013	0.019083574	0.052212412	0.007892785	0	0.018675955	0	0	0.053896554	0	0	0	0	0.026234422	0.104609063	0	0	0.079446176	0.041795708	0	0.109968594	0.11170341	0	0.054526353	0	0.101238776	0	0.018318944	0.015085774	0.099077635	0	0	0.078621418	0	0	0.027460768	0
1.14.13.82	0	3.151325368	1.100701706	0	0	0.930626832	0.04356242	0	0	0.218744659	1.264930899	0.107141501	0	0	0	0.248348277	0	0	0	0.448460146	0.752334099	0.638359915	0.397872094	0.565191106	0	0	0.438190284	0	0	0.326773479	0.866182098	0.085572298	0.785048212	0	0.389204108	0.250290893	0	0	0.060861465	0	0.294305459	0	0.025315389	0	1.467684809	1.709432171	0.488919382	0	0.224203242
1.14.13.83	0.084686537	0	0	0.121081059	0	0.099757288	0	0	0.120428804	0	0.329010252	0.111362702	0.085601806	0	0.0087554	0.014259791	0.118089788	0	0.10202015	0	0	0.006981254	0.035670263	0	0.621406821	0.051364031	0	0	0.056965442	0.116082463	0	0.026802163	0	0	0.041492574	0	0.105613008	0	0	0.132476277	0	0.042424224	0.138714965	0.118890045	0.320220234	0.089911309	0.0915026	0.181598925	0.025265662
1.14.13.84	0	0.01659684	0.000301824	0.018546714	0.022922726	0.018238374	0.005837318	0	0	0.004643785	0	0.035873207	0	0.008276639	0	0	0.000923094	0.006883065	0.028238845	0	0.021710141	0.024374765	0	0.027490583	0.030163399	0.027626851	0	0.0056704	0.016295123	0	0	0.025399292	0	0	0	0	0.003180935	0.011690711	0.022365082	0	0	0	0	0.007414787	0.008991933	0	0	0	0
1.14.13.9	0.000693062	0.010486348	0	0	0	0.034912083	0.043954424	0.02957868	0	0.051290196	0	0.010779189	0.067901525	0.001679232	0	0	0	0.01548272	0	0.069453862	0	0	0	0	0	0	0.009568602	0.053234414	0	0.075502901	0.021047939	0	0	0.053096517	0	0.008240019	0	0	0.059932611	0	0	0	0.061504416	0.021651763	0.032125377	0.06736314	0.05089835	0.045556498	0
1.14.14.-	0.075965547	0	0	0.006886819	0	0.028419239	0	0	0	0	0.231223777	0.011010301	0.067051725	0.027959133	0.058376019	0	0.001487835	0	0	0	0.09624945	0.070847644	0	0.055974794	0	0	0.093971167	0.01439319	0.026995377	0.100414318	0.013025803	0	0	0	0	0	0	0.077663694	0.048987148	0	0	0.055665692	0.02479768	0.017624185	0.053140183	0.094395283	0.092714693	0	0
1.14.14.1	0.004900387	0.150239743	0.056366416	0	0	0.036754747	0.00472187	0	0	0.122516049	0.407290323	0	0	0	0	0.124219594	0.102296215	0.073589605	0.14869046	0.159521136	0.110733385	0	0	0	0.106515034	0	0	0.030859116	0	0.125961477	0.047701838	0.090099219	0.146191457	0	0	0.06937232	0	0	0.158465519	0.189457284	0.100105362	0.148508567	0	0	0.292000514	0	0.065464473	0	0.04827895
1.14.14.3	0.747189966	0	0	0.782696384	0	0	0.212878399	0.194334764	0.06084274	0.14486336	0.643832028	0.3636967	0	0.340715007	0.1968009	0	0.127021102	0	0.427878817	0	0.067376113	0.223813028	0.069456743	0.161646728	1.780693489	0.239478234	0.023872689	0	0.282677853	0	0	0.281528767	0.240521879	0.137958197	0.178575915	0.193401982	0	0	0.005138992	0.084781441	0.136904945	0	0	1.058594737	1.178416448	0.389936626	0.394383358	0.325495876	0.212922155
1.14.14.5	0.411511256	3.237424384	0.51496682	0	0	0.660916031	0	0	0.438662253	0	1.60349187	0.654457168	0	0	0	0	0	0.487295488	0	0.749483942	0.046774933	0.629662351	0.562458805	0	0.218572623	0.562029732	0.784616758	0.898911795	0.519798919	0.381951526	2.688015272	1.738236633	0.616413844	0.782570931	0.451423208	1.448207146	0.286903457	0	0.389330659	0.251224825	0	0	0	0.257691327	2.693645304	2.852272587	0.763915077	0	0
1.14.14.7	0.021459232	0	0	0.019721392	0	0	0.009834389	0	0	0.041297395	0.111032051	0.023449922	0.038631783	0.007065905	0	0.046910002	0.043894789	0	0	0	0	0	0	0.021176986	0.003925713	0	0	0.023980497	0	0	0	0	0	0	0	0.027675736	0.041864987	0.047255289	0	0.028175804	0.001024868	0.038494833	0	0.049616394	0.017856554	0	0.025136433	0.033710859	0
1.14.14.9	0	1.145443072	0.77666366	0.208126414	0	0.347005898	0	0.942152179	0.865158617	0.035644971	1.364249292	0	0.100659631	0.408222533	0.397377031	0	0.208291516	0.495707424	0.204919505	0.22286149	0	0.428333972	0	0	0.235776167	0	0.407900458	1.081379199	0.201545593	0	0	0.576875445	0.119147262	0	0	1.298007597	0.458711035	0	0	0.582507023	0	0.448479279	0	0	0.984714189	1.13108829	0.107797863	0.372474562	0.101909013
1.14.15.3	0	1.272093797	0	0.177424379	0.076450339	0	0	0.014260815	0.081864003	0.073051944	0.450111738	0.081317005	0	0	0.137702996	0.067183288	0	0.030255407	0	0	0	0.044008785	0	0.011560687	0.161263591	0.014293057	0.049690077	0.143161406	0.121609534	0	0	0	0.054952654	0.190851551	0	0.082025451	0	0.030588408	0	0.16569783	0.062929907	0	0.165798501	0.118307409	0.397742124	0.003748202	0.028447957	0.028393528	0
1.14.15.7	0.775567947	0.024096338	0	0	0	0.075091047	0.01898268	0.141139975	0	0	0.679883232	0	0	0.060631721	0	0	0.133553645	0.001481367	0	0	0.054423494	0.123959256	0	0.092976206	0	0.109913854	0.024778549	0	0.099787499	0.059079704	0.127849755	0.044405353	0	0	0.11668634	0.0875867	0.037569616	0.004452849	0	0	0.015874147	0.114310706	0	0.050966575	0.642846915	0	0	0.053850217	0.143770104
1.14.16.-	0	0	0	0	0	0	0	0	0	0	0	0	0	0	0	0	0	0	0	0	0	0	0	0	0	0	0	0	0	0	0	0	0	0	0	0	0	0	0	0	0	0	0	0	0	0	0	0	0
1.14.16.1	0.748715249	0	0	0.116949648	0.195812344	0	0	0.208987845	0	0	0.521167114	0	0	0	0.021929323	0.136885546	0.021274185	0.180099013	0.1262173	0.102915763	0	0	0	0	0.100150603	0.138623779	0.094803894	0.207152464	0	0	0.111948412	0.10116845	0	0.122650956	0.098746529	0.004328896	0.203431936	0	0.073368182	0	0	0.038788936	0.123210049	0.154628177	0.703836954	0.156551835	0.102242548	0.137326597	0
1.14.17.3	0	0	0	0	0	0	0	0	0	0	0	0	0	0	0	0	0	0	0	0	0	0	0	0	0	0	0	0	0	0	0	0	0	0	0	0	0	0	0	0	0	0	0	0	0	0	0	0	0
1.14.18.1	0.036663924	0	0	0	0.006084253	0	0	0.064358638	0	0.030798523	0.259797842	0	0.015194047	0	0.062282114	0	0	0.081487994	0	0.08517071	0	0.025128432	0	0	0	0.055658766	0.034028349	0.014994204	0.04908913	0.078720077	0	0.058590458	0.001534407	0.001615956	0.013613459	0	0.026400557	0	0.087131443	0	0.024202595	0	0	0.051037416	0.263320278	0.03767166	0	0.065851517	0
1.14.19.-	0.023099863	0	0.026451971	0	0	0	0	0	0.07835449	0	0.448040168	0.01996312	0.045278293	0.040753551	0	0.0674466	0	0	0.018775312	0	0.042580619	0	0.013120334	0	0	0	0.002143785	0	0	0	0	0.083799902	0.018758093	0	0	0	0.080136788	0.086787381	0.045569474	0.093828512	0	0.02922936	0.014230924	0	0.432352744	0.078382583	0.0233778	0.032100042	0.108972371
1.14.19.1	1.031249561	1.842973885	0.062757151	0.481487563	0.178029012	0	0.59023567	0.065213167	0.298192699	0	1.151443496	0	0	0	0	0.040589411	0.172037855	0	0.368805844	0	0.3573439	0	0.278598964	0	0.008695073	0	0.003733906	0.104188163	0.199389125	0.283660382	0.080031084	0	0.101778383	0	0	0	0	0.015010824	0.239263927	0	0	0	0.278422302	0	0.951089841	0	0	0.28738823	0.255548875
1.14.19.2	0.045518396	0	0	0.003993406	0	0.035671879	0.040077205	0.043616011	0	0.016721422	0.085232212	0	0.01812554	0.048823642	0.027068644	0.047695906	0.044940655	0	0.052832817	0.005971358	0.03326236	0	0.005136113	0	0.03947488	0.012690003	0	0.04457615	0.042142189	0.013615177	0.048461673	0	0	0.025966057	0	0.005237688	0	0	0	0	0	0.008573796	0	0	0.008678474	0	0.005395776	0.051350654	0
1.14.19.3	0.040827003	0.366412372	0	0.024451157	0	0.078930269	0.049182274	0	0.025829426	0.016380043	0.035005994	0	0	0.0135029	0.075385296	0.063236815	0.004554143	0	0.010423237	0.080468738	0	0.070842528	0	0	0.197480109	0	0	0	0.008414867	0	0	0.08155551	0	0	0	0.005933487	0.070950669	0	0.060621278	0.056324011	0	0	0.035894417	0.077953296	0	0.050730958	0	0	0.027630221
1.14.21.6	0.003675428	0.135204775	0	0.008078534	0.00361176	0	0	0	0	0	0.009057617	0	0	0.008595836	0	0.006315846	0.008313077	0	0.012125559	0.011881262	0	0.014482509	0.004052409	0.004003573	0	0	0	0.010279517	0	0.004877308	0.002487651	0.006590477	0.009400072	0.010165356	0.007789493	0.007229294	0	0.006487097	0	0	0.007529364	0.014178736	0.007037431	0	0	0.004804967	0.00719319	0.009195058	0
1.14.21.7	0.004096741	0.002658295	0	0.001975651	0.000452568	0	0	0	0.000308477	0.003908928	0.000159995	0.001044051	0.001221663	0	0.001966131	0.000214071	0.001333539	0	0.004415629	0	0	0	0	0	0.003527778	0.003062191	0	0	0.002209011	0	0	0.001151624	0	0.004058279	0.001949996	0	0.002800777	0.002617729	0	0	0.004355753	0	0	0.004138164	0	0.000374529	0.029670277	0.034038917	0
1.14.99.-	0.025732542	0.110245777	0.019346223	0.0540136	0.025558573	0.065568426	0	0.077051265	0.01312896	0	0.578074529	0.025303632	0	0.070213884	0.040948372	0.024071338	0.085769154	0	0.039185201	0.076264948	0	0.046503253	0	0.118568665	0	0.041441242	0.10098847	0	0.023758779	0	0	0.105817452	0.031386848	0	0.004396202	0	0	0	0	0	0.060452638	0	0	0.047019076	0.573937638	0.023103196	0	0	0.031204601
1.14.99.1	0	0	0	0	0	0	0	0	0	0	0	0	0	0	0	0	0	0	0	0	0	0	0	0	0	0	0	0	0	0	0	0	0	0	0	0	0	0	0	0	0	0	0	0	0	0	0	0	0
1.14.99.3	0.043312241	0	0.035205207	0	0.082568864	0	0	0	0.095933397	0	0	0	0.092402621	0.005484032	0	0.102028057	0	0.27289922	0.228368618	0.161202365	0.162416795	0	0.013373149	0	0.480507391	0	0	0	0.075076504	0.078778868	0	0	0	0.017178474	0	0.114898991	0.041172678	0.064946567	0.050044072	0.000939284	0.004778759	0	0.06193927	0.08831856	0	0.018546352	0.019870304	0.015854344	0.074502373
1.14.99.33	0	0	0.001560895	0.000205625	0	0.000538918	0.000237575	0	0.000561317	0	0.009412433	0.000277875	0.000706942	0	0.001008442	0	0.00011937	0	0	0.000374549	0.00067932	0	0	0.000841236	0.000383012	0	0.000333775	0.00151946	0	0	0	0	7.99514E-05	0.000961676	0	0	0	0	0	0	0	0.000998872	0.000222923	0	0.007682263	0	0.001369708	0	0.000786963
1.14.99.36	0	0	0	0	0	0	0	0	0	0	0	0	0	0	0	0	0	0	0	0	0	0	0	0	0	0	0	0	0	0	0	0	0	0	0	0	0	0	0	0	0	0	0	0	0	0	0	0	0
1.14.99.39	0	0	0.000743464	0	0.003109084	0.001980276	0.000791488	0.003244919	0	0.000407615	0.00154175	0	0	0	0.002719159	0.001373716	0.002964882	0.01357294	0.015872335	0.018747421	0.017114471	0.003409503	0.000318012	0	0.003331407	0	0.000590727	0	0.000550563	0	0	0.00257125	0.00333025	0	0.00020786	0	0.001957316	0	0	0.003023835	0	0.000906338	0.003178119	0	0.001686594	0.002276231	0	0.002989861	0
1.14.99.40	0.805068814	0.058544839	0	0.0663188	0	0	0	0	0	0.061816954	0.724622176	0	0.045105183	0.008250949	0.15581913	0	0	0.068189307	0.014669483	0	0	0.027794748	0	0	0.24442471	0	0.119630488	0	0	0	0.172149819	0.026046756	0	0	0.06613824	0	0	0	0.162636495	0.123054897	0	0	0.071513979	0.069360224	0.512209727	0.137762296	0.111126577	0.165483273	0.139143961
1.14.99.41	0.009472489	0	0.035012446	0	0	0.003034652	0	0	0	0	0.044842824	0.041749929	0.021473193	0	0.030932851	0.023839371	0	0	0.004228416	0.025382776	0	0	0.034184124	0	0.013881471	0	0	0	0	0	0	0.021194149	0	0.030477419	0	0.010420296	0	0	0	0	0.014252751	0	0.025057312	0.017207474	0	0.00359899	0	0	0
1.14.99.44	0	0	0.048869513	0.040850826	0	0.072663066	0.030944144	0.052624125	0	0.018681653	0	0	0	0	0	0	0	0.066795515	0.109404565	0	0	0	0.021164655	0	0	0.049417879	0	0	0.065232033	0.017956358	0.046691296	0	0.050219043	0	0	0.055919716	0	0.011964836	0	0.039274712	0.048439821	0.07029228	0.041369011	0.027114571	0.047449862	0.032760397	0	0	0.008593837
1.14.99.46	0.355881422	0.358589945	0.107238701	0	0.027736756	0	0	0.080388851	0	0	0	0	0.198885232	0.008721229	0	0	0.025971914	0.110320967	0.06105155	0	0.076765997	0	0	0.216569299	0.16929219	0	0.451262255	0.549372631	0	0	0.48722014	1.120906682	0	0.199034177	0.069780342	0.599026206	0.085715567	0	0.258364199	0.639525896	0	0	0.022893708	0.184023141	0	0.666908429	0	0.259897247	0.154612167
1.15.-.-	0	0	0.000681166	0	2.49936E-05	0	0	0.000312306	0	1.98215E-05	4.19349E-05	7.5677E-05	0.000609888	0.000359087	8.34588E-05	0.00018742	0.000594236	0	0	0	0	0	0.000303127	0.000198453	0.000535742	0	0	0.000688783	0	0	0	0	0	0.000675902	0.000591531	0	0.000112374	0.000682158	0.000267724	8.36308E-05	0	0	0.000674827	0	0.000414449	0	0	0.000419176	6.30196E-05
1.15.1.1	3.783155299	2.570899497	2.332675955	0.863564041	0.809244191	1.140904392	0.555528789	0	1.836362333	1.728128593	1.514046851	0.650216911	0.044920568	0.909437625	0	0	0.928297725	1.423868991	1.781394856	1.868039812	1.457000567	0.453212459	1.019547264	0.59531516	0.696765144	1.35786854	1.180966848	3.620081447	1.045563773	0.633772855	1.074096872	2.831210699	0.46981405	0.097539314	0.639868	2.488901087	0.723631506	0.394099783	0.454786772	2.662764552	0.03745812	1.016934174	1.140330758	0	2.287582629	3.531228589	0.549432913	0.595494978	0
1.15.1.2	0.126595587	0	0	0.100098109	0	0.248208174	1.050701058	0	0.383321511	0.280246199	0.147212954	0	0	0	1.06170351	0.003282298	0	0.116542818	0.283627352	0.273010888	0.302302152	0.471702215	1.108157719	0.231336689	0	0	0.013882886	0	0	0.1591821	0.241653379	0	0.1083658	0.087037017	0.047308651	0.197646086	0.205874478	0.771902158	0	0	0.008909536	0.093752256	0.66661836	1.18638404	0.262459697	0.036287228	0.184016584	0.064646428	0.085453648
1.16.1.1	0.795982006	0.255690613	0.13839514	0.520860437	0	0	0.170964665	0.187466537	0.141914619	0.164259515	0.911888455	0.120956735	0	0	0.21018269	0	0	0.202037615	0	0	0.278635858	0	0.186145226	0	0.500047433	0	0.259636204	0.128476872	0.283386229	0	0.138291933	0.302553676	0.105498293	0	0.20886014	0	0	0.124029829	0.750057238	0.847600899	0.124961432	0.060128077	0	0.166192602	0.752002646	0.047423364	0	0	0
1.16.1.3	0.701029471	0	0.170294281	0	0.478797319	0.400293337	0	0	0.172449148	0.1945189	0.484741462	0.274711472	0	0	0.264334648	0	0	0	0	0.310229239	0.597794243	0.402012597	0.381345908	0.198119751	0.200726307	0.252300052	1.0794716	2.290503196	0.406738705	0.38438454	2.468263585	1.480367321	0	0.565197629	0.285200725	1.963018643	0.576309178	0	0.105910345	0.707249072	0.554091575	0.68390519	0.260441362	0	0.62330273	1.497795458	0	0	0
1.16.1.7	0	0	0	0	0	0	0	0	0	0	0	0	0	0	0	0	0	0	0	0	0	0	0	0	0	0	0	0	0	0	0	0	0	0	0	0	0	0	0	0	0	0	0	0	0	0	0	0	0
1.16.1.9	0.264919458	0.38233208	0.079254988	0.455468485	0	0.126376381	0	0.207162777	0.292388352	0	0.951359522	0	0.33832145	0	0	0	0.282549295	0.372066121	0	0	0.02209622	0	0.184236644	0.045819804	0.615335362	0.021035867	0.32381849	0.521654625	0.233245961	0.07035858	0.49770191	0.954342841	0.211138687	0	0.321362796	0.762789218	0.173281684	0.276373478	0	0.306955613	0	0	0.130746842	0.055237825	0.8003494	0.986499606	0.48338958	0.11684976	0.162067108
1.16.3.1	0.517310339	0	1.004930878	0.074004045	0.618663301	0.521701843	0.709588243	0.058195829	0.285757035	0	0	0.482646614	0.610961027	0.331999936	0.18062747	0	0.381125485	0.258717042	0.284018888	0.597394033	0.393229519	0.128671053	0.126542493	0.149181981	0.762012068	0	0.880906809	0.934580536	0	0.38703505	0.726457442	1.201285772	0.202198538	0.168647487	0	1.015448292	0.226340263	1.368958436	0	0.866743549	0.138523106	2.062215473	0.058679646	0.720849437	0.426779492	0.510756754	0.366593028	0.138996003	0.184332772
1.16.8.1	0	0.030950069	0.004828723	0	0	0.009166262	0.029544465	0.012018755	0.006908634	0.025098451	0.017639452	0.006898053	0	0	0.034841765	0	0.020896324	0	0.008771849	0.013757006	0.004723088	0	0.01088695	0	0.035308546	0	0.027314456	0	0.024344322	0	0.018574116	0.008989249	0	0.02718064	0.001522483	0.035220952	0	0	0	0.015414853	0.006205204	0.026868301	0	0.035155805	0	0.025099277	0	0.000601578	0
1.17.1.1	0.683435795	0.184208541	0	0.039401014	0	0.131417169	0.06118377	0	0	0.213462278	1.008252894	0.026932652	0	0.006070156	0	0.035302779	0.034293145	0.125158104	0.22049743	0.101090879	0	0.227909358	0.148285294	0	0	0	0	0.073325373	0	0.217612345	0	0.065069967	0	0	0.188037469	0.272586624	0	0	0.050483447	0	0	0.175946819	0.18830935	0.230423914	1.201677547	0	0.091771381	0.044582528	0
1.17.1.2	1.274003982	1.290391457	0.96220169	1.109265828	0.685210015	1.010358131	0.582366788	1.308861306	1.326183486	1.097884431	1.751407639	0.757645801	1.091106709	1.007324408	0.047129274	0.722566308	1.302334918	0.817349593	1.267901482	0.75606809	1.021398303	0.926664583	0.78134735	1.152554296	0.697565568	0.798349493	1.160295107	1.02789717	0.042154265	0.66878853	0.951726253	0.817395675	1.267872732	1.10353664	1.386601877	0.846379539	1.075388044	1.026133052	1.330284478	0.482151185	0	1.301425514	0.797368275	0.202969912	1.16128611	0.917444362	0.922695626	0.653726063	0.534929792
1.17.1.4	4.268300987	1.093229042	0.375171934	0	0	0	0.351476719	0	3.994905271	6.612606382	3.765374296	1.129954762	0	0.380026868	1.638470338	2.227462909	0	2.583936807	0.574536794	2.135438551	1.935874371	0	0.414868067	1.222046121	0	0.404048014	2.556005454	1.528671271	0	1.35946309	1.785233114	3.600076341	0.713911058	1.14917082	1.259475455	2.422210545	1.200331048	0.522966281	1.314491345	2.463035411	0	0.942954377	0.946765798	0	3.054730787	1.609674813	2.343538609	2.874840024	0
1.17.4.1	2.859500861	1.807234858	3.563479291	2.018717035	0.807107466	0.267097004	1.777310676	1.212142544	3.492003225	1.826498503	2.620173292	1.426105216	1.194233274	1.811222871	2.039705766	0.207875782	1.845197559	1.821432517	2.527919365	2.123425803	2.491293491	1.581162853	1.077870286	0	4.06429294	2.17944698	2.875440506	3.142993686	3.140777411	0	3.724724006	4.345498547	0	0.306271324	0	2.732681672	1.662955013	2.599096919	3.334467728	2.485312615	2.795568453	1.75955482	2.537750773	2.782533401	2.314699217	3.447425263	0.159672595	0.227062211	3.240537945
1.17.4.2	1.043057639	0	0.717905351	0.402277485	1.482969121	1.207188574	0.921106681	1.350243985	2.799902284	0.922526295	0.877083226	1.284741271	1.255011508	1.015512431	0.605199282	1.341309473	0.162370407	1.178300455	1.265405793	1.797542598	1.244083827	1.063775179	3.728294965	2.515977519	0.119217007	1.006460819	1.215758908	1.044384488	0.710215877	1.182862144	1.491177871	1.183504216	0.491218805	0.58427984	1.035639119	0.638606466	0.567481499	0.889171695	0.796435774	1.093658509	1.457507677	0.878788925	1.337927117	0.793335429	0.349848309	0.405391036	0.733864178	1.435002838	1.221759738
1.17.7.1	1.160307539	1.133459799	0.841856833	1.144827263	1.086698742	0.667727592	0.624543906	1.256600541	0.952191486	0.842359256	0.708238206	1.066766107	0.86558072	1.123557481	1.226064735	0.52904334	0.818229757	1.081421875	0.968110994	0.986751353	1.043722478	1.097438762	0.998053152	0.867680252	0.86724287	0.413645529	1.184858184	0.822665261	0.222451603	1.26984367	0.894513983	0.992709404	1.003262994	0.720770626	1.17281072	1.000419027	0.845147797	1.026774424	1.012396603	0.34406111	0.074832232	0.922836411	0.814460164	0.980935828	0.672043209	1.070608567	0.881662754	1.02313748	0
1.17.99.1	0	0.004244821	0	0.007081809	0.001463003	0.001283049	0	0	0	0	0.028264233	0	0.004895667	0	0	0	0.026783096	0.016288813	0.021329373	0.014179569	0.017200655	0	0	0	0	0.002023364	0.005684481	0.003537147	0.004081436	0	0	0.00177069	0.004489917	0.00194485	0.006660192	0.001746936	0.00178071	0.001837682	0	0.004595086	0.002779769	0.005157439	0	0.000181081	0.028918239	0.005976545	0.005421767	0.003150029	0.005340513
1.17.99.2	0	0	0	0	0	0	0	0	0	0	0	0	0	0	0	0	0	0	0	0	0	0	0	0	0	0	0	0	0	0	0	0	0	0	0	0	0	0	0	0	0	0	0	0	0	0	0	0	0
1.18.-.-	0	0	0.002115974	0	0	0.002426037	0	0	0	0	0.020049222	0.003194813	0	0.001219607	0.002142362	0	0	0.002695254	0.000572011	0.00176405	0.0026412	0	0.002518555	0.00232142	0	0.002377552	0	0.002401498	0	0.002826098	0.001529343	0	0	0.000722359	0	0	0	0	0	0.002903734	0.00029288	0	0.002784041	0.002067807	0.018475588	0.002372734	0.002588507	0	0.001569572
1.18.1.-	0.273590677	0.18781095	0.035468552	0.1417164	0	0	0.025212503	0.091225882	0.038496388	0.065323708	0	0.078610329	0.029317164	0	0.007305329	0.10923114	0.026255388	0.127438629	0.089226287	0.082586765	0.007587016	0.06405124	0	0	0	0.144504917	0.104754002	0.674021307	0	0.15607711	0.177722891	0.950209934	0	0	0.083811207	0.714849546	0.16890396	0	0.12018312	0.327755507	0.095184232	0	0.147075981	0.009403019	0.167657461	1.014600308	0	0	0.157491394
1.18.1.1	0	1.262575997	0.150035061	0.115012781	0.149226747	0.069632806	0.035683466	0.093036066	0.05942396	0	0.116004938	0	0	0.125680229	0	0.614065984	0	0	0.058174802	0	0	0.194197942	0.121996818	0.158169552	0	0.086690287	0.067395424	0.001787608	0	0.073245756	0	0.090137592	0.199492026	0.199727944	0.364551776	0	0	0	0	0	0.094780854	0.031810066	0.269657462	0.14374106	0.007952887	0	0.058584355	0.398447142	0
1.18.1.2	0.891358281	2.084155221	0	0.514010854	0	0.857813841	1.526021482	0.804372934	1.428053237	0.728100318	1.866218215	0.122564542	0.104176908	1.42101207	0.764608087	0.953445891	0	1.706442463	1.274301681	1.29736068	1.251951434	1.426331014	1.283992007	0.682148886	1.078624219	0.675289517	0.946681153	1.370140464	0.543467187	0.903415223	1.039455245	1.212993665	0.584064047	0.753679125	1.090513744	0.797416386	1.18638365	0	0.512847348	0.589670495	0	0.173021746	1.018379308	0.4303602	1.136959008	1.177104391	1.12066115	0.413407837	0
1.18.1.3	1.137942894	0.572136486	0	0.342539723	0.303544347	0.161428282	0.161046955	0	0	0.207612982	1.896129133	0.098249716	0.362084622	0	0.339829784	0	0.440169733	0	0.020078366	0.049400438	0.171106943	0	0	0.021321663	0	0	0.020698904	0.62667497	0.267947025	0.280373593	0	0.536804768	0.376132585	0.377102924	0	0.336290253	0	0	0.324786503	0.47084056	0	0.442063337	0.425853787	0	2.227104797	0.356654447	0	0	0.161664955
1.18.6.1	0.663477642	0.515575005	0.192380968	0.113618275	0	0	0.671412812	0.512387383	0	1.278523863	0	0	0	0.656645178	0	0.443761409	0	1.232569394	1.492074214	1.354480523	1.578617451	0.653805164	0	0.791884467	0	0.537041415	0.241222839	0	0.059539783	0	0	0.36326682	0.614566088	0.917040666	0	0	0	0.680720619	0	0.070920884	0.130373399	0	0.471527242	0.11301699	0.373458784	0.855286074	1.199463978	0.510452536	0
1.19.6.-	0.002741787	0	0.002637744	0.000631562	0.002992458	0.000314455	0.001816359	0	0	0.003352008	0.00048867	0	0	0	0.001401463	0.000606598	0	0	0	0.000351603	0.00108248	0	1.17724E-05	0	0	0.003838165	0	0	0	0	0.001183338	0	0.003913522	0	0	0.000876297	0	0	0.002172739	0	0	0	0.001394551	0.000961349	0.003028301	0	0	0	0.038563921
1.2.-.-	0.085738116	0	0.09913449	0.070010608	0	0	0	0.099541843	0	0.06271303	0.073499827	0.079566044	0.065065592	0.011058334	0	0.005803856	0.077372063	0.105282381	0.105076838	2.21732E-05	0.005484773	0	0.009831861	0.044094148	0	0	0	0.016590965	0	0	0.063220929	0.031454394	0	0	0	0	0	0.084965015	0.043267302	0	0.062776956	0	0.016675843	0	0.051215923	0.041721361	0.040485066	0	0
1.2.1.-	0.306124788	1.390463867	0	0	0.72915663	0	0.566401739	0	0.192568089	0.41884377	3.83904343	0	0	0	0.965113414	0	0	0.101455913	0.175675198	0.612455862	0.302608149	0.227923828	0.250768283	0	1.185470162	1.091482067	0.326024222	1.153914826	0.361770796	0	0.742571045	2.126385341	0	0.092236306	0.165397096	1.019613292	0	0	0.005677928	1.877321042	0.311537053	0	0.204810434	0.208150386	2.317396109	2.805047318	0.710683506	0	0.800860438
1.2.1.10	0.830118565	0	1.242321533	0.148748621	0.735391747	0.170146311	2.23361038	0	1.770608105	2.28606251	0.672358782	0.565093975	0.348218351	2.410718561	0.406832126	3.030057507	0.112918045	2.02714362	1.661911243	2.319057612	3.109876497	3.329598678	4.647802997	0.903605737	0.636910231	0.079201079	0	1.805299621	2.995587428	1.710664237	0.730085988	2.492656032	1.495022512	1.59032697	1.343138477	2.646254257	0	2.339843242	1.352659393	1.227707082	1.423349867	0	1.293738827	0	0.938711687	3.459534541	1.810209452	1.745638137	1.577877664
1.2.1.11	1.577159495	1.342350484	1.888700179	1.347103329	0.670994007	1.073941434	0.301677758	0.963271196	0.624453175	0.946391836	1.265387561	1.177782247	1.201964064	0.934106123	1.439513995	0.904397958	0.732191999	1.360860499	0.962494563	0.754079993	1.194738077	1.109157974	0.796029261	0.823752393	1.45041971	0.77567676	1.30064154	1.72150602	1.313581622	0	1.934751976	1.887350315	0.88723348	0.84552252	1.012375214	2.264832845	1.017001981	0.428234733	0.467618345	1.088558761	0.636941836	2.09348244	0.865397055	0	0.828344941	2.562521619	1.244500816	1.530716686	1.136435624
1.2.1.12	1.909792949	1.788914641	1.200374262	1.557590547	0.804563355	0.928607497	0.851503876	1.285079792	0.879432622	0.992740461	1.45290951	0.552037485	1.217952104	1.185397474	2.282775596	0.863926866	1.385396976	1.400715909	1.374107116	1.527705657	1.090469919	0.655911349	1.120343425	1.659277173	1.64749225	1.289352633	1.928405396	1.604790436	1.829933992	0.69726428	0.704664519	2.184792048	0.658557317	0.775894545	1.193787535	1.543135475	1.121423446	0.868203489	1.018560027	1.951034251	0.825401987	1.085721607	0.664594584	1.351388201	1.178451389	2.071202353	1.247501947	1.363852365	0.806196437
1.2.1.16	2.805528949	1.923600734	0.146545769	0	0.528125548	0.398824927	0	0.653299519	0.036500089	0	2.683952462	0.365295423	0.732763805	0.217968949	0.814456582	0	0	0	0.365548983	0	0.942818335	0.085486835	0	0	1.83400008	0.256330419	1.712595982	2.194430494	0	2.351261912	1.9209762	1.673429541	0.959245814	0.044319747	0.498652299	1.069473249	0.323802164	0	0.020838162	0.225897305	0.388903441	0	0.96391826	0	2.817077107	2.274591211	0	1.32888094	0.792934098
1.2.1.18	2.141175301	1.21469504	0	0.036288903	0	0.587773337	0.341937455	0	0	1.280731507	1.893497089	0.414680893	0	0	0.395726097	0.41673115	0.25583521	0	0.468393015	0.129290587	0	0	0	0	0.6880934	0.925270697	0	0.493595777	0.308422495	0	1.582086854	0	0	0	0.342336127	0.044409477	0	0	0.138256564	0	0	0	0	0	1.651669285	1.291703034	0	0.810230105	0.423997118
1.2.1.19	0	0.192797648	0	0.162097765	0	0	0.066159659	0	0.053921151	0.103304571	0.039490521	0.193367755	0	0.047844866	0.055176528	0.144257814	0	0	0.192925469	0.03376428	0	0	0	0	0.149656855	0.00021455	0.378279259	0.792297044	0.113805777	0	0	0.733488116	0	0	0	0.699707304	0.055445911	0	0.296686742	0.479805128	0	0.019666592	0	0.064910386	0.025087225	0.514535427	0.183327029	0	0.004380736
1.2.1.2	2.928327344	2.320161435	7.6855502	1.871220568	0	1.232720751	0	0.361747809	0	0	6.823155436	0	2.123494363	0	10.1029787	1.747815626	3.745110917	0.186980184	0	0.919079622	2.564054416	2.703867434	0.944399653	0.996818165	1.246386705	0.703277888	5.355847326	4.905416312	0.999623858	0	0.859586876	6.879216879	0.002993898	0.03560974	0.149960444	5.275459988	1.651797745	0.870890023	2.565080526	2.321549077	0.92644527	5.309737543	0	0	6.150001221	8.762953653	0	0	0
1.2.1.20	0.005100631	0.005147243	0	0	0.010465838	0	0	0	0.034633712	0	0.010849913	0.004855551	0.055467935	0	0	0.048461216	0	0	0.042934104	0.035164933	0.000657119	0.032828061	0.034450101	0.040737809	0	0.015084139	0	0	0.0234887	0.043524515	0	0.037697378	0	0.057804354	0	0	0.046572953	0.005481932	0	0.040981338	0	0	0	0.037650388	0.074359958	0.032687536	0	0.038613432	0
1.2.1.22	0.277935082	0.186411223	0.175991805	0.408380085	0	0	0.483258552	0	0.428636306	0.487646305	0.438829412	0.330789385	0.404250016	0	0	0.077890713	0.493192242	0	0.423712366	0	0	0.355052347	0	0	0	0	0.214157094	0.753458816	0	1.609149336	0.364957756	1.593907353	0.355199645	0.221135092	0	1.067798055	0	0.464709394	0.65225904	1.590938757	0	0	0	0.43563601	0.519113234	1.313831385	0.178013566	0.294722161	0.662196767
1.2.1.24	0.072320499	0.055512673	0.069287488	0.229343939	0	0	0.035304214	0.071895408	0	0	0	0	0.019010047	0.038058868	0.022458123	0.027712932	0.00936618	0	0.037373561	0.070854037	0.068914993	0.048872612	0	0.00661104	0	0.026302444	0	0.082837607	0.06080913	0.065214863	0.329508563	0	0	0	0	0	0.060766191	0	0	0.021881366	0	0	0	0.016941855	0.044064966	0.039108353	0.153923059	0.061601585	0
1.2.1.28	0.238091336	0.71712886	0.111466455	0	0	0.158574016	0	0.111833777	0	0.094061677	0.569793765	0.08544923	0.111589654	0.075858924	0	0	0.116104478	0	0.15170172	0.135186801	0.103313619	0	0	0.120612596	0.199450158	0.0316614	0	0	0	0.076747858	0.150129493	0	0.16137499	0	0.097013477	0	0	0	0	0.15588865	0.004929669	0	0	0.122214787	0.66738854	0.092421629	0.198015021	0.261438042	0
1.2.1.3	2.435069367	3.272249884	0	0	0	1.653249636	1.222548669	0.376735814	2.716561272	0	5.483079463	0	0.867616542	0.153128978	0	0	1.636542564	0	0.664173796	0.680468405	2.159015096	0	0	1.253593111	0.845878038	0	1.642826098	1.26264002	0	1.255923685	0	0.993952573	0	1.575215117	0	1.742518583	0	2.108166356	0	0	0	1.431850806	0	1.211920677	4.940429399	0.712759329	2.478341931	1.074095199	0.942658063
1.2.1.32	0.261714782	0	0	0	0	0	0	0	0	0	0.134268586	0.077577136	0.050557925	0.034685319	0.043766096	0.016943363	0	0	0.03193341	0	0.066076985	0.00103855	0	0	0.049330081	0	0	0	0.058532716	0.046677814	0.038614354	0	0	0.077385279	0	0	0	0	0	0	0	0.04617272	0	0	0.188372263	0	0	0.007069726	0
1.2.1.38	1.721624134	2.376545863	2.214594348	1.402850309	2.438525402	0.495803246	0.060891927	2.111591987	1.978755708	1.763700114	2.332318673	2.242679114	2.689841458	1.608251103	1.682906272	1.585657092	1.590498642	1.246404519	1.450926706	0.973304518	0.907466607	1.813754201	2.23021556	1.515132845	2.531890077	0	2.379771071	2.547027685	0.663803766	0.011045762	2.60443327	1.635627119	1.414952037	2.157718605	1.39332947	1.970742968	1.875755692	0.350112759	0.355846994	0.415278582	0.487320299	0	0.769525166	0.402229777	2.19408818	1.929656655	2.157922166	1.954963233	0.258489937
1.2.1.39	0.437423663	0.878961321	0	0.046155246	0	0	0	0.233536934	0.027483198	0.271532526	0.756421943	0	0	0	0	0.254806169	0	0	0.117724794	0.217703704	0.127617785	0	0.217236338	0.139660191	0.274919698	0	0.308779362	0.077259505	0	0	0.258963289	0.241284143	0	0.212024476	0	0.105001311	0	0.190770049	0.056865278	0.069499902	0.062896512	0	0	0.188819978	0.931081879	1.531987144	0	0	0.040363554
1.2.1.4	0.384047258	1.151994312	0.073607655	0	0	0	0	0	0	0.166704878	0.472039463	0.112575771	0.077416728	0	0.195056308	0.095535795	0	0.101345736	0	0	0	0	0	0.147377951	0.1882258	0	0.115492342	0	0.132485951	0.097429618	0.019609539	0	0.178521891	0.031343761	0.094877673	0.108417806	0.057500364	0.038994074	0	0.126206063	0.140895442	0.013511727	0.019936061	0.185609157	0.615950394	0.124725148	0.105405289	0	0.082530319
1.2.1.41	0.797125934	1.285761316	0.906397514	0.940614102	0.807716678	0.530382117	0.361088901	0.91505633	1.09995291	0.807780273	1.179153207	0.990099139	1.052965784	1.28069605	0.940675921	0.845841256	0.7882254	0.958052131	0.958075783	0.995875874	1.074373164	0.745277083	0.169544512	0.795351808	1.016136767	0.852841848	1.145132265	0.974330212	1.121493735	1.117193537	0.860214195	1.178247952	0.876991146	1.017029216	1.18641148	0.83325411	1.285714923	0.003716841	0	0.512297995	0	0.688433817	0.571002383	0.062057481	1.236423126	0.980595999	0.667231235	0.678423777	0.246830324
1.2.1.43	0	0	0	0	0	0	0	0	0	0	0	0	0	0	0	0	0	0	0	0	0	0	0	0	0	0	0	0	0	0	0	0	0	0	0	0	0	0	0	0	0	0	0	0	0	0	0	0	0
1.2.1.46	0	0	0.09580616	0.087068469	0	0.091637296	0	0	0	0	0.599037033	0	0.123216484	0	0	0.136923629	0	0	0.013972632	0.065731614	0	0.155499102	0.044311031	0.135362948	0	0.115826204	0	0.187255036	0.120141407	0	0.030933408	0	0	0.04465725	0.114978686	0.153592688	0	0	0	0.101512644	0.05012259	0	0.089061391	0.087808453	0.375583988	0.111223591	0	0.050338151	0
1.2.1.5	0.05919185	0.065692833	0.023101842	0.007238381	0.090912389	0.013447049	0	0	0.061187304	0	0.065231089	0	0.058826739	0.043043393	0.082929135	0	0.08526658	0.238696236	0.196206294	0.197411652	0.252248508	0	0	0	0	0.085880128	0.051123269	0.004326492	0	0	0	0.064913964	0.06617307	0	0	0.110295462	0	0.298138335	0.004713335	0.066245534	0	0	0	0.048008424	0.107371279	0.644508497	0.133186685	0.018283979	0.018554036
1.2.1.50	0.001078596	0.000552028	0	0.001742136	0	1.68037E-05	0.002753012	0.001447664	0	0	0.00773625	0.001000061	0.002268875	0.001756458	0	0	0.001866833	0.000663886	0.000898611	0.000500974	0	0.000501565	0.002037497	0	0.000625383	0	0	0.009046936	0.000921358	0	0	0	0	0.001883139	0	0.008715945	0.00129535	0.002442007	0.000302348	0.002329164	0	0.001065719	0	0.000610907	0.009497188	0	0.002622337	0.000425317	0.002664847
1.2.1.54	0.069362242	0	0.031175216	0.172702006	0.119211524	0	0	0.0459927	0.028073884	0	0.0002937	0.097013962	0.071836347	0.020824929	0.101860607	0.017903894	0.028456599	0.029667885	0	0.051061331	0	0.174100478	0	0.108103817	0	0.163639519	0	0.197102467	0	0	0	0.098479891	0	0	0	0.07803477	0	0	0	0	0.171453584	0	0.107877349	0.059982756	0.184737458	0.10166751	0.173820606	0.163293216	0.210132732
1.2.1.59	0	0	0	0	0	0.005034347	0.004618604	0	0.005911347	0	0.013756634	0	0	0	0	0	0	0.002341142	0	0	0.005978571	0.000402203	0.001773222	0.000138312	0.005178807	0	0.006092756	3.12986E-05	0.004622939	0	0.004791492	0	0.004474032	0.003948402	0.005591484	0	0	0.00112881	0	0	0.001724823	0	0.006034527	0	0.005316212	0.002509862	0.026412604	0.032064653	0.015957042
1.2.1.60	0	0.206839999	0.036770147	0	0	0	0	0	0	0	0.719873295	0	0	0	0.047562002	0	0.137070597	0.031311805	0.101063664	0	0.137825223	0	0	0.002085957	0	0.171228659	0	0.444768547	0.058867838	0	0.06059148	0.384253538	0	0	0.244157284	0.601066103	0.021658177	0	0	0.004569046	0	0.11142812	0.152666553	0	0.913007247	0.798027285	0	0	0
1.2.1.65	0	0.053702272	0.043876036	0	0.062182558	0.062350047	0	0	0	0.00329161	0.288453606	0	0	0.029229283	0	0	0.005542766	0.030676657	0	0	0.032313004	0	0	0.043061602	0	0.037353734	0	0.025589803	0	0	0.052926452	0	0.00915141	0.020595863	0.055568308	0	0.02227222	0	0	0	0.009429083	0.005344896	0	0	0.268016341	0.009653828	0	0	0.010373951
1.2.1.68	0.738980356	1.794408835	0.130615949	0	0	0.089221464	0	0.250677257	0.050016654	0.206187542	0.983109524	0	0.142743148	0.132730741	0.163217052	0.10510758	0	0.07345923	0	0	0.209881253	0.004357929	0	0	0.246950452	0	0.396309403	0.203073136	0	0	0	0	0.180349698	0.117668153	0.053739176	0	0	0	0	0	0.017423408	0.062497966	0	0.24891632	0.92759041	0.338631723	0.275861695	0.13221518	0.07243796
1.2.1.70	0.877253324	1.257683414	1.074016252	0.585996741	1.170605279	0	0.60883789	0	0.842469605	0.947499972	0.686918579	0.336957019	0.15122288	0	1.034398405	0.17792947	1.342445538	0.872196997	0.478211768	0.483483905	0.721293814	0.376349474	0.952817891	0.534096409	0.90649411	0.325573635	0.859682413	1.240820808	0	0.858312885	1.162267069	1.143969113	0.3184833	0.523825546	0.492652821	1.014059113	0	0.141380804	1.095013942	0.499220739	0.255100505	0.503504728	0.085949952	0	0.558210226	1.166935244	0.079575205	0.225173321	0.197418471
1.2.1.71	0.192447347	1.199345505	0.22850984	0.274865976	0	0	0	0	0	0	0.420577818	0	0	0.305200516	0	0	0.075697494	0	0.324803972	0.217189055	0.068223097	0.022066581	0.235246777	0.159820085	0	0.091242928	0.39926194	0.965261257	0	0	1.27995279	0.811554757	0	0	0.086979029	0.906056899	0	0.33174875	0	1.018830234	0.271829578	0.239715456	0.287061756	0.279001489	0.591335262	1.172277454	0.280158004	0.198806328	0
1.2.1.72	0.318939041	1.049840276	0.153737507	0.056615059	0	0	0.12095416	0	0	0.100604627	0	0	0.255171265	0.04139129	0.118404188	0.288987316	0	0.049937191	0.055845921	0.185699921	0.341787991	0	0	0	0	0.13243344	0.271506016	0.560292389	0	0.22361551	0.758631807	1.247689489	0	0	0	0.910235777	0.134623261	0	0.349770742	0.733208684	0.03754773	0.229382892	0.062358248	0.049458192	0	1.111785098	0.225225551	0	0
1.2.1.75	0	0	0	0	0	0	0	0	0	0	0	0	0	0	0	0	0	0	0	0	0	0	0	0	0	0	0	0	0	0	0	0	0	0	0	0	0	0	0	0	0	0	0	0	0	0	0	0	0
1.2.1.8	0.733431527	1.376589915	0	0	0.392087967	0	0	0	0.593107857	0	2.339546474	0.157073618	0.570805711	0.170190257	0.688169774	0.441110353	0	0.305968625	0	0.103530965	0	0	0	0.616026204	0.678631904	0	0	0.757078869	0.022176187	0	1.807126229	0.919199405	0.691124748	0.038944841	0.207598888	0.820531625	0.376192099	0.0731231	0	0	0.217287694	0.852720844	0	0.387961035	2.050651211	1.004684613	0.270664084	0.573911988	0.356443058
1.2.1.80	0.000335234	9.50287E-05	0.000353094	0	6.79098E-05	3.9754E-05	0.000788613	0	0	0.000488632	0.00742262	0.001543348	0.001260044	0	0.000783758	0	0.000520512	0	0	0.000189625	0.00113295	0	0	0.000420215	0.000439346	0.000974425	0.000541773	0	0	0	0	0.001472559	0	0	0.001373409	0	0.000840184	5.68261E-05	0.000271345	0	0.001217423	0	0.000666036	0	0.009925988	0.001446939	0	0	0
1.2.1.9	0	0.733320218	0.028241945	0	0.118991455	0	0.126618225	0	0	0	0.10450492	0	0	0.07110039	0.163840219	0	0.058430891	0.380465374	0.344551112	0.591305466	0.462035792	0.14658319	0	0	0.052095746	0.017310173	0.07290273	0	0	0	0	0	0.135309274	0.033847214	0.139141279	0	0.001285	0.012479109	0.167569664	0.066023481	0	0.090661051	0.236796842	0.08772741	0.067222427	0.001731974	0	0.085479423	0
1.2.3.1	0.089564712	0.060680557	0	0.07729397	0.089692204	0	0	0	0	0.992165132	0	0.031060745	0.028336758	0.043680495	0.10820732	0	0.10178676	0.123502086	0.060404966	0.069283528	0.059994774	0.057030577	0.065256691	0.1061158	0.06581627	0	0.003741866	0.084693417	0	0.0107948	0.019057902	0.063047403	0	0	0	0	0.071791192	0	0.078340946	0	0.043257509	0	0	0	0	0	0	0	0
1.2.3.3	0	0.176127066	0.129405148	0	1.154933644	0	0	0	0.145555757	0	0	0.166809247	0.147776432	0	0.002128639	0.050809456	0	0	0	0.000995348	0	0	0.174684425	0.241629459	0.235491487	0	0.23303107	0.059649423	0.655478945	0.116006882	0.038442824	0	0.120217309	0.113139473	0.115725972	0.134618836	0	0	0.102997911	0	0	0	0	0	0.118289147	0	0.120140894	0	1.328208152
1.2.4.1	1.560918776	2.459041123	0.660870228	0.55517657	1.563348842	0.556650641	0.743256818	4.079175997	1.865427056	0	3.926922376	0	0	0.749420111	0	0.099754273	0.985211213	0.7072117	0	0	1.442353217	0.939479418	0	0.047603841	0.063902612	0.08902482	1.751536544	0.875050193	2.432670315	0.063245704	1.182234082	1.211285038	0.590488321	0.879274366	1.163372844	0.689169685	0	0	0.776366126	2.189275557	2.328019117	1.038402247	0	0.444150383	2.192721186	3.16667361	0.880995065	0.371271614	1.600944267
1.2.4.2	0.557771933	0.697662282	0.473526807	1.232306112	1.302174971	0.156555103	0	0.173238756	0	0.181688069	0.966061558	0	0	0	0	0	0.242498152	0	0.334110118	0.490172296	0	0.280303597	0.11466326	0	1.238739825	0.345736872	0.214601209	1.433322307	0.391590432	0.021622064	0.95839351	0.757840828	0.007063489	0.157468444	0.384351525	1.098793192	0.140270145	0.190625356	0.572320761	0.419264689	0	0.716122042	0.275312321	0.110275271	0.795257031	0.93208011	0.139224776	0	0.303198706
1.2.4.4	0	0	0	0.230904516	0	0.200853968	0	0.888037804	0	0	1.299130551	0.709473117	0.733616368	0	0.281547907	0	0	0	0	0.052795333	0	0	0.201439524	0.316886055	0.462318387	0.622451253	0.462732302	0.178394095	0.768230669	0	0	0.087994342	0	0	0.105947205	0	0	0	0	0.141478601	0	0.198956239	0.255126462	0	0.827052572	0.212349172	0.588395199	0.080703035	0.183698368
1.2.5.1	0.198821714	0	0.159954297	0.227695442	1.061988985	0.168899214	0.128719091	0	0.325369191	0.374430057	1.213984637	0.131096259	0.181821041	0	0.755384609	0.074942763	0.090917643	0	0	0.045007705	0	0	0	0	0.7352548	0.113593216	0.151834195	0.500525111	0.228965064	0.06969059	0.88317088	1.30459546	0	0.230383094	0	0.428278669	0.269152456	0.370485115	0	0.283396308	0.173379112	0	0.253954341	0	0.943928805	0.934364185	0.278812692	0	0.28604278
1.2.7.-	0	0.702327245	0.004960603	0	3.165628962	1.621092012	2.24185236	1.597526438	2.103527136	1.190914298	0	0.858194759	1.256938188	0	5.188409762	1.525249462	1.713457787	0.392339814	1.814118538	0.907928206	1.312433321	0.512747315	0.34342207	1.476088701	0	1.827999985	7.361131281	1.815767481	0.796025856	1.293751781	0	0.965817973	0	1.707710874	0.857649031	0.973612018	1.903053043	1.369394449	2.453837706	0.131392672	0	0.85154337	1.40098292	0.632629201	0	1.662648651	0.589265929	0.242243584	0.458413518
1.2.7.1	0.879549783	0	1.094547429	0.503502855	0.171158761	0.629311218	0.120388892	4.852022572	0.405119498	7.1115126	0.32866073	1.056092823	0.790968343	0	0	0	0.502603686	0.086019932	1.867235195	0.844015838	0.02658077	0	1.959938147	1.558680358	0	0	1.456450514	0	0	0	0	0	0.737121896	2.233769706	1.793152155	1.072690098	0	2.080116035	0.457214766	0	0.732363683	0.206835472	0	0	0	0.55933771	0.108050935	0	0.240994527
1.2.7.3	1.454098553	0.477339991	0	0	0.242454685	3.817796652	0	0.035438939	1.416220249	4.594344598	0	6.823873243	4.517687055	1.295105892	7.365466075	4.90222401	4.089075637	0.399855542	1.527951517	3.298878644	2.6662508	1.811353942	1.318754524	0	1.500994039	0	3.840931401	0.969706656	0.242579422	1.367832671	0.441533622	0	2.664520829	2.304979961	0.194338962	1.379787709	0	0.103379182	0	1.412020906	0.148572422	0	0.352986102	3.398631752	0	0	2.063439074	0.983682544	0
1.2.7.4	0	0	0	0	0.036180832	0	0.039308855	0	0.031771067	0.004209722	0.005316786	0	0.050980137	0.018431506	0	0	0	0	0	0	0	0	0.037553123	0	0.017687022	0.040765603	0.007050414	0	0.048103012	0.055192231	0.019435929	0.042962771	0.284868733	0.27650959	0.35176008	0.002588022	0.050483837	0.022259045	0	0.009732385	0	0.053769618	0	0	0	0.004643676	0.046824143	0	0
1.2.7.5	0.266766607	0.015663873	0	0	0.129130773	0	0	0	0	0	0.085768545	0.012479032	0	0.12607567	1.093738147	0.037256003	0.11954941	0.373101453	0.185156988	0.138883579	0.293564101	0	0.036212094	0.034430136	0.029278196	0	0.64410065	0	0.0834772	0.091048	0	0.104307946	0.247177421	0.37748072	0.151676912	0	0	0.173648813	0	0	0.120944272	0.033876214	0.030377287	0	0.038811872	0.091175737	0	0.153005208	0.006466379
1.2.7.6	0.001199127	0.001001389	0.001210708	0	0	0.000147691	0.000987302	0.001187453	0.001308751	0	0	0.000380343	0	0.000844949	0.001311907	0	0	0.00084367	0.000588568	0	0	9.50231E-05	0	0.000733039	0.001028557	0	0.000614072	0	0	2.05725E-05	0	0.000332183	0	0.000394327	0	0.000195198	0.001307497	0	0.000432003	0	0.001202553	0.00078559	0	2.55065E-05	2.68318E-05	0	0	0	0.012403091
1.2.7.7	0.046233764	0	0.033638156	0.03409345	0	0	0	0	0.069636905	1.06877563	0	0.103973596	0.068665297	0.113755094	0.007831906	0.276044405	0	0	0	0.027579999	0.098598685	0	0	0.083250205	0.029338471	0	0	0	0	0.053993457	0.031885246	0.017527815	0.040096651	0.105700866	0	0	0	0.064237208	0.012625969	0	0.112801597	0.030553795	0.047831504	0	0.047407019	0.104046067	0.14349183	0.030616745	0.03479206
1.2.7.8	0	1.477884606	0	0.640136175	0.497962315	1.090755266	0.094553171	0.139095008	0.157582983	2.487586004	2.398695148	1.907540541	1.995694973	0	10.79693626	1.4811964	0	1.039311415	0	2.04588861	0.33610802	0	0	0.979111806	0.285316348	0	2.65871086	0	0.79623287	0	0	0.594584259	0.49133283	1.644245991	1.906764405	0	0	0	0	0.735628606	0.75097121	0.512944304	0	0.592288223	1.105168604	0	0.800075975	1.690076456	0.171526333
1.2.99.2	0.490717192	0	0.071498417	0.742639208	0	0.295308079	0.162540466	0.657583479	1.004785685	4.07745793	1.22745364	0	0	0	0	2.158386238	0.079727293	1.243561901	1.472676061	1.837550695	1.688632216	0.81674533	0.525905067	1.076396233	0.27256371	0	0	0	0	0	0.710737978	0	0.861318922	0.583839657	0.162518506	0.702044155	1.094116127	1.803573672	0	0	0	0.835578441	0.306530612	0	1.488911886	0	1.745339087	1.732480039	0
1.2.99.5	0	0	0.066035143	0.152845607	0.221642033	0	0	0.048535018	0	0.168900458	0.251392215	0.211862953	0	0.041008554	1.78330871	0.158557616	0.135232998	0.092437737	0.183702437	0	0	0.093612202	0.078484638	0.076697483	0	0	0.045414282	0	0	0	0	0.200334541	0.310957755	0.245323742	0.096206824	0	0	0.009077582	0	0.160297246	0.038719919	0	0	0.019895395	0.421072686	0	0	0	0
1.2.99.7	0.102789367	0	0.015775234	0.088052528	0.102481636	0.046850659	0	0	0	0.087052277	0.111694597	0	0	0	1.022201553	0	0.053692766	0	0.008411876	0	0	0	0.048257249	0	0.060690979	0.049126091	0	0	0.001898337	0.060048333	0	0.099770003	0.036960218	0.01739706	0.0247484	0.005157002	0.026673219	0	0.00534055	0	0.038198726	0.032818137	0.03792212	0	0.053406682	0.044840982	0.078370538	0	0
1.20.4.1	1.192927639	1.93475587	1.437076345	0	0.747115935	0.099023966	1.367255122	0.790392812	1.03069432	1.65609111	3.368051199	0.827514594	1.616093939	0.103927848	0.873412896	0.673992822	0.504630619	1.627700041	2.468409262	1.14051018	1.53342067	0.190306372	3.923451572	0.084387955	1.277555186	1.064722172	1.880896047	2.302926707	2.326716683	0	0	1.146115963	0.68115892	0.881710715	1.424279078	2.377133056	0.236353004	0.275784762	0.683365157	1.766343149	1.773221655	1.21131644	2.356372347	0	1.660977816	1.390534405	0.366605038	0.996292691	2.829008371
1.20.9.1	0.011156023	0.003376408	0	0	0.007756836	0	0.016627503	0.01829574	0.003382368	0	0.14404699	0	0.017720303	0.016272216	0	0.006694994	0.00029372	0.024006729	0	0	0	0.018227822	0.003136491	0.009888634	0	0.018203413	0.017913969	0.007472529	0	0.008246318	0	0	0.009697871	0.018309423	0	0.02549593	0	0.009198619	0.004035203	0	0.016848187	0	0.005485889	0.005181452	0.158633646	0	0.016838653	0.014157278	0.017998545
1.21.-.-	0	0	0.009089683	0.008788463	0.015075831	0	0	0.005084893	0.008888106	0	0.011624317	0	0.013290121	0	0	0	0	0.014413568	0	0	0.015912504	0	0	0.004544394	0.003545831	0	0.008748861	0.009468025	0	0	0.012480378	0.002123413	0.009624554	0.002508184	0.000860844	0.01185723	0.000827993	0.016398192	0	0.005824256	0	0	0.008902263	0.013127433	0	0.015918011	0.051187898	0.072277081	0.024865711
1.21.3.1	0.007296105	0.042073736	0.006091535	0.001449844	0.006319127	0.003752184	0	0.007177548	0	0	0.00744822	0.005085008	0.006858042	0.00545204	0	0	0	0.009176178	0.016016622	0.014095558	0.015372051	0.000274835	0.00577824	0.000241393	0	0.000609073	0	0.011282635	0.00226765	0	0	0	0.001904949	0.003402542	0.002252319	0	0	0	0	0.00336255	0.002420772	0.004505749	0	0.005040713	0.007850431	0.003329105	0	0.000357531	0.002860226
1.21.4.1	0	0	0	0	0.211418101	0	0	0	0	0.103080409	0	0.016324595	0	0	0	0.275261431	0	1.587985564	1.445532421	1.338387327	1.302746521	0	0	1.31408344	0	0	0	0	0.044562945	0.099905132	0.187135659	0	0	0	0.108085699	0.287986561	0	0	0.023576568	1.384440151	0.330395472	0.03673038	0	0	0	0.102500993	0.139096057	0.38376309	0.422824452
1.21.4.2	0	0	0	0.743615233	0	0.789493825	0	0.593077932	0	0	0.723474913	0.029291055	0.149404971	0	2.384416789	0	0	0.704535597	1.348635111	0.707309633	1.319253905	0	0.888859974	1.393045644	0	0	0	0	0.717313457	0.759810535	0	0.504560415	0	0.368929017	0	0	0.412413931	5.489794571	0	1.31224331	1.051460134	0.580583216	1.017061844	5.199722734	0	0.412547051	1.237177946	1.464689195	0
1.21.4.3	0	0.022243218	0.04987941	0.004260516	0.007114404	0.010236116	0	0.030528072	0	0.032468392	0	0	0	0.049432908	0	0	0	0.043868606	0.015918002	0	0	0	0.030666706	0.019051397	0.040549836	0.052482974	0.022359266	0	0.039088533	0	0	0	0	0.021361301	0	0.004167047	0.006867485	0.495725085	0	0	0	0.047246901	0	0.047008923	0	0	0.035524611	0	0.044790124
1.21.4.4	0	0	0	0	0	0.354881639	0.286291973	0.044194121	0	0	0	0	0	0	2.507588787	0	0.122904823	0.475938342	0.629998452	0	0.305503454	0	0.588889413	0.668512895	0.292155869	0.008767544	0	0	0	0	0.276662635	0	0	0.023481842	0.122948862	0	0	4.238921176	0.527384411	0.067028826	6.4924E-05	0.087805968	0	2.808802588	0	0	0.521248565	0	0.053223934
1.3.-.-	0	0.041722257	0.023713249	0.021276789	0.032487429	0.016402671	0.017975866	0.034010984	0.026401401	0.01583104	0	0.031584558	0.011027454	0	0.023481736	0	0	0	0	0	0.00327834	0	0	0	0.040961092	0.013244089	0.286324011	0.008391852	0	0.02006576	0.041186126	0.019569035	0	0.008933612	0.042365535	0	0.016617251	0.024017258	0	0.030626182	0	0.017695243	0.016621336	0	0.072461702	0.003339426	0.057713621	0.051777348	0
1.3.1.-	0.248663055	0.260206149	0.682604732	0	0.409692645	0.723680975	0	1.113389817	0.088557193	1.092475479	0.597334582	1.126098479	0.915947414	0	0.448110307	1.112973458	0.949743282	0.4264826	0.998416512	0.480027204	0.285479957	0.888619943	1.081161858	0.673976204	0	0.697232046	0.565069127	0.08859343	0.967606832	0.567951326	0	0.010549699	1.196017038	1.221624475	0.614942329	0	0.758100659	0.086083676	0.638052254	0	0.972529826	0	0.983081082	0.342231479	0.517765113	1.272834499	0.318793469	0.321735977	0.497362946
1.3.1.10	0.000594629	0	4.48395E-05	7.86408E-05	0.003127218	0.001060408	0	0.003090142	0	0	0.014511796	0.002518863	0.002880853	0	0	0	0.002710222	0	0	0.00047444	0.002033229	0.001135774	0	0	0	0	0	0.002374124	0	0	0.000772149	0.001344979	0.002026334	0	0.001256389	0	0.002711395	0.001943846	0.001122523	0.000877966	0.000270859	0.002953248	0	0	0.019809028	0	0.000214504	0	0
1.3.1.12	1.361483474	0.310353068	1.064910126	1.227854632	0.652510137	0.365845475	0.255734576	0.964854917	1.365853544	0.857508414	0.72679357	0.302065119	0.356550845	1.541002819	0.840406114	1.063038786	1.403754431	0.357874834	0.948758448	0.350152378	0.977112586	0.58640707	1.232805605	1.169502279	1.090055925	1.33454703	0.405265497	1.067459942	0.875271949	0.017151655	0.928431507	1.036198056	0.836268676	0.83417104	0.720185066	1.01878506	1.292742151	0.292312179	0.054642521	0.829720731	0.165588914	0.575282942	1.196853609	0	1.001903033	0.885047819	1.119063639	0.84527577	0
1.3.1.13	0	0	0	0	0	0	0	0	0	0	0	0	0	0	0	0	0	0	0	0	0	0	0	0	0	0	0	0	0	0	0	0	0	0	0	0	0	0	0	0	0	0	0	0	0	0	0	0	0
1.3.1.2	0.2396154	0	0	0	0.039073742	0.037145998	0	0.004846236	0.011898622	0	0.10612607	0.053646557	0	0	0	0	0	0	0	0.029289526	0	0	0.009492775	0	0.030600351	0	0.007481952	0.070040197	0	0	0	0.050755149	0.033072806	0.022342032	0	0.05454596	0	0	0	0.010325604	0	0	0	0	0.129192531	0.144924834	0	0.042920858	0.053776269
1.3.1.20	0.02421511	0	0.004628369	0.034323601	0.042169014	0	0.004956359	0.011463271	0.036768039	0	0	0.029704331	0	0	0	0.029084661	0	0	0	0.044049365	0	0.014668185	0.026633907	0.014085843	0	0	0.011908648	0.002223644	0.010055249	0	0	0.02177352	0	0	0	0.045551995	0	0	0.041573815	0	0.015248271	0	0.41414309	0	0.007040783	0.100110473	0	0.031267764	0.012116119
1.3.1.21	0.001317472	0	0.001076341	0	0.000171558	0.00018347	0	0.000104648	0.000635041	0	0.009688746	0	0	0.001303217	0.001206312	0	0.001567598	0	0.001590504	0.001154328	0	0	0	0	0	0	0.001587283	0.000965059	0	0.000969181	0.000831472	0.000291257	0	0.001521849	0	0.000646487	0.0015068	0.000606832	0.001198001	0	0.000954828	0.000895119	0.001241096	0.000857562	0.007677839	0.001059963	0.000388417	0	0.000531151
1.3.1.24	0	0	0	0	0	0	0	0	0	0	0	0	0	0	0	0	0	0	0	0	0	0	0	0	0	0	0	0	0	0	0	0	0	0	0	0	0	0	0	0	0	0	0	0	0	0	0	0	0
1.3.1.25	0	0.749697871	0	0	0	0.131572417	0.041669943	0.122921578	0	0	0.657560014	0	0.114756104	0	0	0.112565206	0.0128899	0	0.091770132	0	0	0	0.016438648	0	0.032362645	0	0	0	0.130249602	0.142662108	0.10776895	0.160389215	0	0	0.001620726	0.138616856	0	0.043267891	0.039349866	0	0.021864162	0.174012521	0	0	0.505629996	0.872915915	0	0	0
1.3.1.26	0.719358374	1.009260407	0.664911805	1.070514403	1.022451439	0.995931154	0.108572773	0.891372526	0.977806041	1.030116565	1.138402479	1.214870754	0.947734656	1.431313313	0.97690698	0.917754782	0.890957326	1.153127981	1.439967545	1.337922594	1.216896382	0.42668676	0.960403023	0.905605908	1.148421776	1.253189437	1.240380819	0.717994479	0.844673897	0	0.893307338	1.051725684	0.795358913	1.070777382	0.78042755	1.099769586	0.839910087	0.180871784	0.503782606	0.991746866	0	1.068598949	0.857024099	0	1.227262507	0.848972068	0.815528741	0.858943921	0.749617135
1.3.1.28	0.271665407	0.873149516	0	0	0.153240164	0.252103081	0	0	0.103204981	0	0.085552718	0	0.146182805	0.174064244	0	0.033206136	0	0	0	0.105980734	0.243644163	0.127667555	0.160982902	0	0.293759428	0.248603363	0.500484608	0.590561781	0	0.127494506	0.176880967	1.00818827	0.04766831	0.150966784	0	0.70228122	0.142171784	0	0.148299817	0.532113537	0	0	0.041330842	0.224393816	0.104311703	0.904486942	0	0.16757038	0
1.3.1.29	0	0.00145322	0	0	0	0	0.002396436	0	0	0	0.019173496	0.000913909	0	0.001360133	0	0.000717164	0.00188366	0	0	0.001415785	0.002562495	0	0	0.000260348	0	0	0	0.001125526	0.000820695	0.001647287	0	0.00233131	0	0	0	0	0	0.001656744	0	0	0.000884967	0	0	0	0.015112982	0	0	0.002368458	0
1.3.1.31	0.005133396	0.015116015	0.016677405	0	0	0.007453623	0	0	0	0.05100183	0.000374756	0.044156351	0	0	0	0	0	0.282842699	0.234110429	0.194684504	0.225952029	0.045781139	0.007351454	0.005541211	0.003620297	0.044288375	0.003557396	0.044544272	0	0.034646523	0	0.027354036	0.03715847	0	0.001525202	0	0	0.023835248	0	0.026930304	0	0.047619414	0	0.031104258	0	0	0	0.012200828	0
1.3.1.32	0	0.063816972	0.054080375	0	0	0.004249049	0	0.032088876	0.073307999	0.059118383	0.259368521	0.060190974	0	0.008818597	0.025543958	0.068954318	0.067715391	0.079060305	0.011724943	0.092598968	0	0	0	0	0.164965659	0	0	0.053496654	0.020077201	0.043981483	0.068766416	0.019214221	0.069385795	0	0.031817168	0	0.064580444	0.059243895	0	0.058614285	0.054893494	0	0.014165715	0.069875179	0.350103283	0.001221291	0.025934034	0.020266042	0.074945554
1.3.1.33	0.028542127	0.024664603	0.035897627	0	0	0	0.07244091	0	0.067198218	0	0.312125585	0.031311379	0.066863653	0	0.054810195	0	0	0	0.049709856	0.079058804	0.008077014	0.065156644	0	0	0	0	0	0	0	0	0	0.003814015	0.078034557	0.037409381	0.065923813	0	0.011764002	0.055047793	0	0	0	0.047934323	0.008232043	0	0.363818532	0	0	0.07244383	0
1.3.1.34	0.241750579	2.161405474	0	0.240242026	0	0	0	0	0.685893847	0.190699195	0.797013769	0.022076459	0.447556899	0	1.152604641	0	0	0.333721909	0	0	0	0.087039429	0.370681932	0	0.192852254	0	1.627921263	0.869448691	0	0.31572535	1.410834544	1.193016228	0	0.149322708	0.114148356	1.108511838	0.047696466	0.062773622	0	0.200262695	0.00065163	0.036790442	0	0.079065493	1.230254255	1.223995841	0.540141296	0.51885831	0.2987541
1.3.1.35	0	0	0	0.008178137	0.002942163	0	0.00540708	0.003858888	0	0.011416691	0	0	0	0.00352453	0	0.004539597	0	0	0.011540242	0.006009089	0.014885874	0	0	0.004654334	0.008833775	0	0.009536264	0	0	0.01573689	0.006927053	0.014080423	0.015227491	0.001202294	0	0.003203759	0	0.012295606	0	0	0	0.009976269	0.013486314	0	0.003535233	0.011914557	0	0	0.007964575
1.3.1.38	0	0	0	0	0	0	0	0	0	0	0	0	0	0	0	0	0	0	0	0	0	0	0	0	0	0	0	0	0	0	0	0	0	0	0	0	0	0	0	0	0	0	0	0	0	0	0	0	0
1.3.1.43	0	0.12388604	0	0	0.01863259	0	0	0.015581156	0	0.034100312	0.069335487	0	0	0	0.066397832	0	0	0	0	0	0	0	0	0.052906306	0.016560203	0	0.052992764	0	0	0	0.063165856	0.061812933	0	0	0	0	0	0.004325957	0.029273526	0.04046369	0	0.048154668	0	0.058335464	0.065889301	0.211739222	0	0.021112817	0
1.3.1.44	0.044879846	0	0	0.046790346	0.016751195	0	0.056009359	0	0.050888507	0	0.046922658	0.025844868	0	0	0	0.041818781	0.045343181	0.314251513	0.320628277	0.155132478	0.163514592	0	0	0.544666099	0	0.025545642	0	0.061923355	0.02046517	0.020253743	0	0	0.00365046	0	0	0.021736607	0.00182465	0	0.065871843	0.093632685	0	0	0	0.020636995	0.015043381	0	0.017167497	0.06772166	0.051932948
1.3.1.45	0	0	0	0	0.008113737	0.011559912	0.00538644	0.010187137	0.009605011	0	0.006711662	0	0	0.009458865	0.010111935	0.008684337	0.003069348	0.00851649	0.004287055	0.008881482	0.011517446	0	0	0.005085326	0.011205745	0.010235122	0	0.003541202	0.007663226	0	0	0.022623755	0	0.005219601	0	0	0.009760488	0	0.011317338	0.010592417	0.007623146	0	0.004225842	0.008969765	0	0	0.006269722	0	0
1.3.1.54	0	0.061562521	0.03855109	0.218537695	0	0	0	0	0	0	0.672067459	0.212750598	0	0.003484014	0	0.516087409	0.029322146	0.774274747	0.690875001	0.694702298	0.402393273	0	0.018110906	0.218246482	0.484974665	0.756635277	0.108384966	0	0.168819483	0.071203782	0.202018355	0	0.283407894	0.158512432	0.27930443	0.08105971	1.081723041	0.061467697	0.589082392	0	0	0	0	0.220471031	0.533239473	1.16333626	0.125324044	0.474407509	0.051549178
1.3.1.56	0	0.00181418	0	0.002731135	0.005558212	9.14245E-05	0	0.007077781	0.001834012	0	0.03037514	0.007023936	0	0.000716723	0.00105852	0.000397952	0.006306046	0.002468775	0	0	0.002167997	0.002904781	0	0.002214436	0	0.004390401	0	0	0.00609111	0	0	0.003040132	0.004698376	0	0	0	0.000550933	0.00355173	0.003961827	0	0	0.000732716	0.003872658	0.000815149	0.035994021	0.002835586	0.001818352	0.000684455	0
1.3.1.58	0	0	0.03449894	0.013858553	0	0	0.020185233	0.005456201	0.035404016	0	0.030008945	0	0.018772516	0.02499786	0.033627714	0.003620178	0.001459037	0	0	0.002126296	0.026670485	0	0	0.009986033	0.007707451	0.000630173	0.021865512	0.011600296	0.009971889	0.026759544	0.014113193	0	0.031627811	0	0.033638038	0.028931642	0.025651271	0	0	0	0.014722382	0.012509055	0.001456797	0.034065005	0.010339433	0	0.035584259	0.014683561	0
1.3.1.62	0	0.024807041	0	0	0	0.025027229	0.002729182	0.031367832	0.004692914	0.020454738	0.111557588	0	0	0.035214458	0	0.018238941	0.041714859	0	0.002068739	0	0	0.035832706	0.002748099	0.004838821	0	0.027425023	0	0.022196009	0.015731764	0	0.024837756	0	0.005085876	0.004114267	0	0.018394352	0	0	0.021787053	0.001879142	0.040701889	0	0	0	0.148657812	0	0.015021705	0.011900293	0
1.3.1.70	0	0	0	0	0	0	0	0	0	0	0	0	0	0	0	0	0	0	0	0	0	0	0	0	0	0	0	0	0	0	0	0	0	0	0	0	0	0	0	0	0	0	0	0	0	0	0	0	0
1.3.1.71	0	0	0	0.000343306	0.000851036	0	0	0.000176556	0.001218476	0.000250502	0.007559043	0	0	0.001117287	0	0.000295924	0	0.00090523	0.000750172	0	0	0.000316334	0.00141199	2.17796E-05	0.000762127	0	0	0	0	0	0	0.000415677	0.000825856	0.00010981	0	0	0	0.001422718	0.001365888	0.000173871	0	0	0.001260352	0.000779709	0.009136454	0	0.000425158	0.000458566	0
1.3.1.72	0	0	0	0	0	0	0	0	0	0	0	0	0	0	0	0	0	0	0	0	0	0	0	0	0	0	0	0	0	0	0	0	0	0	0	0	0	0	0	0	0	0	0	0	0	0	0	0	0
1.3.1.74	1.393609072	0.459632786	0.247722411	0	0.761967074	0.477546352	0.579871743	2.508438883	0	1.544326728	0.978839452	0	0	0	0	0.970866285	0.041195067	0	0.335938868	0	0.102679419	0.593019211	0.083685401	0.985875314	0.143375097	2.004954148	0.51747247	0.192129612	0.477647198	1.625915024	0.348351254	0	1.006969601	1.20742001	1.340388679	0.047105598	2.594443018	1.188893785	0.070089633	0.266501164	0	0.464915004	0.310466439	2.457771682	0.151290392	0.003435631	0.533707039	0.997219043	0.551803792
1.3.1.76	0.337267937	0.36627391	0	0.028068649	0.343754761	0.45576429	0	0.043018029	0.704893623	0.472685437	0.523350606	0	0	0	2.067655498	1.172946069	0.450749004	1.511522393	0.918853033	1.427262815	1.219234925	0	0.31780828	0.174455794	0.188507257	0.442897205	0.615483672	0.522870237	0	0.012027639	0	0.527553791	0.447961922	0.913383172	0.538011117	0.0412848	0	0	1.604576695	0	0.251934916	0.44301566	0.063679552	0	0.020447304	0	0.358000888	0.743292754	0
1.3.1.83	0.00387734	0	0.002609546	0	0	0.00392111	0	0	0	0	0.020426868	0.00366481	0.000652672	0	0.002761155	0	0.033735341	0.00233144	0	0.000648714	0	0	0	0.003353828	0	0.0004755	0	0	0	0	0.001574095	0	0	0	0	0.002898315	0	0.000329212	0.002369911	0.000840178	0	0.003199232	0	0	0.016588293	0.001691781	0.001397878	0.003878379	0
1.3.1.84	0	0	0	0	0	0	0	0	0	0	0	0	0	0	0	0	0	0	0	0	0	0	0	0	0	0	0	0	0	0	0	0	0	0	0	0	0	0	0	0	0	0	0	0	0	0	0	0	0
1.3.1.85	0.017684038	0.00155559	0.024378598	0.024145555	0.021731498	0.024822809	0	0.00217059	0.012353927	0.029515972	0.020953003	0	0.012271807	0.001066127	0	0.030949495	0.01517233	0.005309165	0	0.008146452	0.025879624	0.010294783	0.011309815	0	0	0	0.023142044	0	0	0	0	0.020996647	0	0	0.022981325	0.006915098	0	0	0.025014163	0	0	0	0.018085999	0	0.02837474	0.007167077	0.02752452	0	0.000166706
1.3.1.87	0.433233663	0.111723559	0.032821176	0	0.053085485	0	0	0.017312402	0	0.077675969	0.180183277	0.042341151	0.038759267	0	0	0.078144505	0.038394002	0	0	0	0	0	0.07909149	0.089097941	0.054331584	0	0.162401497	0.325350051	0.031867169	0.062168247	0.062936495	0.678527068	0.024781977	0.035457882	0	0.241940994	0	0.092946674	0.176929118	0.415555877	0	0.004837109	0.106622618	0.130825719	0	0.062296684	0.002616756	0.023182158	0
1.3.1.9	0.749099754	1.441581283	0.939754268	0.147556683	1.251604859	0.316766375	0.591397965	0.178591255	0.058775964	0	1.410938528	0.887792347	1.362488085	0.204212435	0.783888275	0.353845968	0.700942249	0.077079209	0.418779694	0.137281437	0.269168853	0	0.44555187	0	0.051133965	0.155474174	1.129019643	0.383024672	0.670044909	0.413522672	0.064373285	1.23470758	0.234265243	0.1531633	0.442087542	0.404857648	0	0	0.42258121	0.104410098	0	1.418264526	0	0	1.658813937	1.244865709	0	0.26213426	0.739067949
1.3.3.-	0	0.000152894	0	0	0.001649775	4.53241E-05	0.001821989	0	0	0.002289837	0.003478013	0.002575404	0.003820709	0.003281924	0	0	0.000667469	0	0	0	0	0	0	0	0.031709435	0.002301818	0	0	0.000205402	0	0.003417912	0.003270436	0	4.96093E-05	0	0	0	0	0	0	0.000866586	0	0	0.000196319	0.000785923	0	0	0	0.003299086
1.3.3.11	0	0.759993189	0	0	0.180845297	0.03357853	0	0	0.103083591	0.230558019	0.688537986	0	0.05559522	0.053587026	0	0	0.06534026	0	0.142416329	0	0	0.240040624	0.185800272	0.038218947	0.076960752	0.178584602	0	0	0.186243623	0	0.831382175	0	0	0	0	0	0.240973174	0	0	0.224908059	0	0.035523078	0	0	0.259629085	0.693226148	0.069422346	0	0
1.3.3.3	0.915770029	1.385720952	0	0.327085372	0	0.07758788	0	0.04339756	0	0	0.504462651	0	0.063293162	0	0.025253735	0	0	0.185979805	0	0	0	0	0	0.347651441	0	0.317871142	0.845955521	0.605583789	0	0	1.160439579	1.264757421	0.127947759	0.38467916	0.223142422	0.92212337	0.062972372	0	0.154161338	0.498128054	0	0.216464477	0.472365887	0.018272938	0.776306503	1.08313286	0.276599278	0.233940427	0.165803991
1.3.3.4	0.110903497	0	0	0.456038574	0	0.019054493	0.019476413	0	0	0.036256957	0.452304681	0.03650004	0	0.21863372	1.094876252	0	0	0	0.167284647	0.101386449	0	0	0	0	0.938899484	0.126738406	0.008101084	0	0.23156287	0	0.227108618	0.026810265	0	0	0	0	0	0.22839729	0	0	0	0.185498569	0.065210616	0.039461039	0.101430073	0.078750545	0.02834092	0.315198398	0
1.3.3.5	0	0	0	0.037451319	0	0.017996693	0	0	0.103694069	0	0.372653668	0	0	0	0	0	0	0	0.107433133	0.080491899	0	0	0	0	0.105584336	0	0.371841796	0	0.02707609	0	0	0	0	0.012496522	0.121981763	0	0	0	0	0.055029512	0.864970474	0.048749726	0	0	0.418725993	0	0.093326018	0.011589961	0
1.3.3.6	0.019617082	0.010363278	0.001869541	0	0	0	0	0	0	0.02585293	0.027161378	0	0.012731291	0	0	0.000749362	0	0.002711525	0	0.010464475	0	0	0.031967872	0.03498102	0.332251456	0.032533968	0	0	0	0.025351531	0.036248308	0.011198946	0	0.026211451	0	0	0.02045751	0	0	0.012758409	0	0	0	0	0.024784282	0	0.058380146	0.055389065	0.033027509
1.3.5.2	0	0	0	0	0	0	0	0	0	0	0	0	0	0	0	0	0	0	0	0	0	0	0	0	0	0	0	0	0	0	0	0	0	0	0	0	0	0	0	0	0	0	0	0	0	0	0	0	0
1.3.5.3	0.090324605	0	1.052895697	0.752638253	0	0.038450635	0	0.03736289	0.17383245	0.184453667	0.042993515	0.30137915	0.026382498	0.20362336	0	0	0	0.081657466	0.110241598	0.460381246	0.331021825	0.239313519	0.297214784	0	0.151809649	0	0.200210595	1.091647003	0.058218568	0.122957975	0.842911633	0.826982351	0	0	0.266246179	1.071999741	0.044660439	0.093595176	0	0.395458081	0.172533383	0.048491067	0.263631138	0.214104109	0.280109789	1.174157987	0.074735835	0.016294809	0.336666261
1.3.5.5	0.003022368	0.001995018	0.000268383	0.00180504	0.002298083	0	0	0	0.00301616	0.002376658	0.014957417	0	0.000978742	0	0.000243369	0	0	0.002029856	0	0	0	0	0	0	0	0	0	0	0.001513224	0	0	0.002150563	0	0	0.002932332	0.000691772	0.001372896	0	0	0	0.000524788	0.002324453	0	0.001916586	0.019969163	0	0	0	0
1.3.5.6	0.003067914	0	0	0	0	0	0.001499406	0.002258461	0.001108114	0	0.013981625	0.002539839	0	0	0.002523238	0.002074615	0	0.003175713	0	0	0	0	0.001021062	0	0.000179641	0.000595137	0	0.003011365	0	0	0.001166752	0	0.000248492	0.001627877	0.00146261	0.000800982	0	0	0.002806187	1.39003E-05	0	4.30001E-05	0.000551415	0	0.017333295	0	0	0	0.002417988
1.3.7.2	0.001367936	0.00156078	0	0	0.001214682	0.00010879	0.000852534	0	0	0.001199088	0.009849265	0.000357568	0	0.000176364	0	0.001089216	9.80116E-05	0	2.65068E-05	0	0	0.001507041	0.001592068	0.000850574	0.000864375	0.001397242	0.00068943	0	0.001246494	0	0.001560681	0	0	0.000972594	0	0	0.000662201	0	0.001553326	0.000218725	0.000681463	0	0	0	0.00904714	0	0	0.001030186	0
1.3.7.3	0	9.38081E-05	0	0	0.001381958	0	0	0.001004145	0	0.000271451	0.008161233	0.000532542	8.0181E-06	0.000262687	0	0.000651785	0	0.001375448	0	0	0.000727945	0	0.000563942	0	0.000261806	0.000227425	0	0	0.001577469	0	0	0.001528928	0	0	0.000803668	0	0	0.001567184	0	0.000654195	0.000266398	0.0008567	0	0.000931282	0.008761787	0.000123819	0.000265277	0	0.001606031
1.3.7.5	0.000516693	0.001309077	0.000342863	0.001602582	0.001325	0.001418598	0	0.001458024	0.000812569	0	0.007661013	0	0	0.000677413	0	0.000997475	0.000605632	0	0	0.000143236	0	0	0	0	0.000730971	0.000368798	0.001165557	0.001583041	0.001476052	0.000384328	0.000688947	0.000715619	0.000463585	0	0	0.000675878	0	0	0.001273839	0.000765354	0	0.000251803	0	0.001433634	0.00765338	0	0.000280602	0.000604595	0.000933504
1.3.7.7	0	0.00415586	0.002923134	0.002259417	0.004720824	0	0	0.002255896	0.00465938	0.00343065	0.028654049	0.000573482	0.003961061	0.003718309	0.002994006	0	0.001812108	0.002654764	0	0.00285425	0.004480883	0	0.000797792	0.002915884	0.004591558	0.002977038	0	0.004085613	0.001547847	0.002645514	0	0	0	0	0	0	0.002078603	0.002296674	0.000396592	0	0.004318671	0	0.004653197	0.002246559	0.025856712	0.000831058	0.00414888	0	0
1.3.7.8	0	0	0	0	0	0	0	0	0	0	0	0	0	0	0	0	0	0	0	0	0	0	0	0	0	0	0	0	0	0	0	0	0	0	0	0	0	0	0	0	0	0	0	0	0	0	0	0	0
1.3.7.9	0	0	0	0	0	0	0	0	0	0	0	0	0	0	0	0	0	0	0	0	0	0	0	0	0	0	0	0	0	0	0	0	0	0	0	0	0	0	0	0	0	0	0	0	0	0	0	0	0
1.3.8.1	0.857188493	0.076572446	0	0.246946539	0	0.818897665	1.074813034	2.140675657	6.665435922	2.545912033	0.671811554	0.104081681	0.088890901	0	0.713865296	0.640760949	0.407671883	1.194744229	2.224692026	0.635451551	1.739555481	0	0.64493464	0.305156027	0	0.407300551	1.452247155	0.493685128	0	0	0	0	1.342647583	1.688012042	1.236546079	0.845271885	1.041033739	0.381867932	2.741183805	0	0	0.295287422	1.392589553	2.027165209	0.728173213	0.769415101	1.821224232	1.801402917	0
1.3.8.2	0	0	0	0	0.005972963	0	0.038930195	0.098394665	0.069620093	0.022060371	0	0	0	0.063652028	0.024396216	0.041440417	0	0.052110438	0.157261996	0.122230592	0.094566642	0.048836411	0.081842587	0.060503753	0	0	0.428594156	0.049894439	0.048400272	0	0.031945427	0.026284435	0.048691359	0.16507843	0.149438356	0	0.057606996	0.020058162	0.102529801	0.007836836	0	0.10206209	0.049291272	0.042500542	0.004486459	0	0	0	0.128068305
1.3.8.3	0.01045134	0	0	0	0	0.006752322	0.007066353	0.004853809	0.004010621	0.007565455	0.068732342	0.000295089	0.011235238	0.006972581	0	0.012641291	0	0	0.009541053	0	0.002355377	0.010875106	0	0.01293995	0	0	0.007651417	0.011929034	0.002102857	0.013576748	0.012129096	0.012756044	0.011329057	0	0.000875535	0	0.007915793	0.008835567	0	0	0	0.006843542	0.010996502	0.012319349	0.068592346	0.003544589	0.01188657	0.01405443	0
1.3.8.4	1.184716699	0.684301204	0.478500964	0.199183567	0.12930036	0.400221593	0.032030765	0.150860429	0	0	2.771181752	0.50536991	0	0	0.001977881	0.342710269	0	0.207843995	0.265477534	0.198313582	0	0.03084388	0	0.006690511	0	0	0.370687619	0	0	0.277006453	0	0	0	0	0.140035204	0.300189749	0	0	0	0	0.37334083	0.469453203	0	0	2.230539858	0.411975782	0.20906053	0.333599301	0
1.3.8.6	0.892152355	1.007743085	0.103502807	0	0	0	0.211059755	0.094236468	0	0.17526129	0.844837014	0.129868634	0	0.051392716	0.212596827	0.062504213	0.221716124	0	0	0.008244532	0.19970648	0	0.076521589	0	0.678328656	0.119343541	0.485228568	0.142721537	0.16229148	0	0	0	0	0	0	0	0.037367136	0	0	0.189761154	0	0.018882974	0	0	0.916072798	0	0.22496661	0.452910765	0.01976034
1.3.8.7	3.888132641	1.195448997	0	0	1.39434307	1.701563804	0.800797009	0	1.657545083	1.235715052	7.577247127	0.485640046	1.688924401	0	0	0.162897542	0	1.130914917	1.24439336	0.529146018	0	1.075214476	0	0.469260325	2.122224611	0.104465467	0.856182889	0	1.550080168	1.436459462	0	0.592325385	0.027161585	0	0.984404061	0.404550643	1.359305769	1.069377151	0	0.789085	0.45404227	0	0	0	5.595544907	0.538218023	0.922836473	1.098003161	1.512470358
1.3.8.8	0.035639596	2.66657074	0	0	0	0.245657742	0.27786651	0.115857366	0.276621356	0	0.448943543	0.033742651	0	0.252985308	0.258654556	0.260036311	0.094945591	0	0.003739518	0	0	0.169525993	0.073272775	0	0.117567051	0	0	0.093218599	0.171380865	0.212861543	0	0	0	0.200951873	0.195729291	0	0.051044933	0.112137101	0.059960927	0	0.032125982	0	0.050774654	0.032460159	0.538083103	0.027471285	0.394616902	0.030265105	0.193655697
1.3.8.9	0	0	0	0	0	0	0	0	0	0	0	0	0	0	0	0	0	0	0	0	0	0	0	0	0	0	0	0	0	0	0	0	0	0	0	0	0	0	0	0	0	0	0	0	0	0	0	0	0
1.3.98.1	0.667927731	0.69179216	1.039979151	1.015360288	0.960572362	2.378288431	1.096505005	1.195595258	0.823120801	0	0.974503707	2.204727807	2.099908078	1.855259887	1.264274987	1.004389233	0.734851359	1.278197895	1.508124144	0.879975737	1.102048053	1.3641678	1.212652631	1.206923478	1.195286139	1.327470067	1.017407162	1.063423995	2.30572353	1.35101227	1.551738033	1.18350403	0.639882836	1.258889251	0.638137672	0.952187427	0.766320573	0.886173574	0.890794448	1.744921951	0.11301672	1.373483765	1.157687828	1.032127661	0.954132881	1.014559204	0.753866523	0.823977953	1.461405944
1.3.99.-	6.137087059	10.62072318	0.798504458	0	0	2.403297068	2.702645578	0.988883301	0.543480024	1.616223871	8.108781401	0	0	1.665960442	1.768654916	0	0	0	2.134753004	1.579693414	0	0.416960507	0	1.641286962	0.358983233	0	4.712645373	3.424049465	2.090059516	1.861025329	1.705028617	1.439899181	0	1.119887361	0.943057277	2.065801823	0	0	1.440179629	0	0	2.594817155	0	2.218702893	8.850449314	3.07296864	3.951892012	0.924914387	1.005143844
1.3.99.1	2.487822708	5.430718762	1.760329831	0.95002811	3.721990116	0	1.185102448	0.08972261	2.660064796	3.985009144	5.917743918	2.949601755	0	0	5.744761576	0	1.708744039	3.94707394	4.137639082	0	2.851274566	2.622258707	0	0.903900153	0	0	4.535093941	6.342890737	3.680463362	2.370021752	0.504157107	1.071896	0	0.512688124	0	1.602832643	0.743089664	0	2.333259507	0	5.09711065	0	4.672812419	1.744804898	0.150838712	3.978282862	2.250290629	2.486334875	3.812752548
1.3.99.12	0.014010381	0.005431301	0	0.018343179	0	0	0	0	0.011755378	0	0.001977017	0.016329765	0	0.007153451	0.001356653	0	0.017013494	0	0.018834069	0	0.007641921	0	0	0.001933572	0	0.016851584	0.010458036	0.01237085	0.001220968	0.005684205	0	0	0.002541641	0	0.006563724	0	0.019567219	0	0.009200398	0	0	0.014800305	0	0.005225668	0	0.010595112	0.066345925	0.073780401	0.023793705
1.3.99.16	0	0.209089802	0	0.570973973	0	0.242174629	0	0	0.519491035	0	2.937983516	0.587951622	0.364162094	0	0.261520257	0	0	0	0	0.786255775	0	0	0	0	0.62106745	0.490676133	1.176341573	0	0	0	0.213420738	0.660836631	0.164700536	0.66265218	0	0.534051642	0.062076384	0.212221629	0.746500108	0.848860902	0	0.721308376	0.251221372	0.018512866	3.04586973	0	0.352701636	0	0
1.3.99.22	2.001896965	1.53322466	2.321570866	1.033852289	1.161733504	1.554065473	2.123084809	2.411989981	2.243854629	2.343066286	2.483866168	1.264252111	1.62430546	1.442307792	2.594974868	1.932038045	1.809318814	2.203054167	2.236314672	1.515759655	1.962138974	0.959653925	0.838454178	1.482702973	0.840994179	1.819966155	1.622867638	2.468076694	0.836752232	1.559469927	1.813913622	2.14671729	1.723055755	1.641478938	1.673141999	2.656121808	2.454106051	2.131721658	2.222292279	1.280414181	1.581619235	1.09039241	0.494327221	1.384227578	1.986970274	1.925994451	2.096833034	2.319847195	0.975358026
1.3.99.23	0.038901965	0.029875617	0.048271626	0	0.082518108	0.07304152	0.024504951	0	0.067377735	0	0.0114361	0.445614786	0.446630659	0.093769654	0	0	0.017137975	0.064057639	0	0.061904675	0	0	0.010136137	0.050195727	0	0	0	0	0	0	0.032114531	0	0.051620795	0	0	0	0	0	0	0.054722038	0	0	0.056194058	0.098219737	0	0.091111845	0.066895852	0.081733239	0
1.3.99.26	0	0.091898259	0.003048435	0.068794361	0	0	0.045648399	0.10478881	0.097204265	0	0	0	0	0.11750294	0.05830009	0	4.81608E-06	0	0.075599344	0	0	0.065740659	0	0	0.556545024	0	0.32242302	0.011426575	0	0	0	0.008298873	0	0.091978921	0	0.102252581	0.057948854	0	0	0	0	0.051257001	0.023859628	0	0.087016885	0.074748805	0	0	0.086728164
1.3.99.27	0	0	0	0	0	0	0	0	0	0	0	0	0	0	0	0	0	0	0	0	0	0	0	0	0	0	0	0	0	0	0	0	0	0	0	0	0	0	0	0	0	0	0	0	0	0	0	0	0
1.3.99.4	0.096298527	0	0	0.012397837	0.04307134	0	0.050992737	0.033598479	0	0.046211947	0.031957772	0.106483495	0.087784813	0	0.097245936	0.053418556	0	0	0	0	0.021432239	0	0	0.050727609	0.154126048	0	0	0.089428449	0	0.112353403	0	0.000127521	0	0	0	0.012669477	0.019066081	0.049275207	0	0.078517848	0	0.078976403	0	0.080150883	0.098469565	0.008853602	0	0.0972427	0
1.3.99.5	0.063080415	0	0.202232247	0.3946389	0	1.629199117	0.051308185	0.204819706	0	0	0	1.723238013	1.976250543	0	0	0.171708356	0.080903963	0	0.347144783	0	0	0	0.331411944	0.188742119	0.316040093	0.236766986	0.246560906	0.178889174	0.302882889	0	0	0.124826475	0.06454374	0	0	0.147485798	0	0.086642587	0	0.110277934	0	0.28818776	0.115936687	0	0.370319813	0	0	0.138483421	0
1.4.1.-	0	0.07467475	0.060239131	0	0.02283826	0	0	0.05689578	0.107544335	0	0.05444101	0	0	0.057783395	0.997423387	0.048909174	0.106213217	0	0.037374614	0	0	0	0	0	0	0.029824554	0.026744059	0	0.050753626	0	0	0	0.110135722	0	0.037193801	0	0.091813274	0	0	0.041833138	0.024944867	0	0.072440541	0.037009116	0	0.020946705	0	0	0.01684939
1.4.1.1	0	0	0.071289846	0	0.335950554	1.006963147	0.828956338	0	0.743255042	0.230561189	0.672226607	0.825498698	1.068293921	0	0.797492765	0	0.295940329	0.68367856	0	0.132241335	0.080008322	0	1.047232182	0.186952436	0.361450661	0.354044132	0.247803893	0.323598044	0	0	0.305027296	0	0.326057223	0	0.380146641	0	0.087491032	0.240202779	0	0.646790136	0	0.394137225	0.882584381	0.625594204	0.82427854	0	0.098861759	0.450913661	0
1.4.1.13	3.259663183	5.23930071	0	0.512474643	1.196195472	1.899499721	3.271215432	4.819848295	5.342201934	2.528703946	5.618902352	6.934965779	5.520935413	4.928744961	3.60462349	4.579074263	3.890513887	4.746329042	5.084914308	3.635092886	3.39487098	6.000316246	5.342329998	3.32955622	2.202411496	1.502230658	4.266398992	3.195178539	2.217554728	2.435130763	1.657896064	5.015914815	2.488653743	5.511892579	5.544739596	4.45943601	6.703195661	0	1.962171476	3.382348075	0	0.720355869	3.260375205	3.47224213	5.7875556	4.488964952	4.930982188	2.624549475	1.765864448
1.4.1.16	0.207258928	0.047664035	0	0.355663273	1.345529736	0.094010803	0.248183138	0	1.048903101	0.33799723	0.321351393	1.298270645	0.755674103	0.343491028	1.325865324	0.878913438	0.145502834	0.230506858	0.616264599	0.111753654	0.536947821	0.071319825	0.953718989	0	0	0.158114624	0.781694868	0.078354434	0	0.121507825	0.28627211	0	0.282533328	0.444430941	0.139044856	0	0	0.072909194	0	0.004302694	0.161950407	0.112962197	0.415230823	0	0.172536152	0	0.600988961	0.802080599	0
1.4.1.2	0	0.250583523	0.170958252	0.115338593	0.089382794	0.184536305	1.039498512	0.284662747	0.02041346	0.18766202	0.493023068	0.273817811	0.098433975	0.02086124	0.059509929	0	0.235902565	0.475891188	0.242952916	0.387464771	0	0	0.077022423	0.00684397	0.108529501	0.393529512	0.424001854	0.187569494	0	0	0.179265146	0.304650301	0	0	0.075267257	0.030430694	0	1.027500842	0.85454394	0.28511857	0.265478899	0	0.148586884	0	0.611232259	0.429387928	0	0.248427864	0
1.4.1.20	0	0.000971746	0	0	0	0.002236895	0	0.002206166	0.000283299	0.000194184	0.010180244	0.000402792	0	0.00177988	0	0	0.000307484	0	0	0	0.00176798	0.000623228	0	1.397E-05	0	0	0.002320704	0.002033349	0.001423223	0	0.00047934	0	0.000828812	0	0.001411254	0.001872546	0.001940933	0.001236723	0.001465498	0	0.001101145	0	0.000553087	0	0.008246216	0.000763785	0	0	0
1.4.1.21	0	0.857020149	0.177110111	0	0.101557736	0.13961838	0.1073828	0	0	1.185998559	0.862139288	0.277225979	0.328078117	0	0.010223698	0.171787711	0.205311528	0.132007972	0.261201942	0	0	0	0	0.180041935	0.296965089	0.149111811	0.194630134	0	0	0	0.116974735	0.078944437	0.046791773	0	0	0	0.498297128	0	0	0.222383003	0.062170133	0.076706095	0	0	0.820606761	0.301311461	0.058362012	0.017379466	0.029244112
1.4.1.3	0.893549083	1.341960013	0.07909894	0.220002516	0.230206959	0.195294096	0.124618666	0.057251075	0.234490629	0.041485235	0.962667868	0	0.220174302	0.009957561	0	0.027875749	0.457165613	0	0.098685776	0	0.37388074	0.154820738	0.019739931	0.052961541	0.026626988	0.775477972	0.16723579	0.142645692	0	0.088220243	1.163846704	0	0.36481804	0.134192684	0.398823554	0.040293931	0	0.140310017	0.243294058	0	0.157961039	0	0	0.284862293	0.851656007	1.01316055	0.035542257	0.195827223	0.056080769
1.4.1.4	1.470103434	1.164020745	0.522841751	1.445067463	0.916480864	1.595055048	0.411420451	1.370565149	1.43766321	0.495715027	0	2.154256356	1.497563348	0.458013437	0.80907214	0.501193645	0	1.198737406	1.197575635	0.656740674	0.809104806	1.141682976	0.603395479	0.593015122	0.611766757	0.351193504	0.863092319	0.30763925	0.780563412	0.138170642	0.163714037	0.965884431	0.782223414	0.592829216	0.621633326	0.920347875	1.053328471	0.376953752	0.162310551	0	0.161204611	1.036464781	1.152635979	0	0.30018705	0.81479261	0.679689724	0.942994733	0.33827113
1.4.1.8	0.020599699	0.005026053	0	0.006602104	0.017134821	0.008759753	0	0.002311819	0.002888837	0	0	0	0.002059612	0	0	0.001977305	0.007688133	0	0.01464238	0.006131106	0.014805854	0	0.010950671	0	0	0.007265108	0.012136269	0	0.004088597	0.002757355	0.014388346	0.011107637	0.014216611	0.008914871	0	0.010913007	0.012865333	0.016534294	0.00477692	0	0	0	0.004668334	0	0	0.002960741	0.074737417	0.069670462	0.000441467
1.4.1.9	0	0	0.113374535	0.045581395	0.019370277	0	0.073036315	0.050346117	0.088253044	0	0.135904489	0	0	0.085653921	0	0.283194307	0.115684147	0.047398089	0	0.090863864	0	0.095585706	0.018239664	0.124821932	0	0	0.351046721	0.014310462	0	0	0.04991336	0	0.111367563	0	0.107920738	0.095065219	0.130391789	0.055026111	0.070237445	0.063774988	0.057690664	0.034980324	0.017653855	0	0.135491984	0	0.059056542	0.058676736	0
1.4.2.-	0.008922546	0	0	0.013840903	0.01040804	0	0.001123006	0.001201475	0	0	0.059525421	0.002007818	0.005449976	0	0	0	0.01308838	0.00514901	0	0	0.00565085	0.006171465	0	0.002891614	0.00228649	0.006508473	0.005673396	0.006709315	0.008187821	0	0	0	0.012298122	0	0	0	0	0.014135752	0	0	0	0.008274063	0	0.012609086	0.052252092	0	0.075851233	0.058756845	0.002310348
1.4.3.-	0.096251931	0.279438942	0.399240471	0	0	0	0.06978061	0	0.418548053	0.167503258	0.746993569	0	0.226439341	0.23752121	0.046182443	0.298932885	0.040722093	0.109623161	0.325143364	0.105947404	0	0.392692074	0	0.005910784	0.258575094	0	0.20035343	0.678861367	0	0.158025557	0.018350224	1.114624093	0	0.419474479	0	0.239148545	0	0.192219972	0.055391648	0.570034335	0.070368114	0.702619995	0	0	0.642312269	1.649944302	0.090101087	0.572692586	0
1.4.3.1	0	0	0	0	0	0	0	0	0	0	0	0	0	0	0	0	0	0	0	0	0	0	0	0	0	0	0	0	0	0	0	0	0	0	0	0	0	0	0	0	0	0	0	0	0	0	0	0	0
1.4.3.10	0.002404527	0.005793891	0.000408355	0.0034284	0	0.00265862	0	0	0	0	0	0.007909819	0.000747842	0.002188711	0	0	0.007038241	0.0194567	0.023215266	0.019500673	0.008191235	0.006131163	0.008156076	0	0.065591615	0	0	0.006076499	0	0	0	0	0	0.00382153	0	0.00124537	0	0	0.008196691	0	0	0.004359248	0.00472916	0.001488925	0.004228075	0.002940546	0.006153474	0.00010783	0
1.4.3.16	1.187306293	1.26538377	0.353172591	0.039361176	0.976901388	0.797710644	0.500395297	0.622061036	0.806960119	0.61088461	1.063808467	0.701906619	1.26393007	0.274109728	0.739218776	0.448260668	0.356030027	0.922351411	0.939611169	0.915660784	1.016121728	0.989897013	1.233540495	0.321582452	0	0.311969357	0.892571039	0.607809523	0	0	0.323823481	0.863765992	0.824089082	0.827397418	1.008849649	0.635886518	0.113326601	0	1.342545701	0.38089185	0.080416497	0.072501492	0.741145717	0.356206579	0.933603313	0.459114517	0.084545007	0.752698228	0.439133358
1.4.3.19	0.977825095	1.281204153	0	0	0	0.165252009	0.182586487	0	0.267873385	0	0.831589045	0	0	0	0	0.265126882	0.27323051	0.129589042	0	0.06966929	0	0.013355132	0	0	0.570334761	0	0.20060481	0.108834223	0.139508508	0.232507444	0.846852659	0.163952055	0	0	0	0.05068093	0.274011705	0	0	0	0.15065022	0	0	0	0.662593334	0.16300649	0.455289765	0.165648459	0.054958227
1.4.3.2	0	0	0	0	0	0	0	0	0	0	0	0	0	0	0	0	0	0	0	0	0	0	0	0	0	0	0	0	0	0	0	0	0	0	0	0	0	0	0	0	0	0	0	0	0	0	0	0	0
1.4.3.21	0.193217862	0.625553356	0	0.113115303	0.014493405	0	0.013458412	0	0	0	0.018920257	0.093385074	0	0.078621646	0.107746173	0	0.103924453	0.094206821	0.075261835	0	0.081676498	0.0486904	0.005614459	0.091118599	0.044316511	0.037927959	0.229457856	0.115656378	0	0	0	0.454480048	0.017430368	0.107625282	0	0.304709727	0	0	0.112132332	0.310432939	0.089072777	0	0.115089008	0.014236133	0.028618607	0.818834953	0.094289787	0.048003596	0.035338628
1.4.3.3	0	0	0	0	0	0	0	0	0.004418554	0.032661779	0.031950797	0.013221627	0	0.018093531	0	0.010546606	0.028511447	0.004580922	0	0.008847614	0.005977421	0.018214526	0.00822996	0	0	0.03420335	0	0.041386629	0.019739837	0	0	0	0	0	0	0	0.011849401	0.005029317	0	0.025962073	0	0	0	0.010233965	0.019675649	0.005424644	0.052495695	0.028457488	0.014696283
1.4.3.4	0.069273012	0.027397496	0	0	0.080618563	0	0.144840237	0.18291852	0	0.162905586	0.139266627	0	0	0	0.193230676	0.265982749	0.172509383	0.553931837	0.281063457	0.207044821	0.320033335	0.165845582	0.194017386	0.154375956	0	0.049460508	0	0	0.197993785	1.155704794	0.019657531	0.117036782	0.147031049	0	0	0	0	0	0	0.0916312	0.037513986	0.004501573	0	0	0.1858034	0	0.200580298	0.027994027	0
1.4.3.5	0.626284229	0.943950959	1.023063087	0	1.094583832	0.271349916	0.192569806	0	0.290283027	0	0.582623435	0.908471298	0.493172428	0.156180778	0.07465685	0.072183597	0.451483945	0.28781535	0.005729685	0	0	0	0.296501908	0.11666399	0.016360383	0.138088877	0.641808145	0.825810202	0.383849479	0	1.309093755	0.872072737	0	0.239227087	0.244918323	0.879924085	0	0.15393565	0.490449622	0.732291109	0	1.032872009	0.07395278	0.413706977	1.279788547	0.443037639	0.281672531	0.452556502	0
1.4.4.2	1.664598611	0.564265565	0	0.618225495	2.376698925	1.098858454	0	0.077222292	0.425125736	0.124473698	0.885816743	1.452694935	1.080472685	0	2.031162375	0.627438101	0	1.551997824	1.274012947	1.439378644	1.536345831	0	0	0.421536785	0.769456803	0.559476004	0.376750988	0.666389639	0.513947291	0.115037805	0.971970793	1.481769486	0.129403496	0.188112716	0	1.075307687	0.491040555	2.159843186	0	0.534604447	0	0	0	0.247767061	1.614540465	1.201191583	0.032517355	1.171967335	0.437556938
1.4.7.1	0.926314945	0	0	0	0.674872508	0	0.065133956	0	0.550805323	0	0.705980392	0	0.382860591	0	0	0.339360148	0	0.411069151	0	0	0	0.772424066	0.251477007	0	0.001174973	0	0.279046965	0.319690438	0.345571655	0	0.101527548	0	0.63441911	0.370797601	0.106008277	0	0	0	0.292247205	0	0.367876188	0	0.391762945	0	0.150328498	0.244075297	0	0.354136296	0
1.4.9.1	0.019435538	0	0	0.042365494	0.046464279	0.139651512	0.01567368	0.115815558	0	0.038339416	0.398011908	0.017189877	0.099769199	0	0	0	0.026414932	0.093185441	0.112517971	0.071759028	0.084599488	0.035571965	0.04415121	0	0.001913919	0.151471054	0	0	0	0.09622138	0.139298348	0	0	0	0.090758005	0	0	0.086073834	0.108322391	0.114056123	0	0	0	0.104118139	0.311901578	0	0.037247183	0	0.012362734
1.4.99.-	0	0.005880979	0.02199574	0.019516268	0.008908065	0.002676753	0.010634808	0.012417907	0.006119232	0	0.02324856	0.021344066	0	0	0	0	0.056102357	0	0.020974821	0.018058608	0	0	0	0.0046809	0.003839035	0	0.010602979	0.003510355	0	0.004800923	0	0	0.004112678	0.019577393	0.006126139	0.004966134	0	0.020905552	0	0.017193863	0.017550542	0.019109084	0.016339301	0.01182089	0.012745885	0	0.002012739	0	0
1.4.99.1	1.694422373	1.052698797	0.138406846	0.638449215	0.705100404	0	0.748490349	0	0.28482714	0.445654239	3.72199182	0.597944452	0.840007699	0	0.459746872	0	0	0	0	0	0	0.414771115	0.853690424	0	0.259911846	0	1.02676229	1.606098723	0	0.119883063	0.668726348	0.846915396	0.388922485	0	0.20958121	1.122122657	0.321792834	0	0	1.184714735	0.834069661	0	0	0.150040252	3.950489254	2.344864069	0.870439545	0	0.926363979
1.4.99.5	0.039080066	0.05337399	0.00219087	0.030382921	0	0.028140504	0	0	0.031954626	0	0.0417654	0.086540115	0.034732317	0	0	0	0.026411018	0	0	0.05704812	0.071137166	0.094122757	0.070122146	0.001039549	0.069431753	0	0	0	0.085823967	0	0.007180304	0.008624925	0	0	0	0.081242989	0.032384332	0.088399268	0.044115172	0.037874524	0.03898279	0.043451936	0.034747665	0	0.064367413	0	0.031175974	0.033576721	0
1.5.1.-	0.153364682	1.043000678	0.277051455	0.053916514	0	0	0	0	0	0	0.307877515	0.036325441	0	0.413040358	0	0	0.150710572	0	0.049733298	0.031102776	0.250076724	0.073504397	0.411253252	0.127192851	0	0	0.4976934	0.95121225	0	0	0.048312147	1.431120939	0	0.431808912	0.292388214	0.967769597	0	0	0	0.807619631	0	0.163626232	0	0	0	1.772884416	0	0.484060035	0.319115416
1.5.1.10	0.015134399	0	0	0	0.017887463	0	0.012791647	0.003468245	0.00095363	0	0	0	0.001030652	0.008441504	0.001993441	0	0	0.00890601	0.013476419	0	0	0.004073951	0.016006056	0.014353213	0.013122934	0	0.012627123	0	0	0	0.011917875	0.010292652	0.005440279	0.009855629	0	0.003170728	0	0.009601465	0	0.01646101	0.006976139	0.007131676	0.013470927	0	0.01383552	0	0.016781253	0.013020931	0.01604877
1.5.1.12	0.785443457	0.223251295	0.376443508	0	0.898558136	0	0.247897209	0	0.176040208	0.096982304	0.437469726	0.405467383	0.040395982	0	0	0	0.222219047	0.214444468	0.044026651	0	0	0	0	0.688405435	0.437442174	0.002982084	0	0.587938904	0.218961173	0.010894937	0.397455904	0.13763489	0.165886151	0.153783757	0	0.455442518	0	0.073665035	0.226492382	0.07282794	0	0.028563168	0	0	0.689356578	0.182641249	0	0.130111789	0
1.5.1.15	0	0	0	0	0	0	0	0	0	0	0	0	0	0	0	0	0	0	0	0	0	0	0	0	0	0	0	0	0	0	0	0	0	0	0	0	0	0	0	0	0	0	0	0	0	0	0	0	0
1.5.1.19	0.013327214	0	0	0	0.001896678	0	0	0	0	0	0.0069086	0.001957987	0.013149173	0	0	0.013927567	6.4698E-05	0.001947493	0.013772329	0.010095937	0	0	0.001091759	0.000726045	0.0094832	0	0.009910598	0.002128292	0.0086608	0	0.004926109	0	0.009366201	0	0.012322829	0.000320677	0	0	0.011902187	0.00580222	0.011504791	0	0.014397332	0	0	0.000715918	0	0.006574131	0.00778265
1.5.1.2	1.250278648	1.777665938	1.034550981	0.93032794	1.271377221	0.421237847	0.378062448	0.910797958	1.230940629	1.015897735	0.937120022	0.955003093	1.290648035	1.311813133	0.973016157	1.249673645	1.181148964	1.253103855	1.368310474	0.892596231	1.374442796	1.051040787	0.820326985	0.249639514	1.241721634	1.724433137	1.273232433	0.753856021	1.705743181	0.90308741	1.091559147	1.313855517	0.917178471	1.137525874	0.929100043	1.129790958	0.815680118	0.21384436	0.325661482	0.955571897	0	1.037174652	0.943792754	0.226928106	0.97810856	1.322810379	0.729999535	0.856180106	0.335790042
1.5.1.20	0.964712437	1.985126104	1.053194781	1.078056434	0.969616328	1.341683702	0	0.968363766	0.647858543	0.162578405	1.109499897	1.518363094	1.499239428	1.236225986	1.398434676	0.573974948	0.35125325	0.828207567	0.45330665	0.902602468	0.225697048	1.302222718	1.163807981	0.67142191	0.695767507	0	0.201452375	0.665202287	0.007675122	0	0.802881206	0.767934861	0.4295812	0.624818644	0.719510054	0.828573253	0.18254591	0.200178929	0.747165754	0.816812549	0	0.593863971	0	0	0.788759413	0.791980007	0.444942015	1.000931699	0.545756195
1.5.1.24	0	0.039395088	0.003819653	0	0.01660705	0	0.111098891	0	0	0.035648428	0.137049152	0.088001632	0	0.113091294	0	0.213526113	0	0.298934758	0.311700528	0.124089589	0.160812608	0	0.120249623	0.124135619	0	0	0	0.008922568	0.077887419	0	0.11610385	0	0	0	0.075536775	0	0.136438623	0	0	0	0.022452869	0	0.055737651	0	0.027104234	0.129334914	0.093503868	0	0
1.5.1.28	0	0.065269603	0.017853633	0	0	0	0	0	0	0	0.067851914	0.01110353	0.024261499	0	0.012223827	0	0.01763041	0.024629003	0.005813482	0.016962671	0.0152438	0.01630674	0	0.016595838	0	0.004297149	0	0.010706458	0	0	0.025804052	0.008691264	0.000239818	0.025137996	0	0	0	0	0.00996222	0	0	0	0	0	0.08480665	0.026893697	0.003824097	0.014399298	0.010478422
1.5.1.3	0.994463057	1.183303168	1.09023584	0.856691218	1.061588342	0.485964175	1.086800223	0	0.931283443	0	1.091687339	0.67628358	1.147100771	0.744499282	0.248581008	0.76696555	0.00861736	0.833366109	0.937683898	0.772864488	0.803480872	1.241180792	0.811480026	0.990678112	0.949039242	0.828765275	0	1.149121769	1.489023839	1.154877143	0.967224881	0.949484416	0.968261295	0.769578489	0.956076059	0.832942324	0	1.010534942	0.877877121	0.996451419	0.800897151	1.260328653	0.964944068	0.288142346	0.864137813	0.894529737	1.172245313	1.209157061	1.128881161
1.5.1.33	0	0.110530303	0.002841505	0	0	0.012595919	0.064985677	0.099918338	0	0	0	0.103689977	0	0.004422147	0.045100581	0.069062688	0.043019127	0.035718564	0.122644506	0	0	0	0	0	0	0.061149881	0.036730069	0	0	0	0	0	0.01638655	0	0.072784589	0.072726415	0.106057217	0	0.107808451	0.021776399	0	0.019506548	0.058873386	0.074378739	0	0	0.093085761	0	0
1.5.1.38	0.45767506	1.101495265	0.268583167	0.148122024	0	0	0.19994317	0	0	0.013742343	1.33080593	0	0	0	0.02782697	0.293069765	0	0	0	0	0.098712761	0	0	0.013725317	0.995473973	0	0.426046164	1.025344191	0	0	1.384433909	1.103478168	0	0	0.080615276	0.72846141	0.246028568	0.35237055	0.184510378	0.79881226	0	0	0.064968279	0.234454119	0.970868227	1.411985672	0	0.351791465	0.084745258
1.5.1.5	1.604675525	2.176934392	1.647097975	2.249626023	2.255555088	1.727842083	1.302192149	3.639333871	1.957945873	2.294886766	2.238667328	1.625018493	2.359680841	2.181249986	2.084470234	3.393282873	1.707588759	2.650941514	2.805887066	3.046924958	2.462221547	2.804538639	2.092389572	3.15535703	2.270882724	1.650864974	1.65700299	1.702390266	1.917602184	2.298210137	1.82294957	2.127879273	2.159283799	2.392435604	2.704635885	1.611474873	3.176973066	1.908367779	2.361745786	1.633329094	1.713884102	2.323958472	1.437390357	1.784638557	2.544837186	2.162174655	2.797045808	2.334302813	2.143002323
1.5.1.7	0.343759623	0.073789693	0.24872863	0	0.94500702	0.740756631	0	0.348833705	0.223175086	0.038763012	0.170752723	0.249338862	0.208240189	0.027191133	0.859195712	0.456922039	0.709364493	0.435419547	0.455247238	0	0.48066987	0.280704874	0.887460276	0	0	0	0	0.333990333	0	0.335875829	0	0.308023199	0.349535848	0.822141696	0.705043802	0.005581839	1.187930387	0.292118948	0	0.335864243	0	0.3417153	0.312639432	0	0.608190196	0	0.311565802	0.619525447	0.196676358
1.5.1.9	0	0	0.005609035	0.017688909	0.014075254	0	0	0	0.005836174	0	0	0.009535998	0.002719856	0.003385492	0	0.009992977	0	0	0.003318936	0	0.005662026	0	0.003517277	0	0.001697919	0.007939421	0.005173149	0	0	0.005638365	0.005445236	0	0.002743334	0.01819616	0.009195647	0.00197033	0.008073833	0.016668442	0	0.002923184	0.006612549	0.002237397	0	0.004778077	0.003167344	0	0	0	0.011696161
1.5.3.-	0.498783742	0	0	0.02328814	0	0	0	0	0.289607204	0	0.240088841	0	0	0	0.074180589	0.235414676	0	0.497790183	0.19565878	0.472534054	0.300362448	0.24287601	0.144086383	0	0	0.127004204	0.095024042	0.668169718	0	0	1.241738975	0.795804567	0.132891529	0	0	0.550251797	0	0	0.219687759	0.474530147	0	0.314908547	0.148642593	0.26370373	0	0.514228638	0.010249676	0.085268842	0.012245442
1.5.3.1	0	0	0.714975192	0	1.126381784	0	1.939058951	0	0.281553192	0.065553408	3.52761665	1.120252438	0.750527741	0.318478324	1.615871915	0.321972357	0.665443359	0.571706109	1.358017049	1.550748658	0.823572401	0.152415871	0	0.370486278	0	0	0	0	0	1.639877526	0.033856165	0	0.029397894	0	0	0	0	1.126247685	0	0.973554677	0.532392042	0	0	0	2.985377492	0.265068625	1.594766453	2.510378345	0.639814548
1.5.3.13	0	0	0	0	0	0	0	0	0	0	0	0	0	0	0	0	0	0	0	0	0	0	0	0	0	0	0	0	0	0	0	0	0	0	0	0	0	0	0	0	0	0	0	0	0	0	0	0	0
1.5.5.-	1.154867711	0	0.090741651	0.343956092	0.310495005	0	0.052912312	0	0	0	0.671135588	0	0.200955338	0	0	0.359460328	0	0	0	0.414715711	0	0	0	0	0	0.422241687	1.878398943	1.762332435	0.308051804	0.205078274	0.14224807	3.00249047	0.044229407	0.218577464	0.511264364	1.366224839	0.550359261	0	1.495587557	1.752446156	0	0.830522751	0	0	0	0	0.232955789	0.335116872	0.19714252
1.5.5.1	0.646144204	1.29468381	0.102383296	0	0	0.142459795	0	0	0	0.039699166	0.923584314	0	0	0	0.014461604	0.081448865	0	0	0	0.217915116	0	0	0	0.184411412	0	0.304010339	0.230928003	0.016308824	0	0.035980001	0.217254276	0.004146448	0	0.299766423	0.257917702	0	0	0.08681897	0.278202847	0.083925384	0	0	0	0	0.954215996	0	0	0	0
1.5.8.2	0.026347285	0.091248228	0	0.143228909	0.040443368	0	0.139099664	0.144382704	0	0	0.180898248	0.144482808	0	0	0	0.000851983	0	0.129481414	0	0.148391805	0	0.028492057	0	0	0	0	0	0	0.063156787	0	0.107992883	0	0.002251297	0	0	0.099879949	0	0	0.03332531	0.607732041	1.122949371	0.143433317	0	0	0.145641317	0	0	0.116137726	0.098857662
1.5.8.3	0	0	0	0.050810319	0.097843825	0	0.00164666	0.038968707	0.085645954	0.095622169	0	0	0.065953241	0	0.007718366	0	0.008181418	0.102753651	0.062501594	0.103119587	0.003212745	0	0.078572007	0.089271242	0	0.051805109	0.042653805	0.09125659	0	0.091445227	0.028525614	0.104782308	0	0	0	0	0	0.068301292	0.016018242	0.085971295	0.059041145	0.021059014	0.033488086	0	0	0.126810759	0.081735075	0.12236767	0.013031422
1.5.8.4	0.038245378	0	0.01717588	0.022431699	0.046203932	0	0	0.028583164	0	0	0.034116245	0	0	0.039683275	0.049254948	0	0	0	0	0.000903259	0	0.019122226	0	0	0	0.03163621	0	0	0	0.018246596	0.051152579	0	0.027263177	0.036815945	0.038572871	0	0	0	0.036256102	0	0.008686951	0	0	0	0.032621626	0.024620584	0.06158543	0.054850801	0.030363339
1.5.99.-	0	0	0.007926096	0	0.014995927	0.003882035	0.023550401	0	0	0.017243315	0	0.003111872	0	0	0.020200593	0.032408673	0	0	0	0	0.031236982	0.006314354	0	0.005444841	0	0	0	0	0	0.027097773	0.020217225	0	0.025354479	0	0.033757637	0.014224831	0.012115533	0	0.011045762	0.004648128	0	0	0	0.031764781	0.032025444	0	0	0	0
1.5.99.11	0	0	0.140670947	0	0	0	0.052042112	0	0	0.003751419	0.002536713	0.13910545	0.119050691	0.090345085	0.005749129	0	0	0.113366703	0	0	0.073458017	0.111970256	0.132313829	0.002018499	0	0.063039869	0.065344813	0.049808337	0.114160685	0.080453353	0	0.099925376	0	0.09533373	0	0	0.048701393	0	0.106382857	0	0	0	0.091171134	0	0	0.063628669	0.138899508	0.121084198	0
1.5.99.12	0	0	0	0	0	0	0	0	0	0	0	0	0	0	0	0	0	0	0	0	0	0	0	0	0	0	0	0	0	0	0	0	0	0	0	0	0	0	0	0	0	0	0	0	0	0	0	0	0
1.5.99.6	0	0.002787022	0.034885582	0.056949691	0	0	0	0.061674078	0.039378861	0.016747498	0	0	0.069038547	0	0	0.027633789	0.210176238	0	0	0	0.030149529	0	0.038317612	0	0.062637758	0.039863926	0	0.011541667	0.050304588	0	0.183896235	0	0	0.042532755	0	0.096915114	0.005455525	0.054623573	0	0	0	0.051096306	0.015975155	0	0.028434543	0	0.015179434	0.058574604	0.064127596
1.5.99.8	2.308009892	2.409645322	1.258425267	1.388579297	3.567619836	0.53771552	0	0	0.403340061	0	1.773049597	0.915009447	1.43907567	0	2.59331696	0.550679193	1.737291013	0	0.776760864	0	0.652782711	0	0	0	0.638408123	0.640788799	1.059125228	1.437422943	0	0.333844179	1.240586677	0.996023673	0.658329233	0	0.485925182	1.002667396	0	0	0	0.90023892	0	0	0	0	2.413279287	1.645055417	1.017337502	0.754125481	0.366218738
1.5.99.9	0	0	0	0	0	0	0	0	0	0	0	0	0	0	0	0	0	0	0	0	0	0	0	0	0	0	0	0	0	0	0	0	0	0	0	0	0	0	0	0	0	0	0	0	0	0	0	0	0
1.6.-.-	0	0.291331337	0.511555295	0.492281742	0	0	0.560413039	0	0.701782787	1.048941589	0	0.344213995	0	0	0.65787485	0.625004924	0.333289447	0.251965687	0.363967239	0.924669837	0.62443677	0	1.290847408	0.440784705	0.156976961	1.34022011	0.15113628	0.136851523	2.947691717	1.224168018	0	0.003251552	0.156688737	0.065025917	0	0.515678314	0	0	1.173367296	0.288298594	0.120136557	0.001577429	0	0.987517874	0.535036586	0	0.141705216	0	0.687946938
1.6.1.1	0.075259646	0.743840733	0	0.007466739	0	0.018958378	0.109010034	0	0.063869259	0.003805311	0	0	0	0	0	0	0.069262705	0.189164547	0	0	0	0	0.159673937	0	0.217791884	0	0	0.822160512	0	0	0.890205254	0.994380573	0	0.150083621	0	0.759996847	0	0	0.096857657	0.812153155	0	0.030063761	0	0	0.230857313	0.565039739	0.145730612	0	0.048673454
1.6.1.2	2.301877544	3.644685773	2.087394154	0	0	0.867008209	0.77425432	0.940859643	0.614496328	0	3.429223232	0	0.640885256	3.644833815	0.779870633	0	0.41626203	0.417851443	0.529466227	0	0	0	0.787297187	0	0.255393067	0	0.783222419	1.236228748	0.197477426	0.522440137	0.33731819	2.121474108	0.696220177	0	0	0.687415066	1.004800281	0	0.795380617	0.422317489	0.708958359	1.132709409	0	0	3.771505428	2.265574472	0	0	0
1.6.2.2	0.000305253	0	0	0	0.00136881	0.000798277	0.001189763	0	0	0.000271538	0.007108849	0	0.001490064	0	0	0	0	0	0	0	0.000349886	0	0.001214136	0	0.000185001	0	0.001200724	0	0	0	0	0.001197064	0.000383144	0.001282879	0	0	0.001072895	0	0.001399905	0.000970346	0.001159097	0	0	0	0.008589282	0	0.000568033	0.000768446	0.001555101
1.6.2.4	0	0	0.019086113	0	0	0	0	0.035730092	0.031004451	0	0.054892674	0.011297454	0	0.010401975	0	0.001920067	0	0	0	0	0	0.016648672	0	0.02689824	0	0	0.002790564	0	0	0	0	0	0.011865672	0.005978436	0.011441024	0.003426993	0.02182997	0.010114316	0	0.000598215	0.011821296	0	0.015310415	0.022045701	0.027230337	0	0.012035333	0.033204468	0
1.6.4.-	1.189604475	1.909589229	0	0.121950195	0.205618614	0	1.208478062	0	0.318605971	0	0.441437068	1.238634254	0.92590997	0	0	0.253861483	0	0.476045512	0.130333269	0	0	0	0.013379821	0	0.003269703	0.641686028	0.19749314	0.504344917	0.513033568	0	0.088551569	0.955889619	0.247449499	0.256797776	0	0.739848555	0.277683842	0.066011616	0.273955813	0.694974162	0	0.162588833	0.051627363	0.100178903	0.7704131	0.553590258	0.416360778	0	0.2428146
1.6.5.-	0	0	4.19907291	0	0.848111954	5.427416361	1.222394427	0	1.637203187	0.23869863	0	4.271431206	4.35616523	1.493036907	0	1.112148873	0	0.760536825	0	0.220896178	0.031897898	0.708935225	0	1.767594108	1.095573196	0.66326235	1.32019418	1.53802892	0	0.682405242	0.546921601	1.428084254	0	0.627763046	0.351556737	1.265076318	1.272811771	4.511833892	0	2.005435004	0.846054963	5.155550535	0.691388487	1.261801604	1.770011751	6.003067501	1.003608348	0.225084416	0.513786513
1.6.5.2	0.404657428	0.675892596	0.049820086	0.119720213	0.01229483	0	0	0	0.127007071	0.243428118	0.631195538	0	0	0	0	0	0	0	0	0.047893995	0	0.009822222	0.020290462	0.202753554	0	0.177863202	0.095686856	0.214549389	0	0	0	0	0	0	0.055714146	0.339438674	0.053282428	0.135135915	0	0	0.143041112	0	0.173815588	0	0.50757055	0.787037633	0.257028074	0	0.203866713
1.6.5.3	15.85526773	13.39709036	2.854226592	15.9081262	11.2626332	9.623012028	0	3.585495962	7.798670197	9.00283489	18.25241828	12.92050273	7.01552672	0	7.542021668	9.210931619	9.805338071	0	4.778220553	5.344752111	1.837172271	6.305799446	0	1.42229508	6.487891861	5.239040084	9.735175919	13.35204401	0	0	10.51746267	17.92866471	1.88502581	5.765305932	0	9.673077555	0	0.87060771	4.972937798	3.452357472	0	1.367314429	0.787408681	0	13.33936202	8.247203192	5.160337017	6.141987466	3.04807041
1.6.5.5	2.198270994	3.49961811	0.884697573	0.659946949	0.270714063	0.501987204	0.596576596	0	0.421283573	0	3.233166035	0.662969867	0	0	0.6800218	0.237805309	0.820997488	0	0	0	0.925461076	0	0.270044815	0	0.554184712	0.816993396	1.361798013	0.830652137	0	0	2.053630222	1.764505027	0	0.157263407	0	1.598701395	0	0	0	0.529493151	0	0	0.272195737	0	4.06266995	2.189360484	0	1.254825202	1.455925197
1.6.6.-	0.000455588	0.002143286	0.003755789	0.00253104	0.003036493	0.001166121	0.000159873	0.000607122	0.001333606	0	0.010709894	0	0.001426187	0	0.001920507	0.003591061	0.00067372	0.014066759	0.014177043	0.014653085	0.016549847	0	0	0.001890093	0	0	0.002069467	0	0.002257834	0	0.003509858	0.003455909	0.000721631	0	0.002496451	0.002426551	0.000744349	0	0	0	0	0	0	0	0.008729667	0.001628703	0.002557952	0	0.000450899
1.6.99.-	0.921630944	1.006237367	1.408286373	0.574339929	0	0.375443996	0	0	0	0.265597689	0	0.909106416	0.322374698	0.925807085	0.718891958	0	1.761566839	0.155682893	0.397750034	0.428897008	0.304920272	0	2.228046129	0	0.101235569	0.707959402	0	0.047719269	0	0	0	0.307979027	0.294452323	0	0	0.340252988	0	0.050742775	0.715381062	0	0	0.709855706	0.235023609	0	0.289120002	0.220107759	0	0.19540212	0
1.6.99.1	0	0.082127607	0	0.032334895	0	0.049698583	0	0	0.025233152	0.042661241	0.456107065	0	0.019662196	0.065932237	0.055320075	0	0.348914911	0.031238715	0	0	0	0.019916186	0	0.061067058	0.001343311	0.058838756	0	0	0	0	0	0.015070592	0.06099109	0	0.05877486	0	0.082265877	0.003587051	0	0	0	0.078614614	0	0.061129319	0.388195925	0.088426944	0.066569961	0.035714969	0
1.6.99.3	0.706963204	1.626704372	0.480589988	1.561881527	0.462775136	0	0.608207998	0	0.029827797	0	3.682448047	1.347228574	0.181080514	0.756194408	0	0	0	0.316908217	0	0.141245735	0	0	0	0	1.038399068	1.629371849	1.268251504	0.59403172	2.368820485	0.616137361	1.009627368	1.524174186	0.820250516	0	0	1.100379239	0.177737309	0	0	1.680589	1.229590216	0.816241996	0	0	3.290077259	1.049612603	0	0.677584153	1.627264334
1.6.99.5	0.647396612	0	0	0.049214309	0	0	0.030861435	0.285008003	0.230708513	0	0.746671708	0	0	0	1.796759869	0.051019275	0	0.476111585	0.212777241	0	0.057270678	0	0	0	0	1.232211823	0.622036932	0	0.188626841	0.265707993	0	0.289917356	0	0	0	0.304336742	0.280181089	0.135128948	0	0	0	0.19051573	0.018241818	0	0.561567089	0	0.045489476	0.06371036	0.215344242
1.7.-.-	0.766008148	1.131034115	0.641507117	0.604471589	0	0.568514875	0.598585104	0	1.757136282	1.223475477	1.147965519	1.154691595	0.68761129	0.128136505	0.744770229	1.452880015	0.546879467	2.61807854	1.611596899	1.727073525	1.400985941	0	0.609272681	1.506716862	0.159300599	0	2.307962793	2.117057871	0.944933781	0.609564189	1.556380927	1.716571536	0.839695706	1.152863758	0.555463619	2.218375869	0.40839788	1.68410512	0.868919733	1.445877136	0.418507705	1.576764427	0.667739256	1.148970158	1.444933976	2.5581464	1.097013377	0.573653706	0.335855942
1.7.1.1	0	0.010230698	0.015607665	0	0.007401424	0.008054275	0	0	0	0	0.040393006	0.020125526	0.017502449	0	0	0	0.014080935	0.013339695	0.00412929	0	0.00903323	0.02749285	0.029538317	0.023020285	0	0	0	0.002823405	0.029855339	0	0.026881469	0	0.010329451	0.015852698	0.005612666	0	0	0.002586676	0	0.014952672	0	0.023054931	0	0	0	0	0	0	0.064770118
1.7.1.13	1.158124281	1.368279825	1.490082472	0	1.92755824	0.477653888	0	0.309154203	0.972313549	0	1.571031713	1.01290243	1.200453463	0	1.457113895	0.794151893	0.856356467	0	0	0	0.07553845	0	1.510087716	1.076810997	0.655343443	0.465174415	0.199931973	1.256608306	0.32958516	0	0.900092616	1.047583971	0	0.479749043	0.654184175	1.718569147	0	0.132741141	0.331807437	0.401498286	0.40955003	1.509848084	0.20967914	0.346138477	1.63992999	1.789569572	0.479807224	0.153728993	0.426600203
1.7.1.4	1.965286868	0.958817357	0.509728603	0	0	0	0.822164222	0	0	0	2.556336174	0.23920025	0.083036479	0.479304341	0	0	0.151095871	0	0.355710661	0.393698539	0.204128868	0.358598222	0.296127077	0	0.882804075	0.319338313	0.507114035	1.935320291	0	0	0.242159707	1.339802089	0	0	0.203423751	1.897534771	0.385907467	0.543046907	0	1.677488277	0	0.278392437	0	0	1.767568014	1.884436941	0.831071123	0.76297956	0
1.7.1.6	0.005761226	0	0.002477622	0	0.002051204	0.001403336	0.009234374	0	0	0	0	0.011299979	0	0.007149271	0	0.010403012	0.008738653	0.001387644	0	0	0.004892648	0.001471574	0	0	0.001106652	0	0	0	0.005106209	0.00231567	0	0.02061658	0	0	0	0.000668171	0	0.001541247	0	0.00618917	0	0	0	0	0	0.000193114	0.004717644	0.000799315	0.010294697
1.7.1.7	0.676065718	0	0.346248358	0.237608445	0.183113863	0	0.165178722	0.308976567	0.164353669	0.237435504	0.278210492	0	0.299544056	0.072386132	0.197886731	0	0.137698131	0.284540906	0	0	0.156135121	0	0.035543516	0	0	0.175103632	0.23815798	0.811616976	0.663495741	0	1.01801245	0.8244535	0.148246506	0	0.052613572	1.146553901	0.131911854	0	0.391252954	0.632077444	0.727712081	0	0.078828995	0.130384839	0.562597614	0.869529458	0.069317683	0.205688634	1.087675998
1.7.2.1	0.417159782	0	1.002223531	0.631176852	0	0.090270534	0	0.105355952	0.186293812	0.153692131	0.655344491	0	0.137725276	0.142820425	0.100153509	0.182123101	0	0	0.210667252	0.217729142	0.123228938	0	0	0	0	0.083824927	0.177889344	0.038876384	0.061669444	0	0.068409573	0.200162171	0	0.137743803	0	0	0	0.174498379	0	0	0.19092941	0.166700626	0	0	0.949290003	0.332839428	0	0	0.217157107
1.7.2.2	0.411051758	0.213867716	1.0481962	0	0.16958817	0	0.200681922	0	0	0.239682616	0	0.633968939	0.525326281	0.100414101	1.265800278	0.10031021	0.810059221	0.176045851	0	0	0	0.263009313	0.168231083	0	0.119613725	0	0.696973294	0.571133452	0.098945692	0.229087235	0	0.668182657	0	0	0.035079481	0.800017637	0	0	0.157581547	0.256366207	0	0.954223577	0.173396341	0.285726641	0.169855347	0.093844359	0.25437712	0	0
1.7.2.3	0.489632845	0.440836529	2.116240126	0	0	0.17272363	0.467340462	0.445560538	0	0.383813262	0	0	0.054178899	0	0	0	1.863750742	0.339781631	0.382523096	0.594962351	0	0.149968686	0.006034834	0	0	0	1.020888064	1.07670741	0	0.451302686	0.061529361	2.145621185	0	0	0.163709602	1.404499203	0.230462633	0.43510633	1.018491306	0.667082744	0.592749353	0.383022319	0	0	0.83420243	0.331528743	0.43074737	0	0.334841912
1.7.2.4	0.506418878	0.0363731	0	0	0	0.032743126	0.087226271	0.042944679	0.103294707	0	0.470788373	0.014304646	0.1017663	0.077037459	0	0	0.091776553	0.0487633	0	0.038711618	0.027653711	0	0.069237317	0.006753151	0	0	0	0	0	0.030809736	0.11901139	0	0	0.071106014	0	0.0442156	0	0.103812384	0	0	0	0	0	0.070746387	0.250495774	0.199516775	0.083668764	0	0.098066409
1.7.2.5	1.048546048	0.222137388	0.282845568	0.030071945	0.03700767	0.141764005	0.030920042	0	0.093845609	0	0.628106643	0	0	0.051606364	0.214481698	0.055832979	0.339122341	0	0.063099332	0.074574926	0.084679302	0.234618355	0	0	0.473306466	0.08237361	0.218279034	0	0.005271557	0	0	0.217610348	0	0.017577895	0	0.205429922	0.233958585	0	0	0.097424888	0.21761841	0	0.208921991	0.218105584	0.646138772	0.309754676	0	0	0
1.7.3.3	0	0.001331155	0.000388209	0	0.015567731	0	0.013449146	0.016215928	0	0.000681249	0	0.018926953	0.014005262	0	0.021532444	0	0.014333219	0	0	0.014385885	0.007192406	0.013646245	0	0	0	0	0	0	0	0	0.018206179	0.003188029	0	0.010828457	0.010759853	0	0.022507793	0.023327209	0	0.009551469	0.014147638	0	0.001027767	0	0	0.009453026	0.072985411	0.091908442	0
1.7.3.4	0	0	0.011198584	0	0.010180612	0	0.001755457	0.014720555	0.005936891	0	0.006488153	0	0.016834292	0	0.006352122	0.0158484	0.150193317	0.029330369	0.027246532	0.007353277	0.00870909	0	0	0	0	0.00676483	0.009675285	0	0.013169413	0.013745699	0.003764707	0	0.012610932	0.002177872	0	0.013256566	0	0.010721472	0	0.013587595	0	0	0.004573174	0.002124939	0.016927829	0	0	0	0.000986941
1.7.7.1	0.241808269	0.091467681	0.107225341	0.22919363	0.189650348	0	0.069365651	0.077601117	0.817546227	0.918941094	0.018527284	0	0.01070481	0.197315591	0.146957495	0.41451008	0.127627306	0.650545804	0.545685035	0.372805101	0.465981221	0	0	0	0.827353456	0.083316966	0	0	0.185177805	0	0.188230064	0.163078525	0	0.223517933	0.008601308	0	0	0.065073186	0.088119289	0	0	0	0.182877984	0.024357918	0	0	0.377073944	0.143619155	0
1.7.7.2	0	0	0	0.00039505	0	0.000149353	0	0	3.32725E-05	0	0.009049955	0	0	0	0	0.000630009	0	0	0	0	0.000450916	0.000529821	0	0.00078231	0.000379082	0	0.00026997	0	0.001043455	0.001013838	0.000421244	0	0	0	0.000717071	0.001387988	0	3.58574E-05	0	0.000620592	0	0.001445507	0	0.001279009	0.009142126	4.64132E-05	0	0.000643817	0.00026022
1.7.99.1	0.52544331	0.05924893	0	0	0.066200628	0	0.014607315	0	0.049945157	0.016135207	0.116457798	0.02214852	0.073259285	0.001408639	0.022812909	0	0.135485886	0	0	0	0	0	0.032179085	0.054005112	0.060554614	0	0	0.031179445	0.060156294	0	0.05630057	0	0	0.051293061	0	0.062550125	0.005210377	0	0	0	0	0	0.066249523	0.056583605	0.162580282	0	0	0.021244521	0.038239426
1.7.99.4	4.807377939	0.604958756	0	3.247489085	0	1.624904394	1.361516643	0	0	0.220168862	3.926134464	0	0.860545138	0	3.348809134	0	0.597736815	2.093277284	1.904860019	1.336087027	0	0.255327345	0	1.321564233	0	1.379455855	2.163863056	3.435489667	1.672548828	1.6691627	0	6.004509173	1.005712672	0	1.387233504	4.141946301	0	0	1.827799861	3.013062167	0	0.834375406	1.187660174	0	5.152124916	4.946585254	0	0	0
1.8.-.-	0	0.207975217	0.017225186	0.149372085	0	0.088466719	0.082102808	0	0	0.077574319	0.156234642	0	0.115520262	0.029601274	0.093265432	0	0.858239301	0.077455256	0.162415729	0.084674949	0	0	0	0	0.177545428	0	0	0.074931699	0	1.117911917	0.092303895	0	0	0.067109311	0	0	1.210894264	0.138126054	1.59249017	0	0	0.001407643	0.109153811	0	0.249770137	0.038070412	0	0.164656794	0
1.8.1.-	0	0.072546737	0	0	0.224277177	0	0.103928865	0	1.029530024	0.128678835	0	0.168305302	0	0.273432582	0	0.133988731	0	0.663297638	1.153317125	1.060615856	0.778475359	0.28894558	1.279244507	0	0	0	0.188923316	0.271880666	0.235663994	1.236865891	0.103459874	0	0.114686896	0	0.009068503	0.074026024	0.258148409	0.25540129	0.420768468	0.013259296	0.03673617	0.091903683	0.267846319	0.159760089	0.116287543	0.052398283	0.440145752	0.235242881	0.211072361
1.8.1.14	0	0.075748537	0.030085961	0	0	0	0	0.010267929	0	0.097264628	0.018100434	0	0	0	0	0	0.039977151	0	0.087012689	0	0.0087283	0	0.057208263	0.036194283	0.087421834	0	0.002448434	0.020001248	0	0.090725753	0.059913559	0.037655348	0.013014142	0	0	0	0.073298627	0.084960757	0.028836999	0.030198003	0.007951239	0.021990106	0	0	0	0	0	0.033723425	0
1.8.1.2	2.437700008	2.019801749	1.801507184	0	2.130809926	0.051937955	0	0	0	0.079238274	2.3209915	0	0	0.290460513	0	0	1.13514978	0.045127612	0.980801769	0	0	0.323853413	0	0.397631429	0.285174525	0	0.023664653	2.158649793	0	0.570355528	3.079279655	2.32672114	0	0	0.635416545	2.354956365	0.751863697	0	0	0.688515331	0.729850695	0	0	0.617302713	2.669289509	1.970289065	0.706762076	0.550484098	0.422031884
1.8.1.4	2.492762246	2.448982808	0.898613646	2.438469959	1.522375607	1.583021518	0.914126172	1.37638827	0.821290423	1.556786229	3.314078157	1.465083552	2.044510191	0.536721833	3.232927538	1.053260106	0	1.201666998	0.855911646	0.818014976	1.161870714	0.482749835	0	1.297726737	2.229172993	1.248950715	0.014281035	1.768863948	1.692036116	0	1.365311607	0.984900444	0	0.292210464	0.489277843	1.261204511	0.062852203	1.33554932	0	1.136819397	0.345705948	1.659528852	0	0.447309535	2.113739427	1.31025893	0.386214006	1.048492454	1.405132381
1.8.1.6	0	0	0	0	0	0	0.000823898	0.012274078	0	0	0.026027201	0.010924946	0.008208271	0	0.004170836	0	0.009536349	0.008912919	0.003595512	0	0.015033508	0	0	0.008056177	0.008254935	0.017560731	0.015394347	0.028003012	0	0.017921448	0.009880355	0.017559455	0	0.004478228	0	0.001778775	0.003548545	0	0	0.002953797	0.018069596	0	0.010951429	0.003776599	0.020773068	0.004879269	0.000950966	0.001391871	0.003411906
1.8.1.7	0.206289785	0.453594542	0.599332144	0.364079631	0	0	0	0.278243409	0	0.220480788	0.266228549	0.154060397	0.090781302	0.465393327	0	0	0	0	0.42912796	0.045639143	0	0.126455412	0.060684319	0.438017608	1.0733021	0.710963042	0.578833936	0.697712417	1.358398711	0	0.647282036	1.230924442	0.258152341	0	0.322807893	1.024595011	0	0	0.355779326	0.760370123	1.090393898	1.353537715	0	0	0.309569764	1.174553774	0	0.704600694	0.808469769
1.8.1.8	1.822142663	1.340933523	1.662150804	0	0.366985075	1.590333024	0	1.665335496	0	0	1.33723235	0.447798116	0	0.321900903	1.645918561	0.842368468	1.078229201	0.485538114	0.058787063	0.170882353	0.0287749	0.189521242	0.046181611	0.679674642	0.273690352	0	0.803347119	2.360350465	0	0	2.565855359	1.745656835	0	0	0	1.954489327	0	0	0.620332177	0.884660932	0	0.94946448	0	0	0.44606708	1.036254305	0.117045564	0.780013288	0.124782515
1.8.1.9	2.345836229	0.548365937	0.807061621	0.823329935	1.614312442	1.640838422	3.010157369	2.124817221	1.406384575	2.616287461	2.377302388	0.910521132	1.691504292	1.675025217	4.69605791	2.099843611	2.184675774	3.31159959	3.073909206	2.930711484	3.061296189	1.276253503	1.983944197	0.327932043	0.892818937	1.819413305	1.18817781	1.290683737	3.139921597	2.41287107	1.126191046	1.742009102	1.684931146	1.062682979	2.124984929	1.600048369	1.531961351	0.941030129	1.38396841	1.436020393	2.42176886	0.76120539	1.562499585	3.285076467	1.421463508	1.154066628	1.509969681	1.825282963	1.99997589
1.8.2.-	0.01886804	0	0.021348499	0.018593953	0.018571521	0	0	0.019970957	0	0.018685132	0.014366985	0.022733666	0	0.002034557	0.012322511	0	0.004132986	0.108985321	0.112808865	0.133862615	0.094232572	0	0.022579927	0	0.000906603	0.011258412	0	0	0	0	0	0.002876877	0.001434789	0	0.00615206	0.018422924	0.000700976	0	0.016964558	0.009594897	0.003577657	0.012899157	0.022195357	0	0.021554696	0.012166987	0	0	0.014651835
1.8.2.1	0.759591846	0	0	0.056456928	0	0	0.025513264	0	0.024312995	0.091809843	0.346546677	0	0.004036262	0.092509452	0	0.077243173	0	0.018620043	0.034370599	0	0.078534768	0.020929291	0.046526084	0	0.078612912	0.065251373	0	0.054881922	0.049920107	0	0	0.003961695	0.03540905	0.013053631	0	0	0	0	0.018973425	0.062451118	0	0.040741818	0	0.002558354	0.337200421	0	0	0.11269306	0
1.8.3.1	0	0	0.019504184	0	0.004066925	0.013564634	0.017896431	0	0.032928136	0.009171545	0.099939694	0	0	0	0	0	0.017215744	0	0	0	0.002697301	0	0	0	0.01444988	0.018923166	0.016034961	0	0.021220686	0	0	0.016456191	0	0	0.003242864	0.01292577	0.03408704	0	0	0	0	0	0.022043176	0.022444519	0.053963909	0.013204887	0.037229683	0.056716695	0.028240845
1.8.4.-	0	0.007464691	0	0.003034904	0	0.002224296	0.005823273	0	0	0.005996857	0.010366976	0.007549339	0.001855775	0.007475253	0	0	0	0.005990273	0.005471387	0.001661492	0.007507261	0.002347789	0.000649163	0	0.002700933	0	0.007336953	0.004162357	0	0	0.004626611	0.007040469	0.008843071	0	0.006751556	0.01124923	0	0.00062852	0.00394482	0.006176423	0.005638259	0.003822439	0	0	0.01511117	0	0	0	0
1.8.4.11	1.126191503	1.045876066	1.671896454	0.641997318	1.617377737	2.20235555	2.240047344	0.529850885	0.535977902	0.281867531	1.520521585	2.052560977	2.180942311	2.158616832	2.498824126	1.111213584	1.171221314	0.537136146	1.641379016	0.680356488	0.747188793	0	0.612390522	0	0.264513147	1.350986792	1.979054261	0.256792054	1.713778131	1.789247591	1.428411736	0.294794381	0.256548082	0.056727631	1.341867265	0.708634943	0.441945478	1.189406129	2.478126812	2.113732123	3.691601604	1.521654287	1.269356657	5.460629444	1.077221982	0.886811921	1.577440162	0.52929036	0.864793222
1.8.4.12	1.069567224	0.757395914	0.991664648	1.238051039	0.732576762	0.207556397	1.233926236	0.132224003	0	0	1.532880979	0.266142535	0.262506615	0.009865742	0.22253389	0	1.053531681	0.480640158	0.887395911	0.539108503	0.868646427	0.282901939	0	0.281787182	1.341360899	0.790315622	1.073696595	0.703189337	0.69632496	0.273173658	0.806954627	1.047583452	0	0	0.007942842	0.995978823	0.173331633	0	0.132473222	0.645726359	0.753021629	0.111203596	0	0.971992979	1.556670331	0.767940119	0.30183003	0	1.149514259
1.8.4.8	1.250120058	1.108064404	1.139639429	0.269469557	0.995418936	0.741002136	0.097723964	0	0	0.215828317	0.859978206	0.391783243	0.121663559	0.026452247	0.964044879	0	0	0.447811979	0	0.232686043	0.037821538	0.014028359	0.337173019	0	1.1344702	0.276250355	0.457544008	1.242855456	0.315377541	0.220492081	1.084725266	1.283964678	0.554038074	0	0.468833261	0.575812169	0.76980349	0.375708646	0	0.84095425	0	0	0.156660441	0.115623249	0.498528891	1.321807084	0	0.326758785	0.318242952
1.8.5.-	0	0	0	0	0	0	0	0	0	0	0	0	0	0	0	0	0	0	0	0	0	0	0	0	0	0	0	0	0	0	0	0	0	0	0	0	0	0	0	0	0	0	0	0	0	0	0	0	0
1.8.5.3	0.148546902	0	1.337965864	0	0.224611928	0.304225386	0.044967148	0.15792578	0	0.036111857	0	0	0	0	1.281980585	0.351249029	0	0	0	0	0.279422144	0.191766353	0.312404122	0.127328133	0.173742882	0	1.476363339	1.278570244	0	0.108327947	0.325594334	1.432047822	0	0.136522618	0	0.932663343	0.081950564	0.290851028	0.419354391	0.222810552	0	0.99788465	0	0	0.216030316	0.965158103	0	0	0.408593405
1.8.7.1	0	0.274462992	0	0	0	0	0.046161292	0	0	0	0.108736284	0.0333248	0.02428069	0.045102071	0	0.038895489	0	0.026807019	0	0	0.021024112	0.015781631	0	0.025309171	0	0.017314232	0	0	0	0	0	0	0	0.010658143	0.008260673	0	0.036056456	0.021899911	0	0.034246322	0	0.034906237	0	0.040459867	0.080814439	0.00832322	0.032903711	0.03769303	0.006810602
1.8.98.1	0.339991438	0.374699438	0	0.368460633	0.31325893	2.453644791	0.485652713	0.527767221	0.596192055	0	0	0	0.092971874	0.253769713	4.256768538	0	0	0.097452436	0	0.089843823	0	0	0.006908515	0	0	0.583773671	0.071490483	0	0	0.077601604	0	0	0	0.072847466	0	0	0.297257787	0.501501827	0.54818499	0	0.19292196	0	0	0	0	0	0	0.661439106	0
1.8.99.-	0.051545629	0.034162359	0	0	0	0.002587063	0	0.055907975	0	0.000432039	0	0.050388392	0.05695323	0	0	0.02827453	0	0.055681047	0.060404673	0.032901938	0.064345871	0.036804224	0.065358517	0	0.034922726	0.065967815	0.03861065	0.226564297	0.040415612	0.033225545	0	0.025380183	0.020729328	0	0	0.300794039	0	0	0	0.062097275	0	0.032581948	0	0.065137642	0.02011453	0.003005188	0.034594524	0	0.01885322
1.8.99.2	0	0.108929875	0.110866936	0	0	0.009599566	0	0.035762618	0.099392678	0	0	0.083496342	0	0.007516504	0	0.316189298	0	0.117609794	0.194768756	0.093470936	0.098288252	0	0	0.594318888	0.10135755	0.054107721	0.017442251	0.107710771	0.047357479	0	0	0.010262511	0.522231528	0.456870917	0.392224019	0	0	0.001693568	0	0.114974771	0.000515996	0	0.098923162	0.09723171	0.12403591	0	0.112484273	0.135425861	0.048938355
1.8.99.3	0.179664315	0	0	0	0.060109706	0.07040297	0.145807481	0.201627306	0.116401631	0.013160222	0	0.154468749	0.12294985	0	1.803708466	0	0	0.077447261	0	0	0.020557416	0.137731074	0	0	0	0	0.206149781	0	0.206662541	0	0	0.145817362	0.050339665	0.12659551	0.086538699	0	0.086490331	0	0	0.022004603	0.07520283	0.08671964	0	0.024171026	0.016558535	0.1964471	0.194859313	0.129918888	0.028342728
1.9.3.1	2.159448316	0.528131193	0	1.077587008	0	0	0.855142334	0.161352979	0.309243452	0	4.290502865	0	0	0	0	0.324805731	1.773157576	1.369883431	1.549416465	1.752811221	0.331750178	0.155857826	0	0	3.164094297	0	2.493245769	0	0	0.178560529	1.64762179	1.004675182	1.399287911	1.458764688	0.825556611	1.309266607	0	0	0.0397493	1.547529445	1.365354471	0.945587109	0.071948606	0	4.408773467	0.415204508	1.626817957	1.851674124	0
1.97.1.-	0.018626081	0	0	0	0	0.033872588	0.070710472	0.050992138	0	0.014070639	0.033073231	0.122315049	0	0.082806556	0.044305672	0.081515645	0.071889688	0	0	0.122245154	0.064025734	0.032407156	0	0	0	0	0.02704848	0.063699541	0	0	0	0.127440384	0	0.069550832	0	0.068007251	0	0.029107756	0	0.091554261	0	0.12876101	0.084460446	0	0	0	0	0	0.051267
1.97.1.4	1.431950345	0.289761053	3.589747848	0.122985759	0.350676178	2.489330331	1.070696635	3.833613654	9.746198305	5.247475516	0.967387609	1.55975852	2.95373526	0.992222351	4.611295723	3.835298386	0.43260626	4.924976466	4.305547468	4.312471767	4.201846335	3.724791119	7.112132639	2.937990882	1.464747985	3.340366696	4.857623628	3.774707328	1.79435722	3.969175198	0	5.321137714	3.405176693	3.181006367	3.071127464	2.251855775	2.370202958	2.404643016	1.892047103	2.734682418	3.432068642	0.911378313	5.433852902	3.605587165	0.755785121	4.69563521	4.707744018	3.401047151	1.794408165
1.97.1.9	0.12907977	0.381806735	0.046071565	0.352070186	0.354543269	0	0.303925479	0	0.726356474	0.830940758	0.091386924	0.044023424	0.436019925	0	1.371149801	0.41039206	0	0.853979591	0	0.250712771	0.00329451	0.922617888	0	0.203270997	0.465599318	0.618372445	1.547152489	1.645952564	0.371243557	0.113086302	0.271697982	2.620342936	0	0.186186236	0	1.740143273	0	0.092864685	0.47128428	1.570445038	0.238565962	0.627068313	0	0	0	1.231006849	0.562475071	0.707044903	0
2.-.-.-	1.375993613	2.525637212	2.2734826	1.548776445	1.708411959	0	1.225254841	1.608625797	0.861153112	0	2.692836033	1.798866081	0.573458582	0.664389277	1.85320967	0.536744115	0.905138998	1.12580488	0.330319582	1.013488984	1.032803617	0.295587972	0.28207069	0.172410601	0.330364042	0.447447864	1.279648678	2.412804387	1.665999317	0.266828669	2.756274139	1.574165303	1.274306687	0.541483164	0.479737484	2.54750622	0	0.794365988	1.970065431	1.79205001	0.890012691	0.9018314	0.494376968	1.651202829	1.768491061	1.596651002	1.516687165	1.087506671	0.824043757
2.1.-.-	0.039793063	1.068236067	0.215946479	0	0	0.098206753	0	0.03096653	0.274575727	0	0.276619553	0.064105999	0	0	0	0	0.017549885	0.013424278	0	0	0	0	0.220430616	0	0.062456153	0.233104591	0.374834723	0.735832902	0	0.075446734	1.134387758	1.125703761	0	0	0	0.906839352	0.034078715	0.209529467	0.327029622	1.054009457	0	0.004453723	0.334772332	0.152771259	0.087326241	0.607685051	0	0	0
2.1.1.-	6.308424025	7.941272655	4.134208759	4.358688993	3.594211148	3.57585154	3.399934033	6.774747724	4.730400152	2.517567916	4.670480182	4.918277022	6.395450913	1.645261893	3.332425164	3.971391126	1.857014236	4.829603846	6.444357102	5.648396633	6.022936231	3.429778606	4.572276913	8.435820587	5.364137939	7.978491991	3.318986098	3.753377624	8.529959215	3.407214497	4.793094114	3.517591164	5.812040867	4.430819071	5.391957769	4.562458073	5.558769497	2.575076273	9.014826852	4.14313374	5.59300963	4.611996577	4.009419826	0	6.585709495	4.09085413	6.861812347	6.17307486	5.887226059
2.1.1.10	0	0.188716715	0	0	0	0	0.197206601	0.253949113	0	0	0	0.094591595	0.204077559	0.1677119	0	0.164969667	0	0.326628601	0.276113323	0.345169806	0.310846086	0.06317505	0	0.412841038	0.201930148	0	0.242174968	0.361772938	0.026156035	0	0.396602549	0	0.440277415	0.12911194	0.246259411	0.126255018	0	0	0.03190487	0.441188494	0.082765518	0	0.183648994	0.02483586	0	0.757789462	0	0.409633442	0.547025797
2.1.1.100	0	0	0	0	0.011859926	0.020152422	0	0.022877071	0.012564517	0	0.007010127	0	0.01662248	0	0	0	0	0.016436156	0	0.030869623	0.008106727	0	0.028597157	0.0242145	0.021707678	0.001897621	0	0.001919431	0.009753132	0	0.011615539	0.002354938	0	0	0.024410675	0	0.000793091	0	0	0.005914467	0.01355836	0	0.008419902	0.002806517	0.02538918	0.005158267	3.53496E-05	0.000869504	0.009636036
2.1.1.103	0.022417961	0.013484296	0.030191909	0.008388345	0	0	0.026476414	0.01785928	0	0	0.159045803	0	0	0	0.003546565	0	0	0.019780207	0	0	0	0.025558525	0.024963121	0.006022533	0.011203459	0.004481963	0	0	0.027018125	0.024665936	0.00828241	0.016060761	0.009039573	0.024297411	0.011722909	0.02509466	0.018710107	0.02063103	0.00938187	0.031309891	0.01859011	0.012053732	0	0.006116987	0.18179253	0.025537974	0	0.003527912	0.004766026
2.1.1.104	0	0	0.148440768	0.206014718	0.06413153	1.0835992	0.54053085	0	0.016531902	0	0.221693245	0	0.041819263	0	0.021579936	0.167623829	0.09235906	0.116076513	0.137783409	0	0	0.073509392	0.154545819	0.154138722	0.092808235	0.472871039	0	0	0.102576956	0	0.04350671	0.136246863	0.097075589	0	0	0	0	0	0.830632727	0	0	0.036478553	0	0	0.024390769	0.072003351	0.010429737	0	0.089355574
2.1.1.107	3.829567664	4.468362854	2.743486472	0.292766952	3.712653988	0	0	0	4.887525734	1.917966483	4.684441167	1.492901703	0	0	2.024476339	0	0.102825298	3.219114003	1.331607809	2.177622281	1.336872143	1.809432366	1.715613113	1.05087182	2.016775091	0.190521136	2.019275836	5.394089969	1.703017955	0	4.70438214	2.132181338	0.772355622	2.284882037	0	2.726545667	0.599170814	0	2.387581918	0.704087484	0.76054562	0.285245745	0	0	5.381156452	6.545998777	2.794509313	1.747520181	2.056056976
2.1.1.11	0	0	0.000881429	0	0	0.001265265	0	0	0.000515524	0.0015252	0.007320672	0	0	0	0	0.000908601	0.000116707	5.63123E-05	0.000522267	0.000456675	0.000603354	0.000903703	0	0	0	0	0	0	0	0.001194979	0.001304573	0.001406325	0.001303485	0.000611681	0	0.000315419	0	2.54398E-05	0.000529447	0.000289936	0.001020054	0.00100645	0	0	0.008968732	0	0	0	0.001477939
2.1.1.113	0.355909609	0.077026999	0	0.034790492	0.010132252	0.572588117	0.203667421	0.01829264	0	0	0.066024244	0.081125747	0.009759738	0	0	0.017722417	0	0.039824069	0.047903524	0.045101621	0.004439409	0.012899474	0.004787066	0.039831543	0	0	0	0.023289164	0	0.014706032	0	0.051438665	0.055457727	0.071608242	0	0.06475694	0	0.035155961	0.065465411	0.029128681	0	0.015251312	0.046132497	0	0.096645522	0	0.102289287	0.005009437	0
2.1.1.13	1.843702597	0.606521026	0.689171064	0.7132781	0.68091192	0.573431381	0	1.621253293	1.828173211	3.299857921	1.308490334	1.221322595	0.324930586	0.411991209	2.643733812	1.40218643	0.390798393	1.479662905	1.015714247	2.306493384	2.33586884	1.14657376	1.277255752	1.621855063	0.450838363	0.025574809	1.57966944	0.905189793	0	1.567983822	0	1.748305766	3.32103322	2.341433217	2.835823872	0.569306809	2.926288416	0	1.632208645	0.558503157	0	0.88584574	0.277909129	0.510530206	2.155624697	0.856062128	1.391512457	1.569218049	0.344515073
2.1.1.130	1.12393716	0.622893051	0.199945954	0.437869672	0.664686497	0	0.105888508	0.595463247	1.716929361	0.758945064	0	1.477511255	0.511136922	0	4.601001381	0.059993028	0.394245235	1.026893197	1.702294112	0.660462123	2.030885698	0.338475965	0.351413246	0.116553609	0.422358058	0	0.76052257	0	0	0	0.750766135	0	0.727965395	0.335541116	1.247786867	0.287971771	0	0	0.943934923	0	0.507526541	0	0	0	0.982840137	2.209096857	0.362847896	0.999582666	0
2.1.1.131	0.143814136	0.1689406	0	0.340227935	0.051311052	0.127130172	0	0.114245678	1.313825504	1.244141979	0.5990507	0	0	0.074666189	0.32659963	0.64007712	0.076858611	0.849719436	0.859322845	0.345926851	1.03822317	0.56833884	0.035514664	0.458776446	0	0.191492258	0	0.345234835	0.160802649	0.900493072	0.23771382	0.148782602	0.352225645	0.28329854	0.573945493	0.580705602	0.846238765	0.222026407	0.487154778	0	0.047700167	0.129752241	0.073368031	0.230522423	0.794451159	1.050783387	0.511243425	0.192728626	0.281086868
2.1.1.132	1.120142281	0	0.553178614	0	0	0	0.612586729	0.41603788	0.532388309	2.452075267	0.972614583	1.181293048	1.996855796	0.495530046	0.356228834	2.202288018	0	0.387280861	1.408055747	1.171734603	0.71429604	0.537261321	0.754799111	0.374064869	1.017657828	0.513909431	0.722817149	1.095216766	0.023888391	1.460428468	0.118147562	0	0.645878112	0.8128707	0.871663347	0.011993174	3.162278924	0	0.25185977	0.253348934	0.570399953	0.759278988	0.599903593	0.31491598	1.35436745	0.495002177	1.168893889	0.706956007	0
2.1.1.133	0	0.272636174	0.082150484	0	0	0.356967889	0	0.253293487	1.125519346	1.170909186	0.684940781	0.757847579	0.526303391	0.111994669	0	0.848024321	0	0.4176933	0.723561123	0.41655271	0.579819966	0.697701566	0.344553757	0.763488466	0.35081134	0.331994158	0.140946027	0.061931596	0	1.265347725	0	0	0.295873279	0.490301405	0.93796366	0.559881196	0.679359212	0.15801739	0.820049059	0	0.280340044	0	0.250736779	0.060887629	0.415684926	1.271702455	0.598037594	0.655002244	0.166130464
2.1.1.137	0	0	0	0	0	0	0	0	0	0	0	0	0	0	0	0	0	0	0	0	0	0	0	0	0	0	0	0	0	0	0	0	0	0	0	0	0	0	0	0	0	0	0	0	0	0	0	0	0
2.1.1.14	1.07631518	0.488318063	2.373926682	1.794544935	0	0.332116542	0.400943773	0	0.9062024	0.01018259	0.962985894	0	0	0.686283971	0.423152918	0.65116121	0.518471574	0.395365082	0.171290473	0	0	0	3.050764144	0	0.936741312	0.044297925	0	1.07680338	0.829359615	0.479820514	2.467066516	0.898800688	0	0.61449226	0.798163563	1.177731427	0.455439428	1.092381732	0.435887534	2.108795956	0.472816788	1.279051902	0.372767772	0.323598917	0.628058946	2.150996893	0.181637739	0.105696371	0
2.1.1.144	0.794707156	0.169376106	0.136926335	0.031144442	0.029168168	0.166940416	0.085450929	0	0.27820353	0.268994596	0.347507021	0	0	0	0.844672908	0.038994952	0	0	0	0	0.21135463	0.119380284	0.174844597	0.180552352	0	0.015544248	0.275975236	0.693779154	0	0	0	0.981635791	0	0.204772042	0	0.54280489	0.149128485	0	0.119466756	0.726160346	0	0.087059608	0.018007538	0	0.548602646	0.921586767	0.319180976	0.049869816	0
2.1.1.148	0.073245374	0.273128592	0.25480702	0.360068007	0.225176314	0	0.166811056	1.227101009	0	1.348207905	0.203690073	0.272758058	0.103296329	0	0.83946893	0.302729952	0.950505638	0.727440777	0.777347829	0.70658101	0.487568392	0.021707472	0	0	1.321196267	0	0.451435388	0.070214066	0	0	0.083575525	0	0.109907963	0.60641984	0.168275279	0	1.054751137	0.986417256	0	0	0.046568667	0	0	1.247109144	0	0	0.34931864	0.267231249	0
2.1.1.152	0	0.075112506	0.020829514	0.04306112	0	0	0	0	0	0	0	0.017410298	0.02854548	0.029757129	0.082502468	0	0	0	0.039521992	0	0	0.000231192	0	0.048713072	0.432082359	0	0	0.009058921	0	0.076197616	0.03807314	0	0	0	0	0.054135966	0.088466067	0	0	0	0	0.019946845	0.057883167	0.077010963	0.01357403	0	0.166538321	0.215946002	0
2.1.1.161	0	0	0	0	0	0	0	0	0	0	0	0	0	0	0	0	0	0	0	0	0	0	0	0	0	0	0	0	0	0	0	0	0	0	0	0	0	0	0	0	0	0	0	0	0	0	0	0	0
2.1.1.163	1.144572386	1.460371529	1.257008102	0.838451325	1.073737213	0.702058244	0.28412099	0.10783184	0.173420197	0.785816669	0.843815763	1.31129117	1.369070817	0.155324164	0.592429688	0.623766428	1.178435442	0.44793158	0.799222707	0.648074912	0.914429707	0	0.059138287	0.000436186	0.54061672	0.174371703	1.020703291	0.981877381	0	0.258309828	0.760939931	0.994807283	0.271645657	0.495340209	0	0.549562126	0.304595192	0.222541685	1.210510717	0.528527186	0	0.299557718	0	0.404707428	0.617726144	0.982766081	0	0.000468094	0.968799356
2.1.1.166	0.692204581	1.133952821	0.711077883	0	0	0	0.504636118	0	0	0.139696167	0.718299084	0	0	0	1.056514187	0.385053708	0	0.440857505	0	0.184354703	0	0	0.179904055	0.385234654	0	0.308470708	0.171748298	0.676519028	0	0.045148008	1.221292659	0.53616764	0	0.158441182	0.052420824	0.53595489	0.274221417	0.286553513	0.346935824	0.679187541	0.40045367	0.760117283	0.191069578	0.093481287	0.523829638	1.182762839	0.247157245	0.330495397	0
2.1.1.17	0.099187949	0.281392428	0	0	0.048294859	0.045010901	0	0.027158932	0.053065861	0.016170634	0	0.014453026	0	0.012802616	0.061892323	0.101473675	0.034068323	0	0	0.040344909	0.032900885	0	0	0	0.046638067	0.049810558	0.308596244	0	0	0.016366931	0	0.049066361	0.019174802	0	0.021741415	0.088070162	0	0.040361128	0	0.03124287	0	0.074422956	0.104662738	0	0	0	0	0.013358033	0.023924868
2.1.1.170	1.076488574	1.003276427	1.142602593	1.171198068	0	0.450137853	0.953518819	0.901378663	1.051818095	0.912177463	1.11858357	1.122875521	0.764065331	1.083302036	0	0.970475766	1.085339975	0.937533734	1.084514204	0.775898544	0.938996202	0.940044046	0.836740716	1.049489616	0.927075721	1.01911202	1.185190987	0.978865341	0.983199321	0.803730656	0.871575294	1.099578971	0.805756738	1.06234533	0.951283103	0.84851245	1.142578192	0.909163867	1.083900293	1.034371985	1.206813941	0.877612835	0.70283106	0	0.756818351	1.220570521	0.833425009	0.850093134	0.886048976
2.1.1.171	0	1.327195279	0.619326305	0.392865042	0.319169894	0	0.132427029	0.380157338	0.824643231	0.147023587	0.145677703	0	0.374440877	0	0.711638709	0.151946404	0.213322316	0.18791371	0.137973101	0	0.003836238	0.865618139	0	0.135861667	0.672484313	0.242398195	0.94985669	1.201425392	0.267419015	0.306064583	0.908497204	0.884373651	0.061303874	0.08517687	0.675221382	0.675931916	0.323381421	0.348103314	0.413053956	0.134544187	0.322878052	1.138877395	0.559155688	0	0.421145908	1.150497417	0	0.549339862	0
2.1.1.172	0.00141523	0.817649316	1.339619918	0	0.310608044	0	0.325907773	0.031718533	0.215016789	0	0.271646109	0.174856264	0	0.286475506	0	0	0	0	0	0.545878746	0.038883237	0.455185698	0	0	0.142818193	0	0.135910544	1.460433072	1.419250886	0.202175234	1.242445185	1.336976975	0.111194073	0	0	0.759858473	0	0.234313109	0.746329604	0.652073421	0.095972364	1.256708851	0.556689238	0	0	0.876550796	0.118002375	0.027618625	0.934846574
2.1.1.173	0.458514723	1.326385047	0.654300016	0.124285027	0.009661526	0	0.150092084	0.210703138	0.234295521	0	0	0	0	0.201248837	0.051475383	0.362214257	0	0.011577962	0.239970875	0.209360514	0.397738831	0.759951551	0.190102989	0	0.131677833	0	0.83131209	0.570659164	0.31191003	0.132350637	0.731970932	1.032370992	0.063621613	0	0	0.699425824	0.04347312	0	0.048004541	0.68226405	0.076501933	0.981039032	0	0	0.144430897	1.173662168	0.428610379	0.363444135	0.019114406
2.1.1.174	0.118832329	0.029113827	0	0	0	0	0.026281891	0.064568786	0.246778528	0.128957751	0	0.235507192	0.18356622	0.18861497	0	0	0	0	0.223349773	0.252412931	0.093511156	0	0.021002467	0.218726874	0.087183738	0.163300055	0.396100034	0.729182887	0	0	1.200430199	0.708410292	0.184405068	0	0	0.851017714	0.250423295	0.062939028	0	0.598825257	0	0.252003804	0.070082977	0	0.017720588	1.063050284	0.257624703	0	0
2.1.1.176	1.751477364	1.125760663	1.201187834	0.649887092	1.073076909	0.017973919	0.724095136	1.217427015	0.959995454	0.781560877	1.762079632	0.393656329	0.146805865	0.065614592	0.744212391	1.00645565	0	1.031194961	1.065139447	0.944182581	0.639664796	1.395934588	1.169134769	0.743613519	1.190130957	1.085560592	0.889367159	0.793549379	0.890960398	0	1.147421153	0.90322412	1.185402951	0.716061244	1.231130394	1.219905378	1.369809358	0.732798247	1.046455559	1.176902601	1.252489105	0.721835708	0.676871034	1.330581515	1.823583726	1.387967542	0.853622331	0.718672136	1.37980872
2.1.1.177	1.116763741	1.060588288	0.954770192	0.257647771	1.089172776	0.849341581	1.111611835	1.170523684	1.534742993	0.844889966	1.014162381	0.984447826	0.838576095	0.989106454	1.067020676	1.065437608	0.882693292	0.938834873	0.911439676	0.902504061	0.855406942	0.349376782	1.017444697	1.141178967	0.055586075	0.882071827	0.914220115	0.956829294	0.990604292	1.0435524	0.865693031	0.924000853	1.091642479	1.182061316	0.930237285	1.015207998	1.065421837	1.107317291	0.886494101	1.07176618	1.027299318	0.916748119	0.955497635	1.055237427	0.819721229	1.132809068	0.801574082	0.94866977	1.003432752
2.1.1.178	0.070062966	0	0	0.053923914	0	0.13477941	0.038764028	0	0	0	0.038964498	0	0	0	1.06608839	0.277052186	0.062144321	0	0	0	0.259676887	0	0	0	0.023309213	0	0.466772163	0.742722728	0	0.188213138	1.025518789	0.804750013	0.171598277	0	0.265908787	0.541199552	0	0	0.386899714	0.464477025	0.240185817	0.170852379	0.035084032	0.13426767	0	0.631568256	0.028564928	0.192288591	0.078515807
2.1.1.181	0	0	0.033472767	0.054732835	0	0.019017468	0.001035571	0.222220231	0.097588724	0	0.255297049	0.409394854	0.242139786	0	0.231891536	0.174334792	0	0	0.251045152	0	0.124109084	0	0	0	0	0.269032521	0.278476033	0.649485689	0	0	1.033879931	0.924490508	0	0.277257494	0.13764974	0.696293692	0.117892116	0	0.15690927	0.425495586	0.291179526	0	0.154879125	0.176714833	0.310766914	0.790402394	0.102780007	0	0
2.1.1.182	1.10402931	0.876504211	1.060586307	0.920369219	1.080885987	0.537736549	1.098649726	0.944360744	1.12190568	1.107347937	1.050404479	0.893721993	1.050896263	1.083465143	1.048198624	1.068897617	0.8478807	0.877710565	1.019534811	0.944691017	1.033888562	1.106641423	0.902510733	1.007988447	1.117130645	0.92628091	1.021984088	0.856181374	1.025252184	0.887183916	0.942354032	0.9230098	0.990588019	1.057080917	0.93514624	0.904149911	0.976245788	0.922350426	0.913464444	1.026859851	1.066070127	1.096158378	0.819464095	0.931488023	0.871289511	1.031691483	0.91430273	0.949846308	1.056070724
2.1.1.184	0	0	0.007332091	0	0	0.165707208	0	0	0	0.075211937	0.028399664	0.30018373	0.141749171	0	0	0.12806693	0.132693979	0.004172674	0.197455075	0	0.164506113	0.133266191	0.020698051	0	0.028196443	0.055357895	0	0.037846072	0.645336737	0	0.111050815	0.083264868	0.158786825	0.158605663	0	0	0.141227687	0.030852006	0.048460484	0.238896303	0.165628362	0	0.21299287	1.096933147	0	0.132646152	0.017165753	0.035888761	0.161807438
2.1.1.185	0.901254068	0.971294105	1.021971154	0.855917357	1.032365667	0.996562714	0.854290199	1.052979423	0.913479638	0.927411238	0.851469165	0.859173237	1.046045431	0.859151841	0.88999618	0.903332816	0.886793146	0.878068015	0.826995215	1.117432108	1.108246782	1.024802536	1.076294898	1.047508813	0.878363033	0.851104648	0.872502913	0.933544662	0.911944647	0	0.950396787	1.091965285	1.066029919	0.898022879	0.849517898	0.856888223	0.926769854	1.096578617	1.123355573	0.898985112	0.976004676	0.953185471	1.0596918	1.00645398	0.997101824	1.07721907	1.067329181	0.987557336	0.873011888
2.1.1.186	0	0	1.08323701	0.146873975	0	0	0	0	0	0.03612207	0.334412428	0.353779475	0.07144736	0	1.211227577	0	0.255097902	0.047560306	0.055694891	0.331894564	0	0	0	0.145102564	0	0.017512273	0.268060796	0.632227857	0.088886973	0	1.201532271	1.166818538	0.161721323	0.03807411	0.35498987	0.573803035	0.081832213	0.083028814	0.14471168	0.403433397	0.219102975	0.556975321	0.217038411	0	0	1.196041626	0	0	0
2.1.1.187	0	0.610492667	0.177075781	0.254876622	0	0	0	1.104712254	0	1.217344867	0.079356072	0.003032058	0	0.239564127	0.182926803	0	0	0.44140596	0.427479552	0.48940233	0	1.133876591	0.663339241	0.408033904	0.964016303	0.195077543	0	0.819078597	0.741035827	0	0.613517385	1.095683464	0.312458016	0	0	0.999140352	0.864971408	0.162743255	0.117810443	0.587956643	1.019020213	0.371176653	1.226672362	0	0.234285317	0.981805842	0.147033098	0.357511946	0.161184981
2.1.1.189	0.107318681	0.034475778	1.261167245	0.957926042	0	0.226652495	0.25763921	0.258235452	0.07752236	0	0	0.068782549	0	0	0	0.20343411	0	0	0.176366039	0	0.167048163	0.130840047	0.287618431	0.02408925	0	0	0.437952927	0.569258126	0	0	0	1.229213073	0	0.039239347	0.176554474	0.526540811	0	0	0.427687999	0.569800003	0	1.218086678	0	0	0.303426148	1.04524298	0	0	0
2.1.1.190	0.785834516	1.287734207	0.922111802	0.201818676	0	0	0.570965389	0.099855398	0	0	0.574595838	0	0.029005254	0	0.228217381	0	0	0.116688029	0.382212238	0	0	0	0.217962064	0.062848641	0	0	0.670723856	0.70649452	0	0.166538544	1.171630173	0.570976023	0.326620525	0	0.233326169	0.682284247	0.247984035	0.344393197	0.426763701	0.324892881	0	0.573399949	0.084240571	0	1.074181408	0.768523327	0	0.32502493	0.064950735
2.1.1.191	1.388457352	0.249815607	0.046762808	0	2.936163995	1.688564245	0.401519852	0.546664628	0.502929223	2.336026519	1.131829445	1.113778782	1.103077767	0	0.540642403	1.619111384	0	0.808330663	0.752949097	0.959023848	0.929327788	0.353498634	0.07018464	2.064143416	0	0.288857701	0	1.146330461	0.817694196	0.207317584	1.332437634	1.135415813	0.737142443	0.971266359	0.811012112	0.286136955	1.478166168	0.187575419	1.04879908	0.798078306	1.455920353	0	0.472998955	0.224310794	1.328881737	0.550588183	1.284922709	1.751828666	0.001710266
2.1.1.192	1.228348168	1.067986338	0.744389392	1.050764849	0.96274689	0.944598832	1.032020841	1.26614467	1.256727955	2.157997275	1.126570735	0.882230162	1.24135732	1.104297221	0.783690031	0.86087697	0.77043461	1.136322992	0.995503048	1.544607848	1.550733471	1.234740875	0.786620522	1.157010784	0.660683409	0.947012364	1.114692109	0.85624924	0.78111673	0.281511714	1.215590425	1.16553165	1.232274654	1.08078993	1.574387899	0.871729932	1.19027725	1.012750996	0.905289036	0.929069059	0.795931502	0.886142383	1.222676829	1.1293578	1.18880788	1.199599485	0.999505141	1.175194916	0
2.1.1.193	0.996246364	0.874752757	1.211422843	1.165347503	0.966210962	1.005369561	0.105675554	1.089135333	1.01190718	0.884059731	0.800879858	0.970075825	1.044434452	1.158581648	0.810215142	1.152407155	0.979503273	0.798083307	0.884339372	1.038075986	1.023554418	0.034131795	1.065001685	0.952923539	0.851852285	0.497166978	1.155418295	0.829163583	1.088990564	1.078874991	1.111869448	1.246389724	0.864354108	0.819336402	0.991232235	1.157964558	0.978693563	0.818297034	1.208139795	0.784093146	0.796725553	0.970307921	0.918712334	0.883941005	0.925922568	0.945918681	0.772362413	0.902331605	0.392192596
2.1.1.195	0.561573766	0	0.227828946	0.193485154	0	0.264417637	0	0	1.104405322	1.258251141	0.420701333	0.698511658	0.701609507	0	0	0.737776613	0.018591196	0.825755523	0.930104967	0.760074211	0.507552172	0.842044801	0.084651842	0.575795557	0.137123368	0.631604443	0.351401201	0	0	0.751795981	0.237054891	0	0.463563474	0.284610661	0.392806907	0	1.047274621	0	1.137910558	0	0.22844448	0.131581429	0	0.128751682	0.632127539	0.747990324	0.742242694	0.665227708	0.171762465
2.1.1.196	0.020042417	0.083779884	0.144489118	0	0	0	0.061625424	0	0.146552668	0.0550568	0.196138628	0	0	0.10198067	0	0	0	0.482821433	0.600201742	0.384586245	0.65945293	0	0.046628634	0.173610499	0	0	0	0.342243444	0.151997108	0.10839988	0.187415694	0	0	0	0.177372999	0.370169391	0	0.196621609	0.640970277	0.118359311	0	0	0.185581788	0.030223496	0	0.803896491	0.183713231	0.256007217	0.278977535
2.1.1.197	1.338364461	0.907866082	1.035061014	0.104807884	0	0.043473284	0.348278343	0	0.186978176	0	0.514204567	0.597935341	0.554287214	0.05138784	0	0.288016073	0.947306934	0.067979146	0	0	0	0.227406693	0.030781315	0.096687912	0	0.385018379	0	0.51305067	0	0.149362599	0.663206368	0.80097772	0	0	0.474669265	0.517866331	0	0	0.828136622	0.765216521	0	0.609771409	0	0.25560243	0.491511612	0.48106079	0.33830239	0.085359856	0.278036369
2.1.1.198	1.673727498	1.274982876	1.117837572	0.751391306	1.009493028	1.655654032	1.061074371	1.20057242	0.738664174	1.092156952	1.659396001	2.076083504	1.763247696	1.189715155	1.182718416	1.203503642	0.864462827	1.129664951	0.703655265	0.72113849	1.204171656	0.830854344	1.291003633	0.87656277	1.295147368	0.78406777	1.405487982	0.984144688	1.216337147	1.305747235	1.267950975	1.315239049	1.135918141	0.737152056	0.695146448	0.894976602	0.939547111	0.869836148	1.04461165	0.65377061	0.92515031	0.90891375	0.647956924	0.739317414	2.025247977	0.769408819	0.852360735	0.682440302	1.157320388
2.1.1.199	0.981988177	1.199306108	1.049443537	0.870586872	1.050297348	0.438817574	1.213562426	0.877075402	2.663546652	1.006319068	0.967717485	0.918693286	0.920995756	0.986007874	0.918817738	1.282628246	0.772439565	1.003507007	0.997085247	0.890768823	1.079432315	1.042822228	0.887672553	2.19027681	0.778671519	0.822621292	1.150126793	1.073840803	0.761745588	0.923781691	1.15274129	1.090719732	1.522370109	1.407097995	1.609968296	1.228185261	0.821439164	1.056857145	1.117254778	1.189190992	0.771756418	0.779495395	0.920002875	0.89428596	0.769816486	1.20876836	1.204761197	1.485998225	0.90138567
2.1.1.2	0	0	0	0	0	0	0	0	0	0	0	0	0	0	0	0	0	0	0	0	0	0	0	0	0	0	0	0	0	0	0	0	0	0	0	0	0	0	0	0	0	0	0	0	0	0	0	0	0
2.1.1.201	0	0	0	0	0	0	0	0	0	0	0	0	0	0	0	0	0	0	0	0	0	0	0	0	0	0	0	0	0	0	0	0	0	0	0	0	0	0	0	0	0	0	0	0	0	0	0	0	0
2.1.1.206	0.001161809	0.00110662	0	0	0	0.000788814	0	0.000619675	0.000740062	0.00023222	0.000339314	0.000887839	0	0.000305619	0	0	0.000691102	0.000443878	0.000929727	0.001257785	0.000953834	8.44289E-05	0	0.000921888	0.000880261	0.000760427	0	0.000477945	0.000116233	0.00097046	0.001003734	0	0	0	2.79357E-05	3.995E-05	0.001218081	0	0.000985105	0.00012125	0.000161937	0.00127212	0	0	0	0	0	0.000281475	0.010790864
2.1.1.207	1.108349342	1.220446671	0.776962774	0.949382424	1.125257741	0.096677257	0.580266401	1.250968669	1.123982364	0.970335048	0.746929769	0.188490623	0.153574153	1.228626741	0.905127822	1.223394245	1.194165725	0.910861604	0.757814597	1.178444159	0.954253053	0.35454082	0.889630238	1.225707583	1.217003985	0.927504174	0.936042922	0.786147233	0.974363736	0.829122785	0.801329569	0.867049899	1.026334475	1.003783913	0.841089456	1.061210824	1.061542294	1.14557417	0.749817105	0.572893623	0.916292379	1.208450298	0.953962726	1.13060911	0.849320992	1.214059963	1.006851391	0.640303967	0.732966685
2.1.1.210	0	0	0	0	0	0	0	0	0	0	0	0	0	0	0	0	0	0	0	0	0	0	0	0	0	0	0	0	0	0	0	0	0	0	0	0	0	0	0	0	0	0	0	0	0	0	0	0	0
2.1.1.213	0.025669542	0.079908099	0	0	0.043362196	0.015066371	0.012636935	0.044281506	0	0	0.10286314	0	0.070934049	0.006695012	0.021736258	0	0.014854244	0.144675121	0	0.105778086	0.121785556	0	0.996423249	0.041600396	0.020984191	0	0	0	0	0.075207442	0.080720017	0.000849902	0.041201893	0.094518349	0.072738078	0.087344366	0.057116583	0.084040505	0	0.044343822	0	0	0.18438925	0	0	0.098385259	0.058279968	0.044793433	0
2.1.1.215	0	0.001995793	0	0.001862311	0.001764515	0.001593173	0	0.001499143	0	0	0.006816682	0.00070865	0.001326488	0	0	0.001304214	0	0	0.000754534	0	0.000452659	0	0.000842195	0.001254718	0	0.001314867	0.001805296	0	0.001755705	0.00192142	0	0.000795237	0	0	0.001331975	0.0005966	0.000469448	0.000881691	0.001507171	0.002001074	0.001997234	0	0.0005196	0	0.007296155	0	0	0	0.012852865
2.1.1.217	0.25200635	0	0	0	0.194098583	0.35159555	1.118744219	0.785025129	0.633455911	1.048956109	0	0.050296954	0.241918757	0	0.027201582	1.052404901	0	0.536902442	0.63904279	0.996842351	1.101118318	0	1.257661805	1.195665652	0.099487962	1.327283898	0	0	0.717528149	1.042169479	0	0.430630217	0.804097249	0.564724563	0.738965637	0	0.61764992	0.750387758	0.373389748	0.519453194	0.665173257	0.02005861	0.78734904	0.254529306	0	0	0.723597231	1.165661278	0.555552122
2.1.1.219	0.121389801	0	0	0.777163361	0.106798263	0.055267657	0	0.019457992	0.047924169	0	0.097768515	0	0.162314345	0.885312106	0.855366225	0	0.199845724	0	0.097382055	0	0.061787573	0.196320974	0.093245117	0	0.91500132	0	0	0	0.051752447	0.003569491	0	0	0.195323957	0	0.096294975	0.019698224	0	0	0	0.147366693	0.032137304	0.04236079	0	0	0	0	0.157352895	0.179756252	0.104380586
2.1.1.222	2.229008937	1.065230056	1.460856997	1.293779768	0.17366256	0	1.014638205	0.435497082	0.806574382	2.299563322	1.491818237	0.28273071	0.577310545	0.462134504	0	0.760860601	0.196868536	0	0.775014394	0.825578254	0.183741916	0.206013819	0	1.015107404	0.686616067	0.850629017	1.683960356	2.688579587	0.858734572	0	2.694946304	1.393957841	0.132496901	1.15187694	0.129128009	2.238783534	0.995588562	0	0	0.882735217	0.623376173	0.080645255	1.016634687	0	2.61796628	2.034181799	0.640455154	0.636664565	0
2.1.1.226	1.194188321	0	0.093105147	1.327234707	1.176635913	0	0	1.278368867	1.373382537	1.388256634	0.259323331	0.271751631	0.266081501	0.797379849	0.95869713	0.96870061	0.584403132	0.616778446	1.370715421	1.082431873	1.261004934	1.163397238	1.258787601	0.820748892	0.734047322	1.420846303	0.8622986	0	0.939582952	0.802199115	0	0	1.165361733	1.376631938	0.789542718	0	0.990005724	0.834702379	0.62119417	0.571015043	1.266868299	0	0.401266162	0.740801283	0.635915099	0.147044445	0.521785416	0.59059553	1.241421554
2.1.1.228	0.843832825	0.848616289	1.082895452	0.7611478	0.931052719	1.096255255	1.14412799	1.065710213	1.180222316	1.149419396	0.963191547	0.866245378	0.98417602	1.024634046	0.859073487	1.127304857	0.872871256	1.028548287	0.895497042	0.90671692	0.962747108	0.842961964	1.096045373	0.902353537	0.7556733	0.923089383	0.999597252	0.822923454	0.955433654	0	0.949050502	0.894305691	0.568849312	0.554631449	0.35363943	0.91534572	0.069294326	1.173271615	1.175511375	0.990744064	1.000559166	0.992214402	0.913057462	0.927135482	1.128430817	1.048881745	1.002630803	0.953438	0.96360485
2.1.1.245	0	0.102650878	0.006286517	0.028965632	0.007611465	0	0	0.05571094	0	0	0.024287842	0.070154906	0	0	0.06150046	0.571824119	0	0.199197261	0.062270472	0.015237508	0.147206244	0.036409442	0	0	0	0.003197993	0	0.0042186	0.050945096	0.070339858	0	0	0.333863254	0.25987696	0.261108672	0	0	0.021873879	0	0	0	0.061363551	0	0	0	0	0.120762276	0.158184398	0
2.1.1.246	0	0	0	0	0	0	0	0	0	0	0	0	0	0	0	0	0	0	0	0	0	0	0	0	0	0	0	0	0	0	0	0	0	0	0	0	0	0	0	0	0	0	0	0	0	0	0	0	0
2.1.1.247	0	0	0	0	0	0	0	0	0	0	0	0	0	0	0	0	0	0	0	0	0	0	0	0	0	0	0	0	0	0	0	0	0	0	0	0	0	0	0	0	0	0	0	0	0	0	0	0	0
2.1.1.250	0.085788258	0	0	0	0	0	0.153214378	0.240888167	0.229811423	0	0.338379776	0.236612364	0.321176191	0	2.926185848	0	0.188060642	0.186899861	0	0.076809674	0	0.36354448	0.166486174	0.312155639	0	0.312535494	0.125563812	0.055027127	0.213262904	0	0	0	1.357673132	1.005403634	1.284374723	0	0.290534142	0	0	0.076743379	0	0.209527727	0.212867079	0.071065149	0	0.387925379	0	0	0
2.1.1.254	0	0	0	0	0	0	0	0	0	0	0	0	0	0	0	0	0	0	0	0	0	0	0	0	0	0	0	0	0	0	0	0	0	0	0	0	0	0	0	0	0	0	0	0	0	0	0	0	0
2.1.1.33	0.823209438	1.140703946	0.812049399	0.831650999	0.785031281	0.831711273	1.021764792	0	1.123768742	0.89095297	1.114130596	1.087223443	0.922148712	0.768076643	0	1.207910417	0.781003088	0.762203175	1.117672877	0.947163293	0.746907466	1.082008187	1.09806467	0.890098388	1.027140128	0.767253703	0.704183582	1.050506054	0.941198676	0.984150372	1.230789505	1.098564067	0.976341881	1.135089989	1.177968463	0.836636016	1.037048225	0.013815857	0.478698168	1.105071727	0.814694638	1.150436074	0.525672489	0.79598855	0.850809963	0.924861518	0.963548549	1.022561997	0.780705964
2.1.1.34	0.150222673	0	0	0	0	0.98588043	0.19692718	0	0.203454663	0	0	0.116718766	0.299797797	0	1.02407243	0.146737052	0	0.304475879	0	0.05132631	0	0.332117157	0	0	0.31524596	0	0.098729948	0.904753058	0	0.318236672	1.13198384	1.008798746	0	0	0.207473212	0.763367621	0.036714144	0	0	0.570635156	0	0.285234276	0.28900779	0.061754295	0.182901902	0.622494534	0	0	0.0030172
2.1.1.35	0.4438723	0.651291838	1.002396371	0.002401046	0	0.310847966	0	0.802218209	0	0.219709821	0.287606486	0	0	0.002139769	0	0	1.174642208	0	0.107842353	0	0.308309724	0	0	0.072781944	0.134406638	0	0.463961952	0.958629216	0.214355433	1.075884082	1.045002108	0.860164572	0.237968747	0.212489955	0.123647979	0.829363247	0.169349255	0	0.454398155	0.611054799	0	1.137753433	0	0	0	0.894155804	0	0.040871793	0
2.1.1.37	2.456407435	1.120175466	0	1.042282047	0.472887418	3.317451266	1.620696459	0.397088737	2.694141651	0.689367322	0.797389376	0.602988134	0.845490413	0.928324347	0.421660559	1.816281625	1.283707025	1.371783458	1.680283704	1.315898429	1.150895026	1.112242825	0	1.169734237	0.466439965	0.070932343	0.246126345	0.673624269	0.128703035	1.888666043	1.829075442	1.636968953	1.840575705	1.945491076	1.916094651	1.357619997	3.646777633	2.143540432	1.083789942	0.42354184	0.629293144	0.422397004	1.176954048	1.350559914	1.455498448	2.183669635	0.741797475	0.742679938	0.895557708
2.1.1.4	0	0.014536903	0	0.033062958	0.006437369	0.024123609	0.004264383	0.04463127	0	0	0.254716314	0.033191505	0.040530554	0	0	0	0	0	0	0.020992496	0.021006056	0	0.04573285	0	0	0.021302409	0	0	0	0.032215385	0.030785637	0.044302413	0.030672916	0	0.030148635	0	0.019441926	0.016187107	0	0	0	0.022738155	0	0	0.296822414	0	0.049082813	0	0.012594177
2.1.1.41	0	0	0	2.31633E-05	1.96865E-05	9.98444E-05	0	2.35653E-05	8.73407E-05	3.81646E-05	6.00939E-05	3.09353E-05	7.70772E-05	0	4.72867E-05	0	8.08764E-05	0.000109713	2.45109E-05	1.9663E-05	0	0	0	0	0	0.000142076	4.01247E-06	0	0	8.64125E-07	0	0	0	0.000128902	0	0	0.000120556	0	3.40812E-05	0.000132506	6.86829E-06	0	0	7.6742E-05	0	0	0	0	0.000105754
2.1.1.45	1.008647925	0.709701375	0.695847967	1.344470945	0.650691852	0.548656676	0.660792456	0.126620612	0.998762422	0	0.875452768	0.859450331	0.817779706	0.694572153	0	0.95066852	0	0.66455357	0.471402947	0.697751797	0.514671569	0.856269976	0.795588874	1.194566476	1.128411146	1.140720728	0.143478081	1.075047618	0.897555869	0.922478618	1.157209955	1.306155341	0.804068136	0.687081593	0.621287454	0.977031473	0.178344363	0	1.036212536	0.676094613	0.653518662	0.709044715	0.469873229	0	1.414292153	1.21746835	0.989670743	0.42354695	1.325566781
2.1.1.5	0.000285904	0	0.000142445	0	0	0.00028338	0.000208876	5.31357E-05	0.000278925	0.000209109	4.23245E-05	0	3.40725E-05	5.12731E-05	0.000124193	0	0	0	0	0	3.42155E-05	0	0	0	0	9.16701E-05	0.0002373	2.81298E-05	3.34855E-05	7.13464E-05	0.000105796	0.000275887	0	7.49515E-06	0.000256401	0.000198178	0.00011739	0	8.57287E-05	0.000259897	0	0	0	0	0	0.000110645	0	5.42047E-05	0.000284698
2.1.1.6	0	0	0.025293398	0.001262779	0	0.023832011	0.024857945	0.011199588	0.030308808	0.013025222	0.040091184	0	0.003138769	0	0	0	0	0.030022833	0.001522092	0.002203808	0	0.001676608	0	0.001418513	0.028878843	0	0.014770506	0	0.003738111	0	0	0	0.012904272	0	0	0	0.011171816	0.020966067	0.01233637	0	0	0.002203064	0	0.016679071	0.02558396	0	0.021970805	0	0
2.1.1.63	2.656801062	1.80305192	0.909251639	1.082385413	2.033154383	1.486057804	0.468605929	2.094012767	2.643089673	1.453264065	2.685766845	1.397850903	0.475923399	1.49971012	3.518741947	1.237517838	1.601021658	0.55604716	1.186036643	0.554170877	1.623066338	1.04063694	2.514245836	0.591993421	1.047896253	0.392699296	1.798492547	2.083259433	0.780089708	0.676220265	0.647707682	1.751774788	0	0	0.649202951	2.218796307	1.181507335	1.273565755	1.26373454	1.463213293	1.837350976	0.722610007	1.37517978	1.324154745	2.323411366	3.306804381	1.313623865	1.47942844	1.762380767
2.1.1.66	0	0.012764059	0.047873329	0.0697564	0.080731199	0	0	0	0.025145279	0.060696359	0.078278556	0.003131494	0.069869809	0	0	0	0	0.046762295	0	0	0	0	0.064432872	0.052526895	0.750025757	0.025714412	0	0.013566263	0	0.006478655	0	0	0	0.019897641	0.027385346	0.057538931	0.047353233	0.039365222	0.077388868	0.020769299	0.076349933	0	0.060095977	0	0.019087524	0.03830644	0	0	0
2.1.1.67	0.101998086	0.150789972	0	0.279305093	0.108205676	0	0.198789763	0.072377587	0.052330857	0	0.082855698	0.021073847	0.015477289	0	0	0.008357634	0.034423429	0	0.054327759	0.095735627	0	0.029461454	0.058580855	0	0.088343167	0.020785156	0	0.033426434	0.055600734	0.003812382	0	0	0.10393211	0.03775713	0	0.026923143	0	0	0.049297322	0	0	0	0.095686144	0.010174647	0.07751642	0.088502412	0.059416915	0.036929252	0
2.1.1.71	0	0.053588636	0	0.049715059	0.07475363	0	0	0	0	0.016957015	0	0	0.012952855	0.075530305	0	0.048360716	0.03118307	0.010741019	0.054502429	0	0.00408002	0.016855952	0	0.031402565	0	0	0	0	0.015275822	0.034858695	0	0.024424506	0	0.04909096	0	0.024091726	0	0.020770541	0.020515568	0	0.030216285	0.008444228	0	0.004098183	0.016057355	0.17172187	0	0.016484132	0.041698319
2.1.1.72	6.261417044	5.625078347	8.467562015	0.095408917	2.987368613	4.44906714	2.119297464	2.70735594	0.444497117	7.242852948	4.471587589	3.912337939	3.888441519	0	6.600435592	4.019069321	4.548055462	2.246507312	1.908350691	3.241275769	3.082391245	0	0	3.493318697	1.532595917	2.04435176	2.784565769	3.340874004	2.05919876	2.112643448	5.089196934	4.938826802	4.562557237	3.62629486	1.554861093	4.514272409	7.167099828	2.694716057	4.157316476	4.671001252	1.64449292	6.751289835	2.053265181	5.402050568	3.705052912	4.415460246	0.883889375	2.54689555	2.656269738
2.1.1.74	0.151177212	0.205660839	0	0	0	0	0	0.149888842	0.296612244	0.970228555	0	0	0	0	0.774142724	0	0	0.329159304	0.393335424	0.102507238	0.166297622	0.743498889	1.174988301	0.199129122	0	0.733938234	0.889612628	0.143685373	0.778033423	0.138208899	0.003845459	0.277928036	0	0.329928963	0	0.316266125	0.824638096	0.055460238	0.889831845	0.808313964	0.355147148	0	1.134347376	0.077126776	0.350088325	0	0	0.165562077	0.73310171
2.1.1.77	2.105719797	0.246399776	0.450284508	0.357207595	0	0	0.250076697	0.259229047	0	0	1.921028989	0.302285584	0.464897852	0.369636949	1.173980473	0.550106629	1.219985454	0.073718346	0.349259721	0	0.243985618	0	0	0.241505702	0.244188507	0.450924692	0.103335767	0.516627522	0.166649748	0	0.464848348	0.470066372	0.276576456	0.299405795	0.246208223	0.37778822	0.035012129	0.342138589	0	0.24688898	0	0.422956694	0.389152206	0	2.117331545	1.211311929	0.707091417	0.300015737	0.413014122
2.1.1.79	2.53292294	1.081282221	0	0	0	0	0.429216911	0	2.033883048	0	2.176199128	0.699851898	0.455876603	0.815589949	1.392722638	0.267064543	0.572469825	1.328636551	0.288406303	0.787437049	0.486025759	0	0.14736157	0.262863068	1.06035082	0.40364609	1.089212613	1.481034821	0.778787083	0.582047393	2.49147534	1.291498931	0.323805565	0	0.944201357	1.786299106	0.032541692	0	0.664256654	0	0	0	0	0	1.914737133	2.47325953	0.283413097	0.718009719	0.990478808
2.1.1.80	1.694856933	0.359476659	0	0	0	0.613476251	0	0.656103922	0.625986138	1.194936204	2.017839396	0.184162401	0	0	0	0.46471623	1.231960506	1.595532846	0.3970241	1.391206899	1.016516687	0.575343269	0	0	0	0.192004892	0.402015476	0.580949614	0.202562928	1.66475476	1.485467238	1.112701488	0.770676633	0.80890758	1.077040039	1.171310751	0.219757955	0.184820196	0.794703295	1.096951321	0	0	0.431390019	0.28933958	1.761866743	0	0	0.158829818	0
2.1.1.86	0.000212458	0.000462615	0	0	0.000864444	0	0	0	0	0.000207481	0	0.00057359	0	0	0.000258471	0	0.000707518	0.000758027	0	0	0	0	0	0	0.000410718	0	0	0.000302264	0	0.000461597	0	0.000612711	6.14546E-05	0.000696699	0	0.000524808	0.000167854	0	0.000831203	0.00029328	0	0.000475958	0	0	0.000519305	0.000431356	0	0	0.00073282
2.1.1.90	0.001957209	0.000921475	0	0	0	0	0.015410194	0	0.000619602	0.018866132	0	0.006683039	0	0.012594188	0.013669439	0.001244135	0.00217491	0	0.006775415	0.016477345	0.017739473	0	0	0.005796806	0	0.002616276	0	0.007563663	0.018255384	0.009755888	0	0	0.103795869	0.108019165	0.094097345	0.000779804	0.005956994	0	0	0	0	0	0.011082263	0	0	0	0	0.002155311	0
2.1.1.95	0	0	0	0	0	0	0	0	0	0	0	0	0	0	0	0	0	0	0	0	0	0	0	0	0	0	0	0	0	0	0	0	0	0	0	0	0	0	0	0	0	0	0	0	0	0	0	0	0
2.1.1.98	0.000775009	0	0	0	0.000799893	0	0	0.001101073	0	0	0.000431249	0.000558161	0	0	0	0	0	0	0	0.00114885	0	0	0	0	0	0.00083775	0.000633793	0.001018773	0.000475058	0	0	0.000738838	0	0	0	0	0	0.000362272	0	0.001016198	0	0.00020086	0.000610123	0	0.000764195	0.000432967	0.000964934	0	0.012030085
2.1.2.-	0.002148312	0	0	0	0.033297315	0	0	0	0	0	0.065913408	0.01036685	0	0.047352675	0.003689699	0.011282909	0.062617863	0.050264019	0.014607066	0.032271711	0	0.025743984	0	0.039241449	0.058999758	0	0.02635067	0	0	0.031809911	0.125016877	0	0	0	0	0	0.040829445	0.035202905	0.002144241	0.027243895	0	0.042042185	0.010875152	0.011391871	0	0.026036649	9.99222E-05	0.010569725	0
2.1.2.1	0.940850008	0.826875438	1.106741245	1.302818967	0.816834975	1.313801015	0.229431567	1.228597636	0.817897046	0.967149756	1.748396557	1.065092245	0.860447974	0.644415016	0.854517239	1.678451212	0.874048091	0.928106438	0.831521629	1.176579743	0.9650248	0.079021163	1.213415274	1.054081733	0.89608916	1.119863967	0.887025106	1.324112051	1.056155151	0	0.780557897	0.698760645	0.903452458	0.742834257	0.84441663	0.972925702	0.520334383	0.783287413	0.34825745	0.853873861	1.170485323	0.669961315	0.588900754	0	1.484037793	1.306206285	1.288285881	1.40742554	0.610292676
2.1.2.10	1.224601371	0	0	0.931205253	1.331032027	0.860601748	0	0.072455912	0	0.138555389	0.939286893	0.558536987	1.418907555	0.117889895	0.016362161	0.43220863	0.135860511	0.85067014	0.503524557	0.553549057	0.931782074	0	0	0.800701071	1.642544761	0.03516578	0.444754843	1.037967645	0.138151785	0	0.637148307	1.111392649	0.233111807	0.433595524	0.255774514	0.97009795	0	0.803661293	0.55832415	0.722133258	0	0	0.296136807	0	0.797121823	1.281111739	0.072355313	0.820876233	0.1153282
2.1.2.11	0.780680785	1.147783378	0	1.187055845	0.61676107	0.619468798	0.182326009	1.322663284	0.597842175	0.38818389	0.663354509	0.676887044	0.904550487	0.215381413	0.878528711	0.768762768	0.574347124	0.750993773	0.597709475	0.991744314	0.479042159	0	0	0.814524101	0.949001699	0.502036224	1.082586661	1.306794387	0.097049744	0.033919288	1.199822845	0.907026037	0.453474215	0.481221768	0.494999865	1.126358225	0.015745693	0.291403184	0	0.203103872	0.099995065	0.46464205	0.002369083	0.167829554	0.596405234	0.702884599	0.182109171	0.383989803	0.326707587
2.1.2.13	1.016219532	0	0	0.092386212	0.547619512	0	0.279324618	0	0.237349723	0.249482605	0.364264194	0.212422407	0.03484922	0.496189332	0	0.053934524	0	0.548129571	0	0	0	0.017443593	0.599694669	0	0.483501294	0	0.868839187	1.356069398	0	0.551870287	2.092025573	1.72450603	0	0	0.229640351	1.909721492	0.608291541	0.357654788	0.490179506	1.025376468	0.337164079	0	0.394656593	0	0	1.211528651	0.184854795	0	0.621794477
2.1.2.2	1.7229226	1.769578204	1.287416502	1.177357763	1.202378945	1.189013145	0.754135943	1.083069759	0.706414782	0.607945606	1.619536209	2.417848181	2.135357559	1.009416642	0.759038421	0.572312801	0.746980427	1.334356453	1.274559271	1.16273899	0.630278996	1.158834271	0.315370937	0.673188539	1.701768624	1.128591354	1.623174919	1.407242437	0.640597264	0	1.950286559	2.177359983	0.632904009	1.408725685	1.320545516	2.12742946	0.618790474	1.320066419	0.675275996	1.720872652	0	0.677198569	0.676523406	0.944186955	1.577488437	2.241502266	1.157052274	0.990026928	1.125211682
2.1.2.3	1.376457282	2.032412153	1.569492998	2.062670511	1.43200701	0.498356117	2.601973925	2.645097584	2.78974224	0.619343822	1.612008275	2.293914324	2.576906636	2.04549084	2.14628522	3.463904613	2.059256931	1.85636162	2.036181223	1.648591303	2.783578347	2.026514199	2.444365706	3.172035376	2.610303004	2.447528826	2.026953621	2.142897005	2.081293476	0.511834639	1.886336831	1.473067483	3.081465775	2.52934519	3.207591158	1.796959929	2.975853235	2.660745097	2.411534559	1.903960275	0	2.487920122	1.92982232	0.022038258	1.512507167	1.73754486	2.616062568	3.077969121	1.80530265
2.1.2.5	0.116045482	0.241030875	0	0	0	0.776966285	0.059146165	0.013368718	0	0	0	1.168551901	0.690604318	0	0	0.012617695	0	0.491143096	0.564098984	0.127499998	0.132782604	0	0	0	0	0	0.576135768	0	0.114394329	0.092737721	0.138523376	0	0.278909275	0.178204853	0.291371054	0	0.139251329	0.194064985	0.835143095	0	0.354092786	0	0	0.332046263	0.027976633	0.183833032	0.406357929	0	0.154697067
2.1.2.9	1.23541813	0.927408517	0.95666617	0.855869576	0.843969845	1.011426228	1.180238551	1.229723989	1.359827946	0.948313535	1.521204302	1.243907394	1.055444103	0.754194947	0.9386298	1.071444641	1.247476013	1.420552549	1.046830711	1.308507281	1.267837006	1.244175535	1.175011759	0.370918775	1.247820509	1.201233776	0.909391818	0.926996835	1.157761205	1.06143214	0.997182018	1.086418174	0.865184536	1.037204143	0.828741308	1.051833413	1.006992412	0.89304629	0.816006603	0.663941208	1.112330827	0.877618695	0.978115429	0.023173543	1.588026676	0.775978906	1.03879429	1.196082738	1.102854429
2.1.3.-	0	0	0.010832742	0.115303883	0.063544309	0.066926781	0.207021719	0.225805085	0.100374102	0	1.028768337	0.177777971	0	0	0.130153102	0	0.095557309	0	0.05977314	0.230810011	0.10133076	0.171709244	0	0.232353438	0	0.044892334	0.100441971	0	0	0.057458955	0.06377052	0.059875987	0.166690611	0.047118626	0	0.280373877	0.063061169	0.182512195	0	0	0	0.195944944	0.100938557	0	0.767812712	0.196233692	0.018642849	0	0.205821879
2.1.3.1	0	0.035613833	0	0.130256363	0.024924746	0.069725098	0.036312831	0	0.026751877	0	0	0	0.063123469	0.034305195	9.99954E-05	0	0	0.042780914	0.041790809	0.042429763	0	0	0	0.045333342	0.834570446	0.004346887	0.024094902	0.014955859	0.048397966	0.022113327	0	0.041246085	0	0.07508883	0.056583087	0.070901345	0.038339307	0.018695198	0	0	0.026434769	0	0.018113964	0	0	0	0.050238371	0.060625422	0
2.1.3.11	0.017955954	0	0.043132759	0.036939913	0	0.487434047	0	0	0	0.057839506	0	0.263003177	0.379048216	0	0.004812488	0.038552571	0	0.040070576	0.02881596	0	0.067736725	0	0	0	0.001877829	0.064138105	0	0	0.013952931	0.046018543	0	0.070840111	0.044183629	0.056718676	0.03174998	0.027116495	0.006949972	0	0	0	0	0	0.029658575	0.007326836	0.054892509	0.039131313	0.008802855	0	0.040011966
2.1.3.2	1.135909411	0.875298053	0.112300153	1.226796466	0.93062906	0.40234505	0.97835651	0.982026619	0.720078364	0	1.570470917	1.19962478	0.865991538	0.788952904	1.25543474	1.249763575	1.28305644	1.240778906	0.972683848	0.993268134	0.908412902	0.845600591	0.820764531	1.252578088	0.875176614	1.123579117	0.839698478	1.049590263	0.810854314	0	0.891416101	1.100669933	1.104338737	1.133571182	1.115312902	0.918549059	0.978347812	0.735435728	0.811689758	1.05295324	0	0	0.69818429	0.975029448	1.471003261	1.135277234	0.854836147	0.819645332	1.032164891
2.1.3.3	1.107564844	0.514905837	1.169908986	0.910219983	1.306887203	0.428258606	0.995013269	0.861506063	1.242099611	1.302193137	1.502219621	0.786431644	1.128595503	1.214878551	0.107659652	1.222729426	0.547631164	1.327246222	0.653442673	1.087147327	1.454896698	1.54907384	1.329922542	0.130832795	1.381601245	0.187498932	2.660552647	0.835937007	1.077475197	0	1.317498733	1.551377324	0.808281693	1.312217954	0.762562502	1.049778806	2.030952072	1.202640906	0.267294046	0.151643842	0.443710431	0.955894995	0.468022346	1.211971832	1.446386722	0.699687274	0.564665947	0.742742589	0.141771521
2.1.3.6	0	0	0.070071801	0	0.118025559	0.103359387	0.064358459	0.076743557	0	0.134331301	0.000777621	0.028089273	0.036572214	0	0.004140824	0	0	0	0	0.152181172	0.136294176	0	0	0	0.128742838	0.3838035	1.127386111	0	0.684418005	0	0.096124371	0	0	0.024385533	0	0.00969956	0	0	0.029041336	0	0.020512489	0	0.043716701	0	0	0.018938343	0.131192767	0	0.154719751
2.1.3.7	0.062017337	0	0	0	0.027354594	0.048998877	0.026172574	0.065459615	0	0	0.067370727	0.005287113	0.032371519	0.043594242	0	0.033519839	0.021936202	0.019086325	0	0.023308813	0	0	0	0.015538168	0	0.034521251	0	0	0	0.060198973	0.059310429	0	0.051643558	0.063572701	0.023390897	0.048102367	0.056266831	0	0.052581908	0	0	0	0.043359666	0	0.074288703	0	0.005280339	0	0
2.1.3.9	0	0	0.057307815	0	0.204898597	0	0.055043085	0.118413842	0.109623379	0.197738865	0	1.131316761	1.161812973	0.12947741	0	0.012532885	0.212713777	0.083780705	0	0	0	0.205584711	0	0	0.106647147	0.115464233	0.19952862	0.207871171	0	0.059011928	0.047525633	0.161293231	0.014029639	0	0.049184404	0.20848427	0.151319709	0	0.033168099	0.150520175	0.219409983	0	0	0	0.096646737	0.143107164	0.1802874	0	0
2.1.4.1	0.193617637	0	0	0.349584581	0	0.016215988	0.128432689	0	0.049499046	0	0.026850936	0.207297605	0	0	0.008491988	0	0.134181073	0	0.193922402	0	0.051886639	0	0.058866335	0	0	0	1.71376365	0	0.008148023	0	0.999058885	0	0.005675089	0.193700961	0	0.089870447	0	0	0	0	0.026220293	0.00452506	0.015629655	0.169087131	0.226808266	0	0	0	0
2.1.4.2	0.000745674	0.003806033	0.000116959	0.000503234	0	0	0	0	0.003718722	0	0.003509552	0.003993286	0	0.000132012	0	0	0	0	0	0	0.001198292	0	0	0.000412532	0.004106932	0.001915764	0.001521049	0	0.004104555	0.003545491	0.000408395	0	0	0.001790548	0	0	0.000440052	0	0	0.000709652	0	0	0.00110283	0.000676052	0.002775188	0.000987417	0.002423252	0	0.024527488
2.10.1.1	1.451202097	1.642893771	1.199755214	1.482591117	0.134056603	0.501319295	0.47921654	1.543472357	0.118135703	2.131807535	1.423777425	0	0	0.437523683	0.50003971	0	1.550234272	0.567142463	1.358127187	0.25877781	0.99166976	0.17686982	0.026230439	0	2.288936361	0.313233293	1.022248207	0.464621827	1.056491509	0.432775531	0.603590326	0.899144202	0.238969327	0.122264	0.423709984	0.408174191	0.424715066	1.118900615	0.806119855	0.20910955	0.107472178	0.644725014	0.083698532	0	2.268134415	1.383985481	0	0.31238259	0.258130817
2.2.1.-	0	0	0.001469577	0.000352475	0	0	0	0	0	0.000480127	0.007109311	0.001582162	0.00305034	0	0	0.003024615	0	0.002851393	0	0	0	0	0	0	0.001783461	0.00111325	0.000726672	0.002679896	0.001152022	0.000506105	0	0.000449185	0	0	0	0	0.000907887	0.000689306	0.002384369	0	0.001279118	0.002929975	0	0	0.010012444	0.000551541	0	0.003003461	0.000295423
2.2.1.1	0.99449574	1.115893345	0	1.721375891	0.007688269	2.290976628	0.293474405	2.400905145	4.498049326	8.720027708	3.661454781	0.754983079	0.344298502	1.035789541	3.56230052	3.041117991	0.480846761	3.089780958	3.609041171	3.800219506	3.30228673	4.091865559	4.617348531	2.179271821	1.249145595	2.476160956	0.850689626	1.828932322	1.487772156	6.108855808	0.976030424	2.166071585	2.83804487	2.649605722	3.142797639	1.894824249	2.354518758	0.146211702	1.007629108	0.207071723	4.210703193	0.623874018	2.228771739	2.105512718	1.58799797	6.47295948	2.989915176	4.081792063	0.418247289
2.2.1.2	1.38088495	0.565758684	1.094672686	1.653193913	0.545055605	0.405136678	1.380087226	3.498677311	3.805553534	0	0.937746316	0.734743124	0.445515079	0.866455618	0.627249834	0.820804948	0.389769625	1.47764699	2.066598979	1.491737108	1.601788598	0.843077948	2.120053978	0	0.563393622	1.985163485	1.454551984	1.730752455	0	1.625698944	1.976441423	1.518148947	1.628938788	1.559143224	0.776659577	1.753463275	0	0.943299871	0	0.933257989	0.436579586	0.472092089	1.260650938	0.892584952	0.903981716	2.352428697	1.502525518	1.051577176	0.026790399
2.2.1.6	5.730695596	2.860369569	2.582176236	1.300525387	2.427593202	0.276228344	1.784149238	2.842570374	5.859359393	1.160355957	4.24211495	2.066559952	3.003392569	3.139242801	2.528864859	4.150833886	2.838372659	0.578988749	1.495937762	2.679561792	2.325046142	0	3.571891852	5.32224576	3.382169842	0.863182851	4.393799106	5.728781392	1.62512613	1.31255198	5.986731919	5.791555615	2.54985935	2.324762486	2.416533103	6.412091025	2.478245793	0.848376403	0.596520765	1.627493803	0	2.295058861	2.078407552	0.118790615	3.966693094	8.083769017	1.567829684	1.757955682	1.131386579
2.2.1.7	1.368030962	0.663096334	1.272742146	1.267058425	0.875718368	0.22490716	0	0.338436685	0.6841628	1.056329051	0.645862712	1.757681886	1.48109127	1.139416634	1.291180124	2.221260552	1.446685634	0.905307363	0.704598658	1.40062428	0.960861348	1.006712211	2.304608397	1.389612279	0.500805457	0	0.797754747	0.887035776	0	1.076198077	0.567042547	0.614209166	0.915029465	1.494643211	1.27581851	1.016140486	0.581212782	0	1.357879264	0.635445458	0	1.22288437	1.344253473	0.357057305	1.161193047	0.688125407	1.68164463	1.478326382	0.780948247
2.2.1.9	0	0	0.683583397	0.986527325	0.70066821	0.224512965	0.110218658	0	0.645612317	0.096270735	0	1.353331814	1.078600202	0.012871684	0.1036035	0.048986983	0	0	0.214667656	0.419124646	0	0.105138329	0.071363116	0	1.391415839	0.356934192	1.300890099	0.572530825	0.782091118	0	0	0.725511849	0.191177135	0	0	0.42076257	0.381172632	0.226359562	0.451916891	0.610399555	0	1.133732593	0	0.346941895	0.216963471	0.63197563	0	0	0.259016632
2.3.-.-	0	0.062853018	0.074580083	0.182926791	0	0	0.258346506	0.047352235	0	0	0.064579521	0.098617038	0.065396616	0.019390708	0	0	0	0	0.056035011	0.13244205	0	0	0.09929718	0.08842636	0.062024777	0.012281588	0	0.047860897	0.251312703	0.048634721	0	0	0	0	0.042936899	0	0	0	0	0	0	0.042721283	0.084118657	0.10143626	0.000177972	0	0	0.020623727	0
2.3.1.-	9.519187505	14.63126255	3.070475907	0.469968984	7.175075265	4.809565375	4.81692134	13.66392825	2.296761297	3.424221157	11.62562881	2.41456029	7.958760257	3.48607019	6.923339106	4.001738501	6.087625693	4.886127715	4.839810779	0	2.365533898	0	0.877953451	0.336268552	6.301921405	0	5.607786875	10.3952244	4.635632733	1.419615395	11.95400209	14.75995442	0	0	3.356781206	12.35613337	2.097932609	1.180649163	7.717250177	12.23767061	1.535391858	6.580737753	4.630741074	0	12.06640372	16.2835269	6.643665837	0	4.609180386
2.3.1.1	1.167249177	0.534667639	0.887882775	0.313444238	0.664536268	0.010908431	0.345215775	0	0.115567597	0	1.287336072	0.336612986	0.009457087	0.412893235	2.028500264	0	0.169582332	0	0	0.212293209	0.200170674	0.481852898	0	0	0.242029674	0.470298058	0.291952101	0.520507891	0	0.129879592	1.29925767	1.421876787	0	0	0.006935143	0.647019709	0.301606295	0	0.20473034	0.678006041	0	0.459652745	0	0.331933602	1.30763123	0.386887259	0.619297838	0	0
2.3.1.101	0	0.009918949	0	0.012368645	0	0.00106283	0.00217137	0.010565168	0	0	0.075390436	0.007288646	0.009357979	0	0	0.000485097	0.002530076	0.007355002	0	0.004736815	0.014464789	0.0015774	0.004078398	0.004466946	0.002405863	0	0	0.011804798	0.001243488	0.003545437	0.000459835	0.003688764	0.010299554	0.001773961	0	0	0	0.006716872	0	0	0	0	0	0	0.099599804	0	0.013813149	0.011690298	0
2.3.1.102	0	0.11063302	0.033419742	0.13267728	0.124005282	0.109430212	0	0.099223714	0	0.13169359	0.006255798	0.096321266	0.013619684	0	0	0.090284689	0	0.025806606	0	0	0	0	0	0.103767139	0	0.06001036	0.140074098	0.339239205	0.021513603	0.091964609	0	0.23330011	0.119221163	0.036503739	0.077797613	0.424247649	0.118886207	0.034121524	0	0.549747451	0	0	0	0.078858712	0.055386532	0.330606258	0.052278136	0.084064691	0
2.3.1.109	0.469384174	1.36646661	0	0	0.07294091	0.186031396	0	0	0.102680921	0	1.16838319	0.32710763	0.342965802	0	0	0.143711059	0.040639629	0	0.439035396	0	0	0	0	0.224544878	0.304378466	0.016040433	0.328735913	1.06049365	0	0.339832963	1.129063623	0.678886407	0	0	0	1.168983094	0	0.223837565	0.368855463	0.347059216	0	0.216542549	0.273500372	0	0.789394875	1.858022854	0	0.270946262	0.283194908
2.3.1.111	0	0.009781613	0.000925698	0	0	0.026683127	0	0	0	0	0.026834543	0	0.006845203	0.021763464	0.027886711	0.014553058	0.029680563	0	0	0	0.02353904	0.007496904	0	0	0.027879837	0.000620639	0	0.007163279	0.016395602	0.024703061	0	0.015166189	0.01185589	0.018350626	0	0.005574206	0	0	0	0.010428202	0.018343457	0	0	0.014772703	0.026325864	0.018965937	0	0.025630443	0.002846532
2.3.1.117	1.250382285	0.59380695	0.661482283	0.681009869	0	1.293137604	0.270291929	0.863027766	0.17997887	0.027605456	1.22841225	0.172638241	0	0.934584112	0	0.333978646	1.122750415	0.613590707	0.653157157	0.601548427	0.918127336	0.663525218	1.4043421	0.084304521	1.043678273	0.077854198	0.441160493	1.373134127	0.757085487	0.338127517	0.893215068	0.669344904	0.061213807	0	0.534239806	0.930227324	0.175917692	0	0.42990126	1.165327812	0.260593307	0.913929403	0	0	0.775897983	0.586143118	0.485565206	0.52648034	0.918734398
2.3.1.118	0.145548845	0.330411105	0	0.143489748	0	0	0.010999564	0	0	0.23603292	0.457353264	0	0	0.12617622	0.243173632	0.175966008	0	0	0.145851621	0.074635452	0.029548323	0	0	0.087906873	0.085881118	0.237642552	0.476607971	0.333705708	0.095827064	0.210065943	0.074331455	0.749827901	0.179709975	0	0	0.712567157	0	0	0	0.459021061	0	0	0.202629849	0	0.474143196	0.917096121	0.136419844	0.313088513	0.043001353
2.3.1.12	1.267647444	1.258685	1.26984221	0.303990304	1.431143386	0	0	1.632506704	0.053002046	0	1.556845015	0.008133327	0	0.284611161	0.059322855	0.385139031	0.472897857	0	0.814772737	0.748987928	0.883174106	0.297245461	0.021164092	0.104095083	0.45071493	0.895801077	0.592371683	1.480710463	0.786626246	0	1.163358105	0.958025685	0	0.388284036	0.504467135	0.90090142	0	0	0.110246931	1.287105143	1.114406901	0.437377728	0.074630437	0.152914697	1.325906658	2.346433255	0.766855471	0.800871171	1.137890591
2.3.1.128	0.268239245	0.888295275	1.538509188	1.89195361	0	0.184939379	1.370240591	2.438167022	0.739149905	1.667259311	0.613296447	0.584551908	0.767453449	2.346843485	0.679629774	0.945008046	0.657206911	2.250357381	2.687038244	2.594070999	2.087376206	0	2.364837496	0.720931817	2.298173765	1.442585139	0.484717388	2.419566466	2.410862003	1.493749628	2.04229643	2.675047045	2.806020319	2.69599993	2.040882927	2.055016086	0.304202427	0.946866072	4.172662928	1.745532825	0.480985729	1.541090239	1.712963084	1.259318126	1.807474795	1.76468336	1.066033349	1.007376474	0.738508609
2.3.1.129	1.175586776	1.555120048	0.697789776	0.303557804	1.52106752	1.414003348	0.521906977	0.336941328	0.070198173	0.448964229	1.383521839	1.743917986	1.456239989	0	1.4479551	0	1.412660986	0	0.258309454	0.205101631	0.510820521	0	0.489978997	0.47650585	0.209348697	0.614411093	0.412726463	1.002318715	0.373391823	0	0.628128647	1.09984381	0.531571724	0.283356214	0	0.47849266	0	0	0.812617145	0.362280927	0	0.573768906	0	0	0.753635155	0.649471643	0	0	0.137812975
2.3.1.15	1.318126658	0.92619224	2.153099881	1.140055355	1.853393223	1.838977388	1.306473556	2.293712123	1.707771156	2.353930114	2.215385422	0	0.134312128	0	1.74826824	2.759537103	1.174539021	0.927356502	1.630065897	1.059488278	1.840962829	1.5607296	1.960664735	1.067204069	0.77098167	1.49023334	2.629765127	2.507751339	2.435082628	1.553519514	2.689586947	2.856421842	2.047131866	2.488094648	3.246424923	3.198673038	1.951409685	2.534152059	1.716633269	2.465829118	2.043442153	2.591129686	1.071119809	0.914442579	2.296875462	3.161329956	2.290328613	2.294141891	2.542494783
2.3.1.16	2.147391353	0.674319837	1.596459185	0	0	0	0	0	0	0	1.722118255	0.646961294	0	0	0	0.760795497	0.078064655	0.263357146	0	0	0.308218036	0	0	0.172554633	0	0.192173566	0.354899045	1.519983116	0.20215096	0.011276655	2.434387722	1.75390706	0.098343147	0.7037135	0.686750612	1.617184885	0	0.551747177	0.159818815	1.626836114	0.493351041	0	0.495340966	0	1.774950503	2.614602213	0	0.154170634	0.80165377
2.3.1.164	0	0	0	0.026227887	0.054294985	0.081616106	0	0.097128424	0	0.042154532	0.429078979	0.400246252	0.414179194	0.008293921	0.037328239	0	0	0.149293098	0.070499065	0.049461729	0.086199452	0	0.043879005	0	0.093567165	0	0.001357423	0.068829805	0.023337217	0	0.093053717	0.059469114	0.080389251	0.094906416	0.076023816	0	0.000553544	0	0.070388923	0.08117549	0	0	0.072405472	0	0.473138161	0.203342529	0	0.033761304	0
2.3.1.168	0.077059177	0	0.066842966	0	0.184530806	0	0.151360175	0	0	0.020400951	0.194089189	0	0.052434337	0	0.115040738	0.128635359	0	0.013262608	0.15672913	0.082145259	0	0.069629637	0.067014877	0	0	0.533152959	0.351128449	0.196510356	0.370666345	0.145416813	0	0.102013809	0.079153278	0	0.146915347	0	0.006422259	0	0	0.145350204	0	0	0.02880644	0	0.480250515	0.026579267	0	0	0.254138373
2.3.1.174	0.07100761	0	0.016364511	0	0	0.048963125	0.04810645	0.074178103	0.065600005	0	0.009415493	0	0.096619145	0.040692078	0.003600449	0	0.078984398	0	0	0.089020555	0	0.101862922	0	0.013733283	0	0	0.023692675	0.065619983	0.003130399	0	0.002262547	0.083082821	0	0	0	0	0.000961122	0	0	0	0.013928655	0	0.004626059	0.079044147	0.093958548	0.002910669	0.060635086	0.075424581	0
2.3.1.178	0	0.131986218	0.016761358	0	0	0	0	0	0.019796424	0.014112878	0.099514406	0	0.001326126	0	0	0.031695467	0.062056442	0	0.028519251	0	0.031125591	0.002063421	0	0	0.047425258	0.031639956	0	0.045087028	0	0	0.052190458	0	0	0	0	0	0.043749141	0.002134951	0.049714833	0	0	0	0	0.00449627	0.122319326	0	0.106000326	0.053028953	0
2.3.1.179	0.981232615	0.521192946	0	0.167568866	1.064960651	1.257760646	0.231578007	0.658565505	1.066221846	1.38827124	0.94832504	1.346578593	1.42961935	0.44697981	0.614107104	0.690899899	1.454378944	0.877621894	1.407820909	0.994781806	0.942251177	0.971365079	1.0697185	1.470314347	0	1.64132392	1.045608211	1.678897448	1.304970051	0.604275063	1.181295351	1.1537823	1.210320163	1.051109609	0.785768624	1.271107968	0.881731641	0.479963018	0.835848374	1.279984016	1.469705859	0.326804769	0.969375418	0.468668767	1.868748986	1.84731465	1.599171723	1.102224051	0.921643978
2.3.1.18	0.551044258	0.312164532	0.039243718	0	1.152175637	0.206130103	0.559843967	0.935120164	0.952894916	0.98300958	0	2.357404165	1.864741012	0.388858181	0.665424374	0.868517826	0	0.68113091	0.092266299	0.147756876	0.126533592	0	1.134615165	0.037923578	0	0.095332634	0.576207098	0.85456535	0.276194698	0	1.10395768	1.208301728	0.635139403	0.60012266	0.388264454	0.379924993	0.894660272	0	0.414869206	0.409998229	0.169836558	0.542642267	0.688693635	0.123014848	0	0.997433301	0.444943048	0	0.486823314
2.3.1.180	1.514400007	1.432714735	1.397418686	0.268651914	0.758715973	0.732901068	0.427149277	0.548066826	0.772709442	0.950751452	1.665759589	2.028607246	2.581307383	0	1.576471	1.542556462	2.219511892	1.02278037	1.549920414	1.897363205	1.501384573	0.787446544	0.687540732	1.367364457	0.620439798	0.407356881	1.875810763	1.023917356	1.214800879	1.366456928	0.439775093	0.926967551	0.782109124	0.792596164	1.255047431	1.402647792	0.940965772	0	2.353037899	0.566797636	0.626628223	1.470724348	0.528657768	0	1.8029275	0.887209485	0.927653212	1.196186538	0.537109976
2.3.1.181	1.21519681	1.059304559	1.327151099	1.010601997	0.565072041	0.622604517	0	0	0.096741912	0.025788036	0.552151656	1.203534428	1.099880185	0	1.122143222	0.149765414	0	0.018592217	0.403451786	0	0	0.311011531	0.358925019	0.378812464	1.314480014	0	0.337397049	0.810739835	0	0.25637814	0.679701839	0.990011297	0.415993712	0	0	1.019807025	0.286564489	0.213484714	0	0.766853846	0	1.041998983	0	0.124240279	1.302981497	0.903092684	0	0	0
2.3.1.182	0	0.009966357	0	0.005270372	0.023656817	0.52693815	0	0	0.039269433	0.040435132	0.061126945	0.311100411	0.35707572	0.040142481	0	0.047473952	0	0	0.042997591	0	0	0.028112161	0.036809805	0	0	0	0	0	0	0.076377966	0.007586568	0	0	0.076744854	0.073391355	0.023935331	0.002284961	0.059933378	0	0.069644764	0	0.06556791	0.031072704	0.053592223	0.040228823	0.04908961	0.020350509	0	0.027241591
2.3.1.183	0.623382392	1.279259697	1.110255394	0.005950759	0.931393253	0	0	0.873161147	0	0.001938155	1.680837613	0.321422634	0.945100894	0.993452174	0.587209218	0.718566012	0	0.192915757	0.902291511	0.957226561	0.492616249	0.854845798	0.865093261	0.460108086	1.266542217	0	0.637310446	1.142596157	0	1.107059019	0.522819758	0.72152659	0.307978328	0.813414047	0.619254928	1.255706675	1.46390918	0	0	0.647086889	1.239827606	0.050932749	0.42804365	0.386003905	1.317994871	2.105616384	0.36722166	0.736862673	0.573438938
2.3.1.184	0.114083379	0	0.096496831	0.066436888	0	0	0	0	0	0.122472004	0.408158844	0	0.090124781	0	0.086157465	0.123245524	0	0.043508552	0	0	0.127918215	0.082375083	0.086841621	0	0	0	0.136560669	0.030171161	0	0	0.884008073	0	0	0.063107198	0.053905248	0.131056117	0	0	0.128029745	0	0	0	0	0	0.494966434	0	0.023210788	0.103835657	0.097358218
2.3.1.187	0	0.494189718	0	0	0.052652261	0	0.057019789	0	0.102307298	0.055289045	0.367271267	0.043561269	0	0	0	0	0.084666685	0.117405645	0.089428457	0	0	0	0	0.021916881	0.035615004	0.007604026	0.076683086	0	0	0.097335022	0.031974122	0.056379077	0.085687177	0	0.070800052	0.045144534	0.036151354	0	0	0.071800766	0	0.029372161	0.034064043	0.018955169	0.349347448	0.472423878	0	0.024783645	0
2.3.1.19	0.104276638	0.178654278	0.190640546	0.283299057	0	1.201025009	0.028509787	0.200201185	0	0.993915837	0.105942672	1.062886081	1.127557219	0	1.327278286	1.019246292	0.259661655	0.971176813	0.726899849	0.363999408	0.907610697	0	0	1.308839115	0	0.344859267	0.043998443	0	0.557403613	0	0.312130704	0	0.560949414	0.331413581	0.552089379	0	0	0.233659696	0	0.072503287	0	0.161686677	0.017288464	0.104776808	0.456151576	0.161611255	0.220586542	0.631724416	0
2.3.1.191	1.229194471	1.049631916	1.29683681	0.269593048	0.561066198	0.912484914	0.038736744	0	0	0	0.967836981	0.712271659	1.284155119	0.405817938	0.849870285	0	1.379303137	0.237959788	0.284208159	0.049109634	0.504549149	0.360231166	0	0	0.38067699	0.603158088	0	1.239688231	0.286402135	0.210905239	0.606578894	1.374947572	0.363968188	0	0.374340506	0.526271022	0.152673145	0	1.229771054	0.310938395	0.404055153	1.463880329	0.356419959	0.212065184	0.8793362	0.692464192	0	0.00863565	0.562307422
2.3.1.193	0.368559185	0	1.903890545	0	0.329830029	0.043808474	0.219118732	0.002318588	0	0.055020521	0.376392825	0.259688877	0	0	0	0.023544086	0	0	0.345877523	0	0.347979903	0	0.274751477	0.128378725	0.181060785	0.262478304	0	0.48148341	0.07548595	0	0.724467308	1.282675259	0.17643025	0.22624151	0.122164127	0.741668537	0.089225847	0	0.124709414	0.622913776	0	1.114134448	0	0	0.185213077	0.509033836	0	0	0.01626904
2.3.1.20	0	0.926604048	0	0	0	0	0	0.091918007	0	0	0.005286876	0	0.041695998	0	0	0.08506078	0	0.085356864	0	0.095061907	0.036718813	0	0.009392551	0.075653957	0	0	0	0	0.08432581	0	0.062210263	0	0	0.046952363	0.059361862	0.046219696	0.02019671	0.095818131	0	0.030435883	0	0	0.062501539	0	0	0	0	0	0
2.3.1.21	0	0	0	0	0	0	0	0	0	0	0	0	0	0	0	0	0	0	0	0	0	0	0	0	0	0	0	0	0	0	0	0	0	0	0	0	0	0	0	0	0	0	0	0	0	0	0	0	0
2.3.1.28	0	1.14032899	0.020600038	0	1.327464413	0.67922094	0	1.020510844	0.851483454	0.280774766	0.412792747	1.337872952	1.713782328	0.331401091	0.667872286	0.575458691	0.108871597	0.799247105	1.225897714	0.78616142	0.900195752	0	0.283833933	0.163075945	0.187570935	0	0.222546733	0.546939221	0	0.36850706	0.196185084	0.104120851	0	0	0.301450834	0.35972258	0.000374709	0.023502274	0.38089187	0.060055295	0.253159016	0.197834382	0.37365964	0.140635612	0.141670483	1.208244506	0.361776859	0.067677073	0
2.3.1.29	0.298658306	0	0.532709354	0.375327994	1.563682829	1.803719628	0.635208462	0.5055381	0	0.022294639	0.504364791	0.929678407	0.998287098	0.304630028	0.154504841	0	0	0	0.286709899	0	0.555664287	0	0	0.668899321	0.259680849	0.852377954	0.098484701	1.328236793	0.452457432	0.522700136	0.4563536	0.618889157	0.148032549	0	0.076904883	0.62973864	0	0	0.294544341	0.725220989	0	0	0	0.42992251	0.56368317	0.438443963	0.408407361	0.500639165	0.486770582
2.3.1.30	0.636961823	1.753639592	0.610672353	0.60245136	1.385049879	0.665050218	0.624418368	0.544859808	1.197985218	2.236252999	2.23364716	1.854484488	2.255929418	0.618577298	2.224914574	0.299648139	1.291396306	0.731405468	0.664419814	1.301345817	1.156460519	0	1.374682274	0.823143127	1.236416277	0.449595732	1.714594351	1.196412965	1.337325101	1.363757064	1.432489543	1.415188815	1.186126039	1.386007954	0.87173313	1.484225348	0.584967614	0.135112937	0.371857191	1.379315038	1.416142368	0.915238066	0.315954408	0.458932566	2.225456169	1.412768098	0.59366506	0.863456179	0.134882453
2.3.1.31	0.584591783	0.736031455	0.936866201	0.877906248	0.658149751	0.759026918	0.404349329	0	0.24349894	0.268321629	1.088337186	0	0.363501906	0.205470525	0.10849946	0.333965931	1.055922175	0.302294209	0.134171661	0	0.094039941	0	0	0.066282935	0.695291838	0.230117355	0	0.36573141	0	0.279639362	0	0	0	0	0.14107359	0	0	0	0	0	0	0.931048046	0	0.139594606	0.611811117	0.188277334	0.00697809	0.056492789	0
2.3.1.35	1.60854171	2.170156981	0	0.740131835	2.610983372	0.092829691	0	1.754294151	1.241697349	1.360150055	0.922501404	0	0	2.777480891	2.73721091	2.006193919	0	1.569375995	0.775817354	0.446690636	1.689891966	2.573094007	1.859870112	1.386979267	1.465110328	0.565634787	3.71957176	0	0.768066058	0.420679265	0.76955492	0	1.224826974	2.23824398	2.570200735	0.067450003	1.553749212	0	0	0.728708427	0.190762881	0	0.142861197	0	2.303453746	0.052149282	1.186824835	1.977476889	0.885425968
2.3.1.37	0	0.038606244	0.075564632	0	0	0	0	0	0.038969019	0	0.059991348	0.040238673	0.026191888	0.01401936	0.034375828	0.01151849	0	0.0347358	0.037906886	0.064066486	0.095243603	0	0	0.12483508	0.103826818	0.031930526	0.268986623	0.106846551	0	0	0	0	0	0.114653612	0.117511308	0	0	0.085169206	0	0.017340941	0.136016732	0.071682669	0.097615182	0.029405323	0.117730765	0.144609901	0.20507807	0.098105975	0.042117799
2.3.1.39	0.859122687	2.374231564	1.23835127	0.186133941	1.291891939	0.963780255	0.534790884	0.997061199	0.602624988	1.127652567	1.732690912	1.10380974	0.810718625	0	1.205358908	0.978269057	1.325371247	0.824089709	1.080868001	0.770403705	1.564830749	0.090755908	0.972873918	1.183798074	0.252303547	1.072931334	1.141337544	1.658136325	1.282243505	1.227012652	0.833170068	1.657025772	0.954868396	1.329564268	0.919148069	1.405062038	1.16532699	0	0.632079491	0.20299685	0.70514106	1.44853063	0.777933865	0.004451237	1.85886286	1.551990249	0.998078378	0.846531444	0.46657181
2.3.1.4	0	0	0	0	0	0	0	0	0	0	0	0	0	0	0	0	0	0	0	0	0	0	0	0	0	0	0	0	0	0	0	0	0	0	0	0	0	0	0	0	0	0	0	0	0	0	0	0	0
2.3.1.40	0.014549907	0.235760502	0.165909188	0.500248777	2.53984661	0.122432611	0.625122647	0	0	0	0	0	0	0	0	0	2.000474681	0.380282777	0	0.046617701	0	0.107379429	0.201051271	0.001417905	0.475484884	0	0.957899847	1.309534013	0	0.157714168	1.951942397	2.307133033	0.098465823	0.214320858	0.60782946	1.712283688	0.373439124	0	0.248505609	0.485901666	0.604145262	0.716738014	0	0	0.670064058	1.949724522	0	0.031502427	0.582549142
2.3.1.41	1.00150911	1.589660642	0.889065355	0.492763954	0.312497105	0	0.435479786	0.445609952	0	0.477272489	0.235950752	0.302283727	1.398922633	0.460274911	0.619494659	0.26719378	0.318975703	0.522345213	0	0.45821814	0.299976526	0.280617439	0	0	0	0.005389097	0.831405226	0.823988357	0.250835968	0	1.517173208	1.019972174	0	0	0.395147894	1.131561362	0	0	0	0.205435571	0	1.147039594	0.579077097	0.285871819	1.220208652	1.138856667	0.477834335	0.296318063	0
2.3.1.43	2.2816E-05	0.000502202	0.001245953	0.001919389	0	0.001920389	0	0	0	0.003219275	0.017079757	0.002613733	0	0.002943742	0.002143355	0	0.002030917	0.001154733	0	0	0.00140289	0	0	0.002175549	0	0	0.002260047	0	0.000521109	0.001904371	0.002326319	0.001864808	0	0	0.003183572	0	0.001819544	0	0	0.002073147	0	0.000486497	0.002230603	0.002639916	0.015827697	0.000201725	0	0	0
2.3.1.46	0.23049104	0	0.151375108	0	0	0	0	1.058498786	0.836203271	0.719648833	0.40285132	1.352710115	1.135383961	0.833301688	1.040506679	1.067649934	0.386597559	0.660951903	0.543778374	0.564173593	1.001417245	0.724268359	1.169082467	1.356941596	0.078186756	0.238621995	0.530682538	0.63067188	0	1.347979422	1.079224933	1.037182008	1.272763042	0.993091598	0.906439054	0.786355434	1.195029363	0.020525442	0.410395901	1.152451787	0	0	0.488571132	0.036050538	0	0.925468095	0.463799971	0.755808992	0.954275952
2.3.1.47	0.445576744	0.763563281	1.394801337	0.092010909	1.019594282	0	0.311592075	0	0	0	1.138762576	1.633463792	2.4907067	0	1.320683635	0	0.968737255	0	0.291176231	0	0.200509823	0	0.197573368	0	0.846359203	0.840548106	0.779836146	0.702843349	0.431691523	0	0.993694589	1.407408861	0	0	0	0.635296166	0	0.345110424	1.530600065	1.151010567	0.249968532	0.883630959	0	0	1.277842046	1.01336192	0.711408536	0.053757672	0.067563476
2.3.1.48	0	0	0.103668911	0	0	0.043703258	0	0	0.079020401	0	0.039604006	0.092517311	0.075525687	0.093213569	0.029918162	0.069482368	0.058059109	0.091212693	0.10731018	0.052092271	0	1.098619329	0	0	0.095703885	0	0.092159834	0	0.107941184	0.097994655	0	0.028665701	0	0	0	0	0.070961442	0.035692761	0	0.027428322	0.08083521	0	0	0.075513704	0	0.095575828	0.063864785	0.085108873	0.082391035
2.3.1.5	0.049879876	0.107729231	0	0.057670836	0.01332803	0	0	0	0	0	0.21006451	0.047474577	0	0	0	0	0	0	0	0	0.03188179	0.013548537	0	0	0	0.003284648	0	0.033940282	0	0.00164045	0	0.021682787	0.011672594	0.03779386	0	0.037641729	0	0	0	0.039880964	0	0	0	0	0.262742597	0.023635099	0.042424883	0	0.030106001
2.3.1.50	0	0	0	0	0	0	0	0	0	0	0	0	0	0	0	0	0	0	0	0	0	0	0	0	0	0	0	0	0	0	0	0	0	0	0	0	0	0	0	0	0	0	0	0	0	0	0	0	0
2.3.1.51	2.007223407	0.914775463	1.423625988	1.921066449	1.345871664	0.666043879	0.74258129	0.979556434	1.06484366	1.209208887	2.276350111	1.766280777	0.883396511	0.821011645	1.096905336	2.25670002	1.384902818	1.326671962	1.594977712	2.289885112	1.933172051	0.070194683	1.030192437	1.228558807	0.577141227	1.398416151	1.761917031	1.03924662	1.343620698	1.281302149	0.588940067	1.496739473	1.280240748	1.738726556	1.63632806	1.36395994	1.891848963	1.227170381	0	0.462150987	0.611592811	0.559252106	0.64284896	0.633296292	2.695491969	0.703610288	2.158646195	1.850322734	1.376806023
2.3.1.54	1.161755874	0	0.935794973	0.839909413	1.268153328	0.296716834	0.717565423	1.542461517	2.798599947	0.808004781	0.960816057	1.48363379	0.927350387	1.593642953	5.965598401	2.55986339	0.596465636	2.960436058	3.152588379	2.165001095	2.828315655	0.199444076	2.893307975	0.845781748	0.149908863	1.29646531	1.561761831	2.187252891	0.481345017	2.663212848	0	4.204353006	2.009249377	1.540211041	0.835718777	2.595640409	1.151675447	0.210979444	0.972583994	3.487867949	2.070748148	0.215709115	3.007162725	2.92977415	0.401138126	3.648263241	2.498232231	0.956374925	0.519497509
2.3.1.57	0.149544948	0.385378505	0	0	0	0.769657758	0	0	0	0.175428263	0.415667349	0.870751522	1.137808488	0.070868142	0.744925305	0.013364832	0	0.595082625	0.857475631	0.878578634	1.022252413	0	0	0	0.161857058	0.162987485	0.263366003	1.259648544	0.922755549	0	1.311741476	1.320850445	0	0	0.080979802	0.824313099	0.592836814	0	0.695604437	1.017218174	0	0.234349546	0.150157197	0	0.523191975	0.775021019	0	0.339591962	0.147651971
2.3.1.60	0.015420794	0.183923133	0	0.004955231	0	0	0	0	0	0.001558684	0.018905428	0	0	0	0	0.00979132	0.013412987	0.006617651	0.013236818	0	0.01007663	0	0	0.018087577	0	0.006634684	0.016593826	0	0.019577804	0	0	0	0	0.010627468	0.002179317	0.006999572	0	0	0	0.007104715	0.01758545	0	0	0.016471204	0	0	0	0	0.00029114
2.3.1.61	0.700652028	1.023455541	0.941422403	1.235398348	1.004947894	0	0.208118484	0	0	0.16256763	0.929288689	0.767152034	0.33302006	0.278235472	0.268816384	0	0	0.424639877	0.105737913	0.250561604	0.001114683	0	0.203404181	0	1.002564371	0	0.13694337	0.792405686	0.055385338	0	1.190591566	1.627448427	0	0.42287503	0	0.935152972	0	0.440657669	0	0.833736112	0	1.330554747	0	0.034306997	0.861513133	0.84358617	0.271907713	0.393457612	0.289041605
2.3.1.7	0	0.015235247	0.012302609	0	0.011446038	0	0	0	0.002036941	0.00184316	0.012736447	0.002380473	0.000276765	0	0	0.004663847	0.006665016	0.007831256	0.009459066	0	0	0.003552006	0	0.00636814	0.133199241	0	0.014847743	0.004378469	0.0011414	0.015055013	0	0.000681333	0	0	0	0.012785638	0	0.013393603	0	0.010217769	0.008391788	0.005911644	0	0	0.014564779	0.002384226	0.011185801	0	0.014802745
2.3.1.74	0.008064096	0	0	0.103064585	0	0.031922043	0	0.032396312	0	0	0.078690154	0.076956013	0	0.037441223	0.064410109	0	0	0.080090894	0.082112702	0.01695316	0.036972891	0	0.070251243	0.103618541	0.04354169	0.009005175	0.108737864	0.030353072	0	0	0	0.082181192	0	0.024226402	0	0	0	0.021425958	0	0	0.045288085	0.080746428	0.056861716	0.059625804	0	0.091013723	0.093825368	0.003427793	0
2.3.1.79	0.064576517	0	0.821094543	0.226159979	1.950181309	0.685286293	0.986098956	0.618589281	0.842259242	1.179529797	0.764717496	2.513949816	2.797277915	1.219038166	0	0.782468173	0.33644071	1.47847085	0.844667018	1.231330036	1.798297607	1.111342455	1.477098041	1.196448584	0.003597499	1.557325043	0.446274091	0.390309703	1.898495257	0.58703554	0.401536504	0.785975454	0.994793828	1.341588905	1.194050014	0.394015479	0.046483759	0	0	0.626940256	0.485912908	0.422994065	0.747512429	0	0	0.396477507	0	0.489065365	1.339258971
2.3.1.8	2.073032666	1.231272624	0.321933645	0.317718716	0.898109418	0.151536061	0.856369463	0.294479559	0.746879271	1.34753159	2.57520378	2.110901835	2.206243168	1.602715711	1.36806932	1.3531087	1.238474199	0.898165796	0.465753335	1.290161677	1.31475306	0.588912906	0.385389822	0.994039474	1.435586527	0.441923971	0.614641358	1.440768387	1.288289397	0.962502695	1.009814457	1.428880815	0.632617711	0.722788286	0.582237085	1.384812221	0.715422911	1.176693792	1.057365749	0.924736826	0.730181027	1.009179316	1.236272472	1.210238891	1.735818107	1.075783129	0.611262168	0.517075962	0.944140703
2.3.1.81	0	0.065588565	0.104555848	0	0	0.021792321	0.042618623	0	0.013745805	0.093314151	0.179281751	0	0.045807887	0.07934399	0	0.008380514	0.779088101	0.028560403	0.202605258	0.198362982	0.244433647	0	0	0.016693942	0.121437136	0.11878626	0.022780676	0.170954792	0	0	0.161500534	0.071208501	0	0.128897819	0	0.115806603	0.650160461	0.110344538	0.052190531	0.235004199	0.84056932	0	0.411972702	0.027555756	0.083318429	0.081485082	0.141444392	0	0.451731533
2.3.1.82	0.007392858	0.120085027	0.06304851	0.049797981	0.101236745	0.075633271	0.118860683	1.094166548	0.496754732	0	0.075287403	0.07882779	0	0	0.091346906	0	0.044865469	0.060729465	0.133506109	0.067646378	0	0.010550551	0	0	0.025122473	0.071526829	0.12386396	0.124885829	0	0.078079056	0	0.019178645	0.099063229	0	0	0.136093776	0.013053737	0.113895668	0.038520928	0	0.082576802	0.036122718	0.200188092	0.064465675	0.117020106	0.058476288	0.204158936	0.199989034	0.044538327
2.3.1.89	0	0.093910736	0	0	0	0.101714912	0	0.028390111	0.074530718	0	0	0	0.166471948	0.093244882	0.170705066	0.135947192	0.088678726	0	0.178935205	0.143948292	0.100689949	0.424711561	1.051276427	0	0	0.670700721	0	0	0.340187559	0.100421318	0	0.131413882	0.052846658	0.177501837	0.16473232	0.164843521	0.12986683	0	0.208137617	0.383635804	0.006841767	0.177013232	0.407430056	0.182244205	0.159018747	0	0.018176416	0	0.335770485
2.3.1.9	8.956157811	6.043953999	0	0	1.344039236	0.236121371	1.911822909	0	2.310067714	2.688131148	7.759507891	1.04976931	0	0	0	0	0.043837803	0.428383788	1.851313828	1.259582179	2.736349377	0.46124402	0	0.218808171	1.055033357	0	0.904398591	1.396090459	1.092032381	0	0.80481186	3.398558384	1.247167939	1.972137865	1.195190482	0	1.564091167	1.793695043	0.205805614	1.405795665	0	0.330719817	2.352115866	0.071661886	6.123561465	3.989282836	0	0.248043748	2.820629882
2.3.1.94	0	0.009140806	0.006190566	0	0	0.018070014	0	0	0	0.023460261	0.070669728	0.012322008	0.017136616	0	0	0	0	0.044241812	0.00982291	0.04068348	0.029934328	0.015522102	0.019820706	0.005529753	0	0	0.001296179	0	0	0.012829229	0.023347248	0.022656697	0.007373565	0.014715619	0.019620793	0.010457734	0	0.022967302	0.011959491	0.024199749	0.007235	0.006126127	0.015351422	0.017907135	0.08869472	0	0.039121402	0.047273398	0
2.3.2.-	0	0	0.046079418	0	0	0	0	0	0.423776393	0.435734627	0	0.106239542	0	1.397996001	0.204789571	0	0	0	0	0.296444474	0	0	0	0	0	1.336253277	0.282413908	0.208179243	2.857390745	0	0	0.046724144	0	0.165591835	0	0.100689997	0	0	0	0	0.242236077	0.141548194	0.178883543	0.125484224	0.087269459	0.054093906	0.138700918	0.058528264	0
2.3.2.10	0.138431889	0	0	0	0.16180165	0.09337508	0	0.030801287	0.125320701	0	0.159980832	0.057967955	0	0.153148029	0.168905536	0	0	0.066880627	0	0.079782818	0.078842546	0.044020738	0.056415242	0.145977526	0	0.623176135	0	0	0.632711396	0	0	0.173440865	0.001860997	0	0.090937672	0	0	0	0.122129939	0.213134876	0.00968061	0	0.914021143	0.027992233	0.103435908	0	0.188828043	0	0.027524574
2.3.2.13	0.053200299	0.008050532	0.052706871	0	0	0.032179924	0.014035907	0	0	0.017484045	0.003013222	0.020271969	0	0.030135433	0.011684636	0.010827802	0.010361434	0.255693921	0.231922411	0.2255987	0.246415493	0.027878185	0	0.020443499	0	0	0.041142435	0.045979739	0.016669525	0	0	0	0.022075543	0.018936961	0.03516005	0.019533078	0.045204494	0	0.006879012	0	0.034746694	0.010150411	0.018732456	0	0	0.00514127	0.010136492	0	0.039880877
2.3.2.16	0	0.127734638	0.138871556	0.001555827	0	0.121799111	0	0	0.162456352	0	0.015362616	0	0.028018427	0.160394123	0	0.061694799	0.145557623	0.035582349	0	0.292733153	0.273686894	0	0	0.006878349	0.041270468	0.002131967	0.125157068	0.00626861	0.022127847	0	0.084875891	0	0.046898433	0.019729004	0.014801665	0.139914006	0.026854405	1.039530195	0	0	0.902565078	0	0	0	0	0	0	0.043880711	0
2.3.2.17	0	0.033546181	0	0	0	0.004207661	0.049637163	0.051631638	0.058902927	0	0.014838302	0	0.0493034	0.013633873	0	0.026241033	0	0	0.001446907	0.024435747	0.116684592	0.109572904	0	0	0.067628351	0.050123299	0.065040872	0	0.076216853	0.085488598	0.020029946	0	0.05520355	0.001785458	0.01567726	0.057471531	0.094968378	0.072082163	0.019049479	0	0.010582168	0	0.305253074	0	0.097766091	0	0.065211215	0.078772675	0
2.3.2.18	0.056250385	0.066968738	0.0590832	0	0.052644429	0	0	0	0.101650567	0.08578176	0	0	0	0.065522088	0.021042359	0	0.066622449	0	0.120847537	0	0.06970341	0	0.10470295	0	0.03868832	0.089750218	0.018389607	0	0.035127011	0	0.005940556	0.085900225	0	0	0	0	0.0090102	0.035369847	0	0	0.018918375	0.009754957	0.108324701	0	0.025501789	0.084194242	0	0	0
2.3.2.2	1.789518682	0.425358991	0	0	0.311568631	0	0.045255723	0	0	0.22067124	2.575402467	0.864504241	0.399833857	0	0	0	0.549960932	0.514313718	0.689448869	0.29913727	0.914558724	0.548905868	0.04371453	0.617956446	0.443112104	0	0.808409619	1.0953964	0	0	3.018376846	1.395626879	0	0.335377537	0	0.339219686	0.176692511	0	0.791337492	0.379393038	0	0.715751908	0.082215914	0	2.22023935	0.750611579	0.334812791	0.967791669	0
2.3.2.3	0	0.169094705	0	0.049510971	0.037171263	0.009762154	0.239586594	0	0.13724609	0.037370658	0.240829272	0	0	0.042338216	0	0.00645933	0.069630858	0.031179972	0.149879288	0.189556966	0.219864175	0.090455668	0	0.066525464	0	0	0.555657083	0.040042024	0.199798768	0.015272292	0	0	0.114400095	0	0	0.039874995	0.125289321	0.269711328	0	0.328225946	0.126775726	0.011148494	0.130583643	0.130513601	0.007658511	0	0.129344119	0.097949143	0.354992846
2.3.2.5	0	0	0	0	0.114349804	0.028933658	0.101240838	0.076332655	0.0585964	0	0.024225183	0	0.107079667	0	0	0.055993694	0	0	0.005503617	0	0	0.073930837	0.098220331	0.067053839	0.81601231	0.034077012	0.316552721	0.00120625	0	0.04440247	0.034378814	0.021202449	0.05836872	0.079541684	0	0.098161852	0	0	0.018375724	0	0.057581622	0.095265174	0	0.044813917	0	0	0.053680808	0.02515204	0
2.3.2.6	0.86398585	1.297902332	0.35180793	0.04930881	1.362250028	0.224538928	0	0.113469086	0	0.264946998	1.055318052	0.703014587	0.412855605	0.148658614	1.17772163	0	0.969295401	0	0.511235317	0	0.18378016	0	0.002363539	0.03858116	0.265165507	0.285612703	0.3475079	0.478193921	0	0.175874147	1.33327928	1.201129623	0	0.332260173	0	1.245398101	0	0.135624412	0.296911505	0.558853391	0.117812481	0.295150628	0	0	0.832068414	0.703559386	0	0	0.444135036
2.3.2.8	1.062989088	0.747391898	0	0.026123824	0.123637035	0.099034932	0	0.014438126	0	0	0.98456524	0.122063435	0	0.138220686	0.095827223	0	0.985288551	0.124597368	0.079923567	0	0.022071997	0.125669437	0	0	0	0.148963652	0.31232478	0	0.03625104	0.249984871	0.259105292	0	0.28413344	0	0	0	0.040247017	0.057330534	0.064337956	0.196232277	0.023625649	0.272276986	0.131362861	0.28153689	0.636338087	0.042039402	0.134578492	0	0.260683438
2.3.3.1	0.772987803	1.608875028	0	0.17430302	1.339324992	0.522383749	1.371429226	0.831472116	2.416501707	2.32748078	1.642355362	1.270331728	0.521015363	1.40572069	0	2.168373191	1.011201092	0.956225424	0	0.430590511	0.266583461	1.441894852	0.743585085	2.207273507	1.977353376	0	1.479303887	1.653635994	0	0	0.349606976	1.276385774	0.993250078	1.185781845	1.779664823	0.872492928	1.939249405	0	0.843803424	0.208126291	0	0	1.379205302	0.104672042	1.663953657	1.644471589	1.777333397	0.904171752	0.688667103
2.3.3.10	0.022788076	0	0.063364292	0.228617477	0	0.201800741	0	0.267342368	0	0	0.525402926	0	0	0	0.256613044	0	0.054172854	0	0.0194419	0.217567763	0.095849625	0.162759935	0.022253771	0	0.130255432	0.558593901	0.102477874	0.037898167	0.893293014	0	0	0.240785681	0.256884793	0	0	0	0	0.204066794	0.149106948	0.637327724	0.815124611	0.172587254	0.244975876	0	0.361060811	0.05353707	0.225410673	0.20136514	0.616376615
2.3.3.13	2.203584043	0.540567574	1.356617914	1.105520039	2.460848663	0	0	1.05248301	0.88912926	4.502823008	1.384424046	1.622902825	2.050763538	0.855605736	2.397244539	0.979616961	1.31232986	1.086556601	0.774258635	1.244484492	1.19382948	0	1.018635516	1.604238186	0.915638003	0.618778624	1.743113971	1.078604829	0	0.678500274	1.42158805	0.540857202	1.01152479	1.099434586	1.41139548	0.736634539	1.630729852	0.007985829	0	0.324706787	0.478542321	1.384036839	1.270749685	0.532366956	2.112136465	1.775639881	1.60849801	1.785595614	0
2.3.3.14	0	0.182183756	0.181339943	0.256966599	0.096737097	0	0.013285698	0.219198693	0.154949987	2.204781104	0	0.125223553	0.030646809	0.181668615	0.223252666	0.240214712	0	0.549906204	0.383970545	0.67477431	0.457496568	0	0	0	0.117925488	0.072353753	0	0.203173511	0.071366009	0	0.096974925	0	0	0	0.141349713	0.197360254	0	0	0.128151126	0	0.152572072	0	0	0	0.282067521	0.524046441	0	0.239072642	0.089278226
2.3.3.15	0.03204062	0	0.002836335	0	0	0	0.023413463	0	0.008121971	0.003638273	0.198192581	0	0	0.016998168	0	0.031621966	0.000373668	0	0.029829871	0	0.036215965	0.033311185	0	0	0	0	0	0.019301372	0	0	0.013370441	0	0.032661804	0	0.03620108	0.016396712	0.013887618	0.019607345	0	0	0	0.009011602	0.007522057	0	0.231635692	0	0.04183462	0.02312743	0
2.3.3.5	0.883662823	1.376807587	0	0	0.458884141	0.490880643	0.38567821	1.513255901	1.204223587	2.288246433	0.887139149	0	0.280991251	0.365890822	0	1.227690998	0.573268711	0.366556457	0.539567467	0.12762455	0.100890663	0.311220123	1.410818692	1.896792207	0.913260827	0.247074409	0.38465633	0.24237492	0	0.317575295	0.447618417	1.389819038	0.894423651	0.879305197	0.943194012	0.07001345	1.792424151	0.511869675	0.073907843	0.714193647	0.360496926	0.231928656	0.63264938	0	1.074815277	0	0.570046417	0.920881149	0.296447518
2.3.3.8	0	0	0	0	0	0	0	0	0	0	0	0	0	0	0	0	0	0	0	0	0	0	0	0	0	0	0	0	0	0	0	0	0	0	0	0	0	0	0	0	0	0	0	0	0	0	0	0	0
2.3.3.9	1.220450803	0.98295993	0	0.425116476	0	0.270463585	0.458174869	0.030620289	0.400734395	0	1.25842831	0.240866143	0	0	0.178731542	0.367626649	0	0.355296358	0	0.216864809	0.030362739	0	0	0	0	0	1.197081667	1.429817703	0	0.220035146	0	1.822127382	0.31686785	0.013946412	0.272660692	1.381465406	0	0.029766552	0.504824759	1.048986362	0.079172473	0.20816121	0	0	1.484630492	1.361324468	0.219133836	0	0.275875063
2.4.-.-	1.111105457	0	2.508709779	1.243555761	0	0.572671643	0	0	0.217200163	1.111703749	2.488143166	1.961687548	0.546123565	0.747821039	3.911004641	0	3.244716486	1.352903102	1.939002714	1.823885338	0.810252001	0.837454898	0.620885249	0	0.601020775	1.274871221	2.943352471	3.137144465	1.095617355	0	3.048161096	5.713151879	0	1.233840153	0.950129589	3.923444454	0.237851047	0	4.505699657	3.801538608	0	2.04299104	0	0	4.355861212	4.58468497	1.118125943	0.581006645	0
2.4.1.-	5.643975109	4.919271448	5.91599071	2.761055294	6.381681519	3.026948528	4.983173477	3.543548725	3.811329542	1.02262483	14.41288618	8.656804196	7.444970199	0.942802033	4.178517811	4.124702463	3.946715543	3.836379256	6.063647603	5.470203853	3.560390598	0.56810475	3.8405086	3.582516951	2.280165276	5.65808777	8.471500577	8.133949971	5.223610401	3.502343815	11.23015705	10.96448877	1.280515259	4.269288397	6.392664015	10.41747957	4.634424054	0	4.693551142	10.6763409	3.615119029	5.528088511	5.091639615	0.656328434	10.87341811	11.75012495	7.125968879	5.959373808	3.324809661
2.4.1.1	0.612555732	0	1.874618495	1.491705532	0.39293767	1.463540464	1.426952938	0.689324912	0.840117808	2.641303827	0	1.362939814	1.469768168	0.774104318	0.582427408	1.383923026	0	1.466608003	1.507061681	1.884405028	1.264581899	1.512102451	1.650739485	1.567774351	0.976711629	0	0.75696049	2.025826627	0	1.644935417	1.71342709	1.313292339	2.691804835	2.702666883	2.365208316	1.743555016	1.822271067	1.356151754	1.041070884	1.361388511	1.972806562	1.173978076	1.828983094	0.076237584	0	2.914485762	1.95790715	0.698917046	0.894047965
2.4.1.10	0	0.081123956	0	0.257865803	0.037397371	0.072809697	0.01522415	0.107917427	0	0.075867566	0.260720288	0	0.117436624	0	0.01636265	0.052620863	0	0.051763666	0.113335222	0	0.163092233	0	0	0.018452393	0.062576815	0.073995542	0	0.12525522	0.117295936	0.065552065	0.364927247	0	0	0	0	0	0.109747797	0	0.113856411	0	0	0.001664078	0.030596543	0.026358047	0.468657564	0.042933983	0.276529389	0.303414608	0.198265153
2.4.1.109	0.035394918	0.007433141	0	0.129692123	0.035586666	0.00027433	0.186592448	0.012977886	0.041078807	0	0.248410156	0.044759426	0.060844015	0.056607248	0	0.019179298	0.063927731	0	0.058344239	0	0	0	0	0.042350177	0	0.033181	0	0.043147821	0.023890761	0	0.014112083	0	0.023690884	0	0.048073355	0.04966312	0	0	0.033393352	0.055239966	0.057106368	0	0	0	0.301479939	0.024981643	0.012029647	0.019800961	0.056118733
2.4.1.11	0	0	0	0	0	0.565049523	0	0.062762615	0	0.158407501	0	0	0.053767473	0	1.075915857	0.140862059	0	0.04760419	0.124739303	0	0	0	0	0.03156517	0.095173938	0.11972576	0.106717057	0	0	0	0.120326389	0	0.120096312	0.004299989	0	0.065642791	0	0	0.149704419	0	0.036670996	0.094731312	0	0.122354583	0	0	0.003564517	0.073683652	0.10843366
2.4.1.117	0	0.000115682	0	0	0.000187235	6.53029E-05	0	0	4.63691E-05	7.53618E-05	0	0.000162373	0	0	0	0.000161323	2.49049E-05	7.40298E-05	0	0	1.18832E-05	0	0	8.29391E-05	0	0	0	0.000226781	0	0	0	0	0	0	0.00016416	0.000149733	0	0	0.000177662	0	0	0.000242442	0	0	0.000237414	0.000141836	0	0.00026557	0
2.4.1.119	0	0	0.03988292	0.075644184	0.14621422	0	0	0.104228184	0.084810042	0	0.008462901	0.128074806	0	0	1.006189145	0	0.846600629	0	0	0	0.057051771	0.067532019	0.098682214	0.048044402	0.099187261	0.045064591	0	0	0.071901818	0	0	0.151644328	0	0	0.125429586	0	0	0	0	0	0	0	0	0	0	0.094005883	0.122428479	0	0
2.4.1.12	0.00677772	0	0	0.111805027	0	0	0.27183674	0	0.0024863	0	1.295962884	0.033680821	0	0	0	0.146931342	0	0.352386927	0.215473011	0	0.394110104	0.116711519	0	0.074959483	0	0.337837295	0.105351477	0.801201846	0.829181898	0	0.838065462	1.006489461	0	0.069423241	0	0.362644596	0.258353111	0	0.630785349	1.144311383	0	0.110540619	0.265419757	0.290719189	1.171525755	2.338631456	0.08835826	0.210477089	0.572933283
2.4.1.129	0.843208208	3.456840627	3.958934352	2.259574287	0.192290615	1.862894844	0.280366702	0	1.176700898	1.284234164	1.546561701	0.504938068	1.540240563	1.900176851	1.977958612	0	0.021045208	0.363703188	0.249367535	0.496462458	1.12731379	1.698021983	0.360348695	0.145554411	0.563784656	0.378227369	3.176541043	2.352764516	1.387143039	0	4.974101759	2.607453119	0	0.470395994	0	2.944718328	1.031551969	1.109438232	1.020346257	2.316175082	2.812412531	2.559815671	0	1.226923955	1.849883554	4.599469732	0.878755522	0.451738742	1.543881311
2.4.1.13	0	0.011693842	0.019234583	0	0.015475352	0.025856886	0	0	0	0	0	0	0.009458298	0	0.023550586	0.015531919	0	0	0	0.027051388	0.018001944	0.020243385	0	0	0	0	0.250623051	0.007881129	0.019693945	0.026887224	0	0.001066574	0.019603982	0	0.001734753	0	0	0.003899966	0	0.009109111	0	0	0	0	0.011533022	0	0	0.002114325	0.030922756
2.4.1.14	0	0	0	0.012222818	0.060919435	0	0.068429238	0.051618736	0.019919438	0.045003495	0.069175611	0	0	0	0	0.006770096	0.026635796	0.058926032	0.097079215	0.096224194	0.043477862	0.017341674	0.044543455	0.012997943	0.533699479	0	0.235062655	0.009818818	0	0	0	0	0	0.025281699	0.069958595	0.019460592	0.049001104	0.044672875	0	0	0	0	0.032252448	0.015926824	0.075099165	0	0.014755634	0	0
2.4.1.141	0	0	0	0	0	0	0	0	0	0	0	0	0	0	0	0	0	0	0	0	0	0	0	0	0	0	0	0	0	0	0	0	0	0	0	0	0	0	0	0	0	0	0	0	0	0	0	0	0
2.4.1.144	0.019854525	0	0	0.016316996	0	0	0	0.010943368	0.004601439	0.021220916	0.022824366	0	0	0.000405263	0	0	0	0	0.016969974	0.005591396	0	0.009713988	0	0.00679602	0	0.014511146	0.007355164	0	0.014808857	0.011940331	0	0	0.00757419	0.012457658	0	0.02583057	0.014927846	0	0.00681572	0.005752084	0.004243266	0.017353147	0	0.019772856	0.056464246	0.01339001	0	0.011415528	0.006083525
2.4.1.15	1.171385519	0.86252248	0	0	0	0.027764058	0	0.154441629	0	0	1.273714719	0	0.418348726	0.416320653	0.271266563	0	0	0.092362003	0	0.23965199	0	0	0.156183061	0	0.661102729	0	1.275775064	0.195626449	0.134957374	0	1.540477529	0.669105502	0.284671395	0	0.418959711	0.930376984	0	0.428264323	0.309676411	0.898883794	0	0	0	0.021692441	1.784948499	0.693329664	0	0.410809091	0
2.4.1.157	0	0	0.106465934	0	0	0	0.065299327	1.091576199	0.072747526	0.261370908	0.059411147	0.145932856	0	0.024551594	0.094152833	0	0.148859109	0.352469527	0.162423127	0.31734104	0.574691868	0	0.209596175	0	0.106545037	0.45963382	0	0.193187514	0.738257135	0.244009775	0	0	0.061997638	0.403861494	0.102346895	0.068531304	0.257964685	1.010674984	0	0.265077128	0	0	0.054280678	0.060194598	0.197923054	0	0.508275168	0.492777726	0.576584047
2.4.1.16	0	0	0	0	0.005857119	0	0	0.002776485	0	0	0.00705418	0	0.002928639	0.005144849	0	0	0	0	0.003412663	0	0.002975285	0	0.000481601	0	0.006101312	0.006030582	0	0	0	0.005696751	0.004246926	0	0	0	5.46411E-05	0.003706483	0.006293718	0.001092489	0	0	0.005354578	0	0	0	0.007294094	0	0.005441449	0.004495268	0
2.4.1.166	0.144670733	0	0	0.084119091	0	0.032497117	0	0	0	0	0	0	0.113007157	0	0.017687406	0.077283303	0	0.009741082	0	0.016457921	0.054587629	0.000545554	0.070959894	0	0.017163642	0	0	0.142743194	0.491490346	0	0.026996401	0	0.094185333	0.146569141	0	0.125836483	0	0	0	0.441191309	0.902847557	0.10817705	0	0.077606123	0	0.095310715	0.027408589	0.094173266	0
2.4.1.173	0.004749644	0	0	0.084938874	0.020927023	0	0.017691097	0	0.003443927	0	0.013608607	0.014625891	0	0	0	0	0	0.03080701	0.027751489	0.034338815	0.004664872	0.012948723	0	0	0	0.019436479	0	0	0.017293882	0	0	0	0	0	0.019903452	0.004515982	0.016035117	0	0.002899968	0.0084512	0	0	0.010924771	0	0.015793818	0.002351404	0	0	0
2.4.1.175	0	0	0.097429731	0.00896552	0.011119077	0	0.004682079	0	0	0	0.003901635	0.000764235	0.006713447	0	0	0	0	0.003304819	0	0.008041797	0	0	0.0113942	0	0	0.005855217	0.008460149	0.003842011	0.005816981	0	0.000548906	0.031526561	0	0.007258774	0	0.002445269	0	0	0	0.002160302	0.007620938	0	0	0	0	0.006620219	0.00461106	0	0.005526915
2.4.1.18	0.729245154	0	1.505971709	1.268115661	1.259152874	1.045365642	2.744622865	0.072397894	0.563606718	1.247276704	0.464294791	0.552164646	1.326460777	1.180566992	0.445795328	2.105658587	0.272368002	0.959621291	1.134621802	0.401038528	1.379160451	1.392796374	0.740585249	2.186262897	0.652112184	0	0.597885236	0.943669882	0	1.263615016	0.666435803	0.595003996	1.567760352	0.996329175	1.347926199	0.739143271	1.808555409	0.66637176	0.660104623	0.755508593	1.252465829	0.760523324	1.366637631	0	0.570659476	0.920404931	1.137191981	1.227435779	0.19698701
2.4.1.182	0.607924012	1.059957076	0.983969363	0	1.167700825	0.386747221	0.237124388	0	0.155943415	0.259961548	1.298182422	0.828258055	0.947167931	0	1.16953386	0	1.352174244	0	0.337890066	0	0	0.178933667	0.399497794	0.412140646	0	0.403950058	0.06761073	0.655881591	0.194799893	0.371814623	1.362208483	0.900046882	0.208696383	0.16198027	0	0.830357497	0.092967349	0.391888331	1.166951143	0.818273049	0.245271691	0.885250134	0.301270633	0	1.11195507	0.609586236	0.147832105	0.324216955	0
2.4.1.187	0.25219423	0.211987251	0	0.175093162	0.092502849	0	0.270263172	0	0	0.120013537	0.077966681	1.083432772	0.327343307	0.142367639	0	1.018350054	0	0.519606323	0.543063806	0.667685012	0.690289049	0.257734386	0	0	0.015597639	1.301130059	0.791805192	0.251592162	0.616580406	0.99587014	0.230913196	0.343969719	0.309162829	0.369836293	0.210424824	0.312857754	0	0	0.143018112	0	0.313414285	0	0.026154623	1.246120447	0.259182531	0	0.799131998	0.262660709	0.786542252
2.4.1.19	0	0	0.019346847	0.034475481	0.002276118	0	0.00512795	0.002204726	0	0.016483222	0.006737789	0.039498566	0.021065225	0.008005745	0.035423755	0	0.012175105	0.031164109	0.01842947	0.006631907	0.009842668	0	0.032076891	0.01030182	0.044375347	0.041942757	0.021230371	0.038590389	0.027882132	0	0	0	0.043183711	0.006032203	0.022424307	0	0.029779711	0	0.002439964	0	0.028096398	0.027194104	0.02510799	0	0	0	0	0	0.025588114
2.4.1.20	0.054085804	0.074148143	0.08218193	0.092217765	0.146324777	0	0.035351775	0	0.020867189	0.077431167	0.162651355	0.073901106	0.023424741	0	0	0.137785156	0.04911602	0	0.019756884	0.086166371	0.286887362	0	0.104378643	0.607838717	0.075670806	0.159462557	0	0	0	0.050197808	0.074246352	0	0.357796518	0.399158765	0.488866807	0.104603345	0	0.070149311	0	0	0	0.042166389	0.09258176	0.091398425	0	0	0.012009591	0.042028497	0.017521675
2.4.1.208	0	0	0	0	0	0	0	0	0	0	0	0	0	0	0	0	0	0	0	0	0	0	0	0	0	0	0	0	0	0	0	0	0	0	0	0	0	0	0	0	0	0	0	0	0	0	0	0	0
2.4.1.21	0.593483817	0	1.014111201	0.038386093	0.320719547	1.382500121	0.899554011	0	1.353535723	1.141507859	0.101683783	0.823524189	1.292094307	0	0	0.868154198	0.323999456	0.390901973	0.929980971	1.00667751	0.644868097	0	0.705818133	0.749048755	0.565362417	0.066114438	0.550523947	0.564559077	0	1.311033818	0.958966915	0.884765408	1.16719261	1.403776564	1.608255448	0.916427799	0.59603269	1.3875462	0.991107202	0.986232204	1.168096099	0.713829719	0.79330017	0	0.755200738	0.521832268	1.000324954	1.393331045	0.28436688
2.4.1.212	0.014470763	0.059435461	0	0	0.035245113	0	0.005603396	0	0	0.055409014	0.051637545	0	0	0.017341009	0	0	0	0.142995056	0.148201234	0.054475344	0.096016999	0.050520476	0	0.040149486	0	0.504725726	0	0.059345389	0.057012082	0	0.004787612	0.046936413	0.061815544	0	0.06614659	0.014326796	0.030065692	0.031646976	0.062549774	0.015480791	0	0.066819224	0	0	0.051660494	0.0592853	0	0	0.043021094
2.4.1.213	0	0.050724639	0	0.054682626	0.021390387	0	0	0	0	0.027549223	0.064384262	0.062417	0.035536273	0.076514162	0.000817926	0	0.061758558	0.062781935	0.040728014	0.035579309	0.035557349	0.003349023	0.020469437	0.067987752	0.072342856	0.011147183	0.046072406	0	0.060727593	0.019286725	0.07363967	0	0	0.012887389	0.014280487	0	0	0	0.034270589	0.009002757	0.019755969	0	0	0	0	0	0	0	0.123751633
2.4.1.214	0	0	0	0	0	0	0	0	0	0	0	0	0	0	0	0	0	0	0	0	0	0	0	0	0	0	0	0	0	0	0	0	0	0	0	0	0	0	0	0	0	0	0	0	0	0	0	0	0
2.4.1.216	0.267695683	0	0.094644112	0.052027548	0.02897946	0	0.118220928	0	0	0.122262511	0	0.031261005	0.092238839	0	0	0	0.117480593	0	0	0	0	0.051691103	0	0	0.093810355	0	0.07775036	0.060260315	0.040326855	0.002468643	0	0	0.03301962	0.063311932	0	0	0.029962699	0.088078846	0.071391248	0.01717309	0	0	0	0.115722217	0.104411946	0.012877024	0.095145619	0.04644194	0
2.4.1.217	0	0.000588039	0	0	0	0.000969622	0	0.000418919	0.001255416	0.00025237	0	0.000136004	0	0.001219947	0.000314091	0.000811901	0	0.000933179	0	0	0.000483667	0	0	0	0.00035098	0	0	0	0.000557343	0	0	0.00078259	0.000475418	0.000352462	0	0	0	0	0	0	0	0.000801887	0	0.000643076	0	0	0.000279938	0.000608508	0.012527759
2.4.1.226	0	0	0	0	0	0	0	0	0	0	0	0	0	0	0	0	0	0	0	0	0	0	0	0	0	0	0	0	0	0	0	0	0	0	0	0	0	0	0	0	0	0	0	0	0	0	0	0	0
2.4.1.227	0.918225159	0.912467106	0.988838252	0.743849229	0.937127709	1.004129626	0.847649602	1.006105705	1.530415985	1.01664946	1.028088286	0.993181942	1.085535397	0.976415761	1.004718278	0.922690502	1.003152493	1.084520334	1.043446068	1.037208869	1.013989905	1.083342234	0.970714765	0.932378497	0.961753179	0.976124571	1.021998449	1.005547902	0.938859628	0.923514083	0.97054014	1.100675138	0.907837476	0.990510374	1.05403298	1.017355132	0.97710508	0.979076721	0.933808349	1.088609444	0.958393768	0.963560145	0.87974924	1.061810608	0.975951856	0.916794714	0.91741554	1.032470759	0.95165738
2.4.1.230	0.145575348	0	0	0.146585421	0	0.002873108	0.085124856	0.063417496	0.086722931	0.049942775	0	0.593645871	0.4778504	0.149849701	0	0.138580937	0.138353054	0.35634086	0.274179938	0.163750818	0.276110694	0	0	0.650690382	0.084934517	0	0	0	0.184843961	1.152560587	0.075250283	0.051193012	0.22669335	0.110450858	0.205790041	0	0	0.035993866	0	0.061521524	0.15859889	0.073482311	0.082492865	0	0.016364298	0.159828275	0.130166422	0	0
2.4.1.245	0	0	0	0.001105721	0	0	0.000899551	0.000482462	0	0	0	0	0	0.000361063	7.66993E-05	0.000587656	0.001301031	0	0	0.000690054	0	0	0.000993214	9.83232E-05	0.000961927	0	0	0.000971504	0	0.000118428	0.00018552	0	0.001217601	0.000710147	0.000906324	2.66773E-05	0	0.000209209	0	0.00091086	0	0	0.000137298	0	0.000659028	0.000618251	0	0	0.011799676
2.4.1.246	0	0	0	0	0	0	0	0.003930968	0.003556116	0.003679492	0	0.002769495	0	0.003997391	0	0.006858727	0	0.00710111	0	0.004544402	0.003691795	0.005565306	0.003148892	0	0.00662879	0	0	0	0	0	0.004082922	0	0.007057853	0.001519376	0	0	0	0.00362364	0.007124311	0.005666574	0	0.003289874	0.006417031	0	0.00683177	0.006431785	0	8.24422E-05	0.011595489
2.4.1.25	0.198854502	0.392931699	1.521055582	1.277417551	0.783175449	0.410145506	0.586018159	0	1.390252751	0.926374165	1.310444321	1.173037186	1.17791812	1.517031812	1.296105335	1.356878949	0.005247784	0.631090807	0.877537195	0.742538541	0.878465324	0.988778571	0.653500678	2.296366168	0.64272426	0.19976517	0.679116771	0.444605997	0.168193435	1.635614976	1.626535487	1.184824404	1.670494225	1.607086604	1.242331349	1.307637491	1.650639492	0.727468422	0.809622194	0.967509698	0.474914631	0.352880083	1.021976112	0	1.751589255	0.623049442	1.370175153	0.747046583	0.139516696
2.4.1.251	0.023847048	0.009045062	0.01065183	0	0	0	0.029855873	0	0	0.031774853	0.030275683	0.044119033	0.008940344	0	0.054901241	0	0.003755314	0.044436496	0.045386473	0	0	0	0.050382593	0	0	0.052861062	0	0.032059614	0.009814629	0.04200717	0	0.04225688	0.000767577	0.057444835	0.010211979	0.028909172	0	0	0.020361589	0.03248722	0.039173893	0	0	0.052361212	0.041493091	0.031703617	0.047735138	0.016003692	0
2.4.1.252	0.024975207	0.080353109	0.003262809	0	0.076770978	0.06051154	0	0.016912377	0	0	0	0.040760639	0.056073793	0.020657509	0	0	0.075611455	0	0.042729392	0	0.01731659	0.037321398	0.020671773	0	0.01771043	0.056535539	0.018041952	0	0.003353476	0.065860124	0	0.072651511	0.062952512	0	0	2.08554E-05	0.028414943	0.043415574	0.060750776	0	0	0.049926461	0	0	0	0	0.016548505	0.00737088	0.017573604
2.4.1.256	0	0	0	0	0	0	0	0	0	0	0	0	0	0	0	0	0	0	0	0	0	0	0	0	0	0	0	0	0	0	0	0	0	0	0	0	0	0	0	0	0	0	0	0	0	0	0	0	0
2.4.1.264	0.032214115	0.077455413	0	0	0	0	0	0.024031454	0	0.038140743	0	0	0.00708098	0.053875084	0.018401268	0	0.007518972	0.03279883	0.038109187	0	0	0.041053269	0.038248276	0.071658334	0.065875341	0	0.02718403	0.057204658	0	0.036223399	0	0.009970665	0	0	0.045403426	0.05293829	0	0	0	0	0.078337026	0	0	0	0.046006137	0.038504566	0	0.041430691	0
2.4.1.276	0	0	0	0	0.003268481	0	0	0	0.002085213	0.002201192	0.000981108	0.000574994	0.001777937	0.002352721	0.000226659	0	0	0.003440092	0.001897555	0.001061648	0.003129974	0.001989309	0	0	0.002994437	0.001938017	0.002200677	0.001156226	0	0.003326186	0.001993286	0	0.002937596	0	0.00200828	0.00691993	0	0	0	0.002053913	4.00662E-05	0.003191586	0.003269202	0	0	0	0	0.001123695	0.000962903
2.4.1.278	0	0	0	0	0	0	0	0	0	0	0	0	0	0	0	0	0	0	0	0	0	0	0	0	0	0	0	0	0	0	0	0	0	0	0	0	0	0	0	0	0	0	0	0	0	0	0	0	0
2.4.1.4	0.130026824	0	0.146521362	0.42456886	0.131466218	0	0.112543228	0.112110417	0.063861847	0	0.044870829	0	0.176264285	0	0	0.946904563	0	0	0	0	0.098197118	0	0.065643477	1.009230023	0.023253801	0.034520366	0.012439457	0.110670157	0	0	0.09415493	0.092172763	0.163453411	0.040821602	0	0	0.07510638	0	0.036867385	0.044883594	0	0.143115009	0.143964577	0	0.075339038	0	0.253631954	0.294650497	0.003710592
2.4.1.44	0.037419491	0.032839719	0	0	0	0.027646299	0	0.029550238	0	0.03658484	0.012114783	0	0	0	0	0	0.010732995	0	0.011565675	0.024371612	0.008647488	0.003140362	0.035886716	0	0.01547199	0.00655557	0.026504446	0.099829865	0.004091739	0.011074555	0	0	0.007914893	0.014319495	0	0.171601869	0	0	0	0.02880791	0.023562917	0.015145733	0.023717788	0.00864498	0.034239217	0	0	0.023451989	0.051805403
2.4.1.46	0.413505402	0.036823828	0	0.003738409	0.011365085	0	0.020721259	0.012441345	0	0	0.015082549	0	0	0	0	0	0.016115436	0.070467643	0.069628276	0.091579245	0.076286112	0	0.044331393	0.020044154	0	0.018888303	0.02528381	0.008783305	0.018221529	0.003391799	0	0.012391402	0	0	0.02840264	0	0.014832299	0	0	0	0.012873468	0	0.021457195	0.007681763	0.052833498	0	0.034394654	0	0
2.4.1.5	0	0	0.036377251	0.070847552	0.062665858	0.071931032	0.03803811	0.034567771	0.089927627	0.056490277	0	0	0.090323003	0.013564511	0.082713755	0	0	0	0	0	0.026339368	0.012573957	0.060967522	0	0	0.061947411	0.082195442	0	0	0	0.07794238	0.037455391	0	0.09398999	0	0	0	0.002069245	0	0	0.029002473	0.090415683	0	0	0.057172722	0.017922161	0	0	0.034160871
2.4.1.52	0.112703757	0.007093032	0.066896141	0	0.25504254	0.083699017	0.012499787	0	0	0.063246961	0.127354587	0	0	0	0	0	0.245279895	0	0.121992907	0.022876045	0	0	0.071299596	0.090715584	0.0408353	0	0.128090377	0.194916954	0.112959749	0	0	0.094306857	0.207639031	0.191445364	0.225926894	0.260754498	0	0.166915264	0	0	0	0.145737303	0.091248109	0.034441535	0.210954294	0.050713379	0.057164229	0.233937854	0.632302748
2.4.1.56	0	0	0	0.051282799	0.055664524	0.006458838	0.046203908	0	0	0	0.044274875	0.044752246	0	0	0	0.03516128	0.015683778	0.034831287	0	0.013458273	0.025065106	0.021090648	0	0.000477552	0	0.03312858	0.279806777	0.18051475	0	0	0.019348269	0.024948682	0	0	0.012997006	0.134325406	0.045680743	0	0	0.266983278	0	0.052091101	0.057057092	0.03019163	0	0	0.036485299	0	0.048639054
2.4.1.57	0.084972887	0.002853713	0.005090233	0.719613948	0.09349903	0.146695316	0	0	0	0.0747785	0.430881209	0.255422241	0.047879899	0.747444372	0.111326626	0.05538395	0.096615104	0.029091901	0	0.124212063	0.221830232	0.50267695	0	0.477173717	0.713790371	0	0.102407741	0.033716846	0	0.066586734	0.020834136	0	0	0	0.06678491	0	0	0	0	0.050772735	0	0	0.179303082	0.030163491	0.326231509	0.098088232	0.060935044	0.278033603	0
2.4.1.58	0	0	0	0	0.161819182	0.006280315	0	0.146394913	0	0	0.027758	0.898849133	0.914526819	0	0	0	0	0	0	0	0	0.029368015	0.100322321	0	0.007870644	0.16412686	0.407411062	0.525629525	0.146478492	0.112492339	0.088648565	0.391536404	0.129583333	0	0.111410254	0.253420356	0.114853051	0	0	0.340794447	0	0	0.060247763	0	0	0	0.078479026	0.05199469	0.082670275
2.4.1.64	0	0	0.003648234	0	0.010078143	0.005056864	0.000488443	0	0	0	0.006720637	0.005795355	0	0	0.008591277	0	0.007065493	0	0	0.008348958	0	0.002787359	0	0	0.003921188	0.009003215	0	0	0	0	0	0	0.006226559	0.006489854	0.007693998	0	0.008952938	0.009692758	0.008956199	0	0	0.003519782	0	0	0	0	0	0.003782364	0
2.4.1.7	0	0	0	0	0	0.172869164	0	0	0.185624854	0.168382568	0.218472238	0	0	1.068413497	0.069325566	0.095576667	0.141710514	0	0.003121838	0.270521541	0.197981775	0.180901024	0.163240485	0	0.149841124	0	0.334517565	0.362292245	0.398631471	0.041914938	0.661970933	0.516351775	0.318912636	0.114488659	0.538868684	0.392000018	0.212428723	0	0.316473959	0.241247897	0.904314614	0	0.197766413	0	0	0	0.501592127	0.227490608	0.590562145
2.4.1.8	0.16205218	0.243767267	0.267572603	0.219218417	0	0.097504217	0	0	0	0	0	0.253800887	0.717525379	0.166319738	0	0.272119562	0	0	0	0.182181945	0.191629037	0	0.30196602	0.267622544	0	0.291665612	0	0	1.595307148	0	0	0	0.001120557	0.129839626	0	0	0.17631734	0	0	0	0.248931076	0.215002071	0.096728057	0.305405234	0.278439898	0.04089809	0.226705441	0.199185934	0.957665599
2.4.1.80	0.021223726	0.066383055	0	0.022092644	0	0	0	0	0	0	0.939807477	0.011317898	0.174245197	0	0	0	0.167591872	0	0.019622687	0.076775072	0	0	0	0	0.192467447	0.043301267	0	0.154941528	0.119635267	0.145667915	0	0.031604804	0.121228754	0.149980075	0.046550145	0	0	0	0.652323296	0.077853479	0	0	0	0.170218865	0.992998303	0	0.038260956	0.166131621	0
2.4.1.83	0.527120954	0	0.25720194	0.760828229	0.313353512	0.586577683	0.690613005	0.151211767	0.036140538	0	0	0.287455649	0.099117509	0.014747123	0	0.254665986	0.23458506	0.761959103	0.439594148	0.670395754	0.424832566	0.118990246	0	0	1.054512551	0.47896425	0.096969329	0.219082854	0	0	0	0.129648849	0.207989363	0.200001806	0.076457719	0.129291081	0	0	1.097513485	0.182798313	0.265918031	0.072631182	0	0	0.194821317	0.2932795	0.447776482	0.50364413	0.220496296
2.4.1.87	0	0.017434459	0	0.037268262	0.041212729	0.019322135	0	0.001809754	0.018555369	0	0.024450644	0.275523187	0.328217259	0	0.045652355	0	0.020535751	0	0	0.047613138	0	0	0	0.033769838	0.037668353	0.000281312	0	0.024237157	0.042286822	0	0	0	0.016934348	0	0	0.017802187	0	0	0.008083152	0.032299651	0.021026502	0.043879622	0	0.03483579	0.035713675	0.025131663	0.060206113	0.046122168	0
2.4.2.-	0.820517756	1.500279213	1.258153	0.842753498	0.664012467	0.660238142	0	0.605281724	1.295281851	0.38654231	1.564002189	0.984346969	0.928204887	1.196387831	2.541942333	1.568694486	2.473355775	0.49883072	0.549049903	0.932942664	0.985245893	0.948052097	0.77725931	0.938849607	3.507717519	0	2.172699395	1.595427557	0.529479933	1.313534052	0.953555258	1.487357969	1.216088823	0.461490275	1.058730664	1.814940949	1.367715937	0.431977979	0	1.401711451	0.504119604	0.716231537	0.586972887	0	1.280520346	1.402408427	1.135273396	0.394047521	0.333825625
2.4.2.1	0	0.49946666	0.769054015	1.20543034	0.555623848	0.608930916	1.230994626	0.871035896	0.658252779	0.90122705	0.105984024	0.961375325	0.560784481	0.074200769	0	0.745411421	0.131888386	1.658882949	1.258780976	1.970740746	1.432318063	0.959616691	1.633489155	0.812610734	1.201547931	1.446404943	1.254164281	0.933253563	1.900944811	0.562359372	1.365910437	1.437892278	0.582882864	1.093137301	0.388001619	0.967770342	1.516537706	1.506978692	0.990953655	1.66841857	2.013727388	0.555185832	1.537061968	2.943997908	0	1.365792369	1.149078938	1.151395738	0.631320941
2.4.2.10	0.815807654	1.116635671	0.742191256	1.088984898	1.2773751	1.019998909	0.756970731	1.072720726	0.937479275	0.969609231	1.239771507	0.862847282	1.176051577	1.281586954	1.231072289	1.523262839	1.021271823	1.170936843	1.32036932	0.930278653	1.194627446	1.25889178	1.160912769	2.234528478	0.756984369	1.144181063	0.888329634	1.112988238	1.147181629	0.797379853	0.830890582	1.072781921	1.361014017	1.48412404	1.380195511	0.946478965	2.057956755	1.239649852	0.897418807	0.857772689	0	1.182543636	0.874529816	0.769973535	1.07491887	1.07013896	1.09341063	1.228632629	1.145400815
2.4.2.11	0.937518197	0.690921813	0.364238301	0.780845371	0.109041473	0.139619021	1.294369285	0.647800792	1.251609562	1.146730371	1.174879022	0.196557539	0.67262353	1.280003339	0	1.317863587	0.858793856	0.619867105	1.228874721	1.290176515	0.757454397	1.012261268	0.904308777	1.29228602	0.92859156	1.132596861	0.786267515	0.670962373	1.087204436	1.252784367	1.077561565	0.705160394	0.852573209	1.448483752	1.335343522	0.63812049	0.71115594	0.987993256	0.87461003	1.297856091	0.840218539	0	0.615900296	0.86927677	1.685607393	1.156336304	0.749109368	0.853171139	1.521745164
2.4.2.12	0.028149936	0	0.129908074	0.008924033	0	0.026473788	0.011903453	0.004904207	0	0	0.031796891	0.013767979	0	0	0	0.006607011	0.090989738	0.074866701	0.039325679	0.025882036	0.025392714	0	0.016474628	0.00602844	0.000633955	0.016985543	0.014661617	0.004538471	0.00608157	0.025503046	0.02820002	0	0	0	0.036022072	0.034243237	0	0.016955093	0	0	0.027384609	0.060716317	0	0	0.039091834	0	0.018246481	0	0.0293033
2.4.2.14	1.334606208	1.252655888	0.695270566	1.228730971	0.916589646	0.86487583	0.795848802	0.670901436	1.982152876	0.753895134	1.216159017	1.331524076	0.839138461	0.944659792	1.275158919	1.635012889	0.839653021	1.50696821	1.256107758	1.430910431	1.526416705	1.097279487	2.230716991	2.145662598	0.746945262	1.723551692	1.315124727	1.168222482	0.924447284	0	0.850198679	1.080270451	0.710064089	0.663421907	0.965180115	1.00548898	1.171280692	1.288680811	0.797916244	1.266628659	0	1.198739152	1.31635764	1.057079193	0.763637648	0.730676652	1.541743802	1.367228246	0.655564678
2.4.2.17	1.252420765	1.340161908	0.613284265	0.713126394	0.895719147	0.321274445	0	1.14132433	0.835528881	1.180645249	0.643730194	1.095473236	0.711333234	0.75650077	0.741960104	0.651353278	0.964292579	0.67727524	0.429897887	0.957580316	0.430885879	0.197649303	1.120518028	0.906884207	0.816234863	0.261469979	0.600551014	0.752041622	0	0.706089065	0.824324445	0.775847741	1.104666675	1.231886846	0.637375528	1.258972488	0	0.028159259	0.146412931	0.265030033	0.329673613	0.665001737	0.83557106	0.356153528	0.705136191	1.153831342	0.547923943	0.81333345	0.681596847
2.4.2.18	1.041092942	0.738162187	1.221865421	1.46880872	0	0	0	0	0	0.127101816	0.725506978	0.975285872	0.577203949	1.220920817	0	0.810641244	0.50230521	0.711641409	0.449877163	0.325197964	0.256917741	0	0.893800342	0.799777193	0.74519326	0.207827676	0.588080417	0.734991147	0.277203462	1.189834141	0.905474412	0	0.67047932	0.344121413	0.558537539	0.255068624	0	0	0	0	0	1.158990361	0.218691986	0	1.484008095	0.514279916	0.890369554	0.60690029	0.014317975
2.4.2.19	0.751389737	0.906288488	0	0	1.248715808	0.869897868	0.246773299	1.391549578	1.116088668	0	1.106698726	0.708928441	0.789335716	0.748135566	1.198770948	0.271242981	0.441494576	0.761298415	0.723171634	1.207267902	0.881456788	1.348048097	0.293331084	0.621002808	0.437087241	0.100441965	0.83263897	0.921163794	0.403554226	0	1.098318776	1.260142353	1.028079575	0.604918411	0.599353362	0.509664863	0.380691775	0.273849123	0.607476218	0.390396946	0.301679214	0.04287945	0.607261633	0	1.003933318	0.927055097	0.916855199	0.885050841	0.193786703
2.4.2.2	0	0.30357687	0.057783824	0	0.359970003	0	0.404841228	0.328699481	1.360801906	1.043997117	0	0	0	0.006427638	0.14702467	0	0	0.503545951	1.102326301	0.93921898	0.510391937	0.442656665	0.629543879	0.240387449	0.241452976	0.210985166	0.269472073	0	1.304310399	0	0.157917687	0.205577553	0.053302536	0.101456063	0	0.196428306	0.76915144	0	0	0.633582208	0.319713301	0.246063543	0.926609472	1.278313686	0	0	0.267037447	0.44005457	0.614064322
2.4.2.21	0.500493457	0.407753398	0.19082657	0.151738094	0.728479136	0	0.133704501	0.082992413	1.466840074	0.894328171	0.493955691	0.88275698	1.007459692	0	2.365676275	0.904169349	0.272112729	0.167379371	0.324299611	1.084213018	0.219002075	0.798551058	0	0.822010901	0.733045973	0.66361725	0.399253359	0.186568705	0	1.313384583	0.228546706	1.042526547	0.990236592	0.60319871	0.428869113	0.204372049	1.026040215	0	1.441967492	0.701964391	0.211373435	0.082005414	0.183278911	0	0.826125224	1.916284388	0.212497229	0.974321018	0.231163409
2.4.2.22	0.089221528	1.201942454	0.62739999	0	0.087081302	0.347611671	0.47115475	0.214982253	1.28944249	0.798065017	0	0.791316079	1.167857259	1.088804695	0.765616889	0.977509495	1.152079671	1.282633923	1.376902958	1.319043617	1.508289137	0.816163832	0.775307102	0.419325785	0	1.127121967	0.579350434	0.742544701	0.86933177	0	1.307302859	0.60937669	1.266812548	1.13362502	0.877790418	0.615756512	1.348486448	0.88890297	0.461343822	0.934287447	1.325216175	1.411374042	0.908946478	1.166429538	0	0.986922705	1.198135555	1.082142316	0.638316729
2.4.2.27	0.00089019	0.000533704	0.000984797	0	0.000788163	0.000416804	0	0.000710328	0	0	0.000808457	0	0.000901093	0.000109085	0.00097317	0.00110098	0.000262819	0	0	0	0	7.02659E-05	0.00047304	0.001020167	0	0.000373499	0.000250365	0.000656026	0.000251077	0.001027565	0.001097446	0.000794944	0.000946398	0	0.000943409	0	0	0.000301688	0.000962289	0.000957579	0	0	0.000442739	0	0.000237377	0.001000308	0.000194543	0.000932197	0.012355959
2.4.2.28	0	0	0	0	0	0.005104606	0.103588677	0	0.128436235	0	0.145282297	0.135001566	0.074295133	0	0.906453416	0.066099222	0.168669043	0	0.069229417	0	0.049155866	0	0.182816353	0.254623136	0.011571793	0.720827505	0.239802045	0.235716623	0.243048575	0	0.123327306	0	0.237863338	0.192170041	0.189139532	0.260637384	0	0	0.068081487	0.238419952	0	0.006955919	0	0.057233246	0.183886515	0.194170866	0.389784306	0.247177656	0.295709645
2.4.2.29	1.025920406	1.043334819	0.973058439	0.6278401	1.027590267	1.08177697	0.922193748	1.061377574	1.005979027	1.022905664	0.998153248	1.000244701	1.033763538	1.072549197	0.954483722	0.851148235	0.976833908	1.022403769	0.963274423	1.01358331	0.923415604	0.965081706	0.960838412	0.980950908	1.024048803	0.977246958	0.912858193	0.986040406	1.085178681	1.02707944	0.96886078	1.039844713	1.009307625	0.926605154	1.089270969	0.864546201	0.923442132	1.046744413	0.992923226	1.052877271	0.96317629	0.92366883	0.908365512	0.916104607	0.888279633	0.818039363	0.908426538	0.894973569	0.482142637
2.4.2.3	0.132277981	0	1.032665782	0.136160597	0.421799648	1.269731997	0.55837474	1.123060311	0.352230114	2.25903145	0	1.289292119	1.060683463	0	0.068276483	0.497507774	0.14833257	0.93852381	0.634990647	0.654787202	0.682189586	0.396831827	0	1.218644817	0	0.352275732	0.496903909	1.288770778	0	0.621900344	0.873976825	1.031251514	0.274218277	0.813640444	0.749125779	0.528353721	0	1.082944382	0.003452852	0.608948598	1.094437773	1.227872429	0.829150382	0	0.07233852	0.496069998	0.739413949	0.27706699	0.524999261
2.4.2.30	9.76119E-05	9.16351E-05	0	0	0.000278929	0	0	1.25071E-05	0	0.000228164	0	9.95004E-05	0	0.000105605	0	0	0	0	1.05126E-05	0	0	0	2.83846E-06	0.000231403	0.000240343	0.000271781	3.41986E-05	9.6206E-05	0	0.00017276	0	0.000266451	0	2.0272E-05	0.000220654	0	0	0	0.000285656	0	0	0.000158106	0	0.000268336	0	0	0	0	7.30123E-05
2.4.2.36	0	0	0.003524118	0.005859904	0.010730064	0	0	0	0.00154771	0	0.051760244	0.001965554	0.001452369	0.006686929	0.004535589	0.000995528	0	0	0.003540338	0.002046005	0	0	0	0.011143626	0.025752354	0	0	0	0	0	0	0.030928479	0	0.002310167	0.011450371	0.01019563	0	0.010912174	0	0	0.005619215	0	0.004597651	0	0.060815397	0.010554874	0	0	0.00279276
2.4.2.37	0	0	0	0	0	0	0	0	0	0	0	0	0	0	0	0	0	0	0	0	0	0	0	0	0	0	0	0	0	0	0	0	0	0	0	0	0	0	0	0	0	0	0	0	0	0	0	0	0
2.4.2.4	0.842062607	0	0.254402065	0.675337145	0	0.305781062	0	0	0	0.09010644	0.433751419	0	0	0.280837028	0	0	0	0.432688648	0.11500589	0.298277084	0	0.603489341	0.070653905	0.336959577	0.063860264	0	0	1.024192845	0.002408308	0	1.023494074	1.094396044	0	0	0.021042851	0.62742596	0	0.241717568	0.159140069	0.732986307	0	0.271040247	0	0	0.834450442	0.937977941	0	0	2.84233E-05
2.4.2.43	0.095821586	0	0.10528652	0	0	0.128567358	0	0.154611647	0.300309849	0	0	0.304099657	0	0.079360401	0.193366384	0	0	0	0	0	0	0	0.147232104	0	0.068646902	0.160164126	0.389513726	1.091846887	0	0	0.777408565	1.019837136	0	0	0.252320682	0.842917238	0.155902167	0	0.458685361	0.738214485	0	0	0	0.023648291	0	0.630106478	0	0.110248144	0
2.4.2.6	0.083774529	0	0.182215478	0.199623473	0.172545921	0.217058386	0	0	0	0.148937485	0.234730226	0.030852193	0	0	0.065947864	0	0.10754971	0	0.201814639	0.258113829	0	0.109612351	0.020648818	0.014487187	0.179184304	0	0.129263535	0	0.623965906	0.055656051	0	0	0.172841467	0.04833766	0.097330409	0	0	0	0	0.099009425	0.237087518	0	0	0	0.199721827	0.058640437	0.118722216	0	0.937173818
2.4.2.7	0.876064937	0.356243387	0.618059169	1.098705164	0	0.025803751	0.801791563	1.092969806	0.369412921	0	0.932315538	0.929207256	1.137296221	0.64690871	0	0.748330585	1.086152804	1.017874934	1.375919361	1.124641969	0.828322655	0.729019986	0.745119082	0.601885643	1.238118738	1.373588193	0.693692376	1.14144321	0.676075391	1.303109007	0.974961815	0.69427887	0.685588835	0.597844472	0.425389824	1.055242279	0.654470621	0.656338044	1.485100564	1.220529405	1.395059605	1.179238024	1.212676449	1.001415223	0.708793261	1.353847237	0.549800633	0.421889047	1.13293378
2.4.2.8	0.373928008	0.893784603	1.277234721	1.314600014	1.265864303	0.665861807	0.679448726	0.656209423	1.200806705	0.724762394	0.326302342	1.167090459	1.12197713	1.270979316	1.231017318	0.791292754	0.340687094	1.476754711	1.392459054	1.704330247	1.330073309	0.772620951	0.346016169	1.159726739	0.693899727	1.278707699	0.694913736	0.884829729	1.11648925	0.902393301	1.086503674	0.77317821	0.587078498	0.553412207	1.07746338	1.226196279	0.71334371	1.861338832	0.752842477	1.057598426	1.078727587	1.028065884	0.898801245	1.924335464	0.815744574	1.31436894	1.184329742	1.190511384	1.307435825
2.4.2.9	2.437147969	1.144527928	1.685336044	1.714853028	1.385683518	0.559066432	1.000001197	2.229982373	1.196121774	0.96570951	1.720319527	0.699920381	1.276022916	1.274060688	1.819299352	0.772668417	0.78880288	1.770912321	1.527615313	2.055871655	2.032885884	1.98420579	1.122753029	0.603764883	2.309110794	1.812857136	1.406702797	0.690990649	2.421809752	0.977276949	1.18735976	1.327718635	1.356229906	1.427145855	1.108012207	1.308560878	1.474459828	1.062371644	1.927632765	1.972853252	1.929493829	1.458799452	1.409505944	0.810470277	2.042463775	1.003778932	1.378398295	1.087064106	1.997198476
2.4.99.-	0.644418689	1.148464092	0.079329559	0.318929565	1.371370871	0.237887758	0.475072509	1.347848344	0.673648504	2.102016395	0.900711438	0.901368042	1.10030181	0.979709238	0.263829364	1.311518364	0.658954812	0.737916476	1.037049653	0.945178678	1.018875529	0.744530718	0.617800907	1.10718637	0.936467913	0.568090298	0.51288721	0.742221582	0.503118139	0.69417393	0.002337592	0.616152431	0.665658261	0.303308465	0.553565729	1.048489381	0.818406599	0.313703917	0.410683956	0.20970849	1.318757132	1.492338747	0.524843458	0	1.124699838	0.832656799	0.626635023	0.48222994	0.583428946
2.4.99.1	0.003909488	0.001494214	0.057221137	0.00120341	0	0	0.000245411	0.003400781	0	0	0.00057043	0.004803543	0.006421183	0	0.006497314	0	0.000679659	0.004680718	0	0.006136378	0.0016972	0	0.000687197	0	0.007654344	0	0.006608632	0	0	0	0.001135288	0.00434986	0	0.00318499	0	0	0.004797758	0	0	0	0.005179577	0.046447046	0.001009214	0	0.002348572	0.002207112	0.005058049	0	0.002974228
2.4.99.12	0.690812585	0.840286265	1.338957528	0.182482658	1.18070754	0.757854084	0.377426676	0.358706265	0	0	0.645497562	0.59906323	1.378722798	0.423959351	1.09231011	0	1.167836172	0	0.272507414	0	0.305884849	0	0.30292968	0	0	0.508744865	0.437376992	0.792319272	0.262598855	0.296824783	0.887918837	1.215844433	0	0.279217194	0	0.799606932	0.037490065	0.405125898	1.174522188	0.20300344	0	0.962901868	0	0	0.726059291	1.440725147	0.028780586	0.225197566	0
2.5.1.-	1.678869251	2.52808675	0.094387487	0.850832978	1.627068648	0.884188164	0	0.560953472	0.869967221	0	2.558792516	0.722958876	0	0	0.935045085	0.636857561	0.138217977	0	1.121769036	0	0	0.394597468	0	0	1.009572808	1.04152485	1.222962381	1.2324335	1.646124093	0	1.946568357	2.218415647	0	0	0	2.328405508	0.919491259	0.088835379	0	1.777127678	0.135886707	0	0	0	3.159234478	1.172820752	0	0	0.311368615
2.5.1.1	4.061050732	2.418497591	1.469442558	1.233680416	4.652317682	3.160378316	2.192268875	4.322166453	1.95880544	4.588864767	1.932004694	2.724350696	3.461397953	1.692660492	2.455467405	1.614001064	2.621783301	3.906319826	2.71990186	2.683908599	2.845568112	0.208571278	2.351061243	1.414850691	1.779724926	2.705215381	2.030133438	1.576337551	1.981083837	1.773358222	1.296524309	2.826456137	3.888918722	2.516558545	3.969111419	2.089146433	4.767906387	2.083765326	3.213753696	0.90803818	2.127760621	1.473015926	2.227154596	0.082362711	1.63331194	1.646981581	2.045714195	2.530090377	2.700371147
2.5.1.15	1.181947859	1.418979527	1.489607223	1.006788776	1.077032041	1.082651659	0.225089922	0.136758259	1.378437826	0	0.828474904	1.132413589	0.82816726	0.413741831	0.821971145	0.822987321	0.78345475	0.734806724	0.702075738	0.647890566	1.141487167	0	0.020752592	0.729264929	1.437539928	0.724976832	0.442003839	1.498569088	0.67985762	0	0.630744695	1.34221245	0.009354643	0	0.462594985	0.705782469	0.107097045	0.805329821	1.30885272	1.950935595	0.320736431	0.833853035	0.011102093	0	1.075524717	1.101599009	0.534913145	0.973290342	0.837863847
2.5.1.16	2.355296528	0.319347824	0	0.948021545	0.275370712	0.273189621	0.595319386	0.450101198	0	0	1.755296128	0.132015702	0.390477482	0	0	0.876131415	0	0.826278021	0.261848084	0.383982857	0.98457536	0.767476848	0.532603813	0	0	0	0.185360581	0.957332467	0.432992454	1.100110848	1.44164219	0.621152677	1.012695297	0.76174631	0.836014859	0.384355219	1.512971853	0	0	0.807008472	0	0	0.478685707	0.078628019	1.909790819	0.513522982	0.053665396	0.162180418	0.570094502
2.5.1.17	2.378174519	1.631407871	0.471338212	0	0.460579036	1.158733493	0	0	1.300067998	0.927188491	1.501018211	0	0	0.530376752	0	0.485017795	0.414612346	0.934241543	1.809184289	0.733521254	0.656582365	0.92696306	1.160868228	0.439106586	0.170673843	0.464201488	1.463927662	1.507060917	0.201006242	0.63669764	0.011864411	1.7764178	0	0.639748416	0.165182776	1.606509083	0.566943772	0	1.670971879	0.827004218	0.568890566	0.29121431	0.748402025	0.431952587	2.027329337	1.684648139	0.446975183	0.600915796	0
2.5.1.18	7.094496594	6.963270382	0	1.916361029	0.89485476	0.792596219	0	0	0.285549032	2.13955573	9.085460844	2.460963615	0.657150946	0.470882285	0	0	0	2.432523218	0.559329704	0.502323928	0	0	2.154902328	1.113414578	1.994482055	0	2.268328153	3.316792664	2.74931522	0	2.199233945	1.393641546	0	0	1.970020846	3.443564667	1.332049414	3.010684535	0.013283085	2.847929958	1.196743888	0	0	2.071201059	6.800651003	2.911302444	1.615860135	0	0
2.5.1.19	1.22390432	1.122657338	1.234298537	1.097721428	0.863626305	1.11052487	0.660626697	0.909123172	1.110702702	1.067984066	1.194811972	0.873211396	0.837170306	1.233618698	1.986084281	0.97612467	0.847610785	1.05105324	1.283720805	0.980790305	0.946408948	1.001077465	1.148257945	0.901608442	0.906165083	0.539954562	0.957738342	0.909655295	0.972753894	0.847936876	0.904566869	1.198935078	1.111308104	0.933344148	0.771657941	1.226684891	1.216281411	1.010042998	1.231363046	0.491066099	0.180495264	0.934375966	0.99370276	1.074532663	1.513296592	0.815822428	0.873128922	1.021577954	0.149432808
2.5.1.2	0.02061565	0	0.013480809	0.018464911	0	0	0	0	0.022138112	0	0.17447046	0	0	0.016693841	0.043778862	0	0	0.216350593	0.147799358	0.203821197	0.230868124	0	0.036220065	0	0.028843515	0.027034634	0	0	0.028724595	0.048420285	0	0.032715097	0.04693901	0	0	0	0.046261439	0.000326858	0.02995781	0	0	0	0.047581573	0.036301002	0.176716443	0.031921321	0.050243404	0.054198474	0.006485416
2.5.1.21	0	0.122134396	0	0	0.99352388	0	0	0	0.135219948	0.126785344	0.563240184	0	0	0	0.084622582	0.032823471	0.120872245	0.136568914	0	0	0	0	0.029520441	0	0	0.104126484	0	0.130742985	0	0	0.025516021	0	0	0	0	0.088172504	0.115620182	0	0	0	0.082999055	0	0.08259928	0	0.467821044	0.031441352	0.083233109	0	0.082208237
2.5.1.22	0	0	0	0	0	0	0	0	0	0	0	0	0	0	0	0	0	0	0	0	0	0	0	0	0	0	0	0	0	0	0	0	0	0	0	0	0	0	0	0	0	0	0	0	0	0	0	0	0
2.5.1.26	0	0.010157008	0	0	0	0	0	0	0	0	0.183654497	0.14134057	0.104731604	0.007143586	0.141733185	0.49945682	0	0.047752398	0.126299072	0	0.159714696	0	0.106153367	0.039185644	0.145535141	0.043611687	0	0	0	0.904111464	0	0.105952893	0.460287895	0.424019944	0.262886582	0	0.100345552	0	0	0.100278799	0	0	0	0	0.230321432	0.074663705	0.240626714	0.128740221	0.000768408
2.5.1.3	1.295529066	0.694622729	1.39281906	0.142442489	1.68929981	1.163116134	0.404732901	2.351378558	1.774527394	1.177964677	1.623666772	2.634512362	2.738629371	0.114842201	1.389770677	1.02021158	1.517710072	1.353362269	1.608892601	1.811507808	1.737626485	0.117215009	0.659543214	2.453802331	1.129081454	0.591504208	1.245162485	0.609950254	0.719560516	0	1.208302963	0.661843548	2.054182597	1.746844409	1.988456952	1.185086165	0.540207964	2.197632814	1.599677118	1.191440741	0	0.987726077	0.79459894	1.340460874	1.186761512	0.487231255	0.934135976	1.616056355	0.843261677
2.5.1.30	1.066497163	0	0	1.318698461	0.240573327	0	0.459653262	0.110513454	0.259335833	0	0.781417886	0	0	0	0.169701914	0.07743356	0	0.457448691	0.697939291	0.868713777	0.829682797	0	0	0.226511318	1.341313163	0.356666034	0	0.23493637	0.773394824	0	0.162018848	0	0.812762408	0.491102079	0.931415582	0	0	0.213295791	0.140945459	0.82698001	1.036761371	0	0.307543596	0	0.752659869	0.230290652	0.196247037	0	0.598845776
2.5.1.31	1.05702694	0.996542633	1.034936047	1.236698711	1.096033631	1.114850738	0.885769964	0.955348567	1.699469363	1.201746084	1.014633518	0.929571517	0.952119457	1.027391792	0.835756486	0.90770693	0.804068239	1.828453336	1.837628719	1.917093177	1.584846678	0.976729421	1.02587936	0.329956687	1.844347685	0.978687543	1.149016738	0.863260292	1.183229743	1.141209503	1.085790636	1.065133392	0.922266726	1.063654027	0.980890518	1.178492002	0.935451482	1.13173229	1.043006536	0.919216807	0.905242457	0.783165226	1.173054816	0.950523177	1.137146138	1.035330572	1.207941819	1.050752845	1.145661204
2.5.1.32	0.894725074	0.007099025	0.023549796	0.018052951	0.699255443	0.293593126	0	0	0	0.206021197	1.113126588	0	0	0.347746152	0.294821403	0.090567272	0.059334242	0	0	0.347376705	0	0	0	0.187229608	0.393593547	0.136205529	0.974601768	0	0	0	0	0.038344847	0	0.191419717	0.426178739	0	0.291620127	0.120724397	0.059837208	0	0.08807451	0	0.31024666	0.097694835	1.402908178	0.408868648	0.32779194	0.42563062	0.323805799
2.5.1.43	0	0	0	0	0	0	0	0	0	0	0	0	0	0	0	0	0	0	0	0	0	0	0	0	0	0	0	0	0	0	0	0	0	0	0	0	0	0	0	0	0	0	0	0	0	0	0	0	0
2.5.1.44	0.037355825	0	0.024588419	0.022239367	0	0	0.009355036	0	0.008159684	0.016213801	0.014397025	0.055752252	0	0.018566674	0	0.01636289	0.019977672	0	0	0	0	0	0.046882829	0.02586299	0.005896949	0	0	0.020825464	0.049346116	0.022464462	0	0.022016819	0	0.059734972	0	0.009242217	0.026552117	0	0.004699502	0.019840909	0	0.03340999	0	0	0.061225241	0.155812814	0.108648194	0.145067794	0.041157612
2.5.1.46	0	0.022666357	0	0	0	0	0	0.034184683	0.017347752	0	0	0.008505211	0.011438909	0	0.004063643	0.017077824	0.036206387	0	0	0.005109586	0.035102722	0	0	0	0.026030465	0.022534407	0.022449571	0	0.026096298	0.014161291	0.022443194	0.018003348	0	0	0.02644019	0	0.01853352	0.002792553	0	0.028149383	0	0	0	0	0.005224794	0.024417373	0	0	0.016761318
2.5.1.47	3.161479479	1.971195039	0.609541579	1.435890044	1.25728235	0.922028755	1.488913826	0.439460484	1.627166444	1.671253286	2.113625301	1.092899951	1.152170888	0.259285406	0	1.870583882	0.269588049	1.821598049	2.491617286	1.700466088	2.131576988	1.607239795	2.152985439	1.083276241	1.213161949	1.079752168	1.88050784	2.145331448	1.404483481	0.628144366	1.938543071	1.437175726	2.394752948	1.199473955	1.446082037	2.919910141	2.463506442	0.802301168	1.633614941	1.010651495	0.688028963	1.429855849	1.67764295	0	2.532294147	2.644931963	1.638393025	1.978679766	1.22783284
2.5.1.48	0.806893058	0.230078134	0.728927131	1.260117743	0.143514732	0.356717629	0.173787422	0.069563901	0.195175866	0.435006077	0.739619634	0.362174304	0	0.788632239	0.126452941	0	0.650102925	0.731261379	0.674672563	0.512271339	0.918447684	0	1.049571539	0.439907127	1.056945356	0	0.459452543	0.623867831	0	0.343361597	1.286903146	1.248381762	0.259668119	0.305689043	0.534504627	1.290918962	0	0	0.236049056	0.581197312	0	1.150101251	0.590535852	0	0.860808597	1.042365208	0.942653463	0.569007523	0.466101626
2.5.1.49	3.204679465	1.307635122	0.314652844	1.009683716	2.346965194	0	0	1.689016263	2.745620956	2.559318863	1.291930548	2.455521894	2.265439108	2.172283327	1.696722855	2.644476727	0.768568072	0.905132466	1.6542311	1.854986733	0.619811938	2.548975414	2.634270871	2.220000538	0.806768868	0	1.139564471	0.607179201	0	0.940850528	0.126056137	0	1.850840854	2.877425642	2.957783084	0	2.233112039	0.371577008	0.547649629	0	0.687060974	0	0.395156263	0.077917278	0.570044455	0	1.830486831	1.513897521	0
2.5.1.54	2.042412053	1.843825134	2.63913785	1.727223688	0.966778317	0.145105359	0.996623254	0.309922181	2.123251666	2.329067616	1.116294632	0.313059976	0.338227164	2.434196766	0.602819603	2.137717274	1.688049238	1.528257607	1.007464651	0.973243057	2.037514365	2.741909106	1.405385203	1.121074018	1.938145428	0.886644153	1.352236205	3.22982847	1.540262002	1.763973773	1.743819627	2.428807816	0.669870332	1.239378645	1.554666339	2.376504185	3.102777321	0.367618151	1.485868688	1.90578256	0	0.46260155	2.17577455	0.574159481	2.31102923	2.832816837	1.569852513	1.56479174	0.789264775
2.5.1.55	1.326540373	1.122659446	1.292936506	0.154905802	1.108477649	0.777576609	0	0	0.022123353	0.450660308	1.466128732	1.452972744	1.453853121	0.402349084	0.609827731	0	0.890299686	0	0.413908666	0.276622652	0	0.183403623	0	0	0.148356376	0.926289665	0	0.496402318	0.287370007	0.055460161	0.690435347	1.251935668	0.432356366	0	0	0.826556346	0.19543851	0	1.378747296	0.346510742	0	0.753021426	0	0	0.718610316	0.567228006	0.295122569	0	0.52926166
2.5.1.56	0.268150914	0.01786673	0	0.349855705	0	0	0	0	0.082499232	0.064803591	0	1.259800511	1.002737946	0.328937538	1.180302741	0.047093585	1.676869549	1.314435515	0.833770195	1.330571226	1.008813697	0	0	0.076534079	0	0.082791598	0.811641643	0.305104662	0	1.06573132	0.267675848	0	0.507347151	0.251795872	0.29103461	0	0.339299151	0.279038903	0.199247036	0.175122193	0	0.202891566	0.097327269	0.179258708	0.176132758	0.00940561	0.502048085	0	0.145686268
2.5.1.6	0.979595629	1.196201823	1.0191258	0.978001963	1.042438706	0.885170289	1.104059852	0.924045461	0.961011243	0.880618187	0.977011557	1.097115719	0.957229937	0.925174899	0.920309935	1.174819788	1.12990882	1.360037951	1.161272298	1.406757515	1.411982257	0.976930181	0.854103109	0.849541932	1.006819484	0.913240137	1.431549422	1.003212338	1.158026545	1.086835952	1.097524646	0.986137409	1.062215598	1.127594399	1.333396658	0.826085491	1.139023791	1.029878037	1.248302928	1.097280158	0.831677853	1.01559634	1.391483734	0.885899225	1.075774192	1.161123151	1.165416914	1.099351161	0.942214167
2.5.1.60	0	0	0	0	0	0	0	0	0	0	0	0	0	0	0	0	0	0	0	0	0	0	0	0	0	0	0	0	0	0	0	0	0	0	0	0	0	0	0	0	0	0	0	0	0	0	0	0	0
2.5.1.61	0.760153384	1.043068589	0.595334866	0.765089487	1.186110529	0.226326097	0.692916633	0	1.088539358	0.845162244	0.956682692	0	0.283034533	0.356324727	1.111106366	0.92272168	0.945473981	0.626222787	1.199501832	0.607978106	1.176825513	0.352534875	1.084320209	0.554356408	0.952952881	0.233451733	0.328271465	1.287598928	0	0.40608663	1.343210062	0.643554671	0.572875882	0.496228902	0.325560273	0.945999936	0	0	1.013861469	0.426694739	0.262620897	0	0.009273182	0	0.515059504	1.300477937	0.899717757	0.582267073	0
2.5.1.62	0.00069517	0	0.000716501	0.000468013	0	0.000678319	0.000469834	0.001354185	0	0.000592484	0.007397584	0.000825601	0	0	0	0	0.000731413	0	0	0.000660825	0	0.000566119	0	8.34236E-05	0.001346778	0.000229764	0.000295742	0.001352603	0	0	0	0.001370722	0	0.001481961	0.001592945	0	0.001119679	0	0	7.9887E-05	0	0.000855334	0	0.000180975	0.008455268	0	0	0	0.000520038
2.5.1.66	0	0	0	0	0	0	0	0	0	0	0	0	0	0	0	0	0	0	0	0	0	0	0	0	0	0	0	0	0	0	0	0	0	0	0	0	0	0	0	0	0	0	0	0	0	0	0	0	0
2.5.1.68	0	0	0	0.590326694	0	0.076433293	0	0.077471425	0	0	0	0.015697427	0.016042488	0	0	0.000943586	0	0	0.009085242	0.074132031	0.076965802	0	0.026235507	0.023027743	0.273370269	0.079018397	0	0	0	0	0	0	0	0	0.017331894	0.070955048	0.073278047	0	0	0	0	0	0	0	0	0	0.024515289	0	0
2.5.1.7	1.610522901	1.179354329	1.143926019	0.768088913	0.782683692	1.172258511	1.208878645	2.069292597	0.641841607	2.120164631	1.596642144	1.188933781	1.233623242	1.20590634	1.327016815	1.54134982	1.071393103	1.846078998	2.128575376	2.039909555	1.956533337	0.788368361	1.115631757	0.867209335	1.27491881	1.801555078	1.132372776	1.163428084	2.113151653	0.727880885	0.670725329	1.249853818	1.282157713	1.173229211	0.96410653	1.195220483	1.279553013	1.364361946	0.928225745	0.728632918	1.927458086	0.687469464	1.337704697	1.088391106	1.443096249	1.201692718	1.305429301	1.536708573	1.569754002
2.5.1.72	1.13925991	1.253617595	0.086431458	0.371669152	0.673299341	1.118524777	0.420008215	0.845417587	0.794210904	0	1.219233281	1.06094362	0.608535116	0.607274045	1.287880479	0.839486667	0	1.125971447	1.155013664	0.840353541	1.102877902	1.137484231	0.81398967	0.630418626	0.66578235	0	0.255906276	0.624138572	0.163943119	0.261124063	0.709996695	0.663057686	0.972640455	0.737677044	0.605003022	0.657298167	0.368737182	0.078753659	0.561322966	0.750091921	0.374709081	0	0.796127981	0.012555049	1.009948349	0.918973962	0.306937851	0.439567211	0.243912048
2.5.1.73	0	0	0	0	0	0	0	0	0	0	0	0	0	0	0	0	0	0	0	0	0	0	0	0	0	0	0	0	0	0	0	0	0	0	0	0	0	0	0	0	0	0	0	0	0	0	0	0	0
2.5.1.74	0.504153777	0	0.814728006	0.852177591	1.297289395	0.30087739	0.929398353	0	0.335157267	0	0.531440414	1.226700243	1.045826444	0.685918898	0.852653858	0	0.379101356	0.044198179	0.169806642	0.134352504	0	0.233646512	0	0.34038731	1.363086978	0.813149084	0.902402714	0.663860115	0.42379365	0	0.147756668	1.155276117	0	0.375204866	0.007390374	0.630388092	0	0	0.751782366	1.306225783	0.101259803	1.078695178	0	0	0.296245177	1.293047648	0	0.22436333	1.04850386
2.5.1.75	0.611401693	1.117499645	1.043095498	1.351175276	0.929244168	1.258442414	1.042336986	0.970795491	1.193910642	1.030621513	1.129831225	1.772438711	1.941420467	0.784863248	0.834666044	0.841513783	0.800384466	0.807244212	0.911055995	0.931623052	0.982097497	0.771614058	1.034661334	0.971666861	0.83352995	0.944045404	0.978167144	1.220939653	0.937021713	0.826774847	1.032782619	1.185634039	1.247716823	1.171234626	0.888018419	1.214120606	1.042616823	0.735302874	0.719112337	1.099570057	0.976707728	1.215680504	0.553000579	1.190958363	0.836261815	1.267614416	0.797161674	1.050468758	1.103535136
2.5.1.77	0.001851643	0.001564787	0.000766366	5.35239E-05	0	0.001945608	0	0.003195198	0.001358645	0	0.015357313	0.000780518	0	0	0.001924268	0	0	0.002565687	0.001694111	0	0.00169423	0.001727758	0	0	0	0.001810084	0	0	0	0	0	0	0	0	0	0	0.00160684	0	0	0	0.000225103	0.001054858	0.000796011	0	0.015759222	0.001072629	0.001494808	0	0
2.5.1.78	1.310938281	1.288551348	1.323622172	0.125836396	1.114386541	1.319076467	0.630831898	0.328957474	1.001460476	0.015212206	0.879173328	0.829624383	0.819463148	0.375098607	1.071074577	0.435129945	1.203194599	0.63061709	0.732824487	0.572743806	1.231868497	0	0.174545699	0.641859254	1.222767146	0.185385243	0.166275022	1.173836917	0	0.067863982	1.446798835	0.777091107	0.987947232	0.899885801	0.390163975	1.240641482	0.171666853	0	1.1376836	0.607455098	0	0.981956234	0.227890199	0.647972016	1.170477034	0.853310983	0.871288703	0.680828522	0.19655358
2.5.1.82	0	0	0	0	0	0	0	0	0	0	0	0	0	0	0	0	0	0	0	0	0	0	0	0	0	0	0	0	0	0	0	0	0	0	0	0	0	0	0	0	0	0	0	0	0	0	0	0	0
2.5.1.84	0	0.001821869	0	0	0	0	0	0	0.002696685	0	0.018749315	0.001489573	0	0	0	0	6.13116E-05	0.002332539	0	0	0	0	0.000953549	0	0	0.002329514	6.19835E-05	0.001024253	0.002402765	0.003126218	0	0	0.002905067	3.63811E-05	0.000960726	0	0	0.000177527	0.00080957	0	0.002162701	0.000532876	0	0	0.017781475	0.002344446	0	0.001233668	0.00029204
2.5.1.86	0	0	0	0	0	0	0	0	0	0	0	0	0	0	0	0	0	0	0	0	0	0	0	0	0	0	0	0	0	0	0	0	0	0	0	0	0	0	0	0	0	0	0	0	0	0	0	0	0
2.5.1.9	0.848046051	1.111773844	0.904232372	0.731597572	1.08030452	1.085060725	0.538065375	0	1.263640782	0.274511942	1.348239367	0.986430139	1.182120927	0	0.933942171	0.450371822	1.319205426	1.213589599	0.706609197	0.996968437	1.195382256	0.194114712	0	1.097785331	1.144439881	0.468002944	0.501825709	1.074256388	0	0.281471993	1.101225153	1.220398807	0.663610045	0.716763218	0.594662643	0.973002416	0.494443752	0.061048544	1.1785888	0.420601045	0	0.849517753	0.650094932	1.047082028	0.829489721	1.128807184	0.424331071	0.923616553	0.716475874
2.5.1.90	1.188716255	1.01312794	1.301648608	0	0.835315138	1.313898056	0.38666695	0	0.394561003	0.393398497	1.147926911	0.937200242	1.235332363	0	1.163503902	0.377936661	1.236483811	0.47490169	0.191129204	0	0.460785849	0.090635543	0.421271769	0.38732924	0	0.440953189	0.711864688	0.757673167	0	0	0.804136261	1.35747957	0.125038006	0	0	0.463118153	0.371308364	0.213711101	0.556038744	0.190005389	0.179114213	1.024265198	0	0.096497651	1.152791128	0.629647098	0.179289601	0.093112704	0.176849745
2.5.1.96	0.025799973	0	0.025173454	0.038840004	0.034819375	0.033522248	0.091343223	0.011405525	0	0	0.013406653	0.034984788	0	0.044918688	0.054956061	0.014402008	0.058187503	0	0.004995956	0.052367569	0	0.045258528	0.020413179	0	0	0	0.307441647	0.102160662	0.004148916	0	0.095767017	0.056732451	0.003273023	0	0.023787594	0.074123867	0	0.034088176	0	0.066412559	0	0.008219745	0.091163177	0.055765122	0	0	0.006733345	0	0.109548289
2.6.-.-	0.077229548	0	0.715697635	0.795324274	0.134559494	0.285314262	0.122766993	0.232598833	1.196868491	0.214024626	0.354970894	0	0.079618632	1.13118559	1.077788229	0.202412918	0.231887229	0.515289263	0.198314509	0.611118169	0.631367965	0.732348385	0.018652128	0.712568869	0.418587107	0.10551852	0.358128182	0	0.302189208	0	0	0.115973196	1.105280895	0.629288667	0.907545986	0.091878157	0	0.288842734	0	0	0.132899646	0.738138607	0	0	0.091405584	0.332382147	0.502656628	0.601128396	0.179182593
2.6.1.-	3.363656327	3.813909188	2.093310344	0.575819553	4.478145864	1.198520508	1.970543217	0.696252163	2.868925046	5.142571196	5.426623564	1.77745683	2.264617787	5.143481994	4.417487154	2.827010927	1.65525301	4.647530421	2.554635191	4.313961876	4.440362274	4.479254171	6.129137232	2.656442718	2.258775896	4.445686336	0	4.431247466	4.086934444	2.786628138	5.182249987	5.142183503	0.677598927	1.453238858	2.723700204	3.365463036	1.70853474	1.775187227	4.388497475	4.194863738	1.700789053	1.752610342	1.604620851	2.481145679	5.755928866	5.679242805	4.145973707	4.167993927	2.977770624
2.6.1.1	1.307852187	0.668401345	1.677423156	0.112253384	1.628784281	0	0.711755832	3.289285588	0.999723385	0.74729511	0.29727656	2.73155665	2.523181948	1.323724777	4.443960477	1.467199538	1.5037112	2.094281666	2.146355033	2.520690494	2.212993409	0.631992515	0.111719936	0.226763812	0.221148781	0.437937754	0.922152881	1.654116425	0.522134341	1.48803125	1.408269189	0.982036054	1.49922086	0.355180002	1.442885499	0.72780176	1.617921958	0.900168862	1.927473341	0.297358108	0.676853476	0.538152678	0	0.2796428	0.565123718	1.544272531	1.440470064	1.028336981	0.588324527
2.6.1.11	2.628361396	2.786570815	1.528364563	1.090043667	3.905037073	1.565885029	0.896361032	2.632146731	2.922682924	2.466364991	3.271719631	2.100269949	0.84298604	2.148852764	0.747838446	1.184687649	1.433866397	2.838154728	1.678914577	2.163660552	1.900120659	3.400220841	4.003869562	1.935912804	1.932563799	0.954772157	1.688731779	1.114641044	0	0	2.373464938	3.176264388	2.314203729	3.373993001	2.5500639	1.574942413	1.643028717	0.011492438	0.988525128	0.148606995	0.578351742	0.178430727	0.035252411	0.738468576	5.246236792	2.331282541	1.321632	2.095664379	0.835551179
2.6.1.13	0.207032921	0	0.241573106	0.232754927	0	0	0	0.026719176	0.167083071	0.026284654	0.315673821	0.074272271	0.255818738	0	0	0.023118562	0	0.252547979	0	0	0	0	0	0.03572773	0	0.103866904	0.217076892	0	0	0.061648736	0	0.267098485	0.020661357	0	0.058132855	0.277840895	0.08958041	0.214022539	0	0.096906046	0	0	0	0	0.102148291	0.233885156	0.428506473	0.377317969	0.008037889
2.6.1.16	0.964107784	1.272695707	1.132952618	1.468895168	0.23174639	0.680278077	0.960684394	0.883992916	0.671754513	0.922794618	1.992830709	0.951853496	1.232374971	0.707564189	1.122321152	1.173168438	1.038003106	1.344452334	0.726199156	1.27882376	1.149385377	1.005537509	1.088027545	1.146180837	0.994348331	0.999181277	0.826530472	0.658503706	1.238205112	2.167288645	1.472072274	0.963526108	1.5171373	0.994553666	1.148105675	1.190925533	0.893459009	0.784091028	1.243429099	0.94398601	0.651829575	1.007979724	0.795044817	0.988905285	1.685465437	1.113255889	1.05708733	0.944076448	1.164894449
2.6.1.17	0.675798036	0.506495122	0	0.014278292	0	0.1240588	0	0.10848505	0	0	0.560462581	0.137110235	0.044990998	0	0.064270177	0.054969307	0.06765678	0.042144992	0.093495275	0	0.158661097	0.113222839	0.057645321	0.059504011	0.247555736	0	0.031347623	0	0.134599435	0	0	0.122517281	0	0	0.132767415	0	0	0	0	0	0	0.0741317	0	0.13221974	0.503376067	0.032570229	0	0	0.089870057
2.6.1.18	0.652294066	0.50083361	0	0	0	0.275462096	0	0	0	0.061014395	1.255985032	0	0.185837038	0.116565173	0.096344506	0.017515136	0	0	0.145242902	0	0.284949121	0	0.140769127	0	0	0.244938544	0	0	0.243104252	0.262627033	0	0	0	0.002309837	0	0	0	0	0	0.270044916	0.003534568	0.327856428	0.041086781	0.324198826	1.199704208	0.239129444	0	0.356695355	0
2.6.1.19	1.5498904	1.345412018	0.440991273	0.556497722	0.082912362	0	0.450030648	0.606160585	0	0	1.323695152	0.635666502	0.811810752	0.34335574	0.141273648	0.821387337	0.740619762	0.499679566	0.50840141	1.073679534	0.66555779	0.587698492	0.639070214	0	0.598275783	0	1.519577964	2.092898511	0.342859035	0.545602087	1.015830847	2.786591237	0.045477959	0	0	1.810057008	0	0	0.278467288	1.707734024	0.252952443	0	0.16278718	0	2.399684413	1.867997709	0.719414626	1.331379715	0
2.6.1.2	0	0	0	0	0	0	0	0	0	0	0	0	0	0	0	0	0	0	0	0	0	0	0	0	0	0	0	0	0	0	0	0	0	0	0	0	0	0	0	0	0	0	0	0	0	0	0	0	0
2.6.1.21	0	0	0	0	0	0	0	0.003128863	0	0.118969607	0.832458441	0.220713734	0.042657391	0	0	0.017625111	0.377369478	0.467918599	0	0.287885394	0.045120568	0	0.113633421	0.476258044	0	0.370354928	0	0.13009464	0.18799543	0	0.158249745	0	0	0	0	0	0	0.160154081	0.224128057	0.002606786	0	0.232439005	0.045297204	0	0.805134101	0.412723551	0	0.073520416	0
2.6.1.36	0.030021239	0	0	0.024120021	0	0.004972222	0	0.015857615	0	0	0.041827109	0	0	0.030112043	0	0.017669434	0.006713074	0	0	0	0.014188608	0	0	0	0.025082641	0	0	0.023410734	0.005856555	0	0	0.003510498	0.000731281	0.016178186	0	0.024852873	0.028402718	0.018131599	0	0.002167777	0	0	0.007840642	0.028538915	0	0	0.020782372	0	0.005206015
2.6.1.37	0.16884657	0.411979725	0.339417938	0.206139865	0	0	0.161102598	0.743280254	0.68188318	0.002650201	0.869294246	0.945417592	0.94783496	0	0	0.206482668	0	0.385730258	0.282823953	0.271929962	0	0	1.218666884	0	0	0	0	0.145606821	0.144766172	0.325033722	0	0.213870135	0	0.348123931	0.272821135	0.491832015	0	0.022655848	0	0	0.306897427	0	0.308430248	0.347852797	1.075707782	0.74241503	0.168076627	0	0.15082585
2.6.1.42	1.245627758	0.996141391	0.894899783	1.074294191	1.26237393	0.331646729	0.383741671	1.01488655	0.886753164	0.798462886	1.606731884	1.131969767	1.17863102	1.353148154	2.056009653	0.808131616	1.103177391	1.534094156	1.379736649	1.184287542	1.133406152	0.676247323	0.773812215	1.086987512	1.363487815	0.31194428	0.780442997	0.912245208	1.317244168	1.022716821	1.59407811	0.713584555	1.19326091	0.800771223	1.07080178	1.143059115	1.040979875	0.955445356	0.633405391	0.917050372	1.032371269	1.325168628	0.664355622	0	1.500424292	0.967160708	1.225495692	1.120322291	0.849753785
2.6.1.44	0	0.044080594	0	0.079266107	0	0.001862732	0	0	0	0.002949126	0.517362988	0.087249877	0.056246158	0	0	0.012530055	0.027144989	0.021700983	0	0	0.016252452	0.027851106	0	0.088587613	0	0	0.029693041	0	0.05881734	0	0	0.026208742	0	0.058248639	0	0	0	0	0	0.029541949	0.114207205	0	0	0.046034109	0.677429415	0.068452566	0.17792474	0.077721855	0.027389778
2.6.1.46	0	0	0	0.003208509	0.020709244	0	0.040811329	0.044580609	0	0	0.002527655	0	0	0.014740998	0.041838358	0.359044684	0.027947705	0	0.034922943	0.015286526	0	0.003833401	0	0.034419199	0	0	0	0.014289644	0	0	0.041122798	0	0.002769055	0.016659069	0	0.035266551	0	0.03336588	0.031774596	0.014890582	0	0.003576742	0.024162233	0	0.018031508	0	0.041888972	0.023199848	0
2.6.1.48	0.035543948	0	0.060991909	0.059856603	0.012786745	0	0	0	0.050612242	0.055083224	0.014025326	0.045657082	0	0	0.031090986	0.025174886	0	0	0	0	0	0.037597684	0.046067867	0	0.001872769	0	0.004920917	0	0	0.004962709	0	0.032355609	0	0	0.017441507	0	0	0	0.025988294	0.048225538	0	0.035094472	0	0	0.035737104	0	0.041251254	0	0.002877165
2.6.1.50	0.000918868	0	0	0.011248395	0	0	0.011330019	0	0	0	0	0	0	0.009724199	0.000415866	0	0.00298928	0.003236087	0.009114661	0.005557933	0	0	0	0.002157771	0	0.003371491	0.008906793	0.015258845	0.007707305	0.00154086	0.00055241	0	0.008641021	0.010458909	0.008492527	0.001866641	0.006433906	0.003977258	0	0	0.005825661	0	0	0	0.005959544	0.007367048	0	0	0.016134821
2.6.1.52	0.712488042	1.124231271	0.920542138	0.715511976	0	1.291356547	0.312228188	2.153158783	0.85866886	0.984471062	0.893166154	0.84323456	1.160440955	1.094106319	0	0.854714136	1.021048105	0.354113936	0.500106447	0.028401352	0.663559575	0.833815337	1.222079735	0.205234096	1.05533753	0.582043499	0.734953069	1.032390618	0.275228274	1.384396334	1.057541778	1.074597649	1.12269008	1.151868068	1.076246653	0.597679426	0.762759132	0.230934498	0.294729245	0.684132075	0	1.262782036	0.785208652	0.111498067	0.880565775	1.235977048	0.804426306	0.759765823	0.295817487
2.6.1.57	0.486695878	0.765327786	0.268829656	0.1654389	0.066425712	0	0	1.213043498	0.042585614	0.273160128	1.633009111	0	0	0.291835401	0.367688015	0	0.136662065	0.102512517	0.257530224	0.102537511	0.539373828	0.118219559	0.125096861	0	0	0.514845579	0.092283851	1.038948424	0.476145035	0	1.097613017	0.919096476	0	0.362062951	0.270827781	1.106928398	0	0.370732083	1.083913527	0.288437443	0.019314104	0.578953921	0.86415776	0	1.887590003	1.060088592	0.364071286	0	0.81347392
2.6.1.62	0.922681766	0.832483884	0.498290434	0.471186236	0.669706715	0	0.258308953	0	0	0.183463675	0.871920464	0.584937502	0.525096457	0	1.163973121	0.577667219	1.036614763	0.611282362	0.376682685	0.335296431	0.242639396	0.10347167	0	0.070855748	0.964746717	0.241622219	0.572940475	0.96047471	0.35232631	0.184160926	1.373975906	0.710849019	0	0.078527961	0	1.092828234	0.191583374	0.032972417	0.831890086	0.37068134	0	0.739974712	0.209065004	0.21847199	0.906886167	0.67672815	0.253449775	0.173936142	0.387811046
2.6.1.66	1.226847217	1.464903769	0.271778597	0.496590923	1.444880109	0.102499897	0.165744946	0.545023002	0.129504533	0.446531178	1.570917462	0.396270311	0.016049206	1.264536027	0.616848172	0.788756507	0	0.303185115	0	0	0.081056823	0	0	0	0.403964391	0.611727982	1.663887712	1.793893678	0.859344604	0	2.236261807	1.344357708	0.563938993	0.256566974	0.936784931	1.714907439	0	0	0.488403149	1.125078802	0.023650751	1.589834542	0	0.558776838	0.794400018	1.246478554	0	0.292402503	0.44324286
2.6.1.7	0	0.15207049	0.009129813	0	0.003732265	0	0.019862339	0	0	0	1.044179847	0	0.106837236	0.117554846	0	0	0	0.197131814	0.114365787	0	0	0	0	0	0.007471249	0	0.047811029	0	0	0	0.205974288	0.163511004	0	0	0.033031618	0.166891345	0	0	0.078070043	0.182727011	0	0	0	0	1.308737414	0.099090312	0	0	0.199849563
2.6.1.76	0.425623941	1.107723971	1.191994118	0.118037107	0.298872144	0.042390355	0.054553212	0.081113178	0	0	0.603409396	0.166541637	0	0.12991681	0	0.207047807	0.172264944	0	0	0.291451866	0.172449274	0.02488396	0.061510785	0.479955494	0	0	0	0.419031134	0	0.007905587	0.775164896	0.228134277	0.242635733	0	0.222701583	0.157898964	0.286442551	0	0.141113999	0	0.203428696	1.123232344	0	0.194977542	0.4498609	1.084542408	0.149436736	0.211374487	0
2.6.1.77	0	0.031178141	0.022639324	0.045731672	0.011231833	0	0	0	0	0	0.102927957	0	0	0.0010263	1.105177	0	0	0	0	0.019857432	0	0	0	0	0.086733157	0	0	0	0	0.031847232	0.009982948	0.025335255	0.054790413	0.028470196	0	0.060184355	0	0	0.109990711	0.020071421	0	0.027191351	0.007698266	0.007899182	0.01544584	0.091869374	0.03627298	0	0.009672773
2.6.1.81	0	1.203227389	0	0.150083751	0.026612403	0.080273114	0	0.067515828	0	0.18436521	0	0	0	0.08477701	0	0	0.07266885	0	0	0.046725961	0	0.045615497	0	0.272633716	0.172109789	0.049259006	0.279810876	0.646720609	0.009623146	0.063546693	1.126441508	0.649140036	0	0.31181149	0	0.803906677	0	0.206539635	0	0.849199613	0	0	0	0	0.203893646	1.731452631	0.014109947	0.276942153	0.256457113
2.6.1.82	0.271647405	0.110023403	0.223382477	0.115822714	0.004489457	0	0	0.037910786	0	0	0.07495998	0.192030547	0	0	0.108415457	0	0	0.204222779	0	0.164913341	0.041642343	0	0.13238993	0	0.218403576	0.116254336	0.05814243	0.827378359	0.211039067	0	0.037865281	1.048155664	0.033185535	0	0.225557068	0.805357526	0.037363722	0	0.24151538	0.655001523	0.104302786	0.286379811	0	0	0.022090126	0.694133497	0	0	0
2.6.1.83	0	0.043817826	0.271287807	0.379505231	1.411977039	0.172345698	0	0.193788287	1.086464768	0.945923738	0.037870764	0.78775693	0.968103566	0	1.239955377	1.028608442	0	0.50223457	0.480358386	0.416688432	0	0	0.730934259	0.956947605	0	0.380738776	0	0	0	1.303172822	0.133838634	0	1.100845766	1.213545048	1.131303869	0	0.794151857	0	0	0.122970922	0.326076379	0	0.494218333	0.130245123	0.030828732	0	0.80395903	0.616832201	0.333374602
2.6.1.84	0.024329384	0.030306983	0	0	0.039030614	0	0.009603227	0.021265406	0.009954556	0	0.109838808	0.050586759	0.011079129	0	0.054916034	0	0	0	0.012778282	0	0	0	0.012068529	0	0	0	0	0.022909183	0.012521004	0.053683024	0	0.043795154	0	0.037987235	0.011969658	0	0.007195836	0.041997833	0.053890278	0.056355479	0	0	0	0.050102126	0.043082439	0	0.047240926	0.035971536	0
2.6.1.85	2.116605087	1.008777376	1.921249055	1.059226663	1.372165123	0	0	0.048162083	2.011789221	0	1.752046819	1.655455571	1.257665633	0.735952312	0	1.214684314	2.214696814	1.158487217	1.070702851	1.186659763	0	0.711213168	0.118086393	1.470850198	0.60024979	0.089916235	0.936067681	1.722475963	0.316678972	0.467385444	1.511211319	1.19105601	0.056699905	0	0.302316462	2.255401137	0	2.294501205	2.153940103	0.874358495	0.539627996	2.250848533	0.147541863	0	0.911384069	1.366532959	0.130107857	0	0.12400999
2.6.1.86	0	0.015586245	0.013820728	0.012555781	0.009734157	0.014192413	0	0	0	0	0	0.011847098	0.008550779	0.014730489	0	0	0.000321602	0.010747662	0	0.005070175	0	0.018164383	0	0	0	0	0	0.009117559	0.012869246	7.57875E-05	0	0.012532479	0	0.008522359	0.011469869	0.004465966	0	0.003629815	0.010846478	0.018708131	0.009305057	0	0.017108719	0	0.037070504	0.018076716	0.076116217	0.109872172	0.000627777
2.6.1.87	0.434311492	0	0	0.073735723	0.274988443	0.167462255	0.18576164	0.278020629	0.048271769	0	0.283838937	0.174487294	0	0.119829234	0.285566843	0.168361753	0	0.182841756	0	0.132999314	0	0.12482309	0	0	0.049777799	0.044833419	0.552268834	0.613572542	0.159224392	0.186881011	0.912512142	0.977457401	0	0	0.160159566	0.662991415	0.151370052	0.206314211	0.123990634	0.629262804	0	0.393436147	0	0	0.117359449	0.996505565	0	0	0
2.6.1.9	1.974626801	0.69330149	1.677819114	0.812276665	1.050911342	0.422119045	0.462080316	1.146774156	1.438464302	0.665233888	1.916554397	2.255664331	1.27560355	1.264817816	0.932883517	2.333613975	1.581466841	1.290484017	0.944050789	1.80709894	1.000952572	1.03682009	0.640849347	2.974830437	3.146255258	0.01923599	1.600168794	0.504367191	0.186548629	1.326068485	0.65263933	1.541033493	0.627475323	0.691589841	1.793088236	1.57684625	1.522756969	0.894820678	1.355154114	0.205148606	0.47866051	1.675543233	0.155700548	1.282312624	2.799436453	1.12727946	1.109862349	0.850236483	0.827006286
2.6.99.2	1.171121806	0.797464584	0.362691172	0.34807861	0.931620116	0.582537473	0.101146336	0	0	0	1.038206891	0.65405202	0.666127232	0.431345142	0	0	1.075014516	0.160123847	0	0	0.224183004	0.029184752	0.381859784	0.355533221	0	0.050158328	0.901979033	1.142461901	0	0.174604342	0.672857138	0.971309958	0.24907733	0	0.093522355	0.736738076	0.397070074	0	0	0.465666762	0.31535912	0	0	0.418956666	1.074090206	1.392527618	0.394278254	0.216190234	0.423497795
2.7.-.-	0.595084916	0.238288302	0.245779297	0.156782363	1.246595216	0.613267339	0.414188371	0	0	0.390656196	0.067301484	0.803271552	1.142683771	0.291615228	0.227045374	0	0	0	0.446935199	0.073590444	0.362688064	0.240838312	0	0	0.759855235	1.015701559	0.381553142	0.373077455	0.214037214	0	0	1.087654071	0	0.317780943	0	0.752774371	0	0.364865987	0	0.5204718	0.225639346	0.447821412	0.214011877	0.361357729	0.632298894	0	0	0.151864739	0.203704762
2.7.1.-	0.93640613	2.501034173	1.949818693	1.546870792	1.338085966	0	3.081655187	1.332817286	8.625093842	13.71200855	1.342690529	0	1.878363685	0	0	2.212737068	0	0.250813645	1.049254693	0	2.565457895	0	0.702674312	2.135565779	1.820005395	0.261956326	2.923748959	4.572601133	2.067784812	1.551136467	0.101792063	7.546354672	0	2.053347604	0	4.587961474	2.935581589	2.83828182	4.397794786	5.092941279	2.067859535	0	1.957966025	0	3.31525836	4.171877419	1.698910187	3.730222864	3.949409186
2.7.1.1	0	0	0	0	0.023720852	0.074502897	0.021359979	0	0	0	0.058024712	0.365055126	0.366395371	0.041579865	0.002451445	0	0.063719373	0	0.03465656	0.105625038	0.028950591	0.032018597	0	0.065797834	0.000921335	0	0.006120035	0	0.018862803	0.004088815	0.029394141	0	0.067112547	0	0	0.006219815	0.028991473	0.03025409	0	0	0	0	0	0.016280931	0	0.073445117	0	0.056262596	0
2.7.1.100	0.119818309	0.187239601	0.013127655	0.165250868	0.246876189	0	0.19173081	0.212206893	0.552978214	0.965670651	0	0.069245519	0	0.071000031	0.193227573	0.106592464	0	0.4317748	0.292859967	0.480233613	0.113897926	0	0	0	0	0.115690657	0	0	0.185723752	0.055003464	1.058713301	0.222877429	0.592659859	0.365292236	0.368946373	0.395147609	0	0	0.717698021	0.478518285	0	0.19176302	0	0.227095517	0.039799392	1.102514562	0.06843574	0.117687424	0.14679505
2.7.1.105	0.183545643	0.224840953	0.10535987	0	0.023967684	0.002859563	0.124187719	0	0	0.179498718	0	0	0	0.077913872	1.916488936	0.085032515	0	0.101491173	0	0.229607531	0	0	0	0.188961741	0.204659788	0.044963216	0.23185277	0.208847629	0	0	0	0	0	0.140876147	0.270010658	0	0.101674904	0	0.23757756	0.152593037	0	0	0.125771261	0	0.009112889	0.06774816	0.048182686	0	0.728623712
2.7.1.106	0	0.02103799	0.021881389	0.270789652	0	0	0	0	0	0.020593838	0	0	0	0.018584056	0.026582035	0	0.021844232	0	0.021555117	0	0.014265512	0.001589667	0	0	0	0.006839138	0.002890468	0.007503322	0.021179448	0	0	0	0	0	0	0	0.015317617	0.012958332	0	0.001739502	0	0	0.011625142	0.028172912	0	0.016640988	0	0.012245381	0
2.7.1.107	1.055784366	0.636302906	0.887763866	0.013011506	0.139634325	0.120822493	0.706134017	1.317558069	0.048423164	0	1.121784003	0.963246575	0.585120277	0	0.753724689	0.662206009	0.731475263	0.414749212	0.403179914	0.571589642	0.610791383	1.282217041	0.285698596	0.117519801	0	0.863354682	0.817885095	0.654242958	1.235409234	0.038072046	1.058621276	1.146250843	0.38561804	0.242107816	0.018505285	0.945665673	0	0.94338725	0.10104367	0.750565238	0.702060822	1.375457005	0.675936988	0.766720353	0.855802393	0.894883099	0.119469592	0.482024152	0.240894394
2.7.1.11	1.312990497	0.285716031	0.714819662	2.068269498	3.933433776	1.481489619	1.365376833	0.565624132	1.787488128	1.909363612	0	1.890216589	3.467914028	0.561740367	0.12903733	3.552884769	0	1.641396734	1.009203625	2.333001574	1.788797	1.871595945	5.405343348	2.569621302	0	0.016927098	1.903740047	1.959297118	1.32865637	1.929743306	0.125606766	2.932839891	3.60271657	2.877172004	3.012586982	0.700874539	3.970307707	2.156977567	0.471495219	1.024290163	2.04212166	1.828525455	1.660165951	1.603282708	0.9162634	3.117736666	3.285283147	1.440854494	1.506063267
2.7.1.113	0	0.283624956	0	0	0.334878333	0.293755617	0	0	0.405012797	0.252794497	0.947569615	0	0	0	0.012669375	0	0.126037973	0.000296125	0	0.075638207	0.422622332	0	0	0	0	0.232456701	0.360494012	0	2.014013153	0	0.368858374	0	0.183692391	0	0.404891901	0	0.372355447	0.366983038	0	0	0	0	0.056253227	0	0.692467208	0	0.105218441	0.277276136	1.42448448
2.7.1.12	0.935059072	0.817286377	0.70596115	0	0.403600708	0.270376833	0	0	0	1.490493677	0.773707273	0	0	0.288101054	0	0	0	0	0.528040363	0	0.487999106	0	0.297761284	0	0.861874379	0.664676081	0.193443637	1.251037957	1.361288705	0	1.194248032	1.567561897	0.575949776	0.261074883	0.347810448	1.50804256	0.107199177	0	0.682088312	0.836399979	0	0.428331613	0	0	1.469448838	0.970012202	0.095500867	0.612107312	0.730696822
2.7.1.13	0.045620478	0	0.045227829	0	0.030312663	0	0	0	0.02548628	0	0.018414163	0.039515085	0	0	0.041179482	0.044113975	0	0	0.004919826	0	0	0	0.043624094	0	0	0.015536202	0	0	0.047796147	0	0	0	0	0.006926795	0.004383948	0	0	0.047722735	0	0	0.040769038	0.042377286	0.048562239	0	0.042353674	0	0.00812802	0	0
2.7.1.130	0.81265162	1.230173177	1.365672105	0.01735362	0.74183489	0.496320096	0.345727965	0.225398093	0.188869285	0.136783912	0.85906015	0.692083179	0.837772196	0.362925115	1.35735065	0.317359955	0.768135212	0	0.297641542	0.326531109	0	0.109221208	0	0	0	0.683457554	0	0.753662435	0.29528827	0	1.361217189	0.693670681	0.219173524	0.23413532	0	0.924641026	0	0	0.876074606	0.873799704	0.323936282	0.884774682	0	0.061952435	1.269824334	0.517648088	0.532275642	0.188794466	0.170575681
2.7.1.144	0.305882186	0.024501942	0	0.712758035	0	0.281236317	1.0175024	0	3.055014583	1.517674153	0.82149511	0	0	0	0	0.610922252	0.280257965	0.553525756	0.757149709	0.801735299	0.696998536	1.137057545	0.336206261	0	0	0.526808102	0.902481896	1.488698395	1.41969026	1.440685949	0	1.44363794	0.294595117	0	0	0.572602493	0.077295425	1.196656347	0.139380879	1.323302394	0.692005073	0.34931173	0.246628131	0	0.112760671	0.832430027	0.915602799	0.893594387	0
2.7.1.145	0	0.012812675	0.007910285	0	0.013542793	0	0.015563747	0	0	0	0	0.002567777	0.021103731	0	0.026352224	0.013366813	0.016072054	0.023575036	0.020033558	0	0.019782923	0.02255305	0.01060574	0	0.032768271	0	0.028112103	0.040075731	0.033487024	0	0	0.028941689	0.034787713	0.016541468	0.030292908	0.025311347	0.016374762	0.031785567	0.019490933	0	0.016698621	0.032420192	0.015885443	0.028193346	0.038469109	0.000485079	0	0.012484449	0
2.7.1.146	0	0	0.014731871	0.010975636	0.000447194	0	0	0.010489637	0.003253289	0	0.004288447	0.014775976	0.008446091	0.009953933	0.001425562	0.002963359	0.004255526	0	0	0.015099836	0	0	0.00815654	0.001031257	0	0	0.001546254	0	0.002152673	0	0.00039749	0	0.013534387	0	0.014596649	0.000610854	0	0.009705116	0.008699784	0	0.014199913	0.007756037	0.003169361	0	0.003204805	0	0	0	0.043930532
2.7.1.147	0	0	0	0	0	0	0	0	0	0	0	0	0	0	0	0	0	0	0	0	0	0	0	0	0	0	0	0	0	0	0	0	0	0	0	0	0	0	0	0	0	0	0	0	0	0	0	0	0
2.7.1.148	1.223532611	0.801501906	1.073835466	0.75906518	1.170540903	1.118588038	1.036251821	1.108461042	0.788228421	1.220144741	0.967292836	0.9667467	0.783929126	0.791055724	0.815764301	1.100787604	1.092727207	1.120184013	1.005072668	1.213081662	1.041769955	1.057006432	0.956767505	1.099937934	1.056222126	1.148035236	0.905919228	0.819324907	0.787974356	0.960594074	0.920007665	1.042830732	0.815337981	1.210918085	1.09950911	0.961580719	0.882526287	0.975171824	0.984282999	0.700735963	0	0.999336147	0.843734719	0.079767567	0.825182212	1.124851742	0.922827888	0.659537797	0.302277641
2.7.1.15	0	0	0.856145896	0.868246805	0.173686615	0.429512444	1.046347807	0	3.264028377	3.092033465	0.865758151	0.843889439	0.337117629	0.78198909	0.093136991	2.040474566	0	0.9054162	1.581820224	0.984464175	0.904918866	0.925194306	0.775490231	0.132980809	0.794871201	1.029072807	0.66187782	1.185448783	1.257563089	0.993314298	0.863005976	1.409243151	0	0	0	1.748606457	0	1.698985537	1.044856718	1.142227335	0.494388243	0.245457135	1.136486353	0.286872005	1.196339345	1.883340423	1.373757485	1.288612326	1.651994689
2.7.1.156	2.612559768	1.64750195	0	0.735431223	1.569124781	0	0	0.191371802	2.253262751	3.91118179	2.220800394	2.425038266	1.51205057	0	3.808473641	2.915743983	0.616228079	2.212396147	1.708147601	1.723157784	2.612142302	0.976760896	0	2.455127717	0.752162593	0.308051461	0.681136244	1.391410275	0.785166472	2.322457038	0	2.327147723	1.878362852	2.704730021	1.575771006	2.061943034	0.777132726	0.797337759	1.805438688	1.274642597	0	0.954250249	0.682857515	0	1.785202177	2.433285514	1.314033949	1.41203435	0.266431058
2.7.1.16	0	0	0.040625074	0.323586983	0	0.006098725	0	0	0.031861011	0.854297511	0.255089731	0.01931461	0	0.123750915	0	0	0.046065688	0.263515899	0	0	0.016241352	0	0	0.241092637	0.088757122	0.10423173	0	0.888781814	0	0	0.803804097	0.717310217	0.339280238	0.176535537	0.252961452	0.729225462	0.260142314	0.204624966	0	0.337488051	0.077377612	0	0	0.101887719	0	1.078330066	0	0.140324192	0.217678235
2.7.1.161	0	0.000543028	0.001291793	0.00060049	0	9.31222E-05	5.33833E-05	0.000968971	0	0	0.000805416	0.00023437	0.001136431	0.001077921	0	0	0.000360614	0	0.00081303	0.000524004	0.00071776	0	0.001117435	0.001215734	0	0.000583961	0	0	0	0.000295239	0.001300581	0.000480012	0	0	0	0	0.000505953	0.00060809	0.001276792	0	0	0	0	0	0.001202759	0.00098511	0	0.000223605	0.011631565
2.7.1.162	0.013830534	0	0.011899086	0.012952537	0	0	0	0.011755648	0.021163207	0	0	0.012664115	0	0.224804131	0.01774134	0.021477348	0.020244356	0	0.003809028	0.019003896	0	0	0	0.012962029	0.01114251	0	0.009033847	0.008008979	0	0	0	0	0	0.017973777	0	0.000307105	0	0	0	0	0	0	0.001267882	0	0.021036619	0.009277126	0.006970866	0	0.004868761
2.7.1.164	0	0	0	0	0	0	0	0	0	0	0	0	0	0	0	0	0	0	0	0	0	0	0	0	0	0	0	0	0	0	0	0	0	0	0	0	0	0	0	0	0	0	0	0	0	0	0	0	0
2.7.1.165	0	0	0	0	0	0	0	0	0	0	0	0	0	0	0	0	0	0	0	0	0	0	0	0	0	0	0	0	0	0	0	0	0	0	0	0	0	0	0	0	0	0	0	0	0	0	0	0	0
2.7.1.166	0	0.038188217	0.910377811	0	0	0	0	0	0.010106947	0	0.205686514	0.072143917	0	0	0	0	0.145824863	0.190097774	0	0	0.071594942	0	0	0.081528502	0.170760911	0.180861563	0.091126398	0	0.137024445	0.155279749	0.153856811	0.051569713	0.173002658	0.167302988	0	0	0.094818649	0.174624347	0.179724822	0.096367251	0	0.959642253	0.020439444	0	0.13352456	0	0	0	0
2.7.1.167	0.645966482	0.580850431	1.853745999	0	2.555518206	0	0	0.043297311	0	2.160618574	2.838690317	0	0	0.715179566	0	0	1.18026187	0.757157957	0	0	0.548885363	0.464084518	0	0	0	0.608410355	0.201219935	1.760173881	0	0	2.400079967	1.211369836	0.40850621	0	0.480608334	1.549056042	0.024861867	0.600992222	1.547525267	1.239833259	0.29360693	0.911505628	0.100139306	0	2.588023031	1.079113815	0.186526414	0.885204962	0.431147077
2.7.1.168	0	0	0.118920564	0.096157624	0	0	0.114054164	0	0.047284164	0.005183574	0.390862632	0.216442265	0.182056408	0.049577828	0	0.182150591	0.44396776	0.093218952	0.124429324	0.116019421	0.161694652	0	0	0	0.041840854	0.40400084	0.076959307	0.113422258	0.027855316	0	0.014454121	0	0	0.064607968	0	0	0	0.00703016	0.033707698	0.018996523	0	0	0.001599411	0	0.392726292	0	0.004031748	0.034900141	0.084553747
2.7.1.169	0.000792809	0.000391106	0.000698928	0.000682512	0	0.001312549	0.000292735	0.000637661	0.000361147	0	0	0.000802641	0.001178924	0.000653927	0	0	0.000954941	0.000179119	0.000314624	0.000599443	0.001108206	0	0.001216696	0	0.000125762	0	0.000843178	0	0	0	0	0	0.001047976	0	0	0	0.000493621	0.001099477	0	0.001139663	0.000698558	0.000906013	0	0	0.000142139	0.000374962	0.000747856	0.000215398	0.010815283
2.7.1.17	0	0.319031761	0.017571927	1.7118207	0	0.421747354	1.138063558	0.701054514	3.213016584	5.191986075	2.327869151	0.734665115	0.19840063	0.531735359	0	3.38606012	0.818349476	0.209660886	0.895909448	0.341348463	1.246366613	0.59559383	0	0	0.068477065	0	0.802364832	0.858701742	0.80411225	4.585580054	0.492709532	1.776744956	2.509754077	1.108906475	2.853409197	0.184306821	0.584285878	0	0	0.638974194	0	1.699469252	0	0	0.843068013	1.140335875	2.288604335	0.529114925	0
2.7.1.170	0.814058609	1.317050823	0.652178138	0	0.01547332	0	0	0	0.007437779	0.314378729	1.038390469	0	0.235039821	0	0.360030438	0.373836551	0	0.077717171	0.123715374	0	0.213395154	0.677465254	0	0	0.361426861	0	0.425933288	1.119858273	0.448287736	0.319604551	1.348017423	1.106858289	0	0.340996072	0	0.911314177	0	0.224274948	0.409126857	0.891816431	1.102283825	0.428620373	0	0	0.823764976	1.166822131	0.272024221	0.167059981	0
2.7.1.19	0.437039042	0.019637046	0	0	0.167912763	0	0	0.05189294	0.189467829	0	0.223673961	0	0	0	0	0.060219769	0.069496583	0	0	0	0	0	0	0.042373991	0.318320155	0.217531072	0.179371949	0.790810985	0.123925176	0	1.301104184	0.903599261	0.144322696	0	0	0.852900906	0	0.201210528	0.286256786	0.431734871	0.00054042	0.001497189	0	0.099831551	0.002044376	0.665944122	0.034752925	0.162357788	0
2.7.1.2	1.481983729	0.76882455	0.304281113	2.639921581	2.670906961	1.891073532	1.923061769	0	1.085375435	4.599997887	0.454948516	2.218980434	2.619478359	0.556600013	0.37989809	1.894354852	0	0.96023543	1.161327236	1.467292809	1.298157267	1.42708608	1.600635925	0.246741332	1.11376899	0	0.298359282	0.489861254	1.428820152	0.533408332	0.76580474	1.307272292	1.659490056	0.59258181	0.631440305	0.935611266	2.69134231	0	1.685809528	0.396327423	1.724568236	0	1.663798842	0.297619196	1.278187162	0.265619546	0.725054216	1.137209058	0.496967697
2.7.1.20	0.861668716	0	0.163296701	0	0.091313237	0	0.249632891	0	0	0	0.940122345	0.093698634	0	0.205380154	0.773927861	0	0	0.022021009	0	0	0	0.225524726	0	0.424261008	0	0	0.011509854	0	0	0.125841021	0	0	0	0.068189723	0.174186889	0	0	0	0	0	0	0.201537631	0.096305285	0	0.683560175	0	0	0.305138791	0
2.7.1.21	0.368055156	0	0.973814606	0.856521657	0	1.149077649	1.155730385	0.682966556	0	0	0.155778275	1.334285115	1.396509847	0.365551328	0	0.183705531	0.107153757	0.937188986	0.763693378	0.325621224	0.59643714	0	1.094111091	0.154503539	0	0.881872585	0.392867492	0.870686403	0.860281822	0.369930794	1.133006324	1.036029626	0	0	0	0.551922413	0.600915305	0.864378976	0.200003447	0.948712137	0.85597958	1.025978663	0.933615403	1.377278282	0.180856619	1.009421423	0	0.573977757	0.771527225
2.7.1.23	0.978104251	1.034261351	0.938985818	0.780602737	0.997637004	0.983521625	0.98902893	0.973785898	0.982776478	0.96297908	1.037094882	1.054996147	0.975068608	1.031456588	0.971379517	0.989159984	0.980458367	0.956135066	0.972285997	0.958159908	0.989679759	1.052320561	1.043195772	0.98571578	0.978589745	0.971241575	0.948174748	1.007194404	1.000966683	0.951049064	1.043942715	0.98698519	1.035752377	1.015846697	0.963957206	0.986248519	1.039623602	0.944719773	0.82453372	0.975939272	0.97950756	0.965193474	0.840630877	0.969886526	0.974740609	1.0546602	1.055481366	0.982670719	1.027153412
2.7.1.24	1.016767712	0.946206993	1.046537486	0.683001919	0.903766466	0.876639796	1.065792375	0.8885437	0.908603116	1.074009943	1.015078678	0.952311477	0.98595707	0.975982565	0.09654025	1.043238652	1.045611902	0.852304196	0.885260181	0.85940481	0.830588969	0.506755907	1.011843322	0.930541271	1.022955258	1.102163009	1.01875955	0.868677014	0.972716539	1.090052889	1.02011331	1.047692086	1.009342342	0.8831445	0.96490656	0.905719588	0.948126816	0.933451702	1.130238554	0.874584672	0.982621674	1.058230959	0.934041375	0.96572224	0.991347208	1.062160483	1.01573832	1.062660653	0.850484079
2.7.1.25	0.45718621	0	0	0.275654286	0.795481813	0.036286994	0.367423986	0.362057514	0	1.060935231	1.556189831	1.249637758	1.201837123	0.305839838	0.392262776	0.242792236	0.339939154	0.202419673	0.032016276	0	0.195843627	0	0.093470755	0	0	0	0.489697635	0.660475297	0.392420833	0.351960784	1.309673436	1.070566391	0.357966086	0.304916691	0	0.955848257	0.359280726	0	0	0.137947385	0.176418697	0	0.308094069	0	1.448253345	0.667251507	0.125354929	0	0.41250786
2.7.1.26	1.556973396	1.765036318	1.993704909	2.372086606	2.142941485	1.882650705	1.61033215	2.213228323	1.950002784	1.900760934	1.828478436	1.929389109	2.076866792	2.155887025	2.000286764	1.821020835	1.959120775	2.010448555	1.852754272	1.908429587	2.114148907	1.80498953	2.225795695	2.152924679	1.77305571	1.77408889	1.958619886	1.89343181	2.115048606	1.970145825	2.062640289	2.125873386	1.645815155	1.580939692	1.574016888	1.974650687	1.887009096	1.923930623	2.169203761	2.031681471	1.844090995	2.02233641	1.801887454	2.240775958	2.048895833	1.868751438	2.068485324	1.694351716	2.146913163
2.7.1.27	0.014374841	0	0	0.091144777	0	0.008493546	0	0	0.0100973	0.026983456	0.033822226	0	0.033645249	0	0	0.000729201	0	0	0	0	0.026149845	0.018859292	0	0.015267017	0	0.028316772	0.007362647	0.01525468	0	0.013943342	0	0.033178418	0.020045537	0	0	0.040558659	0	0.00561597	0	0	0	0.002520623	0.015176055	0	0.029278857	0.157557793	0.035205037	0.000200546	0.047603828
2.7.1.29	0.257817787	0.035965273	0.236396614	0.353625216	0	0	0	0	0.758169863	0.841250075	0.619257487	0.25279753	0	0.132413445	0	0	0	0.715761411	0.635066996	0.598144094	0.660867406	0.183423976	0	0	0.364735909	0	0.489416768	0.352337784	0.116702864	0.189250374	0.151359643	0.250375497	0	0	0.08889387	0.264738508	0.251648072	0.2163385	0	0.145662981	0	0	0	0	0.296162851	0.905313713	0.458498242	0.469136415	0.141548155
2.7.1.3	0.000163437	0	0.00022023	0	0	0	8.25031E-05	0.00136737	0.000362882	0.000887004	0.008547587	0	0.000577257	0	0	0.0008458	0	0.000728389	0	0	0.000764096	0	0.000664143	0	0	0.001146995	0.000215728	0	0	0	0.000655738	0	0	7.1611E-05	0.000728983	0	0	1.03589E-05	0.000177349	0	0.001517759	0.001520416	0	0.00140452	0.007654752	0.000809085	0.000850402	0	0.000227146
2.7.1.30	1.334343	0.599637248	1.683889915	1.540345547	0	0	1.390177383	1.115471237	1.454277024	2.050409758	0.543508649	0.533955412	0.194171776	0	1.435640164	1.393659713	0	1.199928025	0.764635198	0.861785065	1.519345012	1.702758528	1.704908623	0.933579911	1.166066059	0.943921258	0.939895958	1.393119692	1.289359014	1.105847836	1.505992279	0.707436297	1.934800455	1.916339542	1.598787795	1.411047971	0.763120501	0.402142912	1.301653727	1.286215064	0	0.678390059	1.504176269	1.107157361	0.698560966	2.197708994	0.760411731	0.958216328	0.836479825
2.7.1.31	0.669205648	1.085768714	1.460865403	0.724974058	0	0.146872328	0.912656707	0.707921745	2.292830624	1.36747761	0.818957397	0.864921564	1.074509459	0.435079929	0	0.469706736	0.478543372	0.7007576	1.088019202	1.017791894	1.378941407	0.478266585	0.617068717	0.200550206	1.512710555	0.722989113	0.722386975	1.631364905	0.895625269	0.778330646	1.147594165	2.198806573	0.932570492	0.373379603	0.822446442	1.505074287	0	0.881997701	0.792558298	1.918473497	0	0.789026123	1.126760026	0.4549201	0.734210123	1.787255044	0.580364453	0.809018144	0.613153019
2.7.1.32	0	0.019610614	0.013849668	0	0.032324314	0	0	0	0	0.003204892	0.035198733	0	0.018347832	0.031141852	0	0.010335073	0.008151544	0.015537348	0.008091145	0	0.029658752	0.018890629	0	0.032500743	0.024421661	0.016540858	0	0	0.026852763	0	0.014929929	0.028432428	0	0	0.028352226	0	0.030974219	0	0.00041724	0.015065036	0.025995004	0.012001551	0	0.027941483	0.030182437	0	0.062448966	0.077135987	0
2.7.1.33	0.686588365	0.85477285	1.248758575	1.158248159	0.901362436	0.304418347	1.198669601	1.144311142	0.721040381	1.926929536	0.907493592	1.833120859	1.515864815	0.937691357	1.116176708	1.238659213	1.119145707	1.375902352	0.877414852	1.367965966	0.893415419	1.384137234	1.086413875	1.013901808	1.14514486	0.948972272	1.232208248	0.90171993	1.247727392	1.220147706	1.164597987	0.766236614	0.687888089	1.058798229	1.225155604	1.096588287	1.684075784	0.858020822	1.078881405	0.702611033	1.082733927	0.945537744	1.167917048	0	1.245618674	1.191248203	0.843206718	1.381331291	0.861805617
2.7.1.35	0.841156022	0.045202743	0.460177151	0.36764855	0	0	0.974630455	0.587637448	0.998760807	2.416648284	0.199254793	0.788390619	1.221265877	1.312961921	2.259658389	0.618426949	0	0.48571852	0.705305603	0.588655016	0.581268053	1.025293341	0.629070322	1.345263264	1.114872083	0.938843832	0.857981621	1.692997508	0.924230812	0	0.692917805	1.903263864	0.664633357	0.48790021	1.245326089	1.03731882	0.995460731	0.725532479	0.856707536	0.649956156	0.683712396	1.0545881	0.598125943	0	0.528006434	2.137428249	1.168455029	0.987270109	0.491505805
2.7.1.36	0	0.010449756	0.23370791	0.091165928	0.174217558	0	0.142487978	0.090096537	0.138886641	0	0.027377361	0.251466466	0	0	0.053811955	0	0.185393771	0.159035684	0.110669649	0	0.090498771	0.052595809	0.081152002	0.02468001	0	0.618983385	0.212872314	0.128831255	1.074127197	0.258689645	0.137413284	0	0	0	0	0.153157832	0.029473074	0.228640504	0	0.247545151	1.117628807	0.167624425	0.295544104	0	0.265160522	0	0.187751411	0.269998982	0.615670904
2.7.1.37	0.023210647	0	0.104807851	0	0.072399926	0.095338473	0.027285137	0.102553973	0.095819247	0	0.010848327	0	0.107456955	0.694512307	0.101293067	0	0.079243897	0.080968151	0	0	0.032354122	0.048191999	0	0	0	0.033701247	0	0.074064713	0.057907266	0.072143137	0.061090406	0.137633935	0.050329988	0	0.102064917	0.002272801	0	0.037462772	0.697513847	0	0	0	0	0.065776316	0	0.053098837	0	0	0.038688943
2.7.1.39	1.215232146	1.249599977	1.053279468	1.192516552	0.186269178	0.023600749	0.324431672	1.21292275	0	0.635739689	0.806454153	0	0.297168381	0.987267762	0.287676232	0	1.108098326	0.856646883	0.788879227	0.968707733	0.606483269	0.602629105	1.045299162	0	1.270413531	0.621764452	0.100481019	0.915151499	0.473249508	0.87974699	1.031117082	0.788212394	0.34099353	0.24779637	0.380584091	0.979285906	0.915042924	0	0.887300799	1.174144715	1.219059335	0.985436761	0.559477038	0	1.341924522	1.360766004	0.449711077	0.198092689	0.933788229
2.7.1.4	0.580877028	0.540726805	0.221074764	1.213616496	1.048306556	0	0.51780323	0.41439964	1.393990784	3.519693874	0.59245522	1.54748804	2.343258421	0.496145162	0.721745845	0.992509848	0	0.241001256	0.203197289	0.511163625	0.626576312	0.806058703	1.34728585	1.866351676	0.904085207	0.131472255	0.665231726	1.410433502	1.226283603	1.084019089	0.986505155	1.694063097	0.081581347	0.507670765	0.745730737	1.448483377	1.454149786	0.246641703	0.182298289	0.67897974	0.300135915	0	0.472757819	0	1.33984966	3.3106081	0.455096578	0.714033412	1.063485111
2.7.1.40	1.228306829	0.262224085	0.898012027	0.919652234	0.663610974	0.744509391	0.956851287	0.838473376	0.193302341	1.433600713	1.589859257	1.155774567	1.39828672	0.572256873	0.761229211	1.135170917	0.683073685	1.140758348	1.310960915	1.668439287	1.89410567	0.923035803	2.288930095	0.935879816	1.55776732	0.64650418	0.885971826	2.281735306	0.826991897	1.302248408	2.363812895	2.150214775	1.354569735	0.801279441	0.746224496	1.979319793	0.937923329	1.393058455	1.456755257	1.629298874	0.987849205	0.658604799	0.867264148	0.88146559	1.273576313	1.828057189	1.139044166	1.355290417	1.225231845
2.7.1.41	0.016205945	0	0	0	0.016574801	0	0	0.010672367	0	0.001158225	0	0	0	0	0.006718299	0	0.010978453	0	0	0	0.006421753	0	0.011802926	0	0	0.008945422	0	0	0	0.008954503	0.016477218	0.015058007	0	0	0	0.009583266	0.007400146	0.006167813	0.012459203	0.007182669	0	0.001773411	0.013856632	0.007143382	0.011404655	0.016538821	0	0	0.043275835
2.7.1.45	0.762794173	0.187776303	1.270664683	0.574888493	0	0.658290094	0.776611559	0	1.609060195	2.159725547	1.506228269	1.897340314	1.618277068	0	0	1.326413767	0	0.865262909	1.187139298	1.292421364	1.226342514	0.46002442	0.716528962	0.157022994	0	0.600921316	0	1.271741386	2.126304452	0.791649862	0.883214027	0.774005808	1.064784295	1.101439955	0.247757161	0.850149719	1.700731425	0	0.879224523	0.814693197	2.339002873	0.395275439	1.045804905	0	0.552104904	2.28542695	1.12741614	1.164575177	0.777844836
2.7.1.46	0	0	0	0	0	0	0	0	0	0	0	0	0	0	0	0	0	0	0	0	0	0	0	0	0	0	0	0	0	0	0	0	0	0	0	0	0	0	0	0	0	0	0	0	0	0	0	0	0
2.7.1.47	0.056088036	0.057145582	0.040110975	0	0	0	0	0	0.031405893	0.042175214	0	0.044920858	0.008771568	0	0.032277643	0	0	0	0.061912212	0	0.030405066	0	0	0.042139099	0.031079872	0	0	0	0.058876646	0	0.027322094	0.068353458	0	0	0	0.003693645	0.037014121	0	0.04448271	0.011190593	0	0.00388462	0	0	0.05424179	0.114521877	0	0	0.098656346
2.7.1.48	0.343030381	0.521434265	1.049437362	0.217267217	0	1.573219956	1.390998139	0.746601705	0.50331939	0.461918628	0.506431426	2.123207541	1.329579177	0.339092237	0	1.660039677	0	1.260400309	2.209828463	1.447807333	2.066659883	0.220169471	1.022222555	0.845956353	0.264230693	0.723400727	0	0.341435588	1.427273167	2.496793181	1.062128315	0.914992382	0.617007927	0.785683517	0.330948655	1.392980216	2.436772949	2.298688844	0.040056323	0.641453858	0.7130453	1.049358511	1.30380869	0.515986586	0.54653074	0.389621449	1.123783174	1.391895061	0.283624648
2.7.1.49	6.666200259	2.507038637	2.70875283	0.37463746	4.099309886	0.661698132	2.642102064	1.662256833	1.073878181	1.537517278	5.394728331	2.160310735	3.751174817	3.388965342	3.113621296	0.700677246	3.050694496	3.452041861	3.616462695	3.862009602	4.300026393	1.390223402	1.26039165	1.135279106	3.401737402	4.500091073	3.038262718	3.038166897	4.410664683	1.49883356	3.068132447	3.018189875	3.329442885	2.697183788	2.731823395	1.822819688	1.942844627	3.199248668	2.928559591	2.13756755	0	2.82366066	0.166739799	3.141238027	5.165133357	2.583478783	0.341924247	1.274309948	2.812599975
2.7.1.5	0.488106836	0	0.25386337	1.048374155	0	0.099944107	0	0.192772336	0	0	0.077487492	1.711761883	1.481387068	0.228685382	0.137448516	1.139267421	0.051305861	0.184446877	0.409753259	0.163838436	0.520684762	0.129016737	1.367432863	0.118302683	0.32703839	0.239775113	0.507811291	0.746093058	1.143379321	0.298982499	0	0.826040625	0.498888195	0.293016772	0.105928305	0.78399501	0.412376786	0.181859665	0.099252361	0.348463824	1.276954251	0	0.505897329	0	0.208183714	0.877836723	0.374924525	0.735679332	0.373131288
2.7.1.50	0	1.246604561	0.155957969	0.318224807	0.807011774	0	0.892115985	0.998101928	1.091650172	1.063235904	0.516759224	0	0.188719374	1.153064119	0.840741119	0.928665964	0	1.07951996	0.971295266	0.67358735	0.853101573	0.263686544	0.676602252	0.941693249	0.484667335	1.231762991	0.963186715	0.557862094	0.756079428	1.29653302	1.153593767	1.076367932	0.66706893	0.791044747	0.558973357	0.465480792	1.185859211	1.161435149	0.393898025	0.962646688	0	0.94878796	0.562731315	1.289996621	0.669650781	0.462572678	0.658585446	0.697137115	0.255339548
2.7.1.51	0.048698185	0	0.933085885	0	1.149254588	0.20643261	0.118696277	0	0	0	0.140705816	0.616147562	0.669119053	0.285670112	0	0.637667717	0	0.116593161	0.22806311	0.03171651	0.503342668	0.077748356	0	0.129632788	0.341397621	0	0.136116546	0.557631213	0	0.193709186	0	0.98723137	0.385973026	0	0.094491037	0.425908575	0	0.191370098	0.102026913	0.692386549	1.196974764	0.887013604	0.226183793	0	0.183330878	0.897822709	0.075349562	0.443975744	0.333381416
2.7.1.52	0	0.01963283	0.008977951	0	0	0	0.018170266	0.008606	0.003715293	0	0.012425387	0.015645686	0.009732942	0	0	0.195981586	0	0	0	0.015339499	0	0	0.009262447	0	0.013262506	0.009344606	0	0	0	0.021879628	0.009401113	0	0	0	0.014997081	0	0.008583782	0	0.012099778	0	0.003987046	0	0.01000295	0	0.017581631	0	0.031409892	0.02365504	0.010385814
2.7.1.53	0.433966387	0.014849999	1.427484428	0.152533106	0	0.110738662	0.041121957	0	0	1.208893534	0.160934488	0	0	0	0	0.312867604	0	0.240532808	0.280908148	0.321644646	0.191109314	0.039489229	0	0.187990091	0.035958649	0.017993475	0.459771104	0.362586115	0	0.040739355	0	0.804647231	0.644446255	0.39392147	0.337973279	0.823127551	0	0	0.306749168	0.34457616	0.18493381	0.555628929	0.278426128	0.117348503	0	0.864379185	0	0.048546681	0.053804501
2.7.1.55	0.17683961	0	0	0.064638316	0	0	0	0	0	0.003257218	0.00056761	0.01468052	0	0.042853369	0.000669551	0.110999657	0.03604446	0.104105467	0	0.03933026	0.066733634	0.098943289	0.042259362	0	0.007929463	0.074632207	0.309067439	0.175988195	0	0.078981712	0	0.475217992	0.118144723	0	0.071942941	0.185559978	0	0.072168087	0.286757778	0.350627961	0	0.063273141	0	0.065750097	0.028119164	0.052595928	0.097652048	0.104221126	0
2.7.1.56	0.829367626	1.017262629	0.752798333	0.02891321	0	0.301073111	1.621809597	0.850512232	2.594415029	2.434216317	0.396870797	0.190237984	0	0.099355587	0	0.684040833	0	0.589475415	0.735698344	1.48141898	1.383639763	1.266074804	0.59088777	0.840242961	1.313734725	0.487173013	0.195962776	0.859856393	1.28667363	0	0.793343349	0.74121455	1.030037896	1.07127978	1.032570471	0.747026097	0.731378605	1.283014431	0.292381209	1.245499726	1.672566079	1.273417889	0.762496667	0	0.718046409	1.779325846	0.649732826	1.225266712	1.313483827
2.7.1.58	0.408624102	0	0.000395864	0.077370495	0.203989367	0	0	0	0.209068499	0.991825143	0.878700007	0	0	0.139676343	0.168431234	0	0.316202727	0	0	0.271892815	0.110528172	0.040429437	0.075238141	0	0	0.207382371	0.403771277	0.351565351	0.253292002	1.176429022	0.330607147	1.399163379	0	0.113588911	0.138946402	0.823005656	0.164596168	0	0.163552956	0.650678227	0	0.10984148	0	0.248136409	0.559399759	1.564788624	0.301014415	0.066908477	0.121611219
2.7.1.59	0.205928147	0.048071613	1.01641984	0	0.130867628	0	0.035008352	0.136297516	0.25826526	0	0	0	0.316367959	0.043182293	0.007737525	0	0.274949188	0.066530899	0	0	0.028553034	0.158874847	0	0	0.104165952	0	0.257418246	0.970806924	0.191076445	0.218796049	0.519133977	1.096470005	0	0.305604848	0.072928312	0.982540857	0.035530007	0.253292221	0.426461175	0.259941949	0	0.74963547	0.279319193	0.307921298	0.028134145	1.016717852	0	0.00596176	0.035973204
2.7.1.6	0.100562833	0	0.713857933	1.09293505	0.772884649	0.319860683	0.236403395	0.338406372	1.242901604	1.103067381	0.45266461	1.093980672	1.404736669	0.968579765	0.236650724	1.015408249	0.098218329	0.864693186	0.300223178	0.229555246	0.049070921	1.366701822	0.624309769	1.2530526	1.539806226	0.812511563	0.238088811	0.39483411	0.990173039	0.90459208	0.858603744	1.180368217	0.498870899	0.553574583	0.636927101	1.107616949	2.166593364	0	1.334602665	0.353821124	0	0.845541236	0.545914931	0.181745767	0.052832609	1.146656601	0.441975765	0.718247441	0.769453808
2.7.1.60	0.385538471	0	0.812848361	0.255739199	0.106309982	0	0.423243287	0	0.069185725	0	0.274291101	0	0.009390636	0.049253742	0.134050938	0.246561966	0.1921957	0.626727662	0.603243375	0.306341223	0.495480275	5.95035E-05	0	0.137357411	0.184318791	0.267442723	0.096319727	0.616259527	0.185963398	0.247809738	0.280638346	1.16902067	0	0	0	1.018126015	0	0	0.61749078	0.719499707	0	0.721444236	0.093215672	0.012992216	0.00960737	0	0.44124706	0.5505119	0
2.7.1.63	0	0.022335443	0	1.64953542	0	0	0.212680809	0	0.045393308	0.03021173	0	0.038069675	0	0.85091191	0	0	0	0	0.138901403	0.065133345	0.115505267	0.138419285	0.190375242	0	1.088886572	0	0	0.155480144	0	0	0	0	0.012707721	0	0	0	0.103117422	0	0	0	0	0.108709115	0.085417507	0	0	0.21039315	0.166528247	0.269540872	0
2.7.1.65	0	0.000533132	0	0.000523571	0	0	0	0.00112912	0	0	0	0	0	0	0.0006266	0	0.001222467	0	3.27642E-06	0.001103331	0	0.00026466	0.000981736	0.000767352	6.60614E-05	0	0.000822884	0.000309738	0	0.001052649	0	3.55826E-05	0.000790909	0.000953049	0.001027538	0.000488536	0	0	0.000337732	0.000111393	0.001266657	0	0.000590305	0	0.001105466	0.000866012	0.000269739	0	0.010512023
2.7.1.66	0.013274229	0	0.000518169	0	0.012993756	0.017274127	0.005762119	0.017425505	0	0	0.10679126	0.012887348	0	0	0	0.004253236	0	0.002683544	0.011079857	0	0	0	0.018895714	0.019906538	0	0	0	0.017564785	0.012513561	0.021303638	0.015208921	0.009235231	0.012087436	0	0	0.009786068	0	0.004819026	0	0.00587978	0.005166769	0.020784736	0.006583251	0	0.116678546	0.021362176	0.011796029	0.014862175	0.001127583
2.7.1.69	12.47043031	0	0	0	12.00845461	11.96209249	4.047029818	19.13896991	74.78835442	10.71335438	11.8787471	11.75378839	6.340943672	0	0.483884583	14.57538664	11.39629623	14.36998884	27.21560749	12.42526706	6.395661394	23.40499724	33.2568413	0	10.16695571	32.58248368	0	32.52267565	31.24078894	0	3.317165079	33.8027577	0	13.31813187	0	29.51452351	16.01864302	12.99645834	11.44895602	9.930535087	9.465906465	0	19.55564541	0	0	47.10748655	1.685589482	8.199962464	19.88635872
2.7.1.71	1.367769119	0.898605009	0.903169159	1.103009211	0.543740495	0.62290412	0.497797069	0.669795209	1.54772488	0.44937228	1.602998531	0.578795264	1.385092412	0.624559908	1.446767984	1.902791111	1.124683356	1.451182222	1.629548215	1.49102113	1.00096423	0.916253202	1.374185842	0.657600501	1.371027059	0.761850977	2.087238723	2.025318993	1.309361532	0.267246683	1.505881876	1.957721875	1.836112312	1.20204642	2.114337589	1.692813917	0.530682587	0	1.641225323	1.163179585	0.474576177	1.617470935	0.813709425	0	1.392629789	2.345153663	1.441013892	1.363567345	0.1258764
2.7.1.72	0.013412344	0	0.013257477	0.005776796	0.015176405	0.010554961	0	0	0.000472487	0.002929086	0.013999787	0.014618606	0.002478459	0.004046878	0.001550206	0	0	0.001305079	0.002871122	0	0	0	0.003161854	0.017480826	0	0.015854571	0.013042511	0	0	0	0.009615692	0	0	0	0	0.001315778	0.004661936	0.014875079	0.01294265	0.015245188	0	0.011120905	0.00413668	0	0	0	0.010425585	0.007092601	0.019940841
2.7.1.73	0.239460833	0	0.098527009	0	0	0	0.085004362	0	0	0.044997248	0.210131175	0.020733566	0.194660063	0	0.224723903	0	0.167723962	0	0.138449154	0.02375466	0	0.160996612	0.107835115	0.113878006	0.174306996	0.284343246	0.038949815	0.90183883	0	0.037876094	0.770889686	1.163616738	0	0.260089471	0	0.950052107	0.183664032	0.233584522	0.052587314	0.79283367	0	0.161335801	0	0	0.252584837	0.422555217	0.28686245	0.121354564	0
2.7.1.74	0	5.79109E-05	0	0	6.48389E-05	4.8306E-05	0.000102062	0	0	0.000233256	0.000167504	0.000120562	0	1.5019E-05	0	0.000209002	0.00012563	0.000166797	0.000111525	0.000214149	0	0	1.17627E-05	0	0.000275145	0	0	0	4.26929E-05	0.000245031	0.000228264	3.87843E-05	0	0	0	0	6.92013E-06	0	0	0	0	9.86261E-05	0	0	0.000142735	0	0	0	0
2.7.1.76	0	0	0.044999381	0.040263759	0.039857811	0	0	0.036641425	0	0.01402424	0.121041392	0	0	0	0.006981448	0.044621299	0.031356134	0.128569206	0.101283084	0.172978614	0.146382245	0	0	0	0	0	0.045807633	0.008948372	0.013868984	0	0	0.01772748	0	0	0	0.054682069	0.006351138	0	0	0	0.001038113	0.014922349	0.00108593	0	0.11950048	0	0	0	0.234590786
2.7.1.82	0	0	0	0	0	0	0	0	0	0	0	0	0	0	0	0	0	0	0	0	0	0	0	0	0	0	0	0	0	0	0	0	0	0	0	0	0	0	0	0	0	0	0	0	0	0	0	0	0
2.7.1.87	0.048035691	0.299959449	0.065591038	0.038717515	0.009933377	0	0.046475258	0	0.052199069	0	0.073124842	0.035666494	0	0.062255741	0.025203788	0.025636025	0.014197422	0	0	0.025019193	0.004175004	0.010209101	0	0.034700407	0.028036499	0	0.047784413	0.170739692	0.023335795	0.026040631	0.035677151	0.197501594	0	0.024630478	0.03527337	0.166617771	0.028232653	0	0	0.006445913	0	0	0	0.007423897	0.120561861	0.341070457	0	0.005918334	0
2.7.1.89	0.024751172	0.042164473	0	0.21487511	0.101351908	0.233786528	0.010164186	0.156075407	0.251561968	0	0	0	0	0.279731198	0.030557283	0.188086676	0	0.189572588	0	0	0	0.01338276	0.237840549	0	0.313264128	0.190492316	0.304897097	0.974042385	0	0	1.283807402	0.802330819	0.00053922	0.263640625	0	0.571136348	0.177777789	0.130313459	0	0.597445143	0	0.408788527	0.083260685	0.144613539	0.110559407	1.021034421	0.077103527	0	0
2.7.1.90	0	0	0	0.823580307	0.318769294	0	0.096521435	0	0	0	0.223648473	1.071432778	0.973822129	0.043165515	1.978976133	0.296450425	0.186741857	0.291310859	0.173256833	0	0.217543855	0	0	0.264648133	0.086855629	0.125263345	0.238492502	0.003455693	0.245819425	0.148182848	0	0	0	0	0	0	0.282173107	0	0.034896014	0.139628031	0	0.015768521	0.35990361	0.281457508	0	0	0.304456445	0	0
2.7.1.91	0	0	0	0	0	0	0	0	0	0	0	0	0	0	0	0	0	0	0	0	0	0	0	0	0	0	0	0	0	0	0	0	0	0	0	0	0	0	0	0	0	0	0	0	0	0	0	0	0
2.7.1.92	0	0	0.187710316	0.823834158	0	0.307285853	0	0	1.121912042	0.332139551	0.165737806	0.044420292	0.294371221	0	0.990948577	0	0.204593764	0.540814664	0.033475668	0.544050747	0.086219606	0.040090725	0.144265629	0.018907209	0.091482308	0.482272615	0	0.525353274	0.369851932	1.916700505	1.071117796	0	0	0	0.071903013	0.549335095	0	0.147216029	0.064576078	0	0.101915626	0	0.300907902	0.018514361	0.458071636	1.149664836	0.17447902	0.241521354	0.199605
2.7.1.95	0.269463666	0.029846672	0.081917929	0.111836915	0	0.189704254	0.025709756	0.146440038	0	0.053226085	0.254373654	0	0	0	0.180403131	0.058594221	0	0	0	0	0	0	1.158173946	0.162446498	0.144672342	0	0.101441661	0.012751508	0.301438341	0	0	0.22764349	0.167556062	0.051477506	0	0	0.188375404	0.003467999	0	0.055547911	0.033590586	0.183110683	0.119763337	0.153205422	0	0.011729993	0	0	0.058143091
2.7.10.-	0.580473185	0.148934407	0.423573969	0	0	0.942866741	0.350400743	0	0.415751302	0.450846542	1.521214242	0	0.007577893	0.100177534	0	0	0.031069044	0	0.137089582	0.088769596	0.525335853	0	0.409639338	0.102921052	0	0	0.938817958	0.648394035	0.338195671	0.335623803	1.294530235	1.686303674	0.21476448	0.1119564	0.135694171	1.036630408	0.227342454	0	0	0.628333599	0.290120374	0.192587962	0	0.006088698	1.909964733	0.344105875	0	0.381998832	0.55053723
2.7.10.1	0.491362499	0	0.042381912	0	0	0	0	0.095595819	0	0	0.591389866	0.069933968	0	0.012598377	0	0.065924805	0	0	0.025535329	0.078527538	0.153729349	0	0.059275163	0	0.022392141	0.08756352	0	0	0	0.100369397	0	0	0	0.068753485	0	0.007903795	0	0.252028534	0	0	0	0	0.113700997	0.110012896	0.559381977	0	0.017310602	0.07873597	0.011009653
2.7.10.2	0.063063465	1.061866644	0.038701712	0.078884815	0.166850382	0.116587263	0	0.111311676	0.137589018	0	0.319506461	0	0.144900688	0.129837061	0.150355606	0.023017088	0.051450138	0.038018919	0.124138555	0.006643306	0	0.029287186	0.025384102	0	0.114558245	0	0.306350173	0.15798619	0.057976757	0	0.152948907	0.230904372	0.175173199	0	0	0	0.000997991	0.106263627	0	0	0.15386173	0.104169959	0.121598203	0	0.505775065	0.073474284	0.069264988	0	0
2.7.11.-	2.431221032	0	0	0	2.385670351	0	1.327412551	2.763138439	1.854887513	2.539415997	2.084456247	0	0.166251867	0.727042605	0	1.157696337	0	1.188579449	2.631935015	1.300257974	1.299317945	0.101704147	1.89043711	1.712007418	0.064814963	1.081852885	0.091028909	0.308271429	2.360830703	1.57901476	0.857827137	0	2.443148294	1.332602877	2.457084743	0.902235415	2.651816274	1.45045881	0	0.623242782	1.886208015	0	1.783914184	2.187143699	2.00583269	0.834730117	2.402722178	1.790509626	1.435083077
2.7.11.1	0.905636294	1.270852545	0.522243905	3.010679559	1.373473771	2.573851289	2.103389418	1.651870228	2.797306054	2.132077591	1.979926157	2.581813271	2.199247048	4.097142941	1.740562203	1.667915846	0	3.494131076	3.297582066	2.230134991	2.729414476	2.826064136	1.612548307	2.462427072	4.395641937	0.709844004	1.919337637	1.606201224	0.169277866	0.886328984	0.356398918	1.359959891	4.123188116	3.158879613	4.044445084	1.090391056	1.14073076	3.427401328	0.750900891	1.940861733	0.86690344	2.009163294	0.931007712	0.32138341	1.842460458	1.70692135	1.69622592	2.816201198	1.385758883
2.7.11.17	0.004318816	0	0.005756237	0.003966428	0	0.003756556	0	0	0	0	0.036554878	0	0	0	0.003236882	0.004141754	0.004658371	0	0	0	0.001277847	0	0	0.001441528	0.004016352	0	0.006369585	0	0.004593394	0.001867474	0	0	0	0	0	0	0	0	0.006224495	0.001716863	0	0.004444456	0	0.004235555	0.032930233	0	0	0	0.000880809
2.7.11.5	1.210512895	0.003052623	0.162353808	0	0.020373054	0	0.183463044	0.227845412	0	0.403518168	0.754513604	0.147293091	0	0.467826656	0	0.479293671	0	0.139146189	0	0.20061527	0.062453327	0.100753522	0.138756519	0	0.199173091	0	0.131757798	0.936760526	0	0	0.112529821	1.471751316	0	0	0	1.307910756	0.493639605	0.081207748	0.610337213	1.017873464	0	0.160352272	0.430160189	0.434124492	0.501226084	0.712706697	0.297948377	0	0.109458832
2.7.13.-	0.088898769	0.142387054	0.069600421	0	0.114566318	0	0.023333525	0.096586688	0.036411658	0	0	0.200910624	0	0.008197821	0.135263835	0	0.145146092	0.615745712	0.608601948	0.540842183	0.382760621	0	0	0.276994697	0	0.328439635	0.195015948	0	1.07339328	0	0	0.031125888	0	0	0	0	0.204326089	0.223723244	0	0.191822058	0.231131549	0	0.088909659	0.196606987	0	0.002594826	0.456118485	0.199454332	0.618087441
2.7.13.1	0.005396998	0.005403724	0.030201566	0.006862104	0.042644629	0	0.041077974	0.020587016	0.020545891	0.036083573	0.072987918	0.046008713	0	0	0.046254975	0	0.042646531	0.034613373	0	0	0	0.02355164	0.01144639	0.007272749	0.037650062	0.019358255	0.008033931	0.009111027	0	0.048866296	0	0.007378431	0.03140933	0	0	0	0.011199516	0.014887944	0	0	0	0	0	0	0.084329207	0.411455715	0	0.025112243	0.003659951
2.7.13.3	27.30946139	9.933519818	9.3473547	0	0	0	4.650367421	1.771354321	4.235673259	8.705439518	25.0455565	11.44751251	0.966166823	0	11.79165785	5.680920491	12.63462398	6.511844483	6.504439704	13.76228239	4.131707218	0	3.445720138	10.64248506	3.325454866	7.040457791	8.14393864	30.40001454	13.18827647	4.296921599	18.0171068	22.22560722	10.72196103	0.13015312	7.142232005	20.00818546	1.067219834	0	0.506627748	23.98788856	10.94946973	13.14100939	0	0	23.65760526	21.55035525	0.274892698	12.90722396	1.183712552
2.7.2.-	0.00094145	0.00055725	0	0	8.60182E-05	0	0.000230699	0.000507843	0.000650124	0.000515801	0	0.000304301	0	0	0	0.00049468	5.6953E-05	0.00077291	0.000199685	0	0.000918125	0.001243887	0	0	0	0.000265326	0	0.000440622	0	0.00100438	0	0.000113203	0	0	0	0	0.000904535	0	0.00010913	0	0	0	0.000740937	0	0	0.00076116	0.001284697	0.000952894	0.011412032
[truncated: 1,070 more rows]
[truncated: 32 more columns]
