# Supplementary material for: Metabolome of human gut microbiome is predictive of host dysbiosis
Source: Gigascience. 2015 Sep 14;4:42. doi: 10.1186/s13742-015-0084-3 (PMC4570295; doi:10.1186/s13742-015-0084-3)
Supplement: Additional file 6: — All noise-added taxonomic average enzyme function count matrices. (ZIP 14369 kb) [file 13742_2015_84_MOESM6_ESM.zip › AdditionalFile_5/Genomes_1SD_e.txt]

SAMPLE	Acidovorax	Acinetobacter	Actinobacillus	Actinomyces	Akkermansia	Alistipes	Anaerococcus	Anaerofustis	Anaerostipes	Anaerotruncus	Aquabacterium	Bacteroides	Bacteroides	Bifidobacterium	Bilophila	Blautia	Campylobacter	Clostridium	Clostridium	Clostridium	Clostridium	Collinsella	Coprobacillus	Coprococcus	Corynebacterium	Dialister	Eggerthella	Enterobacter	Enterococcus	Epulopiscium	Erwinia	Escherichia	Eubacterium	Eubacterium	Eubacterium	Ewingella	Faecalibacterium	Finegoldia	Fusobacterium	Gemella	Granulicatella	Haemophilus	Holdemania	Hylemonella	Ideonella	Klebsiella	Lachnobacterium	Lachnospira	Lactobacillus
1.-.-.-	18.50450857	6.614271725	6.977981436	9.967598942	4.023463453	9.786483149	2.182005994	2.250950198	0	6.943050239	14.12343767	6.626111394	6.801153496	3.02999626	0	0	4.642765944	7.299752228	0	6.290429676	8.07825565	15.63287174	0	8.415606917	0	2.064402561	16.5541511	25.84880028	6.093156436	0	12.37219995	33.13313	0	4.493972627	0	22.14361019	7.776781761	6.715281834	9.434272925	12.09994608	9.812363671	12.66054507	0.025694876	0.58355973	9.112863125	11.4527139	0	0	5.042592834
1.1.-.-	0.493784446	2.115947277	0.016069136	0.640367555	0	1.894808336	0	1.505709936	1.964890348	0	1.651464015	0.383371358	0.901667649	1.067671002	0	0	0.12526926	0	0.554923904	0	0	0.127513458	0	0.81385256	1.187455178	2.140582804	1.349425061	2.806584778	2.436239103	0	0.39547728	3.445941319	0.646587488	0	0	3.079485069	0	0	0.062310622	2.010269806	1.979356126	0.373377122	0	0.602094833	2.714677241	3.304814408	1.010280852	0.948622046	0.549334497
1.1.1.-	4.589571081	10.74696515	1.787624654	0	0.180527117	0	4.297753889	5.044020586	8.996296572	5.52032847	9.456918006	5.475248578	1.689327679	2.424629065	1.395182808	3.791417243	3.236550374	3.544369754	3.808577272	4.40335273	0.674206964	1.899213916	1.90047754	2.472678265	2.893968648	2.886780905	3.21242239	1.324207355	3.444943693	2.71284711	0	2.199986662	0.859761584	2.473939275	0	4.939272438	2.925401679	4.974238576	3.370699277	1.023327946	1.633292226	0.450965979	2.350662807	0	9.70978035	3.762680887	1.691824467	1.97934945	1.356166956
1.1.1.1	3.702020811	4.144723865	1.299232426	0	0.267951645	0	0	1.143630474	3.395559917	2.005070567	3.478063535	1.605975616	2.737265884	1.074705479	6.391194798	3.893856495	1.075560303	2.562610842	1.845468624	1.978402611	1.235498904	0.059064881	0.857112857	1.781346492	1.025857386	1.382576635	0.495196303	2.840443756	1.524308641	3.37296437	1.211662855	2.81923159	0.072424345	0	0	3.690174321	0.318542837	1.01680093	1.940325406	0.643347002	0.853063789	0.282990947	0	1.293356932	5.43065345	4.043841049	1.295342256	1.869730166	2.961328166
1.1.1.10	0.000665858	0	0.018602638	0.017406194	0.019194632	0	0	0.014694636	0.000879185	0	0.147216966	0.005184874	0	0.003912499	0.024473833	0	0	0	0	0.009017024	0	0	0.002566191	0	0.015238092	0	0.025463389	0.008115078	0.018216526	0	0.011124052	0	0.013677512	0.022401468	0	0.024299187	0	0.006600346	0.025990362	0.021290422	0	0.007996732	0	0	0.135514003	0	0	0.007877298	0.005139896
1.1.1.100	1.888326842	3.710954554	0.529675083	0	0.415219851	0.354432264	1.213380673	11.61797912	2.232725936	1.104681341	6.795286466	1.089959934	1.224436132	0.749192385	2.586727146	1.786490117	0.181021811	0.896839056	1.807621851	1.915767097	2.614170044	2.71878147	3.185380413	1.186641303	1.697733439	1.920886826	3.060452976	2.609112204	3.398953765	4.209356224	1.586438752	0.908999677	3.978273707	2.982979709	1.334125487	3.008427669	1.87033021	0.487052702	2.951222943	0.301407519	0.568970472	2.038354387	0.602416857	0	6.950206113	4.414296599	5.101897855	2.62354797	4.059197973
1.1.1.102	0	0	0	0	0	0	0	0	0	0	0	0	0	0	0	0	0	0	0	0	0	0	0	0	0	0	0	0	0	0	0	0	0	0	0	0	0	0	0	0	0	0	0	0	0	0	0	0	0
1.1.1.103	0	0.190338297	0.098162426	0.212135358	1.210056052	0.295708923	0.181101087	0	0	0	0.40188607	0.155835802	0.201952172	0	0	0.448572301	0.071665324	0	0.230533786	0.236689355	0.446488263	0.157892881	0	1.052874396	0.008279638	0.065779039	0.193389877	0.850672704	0	0.210653843	0	1.25900184	0.401726255	0.439969864	0.093350182	0.818381923	0	0.125317717	0.348707334	0.332820708	0.309693473	0.209084582	0	0	0.614646464	0.994916105	0.109248373	0.585579533	0.317315606
1.1.1.11	0	0	0.177603703	0.070598084	0.090945031	9.25399E-05	0	0	0	0	0.651101944	0	0	0	0.084538741	0	0	0	0	0	0.143811781	0	0	0.061837237	0.090942602	0	0.049289857	0.271749987	0	0	0.832147045	0.25111904	0.03958307	0	0.094932004	0.037775865	0	0.007267124	0	0.173455134	0	0	0.080757302	0	0.683841141	0.933190248	0	0.080035482	0.082581453
1.1.1.122	0	0.254819688	0.152837915	0.092700059	0.054338653	0	0.172885235	0	0.182465214	0	0.326259284	0.101680644	0.02006384	0.179629477	0	0	0	0	0.170908364	0	0.160595983	0.036477826	0.049494489	0	0	0.097427138	0.087442307	0	0.142227678	0	0	0.048135929	0	0	0.036044723	0	0	0.018433633	0	0.173463414	0	0	0	0	0.445924559	0.085046924	0.171128525	0.110112533	0
1.1.1.125	0.305544539	0	0	0	0	0	0.35192291	0	1.425584367	1.733600249	0.932715853	0.278506844	0.440450579	0.06392249	0.310646055	0.250471834	0	0.804339636	0.181219353	0.271905737	0.416651238	0.609026735	0.226371096	0.191421765	0	0.051014155	0	1.102383583	0	1.355327391	0.143818884	0.962867769	0	0	0	1.309562408	0	0	0.026751282	0.419635452	0	0	0.711874046	0	0.605180322	2.030758922	0	0.041280052	0.632665355
1.1.1.130	0.294796199	0	1.222856819	0	0	0.125662222	0.185851896	0	0	0.055379676	0.167338213	0	0.116996577	0	0	0.231841584	0	0.010083047	0.140950429	0.121437316	0	0	0	0	0.01348881	0	0.231781999	0.365578483	0	0	0	0.652680629	0.065929684	0.005304361	0	0.537935164	0.027865211	0.086206581	0.055842642	0.637816809	0	0.176483402	0	0.137868967	0	0.083145665	0	0.194461639	0.208794504
1.1.1.132	0.088208604	0	0	0	0	0.049954738	0.035525445	0	0	0	0.079991178	0.012419525	0.024365769	0	0	0	0.016997032	0.128683348	0	0.062848231	0.146576969	0.095963298	0.081897336	0	0	0	0.024247402	0	0	0	0.016437977	0	0.051940783	0.075543695	0.054064325	0	0.064353676	0.021468319	0	0	0.085681234	0.00025612	0	0	0	0.079553812	0.083404252	0.145638221	0
1.1.1.133	1.135874285	0.73557596	0.909525188	0.609936198	1.222057928	0.838528442	0.759445234	0	0.52390465	1.298888853	1.529749982	1.610692048	2.492419831	0	0.37049404	0.672841266	0	0.853488743	1.085090708	0.751710828	1.17764075	0	2.266527948	1.410072728	0.248279265	0.046837759	1.184358379	0	0.606711898	0.701994002	0	0.623771718	0.769886027	0.707030542	1.016269338	0.83745263	1.810650945	0.57015522	0.576580254	0.099658253	0.114360884	0.092809198	0.285928209	0.042559042	0.758861732	0	1.488694075	1.247709555	0.633252204
1.1.1.137	0	0	0.001180989	0.003338048	0	0	0	0	0.002740638	0.006112527	0.004223346	0	0	0	0	0	0.004030557	0	0	0.006220673	0	0.00555387	0.008235506	0.002473022	0	0.006135106	0.00562617	0	0.008664377	0	0.006135554	0.002228066	0	0.002036082	0	0.00651427	0	0	0.000602898	0	0.008823582	0	0	0.008379578	0	0	0	0.000215116	0.074335466
1.1.1.14	2.139105453	0	0	0.936303876	2.455526609	1.4579826	0	14.66946363	10.89957505	3.167374824	0	0	1.296707321	0	1.38727141	0.840846011	0	0	2.06968034	0.848795299	2.039175041	0	0	0.453011001	0	0.836131435	0.853078579	1.356507045	1.429727791	1.456524588	0	0	0.337962296	2.007069976	1.470419688	2.004830045	0	0	1.993050446	0	0	0.585522139	2.445232703	0	1.530714025	0	2.850771312	0	0.331110062
1.1.1.140	0.549366189	0.25349558	0.559544866	0	0.077716832	0	0.220785367	0	3.898388481	0	0	0	0	0	0.315490571	0	0	0.846565012	0.0036512	0	0.818937343	0	0	0.210741559	0.463601324	0.398245757	0.20008331	1.306276578	0.780509556	0	0.533201197	1.795503616	0	0	0.010499108	0.636473842	0	0	0.488513209	0.394870821	0.295356962	0	0.411276926	0.405782694	0	1.29663511	0.896885411	0.650888454	0.460771919
1.1.1.154	0.303264611	0	0.110648434	0	0	0.04322768	0.190561117	0.078322255	0	0.192510697	0.040852327	0	0	0.114466048	0	0.2485014	0.185891299	0.01229859	0.218706856	0	0.010218162	0.108343863	0	0	0.206712073	0.45861935	0.317560617	0.512209232	0.536341828	0	0.123504767	0.99808589	0	0	0.021131344	0.3787103	0	0.189889404	0.037026037	0.955818658	0	0.30783894	0	0	0	0.169710413	0.10614035	0	0
1.1.1.157	1.47300874	0.87721279	0	0	0	0	1.74791037	0.603708856	1.084869817	0.608670625	1.964490862	0	0.005118475	0.20639703	1.475355688	0	0	0.948464986	1.422689183	1.470864875	0.871041344	0	1.346519126	1.143075509	0.356871335	0	0.739608952	0.738494909	0	0	0.521304627	0.409331189	0.920916359	0.398269461	0.32943957	0.398738071	0.949784286	1.868031694	0.844595436	0	0	0.554929201	0.196295614	1.281364415	1.917689456	1.854251135	0.166659577	0.029256455	1.065533963
1.1.1.158	0.941671264	0.852257344	0.82039644	1.046723186	0.236225903	1.097499565	0.845726413	0.862021727	0.997496469	0.881908594	1.24456847	1.211149763	0.977342365	0.823997201	0.830406499	0.829334082	0.917611244	1.160221903	1.005382688	0.776933683	0.848269366	2.021118301	0.963333125	0.881233871	1.067981793	2.034135182	1.686801341	1.005260741	1.434972809	0.153009165	0.856830139	1.181187222	0.908742872	1.030356864	0.970881692	0.904351948	0.878763808	1.161258905	1.077501147	0.816212564	1.109444423	1.133971783	0.884075054	1.124957667	1.16285438	1.017895658	0.984494473	0.963479822	1.097084797
1.1.1.159	0.14334837	0.169171143	0	0.218896595	0.221262148	0.017204922	0.220478763	1.068621942	0.169017804	0	0.274491963	0.125717143	0.051906267	0	0	0.715471841	0.889790924	0.116898927	0.318662828	0.149668446	0	0.606996683	0	0.059208218	0	0.088434382	0.62101268	0.547499715	0	0.002566562	0.102682528	0.729853528	0.415747537	0.274158039	0.295660219	0.172997014	0.035888046	0.170305581	0.104809505	0.703884016	0	0	0.147243929	0	0.158060893	0.021560801	0.319673149	0.00423405	0.10860797
1.1.1.169	0.702131249	0.494904568	0.066714359	1.034326008	0.868424423	0	0.98179021	0.670597876	1.858004546	1.326733847	2.282370461	1.204452246	0.506114836	0.913452385	0	0.931895303	0	1.614180068	1.313461208	0.518945747	0.587790145	0.287367972	1.450234011	0.836250585	0.385029485	1.440556234	0.00079696	0.683593105	2.364399616	0.349672028	1.700784961	1.507161681	0	1.051866527	0.21452316	1.339513813	1.781735175	1.464204705	0	0.736749327	2.602257204	0	0.548788518	1.684270374	2.279773102	1.242044457	0.510880132	1.163161042	1.249103036
1.1.1.17	0.412945226	0	0.732711535	0	0	0	0.523694947	0	3.737531923	0	0.436756325	0	0	0	0	0.275665556	0.537644834	0.27052107	0	0.158272299	0.19283344	0	0	0.426905644	0.326911395	0.75214287	0	0.57187768	0.664088894	0	1.067581923	1.066247506	0.503660996	0	0.424538323	0.861780516	0	0.485841964	0.002712734	0.238505218	0.066490974	0.26076542	0.39021594	0.158736203	0.157308173	0.39824306	0.413201094	0.577593295	0.430840789
1.1.1.170	0	0	0	0	0	0	0	0	0	0	0	0	0	0	0	0	0	0	0	0	0	0	0	0	0	0	0	0	0	0	0	0	0	0	0	0	0	0	0	0	0	0	0	0	0	0	0	0	0
1.1.1.18	0	0	0	1.757487132	0	0	0.890047337	0	5.377049063	0	0.190500453	0.378750922	0.267458133	0.792773644	0.696471121	0	0.482007383	0.756211714	0.509453258	0.19508836	0.945074944	0	0.02943896	0	0.675982755	1.221425246	0.56160068	0.583699394	0.162918886	0.242255345	0.803152953	0	0.398852806	0	0.459273296	0.592302708	0.334740301	0.221981764	0.292129564	0.073024393	0	0.517068099	0.727246867	0.474186017	0.233869144	2.718007746	0.555077725	1.232906982	1.095580653
1.1.1.184	0	0.331209216	0.012613366	0.135230058	0	0	0	0	0	0	0.646102833	0.096827464	0.040040293	0	0	0	0	0	0.036071642	0	0	0	0.093005469	0	0	0	0	0.118760322	0	0	0	0.059239956	0	0.028058112	0	0	0.01020575	0.140813535	0.11676265	0	0.048231425	0.009970952	0	0	0.881418724	0	0	0.010033288	0.042101348
1.1.1.193	0.520983059	0	0.087205129	0	0.068318086	0.902835173	0	0.024909831	0.065913152	0.097083148	0.107011193	0.225080514	0.350845224	0	0.057013098	0.134088451	0.032866372	0.057665139	0	0.009323896	0	0.590142565	0	0	0.074965649	0	0.131837022	0.05841705	0	0	0.133214555	0	0.081377657	0	0.111478458	0.150817658	0.020186293	0.126925542	0	0.136804181	0.118598847	0.115146508	0	0.072817141	0.097452122	0	0.16049158	0.238569855	0
1.1.1.195	0	0.006200412	0	0.005826617	0	0	0	0.020042681	0.00834239	0.014565633	0.001910756	0.009575997	0	0.010511949	0.001120068	0	0.018854957	0	0	0.016126243	0.009787567	0	0.014570845	0	0.009437489	0	0.006931749	0.0055266	0.006721805	0.008243466	0.01084913	0	0.001848965	0.000280907	0	0	0.003104157	0.010559607	0	0.018741057	0	0	0.002970409	0	0	0.015149215	0.034170367	0.026284605	0.015545135
1.1.1.2	0.216085236	0	0	0.279580994	0	0.109428327	0.37428623	0.249889489	0.125465234	0	0.715393289	0	0.140889336	0.235135291	0	0	0.775199105	0.19675213	0.328321675	0.198579372	0.208462033	0	0.132008014	0.120991196	0.384324875	0	0	0.339295101	0.08374393	1.032284	0.541084834	0.009167116	0.113202227	0.203051523	0	0	0	0	0.069525663	0.13712161	0	0.092901204	0.168191306	0	0.604617981	0.185338627	0.317302692	0.231199049	0.079390968
1.1.1.202	0.129102768	0	0.023060204	0.161868238	0	0.177500048	0	0.167969265	0.157908015	0.048833191	0.015249562	0.178619922	0	0	0	0.161021983	0	0.57384269	0.383629201	0.519906694	0.641450152	0	0.048240011	0.62040834	0.092353796	0	0.049810829	0.128747656	0.036755281	0	0.075133445	0.152940197	0.276882487	0.163268295	0	0	0.154871791	0	0	0	0	0.148518155	0.141041116	0.151498281	0	0.845167344	0.142546289	0	0.059826028
1.1.1.205	0.924242452	0.751416137	0.815882671	2.08491988	0.990527448	0.764596556	1.233820105	1.21119032	1.215529101	0.92690405	1.356900137	1.305637533	1.119411227	2.000807878	1.212484139	1.296997471	0.808618033	1.006213949	1.232437627	0.860315901	1.218567602	0.969356268	0.839315079	1.151718442	2.042549385	1.710934603	1.196026901	1.036378972	1.266820152	1.071349814	1.249573889	1.132249264	0.845906709	1.15368202	0.830343168	1.093231042	1.03372033	1.270429914	1.158929921	1.083556859	1.047205821	1.067133494	0.785751332	0.809794061	1.656819611	0.794921618	1.245923173	1.325978032	1.185338963
1.1.1.206	0	0	0.092978284	0.113958193	0.086351961	0	0.03330022	0	0	0.015794008	0	0.015216468	0.032805885	0	0	0	0	0.001548822	0	0.050069201	0.021949036	0.059119515	0.064425275	0	0.026775844	0	0.091644467	0	0	0	0	0.113771162	0.07685331	0	0.064768985	0	0	0	0.048349809	0	0	0.030930284	0	0.005786536	0	0.016559103	0	0.019435357	0
1.1.1.21	0	0.026178168	0	0.198183195	0	0	0	0.080189485	0	0	0	0.075616984	0	0	0.004811679	0.500958973	0	0	0	0	0.103764224	0.118024936	0.021049699	0.102785588	0.0122799	0	0	0	0	1.120373823	0.068933923	0	0	0	0.122487592	0	0	0.021209113	0.109408966	0	0.100476848	0.118603779	0	0	0.189373046	0	0.013812065	0.089594001	0.060495699
1.1.1.210	0	0.00310924	0	0.001618115	0	0	0.001100978	0	0.000989595	0	6.04957E-05	0.001857816	0	0	8.75046E-05	0	0.000325275	0	0.000363652	0.001883811	0	0	0.000225797	0	0	0	0	0	0	0	0.001798342	0.001736489	0.001304144	0	7.77903E-05	0	0	0	0	0.002062091	0.001475928	0.002222749	0.001047095	0.001393528	0	0.001591546	0	0.002237622	0.001150357
1.1.1.215	1.396692114	1.144289689	0	0	0	0.268047048	0	0	0.197371928	0	0.425863649	0	0	0.19807634	0.161378145	0.013142866	0	0.05541235	0.162416816	0.190716653	0.054980408	0	0.021022807	0.210732383	0	0	0.523398718	1.097046108	0.13774291	0	1.500771641	0.913681638	0	0.160791416	0.020839808	0.649024492	0	0.134470998	0.280858788	0.439492073	0	0.349178714	0.354163493	0.206080488	1.16964856	0.495461267	0	0.124424675	0
1.1.1.218	0	0.019364505	0	0.072954521	0	0	0.00019692	0.0087045	0.005633528	0	0	0	0.007726567	0.015701463	0.012273144	0	0.005478764	0.039396804	0.018973489	0.01704183	0.0197654	0	0	0.006597398	0.098556511	0	0	0.002114501	0.000968078	0	0.017125009	0	0	0.001428071	0.004554795	0	0	0.017301321	0.002627981	0	0	0	0	0	0	0	0.0189971	0.012465949	0
1.1.1.219	0.157644304	0.45232205	0.001679045	0	0	0	0.066260398	0.118780542	0	0.105389836	0.532810694	0.112835964	0	0	0.143387008	0	0	0.203485309	0.10977229	0.124719289	0.267515534	0	0.143069424	0.100626953	0.053040337	0	0.194454839	0.081198911	0.005489679	0.127285424	0.171184807	0.053575872	0.019287789	0.000738123	0	0.169595816	0.389028668	0	0	0.167368771	0	0.029448662	0	0	0.575857042	0.112873581	0.155967954	0	0.25536992
1.1.1.22	1.07521394	1.305993165	0.555327097	1.551729674	0.971040595	0.553705228	0.934006857	1.070806496	0.592438816	0.064303033	1.643316277	2.952231511	2.005057439	0.112762938	0.403546621	0.866613265	0.366692553	0.97673852	0.759462435	0.758663789	0.771353106	0.361241636	0.911952097	0	1.386500716	0	1.355948986	1.315302483	0	0.420888621	0.914972847	1.222193221	0	0	0.533783838	1.510074144	0.916536794	0.221760185	0.64940662	1.08444456	0	0.22637998	0	0.012490074	1.828559649	1.421567664	0.889740154	1.087199813	0.1333779
1.1.1.220	0	0.064956732	0.035538947	0	0	0.055104043	0.00123158	0.070691625	0	0	0	0	0.008143712	0	0	0	0.857265793	0.081047005	0.038090753	0.072931667	0.092741606	0	0	0.018332595	0.027399571	0	0	0.017978882	0	0.011904398	0	0	0	0.09208794	0	0.072007935	0	0.070279016	0	0	0	0.04009167	0	0.019611059	0.063306511	0.080601531	0	0	0.045602201
1.1.1.23	1.104402788	1.280212229	1.068219071	0.328384144	0.980746226	0.401546158	0	0.946815457	1.113456791	0.900538556	1.345341767	1.161186605	0.696174166	1.028581357	1.332060389	1.080580828	0.71392719	0.408919374	0.429726923	0.568638057	0.461179357	1.155010707	1.126646776	1.315693748	1.255223724	0.078547487	0.891696219	1.070953445	0.192790266	1.22383082	1.042166936	0.93924642	0.914566217	1.134051605	1.085402578	1.299816414	0.3754386	0.19132366	0.017876488	0.311788882	0.033959994	0.725913609	0.887392293	0	0.888954573	1.096093953	0.616288452	1.005674752	0.500236994
1.1.1.244	0	0.013422923	0.01630392	0	0	0.015344808	0.009662612	0	0	0.002233912	0.010513937	0	0.017388247	0	0	0.004155399	0	0.014387636	0	0.003872814	0.023570105	0.026025474	0	0.008974423	0.046286455	0	0.002373681	0.109026896	0	0	0.015907988	0	0.024694995	0	0	0.100420344	0.007772814	0	0.01456286	0.004460138	0	0.004912848	0.01812134	0.019711567	0.022284034	0	0.004527892	0	0.003800153
1.1.1.25	1.293269621	1.632969293	1.714763988	1.356363964	0.889024198	0.591455183	0.502336658	1.182208578	3.413812632	1.740613445	2.239024274	0.988435312	1.632118046	0.847207957	0.416838493	1.810255994	0.473551246	1.189553021	1.496171959	1.587134289	0.898376306	0.23597571	1.398047961	1.164611261	1.170014597	0	1.655398443	1.620307051	1.653135445	0	1.013893249	0.547689526	0.819924431	2.182379478	2.131284253	2.00769032	0	0	1.536017081	1.06070829	0	1.937631007	0.404378169	0	2.033108198	4.853039529	1.004362374	1.967927259	0.704017517
1.1.1.251	0.199009581	0	0	0	0	0	0.115591878	0.187909947	1.334998785	0	0.25204633	0	0.065609883	0.063722169	0	0.836636629	0	0.124988918	0.062646271	0	0	0.048739964	0.242295262	0	0.06789808	0.003149267	0.226273986	0.462839028	0.05123983	0.932465217	0	1.064298472	0.266802302	0	0.118916655	0.531421323	0	0	0.273309022	0.425830986	0.212200253	0	0.140078851	0	0	0.600875365	0.032475347	0.349698273	0
1.1.1.255	0.179507756	0.002979819	0	0	0	0	0.020890642	0	0	0	0.066028921	0	0.03355014	0.032781891	0.033811827	0.030703598	0	0.021865449	0	0.044867318	0	0.042996642	0.028282585	0.040469327	0	0.03812899	0.030701469	0.083347572	0	0	0	0	0.045226918	0	0.03680239	0.009652263	0	0	0.012113235	0.007750694	0.004695883	0.003008874	0.009340812	0.013540442	0.105538596	0.000984791	0	0.002103388	0
1.1.1.26	0.123415014	0	0	0.13765626	0	0	0	0.036762633	0.17619556	0.012334527	0.198101791	0.149270612	0	0	0	0	0	0.125914419	0	0	0.097474419	0	0.057758894	0.132727367	0	0.172340429	0.324380662	0.004406723	0.106989552	0	0	0	0.194875808	0	0	0.090309435	0	0.149365131	0	0	0	0	0	0.024826736	0.426391109	0.078067234	0	0	0
1.1.1.261	0.113741234	0	0.124808784	0.177082945	0.173997266	0.578012075	0.063738703	0.067586605	1.126795154	0	0	0.139846325	0	0.117677423	0.08111165	0.034117352	0.101198984	0.154917108	0	0	0.116558088	0.129500022	0.031191436	0	0.022125723	0	0.133153673	0	0.063568193	0	0	0.079530682	0.480910239	0.413809191	0.588961056	0.125238397	0	0	0.113818191	0	0	0	0.173279168	0	0.021704907	0.162356248	0.043301096	0.125727135	0.220450253
1.1.1.262	0.833726227	0.962456351	0	0.069752265	0.76126195	0.391341152	0.096493527	0.424928575	0.643941372	0	0.840299196	1.525637587	1.24635799	0.399369067	0.44173447	0.552968127	1.273078814	1.027900108	0.800274253	0.260811238	0.938451682	0	0	0	0	0	0.201585083	1.211135441	0.454247184	0.205292082	1.610543677	1.011274104	0.344244429	0.04964849	0.429365848	0.751371461	0.684472098	0	0.732270383	0.132357438	0	0	0.103355307	0.823607855	1.023624985	2.03163689	0.802754494	0.110779683	0.181923009
1.1.1.264	0.204443842	0.130989803	0	0.130186744	0.151966585	0	0	0.131754784	0.028906528	0.029115611	0.027169989	0	0.059440513	0.184866682	1.039308744	0	0.187939765	0	0.193371284	0.124339283	0	0	0	0	0.241083036	0.120886852	0.102907552	0.185425392	0	0.117090955	0.255458496	0.398188426	0.121240544	0.108159816	0.095009952	0.437233427	0.065083717	0.075075726	0.048928881	0.68812788	0.001437513	0.218573741	0.045390771	0	0.17376175	0	0.140149939	0	0.04296441
1.1.1.267	1.049362093	1.163034721	0.709873794	0.493128777	0.874006606	0.725409316	0.181553261	0.021757781	1.065665066	1.263316356	1.186357792	0.788064382	0.721479087	1.034561182	0.745946207	1.10742207	0.84920128	1.135704885	0.674157106	0.995298123	1.194073426	1.211928069	0.826040603	1.253568811	0.727236446	0.259982243	1.072002673	0.994738337	0.262785844	0.788798442	1.252270975	0.861624017	0.88072548	1.001378401	0.903487787	0.869458873	0.177923027	0.083939463	1.082934279	0.37570383	0	1.303480721	0.524054313	0	1.06900531	1.169560788	0.975430647	0.506251633	0
1.1.1.27	0	0.769407523	0.647106854	1.147525039	0.177654258	0.333817132	0.957020844	0	1.489894532	3.305221501	0	0	0	2.267832585	0	0.437194037	0	1.992939404	1.459012179	1.984765769	0.63068066	1.57438378	0.887080434	1.455810697	1.572241301	1.773306879	0.431208582	0	2.520233254	0.679072631	0	0.194637124	0.848550924	0.029722111	1.190806992	0.289661812	0	0.184499585	1.167459855	0.548211062	0.718007474	0	1.610699678	0.752534452	0	0.656989246	0.546204118	0.269378559	2.420897926
1.1.1.271	0.085629751	0	0.002111128	0.052323481	0.686951306	0.100967757	0.332644885	0	0.277383911	0	0.286628148	1.445123691	1.643360392	0.118288517	0	0	0.891664176	0	0.218549969	0.388295115	0	0.277064571	0	0.274272509	0.031615506	0	0	0.454775466	0	0.379336306	0	1.175015983	0	0.320417056	0	1.142766603	0	0	0.678010326	0.766284901	0.276880417	0.411183902	0	0	0	0	0	0	0.153413568
1.1.1.272	0	0.122820475	0	0.037669328	0	0.642893338	0	0	0	0.079845535	0.147730269	0.044897008	0	0.003071995	0.032313651	0.461869202	0.638305717	0.148601013	0.269344459	0.304969101	0.328990674	0.1407771	1.103414612	0	0	0.018371747	0.144956409	0.07075892	0.110151779	0	0	0.120851199	0.150083566	0.301205374	0.236563603	0.045792428	0.157346787	0.087936521	0.081921317	0.016527453	0	0	0.025812765	0	0.159136671	0	0.029831581	0	0.02274163
1.1.1.274	0.045849451	0.762540825	0.741795871	1.091702519	0.516924806	0.431083772	0	0.025445335	0	0.299685713	0.225795433	0	0	0.238672497	1.167962763	0.110470215	0.262181737	0.107605109	0.10065751	0.806333237	0	0.08091289	0	0.513531815	1.179018378	0	0.314761956	2.232780627	1.791928802	0.341867477	1.64876732	2.214287685	0.402713979	0	0.041607515	1.492245912	0	0	0.944970492	1.435008487	0.626858385	0	0.020639371	0	0.769974394	1.44974049	0	0	0.232805229
1.1.1.275	0	0	0	0	0	0	0	0	0	0	0	0	0	0	0	0	0	0	0	0	0	0	0	0	0	0	0	0	0	0	0	0	0	0	0	0	0	0	0	0	0	0	0	0	0	0	0	0	0
1.1.1.276	0.159275968	0	0.090714984	0.214483362	0.052714138	0	0.009534182	0.046496439	0	0	0.229750434	0	0.097353633	0.053930652	2.036537885	0	0.145196224	0	0.083851723	0.128508646	0	0.158634465	0	0	0	0.181585653	0	0.113065077	0.131277432	0	0.228135273	0	0	0.235406784	0.233678471	0.210841139	0.04787325	0	0	0	0.23900796	0	0	0.093788471	0	0.753770155	0.033185287	0	0.232481541
1.1.1.28	1.270225603	0.89767214	1.188695888	0	0.062776652	0.874733952	0	0.553595009	0	0	0.571958339	1.303694206	0.481562468	0	0	0.266768402	0.324349503	0.499279743	1.178419648	1.501370582	1.34019337	1.002128278	2.175349585	0.423512607	0	0.112231657	0.020584908	1.541136775	0.079409662	0.248388292	2.304656941	2.559434733	0.281171643	0	0.824265075	1.997696158	0.325189017	0.134961066	2.16602578	1.910626788	1.089739986	1.278022805	0.803029608	0	0.965762898	1.879133316	0.42175582	0.609526892	1.306795405
1.1.1.282	0.378550155	0.055822976	0	0	0.080492049	0	0.023078625	0	0	0	0	0	0.00018556	0	0.151098324	0.004604554	0	0.089645252	0.034062345	0	0.006613445	0	0.176226474	0	0	0	0.347329294	0.353111029	0.06550071	0.144655381	0.16488298	1.109110608	0	0.147116306	0.150363365	0.261422658	0.074409659	0	0.034127346	0.439440499	0.155867139	0.083437509	0	0.07932288	0.077980543	0.12880191	0.106365795	0	0.051929492
1.1.1.284	2.254913288	2.87244372	1.784103828	1.780376698	0.03235738	0.329766849	0.579222105	0	2.620674397	0.188222065	2.051704624	0.552805336	0	0	0.67536212	0.237902159	0.535161979	0.184628436	0.419499448	0	0.972171572	0.071687955	0	0	0	0.915567785	1.609713865	0.88928338	1.147697282	0	3.291116795	1.747944784	0.770446982	0	0.889283493	0.896787465	0.926916523	0	0.308519291	0.259712752	0.93649559	1.401345842	0	0.668925824	1.801746814	3.301855852	0	0	0
1.1.1.288	0	0	0	0	0	0	0	0	0	0	0	0	0	0	0	0	0	0	0	0	0	0	0	0	0	0	0	0	0	0	0	0	0	0	0	0	0	0	0	0	0	0	0	0	0	0	0	0	0
1.1.1.29	0.231378394	0.073264705	0.768087478	0	0	0.743879108	0	0	0	1.97994915	0.13314338	0.973390051	0.643923769	0.147707771	0.919811262	1.142735599	0.325406299	0.696989339	0.431151352	0.550824568	0.554059449	0.315213829	0	0.891918511	0	0	1.067209186	0.503897256	0	2.430325843	0.103640073	0.141906646	0.375236354	0	0.081213292	0	0.682881	0.135349798	0	0	0.09771693	0.978640409	0.717741627	0	0.070174223	0.362891545	0	0.053832375	0.466678109
1.1.1.290	0	1.191259689	0	0	0	0.870970795	0	0	0.088045711	0.278816244	0.374845988	1.078246877	0.981967487	0	0.159763992	0.231785572	0.196433614	0.086431873	0	0	0	0.211208134	0.205606869	0	0	0.375282676	0	1.215523192	0.250785975	0	1.338020522	0.792883391	0.077122764	0.010548	0	1.052704453	0	0	0	0.168825348	0	0.091360785	0	0.306430326	0	0.938247562	0.183737433	0	0.306033094
1.1.1.294	0	0	0	0	0	0	0	0	0	0	0	0	0	0	0	0	0	0	0	0	0	0	0	0	0	0	0	0	0	0	0	0	0	0	0	0	0	0	0	0	0	0	0	0	0	0	0	0	0
1.1.1.3	1.80947623	1.328004508	0.024186566	0.310166967	0.796658892	1.507025838	0	0.81933402	2.098074968	1.115863563	0.980764585	0.254355455	0.251614777	1.263767934	1.445136022	2.230678547	0.902046122	1.63224373	0.76295777	1.553415889	1.128960596	0.858240666	1.15306241	0.950106509	0.94612477	1.270135784	1.114047529	0.494540197	0.547149723	1.429066651	0	0	1.375337179	0.77096744	1.079651485	0.384597327	0.935794119	1.062105142	0.236187138	0.157524094	0.717103649	0.497042118	0.509518411	0	0.803882548	0	1.144888871	0.921758782	0.741349383
1.1.1.30	0.708834716	1.010505967	0.160451324	0.327200512	0	0.177639629	0	0	0.206347423	0.215896863	1.033012902	0	0	0.084341704	0.34038394	0.306717563	0.300440002	0	0.294011594	0.221234822	0	0	0	0	0.05624001	0	0.393097392	0.020217251	0	0	0	0.142435466	0.367032559	0	0.252114542	0.281851583	0	0.222459796	0	0	0	0	0	0.319624444	1.295003649	1.109354986	0.001777665	0	0.015568032
1.1.1.306	0.045376151	0.005594167	0.006804308	0	0	0	0.005128633	0	0.020636755	0.064727221	0.046809666	0	0.013562129	0.000448295	0.019028036	0	0	0	0	0.068235123	0.060348014	0.017328239	0.020197775	0	0.506688384	0	0	0	0	0	0	0.048173774	0	0.049238913	0	0.023202235	0.011651668	0	0	0	0.042990682	0	0	0	0.01974229	0.043483065	0.064718647	0	0
1.1.1.31	3.114702426	1.124905543	0.990800213	0.302095522	0	0	0	0.059523315	0.681542966	0.481412847	2.130600656	0.198850938	0.502968966	0	1.231604174	0.74583378	0	0	0	0.399178772	0.813651839	1.366010126	0	0	1.193630815	0.573082632	0	0	1.74314626	1.244271065	0	0.416876928	0	0.498450941	0	0.40034202	0.741974451	0	0	1.113139181	1.267848002	0	0.158140986	0	3.50834231	1.485252467	0.452042532	1.248362658	0.768440623
1.1.1.312	2.97029E-05	0	0	0	0	0.032718176	0	0	0.022802323	0.003890253	0.100417809	0.023341149	0.016284537	0	0.011601976	0	0.034806314	0.024546704	0.031139448	0.001936517	0	0.003745259	0.030365122	0.010475794	0	0.035942783	0	0	0.00995628	0.02574312	0	0	0.036222941	0.00241998	0	0.025262951	0	0.005192907	0.034457945	0.035162311	0.031109642	0	0.031857625	0	0.088250048	0	0	0	0.02617584
1.1.1.34	0.134389347	0	0	0	0.020002901	0	0.036437977	0.158876385	0.119644961	0	0.030643123	0.102254031	0	0.040907543	0.086007635	0	0.099940831	0	0.166808186	0.075657138	0	0	0.007095431	0.182030441	0.167734116	0	0	0	0.108715836	0.07414522	0.127247451	0	0	0	0.016874011	0.052850752	0.193220198	0	0.081163935	0.079060155	1.032078756	0.146529014	0.111251472	0	0	0.100626661	0.154186967	0.162386367	0.501091845
1.1.1.35	9.037262618	5.729033084	2.961890588	1.790105776	2.422514345	0.825134665	0	0	0	0	4.936747989	0.812743723	1.583989656	0.007632195	2.295984224	0	0	0.658780087	0	2.900022806	0	2.215600665	0.98454589	0	1.166901634	2.394679262	3.443927059	5.032242755	0	0.987326286	9.333434233	6.775388238	0	0	0	8.317993573	0.344525035	0	0	5.705773189	0	0	0	0	5.312803781	5.109038578	1.164842418	0	0
1.1.1.36	1.23077177	0.111056813	0	0	0.191312733	0	0.030562806	0.393439183	0.28015256	0	1.530431446	0	0	0.20595419	0.188765086	0.190431338	0	0	0.398957721	0	0	0.298929277	0.092408646	0.015244613	0	0	0.517011381	0	0	0.329517217	0.196781136	0	0	0	0.364917305	0	0	0	0.228047127	0	0	0.410694989	0	0	1.885246917	0	0	0.419469891	0
1.1.1.37	2.661728147	0.919736791	1.47798741	1.384312974	2.709200636	1.00603268	0.846271826	0.084563997	0.026873086	2.580704814	3.089904475	2.177193293	2.282980824	0.008374562	0	0	0.511275484	0	0	0.290149006	0	0.117009922	0.270614283	0	1.938779081	0	0.655715701	2.240135956	0.562148032	0.674674112	1.826813491	1.333134311	0.109814348	0.368679421	0.65624436	2.050332222	0	0	0	1.009729092	0	1.851370366	0	0.777910563	1.813631453	1.804755083	0.995645186	0.971694168	0.349330483
1.1.1.38	0.288786578	0.715413377	0	0.842949594	0	0.401226185	0.610477132	1.223186661	1.19301037	1.182269691	0.601321036	0	0	0.278773251	0.704679547	0.6323266	0.256583298	0.959574754	1.653344964	0.838133367	0.737560351	0	0.011469025	1.410595261	0.354835898	1.755598267	0.688978927	1.392921848	2.113150387	0	1.354941859	0.690466032	1.21172775	1.409347042	0.660050852	1.374197724	0.921778813	1.25543583	0.467811807	0.451663598	1.789011079	0	0.222884638	0.676615817	0.271574313	1.797610232	1.239657006	1.359580606	0.591051811
1.1.1.39	0	0	0	0	0.003195407	0.069681428	0.092436949	0.027512211	0	0	0.040240095	0.093505881	0.05209835	0.064079613	0.061745187	0.047980427	0	0.062919256	0.072086039	0.063711749	0.089496615	0.002365143	0	0	0	0.6010682	0.044383926	0	0.609950792	0.094685346	0	0	0	0	0.101655764	0.075584418	0.099265427	0.099752217	0.052008521	0	0	0	0	0.071062697	0.071426976	0.073890674	0	0.045089895	0.001210637
1.1.1.4	0.05473391	2.987821499	0.462190409	0.567819866	0.168349323	0.737213117	0.465295058	0	0.209570915	0	0.412160528	0.369878132	0	0.831646508	0	0	0	0	0.106299758	0.339253158	0.664528954	0.492582355	0.597535144	0	0	0	0.275306056	0	0	0	0.920792512	0.283353066	0.293101641	0	0	0	0	0	0	0	0.686458259	0.101352459	0.294219772	0	0.225397073	1.575668147	0.391982136	0.095340436	0.630185281
1.1.1.40	2.342606836	1.157063158	0.890931238	0.407105959	1.391476752	0.883692074	0	0.370253741	0	0	1.056541286	1.518827427	0.999954552	0.204532204	2.379836281	0.628838709	0.983309756	0.434000117	0	0	0.135519648	0.095202635	0.068044071	0.020442351	0	0	0.840081863	0.277171358	0	0	0.405464574	1.710421006	0	0	0.652697138	0.998356307	0	0.634233187	0	0.745305254	0	1.251564666	0	0.597300631	2.271284748	1.400087188	0.893525699	0	0.502694952
1.1.1.41	0	0	0.077521674	0.100273064	0.11121615	0	0.625357472	1.036994763	0.235800345	0.704336203	0.223072271	0.246676059	0.11649585	0.031498202	0	0	0.30173981	0.257758304	0.519782187	0.526386447	0.550211266	1.144670297	0.864467244	0.055507436	0.04658661	0.16321027	0.727407876	0.036686523	0	1.09793606	0.168997889	0.024986384	0.242882966	0.121902305	0.381765608	0	0	0	0.191595254	0.021287925	0	0	0.841298074	0.154225393	0.307477329	0.269800916	0.12803503	0.302964297	0.366501485
1.1.1.42	1.836656661	2.465766628	0	0.683879145	1.253658564	0.246698207	0	0	1.33292711	0.361762776	1.207399773	1.349540711	1.050886915	1.165870117	1.452828131	0.90223657	0.783519068	0.860323388	0.618695076	0.756158631	0	0.264787142	0	0.960500188	1.240970235	0.191759379	0.802826378	0.985600742	0	0	1.477510737	1.383716225	1.051799784	0.334089523	0.425102055	0.75580039	1.138454474	0	0.033870848	1.197578979	0.249892918	0.402683615	0.318657	0	1.469762174	1.422654343	0.611468287	0.256526407	0.368016519
1.1.1.43	0.034240164	0.019576888	0.040366079	0	0	0.015203103	0	0	0.01624356	0.010963727	0.020533628	0	0.038130196	0	0	0.023412064	0.028588806	0	0.00383604	0	0.035532166	0.049412458	0	0	0.007779692	0.040789635	0	0	0	0	0	0.033775627	0	0.042753256	0	0	0	0.009721573	0	0	0	0	0.003585435	0.034643159	0.025819483	0.018452494	0.002215784	0.042931522	0
1.1.1.44	0.715629369	0	1.404530036	1.100529643	0	0.302845816	0.464624647	0	0.139631129	0.247315927	0.922983414	1.301343234	1.130920623	1.787260541	0.508783021	0.53474542	0	0.712456715	0.155555783	0.161539947	0.567726746	0.191918122	0	0.277743475	0.806176913	1.585488192	0.587633115	0.968963998	1.721244393	0.351437178	0.63753292	1.277492926	0.440917363	0.455730803	0	0.88058811	0	0	0.275203959	0.883095792	1.316955102	0.7529601	0.977116753	0	0.600679774	1.005347709	0.541345955	0	1.363337503
1.1.1.46	0.054636038	0.028538174	0.016008473	0.049477415	0.018120632	0	0	0.022817391	0	0.030055879	0.080771545	0	0.011620741	0.05862718	0	0	0	0	0.035014213	0	0.018821485	0	0.029090577	0	0.021937017	0	0	0	0.037528688	0.000247864	0	0.048339816	0	0	0.027519332	0	0.052264504	0.010878632	0	0	0	0.003721814	0.025427718	0.031742558	0.109135303	0	0	0	0
1.1.1.47	1.694747444	0.057816962	0	0	0.242546699	0.002696963	0	0.141097873	0	0.80893052	1.006254009	0.23914462	0.073324492	0.086714771	0	0.276261791	0.064569751	0.008850684	0	0	0.18265358	0	0.007630393	0	0.181777983	0.39262583	0.751283792	0	1.084662275	0.021722566	0.787298542	0.244937288	0	0	0.255979486	0.068224268	0.246360431	0.071275014	0	0.038530155	0	0.092136744	0	0	0.813352026	0	0	0.365437051	0.530150685
1.1.1.48	0.104507131	0.003339641	0.126535797	0	0.107679605	0	0.048282409	0	0	0	0.229379452	0	0.013559551	0	0	0.042293426	0.011429811	0.013535128	0.070250747	0.108225211	0.027998798	0	0	0	0	0	0	0	0.109121945	0	0.055398324	0	0	0	0	0	0	0	0.063059737	0.126092978	0.013078464	0.004312623	0.011285977	0.116996041	0.1411185	0	0	0.175591923	0
1.1.1.49	0.994205485	0	0.922564411	1.043304775	0	0	0	0	0.309841458	0.203849307	0.613374711	1.32885677	0.577662714	1.378466437	0	0	0	0	0.620861552	0	0.621767376	0	0.195159384	0	1.353098375	0.392005058	0.031392369	1.444458697	0.879436261	0	1.187486615	1.284854307	0	0.150891224	0.160080185	0.533098774	0	0	0.343818291	1.003044698	1.460491711	0.924648907	0.067385096	0	0.888989458	0.84581609	0.927261976	0.473301344	0.569488385
1.1.1.50	0	0.098162715	0	0	0.09615511	0.04171353	0	0.005098895	0	0.039957844	0.080620923	0	0.045377745	0	0.025609593	0.010537326	0.099055603	0	0.016209185	0	0.088539058	0	0.013250755	0	0.014885713	0.071354423	0.069678139	0.069613993	0	0	0	0	0	0.097142941	0.009158568	0	0.099080639	0	0	0.003961256	0	0.018614262	0.073082496	0	0.167136448	0.06815628	0	0.037814304	0.06937113
1.1.1.51	0.005189871	0	0	0	0	0	0.013422864	0	0	0	0.085376337	0	0.008483654	0	0	0	0.004319147	0.001825851	0.00233618	0	0.010702621	0	0	0	0.003641176	0.010502551	0.007395136	0.00919996	4.71445E-05	0	0	0	0.013803887	0	0.006037438	0	0	0	0.013864238	0.014219626	0.007843798	0	0.00040035	0	0.072943666	0	0	0	0.011790223
1.1.1.53	0.065667755	0.059656286	0	0.029186257	0	0.111039076	0	1.027529609	0.00100758	0	0.128040674	0.071833311	0.05463174	0.100180218	0.017134332	0	0.15165717	0.085830021	0.121203435	0	0.129385312	0.114191653	0.133346891	0	0.017018207	0.06269566	0.153212922	0	0.102040269	0	0.055968697	0.107819689	0.027577456	0.028802589	0	0	0.051990825	0.160217532	0	0	0	0.00602537	0	0.14805852	0.03643392	0	0.076143529	0.161872529	0.010195026
1.1.1.56	0	0	0	0	0.070147352	0	0.144109736	0	0.098405761	0	0.015433461	0	0	0	0	0	0	0.089421393	0	0.09583148	0.130772319	0	0	0	0.009429356	0.068625945	0	0.107797033	0.135564165	0	0	0.100667025	0.087715646	0.032062643	0.129848172	0.178009208	0	0.090948935	0	0	0.094011872	0.027793355	0.060589077	0.07022905	0	0.524766376	0.153711316	0.000791156	0.089756555
1.1.1.57	0.102229114	0.394095267	0	0.51762075	0	0.182654379	0.595331718	0.256584012	0.315810949	0.267002707	0.592028348	0.163385215	0.431972913	0.177456756	0	0.777111862	0	0.167163992	0.225301757	0.369077751	0.134362651	0.041265122	0	0.401027168	0.623987848	0.041397705	0.212425575	1.177032389	0.111743359	0.672441256	0	0.715185709	0.487759211	0.340434231	0.57308629	0.934510272	1.369655829	0.153660306	0	0.823777592	0.194322019	0.402823634	0.042850894	0.029812709	0.485082439	2.043906426	0.024468986	0	0.523207642
1.1.1.58	0.218096307	0	0	0	0.177250492	0.581531583	0	0	0.074065162	0	0	0.826470086	1.004367781	0	0.202998823	0.306780645	0.306444883	0.202642408	0.117286783	0.339823507	0.37239367	0.204969088	0	0	0.113789498	0	0.523572656	0.648012747	0.576409695	0.967501062	0.435219796	1.25340961	0.177616426	0.307299885	0	0.842418159	1.196520729	0.207386416	0.196604638	0.458024382	0.082569768	0	0	0.279808092	0	1.539951503	0.489561387	0.187926448	0
1.1.1.6	0	0	0.281429828	0.462532921	0	0.195043666	0	0.072779103	2.247678212	0.554165953	0	0.356957687	0	0	0.367240973	0.274015989	0.30331951	1.020863091	0.702162762	0.857424675	1.251146204	2.322635896	0.400921984	0.81127325	0.743951139	1.600697027	0.350649933	0.490612842	1.71475847	2.410786413	0.017715361	0.78087724	0.682439477	0.337805606	0.133856645	0.879186727	0	0.848821819	0.658475393	0.933310449	1.547681599	0.240017342	0.95027995	0.116088514	0	2.63779134	0.072214017	0.561368634	0.571077921
1.1.1.60	1.211686131	1.00010986	0	0	0	0	0	0.549427652	0.435452473	0.510761544	1.374466519	0.245821955	0	0.393390341	0.225267867	0.43363327	0.586241068	0.192979449	0.358980871	0	0.319431253	0	0.307556525	0	0.187446749	0	0.277961118	1.586745013	0	0.996524693	0	1.646198696	0.652450041	0.63226581	0.727433644	1.320456012	0.009927344	0.476164684	0.172248354	0.616919275	0	0.08217318	0.873059097	0.230635845	1.480620175	0.437115057	0.080616992	0.470822823	0.608206008
1.1.1.61	0	0	0	0	0.14732829	0.0757038	0	0.799433994	0.826192102	0.019226411	0.766329017	0	0.053235394	0.013784788	0.057626338	0.175326311	0.03640619	0.339178734	0.188290091	0.352076719	0.14214031	0.049011501	0	0	0	0	0	0.121073829	0.001084857	0	0	0	0.218247686	0.036657985	0.086331719	0.091073871	0.117128073	0.164304569	0.192301293	0	0.070316132	0	0	0	0.727665632	0.095590195	0.159872427	0	0.101594889
1.1.1.62	0	0	0.058870495	0	0.053956174	0.040182631	0.005152261	0	0.060487372	0	0.312679026	0	0.018665834	0	0	0.065742194	0	0	0.061356511	0	0	0	0	0.052071147	0.009277383	0	0	0.039874239	0	0.014286897	0.033430421	0	0.056492103	0	0.021165772	0.044919689	0	0.010819143	0	0	0	0	0	0.06556171	0.327647985	0	0	0.066557385	0.040190182
1.1.1.65	0.231873798	0.017644028	0	0	0.017630547	0	0	0.033615619	0	0.026782401	0.039189108	0	0.033215584	0.012424259	0.028778318	0.021104809	0.024727551	0	0.040629556	0.02549514	0.012008945	0	0	0.04040993	0.04207314	0	0.003868111	0	0.04016355	0	0.018996494	0	0	0	0.032921193	0	0	0.005775683	0	0	0	0.010697155	0	0.001158796	0.044799674	0	0.037334179	0.046914074	0
1.1.1.67	0.006607132	0.041241465	0.040889274	0.624698812	0	0.082528401	0	0.016554641	0.07363743	0.008528741	0.035417846	0.021761405	0.155322518	0	0	0	0.07465369	0.090427221	0.047835595	0.054916134	0.033907785	0	0	0.021962479	0.006991334	0.032895771	0	0.056753988	0.063144692	0	0	0.00573177	0	0	0.073581176	0	0.090986927	0.055216894	0.011928826	0.065310195	0.024931773	0.029075031	0.02027073	0	0.035619616	0.037232125	0.043680222	0.144604271	0.069806266
1.1.1.69	1.148034946	0.081284666	0	0	0.052403273	0.967524628	0.334012699	0.304674274	0	0	0.548653457	0.80791881	0.931195965	0.360034775	0.743777707	0.132993836	0	0.610049751	0.61895092	0.304768574	0.693042565	0.488131473	0.050377157	0	0.53349482	0.63456225	0	0.361178454	0.831933251	0.259242201	0.663951803	0.883490629	0.052091337	0	0	0.279445349	1.80933074	0	0.194591909	0.68441956	1.2546069	0	0.392732476	0	0.790420378	0.075258716	0.490728369	0.007900424	0.181577807
1.1.1.77	0.427797619	0.198033816	1.154790613	0	0	0.052354605	0	0.170326956	0.800721188	0	0	1.085839021	1.355256457	0.42549964	0	0.28452227	0.171723371	0.533328592	0.272183997	0.442605492	0.576970915	0.979796937	1.194749028	0.966359093	0	0	0.50314915	0.646957443	0.064991962	0	0	0.801359164	1.074031079	1.224396827	0.926247081	0.952134593	1.315868462	0.301735123	0.245405532	0.500479435	0	0.125530649	0.616305258	0.110710897	0.317304715	0.956116884	0.733620581	0.26528132	0
1.1.1.79	2.231837618	0.190247017	0	0	0.30976042	0.627904716	0.05929724	0	0	0.742472343	2.000095574	0.233261825	0	0.534615436	0	0.076179102	0	0.256003283	0	0	0.410344645	0	0	0	0	0.433862226	0.504565097	1.317717198	0.546527102	0.482452235	1.741282653	1.752696021	0	0	0	1.308921817	0	0	0.900161456	0.41744654	0.741171253	0.259626781	0.139555376	0.304329044	2.440345798	3.372335809	0	0.182609594	0.297938226
1.1.1.81	0.701058895	0	0.236316945	0.088385003	0	0	0.303092745	0	0	0	0.478977569	0.20600866	0.235314485	0	0.81206223	0.276837334	0.293373168	0.152788576	0.179097014	0	0	0.259293002	0	0.238251113	0.149811889	0.153188383	0	0.286842589	0.171070894	0.287164276	0.035309899	0	0.516388851	0.193480476	0.061922479	0.168828173	1.218761993	0	0	0	0.255090421	0	0.202454669	0	0.210071145	1.104262859	0.27271186	0.424862939	0.172928472
1.1.1.82	0.002924859	0	0.003140648	0.005525166	5.75815E-05	0	0	0.000473862	0.004498596	0.003239587	0.01246021	0	0	0.000131991	0	0	0.001403578	0.016552535	0.012385513	0.019730007	0.012677161	0	0.000521066	0	0.039957101	0	0.003355256	0	0.000495164	0.002001763	0.004767015	0	0	0.00547873	0	0.003238647	0.002087637	0.003175508	0	0.004155659	0.004782508	0.004904249	0.002760178	0.000222577	0.021675031	0	0.003427752	0.002056741	0
1.1.1.85	0.708600847	0.733352852	0.898702443	0.824893452	0.980816727	0.239779428	0.298819305	0.91838097	0.748340179	1.339982745	1.181463825	0.81844471	1.204587256	0.885520986	0.668595239	1.182526948	0.98001971	0.290635399	0.684407653	0.283496497	0.352962487	0.214558688	0.895741432	0.791617591	0.719786914	0	1.185522271	1.146398239	0.167113399	1.228469245	1.050641473	0.868414651	1.142912644	1.126690898	0.639821966	0.701365838	1.107136398	0.299442161	0.205870093	0.388649168	0.031016499	0.883318389	0.612258201	0	1.44992433	1.091335271	1.151652724	0.927441205	0.34266677
1.1.1.86	0.926384404	1.081130516	1.014238671	0.88350344	0.622434003	0	0	1.306668933	0.900953432	0.058926472	1.225646363	0.717985754	1.25993131	1.760906743	0.949816112	0.829365745	0.742753303	0.737456501	1.007186055	0.756735467	0.620013004	0	0.811931247	1.252005007	1.281712893	0	0.904319349	0.990763127	0	0.78878603	0.777550198	0.771000184	1.188692439	0.785109427	0.992194211	0.755870097	0.909497981	0	0.644522478	0.399454862	0.178816558	1.079271563	0.563147006	0	0.915102396	0.9506246	1.032066666	0.857973489	0.182666733
1.1.1.87	0	0	0	0	0	0	0	0	0	0	0	0	0	0	0	0	0	0	0	0	0	0	0	0	0	0	0	0	0	0	0	0	0	0	0	0	0	0	0	0	0	0	0	0	0	0	0	0	0
1.1.1.88	0.321090128	0.068621539	0	0.110666476	0	0	0.102197334	0	0	0	0.321805612	0.149070318	0.053511838	0.236297392	0.175765782	0	0.01253572	0.07877661	0.130404706	0.186856977	0	0.107106912	0.197023323	0.053991163	0.144544823	0.028441738	0.135705892	0	0.37751551	0	0	0	0.146191228	0.051551606	0.101563494	0	0	0	0	0.500567066	0	0	0.016859692	0.141307999	0	0	0.307062744	0.087933984	0.933055344
1.1.1.9	0.098997443	0.023462473	0.073195948	0.100188278	0.022256623	0	0.033070815	0	0.068661332	0.050494292	0.464653059	0	0.117900194	0.106101968	0	0.070703504	0.088467212	0	0	0	0.054313091	0	0	0.059946931	0	0	0	0	0	0	0.141236118	0	0	0.068229678	0.036367125	0.113369667	0.077388466	0.015048382	0.094997274	0.009311376	0	0	0	0.115970304	0.386179278	0.069774969	0	0.133091055	0
1.1.1.90	0	0.15842243	0	0	0.110864967	0	0.124891056	0	0.046114892	0.128064694	0.202647111	0.019884683	0.004022317	0	0.041605955	0	0.116162797	0.134951607	0.021790484	0.191627883	0.064320787	0.100522117	0	0	0	0	0.074199527	0	0.073790203	0	0	0.033455449	0.004045524	0.103737476	0	0.109356975	0.060565893	0.031415411	0.09085936	0.021215982	0	0.005129937	0.08936817	0.019006249	0	0.999624329	0	0	0.253933563
1.1.1.91	0.066971386	0	0	0	0	0.15133242	0	0.025820291	0.142152672	0.165532786	0.669320546	0.128935685	0.037227625	0	0.046748226	0	0	0	0	0	0.083959979	0	0	0	0.100218669	0.127071966	0	0.006089775	0.041582475	0.028681233	0.185615575	0	0	0	0	0.145902196	0	0	0.007685699	0.103972069	0	0	0	0.013584476	0.863521657	0.038143237	0.084485141	0.056977827	0
1.1.1.93	4.46822297	2.346250068	0	0.458462968	0	0.949699038	0	0	0.549429228	0.508014331	3.134239988	0.876110739	0	0	0.49064057	0.637561588	0	0.180108751	0.188687788	0	0.172797001	0.513615873	0	0.957484504	0	0	1.164712035	0.543028971	0.869132375	0.922670725	0	1.340128774	0.562203822	0.931177322	0.771354561	1.646049739	0.646600227	0.158400212	0	1.444832164	0	0.874147602	0	0	3.277967707	4.194597362	0.586945561	1.248202416	0
1.1.1.94	1.008530531	0.839791377	1.063554961	0.788328069	1.237016127	0.85143524	1.662739539	2.774954251	3.047434269	1.229521157	0.87404855	0.815710909	0.650099889	0.884850087	1.131077024	0.82224618	1.032541495	0.811270629	1.137524255	1.048196902	1.192960241	1.290469478	0.981515377	0.691239701	0.668903215	1.359171625	0.808814698	0.952642393	1.171421006	1.282825589	1.322008269	0.885693556	1.344045312	1.437957394	1.0861083	1.299098737	1.286097974	1.368826645	0.711787915	1.24298024	1.169515197	1.19301042	1.149823559	1.02180167	1.061868663	0.998216981	0.787562672	1.198785448	1.225360282
1.1.1.95	2.321085434	1.574154761	0.859522163	1.38634325	1.312162944	0.949485205	0.717049091	3.849065141	4.998246281	2.541884001	2.784972285	0.616906884	1.498901864	0.486702034	2.883201369	1.919695125	1.576685276	1.660346491	1.436101648	2.018397738	2.322678125	1.840452694	1.671252464	0.414694467	0.324317259	0.750562492	2.267351011	1.539063317	1.354442606	1.272391581	1.567536177	0.717364668	0.622071539	2.141062438	0.635389749	0.852684897	0.258462465	1.335683259	0.419814647	0.229961088	0.865686958	0.725684944	1.365670389	0	2.231342363	3.704723885	1.987559598	0.977473918	0.327569136
1.1.2.-	0.00758039	0	0	0.026557182	0.051711736	0.036861448	0	0.018356085	0.024668512	0	0.339144103	0	0.054283023	0.002253586	0	0	0.058963547	0.062015994	0	0.032364723	0.035635713	0.001357609	0	0	0	0	0	0.029939371	0.067688496	0	0.043810334	0.037829789	0.029604812	0.002256678	0	0	0.045329442	0.009786492	0.059893973	0.028084052	0.011675064	0.06052053	0.04213037	0.031960183	0.332764591	0	0.036669063	0.030960858	0
1.1.2.3	2.130996948	0.5624671	0.450063674	0.494015457	0.164622914	0.483747614	0.260738605	0.100009846	0.221344444	0	1.532848709	0	0	0.300406019	0.034447864	0	0.088521507	0	0.511360245	0	0	0	0	0.238959924	0.897892391	0.268533586	0.562638289	0.478342211	0.038282376	0	0.317466257	1.228081311	0	0.237450301	0	0.914646192	0	0.174091982	0	0.84535952	0	0.977770686	0.500433929	0	1.483735431	1.530280477	0	0.495436418	0
1.1.2.4	0.678932161	0	0.261195578	0.501549158	0	0.262506583	0.180819324	0	0	0	1.398571095	0.63665995	0.513463139	0.124286386	0.792874262	0	0.044588794	0	0	0.247792552	0.111335286	0.763222968	0.069098763	0.107496581	0.137976664	0.279190447	0	0.066033371	0	0.243240557	0	0.051690873	0	0.199793381	0.135188463	0	0.283278928	0	0	0	0	0	0.351328661	0.252040257	1.450746821	0	0.35310104	0	0
1.1.2.6	0	0	0.081528797	0	0.017830478	0.042455971	0	0.064145409	0.014870783	0	0.010663814	0.028696853	0	0.0774786	0	0.037386533	0.004161389	0.050521346	0.001693457	0.019010023	0.069600364	0	0.089138415	0	0.049711428	0	0	0.001256925	0	0.083519845	0	0.013593412	0	0.010639283	0.072143832	0	0	0	0.006840804	0.073320675	0	0.066759575	0	0.095096619	0	0	0.005285255	0.055472875	0
1.1.2.7	0	0.001647461	0.003194147	0	0	0.000689782	0.002192476	0.000496047	0.002923188	0.003219726	0.014396921	0.002147027	0.000793652	0.001554393	0	0	0	0.003014182	0	0	0	0.001237238	0.002433629	0	0.000682319	0.000637661	0.001603797	0	0	0	0.001850779	0.001620094	0.00207654	0.000628898	0.002139363	0.001507861	0.002212783	0	0	0	0.00292868	0.002796026	0.002682497	0.001660911	0.018065386	0.002348138	0	0	0
1.1.2.8	0.256769293	0.251787947	0.670574071	0	0.09253778	0.260950471	0	0.027077078	0	0.054343358	0.533629128	0	0	0	0.193717586	0	0	0.108661097	0.075981841	0.262825645	0.018828187	0	0	0.150735984	0.053039152	0.244478373	0.34759954	0	0.03215943	0.102361325	0.165791533	0	0	0.132025807	0.049375718	0.031747199	0	0.189673218	0.226183205	0.157814724	0	0.087955461	0.242715509	0.162044931	0.379318163	0.057704543	0.11379319	0	0.166821896
1.1.3.15	2.499522004	0	0.427374478	0.158717396	1.405798127	0	1.421938717	0	3.380424141	1.63190915	1.557643145	0.141000191	0.316817849	0	4.535288084	0.529904504	0.885469046	0.126702262	1.149469673	1.489936467	0.665667828	0.517936365	0.661196402	0.268275725	0.937845015	0	0.479163424	0	0.803375563	0	0	0.745056101	0	0	0.638083021	1.064024941	0	0.431934787	0.832612063	0.766000423	0	0	0	0.395022768	1.514670816	0.52156192	0.266947549	0.72846974	0.257002005
1.1.3.21	0	0.1161035	0	0.046665843	0.089505421	0.018022929	0.099810278	0	0.08017524	0.041414217	0.052382014	0.106746271	0	0.113753898	0.147773432	0	0	0	0	0.080251695	0	0.055191146	0	0	0	0.513487489	0.138668033	0.12982762	1.111614485	0	0.060643467	0.094951301	0	0	0.004759614	0.017761384	0	0	0	0.127962615	0.027847624	0.08378493	0.033411869	0	0	0.07613023	0.005376715	0.184400565	0.277094024
1.1.3.41	0.001526797	0	0.017973028	0	0	0	0	0.007803874	0	0.008699497	0	0	0	0	0	0.008090936	0	0.00241695	0.006955772	0.017656477	0.011489302	0	0	0.003097163	0	0.015737714	0.013963444	0.005218242	0	0.010536661	0	0.018661452	0.01119186	0.013247403	0	0.017538988	0	0.006272197	0	0	0.019027228	0.01735712	0	0	0	0	0.026585219	0.043978697	0.008366567
1.1.3.6	0.079535012	0.492617508	0	0.055195701	0.051286993	0	0.010307508	0.036709372	0	0.087627741	0.174553047	0	0.035023936	0	0	0	0	0.074993662	0	0	0	0	0	0.086447572	0.050314365	0.035501814	0	0	0	0.068813435	0.010958452	0.08719414	0	0.01985123	0.062993977	0	0.080518221	0.079399654	0	0.078236257	0.080299924	0	0.008214086	0.037893172	0.170305799	0.001689226	0.174243397	0.237999313	0.067979375
1.1.3.8	0	0.02002806	0	0	0	0.068541718	0.059582223	0	0.079120722	0	0.095380241	0	0	0.052805256	0	0.032086287	0	0.042951533	0.041876057	0.017468848	0	0	0	0.040146114	0.662646341	0	0	0.07252234	0	0	0.205957561	0.006840079	0.075280951	0.078117483	0.040474423	0.007545202	0.058932389	0	0	0.07796043	0	0.048962376	0	0	0.024119028	0.011055311	0	0	0.037495385
1.1.3.9	0	0	0	0	0.019018933	0	0	0	0	0	0.229380426	0.036593401	0.02016018	0	0.001608066	0	0	0.03933993	0.037456968	0.007342698	0.037952986	0.023154283	0	0	0	0	0	0.023475555	0.04060379	0	0.018754659	0.01468465	0	0.036671592	0.01197647	0	0.041144132	0	0.035076708	0	0.028596826	0	0.027964904	0.015138417	0.195843914	0	0.019606521	0	0.038314534
1.1.5.2	0.209193109	1.453493789	0	0	0	0.302328596	0.031749687	0	0.293473943	0	0.400663704	0	0	0	0	0.219291088	0.208360159	0.223826207	0	0	0.239877357	0.000758013	0.048419459	0	0.146395941	0.300200721	0.308042311	0.432793036	0	0	1.398619666	1.062831244	0	0	0	0.377878582	0.083327974	0	0.477255128	0.71701162	0	0	0.420763777	0	0	1.073738891	0.340107598	0.28122698	0.474285953
1.1.5.3	1.232763273	1.689810862	2.856569954	0.905770312	0	1.085983175	0.850253676	0.427605954	0.543593617	0.208256504	0.895653155	0	1.042131368	0	3.832870086	0.829923793	0.868557942	1.884143511	0.263639757	2.020238615	1.818600518	1.361535901	0.384560404	0	0.197537317	0	0.574667941	2.843411135	1.322209424	0.158169273	2.060697971	4.193156584	0.816314302	1.037853944	2.165901788	2.526960419	0.322820037	0.099274675	1.172163159	2.051565407	0.92027388	3.383268492	0	0	1.963479508	3.594645189	1.679689088	0	1.259437566
1.1.5.4	0.325217386	1.029553088	0.814497834	0.3249869	0.175834368	0	0.453575767	0	0.019715515	0.37720445	0.545566558	0.198367359	0	0.212593845	0	0	0.658679577	0	0.319909105	0.116949882	0	0.26878956	0.26418538	0.130347562	1.12458176	0	0.612118873	0.906715111	0.426526125	0.121415292	2.417754656	0.494382064	0	0.228592781	0	0.840707216	0.328857967	0.38250942	0	0.224194916	0.24562674	0.487197539	0.00552229	0.183472531	0.712989199	1.952525872	0	0.105507236	0
1.1.5.8	0.235014505	0.996248317	0.140049084	0.04317866	0.094664373	0	0.104766498	0.038921391	0.232941327	0	0	0	0	0	0.191742405	0	0	0	0.176917464	0.048243604	0.085108799	0.087482142	0	0.216314142	0	0.026667074	0.123307661	0	0	0.237986762	1.047735051	0.189071332	0	0	0.082116097	0	0	0	0	0	0.229073983	0.118616163	0.157437538	0.121165392	0.155642321	1.497791626	0.001210882	0.006490668	0.117719591
1.1.99.-	0.091568843	0	0.006070337	0.120148803	0	0	0	0.02012026	0.112821327	0.178015861	1.025743778	0.123659197	0.019340558	0.109467098	0	0	0.028173011	0.084285782	0	0.198535723	0.007831671	0.034188826	0	0	0	0	0	0.044792004	0.012177232	0.047237651	0.17378307	0	0.02108942	0	0	0.04211097	0.073191674	0	0.083090344	0.012470721	0.171693741	0	0	0.016152821	0.900738686	0.640390306	0.229821316	0.183894553	0.222726009
1.1.99.1	1.774384641	0.669214112	0	0.497641175	0.10166192	0.481141025	0	0.380637682	0.62407236	0.356566309	1.838720683	0	0	0.437553088	0.455354277	0.266367197	0.392184541	0.312554264	0	0.625560097	0.612666761	0	0.282264201	0	0.342588534	0	0.295942944	0.713168728	0	0	1.275580819	0.681578766	0	0	0.039890699	0.614210611	0	0.421093143	0.424863894	0.065885246	0	0.120718506	0.57838392	0	2.454048072	1.43506495	0.672313209	0.314288078	0.508359409
1.1.99.10	0.001547151	0	0	0.026838521	0.003194358	0	0	0.020983287	0	0	0.02799933	0.01807026	0	0.013190531	0	0.029178024	0.030713862	0.011308376	0.040239041	0	0.012579477	0.030458491	0	0	0.031620619	0	0	0.027651485	0.018555244	0.014615861	0.001256835	0	0	0.003366478	0	0.028473511	0	0	0	0.018179408	0.031261789	0.031309658	0.014211688	0	0.069129377	0	0.021897126	0	0.018496284
1.1.99.2	0	0	0	0	0	0	0	0	0	0	0	0	0	0	0	0	0	0	0	0	0	0	0	0	0	0	0	0	0	0	0	0	0	0	0	0	0	0	0	0	0	0	0	0	0	0	0	0	0
1.1.99.21	0.231511752	0	0	0.187345213	0.078800624	0.225845298	0.114276143	0	0.120954098	0	1.062659631	0	0.051176708	0.205745813	0	0.049529241	0.188003618	0	0	0.110529741	0	0.129550925	0.227554178	0.169850772	0	0.19045464	0.088864136	0.021133654	0	0	0	0	0.189477993	0.112618997	0	0	0.069522981	0	0.048136183	0.108469464	0.036592535	0	0.206928015	0.213578635	1.017895293	0	0.231602094	0.19183362	0
1.1.99.24	0	0	0	0	0	0	0	0	0	0	0	0	0	0	0	0	0	0	0	0	0	0	0	0	0	0	0	0	0	0	0	0	0	0	0	0	0	0	0	0	0	0	0	0	0	0	0	0	0
1.1.99.28	0	0	0.09509954	0	0	0.047583036	0.073101351	0	0.017898343	0	0.09866067	0.05921759	0.042796887	0	0	0.062826847	0.033191107	0.068474481	0	0.128070573	0	0.111354865	0	0.028694242	0	0.080812516	0.086825152	0	0.018105593	0	0.103958015	0.074636933	0.093337465	0	0.111716356	0.069228481	0.055580812	0	0.087715647	0.102203777	0	0	0	0.104981988	0.053477543	0.102617622	0	0.016671957	0.024346798
1.1.99.3	0	0	0.202341935	0.61903114	0	0	0.301008953	0	0	0.180801165	0.973469479	0.268632305	0.642157269	0	1.37850457	0	0.404837212	0.424279008	0	0.656344209	0	0.109250995	0	0	0	0	0.517460077	0	0.151126265	0	3.499632329	0	0.690933988	0.311309747	0	0.096477831	0.671791809	0	0	0	0.62201739	0	0.272152567	0.323819463	0.162212813	1.603097755	0	0	0
1.10.2.-	0	0.014904097	0	0	0.014839834	0.009406121	0.004808087	0.008441593	0.012752486	0	0.01866514	0.003943846	0	0	0	0.016808645	0.00965748	0.01164427	0.012125195	0	0	0.007580653	0	0	0	0	0.015617401	0	0	0.014413512	0.008277295	0	0	0.002526031	0	0.021987715	0	0	0.011706493	0	0.010784303	0.009023684	0	0.005218792	0.003776295	0	0	0	0.003578327
1.10.2.2	1.405171414	0	0.281977274	0.247958734	0.297050277	0.023235434	0	0.04602895	0.225087485	0.010455033	1.05115541	0.033064879	0.195358993	0.317481289	0	0.193769634	0.96342833	0	0.0009333	0.076092409	0.202473622	0.234841783	0	0	0	0.043763107	0.386404136	0	0.091960857	0	0.132711736	0	0	0.083688461	0.145350127	0	0.176819604	0	0.075726387	0	0.286570613	0.112141148	0.084944386	0.309137469	0.784283258	0	0.207907448	0.050723777	0
1.10.3.-	1.856638469	8.316962907	0	2.826540939	2.046771369	3.490691827	0.028133796	1.956504121	0	0	6.241793329	3.825775371	1.050411384	0	3.640286631	2.259561462	2.96634814	0	0	2.289911988	0	0	0	0	0.260095031	1.473343237	5.609766693	4.748126475	2.582554805	0	5.775375169	6.216677011	0.222702277	0	0	4.743561725	2.525393514	0.60263205	2.467382954	3.289240719	0	4.937670161	0	2.292522916	9.025802817	8.285072919	3.244280246	0.508055588	3.407542011
1.10.3.12	0	0.097577214	0.124767328	0.051023205	0.334999789	0	0	0.35396871	0	0.426998184	0	0.427420635	0.411232459	0.231308797	0	0.41030008	0	0.298888762	0.221032117	0	0	0.006850491	0.074405224	0	0.184098735	0	0	0	0.240494425	0	0	0	0.101460713	0	0.184054918	0.237355172	0.187064738	0.153357598	0.024903425	0.160639178	0.195218384	0.162276423	0.434761592	0.046864681	0.125838841	0	0.091401094	0.261572374	0
1.10.3.2	0	0	0	0	0	0	0	0	0	0	0	0	0	0	0	0	0	0	0	0	0	0	0	0	0	0	0	0	0	0	0	0	0	0	0	0	0	0	0	0	0	0	0	0	0	0	0	0	0
1.10.3.3	0.066622992	0	0.047811366	0.056524512	0.033979239	0	0	0.038211819	0	0	0.22653881	0.066000441	0	0	0	0	0.016859114	0	0	0.01963039	0.027518846	0	0.081842264	0.072887892	0.075885742	0.035649124	0.002684008	0	0.051410942	0	0	0.027380434	0	0.040844353	0	0	0.072145027	0	0.071637822	0	0	0.064215931	0	0.081321344	0.225063821	0.040992056	0	0	0
1.10.9.1	0.001446164	0.000263282	0.000631299	0.001423633	0.001240035	0.001394845	0	0.000677133	0.001448206	0.000969283	0.009710635	0	0	0	0.000512199	0.000111681	0.000162835	0.001251382	0	0	0.00131517	0	0.000488051	0.00121689	0.00018678	0	0.001026642	0.000465434	0.000659722	0	0	0.000250668	0	0.000564387	0	0.001576707	0	0.00058061	0.000490131	0.000527732	0.001037653	0.001274021	0	0	0.007249386	0	0	0.000165924	0
1.10.99.2	0	0	0	0	0	0	0	0	0	0	0	0	0	0	0	0	0	0	0	0	0	0	0	0	0	0	0	0	0	0	0	0	0	0	0	0	0	0	0	0	0	0	0	0	0	0	0	0	0
1.11.1.-	0	0	0	0.275473997	0.082428595	0.006046016	0.248257651	0.009353983	0.112260576	0.072799484	0.295264384	0.16091259	0.131454851	0.089570862	0.082020248	0	0.113465549	0.060788098	0	0.038667405	0	0	0	0.013134029	0.167222402	0.031201252	0.06062461	0.07737905	0	0	0	0	0.140736346	0.037610562	0	0	0.015725143	0.004875637	0.126311478	0	0.063148944	0.139171658	0	0.028294346	0.181796662	0	0.030408823	0.19344673	0.288026194
1.11.1.1	0	0	0	0	0	0.01434068	0	0.087189986	0	0.05560042	0	0	0.013758576	0.101814649	0	0.140513405	0	0.052441343	0	0.10973013	0	0.089137073	0	0	0	0.560255194	0.046465426	0	0.947612884	0.087362226	0	0	0	0.093502895	0	0	0	0	0.040458573	0.01020345	0.103445928	0	0	0	0	0.133929985	0	0	0.643333209
1.11.1.10	0.313919209	0.658558574	0	0.237407966	0.183789101	0.042311076	0.152363682	0.257133692	0	0.206820256	0.772589475	0	0	0	0	0.155665216	0	0.489811813	0.708287957	0.677012867	0.027000668	0	0	0.021864538	0	0.667625707	0	0	1.206745327	0	0	0.011566126	0.027830458	0	0.26968048	0.008063682	0.199130724	0	0.231224379	0	0	0	0.111130382	1.260171799	0.557542968	0.86222443	0.212152992	0.445499397	0
1.11.1.15	3.249588679	3.486807291	2.128277241	2.621795894	0.50479373	1.247551011	1.219996266	1.317885152	0.880508025	0.73242133	4.446182079	2.297709851	3.452667016	1.543332019	2.915302269	1.387578346	2.313051391	2.141592574	1.881050485	2.514225393	1.323881541	0	2.847509237	0.274240722	2.052833376	2.080872931	1.459589543	2.340839149	1.233142044	1.786629451	3.313030356	2.894582767	0.223616297	0	1.036983306	2.478921529	0	3.531594003	1.298812875	2.480521772	0	3.397971398	1.563243844	2.911387336	2.720500131	2.908933592	2.200246876	1.166230881	1.167670579
1.11.1.21	0.841364691	1.142019395	0.19278484	0.639179073	0	0.159257222	0.854860517	0	0.512721455	0	0.88653097	0	0	0.656990764	0.135988949	0	0.785815102	0.209156234	0	0	0.331755353	0	0.152721608	0	0.138709388	0.371585758	1.439660369	1.558804186	0	0.394790546	1.609449618	2.625480467	0.007170367	0.589781172	0	2.133571663	0.335412279	0.56971625	0.90365661	1.450023773	0	0.108797925	0.003185684	0	1.347232439	1.432161997	0.680018357	0.121749638	0
1.11.1.5	0.403632587	0	0.87790431	0	0.642877429	0.288021018	0	0	0.257793324	0	1.199758661	1.030799704	1.025995919	0	1.40056218	0	1.39356935	0.366540095	0.400752089	0	0.043650118	0.384459724	0.141217803	0.106563142	0.092039861	0	0.383100803	0.456955005	0	0	0	0.767681208	0	0.162548137	0.352876699	0.905162529	0	0	0.041223799	0.209240079	0	0.570913907	0.193178714	0.323016561	0.928965391	0.300937198	0.214697786	0	0
1.11.1.6	1.966354761	1.722305391	1.387138598	0	0.778812225	0.686561075	0.852860407	0	0	0	1.190890333	0.467482654	0.225825729	0	1.403367501	0	0.78752068	0.037260013	0.045464006	0.302636331	0	0	0	0.012727835	1.203921282	0.040525179	0.554730806	0.579171555	0.534293523	0	1.142777898	1.167028005	0.01244442	0.122563872	0	1.31818206	0	0	0	0.315242426	0.305970873	1.0998031	0	0.387156318	1.584103605	0.912652934	0	0.223114196	0.43261003
1.11.1.7	0.060192738	0.64539612	0.024383102	0.177603322	0.165617442	0.16070269	0	0	0.081224659	0.173432593	0.643916912	0.09941797	0	0.064863089	0.110511251	0	0.173314067	0	0.005584357	0.103832585	0	0.041770922	0.064911551	0	0	0	0.03037755	0	0	0	0	0	0	0	0.063141602	0.084276947	0	0	0	0.074222773	0	0.001689171	0.152043326	0.099901943	0.876521676	0.204456994	0	0.194554036	0
1.11.1.9	1.404463918	1.739944674	0	0.263189569	0.360756512	0.239169663	0.404257999	0	0	0.016049165	0.686648781	1.085497596	1.185025522	0	0	0.30775306	0	0.570948792	0.971368322	0.977875165	0.804042106	0.004771386	0.819458296	0.559846896	0.368951952	0	1.281573998	1.4824931	0	0.152157664	1.608859198	0.956356011	0.185749058	0	0	0.870223436	0	0	1.275172999	0.791822923	1.174707455	0	1.064313639	0.797273454	1.633498517	1.648051196	0.96023403	1.027804301	0
1.12.-.-	0	0	0.014185162	0	0.014215651	0	0.008779714	0.022818139	0	0.01683441	0	0.027840404	0.02528221	0	0.004542954	0.010919971	0.005268253	0.010022016	0	0.005361725	0	0.025909889	0	0.014073395	0	0	0.008627713	0	0.0038704	0.004230386	0	0.009720521	0	0.028793198	0	0.025769501	0	0.026247795	0	0	0	0.014892467	0	0.017004293	0.010930665	0.024096465	0.017667102	0.01215673	0.018045433
1.12.1.2	0	0.028434893	0	0.01762657	0	0	0.009181372	0	0.027890107	0.010487994	0.265499723	0.028177061	0.010530535	0.003221307	0.02704647	0.018728419	0	0	0.017168958	0.019176523	0	0	0.004672613	0	0	0	0	0	0.050260948	0.002975094	0	0.030273643	0.006699672	0	0.006314021	0.034485989	0.009060609	0	0	0	0.02988312	0	0.042910319	0	0.320225818	0	0	0.00419915	0.036272631
1.12.2.-	0	0	0	0	0	0	0	0	0	0	0	0	0	0	0	0	0	0	0	0	0	0	0	0	0	0	0	0	0	0	0	0	0	0	0	0	0	0	0	0	0	0	0	0	0	0	0	0	0
1.12.2.1	0	0.053946439	0.021093468	0	0.008992978	0.01150807	0	0.058272292	0	0.046169362	0.094476522	0.079338905	0.052296135	0	0	0.06283921	0	0.303413834	0.317139371	0.347235564	0.281319946	0	0.034865261	0.073180073	0	0.031850753	0.056628549	0.047009101	0	0.038256728	0.010997519	0.053030738	0	0.067172339	0	0.058829117	0	0	0.503315665	0	0.012418945	0	0.019536505	0	0.048814809	0.080845796	0.082951643	0	0.068612361
1.12.5.1	0	0.310259006	0.280721754	0	1.288306383	0	0	0.104075388	0.193290361	0	0.087792107	0.073903027	0	0.276025073	0.180635887	0	3.000456406	0	0.103252989	0	0	0	0	0.274312281	0	0	0	0.263592859	0	0	0.116417036	0	0	0.159519254	0.11117889	0.200658237	0.282841132	0.067420851	0	0.100692837	0.16542015	0.297040901	0.027692913	0.156866797	0.362860439	0.239897566	0	0.088639819	0.078822168
1.12.7.2	0.825789765	0	0	0	0	0.703658082	0	0.349188079	0.737825639	0	0.279890365	0.268145538	0.15263424	0	8.263472344	0	0	0.781045138	0.38301213	1.876630472	0.457670439	0.517082434	0.503274919	0.686765918	0.209241148	0.06968908	0.758605954	0.601619544	0	0	0	0	1.478317013	0	1.239582192	0	0.607982953	0	0.420253956	0	0.497957314	0	0	0	0.534952379	0.735599281	0.58772341	0	0.628131649
1.12.98.1	0.003481065	0	0.00258322	0	0	0.000100747	0	0	0.002482731	0	0.005421061	0.003110689	0	0	0	0.003366171	0.00034452	0	0	0	0.001216901	0	0.000886855	0	0.000637392	0	0	0	0	0.00025132	0.000796245	0	0	0	0.003002699	0.002210267	0	0.002911076	0.00075696	0	0	0	0	0.00324048	0.006943115	0	0	0	0.002871232
1.12.98.2	0	0	0	0	0	0	0	0	0	0	0	0	0	0	0	0	0	0	0	0	0	0	0	0	0	0	0	0	0	0	0	0	0	0	0	0	0	0	0	0	0	0	0	0	0	0	0	0	0
1.12.99.-	0.101426404	0	0	0.098235644	0.090530217	0.007668031	0.026810621	0	0	0.023535822	0.088950263	0.042393511	0	0.056309588	0	0.070823575	0.094905765	0	0.098779123	0.019096716	0	0	0.094731886	0.026862509	0	0	0.087151868	0	0.05122887	0.091191249	0	0	0.058230583	0.086316771	0	0.01067107	0.018963625	0.002553679	0.041017625	0.108469806	0.066729246	0	0.094591098	0.011434832	0	0	0.018411363	0.042828804	0.077915647
1.12.99.6	0.204608276	0.455746835	2.242331694	0	1.181943078	0	0	0.488520235	0	0.37976105	0	0	0.126908645	0	8.126148971	0	0	1.250042829	1.476005358	0	1.830356101	0	0	0	0	0.256722003	1.326224564	2.948258163	1.110667276	0	0	2.702788812	0	0.197904564	0.253939068	3.264249245	0	0	0.858599676	3.101190307	0.155405182	0	0.61598047	0	1.061700368	0	0.562897878	0	0
1.13.-.-	0	0	0	0	0	0.000639919	0.000869127	0	0	0.000714798	0.001012428	0	0.000855258	0.000649547	0	0.000762723	0.000848908	0.000647263	0.000647732	0.000193429	0	0.000656687	0	0.000487071	0.000497425	0	0	0.003491681	0	0.000831301	0	0	0.000842174	0	0	0.005228377	0.00062156	0.000924982	0	0	0	0	0.000950414	0	0	0	0	0	0
1.13.11.-	0	0.012300025	0.034402292	0.01413807	0	0	0.0342675	0	0.017172715	0.014962141	0.003256049	0.004279904	0.036401222	0	0	0	0	0.01091358	0	0.034217662	0.032865577	0.02467464	0	0	0.014560711	0.007296527	0	0.006677684	0.013622852	0.016406584	0.025753716	0	0	0	0	0.009587315	0.028155556	0.030857307	0.002227112	0.022202552	0	0	0.003659537	0	0.0438115	0	0.006972794	0	0
1.13.11.1	0.163667583	0.830138897	0.104739597	0	0.031020334	0.14032889	0.118799905	0	0	0	0.932760156	0.004388934	0	0	0	0	0	0.083150625	0.257266868	0.211048787	0.313961833	0	0	0	0.207665509	0.168048788	0.014937796	0.003078703	0	0.122872566	0	0.277871583	0.016805097	0.328983744	0	0	0	0.121343608	0.107018831	0	0	0	0.049566407	0	1.204095313	0.506941558	0	0	0.241260196
1.13.11.11	0.578827573	0	0	0.001624575	0.16937105	0	0.184823661	0	0	0	0.994308181	0	0.10930719	0	0.048994826	0.117865125	0	0.17769076	0.206965994	0.152574956	0	0	0.21733167	0	0.086526455	0.064191797	0.294678993	0.174075081	0	0.090518193	0	0.042372779	0	0	0	0.208332081	0	0	0.16129353	0	0.189051848	0	0.201376965	0.184352268	0.583331949	0	0.210384015	0.003744357	0.062708083
1.13.11.15	0.019408028	0	0	0.010264217	0	0.081736418	0.101564854	0.009552071	0	0	0.489167453	0	0.126171463	0.025558612	0	0	0.005535057	0.061416732	0.007995234	0.062608262	0.188415993	0	0.017358954	0	0.029697771	0.145222056	0.087477873	0.530007215	0	0.147694217	0	0.19401814	0	0.189164535	0.096516301	0.308283107	0	0.085398934	0	0.408018914	0.103126132	0	0	0.171810962	0.348653056	0.754630724	0	0.07827499	0.009759655
1.13.11.16	0.260791139	0.107191152	0.105880266	0	0	0	0.006473176	0	0.111837294	0	0.210187342	0.095525645	0.08176819	0.075077222	0	0.01983245	0	0	0.084155229	0.018862673	0	0.08763401	0	0	0.015832893	0.051889213	0.163894785	0.453660647	0.044011121	0.115349884	0	0.695605768	0	0	0.003495222	0.195157871	0.133780954	0	0	0.472407907	0.093428153	0.196696834	0	0.088346099	0.073401735	0.898041036	0.014310368	0.070193138	0.147605043
1.13.11.2	0.446285929	0.114842009	0	0.04299079	0	0.052039337	0	0.048214239	0.078189808	0	0.421214047	0	0	0	0	0.000957805	0	0	0	0.040670613	0	0	0.000344565	0.039987366	0	0	0	0.086709649	0.104990421	0.076983837	0.025911457	0.115217024	0	0	0.089744232	0	0.082132625	0	0	0	0.042453527	0	0.098693206	0	0.325717766	0.242278054	0.030093943	0.057570426	0.125581455
1.13.11.20	0	0	0	0	0	0	0	0	0	0	0	0	0	0	0	0	0	0	0	0	0	0	0	0	0	0	0	0	0	0	0	0	0	0	0	0	0	0	0	0	0	0	0	0	0	0	0	0	0
1.13.11.24	0	0.0010075	0	0	0	0	0.000334918	0	0.001275424	0.00023559	0.000717251	0	0	0	0.00144353	0	0.000451613	0	0.001356233	0.001237851	0	0.000328714	0.001658177	0.001725887	0.00094814	0.000617327	0.000440049	0	0.000888417	3.19896E-05	0	0.00071813	0	0	0	0	0.000703081	0	0.001159746	0	0.001425346	0	0	0	0	0.000166147	0.001242481	0.000334825	0.001470367
1.13.11.27	0.807365127	0.36874668	0	0	0	0.163023346	0	0.025462232	0	0.032729902	1.611369098	0.382255569	0	0.145372405	0.477166113	0	0.463367497	0.224294761	0	0	0.09613386	0	0.050997235	0	0.265474689	0	0.298960336	0.575135997	0.435851226	0	1.314374243	0.465191825	0	0	0.285059511	0	0.176774988	0.406635063	0	0.213320244	0.204477517	0	0	0	1.980070397	0.382110717	0.567413172	0.093367282	0
1.13.11.3	0	1.563929273	0.378801187	0	0	0	0.003789766	0	0.099659154	0	1.143150267	0.450873573	0.157728645	0	0.430676698	0.445796624	7.76725E-05	0.200759866	0.507467362	0	0.488779182	0.211124852	0.013509007	0	0.714808599	0.334267896	0	0.459364135	0.262873479	0.274624038	0.146178184	0	0.259574794	0	0	0	0	0	0	0	0	0.397259322	0.014393075	0.138489162	0.812419412	1.692486879	0.570353848	0.169802062	0.396789148
1.13.11.33	0.010417392	0	0.008425979	0	0	0	0.018968842	0	0.007660067	0	0.019592888	0.020714012	0	0	0.018312446	0	0	0	0.001884902	0.013705956	0.01142354	0	0	0.019343887	0	0.01410584	0	0	0.022685299	0.020470306	0	0	0	0.002274499	0	0	0	0	0.022677089	0	0.01086947	0	0	0	0.026222637	0	0.006912028	0.007464605	0.008578348
1.13.11.34	0	0	0	0	0	0	0	0	0	0	0	0	0	0	0	0	0	0	0	0	0	0	0	0	0	0	0	0	0	0	0	0	0	0	0	0	0	0	0	0	0	0	0	0	0	0	0	0	0
1.13.11.37	0	0	0	0	0	0	0.038120129	0.045356492	0	0	0.136500864	0.046924081	0	0.028726871	0.04570061	0	0.047699338	0.039492333	0.001680529	0.010794274	0.056398773	0.023776154	0	0.029965168	0.021309489	0.020099585	0	0.004659306	0.007557975	0	0.005037571	0	0	0.033430691	0.02878767	0.000227863	0.020921467	0	0.012159891	0	0	0.025275038	0.042319129	0	0.101615015	0.030315617	0.07027122	0.030750024	0.044639865
1.13.11.38	0	0	0	0	0	0	0	0	0	0	0	0	0	0	0	0	0	0	0	0	0	0	0	0	0	0	0	0	0	0	0	0	0	0	0	0	0	0	0	0	0	0	0	0	0	0	0	0	0
1.13.11.39	0.262856777	0	0	0	0.023834942	0.2537996	0.196602698	0	0	0.183065646	0	0.202801888	0	0	0.973649769	0.05902118	0	0.167369183	0.14157304	0	0.220045503	0.229111664	0	0.230780507	0	0.113957148	0.254523687	0.172212985	0	0.193468637	0	0.205721731	0.143292185	0.169963352	0	0.018447373	0	0.19142106	0.027159716	0.048764199	0	0.041370828	0	0	0.196387907	0	0	0.217852496	0.140208359
1.13.11.4	0.171267177	0.089920216	0.129968044	0	0.051921916	0.046704081	0.056281136	0	0.658715777	0	0.430729343	0.123436364	0.130089499	0.124163236	0.146143766	0	0.027419018	0.158390408	0	0.186119343	0.182804576	0	0	0	0.245605126	0.046256258	0.121683209	0.143154644	0.16295994	0.082147705	0	0.180350258	0.161731647	0	0	0.300305195	0	0.014119601	0	0.094761128	0	0	0.361799646	0	0.289520729	0	0.156572174	0.068271689	0.019928825
1.13.11.41	0.030848714	0	0.010462331	0	0.027391262	0.043769724	0.062329848	0.048790517	0	0.003090288	0.262341825	0	0.050995987	0	0.033750605	0	0	0	0	0.020144489	0	0.062522768	0.020050123	0	0	0	0.003475435	0.052950323	0.005285543	0.032765931	0	0	0.049254769	0.032958672	0	0	0	0.00238823	0.059516748	0.060346112	0.055110985	0	0	0	0.298132476	0	0.031958053	0.073100368	0.045304119
1.13.11.5	0	0.151806171	0.166917386	0.030001721	0	0	0	0	0.194190235	0	0.50966759	0	0	0.063518618	0.050744739	0.103706235	0.220172145	0	0.066453986	0	0.135948219	0.224454174	0	0.048033111	0.173654447	0.132938548	0.187437463	0	0.038842308	0	0.138249001	0	0	0	0.07723037	0	0	0	0	0	0	0	0	0.132877156	0.540960411	0.044550918	0.370791203	0.291463469	0.208719787
1.13.11.52	0.005329977	0	0	0	0	0	0	0	0.025875064	0	0.013892094	0.015946127	0	0.018304435	0.003955412	0.013142296	0	0	0	0	0	0.026123394	0.006880684	0	0	0	0.227040572	0.023716424	0	2.29632E-05	0.020850207	0	0	0	0.011956367	0	0.006043593	0.008006369	0.009597403	0.007104392	0.003380423	0	0	0.011824241	0	0.014783545	0.017580703	0	0
1.13.11.53	0.214420054	0.098072993	0	0.435429607	0.412510463	0	0	0	0.456275959	0.480635803	0.429804332	0.421636369	0	0	0.311243899	0.078930947	0	0	0.044670235	0.25855051	0.486994229	0.389486324	0	0	0	0	0	0.304415464	0.226785862	0	2.035794532	0.426791892	0.33022481	0.024214036	0	0.24538796	0.216621212	0	0.263623616	0.269803408	0.127164353	0	0	0	0	1.426042113	0	0.435129278	0.213311335
1.13.11.56	0	0	0.000361168	0.001408326	0.000990082	0.001048961	1.02554E-06	0.001012906	0	0	0.010043716	0.001139428	0	0	0.000502989	0	6.28969E-05	0.000837198	0.001566005	0	0.000344497	0.000888189	0	0	0.001453188	0	0.000576657	0	0	0.000778192	0	0	0	0.001159384	0.001493241	0.001185418	0	0	0.000103489	0	0.000790352	0.000902023	0	0.000787758	0.007746776	0	0.001208769	0.00102094	0.001426497
1.13.11.6	0.070531973	0	0	0.059083368	0	0	0	0.003604774	0	0	0.075884581	0.081060307	0.07051352	0	0.017265641	0	0.045187527	0.033696588	0.052750136	0	0.071762124	0.018159791	0	0	0.054902499	0.026478494	0.057337599	0.059045472	0.033361866	0.028713275	0.024813079	0	0	0.032293508	0	0	0.071223647	0	0	0.080077845	0	0.070671474	0.084760988	0	0.029245231	0.001457985	0.073544397	0.004929997	0.074776321
1.13.11.8	0.087605169	0.034750991	0.053336416	0.078177623	0.171141316	0.166528055	0	0	0	0	0.495303447	0	0.139731197	0.163277493	0.166475323	0	0	0	0	0.173957467	0	0	0	0.07034072	0.121706839	0.143791964	0	0.277458817	0.093163516	0.178049645	0.390379036	0.203275155	0.137430751	0	0.096497398	0.042686269	0.160410539	0	0	0.24260556	0.136934499	0	0	0	0.712641077	1.460577805	0.207676604	0.189109336	0
1.13.12.-	0.262361702	0.121522217	0	0	0	0.117148564	0	0	0.033957746	0	0.533719494	0.008726608	0	0.009278331	0.062929865	0	0	0	0	0	0	0	0.040739662	0	0.145391519	0	0.128188706	0	0.550187005	0	0.612473197	0.078883152	0	0.038054008	0	0.107719612	0.031914516	0	0.185753404	0.11510377	0.067802197	0.085411505	0	0.099447923	0.489640955	0	0.141248329	0.30564715	0.201027796
1.13.12.16	1.88619922	1.94525738	0.692545551	0.354421762	0.244651021	0	0.453235759	0.267160263	0.050933748	0	3.422848301	0	0	0	0	0.30935418	0.695994067	0	0	0	0.689813345	0.379983338	0.663789257	0.650843366	0.483068818	0.416701213	0	0	0	0	0	0	0	0.692069131	0.683701864	0	0	0.27132796	0	0.581951289	0.053061452	0	0	0.671984263	2.915561801	0.707022351	0.703972021	0	0
1.13.12.3	0.007738392	0	0.079182786	0.026571036	0	0.010613744	0	0	0.03251929	0.042318975	0.027835041	0.070018475	0	0	0	0	0	0	0	0.049676056	0.066214874	0.036469288	0.078854654	0.021512644	0.006894902	0.053061549	0	0.051064341	0	0	0	0	0.048614671	0	0	0.062244668	0	0	0.004868501	0	0.015475052	0	0.043544547	0	0.10876735	0	0.147604504	0.138886537	0.027342624
1.13.12.4	0.019069182	0	0.004502216	0.01220215	0	0	0	0.004893527	0	0.019056208	0.017047654	0	0.032682786	0.000672159	0	0	0.01707828	0.011344446	0.008148938	0	0.000961719	0	0.000388681	0.013578259	0	0.03456892	0	0	0.025257187	0	0	0.024960407	0	0.026745932	0.027646561	0.045351868	0.014657245	0	0	0	0	0	0.01053013	0	0.000627043	0.012526464	0.002897074	0.02420512	0.043452453
1.13.12.7	0	0	0	0	0	0	0	0	0	0	0	0	0	0	0	0	0	0	0	0	0	0	0	0	0	0	0	0	0	0	0	0	0	0	0	0	0	0	0	0	0	0	0	0	0	0	0	0	0
1.13.99.1	0	0	0	0	0	0	0	0	0	0	0	0	0	0	0	0	0	0	0	0	0	0	0	0	0	0	0	0	0	0	0	0	0	0	0	0	0	0	0	0	0	0	0	0	0	0	0	0	0
1.14.-.-	0.092914355	0.816289807	0.267628667	0	0.888232151	0.888410398	0.885441636	0	0	0.377586888	1.405908129	0.29466818	0.338128619	0	0	0	0	0.542562449	0.422705682	0.932131092	0	0	0	0.619156226	0.511305369	0.449866534	0.728314904	0.470577334	0	0.146271202	0.539345445	0	0	0.35451681	0.355141541	0	0.137771218	0.34485932	0	0.022913462	1.746202323	0.291532376	0	0	2.214533078	0	0.188649575	1.473688976	0
1.14.1.-	0.12531822	0.239779309	0.005621595	0	0.129458923	0	0	0.078365526	0.084846036	0.034493689	0	0.033669966	0	0	0.109244513	0	0	0	0.175836335	0.144268907	0.042042967	0.171690863	0.055480895	0	0.16093096	0	0	0.485575591	0.000487923	0	0	0.528365697	0.114084317	0.166539967	0	0.405529723	0.177530434	0.097223807	0.14391684	0	0	0	0	0	0.25361122	0.71002424	0	0	0
1.14.11.-	1.781716504	1.671657573	0	0	0	0	0.09577262	0.175102427	0	0	1.609724983	0	0.314398315	0.452982373	0	0	0	0.428526057	0.742263387	0.713706708	0	0	0	0.610738292	0.857093608	0	1.063432423	1.307220689	0	0	2.401997234	1.990534965	0	0.368943377	0	0.886009876	0	0.310159067	0.80840529	0.361806819	0.172324173	0	0.480946867	0	2.088753162	2.013067642	0.448374779	0	0
1.14.11.1	0	0.010333252	0	0.08770659	0.059752087	0.015036797	0	0	0.049111374	0.067852913	0.419374349	0	0	0	0	0	0	0	0	0.06119638	0.060480498	0.045939395	0.050979286	0.048161451	0.007457006	0.098661791	0	0.053031178	0.006594203	0.040728371	0.40120113	0	0.003510074	0.038477712	0	0.095435403	0.011349662	0	0.079341608	0.072093973	0	0.059343631	0.089141388	0.062545594	0.467382122	0	0.066082346	0.064135581	0.088798011
1.14.11.16	0	0	0	0.0031623	0	0.233259491	0	0.22027668	0.061448176	0.005801005	1.089372954	0	0	0.121813433	0.151192198	0	0.122485939	0	0	0	0.059983692	0.03773937	0	0.147764232	0.071533615	0.190276138	0.176325833	0.04570253	0	0.137543731	0.152867987	0.25869522	0.008010281	0	0	0	0.180335712	0	0	0.054841847	0	0.18864287	0.137748687	0.152953058	0.856678811	0.483925804	0.213838425	0.107523819	0.288293151
1.14.11.17	0	1.882850275	0	0	0	0.334760349	0	0	0	0.478083012	2.262703331	0	0	0	0	0	0	0.674112175	0.512868885	0.438517491	0	0.28632387	0.412865915	0	0	0	0.494891622	0.945735719	0.350215375	0	2.051462171	0.642518145	0.252273862	0	0	0.982047235	0.668310206	0	0	0.080899357	0.274605235	0	0	0	2.279676564	1.333012777	0.832799063	0.071422532	0
1.14.11.18	0	0	0	0.034066001	0.012286455	0	0	0	0.062478823	0.066246001	0.746044096	0	0.020666102	0	0.039078135	0.009633896	0	0.12849133	0.104746712	0	0	0	0	0.139508815	0.121281182	0	0	0.037203082	0	0.077421736	0.066252498	0	0.109985896	0.117761542	0.145815428	0	0.043863754	0.02138734	0	0	0.098585799	0	0	0	0.754188309	0	0.004492064	0.038132927	0
1.14.11.2	0.711622256	0.037354956	0	0	0.095282332	0	0	0.064816302	0	0.036668994	0.299876803	0.011864032	0.045124566	0	0.026526518	0	0	0.021687766	0	0	0.139831129	0	0.118821337	0.022765185	0.143708146	0.035984558	0.008944418	0.065123433	0.064737591	0.05023568	0.066118765	0.019010493	0.053350208	0.1276745	0	0.107639296	0	0.110383333	0	0	0	0	0.036751829	0	0.328575831	0.047018635	0.092883859	0.075361307	0
1.14.11.21	0	0.01443647	0.011229266	0.010548394	0.005787857	0	0.010946941	0.016805554	0	0.010827428	0.010465999	0	0.015532642	0.000688013	0.005334047	0	0.006386609	0.008533389	0	0	0	0.014473957	0.012471043	0.000633524	0	0.009287356	0	0.006555706	0.000447815	0.01541642	0.126270299	0	0.011690355	0.013207106	0.010560132	0.004946376	0.006139282	0.013593751	0.016201361	0.01591848	0	0.001566091	0.008503421	0.011258786	0.011747149	0	0	0.016807443	0.01478292
1.14.11.9	0	0	0	0	0	0	0	0	0	0	0	0	0	0	0	0	0	0	0	0	0	0	0	0	0	0	0	0	0	0	0	0	0	0	0	0	0	0	0	0	0	0	0	0	0	0	0	0	0
1.14.12.-	0	0	0.077674222	0	0.098345965	0	0.212384588	0.11500669	0	0.213709354	0.421663014	0.118118615	0.01336963	0.05972876	0.096696779	0	0.22880006	0.176138911	0.106340782	0.184529843	0	0.180841077	0.207664088	0	0.015605323	0.058105296	0	0.177411793	0	0	0.18005554	0.195252303	0	0	0	0.241390992	0	0.032739331	0	0	0.159782579	0.140441823	0.158666955	0	0.403184962	0	0	0	0.001507601
1.14.12.1	0.103755583	1.347652817	0.074852723	0.036885227	0.157456047	0.09403897	0	0.000833968	0	0	0.232725183	0.140908948	0	0	0	0.124475909	0	0.083540593	0.088132115	0	0.052674279	0.050289696	0.023496633	0	0.054522692	0	0	0.155335762	0	0.105554242	0.070796476	0	0.17693662	0	0.089825492	0	0.104401892	0	0	0	0	0	0	0.117357128	0	0	0.171805562	0.064715067	0.043639929
1.14.12.10	0	1.537406499	0.090831453	0	0.156495344	0.236498798	0	0	0	0.053164326	1.085361724	0.034103023	0.017745567	0	0	0	0	0.042409172	0.287280286	0.241603851	0	0.169751092	0.165485926	0.012167335	0.453319047	0	0.100813031	0.045950029	0.22825573	0	0.341262498	0	0	0.2612671	0.352903118	0.232603112	0	0	0	0	0	0.009494355	0	0.183590255	0.919900798	2.075937599	0	0	0
1.14.12.12	0.420202422	0.007674978	0	0.018755913	0.040304521	0	0	0	0.0088329	0	0.030307793	0.004829651	0	0.005890353	0	0.025102957	0	0.028551327	0.00140099	0.013802879	0.011687929	0	0.011123962	0.039716692	0.030325764	0	0	0.03321552	0	0	0	0.0142956	0.023927978	0	0.015535988	0	0	0.021687163	0	0.022419711	0	0	0.033685714	0.038129446	0	0	0.022351565	0.004761574	0
1.14.12.13	0.045058328	0	0	0.07482158	0.099014743	0	0	0.006276695	0.14021592	0	0.371747017	0	0	0	0.039162015	0.023281575	0	0.153157426	0	0.123931557	0.091930384	0.188575887	0	0	0.000421668	0	0	0.148570592	0.025617827	0	0.033211904	0.081801824	0	0.030713127	0	0	0	0	0	0.143182295	0	0	0.118303677	0	0.242020974	0.225270635	0	0	0
1.14.12.17	0.269910451	0.748610731	0.182399503	0.316715258	0	0.304081153	0	0.278416798	0	0	1.135511516	0.046403693	0	0.233505812	0.008495839	0	0.001759492	0.516246734	0.334503269	0.385317725	0.043464878	0	0	0	0.250571952	0	0.345113439	1.16313221	0.100725797	0	0.056566263	1.118707387	0	0.294441357	0	0.898211606	0.282048137	0.061313506	0.195902149	0.302833298	0.28531407	0	0.131761231	0.068909282	0.817168131	0.862569439	0.307761437	0.292124345	0
1.14.12.18	0.276234277	0.099452207	0	0.019662562	0.144706204	0.085138426	0.022027326	0	0	0.039180631	0.263753382	0.115148002	0.128911962	0.136908821	0.115413128	0	0	0.133590377	0	0	0	0	0	0.016343246	0	0.069346292	0.010465577	0	0.021124797	0.081321311	0.143112251	0	0.017764779	0	0.038739905	0	0.03719901	0	0.121188297	0.122942496	0.00148444	0	0	0	0.133457717	0.095192241	0.13793351	0.111358578	0
1.14.12.19	1.447852559	0.168281634	0	0.293142982	0	0.074459002	0.208050766	0.336948849	0	0	1.619392179	0.247894908	0.255637401	0.370365404	0.373819035	0.283747343	0	0.124903095	0.412120979	0	0	0	0.413740861	0	0	0.269539202	0.238527449	1.01507647	0	0	0	1.734688217	0	0	0	0.364398326	0	0	0	1.327042593	0.129392195	0.491120512	0.03271968	0	1.497718198	0.054765613	0.072013379	0	0
1.14.12.3	0.056335112	0.062234713	0.039353801	0.061882879	0	0.060580732	0	0	0	0	0.097862323	0.062124595	0.001955002	0.041728676	0.067782354	0	0.072460503	0	0.04933202	0.032976399	0	0	0	0	0.072688115	0.03553937	0.045058344	0.022114287	0.042551646	0	0.054132124	0.009682604	0.035760964	0	0.069488363	0	0	0.033764999	0	0	0	0	0	0.059669583	0.035044189	0	0	0	0
1.14.12.7	0	0.050262949	0	0.023120316	0	0.055480609	0.057743311	0.045320042	0	0	0.37477751	0.019414123	0.035209199	0	0	0.024663522	0	0.047855059	0	0	0.02034623	0	0.038149385	0	0.047604458	0.013215971	0	0	0.037301417	0.021428454	0	0.004834872	0	0	0	0.050067577	0.04620414	0.01313653	0	0	0.054938355	0	0	0.049644569	0.267147086	0.01072009	0.080756703	0.078755528	0
1.14.13.-	3.822413272	6.286508913	2.639323345	0.359849028	0.26675393	0	0	0	0.983852389	0	3.572362986	0	0.00182732	0	0	0.247662375	0.725579894	0.936067956	0.964050349	0	0	0	1.216107835	0.011594374	1.255878819	0.210613599	1.786982983	0.773391479	1.63754589	0.677640278	1.876233003	2.282048813	0	0	0	1.029824448	0	1.11947233	0.764822124	0.437891498	0.442279728	0	1.077479829	0.821252541	2.630631781	3.367937832	1.738062566	0	0.984681954
1.14.13.1	0.824739685	0.204549362	0.034538821	0	0.247688235	0	0.217882396	0	0	0	1.023789031	0	0.118029831	0.113146177	0.234816144	0	0	0	0.1048748	0	0	0	0.009954576	0	0.148806287	0.042319763	0	0.272797456	0.099855238	0.077265922	0.522962468	0.252488016	0.173669203	0	0.074936848	0.44590704	0.139186872	0.092490138	0	0.108515944	0.030462828	0	0	0	1.084619019	0.427148898	0.089073459	0.067504372	0
1.14.13.100	0	0	0	0	0	0	0	0	0	0	0	0	0	0	0	0	0	0	0	0	0	0	0	0	0	0	0	0	0	0	0	0	0	0	0	0	0	0	0	0	0	0	0	0	0	0	0	0	0
1.14.13.106	0	0	0	0.026256314	0.040111679	0.022006396	0.023218935	0	0	0	0	0.017442108	0.036838204	0.021754656	0.034232378	0.035529052	0.047153108	0	0	0	0.009132585	0	0.018570791	0.035124812	0.036300554	0	0.001358753	0	0.041762248	0	0	0.012728414	0.000934296	0.048772887	0.020291106	0.002645498	0.019402169	0	0	0	0	0.005504498	0	0.02852803	0.01638017	0	0.035374844	0.00693886	0
1.14.13.12	0	6.11507E-05	0.001550151	0	0	0.000787743	0	0	0	0	0.007046986	0.001531747	0	0.001179165	0.000577104	0.001493314	0.000215161	0	0	0	0	0.00068935	0.000336674	0	0	6.51269E-05	0.000470611	0	0.001567563	0.000713258	0	0.000461662	0.000699701	0.001237013	0	0.001320058	0.000587325	0	0.00138342	1.3633E-05	0.001256186	0.001511148	0.00081049	0.000286724	0.009876133	0.001490745	0	0.000866844	0.001357432
1.14.13.127	0	0.434335173	0.275786764	0.336328588	0	0	0.281349367	0.094271438	0.226346723	0	1.614681715	0.266470023	0	0	0.345541937	0	0.349154191	0	0.226552827	0.09331052	0	0.174496044	0	0.032341734	0	0.135570983	0	0.508456902	0	0.021765272	0	1.103822784	0.227745037	0.006299472	0	0.645325794	0	0.00772844	0.167430667	0.674401743	0.153069093	0.450500632	0.131770778	0	1.624232216	0.61320485	0	0	0.128673625
1.14.13.132	0	0	0	0	0	0	0	0	0	0	0	0	0	0	0	0	0	0	0	0	0	0	0	0	0	0	0	0	0	0	0	0	0	0	0	0	0	0	0	0	0	0	0	0	0	0	0	0	0
1.14.13.149	0.262667945	0.988803224	0.357419221	0.226411854	0	0.15359724	0	0	0	0.020772059	1.136461034	0	0	0	0.382967477	0.226283509	0	0	0	0	0.388836351	0	0	0.240919908	0	0	0.712260872	0.48182276	0	0	0.011607817	0.287013121	0.207359766	0.176264819	0.430396962	0.66844731	0.178693171	0.080677011	0	0.332437899	0.255486795	0.560130935	0.132101734	0.436086904	1.946161087	1.626991538	0.568936641	0.049771016	0.141948027
1.14.13.151	0.003498332	0.03695929	0.01604047	0.04314029	0.036471399	0	0	0	0	0.0437491	0.050934597	0	0.0356834	0	0	0.036253898	0	0.002171358	0	0	0	0.029556936	0	0	0	0	0.235071674	0	0.022576115	0.019497986	0.021782657	0	0.021915735	0.049262001	0	0.015698495	0	0	0	0	0.034274487	0.027327251	0.038753279	0.001517985	0	0.003343216	0.033995066	0.056343307	0.067655933
1.14.13.154	0	0	0	0	0	0	0	0	0	0	0	0	0	0	0	0	0	0	0	0	0	0	0	0	0	0	0	0	0	0	0	0	0	0	0	0	0	0	0	0	0	0	0	0	0	0	0	0	0
1.14.13.2	0.00696902	0.934107579	0	0.212345527	0.155471015	0	0	0	0.196196662	0.217423623	0.642158501	0.102301229	0.005840783	0	0	0.196716281	0.198637674	0.170418016	0	0	0	0.134744249	0	0.204332651	0.329674428	0.042480088	0	0.292728141	0.057098128	0.133890182	0.224847795	0.069912466	0	0	0	0	0	0	0	0	0.175332726	0	0	0	0.751357396	0.859828029	0.08305795	0.36460464	0.147561386
1.14.13.20	0.098681424	0	0.006049591	0.134697389	0.093083338	0.173301046	0.010900074	0.051392767	0.166571781	0	0.018460352	0	0.111169994	0.008905625	0.00248066	0	0	0.116083757	0	0.020314765	0	0	0.166996033	0.182443954	0.167983934	0	0	0.018385705	0	0	0.133900817	0	0	0	0.030450488	0.178309367	0.182218839	0.180775977	0	0.158580105	0	0	0.13031001	0	0.091622711	0	0	0.119711707	0.123408633
1.14.13.22	0.054561311	0.641531195	0.021601959	0.122861626	0	0.061458922	0.14913958	0	0.162028955	0	0.378787762	0	0	0.109185511	0	0.033519276	0	0.123763952	0	0.126249979	0	0.157022003	0	0	0.163550224	0.005293423	0.337580649	0.140293727	0	0.069483979	0	0	0	0.10640416	0.110672577	0.128383464	0.010138627	0.123736721	0	0	0.026891907	0	0	0.093031261	0.613744307	0.152141289	0.168792455	0	0
1.14.13.39	0.091774005	0.02476113	0.010467035	0.068718448	0	0.077676156	0.100258869	0.103239398	0	0.089452806	0	0.038224047	0	0	0	0.092869428	0	0	0.018569103	0.003522658	0	0	0	0.007293089	0.022523059	0.005702354	0.026401733	0	0	0.082577455	0.042647729	0.084214922	0.091898841	0.022575439	0	0	0.105485192	0.018785234	0.055869252	0	0.027636474	0.092913941	0	0.055866568	0.106553282	0.022487472	0.023012273	0	0.014724142
1.14.13.40	0.146253618	0	0.076252262	0	0	0	0.071558668	0	0.001536702	0	0.204454484	0	0.048202693	0	0.042032929	0	0	0.056857093	0	0.017986599	0	0.063319049	0.016462374	0.007915843	0	0	0	0	0	0	0	0	0	0.054566239	0	0	0.002119289	0	0.084174972	0	0.080368588	0	0.059726282	0	0.290135213	0.064395181	0.085360073	0.063470541	0.073233297
1.14.13.50	0	0	0.042750876	0.007155973	0.031627572	0.013199326	0	0	0	0.037040843	0.114931662	0.058170081	0.032868689	0	0	0	0	0.044787265	0	0	0	0	0	0	0	0	0.020839182	0.039682242	0.023687337	0.058805879	0	0.062555011	0	0.028502495	0	0.052376456	0.027988864	0	0	0	0	0	0	0.037488387	0.084815883	0.020935839	0	0.052421027	0.081310651
1.14.13.59	0.52785857	0.501969972	0	0.273193621	0.171875834	0	0.079135764	0	0	0	0.047414539	0.039161862	0	0.149536831	0	0	0.088537288	0.284236509	0	0	0.006527415	0.13552201	0	0.181125122	0	0.116980186	0.366407242	0.613659116	0	0	0.826591725	0.347720447	0	0.201216967	0	0.35395112	0	0.237670287	0.082244762	0.354387851	0.198547094	0.237994208	0	0	0.162168254	0.564529597	0.023817904	0.363557894	0
1.14.13.7	0.133523968	1.048204665	0	0.425078231	0.036258222	0	0.292178185	0	0	0	0.413379721	0	0	0	0.133848735	0	0	0.016862752	0.099199647	0	0.165829446	0	0	0.027303168	0.262726208	0.163622889	0	0.15489305	0.012180186	0.076918677	0.061834825	0.020326025	0.169349793	0	0.082350891	0	0.079836966	0	0	0	0.035802514	0.00168792	0	0.152792812	0.510666105	0	0.019126178	0	0.077117224
1.14.13.70	0	0.007966421	0	0.017962088	0	0	0	0.012088352	0.006287255	0	0.026354819	0.015967914	0	0	0	0	0.005304992	0	0.018945636	0	0.013011341	0	0.004200966	0	0.032593472	0	0	0.010357927	0.015106508	0	0.033088093	0.019904228	0.03210197	0	0	0.040350255	0	0	0.032575954	0.024474824	0.023044775	0	0.01305174	0.016189407	0.049719292	0.000821082	0.003062584	0	0
1.14.13.8	0.060600717	0	0	0	0	0	0.048779313	0.031388647	0.030467805	0.014177559	0.376803997	0	0.030596443	0.041720909	0	0.02577182	0.082103267	0.029779807	0.041890283	0	0.059126791	0.032356691	0.027611339	0	0.188947231	0.046000114	0.018242454	0.087958686	0	0	0.071416356	0.032023664	0	0.035781876	0	0.026381111	0	0	0	0	0	0.005545655	0	0.028000979	0.359049269	0.048313461	0.050708002	0.038272896	0.011472685
1.14.13.81	0.019523677	0	0	0	0	0	0	0.058587201	0	1.053460198	0.107913463	0.074718464	0.135232828	0	0.111028955	0	0	0.016605662	0	0.065703875	0	0.10747772	0	0	0	0	0.067946687	0.002299535	0	0	0	0.048328673	0	0	0	0	0.056390292	0	0	0	0	0	0.084366741	0	0.007025468	0.048304562	0.032467709	0.1648348	0
1.14.13.82	0.987489265	1.667230786	0.090048196	1.067652206	0	0	0	0	0	0	0.859735515	0	0.220278213	0.423576939	0.508916457	0	0	0	0	0	0.037274165	0	0	0.754918374	0	0.825511212	0.175261501	0.89978596	0	0	2.507927096	0	0.208965149	0.893545751	0	0.028793406	0	0.184261177	0.44241811	0.945496958	0	0.316075657	0	0	2.248627189	2.566260446	0	0.33506355	0.589544406
1.14.13.83	0.013067053	0.077323838	0	0	0.102486069	0.142006111	0.109839027	0.076161443	0.052739774	0	0.257216277	0	0.129818589	0.084412012	0	0	0.016747754	0	0	0	0	0	0.115724056	0	0.6204744	0	0.100864112	0.072368857	0	0.035201171	0	0.046268677	0	0	0	0	0	0.135148139	0.100386541	0.002536771	0.051526048	0	0	0.069584268	0.470789682	0.241884882	0	0.025911049	0.035765811
1.14.13.84	0	0	0	0	0	0.02601034	0.034146531	0	0	0	0.023572748	0	0.001591744	0.013650612	0.000864488	0.036603732	0	0.029024092	0.025090413	0.005206511	0	0	0.028746623	0.013203413	0	0	0.031215232	0	0.030790539	0	0	0	0.02597033	0	0.02612139	0	0	0	0	0.007969684	0	0	0	0	0.050725752	0.003594216	0.036058124	0	0
1.14.13.9	0	0	0	0	0.075303951	0.017980988	0	0	0.055330665	0	0	0.052296176	0.023375287	0.058608811	0.041563204	0.009054108	0.005582707	0	0.074311654	0	0.03911811	0	0	0.037154956	0.044150416	0	0	0	0.043654295	0.041547494	0.057309787	0.024186814	0	0	0	0	0.057137392	0	0	0.034082477	0.058643299	0	0	0.008084975	0	0	0	0	0.021736624
1.14.14.-	0.045061018	0	0.054587516	0	0.017000182	0.091115648	0	0.078930187	0	0.08071751	0.175776096	0	0.02085526	0	0	0	0.009439817	0.103655628	0.088328592	0	0.070489268	0	0.001619651	0.019607403	0	0.031041752	0.096194202	0	0	0.013826485	0	0.075550642	0.094850912	0.000188506	0.086125906	0	0	0.105056715	0	0	0	0	0	0.068311111	0.230503074	0	0.042239615	0.148840977	0
1.14.14.1	0.103121151	0.123542492	0.154450848	0	0.01762522	0	0.110940232	0	0.168048026	0.007141126	0.289788785	0.001429525	0.182757975	0.130153483	0	0	0	0	0.13179501	0	0	0	0	0	0.089710285	0	0.017161288	0.155203588	0.099638695	0	0	0	0.021131053	0.176413968	0.026434686	0	0.079272827	0.0442004	0.096148056	0	0.058314223	0	0	0.01378059	0.353851427	0	0.041216058	0	0
1.14.14.3	1.145886778	0.183484395	0.301706052	0.985212631	0.274711065	0.281033175	0	0	0	0	0.877351707	0	0.141891288	0.344668765	0.086067853	0.133178265	0	0.146033791	0.385571296	0.181958743	0.165402366	0	0	0.124955314	1.41044694	0	0.261180037	0	0.307995243	0	0.050370806	0	0.348202739	0	0.082747473	0.385511305	0.057478513	0	0.276744769	0.334709124	0	0.310890858	0	1.056705177	1.038416042	0.083538425	0.166229749	0.353289316	0.405322146
1.14.14.5	0.52803642	2.718999928	0.219209024	0.771487125	0.593009491	0	0	0	0	0	1.385815699	0.692566592	0.254986213	0	0.055758861	0.132709466	0.154664664	0.68702449	0	0	0	0.0012656	0.133803151	0.350656986	0.14326002	0.558625814	0.436269148	0.218611747	0	0	2.40049416	0.778378521	0	0.762998426	0	0.163659124	0	0	0.850066139	0	0	0	0.27828075	0.26535931	1.542067146	2.761279427	0	0.223407872	0.548479983
1.14.14.7	0.024221994	0.060733405	0.009194953	0	0.047702392	0.030836964	0	0.008537004	0	0	0.083715364	0.040438187	0	0	0	0	0	0	0.008961794	0.049758378	0	0	0.013699609	0	0.017066696	0.052234962	0.024212922	0	0.048692615	0.008061583	0.056410908	0.018938541	0.036999614	0	0.057646805	0	0	0	0.049093683	0	0	0.04032303	0.043527448	0.056894461	0.061592323	0	0	0	0.034768017
1.14.14.9	0	1.074870786	0.462071091	0.151346864	0	0.2184281	0.117659009	1.280649953	0.631185701	0.100832754	1.42513102	0	0	0.4583649	0	0.006683311	0	0.082526944	0.226740323	0	0.154798156	0.419146023	0	0	0.117299222	0	0	0.993938898	0	0.136566831	0	0.991164021	0.241104914	0.035026547	0.001094993	1.079178992	0.089667445	0.414890191	0.204054969	0.275605084	0	0	0.141667203	0.383264045	1.452250887	1.15041238	0	0.099086527	0.357826699
1.14.15.3	0	1.102275613	0.001873736	0.16744221	0	0.021108796	0.023969382	0.035077472	0	0.176913134	0.386793832	0	0.139389048	0	0.163576144	0.04496353	0.119354525	0.139208934	0	0	0	0.169993805	0.121040828	0.034308039	0.0300512	0.035338646	0	0.150925437	0.136020546	0	0	0	0.118770427	0.039207881	0	0.102102591	0	0.118098154	0.1283809	0	0.186095043	0.043783433	0	0	0.674119186	0.092229133	0.046379424	0.138736522	0.102605658
1.14.15.7	0.875175214	0.072532066	0.011002803	0	0.011141581	0	0	0.051458204	0	0.019579626	0.518352452	0	0	0	0	0.052081285	0	0.03499539	0.074475921	0	0.065115403	0.101509397	0	0	0	0	0.123121365	0	0	0.046236852	0.070875453	0.02689162	0.082641826	0.10047412	0	0.123812936	0.147713832	0.05778424	0.111823311	0.02909523	0	0	0.048825892	0	0.550229086	0.061687032	0	0.124328811	0
1.14.16.-	0	0	0	0	0	0	0	0	0	0	0	0	0	0	0	0	0	0	0	0	0	0	0	0	0	0	0	0	0	0	0	0	0	0	0	0	0	0	0	0	0	0	0	0	0	0	0	0	0
1.14.16.1	0.639247209	0.064245034	0	0	0	0	0	0	0	0.058742845	0.654544309	0	0.212422088	0	0	0	0	0	0	0	0	0.101427133	0	0.157691957	0	0	0.195494984	0.025348639	0.073750893	0	0	0.120068308	0.055948728	0.186481807	0	0.22560602	0.215706615	0	0	0	0	0	0	0.160382896	0.668751096	0.085214932	0	0.273640106	0
1.14.17.3	0	0	0	0	0	0	0	0	0	0	0	0	0	0	0	0	0	0	0	0	0	0	0	0	0	0	0	0	0	0	0	0	0	0	0	0	0	0	0	0	0	0	0	0	0	0	0	0	0
1.14.18.1	0.034351107	0.091297682	0	0.04922632	0.020212342	0.019043086	0	0.015622527	0	0.086500561	0.281419216	0.043194584	0	0.076978252	0.08776157	0.006965702	0.076442561	0.062876106	0.050132291	0	0.050599849	0.048061765	0.082681231	0	0.158030139	0.035848703	0.044037417	0	0.06570557	0	0	0.007959852	0.033388166	0.011976025	0	0.074368518	0.067329385	0	0	0	0	0.083527311	0	0.082156387	0.194371634	0.049604222	0.091734231	0.06695423	0.125828972
1.14.19.-	0.044851478	0.044013908	0	0	0.002017405	0	0.003064359	0.05790707	0.024251729	0	0.326437081	0.020915659	0	0.031033069	0.051455444	0	0	0.062469494	0.105284977	0.048713311	0	0.008309208	0.0529362	0.089820215	0	0.084516234	0	0.000305264	0	0	0.062891732	0	0	0	0.086667942	0	0.056902273	0	0	0.016614929	0.079627804	0	0.070235512	0	0.340782217	0	0.079931204	0.091258337	0.06073918
1.14.19.1	0.680992173	1.916471017	0.26320936	0.099389457	0	0	0.215006051	0	0.189293564	0.017323796	1.413645009	0.236998595	0.084787667	0	0.134877515	0	0.167496402	0	0	0	0.134057589	0.266053207	0	0	0.282668779	0.209422902	0.267412075	0.304173098	0	0.320404685	0	0	0.165062248	0.045162058	0.035244453	0	0	0.305542117	0.086867124	0.217812574	0.302930128	0.268328156	0	0.082266515	1.116824795	0	0	0.209831021	0
1.14.19.2	0.030193549	0	0.015378524	0	0.043616327	0	0.04345643	0	0	0.05048494	0.056361892	0	0.003894872	0.047410972	0.038290546	0	0	0	0.023530607	0	0	0.048035985	0	0.029999667	0.028752931	0.001216551	0.02246443	0.053836751	0	0.017106259	0	0	0.035958913	0	0.033016178	0	0	0	0.0439707	0.036316757	0.044438647	0.002705525	0.015659084	0.059498982	0.096801743	0.056674817	0.077725959	0.106572177	0.071321626
1.14.19.3	0.029257039	0.37178317	0	0	0.047348621	0	0.026502867	0.075680607	0.010672042	0	0.025905094	0	0	0	0	0.085185377	0	0	0	0.010713632	0	0	0.039318551	0.052414323	0.282038074	0.093262706	0	0.00258562	0	0.000223866	0	0	0.020472332	0.066283318	0	0	0.080124406	0.021680764	0.075416659	0.063305883	0.072375733	0	0	0	0.005325177	0.050466106	0.059313296	0.107634345	0
1.14.21.6	0	0.140512016	0.008441953	0.008548282	0.003585411	0	0.004436901	0.012961963	0.006018739	0.00792667	0.013424929	0	0.007216879	0	0	0.006774123	0	0.008012735	0.014128809	0	0	0.009052842	0	0.010879553	0.00219362	0.001206693	0	0.013093867	0.009727475	0	0.000793326	0.009695711	0	0	0	0.013640461	0	0.014106016	0	0	0.001250423	0.001508414	0.013295726	0	0	0.004620841	0	0.003858312	0.009919723
1.14.21.7	0.004378977	0.002319067	0.003550953	0	0	0	0	0.003754602	0	0.000991899	0.000940038	0.00138054	0.003797216	0	0.002628432	0	0	0	0.003438748	0	0	0	0.002587444	0	0	0.003704278	0	0	0	0	0.000245665	0	0	0	0	0	0.004201486	0.002642428	0	0.00101279	0.000221052	0	0	0.003570125	0.0015312	0.003933223	0.033758473	0.028648562	0.000419233
1.14.99.-	0	0.019698846	0.035655044	0	0	0	0	0	0	0.01483697	0.453278903	0	0.060749743	0.040127261	0.030324623	0.073761009	0	0.034111591	0.108234335	0	0.096193825	0.07955829	0.024319636	0	0.045619468	0.117188325	0	0	0.020557364	0.016815988	0	0	0	0	0	0	0.031232376	0.091883179	0	0.07967824	0	0	0	0	0.420446213	0.009315382	0.088045132	0.098095926	0.07886749
1.14.99.1	0	0	0	0	0	0	0	0	0	0	0	0	0	0	0	0	0	0	0	0	0	0	0	0	0	0	0	0	0	0	0	0	0	0	0	0	0	0	0	0	0	0	0	0	0	0	0	0	0
1.14.99.3	0	0.080683057	0.08505139	0.03656914	0.032536034	0	0	0.022859756	0.087913783	0	0.096680846	0	0.039440659	0.066766444	0.101678097	0.031016609	0	0.255082582	0.189924799	0.164046235	0.321242103	0	0.005880065	0	0.56758532	0.107274727	0	0.076557537	0.03112495	0.103386497	0.090152106	0.091554801	0.081878949	0	0	0	0	0	0.037179626	0	0.016088055	0	0	0	0.020645683	0	0.085531028	0.129289633	0.060826614
1.14.99.33	0.000295849	0	0.000983014	0.000234438	0.000454113	0	0.000149297	0	0.000785483	0	0.007130432	0.000391458	0.000461748	0.001397638	0.000211643	0	0.001023145	0	0.001206392	0	8.76652E-05	0	0	0	0	0.001239349	0	0.000121201	0.000116629	0.001380606	0	0.000762574	0	0.000363553	0	0.000168871	0.001383729	0	0	0	0	0.001594205	0.000905288	0	0.008417705	0	0.000618788	0.000483717	0
1.14.99.36	0	0	0	0	0	0	0	0	0	0	0	0	0	0	0	0	0	0	0	0	0	0	0	0	0	0	0	0	0	0	0	0	0	0	0	0	0	0	0	0	0	0	0	0	0	0	0	0	0
1.14.99.39	0	0	0	0.002956324	0.000245395	0.00327961	0.001869727	0.001967299	0	0.000694557	0	0	0.001157582	0	0	0.001757571	0	0.017351397	0.015137062	0.013707399	0.015313244	0.001361156	0.000540588	0.003071893	0.001469475	0.001779893	0	0.000463679	0.002712766	0	0	0.000468532	0	0.002226376	0.003119231	0.001750481	2.54909E-05	0	0	0.001359918	0	0	0.000267561	0	0	0	0.003314352	0.001402965	0
1.14.99.40	1.04522531	0	0	0	0	0	0.120416421	0	0.173639863	0.02554373	0.812967293	0	0.101612516	0.144940506	0.152112972	0	0	0.066435168	0.175196406	0.124300022	0.079653318	0	0.064167115	0.195878359	0.169012402	0	0.165545277	0.142213428	0.124821289	0	0	0	0.184552558	0	0.009452035	0.192614193	0.037336813	0.177668312	0.089900541	0.17832265	0	0.198501561	0	0	0.683368024	0.039671214	0.131658924	0.231802096	0.05838161
1.14.99.41	0.02732413	0.003122951	0	0	0	0.018647944	0.004329377	0.021400233	0	0.014177249	0	0.008369277	0	0.018087355	0.017688244	0	0.001645023	0.031720774	0.011815936	0	0.018976488	0	0	0.015993102	0	0.013242388	0	0.038490336	0	0	0.031321603	0.024386306	0	0.027307126	0.030973752	0	0	0.033819943	0	0	0	0	0	0	0.013658078	0.002044703	0	0	0.013313349
1.14.99.44	0.016465092	0.035340895	0	0	0.083453922	0	0.031391315	0.052565836	0.007616339	0.006953257	0	0	0	0	0	0.078865264	0	0.083166935	0	0	0	0.05996743	0.029062011	0.035962573	0	0.032180953	0	0.066161578	0.113664566	0	0	0	0.027629606	0	0.001369262	0.026971423	0.048678861	0.084239367	0.021738651	0	0.053922934	0	0	0	0	0	0.033976151	0	0.02301136
1.14.99.46	0.328830642	0.35069727	0	0	0.130436695	0	0	0	0	0.142486097	0.008610676	0	0.161071107	0	0.005978436	0	0	0.006928285	0.218317796	0	0	0.059197335	0.029440965	0	0	0	0.07832455	0.360903842	0.149537588	0	0.074451988	0.746960298	0	0.222413835	0.112709136	0.312884447	0	0	0.216369519	0.383942763	0	0.312643397	0.14347092	0.20597772	0.029768783	0.963351651	0.231987105	0.159333281	0
1.15.-.-	0.000243323	0	0	0.00058522	0	0.000399092	0	0.000127137	0.000380825	0	0.000306657	0	0	0.000387553	0.000422302	0	8.82536E-05	0	0.000466807	0	0.00070733	0.000488211	4.35878E-05	0.000308468	0	0	0.000693384	0	0.000142246	0.000133134	0.000272778	0	0	0	0.000697837	0	0	4.12324E-05	0.000155321	0	0	0.000131497	0.000123884	0	0	5.09463E-05	0	0	8.91548E-05
1.15.1.1	3.521344858	1.512419407	1.217729431	1.328781858	0.69329252	0.527932308	0.838185942	0.735847345	1.888380668	0.607001255	2.329089361	0.582871236	1.955113301	0	0.256546554	0.334507824	1.242421947	2.145440811	2.292501641	0.757022101	1.845099546	0	0.466800262	0	1.877949039	1.061779778	0.947593307	3.346736767	0.030735653	0	1.281333563	2.908163707	0.95329023	0.620012516	0	2.042893014	0	0	0.215339767	2.429106464	1.127099403	0.657354366	0	0	1.328220106	3.021983547	1.248779587	1.754000887	0.834765946
1.15.1.2	0.125214935	0.124493984	0	0.095721274	0	0.050245577	1.04225746	0	0.342327668	0	0.251929924	0	0	0.224974736	0.720474009	0.24686411	0	0.298822127	0.620743595	0.673711058	0.170813937	0.368460266	0.88013804	0.223417483	0	0.008887385	0.129069016	0.144031873	0	0	0.228477938	0	0.039477976	0.447337337	0.12510088	0	0	0.856283045	0.20402244	0.016255272	0	0.045996515	0.825463355	1.156525003	0	0	0.158736956	0.14943126	0.303332035
1.16.1.1	1.170756607	0.253695803	0	0.147110239	0.232264264	0.106644123	0.100354166	0	0.015541123	0	0.560437805	0	0.221615362	0.018465547	0	0.16044924	0	0.041116246	0.106739187	0.012729493	0	0.208526994	0.136440921	0.05976311	0.421222567	0	0.243457733	0.146847427	0.178473824	0	0	0.298218659	0.127600104	0.231972545	0.207562872	0.050290507	0.130907692	0.167913423	0.604239053	0.660044704	0.051293464	0.031641202	0	0	0.7963377	0.363021983	0	0	0.139986834
1.16.1.3	0.307669239	0	0.452254462	0	0	0.212166933	0	0	0	0.578877523	0	0	0.381224048	0.143502877	0.149656702	0	0.382350122	0	0	0.184001537	0.11946075	0	0.239309511	0.001851516	0.58971606	0.250418089	0.166140998	1.724912511	0.378038605	0	1.882539321	1.68275589	0	0	0	1.969194152	0.377120756	0.437067989	0.02040635	0.999336193	0.100228129	0.235253287	0.20094251	0.594412497	0	1.386830197	0.202237301	0	0.38934594
1.16.1.7	0	0	0	0	0	0	0	0	0	0	0	0	0	0	0	0	0	0	0	0	0	0	0	0	0	0	0	0	0	0	0	0	0	0	0	0	0	0	0	0	0	0	0	0	0	0	0	0	0
1.16.1.9	0.099108234	0.735889921	0.142662055	0.199939211	0.260474522	0	0.038230477	0.138730316	0.206794793	0.277303934	0.604233599	0.300232046	0	0	0.048801464	0.326787424	0.077272019	0.165163646	0	0.255661835	0.211804408	0.264666845	0	0	0.660698396	0	0.55270364	0.847659811	0.302588247	0	0.216812054	0.676335644	0.304594593	0	0	0.856927149	0	0.300788503	0.445118601	0.359389068	0.126274796	0.101740299	0	0.169917587	0.83828784	0.998928559	0.216264908	0.240782326	0
1.16.3.1	0	0	0.78381477	0.072338352	0.598779036	0.307944162	0.444851058	0	0.84221962	0.246075936	0	0.21411992	0.843922373	0.014409698	0.315750293	0.404899549	0.287722401	0.12058994	0.663909805	0.770640271	0.312297901	0.35043779	0	0	0.971108055	0	0.618182999	0.670116229	0.296465673	0.114385158	0.818207857	0.80214529	0	0	0.39717136	0.942580829	0.32412577	1.394215352	0	0.69244269	0	2.126502752	0.240193778	1.200762487	0	0.456970655	0	0	0.259665923
1.16.8.1	0.008166578	0.028591659	0	0.017590316	0.039585082	0.031797255	0.019280158	0	0.037083297	0	0	0	0	0	0	0	0	0.025877884	0.005028555	0.014418777	0.039370018	0.035562701	0.016629791	0	0	0.035059055	0.001719051	0.033945068	0.020658292	0.014400583	0.006731881	0	0	0.014402172	0.041732301	0	0.010319233	0	0.001246134	0	0	0	0	0.034622812	0	0.006846041	0	0	0
1.17.1.1	0.638462024	0.006771986	0.139552842	0.045195123	0	0.20578623	0.152665505	0.179554829	0	0	1.228151008	0.241390016	0	0	0	0	0	0.053603015	0.029371128	0.027492862	0.249032214	0.077300433	0	0.231711156	0.178403577	0	0.048250925	0.381654222	0	0	0.031431189	0.069180032	0.189086671	0.242002327	0.018226664	0.039628661	0	0.239690179	0	0	0.056731367	0	0	0.002951706	1.063286275	0	0.184533156	0.116293168	0.005090765
1.17.1.2	0.991402347	0.929464991	0.624392263	1.296840421	1.099611838	0.904227265	0.740118602	1.000194127	1.036848836	0.939675322	1.500006377	0.680595301	0.782121938	0.817472036	0	0.855584656	1.254018211	0.789980822	0.592001133	1.046011245	0.722067778	1.052538393	0.997488331	0.936523696	1.27068694	0.264354396	0.944109547	0.734198232	0.19364664	1.324099364	1.26616762	0.940493839	1.053913213	1.407107093	0.915332277	1.055922008	1.335425571	1.211017916	0.80408632	0.296088436	0.095937626	1.16548977	0.483205546	0	1.342604501	0.965714614	1.285663254	1.078502041	0
1.17.1.4	3.635478699	1.453571111	0	0.991319954	0.787994116	0.148592341	0.466168763	0.301958143	4.670070772	5.435756429	4.020970795	1.079605422	0.051480505	1.044093427	1.384253157	2.039794495	0.041090574	0.86318603	1.335869838	0.074189705	0.543385702	1.02638176	0.703105068	0	1.324692304	0.150457233	2.73886398	1.688293116	0	0	0	4.154743229	1.149709408	0.787628312	0	2.08060229	0	0	0.711212029	0.988235826	0.403095728	1.621281804	0.535346027	0	1.984463327	0	3.151780829	1.287051484	0
1.17.4.1	3.454274195	2.519701174	3.285735274	1.826053479	1.46815415	0.166379445	0.809236449	0.916886063	2.284814275	0	3.564207287	1.751712928	2.42451236	0.654589732	2.008166104	0	1.66597804	1.118820115	1.721837737	2.000658004	0.539926557	0.8544915	2.12024321	0.826639986	2.44009953	1.819077231	3.174733671	4.072173965	1.826706814	0.128313187	3.626986957	5.012830184	0	0	0	3.133754403	0.569046068	1.980451017	2.794067678	3.959770524	1.655037014	1.262874888	1.790586988	1.551057064	3.188528172	3.67143084	1.220888985	0.699673697	2.668474926
1.17.4.2	0.579457886	0	0.734390875	1.113465706	0.496821822	1.943708405	0.628727329	1.322202326	2.819741275	1.302427789	0.023630323	1.41801192	1.063455654	1.205405963	1.142290398	2.035774252	0.20215145	1.002267807	1.460783812	1.726360148	1.022952305	1.376733192	3.576967499	1.766556939	0.81370109	1.116396814	1.40456009	0.862775068	0.768258272	1.194650117	1.462195643	1.431289881	0.870021075	0.901457056	0.584862506	0.507748055	0.7520492	1.091852933	0.771267646	0.861106634	0.678048417	1.304984241	2.324473833	1.288148052	0.670756858	0.890283932	0.843090714	1.21796756	1.411303961
1.17.7.1	1.142643888	1.006064695	1.021773138	0.852304321	0.825637009	0.374841677	1.028676442	1.190502074	1.22016045	1.250117658	0.818018765	0.817250582	0.856372937	0.904991241	0.964113036	0.863180011	0.989393362	0.96584461	1.216026275	1.228975472	0.89027583	1.233423681	1.003086674	0.859535919	1.134851261	0.353732012	1.24500126	0.750208225	0.051926802	0.899066485	0.813862308	0.759476744	1.192431787	1.010407183	1.198832694	0.823872628	0.923438744	1.257496207	0.780687177	0.338295707	0	0.76679921	0.775398683	0.844256232	1.019256657	0.820853816	0.615951707	0.949109603	0
1.17.99.1	0.000226045	0.003774177	0	0.002051831	0.007197442	0.000934504	0	0.000537489	0.005585453	0	0.04098078	0	0	0	0.001731122	0	0.033114833	0.02383408	0.01846565	0.018755863	0.017248574	0	0	0.001469973	0	0	0.003883482	0	0.002839103	0.005032857	0.001980304	0	0	0.004009277	0	0.005957306	0.005309787	0	0	0	0	0.005595799	0.002164228	0	0.032584127	0	0.005839284	0.001076131	0.001074995
1.17.99.2	0	0	0	0	0	0	0	0	0	0	0	0	0	0	0	0	0	0	0	0	0	0	0	0	0	0	0	0	0	0	0	0	0	0	0	0	0	0	0	0	0	0	0	0	0	0	0	0	0
1.18.-.-	0	0	0.002255202	0.000374509	0	0.002812431	0	0.002287646	0.000591225	0.002744655	0.014684105	0.002270013	0	0	0	0	0	0.001157273	0	0	0	0	0	3.33586E-05	0.002282938	0	0.001202498	0.000190001	0.002406424	0.002107824	0	0.002521823	0.002769184	0	0	0	0	0	0.002084445	0.002518036	0	0.001775166	0.001279678	0.001131556	0.018592782	0.001487728	0.000989603	0	0
1.18.1.-	0.290293394	0.171722366	0	0.179812398	0.200293687	0	0	0.173520987	0	0	0.248174783	0	0	0	0.071561183	0.199496776	0	0	0.033123083	0	0.101670901	0	0	0	0.2359377	0	0.166573738	0.672271386	0.059145536	0	0	0.904115253	0	0	0.043844392	0.759502478	0	0.122511157	0.245176491	0.61150374	0	0.053538466	0	0.143807985	0.07526864	0.895995644	0.118001081	0	0
1.18.1.1	0	1.096591048	0.05063491	0.0890927	0.123016139	0.120618444	0.168887056	0.153456512	0	0	0	0	0	0.073623681	0	0.735756164	0.082634234	0	0	0	0	0	0.181772142	0.108970716	0.018142568	0.113808378	0	0.170389704	0.035212504	0.071515734	0	0	0.350572781	0.104781374	0.195254595	0	0	0.063453639	0	0	0	0.136671205	0.06999905	0.062066253	0.267012235	0.182383177	0.306767489	0.377616705	0.055607432
1.18.1.2	1.274244842	2.476329829	0.142580771	1.168081969	0	1.410757021	1.599059709	1.25592717	0.654712224	0.62036684	1.093150616	0	0.287526118	0.782370372	1.299796564	0.353241658	0	1.320488032	1.844398051	1.441662411	1.497058288	0.686423983	0.880802131	0.063569369	0.944049032	0.539598845	0.532432469	0.92885018	0.963557403	1.248554288	1.337101314	1.178399681	0.825308177	0.800081507	1.277491783	1.083423044	0.763484503	0	0	0.888789095	0	0	0.860605256	0.006667692	1.395941527	1.190606064	1.165001437	0.485404103	0
1.18.1.3	0.97510143	1.145381497	0	0	0	0	0.230855893	0.430177614	0.19108467	0	1.737117565	0.416263906	0.408347937	0.331483889	0	0.275351646	0	0.335600296	0	0.207749091	0.017121293	0.188675739	0.322840312	0	0	0.095789009	0.170616746	0.383199225	0	0	0	0.510645018	0	0	0.124334768	0.557330105	0.28433478	0	0	0.470876401	0.103580251	0	0	0	1.835258172	0.603874219	0.265750635	0	0.1667985
1.18.6.1	0	0	0	0	0	0.260660587	0	0	0.001840581	0.91020812	0.587024639	0.308504163	0.509449376	0	0.324529782	1.091676014	0	2.08807934	1.755843606	1.552344233	2.346973938	0.046297705	0	1.669140119	0.497303099	0.65415811	0.470917263	0.379734917	0	0.609195769	0.296249249	0.448191707	0.356587394	0.279871994	0	0.216291427	0	0.478352961	1.097565883	0	0.178440182	0	0	0	0.429179109	1.218386078	0	0.322938887	0
1.19.6.-	0	0	0	0	6.85539E-05	0	0	0.000633587	0	0.002763715	0.00076332	0.00288934	0.000984623	0	0	0.003931047	0.001344345	0	0	0	0	0	0	0	0	0	0.002850428	0.002675964	0.00271708	0	0.002645423	0	0.000563401	0	8.63656E-05	0	0.003864372	0	0.001542672	0	0	0.002092995	0	0	0	0.003072523	0	0.00228433	0.039024814
1.2.-.-	0	0.059299459	0	0.038113569	0	0	0	0.05574225	0	0	0.103669663	0	0.068534992	0.089381982	0.07414557	0.058589366	0	0.102486169	0.066538494	0	0	0	0	0.007979459	0	0	0	0.06971953	0.058704656	0.035814442	0	0.089512115	0.081123605	0	0	0.038441326	0	0	0	0	0	0	0	0	0.096486817	0.022894431	0.10278003	0	0.103931292
1.2.1.-	1.275873496	0	0	0	0.739334889	0.089344448	0.782525562	0.838123717	0	0	2.768331068	0	0	0.15464819	0.808420039	0.238041478	0	0	0	0.399981506	0	0.33937125	0.094163664	0	1.373355662	0	0.604472714	1.162472058	0	0.332986583	1.830793164	2.650329568	0.684189991	0	0	1.693217918	0.717964459	0	1.116079141	1.603984845	0	0	0.206991629	0	2.604121082	1.894596336	0	0	0.515831893
1.2.1.10	1.383328311	0.701492584	2.372341955	0	0.116282223	0	1.912843304	0.343457721	1.724378	2.464416519	0.154604159	0	0	1.462970948	0	1.700326018	0.823065134	2.370023667	2.136845109	1.731645418	2.873375789	3.131537393	3.602924651	0.905233865	0.647716415	1.874233992	0.703129237	2.263193848	1.109195632	2.823189587	1.964867283	2.935952173	1.056001997	1.528260539	0.234549739	2.273627839	0.230902439	1.764612263	0.3566512	1.234424144	1.146426411	0.361900144	1.690814991	0	0.65734566	1.597224372	2.095565644	0.571048335	1.094561821
1.2.1.11	1.400487433	1.026082693	2.105492439	1.167678494	1.032488658	1.229433413	0.23069011	1.00942321	0.225246923	1.188543014	0.600989103	1.361791298	1.369283553	1.360107208	1.192018565	0.867027337	0.752272429	0.699156542	1.401071457	0.953219336	0.84383289	0.967560966	0.87519086	1.370221913	1.05318209	1.042964044	1.328621231	1.599491783	1.087131182	0.263640065	1.57136216	2.076097329	1.329221522	1.290407545	1.387912296	2.211715686	0.821048563	0.971087689	0.752091122	1.720880073	0.927011546	2.29253836	0.717115461	0	0.766397655	1.93630753	1.225614832	1.469299917	0.728172661
1.2.1.12	1.886878411	2.14527695	0.551391486	1.617610427	1.322977026	1.133087341	0.684438129	0.987439363	1.065064804	1.058129909	1.254321763	0.919569841	0.78243169	1.201898184	1.731934993	1.194155862	1.313532091	1.028335274	1.10004587	1.089693076	1.682347351	0.983742894	1.184846443	1.158422414	1.627995257	1.636221448	1.747694255	1.44537504	2.238438116	0.749464384	1.152327717	1.985580595	0.895421515	0.63649898	0.716885863	1.648584767	1.259763067	1.24560289	1.360497443	1.740247334	1.277520527	1.393735499	0.660748828	1.02778052	1.202034866	2.381178536	0.970172577	1.285114681	1.04813384
1.2.1.16	2.917769565	1.266585993	0	0	0.873138506	0.535418769	0	0.144670084	1.331747867	0.085097881	2.621388842	0.283567805	0.470917631	0	0	0.918024208	0.365186373	0	0.938573132	0	0.68792411	0.311082371	0.077939147	0.07486711	2.405750466	0	1.186439701	0.897066832	0	1.038368615	1.253305704	0.655907523	0.20895766	0	0	2.075358504	0.225397193	0.887099125	0	0.310850948	0	1.066345958	0	0.760025568	1.83175637	2.71033957	0	1.483388323	1.365510194
1.2.1.18	1.840376228	2.089430174	0	1.069003703	0.336728656	0	0	0.574177374	0.337305952	0.598060144	1.78114825	0	0	0	1.254991955	0	0.326134068	0	0.359938823	0.120193098	0.446448439	0.172007079	0	0	0	0	0	0.975875631	0.772998117	0.375462954	1.454042286	0	0	0.115911925	0	0.359590647	0	0.286033947	0	0.574221447	0.480823349	0.288719366	0.591084744	0	2.247660829	1.285548566	0.743651125	0.873640552	0.616243197
1.2.1.19	0.097519469	0	0	0.046247674	0	0	0.196879722	0.091806219	0	0	0	0	0.108803535	0	0.010713616	0.221549565	0.020095723	0	0.198453528	0	0.011784436	0.029030998	0	0.148756648	0.153070229	0	0.344938371	0.697402275	0	0.134486431	0.190909853	1.034644371	0	0	0	0.797085502	0	0	0.302671013	0.372681418	0.075407972	0.044852686	0	0	0.054890301	0.903378514	0.152783031	0.025800346	0.018104761
1.2.1.2	4.354296954	0	6.94624587	1.812937243	0	1.541208463	1.761975669	1.861510644	0	0	8.02014768	1.947132908	0.083121506	1.561143684	10.36812336	0	4.366907028	0	1.227306516	0.416795992	2.47848043	2.125616056	0.117460797	0	2.699241324	2.270941141	7.736237048	3.839900424	0	0	3.362686874	5.208660304	0	2.256877642	1.159635204	2.458176868	1.319313151	3.965801885	3.225474131	5.944578596	0	3.86253177	0.12038949	1.792048181	8.539612382	5.627006386	0	0	2.575110033
1.2.1.20	0.056873577	0.032860958	0	0	0.043981236	0.04386877	0	0.015365478	0	0.039038532	0.00745512	0	0	0	0.009308385	0.013907332	0.053538857	0.00894727	0	0	0	0.039600779	0	0.033584317	0.007624506	0	0.019193482	0	0	0.034145007	0	0.011597072	0.043342106	0.043980175	0	0.009475218	0.013492266	0.003697535	0	0	0.020806535	0.017549803	0.043839776	0.043971492	0.007870327	0	0.032121741	0	0.031725539
1.2.1.22	0	0	0.54624847	0	0.25193274	0.124608856	0.38858015	0	0	0.439320151	0	0.375144305	0	0	0	0	0.394039904	0	0	0	0.051056004	0.172882861	0.081035496	0	0	0.235785109	0.507336567	0.883109815	0.255772352	1.823241053	0.548173754	1.550244456	0.169010252	0	0.100361152	0.737290935	0	0	0.024693861	1.642262458	0.298458695	0	0	0.277093139	0.037564063	2.216705241	0	0.316681542	0
1.2.1.24	0.069288526	0.205714644	0.050247615	0.178203513	0.016046326	0	0	0.035557559	0.045724896	0	0	0.040379123	0	0	0	0.049402974	0.014451173	0.00592614	0.036334879	0	0	0	0.071771482	0.07286178	0.074299668	0	0	0.066114621	0	0	0.221815821	0.018074199	0	0	0.006450349	0	0.022910061	0	0.029923014	0.013450675	0.040865712	0.036104101	0.014420949	0	0.075386918	0	0.118448147	0.121574985	0.091489556
1.2.1.28	0.463187599	0.615085532	0	0	0	0.055629511	0.048542955	0	0	0	0.613855505	0	0	0	0	0.036821236	0.115158456	0.0448928	0.172868999	0	0	0	0	0	0.327308918	0.080302402	0.018822734	0.029809731	0	0.167409079	0	0.07576128	0.057531805	0	0.066597498	0	0.131711092	0	0	0.129448304	0.105320746	0.146608315	0	0.036349946	0.80040337	0.136680471	0.168587855	0.146424634	0.062738596
1.2.1.3	3.14264335	2.734007814	0	0.097289398	0	1.148284426	1.573423337	1.620948152	2.237042859	0	6.516557949	0.889618227	0	0.126383279	0.955540368	0	1.022436192	0	1.406860774	0.53351756	2.04583244	1.863784815	0	1.945159336	0.549212531	0	0	0	0.875836965	0	0.606648706	0	0.746887507	0.489238777	1.617699867	0.629537272	0.835956823	2.070998959	0.073930011	0	0	1.045092039	0.682453243	0	4.846249651	3.119477274	2.617734504	2.719075541	0
1.2.1.32	0.170904615	0	0.068766969	0	0.041728648	0	0	0	0.050801221	0	0.150219338	0.009606057	0.049455064	0	0.025071414	0	0	0.037509313	0.07661544	0.010206153	0	0.063760097	0.021986371	0	0.047944197	0.021096881	0.030144468	0.069737355	0	0.067636738	0.005981935	0.062534517	0	0	0.058687389	0.023521119	0.025271989	0	0.067711768	0	0.040230727	0.025808897	0.072663366	0.003591475	0.259731745	0.005069733	0.074682059	0.067331545	0
1.2.1.38	1.631988574	1.372220756	2.167668341	0.716408792	2.443695501	1.278534097	0.142657922	1.619027192	1.431207406	2.67219152	2.948725812	1.914546286	1.631479642	2.566628925	1.373253033	2.762652012	1.72900072	1.562894655	1.696807834	0.817478588	0.67392217	2.539674202	2.464647759	2.112326052	1.744205932	0	2.273413678	2.059133959	0.823851978	0	2.314222335	1.656524505	1.639460992	2.205054533	1.325972166	1.589396974	1.328072662	0	0.446176367	0.272722632	0	1.034695096	0.826162146	0	2.369172643	1.710895668	1.723797913	2.180049223	1.275869422
1.2.1.39	0.361437676	0.803669891	0	0	0	0	0.22103246	0.256074418	0	0	1.050098216	0	0.017471448	0	0	0	0.14547957	0.258738509	0.288547176	0	0	0	0.148612141	0	0.523489285	0.106403733	0.372222908	0.559253415	0.072724672	0	0.148146748	0.104664388	0.114394163	0.14950866	0.019365688	0.539790871	0.051348395	0	0.082358535	0.41441841	0.075791021	0	0	0.123525117	0.671019361	1.618341023	0	0	0.172154078
1.2.1.4	0.120331924	1.121146236	0.110320632	0.098809509	0	0	0	0.140659688	0.133423599	0	0.427795425	0	0	0.00036264	0.139347439	0	0.005823649	0.174289873	0	0.074487722	0.221007908	0	0	0.049947163	0.193057977	0.121422034	0	0.115444352	0.06066292	0.158655661	0.195480745	1.22153E-06	0.045268745	0	0	0	0.206909458	0.062133764	0.154160676	0.129062524	0	0	0	0.087883166	0.524639957	0	0	0	0
1.2.1.41	1.23660986	1.093358239	0.706911637	0.738188369	0.851072861	0.20588709	0.54678127	1.295510898	0.782979176	1.040551023	0.748291107	1.263423207	1.181565716	0.728020202	1.162734058	0.579223522	1.116068528	0.699490249	0.704438347	0.933233796	0.888049951	1.208807717	0.071688147	0.834367231	0.904953887	0.995644553	1.294608723	0.703836596	1.040491655	1.08392437	1.221841405	1.141687464	1.228883752	0.938461735	1.056109545	0.849641075	0.907478695	0	0.122495098	0.557533955	0	1.039966212	0.288887389	0.042034362	0.749523422	0.779027135	0.918393182	0.92819692	0.290338697
1.2.1.43	0	0	0	0	0	0	0	0	0	0	0	0	0	0	0	0	0	0	0	0	0	0	0	0	0	0	0	0	0	0	0	0	0	0	0	0	0	0	0	0	0	0	0	0	0	0	0	0	0
1.2.1.46	0	0.017277487	0	0	0	0	0.045285465	0	0.070786802	0	0.534972994	0	0	0	0.033975526	0	0	0.131910286	0	0	0.061837391	0.132948012	0.087694142	0	0.102025887	0	0.071895157	0.105492446	0	0	0	0.091527015	0.085035933	0	0.058471908	0.126042822	0	0	0	0	0.069553597	0.105084122	0.106945603	0.068110761	0.683368937	0.124898295	0	0.025433559	0.163831089
1.2.1.5	0.02943511	0	0	0	0	0	0.005326531	0	0.001057538	0.060591499	0.002640017	0	0	0	0.056651257	0.009901442	0.005629038	0.244311848	0.196588949	0.200719651	0.194134247	0	0.064517806	0.011885591	0.010135527	0.02723664	0.014906012	0.061324421	0.079901935	0	0.041498663	0.014607468	0.077077639	0.052967327	0	0.09884252	0	0.277801111	0.026215782	0	0.086609731	0.038349038	0	0.053997758	0	0.707621928	0.084470255	0.121441383	0.014400877
1.2.1.50	0.000288282	0.000278638	0.002624354	0.001415467	0.000147038	0	0	0	0	0.000910885	0.00775318	0.001129427	0	0.002780592	0	0.000257216	0.001116405	0	0	0	0	0	0	0	0	0	0	0.008135138	0.000688073	0	0	0.002296931	0.002056823	0	0.002109776	0.006727103	0	0	0.002543922	0	0	0	0.001643254	0	0.007989081	0.002000523	0.000278141	0	0.001495259
1.2.1.54	0.007729399	0.129496048	0.11187919	0.126748732	0.072712972	0	0.022105745	0	0.012092954	0.063263933	0.034514352	0.03798928	0	0.196880216	0.109773306	0.175481144	0.119270376	0.033772412	0	0.144282663	0	0.100744881	0.115386262	0	0.087717117	0	0	0.000999241	0.157420646	0.170714136	0	0.019319504	0	0	0	0.068788529	0	0.086355806	0.16397518	0.05002343	0.123140808	0.098179244	0	0	0.195945468	0.008374145	0.139418465	0.200925024	0.211694506
1.2.1.59	0.001442014	0	0.002643062	0	0.001436752	0	0	0.00238714	0	0.004363233	0.004877484	0.003225872	0.00093811	0.001591422	0	0.00412608	0.00156309	0	0.002726258	0	0.004823003	0	0	0	0	0	0.001831079	0.005573851	0.005937495	0.006070857	0	0.005348438	0.005386968	0	0.003861546	0.002175647	0	0	0.003817217	0	0	0.004193911	0	0.00471194	0.011927672	0.002426168	0.027089676	0.028261118	0.01776864
1.2.1.60	0.198356072	0.032673009	0	0.012244061	0.147639688	0.246909688	0	0.190660468	0	0.063151272	0.801910802	0	0.103955283	0.117797325	0.097298906	0	0.219717841	0.020616165	0	0	0.124663031	0	0.000994074	0	0.225529998	0	0	0.701974173	0	0	0	0.221861465	0	0.238112913	0	0.519679983	0.129104665	0	0	0.033311	0.09820842	0.261690291	0.019986339	0	0.685831046	1.031262271	0	0	0
1.2.1.65	0.037161019	0.024116764	0.016288636	0.050463916	0.038960177	0	0.046997737	0.002824819	0.060948205	0	0.275722975	0	0	0.01122108	0	0.058255159	0	0.006954043	0	0	0.007589435	0	0	0.037531794	0	0	0.057203988	0	0.02527522	0.063103637	0	0.006301674	0	0.054382401	0.038172771	0	0.031065822	0	0.000395708	0.015313151	0.006217211	0.036039423	0.05342205	0	0.347538536	0.064778248	0	0.0323081	0
1.2.1.68	1.014451798	1.881891328	0	0.186708988	0.246732122	0.030941296	0.209324288	0.261179142	0.218166912	0	0.544568602	0.184859804	0.247054447	0	0	0.176439539	0	0.097503158	0.008717902	0	0.145974305	0.016833703	0.099152935	0	0	0	0.373088358	0.18549433	0.075305823	0	0.18823401	0.225783165	0.238332212	0.139088131	0.191000571	0.127505407	0.069452695	0	0.095868876	0.031301174	0	0	0	0.240800635	0.945474214	0	0	0	0.282017969
1.2.1.70	1.086167329	0.888158877	0.844090034	0.432183405	1.308036769	0.100769261	0.03871617	0.035137413	0.994295991	0.750045296	1.112661173	0.204900141	0.390409541	0	1.263492499	0.054981626	1.160121952	0.760649217	0.365210803	0.461432241	0.441117376	0	0.855844448	0.479661468	1.014019199	0.269390837	0.232421084	1.231089889	0	1.040346939	1.16338625	0.833905479	0.461043132	0.598940394	0.035121048	1.190713026	0	0	0.981127603	0.313390381	0	0.129521505	0.582255544	0	1.257754185	1.240194763	0.068251039	0.077810567	0.249491671
1.2.1.71	0.14691159	0.911345618	0.147031209	0	0.342324591	0	0.302603428	0	0.026229089	0	0.233550186	0	0.264925154	0.315486988	0.074986605	0.135909963	0	0.209976161	0.180698772	0.044179599	0.2006587	0	0.114251894	0.140443354	0	0.041107521	0.793668017	1.086753734	0.005369108	0	0.9416051	1.2714002	0	0	0	0.924549938	0	0.251985151	0.370704905	1.039720359	0.207738818	0	0.044807568	0.010088964	0.321046031	1.190683784	0.335152287	0.040618493	0.122198943
1.2.1.72	0.25228396	0.829010516	0	0	0	0	0.203189632	0.078195635	0	0.06234873	0.131436935	0.2486626	0.12151507	0	0	0.113569408	0	0	0	0	0.177824021	0	0.191640035	0.167634732	0	0.213827329	0.13983123	0.964724392	0	0	0.930696629	1.22861407	0	0	0.140377397	0.542145011	0.288504496	0	0.244618592	0.357494969	0	0.04591466	0.023113233	0	0.134794621	1.172481597	0.196544028	0.217923608	0.010715921
1.2.1.75	0	0	0	0	0	0	0	0	0	0	0	0	0	0	0	0	0	0	0	0	0	0	0	0	0	0	0	0	0	0	0	0	0	0	0	0	0	0	0	0	0	0	0	0	0	0	0	0	0
1.2.1.8	0.190308622	1.473363972	0	0.266787393	0	0	0.31532893	0.212751715	0	0	2.591186718	0	0.296888985	0	1.371906754	0.044791229	0.382509477	0.853622894	0.205261865	0.398930266	0.884976967	0.425542663	0	0.123200459	0.583857569	0	0.137416942	1.004040229	0	0	1.486992287	0.301224344	0	0	0.67577566	0.365755822	0.323987438	0	0.565453272	0.874809223	0.287651967	0.10474514	0	0	2.818447086	1.932310994	1.202153285	1.011196908	0.43597382
1.2.1.80	0.00136405	0	0	0.001150434	0.001121087	0.00036228	0	0.000695286	0.00157021	0.001356111	0.006888498	0.000314704	0.000222468	0	0.000318647	0.000552638	0.000983399	0.000903265	0.000747036	0	0.001420665	0.000412382	0.000948384	0	0.000161915	0	0.000791174	0	0	0	0	0	0.000519592	0.000726066	0	7.58615E-06	0	0	0	0.000860607	0	0	0	0	0.009208526	0	0	0.000825884	0
1.2.1.9	0	0.480862167	0	0.040152333	0	0	0	0	0.11946736	0	0.051891307	0.009815442	0	0.132815272	0	0	0	0.591064667	0.377310971	0.533011133	0.435195043	0.132210204	0	0.015253844	0.011323028	0.068262846	0	0	0	0.147087623	0	0	0.217664474	0.233558195	0	0	0	0	0	0	0	0.053753849	0.264720692	0.09682015	0	0	0.17853611	0	0.030285459
1.2.3.1	0	0.039377336	0.033137504	0	0.048802191	0.06575922	0.017979306	0	0	0.944995257	0.00722188	0.031174008	0	0	0	0.023841789	0.040209079	0.057608106	0.118252286	0	0.111776774	0	0	0.012693355	0.078614199	0.028324774	0.096310049	0	0	0.071942307	0.05895383	0.024499711	0	0	0.01646263	0	0.025178638	0.075125737	0.016439832	0	0	0.034882101	0.068395227	0	0.006613887	0.021512303	0.042742584	0	0.074127255
1.2.3.3	0.198969293	0.087751124	0	0.099481365	1.011681952	0.169439288	0.108498232	0	0	0.036028059	0	0.13812581	0	0.085105232	0.097786441	0.025214124	0.243401533	0.250797919	0.171957855	0	0.180176413	0	0	0	0	0	0	0.20610707	0.713223657	0.208462069	0	0.054946102	0.231095525	0	0	0.1173755	0.140137187	0.04505902	0	0	0.148337636	0.07020584	0.156614948	0.085748509	0	0	0	0	1.043747027
1.2.4.1	1.861970771	3.021843428	0.616988034	1.406521304	2.597843986	0	0.625328269	2.203347056	1.416259123	0.500894418	2.558612331	0	0.266463639	0	0.096568326	1.065366913	0.170884051	1.629504798	1.80007703	1.250085573	0	0	0.637221625	0.556149127	0.647329888	0.300858207	0.526573442	0.541162007	2.316669333	0	1.208792998	0.829313388	0.253514425	0.807809803	1.29245699	0.296192213	0	0.244602168	0.757316981	1.808700727	2.649843988	1.351378996	0	0.689348308	2.793967515	2.762853704	1.211240363	0.669674672	0.359643296
1.2.4.2	1.167128696	0.851889472	0.765950916	1.084481576	1.001727874	0	0.146406523	0	0	0	1.187587038	0	0.095977294	0	0	0.009635922	0.354646263	0.449170263	0	0.483906516	0	0	0.10365871	0.272454642	1.079359997	0.077296332	0.247173839	1.232974146	0	0.09219323	0.808046583	1.004914525	0	0	0.434939703	1.037177519	0.298452024	0.357039232	0	0.872260772	0.098914509	1.160531566	0	0.078852462	0.788133703	1.388901196	0	0.364475225	0
1.2.4.4	0	0.026481212	0	0.123453881	0.084356912	0	0	0.997661873	0.157128723	0.263581573	1.367037563	0.758793984	0.884106581	0	0	0.421410406	0.047561599	0.491826584	0.105163181	0.18210195	0	0	0.11409003	0	0	1.332248684	0.2458343	0.178523204	1.355106922	0	0.444337388	0.262328471	0.353219719	0	0.295282314	0	0	0	0.272176417	0	0	0	0	0.132343082	1.007314974	0.552692202	0.057631006	0.320145673	0.624850812
1.2.5.1	0.670465112	0	0.327539875	0.416122538	0.9081932	0.819589421	0	0.038525162	0.04407445	0.302509989	0.55751776	0.504179933	0.644145635	0	0.801799471	0	0	0	0.339017128	0.266766356	0	0.239621547	0.027293911	0.283647139	0.878332847	0	0.064628961	0.562044656	0.171656356	0	1.290743211	0.881192227	0.130463541	0	0	1.077828727	0	0	0.540395662	0.822345082	0.245934975	0	0	0	1.11166278	0.750827747	0.112077121	0.537881064	0
1.2.7.-	0	1.056518769	0	0	1.967271234	1.092171424	0.657152972	2.083660347	0	1.477933927	0	1.757414537	1.203882976	0.108161471	5.740511702	1.828590003	0	2.235676234	1.317541047	0.507927964	0.523041456	1.550254919	1.408566903	1.486173363	0.418639156	2.599886305	8.132963334	0.33194237	0.405539033	0.32843094	0.920200985	1.948986815	1.855379878	0.744158158	1.414402046	0.895886824	0.677231421	0.497335359	1.521039093	1.001768197	0	0	1.446067081	0.786648519	0	0.455084133	0.62417336	0.462079726	0
1.2.7.1	1.08640211	0.734780756	0.361018762	0.710397789	0	0.267243835	0.734702147	4.733832858	0.526190122	7.404897936	0	0.444680974	0	0.915125232	0	0.89505739	0	1.321485197	1.810666156	0.931020909	1.769510647	0	2.026924359	1.974649044	0	0.978254995	2.006704715	0	1.00599282	0	0.049541241	0	1.725031701	0.769810233	1.992146229	0	0	3.602510544	1.243272644	0	0.201301795	0.14708376	1.369351087	0	0	0	0.515717488	0.495065034	0
1.2.7.3	0.541143594	0	0	0.430242713	0.941582881	7.332205946	0	0	0	4.083978369	0.83626236	7.854416269	7.129144486	0.757373569	8.165849544	3.270301657	3.067061241	0.506555155	2.418850269	2.202661421	3.252848631	1.641359163	0	0	1.677107683	1.922203761	1.791976197	1.546469289	0	0	0.950865352	0.167670169	1.34925644	0.863284324	1.207226355	0.846540475	0	1.340599674	0	0.02014935	0.835302898	0.81749383	0	6.843523068	1.330637691	1.425751289	1.453324353	1.557390037	0
1.2.7.4	0	0.021549127	0.051179612	0	0	0.033513572	0.04444182	0.031901393	0.033044103	0.027501162	0	0	0	0	0	0.015120502	0	0.04421191	0.025838311	0.014856213	0.050947343	0.036386976	0	0.03113049	0	0	0	0.028499984	0	0	0	0.029003861	0.338073572	0.353211391	0.284956841	0	0.011621465	0	0	0	0.03667681	0.014461802	0.051775489	0.040119548	0.025776254	0	0	0	0
1.2.7.5	0.496776008	0.082958907	0.064943824	0	0	0.033384291	0.108956614	0.000247116	0.114552706	0.112558469	0	0.079602167	0.115115997	0.148037528	1.024655107	0.178535074	0	0.442827356	0.43678645	0.399884362	0.282606033	0.145113835	0.05395556	0.000117268	0.148096096	0	0.360085214	0.129510109	0.160736317	0.168567956	0	0.140806282	0.395759041	0.275684667	0.391971232	0.131505864	0.11015872	0	0	0.152162361	0	0.090616603	0	0	0.194921514	0	0	0.121927634	0.212480976
1.2.7.6	0.000313156	0	0	0.000770602	0	0.000547437	0.001142249	0	0	0.000374502	0.000307925	0	0.000111946	0.000611439	0	0	0	0	0	0	0	0.000436602	0.001257458	0	0	0.000672207	0.000972275	0	0	0.000888663	0	0.000500058	6.29694E-05	0	0	0.00122577	0	0.000904368	0	0	0	0	0.000481829	0	0.000372784	0	0.000644114	0	0.012614411
1.2.7.7	0.040783221	0.113691727	0.07138736	0	0.026530019	0	0	0	0.064566214	0.992399316	0.009664056	0	0.100477842	0.070558997	0	0.27799941	0.074738771	0.081337025	0.103729121	0.119384861	0.140147173	0.063885641	0	0.073271767	0.093861084	0	0	0.111078966	0.061678848	0.040059453	0	0.026358366	0	0	0.028501371	0	0	0	1.13006E-05	0	0.067825131	0.051070669	0	0	0.039341572	0.068530368	0.055265694	0.139064135	0.047276628
1.2.7.8	1.116571236	1.984437215	0	0.276481631	0.842620359	1.796375288	0	1.250546749	1.246168804	2.452148149	1.024679761	1.304692568	2.923183215	0.131116854	9.966246114	0.756567984	0.261956986	0.309462835	1.766879695	0.280831133	0	0.853173536	0	2.385657427	0.390933724	0	1.489114524	0	0	0	0	1.262924374	2.350499438	0.935182903	1.956725496	0.539021061	0	0.379251801	0	0.3146036	0	0.549849977	0.056440749	0	1.997376605	0.77062383	0.690757592	1.197904966	0.852511164
1.2.99.2	0	0	0.684013293	0	0.260165056	0	0.234379595	0	2.30165038	4.768941766	1.261311645	0.225696381	0.327548426	0	0.4301663	2.811935986	0	2.304646187	1.212886296	2.197492534	1.590658045	0	0	1.065100134	0.723604202	0.265161329	0	0	0.18870949	0	0.323841157	0.743322525	1.564723978	0.841116388	0.941097359	0.13904198	0.464919636	1.306118074	0	0.035913934	0	0	0.555841926	0.072780146	2.062059274	0.78881764	0.576650719	1.145263125	0
1.2.99.5	0.18899486	0	0.09316997	0.069713738	0	0	0	0	0.077710774	0.032448712	0.205654527	0.13791962	0.091987133	0	2.006610081	0.02130066	0	0	0.08851526	0.144554252	0.182875228	0	0.210877483	0	0	0.099014659	0.131062078	0.202823986	0	0.17874458	0	0.041940542	0.272494507	0.047901639	0.25536903	0	0	0.106176177	0.143612799	0.136560294	0.144928672	0	0.136927892	0	0.282465588	0	0	0.130666715	0.011096073
1.2.99.7	0	0	0.110294683	0.068486677	0.087421543	0.03004192	0.085308877	0.081190146	0	0.05842854	0	0.039796172	0	0	1.052506495	0.102833761	0.067049897	0.04983986	0	0.005075207	0.080590026	0	0	0.09093536	0.093751273	0.021746247	0.09873143	0.101037644	0.023309779	0	0.110995581	0.090391103	0.101327478	0.019944031	0	0.021511945	0.050593104	0.006953434	0.001323297	0.106489507	0	0	0	0.054441134	0	0.086122888	0.093546586	0	0
1.20.4.1	1.260911259	2.207580305	1.10750903	0	1.370562095	0.392928734	1.34714891	0.986279322	1.693498419	1.631014177	3.072661549	0.723259289	1.673756925	0.43407892	0.218689201	1.062648024	0.414002386	2.302666505	1.451602592	1.97767651	1.239106122	0.977095615	3.90972482	0	1.214190644	0.491268482	1.316992892	1.101452791	3.397644857	0	0.698734471	1.902870894	1.393766544	1.557642081	1.346710865	1.88272758	0.092750607	0.891272649	0.646251679	2.32168692	1.817586	1.095760848	2.226348864	0.210786958	2.183557001	2.309275743	1.250268454	0.728356327	1.866261382
1.20.9.1	0.018688693	0.000145071	0.025836643	0.014191417	0	0	0.017098402	0	0	0.004168007	0.155901025	0.023126138	0	0	0.014613268	0.01796262	0	0.024292328	0.004858007	0	0.010918032	0.017201998	0	0.011406924	0	0	0.005411012	0.013722683	0.010319263	0	1.61953E-05	0.016557784	0.020068338	0.017494526	0.016140971	0.015278895	0.020603418	0.025125439	0	0	0.022644451	0.01168793	0.025523383	0	0.144062241	0.014601637	0.019766836	0	0.012507522
1.21.-.-	0	0	0.017256312	0	0	0.007325801	0.013761562	0.00714387	0.016682495	0.001212734	0	0.004689062	0	0.00283446	0	0	0	0.001576009	0	0.014609395	0	0.00051194	0	0	0.013710086	0	0	0.000522913	0	0.018617713	0.002537366	0	0.013528538	0	0.016024251	0.019523475	0	0	0.010443829	0.003189836	0	0.020167458	0	0.020163645	0	0	0.07634953	0.059995869	0
1.21.3.1	0.001515064	0.03999113	0	0	0	0.006062935	0.006517357	0.002736908	0	0.00254806	0.015787682	0	0.003208032	0	0.001664608	0	0	0.018254238	0.016206962	0.014438315	0.02299301	0.004018749	0.001770003	0	0.003059634	0	0	0.004242103	0.005783903	0	0	0	0.004975869	0.004483627	0	0.011483714	0.005237512	0	0	0	0.002534553	0.002060079	0	0	0.002590472	0.000631109	0.006906687	0	0.006887846
1.21.4.1	0	0	0.187660517	0.136053451	0	0	0.134825196	0.156455288	0.084525006	0.322062156	0.285640341	0	0	0.208389064	0	0	0	1.341906952	1.206041403	1.064171204	1.251360033	0.183913847	0.34869716	1.805223076	0	0.24790976	0	0	0	0	0	0.105110924	0	0	0.294337451	0	0	0	0	0.955028073	0.28524698	0	0	0	0	0.2605603	0.00136509	0.28649628	0.294843589
1.21.4.2	0.566659268	0.530593665	0.100954344	0.015265729	0	0	0.695478242	0.573884999	0	0.718696086	0.702878876	0.364951933	0	0.496416898	3.599560112	0.518675479	0.121581799	0.476191511	0.417210256	0.596018781	1.055417615	0	1.827376144	1.483793254	0	0.33358807	0	0	0	0.210504811	0.355624568	0.889465134	0.701685545	0.069933052	0.859651875	0.537703781	0	4.922077899	0.679900281	1.504529242	1.735400656	0.201099387	0.8898212	4.608804089	0.367980118	0	0.131249861	0.294789634	0.90354108
1.21.4.3	0	0.009384488	0	0.051854011	0	0.051377857	0.046299029	0.011739722	0	0.042860163	0.039577702	0	0.012897602	0.035994394	0	0.021846417	0.023042898	0.039645069	0	0.04248283	0.031352299	0.024587079	0.027558467	0.01779328	0.029029109	0	0.031778752	0	0	0	0.050301723	0.046188558	0.033802976	0.001926244	0.009491502	0	0.052931907	0.540396187	0	0.030364667	0	0.025045285	0.027540531	0.031762121	0.020354574	0.029740016	0.006083296	0.048182884	0
1.21.4.4	0.430173236	0	0	0.402175315	0	0.25097209	0	0.580356821	0.191491916	0.548792997	0	0	0.227089959	0	2.438414653	0	0.198922615	0.698256763	0.566261592	0.223954028	0.072727421	0	0.039353724	0.579056131	0.469202113	0.011471426	0.127474551	0	0	0	0	0	0	0.464652058	0.12206694	0.592086926	0.033363309	4.519870386	0	0	0.536230349	0	0	2.900005945	0	0	0.708114227	0	0
1.3.-.-	0.011762178	0	0	0.024617869	0.027274616	0	0.023858005	0.038432361	0.003767315	0	0.02025362	0.038464012	0.006572589	0	0	0	0.011984555	0.048376621	0	0.038406271	0.032126603	0	0	0.02776994	0	0.041785313	0.218391667	0.013675434	0.02797783	0	0	0	0.003932186	0.013472395	0	0.04792482	0.021823816	0	0	0.030576158	0.023363884	0.01591556	0	0	0.061672409	0	0	0.023008171	0.054083105
1.3.1.-	0.252941588	0.165143821	0.664811838	0.262341016	0	0.470495874	0.05417358	0.850986438	0.014357043	1.373464977	0.075511259	1.40622537	1.292064519	0.366836897	0.384821685	1.179888204	0.851967218	0.982067147	0.996585092	0.45355662	0.962931639	0.430472108	0.618755198	0.604724275	0.055073659	1.013714137	0.5272907	0	0.735380668	1.005607055	0	0.102203174	0.557627705	1.109083659	1.179537601	0.211949124	1.142250335	0	0.702318922	0.452510057	1.214829208	0.194648555	0.41577499	0.313226203	0	1.031251616	0.640066119	0.656854618	0
1.3.1.10	0	0.001659021	0	0.001670386	0.000642697	0.002692614	0	0.002089043	0	0.001303614	0.017826921	0.002546926	0.001400508	0.002611265	0	0	0	0.001395287	0.001348917	0	0	0.0006152	0.002465606	0	0	0	0.000972685	0	0	0	0.000746263	0	0.002870068	0	0.002280606	0	0.00096438	0.000539493	0	0.000886965	0.001705534	0	4.47215E-05	0	0.01766463	0	0.002597675	0.001416802	0
1.3.1.12	1.298375773	0.116275457	1.068296109	1.151825411	0.828204235	0.252125121	0.306681632	0.83438578	1.065730878	0.755928334	0.909668385	0	0.482341389	1.59928799	1.146031154	1.028409687	0.994941457	0.436869039	0.406968517	0.633043389	0.648361099	0.462966457	1.326352381	0.854560704	1.340433062	0.857385878	0.720838368	0.641761248	1.291375207	0	0.594555347	1.251277692	0.942026439	0.732850837	1.115408072	0.576475777	0.787593076	0	0.505604827	0.419440207	0.056569139	0.674706922	1.215997325	0.281467296	1.11305432	0.855158603	0.901575026	1.063982197	0.38121054
1.3.1.13	0	0	0	0	0	0	0	0	0	0	0	0	0	0	0	0	0	0	0	0	0	0	0	0	0	0	0	0	0	0	0	0	0	0	0	0	0	0	0	0	0	0	0	0	0	0	0	0	0
1.3.1.2	0.163031003	0	0	0	0	0.057412605	0	0	0	0	0.020511483	0	0.050131978	0.058365581	0.012203723	0.023688645	0	0.021250554	0.04952485	0	0	0.012103142	0	0.05110114	0	0.015937101	0.028247758	0	0	0	0.046744555	0	0.01656726	0.009248512	0.020931479	0.007917518	0	0	0	0	0	0.030967856	0.005836123	0	0.091708541	0.161267068	0.028847006	0	0.079243775
1.3.1.20	0.021788065	0.046481204	0.040393479	0.021881463	0.027827726	0.033490171	0	0	0	0.026844346	0	0.022069391	0	0	0.032303228	0.005488953	0	0.03366634	0.02113306	0	0	0.032489112	0.016665051	0	0	0.040661792	0.044353142	0	0.041963732	0.032007935	0.025885895	0.004099408	0.035383581	0	0.036076911	0	0.0298087	0.006768085	0.019551395	0	0.00257195	0	0.400662329	0	0	0.141600762	0.035048278	0	0
1.3.1.21	0	0	0	0	0.001568893	0	0.000267736	1.7825E-05	0.001578571	0.000793464	0.008598784	0.000906729	0	0.000738475	0	0	0	0	0.00095408	0.000106421	0	0.000257727	0	0.000404675	0	6.11853E-05	0	0	0	0	0.001456826	0	0	0	0.001603136	4.26507E-05	0	0	0.00083603	0.000985947	0	0	0.00128078	0.001128322	0.009730334	0.00083627	0	0	0
1.3.1.24	0	0	0	0	0	0	0	0	0	0	0	0	0	0	0	0	0	0	0	0	0	0	0	0	0	0	0	0	0	0	0	0	0	0	0	0	0	0	0	0	0	0	0	0	0	0	0	0	0
1.3.1.25	0	0.84418994	0	0	0.144559729	0	0	0.000941581	0	0.191951707	0.36821707	0	0	0.113046771	0.14817938	0	0.161783553	0	0	0.054276828	0.041760191	0	0.093755644	0	0.081355097	0.115523021	0.142710351	0	0	0	0.171545864	0	0.080456681	0.078420891	0	0	0	0	0.03741056	0.146020876	0.187741308	0.173414081	0.084520476	0.067393994	0.56658949	0.838010522	0	0	0.092350033
1.3.1.26	0.73852901	1.254037098	0.940107051	0.652007958	1.09355433	0.817452147	0.440955384	0.823947245	0.966434026	0.7319988	1.293960751	1.232289935	0.89829698	1.239711988	0.736086706	1.081738618	1.233650118	1.745120001	1.330591002	1.144522701	1.689021221	0.770472929	0.769916476	1.001842818	0.923437871	1.24027195	1.294201592	0.995294295	1.115676648	0	1.112499402	0.726273323	1.0861355	0.743964578	1.258783914	0.779778616	0.887153353	0.060921859	0.487582608	0.498182116	0.289272542	0.985531691	0.490890263	0	1.299605461	1.198171476	1.290958532	1.09732204	0.60329937
1.3.1.28	0.130711814	0.50304872	0.152928429	0.185177244	0.130453716	0	0	0.184887501	0.249196122	0.102845065	0.219101466	0	0	0	0	0.051945059	0	0	0	0	0.23848796	0	0.214650576	0	0.08817866	0.040618372	0.152293821	0.764779826	0.205521999	0.028932012	0	0.912281367	0.031997387	0.109532674	0.081190073	0.570827584	0	0	0.281584526	0.366263933	0.062837041	0.188084327	0.113105189	0	0	1.035781828	0.215975355	0.04858448	0.008201255
1.3.1.29	0.00186174	0	0.002315723	0	0	0	0.002090129	0.001482785	0	0.002610821	0.019066617	0	6.65291E-05	5.07475E-05	0.001220978	0	0	0.002882608	0	0.0011029	0	0	0	0	0	0	0	0.00108416	0	0.002367707	0	0.001676473	0.000447993	0	0.002374882	0.000509579	0	0.002708544	0.00016084	0.00065137	0.001745912	0	0	0	0.018583526	0	0	0.002569622	0
1.3.1.31	0.039843486	0	0	0.041612734	0.00405683	0	0	0	0	0.045539896	0.030672432	0	0	0.000202503	0	0.041057468	0.05264312	0.189451012	0.19037962	0.2209148	0.206158083	0.030836636	0.012479277	0	0	0.015165814	0	0.018526583	0.003628975	0	0.014489453	0.04082572	0	0.03429398	0.010466462	0	0	0	0.032870998	0.009359406	0	0.009790364	0.045482393	0.051669847	0	0.01151925	0.012958408	0	0
1.3.1.32	0.067096895	0.052404553	0.027565918	0.009953899	0	0	0	0.00602289	0	0	0.369636658	0.018591447	0	0	0.07111522	0	0	0.08302615	0.014986587	0.018862389	0	0.056002266	0.056437271	0.032190835	0.231741208	0	0.008902242	0.068600448	0.02979282	0	0.06912913	0	0.049192279	0	0	0	0	0.025722976	0.051882338	0	0	0.002273839	0.05761543	0	0.282410848	0.035764147	0.058947398	0	0.017250017
1.3.1.33	0	0	0	0.038646958	0	0	0	0	0.020320739	0	0.320307627	0.075039788	0	0	0	0.075029334	0.065526132	0.041866716	0	0	0	0	0.04815307	0	0.038113586	0.057677602	0	0	0	0	0.019093013	0	0	0	0.050434443	0	0.066291644	0	0	0	0.067522951	0.062711273	0.029730191	0	0.308321028	0	0	0.012493443	0.042471614
1.3.1.34	0.793251786	2.351992341	0.422262572	0.302921533	0.285625997	0.412324534	0.375057467	0	0.369669423	0	1.578157371	0	0.019002523	0.213872953	1.430059419	0	0	0	0	0.083395716	0	0	0	0	0.609002148	0	1.140921287	0.499639242	0	0	0.724078119	0.54310311	0.053047116	0	0.38167072	0.871393403	0	0.05258586	0.610314269	0.904502083	0	0	0.214489657	0.323109899	0.745415344	0.595485537	0	0.316544034	0.500401908
1.3.1.35	0.009984107	0	0.013182091	0	0.014696154	0.003269946	0.01136658	0.007076396	0.011811843	0.011258488	0.013434706	0.011993296	0	0.012456993	0	0.004362709	0.013628109	0	0.005533841	0	0.01419186	0.014868838	0	0.001779171	0	0	0	0.015407045	0.007336297	0	0.000891013	0.01628797	0	0.005201674	0	0	0	0	0.003820149	0	0	0.009019971	0.013301254	0	0	0	0.002848321	0.009713196	0
1.3.1.38	0	0	0	0	0	0	0	0	0	0	0	0	0	0	0	0	0	0	0	0	0	0	0	0	0	0	0	0	0	0	0	0	0	0	0	0	0	0	0	0	0	0	0	0	0	0	0	0	0
1.3.1.43	0	0.18841018	0	0	0.057205961	0.002089411	0	0	0.039269397	0	0	0	0	0.025539609	0.027954666	0.047229187	0.067879377	0.044673078	0	0	0.059385377	0	0.021018168	0	0.052617867	0	0.05615807	0	0.048569267	0	0.053970529	0.020759436	0.01854566	0	0.061772464	0.013098146	0	0.023810221	0	0.039961117	0	0	0	0.049939771	0.010236324	0.072243813	0	0.005697767	0
1.3.1.44	0	0	0.093204357	0	0	0	0	0	0.035838841	0.065566873	0	0.052548609	0	0	0	0	0	0.308483	0.194822281	0.237297599	0.318961405	0.093116851	0	0.518444276	0	0	0	0	0.032090851	0.067931618	0.075184996	0	0.050374769	0	0	0.006696988	0	0	0.028379286	0.09007695	0.03376528	0	0.052916328	0.026399673	0	0	0	0	0.033340601
1.3.1.45	0	0	0	0.005982709	0.008745995	0	0	0.001133644	0.005626486	0	0	0.002641297	0.010405307	0.003375723	0.004283299	0.010889567	0.008886731	0	0	0	0	0	0	0	0	0.009992016	0.005571612	0.015736215	0	0.003974036	0	0.012224714	0	0	0	0.003741868	0.001961685	0.009003037	0.005873353	0.009603439	0	0.009757016	0.009292727	0	0	0.005202736	0.010846531	0	0.008394242
1.3.1.54	0	0.241216502	0	0	0.078329446	0	0	0	0.08805114	0.048082731	0.439741494	0.039187219	0.246842297	0	0.013350768	0.64083243	0	0.843854178	0.578821014	0.863169721	0.944619655	0.236555055	0	0.488085078	0.466689511	0.779768365	0	0.095429703	0.238293867	0	0	0	0.197384142	0.239357778	0.362033481	0.34833792	1.232569179	0.27874951	0.874253043	0	0	0	0	0	0.454634331	0.980428466	0.150269282	0.51036378	0.198304832
1.3.1.56	0	0.00223744	0.004328072	0.000410085	0.000436166	0	0.004316776	0.003095315	0	0.000688111	0.037323382	0	0.001357281	0.003676013	0	0.002268431	0.000357627	0	0.000171498	0.003536572	0.003939033	0	0.000331705	0	0.004903151	0	0	0.004237163	0	0	0	0	0.002807221	0.000919566	0	0	0.000297734	0	0.005974436	0.004649745	0	0.004352363	0	0.000969731	0.040431365	0	0.002139601	0.005176538	0
1.3.1.58	0.023777818	0.016278394	0.008082772	0.014279553	0	0	0.036165571	0.011350809	0.016149651	0.033390017	0.000835253	0.018261882	0.013796282	0.015741499	0	0.025053105	0	0	0.023663662	0.032282076	0.020728516	0	0.013101191	0.017368414	0.036678073	0.017641537	0	0	0	0	0	0.014517356	0	0	0	0	0.026549773	0	0.030532801	0.006744266	0	0.006394626	0.033214657	0	0	0.001350955	0	0	0
1.3.1.62	0.004875622	0.018984137	0.011293367	0	0	0.028662506	0	0.01759484	0	0.026846109	0.158933418	0	0	0	0	0.010111785	0	0	0.04169737	0.041789606	0.019707653	0	0	0.024480284	0.007302303	0.026709103	0	0	0.02265689	0	0	0.012691647	0.038323653	0	0	0	0.004129314	0.030959265	0.002840807	0	0.022941406	0.0163257	0.035279328	0	0.151322887	0.022309733	0	0.041964549	0.02501341
1.3.1.70	0	0	0	0	0	0	0	0	0	0	0	0	0	0	0	0	0	0	0	0	0	0	0	0	0	0	0	0	0	0	0	0	0	0	0	0	0	0	0	0	0	0	0	0	0	0	0	0	0
1.3.1.71	0.000549253	0	0.001296367	0	0.00118252	0	0.000835773	0	0.001297997	1.48352E-05	0.007150789	0.001024492	0	0.001473728	0	0.000182325	0.000622735	0	0.000934932	0	0	0.001122111	0.001384965	0.001569704	0	0	0.001358784	0	0	0.001315672	0	0.000669482	0.000554874	0.000715653	0.00133644	0.000549577	0.000648026	0.000681465	0.00102063	0.000851899	0.001045897	0.000225272	0	0	0.008188611	0	0	0.000907567	0
1.3.1.72	0	0	0	0	0	0	0	0	0	0	0	0	0	0	0	0	0	0	0	0	0	0	0	0	0	0	0	0	0	0	0	0	0	0	0	0	0	0	0	0	0	0	0	0	0	0	0	0	0
1.3.1.74	1.38837936	0	0	0	0.954541196	0.377332857	0.57052003	1.665865647	0.412948912	1.427677429	0.102770248	0.13413902	0.4450442	0	0.542264576	0.096720623	0	0.475697137	0.216315661	0.638400312	0	0.084338472	0	1.439991743	0.313815578	1.240862483	0	0.350829611	0	1.529443635	0	0.072337192	1.472887991	0.382672817	0.86365301	0.172191601	2.29974063	1.4563022	0.303749784	0.529262106	0	0	0.254839512	2.48725418	0.685212803	0.565013495	0	0.26775578	0.334366732
1.3.1.76	0	0.261613154	0	0	0.24174176	0.002963538	0	0.052893711	0.667707359	0	0.522097791	0	0.034170377	0.03178594	2.466194765	1.761366546	0.329616205	1.211136246	1.100500728	1.022452764	1.13223123	0.10515498	0	0	0.054881626	0	0.197145239	0.129840421	0	0.216862484	0	0.445651834	0.310260311	0.604710753	0.400590721	0.017781283	0	0.375981936	1.269262337	0.138261709	0.36117054	0	0	0.199241681	0	0.117855343	0.752234727	0.180417689	0
1.3.1.83	0.000322236	0	0	0.003872021	0	0	0	0.000832776	0.004497599	0.003938091	0.016302474	0	0	0	0.002374078	0	0.034372497	0	0.004009109	0.000950933	0.004420501	0.002749575	0	0.003740064	0	0	0	0.003099989	0	0.002017174	0.00459485	0	0	0	0.003430939	0	0.001462112	0	0	0.001641517	0	0	0	0	0.016481143	0.002035025	0	0	0
1.3.1.84	0	0	0	0	0	0	0	0	0	0	0	0	0	0	0	0	0	0	0	0	0	0	0	0	0	0	0	0	0	0	0	0	0	0	0	0	0	0	0	0	0	0	0	0	0	0	0	0	0
1.3.1.85	0	0	0.0178357	0.026064452	0.032756508	0.018030755	0.001490563	0.009735345	0	0	0	0.010732519	0.028016714	0.0323037	0	0.000340533	0	0	0	0.006301148	0	0	0	0	0	0	0.019474034	0.034454419	0	0.003015356	0.005733585	0	0.010050939	0.020886297	0.009314387	0.038595032	0.02733829	0.020160046	0.006667122	0.015189021	0	0	0.010872063	0.02564334	0	0	0	0.026993824	0.015087998
1.3.1.87	0.318363104	0.152705301	0	0.045126684	0	0	0	0.120978903	0.024088221	0	0.053039979	0	0	0	0.087981849	0.009101142	0	0	0	0.063658512	0.048290929	0	0.04193454	0	0.052733116	0.030466462	0.266895611	0.244369116	0.110457166	0	0.039307369	0.63409026	0	0	0	0.20281332	0.071945143	0.041402492	0.175659031	0.439747479	0	0.168071957	0.083778941	0	0	0	0.102028447	0	0.105181146
1.3.1.9	1.016217307	0.920584668	0.636883627	0.046689937	0.708614623	0	0.587227526	0.10286611	0	0	1.540521409	1.457093303	0.745750948	0.351728985	1.442501681	0.4135161	0.925018459	0	0.062428216	0.22207879	0.404698993	0	0.335961954	0.162518436	0	0.57608289	0.3604142	0.402336129	1.32920878	0.343761861	0	1.070917179	0	0.038178162	0	1.232322186	0	0.115451403	0.042150413	0.962192847	0.387203976	0.850338718	0.224614316	0	1.582363752	0.909282452	0.670704384	0.067453166	0.353188682
1.3.3.-	0.001152869	0	5.93485E-05	0	0.000266037	0.001075467	0.0022573	0	0.000464447	0.001271559	0	0.001774305	0.001047781	0.003562087	0	0	0.003269313	0.003801745	0.000349971	0	0.002551479	0.003541338	0	0.000153959	0.032429714	0	0	0.00279083	0.003515904	0	0.002002154	0.00037931	0.000302017	0	0	0	0	0.002729234	0	0.003792466	0.003743929	0	0	0.001745696	0	0	0.00349354	0	0
1.3.3.11	0.112789836	0.957376708	0.084227673	0	0	0	0.107331938	0.132043689	0	0.102845708	0.373242236	0	0.115331373	0	0.147836368	0	0.009956662	0.256906503	0.165922892	0	0.10912728	0	0.154031142	0.070213364	0	0.041078249	0	0.147164865	0	0	0.814222753	0.166385934	0.235394717	0	0	0.033518981	0.17041639	0.098592247	0.217800121	0.210646565	0.121784888	0.089509946	0	0	0.510486814	0.931914475	0.313743703	0.196160794	0.20070336
1.3.3.3	1.053162243	0.833094129	0.063075128	0.36952952	0.021791406	0	0.137777263	0	0	0	0.703010974	0.230346412	0.322209688	0.13996604	0	0.061106348	0.181339479	0.390951998	0	0.288531677	0.379084779	0.064703419	0.250055448	0.358050342	0.224580372	0.235900114	0.543266805	1.256694781	0	0	1.307831817	1.35722307	0	0.102641637	0.262628359	0.623369867	0.281771745	0.161157324	0	1.099552217	0.325550595	0.182383104	0.198056781	0	0.614664524	1.138469769	0	0.448037692	0.353973346
1.3.3.4	0.002531888	0.096037051	0.160197585	0.599079292	0	0.098784644	0.170844037	0	0.01830202	0.107611299	0.166845736	0.210152201	0.228668472	0.16544435	0.988347011	0	0.239056737	0.14435958	0.048956135	0	0.035343393	0.234241667	0.173614087	0.195290609	0.77862786	0.122347963	0	0	0.114971395	0.037865667	0	0	0	0.009247634	0	0.01442598	0	0.003780377	0.148631659	0	0.124878939	0.218941304	0.159892765	0.202545517	0.166986119	0.058913028	0.018591514	0	0.104824552
1.3.3.5	0	0	0.023400743	0	0.12478362	0	0	0	0.026152196	0	0.406429347	0.01055507	0.018579606	0	0.095505674	0.019418348	0.100582593	0	0.103922719	0	0.133611386	0.02058668	0	0.022890434	0	0.074098171	0.143538317	0	0.010323522	0	0.041870687	0	0.125412298	0	0	0	0.08667257	0	0.010884659	0.119542468	0.904887112	0	0.090986181	0	0.238164186	0	0.124845303	0	0
1.3.3.6	0	0	0	0.00596025	0	0.033656808	0	0.012960843	0.015334119	0	0	0	0.004604555	0	0	0	0	0	0	0.001314288	0.006895142	0	0	0	0.296475843	0	0.001863614	0.044132271	0.035566101	0.006577396	0.017840306	0	0.022562702	0.034839248	0.006590077	0.037197248	0	0.031722176	0.015859302	0	0	0.003934201	0	0	0.009955628	0.035820594	0.062265717	0	0.044429048
1.3.5.2	0	0	0	0	0	0	0	0	0	0	0	0	0	0	0	0	0	0	0	0	0	0	0	0	0	0	0	0	0	0	0	0	0	0	0	0	0	0	0	0	0	0	0	0	0	0	0	0	0
1.3.5.3	0.459958872	0.296135582	0.904517629	0.566006862	0	0	0	0	0	0.305209567	0.107395381	0	0.323908357	0.161163757	0.172151894	0	0.053162691	0.080818445	0.044766197	0	0.329906737	0	0	0	0	0	0.325360744	1.053572867	0.230367268	0.323315227	0.750857741	0.607671838	0	0.317633391	0	0.836639944	0	0.321327348	0.343933395	0.732867165	0	0.283815178	0.240411801	0	0	0.96022161	0	0	0.273393333
1.3.5.5	0.001037672	0	0.000496054	0.002616002	0.001931219	0.002504514	0	0.000541504	0	0	0.014316665	0.002856164	0.000728833	0.00286668	0.001049667	0	0.000783531	0	0	0.00177931	0.00031249	0	0.001504806	0	0.003086585	0.00130057	0.001365733	0	0.003144994	0	0	0	0	0	0	0.002053317	0	0	0.003220193	0	0	0	0	0.000403519	0.017275271	0.00151068	0	0	0
1.3.5.6	0.002704967	0	0	0.001920137	0	0	0	0.00314096	0.001918026	0	0.015874393	0.001083275	0.000632395	0	0	0	0.002806866	0	0.000842338	0	0	0.001480203	0.000411074	0.003209955	0	0	0	0	0.000674826	0.000871206	0.002939696	0.00310129	0	0	0.001290863	0	0	0.000516688	0.000794431	0	0.002034539	0.000838839	0	0.000930124	0.019280366	0	0.001206432	0.001348933	0.001467476
1.3.7.2	0.001121497	0.000740636	0	0	0.000668204	0	0.000294917	0.001039765	0	0.000954167	0.008060855	0	0	0	0.000622682	2.31591E-05	0	0.001409547	0.00152144	0	0	0	0	0	0	0.001356609	0.00149297	0.000112004	0	0.001208227	0.001156675	0	0.000385873	0.000900723	0	0.001277015	0	0	0.0006552	0	0.000754197	0	1.78243E-05	0.001046328	0.008282865	0	0	0.001103014	0
1.3.7.3	0.000439744	0	0.001099569	0	0	0.001160563	0	0	0	0.000466983	0.007354703	0	0	0	0	0.000714243	0.00139525	0.001382793	0	0.000704462	0	0.001566948	0.001007198	0	0.000796583	0	0	9.62168E-05	0.000137813	0	0	0	0.000929257	0	0.000935489	0.001059711	0	0	0.000964622	0	0.000829225	0.000893564	0.000145803	0.001429374	0.009618172	0	0	0	0
1.3.7.5	0	0	0.000612667	0.000751242	0.000709922	0	0.000853463	0	0.000941534	0.001510009	0.008666969	0.000658004	0	0	0	0.000756041	0	0	0	0.001375922	0	0	0	0	0	0.000797696	0.001418289	0.00124897	0.00010214	0	0.000409375	0	0.000428875	0	0.001274756	0	0	0	0.001416179	0.001436027	0	0.000123323	0.001597767	0.000945281	0.007179222	0.00050962	0	0	0
1.3.7.7	0	0	0	0	0	0	0.001911946	0	0.000497166	0	0.028094683	0.002684826	0	0.001371836	0.000332163	0	0.000221532	0	0.000655705	0.002767631	0.000735752	0	0.004645628	0	0	6.46148E-05	0.00053169	0	0	0	0	0.001013955	0	0	0.000157254	0	0.00099706	0	0.004079955	0.001277668	0	0.002090063	0.001172914	0	0.021526691	0.001922744	0	0.003513578	0.004701542
1.3.7.8	0	0	0	0	0	0	0	0	0	0	0	0	0	0	0	0	0	0	0	0	0	0	0	0	0	0	0	0	0	0	0	0	0	0	0	0	0	0	0	0	0	0	0	0	0	0	0	0	0
1.3.7.9	0	0	0	0	0	0	0	0	0	0	0	0	0	0	0	0	0	0	0	0	0	0	0	0	0	0	0	0	0	0	0	0	0	0	0	0	0	0	0	0	0	0	0	0	0	0	0	0	0
1.3.8.1	2.39864805	1.343688562	0	0.635259898	0	0	1.035422911	2.96350866	7.80619069	2.745427215	1.10823672	0.036837453	0	0.698168915	1.284017945	0.870226893	0	1.364461843	0.781503024	1.313169367	1.734515913	0	0	0.368141522	1.051222194	1.409641161	1.597760668	0.85249779	0	0.823682941	0.825997614	0	1.518785528	0.343797002	1.508873383	0.674841826	0.564645282	0	2.842206492	0	0.524630502	0	0.014152887	1.097667883	0.622094427	0.071058263	1.236392837	1.486497089	0.383490806
1.3.8.2	0.027805592	0.060310725	0	0.046395218	0	0.078219101	0	0	0	0	0.087424282	0	0	0	0	0	0	0.16320294	0.086160344	0.012662062	0.000733352	0	0.007839385	0	0.031249921	0.084939063	0.461935122	0.006650987	0.07675236	0	0	0.049057025	0.030998207	0.013151757	0.066805269	0.09691093	0.078966564	0	0.024838545	0.002317778	0.064202613	0	0	0	0.096294998	0	0.109194288	0	0.034975217
1.3.8.3	0.013517333	0	0	0	0	0.002680558	0.004014821	0.012804244	0.003944531	0.00770925	0.082765836	0	0.001129913	0.000610679	0.002178429	0.005405915	0	0.001418144	0.001920553	0.006113252	0.012881748	0	0	0.006472156	0.001316272	0	0.000635948	0	0.001324061	0.006546399	0	0	0	0	0.009873558	0.011314509	0	0.004672465	0	0	0.006424975	0.005059511	0.010143245	0	0.063304487	0.013064204	0.012597087	0	0.010486512
1.3.8.4	0.978639009	1.432382707	0	0	0	0.355841735	0	0	0.374843896	0	2.637415725	0.167408508	0	0	0	0	0.36892593	0	0	0.192516506	0	0.268214942	0.199051161	0.410227182	0.475144946	0.456183062	0.53989596	0.011310947	0.321952893	0.433695613	0.207839116	0	0	0.462472438	0	0	0.112637119	0.232265315	0.022652473	0	0.081580221	0.488843054	0.455310549	0	2.176901513	0.428478279	0	0.478157813	0.433688492
1.3.8.6	0.65490338	1.020228474	0.031324322	0.143378196	0	0	0.184925085	0	0.281247396	0	0.986370967	0	0	0.033609147	0.053362065	0	0	0.281515569	0	0	0.194581719	0.164808175	0	0.106538233	0.700261465	0	0.477838748	0	0.211464128	0	0.077828826	0	0	0	0	0	0	0	0	0.135090835	0.263809343	0.019676091	0.265975606	0.089003486	1.071028129	0.169439209	0.469945768	0.347260749	0.140791589
1.3.8.7	5.282944841	3.032874124	0.539325749	0.189337618	1.24795124	0	0	0	0	0	4.986449523	0	0	1.149705662	0.86137071	1.412780373	0.05897338	0.480725047	0	0.516534567	1.120474315	0	0	1.028403025	0	0	1.328575895	0	0	1.517336996	0.296992482	0	0.894885684	0	1.021016881	0	0	0.231762084	1.362708163	0	0	0	0.519565952	0	5.263847207	0.929445009	1.750765635	0	0
1.3.8.8	0.142899143	2.491735943	0.013615299	0	0.066793347	0	0.247152643	0.232214043	0.090550286	0	0.151615697	0	0	0	0.227640233	0	0	0.272709214	0.213945362	0	0.251976676	0	0.1642542	0.187650072	0.461437627	0	0.124320265	0.160407428	0.160502077	0	0	0	0.123760928	0.15512386	0	0.237395243	0	0.087639726	0	0.118581968	0	0.002930215	0	0	0.49482285	0	0	0.269019698	0
1.3.8.9	0	0	0	0	0	0	0	0	0	0	0	0	0	0	0	0	0	0	0	0	0	0	0	0	0	0	0	0	0	0	0	0	0	0	0	0	0	0	0	0	0	0	0	0	0	0	0	0	0
1.3.98.1	0.810559607	0.953005064	1.161771572	1.097445489	0.69903705	1.91640925	1.150370149	1.16926101	1.29320527	0	1.25590314	2.38927369	2.482587724	1.964069552	1.275454449	1.187975548	1.147439895	0.784698681	0.988293401	0.975192497	1.187364698	1.108319278	1.119828431	0.891284835	1.369351446	1.208739544	1.368358721	0.724958536	2.250252805	1.056449102	1.533766082	1.077880358	1.226698343	1.136209819	0.99268706	0.891545468	0.906390895	0.641686463	0.834998827	1.31840999	0.130975487	1.235196039	0.671308487	1.131535251	0.887424657	0.720122896	1.271114046	1.06073366	1.244570597
1.3.99.-	9.355177722	11.1250348	0	0	0.968883918	0	1.951663468	0.653481828	1.881277108	0	6.350139654	2.971167118	3.549072206	0	0	0	1.267576589	0.250524116	0	2.760767919	0	0	1.023786502	1.351815396	1.153913507	0.571964574	2.992798029	4.287152963	0	0	3.239142731	2.293588323	1.053977061	2.009947481	0.988218072	4.165690116	0.117592779	0	3.798513093	1.852325199	1.561242262	1.497590338	1.035458883	0	8.999925202	3.738402499	0	1.437491141	1.69320818
1.3.99.1	5.511568051	1.100540247	0	0	5.354768275	3.098131964	0	2.082873927	0.977969431	6.719741412	6.615330761	5.05424317	5.450825716	0.962534502	2.751809509	0	0.257157351	1.21979082	0	0	0.160457528	0	0	0	5.875703601	2.918090599	6.344298997	2.468488091	0	0	6.091543686	7.152385344	0	0	0	0.19839927	2.149371418	0	3.92621769	2.940922937	5.598566692	0	0	0	3.319704288	1.774703377	1.636513766	4.084138787	0.236324935
1.3.99.12	0	0.018981164	0	0	0.017749914	0	0	0.006832015	0	0.007543267	0	0	0.003488568	0	0.003419498	0.005835652	0	0.0017245	0	0	0.004146192	0.010649928	0	0.017653544	0	0.003291908	0	0.00570979	0	0.007026957	0	0	0.016548528	0	0.014063178	0	0.017964686	0.017584147	0	0	0	0.015505049	0	0	0.019223384	0	0.065667755	0.080498611	0.030561512
1.3.99.16	0.485163838	0	0	0	0.315661771	0.611805934	0.808185776	0	0.618639094	0	3.653367624	0.373618967	0	0	0.323498657	0.232529817	0.720701713	0.778834508	0	0.165074282	0	0	0.116217492	0.610098127	0	0	0.751443056	0.679877869	0	0	0.691046203	0.013688174	0	0	0.079849187	0	0	0.559722387	0.47725213	0	0	0.525243018	0.423385763	0	4.228203018	0	0	0	0.167984476
1.3.99.22	1.39201531	1.737310947	2.653872477	0.653503372	0.911664264	1.165977603	2.292839381	1.907958843	2.074211007	2.084318055	2.09504031	1.88394818	1.198363322	0.995363354	2.468360913	1.983497917	1.47567173	2.604327616	2.317476279	2.604978651	1.86642454	0.080477635	0.823886463	1.004567492	0.891916336	1.574713245	1.819147128	2.173593948	1.526399581	1.988583697	1.744613304	2.963845827	2.073678793	1.751207003	1.403960906	1.918163479	2.547027476	2.520105345	2.676562533	1.060254059	0.96999082	0.903837271	0.273673822	0.596949943	2.690662806	2.572545474	1.990497611	1.173811838	0.146636022
1.3.99.23	0.021917689	0	0.091288674	0	0.01566098	0.07015095	0.002636832	0.091165793	0.089118632	0	0.094577449	0.385714793	0.472412611	0.087647234	0.044876187	0	0	0	0	0	0.053862819	0.01342252	0	0.085732115	0.004016515	0.002821279	0.073695951	0.065332763	0.055964477	0.032737365	0.057466623	0	0.050591791	0.086846591	0.086950074	0.032214725	0.069592875	0	0	0	0	0	0	0	0	0.055333714	0.093728969	0	0
1.3.99.26	0.000727185	0.049620507	0.090303462	0	0.041690698	0	0	0.031398983	0	0	0.003816768	0	0	0	0	0.039530885	0.010176607	0	0	0	0.073992507	0.107408178	0	0.051285827	0.684894189	0	0.321813449	0.000825984	0.035557777	0.099511278	0	0.055473842	0	0	0.094093685	0.081247464	0	0	0.057205531	0	0	0.092674647	0	0	0	0	0	0.119927614	0.102485927
1.3.99.27	0	0	0	0	0	0	0	0	0	0	0	0	0	0	0	0	0	0	0	0	0	0	0	0	0	0	0	0	0	0	0	0	0	0	0	0	0	0	0	0	0	0	0	0	0	0	0	0	0
1.3.99.4	0.047018094	0.1120912	0	0	0.103229096	0.060548874	0.039528418	0	0	0	0.181738188	0.091128324	0.040701978	0.048470969	0.025777783	0.081185901	0.096395694	0	0	0	0	0.068102587	0	0.107258029	0.08808842	0	0.088873688	0.007270647	0.022879235	0.021733064	0	0	0.081349137	0	0.001058494	0	0.039856406	0	0.037561087	0.103944411	0	0	0.080330893	0.037496548	0.07507096	0	0.085711433	0	0.018736563
1.3.99.5	0	0.363224649	0.114484995	0.032933895	0.167006207	1.803712134	0	0.075158169	0.106252934	0	0	2.086556875	1.964067038	0	0.312396547	0.142742763	0.334020772	0	0.021761364	0	0	0.202705396	0.106166035	0	0	0	0	0	0.16016102	0.375913832	0	0.070609019	0.314180783	0	0	0	0.054266319	0	0	0	0.221396749	0.218602726	0	0	0	0	0	0	0
1.4.1.-	0.110302642	0.031221824	0	0	0	0.032572694	0	0	0	0.04900188	0	0	0.091699863	0	1.056827259	0	0.037738933	0	0	0.117871103	0	0	0.023582758	0	0	0.081955884	0	0.080624527	0	0	0	0.042380944	0	0	0.076465364	0	0.059315945	0	0	0.034410859	0.103843184	0	0.060716352	0.098058804	0.060436803	0	0	0	0.089157457
1.4.1.1	0	0.044619963	0.255415819	0.252223314	0	1.070858526	0.439957857	0.203180431	0.795839086	0.003892433	0.383520246	0.710633074	0.555861822	0	1.002451456	0	0	0.184114276	0.055726091	0.328757949	0.414486979	0.314460807	0.793926608	0.192537176	0.35052155	0	0	0	0.09552523	0	0.335610531	0.191791803	0.306544818	0	0	0	0	0	0	0.459327505	0	0.319059396	0.731976531	0.872071635	0.842464375	0.077493296	0.571090728	0.42889536	0.229285319
1.4.1.13	3.364166999	5.104568651	0	0	2.11315824	0.385941872	1.649070101	6.683255372	5.256648945	5.436107942	5.039255317	3.734471474	6.857338985	3.950354335	5.458607557	4.901152195	3.957226076	4.588145871	6.680470335	3.400508884	4.187073833	5.814708124	3.706962094	6.280876439	2.309748721	1.37498368	3.950059756	4.119908283	1.153219792	1.240642959	2.956287954	3.075879222	3.965812174	3.610630026	3.459807453	2.835505343	7.384619316	0	0	1.971568739	0.355542347	0	3.991086352	1.480026207	5.152343887	4.687807291	5.128533913	4.314861647	1.627877343
1.4.1.16	0.548478583	0	0.091629519	0.597317224	0.887817883	0.099602509	0.086883217	0.106659572	1.293397537	0.018508267	0.135485751	1.025346431	1.07320229	0.034129843	1.046213487	0.684730469	0.12262204	0.379761534	0.445717868	0.58498141	0.165718587	0.209580527	1.094996772	0.149281115	0.459461241	0.462617138	0.769012022	0.186295926	0	0	0.033218532	0.162974073	0	0.143755217	0	0.298260487	0.238785726	0	0.234581235	0.199509068	0.147520731	0	0.260301136	0	0	0	0.188369995	0.66855015	0
1.4.1.2	0.157918326	0	0.233706491	0	0.097388643	0.067127863	0.898956849	0	0	0.044688726	0.612786225	0	0.274039634	0.05943206	0	0	0	0.453318892	0.39818544	0.330104311	0.35084604	0	0.216954677	0	0	0.735853398	0.433683631	0.139669171	0	0.193913194	0.02573175	0.242515276	0	0.153474686	0	0.125872698	0.271667574	1.033328277	0.48132436	0.541931495	0.029426914	0	0	0.140663844	0.536136677	0.2789902	0	0.208060874	0
1.4.1.20	0.00128493	0	0	0	0	0.000387556	0.001002482	0	0	0.0004177	0.010271545	0.002527183	0.001680527	0.002495803	0.00098355	0	0.000970077	0	0.001689245	0.001421903	0	0.000694964	0.002469974	0	0	0	0.001706806	0	0	0.001606889	0	0.001014703	0	0.002308764	0	0	0	0.001062634	0.002275448	0	9.82554E-05	0.000437244	0.001628196	0	0.010668327	0.002007187	0.001908376	0	0
1.4.1.21	0.026825427	0.988665335	0	0	0	0	0.170254761	0.039597988	0	0.790150816	0.722887009	0.563343075	0.450243802	0	0	0	0	0.313717567	0	0.0565444	0.030731045	0	0.19821843	0.2023197	0.142203553	0	0	0.146733376	0.178211428	0	0	0.115336924	0	0	0.205129527	0	0.609730178	0.096246419	0	0.08488025	0	0	0.135839902	0	0.50647995	0.328655499	0.251089585	0.212614969	0.084293012
1.4.1.3	0.625885657	1.289033195	0.14840825	0.454923342	0	0.255040068	0.285469505	0	0.279357262	0	0.934899937	0	0	0.225208153	0	0	0	0	0.354857877	0	0	0	0	0	0	0.212280271	0	0.471421317	0	0	1.296039999	0.136441562	0.154897682	0.168505273	0	0.342423751	0.018943725	0.009066733	0	0	0	0	0	0	0.621190857	0.725870232	0	0	0
1.4.1.4	1.232956651	0.943741096	1.455581091	0.58101721	0.947631537	1.998074208	0.652643004	0.694676171	1.149832055	0.235205778	0.043739045	2.177134356	2.347343541	0.967689786	0.688110117	0.793318461	0.585106801	0.457117595	0.774153002	1.25626001	0.751618394	0.856274707	0.576130508	0.767370122	0.874717726	0.686326568	1.382763778	0.864927846	0.709862783	0	0.15961777	0.822103558	1.206957449	0.720771469	0.935839366	0.314326436	1.450002236	0	0.165310845	0.017171555	0.142211574	1.284772816	1.232194629	0.378740633	0.26324974	0.974718626	1.309036822	1.102752839	0.24420188
1.4.1.8	0.008353981	0	0.005755196	0	0	0	0	0	0.015860257	0	0	0.01820132	0	0.010755715	0.006321729	0	0	0.004477384	0	0.01873692	0.01525582	0.016585629	0	0	0	0.009919171	0.00598649	0	0.010928791	0	0.008284862	0	0.01395399	0	0.013036564	0.013051582	0	0.019401977	0.01885792	0.012123817	0	0.002951391	0	0.01280204	0	0.000586553	0.07836649	0.073064542	0.02046417
1.4.1.9	0	0.102265879	0	0.042973014	0	0	0	0.008091915	0.009555044	0	0	0.125376667	0.118375379	0	0.016105247	0.227396136	0.051776171	0	0.135409334	0.030293401	0.020531276	0.013844692	0.001661391	0	0	0	0.330161552	0	0.08717571	0	0	0.072860375	0.215957269	0.071734847	0.050730326	0.038857451	0.051420808	0	0	0.007026512	0.130486948	0	0.02140855	0.04460377	0	0	0.204407889	0.040460388	0
1.4.2.-	0.01150208	0.013990748	0.006572083	0.001886204	0.002947297	0	0	0	0.012248972	0	0.073664191	0.005859672	0.007737917	0	0.013393292	0.014141543	0.008097538	0.013414756	0.005216832	0.003729374	0	0.013935104	0	0.01268673	0	0	0.009215655	0.004594314	0.013478501	0.014079669	0.011356959	0.012987684	0	0	0.007295201	0	0	0	0	0.013826428	0	0.012122461	0.004714262	0.006311208	0.054677728	0	0.052470914	0.06593874	0
1.4.3.-	0.074184329	0.267111186	0.169793486	0	0	0	0	0.232065548	0	0.254869117	0.778991674	0.375203819	0	0.022922643	0.075427637	0	0	0.01570341	0	0.164175396	0.302700998	0.417347536	0	0	0.461633191	0	0.24660892	0.968329053	0	0	0.1754731	0.681465114	0	0.329242483	0.277876503	1.025245269	0.211512935	0.36536325	0.148094952	0.605344524	0	1.216945995	0	0.103243947	1.285228779	1.993322829	0	0.123579144	0.200053977
1.4.3.1	0	0	0	0	0	0	0	0	0	0	0	0	0	0	0	0	0	0	0	0	0	0	0	0	0	0	0	0	0	0	0	0	0	0	0	0	0	0	0	0	0	0	0	0	0	0	0	0	0
1.4.3.10	0.006238524	0	5.71484E-05	0.008215743	0.004853066	0.000539781	0	0	0.003023914	0	0	0	0.008261836	0.002967259	0	0.005290132	0.005921293	0.021946706	0.010868521	0.022657104	0.009501374	0.006306963	0.006333727	0	0.070617065	0.00488245	0.003332419	0.002511061	0.004423836	0	0	0	0	0	0.00241665	0.006801902	0.002443062	0.00708225	0	0.005720238	0	0	0.003037732	0	0.007148971	0	0.002768578	0.005379769	0
1.4.3.16	0.631193962	0.811351585	0.270674623	0.020135353	1.217235788	0.729880983	0.185484297	1.237735941	0.70042802	0.807532573	0.824556451	0.939813035	1.030150316	0.239543841	0.958409646	0.376099877	0	0.85853042	0.709976464	0.433999309	0.830854759	0.939787886	0.693167423	0.574217014	0.056772993	0	0.589749668	0.54542747	0	0.101506848	0.94669964	0.634684159	0.809733344	1.176791553	0.978358634	0.963927186	0	0	1.440884817	0.431920741	0	0	0.766636132	0	0.677983819	0.665600065	0.874349173	0.13075237	0.491165212
1.4.3.19	0.678222746	0.80248161	0.23924036	0.254330555	0.045038174	0	0	0.200349455	0	0.251444512	0.981280318	0	0.050130497	0.215849166	0.030741354	0	0	0.087512417	0.149254778	0.115391843	0	0.060005912	0	0	0.702326637	0.045530309	0.260802115	0	0.194029901	0	0.919030263	0	0.117852602	0	0	0.024793308	0.236826386	0	0.284442366	0	0	0	0.192909963	0.252526663	0.559631438	0	0.576934192	0.133299328	0
1.4.3.2	0	0	0	0	0	0	0	0	0	0	0	0	0	0	0	0	0	0	0	0	0	0	0	0	0	0	0	0	0	0	0	0	0	0	0	0	0	0	0	0	0	0	0	0	0	0	0	0	0
1.4.3.21	0.081782209	0.581691991	0	0.025327566	0.092483096	0.031566195	0	0	0.109573668	0.094677736	0.01240885	0.119149773	0	0.08410822	0.013736731	0.064706802	0	0.065917764	0.028513784	0.036990434	0	0	0	0.07652182	0.004088988	0.126328814	0.175325864	0.074608263	0	0.110307776	0.056906314	0.316229049	0.129973724	0.096327365	0	0.168696501	0	0	0.054100929	0.192251964	0.042531244	0.116414044	0.030159718	0.12778047	0.019729681	0.949548179	0	0	0
1.4.3.3	0	0.027300008	0.016978326	0	0.018618762	0.003542382	0	0	0.017725956	0.008717891	0	0.01668534	0	0.029723155	0	0	0	0	0	0	0	0	0	5.41225E-05	0	0.031277315	0.004103724	0.022932571	0	0	0.002597033	0.024297629	0.012634041	0	0.014631848	0.029201961	0.029553172	0.016440685	0.01620897	0	0	0.000859493	0	0.029780517	0.021826283	0	0.028517935	0.062812784	0
1.4.3.4	0	0	0.203558321	0	0	0	0	0.111773026	0.081705613	0.110074573	0.352396942	0.065911663	0.129765292	0	0.104677812	0.262613975	0.151555031	0.611943691	0.354675909	0.535378973	0.470145728	0	0.049789723	0.088979088	0	0.132768869	0.093443827	0	0.07189537	0.981011013	0	0	0.202212344	0.001907798	0	0	0	0	0	0.12322514	0.055259381	0.073623178	0.114889606	0	0.484321455	0.023661129	0.188617861	0.091282055	0.047947805
1.4.3.5	1.264334248	0.573739866	1.140736519	0.13343614	0.648985918	0	0	0	0	0.139160401	1.225610292	0.516939433	1.22289774	0.336929265	0.096175318	0.09968819	0.341622763	0	0.173397608	0.332279815	0.222952742	0.186644135	0.028753509	0	0	0	0.318993669	0.920352715	0.084227597	0	1.116262187	0.716635467	0.309471285	0.071371392	0	1.142546246	0.050255948	0	0.201463904	0.740999323	0	0.660822477	0	0.267519714	1.302504281	0.47128518	0.310740164	0.304476248	0.098220139
1.4.4.2	1.675094083	0.074527396	0	0.870692075	1.839304076	0.962156245	0.909832583	0.072816585	0	0.672314633	1.89977467	1.379073059	1.126890833	0.136136977	2.297189677	0.203126225	0.085702634	1.373876615	1.13892892	1.211577786	1.409165517	0.66356093	0.405917945	1.623099422	1.381700098	0.198765642	0.266691398	0.919820985	0.12055094	0	1.025175283	1.26706281	0	0	0	0.620509969	0	2.440944316	0	0.68984818	0.40544704	0.460806962	0	0.562400291	1.459697479	0.848161847	0.845259411	0.599076261	0.790179785
1.4.7.1	0.957991628	0.06797528	0.184032354	0	1.38081189	0	0.231586651	0.132437491	0.402917175	0.348573674	0	0	0.314832884	0.378387189	0	0.458601363	0.234854695	0	0	0.391158032	0.463350833	0.680103563	0.273081922	0.12032892	0.007084253	0.155779292	0.440113944	0	0.11626522	0	0.188927546	0	0.622646009	0.17170097	0.446964701	0.261245112	0.299772067	0	0	0	0	0.270197509	0.260467672	0.355074967	0.355626079	0	0.306848024	0.082402272	0.055465534
1.4.9.1	0.100604949	0	0	0.047333629	0	0.082849011	0.018123643	0.147097453	0	0.07215633	0.412555011	0	0.025481746	0.098880753	0.152010662	0	0	0	0.145485432	0	0	0	0	0	0.147260304	0	0.04902009	0.15485444	0	0	0.155287724	0	0	0	0.04791183	0.025226959	0	0	0.015622623	0	0.120622709	0	0	0.089880079	0.325108943	0.054277716	0.103785081	0	0
1.4.99.-	0.012673891	0	0.003926088	0	0	0	0.005066515	0	0.009291803	0	0	0.006142427	0.007198192	0	0.00911083	0	0.074798074	0.003753888	0.01669649	0	0	0.018445829	0	0.017706274	0	0.014436969	0	0.016895918	0.019494688	0	0	0.015747808	0.021270828	0.003864252	0	0	0	0.015093451	0	0	0.001125442	0.000137974	0.003884277	0.008321869	0.000454638	0.001612393	0	0	0
1.4.99.1	2.047126823	1.727871582	0	0	0.350237363	0	0	0.369018989	0.803036874	0	2.813073473	0	0	0.375244126	0	0.723929298	0.778940637	0.194156817	0	0	0	0	0	0.436897499	0.007733762	0	0	0.60333021	0	0.224628693	0.61774116	0.907285776	0.882068364	0	0.613167033	1.666959026	0.713906048	0.613989141	0.847800737	0.09318524	0.169656649	0	0.801090932	0	4.394592067	2.071664222	0	0.721946898	0
1.4.99.5	0	0.069891011	0	0.036380962	0	0	0.019943043	0.040715816	0	0	0.103702396	0	0	0.018455718	0	0.029269492	0	0.076175542	0	0	0.092513079	0.031875408	0	0.092223108	0.06456222	0.023859486	0	0	0	0.083453438	0	0	0	0.046206511	0	0	0	0	0.089271178	0	0.058506815	0.010306824	0.016162223	0.001454969	0.002676573	0	0	0	0
1.5.1.-	0.286385336	1.03340453	0.018942269	0.125755751	0	0.173544214	0	0.114601539	0	0.103598817	0	0	0.117847761	0	0	0.20662828	0	0	0.086363783	0.059642688	0.050047159	0.220799416	0.22138068	0.191959359	0	0.368139346	0.050706954	1.265583478	0.141082249	0	0.652398588	1.890618827	0.019413447	0.137666799	0.353633414	0.653317209	0.091471258	0	0	0.4624962	0.112421939	0	0.171702245	0.229667449	0.15999159	1.558613074	0.357939736	0.255411822	0
1.5.1.10	0	0	0	0.003219912	0	0	0.017282563	0	0.004468525	0	0.002559729	0	0.009283048	0	0	0.003800775	0	0	0.009262391	0	0.012837101	0	0.00366695	0	0.006870458	0	0	0.002076162	0.005828824	0.00819212	0.00082814	0	0.007811194	0	0	0	0.008204073	0.01776303	0	0	0.008361445	0	0.004974906	0.017415125	0	0	0	0	0.011975116
1.5.1.12	0.478092102	0.323365788	0.240586671	0.125574861	1.243468093	0.130149481	0	0.176521754	0.23193558	0.181960635	0.351547402	0	0.177886355	0	0	0	0	0	0	0	0	0.046207766	0.0569566	0.469017962	0.182605004	0	0.19424739	0.133689799	0.11519872	0	0	0.212163681	0	0.101380914	0.137217013	0.249494453	0	0	0.212101512	0.254778206	0.188090225	0	0.086003506	0.18857489	0.398169524	0.11624333	0.207763662	0.265001689	0
1.5.1.15	0	0	0	0	0	0	0	0	0	0	0	0	0	0	0	0	0	0	0	0	0	0	0	0	0	0	0	0	0	0	0	0	0	0	0	0	0	0	0	0	0	0	0	0	0	0	0	0	0
1.5.1.19	0	0.002183674	0	0.008002087	0	0.013369207	0.010248772	0.001449052	0.013616666	0	0.009164402	0	0.005485505	0.00443229	0.004259796	0.010638332	0.001627821	0	0	0	0	0.005002841	0	0	0	0	0	0.01249751	0	0.009626579	0.005719978	0	0	0	0.002354023	0	0	0	0	0	0	0	0.010986132	0	0.014586694	0.002272041	0	0.014019624	0
1.5.1.2	0.740383014	1.42275067	1.142037622	1.103778307	1.062144255	0.761593156	0.588817266	0.855425119	0.876327007	0.991465445	0.750948212	1.204462031	1.081557019	1.004079781	1.049008136	1.030973418	0.63691462	1.191503897	0.899246128	0.930245394	0.920739049	1.043227373	0.730545997	0.69859035	1.214804505	1.554453092	0.933778219	0.707348408	1.613072039	1.139432933	0.858788873	1.058178753	0.712443784	1.121017128	1.13061408	0.699862732	1.258191888	0.257452947	0.209607279	0.851426063	0.118246025	1.219668802	0.521588978	0.189047085	1.002572635	1.564295195	0.824407131	0.801736095	0.90848813
1.5.1.20	1.21030208	1.93215809	1.321950269	0.640261434	0.92067642	0.961769616	0.356662547	1.087916492	1.212575304	0	0.932588202	1.405735324	1.116196786	0.903733647	0.966743486	0.615497075	0.481959187	0.34947389	0.449524615	0.73600482	0.787584648	0.779636665	1.360056395	1.295398908	0.95899908	0	0.12630319	0.778792038	0.053645717	0	1.378583072	1.229008005	0.720069643	0.962799932	1.150301402	0.891085398	0.056530664	0	0.462882317	0.85313139	0	1.291507834	0	0	0.647988276	1.092091374	1.20643191	1.089471965	0.185592274
1.5.1.24	0	0.012482463	0	0	0.122769756	0.03944404	0.119333633	0.090849642	0	0	0	0	0	0	0.050706824	0.107838555	0	0.167867693	0.186128382	0.181323522	0.34103983	0	0	0	0.017393209	0	0	0.130861399	0.049828358	0.053386642	0.022315041	0	0	0	0.090409851	0.073088717	0.12039819	0	0.023537214	0	0	0.023036662	0.129524655	0.086081485	0	0	0.16799057	0.104516401	0.120789488
1.5.1.28	0.021102877	0.064264888	0.01638692	0	0	0	0	0	0.026830106	0.004797286	0.078253727	0.022470055	0.010900578	0.001810873	0.007961581	0.001616446	0.009584601	0.02128943	0	0.011428996	0	0	0.016477342	0.012579629	0	0.001580896	0.001301549	0	0	0.004913417	0.012535678	0	0.02384833	0	0	0.006607003	0.014587077	0	0.015484209	0.010019591	0	0	0	0.007517103	0.101046546	0.004913364	0.006739814	0.005798997	0
1.5.1.3	0.895907835	0.889042292	0.944868235	1.066728977	1.131276571	0.786393655	0.862785624	0.286580955	1.109821971	0	0.73943351	1.211607903	1.285692973	0.701492076	0	1.141995972	0.187792101	0.964914681	0.860342517	0.632706266	0.631888784	1.041870645	0.917686066	0.812159738	1.106100916	0.927060207	0.310846262	0.917432307	1.636617644	1.153411776	1.160910816	1.241851982	1.211776956	1.124384251	1.196166317	1.087298349	0	1.116116441	1.255179577	1.492649895	1.248358263	0.920916581	0.592246764	0.008651009	1.085275837	1.264968781	1.216066383	0.717817412	1.131554757
1.5.1.33	0.103810114	0	0.033943909	0.11294094	0.01783059	0.091162566	0	0	0.014372651	0	0.022710704	0	0	0	0	0.058561813	0	0	0.058669363	0	0.053582731	0	0	0.005556879	0	0.025274435	0.112781203	0.015345659	0	0.056389365	0	0.051065496	0.024031057	0.056244339	0	0.072842726	0	0.005929391	0	0.110791945	0.080003711	0	0	0	0.031032625	0.050503648	0.021594411	0	0
1.5.1.38	0.851695013	1.139738664	0	0.014144213	0	0	0	0.169842249	0	0.390460047	0.843644496	0	0.085756003	0.297341871	0.334698956	0.024648395	0	0.000895253	0	0.306688262	0	0.070327827	0	0.359850242	0.88842022	0.184513234	0.595805184	1.034304403	0.107195718	0.043680564	0.717971022	1.066418518	0	0.16654078	0	0.770360024	0	0.299606833	0.076277535	0.333032899	0.256704719	0	0.287954101	0	1.155759081	0.878769943	0.276636421	0.413822484	0
1.5.1.5	1.670696381	2.111408802	2.26971731	2.303704393	2.227883738	2.080537203	1.720636216	3.923984045	2.285128436	2.290383797	2.679294913	1.642144737	1.864242945	1.819319196	1.799188579	3.186280395	2.194995946	2.325815489	3.071535778	2.299936135	2.384719464	2.874660102	1.830835327	3.016426326	1.633610119	1.959109176	2.316489813	2.198855817	1.786431934	1.642581814	1.710532345	2.305663156	2.732426447	2.701681862	2.164683215	1.605865184	2.797563545	2.06677594	2.367560553	1.91681247	2.370399899	2.247918098	1.935203128	1.969003814	2.049175604	2.072772783	2.387194879	2.696643286	2.305271912
1.5.1.7	0	0	0	0.052775059	0.861414415	0.682552407	0	0	0	0.285235602	0.150204084	0.175499908	0.487276987	0	1.221898394	0.923388705	1.243838802	0	0.088552658	0.397637575	0.561395003	0.291419438	1.279269489	0	0.011870878	0.165580307	0	0	0	0	0	0	0.817240092	0.742767549	0.293423601	0	0.868524955	0.262465131	0	0	0	0.021027975	0	0	0.594086033	0.129624216	0.227372082	0.349402448	0
1.5.1.9	0	0.009569919	0	0	0.017178197	0	0	0	0	0.008589596	0	0.018516455	0.014925624	0.004786189	0	0.018079977	0	0	0	0	0.015291155	0.005604858	0.011641954	0	0.010157116	0.000240507	0	0	0	0	0	0	0	0	0.015733278	0.005004039	0.010784314	0.007933313	0.002886982	0	0	0	0	0.011771363	0	0	0	0	0.013464093
1.5.3.-	0.426114453	0.301532039	0.178991516	0	0.177217828	0	0.224356215	0	0.06182661	0.072516001	0	0	0.073322482	0.10992383	0.256359005	0	0	0.379765437	0.246760548	0.167469728	0.438668909	0	0.159536176	0	0.123064668	0	0.271835687	0.656739588	0.092656376	0	1.341438588	1.056565231	0	0	0.008630749	0.780145582	0.1443148	0	0.246484539	0.225435395	0	0.193992179	0.21957444	0.042614272	0	0.482745175	0	0.14527956	0.174854579
1.5.3.1	0.54735513	0	0.694678135	0.36012336	0.172722968	0.567008788	1.847240333	0	1.391566808	0	2.097331913	0.806834383	0.34949572	0.151024682	0.790722386	1.107459174	0	0	0.748761362	0	0.482937929	0	2.085476974	0	1.082001855	0	0.765837698	0	0	0.376483215	0.719221929	1.13914971	0.980550507	0.151536182	1.210017348	0.037564234	0.395285066	0.69220948	1.311332188	0.075449349	0	0.015697399	0.868587833	0	1.882601911	0	1.312459871	2.239279947	0
1.5.3.13	0	0	0	0	0	0	0	0	0	0	0	0	0	0	0	0	0	0	0	0	0	0	0	0	0	0	0	0	0	0	0	0	0	0	0	0	0	0	0	0	0	0	0	0	0	0	0	0	0
1.5.5.-	0.358587489	0.48697623	0	0.342308375	0.338133275	0	0.46131664	0.112040092	0	0	0.468157579	0.074703477	0	0.548485441	0.007821391	0.004880952	0.124199302	0	0	0.102182503	0.541923352	0.030074999	0.028114185	0.20167936	0	0.508586816	2.544736208	1.296274854	0	0	0	2.438524996	0.38630325	0	0	1.3402225	0.132682022	0	0.722927852	1.433385028	0	0.314494268	0.467515163	0.455690258	0	0	0	0	0
1.5.5.1	1.045491207	0.850368714	0	0.07896902	0.031710937	0.23483145	0.01176332	0	0.123445807	0	1.168904345	0	0.282304317	0.270018842	0.263594228	0.287079819	0	0.246598867	0.288753095	0.106132291	0.104105992	0.143592966	0	0	0.00600868	0.146943387	0.483095379	0.179200012	0.207808727	0.129541227	0.093432305	0.295293194	0.225614721	0	0	0.390829959	0.145627891	0.204806763	0	0.295864458	0.061834901	0.011434601	0	0.009531448	1.330293837	0	0	0	0.015938424
1.5.8.2	0.001385831	0	0	0	0.094682567	0	0.107235602	0.052001565	0	0.021452638	0	0	0	0	0	0.03198383	0.163217397	0	0.122219481	0.103823993	0.143962228	0.14289769	0	0	0	0.125843301	0.09347608	0	0.159042401	0	0.07884883	0	0.08580597	0	0.062799161	0.002357424	0	0	0.147157446	0.524279752	0.845864409	0.126437043	0.145654607	0	0.003199356	0.111729454	0.103091093	0.064835827	0.100773659
1.5.8.3	0	0	0	0	0.007226572	0.104140243	0.100216255	0.019383574	0.103928146	0.075711283	0.062035079	0.034631051	0.015611062	0	0.055056673	0.072379055	0	0	0	0	0	0.019515621	0.070953607	0.005575486	0.064835068	0.02071397	0.047306038	0	0	0	0.060135714	0	0	0	0	0	0.071944096	0	0	0	0	0.016118608	0.01400112	0.036632582	0.009007968	0.15003882	0.144984817	0.141700586	0.007608486
1.5.8.4	0	0	0	0	0	0	0	0.012618533	0.021720823	0	0.068924249	0.022330276	0.023513066	0	0.029297808	0	0	0	0.014969275	0.001872559	0.027212457	0.032179266	0.052442659	0.028129977	0	0.050597475	0.015449341	0.023233161	0	0	0	0.052866219	0	0	0	0	0.026989451	0.009023909	0.048351918	0.031201002	0	0	0	0.018243899	0.01601947	0	0.023226702	0.016019798	0.048057901
1.5.99.-	0	0.016426366	0.008239332	0	0	0.032636121	0	0.015728712	0	0.012806481	0.036366627	0	0.023908659	0	0	0.02323095	0	0.032569469	0.023707243	0	0	0.01696452	0.014225662	0	0.002986008	0	0.003098991	0	0.015811947	0	0	0.003904537	0.016631361	0.03020014	0.00104054	0	0.015513525	0.029960691	0	0.023096514	0.024629448	0.029157591	0.011117992	0	0.009105248	0.009359941	0.027246144	0.035386528	0
1.5.99.11	0.102165143	0	0.028830302	0.096907641	0	0	0	0.104942464	0.034496878	0	0.009363477	0	0.024848317	0	0.098308667	0	0	0	0.13272361	0	0	0.066702794	0	0	0.117335643	0.135139038	0	0	0.10772781	0	0.017071337	0.120569466	0	0	0.045046599	0.034162049	0	0.039196974	0.053952849	0.055420166	0	0.116236053	0	0.139867931	0	0.042167775	0.061925289	0.140152309	0
1.5.99.12	0	0	0	0	0	0	0	0	0	0	0	0	0	0	0	0	0	0	0	0	0	0	0	0	0	0	0	0	0	0	0	0	0	0	0	0	0	0	0	0	0	0	0	0	0	0	0	0	0
1.5.99.6	0	0	0	0.000263152	0	0.019824245	0.016032074	0.005334279	0.012335889	0	0.017479032	0.021949893	0.019785486	0	0	0	0.192053904	0.056956722	0	0.065704113	0	0.048578049	0.063037106	0.010510321	0.011783329	0.068777067	0	0.057636884	0	0	0.069672769	0.06446458	0.002401427	0	0.030727103	0.09629601	0.06117475	0.041553571	0.073434944	0	0	0	0.060155876	0	0	0.009163501	0	0.052470305	0.038242114
1.5.99.8	1.600644894	1.791622463	0.583055489	2.034863841	3.636673716	0	0.815361878	0.22811043	0.704440087	0	1.76335379	1.312830095	0.533531172	0	1.687683491	0.525387285	1.509442932	0.714695839	0.17175852	0.688746632	0.859219468	0	0.002082256	0	1.331228508	0	0.413725638	1.55897522	0.368706993	0	1.480585148	1.968486851	0	0	0.277169294	1.912475452	0	0.372766279	0.808229016	0.582700422	0.331155668	0.720602246	0	0	1.499838452	1.229382272	1.015743349	0	0.427347385
1.5.99.9	0	0	0	0	0	0	0	0	0	0	0	0	0	0	0	0	0	0	0	0	0	0	0	0	0	0	0	0	0	0	0	0	0	0	0	0	0	0	0	0	0	0	0	0	0	0	0	0	0
1.6.-.-	0	0.12829416	0.121447742	0	0	0.030359187	0.638375694	0.295560638	0.848065599	0.649036703	0.331355294	0.26678285	0.217315431	0	0.763433534	0.356274994	0	0.859651067	0.148637795	0.229987897	0.84971881	0.466253898	1.391791443	0	0.222948077	1.964345054	0.290607061	0.247004577	3.219442742	0.659612428	0.489845887	0	0	0	0	0	0.038720611	0.620828788	1.096398154	0.366929943	0	0.335036187	0.106185553	0.721099177	0.244191377	0.075586555	0.143619008	0.705874726	0.178967227
1.6.1.1	0.293752781	1.043675403	0.229745682	0.286136388	0.291347734	0	0.191491564	0.003716575	0	0.114937884	0.345951166	0	0.193854429	0.262897483	0	0.173488427	0	0.058142243	0	0	0.007372417	0	0.298464213	0	0.329653441	0.326218149	0.430219857	0.665941756	0	0	0.989172351	0.75593158	0	0.031179604	0	0.945129183	0.277826717	0.223173101	0.184808704	0.272914859	0	0	0.102002114	0.06893901	0.322471434	0.988262377	0.358782323	0	0
1.6.1.2	2.886407386	3.179935285	1.46478995	0.649391878	0.198098332	0.562279458	0.524827739	0	0	0.355095681	2.071403117	0.392626177	0.315874164	2.842141888	0.994242898	0	0.277386196	0.23666569	0.939136111	0	0.725593912	0.428597523	0	0	0.711574435	0.197563026	1.784170231	1.259174471	0	0	0.261662841	2.332659098	0	0	0.332986351	1.941813002	0.955727886	0.208659188	1.193559838	2.003231703	0.410991713	2.678656395	0.204879044	0	2.806859947	1.443875014	0.359982374	0.760974713	0
1.6.2.2	5.06031E-06	0	0.000791676	0.001489571	0.001522637	0.001390656	9.50578E-05	0.001253325	0.001469125	0	0.008665557	0	0	0.001415793	0.001047009	0	0	0	0.000520178	0.001002407	0.000553388	0.001492287	0	0.001507923	0	0	0	0	0	0	0	0.001022051	0.001396796	0.000250272	0	0	0.001521869	0.000585245	0.000494388	0.00124924	0.001049338	0	0	8.81269E-05	0.008904155	0.000630236	0.000498214	0	0.000644527
1.6.2.4	0.016381783	0	0	0.000957785	0.01900926	0.036812889	0	0.031703919	0	0	0.038427605	0	0.024703534	0	0	0.013217943	0.024932626	0.016749802	0	0.009863632	0	0	0.010106566	0	0	0.001871726	0	0.036350856	0	0	0.026086652	0.013176875	0	0	0	0.046300672	0	0	0	0	0	0	0.020295032	0.038038367	0.019395668	0.017965368	0	0.007148712	0.009763546
1.6.4.-	1.06032312	1.849203771	0.26238904	0	0.299704155	0	0.448472808	0	0.310816518	0.289596223	0.843905545	1.153682957	1.044746572	0	0.136538013	0	0.330998147	0	0.399162915	0.532789155	0	0.033384527	0.24191713	0.066210937	0	0.484917346	0.883191737	0.528975499	0.094360355	0.151072028	0.065318543	1.311543575	0.241315348	0.279554638	0	0.600414142	0.022969999	0	0	0.530526887	0.146129841	0.018999189	0.224997253	0.258534324	0.611720338	0.672934805	0.250138053	0	0
1.6.5.-	1.62974511	1.630871982	4.605222541	0	0.19074508	5.769165641	0.08648904	0	0	0	0.077099526	4.619923912	5.276515192	0	1.136759727	0.972744806	1.390169999	0.681053013	0	0	0	0	0	0	1.655444803	1.04681612	0	0.399936896	0.14709085	0.24859305	0	0	0.878768929	1.149238396	0	3.399493909	0	3.560686125	1.89794334	0	0	4.375415156	0	0	1.544830329	6.69633677	0	1.803436929	0
1.6.5.2	0.333286949	0.547145446	0	0.395880523	0	0.076146477	0.187345461	0.001006082	0.072962788	0.194640287	0.760824994	0	0.190730479	0.001824485	0.148552754	0	0	0.165213884	0.12535767	0.207213914	0.225839964	0	0	0.177931231	0	0.175345662	0.207377587	0.121817483	0.208699399	0.230851678	0	0	0.192399234	0.169130038	0.116028272	0.115542428	0.135426842	0	0.1106242	0.023972518	0	0.128229431	0	0.219130074	0.367183335	0.972267525	0	0.134940156	0.246974703
1.6.5.3	14.82036471	13.04032545	0	18.45486963	18.89071826	9.058602342	5.176065217	4.220552302	5.90124582	3.765850655	12.21010409	11.29967454	12.68023685	2.99431529	0.024450856	4.874378837	11.45844355	2.243548951	0	0.718560721	5.171663353	1.702691409	2.865869106	1.530655461	0.788354678	1.987696002	8.890636521	11.71398989	0	0	14.69742484	10.74356897	2.744011754	4.898026997	2.185849104	17.24280676	0	1.051048984	2.560768204	4.105643587	1.368775317	5.428880935	4.105000079	0	18.78941052	15.84441258	3.843058181	9.926357988	0.782095384
1.6.5.5	2.05024808	3.119300202	0	1.544713431	0.303116672	0.320549578	0.286789119	0	0.659628192	0.192438436	4.693026051	0.961698253	0	0.842604476	1.768647427	0	0	0	0	1.020040692	0	0.763868038	0.648804256	0	0.562937846	0	1.454973943	1.697366111	0.115233173	0	0.6252821	0.097153678	0	0.536247844	0.662845088	0.548879465	0.03959639	0	0.979985211	0.506407055	0	0	0.160028969	0	5.063784799	1.475469383	0.44336643	1.606616095	0.565819503
1.6.6.-	0.001324031	0	0.002400381	0.001717736	0	0.001592541	0.00179846	0.000181476	0	0.002189914	0.005899725	0	0	0.003393295	0	0.001942023	0.003037251	0.012476042	0.019576649	0.014194457	0.013140694	0	0.003645897	0	0.00282795	0	0.000338091	0.002727326	0	0	0.001698061	0	0.000953194	0.002567698	0	0.00278456	0	0.002653451	0.00048271	0	0	0	0	0	0.011259309	0	0	0.000521624	0.002403893
1.6.99.-	0.518349945	0.833595467	1.423112607	0.749845104	0	0	0	0.190704565	0	0	0	0.430080767	0.724153126	0.237413573	1.05851135	0.217438517	1.408605484	0.200472653	0	0	0.417635021	0.15716274	1.805770879	0	0.554147165	0.263945892	0	0.468393251	0	0.266887173	0.266930872	0.262687959	0	0	0	0	0	0.376475631	0.229083701	0	0.155091793	0.540926823	0.871372985	0.091228592	0	0.514923533	0.131660455	0.041971566	0
1.6.99.1	0.037251486	0.063106818	0.046087176	0	0	0	0.034937877	0.044725356	0	0.00158946	0.518615151	0	0.039282857	0.002784644	0	0.083128867	0.194438565	0.051547784	0	0	0.014710982	0	0	0.023223604	0.002827224	0	0	0.041441691	0.077701478	0	0.058320097	0	0	0.005593781	0.017802569	0	0.011013867	0.01311443	0	0.010636665	0.019156021	0	0	0.036248644	0.441788776	0	0.073183353	0.066772549	0
1.6.99.3	0.566221125	1.412936306	1.422104837	0.718997567	0.77180181	0.489739315	0	0	1.272534293	0	2.329723904	0.05955267	0.068023468	0.92799115	0.159609149	0	0	0.533636621	1.250564984	0.945726526	1.001425598	0.871312795	0.058919756	0	1.005077072	2.145704511	0.160362231	1.691874946	3.481165259	0	1.10785131	0.912226266	0	0	0	0.315042801	0	0.540062384	0.79912148	1.786499738	2.013313761	0.719877012	0.319557914	0	3.675987396	0.956053501	1.4278288	1.472625492	1.891176531
1.6.99.5	0.565403212	0	0	0.039582121	0.104615716	0.284668412	0.094823958	0	0.296444081	0.211231377	0.670044358	0	0.017851153	0	2.305403508	0	0	0.021721372	0.470700919	0.446041651	0	0	0	0.043032446	0.39587175	0.819330628	0.22708469	0.101320357	0.274418508	0	0	0.101799474	0	0	0	0.110262785	0.281449813	0	0.171932837	0	0	0	0	0	0.39670828	0	0	0.186149353	0.258449216
1.7.-.-	0.890012735	1.484344137	1.537929297	0.386765947	0	0.334234291	1.429633704	0	0.946119702	1.123648084	1.032614248	0.624332813	0.538303393	0	1.466390614	0.79921552	0	1.346687819	1.302154839	1.50715525	2.627646706	0.617225125	0.410486515	1.529001357	0	0.048423692	1.897391166	1.76059769	0.793311051	0	0.95268558	2.175820278	0.982454013	0.814554957	1.505060517	1.29670563	1.615901234	2.161372381	1.116231949	0.991168155	0	0.407586594	0	0.340126289	1.607898523	2.274735667	0.926498318	0.509632761	0.013619066
1.7.1.1	0	0.00805188	0	0.005633272	0.003636847	0	0.001950899	0.033445188	0	0.029693767	0	0.036437158	0.02336009	0.011563889	0.00482051	0.02805319	0.032756375	0.000235916	0	0.002010314	0.012743327	0	0	0.01033297	0	0	0.00757281	0.036401544	0.011349699	0.013387346	0.028483938	0.035716601	0.018604269	0.030713761	0.008441176	0	0	0.020988662	0	0.011720236	0.026245537	0.023898029	0.029861128	0.015078448	0.054200104	0	0.007475048	0.033375487	0.000133094
1.7.1.13	1.826926926	1.50057404	1.186573297	0	2.451676368	0.097609314	0	0	0.440140394	0	1.243878871	1.085716559	0.729956605	0	0.691009836	0.221295788	1.099926883	0	0.563392996	0	0.681110372	0.569632478	1.359517226	0.710508074	0.524513414	0.666909327	0.390056491	1.84158765	0	0.150219403	1.467581606	1.489899775	0.390992976	0	0.601815722	1.754954825	0	0	0.531175605	0.549554024	0	1.625680399	0.724906847	0	1.844616491	1.638198375	0.427165695	1.039788649	0
1.7.1.4	1.747385585	0.345808128	0.818673457	0.395610838	0	0.137845424	0.674865093	0	0.864858369	0.367335182	2.686348987	0.608179113	0	0	0.357917594	0.499706386	0.658018945	0.203411208	0.659023295	0	0.597233897	0	0	0	0.919899099	0	0.665873958	1.048795984	0.540448109	0.829743271	0.552616795	2.628634754	0	0	0.616535369	0.897229858	0.431305946	0.701077165	0.265524297	0.288936226	0.084038497	0.894909799	0	0	1.881174952	2.439401955	0	0.351773903	0
1.7.1.6	0.008964201	0	0.010302925	0.00381546	0.005984033	0	0.002642158	0.002539584	0	0	0.002908669	0	0	0.005224911	0	0.007602062	0.006143074	0	0	0.002915403	0	0	0	0.001199288	0.011636239	0.003935255	0	0	0	0.005515511	0.009945236	0.0052879	0.010510737	0.005507478	0	0.013513205	0	0	0	0.007225743	0	0.00754075	0	0.008021273	0.00388472	0.001059989	0	0	0
1.7.1.7	1.188675354	0	0	0	0	0.260438926	0.381077246	0.16985971	0	0	0.481127509	0.269556433	0	0	0	0.242994433	0.377964018	0.197615324	0	0.06079447	0	0.275595528	0.250589003	0	0.22269858	0.177177836	0.082978168	1.140346655	1.10823953	0.177111766	0.845006119	0.96623961	0	0.356476465	0	1.19369454	0.125108659	0	0.2162901	0.727190842	1.108393782	0	0.541063476	0.345174756	0	1.199861619	0.276939311	0.17102339	1.177849708
1.7.2.1	0.405528717	0.203170346	0.775130571	0.530291836	0	0.124224901	0.049487173	0	0.155467974	0.162312045	0.952872894	0.065051183	0	0.14277806	0	0	0.073503302	0.204227616	0.156490932	0	0	0.095551001	0.154834437	0.196892485	0.002922824	0.049362526	0	0.181856381	0	0.203686554	0	0.040260805	0.085474484	0	0.034760105	0.079028778	0	0	0.086981553	0.139150356	0	0	0.165068053	0	0.654260556	0.123480135	0.040934734	0	0.238696527
1.7.2.2	0	0.273687252	1.017350953	0	0.230410234	0	0.277256638	0.121131883	0.21649094	0.228368392	0	0.774116975	0.828000761	0	1.183308667	0	1.199922691	0.162085038	0.089521985	0.008375704	0	0.072527338	0	0.191968093	0.263079316	0.192049062	0.82479212	0.419451468	0.04420867	0.093409903	0.090775625	0.851498978	0	0.29009327	0.18224314	0.667088938	0	0.094388029	0.23506015	0.439373739	0	0.972529392	0	0	0	0	0.328617584	0	0.159913643
1.7.2.3	0.135309045	0.26192661	2.524985555	0	0.184700584	0.155295847	0	0.22674107	0	0.061366482	0.556212706	0.279260167	0	0	0.023300654	0	1.370163041	0	0.52835372	0	0.257844193	0.327982118	0	0.326019983	0.111677256	0	0.458064034	0.648919529	0	0.240799363	0.593572107	2.198900503	0	0.531708094	0	1.081821499	0.219020159	0	0	0.974553581	0	0.821636708	0	0.296745897	0.613371159	0.435436863	0	0	0.603826463
1.7.2.4	0.605523237	0	0	0	0	0.038847005	0	0	0	0	0.386959394	0	0	0.051518584	0.071175661	0.057246783	0.118103157	0	0	0	0	0.017838081	0	0.05481944	0.059342146	0.11003057	0.10740165	0.004770505	0.008703655	0	0.053840352	0	0.115978563	0.037601837	0.010161833	0	0.10111296	0	0.049663602	0	0	0	0	0.016072082	0.272820778	0.095499125	0	0.075587431	0.018766572
1.7.2.5	1.178756706	0	0	0.458336504	0.204227413	0	0	0	0	0	0.596661655	0	0	0.074628588	0	0	0.384982438	0	0.117876408	0.172729028	0.23395336	0	0.180187736	0.142582935	0.287808282	0	0	0.163052789	0	0.08799734	0.066929057	0.013758119	0	0.02691175	0	0.032969442	0.127906871	0	0	0.217849873	0.186416906	0.126101287	0.160019701	0.10401619	0.724551231	0.358538583	0.177255794	0.097568109	0
1.7.3.3	0.005751431	0	0.019618018	0	0	0	0.022691756	0	0.003587784	0	0	0	0	0	0.00420713	0.010960146	0	0.019971522	0.007811292	0.017916507	0	0.017352869	0.004076082	5.46407E-06	0	0	0	0	0.006619097	0	0	0	0.017428985	0.019656114	0	0.004561882	0	0	0	0.018291226	0	0	0	0	0	0	0.094065696	0.106999102	0.032106503
1.7.3.4	0.014165984	0.013976666	0	0	0.002359315	0.009411809	0	0	0	0.004590332	0.002986212	0	0	0.000949204	0	0	0.151051651	0	0.008869958	0.010034777	0.004415767	0	0	0.003281857	0	0.005687898	0.015715882	0	0.013094638	0.011097899	0.010590036	0	0	0	0.009579659	0	0	0	0	0.014034256	0	0	0.015345495	0	0.014068403	0	0	0	0.014343719
1.7.7.1	0.058179164	0.047395021	0.097686533	0.090836422	0.220116869	0	0	0.203224326	0.897772833	1.017443701	0.173990667	0.150869841	0.099665103	0.09346917	0.104624364	0.034645737	0.423436289	0.583321156	0.364754755	0.335035262	0.276056018	0	0	0.147953937	0.567944008	0	0.196057217	0	0.190763124	0	0.211362263	0	0.026984254	0.09623163	0.047094763	0.144148475	0	0	0.192034959	0	0.050372902	0	0.410703152	0	0.222624851	0	0.015278606	0.429979471	0
1.7.7.2	0.001425228	0	0.001096522	0.00159245	0.000947374	0	0	0	0.000193453	0.00087678	0.007640668	0	0	0.000127621	0	0.001295384	6.28918E-05	0	0	0.001316122	0	0.000958577	0	0	0	0.00081741	0	0	0.001086056	0.00057909	0	0	0.001561021	0	0	0	0.001103752	0	0.000489444	0	0.000526431	0	0	3.83042E-05	0.008816395	0.000973236	7.2953E-06	0	0
1.7.99.1	0.536349783	0	0	0	0.035931168	0	0	0	0.05451678	0	0.124883421	0	0	0	0.070136908	0.024605831	0.169693618	0	0	0	0	0.02835898	0	0.076074003	0	0.068781327	0.049163823	0.033291021	0.002589692	0.004770764	0.052757678	0	0	0	0.049628339	0.021203615	0.065270605	0	0	0	0	0	0	0	0.16981113	0.041201418	0	0.029381963	0
1.7.99.4	6.358344094	1.489570153	0.094387808	1.746729431	0	0	0	0	0	1.122386676	2.72256765	0	0	0	3.526020942	0	2.656825141	0.52117575	1.459293989	0	0	0	0.313377708	1.24097851	1.19854088	1.392601356	2.911164585	4.19296872	0.457909847	1.972013482	0	8.172789552	0.174380789	0	0	4.730904816	0.576404625	1.31991622	0	1.985870969	0	1.015910312	0	0	2.227986322	4.146795327	0.134470914	1.102467781	0
1.8.-.-	0	0	0.113463909	0	0.135222923	0	0	0	0.060791927	0	0	0	0.049769881	0.1973105	0	0	0.814495199	0	0.252412952	0.199905823	0	0	0.042274563	0	0	0	0.156978721	0	0.152864216	0.928365737	0.084509898	0	0	0	0	0.070479029	0.978437384	0.198168886	1.576142663	0.181514017	0	0	0	0	0.110986177	0	0	0	0.147881485
1.8.1.-	0.29154058	0	0	0.193835765	0	0	0.423806549	0.216567344	1.111835992	0.204211925	0	0	0	0	0.118047688	0.176369583	0.195750928	1.039943002	0.959776202	0.62703061	0.909882486	0.070950902	0.710131716	0.268475178	0.136674113	0.107042967	0	0.167923777	0	1.04197626	0.162804146	0	0.323174746	0.230519165	0	0.353957635	0	0	0.717446096	0.18435709	0.05996672	0	0.477788085	0.18079244	0.045400598	0.058773275	0	0.107184469	0
1.8.1.14	0.041366544	0	0.016385141	0	0.015026007	0	0	0	0	0	0	0	0.05318882	0.098656871	0.086293894	0	0.034935578	0	0.042755978	0.00974725	0.092857599	0.075316763	0	0.100725984	0	0	0.086487479	0	0.004686011	0	0.024690238	0.084491462	0	0.03513879	0	0.083259109	0	0	0	0.072375884	0.055002509	0.09854886	0	0.083303043	0	0.044128478	0.006600868	0	0
1.8.1.2	1.304776651	2.392089915	1.42474234	0	2.172867804	0	0.824971125	0.332009565	0	0.75367307	1.544323568	0.112385575	0.726005051	0	0.253685544	0	0.874330141	0.063391706	0	0.313730329	0.100375299	0	0	0.42766623	1.178621947	0.693604544	0	2.340500833	0	0	3.33443557	1.548010596	0	0	0	1.749909538	0.844701828	0.762113946	0.33892429	1.58814992	0.51845272	0	0	0	1.820192476	2.599637642	0.933432347	0.117694249	0.677558402
1.8.1.4	2.792572209	2.847043917	0.291612213	1.246048661	0.545779543	1.703780768	0	1.576709808	0.483447726	1.387574919	2.785765112	2.131251465	1.32331402	0.462361587	4.569175488	0.020955157	0.326888125	1.158710245	0.862152206	1.458230906	0.634994116	0	0.192170186	0.003524957	2.485582241	0.384202866	0.741229703	0.481937893	1.907745202	0.667876082	0.426129027	2.140996974	0	0	0.681302209	0.497945301	0.154264269	1.683707897	0.594750536	1.631655776	0.39930538	0.502561876	0.228242578	0	2.888842014	2.026443996	0.826430827	1.429918573	0.757085291
1.8.1.6	0.010734267	0	0.006479375	0.012615484	0	0.010789387	0	0	0	0.002532331	0	0.017471432	0.011546947	0	0.008918336	0	0.009782061	0	0.004632589	0	0	0	0	0.016282022	0	0	0	0.006591325	0	0.014528588	0	0.003568797	0	0	0	0.021395333	0.014045672	0.008800395	0.002158771	0	0.015380786	0	0	0.004039081	0.004594067	0	0	0	0.005981681
1.8.1.7	0.456930799	0.106119533	0.639687325	0.466513543	0	0.196671058	0.072887475	0	0	0	0.568103063	0.161405241	0.177983551	0	0.022694649	0.038480888	0.174254302	0	0	0	0	0	0.427162939	0	1.317705985	0.734513467	0.603214183	0.458013887	1.778155807	0.289924619	1.327165839	0.920014537	0.271955524	0.127336393	0	0.523572345	0	0	0.379177137	1.208793478	1.047845617	1.328365973	0.355490638	0	0.585981523	0.572239439	0.657063526	0.480708601	0.640565676
1.8.1.8	1.890741223	2.018971854	1.107774427	0	0	1.385495265	0.409779599	0.39143096	0.031036094	0	0.650376762	0.046376921	0	0.352436116	1.508202842	0.551355406	1.192285823	0.672313986	0.231924265	0.037977006	0.420995142	0	0.341504165	0.422793364	0	0.38460492	0.439117714	2.215543956	0	0.428403926	1.857701358	2.537319883	0	0	0	1.622679249	0	0.559249243	0.742340267	1.295441964	0.067836607	1.19068296	0	0	1.404440342	2.000349052	0.037757088	0	0.117438317
1.8.1.9	1.881190068	1.78951403	0.578996194	0.554462885	1.319144064	1.359312375	1.847039973	1.601873335	2.08282406	2.560928801	2.34724829	0.529242017	0.450767959	1.984639987	4.495101489	2.556111116	3.174522752	2.249734544	3.11040078	2.020932822	2.822288378	1.015332339	2.149541428	0.854966493	1.794446264	1.494130124	1.427794736	1.182845034	2.890153948	1.556813758	0.473034866	1.056102578	2.251895824	1.871200165	1.979173711	0.405223549	1.362163685	0.692601949	1.477743377	1.580048695	2.291945163	0.400537358	1.613641623	2.486067651	2.254716955	1.144440723	1.340303585	1.758189741	1.869311796
1.8.2.-	0	0.016758555	0	0	0.024605989	0	0	0	0	0	0.022167841	0.023183513	0.002010091	0	0	0	0.014418721	0.133948643	0.126788472	0.107088182	0.118952534	0	0.020231775	0	0	0.001966937	0	0	0	0.012038965	0	0	0.002452257	0	0	0.015218604	0.005840945	0	0	0	0.023432112	0	0.018230974	0.008652031	0	0.015943383	0.020380005	0.017972038	0
1.8.2.1	0.847589673	0	0	0	0	0.101097831	0	0.028509971	0	0	0.254833664	0	0.100561337	0	0	0.046525186	0.018429703	0	0	0.061246083	0	0	0	0.031015817	0.074454996	0	0.037668519	0.058193181	0.033971427	0	0	0	0.067215401	0	0.038588105	0.019678539	0	0.011831522	0	0	0	0.013867388	0.052710771	0	0.22372885	0.086964105	0.101579834	0	0.085068702
1.8.3.1	0	0	0.009840479	0	0.001496165	0.008262114	0.030749432	0	0	0.029361041	0.054277481	0	0	0.018467907	0	0	0	0.024601146	0	0.013805255	0.024039849	0	0	0	0	0.031662086	0	0.025611792	0.011682186	0	0	0.017366638	0.022501295	0	0	0	0	0.025181234	0	0	0	0.00960838	0.016873648	0	0.098360023	0.023491075	0.036864121	0.053348398	0
1.8.4.-	0	0	0.007745036	8.59781E-05	0	0	0	0.006491327	0	0.005906547	0.007185565	0	0.00821691	0.005566092	0	0	0.00747191	0	0.006815232	0.004016542	0.005033621	0.006031825	0.003670892	0.00703816	0.008527979	0.002453994	0	0	0.007619676	5.95469E-05	0.007487512	0.00512242	0	0	0.000545863	0.000309259	0	0.005376225	0.007318439	0.002510074	0.008594259	0.005510222	0	0.00145767	0.006053266	0	0	0.001497	0
1.8.4.11	1.187958505	1.898672694	1.922810767	0.808027126	2.740272261	1.937182299	2.515825089	0	0.092123726	0	0.773996951	0.829251279	1.989007655	1.652427414	1.338535107	0.95431254	1.567135864	0.499301318	1.910434577	2.007994068	0.965168647	0	0.154391037	0.467659361	1.705853802	1.079186013	1.703764686	1.601581892	2.124525876	1.462701566	0.71940828	0.879934986	1.0605591	1.256068435	0.630126955	0.442551855	0	1.758129688	2.713940284	1.877049411	2.960973409	1.107693757	2.003834114	5.107459882	1.689991024	0.387711886	1.076150399	1.915381076	1.161521693
1.8.4.12	0.892407856	1.41142094	0.478214948	0.766309211	0.970567386	0	1.006257025	0.219227459	0	0	1.121496778	0.39341448	0	0	0	0	0.249544883	0.513679938	0.60812273	0.283414634	0.241908197	0	0.037663044	0	1.168971395	0.600947054	1.193003732	1.189348607	1.397019695	0	1.120291221	0.583398326	0.362736223	0	0	1.028354602	0	0.228806628	0	0.869186559	0.642826765	0	0	0.677170497	0.885529102	1.134638597	0.046979952	0.357623985	0.97078489
1.8.4.8	0.789580891	1.068958535	0.483923371	0	1.046829829	0.465832119	0.205948534	0	0.1847528	0	0.653565541	0.307602761	0.113061253	0	1.126919786	0.229565465	0.450606235	0.280481629	0.287690402	0.265494222	0	0	0	0	0.444459308	0	0.227606011	1.232296322	0.086715165	0	0.84094539	0.758027943	0	0.219305619	0.548794695	0.971184548	0.88939978	0.24627083	0.094409459	0.890441052	0.080046038	0	0.168459318	0.229554997	1.161724806	1.308736678	0.282399449	0.138779817	0.476229691
1.8.5.-	0	0	0	0	0	0	0	0	0	0	0	0	0	0	0	0	0	0	0	0	0	0	0	0	0	0	0	0	0	0	0	0	0	0	0	0	0	0	0	0	0	0	0	0	0	0	0	0	0
1.8.5.3	0.101940146	0	1.005016821	0.025947868	0	0	0	0	0.263226555	0	0	0.108329057	0.08286401	0	1.154603037	0.168906476	0	0.040315635	0	0	0.207137578	0.286686163	0	0.281163604	0	0.065991304	1.553976666	0.759304588	0.131768205	0	0	1.185043236	0.259051411	0.33846586	0	0.737691511	0.09165401	0	0.390066279	0.683284953	0.139287131	0.57085319	0	0.290963707	0.377095175	0.624582811	0	0.193735745	0.219997015
1.8.7.1	0	0.220316009	0	0	0.035131865	0.012642095	0.039961524	0.018578792	0	0	0.135554941	0	0.018585839	0.027481413	0.009062645	0.009066216	0	0.032241757	0	0.002410774	0.007409431	0.010090189	0	0	0	0	0.026046401	0	0.045004555	0	0	0.003805256	0	0	0.006609125	0	0	0	0	0.045571461	0.018873952	0	0	0.02742304	0.08441195	0	0	0.023651004	0.001076442
1.8.98.1	0.259801511	0	0.19719142	0.52433886	0	2.342014945	0.115683558	0	0.173641462	0.538851414	0	0.417860943	0.997069184	0.039223843	4.109071748	0.319133226	0.194514382	0.168306458	0	0	0	0	0	0.084712306	0	0.642014474	0.49058208	0.649078366	0.207198833	0	0	0	0	0	0.247453463	0.666440821	0	0.225651792	0.080039245	0.314682002	0	0.60907502	0.672394114	0	0.512913504	0	0.076738641	0.090708353	0
1.8.99.-	0.045208825	0.060449144	0	0	0.003331156	0	0	0.024621182	0	0.017274536	0.010770629	0	0.043319492	0.026275818	0.065642734	0	0	0.01761765	0.032140432	0	0	0	0.030548803	0	0	0.055648974	0.057841646	0.218236425	0.028358735	0	0	0	0.016500363	0	0	0.19472409	0.069836596	0.063123425	0.054934024	0	0	0.039303173	0.029789138	0	0	0	0.005641377	0.067297094	0
1.8.99.2	0	0.062953894	0	0	0	0.107507203	0.110446962	0	0.110094056	0	0.002616519	0	0.062222951	0	0	0.096406541	0	0.229635478	0.2293298	0.299633834	0.288261723	0	0	0.559785924	0.063728891	0	0.014830337	0	0.013722909	0	0	0.045573166	0.417342956	0.49045071	0.391871155	0.005862016	0.050786481	0.062551517	0	0.015484292	0.117135809	0	0.015882197	0.051235749	0.094507637	0	0.134114366	0.154704169	0
1.8.99.3	0.206284527	0.182680111	0	0	0.111554727	0	0.211115193	0.033137333	0	0	0.067022271	0.049646838	0	0.031756393	2.145964848	0.062821787	0.028567709	0	0.100511713	0.009381908	0.175221093	0.103264348	0	0.211858587	0	0.09676847	0	0	0	0	0.018641016	0.062538257	0	0.138775692	0.134555289	0.083696136	0	0	0	0	0.090501318	0	0.16939415	0	0.054199987	0.131975305	0.025770812	0.065753721	0
1.9.3.1	3.717776362	1.533578689	0.079974868	0	0	0.774303394	0.27067294	0.723387658	0.431027654	0	6.493208418	0	0.339120128	0.256083965	0	0.109277227	0.744882369	0	0	0	1.176420009	0	0	1.036017505	2.757628089	0.38970657	0.091585634	0	0	0	0	1.321205633	0	0	0	0	1.64712715	0	0	1.171358269	1.105440593	0	0	0	5.001318848	0.72679695	0.029115635	0	0
1.97.1.-	0.014078488	0	0.002222816	0	0.09598111	0.063852772	0	0	0	0.008775566	0.042469662	0	0	0.04003945	0.085353774	0	0.112185639	0	0	0.128898168	0	0	0.085859985	0.126469342	0	0	0	0	0	0	0	0	0	0.09231599	0.01260418	0.043964201	0	0	0	0.072094888	0.033949522	0.092613387	0	0.109834978	0.122549434	0.079423447	0.01579799	0.097652225	0
1.97.1.4	1.367664652	1.567360384	2.745542665	0	1.422601881	2.487951281	0.780123393	5.480423511	10.55670501	4.052130117	0	3.284599005	3.020408972	0.825600847	4.724408658	4.807557637	0.096972247	6.144292383	4.821267375	4.346182783	6.833060275	2.27906071	7.44169135	5.269264744	1.267576873	3.04066558	2.321843287	4.277990118	0.617214245	3.514243717	0.6170667	4.883783897	3.138038744	1.333967851	3.298078971	2.249389562	2.975632142	1.292020715	3.631448095	3.635561361	3.271202099	0.768139574	5.703354994	3.367332264	0	3.408805735	2.255189768	2.334010897	0.840284882
1.97.1.9	0.218901793	0.300057049	0	0.029175758	0	0	0.309590478	0	0.850307185	1.248194936	0.52800576	0.496625605	0.136904165	0.519801065	1.047966854	1.115279712	0	0.624779244	0.295009668	0.539982345	0.083174891	0.871121986	0	0.124453028	0.303003369	0.641800454	1.239203143	1.634719351	0.607242812	0.474013276	0.238452109	2.31148454	0	0	0.319937048	1.098590348	0	0	0.224092333	1.16055998	0.120081813	0.16578439	0.033375783	0.065183233	0	0.789833788	0.389595101	0	0.501713767
2.-.-.-	1.796534999	2.212409473	1.74483665	1.246324748	0.568457541	0.833922515	0.88146005	0.762062857	0.26281916	0	2.188044459	1.986646302	0.711807734	0	1.088241221	0	1.460703693	0.796505119	0	0.247231549	1.06335889	0.298690542	0	0	0.356105106	1.348806334	0.617272366	2.448157574	0.559813056	0.261669755	1.623692523	2.015495596	0.886681108	0.916273275	0.177058111	2.452475917	0.121892459	0.190769084	1.547622715	2.165960247	0.274021357	2.394768539	1.089035748	1.153980906	2.849022901	1.186140319	0.875545864	1.784178493	0.348673814
2.1.-.-	0.159500034	1.24609278	0.276100477	0.245353893	0	0	0	0.23644507	0.407330565	0	0.112329657	0	0.140788946	0.27900627	0	0	0.185127544	0	0.154682827	0	0	0	0.155782079	0.27670977	0	0	0.100180221	0.763764636	0	0	0.987308479	1.28804018	0	0	0.25870818	0.786812212	0	0.089078119	0	1.265928268	0.18414689	0.412066684	0	0	0.140605847	1.023391111	0.208007886	0.012297661	0.069893753
2.1.1.-	6.027636045	8.541973207	2.859666384	3.063544469	3.993592092	5.062079447	3.248500588	6.89769847	3.973044211	3.744259023	6.3178158	5.610842392	6.335517968	4.12876933	3.487059137	4.951397094	4.327026629	6.217638013	3.971857514	5.540600397	5.109923496	4.532861192	7.192441993	5.977643774	3.179672059	5.857881478	4.314898892	4.921863926	8.632342787	4.136577381	3.078820639	4.016430029	5.673459083	3.577677529	4.760456003	5.735275381	6.41410095	3.69269658	8.790529928	4.246848528	6.053021732	5.451053973	5.554420144	0	7.519681045	5.540959239	5.374488209	5.961687159	5.182186097
2.1.1.10	0.130704609	0	0	0	0.002787668	0	0.031706141	0	0.069850875	0	0.169634643	0	0	0	0.172830057	0.11221211	0.292052183	0.400419781	0.379533383	0.294655757	0.200746698	0.059145568	0	0.59271503	0.007781574	0	0	0.300728218	0	0	0.249711944	0.020149941	0	0.175123547	0.084566965	0.086178222	0.086316171	0	0.140919687	0.65972575	0.102984775	0	0.204307562	0.217469279	0	0.994004606	0	0.021353718	0.434885471
2.1.1.100	0.002709621	0.005661298	0	0	0	0	9.55876E-05	0.028612722	0.014198792	0.024033418	0.012201377	0	0.006724754	0.02588774	0	0	0.013097	0.008640601	0.003937341	0.043549901	0.03910887	0.018041788	0.026492365	0	0	0.015440419	0.00815268	0	0	0.028476937	0.001159741	0	0	0	0.012999729	0.012591012	0.003405608	0	0.022109455	0	0.011957179	0	0.024264395	0.026014017	0	0	0	0.027284869	0.00636794
2.1.1.103	0.024652672	0	0	0	0	0.010998445	0	0.030361783	0	0	0.165142072	0	0.004735098	0.008965447	0	0.029657146	0	0.02480957	0.002961143	0	0	0.023450566	0	0.017192731	0.022282038	0.032223736	0.019360418	0	0.013384542	0.030569431	0	0.01880909	0.0032913	0.025756295	0	0.01292974	0	0.015524461	0.021235829	0	0.026639513	0.031500212	0.032028223	0.026000718	0.178306402	0.004913441	0.023571584	0.011151664	0.043986065
2.1.1.104	0.143872791	0.163659863	0.045133167	0.039391691	0	0.910773652	0.569598455	0.110664102	0	0	0	0.078268286	0	0	0	0.168935031	0	0.133377633	0	0	0	0.076931782	0	0.035103861	0.003610075	0.351059685	0.152356039	0.145799104	0.124544885	0.15386897	0	0.152530353	0	0	0.013294129	0	0.117796072	0	0.957749246	0	0.10492855	0.03932441	0.024850026	0	0.054874342	0.102832014	0	0	0.064126195
2.1.1.107	2.648729586	3.464848277	4.037302531	0.268101456	4.553375776	1.630483367	0	0.307211533	4.379206155	2.487726836	1.956895685	1.303294834	0	1.893357054	0.33349752	0	0	3.443502097	1.280952018	0.846736521	2.316189003	0	2.842037586	1.44595873	1.389343167	1.524168035	2.503182981	2.699435534	0	0	6.684826803	5.614366041	2.262079065	0.052646813	0.720104311	3.341835743	0	0	0.144282623	1.815826478	0	1.469976187	1.58498908	0.37385715	4.451857499	8.076759577	2.999066109	3.216990324	1.252217127
2.1.1.11	0	0.000104049	0.000230077	0.001124474	0	0	0.000847711	0	0.000155734	0.001489318	0.008984837	0	0	0	0.001555384	0.00104591	0.000143476	9.02075E-05	0	0.000808871	0	0.000732333	0	0	0	0	0.000706347	0.000690246	0	0	0.001119581	0	0.001055984	0	0.000429989	0.001015878	0.001612916	0	0.00104457	0.000170354	0	0.000729233	0	0.001405975	0.009575647	0.000924761	0.001054313	0.001449385	0
2.1.1.113	0.355434024	0.204179804	0	0	0	0.463894552	0.162488869	0	0	0.007835755	0.068317564	0.061283989	0.138857789	0	0	0.010810278	0.044724171	0.037030193	0	0	0.096010853	0.045840114	0	0.050676735	0	0.053570379	0.025648707	0.053926523	0	0.024599605	0	0.033608994	0	0	0	0	0.052846055	0	0.070515182	0	0	0.06702638	0	0	0.146386583	0	0.103567709	0.077143296	0.034359801
2.1.1.13	1.119089724	1.666904633	0	0	0.363648284	0.860008767	0	1.537913204	2.034511713	2.590215239	1.053442948	1.452762755	1.378204637	0	1.291219208	0.956705449	0.426202946	1.975350973	1.847227469	2.231194964	1.967312088	0.36500721	2.511302117	1.265635599	0.940688427	0	0.897374825	0.113865338	0	2.073725054	0.566310819	1.459002984	2.945696294	2.674448833	2.991630033	0.297542825	2.294944244	0.296856573	1.519743191	0.310829696	0.267232913	0.927823929	1.1372873	0	1.24148448	1.608786178	0.65926237	1.805748727	0
2.1.1.130	0.693136442	0	0.246113731	0.549445958	0.105202289	0.535688689	0.549752103	0.715893784	1.082557515	0	0.219614398	1.19953956	0.387812144	0	4.485452442	0	0	1.428708115	1.336846667	1.514424776	1.749344722	0.67164977	0	0.643946041	0	0	0	1.110591336	0.329064848	0.582968227	0.162711899	0	1.208002762	1.43871615	1.691603868	0	0.354675443	0.762304017	1.667900077	0.088821604	0.216454958	0.65134669	0	0.015418568	0.175668355	1.46104197	0.603200483	0	0
2.1.1.131	0.543712391	0.109906864	0.158500331	0	0	0	0	0	1.874557365	0.997241005	0.175252607	0	0	0.18731325	0.012023587	1.002488462	0.077741592	0.339101998	0.472787521	0.730739642	0.914802405	0.728683108	0.340209809	0.784456217	0.414206462	0.657070361	0	0.130189543	0.142465622	0.930511683	0.361978488	0	0.335039306	0.75244715	0.906723027	0.146794123	1.087761996	0.295056204	0.470728266	0.176441563	0	0	0.132614874	0	0.866971832	1.174037165	0.903998153	0.175842162	0.097532422
2.1.1.132	0.446558804	0.384969305	0.241133953	0.392318761	0	0	0	0	1.287614369	2.388663168	1.730455348	2.351085976	1.310601951	0.640642765	0.323642624	2.908629008	0	0.936067135	1.376557513	1.363935992	0.558637642	1.156747535	0	0	0.329356482	0	0	0.752074609	0	1.778645619	0.410382102	0.70049663	1.795156171	1.661641513	1.886548376	0.422019033	3.758683541	0.080856876	1.565000646	0	0.323250883	0.807728888	0	0	1.912338463	1.877356891	1.670657653	1.216823498	0.595594258
2.1.1.133	0.45139566	0.148037332	0	0	0	0	0	0.299831235	0.811792908	0.809194275	0.560606576	0.464547427	0.483220128	0	0.299420892	0.752421905	0.215733329	0.698516173	0.940732186	0.778143051	0.661964897	0.773414804	0	0.178635894	0.381690743	0.497442905	0.297327385	0.533130181	0.079643191	1.104319552	0	0.263011538	0.309412334	0.898152761	0.816033054	0.187777434	0.657357371	0	0.750583715	0	0	0	0	0	0.511285879	1.075101017	0.606119653	0.748354385	0.452605411
2.1.1.137	0	0	0	0	0	0	0	0	0	0	0	0	0	0	0	0	0	0	0	0	0	0	0	0	0	0	0	0	0	0	0	0	0	0	0	0	0	0	0	0	0	0	0	0	0	0	0	0	0
2.1.1.14	1.218765626	1.185932995	2.550466366	0.622789774	0	0	0.068248069	0.627747568	1.030866459	0	0.621632543	0.633095195	0.299965204	0.477107637	0.563783906	0.464893716	0.198540179	0.673403277	0.534569831	0	0.514323428	0.667673425	2.852131497	0.709127736	0.849986918	0.425995027	0.224621692	1.267822777	0.397127726	0.488240358	2.199234249	0.823619826	0.506996364	0.515780233	0	0.713802228	0.04957529	1.138636126	0.837613058	1.275754378	0.725906864	1.823441587	0.663223314	0.582450162	0.387748738	2.27183099	0.443071624	0.658603848	0.139343978
2.1.1.144	1.037338628	0	0	0.185690597	0	0	0	0	0.109766115	0.249053388	0.341281426	0.030991303	0	0.067581863	1.281131159	0	0.093258854	0.092108101	0	0.247077009	0.1536649	0.284163755	0.119993179	0	0	0.136658826	0	0.858781248	0	0	0.17336676	0.647018325	0.183811821	0	0.069631534	0.329436673	0.068771363	0.153510135	0	0.369854274	0	0	0	0.17163537	0.56368517	0.796885733	0.052352626	0.087392551	0
2.1.1.148	0	0	0	0.142281007	0	0.149238636	0.257136761	0.776933303	0.018600788	0.83319877	0.071393066	0	0	0	0.884845165	0.001430348	1.2181804	0.23395143	0.4523477	0.729611804	0.819869496	0	0.137007353	0	1.084961639	0	0.750078248	0	0	0.240114272	0.172466392	0	0.541408206	0.054816156	0.259455118	0	0.701388126	1.315827454	0	0	0.296667716	0.131057881	0.262597508	0.655335211	0.094577537	0	0.12978453	0.174023011	0.400676367
2.1.1.152	0.080107398	0	0.060082754	0.028174718	0.044677024	0.01513175	0.049264709	0.090312902	0	0.064991654	0.060712967	0.035902469	0	0	0.090376344	0	0.002462257	0	0.036221811	0.044750187	0	0	0.08175114	0.010373954	0.402728631	0	0	0	0.046297504	0	0.006198064	0	0.082025227	0	0	0	0.090574031	0.017303013	0.011249201	0	0.053089625	0	0	0	0	0	0.036882417	0.164622935	0
2.1.1.161	0	0	0	0	0	0	0	0	0	0	0	0	0	0	0	0	0	0	0	0	0	0	0	0	0	0	0	0	0	0	0	0	0	0	0	0	0	0	0	0	0	0	0	0	0	0	0	0	0
2.1.1.163	1.455163928	0.706032107	0.682265557	0.765131388	0.853273255	1.033272453	0.533372859	0.093419662	0	1.462908936	1.098817124	1.424336896	0.688278995	0.1708142	1.448597152	0.31388853	0.977237002	0.392952529	0.559085697	0.582335392	0.838250381	0.085630321	0	0	0.861794074	0.293832087	1.001588422	1.234058777	0	0.353700463	1.472844767	0.61992557	0.149423643	0.018978738	0.171348334	1.096252064	0.178594888	0	0.566622999	0.785931808	0	0	0.409925153	0.281773718	1.005211973	0.641928856	0.426301762	0.259315819	0.179408987
2.1.1.166	1.385983616	1.204204849	1.298464788	0	0.050705995	0	0.268687545	0.05445908	0.04490026	0.150759832	0.716224067	0	0.136595402	0.417080788	0.947635797	0	0	0	0.058931895	0.217738179	0	0.017495942	0	0.192719059	0.422965949	0	0.228766959	1.221076778	0.036127965	0	1.093499542	0.580102183	0.043693816	0.307362812	0.189391359	0.864344558	0.128321212	0	0	0.698123382	0.182113077	0.870598012	0	0.265531571	0.947513719	1.233035325	0	0.350572284	0.439527468
2.1.1.17	0.090207707	0.20169581	0.065702538	0.094610772	0.069722583	0	0.04503378	0	0	0	0.112586778	0	0.101940352	0.064899682	0.077510655	0.008909866	0	0	0	0.027621712	0.080603197	0.095978921	0.069528329	0.039282821	0.092515945	0	0.326549957	0.039179249	0.037843426	0	0.020983483	0	0	0.041618882	0	0	0	0.00949641	0	0.034998903	0.013305339	0.001984117	0	0.100222202	0.028366068	0	0	0.012533711	0.046202756
2.1.1.170	0.808380044	1.145764504	1.03305431	0.821611069	0.215610849	0.411266434	0.783215027	0.847898814	1.095893887	0.834260032	0.871812535	1.031003468	0.991154618	1.007077987	0	0.786585648	1.019503924	1.060602338	0.765589624	0.916293713	0.832225547	0.959505573	0.999755695	1.007634349	0.872983666	0.77851988	1.16011021	0.791000286	1.002009897	0.912292245	0.904481502	0.784491811	1.012547045	0.822246933	0.804670982	0.929609205	1.110732994	1.099372777	1.162338516	1.035903528	1.190817251	1.181678883	0.819763962	0.115615572	0.778195042	1.178842501	1.059321646	0.903874322	0.79060183
2.1.1.171	0.157743277	1.347817159	1.197952269	0.648968783	0.048709149	0	0.254549092	0	0.352971836	0.001813841	0	0	0.143378052	0.219649103	1.051674705	0	0.112486501	0	0.324032005	0.411898056	0	0.476858345	0.279181765	0	0.74321366	0.194301137	0.479660062	0.997851571	0	0	1.165676715	1.262212498	0.210830527	0.597031269	0.21614465	0.707235327	0	0	0.414464131	0.81197276	0	0.78157075	0.46506674	0.234161867	0.075511968	1.206757606	0	0.066119909	0.236383148
2.1.1.172	0	1.062736903	0.653083582	0	0.353001506	0	0.382126358	0	0.079054922	0	0	0.182355305	0.12101528	0	0.3921071	0.461442973	0.098571151	0.37370811	0.225883263	0.292348724	0	0.413422942	0	0.02494098	0	0.152494871	0	0.725687704	0.870168945	0	1.136636853	0.636238846	0	0	0	0.689264187	0	0	0.710574248	0.176505953	0	1.20148188	0.489101871	0.367452063	0.164678137	0.614738484	0	0.490739021	0.068006527
2.1.1.173	0.012482733	0.761914031	1.365934817	0.254916003	0	0	0.536293662	0	0	0.098350886	0.253180104	0.225958452	0	0.265699439	0.230540328	0	0	0.223934953	0.010946043	0.088681393	0	0.676121845	0	0	0.38877289	0.089481143	1.097158045	1.079098197	0	0.151672757	0.717588775	0.772688572	0	0	0	1.183495591	0	0	0.439649577	0.450910032	0.031280727	0.687547501	0	0.10624069	0.059873044	0.497047545	0.102534906	0	0.39614292
2.1.1.174	0.028410875	0.026734991	0	0	0	0.159983143	0.236689121	0.010768281	0.028673503	0.095991895	0	0	0	0.143622187	0	0.072235789	0.191348576	0	0.093024536	0.11542218	0	0	0.252055068	0	0.103818346	0	0	0.893113845	0	0	0.784948095	0.802559679	0	0.127454355	0	0.378174031	0	0	0.125480766	0.482149943	0.124125845	0.102849936	0	0	0.163255798	0.959088306	0	0.182219076	0
2.1.1.176	1.553826655	0.664083042	0.758105853	0.967511938	0.700405511	0	1.290778642	0.603941796	0.867731837	1.165212936	1.692967039	0.002025965	0	0.305113488	1.315653947	1.224433189	0.364497284	1.027437618	1.133447142	1.025364297	1.083988233	0.779116236	1.303385279	1.365250191	1.198529689	0.756062289	1.105026038	0.810451251	0.967500064	0	0.971450755	0.996904989	0.913143358	0.672807394	1.304884943	0.950123779	1.286532749	1.160888795	0.710487224	1.341048931	1.105187737	0.589341555	1.062006104	1.312855442	1.551279475	1.345495599	0.779162041	1.14710595	0.856221764
2.1.1.177	1.158476277	1.006681617	1.047500662	0.1846103	1.011095295	0.992524536	0.986953478	0.956958127	1.373685273	0.838872719	0.818033091	1.11595583	0.97387412	1.085819895	0.843852215	0.869331429	0.819386373	1.057284861	1.015175442	1.098687758	1.004329663	0.330328004	0.862376033	0.851971241	0	0.893655423	0.895221754	0.904660829	0.874570184	1.102891522	0.893454021	1.088053308	1.271064005	1.172789065	1.100985215	1.026241361	0.866032114	0.948018421	0.836526482	0.930354207	1.064673822	0.880324512	1.005237965	1.138505305	1.027836077	0.936894524	1.094497848	0.96056541	0.970200573
2.1.1.178	0.259065405	0	0.255564883	0.187040256	0.012504983	0.051973846	0.070347224	0	0.15219229	0	0	0.267880444	0	0	0.901557818	0	0	0	0.293936163	0	0	0.19333565	0.084057868	0.10822053	0.282344831	0.141494046	0.004674991	0.902919883	0	0.036039966	0.924775357	1.177237266	0.044391002	0	0	0.788657839	0	0	0.381856761	0.557041339	0.143879248	0.285101278	0.081260906	0	0	0.603711802	0.064289818	0	0.267177773
2.1.1.181	0.203048532	0.278043802	0.216241855	0	0.051959803	0	0	0	0	0	0.337426737	0.156597866	0.663199322	0.080840566	0	0	0.264735198	0.15954448	0.223046093	0.296398281	0	0	0.05770218	0.260234489	0.132390156	0.224130419	0.505967154	0.652117246	0.301676424	0	1.270420236	1.01669812	0	0.13639089	0	0.968328484	0	0	0.412171264	0.448262349	0.041763844	0.192300749	0	0	0	0.920901437	0.132087412	0	0.166226834
2.1.1.182	0.933878455	1.028682269	0.933434992	0.919410485	0.932964033	0.593056882	0.947703485	0.960201829	1.006573454	1.056370851	0.90766693	0.920607742	1.09041308	1.025429332	0.994656065	1.077479447	1.083198341	0.989818306	0.888906987	0.970208126	1.088770037	0.899967696	0.983728116	0.90554019	0.987817882	1.085689197	0.970298553	0.991314937	0.96652401	1.100483166	0.957400191	1.007530072	1.005498112	0.935478845	0.893991343	1.035468797	0.924119885	0.968465219	1.009674452	1.126212613	0.881472846	0.929495704	0.918092806	1.117464919	0.893960792	0.959062657	0.905607422	1.071725743	0.949962906
2.1.1.184	0.144839524	0.148686018	0	0.067991831	0.162852227	0.000927419	0	0	0	0.038873766	0	0.26684746	0.109926137	0	0.114545411	0.069456688	0	0	0	0.151131067	0.02065942	0	0.013841826	0	0.014011026	0.129571073	0.065018549	0	0.330657026	0.089726539	0.007593159	0	0.103226504	0	0.037973408	0.170265356	0	0.163593855	0	0.284706589	0	0	0.095605716	1.160413582	0.127081828	0.170461695	0.13894877	0	0
2.1.1.185	1.083112371	0.970360063	0.89531805	0.997040479	0.923908107	0.942154341	0.883735215	0.885305219	1.101309682	1.073246496	0.856857228	0.908497713	1.026418029	0.951145096	1.073627593	0.97345527	0.963788036	1.053337738	0.997703568	0.947818487	0.874505814	1.069537433	0.935440129	1.028877708	1.074648379	0.906495876	1.052958726	1.027851341	0.942498722	0	1.101483244	1.045991444	1.128439268	1.134933222	0.946294511	1.091595916	1.033313813	0.85920813	1.057542634	0.985427181	0.882458791	1.061807976	0.983586079	0.979894041	1.038996019	1.081656649	0.946110156	0.865987798	0.929056487
2.1.1.186	0.053582889	0	0.84393081	0	0.141369308	0	0	0.354808808	0	0	0	0	0	0.136543388	0.897607815	0.142240482	0.070775381	0.143953481	0.168157087	0.184599208	0.346184452	0	0	0	0	0	0.060038599	0.841355256	0	0.258730345	0.978625984	1.266489406	0	0	0	0.96616055	0	0.17829692	0	0.7655126	0	1.11445253	0	0.076300912	0.223799898	1.042124604	0.111172473	0	0
2.1.1.187	0	1.11174773	0	0.069786118	0	0	0	0.619963654	0	1.239687323	0.201951168	0	0.365538057	0.359855123	0.223322007	0.193214371	0.346777522	0.157899985	0.353733405	0	0	1.013787007	0.752520586	0.308075093	0.949197374	0.6737106	0.116569869	0.476378586	1.398437491	0.328115695	0.821681948	0.744006708	0.417146355	0.407623242	0	0.990660944	0.952205541	0	0	1.056230534	0.809098267	0.205238324	0.656237463	0	0	0.732315957	0.116611311	0.562717746	0.496656443
2.1.1.189	0	0.183867055	1.051596904	0.881832124	0	0	0	0	0.197823723	0	0	0.038512686	0.179181912	0	0	0	0	0.074392822	0	0.193801584	0	0.174564553	0	0.304618941	0.117619103	0.264065212	0.129210435	1.00193059	0.216201666	0.090647396	0	0.656724601	0	0	0.132849886	0.53997921	0	0	0.019506154	0.557538031	0	0.968432406	0	0.224720855	0	1.047122967	0.102189182	0.306023715	0
2.1.1.190	0.678598108	0.71824838	0.933019292	0.411148988	0	0.363295483	0.245218621	0	0.027097206	0.360812591	0.940537013	0	0.15355891	0.214760446	0.20438992	0.10237922	0.168028723	0.273147053	0.308531587	0	0.106506158	0	0.294726025	0.052900842	0.10215501	0	0.513048546	0.829417767	0.232365415	0.386875274	1.255259873	1.15100956	0	0	0	1.090971078	0	0.309700103	0.385645355	0.826987936	0	0.730985256	0.043447086	0.273470071	0.597302936	1.33132999	0.085266525	0	0
2.1.1.191	1.312325385	0.371098625	0	0.583125774	3.392981805	1.667326464	0	0	0.68775018	2.173696102	1.067778331	0.766015988	0.731771423	0.561829524	0.398370329	0.889684508	0.143172969	1.102880581	1.157157262	0.32403084	1.384119274	0	0	2.569167268	0.100143454	0.752800391	0.791949199	0.213794782	0.569149679	0.050916598	1.288184908	1.059081852	0.640487574	0.66898746	0.848585533	0.239913838	1.966839454	0.515097146	1.246562195	0.316440206	1.162315637	0	0.639559235	0	0.963612633	1.078106198	1.153807008	1.589355085	0.383114756
2.1.1.192	1.189139561	0.819188955	0.747025162	1.05294038	0.716068971	0.961508322	1.011835509	0.972998378	1.453512697	2.122791213	1.059712862	1.308377819	1.068497054	0.797695671	1.240523591	1.122123572	1.047751003	1.30600296	1.38347791	1.151915164	1.151305448	1.107385276	1.021688334	0.975136703	0.690514678	1.045581868	1.524314554	0.994741215	0.927283794	0.153833412	1.250779071	0.999027298	1.560657536	1.178490447	1.372850229	1.189564781	0.731284507	1.213824091	1.086166852	1.28492072	1.00236872	0.858104089	0.912877014	1.052514973	0.98478743	0.870913104	1.020893522	1.201376631	0.213691249
2.1.1.193	1.011846101	0.874605221	1.217448969	1.092793573	1.079182517	1.141898761	0.260612163	1.218867293	0.849084979	0.828451187	1.140498303	0.951231176	0.862353444	1.156856406	1.213740167	0.919670763	1.158371362	0.969188737	1.134301832	0.849768179	0.951815355	0	0.994149777	0.935756669	0.915835276	0.429002327	0.880687292	0.958291119	0.802966106	0.984704994	0.89109791	0.832123807	1.034300613	1.067948204	1.166936721	1.089346256	1.077846139	1.188905784	0.845411988	1.100322875	0.839147606	1.169466658	0.708982961	1.102661647	0.873419729	0.863252692	0.916791319	0.783204154	0.344753203
2.1.1.195	0	0	0	0	0	0.28977094	0.103621413	0.071342766	0.994310693	0.768168472	0.395753474	0.818480194	0.598956725	0.318719245	0	1.102090337	0.149368055	0.97696329	0.955992646	0.845199755	0.481990261	0.222906649	0	0.297209268	0	0.197990826	0	0.44594454	0	0.948797854	0	0.25305798	0.827879463	0.523798344	0.526748173	0.277701674	0.817000887	0	0.538726997	0	0.262642605	0.077400905	0	0.080336829	0.391419458	0.933485264	0.824714495	0.441340496	0.474861572
2.1.1.196	0	0.150772914	0.055500195	0	0	0	0.189373721	0	0	0.018522888	0.065784434	0.194585049	0	0	0	0	0	0.588169905	0.602241451	0.493605678	0.72664741	0	0.067309523	0.145145771	0	0	0.181552633	0.093590782	0.038084588	0.117256286	0.038912379	0	0.08777594	0	0	0.23397947	0.102183595	0.110856954	0.644977831	0	0	0.00680715	0.193952137	0	0.101894461	0.759681335	0.012943637	0.032530284	0.276967595
2.1.1.197	1.117530622	1.002862399	1.352094411	0.39709018	0.044937205	0	0	0.055455297	0.131390541	0.077482927	0.526714168	0.968289547	0.529129705	0	0.261533469	0	0.571717632	0.216154905	0.099526415	0.104053993	0.448139205	0.118359994	0.408008187	0.013919964	0.293003241	0.167243786	0.292814914	0.564397979	0.362202428	0.157354846	1.027796853	0.629545817	0	0.2645281	0.3158013	1.025822467	0	0.381087724	0.940150501	0.824881525	0	1.349349654	0	0.113997812	1.31333909	1.284054298	0	0.143196412	0
2.1.1.198	1.819570093	0.771132277	0.689894237	1.065997294	0.968012167	1.453171306	0.930464925	1.095997877	1.271217327	0.689142766	1.859302051	2.088261652	1.655732804	0.888213103	0.924298737	1.124180397	1.146371556	1.126150366	1.16341567	1.257546521	1.012887572	1.208879755	0.984792624	0.8787607	1.075169933	1.153890549	1.093973542	0.909004457	0.701686815	0.718526653	0.821135901	1.002923948	0.901943861	1.011651932	1.095254176	1.071718521	1.248263872	0.779888385	0.85835957	0.629899672	1.002042915	0.686847053	0.775136362	1.088765287	1.650302743	1.235761704	1.233455474	0.862321426	0.804761366
2.1.1.199	0.829458348	1.147087912	1.114083908	1.142623986	0.826033985	0.683277678	1.001139246	1.134603982	2.304413779	0.898537907	1.10640842	1.233734246	0.972203444	0.8493988	0.853594158	1.374045609	0.772258829	1.291318633	0.86392096	1.177889717	0.971324752	0.82642278	1.061423307	1.882831776	0.761910295	1.219249113	0.995721704	0.946430063	1.110168892	1.226632846	1.058729185	1.254078262	1.351506341	1.684521166	1.675974086	1.035571942	0.902807603	1.02304826	1.084269252	0.768021456	1.216496608	1.05525653	0.833625534	1.243726885	0.719971602	0.853766386	1.281754999	1.610881934	1.248600619
2.1.1.2	0	0	0	0	0	0	0	0	0	0	0	0	0	0	0	0	0	0	0	0	0	0	0	0	0	0	0	0	0	0	0	0	0	0	0	0	0	0	0	0	0	0	0	0	0	0	0	0	0
2.1.1.201	0	0	0	0	0	0	0	0	0	0	0	0	0	0	0	0	0	0	0	0	0	0	0	0	0	0	0	0	0	0	0	0	0	0	0	0	0	0	0	0	0	0	0	0	0	0	0	0	0
2.1.1.206	0	0.001172524	0.00070198	0.00071254	0	0	0	0.000140848	0	0	0	0	3.25285E-05	0	0.000477972	0.000394014	0	0.001161479	0	0	0	0.000980526	0	0.001303417	0.001142691	0	0	0.000363716	0	0.001225025	0	0	0	0	0.001271538	0.000668527	0.000182471	0	0	0.000981569	0.001212699	0	0	0.00063109	0	0.000454176	4.54391E-05	0	0.011683243
2.1.1.207	1.024427211	1.103369399	1.153066094	0.928968466	0.984151472	0.206768109	0.641527927	0.81494901	0.943886355	0.875763888	0.691227385	0.035144324	0	0.756856971	0.949783029	0.879896413	0.970549965	0.794776482	0.993833377	0.882681659	0.952088332	0.476807301	0.822670548	1.127867051	0.722969633	1.17554814	0.941830549	0.811657983	0.859861781	1.219133087	1.040078889	1.240881707	1.04333134	1.073745219	0.972511694	0.708874454	1.002115359	0.845050352	1.005646512	0.638239673	1.180437958	1.057396623	1.226418102	0.801025298	0.750232437	1.173733667	0.737685105	0.873362891	1.222947782
2.1.1.210	0	0	0	0	0	0	0	0	0	0	0	0	0	0	0	0	0	0	0	0	0	0	0	0	0	0	0	0	0	0	0	0	0	0	0	0	0	0	0	0	0	0	0	0	0	0	0	0	0
2.1.1.213	0.112550092	0	0	0.098212188	0	0	0.061917129	0.09123384	0	0.087018119	0.075056146	0	0.086899302	0	0.040940523	0.057708203	0.033989983	0.101762128	0.041317063	0	0.145949928	0	0.891800556	0.107325074	0.108205082	0.086746849	0.087550487	0	0	0.036040594	0.05080278	0.036489937	0	0.03702866	0	0.093863038	0.003732936	0.029065024	0	0.053929266	0.020769095	0.057038062	0.122290198	0.012047903	0	0.025049242	0.014772631	0.101520651	0
2.1.1.215	0	0	0.000969713	0	0.000483051	0.002013798	0	0.000369249	0.001470186	0	0.009039166	0.001760703	0	0	0	0.000306211	0	0	0	0	0	0	0.001997362	0	0	0.001978187	0.000592674	0.001895418	0	0.000664986	0.001538508	0	0	0.0006869	0.000685009	0.000800775	0	0.00197751	0	0.000415735	0.001769913	0	0	0	0.01023384	0.001141356	0	0	0.012042953
2.1.1.217	0	0.3350563	0	0.078419725	0	0	0.428899836	1.107893338	1.375647814	1.394477449	0	0	0	0.14673107	0.265325247	0.830469011	0	1.204724075	0.793883669	1.330618422	0.629561935	0	1.03225929	0.892179337	0.076438608	0.842501023	0.113350813	0	0.964858205	1.433640263	0	0.153539761	1.311583504	1.048836434	0.635880297	0	1.227529935	1.306789077	0.253005345	0.076860109	0.701239117	0	0.549207286	0	0.368570319	0.200208285	0.696858465	1.00868679	1.140893889
2.1.1.219	0.172278196	0.037444608	0	0.651857712	0.141982302	0	0	0	0	0	0.190364811	0	0	0.884407719	0.863885865	0	0.083333077	0	0.197653695	0	0	0.041279859	0.115501661	0.080591056	0.758359496	0.120595258	0	0.107757549	0	0	0.141370791	0	0.039236072	0	0.168358354	0	0.038801734	0.166204651	0	0.057810231	0	0.10002399	0.059419728	0.024659035	0.150657044	0.18780729	0.018668949	0.024054864	0
2.1.1.222	4.002671242	1.680612115	0.799904192	0.967235569	0.931832416	0	0.571488241	0.752405544	0	2.354142997	1.49031027	0	0.836616856	0.46446464	0.284043317	0	0	0	0.28004535	0	0.428069012	0	0.588397233	0.586056483	0.396965541	0.146927889	1.026755316	1.489271994	0	0.079599911	2.495085174	1.381698742	1.108220802	0.016148079	0	2.387956776	2.127808336	0	1.137132311	0.622163936	0.717766973	0	0	0	2.380355988	2.700399594	0.914297385	0.542412726	0
2.1.1.226	1.011334051	0.036010444	0	0.912346854	1.253275703	0	0.320033213	0.780068044	1.352127329	0.590710663	0	0.1809898	0.205131815	1.088188196	0.73024516	0.916701953	1.100510137	1.137589003	1.16995654	1.029710477	0.715578145	1.010310847	0.768540554	1.297701771	1.06666367	1.084488034	1.190416342	0.286751145	0.725657702	1.320412407	0	0	0.89176069	1.199795601	0.972320904	0	0.910629166	1.115290222	0.420393577	0.171047628	0.764556443	0.2407487	0.634459034	1.411420205	0	0	0.380579744	1.068646564	1.29761097
2.1.1.228	0.966090564	1.148903703	0.993020952	0.676663093	0.931702741	0.840986077	0.910165131	0.89419312	0.862832329	0.849603123	1.047158389	0.903538771	1.019185673	1.06060636	1.007744539	1.168050514	1.147126962	0.834091575	0.826778064	0.982532194	1.116226984	0.921261483	0.978140684	0.983970595	0.695189062	1.063885519	0.986231828	0.959766542	0.97694059	0	0.875853453	1.054768699	0.351626612	0.623842384	0.332426579	0.896138902	0	1.15066962	0.876253763	1.132047658	0.918995287	0.890215965	0.84885555	1.054978164	0.845499178	0.944925491	1.028899137	0.864619959	0.802870417
2.1.1.245	0	0	0	0.000718574	0	0.085653716	0.080686308	0.084397373	0	0.086704741	0.037096364	0	0.082395962	0.035339638	0.04923997	0.609936654	0	0.13947552	0.107612837	0.1493569	0.050750077	0.0541657	0	0	0.001756594	0	0	0	0	0	0.046423729	0.010734305	0.302867196	0.362944956	0.385534207	0.084411283	0.105704534	0.099285806	0.10321917	0	0	0.03925593	0.080491199	0.032772756	0	0.054843987	0.133608381	0.144802125	0.058204125
2.1.1.246	0	0	0	0	0	0	0	0	0	0	0	0	0	0	0	0	0	0	0	0	0	0	0	0	0	0	0	0	0	0	0	0	0	0	0	0	0	0	0	0	0	0	0	0	0	0	0	0	0
2.1.1.247	0	0	0	0	0	0	0	0	0	0	0	0	0	0	0	0	0	0	0	0	0	0	0	0	0	0	0	0	0	0	0	0	0	0	0	0	0	0	0	0	0	0	0	0	0	0	0	0	0
2.1.1.250	0	0.189973286	0	0	0	0	0	0	0.251824103	0.224812215	0	0.077212696	0	0	2.783078058	0	0	0.146042728	0	0	0	0.373895963	0	0.092030466	0.356660669	0	0	0	0.077011626	0	0.083273797	0	0.870232171	1.12951878	1.153427484	0	0.004471348	0.010937189	0	0	0.201596739	0	0	0	0.280172538	0	0.1087366	0.305915706	0.156481026
2.1.1.254	0	0	0	0	0	0	0	0	0	0	0	0	0	0	0	0	0	0	0	0	0	0	0	0	0	0	0	0	0	0	0	0	0	0	0	0	0	0	0	0	0	0	0	0	0	0	0	0	0
2.1.1.33	0.908784789	0.911979351	0.964164928	0.819455567	0.876624275	1.023171883	0.649162607	0.005653861	0.801044976	1.034578453	0.886284723	0.951227935	1.190591661	0.817363899	0	0.90949233	1.130125278	0.800373183	1.064003049	0.73969893	1.112054747	1.11830135	1.077255533	1.030978498	1.138003825	1.091119022	0.394254755	0.966130277	0.81547821	1.198107134	0.774863292	1.221353166	1.149141907	1.154899265	1.222808573	1.00659266	1.116594285	0.217129846	0.304664292	1.173553744	1.062420606	1.20411996	0.845365311	1.082668011	1.148153366	1.049430462	1.053428009	0.746348836	1.210859106
2.1.1.34	0.188085484	0.307284249	0	0.311690988	0.221031206	1.040491102	0.016997957	0.10338067	0.249273221	0.086376838	0	0.294987666	0.203869025	0	0.735125408	0.06722383	0.011906052	0	0	0.33280956	0	0	0.233465677	0.203955595	0.345463312	0.162638809	0.479675653	1.165461433	0	0	1.088603956	1.151281245	0	0	0.307175163	1.15800366	0	0	0.381033159	0.6761657	0	0.124367258	0.32999025	0	0.212871418	0.830181357	0.070535561	0	0
2.1.1.35	0.326503464	1.293785492	0.979036059	0	0	0.250350196	0	0.997626548	0.344503759	0.349461714	0.415513073	0.091306799	0.106427988	0.146108133	0	0	0.548669109	0	0.192331712	0	0.022598055	0.127335194	0	0	0.453813368	0	0.414401318	0.890817124	0	1.236164854	1.363301475	0.837693908	0	0.288855131	0	0.733081006	0.204192602	0	0.26107207	0.860200492	0	0.713284135	0	0.289452911	0.367687412	0.795415896	0	0	0
2.1.1.37	2.468435759	1.648233631	0	1.295460228	0	2.566557709	2.183827615	0.300374677	3.393039589	1.712269771	1.300879478	1.122955604	0.458554808	1.417722104	0.890610777	0.955971674	1.51795494	2.254000444	0.860157878	1.526070579	1.240727012	0.614003684	0	1.332327915	0	0.286026611	1.120133643	1.486001131	1.065799191	0.817715378	1.979786531	0.973722436	2.350269789	1.639175884	2.360560573	1.231380101	2.602761153	2.318929556	0.637416902	0.319775808	1.787586492	0.975594142	0.34564198	1.359582473	1.524659085	1.986276821	1.447449257	1.876373435	0
2.1.1.4	0	0.024275251	0.0133366	0	0.016855663	0.003043785	0	0.048693452	0.033558799	0.044030952	0.214990555	0.011888971	0.046157956	0.001354703	0.045708198	0	0	0	0.050603672	0	0.06492236	0	0	0	0.038038193	0.024767989	0.04443417	0	0.043413252	0	0	0	0	0.024221036	0.036261166	0.019748478	0	0.021278851	0.047627075	0.02402069	0	0.003952765	0	0.02101592	0.235281831	0.001674856	0.038412383	0.020540802	0
2.1.1.41	0	0	0.000143553	1.30358E-05	0.000123229	0	0	3.83639E-05	4.34402E-05	0	0	0	0	0	1.49097E-05	0	0	0.000129637	0	9.87193E-05	0	0	0	0	0	0	6.6974E-05	7.79221E-05	0	0.000123422	0	0	0	8.35646E-05	0	0	0.000135106	0	5.87626E-05	7.84273E-05	0.000115858	0.000120195	0	7.42797E-05	5.25607E-05	0.000108036	5.97023E-05	0	0
2.1.1.45	1.126971751	1.178098303	0.773243783	0.91089726	1.171404621	0.531576261	0.736147594	0.046379857	1.098884413	0	1.071991491	1.22273101	1.080396478	0.99421686	0	0.88113222	0.247550576	0.587846715	0.955518564	0.472452412	0.528210094	0.984933457	0.969960563	0.895422573	1.225517139	0.832349782	0.530398566	0.816881557	1.120073893	0.678207246	0.983759028	0.879150455	0.733365611	0.690443017	0.558616707	1.06575601	0.300730988	0	1.209129838	1.330795039	0.79775615	1.200138606	0.223173011	0	1.30620789	1.350059226	1.131926319	0.918802272	1.097622728
2.1.1.5	0	3.92178E-05	6.28178E-05	0	0	0.000267219	0	0	0	0.000285237	0	0	0	0	0.00021171	0	5.40299E-05	0.000215515	0.000198943	0	0	0	0	0.000284839	0	0.000157125	0.000168212	0	0	8.81382E-05	7.10113E-06	0.000237586	0	0.000121073	0.000148002	0.00021222	0.000169681	0.000142449	1.49979E-06	0	0	9.1274E-05	0	0.000133849	0	2.22609E-05	0	0	0
2.1.1.6	0	0	0.005442324	0.004425101	0.021913921	0.0204097	0	0.007975737	0	0	0.00505027	0.025893687	0.017605664	0	0	0.021442303	0	0.001936594	0.025782525	0	0	0	0.002715574	0	0	0	0	0	0	0.006573569	0	0	0.007931453	0.00696978	0.01783273	0.0355647	0.025806779	0.01597944	0	0.016556913	0.014306899	0	0	0	0	0.024409061	0	0.016553993	0
2.1.1.63	2.427317549	1.892397125	0.593321377	0.220077024	2.406996186	1.354489059	1.245753853	1.356564522	1.679309757	1.075449858	2.178856706	1.012792209	1.070468832	0.622727597	3.587668202	0.700055886	1.217706505	1.389518406	0.6606569	0.767672357	0.543675274	0.714834136	2.357962674	0.511920597	0.728506005	1.59753163	2.407546953	2.04152323	1.784579299	0	0.757155064	2.637538082	0.816065748	0.459024361	0.551563424	1.868723279	0.911253663	0.517349198	0.869346528	1.791123346	1.988271096	0.985443547	1.232232048	0.48315982	1.888376422	2.958986182	1.175882564	0.822462452	1.109389279
2.1.1.66	0.063027041	0.063574414	0	0.056331355	0	0.004706942	0.010173127	0.028323713	0	0	0.039494024	0	0.074561677	0.020296482	0	0.04312479	0.063254458	0	0	0	0	0.03068402	0	0	0.738903373	0.044429987	0.048988821	0.000596671	0	0	0	0.07423832	0.057040595	0.022763251	0.06977387	0.030967886	0.021260098	0.064665701	0	0	0.0399219	0	0	0	0.012646911	0.068470963	0.051890791	0.076865758	0.008290536
2.1.1.67	0.071753533	0.226274793	0.001308305	0.177655737	0.108438753	0	0.168921034	0	0	0.066576618	0.053767189	0.00999869	0	0.061612924	0	0.002500505	0	0	0	0	0	0	0.008162419	0.001839376	0.110414519	0.044345568	0	0.049112039	0.047905376	0.105149805	0.087967383	0	0	0.093274797	0.027760733	0	0.013068514	0	0.006332665	0	0	0.016723984	0	0.030185473	0.232842934	0.090673619	0.006006818	0.171251606	0.033354071
2.1.1.71	0.002705603	0.010642525	0.028512702	0	0	0.042671514	0	0.00181759	0	0.028984187	0	0.007971895	0	0.071804366	0	0	0.057485198	0.069111292	0	0	0.034084444	0.005278334	0	0	0.024167198	0	0.066604127	0.043504742	0	0	0.0005431	0.043057936	0	0.03602628	0.030072307	0	0	0	0.042943992	0.004271365	0.014146581	0	0.023346923	0	0	0.145948582	0	0	0.107984268
2.1.1.72	4.815818464	5.553793373	8.092636443	2.332882948	2.624328407	4.090244347	0	1.763929137	1.53179284	6.745412343	5.299260271	5.24289135	5.404391967	0.663334124	4.495930542	3.872627748	4.802742292	3.699502389	2.570712528	2.085852339	2.665810516	1.364596025	0.799640132	3.042457297	2.011397967	2.098886399	4.159617094	3.377743545	3.661187211	0.180083889	6.338073398	6.41620889	2.848947127	2.318153358	3.72978906	5.973759259	8.12755962	2.167029937	5.459640791	4.938087013	3.388237723	6.893592381	1.287721144	2.839603676	3.053063162	5.217718015	1.520219248	0.584524497	3.960439798
2.1.1.74	0.075928004	0.016077295	0	0.327311992	0.240576887	0.187723043	0	0.063880118	0.105517446	1.173905159	0	0.332812633	0	0	0.821583488	0	0	0.251128627	0.14623927	0.353304924	0.013228127	0.860748027	0.766005174	0	0	0.688758557	0.917040722	0.325676333	0.799731246	0	0	0.062944911	0.158007766	0.529793836	0.56931559	0.124998741	0.661204057	0	0.559705605	0.671835673	0.004889801	0.030364764	0.943783917	0.162070016	0	0	0.590368601	0	1.076319906
2.1.1.77	2.300728117	0	0	0	0	0.218802323	0.055849463	0	0	0.201935236	1.232202183	0	0	0.555023281	0.651402354	0.053356429	0.323420955	0.514067642	0.544829231	0.571848743	0.16426976	0	0.007371662	0	0.148575989	0.47099712	0.131748608	1.384956528	0.09920398	0	1.133247291	1.488242493	0	0.151472532	0	1.241278226	0.242810458	0.232110108	0	0.975812133	0.154729463	0.04094835	0.046134847	0.434368417	1.39459047	1.123150065	0	0	0.669019135
2.1.1.79	2.78681219	0.708153085	0	0.598696198	0	0	0	0.093680375	0.899881648	0	2.060849884	0.212909319	0	1.01865597	1.454596536	0	0.758273818	0	1.371729681	0.539160805	1.344254011	0	0	0	0.822388917	0.389146984	0.056020923	0.347308999	1.425035953	0	2.099338723	1.563765133	0.953875804	0	0.066938734	1.350229087	0.250039778	0.068579574	0	0.97322913	0.480151318	0	0	0.60845719	1.362138317	0.980264989	0.694027365	0.461705728	0.802736681
2.1.1.80	2.4043868	0.602274858	0	0.069105434	0	0	0	0.491936607	0.595645651	1.511578567	1.368777558	0	0.42294293	0	0.058122153	0.406815124	0.58529778	1.550987295	1.509609337	1.247613218	1.54762029	0.601106417	0.192884059	0.409085886	0.689013905	0.474373855	0.836898542	0.897381302	0.352118899	1.619697105	1.109325955	0.582881226	0.483389361	0.255643954	0.059659719	0.601350575	0	0	0.270689584	0.068600621	0.393219156	0.255674969	0.296382513	0.330251296	1.735367688	0.586329935	1.000992711	1.030640722	0
2.1.1.86	0.000580232	0.000721931	0	0	0.00041479	0	2.08397E-05	0.000505981	0.000128315	0.000126682	0	0	0.000160939	0.000767718	9.70666E-05	0.000126452	0	0.000809626	0	0.000828122	0.000534557	0.000764923	0	0	0	0.000741444	0	0	0.00024118	0	6.55685E-05	0	0.000816221	8.72231E-05	0	0	0.00050585	0	0.000660528	0.000296879	0.000527381	0.000339535	0	0	0.000738481	0.000500596	0.000189529	0	0
2.1.1.90	0	0.012615609	0.011482875	0	0.001718844	0	0	0	0	0.018707298	0.006915816	0.016716294	0	0.001227226	0.015554146	0.011843006	0.013335746	0	0.002548808	0	0.018745349	0	0	0	0.017667636	0	0	0.002564512	0	0.005809814	0	0	0.09819342	0.092225379	0.114232204	0	0	0.011269168	0	0	0.002916135	0.00196554	0.017924654	0	0	0.017232418	0	0.015676381	0
2.1.1.95	0	0	0	0	0	0	0	0	0	0	0	0	0	0	0	0	0	0	0	0	0	0	0	0	0	0	0	0	0	0	0	0	0	0	0	0	0	0	0	0	0	0	0	0	0	0	0	0	0
2.1.1.98	0	0	0.000319697	0.000449418	0	0	0	0	0	0.000392579	0.000923572	0	0.001271933	0	0	0	0	0.000870426	0	0	0	0	0.000776547	0.000698078	0	0	0	0.001092524	0.000383057	0	0.001081843	0	0	0	0	0	0.00070646	0	0	0	0.001239761	0	0	0	0	0	0.001092953	0.000567533	0.011378099
2.1.2.-	0.036756024	0	0	0	0	0	0	0.049712428	0	0	0	0.009507644	0.019328666	0.002637491	0.017754185	0	0.101243044	0.032917099	0.030960894	0.048884749	0	0.028634945	0.005629488	0.048921134	0.093015129	0	0.036042724	0.024028511	0.029811264	0	0.114297556	0.045687322	0	0.048431619	0.018838839	0.034143224	0	0	0	0.047053905	0.003478612	0.044109958	0.009991905	0.00028591	0.030418385	0	0.008003136	0.006114874	0.05415681
2.1.2.1	0.780672953	0.909706918	1.100348383	1.09151655	0.948464165	0.775577162	0.565896323	1.112363819	1.236815539	1.055827201	1.705812319	0.7596575	0.99715376	0.304012129	1.002485288	1.433081249	1.304416536	1.080962929	1.142890677	0.749891164	0.688468857	0.060213381	0.92450444	0.926290005	1.241691727	0.926344218	0.756928838	0.940923858	1.253008239	0	1.243547908	0.903494029	0.929566999	0.828003626	1.260228795	0.867880624	0.820544784	1.163973372	0.000862144	0.801726021	1.195144267	0.946022363	0.783158152	0.084469065	1.602690702	1.314963018	1.387902795	1.534445185	0.894346944
2.1.2.10	0.933824629	0.374329046	0.439952464	0.773934406	0.966199859	0.050762234	0.017739551	0	0	0	1.462060059	1.477993228	0.75169226	0	0.200331183	0	0.032501912	0.56474536	0.964971449	0.085426102	0.434876373	0.376289687	0	0.20078248	1.725373488	0	0.585490245	0.675594132	0.267343456	0	1.118388252	0.687924901	0.160565841	0.113490329	0.565865672	0.935175158	0	1.381046954	0.281173074	0.504289118	0	0.468429367	0.392228926	0.312984772	0.653248042	1.297044558	0.252853833	0.137212508	0.262601519
2.1.2.11	0.85702477	0.674690526	0.325360526	0.95309375	1.044422718	1.288907639	0	0.87631442	0.628315916	0.172241347	1.398484392	0.925732214	1.180501786	0.08324182	1.182335426	0.869874627	1.197015986	0.735992101	0.908488019	0.690806655	0.469439106	0.216307193	0	0.25547594	0.75479837	0.230082739	0.656509547	0.789852106	0.537555438	0.10050086	1.328129448	0.595083584	0.58055163	0.589776888	0.392383816	0.699765372	0	0	0	0.114724699	0	0.053800207	0.23012055	0.368625736	0.8596716	0.778839662	0.230295267	0.648884123	0.503651975
2.1.2.13	0.990286452	0	0	0	0	0	0.042509526	0.352861981	0.541964221	0.386473128	0.463520606	0.398875471	0.099360541	0.186125358	0.301921583	0.304011632	0.310925247	0.358499065	0	0	0.15884334	0	0.542482422	0.101187567	0	0	0.981353027	2.236375159	0.375193406	0	1.93905814	1.465671307	0.486687643	0	0.423316261	1.89512253	0.383813221	0.351239882	0.890545046	1.327329949	0	0.326567071	0.09512923	0	0.287590166	1.660543536	0.524174124	0.032409633	0
2.1.2.2	1.591703891	2.340911604	1.02434103	1.595019907	1.368258257	1.050927353	1.596217161	1.077505224	1.397220395	1.066579194	2.140974626	2.144560575	2.35745909	0.782340857	1.167760523	0.574390375	0.964359278	1.23628011	0.597948299	0.993961857	1.060312225	1.443880478	0	0.652054882	1.692603013	0.597274027	1.770325508	2.03703692	0.951739168	0.257828852	2.3178813	2.143077175	1.332522629	1.419744386	0.632659873	2.156054629	0.97342412	1.180806254	0.904980981	1.553640792	0.104924967	0.610428984	0.702216769	1.261386389	1.773315988	2.073068671	1.063914246	1.180219531	0.889484237
2.1.2.3	1.86688744	1.747992699	1.928964527	3.011818625	1.619158279	1.12714707	2.577535227	2.410908003	3.534112917	1.356262343	2.496488464	2.981128516	3.090067233	2.456585896	1.696096546	2.437211933	1.484195689	2.640109997	2.898078382	1.66049112	2.363082294	1.994888039	1.68106277	3.253536507	1.722968371	2.479484573	2.06403567	1.515004124	1.585977838	0	2.558029195	1.694160912	2.529369544	2.614857762	3.127092247	1.769743856	2.442880413	2.024158301	1.601424839	1.87095424	0	2.432153526	1.680305748	0	1.249430906	2.298550832	2.571040472	2.384046066	1.167555491
2.1.2.5	0.239133445	0.195110861	0.197305564	0.173467974	0.319792372	0.68276445	0.313373511	0	0	0.140788023	0.192526124	0.76642618	1.108887486	0.221092348	0.329012967	0.284524839	0.153594251	0.333826996	0.129766546	0.437075797	0	0.238607806	0	0.270965298	0	0.204043299	0.53476976	0	0.258714847	0.006760157	0.08905268	0	0	0.049110349	0.087730181	0.122681801	0.093924219	0	0.769230769	0.082275026	0	0	0.219623698	0.206540286	0.246759362	0	0.177175365	0	0.327711291
2.1.2.9	0.989601752	1.101412733	0.736821448	1.114682119	0.859816741	0.826902513	0.865241158	1.055861104	1.533653242	1.039602197	1.330655051	0.887842057	1.012230589	1.246872863	1.001930167	1.164885835	1.133942947	0.9777924	1.11532823	1.268471411	1.010284369	0.969427621	1.054761024	0.406879117	1.282535586	0.864785044	1.113233283	1.134239444	1.124902792	1.18588342	1.109649515	1.134688943	0.777825111	0.815909301	1.098074247	0.970574105	0.88493575	0.964873958	0.957693078	0.718923193	1.085896306	0.932080294	0.701646565	0.185827067	1.469204668	1.012083611	0.793736379	1.208117347	0.927726199
2.1.3.-	0	0	0	0.202207766	0.103047744	0.159673549	0.049459501	0	0.226714276	0	0.633984913	0	0	0.057062202	0	0	0	0	0	0.20536394	0	0	0	0.215115645	0	0.074021825	0.166748309	0.108769422	0	0	0.224536263	0.184392911	0.2068863	0.078302157	0.178331378	0.000733184	0	0	0	0.020824336	0	0	0	0	0.898126966	0.066942922	0	0	0
2.1.3.1	0.070928761	0	0	0.018989194	0	0.024093811	0	0.004562526	0	0	0	0	0.024672822	0.062466443	0	0.051456681	0.066942277	0.063104475	0.002467467	0.058582022	0	0.039025871	0.077409302	0	0.829661053	0.045599932	0.080797247	0	0.034834356	0.019559983	0	0	0.021714234	0	0.017957319	0.066222712	0.036055514	0.051320209	0	0.030664013	0.061876703	0	0.07909291	0.06295748	0.060191236	0.078283401	0.078028407	0	0.008728464
2.1.3.11	0.028880704	0	0	0.06015605	0	0.521708999	0	0.06180424	0.071516893	0.040932825	0	0.328431989	0.289916382	0.028358192	0.022527782	0	0.074422194	0.040969285	0.066564369	0.042689564	0	0.012249876	0	0	0.027688037	0	0.04996527	0.073292104	0.025157133	0.027841552	0.061840497	0	0.045698953	0.029327799	0	0.05222393	0	0.020517184	0.073137738	0	0	0.050467036	0.074997259	0	0	0.07010021	0.009845741	0	0.056223557
2.1.3.2	1.476367066	1.23133098	0.251348264	1.005713861	1.169714759	0.527526529	0.73117473	1.273533789	1.034461514	0	1.534881019	1.022762955	0.950964737	1.151284471	1.129171797	1.110133674	1.006839473	1.212198446	0.97589331	1.241687984	0.93072682	0.774064749	1.08189438	1.122607954	0.943373612	1.120752587	1.031500764	1.232319546	0.878710566	0	1.260414996	1.281586443	1.271760166	0.972859401	0.902989266	0.851669457	0.823667389	0.797823809	0.927525093	1.170464641	0	0.190767073	0.926028338	0.81740647	1.199754658	0.9325031	1.311133873	1.003028305	0.836649895
2.1.3.3	0.553641212	0.54418795	1.037056605	0.322307531	0.640401544	0.067464927	1.538312087	0.681253765	1.160420397	1.303376952	0.871285345	1.273016438	0.779925889	0.864298851	0	0.792170361	0.735966779	1.383538217	1.494670358	1.35669149	0.82426538	1.733342246	1.438385919	0.572678509	0.856667214	0.211853173	2.751062286	1.013332531	1.283425169	0.135161464	0.97167743	1.051924034	0.557860138	1.328164816	0.482405309	1.609198408	2.371905174	0.597376774	0.551943851	0.082838587	0	1.378369886	0.609716722	1.011067894	1.254113202	0.900830429	0.75846293	1.000426435	0.784993446
2.1.3.6	0	0	0	0.058886229	0.117593229	0.103541626	0.085693211	0	0	0.115335482	0	0	0.121009835	0	0.106468044	0.02706891	0	0.085779992	0.027393844	0	0	0.070841325	0	0	0.057243982	0.50776273	0.901062868	0	0.647924765	0	0	0	0	0.020517111	0	0.115790207	0	0.035161619	0.053693868	0.064601034	0	0	0.121674781	0	0	0.133814377	0	0.028700666	0
2.1.3.7	0.022580934	0.002575352	0	0	0	0.038595974	0	0.006456672	0.00667163	0.056405487	0	0.05203219	0	0	0.03151495	0	0	0.009641706	0	0.0234907	0	0.04420857	0.034243732	0	0	0	0.015821518	0	0.048937817	0	0	0.050364023	0	0	0.051955206	0.03849579	0.032352465	0.062419043	0	0.04740968	0	0.010501063	0	0.016328466	0.04615412	0	0	0.033990317	0
2.1.3.9	0.178171561	0.113231141	0	0	0	0.132722936	0	0.175020237	0.135276651	0	0	1.164279234	1.011639228	0	0.148987952	0.220106678	0.058863116	0	0	0	0	0.04566113	0.215485616	0	0.094969193	0	0	0	0	0.10379174	0	0	0	0	0	0.019984036	0	0.191556122	0	0.015797525	0	0.100660606	0	0.063248673	0.220183788	0	0.016747498	0.131456568	0
2.1.4.1	0.129672346	0.150357121	0.041739368	0.465388643	0	0.172438555	0	0.159428577	0.197683992	0	0	0.081514681	0	0	0.095033563	0	0.075767803	0	0	0	0.203701209	0.089727322	0	0.070710028	0	0.062327625	1.511863063	0.171122038	0	0	1.069533589	0.115016628	0.187885969	0	0.076309194	0	0	0	0	0	0	0.208547674	0	0	0.132621012	0	0.187752251	0	0
2.1.4.2	0	0.002785264	0.001499173	0.003821203	0.001942359	0.003137603	0.002706161	0	0.001318171	0.001396599	0.001461551	0	0.000884517	0.000272253	0.003677926	0	0	0	0.003531155	0	0	0.002620637	0.001028863	0	0.000233668	0.001468427	0	0	0.003265543	0.00079257	0	0	0.000169707	0.003929347	0.002784004	0	0	0	0	0.003384587	0	0.002297184	0	0	0.003676724	0.000792848	0	0	0.022034847
2.10.1.1	2.094971989	0.471853098	1.253273957	1.468185034	0	0	0	1.05717715	0	2.343268396	1.589301092	0.081222066	0.415694591	0	0.828720362	0	2.324673128	0.803893869	0.631662274	1.180459644	0.329778223	0.100685486	0	0.584649409	2.082402153	0.28859852	1.380827398	1.275222405	0.256856457	0	0.440728663	1.590154071	0.471463996	0.394229623	0	1.145118096	1.588480572	0.623615167	0.829634367	0.985462084	0.417910988	1.185424791	0.365052756	0	1.536745004	0.646173198	0	0	0.3866004
2.2.1.-	0	0	0	0.000658917	0	0	0	0.000576588	0.001521919	0.001010112	0.011505166	0.001069054	0.000258493	0.002010442	0.002014095	0.001996642	0.000940686	0.001994614	0.003061655	0.002491069	0	0	0.002306381	0.002033052	0.001950313	0	0	0.003097325	0	0.000919034	0	0.002825716	0	0.00105637	0.001955012	0	0.002510886	0	0.002268634	0.002693943	0.002068361	0	0	0	0.006759431	0.000222926	0	0	0
2.2.1.1	0.896920445	2.784156804	0.99727553	2.091086623	1.903495579	0.07640623	1.575513679	3.350785548	2.75573127	10.83414797	2.551422145	0.417676032	2.863582761	2.080628855	2.948051867	3.111540778	0.109126366	2.692401494	3.648564829	2.944609136	2.251887407	4.957811883	5.208950351	2.375706197	1.091368654	2.432504375	3.19251076	1.412108632	2.435743987	7.449917679	2.386626975	1.803560553	3.575966816	3.815734872	2.627594616	3.0958524	3.327452789	1.791105405	1.000571665	2.192102503	2.718351753	0	3.595038291	0	1.99556123	5.421640958	2.032098603	2.709354093	1.600597562
2.2.1.2	1.86505306	0.774869504	0.73128203	1.452224646	0	0	1.043179043	3.030650048	4.963519515	0.489437882	0.630086256	1.450384661	0.63852256	1.208949547	0.410722062	1.390855799	1.436089115	2.36296456	1.365528092	1.84541878	1.127939988	1.064621743	1.833895457	0.410149331	1.140257996	1.456047871	1.629967862	2.196926907	0.022559356	1.928162868	2.288744489	2.094411446	1.534300781	0.965850722	0.92063279	1.02523959	0	1.310488282	0	1.989955231	0	1.35462465	1.640542322	1.047341777	1.11131526	2.640704841	0.564085878	1.407843347	0.146672733
2.2.1.6	3.572675646	3.855543404	2.339016971	2.995225921	0.316046088	0.686477691	1.774576866	2.220286504	4.68478225	1.463698155	5.132161812	1.705393374	1.260069392	2.020448022	3.728384189	4.947665598	2.436570907	3.535848439	2.647896683	2.650709933	3.226925993	0	3.300310891	4.941197188	3.931273798	0	3.058285276	6.305102831	1.195475428	1.039914818	5.695658302	4.264957925	3.14068364	2.884984303	4.298864935	6.805487816	2.506399015	0	2.706261559	2.671371928	0	2.536596017	1.305638797	0	3.783992275	5.946413761	2.93031766	3.704474438	0.844159688
2.2.1.7	1.049479935	0.658459148	1.273144145	1.0841872	1.160590366	0.482754262	0.125631758	0	1.324672887	0.592489181	1.219485567	1.544901983	2.12233979	1.073241363	0.863510853	1.868853481	0.578730143	1.1827054	1.256780429	0.87892266	1.095270979	1.32891508	1.920254257	1.176046026	0.730021165	0.391436958	1.334902602	0.567726422	0.099292666	0.780086902	1.367081983	1.242684206	1.228371779	1.269225663	1.33995678	1.359718126	1.198867382	0.148976142	1.916142198	0.767630163	0	1.362105581	0.742017086	0.034828446	1.027057762	0.754604544	1.425373972	1.37932421	0.40338076
2.2.1.9	0.279504739	0	1.261400664	0.998630401	0.937183569	0.219510906	0	0.052522518	0.166328673	0.182057618	0.370968557	1.107687604	1.017063613	0.208128163	0	0	0.266525184	0	0	0.319812743	0	0.240045157	0.362728393	0.284038638	1.036571361	0.296135192	1.327710529	0.499527095	0.46271857	0.148153624	0.296586776	0.873843842	0.102334403	0.282889668	0.134449069	1.208262126	0	0	0.208484669	0.320051986	0.073126046	1.327191479	0.079930363	0.36792326	0.173615939	0.688483762	0	0.358288527	0.139592262
2.3.-.-	0	0	0	0.137978202	0.068702657	0	0.174770869	0	0.091295634	0	0.051605996	0.099534002	0	0	0	0.015725795	0	0.064479514	0	0	0.061458563	0	0	0.009375632	0	0.076768783	0	0.001667104	0.254043991	0	0	0	0	0.112900124	0	0.081639815	0	0	0	0	0.020443008	0	0.071585929	0	0	0.048477913	0.060390633	0.105303334	0
2.3.1.-	10.66727416	12.71086873	1.791467994	7.095459171	0.502623025	7.124185045	1.876471679	11.17784796	1.270601289	2.315586803	5.44794669	6.392896468	5.923434019	0	2.642656174	3.248441642	4.419869014	1.107371477	4.376314358	5.616118712	4.283401363	0	2.471137638	0.544326156	8.185116796	2.283775185	4.843080131	8.825998313	8.749469125	2.647529469	12.2468126	16.13790022	0.820450141	3.7935582	4.037394879	13.82849506	2.092908861	1.496395268	9.537287708	10.49865389	0.387890983	4.356946196	0.834608924	0	9.514057237	14.76401517	0	4.696624745	0.706552182
2.3.1.1	0.811542955	0.757586707	1.136317805	0.605838982	1.057337537	0.208579058	0.095537697	0	0	0.361430973	0.767466716	0	0.350298816	0	1.682804787	0.013724171	0	0.40063349	0.161273815	0.037807553	0	0	0.051219047	0	0.029301747	0.086729222	0.140876127	1.028575653	0.329167341	0	0.717751675	0.955061411	0	0	0.350517031	0.69204747	0.341046313	0.024616709	0.11826829	0.698060072	0	0.510585421	0	0.203363823	1.252583327	1.250695408	0.582460275	0.449569351	0
2.3.1.101	0.004918109	0	0	0.013093706	0.011391679	0.00035752	0	0.006956934	0.003805909	0.003950201	0.083406422	0	0.00166479	9.21574E-05	0	0	0.001106048	0.008373865	0.003354769	0	0.004588567	0.007030968	0.001349825	0	0	0.000873127	0.011599123	0.010302725	0.009769269	0.000653778	0.010663675	0	0.009246399	0.010490714	0	0.007781299	0	0	0.002402214	0.000894675	0	0	0.001189012	0.011901902	0.092715186	0.003237933	0	0.001631858	0
2.3.1.102	0	0.069281111	0	0	0.011056517	0.072122176	0.06414137	0.066917423	0	0	0.041522243	0	0	0	0	0.091249471	0	0.10810903	0.097344365	0	0	0.07277207	0.095174803	0.013664562	0	0.011183742	0.157020478	0.240162469	0.091227214	0	0.05309357	0.394260258	0	0	0	0.262977833	0.118242096	0	0.018771821	0.536589566	0	0	0.062345677	0	0.084388301	0.150050552	0	0	0
2.3.1.109	0.318605388	1.140009192	0.350877288	0	0.384503768	0	0.370427499	0.150476603	0.270135701	0.235203099	0.799751064	0	0.049250216	0.062430551	0	0.282274644	0.390196925	0	0.004303762	0	0.117384884	0	0.272074579	0.405933022	0	0.38401712	0.726677334	0.531564049	0	0	1.108372426	1.214687955	0	0.386788692	0.000171596	1.129957027	0	0	0	0.103361496	0	0.279028729	0	0.252744533	1.092419099	1.332177272	0.460785464	0.291113007	0.413321003
2.3.1.111	0	0.010886636	0.025825669	0.028040385	0.012748663	0	0	0.000843728	0.016190365	0.00671089	0.015110907	0	0	0.002716779	0.01669232	0	0	0	0	0	0.027791538	0.004888552	0	0	0	0.001506032	0	0	0	0	0	0	0.021476915	0	0.009514305	0.009252082	0	0	0.000814319	0	0.012413561	0	0.027531738	0.009817055	0.008961898	0	0	0.026772195	0.028622661
2.3.1.117	1.168214424	0.706299428	0.751582725	0.935448868	0	1.019231101	0.077781431	1.436657084	0.207253404	0.329329716	0.513915926	0.269284669	0	1.278490853	0	0	0.525224839	0.804988713	1.183436786	0.510559398	1.024546846	0.863687051	0.959924722	0.320087517	1.267200019	0.766161437	0.677990132	1.104242186	0.723154381	0	1.01764575	1.039446085	0.381864396	0.250365247	0.252265347	1.248539506	0	0.249853082	0	0.768384523	0	0.611637712	0.770136468	0.219370092	0.828360012	0.999353908	0.148489793	0.510448874	0.548949017
2.3.1.118	0.128210905	0.144901827	0.00562977	0.113912363	0.195039759	0	0.026590727	0.139873364	0	0.000662802	0.680101307	0	0	0.170775547	0	0.03452275	0	0	0	0.225457377	0.003101881	0.146272753	0	0	0.0333244	0.10800239	0.428503677	0.317277877	0.100419232	0.056914247	0.199980941	1.157740211	0.019118091	0	0.048876153	0.382059728	0.006988599	0	0.189952078	0.561803081	0	0.314603756	0.200524616	0.078893176	0.760093576	0.808145974	0.303815557	0.31294871	0.017304989
2.3.1.12	0.255231191	1.694890413	1.213410481	0.948807759	1.392838329	0	0.044019784	1.63903696	0	0	1.779162577	0.396860508	0	0	0.450530331	0.726370091	0	0.835106224	0.816881503	0.677142917	0.078161594	0	0	0	0	0.705440185	0.272759251	1.2034273	1.189257012	0	0.921669929	1.127624981	0.408847366	0	0.230118532	1.48818882	0.479907504	0	0	0.874879395	0.700412069	0.49270998	0	0.434431112	1.444065917	1.658938922	0.769594136	0.775802396	0.169018683
2.3.1.128	0.972255496	1.025271683	0.89472346	1.425205901	0	0.444657317	1.336046364	1.847525144	1.736559849	1.673723225	0.8241958	1.015570905	0.658674804	1.848784131	0	0	0	2.304476105	2.063574581	1.439460223	1.388191295	0.219719474	2.951141712	0.505083992	1.254564361	2.037469103	0.278292949	1.396152292	1.815635805	0.342825999	2.54291742	1.686084087	1.965203269	2.473364908	1.639731722	2.652983571	0.363073625	0	2.749911211	1.584017058	0.120835798	1.152989925	1.373620273	0.315346839	0.383263598	2.739827063	1.507044866	0.551231018	1.322334367
2.3.1.129	0.918014943	1.342344407	0.780536907	0.378899708	1.217620822	0.648579053	0.654171238	0	0	0	0.769611404	2.337012781	1.598032224	0.124396325	0.44919298	0.43750934	0.556262657	0	0	0	0.190053999	0.463590568	0	0.444209165	0.260318659	0.558514349	0	0.524954203	0.081735073	0	0.608392159	0.993853953	0	0.344062038	0	0.801159737	0.000948642	0.265621227	0.523616893	0.61260733	0	0.481911621	0	0.547464123	1.09347411	1.075525277	0	0.072287896	0.033137744
2.3.1.15	2.062452655	0.702463063	2.513256204	0.257965112	2.19090018	1.887763701	1.827490412	2.1573373	2.525062941	2.935161939	1.853620455	0	0.486222296	0	2.228850646	1.988455814	2.609966333	1.810809091	2.224318352	1.202730336	2.119358338	2.014242771	2.245797007	1.909686443	0	1.980556262	1.914201035	1.991569279	1.462692866	1.95812467	2.570575148	2.088713945	2.300052716	1.798368688	1.983295184	2.870966147	2.008474915	2.095036125	1.436312283	2.001501396	1.752423598	1.560570883	0.322642019	0.34430475	2.351372104	2.356170162	1.431606587	2.010148795	1.532786487
2.3.1.16	2.669765189	0.385826408	0.919401665	0.432327043	0	0	0.862003678	0.506665479	0	0	1.308708147	0.479490363	0.383401638	0	0.387183046	0	0	0	0.309741422	0	0	0	0	0.077326774	0	0.085575895	1.128182798	2.295412782	0.151779537	0	2.688187002	2.543236447	0.666945272	0	0.314925948	2.392393174	0.542271955	0.3941131	0	0.93416434	0	0.97514527	0.316129115	0	2.067251876	2.527708577	0	0.031834754	0.220134662
2.3.1.164	0.090620132	0.070326881	0	0	0.001788775	0.048612223	0	0	0	0	0.406561518	0.365333957	0.417132498	0	0	0	0.0882787	0.184545869	0.145271524	0.030309285	0.072273016	0	0.026347855	0.0362141	0	0.082432987	0.076365748	0	0	0.074606776	0.096481308	0.031207819	0	0.002977155	0.025913083	0.018853427	0	0	0	0.033812849	0.003708971	0.052840913	0	0	0.355241843	0.178085873	0	0	0.076933477
2.3.1.168	0	0	0	0	0	0	0	0.008486561	0.160255678	0.170062856	0.226125096	0.119640286	0	0	0	0.032924639	0.191895846	0.127417227	0	0.120254148	0	0.079300387	0	0.061569987	0	0.535118814	0.12728217	0.144264869	0.50610588	0	0.026159406	0	0	0	0.024620829	0	0.035344337	0	0.076094163	0.016565901	0.097013849	0.091068699	0.083947131	0	0.277058997	0.052660283	0.18146046	0	0.287136062
2.3.1.174	0	0.112896656	0	0.097717124	0.075311288	0.010587931	0.078004952	0.009018975	0	0	0.077795333	0	0.073251076	0	0.007376149	0	0	0	0	0	0	0	0.070511724	0.056843931	0.097056785	0.096208515	0.004025482	0	0.096622822	0	0	0	0	0.090983075	0	0	0.077021535	0	0.008440704	0.018117489	0	0	0	0	0.058780197	0.064549547	0.062420254	0.151638183	0
2.3.1.178	0.01584521	0.033377818	0	0	0	0.000984655	0	0	0	0	0.078251027	0.049711414	0.035926281	0	0.032716303	0.038657537	0.054399324	0.024953994	0.003147007	0	0.028076764	0.045318344	0	0.023886415	0.039707013	0.006078939	0.001031499	0	0	0	0.020729555	0.040778245	0.05558026	0.001666955	0.014429175	0.014816055	0	0	0.053640965	0.044912581	0.005112817	0	0	0	0.105198862	0	0.117811525	0.077210638	0.02024824
2.3.1.179	0.951616751	0.44481819	0.296997269	0.7545799	1.150158783	0.622855876	0.108552031	1.467070693	0.671664645	0.855434391	1.380741876	1.354708776	1.422336964	0	0.876350098	0.890613842	0.897154272	1.031808902	0.781639617	1.110811805	1.553268542	0.681614228	1.205219169	1.728057647	0.494121664	1.822011106	0.961732884	1.834927401	1.083677608	0.980489012	1.451732515	1.655433057	0.7444863	1.287821235	1.337643252	1.678678914	1.386737154	0.033750657	1.120808193	0.81801774	0.949974996	0	0.560491877	0	1.1589956	1.818160335	1.213655677	1.029707368	0.907670181
2.3.1.18	0.451774955	0	0.544512968	0	1.39472931	0.32494221	0.214105656	1.347179931	1.101191612	1.271390717	0	1.478932702	1.712731055	0.792411232	1.257213883	0.421488406	0.429947903	0.659023852	0.04844362	0.591613692	0.163922705	0	0.682472801	0.147592006	0	0	0	0.527601076	0	0.132904505	1.022523768	1.864863625	0.323807356	0.115228027	0	1.076800061	0.912422706	0	0.406973528	0.941308799	0.379675813	0	0.626654373	0	0.074925311	0.916321678	0	0.6231665	0.36060988
2.3.1.180	0.538091773	0.451201983	1.074821938	0.290638697	0.727968157	0.325369247	0.625520288	0.490936333	0.789952712	0.509553138	1.944157942	2.777813698	1.768234288	0	1.085176324	0.379136082	1.972245849	1.370848683	1.403007132	2.090963234	2.031901836	0.062222646	1.247869843	1.340669841	0.550541203	0.940006291	1.21407924	0.658318467	1.474961473	1.108359958	1.481591553	1.215234812	0.291924563	1.382102047	1.317143728	1.205597542	1.603789047	0	1.386131895	0.492574134	1.601146928	1.292265374	0.51574881	0.504495867	1.836603324	1.325726716	1.447062765	0.930765443	0.847511742
2.3.1.181	0.937910817	0.553206752	0.6692987	0.814765225	1.360474868	0.736360957	0	0	0	0	0.858474736	0.879789226	0.57411053	0	1.343494535	0	0.360490494	0	0.121754315	0.402294549	0	0	0	0.279781603	0.597556633	0	0.389615633	0.538416914	0	0	0.995065342	1.116640859	0	0	0.191314848	1.091640093	0.032213039	0	0	0.836672317	0.100800696	0.813021552	0.156363365	0.432227134	0.52024085	0.892892829	0.5469726	0.567186465	0.554722663
2.3.1.182	0.049027642	0	0	0	0	0.56444171	0.032733638	0	0	0	0	0.366605132	0.384604717	0	0.046220982	0.032397917	0	0	0	0.042099452	0	0.018383426	0.041191686	0	0	0	0.071164452	0	0.002261089	0	0	0.063835797	0	0.080526609	0	0	0	0.044231633	0	0.009465229	0.011949387	0.045327266	0.046153828	0.079662299	0.008037631	0.045715055	0	0.010149153	0.006853827
2.3.1.183	0.862529152	1.178268757	0.625272663	0.002010348	1.201904217	0.075255219	0.363558802	1.07431654	0.28480311	0.312947579	1.11151988	0.805698251	0.769015417	0.741733819	1.218185173	0.57045492	0.288257928	0.743977173	0.310311469	0.347641475	0.446460246	1.017899285	0.877130561	0.276695284	1.374001802	0	0.851719479	1.126368249	0.006980981	1.009752141	0.135361168	0.88959381	0.483373784	0.305562743	0.90634052	0.874371094	1.099452496	0.183953707	0.670933881	1.44699108	1.289505507	0	0.940966465	0	1.890697296	2.143349805	0.936955229	0.251382398	0.817198751
2.3.1.184	0.022896784	0	0	0	0	0.128458159	0.061682737	0.118476813	0	0	0.409545612	0	0.059838649	0	0	0.075197079	0.124086209	0.131426499	0.060581816	0.098712353	0	0.104278232	0	0.097596388	0.117575471	0.101090226	0.135075018	0.051154778	0.083863613	0	0.823936295	0	0.112074393	0	0.077626491	0.122399068	0.125984847	0	0	0.013886973	0.059460093	0.039680673	0.102948809	0	0.356094955	0.072811683	0.035126301	0.070005529	0.073019017
2.3.1.187	0.072004629	0.496659556	0.012630617	0	0	0	0.061749821	0	0	0	0.341435404	0	0	0.087363893	0.032966173	0	0.033843901	0	0	0	0	0.007939309	0.079734309	0	0.025181877	0.066645452	0	0.10464859	0.127355382	0.012746317	0	0.053887238	0.002629957	0	0	0	0.116995968	0.077228845	0	0.074782915	0	0.105816346	0.080007332	0.059553264	0.266356547	0.443731634	0	0.051289673	0.007986466
2.3.1.19	0.189917537	0	0.188536259	0	0	0.765140605	0.277139472	0.170911265	0	0.875356341	0.047096662	0.78321554	0.834565972	0	0.765722496	0.801481902	0	0.849518788	0.57494108	0.898425454	0.972664687	0.047186426	0	1.283740947	0	0.807305119	0	0	0.225365039	0.077315438	0	0	0.393049296	0.391128541	0.183167282	0	0	0	0.062004135	0.128829192	0.094513411	0.309210287	0.253406039	0.181198501	0.027100613	0.270760437	0.403101104	0.626445859	0
2.3.1.191	1.099168693	1.04221012	1.145781251	0.078094039	1.260466088	1.380116703	0.639999265	0	0	0	0.560989197	1.281160556	1.147106429	0.210214864	1.457776692	0	1.334581701	0.043784404	0.058149345	0	0	0.318701464	0	0.454331598	0	0.103365713	0.252244445	1.132329352	0	0.364513201	0.700884048	1.212426934	0	0.211507533	0	0.671010403	0.316689643	0.422495766	1.416938298	0.949449787	0.245918473	1.124111937	0	0.311592878	1.352670658	0.606601653	0	0.346838156	0.403825855
2.3.1.193	0.375937737	0	1.777213041	0	0	0.317661795	0	0	0.284241553	0	0	0.338780464	0	0	0.167946126	0.266181494	0.217482752	0.288017809	0	0	0	0.027063337	0	0	0	0	0	0.897180851	0.231558699	0	0.741706497	0.730038255	0	0.29213904	0	0.986122831	0	0.306254026	0	0.719278799	0.046535386	0.965380506	0.164133865	0	0.179354312	0.992116808	0	0	0
2.3.1.20	0.048310397	0.984872682	0	0	0	0.081346983	0.052824008	0	0.063400692	0	0	0.065022312	0	0.103243932	0	0.051502975	0.060389838	0	0	0.100219976	0	0.074126182	0.063508172	0	0.007914229	0	0	0.068590891	0.071356323	0	0	0	0	0.105010974	0.04269304	0	0.074058451	0.01247494	0	0	0.072581108	0	0.030396351	0.071182613	0.062253672	0	0	0	0.036969297
2.3.1.21	0	0	0	0	0	0	0	0	0	0	0	0	0	0	0	0	0	0	0	0	0	0	0	0	0	0	0	0	0	0	0	0	0	0	0	0	0	0	0	0	0	0	0	0	0	0	0	0	0
2.3.1.28	0.285555108	0.990600958	0	0	1.200138261	0.656674021	0	0.729707825	0.735690536	0	0.067003905	1.906511089	1.162305594	0.408038237	1.269677289	0.123146004	0	0.496760613	1.251257479	1.098632857	1.057560578	0.330638391	0.287662934	0	0	0.253532735	0.218050272	0.071733695	0.21325793	0.332115821	0.099754949	0	0.43622459	0.484481752	0.117767865	0.161433584	0.265649438	0.031444255	0.128235456	0.660762433	0.366074077	0	0.580761982	0.230070945	0.07554888	1.100432369	0.642208431	0.634538487	0.005594724
2.3.1.29	0	0	0.087198726	0.164272129	2.00722631	2.037353956	0.705077141	0	0.281731027	0	0.687373432	1.482574409	1.220194376	0.432716899	0.212187492	0.389775165	0	0	0	0.491932744	0	0.479770884	0.23300894	0.363882872	0	0.842709299	0.385214497	0.425777052	0.473813221	0	0	0.693305703	0.300735786	0	0	0.775783617	0.483968109	0	0	0.397182451	0	0.022940674	0	0	0.740195622	0.39328203	0.671208324	0	0
2.3.1.30	1.390824754	1.636951855	1.374583512	1.388413489	1.454108493	0.991101568	1.431416089	0.938989517	0.713334127	1.978693224	1.512244369	1.527470415	2.088916141	0.401023779	1.945088105	0.507390702	0.952190795	0.809568583	1.261590474	1.363076717	1.705977704	0	1.152290275	0.949792012	1.446923212	0.619407167	0.725270108	0.97406814	1.00543175	1.132621634	1.281697348	1.43025918	0.903006599	1.551704832	1.51340301	0.603696383	1.172358298	0.195866196	0.313096824	1.450767265	0.889085034	0.928835086	0.230841095	0.24856218	2.046456214	1.115044993	0.720479945	0.622404097	0.438690058
2.3.1.31	0.79159802	1.296190905	0.6001384	0.74876439	1.396013123	1.064056461	0	0.339726347	0.138530457	0	0.99302219	0	0.334429267	0.422924859	0	0.012100231	0.793729137	0	0.020956973	0.396762261	0.49024078	0	0	0.326305257	1.072023797	0.390934576	0.300336549	0.41928744	0.35129292	0.258462743	0.031106822	0	0.109556096	0.236444036	0	0.217765437	0.181051631	0.005591763	0.428124939	0.259346996	0.136173814	0.713974867	0	0	0.953200791	0.270312193	0.426323011	0	0.116762141
2.3.1.35	1.200843864	1.947775732	0	0.034645026	2.288255589	0	0	2.139451296	1.907589221	1.162207406	2.341803682	0	0.295431022	1.219203536	2.568073614	1.680933206	0.107596913	1.636339909	0.473418133	1.943519827	1.984053563	2.56970771	2.09767626	2.144795442	1.739788377	0	3.786492112	0	0	0.253395672	0	0	1.053306889	1.8795371	2.474726038	0	2.066799183	0.155491559	0	0.593289241	0.86113443	0	1.276154386	0	1.735571931	0	1.29489968	1.909885558	0.03750853
2.3.1.37	0.106765648	0	0	0	0	0	0	0.02590477	0.084390745	0.107979783	0.063453429	0	0	0	0	0	0.025174858	0.079736174	0.044547257	0.085323951	0.139776766	0	0.083278003	0.060335699	0	0.123151661	0.145953553	0.008071866	0.137606829	0.051862033	0.137822719	0.112999862	0.089202432	0	0.134461464	0.135386725	0	0	0	0.112444824	0.028168241	0	0	0.017826886	0.01957036	0.21152111	0.217783288	0.160499098	0.169570184
2.3.1.39	0.877175226	2.213841043	0.502019478	0.723064566	1.050173017	1.31792413	0.399839267	1.289791188	1.277775396	0.8885272	2.005267217	1.268037018	0.794874326	0	0.946005258	1.183164039	0.822482928	0.833372355	1.037866538	1.494166148	1.201767898	0.833844892	1.452606399	0.565495533	0.341813695	1.107762069	1.004576565	1.323659547	1.737766609	1.28167042	1.409913674	1.107949203	0.909053424	0.439301711	0.619703613	1.829774213	1.136709552	0.361629139	1.113761491	0.643347667	0.675911458	0.621432093	0.963552265	0.100210287	1.900795185	1.72880937	0.753734932	0.676127942	1.070655235
2.3.1.4	0	0	0	0	0	0	0	0	0	0	0	0	0	0	0	0	0	0	0	0	0	0	0	0	0	0	0	0	0	0	0	0	0	0	0	0	0	0	0	0	0	0	0	0	0	0	0	0	0
2.3.1.40	0.288171919	0	0.222802703	0.051738369	1.751459863	0.510172554	0	0	0	0.535455995	0.379844045	0.449273535	0	0.52258291	0	0	1.109136952	0	0	0	0	0	0	0	0	0	0.431749357	1.819507263	0.357986008	0.061088883	2.577600551	1.549417721	0.376191547	0	0.509470894	1.076210713	0	0.04600138	0.587889967	1.524071722	0	0.670431867	0	0.261059467	0.63965324	1.111071369	0.563196375	0.164177622	0
2.3.1.41	1.923598864	1.521863093	1.522332681	0.235356126	0	0	0.317154431	0	0.242602901	0.558491455	1.206939106	1.419185626	0.732637759	0.228062227	1.562949227	0	0.757590248	0	0	0	0	0	0.007805179	0.366256997	0.434137265	0.416404039	0.926183549	0.915455332	0	0	0.670462331	1.467870424	0	0	0	0.929532549	0.397714167	0	0	1.137958464	0.573297363	0.825835323	0	0	0.245606328	1.426708418	0.120720024	0	0.434338301
2.3.1.43	0.003057937	0	0.00083876	0	0	0	0.001868951	0	0.000153686	0	0.017445275	0	0.003141942	0.001184337	0	0.002054673	0.001721429	0.001735312	0.001649196	0	0.000916446	0	0.000610634	0	0	0	0.000306536	0.002720167	0	0	0	0.000161758	0	0.001191013	0	0	8.21127E-05	0	0.002170941	0.001494055	0.00023678	0.002235536	0.001243376	0.001930384	0.017434788	0	0	0.001321795	0.001669666
2.3.1.46	0.164909182	0	0.018584916	0	0.116099523	0	0	0.969208719	1.262135983	1.129014566	0.015020046	0.633388196	1.008852788	1.232171972	1.286820543	1.096191144	0.171014641	0.381127815	0.948889265	0.683630751	0.629639581	1.222812547	1.260683287	1.110466079	0	0	0.867774554	0.491356382	0	1.318583423	1.322089149	0.802406467	1.402863938	0.628483476	0.741103704	0.619029369	1.368679286	0	0.006004577	1.11715868	0	0	0.487651553	0	0	1.090807702	0.6750345	1.06074647	0.459572526
2.3.1.47	1.356333363	0.474496975	0.926597563	0	1.089663208	0	0.038123214	0	0	0	1.543963341	1.864963342	2.344755173	0.269216568	0.864250591	0.631184842	0.456707839	0	0	0	0.118564437	0.036896627	0.450084244	0	0.826967308	0.427230477	0.043080738	1.589596574	0	0.389164509	1.047734695	1.851760536	0.352728656	0.386621278	0.567874763	1.269052366	0.545193189	0	1.611992794	0.437569881	0.510302005	0.887485027	0	0.007262027	0.846302159	1.16300824	0.534120237	0.533169424	0
2.3.1.48	0	0	0.038450911	0.08646655	0.103099784	0	0.065484853	0.039564735	0	0.06827114	0.015493559	0.013633005	0	0.072690314	0	0	0	0	0.009501898	0	0	1.032582643	0.084958981	0	0	0	0.096990562	0	0.107622292	0	0	0.090282871	0.050401746	0.001010197	0	0.110213297	0.075157326	0.088131758	0.076297857	0.068633451	0	0.090251806	0	0	0.078546264	0.092454057	0	0	0
2.3.1.5	0	0.037405954	0	0.03897644	0	0	0.060718325	0.039134085	0	0	0.213369857	0	0.053055352	0.013681676	0	0.026331889	0	0.017669389	0	0	0.04138762	0	0.051382113	0	0	0	0	0.070450329	0	0	0	0	0.060414083	0	0.019790432	0	0.007638657	0.006881239	0.004490977	0	0	0	0	0.013529315	0.29379672	0.050492946	0	0.010512977	0.031955539
2.3.1.50	0	0	0	0	0	0	0	0	0	0	0	0	0	0	0	0	0	0	0	0	0	0	0	0	0	0	0	0	0	0	0	0	0	0	0	0	0	0	0	0	0	0	0	0	0	0	0	0	0
2.3.1.51	2.176590744	1.256143002	0.92360768	1.096743332	0.700702334	0.09924747	0.737700542	1.430552695	1.873117324	1.168326675	2.333738655	0.8405025	1.744873011	1.230735141	0.512505445	1.932182361	1.4613864	2.299850093	2.101066682	1.766974239	1.387464399	0.559898357	1.236605636	1.890469665	1.198452429	0.771177018	2.225372794	0.908824145	1.392784469	0.82819872	0.61606315	1.067153349	1.460252636	1.152106284	1.742563559	0.914487361	1.560439708	0.981872778	0.015524531	0.792354741	1.141355568	1.248352375	0.813397497	1.248944516	2.070486968	1.317568035	1.301987079	1.573261714	0.908930482
2.3.1.54	1.676128688	0	0	0.317436147	0.04995818	0.895924248	1.863789404	2.472248616	3.716958868	0	0	2.422010359	1.002589404	1.531898193	7.053491126	1.594178022	0	2.735663705	2.026968508	1.963696435	2.804883477	0.589197271	3.769124713	2.280679698	0	0	1.935411566	1.58584349	1.483770778	3.2850725	0.118895591	2.836540155	2.101628355	0.740857145	0.582339305	2.581584948	0	1.799270299	2.156210221	3.03360783	0.679112188	0.242105399	1.6768111	1.646188154	0	3.723244287	2.176672436	2.354810198	1.144263569
2.3.1.57	0.221084323	0.444052382	0	0.220745657	0	1.350384131	0.150043157	0.078078502	0.002551698	0	0.48811595	1.302961479	1.180011934	0	1.360494872	0.347126171	0.332299788	0.69444788	0.949298547	0.958804873	1.072484065	0	0.16450255	0	0.151285148	0.165328851	0.508877253	1.011296007	0.788303986	0.152334823	0.958589567	0.955886318	0	0	0.312850144	0.763715962	0.874091684	0	0.346859635	1.085853305	0	0.236090269	0	0	0.777298664	1.187008507	0.007266354	0	0
2.3.1.60	0.018976133	0.159514504	0	0.019360412	0.004335324	0	0	0.015971554	0	0.012589207	0.011654574	7.10466E-05	0	0.007080472	0	0.007621935	0.014303317	0.014912938	0	0.014890572	0	0	0	0.004001934	0.009563809	0.009172088	0.008512373	0	0.007393814	0.00878546	0	0	0.007689593	0	0	0.011074083	0.016498833	0	0	0.003828537	0.007283024	0	0.001316196	0.01675327	0.002299346	0.014417736	0.006554515	0	0
2.3.1.61	0.856620538	0.87738611	0.738700786	0.794240204	1.184611457	0.27027945	0.226859686	0	0	0	1.221104512	0.751669594	0.417527541	0.140908126	0	0	0	0	0.316676968	0.021425118	0	0.212420449	0.169629322	0	0.421791846	0	0.485538711	0.734793461	0.086882866	0	0.812695057	1.171459879	0.290089581	0	0	1.328259724	0	0	0.211637793	0.827914543	0.408487224	0.533278532	0.382318961	0	1.08009073	0.924435985	0.13004477	0	0
2.3.1.7	0.015036561	0	0	0.011615083	0	0.012409062	0.00122891	0.002126009	0.003920314	0.013254164	0.001628262	0.015005384	0.010255335	0.007409368	0	0	0	0	0.005384599	0.010280582	0	0	0	0	0.149278199	0.01309991	0	0.00179592	0	0.009766208	0.000485219	0.007094425	0.01070324	0	0	0.002048407	0.010344271	0.010268096	0.001828446	0.005655934	0.006016965	0.010313427	0.003242712	0	0.014227473	0	0	0	0
2.3.1.74	0	0.024540786	0.08441135	0.048280727	0	0.048348566	0	0.013766839	0	0.075115497	0.073615503	0	0	0	0.091976239	0	0.007017978	0.07466279	0	0.084729167	0.046405586	0	0	0	0	0.039394666	0	0	0	0	0	0.051529559	0.067882735	0	0.092830449	0	0.00070548	0.083850849	0	0.083652312	0	0.078002463	0.059402384	0	0.013672297	0	0.177557795	0.206708513	0
2.3.1.79	0.264421281	0	0	0.428837223	1.897057629	1.65990144	0.038447606	1.372632926	0.965863896	1.40263953	0.365336109	2.41943873	2.825599877	1.594513102	0	0.560484874	0.253868554	0.809689926	1.269525047	1.61188967	1.363919095	0.722340792	1.367371952	1.060511646	0.895031072	1.359789522	1.003671585	0.586331413	1.640347531	0.144280426	0.773590948	1.424972702	0.35355486	0.509058584	0.236826326	1.108943969	0.854935102	0.268548291	0	1.086155378	0.672614609	0.207443371	0.839415418	0.018766263	0.669680591	1.163199621	1.01721106	0.965098957	0.519486275
2.3.1.8	2.178025288	1.150145099	0.752657327	0.824532241	1.07336477	0.020275222	1.223992445	0.008426175	0.994134473	0.880575028	2.601112135	2.433693711	1.871896102	1.04901711	0.568525413	0.915105781	0.78136857	0.883160089	1.301566909	1.290479143	0.486940129	0.956819202	0	0.602836502	1.402932139	0.920961973	1.17254985	1.140031136	1.282340535	0.830446872	0.769432925	1.119679592	0.424031484	1.236294119	0.823708019	0.787901417	1.382089373	1.355810332	1.348864119	1.333639061	0.897464111	0.889926677	0.819566992	1.069944759	2.460934705	1.140492021	0.434116824	0.822955145	0.427506417
2.3.1.81	0.076614096	0.117656641	0.14667372	0.022705871	0.052043174	0	0	0	0	0.112566138	0	0.06518086	0.130149334	0	0	0.116860745	0.705436013	0.061401904	0.091069775	0.044849618	0.072359938	0.099823735	0	0	0	0.059465466	0	0.06526335	0.005435218	0.042080528	0.120229577	0.002315957	0	0.068761341	0.151484429	0.155543332	0.548827459	0.148698021	0.061432438	0.368127376	0.842452357	0.103008023	0.365795414	0	0.030507043	0.100434558	0	0	0.468721344
2.3.1.82	0.05130792	0.157048248	0	0.065350851	0.127969684	0.07782421	0	0.900576637	0.552560733	0.074974281	0	0.061312735	0.128375294	0	0	0	0	0.022353975	0.027331558	0	0.029743244	0.008951537	0	0	0	0.021473731	0.099696008	0.02279654	0	0	0.111411574	0.026600673	0.005113011	0.123873329	0.123668689	0.081794333	0	0.086883657	0	0.125707294	0	0.016265736	0.304936722	0	0.141155809	0.151492893	0.110463006	0.249455757	0
2.3.1.89	0	0.022879567	0	0	0.101041205	0	0.150780552	0.026540176	0	0	0.141165333	0.03534697	0	0	0.163667258	0	0.145111706	0	0.085349258	0.179583458	0.023620745	0.387550983	0.909657587	0	0.143403442	0.600037285	0	0.159985199	0.284354395	0.074047804	0	0	0	0.074000073	0.093302097	0.050905309	0	0	0	0.417232206	0.078365908	0.072135823	0.121745713	0	0.054386523	0.0690093	0	0	0.03274006
2.3.1.9	9.586740253	4.978711443	0	1.85845812	1.192595039	0	2.433964765	2.359993447	1.231744907	0	5.117661458	0	0	0	0.515120887	0.459367121	0	0.276969623	2.42803363	2.140178242	1.644546804	0	0.738374157	1.071181543	0.974933998	2.306330504	3.167876492	2.439528502	0.707387869	1.764474368	0.878426608	0.989629239	0.817570245	2.001147983	1.07139928	0	0	1.841281247	0.403734163	0	1.402304171	1.021079361	0	0	7.830490298	3.746400651	0.704699487	1.179490162	0
2.3.1.94	0.007215479	0.007294074	0.00608323	0	0	0	0.0199845	0	0	0.019962853	0.086244561	0.009235931	0	0.014167128	0	0	0.00747208	0.022722034	0.019288009	0.030889082	0.02489517	0	0	0	0.010338649	0.012096084	0.01850354	0	0.005812938	0.013124013	0.020113743	0	0	0.016490954	0.006327485	0.006093659	0	0.01905839	0	0	0.021015187	0.007583624	0.001454271	0	0.097748439	0	0.044403581	0.02082869	0
2.3.2.-	0	0	0	0.247304411	0.399242676	0	0.17214854	0	0	0	0	0	0	0.68310838	0	0	0.111703717	0.126111219	0.014726783	0.164906244	0.088873085	0	0	0	0.052188085	1.290753884	0	0.281700312	2.186841939	0	0	0	0.321795416	0.204231329	0.132869369	0	0	0.149452419	0	0.263078691	0	0	0.793973192	0	0.080418896	0.001863665	0.309176023	0.716535875	0
2.3.2.10	0	0.013242486	0.150370411	0	0	0	0	0.161344861	0.01216094	0.16817258	0.035508114	0.17143685	0	0.063693071	0.082060548	0	0.033429165	0.020592384	0	0.100878354	0	0.09631356	0.149016889	0.003085284	0.164148491	0.432454338	0	0	0.426330549	0	0	0.147820869	0.076570016	0.011213522	0	0.157245839	0.161043873	0	0	0.335649713	0.1399122	0.126960982	0.90384835	0	0	0	0	0.018177515	0.171395352
2.3.2.13	0.009853001	0	0.016415691	0	0.000874345	0	0	0	0	0.020321958	0.025782078	0	0.022380577	0.013479985	0.029636613	0	0.018918115	0.279286348	0.23184478	0.243123933	0.284644589	0	0	0.042120744	0.00199653	0.012627411	0	0	0.034144526	0	0.007611524	0.06569589	0	0	0.020716696	0.050392915	0.011857939	0	0	0	0.010535614	0	0	0	0	0.054510099	0.048153825	0.006272243	0
2.3.2.16	0.103344025	0.120210103	0.13996381	0.101312658	0	0.159091662	0.170136125	0.02659223	0.177517763	0.149236498	0	0	0.088050926	0.059968523	0	0	0	0.198769857	0.249412996	0.13447146	0.217762163	0	0	0	0	0	0	0.032619417	0	0	0	0	0	0	0.034947794	0	0	1.148559472	0	0	1.032596833	0	0.089874094	0.184200938	0	0.025948892	0.018503918	0	0
2.3.2.17	0.08858708	0	0.031578006	0.058337044	0	0.055433388	0.101000873	0.061923584	0	0	0.115205415	0.022884371	0	0.08143449	0	0.014867852	0.097050226	0	0.066658109	0.011015055	0.079890621	0	0	0	0	0.01036538	0	0.017924114	0	0.081256031	0	0.02222841	0	0.046513006	0.109159354	0	0.05812263	0.040952481	0.105633185	0	0	0.026643403	0.242262353	0.062682356	0.112195765	0	0	0	0.043288677
2.3.2.18	0.090482044	0.077211524	0.095341669	0.047690006	0.103884917	0	0	0	0.029663806	0	0	0.0275758	0.046448312	0	0.097745863	0.103864854	0.078238506	0.087290616	0	0.120058946	0.105167629	0.092381693	0.087805081	0.070354751	0	0	0	0	0.083386453	0	0.064625495	0.092303431	0	0.016336753	0	0	0	0.090105292	0	0	0.020760354	0	0.005823352	0	0	0	0	0.032919597	0
2.3.2.2	2.055932983	0.827850264	0	0	0.655849064	0	0.230157049	0.527360406	0	0.414372596	3.566803649	0.00605579	0.258386069	0	0.29112219	0	0.213693001	0.639634878	0	0.706492382	1.034362428	0.48732149	0.413870586	0.395890215	0	0	1.024663045	0.330936361	0	0	3.196472936	1.063825816	0.407196778	0.840116228	0.115059908	1.631732245	0	0.723446596	0.384120431	1.320230577	0.062281459	0.467864694	0.859810181	0	2.715814567	1.319509895	0	0	0.030455956
2.3.2.3	0	0.088654248	0	0.102594261	0.035592822	0.023630251	0.035394937	0.033745358	0.130189406	0.055815496	0.316488737	0	0.117554998	0.154791712	0	0	0.067168751	0.012163798	0.16683107	0.101963594	0.037863166	0	0	0	0.064499767	0.029280436	0.34636568	0.029030384	0.417781149	0.031946473	0	0	0.046191816	0.075698648	0.043645534	0.020951782	0	0.25423556	0	0.385223303	0.115769604	0	0	0	0.026605417	0	0.110625497	0	0.34153858
2.3.2.5	0	0.080895264	0	0.059952043	0	0.082584612	0	0.04471982	0.106769421	0	0.022234552	0.000474817	0	0	0	0.055695581	0	0	0.005063792	0.049875878	0	0.058983473	0	0.108325787	0.893512906	0.059078732	0.179671331	0	0	0.02794365	0.052283042	0	0.008630275	0	0.108928475	0	0	0.083021391	0	0	0.026571325	0	0	0	0	0.062929457	0.010860104	0.076268781	0.084725755
2.3.2.6	0.803707393	1.182462045	0	0.018231984	1.370955876	0	0	0.100276407	0	0.092826791	1.227131331	0.040676933	0.056549303	0.146285333	1.22851973	0	0.786080553	0.289829804	0.386452483	0.569904456	0	0.176574881	0	0	0	0	0.218486141	1.250313924	0.195483526	0.191670281	1.334920379	1.070695331	0	0.027583138	0	0.670836915	0	0.068759239	0.30688063	0.403640834	0.067563069	0.09825367	0.196798353	0.247657177	1.200861933	1.292504787	0	0.187072736	0
2.3.2.8	0.649416184	0.717147352	0.039859424	0	0	0.168110741	0	0	0.059934919	0.129160946	0.892719117	0	0	0.150521651	0.046702233	0	1.146281346	0.016714183	0.09346342	0.189478865	0	0.096358786	0.077283562	0	0.095167221	0	0	0.281122109	0	0	0	0.072622886	0	0	0	0.103035648	0.030599934	0.021955918	0	0.066731165	0.116296661	0	0	0	0.96006441	0	0.108582726	0.22613298	0.045436446
2.3.3.1	1.170631477	0.456917977	0.355354859	0.147595958	1.128396876	0	1.038461095	1.243496898	1.833577585	1.807457782	1.381081399	0.834517385	1.409617172	0.644961873	0	1.642819438	0.61908834	0.234889163	0.123628575	0.104948962	0	0.298286185	1.478557593	1.775710894	1.641161725	0.112647828	1.198304488	1.059904887	0.182950128	0.290191253	1.355112472	1.117028252	1.834648652	1.395273671	1.759057908	0.944202687	0.939854001	0.703548241	0	0.441192765	0	0	1.35361174	0	1.346040533	1.685060656	0.92738029	0.97327222	0
2.3.3.10	0	0.211882291	0.068826818	0.107269128	0.064331164	0	0.171120504	0	0	0.001177193	0.039278083	0	0.043539385	0	0.178054183	0	0.175153921	0.011049893	0	0.141229824	0	0	0	0	0.101933149	0.558026519	0.125551424	0	1.238119044	0	0	0	0.042952942	0.09753972	0.123848799	0.309850108	0.016894237	0.062482121	0	0.548956458	0.862745437	0	0.057969988	0.124112544	0.026904219	0	0	0.421735581	1.080945991
2.3.3.13	1.516568341	1.016985829	1.159403987	1.211694939	2.044378079	0.291099759	0	0.849207897	2.07670748	3.475929964	1.87816133	2.032358333	1.968956467	0.608423128	1.727399793	1.013736995	1.263876323	0.255404496	1.502261605	0.581670304	0.816084753	0	1.330713212	0.835477263	1.259571334	0.022372905	1.542988859	0.908840214	0	0.546072756	1.270659983	1.23145287	0.802060959	1.125867697	0.745635466	0.503091208	0.92912512	0.587277766	0	0.404701879	0.455058255	0.922085139	0.699793219	0.208125655	1.538317252	2.602117568	0.687187804	1.362431698	0.187388343
2.3.3.14	0.150256622	0	0.125228242	0.175295644	0	0.202576702	0	0.019419206	0.218165635	2.125890059	0.359354781	0.060450699	0.089654959	0.088728723	0	0.15305797	0.263824675	0.674363894	0.502509729	0.508795466	0.31486366	0.206137651	0	0	0	0	0	0	0.248942185	0	0.211897882	0.2345324	0	0.05298239	0	0.182207741	0.15720615	0.147187771	0.050127369	0.03630941	0.089103789	0	0	0.077672567	0.187163677	0.634744502	0.014270851	0.036934982	0.018350457
2.3.3.15	0.02115337	0	0	0.000167464	0.00267247	0.027435268	0.026484223	0.034232884	0.028009191	0	0.207770447	0.033665517	0	0	0.02917376	0.019287421	0.002904492	0	0	0.013155362	0.007216869	0.023503257	0.0360815	0.004860581	0	0	0	0.010794716	0.026488416	0.003118219	0	0.003263115	0	0	0	0.006937215	0	0	0.008950791	0	0	0.00739148	0	0.001691804	0.189176958	0.022797706	0.045019289	0.050486779	0.006312277
2.3.3.5	0.925100094	1.24930307	0.039791354	0.267586696	0.414194863	0	0.328886828	0.966546544	1.579957201	1.970406328	0.832620064	0.052649871	0.103473977	0.060139337	0.027817847	1.566278549	0.501956102	0.917281163	0	0.067677172	0	0.721542842	0.678203226	2.105883797	0.126996679	0.481277628	0.161677634	0.191167146	0.487941977	0.372414874	0	1.139886654	1.275193275	1.360860183	1.839130326	0.948881318	1.971620553	0	0	0.688264802	0.245318497	0	0.206692134	0.345867079	1.219626581	0.264134677	1.070973609	1.047169238	0.303146112
2.3.3.8	0	0	0	0	0	0	0	0	0	0	0	0	0	0	0	0	0	0	0	0	0	0	0	0	0	0	0	0	0	0	0	0	0	0	0	0	0	0	0	0	0	0	0	0	0	0	0	0	0
2.3.3.9	1.082909319	1.221712118	0	0	0.201310738	0	0.4148525	0.143488902	0.228657378	0.053186295	1.015201007	0.19676665	0	0.383749009	0	0.100671225	0.454784925	0	0.262737782	0.399311873	0.452944273	0	0.117009245	0.388502657	0.791041913	0.202140019	1.110206046	0.914327613	0	0.371029233	0.378681761	1.812078901	0.202702967	0.280999554	0	1.129102771	0	0.293076306	0	1.297478655	0.267466545	0	0.023488553	0	1.109046728	0.907463958	0.600513935	0	0
2.4.-.-	1.629226496	1.58305103	3.441734154	1.396329483	0.12341047	0	0.656419845	0	0.668662884	0.037869352	3.092302812	1.164723541	1.573007336	0.644181578	1.64991508	1.355885851	3.124813275	1.003047848	0.609730605	0.129670288	1.760942675	1.160037067	1.084875137	1.422597839	1.677408776	1.615759597	0.766886908	4.474551996	1.317209618	0.79863614	3.810311456	5.478623462	1.774697631	0	0	2.893610506	1.256817546	1.226411428	3.50522701	2.453001848	0	2.805532297	0	1.239446903	3.368977044	3.830387678	0.565827618	0.463653846	0
2.4.1.-	7.772747953	3.571533296	5.720101762	4.306633271	8.459392744	5.677981542	3.780698334	1.981130304	2.81717803	2.573142164	12.74851217	7.770167513	9.341483398	0	5.636577885	3.25284722	4.683046311	3.231939592	5.473083501	2.207976188	3.683390226	4.192176909	6.133080424	2.02097764	1.971696756	6.420539648	7.284528195	9.004247753	3.400340139	3.24443678	9.980626998	13.23053656	4.665242769	5.56947362	5.004927783	12.49931444	5.435532806	0	5.162150754	5.395108289	2.631922575	6.986953027	6.333962798	0	15.11868691	7.39797882	6.851912431	3.164793035	4.07353813
2.4.1.1	0.732732494	0.229778872	1.429364215	0.81954951	1.282333464	0.879282788	0.352242691	0	1.494356632	2.262997308	0.142300872	1.181333756	1.155672817	1.486053877	1.544111215	2.242762139	0.470386388	1.085947631	1.410598582	1.883394952	0.995297228	2.09541575	1.050534185	2.32100723	0.790447418	0.109916248	0.901336687	1.500733074	0	0.929520862	2.109087291	1.271636617	2.648289064	2.005420188	1.835434055	1.11788553	1.703408778	0.666246837	0.844333943	1.366872718	2.294334763	1.567833588	0.804661967	0	0.33080232	2.574916656	0.899061487	1.781134298	0.098037543
2.4.1.10	0	0	0.048584378	0.201934224	0	0	0.111634553	0.003719848	0.081039801	0.08434664	0.394909895	0.046768141	0.11468022	0	0	0.063730297	0.093323361	0.131926474	0	0.032863574	0.040950956	0.122170378	0	0	0.016438949	0.100429376	0	0	0	0.114664375	0.440869225	0	0	0	0.074762745	0.116510131	0.070451233	0.118922837	0	0	0.087528328	0	0.143068146	0	0.266274194	0.009218435	0.255002536	0.312904135	0.137947474
2.4.1.109	0	0.006793885	0.005569909	0.213026928	0	0	0.212747799	0.004574871	0.06370091	0.037407362	0.24279726	0.001695219	0	0.058147723	0	0	0	0	0	0	0	0	0	0.055961804	0.035099892	0	0.016276116	0	0.037047723	0.050589373	0	0	0.029990119	0.00960298	0.019384614	0	0	0.056873168	0.035164262	0.058855605	0.0582932	0.040850099	0.031671136	0.029319984	0.28582528	0	0.010399378	0.024313036	0.028576328
2.4.1.11	0	0	0	0	0	0.52521895	0	0.07143598	0	0.032500923	0	0	0.070532888	0.031739602	1.060376038	0.146082825	0.152100399	0	0.101472431	0	0.147786658	0	0	0.141967435	0.12648116	0.033091012	0	0.160530497	0	0.039509993	0.102931197	0	0	0	0.117331606	0	0.098960307	0.05587404	0.126185998	0.112909258	0	0.162253225	0.145955303	0	0.062701259	0.02374467	0.144541713	0.157106397	0
2.4.1.117	0.000132691	0.000282553	0	0	0	0	0.000247902	0	0	0	7.92395E-05	0	5.2517E-05	0.000126291	0.000232352	9.39382E-05	0.000246568	0	0.000161142	0.000236243	0.000167245	0.00023836	0	0	0.000172348	0	0	0	0	0	4.6102E-05	0	0.000287248	0.000123385	0.000256292	0	1.14865E-05	0.000212844	0	3.74825E-05	0	0.000176354	0	6.89298E-05	1.58648E-05	1.37398E-05	0	0.000107011	1.76825E-05
2.4.1.119	0	0	0	0.082976567	0	0	0	0.137516737	0.140045546	0.065478862	0.088704667	0	0.009859377	0.04271674	1.097684674	0	0.827714768	0	0.038308748	0	0	0	0	0	0	0	0	0	0	0	0.027116343	0	0	0.053284865	0.080719652	0	0.055676847	0.024834138	0	0	0	0.092905567	0.087951073	0	0	0	0.14077909	0.088463799	0.046626888
2.4.1.12	0.597979401	0	0	0	0	0.323500115	0	0.006127733	0.121890027	0	1.095445812	0	0.366557189	0.173638968	0.248470126	0.058410951	0.104742626	0	0.376267197	0.2878115	0.38046934	0	0.086056834	0.379728319	0	0.109127427	0.289446624	0.365252601	0.854691988	0	0.778601928	1.112524894	0	0	0.001083009	1.058499038	0	0	0	1.166767741	0	0	0.270414344	0.116141155	1.37796723	1.691082495	0	0.60070758	0
2.4.1.129	1.567665496	2.468759934	2.412681879	1.732643757	1.683147581	1.620776777	0.81351125	0	0.325671164	0.165898768	0.763250547	0	0.462075302	2.988081582	0.760181152	1.013885535	0.532259366	0.760487025	0.833927985	0.711145681	0.690589816	1.961804354	0	0.433753694	0.357526482	0	3.014905057	2.587905125	3.049340263	0	4.61546941	2.208579475	1.084481475	1.088766939	0.053930793	3.716244171	1.432568281	1.77346318	1.298113025	2.626812021	2.17717141	3.408625985	0.769529243	0.714839362	2.538803708	4.41425906	0.126467947	0.332681138	1.421977829
2.4.1.13	0.006754354	0.021876726	0.021523385	0.015875593	0	0.024972049	0	0	0	0	0	0.018659922	0	0	0.026690277	0.005248305	0	0.004661268	0	0	0	0.017785147	0.016149666	0.014109558	0.017034287	0.02417378	0.240254776	0	0.012115935	0.003130601	0	0	0	0	0	0	0	0.022026982	0.008765797	0	0.004029762	0.018239493	0.012198391	0	0	0.0020414	0	0	0.029523599
2.4.1.14	0.00959887	0	0.012914943	0	0.042656521	0	0	0.003144119	0	0	0	0	0	0.050694593	0	0	0	0	0.073187856	0.037819608	0.084089851	0.012302647	0.039341356	0.01244481	0.592265405	0	0.215891957	0.031401709	0.00241994	0	0	0	0	0	0.025062054	0.02268057	0.031938608	0.052065991	0	0.008214678	0	0.023139357	0.022411106	0.063115247	0.012916791	0	0.023788728	0	0
2.4.1.141	0	0	0	0	0	0	0	0	0	0	0	0	0	0	0	0	0	0	0	0	0	0	0	0	0	0	0	0	0	0	0	0	0	0	0	0	0	0	0	0	0	0	0	0	0	0	0	0	0
2.4.1.144	0.017210418	0	0	0.012603666	0.000245595	0	0.000749806	0.000575911	0	0.002798168	0.0212767	0	0	0	0	0.012300751	0.013153293	0.007341802	0.016623914	0	0	0	0.003132263	0.017356063	0.008482968	0.009951069	0.004865767	0	0	0.001687695	0	0	0	0	0	0	0.007436367	0	0	0.000178418	0	0	0.011032	0.007144147	0.017034559	0	0	0.003424341	0.005564237
2.4.1.15	1.510283725	1.14677541	0.432188296	0.175380224	0.263984583	0	0	0	0	0.340347064	1.56543177	0.052377027	0	0.272503242	0.079607677	0	0	0.326118736	0.428086257	0.119379039	0.072847089	0	0.231929685	0.127499456	0.93385889	0	1.170110432	0.714242406	0	0.080202596	1.163890918	1.035530564	0	0	0.030718541	0.574656948	0.065717273	0	0	0.432505415	0	0.225835134	0.000134525	0.102519167	1.46046825	0.831074631	0.078921746	0	0.126904857
2.4.1.157	0.129661375	0.005203942	0	0.141263096	0	0.041717712	0.114759051	1.101859819	0	0.088717639	0.245121056	0.136043219	0.161383098	0	0	0.235164916	0.005085479	0.315749778	0.070686365	0.506901543	0.23230081	0	0.087171442	0.222369551	0	0.613054968	0.000853269	0.24869715	0.894105411	0	0.103055441	0.142098101	0.414206402	0	0.372738491	0	0	0.665939915	0.114704999	0.066555471	0	0.045654227	0	0.179667551	0	0.241432759	0.397967341	0.164659932	0.344021771
2.4.1.16	0.000267288	0	0	0	0	0.002340856	0	0	0.005255153	0.003378493	0.002635832	0.00231477	0	0	0.006449706	0	0.005572925	0.001706829	0	0	0	0.005267421	0.006412287	0.000915458	0	0	0	0.00049766	0.004769737	0.001142935	0	0	0	0.002592333	0	0.001595918	0.002741158	0.00489628	0	0	0	0	0	0	0.000849344	0.000982026	0	0.004653642	0.005137286
2.4.1.166	0	0.020334624	0	0	0.143451372	0.094464959	0	0	0.117627226	0	0.066023439	0	0.041881788	0	0	0	0	0	0.105688825	0	0	0	0.142463376	0.065881199	0.02580513	0.019043189	0.156266653	0	0.438400365	0	0	0	0	0.121959539	0	0.068769317	0.050567337	0.121013736	0	0.563483899	1.155433478	0	0.127150625	0	0	0	0	0.181837098	0.03490744
2.4.1.173	0	0	0	0.077751228	0.006132377	0	0	0.000740397	0.019000289	0	0.041159506	0.013251945	0	0	0.007415988	0	0	0.000889588	0.035639135	0.024933448	0	0.005205354	0	0.009722382	0.000327327	0	0.00671349	0	0.012676638	0.018033527	0	0.016620379	0	0	0.021032539	0.000384126	0.019949837	0	0	0.01400002	0.003479277	0.003824542	0.001928004	0.015029127	0.046808358	0.006346001	0	0.019911707	0
2.4.1.175	0	0	0.116129647	0.011499826	0	0.005106623	0.006659358	0	0	0	0.008422695	0.006870223	0	0	0	0	0	0.009600788	0	0.006278404	0	0.003103786	0.006009501	0	0	0.004942265	0.002250038	0.011862389	0	0.00674129	0	0.018602739	0	0.00421804	0.001998288	0.014012197	0	0	0	0.005400134	0	0	0.008603564	0	0	0.008569635	0	0.008321463	0
2.4.1.18	1.075871221	0.379582796	1.12898487	1.203500989	0.97458241	1.416526084	2.842934267	0	0.483894674	0.693743696	1.432481995	1.423076611	0.987227409	0.428502278	0.11235649	1.595917105	0.04190792	1.229610823	1.153176709	0.886028768	0.886036518	1.413497633	1.474476651	2.064391349	0.788246494	0.422209763	0.100349564	1.173835724	0.084238041	1.32630194	0.876777093	0.507579222	1.594412125	0.872372032	1.740945702	0.802919862	2.132040061	0.59893546	1.191822837	0.859022077	0.54525627	1.056512107	1.194428865	0.253021078	1.04796724	1.174416976	1.435488309	1.733230379	0
2.4.1.182	0.577988236	0.716604132	0.798586333	0.046837631	0.890221814	0.405487771	0.465942872	0	0.435573749	0	0.681757273	1.284581849	1.27263762	0.402731736	1.214193027	0	0.640287338	0.041710893	0	0	0.266634479	0	0	0.269428947	0.4442772	0.21088605	0	1.098836026	0.084906613	0.268032852	1.370851074	1.004417204	0.433350963	0.300118434	0	0.95910187	0.024757473	0	1.224308355	0.828423376	0.021995836	0.966574383	0	0	1.338338157	0.717460866	0	0	0.231742196
2.4.1.187	0.266446145	0	0	0	0.229085583	0.335854434	0.188811104	0	0.18246272	0.008996903	0.196532176	1.009735147	0.743451087	0	0	1.135049466	0	0.704429255	1.120134408	0.942638154	0.802120707	0.403099949	0	0.14511729	0.299511205	1.360614428	0.137276765	0	0.634603573	1.178544467	0	0.030004052	0.345898059	0.521638563	0.151669337	0.416769515	0.004578782	0	0.397395005	0.432824505	0	0	0.188041332	1.088360846	0.366601618	0.052651108	0.425407458	0.296949633	0.485472198
2.4.1.19	0	0	0.011591485	0	0.036041801	0.022731895	0.034632204	0.008994527	0	0	0	0	0.028922354	0.096306446	0	0	0	0.002388021	0	0.025273327	0	0	0	0.029985161	0.000180676	0	0	0	0	0.019917876	0.021071183	0.042796878	0.041570704	0.028501451	0	0	0	0	0	0.03988106	0.03736192	0	0	0	0.037967663	0	0	0	0.006178213
2.4.1.20	0	0.068712128	4.86488E-05	0.148813716	0	0.061072975	0	0.000338862	0.05130135	0.024714044	0.004886304	0	0.05022959	0	0.044139578	0	0.154792113	0.105526055	0	0	0.008773654	0	0.034345551	0.406543048	0.099534711	0.100936722	0	0.031934558	0	0	0	0	0.359631997	0.513401656	0.256349388	0	0	0.043523151	0.108748554	0	0	0.116505302	0	0	0.103435735	0	0.204717456	0	0.024681484
2.4.1.208	0	0	0	0	0	0	0	0	0	0	0	0	0	0	0	0	0	0	0	0	0	0	0	0	0	0	0	0	0	0	0	0	0	0	0	0	0	0	0	0	0	0	0	0	0	0	0	0	0
2.4.1.21	0.793575219	0.286580588	0.764166461	0	0	0.623309419	0.964317778	0.057052826	1.370164768	0.924380984	0.82522748	1.234840454	0.689804243	0	0	0.781903576	0	1.038972745	0.882429401	0.901304592	0.753542118	0	0.627297536	1.260855558	0.227537698	0.148138589	0	0.611555489	0.192726313	1.008991598	1.160339238	1.263486294	1.705288669	1.276552907	1.522315883	0.988438662	1.39192841	0.89938952	1.077890838	0.837601513	0.609920849	1.250702851	1.298406493	0	0.307684104	1.055192039	0.562490095	0.715243291	0.525775061
2.4.1.212	0	0	0	0.035568265	0	0	0	0	0	0.016423013	0.00012349	0.040096954	0.024362708	0	0.045980867	0	0.038058388	0.056153447	0.135216503	0.121191342	0.057759588	0	0	0	0	0.501053343	0	0	0.026756457	0.010546144	0.023689129	0	0	0.018000541	0	0	0.055621393	0.052158084	0.020597654	0	0.068701027	0.058719486	0	0.02737233	0	0.023161324	0	0.002249062	0.028769448
2.4.1.213	0	0.071653294	0.060611109	0	0.017937948	0	0.033050473	0	0.009921658	0	0.003967947	0.047960571	0	0	0.052758882	0	0	0.00253821	0.015970172	0	0.006337915	0.066082393	0.076749776	0.01952421	0.02266053	0	0	0.015775658	0	0	0.0689521	0.017075172	0	0.076191667	0.010269577	0.015444031	0	0	0	0	0.004256661	0.015828404	0.025491744	0	0.075249203	0.041770373	0.011373152	0	0.194735807
2.4.1.214	0	0	0	0	0	0	0	0	0	0	0	0	0	0	0	0	0	0	0	0	0	0	0	0	0	0	0	0	0	0	0	0	0	0	0	0	0	0	0	0	0	0	0	0	0	0	0	0	0
2.4.1.216	0.305348384	0	0.043149876	0	0.001833086	0.030777161	0	0	0	0	0	0.010538221	0	0	0	0	0.109041402	0	0	0.122438913	0	0.011788093	0	0.096080529	0	0.029244955	0	0	0	0	0.008465243	0	0	0.112676308	0	0.025816653	0.007309213	0.083999091	0.005169763	0	0.121167813	0	0.095837641	0	0	0.049681495	0.071386529	0.076629684	0.079349126
2.4.1.217	0	0.000423305	0.001136895	0	0	7.02108E-05	0	0.001237949	0	0.000364385	0.000988691	0.000372883	0.000622867	0	0.001167151	0.000776572	0	0	0.000530466	0.000849488	0	0	0.000970911	0	0.000291934	0.001236011	0.000197011	0	0	0	0.000393467	0.00101098	0	0	0	0	0.00101232	0.001166805	0	0.000431887	0	0.001174726	0	0	0.000941281	0.001230792	0.000121429	0	0.011270635
2.4.1.226	0	0	0	0	0	0	0	0	0	0	0	0	0	0	0	0	0	0	0	0	0	0	0	0	0	0	0	0	0	0	0	0	0	0	0	0	0	0	0	0	0	0	0	0	0	0	0	0	0
2.4.1.227	1.03816486	0.975682086	1.006113277	0.766464559	0.975749807	1.047216804	0.746855607	1.009611226	1.592134055	1.090146234	0.894546746	1.073613606	1.033365956	0.944612234	0.920525808	1.002175557	0.896174141	1.077874323	0.992504662	1.047175245	1.102108769	1.077471583	0.971091229	0.984799493	1.04633956	1.028857664	0.911307693	0.977916847	1.013606939	0.921387877	0.992962999	0.974755805	0.974057277	1.053326629	0.951747232	1.014532342	0.990633744	0.991035539	0.988664921	1.027534534	0.90811079	0.953886812	0.885056285	1.04412798	0.902474684	0.949814067	0.908532583	0.967969071	0.906212786
2.4.1.230	0	0	0	0.055019411	0.145002969	0	0	0	0	0	0	0.48622744	0.469807071	0	0	0.071338907	0.062345415	0.145084345	0.407112812	0.308734297	0.1645189	0.122226598	0.115594988	0.502039675	0.224125687	0.00502102	0	0.022588312	0.123102755	0.940180106	0.039986004	0	0.043918011	0	0.207529565	0.062042919	0	0.1381639	0	0	0	0.150861989	0.10188191	0.138526623	0.08407282	0	0.24847904	0.026735134	0.14392328
2.4.1.245	0.000238953	0	0	0.000925813	0.000621453	0	0	0.001369154	0.001196067	0	0.000832943	0.000529534	0	0.000436233	0.000152969	7.49286E-05	0.001275605	0	0	0.001172201	0.000167871	0	0	0	0.001028256	0	0.000288899	0	5.20181E-05	0	0	0	0.000704575	0.0001667	0.000465295	0	0	0.00122441	0	0.00011197	0	0	0	0.000187903	3.01274E-05	0	0.000311215	0	0.011094495
2.4.1.246	0	0.005689834	0	0	0.004964717	0.004251185	0.005343361	0.002232847	0	0	0	0.002463153	0.005833843	0.003662584	0.000257154	0.007457006	0.006488024	0	0	0.004633004	0	0	0	0.005346748	0	0	0.000287576	0.004316669	0	0.003317928	0.001712204	0.002842777	0	0.003992306	0.004978568	0.005757727	0.003739117	0	0.00577621	0.00712033	0.000552708	0	0	0	0.004107113	0.006418888	0	0.003074031	0.01790617
2.4.1.25	0.334818282	0	0.992312112	0.743259935	0.847168014	0.064041102	1.302714438	0.197332453	1.908768183	0.784809592	1.039834574	0.490846485	1.457537537	1.730846867	0.625953639	1.629777313	0.377550923	0.945358561	0.879235575	0.952010339	0.3297049	1.66668891	0.7458497	1.843771574	0.530262474	0.204120994	0.97356838	0.643608252	0.111101424	1.559340626	1.19229857	1.33592988	1.526913668	1.720949066	1.923139489	1.127047898	2.090506799	0.566210945	0.53916452	1.878886853	1.077847767	0.909968146	1.252589844	0	0.910736966	0.592429564	0.789601426	1.737083092	0
2.4.1.251	0.037352438	0.049545267	0.024104754	0.047888459	0.022899241	0.031903536	0	0	0.033393058	0	0.042033555	0	0.037463589	0	0.015694646	0.027610219	0	0	0.000117827	0.000164606	0	0.001684389	0	0	0.025670674	0.009417803	0	0	0.004203741	0.041866475	0	0.003711307	0.0353814	0.050648102	0.002830685	0	0	0	0	0	0.034740918	0	0	0.024719812	0	0	0.047349557	0.041300449	0
2.4.1.252	0	0.052781582	0	0.020543227	0.017522592	0	0	0	0	0.062999503	0	0	0.011928469	0	0	0	0	0.009884116	0	0.057541074	0	0.054712347	0.074485195	0	0	0.060542044	0	0	0.058808248	0	0	0.078728504	0.059404587	0	0	0.078570277	0	0	0	0	0.050373546	0	0.014006839	0.030525138	0	0.075202745	0.010698369	0	0
2.4.1.256	0	0	0	0	0	0	0	0	0	0	0	0	0	0	0	0	0	0	0	0	0	0	0	0	0	0	0	0	0	0	0	0	0	0	0	0	0	0	0	0	0	0	0	0	0	0	0	0	0
2.4.1.264	0.019347839	0	0	0	0	0	0	0.077320086	0.031491642	0	0	0	0.059558228	0	0.028533197	0	0	0	0.064273766	0	0	0.011213361	0.051031587	0.051603397	0.061174127	0	0.067877367	0.076326612	0.077818203	0	0	0	0.05578139	0	0	0	0	0	0	0	0.012070516	0.072189546	0	0.041586267	0.04250038	0	0.064547456	0	0.029167037
2.4.1.276	0.003252418	0.000276337	0	0	0	0	0	0.001977183	0.0007044	0.002068014	0	0.00208696	0	0.001988948	0	0	0.000958993	0.001290798	0	0	0	0	0.000648427	0	0.00129321	0.000755188	0.001025455	0.006478223	0.001978018	0.00234738	0.001802522	0.000177051	0.000384264	0.001656067	0	0.006054344	0	0	0.00037468	0.00058249	0.001756221	0.000126053	0	0	0.000836877	0	0.002123903	0.002378138	0.003440046
2.4.1.278	0	0	0	0	0	0	0	0	0	0	0	0	0	0	0	0	0	0	0	0	0	0	0	0	0	0	0	0	0	0	0	0	0	0	0	0	0	0	0	0	0	0	0	0	0	0	0	0	0
2.4.1.4	0.154589779	0.050861593	0	0.397143365	0.123067392	0	0	0	0	0.173804075	0	0.154665839	0	0.180118916	0.090152708	0.850977751	0	0	0.14344888	0.027762399	0	0.051889558	0	1.07236979	0	0.083941049	0.023055951	0	0.051904614	0.122338315	0	0	0.001763606	0	0.160261525	0	0.061336452	0.052683647	0.082132968	0.089748579	0	0	0	0.029515957	0.088898096	0	0.081418483	0.223222236	0.12507679
2.4.1.44	0.032802269	0	0.002302898	0.02863798	0	0.008683853	0	0.034005414	0	0	0	0	0.027319148	0	0	0	0.035504831	0	0.014643114	0	0	0	0	0	0.006800516	0	0	0.145844344	0	0.030517521	0.029627622	0	0.015316706	0.018747344	0	0.113389532	0.007132024	0.035851861	0.009379466	0.011824127	0.037474521	0.013671595	0.005292937	0	0	0.00592823	0	0	0.047323743
2.4.1.46	0.373373731	0	0	0.042725463	0.027073822	0.045639414	0.040478896	0.001500213	0	0	0.043168939	0.014332299	0	0.006321223	0.009963811	0	0	0.093095939	0.062983477	0.044538204	0.02727827	0	0	0.011809982	0	0	0	0.0008002	0	0	0	0.01271998	0	0	0.006865207	0.030910251	0	0	0.039716552	0	0.0299929	0.005751794	0	0.03346651	0.07217944	0	0.04235798	0	0.003839395
2.4.1.5	0	0.048218754	0.11451551	0	0	0.076139425	0	0	0.084398273	0	0	0.054291931	0.060131087	0	0.048282146	0	0.080435015	0	0	0.013786176	0	0	0.094978026	0.040329309	0.036113363	0	0.04683058	0.098445153	0.064747344	0.075348209	0	0.080842242	0	0	0.019594105	0	0.046020582	0.076109328	0	0	0	0.026029393	0	0.032076756	0	0	0.029321693	0.017471117	0.073864312
2.4.1.52	0.038072177	0.052146067	0.273679778	0	0	0	0.076870653	0	0.088013689	0.098689153	0.277390043	0.008092398	0	0.068508611	0.078638725	0.069454436	0	0	0	0.125526347	0	0	0.255071126	0	0	0	0	0.073873807	0	0	0.128354183	0.070962692	0.041505559	0.141535801	0.248326685	0	0	0	0	0	0	0	0.162375264	0	0.233972105	0	0.167810423	0.049381797	0.607262652
2.4.1.56	0.01108035	0	0.013040218	0.024488892	0	0.043067719	0.016045987	0	0.034526687	0	0	0	0	0.007246002	0.042168142	0	0	0.023335534	0.039282491	0.005212941	0.03902558	0	0.025301282	0	0.013256423	0.050065668	0.205207867	0.124986789	0	0	0	0.078198402	0.036210513	0.002494876	0	0.102689881	0	0.007908237	0	0.22677152	0	0.053439318	0.058002609	0	0.012838785	0	0	0.054806895	0.032588097
2.4.1.57	0.250035629	0.098962317	0.166869217	0.923213728	0.189850226	0.112569499	0.143617813	0	0	0	0.516824491	0.180200592	0.299531155	0.687454341	0.192957456	0.168994616	0.10195243	0	0	0.248968639	0.078684076	0.601980978	0	0.693022183	0.795676077	0.137981256	0	0.188129083	0.067046974	0.039441411	0.034046368	0.01809403	0	0.032993091	0.099552654	0.134218173	0	0.05627168	0	0.024273136	0	0.088052903	0	0.012541236	0.656019292	0.149975159	0	0.083632295	0
2.4.1.58	0.13427392	0.092569912	0.113806889	0.029466337	0	0	0.069360052	0	0.068403158	0	0.12252404	0.796643696	0.887914736	0	0	0	0.064286537	0	0	0	0	0	0	0.152095759	0.006761648	0.119698815	0.240152589	0.263671065	0	0.123237089	0.159963434	0.392879256	0.090941167	0	0	0.279516096	0	0.034116827	0.146712867	0.627948213	0	0	0	0	0.004193348	0	0	0	0
2.4.1.64	0.010777006	0	0	0	0.009596232	0	0	0.00548043	0	0.008439978	0	0	0	0	0	0.001864496	0.007915846	0.008337106	0	0.006762201	0.005114715	0	0	0.002081609	0	0	0.004055184	0	0	0	0.000742966	0	0.010171746	0.003488643	0	0.005431293	0.002430204	0.008438775	9.94234E-05	0.008242861	0.010544105	0	0	0.010078705	0	0.009884549	0.001714345	0	0
2.4.1.7	0	0.085330204	0	0	0.203264627	0.104371066	0.384321475	0.190302267	0.019951571	0.163809426	0.135838128	0	0.208579656	0.660696026	0.191860712	0.222295162	0.193105695	0.067973385	0.149753499	0.183273779	0	0	0	0.037382451	0	0.065522916	0.085319819	0.526799276	0.503675806	0.063175435	0.675956403	0.655632598	0.316702184	0.142274136	0.222367668	0.196225044	0	0.015934032	0.219563326	0.267831847	1.020545899	0	0.145363506	0.18983979	0	0.101051015	0.27009461	0.398142622	0.496529326
2.4.1.8	0	0	0.067436219	0	0	0.113804264	0	0	0	0	0.214737536	0.588040309	0.497006438	0	0	0	0.232307925	0.28803186	0	0	0.342732492	0.29192012	0	0	0.289701157	0.659062959	0	0	1.309474617	0	0.225747894	0	0.152528215	0.091201885	0	0.222502666	0	0	0.015276757	0	0	0	0.206350115	0	0.174080224	0	0	0.248740127	1.037371984
2.4.1.80	0.116283381	0	0.003369881	0	0	0	0.136592339	0.163606385	0	0.112766476	1.006858592	0.160718809	0.027642663	0	0.148809794	0	0.016245557	0	0	0.178417798	0	0	0.025769584	0	0.08401436	0	0	0.224137633	0	0	0	0.048560625	0.176769441	0.031540657	0.095125335	0	0	0	0.772356245	0	0.037905349	0.122122852	0	0	0.710146608	0	0	0.060483083	0.094846504
2.4.1.83	0.403157372	0	0	0.73718723	0	0.492870363	0.681889031	0.185327387	0.186116485	0.005417342	0	0.152121967	0.041759607	0.090750365	0.111342425	0.281679912	0	0.565056394	0.725661651	0.626063907	0.607876339	0	0	0.074718964	0.713717435	0.445342566	0.333771473	0	0	0	0.02893563	0.265528056	0.345604623	0.250923459	0.334313941	0.257193101	0.051534416	0.042804258	1.135780156	0.026861273	0.097462974	0.152836913	0.107548571	0	0.510796482	0	0.654744876	0.568129897	0.235503866
2.4.1.87	0.044145565	0.045300492	0	0	0	0.0180129	0	0	0.046694431	0.032460683	0.046020641	0.31221635	0.352384733	0	0	0.015032065	0.043691641	0.01738583	0	0.019325477	0	0.009641299	0.039250961	0.010166433	0.036780826	0.012050956	0.003989467	0	0.005359301	0.01488803	0	0	0	0.035944822	0	0	0	0	0.028793636	0.046549278	0.001279414	0	0.032123708	0.024514516	0.045161117	0.022221906	0.017318918	0.029540331	0.007533786
2.4.2.-	1.222747656	1.075421551	0.739282291	0.778302171	1.234379562	0.018198244	0.062030213	0.894986937	1.201451575	1.341202038	1.514934676	1.228128232	1.07645296	0.59764033	2.445044252	0.693393173	2.462477412	1.02101854	1.473844658	0.881209928	0.895834331	1.846160942	1.073075243	0.764047522	3.158630042	0.498204024	2.059392459	1.611028399	0	1.158972211	1.509343405	1.50644764	0.719247861	1.312211242	1.289230895	2.076038702	0.963009805	0	0.369258814	1.268784683	0	1.229446075	0.794685057	0.304250052	0.946886074	1.039940957	1.189171426	1.228677598	0.794017634
2.4.2.1	0.505790254	0	1.164312635	1.438733442	0.483460692	0.692650948	0.848776422	1.028258141	1.109461954	1.131263424	0.436187756	0.59797091	1.231810545	0	0	1.039395646	0	1.197797984	1.618325885	2.217889847	2.103936766	1.551572345	2.116261903	0.085673375	0.446468268	1.297467574	0.74419243	1.414011172	2.091942204	1.46266263	0.670940899	0.621137933	1.282017105	0.729959842	1.262156903	0.666508672	1.07981503	0.833461519	1.302562508	1.236100456	1.741402091	0.612828641	1.710036589	3.479371525	0.122967944	1.197938276	0.93086191	0.902718011	0.023448797
2.4.2.10	0.825300863	1.112209702	1.077432945	1.281761694	0.989607794	0.924901342	0.937616307	1.147450273	0.748044895	1.190243765	0.931775117	0.949686866	1.040335654	1.132556608	0.731990734	1.50100465	0.846882089	1.236429766	0.844821675	1.027471053	0.907176917	1.217302778	1.251157557	2.28771504	1.200639051	1.185850436	1.046430393	0.804887872	1.174326239	0.828391263	1.018116459	1.15041008	1.563740598	1.600396381	1.157304433	0.77356332	1.785142164	1.148499801	0.851469843	1.012050676	0	0.89454221	1.105872293	0.813372716	1.020647613	1.119144577	1.408496613	1.360921265	1.188346014
2.4.2.11	1.249478938	1.278512755	0.39377083	0.792391617	0	0	1.048764505	1.229710934	0.920028117	1.325859711	1.309734707	0.70880712	0.866837332	1.309263085	0.086869517	1.154719595	0.73565762	0.762269648	1.013830282	1.217391539	0.643350763	1.128109882	0.831181687	1.211089057	1.153177229	1.156464239	0.696621376	0.867025741	1.302406133	1.273468559	1.079537216	0.935999183	1.248469377	1.391941508	1.409393544	1.293832231	0.893836495	1.31488667	1.317392066	0.988657079	1.31234829	0	0.499057399	1.027104204	1.577331636	1.229962765	0.745298876	1.113538376	1.747570721
2.4.2.12	0.029261359	0.001927494	0.118824461	0	0.040315334	0	0	0	0.012566087	0	0.026807706	0.00238394	0.007685076	0	0.008894921	0.030905128	0.054830404	0.0614043	0.081493159	0.081600635	0.044999134	0.034931518	0	0	0.002897562	0.034636485	0	0	0	0	0	0.021720655	0.022098363	0	0	0.006863273	0.004120545	0	0	0	0.031469473	0.099652643	0.025596945	0.01378751	0.003925877	0	0	0	0
2.4.2.14	0.998283556	0.915973308	1.028411003	1.43586038	0.891323964	0.91874913	1.196168183	0.770357701	2.245032922	1.300737053	1.016541945	1.065842752	1.175770858	0.740219173	1.085313389	1.3820795	0.677339448	1.490088825	1.079850586	0.882617893	1.250200508	1.098459514	2.082953415	1.994675189	1.10911167	1.198434484	1.626989515	1.024014706	1.225360381	0.027610181	1.306592422	1.071155611	1.173405873	0.722234959	1.164116525	0.965688979	0.701211074	0.92685728	0.698030959	0.897800843	0	0.792757821	1.472578546	1.064300251	1.101816424	1.280450356	1.095473366	1.502136168	0.872217543
2.4.2.17	0.65182864	0.847363346	0.665355814	0.669519173	1.006811967	0.486384629	0.272906631	1.187225904	0.750041122	0.920582634	0.732695933	0.846449202	0.674335631	0.944607337	0.705927512	1.122378764	0.741224511	0.806873166	0.989955515	0.843032581	0.878475855	0.234993852	1.337817462	1.298944751	0.715276635	0	0.913795861	0.969436937	0.161033634	0.874395525	0.988113463	1.186993671	0.718501803	0.778369007	1.225435338	0.825471996	0	0	0.399690776	0.357571614	0	0.600924101	0.797220102	0	0.815495011	0.866773902	0.987154509	0.941970496	0.212185594
2.4.2.18	0.622823752	0.631922068	0.967015389	0.968946413	0.014108862	0.116795927	0	0	0.177306907	0.312639259	1.136992819	1.331037946	0.490821188	0.754669073	0.274768316	1.033394215	0	0.241947167	0.665783061	0.363346698	0.265739555	0	0.649121966	0.416463278	0.826146711	0	0.430633252	0.665882835	0	1.104059184	1.028907021	0.099252062	0.774780082	0.605304277	0.588430869	0.205865954	0	0	0	0	0.353347589	0.494117372	0.920226267	0	1.184593346	0	0.749009204	0.565506859	0.089928219
2.4.2.19	0.902935086	0.856508924	0.058736396	0.412693888	0.906651935	1.401195117	0.365744896	0.844140974	1.263699874	0	1.401835995	0.880392419	0.68363516	0.696297439	0.765416603	0.395915169	0.576289194	0.508720574	0.593736354	0.985340934	1.021498221	1.086286197	0	0.882278271	0.853476179	0.16773608	0.421792353	1.189177851	0	0.388107543	0.625759474	0.720798973	0.951801346	0.534018226	1.230083648	0.758343163	0	0.12116701	0.975150104	0.201331773	0	0.409456792	0.564859748	0	0.600441314	1.128310858	0.76495406	0.271009935	0.30917268
2.4.2.2	0	0	0.180965554	0	0.221699088	0.295796391	0.847788352	0	1.307411045	0.858165718	0.144161188	0.261255186	0.048797733	0.023464218	0.011983748	0	0	0.905531376	0.940121347	0.608153624	0.836209131	0.342791569	1.254250966	0	0	0.366775483	0.064605228	0	1.362605088	0.093653643	0.360306838	0	0.087131067	0.571436407	0	0.186560348	0.682469536	0.336575451	0.083060573	0.816387108	0	0.239842328	0.265055209	0.76926397	0.364778952	0	0.74887796	0.643055179	0.560501648
2.4.2.21	0.485013998	0.837009185	0.206525959	0.311747492	0.939693608	0.425175943	0.060029151	0.064098559	0.585213291	0.744735424	0.299464018	0.866590492	1.067305882	0	2.066987186	1.069221212	0	0.284766499	0.870985156	0.280427691	0.353835235	0.071516384	0.134398194	0.871596454	0.530300035	1.219516732	0.410796134	0.972649391	0.410202736	0.707065288	0	1.224012411	0.875730485	0.167448686	0.667293555	0.589370657	0.869306649	0.198856542	1.417733768	0.387484935	0	0	0	0	0.762673011	1.827381407	0.816504608	0.20644238	0
2.4.2.22	0.228928079	1.348557014	0.610442255	0.126135115	0	0.029130689	0.977520174	0	1.332265359	1.158974857	0.061871601	0.512306213	0.832321642	1.175726834	0.770815698	1.006979957	1.277910064	1.08202575	0.763772237	1.079266883	0.971094664	0.761636829	0.896372271	0.675925719	0.123361629	1.171507232	0.555522511	1.201539214	0.583158201	0.260785556	1.029308208	1.334771442	0.762347772	0.571625734	1.057554744	1.077429735	0.621964038	0.936054759	0.507112903	1.328860843	1.30137091	1.457551017	0.814403577	1.368430289	0.370097987	1.153276327	0.481473083	1.094368678	0.567696622
2.4.2.27	0.000548801	0.000586897	0	0	0.001241886	0.000750827	7.434E-05	0	0.000695575	0.000577051	0	0	0.000559095	0.001152387	0.000946037	0.000660575	0	0	0	0.001263561	0.00122	0.000332656	0.000717808	0	0	0	0.001280687	0.000266265	9.38395E-05	0	0.000455471	0	0.000331641	0.000293163	0.000285138	0.000133462	0.001150177	0.000175007	0	0	0.000574126	0	0	0	0.001011999	0	0.001177737	0	0.012771338
2.4.2.28	0	0	0	0	0.040793408	0	0.01727895	0	0.157304454	0.208855764	0.176013149	0	0.202836945	0.01518268	0.939848725	0.053426661	0.226398982	0	0	0.24898718	0.207339578	0	0.232518838	0.044866314	0.133096454	0.372207178	0.232580675	0.164843457	0	0.076434349	0	0.064432288	0.151393146	0.213330615	0	0	0	0.084255813	0	0	0	0.007520313	0	0.232513147	0.001673489	0	0	0	0.00096895
2.4.2.29	1.05787618	0.947514308	0.862752404	0.71259985	1.039165407	1.062949527	0.975604887	1.023355306	0.910303608	0.977738168	0.943931823	1.052073608	1.034850305	0.978808664	1.048058476	0.80039896	1.006653053	0.939658382	0.992094313	1.065440627	1.05480007	1.069051172	1.033028741	1.049103525	1.064799256	1.089412937	0.978418711	1.024267049	0.968535928	1.075260727	1.047499674	0.958591834	1.083477039	1.08025602	0.948633164	0.929812726	1.063391595	0.988586853	0.892380747	0.972775543	1.017190817	0.949604982	0.895886725	1.02489612	1.023568015	0.817156243	0.82408129	0.948002404	0.53218068
2.4.2.3	0.603521941	0.34380977	1.186239539	0.212021551	0.102395821	1.407772635	0	1.268006832	0.144806782	2.292592774	0	0.593183044	0.893173136	0.340868159	0	1.135134388	0.20939941	0.473506362	0.52717437	0.510953263	0.630692747	0	0	1.352064684	0.469319347	0.857086394	0.054635854	1.075915606	0.208071163	1.094432865	0.937453685	1.140272905	0.339412523	0.647584108	0.737757088	0.581696091	0.033354536	1.324714885	0.677095457	0.295576086	0.878158067	0.733440121	0.568137214	0	0	1.232004454	0.749775959	0.291465543	0.06408812
2.4.2.30	8.75404E-05	9.10352E-05	0	0	0	0	1.7756E-05	0.000287971	0	0.000284678	0	0	0	0	0.000241104	0	0	0.000178277	0	0	8.38899E-05	0.000108421	0	0	0	0.000260326	6.51653E-05	0.000155855	0.000127384	0	0.000282477	0.000203256	0.000240317	0	0	0	9.247E-05	0	0.00013606	0.000156221	0.000167504	0.000243629	0.000249747	0	0	0	0.000121687	0	0
2.4.2.36	0.010432985	0	0	0.000755876	0	0	0.005620764	0	0	0	0.044636524	0.003806173	0	0	0	0.008353425	0.004013767	0.001625742	0	0.004556049	0.008628615	0	0.010102147	0.000875637	0.031558753	0.010334665	0.004869459	0.018809302	0.006827859	0.007951306	0.007867525	0.027425057	0	0	0.000332827	0.015286012	0	0	0.007636015	0	0	0	0	0	0.056780991	0.007136692	0	0	0
2.4.2.37	0	0	0	0	0	0	0	0	0	0	0	0	0	0	0	0	0	0	0	0	0	0	0	0	0	0	0	0	0	0	0	0	0	0	0	0	0	0	0	0	0	0	0	0	0	0	0	0	0
2.4.2.4	1.233131923	0.079416497	0	0.864793828	0.201071477	0.281601405	0.047919198	0.061236254	0.322275982	0.094047364	0.611475117	0	0	0	0	0	0.200763264	0.429042266	0.027192878	0	0.190019652	0.182620573	0	0.285325349	0.677412231	0	0.157612953	0.858790454	0	0.159586715	0.944838133	0.699208305	0.086549215	0.186968482	0	0.825267397	0	0.170669141	0.502964646	0.316854341	0.073997848	0.2946253	0.207379487	0.254153372	0.707073057	0.61717875	0.302855232	0	0.405207276
2.4.2.43	0.031503845	0	0	0.111889104	0.095282475	0	0.182848476	0	0.049131296	0.276214297	0	0	0.297228686	0	0	0	0	0.041783341	0.277028022	0.102284405	0.12275692	0.304750264	0	0	0.21534756	0	0.479552871	0.62400254	0.197596908	0	1.318218224	1.209262202	0	0.306787906	0.279945419	0.883452723	0.00015132	0.243649325	0.256108486	0.653486986	0	0	0.03381199	0	0.104763922	0.710820271	0.22369661	0	0
2.4.2.6	0.196732363	0.098912235	0	0.151429583	0.034539474	0	0.028214504	0	0	0.142141857	0.072815464	0	0.224420398	0.249205821	0.248010997	0	0.022062822	0.020395212	0	0	0.119084771	0.232680792	0	0	0	0.194694879	0.070335199	0	0.320674266	0.235896787	0	0.019672128	0.011409762	0	0.059102042	0.024794765	0.147955716	0	0.145401503	0	0	0.043764666	0.096154468	0	0.276311068	0.11260095	0	0	1.347052042
2.4.2.7	0.769265885	0.190801874	1.094915917	0.791478313	0	0.19009756	0.921692006	0.693915205	0.139461696	0.128671361	0.563692352	0.673367191	1.0535458	1.098562694	0.224710563	0.306792872	1.164542203	1.039422821	0.973983203	1.288758517	0.930913844	0.939216567	1.381362157	0.702058529	0.963324484	1.101169362	0.893406582	1.032432597	1.205967881	1.149187599	1.250119112	0.883793246	0.561239715	1.134326087	1.132516954	0.975811036	0.734516251	1.274881545	1.435877148	1.264992307	1.333582918	0.696570591	1.051781147	1.095884337	0.601906153	1.176338903	0.462241189	0.756517685	1.1079156
2.4.2.8	0.252248919	1.210856477	1.110427195	1.295482643	0.922788419	1.191022551	0.697577301	0.882731793	0.889897988	1.129867152	0.489217452	1.012784134	0.782429433	1.16812986	0.907596146	0.978484229	0.349117314	1.226831703	1.723789295	1.186327084	1.572837006	1.15903408	0.208408642	1.220217962	0.86497143	1.320103152	0.787954969	1.203028836	0.78838634	1.066924111	0.894676779	1.253659333	1.233610333	1.206923707	1.051766676	0.878296845	0.969059326	2.033293101	0.997279188	1.186993864	1.212794201	1.126507965	0.719303608	2.016617071	0.442524655	1.07480816	0.952638639	1.285717908	1.227671088
2.4.2.9	2.451385173	1.428906724	2.015461552	1.871847547	0.551812595	1.402437332	0.826723948	2.386950455	1.156607475	1.34869563	1.814557239	1.373923727	0.852033408	1.130164121	2.178791183	0.739541679	0.658955208	1.661653119	1.60469798	2.058118879	1.704943843	2.475538172	1.426261688	0.546299459	1.81150264	1.596950038	1.698432291	0.839760446	2.023575602	1.386961964	1.008563506	0.81982616	1.22722458	1.092513592	0.724112976	0.665268622	1.285811138	0.783686999	1.779319581	1.968171179	2.306142072	2.089303937	1.982042868	0.563064098	2.132305153	1.033770235	1.577319341	1.110961621	1.760048358
2.4.99.-	0.629637462	0.446449602	0.124106663	0	0.630162209	0.246430954	1.19558503	0.974250547	0.411572736	1.625892258	0.474155391	0.896829128	1.436262508	0.972106484	0.11900775	1.467775919	0.871535531	1.201460511	1.405105123	0.725331223	0.717199638	0.697830501	1.289473153	1.047683956	0.598489992	0.299263353	0.573929061	0.302741387	0	0.851529241	0.439818569	0.262816888	0.946128299	0.937370248	0.390514026	0.784969305	1.268175976	0	0.382890411	0.006031487	0.958288035	1.986777336	0.286003944	0.178359348	0.831673829	0.515749136	0.381471815	0.468744895	0.614173566
2.4.99.1	0	0.006028662	0.04738056	0.004281274	0	0.00645322	0	0	0	0	0.003835152	0.000989849	0.002048065	0	0	0.000285123	0	0.004969462	0.001580151	0.00207624	0	0.001635346	0	0.000524236	0.00154503	0	0.000394939	0	0.004219148	0.003930552	0.003045183	0	0.002083374	0.00052162	0	0.001394455	0	0.003312604	0.004103013	0	0	0.043617613	0.00504341	0	0	0	0.002432354	0	0
2.4.99.12	1.114919656	1.42119704	1.24099982	0	0.628892853	0.64829888	0.276864875	0	0	0	0.838500944	0.913172728	1.278926186	0.021271994	1.068371929	0	0.481558317	0	0.100899055	0	0	0.041324348	0.414878687	0	0	0.878608526	0.689086827	1.323734146	0.393653964	0	0.674666105	0.76682998	0.278655858	0.299791475	0.2213404	0.763059584	0.151370827	0.251805061	0.595064028	0.299906323	0	0.699284853	0	0	0.815040373	1.123279815	0.402636274	0.508276583	0.492393785
2.5.1.-	2.319855478	3.506378851	1.649918433	0	0.939813661	0.463236218	0	0	0	0	2.749289399	0.028276157	0	0	0.054405582	0.887980408	0.96283112	1.371909711	0	0.355258748	0	0.296228169	0.984132116	0.16541999	1.543208468	0.103598743	1.740992068	2.323727932	0.141186808	0.705617229	1.190728729	1.171343542	0.957902016	0.611366118	0	1.198432226	0	0	0.40249857	1.398977635	0.413447491	0.785356697	0.645163547	0.397729616	2.500542702	2.664031079	0.353217972	0	0.092408572
2.5.1.1	3.000635382	2.601260049	2.551319168	1.558673195	4.911534091	3.400875815	2.630465633	5.024223194	2.164119169	4.365620852	2.931969339	2.923013317	3.9436109	1.425175713	2.149377106	2.92471443	1.135579987	4.200527182	3.564020631	2.765606759	3.264407663	0	1.711562489	2.749470685	3.271299956	2.236638431	2.062697417	1.180216484	2.963390529	2.786047043	2.014400726	2.609452289	2.714283197	3.781210418	2.968098514	1.950909123	4.356029344	2.508147251	2.054093817	1.650408734	2.300390825	2.280976481	1.419691378	0	2.618999923	1.223571734	2.694966228	1.464547567	3.561913728
2.5.1.15	1.251641302	1.201445631	1.081493396	1.001534665	1.42816673	0.713804318	0	0.176543947	0.647970193	0	0.543092572	0.604602177	1.03961798	0.732402895	1.355002405	0.499999621	1.393882993	0.704976719	0.699657276	0.718620868	1.246440009	0	0.038302996	1.153628759	1.489764837	0.85724394	0.854080134	1.227498134	0.264093168	0.309700197	1.21571496	1.589623906	0.317411549	0	0	1.035047074	0	0.759868817	1.111270586	2.142162509	0	1.100958429	0.289349139	0	0.962177767	1.583466796	1.228592265	1.031566791	0.311094652
2.5.1.16	2.215996336	0.227541861	0	1.184693501	0	0	0.411070468	0.487659179	0	0	1.298098658	0	0	0.013540442	0.291365445	0.379419846	0	0.880913725	0.64570841	0.295268793	0.204369382	0.848942562	1.183245667	0.015230577	0.268011755	0.513536383	0.743979577	0.614704742	0.485903118	0.869706686	1.362256367	0.804345184	0.785387228	0.737755907	1.070820674	0.608073464	1.224971384	0.32590812	0.644480006	0.583684547	0	0.185007892	0.123499701	0.425945272	1.842727697	0.5949512	0.582208061	0.907312186	0
2.5.1.17	2.241955237	1.45001137	0	0.251288814	0	0.978317664	0	0	0.993458486	0.791351918	1.417056414	0	0.39506389	0	0.073355659	1.527249009	0.476742933	1.006990835	0.660143546	1.174000985	0.972467709	1.029192958	1.622220546	0.263486182	1.057306631	0.855510075	1.182829809	1.987830851	0	0	0	1.678390144	0	0.840643793	0.762527789	1.395649863	0.426312082	0.31067298	1.771530625	0.654438083	0	0	0.069642264	0	1.227348024	1.132704388	0.479518462	0.128416968	0.589584348
2.5.1.18	9.356014512	9.483368506	2.743254585	0.721178256	0	0	0	0.929773557	0.299209374	0	11.47417565	0	0.922613272	0.843432552	0	2.31380815	0	2.431340515	0.857308907	0.730310188	2.334426877	1.370285623	0	2.26725949	2.410825876	0.115337323	0	3.666115072	0	0	0.298530543	2.361036891	0	0.418829059	0	0	0	0	0.894239834	3.157424836	2.615366997	2.579497083	0	1.515330094	11.57170703	1.042803895	3.364461165	0	0.66694703
2.5.1.19	1.140705927	1.174378373	0.96244774	1.167392217	0.961724759	0.780920997	0.703128805	1.036759006	0.842131974	1.164253143	1.583460382	1.014324573	1.228922724	1.188342582	2.012051192	0.985134133	0.807406965	1.078241199	1.041276921	0.863697392	0.857333044	1.035665782	1.160369728	0.921124748	1.234181661	0.682294528	0.827849248	1.07062944	1.080791838	0.952505071	0.771788325	1.058384808	1.112830868	1.230287889	0.84783787	0.972740958	1.202504998	0.92664164	0.836491592	0.457908604	0.126326447	0.837950248	0.866880976	1.109779515	1.389838178	1.012253227	1.204648907	1.122585107	0.243055925
2.5.1.2	0	0.052203531	0	0.00275924	0	0	0.045693191	0.010864529	0	0.049097836	0.148170632	0	0.053321409	0.048448452	0	0.001900627	0	0.212896516	0.165783649	0.196270222	0.146380153	0.002752181	0.041049669	0.04508371	0.053433548	0	0	0	0.009722358	0.020826906	0.019320929	0.036625052	0.051811584	0.037688563	0.0014109	0	0.019291219	0	0.047372324	0.034197113	0.033114734	0	0	0	0.167935656	0.01369319	0	0	0
2.5.1.21	0.14514048	0	0.038271099	0	1.028761551	0	0	0.140710978	0	0	0.660853351	0.149409032	0.022432159	0.052268976	0	0.131110786	0.068679564	0.055557219	0	0.014139287	0	0.015504898	0	0	0.065672052	0	0	0	0	0.048351075	0	0	0.035800243	0	0.080268085	0.019961496	0	0.080724338	0	0	0.111737308	0	0.058703271	0	0.66038944	0.122468654	0.038301302	0.070864121	0
2.5.1.22	0	0	0	0	0	0	0	0	0	0	0	0	0	0	0	0	0	0	0	0	0	0	0	0	0	0	0	0	0	0	0	0	0	0	0	0	0	0	0	0	0	0	0	0	0	0	0	0	0
2.5.1.26	0.094675076	0	0.000483412	0	0.017141389	0.020423279	0	0	0	0.030933433	0.308918606	5.46583E-05	0	0	0	0.373829846	0	0	0.178107645	0	0.111393345	0	0.090215198	0	0	0.020719805	0.134013158	0	0	1.018206136	0.123007858	0.078981924	0.265601732	0.462319988	0.453052684	0	0	0.131001374	0	0	0	0.034998842	0.139896455	0.130015869	0.215014614	0.073661048	0.146550791	0.229986006	0.099606061
2.5.1.3	0.938815338	1.264089378	0.803399563	0.46631019	1.473554521	0.713358396	0.613232068	2.496459843	2.131093293	1.047103255	1.47203762	2.57370438	2.174369689	0	0.691610656	0.493227124	2.192881411	0.831689581	1.681258522	1.334911424	0.993943276	0	0.83111213	2.154315546	0.629512113	0.728543108	1.894585209	1.102564601	0.482930493	0	0.668134201	0.695818043	1.547662414	2.023469833	2.090047412	0.500906587	0.497378217	1.582447844	1.806718882	1.201048034	0	1.229049757	0.977632821	1.519979326	1.67378806	0.558617607	1.176789485	1.109483583	0.552867803
2.5.1.30	0.659771454	0.243276213	0.444642913	1.021911172	0	0.135066633	0.550741452	0	0.756615848	0	0.280725559	0	0.30077725	0.44051525	0	0.348734561	0	0.789995177	1.017482763	0.395269775	0.364706009	0.237592051	0	0.658539287	1.565787556	0.325991466	0.586718341	0	1.20567407	0	0.145735405	0.039424676	0.360612932	0.802945193	0.991188256	0	0.2827267	0	0.648485359	0.552705632	1.243114762	0.24732355	0.375129991	0	0.304880099	0	0	0.371116307	1.062163856
2.5.1.31	1.194678134	1.127769892	1.00093869	1.461824079	0.978084531	1.044604085	1.167175299	0.872607153	1.361238822	0.905955194	0.893784108	0.977318376	0.883351621	1.079495982	1.175343182	0.902940084	0.933074435	1.842187287	1.547200247	1.728887645	1.593209453	0.944838277	0.911667363	0.318093427	1.977324465	0.915827514	0.954413346	0.829756272	1.051268549	1.11819027	0.993122662	1.058122891	0.885377817	0.798160438	0.895590059	0.809009034	1.061259793	0.805250384	0.999628106	0.947760035	0.840170919	0.996956276	1.193413938	0.881934383	0.890729885	1.070590631	1.028806349	1.086034202	1.118267621
2.5.1.32	0.479147823	0.16054641	0.056376736	0	1.044720595	0.184269703	0	0.31636015	0	0.104312619	1.531494961	0	0	0.132824071	0.026952078	0	0	0	0.219008924	0.006795952	0	0	0	0.10868334	0	0	1.063555204	0	0	0	0.144905749	0	0.100847132	0.367041818	0.0220217	0	0	0	0.300495902	0.252423415	0.212998444	0	0.195626541	0.190770208	1.658109945	0.320287059	0.150787947	0.234089552	0.359371327
2.5.1.43	0	0	0	0	0	0	0	0	0	0	0	0	0	0	0	0	0	0	0	0	0	0	0	0	0	0	0	0	0	0	0	0	0	0	0	0	0	0	0	0	0	0	0	0	0	0	0	0	0
2.5.1.44	0	0	0	0	0	0	0.055160868	0.03303977	0.065139187	0.029756518	0.016636351	0.055302539	0.038199685	0	0.046902252	0.014270746	0	0	0.004335831	0.033292925	0	0	0.055702009	0.052459675	0	0	0	0.056430946	0.010922173	0.032720441	0.02822196	0.03332075	0	0	0.062567284	0.031415857	0.021038075	0	0.052505315	0	0	0	0	0	0.080273003	0.080004054	0.123885774	0.152639393	0.071260675
2.5.1.46	0.017291903	0	0	0.01302383	0	0.006394975	0.019582546	0	0.0369197	0.022987405	0.040494622	0	0.02887669	0	0	0.016866054	0	0.023695061	0	0	0.035604949	0	0	0	0	0.010661524	0	0	0.01368302	0	0.025484342	0	0	0	0.007770918	0	0.030072508	0	0.013520114	0.035081931	0.029813819	0	0	0	0.040973803	0	0.003067361	0.006502646	0.015178132
2.5.1.47	2.447374546	1.424674505	1.29674581	1.028897753	1.409433666	0.113146447	0.751547101	1.61908422	1.350550636	2.530567183	2.745886544	2.288101674	2.497877564	0.064666568	0	0.696944544	1.629045602	1.514267554	2.268926443	2.47353909	2.468347119	0.792703244	1.770706326	2.217637214	1.933900423	0.866702285	2.030221808	2.723598201	1.336266297	0.706929214	2.151703006	1.263127007	0.978104002	1.736666033	1.162289634	2.099437644	2.095525042	0.085765732	1.174464636	2.082412333	0.660949134	1.351787328	1.615198886	0	2.698679055	3.891655164	0.55829906	1.783529942	1.794001833
2.5.1.48	0.638287777	0	1.37294648	1.238466312	0.340912772	0.179390184	0	0	0.002710329	0.260505014	0.90955092	0	0.203190004	1.323873386	0	0.253789395	0.373951058	0.440469321	0.726814489	0.807130612	0.619999182	0.017911825	0.951988109	0.509509271	0.545291044	0.379186782	0.727540217	0.767790683	0.517111819	0.156672769	0.706255029	1.160240439	0	0.118111197	0.496592178	0.797757535	0.086684169	0	0.353941863	1.215997868	0	0.484292806	0.701854672	0.285344441	0.913331471	0.554861206	0.613171118	0.195265181	0.471906567
2.5.1.49	1.890810264	0.794887278	0.101350753	1.22929871	1.64240301	0.042690635	0	1.978999947	2.348672727	2.761006576	1.951017507	2.069718853	2.586922528	1.524756798	1.79963805	1.918602714	0.07370393	0.66811333	2.128130661	1.800170921	1.976716101	1.576907066	1.392958997	2.774372034	0.763700729	0	0.496508539	0.848773483	0.154675886	0.699195801	0.065252883	0	2.78669059	1.439096792	1.733767653	0.874431475	2.682486123	0.144296868	0.963009686	0	0	0	0.284259321	0.744083241	1.341018026	0	1.782177465	1.924066361	0.455154246
2.5.1.54	2.109185085	2.204806351	1.576383654	1.314493258	1.157342431	0.363454665	1.353016698	1.424566888	2.051474917	3.643290618	2.585813543	1.397318779	0.32514047	2.037160862	0.111014728	2.851573429	1.507361431	0.936485297	2.268574462	1.788383093	1.503462623	3.656383692	0.723020746	2.042161536	1.784240775	0.956650413	0.861166676	3.194533079	1.486049215	1.114055889	1.99820864	2.489469859	0.881463557	1.14213149	1.388684706	3.354793313	2.841410107	0.268073225	2.043803075	1.17467112	0.479848109	1.111409202	1.148669085	0.378733319	1.116122169	3.116702163	2.461728534	2.507412903	0.942024427
2.5.1.55	0.602544276	1.086273453	1.371092668	0.580280404	0.569610802	0.792827086	0	0.094346618	0	0	1.040603861	1.426784873	1.095948815	0.058387889	0.751346863	0.13211791	0.704022559	0.089787805	0	0.468833609	0	0	0	0.035135431	0.279467514	0.697616813	0.072402439	1.309011363	0.272451352	0.417129763	0.837767676	1.324497506	0	0	0.01388274	1.069976125	0.079976134	0	0.818364155	0.215661615	0	0.612396556	0.111691537	0	1.393094682	0.672607624	0	0.054960145	0
2.5.1.56	0	0.363051902	0	0	0.205916871	0	0.067616317	0	0.052344018	0.370419628	0	1.02738609	1.359341141	0.220612614	0.796355568	0.144505542	1.922767477	1.230686469	0.931436351	1.20276345	1.203589147	0	0.138394004	0	0	0	0.900096634	0.094540926	0.226981604	0.858102712	0.3637066	0	0.103705383	0.417891577	0.124269622	0.191476778	0	0.107947102	0.182163859	0.104164787	0.081058632	0	0.23891015	0.040311679	0	0	0.22130413	0.123994521	0
2.5.1.6	1.160782659	1.088914117	1.100410525	0.908202166	1.134131136	0.965086144	1.163581345	0.963962878	1.054080583	0.953744989	1.184263242	0.980871277	1.123172862	1.021286905	0.909856857	1.337271471	1.0230394	1.169891384	1.284714699	1.303128414	1.212728643	0.886031244	0.85626797	1.085487931	0.981341391	0.885588434	1.659879296	1.100978487	0.855947414	1.14522082	1.135694452	0.961153936	1.217851025	1.046258474	1.168127775	1.124436141	1.123549166	0.942537823	1.222797064	0.894042877	0.852380002	0.895232049	1.28607454	0.875122383	0.948036092	0.874527598	1.130222983	1.238922558	0.883800025
2.5.1.60	0	0	0	0	0	0	0	0	0	0	0	0	0	0	0	0	0	0	0	0	0	0	0	0	0	0	0	0	0	0	0	0	0	0	0	0	0	0	0	0	0	0	0	0	0	0	0	0	0
2.5.1.61	1.195035939	0.857802523	1.162162376	0.039341292	0.762706474	0.337793973	0.606784342	0.267085189	1.229243027	1.067510177	0.648729816	0	0	0.007297258	1.321046074	0.928740905	0.935913939	1.172436304	0.50868086	1.339142088	1.19553556	0	1.004815421	0.455217643	1.265639443	0.152885698	1.039409221	1.230639945	0.160507012	0.00023034	0.756968987	1.105581567	0.159534827	0.560472998	0.708010977	0.611200232	0.223127642	0.200643365	1.181444822	0.443513086	0	0.165662182	0.153699782	0	0.655207656	1.15998944	0.596582318	0.486651689	0
2.5.1.62	0	0	0	0.001485033	0.000147654	0	0.000990788	0	0.000567931	0	0.009648941	0	0.001042884	0	0	1.02234E-05	0	0	0	0	0	0	0.000181176	0.00040112	0.001087127	0.001203079	0	0	0	0	0.000647919	0.000626005	0.00106097	0	0	0.000945575	0.000566815	0.000288707	0	0.000317693	0	0.000952236	0.000525406	0	0.009374219	0.001162459	0.001015804	0	0.000662496
2.5.1.66	0	0	0	0	0	0	0	0	0	0	0	0	0	0	0	0	0	0	0	0	0	0	0	0	0	0	0	0	0	0	0	0	0	0	0	0	0	0	0	0	0	0	0	0	0	0	0	0	0
2.5.1.68	0	0	0	0.604645922	0.068155838	0	0	0.072299294	0.00909495	0	0.051132413	0.053809962	0	0.076442059	0.023801845	0	0.015425665	0	0	0.084540039	0	0.049390337	0	0.064840593	0.350875089	0	0	0	0	0	0.059190685	0.025895099	0	0.010295913	0	0	0.054634563	0.002931027	0.013377661	0	0.056789821	0	0	0	0.009876875	0.036777653	0.025731376	0	0.065148621
2.5.1.7	1.712606204	1.007529421	0.934583004	0.725754922	1.183002398	0.945884092	1.355530577	1.934638702	1.223236147	1.843656518	1.635066561	1.251774577	1.165392156	1.207821449	1.208459966	1.594411634	0.687621504	1.631407754	1.957994347	1.680858764	2.011089738	0.974392368	0.843913238	1.04331145	1.0458679	1.773532108	0.938902259	1.067847277	2.247573363	0.851042721	1.299932943	0.878825969	1.072139475	0.724606813	1.070494341	0.72961426	1.414962102	1.020923465	1.002735832	1.158141621	1.679887155	0.734085578	0.960699731	0.923738737	1.326588948	1.349919646	1.508266309	1.391850829	1.169077582
2.5.1.72	1.246733754	1.327782845	0	0	0.628253782	1.272029063	0.396424329	1.005775877	1.234615461	0.251316167	1.284219259	1.174189187	1.108581242	0.560919589	1.165593215	0.794777066	0	1.223919297	0.667653222	0.958274952	0.487324912	0.687304497	0.874994004	0.63885049	0.302512705	0.264966763	0.843338951	0.960854764	0	0	1.364691283	1.352581084	0.793931458	0.88203284	1.077222584	0.930330714	0.380273119	0	0.813854125	0.197600703	0.018603526	0.378663609	0.363809558	0	1.065530894	0.666568102	0.973026693	0.755068362	0.33081822
2.5.1.73	0	0	0	0	0	0	0	0	0	0	0	0	0	0	0	0	0	0	0	0	0	0	0	0	0	0	0	0	0	0	0	0	0	0	0	0	0	0	0	0	0	0	0	0	0	0	0	0	0
2.5.1.74	0.361578738	0.011352207	0.86808683	1.025308442	0.867175729	0.361679979	0.175269918	0.058030026	0	0	0	1.581868509	1.683752484	0.684024587	1.13694607	0.210966865	0	0.073897586	0.227126464	0	0.5522586	0.000604411	0.01549116	0	0.932465257	0.393568812	0.923341081	1.019131827	1.030255279	0.225963787	0	1.35932161	0	0	0.082553043	0.718299078	0	0.162861026	0.978907058	0.957505089	0	1.084189781	0.394245168	0	0.329850314	1.033638378	0.31055676	0.285048708	0.407627197
2.5.1.75	0.899224529	1.098105918	1.073721606	1.289486701	0.882670259	0.798765354	0.878565391	0.941339371	1.176869227	0.830479485	0.770979226	1.878533277	2.054498971	0.8190621	1.196943696	0.820483474	1.211420523	0.731973836	1.243894716	0.813876872	0.875443802	0.970972175	1.154842144	1.032267701	0.829482482	0.982361542	0.774985475	1.223664579	0.89559377	1.236334074	1.017631228	1.075743553	1.003521915	1.028637958	1.09311588	1.103618876	0.836533417	1.268499955	1.179704142	1.084010613	1.04527132	0.887202937	0.677760322	0.997795261	0.697838854	1.200917393	0.861119345	1.136116723	1.236551299
2.5.1.77	0	0.003116011	0	0	0	0.00067927	0	0	0.002899455	0.000490641	0.019046021	0.000635474	0.000994098	0	0	0.000934717	0.002005551	0.00156556	0	0.002837067	0.001043869	0	0.000786706	0	0.000573093	0.003116715	0.00306715	0	0.001050488	0	0.002884364	0	0	0.002423319	0.002378411	0	0	0	0	0.002058851	0	0.000488761	0.00038285	0	0.017417905	0	0.001141428	0.001231947	0
2.5.1.78	1.349087166	1.246139836	1.153618595	0.332411092	0.790946351	1.25872967	0.762567702	0.176853424	0.756490698	0	0.783637422	0.776191691	1.167846094	0.21824247	0.804925795	0.495326544	0.937472486	0.812284355	0.839335364	1.046491158	0.651476351	0	0	0.803670016	0.970829713	0.334465388	0.204771806	0.996393239	0	0.189346437	1.477285304	1.341620421	0.782916403	0.804867253	1.00614832	0.935987668	0.66963603	0.345662286	1.157975624	0.883830022	0	1.03557039	0.673001175	1.03867272	0.865216037	1.457081722	0.56250484	0.480532679	0.586586988
2.5.1.82	0	0	0	0	0	0	0	0	0	0	0	0	0	0	0	0	0	0	0	0	0	0	0	0	0	0	0	0	0	0	0	0	0	0	0	0	0	0	0	0	0	0	0	0	0	0	0	0	0
2.5.1.84	0	0.002533651	5.6693E-05	0.001055467	0.001330819	0	0	0	0.000923323	0.000334916	0.017452826	0.001363499	0	9.72135E-05	0	0	0	0.002807118	0.002802181	0.002881801	0	0.002791605	0.001572558	0	0.001285965	0	0	0	0.001558282	0.001364118	0	0.00280898	0.001937073	0.002074468	0	0.000830316	0	0.001687115	0	0.001424374	0	0.000146625	0.002708549	0	0.014341663	0	0	0	0
2.5.1.86	0	0	0	0	0	0	0	0	0	0	0	0	0	0	0	0	0	0	0	0	0	0	0	0	0	0	0	0	0	0	0	0	0	0	0	0	0	0	0	0	0	0	0	0	0	0	0	0	0
2.5.1.9	0.888467163	1.098614385	0.834730191	0.654113724	1.242298122	0.960760434	1.13791766	0.239382976	1.049555346	0.295033156	0.882802341	0.899910138	1.012219008	0.213411967	0.678758914	0.329920394	1.241888481	0.720137774	0.862683766	1.073182558	0.90032481	0.059437917	0	1.172267256	1.278633044	0.545501302	0.645893546	0.984563152	0	0.109818156	1.071249248	0.758610392	0.977668183	0.426159877	1.006030015	1.275316601	0.606070903	0	1.028392941	0.77573087	0.325351044	0.968396432	0.377396673	1.210495986	1.34424216	0.891859608	0.557339401	0.867989421	0.575576222
2.5.1.90	0.64143146	0.835401467	0.674818156	0.01556109	0.952713392	0.576877559	0	0	0.006331348	0	1.140208401	1.187271259	0.63102753	0	0.7341376	0	1.066369278	0.047445575	0	0	0	0.397121344	0	0.108071973	0.310071936	0.30789352	0.783082374	0.672224131	0	0	0.918487217	1.084950336	0.313358207	0.046309064	0.310611537	1.169485743	0.404363096	0	0.507750985	0.387908494	0	0.683576986	0	0	1.320593268	0.609830872	0.420653839	0	0
2.5.1.96	0	0	0.026456031	0	0	0.081031415	0.020392797	0	0.096494809	0	0.032098981	0	0.05730834	0	0.084398933	0	0	0	0	0	0.092153491	0	0	0	0.01149569	0.010259367	0.188348189	0.071228562	0.003090464	0	0	0.075909935	0	0	0	0	0.054054823	0.085054233	0.000417253	0.059159517	0.06232527	0.065555044	0	0.075372824	0.026604443	0	0.084253193	0	0
2.6.-.-	0	0.035680491	0.660119966	0.718812001	0	0	0.463832068	0	1.274556401	0	0	0	0.111810556	0.821004756	1.114538037	0.390911521	0.07449841	0.672875596	0.073790258	0.397809545	0.590611391	0.390498099	0	0.623301886	0.671899028	0.166058061	0.658918305	0.27561832	0.103685075	0	0.225031293	0.12521279	0.533752293	0.862328806	1.09804867	0.323036027	0	0.326670778	0.091765032	0	0.144531611	0.776244799	0.277784387	0.096037271	0	0	0.33459987	0.250148206	0
2.6.1.-	4.216162204	3.477968733	1.287561944	0	7.441874336	0	0.623671574	1.472483743	2.161525234	3.035649419	5.451001581	1.842510513	3.063812229	3.812530614	3.364431054	2.420044765	3.630574734	4.718714671	2.803479016	2.168897452	3.542922252	2.989444742	6.971415724	4.662517713	1.543950782	3.40691705	0.286429124	5.194807352	2.819607663	1.414421173	4.278204321	3.950446261	1.695432133	2.809164486	2.733608854	5.351669778	3.217866011	3.073291105	4.576868495	3.629778538	1.18048807	2.155112012	3.349299281	0.466528434	3.669062295	6.981211829	1.869185695	2.306349036	3.216041018
2.6.1.1	0.948464065	1.446938755	0.685292902	0.471790668	1.126856637	0.041538189	1.081746955	2.952532603	0.889210507	0	0.808242771	2.554510567	1.876495295	0.483668152	3.881947745	2.469008252	1.13568172	1.499896004	2.46011079	1.407796009	1.973553662	0.913475891	0	1.100386472	0	0.514109035	0.243858881	0.487087767	0	2.569768828	1.099328172	1.783969749	1.555978289	0.548955963	0.75532614	1.378613722	0.299802989	0.568174983	2.482605998	0.766126353	1.337178103	1.359521295	1.023675008	0.668312874	0.104998124	2.378391735	0.973127813	1.84427074	0
2.6.1.11	3.09817019	1.732393616	1.550997591	0.079214112	2.95828606	0.252861976	0	2.843819555	4.752435115	2.470997944	4.996022443	1.10075119	1.917310997	1.491291817	0.904523991	2.035461321	1.332985926	2.057701363	1.385542837	1.367378747	1.596926783	3.024603106	3.16499413	3.765412579	0.803365392	1.650048224	2.990388871	1.890706202	0.177418301	0.595975884	1.592349049	1.928414035	2.571264511	3.022127075	3.552701793	0.967305904	1.633433297	0.119711525	1.243537523	0	0	0.643435016	0.815614013	0	3.442341038	3.514363035	1.964246885	2.894133695	1.497398076
2.6.1.13	0.157067622	0.135567587	0	0	0.126997273	0	0	0.128806116	0.087533398	0.130932448	0.322374947	0.322193473	0.236225365	0	0.096804449	0	0.171318277	0.171250582	0.059193073	0.043737206	0.127757667	0	0	0	0	0.115015322	0.237016514	0.213201541	0	0	0.209771837	0.004808911	0.045505456	0.025280733	0.002508361	0.103140008	0	0.19004326	0	0	0.227196198	0	0.187071409	0	0.365616993	0	0.212539619	0.354389157	0
2.6.1.16	1.350501722	1.05323801	0.886052429	1.553963303	0	1.230027344	1.345296957	1.235201877	1.010747427	0.769501903	2.24834591	1.356958014	1.0641701	0.75439875	1.292624331	0.997157133	0.618392725	0.737685497	0.980730729	0.852533818	0.771706041	0.646592288	1.355769877	1.1432375	1.048154744	1.111064177	0.742922003	0.891109151	0.792715504	1.783288889	1.354111193	0.74288458	1.15154867	1.514996699	1.136593967	1.252304753	1.190984724	0.726425053	0.758143844	1.214316504	0.649033067	1.262277157	0.448623623	1.349540562	2.283726061	1.391047831	1.305529553	1.412402569	1.344546523
2.6.1.17	0.740809079	0.300460052	0.110312993	0	0	0.097066957	0.12719497	0	0.025136724	0.040747318	0.501494174	0	0.140530424	0	0.052389157	0.102924032	0.032696143	0.149912119	0	0.065603727	0	0.034507589	0	0	0.028991106	0	0	0.090927534	0.048306998	0	0	0.091607551	0	0	0	0	0.039448446	0	0	0	0	0.044840661	0	0.085457571	0.442533379	0	0	0	0
2.6.1.18	0.728586434	0.865153379	0	0	0.320836474	0	0.301750567	0.028355025	0.02711994	0.209760842	1.129642054	0.1107996	0	0.132037444	0.039440198	0.210134611	0	0	0.265219414	0.051775633	0.038073529	0.160176562	0.199197456	0.0506315	0	0.322184906	0.153630271	0.064561745	0.038818714	0.119247877	0.140686804	0.054595883	0	0	0	0.211666864	0	0	0	0.243554343	0	0.30420446	0	0	1.221927225	0.100275991	0.232834039	0	0
2.6.1.19	0.492214045	1.903519229	0.729986177	0.300252738	0.728948914	0	0.560598033	0.820719105	0	0.041663435	2.207024948	0.586284936	0	0.754522174	0	1.786237478	0	0.640134024	1.053502037	0.651904429	0.08886183	0	0	0	0.695177896	0.337858931	0.335277292	1.184586059	0	0	1.387671808	2.660462126	0.840770817	0.584372576	0	1.286582871	0	0.404090116	0	0.878722869	0.766097028	0.33565609	0.023942911	0.119084952	1.95581213	2.969502947	0.780504659	0.210627836	1.043640367
2.6.1.2	0	0	0	0	0	0	0	0	0	0	0	0	0	0	0	0	0	0	0	0	0	0	0	0	0	0	0	0	0	0	0	0	0	0	0	0	0	0	0	0	0	0	0	0	0	0	0	0	0
2.6.1.21	0	0.182398093	0	0.095321235	0	0	0.184923069	0.026012957	0	0.241150323	0.911874189	0.14732414	0	0.084635812	0	0.236834913	0.35062087	0.411933276	0.458923737	0.408014133	0.088721565	0.143142613	0	0.270829796	0.23051647	0.757236215	0	0.166138842	0	0	0.12707936	0.23792552	0	0	0.220782357	0.293708356	0	0.104588034	0.105932281	0.184628559	0	0	0.384382208	0.210402881	0.982697903	0.3570617	0.019167896	0.377601638	0.273763634
2.6.1.36	0	0.011764124	0.024086419	0	0.013713311	0	0.026840381	0	0	0	0	0.010271199	0.005127595	0.02985046	0.012441807	0	0	0	0	0.013932689	0	0	0.02949517	0	0.014800301	0	0	0.019952999	0.030099666	0.009941591	0.02798681	0	0	0	0.006115883	0.023571923	0	0.005799783	0.015704526	0	0	0.026489291	0.001138825	0	0.024098535	0	0.0279155	0	0.003986269
2.6.1.37	0.237282387	0.429914478	0	0.277387681	0.02597271	0	0	1.126970592	1.091223013	0.306744925	1.446373177	1.165020477	0.678095486	0	0.22806874	0.426138713	0	0.126566689	0	0	0.306696034	0	0.836425612	0	0	0	0.356855721	0	0.706881538	0.310302527	0	0	0	0	0.367481969	0	0	0.318094698	0.091739845	0.266270741	0.1040073	0.082911552	0.18012444	0.132857199	1.430720113	0.670186169	0	0.213718899	0.391038671
2.6.1.42	0.964570224	1.111318417	1.185725179	0.68942275	0.704012184	0.451239018	0.540060185	1.314717084	1.107866759	0.85046668	1.058744625	1.258688341	1.067173319	0.844186803	1.937042011	1.271532272	0.977330653	1.471550843	1.269950363	1.544139019	1.57353655	1.22953842	1.139125481	1.136898256	1.326926101	0.28782194	0.981844326	0.640113312	0.935792963	1.179563667	1.567185368	1.063595509	1.153577162	0.877072809	1.275765447	0.854317999	1.247782967	1.212242351	0.275156048	0.913638061	1.254427267	1.17762488	0.933071868	0.313479052	1.299355845	0.780135782	1.407515306	0.809999229	0.816638539
2.6.1.44	0.010117226	0	0.055682539	0.038479014	0	0.082902233	0	0.064162788	0.030891376	0.112787419	0.65084066	0	0.05478543	0.03099246	0	0.103751103	0.062189267	0	0	0.06394582	0	0.099371791	0.053492258	0	0	0.02000696	0	0.083316538	0.008404863	0.061372834	0	0.099246037	0	0	0	0	0	0.087024565	0	0.014891613	0	0.011004159	0.05805569	0	0.635897789	0	0.054049433	0.058251691	0
2.6.1.46	0	0.025254797	0.041687719	0.025645116	0	0	0	0.002829042	0	0	0	0	0	0.01719972	0	0.407962612	0.03598872	0.008758988	0.015251137	0	0	0.035242909	0	0	0	0.006295684	0.021885033	0	0.031121901	0	0	0.012473813	0	0	0	0	0.012379404	0	0	0	0	0	0	0	0.02383147	0.027104318	0.094711745	0.08749887	0
2.6.1.48	0.007870113	0	0	0.049830412	0.003008296	0	0	0	0.054062888	0.033994304	0.05378461	0.04228623	0.005672694	0.014731848	0.048544119	0.035656911	0.014941899	0	0.025692307	0.042754126	0	0	0	0	0	0	0.057833632	0.030318199	0	0	0.029572388	0.020591281	0.009350471	0	0.015073674	0	0	0	0	0	0	0.012746619	0.028061035	0.040213348	0	0.056675192	0.027583459	0.042787784	0
2.6.1.50	0	0.002850787	0.008266145	0.007609118	0	0	0	0	0	0	0.005056797	0	0.00794015	0.005304415	0	0	0.001401413	0.005451707	0	0	0.010073501	0	0	0	0	0.005071781	0.005755092	0.013198569	0	0	0	0.006604994	0.004422651	0.004462801	0	0.0157352	0	0	0.002738595	0.001062924	0.002947943	0	0.003662244	0	0	0.005309858	0.010336429	0	0.019691486
2.6.1.52	0.723453522	0.934701432	0.802076759	0.70034102	0.209039788	0.711415204	0	2.163554407	1.088947442	0.981284233	1.354695478	1.282949053	0.837851369	0.659444429	0	0.891106546	0.507641524	0.388270091	0.63568198	0.194813846	0.601535556	1.017313173	0.74944339	0.69932194	1.354505012	0.841551862	0.767531743	1.126733795	0.019307935	0.989000438	1.068109152	1.187116438	0.941980368	0.856025176	0.471648028	0.831764733	0.709315602	0	0.52256717	0.481057416	0.385865709	1.225255542	1.008639004	0	1.551406118	0.679795129	1.072765497	1.067233201	0.37394219
2.6.1.57	0.895725026	0.858916233	0	0	0.177000165	0	0.522852702	0.567052323	0	0.34473786	1.485940689	0	0.381953647	0	0	0.492149984	0.043260644	0	0	0	0.287528946	0.036304419	0	0	0.490089709	0.401886329	0.900420963	1.173348693	0	0.270214806	0.681659471	0.568180476	0.330089004	0.550549828	0.247579234	0.970200708	0.24761845	0	0.836794162	0.360114167	0.316910684	0	0.403710971	0.455974292	1.317388586	1.755518305	0.025368987	0.313613771	0.118413458
2.6.1.62	0.560969781	0.81062674	0.928743688	0.010351314	1.344603905	0	0.040820387	0.147733917	0.262233778	0.129153339	0.911745379	1.140922862	0.961752848	0.378201248	0.748038909	0.789506912	0.689624232	0.025959746	0.0975881	0	0.445108314	0	0	0.250229738	0.574750586	0.200819842	0.153923265	0.906681596	0	0.205540041	1.255870451	1.155451578	0	0	0	0.99773717	0	0.023374551	1.117182823	0.172417337	0.246613148	0.704073232	0	0.101949279	0.556015108	1.284935657	0.588700692	0.754622238	0.544852845
2.6.1.66	1.091280912	0.696419695	0.322632866	0	1.328175396	0.431355663	0	0	0.304618796	0.234329999	0.667199427	0.34954831	0.267167172	0.402470624	0	0	0.170185925	0	0.684899573	0	0	0.495471236	0.240738791	0.010299467	0.506271893	0	0.804771171	1.515335852	0.733082428	0.027476238	1.978866273	1.819426962	0.925598025	0.863319505	1.112274251	2.297779288	0.290368179	0	0	0.333162631	0	0.470349122	0.063700509	0.370118975	1.246474329	1.961327794	0.531454001	0.319642709	0.08024008
2.6.1.7	0.05091376	0	0.055036383	0.169008721	0	0.168395233	0.091589069	0	0.210072856	0.029177064	1.4093554	0	0	0	0.203161288	0	0	0.117714414	0.08283123	0.0568536	0	0	0	0.179442378	0.17426143	0	0	0.067678045	0.115333323	0	0.003426703	0	0.075727224	0	0	0.012429577	0.115853441	0.186586269	0	0	0.018262394	0.085857309	0.132363768	0.049413474	1.002503461	0.020640045	0.068589247	0	0
2.6.1.76	0	1.251161835	1.099633114	0.278045921	0.272743503	0.163511793	0	0	0	0.145784396	0.743686246	0.064966396	0	0.026028093	0	0.006907045	0	0	0.075455578	0.080688469	0	0.033770579	0.05246804	0.45170532	0.02564582	0.132330143	0	0.32170332	0.054412816	0.128116862	0.955183779	0	0.190451211	0.248590078	0	0.200230581	0.234122609	0	0	0.10535371	0	1.121219676	0	0	0.600653734	0.865989447	0.393599433	0.212185591	0.34523068
2.6.1.77	0.090751854	0	0	0	0.026969309	0.104803911	0.024257524	0	0	0.038857002	0.079103444	0	0	0.05760869	1.005020375	0	0.006290399	0	0.074495897	0	0.039568307	0	0	0	0	0.082002493	0	0	0	0.061167079	0	0	0	0.08535839	0.047400985	0	0	0	0.108132589	0	0	0	0	0.037847696	0	0.098538108	0	0	0.028484183
2.6.1.81	0.503612218	1.569865506	0	0	0	0.269663264	0	0	0.206370693	0.124450395	0	0.062016834	0.0354086	0.13300306	0.115967315	0.22972917	0	0.259586285	0	0	0	0	0.189670372	0	0	0.148046233	0.170755964	0.498359257	0	0	0.886266955	0.792829801	0.030752774	0	0.017508508	0.849519381	0.023858841	0	0.186344402	0.192624154	0	0.034094935	0.23530955	0.081638784	0	1.808385139	0	0	0.151605237
2.6.1.82	0.308472158	0.128084043	0.225049738	0	0.141513973	0	0.01558563	0	0.120963653	0.084900684	0	0	0	0.045007346	0.208054603	0.053042572	0.190848911	0.129807726	0	0	0.226166095	0.199879877	0	0.164436148	0	0.109066019	0.281455343	0.474415172	0	0	0	0.823322915	0.144370822	0.209811725	0.149328593	0.618966894	0.210236371	0.054642107	0	0.738987313	0	0.003679013	0.235399715	0	0	0.637545588	0	0.08125713	0.240948955
2.6.1.83	0.158161711	0	0.017304649	0	1.108058005	0.193947909	0.171558039	0	0.812216788	0.868443794	0	1.488446995	1.090486827	0.038166328	0.986100283	0.383873805	0.243039281	0.319240684	0.048275486	0.138022423	0.577241977	0.302731988	1.151523653	1.029119489	0.25409649	0.706628563	0	0.136514318	0	0.613226024	0.256454778	0	1.112492165	1.117455745	0.670844428	0.291521211	1.228088128	0.353934236	0	0	0	0.275906703	0.5058839	0	0.213867379	0	0.346864348	0.979042215	0
2.6.1.84	0.056076265	0	0.020279702	0.017105682	0	0	0	0	0.021247411	0	0.102360258	0.03172391	0	0.051453518	0	0.056277683	0.040785844	0	0.001707555	0	0	0	0.03033868	0	0	0	0	0.045506395	0.055692507	0	0	0.035509198	0.05018246	0.056420167	0.036606656	0.012759275	0	0.021432107	0.008600063	0	0	0.01555279	0.052339519	0	0.115226633	0	0.07552892	0	0
2.6.1.85	2.906881987	0.942652355	2.092606873	0.271175726	1.701515714	1.101576877	0	0.141541449	2.174772021	0.545594786	1.776036729	1.953575423	1.883381345	0.8074851	0.078190332	0.256343642	1.994249156	1.267868452	0.179345127	1.239922496	1.283220263	0	0	0.525944403	0.687856667	0	0.436717949	1.811916571	0	0	2.539957277	2.586218355	0.489630489	0	0.071820159	1.168940042	0.49238211	2.037877582	2.183653973	0.284506375	0	1.711763892	0	0	1.032437522	1.907439676	1.13644707	0.905229731	0
2.6.1.86	0	0.004780058	0	0.013296041	0	0.01796093	0	0.01405354	0.002198765	0.00068807	0.025090225	0	0	0	0	0	0.01891968	0	0.005726045	0	0.008738283	0	0.000153206	0.017042378	0	0.005875282	0	0.018212031	0.008858115	0	0.018123475	0.000184134	0	0	0.010170763	0	0	0.023205197	0	0	0	0.019620174	0.011097977	0.020843034	0.007563384	0	0.078720023	0.107683105	0.021193601
2.6.1.87	0.037053218	0	0.021660604	0	0.111712592	0.247983355	0	0.212109672	0.079829415	0	0	0	0	0.027516152	0.281377696	0	0.0943586	0.066652799	0	0.277300633	0	0	0	0.265399239	0.331331602	0	0.246793006	0.878587283	0	0.285318407	1.028956685	0.827398211	0	0	0	0.938714334	0	0	0.370101546	0.652775017	0	0.203332217	0	0.037332343	0.284333895	0.901285202	0	0.264831013	0.275348422
2.6.1.9	0.992386958	1.561610062	1.389326763	1.176815811	1.150301385	0.19722064	0	0.525539851	1.724076602	0.911365904	2.848714379	2.428342814	1.607227455	1.580903846	1.119721649	1.963915721	1.694877246	0.986881334	1.09889416	1.309650363	1.704213997	1.350163746	1.542785732	1.925583929	2.21193073	0	1.485238969	1.123815815	0.158905026	1.532548672	1.445188041	1.031138663	1.486112567	1.494879031	0.808506583	1.600186125	1.571428329	1.099309183	0.452326428	0.298038999	0.539543531	1.478606963	0.360842683	0.800602791	2.643438453	1.413028117	1.160778163	0.838233975	0.139455601
2.6.99.2	0.740844002	1.158827355	0.080966323	0	0.716794763	1.421270106	0	0.146686293	0	0	1.202982366	1.125062216	0.670605862	0.33725334	0.155276426	0.249193565	1.048912536	0.394873443	0.045696567	0	0.206356128	0.428917542	0.210381386	0	0.091225802	0	0.389426327	0.797392481	0.39289625	0	1.29647793	1.21435251	0	0	0	1.0436659	0	0.260206524	0	0.256779152	0	0	0.233169059	0.150705327	1.155024928	0.594297191	0	0.024297848	0.377463165
2.7.-.-	1.200908074	0.211354667	0.343297497	0	0.667223137	1.187104033	0.340917474	0.341567392	0	0	0.156917096	0.636248671	1.231585113	0.416961868	0.155614054	0	0.371540508	0	0	0	0	0.041578023	0.176330286	0	0.14434331	0.959316933	0	0.50679223	0	0.34722835	0	0.553002558	0	0.351051043	0	0	0	0.040194707	0.011195617	0.58179625	0	0	0	0.095614676	0	0	0.546234257	0	0.128251488
2.7.1.-	2.780352721	2.570397382	2.083634265	1.604116713	0	0	0.962842591	2.761641055	9.167062305	13.3351985	3.210715744	1.263841102	0.445095751	1.237263418	0	1.069749499	0	2.76627203	0.898899276	0.463295297	3.594466573	0	0	0	1.758773771	0	4.87557493	3.320849204	5.129288726	0.606130999	0	4.939221362	0.424602901	1.990283074	1.10451403	3.528876122	0.019100424	2.104040887	6.112351885	4.255341698	1.885398658	0	2.959423796	0	1.733328639	2.11133735	2.992396677	2.584439431	1.281928999
2.7.1.1	0	0.000518062	0.010227057	0.037894234	0	0	0	0	0.027816317	0.07089516	0.023064292	0.413891981	0.411141393	0.056198721	0.066129755	0.067157495	0	0.081906239	0.016527022	0.082241556	0	0	0.003275104	0.054068919	0	0	0	0	0	0.011779366	0	0.068260907	0	0	0	0.034220264	0.031545501	0.012554796	0.009936991	0.046132833	0	0	0.027534946	0.064761613	0	0	0.046098437	0.063957343	0.067115329
2.7.1.100	0	0.159868463	0.049737667	0.187926309	0.113741729	0	0.065260197	0	0.425594254	1.114030855	0.179647092	0.172810717	0.069565619	0	0	0	0.221925411	0.381496878	0.48516336	0.442175324	0.418003284	0.042706498	0	0	0	0.049130048	0.241398688	0.304501457	0.223493242	0.010842618	0.847780472	0.086851176	0.589852123	0.80312932	0.696102527	0.322802461	0.144209521	0.176362884	0.305365836	0.408132182	0	0	0.057608514	0	0	0.656141529	0.164656423	0.0527657	0
2.7.1.105	0.172812655	0.06267315	0	0	0	0.017629025	0	0.048441009	0	0	0.234406934	0.053994148	0.037279674	0.090940255	1.789681419	0	0	0	0	0	0	0	0.026122278	0	0.034793856	0.021046812	0.196348605	0.105417109	0.035014086	0.260225886	0	0.226763727	0	0.171378657	0	0.268053665	0.201129509	0	0	0	0.240797746	0	0.261109832	0.239957821	0.120364805	0.167755618	0	0.17797362	0.804544646
2.7.1.106	0	0.011172436	0.010932185	0.264175578	0	0.02295446	0	0.011300495	0.012670539	0	0	0.025535833	0	0	0	0	0	0.015540322	0	0.01725479	0.018075806	0	0.004772533	0.014291854	0.016793591	0.008366928	0	0	0.001731533	0	0	0	0.027543841	0.012750449	0	0	0.008082166	0	0.006553592	0	0	0.029963374	0	0.006133473	0	0	0.003788948	0	0.017978372
2.7.1.107	0.919520238	0.605685892	1.003180282	0	0	0	0.56750514	0.921863568	0	0	0.719043437	0.887048444	1.038802949	0.19390084	1.138588945	0.736535156	1.095156518	1.066532524	0.645281156	0.733252131	1.031339832	1.111596572	0.080297353	0.424454406	0	0.513679978	0.882095167	1.25173454	0.888780358	0	1.316146812	1.397692785	0.220480511	0.090640047	0.290730729	0.873098464	0.012621474	0.901575268	0.159249447	0.853457336	0.672266239	0.666844462	0.440947708	1.005298094	1.115805908	1.362820439	0.795041553	0.784071035	0.815664033
2.7.1.11	1.800265515	0	0.835441425	1.246105236	3.504022381	1.883036086	1.721596641	1.883575199	2.221702551	2.728947986	0.930513278	1.704648026	2.617646592	0	0	3.634294131	0.308520017	2.745491216	0.993304192	0.99864981	1.86738275	2.298658977	5.208619254	2.91460492	0.879202657	1.069155953	0.282818348	1.683954536	0	1.753852994	1.636696149	1.268599081	2.80272346	3.324981686	2.063265599	1.550949536	4.065901845	2.46322926	1.788262769	1.877430255	0.632817971	2.077886678	1.99082737	1.634322146	0.874989802	2.88247234	3.252018827	1.649392597	0.056062926
2.7.1.113	0	0	0.217265945	0.172526808	0.315040244	0.395951808	0.161999437	0	0.303182391	0.345524229	0.864515321	0.373966488	0	0.181672589	0	0.114678996	0	0.146535165	0.080165846	0.315825954	0.035440696	0.402381257	0.393483607	0	0.369865759	0.87530815	0.347970844	0.100607251	1.573077513	0	0.18488349	0.018707334	0	0	0.140268976	0.275966738	0.393520873	0	0.273349782	0.253711282	0	0	0	0.251220771	0.453021193	0	0	0	1.546025352
2.7.1.12	0.807849765	0.960948117	0.625043397	0	0	0.351393529	0.140979512	0.034346213	0	0.799910699	1.052599485	0	0	0.764628902	0	0	0	0.532464792	0.378661137	0	0.313867116	0.358268039	0.074242952	0	0.524008348	0.957324102	0.078033644	0.893170722	0.793081818	0	0.835438129	1.502959163	0	0.340197694	0.199231823	1.713032276	0	0	0.111579696	1.13565447	0	0.688967649	0.135431375	0	0.688752695	1.794355074	0.52016589	0.21858616	0.375605792
2.7.1.13	0	0	0	0.008435436	0	0.029829315	0	0	0.028339368	0	0.008269751	0.041470971	0	0	0	0.014166283	0.024237428	0.025016896	0.04197735	0	0.016449563	0.019018623	0.046148061	0	0	0	0.012376311	0.024695992	0	0.037841662	0.026190402	0.003066402	0	0	0.037775045	0.014114007	0	0.043675841	0.001236568	0.047360892	0	0.039303978	0.038354311	0.02873151	0	0	0.039149651	0	0.04459767
2.7.1.130	0.968863052	1.271903336	0.659973281	0.1902514	1.159975873	0.547051119	0.20640687	0.29240624	0.096995388	0	0.470224662	1.07939057	0.88537553	0.355933224	1.312627165	0	1.13628719	0.063250795	0	0.057860315	0.131054634	0	0	0	0.175236755	0.188812032	0	0.598204504	0	0.346019554	0.939529835	1.301566995	0.083546466	0	0.245484185	0.730494427	0	0	1.259756337	0.235057639	0.310746581	0.907934481	0.381121063	0	0.856927932	0.905141282	0.347615199	0	0.545265277
2.7.1.144	0.206965129	0.396550889	0	0.30064895	0	0.274636637	0.873981159	0.532813564	2.98186107	1.34652842	0.463882699	0.092761947	0	0	0	0.927486908	0	0.503468885	0.49020001	0.661492032	0.783954448	1.091875782	0	0	0	1.090164887	0.838777469	0.608639022	0.900467952	0.955040263	0	1.447660773	0	0.213942159	0.510038979	1.219305181	0	1.413554941	1.020074001	1.428428528	1.199170868	0.279196737	0.680900016	0	0.093007373	0.039516716	0.35362663	0.815680569	0.182554764
2.7.1.145	0.00103686	0.018334782	0.000320818	0.027418901	0	0.000227395	0.018621497	0	0.020632619	0.025314866	0	0.021134477	0.022307593	0.004695398	0	0	0	0.007299563	0	0.011434662	0.002989624	0.024075871	0	0.030722104	0.011464837	0.033310263	0.014938029	0.006453383	0	0.012804317	0	0.012227298	0.028023612	0	0	0	0.00454589	0	0.018764075	0	0	0.011902374	0	0	0.016111745	0	0	0	0.010256267
2.7.1.146	0.012223649	0.011156617	0.011502881	0.008192349	0.015192339	0	0.006621492	0.012091679	0	0	0	0	0	0.012489348	0.006604105	0.011069831	0.002876312	0.002397568	0.002523538	0	0	0.008859185	0.009949527	0	0.014864098	0.00391908	0.007980209	0	0	0	0.011690677	0	0	0	0.007087134	0.01547766	0	0.015609371	0	0.001798298	0.013214782	0	0	0.009709144	0.006938252	0.005418361	0.004674764	0.008244266	0.051129802
2.7.1.147	0	0	0	0	0	0	0	0	0	0	0	0	0	0	0	0	0	0	0	0	0	0	0	0	0	0	0	0	0	0	0	0	0	0	0	0	0	0	0	0	0	0	0	0	0	0	0	0	0
2.7.1.148	1.200542031	0.931721853	0.897563389	0.463689316	0.979520745	1.226139113	0.943989471	1.008329727	1.215024714	0.851609002	0.879950695	1.01513578	1.003950355	0.780982176	1.038581014	0.787548201	0.89376051	1.061801406	1.205444094	0.886071046	0.825783888	0.897675271	0.843891248	1.180814297	1.004683864	0.909818335	1.227726798	0.759743167	1.03671844	0.89349206	1.085310008	0.790095058	0.792949498	0.994242005	0.809504036	0.780170239	1.042803451	1.197617838	0.796822389	0.272722217	0	0.918141625	0.747332951	0.114688683	0.764742329	1.011199867	1.073995031	1.014108721	0.715277633
2.7.1.15	0.044378116	0.737644741	0.920358298	0.543655046	0	0.663690551	0	0.501711727	3.227835544	2.498138688	0.513175339	0.314723694	0.708525014	1.549072637	0	2.247316992	0.172651222	0.666116878	1.915874558	1.665051779	0.756300092	0.818724502	1.624473929	0	1.06642046	1.140959238	0.455513348	1.835094971	1.602124527	0.360993424	1.547381343	0.957592141	0.301235778	0	0.173494007	0.709758411	0.403569467	1.29977852	0.366943702	0.797902739	0	1.172584984	0.543727119	0.588132878	0.721255165	1.544576403	1.579850964	1.174800595	1.719084712
2.7.1.156	1.46780776	2.415788079	0.566204096	0.61173851	2.741739663	0.004563974	0	0.554663892	3.881542219	3.887515283	1.750512729	0.753664524	1.906947379	0	4.793741432	3.015616504	0.724026941	1.213526184	2.175511195	2.342332167	2.423948356	0.731205655	0.335449692	2.230571417	0.62446728	1.202305102	0.957535724	1.854182228	0.361980256	2.81525524	0.171190197	1.656478704	2.097047699	1.932490743	2.256464821	1.516748337	1.648423811	0.151702086	1.911039104	0.546557823	0.567890398	0.976968061	0.546433773	0	2.207578245	2.337956491	0.859547554	2.096667155	0
2.7.1.16	0	0.220935671	0	0.328945125	0	0.129656915	0	0.187188267	0	0.768976592	0.302919392	0.268686426	0	0	0	0	0	0.160931112	0.361485704	0.08933918	0.258392888	0.172863508	0	0	0	0	0.396099353	0.863035064	0	0.145012474	0.922816619	1.117788754	0.023669837	0.281089268	0.458631288	0.649254718	0	0	0.016006586	0.414947224	0.14324759	0.000252739	0.248401056	0	0.01495113	0.74852434	0.129795046	0.160049023	0.235061512
2.7.1.161	0	0.000445082	0	0.000267807	0	0	0	0	0	0.000541715	0.000666454	0.001006217	0	0	0	0.000319259	0.000971853	0.00126316	0	0	0	0	0.000585808	0.00080434	0	0.000237943	0.000152851	0.000426712	0.000370467	0	0.000612976	0.000484488	0.000750176	0	0.001183011	0.000665841	0	0.000210481	0	0.000507603	0	0.001232936	0	0	0.001250961	0	0	0	0.011259611
2.7.1.162	0	0	0.013198596	0.001251748	0.012732283	0	0	0.010150778	0.010952972	0.006770014	0.00086162	0.009105897	0.004864258	0.191677213	0	0	0	0	0	0	0	0	0	0	0	0.022955529	0	0	0.010503362	0.003739036	0.021616997	0.017006369	0.010259924	0.023265412	0	0	0	0.001819173	0.013601381	0.017393171	0	0	0	0.007372195	0	0	0	0	0.001445475
2.7.1.164	0	0	0	0	0	0	0	0	0	0	0	0	0	0	0	0	0	0	0	0	0	0	0	0	0	0	0	0	0	0	0	0	0	0	0	0	0	0	0	0	0	0	0	0	0	0	0	0	0
2.7.1.165	0	0	0	0	0	0	0	0	0	0	0	0	0	0	0	0	0	0	0	0	0	0	0	0	0	0	0	0	0	0	0	0	0	0	0	0	0	0	0	0	0	0	0	0	0	0	0	0	0
2.7.1.166	0.014471548	0	0.956208501	0.119678324	0.100761663	0.135162199	0.153806175	0	0.112736385	0	0.250697407	0	0	0	0.141062403	0	0	0.019977225	0.140598846	0.030225175	0.006346923	0	0.160699531	0.028056142	0.095319658	0	0	0	0	0.050342314	0	0.151513496	0	0	0.046355459	0.048265618	0.151849481	0	0	0.139790724	0	0.822197274	0.118656499	0	0.212184754	0.131536793	0	0	0.093449222
2.7.1.167	0.059506855	0	2.499523699	0	1.931901916	0.108513354	0.831724098	0.223394036	0.600980623	2.229370899	3.033510119	0	0	0.350849188	0	0	0.491814603	0.45472762	0.620159662	0	0	0	0.285185986	0.352552035	0	0	0.100994237	1.380690464	0	0	1.429710021	1.224547152	0	0	0	0.916267377	0	0.346530376	1.913684881	0.542274411	0.726482951	1.391600208	0.457235733	0	2.768363334	1.17547806	0.722472378	0.712254996	0.180510088
2.7.1.168	0.016659715	0.014080243	0	0	0.048128037	0.012666901	0	0.039673019	0.064760559	0	0.338397918	0.218848559	0.164230867	0.008357835	0.061957627	0.25758679	0.428757578	0.210881745	0.227478869	0.060460325	0.073983855	0.08758917	0.089033333	0.031767978	0.018959411	0.455395428	0	0	0	0.023822658	0	0	0.114448584	0.070327396	0	0.003382039	0	0.092418429	0	0.082428557	0	0	0	0.098267143	0.277999559	0	0.171931377	0.039209625	0.02931279
2.7.1.169	0.000878271	0.000761871	0.000559913	0	0	0	0.000661637	0	0	0.000549419	0.001185457	0	0	0.000761967	0.001303954	0	0.00064977	0	0	0	0.001103635	3.26982E-05	0.001183661	0.000195339	0	0.000384676	0	0.000266258	0.001006619	0.001219312	0	0	0.001191614	0.000440081	0.001163158	0	0	0	0	0.000427773	0.000527201	0.001098656	0.001052024	1.8088E-05	0	0.000367311	0	0.00122221	0.012206133
2.7.1.17	0.458406346	0.610702041	0.075520348	0.515453673	0	0	0	0	3.878413789	5.045271981	1.506973361	0.691187886	1.043024881	0.737177736	0	4.053813398	0.467852723	0	0.663085375	0.061472742	0.926310599	0.457222011	0.723607345	0.626105203	0	0.19915969	0.333650543	0.431760922	0.150484575	5.291836216	0.169537438	1.98377666	1.431983387	1.781922528	2.188357821	0.799728827	0.944726987	0	0.815439967	0	0.700189819	0.189820218	0.388746274	0	2.18911444	1.155143872	0.692731731	2.249385002	0.634293024
2.7.1.170	0.933522182	0.866296917	0.743615208	0.262035508	0	0.374132136	0	0.007670395	0	0	1.129311445	0.202206541	0	0.341370535	0.230535295	0.2342112	0.059352546	0	0.1220671	0.199637892	0.432513419	0.515758948	0	0	0.148192531	0.259656393	0.556750547	1.181501219	0	0.360666206	1.256360172	0.716836265	0.000454293	0.076903517	0.17654498	0.982032892	0	0.264036645	0.459868072	0.148808788	1.239308045	0	0.315234678	0.103830423	0.867269287	0.809737727	0.398385872	0	0
2.7.1.19	0.344144626	0.300270164	0.122168628	0.123476859	0	0	0	0.097884041	0	0	0	0	0	0	0	0.001584361	0.207299988	0.021994076	0.210762301	0.150499821	0	0.00770106	0	0	0.178502158	0.028783113	0	0.939639398	0.243989434	0.232945577	1.120999025	0.826385021	0	0.079554427	0.072430214	0.565236006	0	0.12583052	0.39191536	0.628601989	0.260635683	0	0.001183949	0	0.446191063	0.652689191	0	0.249391769	0.220553098
2.7.1.2	0.46351399	0	0	2.482935278	2.313489527	2.246989288	1.127453077	0	1.436068045	5.565338849	0.628802621	2.700119669	2.541289702	1.17294801	0.763844545	1.486302887	0	2.12463317	2.194724535	1.03290366	1.962483139	1.299549345	2.430625899	1.067245891	2.120463165	0	1.728207181	1.106372982	1.367381782	1.31241217	0.983823766	0.988331849	0.463400888	0.747658619	1.126214801	0.276744139	2.163452234	0	1.194989646	0.633952207	1.216571766	0.445064558	0.309193869	0	1.182892087	0.725547034	1.675323316	1.460966528	0.894654668
2.7.1.20	0.751287531	0	0.059531923	0	0.232846922	0	0	0	0.08653892	0	0.758069663	0.088382756	0	0	0.921919675	0	0.201936172	0.323910697	0.328537275	0.115960746	0.229095837	0.115972306	0.267785047	0.515421107	0.236832724	0.103453684	0	0.267373012	0	0.239814187	0.264411282	0	0.071259604	0.193980507	0.048784496	0	0.250477916	0	0.077848145	0.233754017	0	0	0	0.023903366	0.880765512	0.069452105	0.00762003	0.196297848	0.036404081
2.7.1.21	0	0.051962325	1.171268256	0.71121687	0.27165221	0.900619318	0.663664753	0.905324875	0.003988137	0	0.023525484	0.833197465	1.069436842	0	0	0.206776798	0.347628922	0.611458984	0.906791637	0.924954547	0.740664244	0.091351694	0.719718654	0	0.472549036	0.750928237	0.396827816	0.786681711	1.291553047	0.264773181	1.292803093	0.956519343	0.379982632	0.044554742	0.260828679	0.919491206	0.993415171	1.203401247	0.547099072	0.695512815	1.116356889	1.345593509	0.681915576	1.007529561	0	0.4888149	0	0.10578464	0.986547279
2.7.1.23	0.970834117	1.036609742	0.919748614	0.857612212	1.001665573	0.969778695	1.020057394	1.029641696	1.018578779	0.945773595	0.987187973	1.009012289	1.001479308	0.985474183	0.989156432	1.001563177	0.962126223	0.922606517	0.957572536	0.980834091	0.929251768	0.954293582	1.04249259	0.983082381	1.026489948	1.042555846	1.006962966	0.944308615	0.965579872	0.973175108	0.967286757	1.036308104	0.986987114	0.95848271	1.00118951	0.937310472	0.974285236	0.978577111	0.794992159	0.992328672	1.015725768	0.959835744	0.747802871	0.984805075	1.05966677	1.028640476	1.045120399	0.99035427	0.947982583
2.7.1.24	1.087726838	1.029755583	0.816413749	0.703230272	1.061610532	1.023064647	1.093258246	0.925426034	1.009713268	0.873721835	0.859452325	1.100340318	0.992246927	1.040556628	0	0.947647277	1.080776174	0.973133866	1.024698067	1.058704852	0.947679947	0.445717365	0.872601999	0.989705608	0.954978594	1.025684653	1.057747048	1.095253052	0.953011935	1.103207024	0.91730372	0.998560332	0.944835095	1.022218279	0.927671033	0.933399803	0.934055676	1.0736145	0.871318652	1.007570128	0.98521177	1.007989587	0.670227236	0.926521725	1.056885077	1.116293646	0.955263397	0.880165423	1.025720576
2.7.1.25	0.100916808	0.41182041	0.188203013	0.044983025	0.590392532	0	0.352074247	0.398940844	0.049468777	0.731878563	1.119242965	1.006654674	0.629531794	0.350414258	0.378504601	0	0.547722995	0.049556264	0.16321273	0	0.024162781	0	0.255797068	0	0	0	0.081833989	0.931703132	0.241001627	0.148715198	0.844720653	0.621434267	0.253704342	0	0.355624279	0.623412916	0	0	0	0.195605815	0	0.065074779	0	0	0.897311755	1.247480562	0.313390988	0	0.417358579
2.7.1.26	1.816809005	1.822983551	1.670416681	2.393836179	1.914619819	2.22015149	1.616685185	1.998008115	2.008547495	2.181242929	1.876236051	1.877179031	2.177937551	2.209050072	1.959040466	2.137464749	1.786727476	1.834251505	1.982381963	1.827987813	1.94226347	2.171631021	1.851251237	2.054839671	1.8238685	1.879596651	2.181945453	1.698362617	2.139748945	1.75697186	1.831045168	2.076716786	1.7451489	1.612790481	1.854190989	1.732537075	2.028480837	1.830085317	1.951818106	2.156157418	2.110316837	2.089091436	2.212329378	1.950655559	2.091227279	2.183100117	1.799154163	2.064513559	1.878838075
2.7.1.27	0.002183548	0.022806963	0	0.093283552	0	0.026070733	0	0	0.016886643	0	0.012624547	0	0	0	0	0.012240627	0.033840839	0	0.032412357	0	0.02156439	0.031919486	0.000989215	0.017058825	0.01807466	0.010304116	0.02811782	0.029053338	0.026871287	0.014513889	0.01118777	0.047622556	0.020700264	0	0	0	0.012758925	0.023541357	0	0.016465108	0.008871697	0.028483595	0.022238581	0.01074873	0	0.115210803	0.016275779	0.059772328	0
2.7.1.29	0	0.238887051	0	0.347922457	0	0.224910973	0.102368264	0.094368008	0.332673439	0.783539032	0.27639871	0	0	0.070215471	0	0.454984403	0	0.711235281	0.772960716	0.590599784	0.794601105	0	0.252135445	0.015417658	0.00993098	0	0.246193226	0.247283029	0.116035875	0.077602895	0.516060753	0	0	0.236718836	0.226690874	0	0	0	0.221924034	0.149731992	0	0.150517994	0	0.093105148	0.404368462	1.02730641	0.328137822	0.34368791	0
2.7.1.3	0.001562336	0	0.000669355	0	0.000567457	3.13268E-05	0.001608305	0.001003019	0	0	0.008042512	0.000437789	0	0.000999944	0	0.001178825	0.001258623	0	0	0	0	0.000580137	0.00024262	2.08567E-05	0	0	0.00065567	0	0	0	0.001541222	0.001276794	0	0.00151324	0	0	0	0	0	0	0.001075494	0.000976294	0.00030775	0	0.007739293	0.000813085	0.001104495	0	0
2.7.1.30	1.427025172	0.679067564	0.927729223	1.136372398	0.208409412	0	0.794933178	1.117698832	0.595873576	1.633659946	1.246523196	0	0.472114862	0.167538267	0.784640697	2.288994337	0	1.34928943	1.160248775	0.663842912	0.809073441	1.184922035	1.735169753	1.316623216	0.98465793	0.521587879	1.159092385	1.060369742	0.596438387	1.414145488	1.328870464	0.633777123	1.324985403	1.567177814	1.035355523	0.955996218	0.616332918	0.154632579	0.669961135	0.863141666	0	0.930464036	1.081823489	0.624645903	0.966084884	1.64193753	1.355157253	0.896176807	1.119912046
2.7.1.31	0.225898046	0.977107564	1.391524151	0.107965439	0	0	0.850398796	0.511787829	2.220221592	1.234515829	0.466721974	0.805486617	0.71543035	1.031279127	0.41029204	0.900902729	0.483676328	0.877657989	0.686849352	0.943295011	1.210921382	0	1.211996828	0.576557258	1.158210936	0.185548248	0.71345085	1.101030375	1.170937948	0.929040763	1.332117755	2.404312681	0.239433847	0.824591578	0.849473779	1.616491844	0.236329268	1.43835809	0.104709887	1.668632509	0	1.100036805	1.174641878	0	0.936737416	2.540291319	0.808166835	1.055955304	0.93828005
2.7.1.32	0.016419461	0.015654219	0	0	0	0.029347079	0	0.027690941	0.003015045	0	0.023719346	0	0	0	0.025269302	0.005510579	0	0	0.003125851	0	0	0	0.029640479	0.028485477	0	0.013059954	0.0194717	0.007797822	0.001886496	0	0.008506767	0	0.009031023	0	0	0	0.02893602	0.000412515	0	0.004561181	0	0.012481739	0	0	0	0	0.033750841	0.06012969	0.022601046
2.7.1.33	1.084029705	0.902500371	1.115037972	1.247822699	1.056423692	0.272214114	1.729413753	1.219896636	1.088601203	2.011410155	0.930155202	1.508636442	1.483810653	0.895628317	1.127751569	1.313659625	0.924068474	0.815687528	0.794925988	0.830778239	1.104943739	1.292862871	0.986785526	0.70113666	0.994376914	0.715496931	1.255110702	1.05942789	0.90165836	0.720195677	1.215999754	0.803283355	1.092467181	0.786990921	1.119319431	0.892512688	1.975892867	0.744576611	1.118804139	0.919019949	1.222173748	1.046322799	1.251003841	0.017534886	0.943171671	1.062495776	1.280862077	1.216786406	1.174900329
2.7.1.35	0.45623186	0	0.724616666	0.082665708	0	0.234958582	0.690201956	1.127529922	0.962549979	1.567405516	0.310504413	0.453808171	0.462437329	0.99364126	1.784619776	0.615326264	0.368327139	0.966743228	0.931483014	0.538991275	0.452600953	0.987719471	1.010461121	0.921742297	0.718093411	0.225179492	1.2650962	1.051909512	0.813419711	0.328925269	0.858323166	1.83114607	0.556595062	0.896246832	1.067702587	0.979952355	0.846445165	1.323609777	0.647671417	1.033928721	1.251024864	0.643062684	0.356070287	0.44637271	0.669268295	1.440349219	0.710903871	0.864244469	1.274786245
2.7.1.36	0	0	0.083922331	0.311139298	0.045220127	0	0.108614992	0.200409382	0.198476401	0.193632545	0	0.03125617	0.219848692	0	0	0	0	0.194390104	0.240184784	0.175693151	0.04834379	0	0	0.02536312	0.282097882	0.239667175	0	0.016243733	0.900735346	0.124953065	0.006867979	0	0	0.118112312	0	0.189342849	0	0.225916676	0	0.375977178	0.788211393	0	0.282788123	0	0	0.154217039	0	0.23860807	0.886616462
2.7.1.37	0	0.045900403	0	0.102668172	0.093590549	0.024875937	0	0.103833609	0	0	0.040379719	0.055545329	0	0.523748373	0.082140786	0	0.076482659	0.066726681	0.097005827	0	0	0	0	0.105307033	0	0	0	0.104238858	0.029150072	0	0.097177389	0.07229433	0	0.016871534	0.045538354	0	0	0.084089876	0.730991638	0.052689551	0	0.039356059	0	0	0	0	0.067369395	0.02041529	0.047985882
2.7.1.39	0.657322675	1.061618817	1.170446973	0.652439995	0.327077735	0.266642435	0.063102435	0.712501817	0	1.33914959	1.324437492	0	0.365963775	0.621222486	0.278433718	0	0.635926174	0.527483384	0.89886343	0.483569251	0.564546448	0.673727468	1.343696793	0	0.950763006	0.625397003	0.630972167	1.241428067	0.730777959	1.048291806	1.266645673	1.009037414	0.305733864	0.485310293	0.08854249	1.314080091	0.711786286	0.329871756	0.733526608	1.283835791	0.664680936	0.990622028	0.77946014	0	1.30682507	0.646344914	0.094413853	0.266282899	0.681043166
2.7.1.4	0.042995421	0.232524563	0.625463722	1.383208606	1.68390205	0.463104299	0.913586398	0	1.884798799	3.213968554	1.901543527	1.686823641	1.843077066	0.937157026	0.230909175	1.846437434	0	1.023700035	0.853254229	0.376737355	1.562879935	2.155426188	1.274645302	2.803470968	0.682548921	0.357296117	0.79032827	2.114028649	2.223576023	0.366252466	0.413494652	1.988102514	0.050076014	0.429905887	1.138389638	1.772204047	1.441062775	0.589479222	0.974746523	1.100685886	1.133814519	0	0.03282204	0	0.777465557	3.45703061	1.688532076	1.357984913	0.670822064
2.7.1.40	1.409685105	0	0.628790434	0.879837755	0.684581284	0.927812723	0.784874042	1.361671822	0.889625604	1.390642743	1.403296247	0.704014567	0.78467111	1.018255951	1.301287568	0.654814306	0.900230439	1.80519609	1.13233198	1.287822569	1.715334483	1.092557921	1.968135321	1.033825984	1.012258296	0.095113615	1.199014139	1.845019489	1.120292309	0.723551216	1.744570913	1.501900247	0.971455151	0.857543851	0.87798525	1.91080824	1.206266606	1.266326675	1.521614986	1.591813626	0.742977323	1.415294957	1.699146727	0.663165643	0.983625069	1.31846193	0.690306299	0.932577847	0.643186225
2.7.1.41	0.009051073	0.003631651	0.012491525	0	0.012793092	0	0	0	0.003748724	0.006947055	0	0.013915769	0	0.004344471	0	0.008204205	0.010587131	0	0.014792577	0	0	0	0.00911168	0.0073007	0	0	0.001988379	0.009936925	0.015151585	0	0.013840823	0	0.007512377	0	0	0.012904662	0.009786949	0.002184758	0	0	0.000430381	0	0	0	0.01559494	0.0047011	0	0.013623676	0.046445588
2.7.1.45	0.770593562	0	0.600883136	0.321536649	0	1.147720088	0.868315111	0	2.137353088	2.398993984	0.647355393	2.054257173	1.740713116	0.562170325	0	1.081677233	0	0.472785336	1.13967577	0.745485169	0.855397977	0.236424781	0.495117334	0	0.087716142	1.394423337	0.007571394	0.982214724	1.26600194	0.963798718	1.846220586	1.544867969	0.922644434	0.379774405	0.515764156	1.325375424	2.168514254	0	0.268197558	0.649696521	2.335984882	0.549777961	0.867555836	0.555013875	1.42608972	2.429801273	0.616961035	1.21806752	0.67294499
2.7.1.46	0	0	0	0	0	0	0	0	0	0	0	0	0	0	0	0	0	0	0	0	0	0	0	0	0	0	0	0	0	0	0	0	0	0	0	0	0	0	0	0	0	0	0	0	0	0	0	0	0
2.7.1.47	0.027506982	0.022497215	0	0	0	0	0.031618636	0	0.000916723	0.030161141	0	0.048625827	0.047198021	0.049975545	0.047538456	0	0	0.018234204	0.043576581	0.029075641	0.009173131	0.025126088	0.009640143	0	0	0	0	0	0.061424506	0	0.01494881	0.013892414	0	0	0.04021125	0	0.03429787	0.037734226	0.019452427	0.025344855	0.034091364	0.056972001	0.027931982	0	0	0.130521512	0.028799928	0	0.082704405
2.7.1.48	0.744849061	0.136998624	1.163948281	0.361319007	0	2.038677162	0.988677769	1.507912244	0.460961428	0.227703393	0.088136832	1.554134975	2.314662656	0.419868769	0.554720901	1.307288453	0	1.841722789	1.664357542	1.982588094	2.240730544	0.624304539	1.248672244	0.428347467	0	1.484391209	0.411425815	0.718629277	0.907282211	2.045238621	1.250164054	1.25469355	0.795824008	0.492365679	0.269527356	1.100610628	2.157490817	2.378151772	0.315784007	1.161795713	1.267029758	1.072571335	1.65343072	1.119582506	0.151305853	0.6559617	0.966377065	1.445411944	0.981850353
2.7.1.49	5.865167219	2.76566867	3.64002948	0.56167692	3.058300943	0	0.940008582	1.133069877	0.896955749	1.040848006	4.27246582	1.651093376	1.68101562	3.268177477	1.070113839	1.795385799	4.007707586	3.287424214	3.567311613	3.127022436	2.501860819	2.681640397	2.592759459	0	1.783663435	3.707024603	2.276766897	3.455519264	4.1263447	1.615988337	3.151749012	1.937617545	3.030306605	3.667441462	2.879531077	2.905206195	2.165690509	1.521429037	1.786372022	1.700151216	0.723330996	2.690279053	0.560180204	2.098090598	5.121072106	3.520663134	1.622808042	1.752136768	1.271567188
2.7.1.5	0.100423059	0	0	0.7106149	0	0.078620921	0	0.148561396	0	0.244689521	0	1.317456203	1.139028862	0	0.343075958	0.983295052	0	0.777660158	0.310667421	0.238241987	0.282778619	0	1.188353607	0	0	0.329322677	0.048762503	0.949494334	0.985521069	0	0.173285069	1.117501655	0.345732358	0.427698189	0.75519651	1.070800316	0.227577448	0	0	0.674633733	1.119608899	0.349593375	0	0.19799707	0	1.053454694	0.860673601	0.327260746	0.5544773
2.7.1.50	0.166108636	0.733246252	0.459315832	0.185160376	1.065619134	0.00061365	0.610232269	1.156157195	1.326829	1.120657641	0.245439596	0	0.045563474	1.176204881	0.671211671	0.819300441	0	1.191774859	0.634525895	0.706312447	0.79053361	0.511686851	1.337040108	0.959449138	0.390248908	0.963901987	1.121739409	0.979225699	0.330130123	1.133421952	0.986166925	0.789609714	1.009513776	0.401754612	0.364257932	0.707623786	0.958404891	1.139700649	0	0.857223193	0.282595161	1.249013305	0.819985716	0.877839201	0.3704993	0.673751481	0.430119732	0.903979471	0.65872547
2.7.1.51	0	0	0.66470072	0	1.241382267	0	0.007940925	0	0.026463229	0	0.199359288	0.944668673	0.730827679	0	0.08583909	0.242071932	0.038733872	0.100259822	0.342041941	0.265821057	0.032526135	0.12434989	0.132085072	0.159954053	0.299177371	0	0.499644751	0.406287265	0	0.043943543	0.173868088	1.167892675	0.354135434	0.298002651	0.085543758	0.517365887	0.265887219	0	0.157765259	0.36658946	0.922409698	0.905124038	0.055012371	0.043895539	0.036429353	1.045177504	0.21437165	0.36876104	0
2.7.1.52	0	0.020720809	0.017541023	0.020727569	0.011372047	0	0	0	0.00376445	0.019045478	0	0	0	0	0	0.180903492	0	0.017639221	0	0	0	0	0.00022539	0	0.018778034	0	0.006228903	0	0	0	0	0	0.021886621	0.005629105	0	0.019160771	0.012681012	0	0.009872382	0	0	0	0	0.020457178	0.001123726	0.01706771	0.048019264	0.051467837	0
2.7.1.53	0.458439935	0.039963945	1.314686399	0.195285759	0.130307574	0.009945161	0.12470227	0.043943058	0.162426044	0.956788671	0	0.135829271	0.229420015	0	0.25103259	0.387584445	0	0.226105403	0.038066788	0	0.060759202	0	0	0.106653858	0.166142306	0.248164824	0.199134737	0.584079749	0	0.101254464	0.30468711	0.789324803	0.641987867	0.402898636	0.383396609	0.677468562	0	0.035292042	0	0.699976762	0.184437102	0.568509009	0.26507762	0.140093745	0.32143749	1.202389652	0.218184628	0.351024974	0
2.7.1.55	0.231614961	0	0	0.084044762	0	0	0.066347513	0	0	0.083012321	0.002160519	0.017857411	0.000410833	0.182289845	0.000780582	0.113561465	0	0.038655385	0	0.082640597	0	0	0	0.074067817	0	0	0.151336658	0.168445013	0	0.087190602	0.054281667	0.475654231	0.091297907	0.109867342	0.021654987	0.182651799	0.005285486	0	0.173904116	0.323814824	0.074564315	0.014723847	0	0	0	0	0	0.120731923	0
2.7.1.56	0.779172921	0.673886485	0.468738548	0.422263307	0.076865727	0.236174819	1.864259966	0.905854975	2.27644479	2.37599175	0.28196407	0.119583591	0	0	0	1.013592368	0.013512966	0.640585012	1.555639837	1.009185606	1.551845854	1.835037762	1.205888342	1.347600182	0.481999055	1.450354179	0	1.112301475	1.809926881	0	0.897445351	0.517709893	0.562043655	0.97563197	0.962361358	0.70781972	0.773763485	1.002283442	0.373063235	0.821516831	1.865517313	1.446132725	1.284894753	0.462463773	0.703616665	1.420286071	1.379951183	0.455368136	1.439127355
2.7.1.58	0.175470989	0.006731521	0.042502068	0.31466436	0.291676779	0.087717484	0	0	0	0.944513023	0.641554324	0.203381968	0	0.201872717	0	0	0.188721743	0.006820155	0.213117263	0.379005835	0.130512155	0.301051761	0.237999389	0.03468173	0	0	0.542925584	0.497805011	0.077180588	1.317328646	0	1.093705492	0.13623355	0.003247918	0	0.595377367	0	0.152727205	0.263560449	0.471817316	0.158053141	0	0	0	0.546830583	1.428327949	0.01661389	0	0
2.7.1.59	0.14608388	0.036238832	0.85976275	0.294831989	0.215112876	0.318406463	0.197376357	0	0	0.277508021	0	0	0	0	0	0	0.042367952	0.173954681	0	0	0	0	0.093150083	0	0.001773193	0	0.408023931	0.717197725	0	0	0.939551803	0.942221935	0.296971993	0	0	0.666046637	0	0	0	0.41193596	0.047136081	0.912462506	0.136062151	0.021218134	0.387366755	0.885896159	0.133742621	0.088582226	0.193736541
2.7.1.6	0	0.014390739	1.089806371	0.992591826	0.827048971	0.537553266	0.44407318	0	0.784473325	1.1624077	0.466545798	0.557239989	0.840764518	0.549632382	0.443890072	0.54353081	0.084694337	0.73752104	0.410400884	0.770147566	0.3719224	1.423207409	0.59415029	1.409336409	1.550265445	0.343490377	0.447767591	0.473504974	0.673411906	1.121998291	0.618537145	0.734095592	1.254787907	1.067984514	0.55172184	1.025538281	1.776076522	0	1.234150295	0.288902811	0	1.292119668	0.352533109	0	0.001497858	0.619871734	1.210258156	0.83661947	0.366456947
2.7.1.60	0	0.021783685	0.823702136	0.15811714	0.280032258	0	0.264969951	0	0	0.146946805	0	0	0.067763185	0	0	0.259577288	0.250118116	0.28762307	0.525165873	0.571159353	0.531487224	0	0.031575074	0.077605469	0.272714709	0	0.023971089	0.927652365	0.219245306	0	0	0.933009462	0	0.130242026	0.242992779	0.701085925	0.117546948	0	0.655336551	0.658467339	0	0.671474834	0	0.16516913	0.127955033	0	0.572005334	0.351090934	0.034755969
2.7.1.63	0.166506052	0	0	1.336784111	0	0	0.067029457	0.152748394	0.115852008	0.205058489	0.151443378	0.18958102	0.161105425	0.943187929	0	0	0	0.14123303	0.047250942	0.191543666	0.130859007	0	0	0.17458841	0.882367455	0.134184176	0.220077695	0	0.108896174	0	0	0.017225114	0	0.043503944	0.01454236	0.051280784	0	0.043131224	0.198859525	0.092805922	0	0.09428922	0	0.038944762	0.323192013	0	0.255754628	0	0
2.7.1.65	0.000351896	0.000556256	0	0	0	0.000489579	0	0	0	0.000627162	0	0	0.000641815	0.000633451	0.001188926	0	0.000832878	0	0.000653817	0	0.001086275	0	0	0	0	0.000713302	0	0.001235917	0	0.000789211	0	2.19843E-05	0.000926042	0.000387372	0	0	0.000732022	0.000500977	0.001171026	0	0	0.001079203	0	0.000102431	0	0.000165327	0	0	0.011893326
2.7.1.66	0.011961294	0.005451436	0.008338206	0	0	0.001815891	0.014082482	5.2917E-05	0.004453276	0	0.095381379	0	0	0	0.008828735	0.000896701	0.000425825	0	0.006607731	0	0.016908747	0	0.001167901	0.011249161	0	0	0.018476266	0.013270792	0	0.005029633	0.001992426	0	0.00088638	0	0.020335932	0.000212732	0	0.020558693	0.017058109	0	0.012116238	0	0	0	0.106986712	0	0	0.011439354	0
2.7.1.69	9.316931862	7.462541595	8.706055588	0	0	0	11.97824363	19.05722271	78.44549409	5.440045	1.950378618	2.982510613	4.235764998	12.98643324	6.098080169	9.5782387	0	6.896514085	18.47851038	5.538072517	7.775160317	15.53043232	44.84381108	10.75796338	13.46320356	11.31549545	15.23959538	30.9451878	36.19922032	0	9.734748167	40.0554491	0	2.017581349	11.70820317	23.37161403	0.076010332	9.763848827	2.692230527	18.40492756	18.21725106	0	44.0069312	0	0	38.58361571	14.77199382	1.529983854	21.75357344
2.7.1.71	0.875788639	0.559264619	0.739042496	1.251326061	1.302148243	0.944647007	0.035847542	1.411546112	1.918644369	0.443302545	1.156605629	0.515713638	1.223775016	1.284675176	2.552903595	2.059964292	0.872291383	0.587181566	1.61862312	1.657343819	0.987723136	1.379847174	1.052906128	0.704964601	1.329746804	0.651448385	1.851159325	1.474727251	1.221295843	0	1.589219936	2.280200382	1.865218323	2.122241626	1.367201814	2.36937337	0.046280866	0.455635833	1.566073911	0.723512926	0	0.617412135	0.275442662	0	1.283861878	1.933076233	1.124170368	0.857850031	0.811474348
2.7.1.72	0.015824101	0	0	0	0.002539268	0	0.016630437	0	0.001547257	0	0.003890044	0	0	0.008711165	0	0	0.016993155	0	0.002013157	0	0	0	0.018525221	0.014312437	0.008748961	0.005153756	0.015046935	0.009538087	0	0	0.012802562	0	0	0	0	0	0	0	0	0	0	0	0.00407689	0	0.018385429	0	0.004994729	0.012252942	0.019279428
2.7.1.73	0.016370152	0.174968855	0.174777205	0.11007329	0	0	0	0	0	0	0.073073617	0.144470631	0.085605099	0	0	0.281018797	0.115022705	0	0.013473935	0	0	0	0	0.079444583	0.3070118	0.235567457	0.118061233	0.797359433	0.174040468	0.214134571	0.99605665	0.88962652	0	0.246695024	0	0.723531754	0	0	0.170773806	0.753487265	0.032601805	0	0	0	0	0.91716371	0.273065099	0.145010132	0
2.7.1.74	7.1304E-05	0	0	0	0	0.000126714	0.00022495	0	0	0	0.000250686	0	0	0.000206135	0.00013235	0	0	0	0	0	0	0	0	0.000287385	0	0	0	0.000175266	0	9.10553E-05	0	0.000221253	0.000128467	0	0.000260507	0	0	0	4.88282E-05	0	0	0	0	0	9.41907E-05	0.000263575	0	0	0
2.7.1.76	0	0.041369212	0	0	0.007319238	0.005521404	0.033649709	0.011550553	0	0	0.053182432	0.013854001	0.045872815	0.027914324	0	0.044211697	0.018129091	0.157488335	0.122575529	0.147158749	0.128267133	0.010529525	0.007668237	0.04751501	0	0	0.017980384	0	0.034339291	0	0.005327627	0	0	0.030653853	0.044619723	0.005694835	0	0	0	0.045197195	0.006557695	0.043617271	0.013313782	0	0.12701719	0	0.043605057	0.002059791	0.215278896
2.7.1.82	0	0	0	0	0	0	0	0	0	0	0	0	0	0	0	0	0	0	0	0	0	0	0	0	0	0	0	0	0	0	0	0	0	0	0	0	0	0	0	0	0	0	0	0	0	0	0	0	0
2.7.1.87	0.061602621	0.367147977	0.124538999	0	0.060564014	0.038806279	0.012783957	0.020317549	0.046317475	0	0.1152948	0.002486401	0.047248595	0	0.000516847	0	0.015084179	0	0.017797705	0	0.019799981	0	0.031810585	0.035294655	0.040990352	0	0	0.192403835	0.006949836	0.02395913	0	0.163878696	0.017731029	0	0.033430905	0.188598906	0	0	0.005317214	0	0.034261433	0.057787094	0.026961462	0.013948833	0.091611086	0.234367074	0	0	0.023673616
2.7.1.89	0.413182544	0.108939228	0.043341113	0.03176605	0.30050141	0.066340868	0	0.263694441	0.257516012	0	0.110022886	0	0.091362342	0.288727408	0	0	0	0.206028783	0.14794832	0.080010478	0	0.094844561	0	0.283927294	0.051877618	0.170188572	0.532642236	0.663868979	0.283557221	0.150319845	1.093605986	1.211250589	0.04318782	0	0.094058845	0.972482882	0.124771739	0	0.432995621	0.636819237	0	0.089714102	0.136638669	0.148337438	0	0.59799948	0	0	0
2.7.1.90	0	0.171903029	0	0.880182252	0.314868762	0.094660264	0	0	0	0	0	1.268093853	0.989966594	0.248193783	1.986585111	0	0	0	0.103251216	0.194831614	0.08620935	0	0	0	0.216645757	0.139544932	0	0	0	0	0.095601756	0.18353429	0.205234987	0	0	0	0.141843877	0	0	0.164721733	0.240891895	0	0.57479928	0.157691732	0	0.17921559	0.118126124	0.198896581	0
2.7.1.91	0	0	0	0	0	0	0	0	0	0	0	0	0	0	0	0	0	0	0	0	0	0	0	0	0	0	0	0	0	0	0	0	0	0	0	0	0	0	0	0	0	0	0	0	0	0	0	0	0
2.7.1.92	0.129395549	0.100947255	0.217544451	0.576411801	0.194431389	0.29499407	0.115383679	0	0.898922875	0.29996967	0.711223152	0.055183611	0	0	1.21251257	0.218538044	0.044131612	0.073150641	0.64505932	0.136357746	0.471875282	0	0.017392097	0.048660921	0.433685782	0.306921076	0.244874358	0.404416278	0.110959905	2.17213916	1.048061135	0.3057564	0	0	0	0.329290932	0	0	0.077594319	0	0.103083818	0.271755991	0	0	0.807473334	0.677785487	0.348372927	0.427128923	0
2.7.1.95	0.184525864	0.07343456	0	0	0.085376031	0.028741856	0.191748061	0	0.146761288	0	0.085165808	0	0.050359246	0.179527653	0	0.190166705	0.003263613	0	0	0	0.193292577	0.120316436	1.1102667	0	0.188513335	0	0	0.216958929	0.525372773	0.039805975	0	0.151477093	0.019851764	0.072302684	0	0.153324881	0	0.018970485	0.067643461	0	0	0.092477867	0.136788055	0	0.174351757	0.243564586	0.028941277	0.024990527	0.078188652
2.7.10.-	0.369386088	0	0.374754313	0.428103105	0.068786184	1.394141392	0	0	0	0	1.869689176	0	0	0.031036848	0	0	0	0	0.493346254	0	0.466118248	0	0	0.346181653	0	0	0.367198386	0.428593895	0	0.372405769	0.778927345	1.06805579	0	0.408572876	0	0.900736517	0.397667009	0	0	0	0	0	0	0.065298908	2.061174428	0.870090673	0	0.179588828	0
2.7.10.1	0.400517472	0	0.054060256	0.056785973	0	0.084582062	0.067246218	0	0.061833805	0	0.486798703	0.062264029	0	0	0.002058643	0	0.104657777	0.006492182	0.108166729	0	0.038505595	0.018860906	0.030793839	0	0.152302602	0	0	0.077117247	0.065540812	0	0	0.08670185	0	0	0	0.079813713	0.080284391	0.235856728	0.001092125	0	0.102600034	0	0	0.081045615	0.509713176	0	0.086061261	0.145835004	0.026085482
2.7.10.2	0	1.11135723	0	0	0.118664551	0	0	0.120162408	0	0	0.297177757	0	0.160387352	0.17657547	0.149189848	0.171261012	0.074056071	0.026477499	0.159914847	0	0.125782983	0	0	0	0.165845623	0.079501123	0.32951065	0.055284277	0	0.000856724	0	0	0.16443253	0	0.138005201	0.047766626	0.120029946	0.0415088	0	0.113187418	0	0	0.160438656	0	0.470255294	0.132376999	0.054223936	0	0
2.7.11.-	0.774927618	0.885783601	0.223512217	0.136413822	1.717842581	0	1.249805626	1.629169238	2.499907595	2.135674987	1.501053681	0	0	0.772441773	0	1.669326161	0	1.487040961	1.82133607	2.603419038	1.107206643	0	2.07778875	1.137238883	0.046912854	1.795600925	0	0.368205295	2.771545922	2.864134762	0	0.220406098	2.534521485	2.670334011	2.541545312	0	2.877035427	2.858211027	0	1.246355487	2.337894072	0	1.785472049	1.678336246	2.565792973	0	2.297297634	1.638653177	1.809966875
2.7.11.1	2.218939577	0.172856004	1.349452852	2.590198307	1.32950735	3.25740913	2.335514064	1.318481931	2.608108806	1.096869675	2.964801867	2.344046611	1.83812889	3.159447324	1.569999883	1.45613372	0.54092517	1.908419508	2.975840923	1.875337011	3.129677844	1.95551809	1.615274868	2.46642543	3.174025652	1.348403733	1.8049449	1.085463107	0.10246134	0.46768923	1.429885633	2.207383488	3.279797486	3.705552453	4.220534702	2.075334475	2.610991807	3.107044975	1.51388769	0.835958925	1.125213589	1.048684849	1.067362366	0.438440282	2.964215132	0.958112579	1.315054837	2.244930985	0.088243538
2.7.11.17	0.005886859	0.001201875	0	0.004644671	0.006318255	0.003308981	0.000805485	0	0.00593584	0	0.029107669	0.004905249	0	0.000778193	0	0	0.002261036	0.000283298	0	0	0.000401007	0	0.005926635	0	0	0.00550029	0.004845556	0.002541831	0	0	0.006105084	0	0.002834027	0	0.005666779	0	0	0.004375463	0.005492079	0	0	0	0.002070836	0	0.030753818	0.001216544	0.003930391	0	0
2.7.11.5	1.007618784	0.065631058	0	0.384654002	0	0	0.039779614	0.146101009	0.340204089	0	0.886243215	0	0.117641007	0	0	0	0	0.236120291	0	0	0	0.07406141	0.409561726	0.26678902	0	0.147217477	0.975758131	1.375502596	0.150520793	0.278755511	0	1.300069761	0	0.21839166	0	0.935125873	0.288483627	0	0.718062352	1.395617836	0.339888479	0	0.198392137	0	0.997654108	1.109330716	0.177078712	0.011362171	0.018244478
2.7.13.-	0.053584782	0	0.078288328	0.233632156	0	0.176388857	0.199712049	0.209980509	0.196023746	0.241067298	0	0.134761075	0.020006321	0.170505518	0.142833769	0	0	0.271036801	0.600108374	0.589622604	0.662480173	0.22706139	0	0.605060751	0	0.452016056	0	0.17667826	0.662561413	0	0	0.254818284	0	0	0	0	0	0	0.02708319	0.397069599	0	0	0.357324261	0.254242688	0.071242031	0	0.285975919	0.55484678	0.334738062
2.7.13.1	0	0	9.60285E-05	0	0	0.042383402	0	0	0	0	0.126028837	0.014194809	0	0.006052294	0.006004129	0.011567128	0.023818066	0.03444127	0	0.007983326	0	0	0.010259989	0.006422043	0	0.032215144	0	0.055057635	0	0.011402369	0	0.030287102	0	0	0	0.03117983	0	0.008460831	0	0.042637588	0	0.022980305	0.051633687	0.035865658	0.076913042	0.401137513	0	0	0
2.7.13.3	14.04397401	6.076610842	0.104453974	0	6.737824709	9.265774774	5.269131653	0	9.08373467	8.362048987	12.49171719	12.56613576	10.66373815	4.033367067	11.94185657	7.229767783	3.00123479	1.2006446	6.468389465	13.3283343	14.00722191	4.717904185	2.142601613	0.144026604	4.835875863	1.422732685	4.035962375	30.46891652	5.345311463	3.557680105	26.81427319	34.41051683	11.5072429	0	1.195251927	20.55066876	0	0	1.923083378	14.64052982	5.153030445	0.953571583	0.317196111	4.015758505	15.51434053	15.84362896	0	6.788013378	1.529904194
2.7.2.-	0.000988172	0.000393103	0	0	6.64353E-05	0	0	0	0.00041165	0.000670368	0.001279936	0.00067731	0	0.000121977	0	0.000881955	0.001198221	0	0	0	0	0.001173575	0	0	6.83485E-05	0.001249547	0.000978419	0	0	0.000619272	0	0.000366519	0.001006985	0.000687008	0.000476616	0.001007649	0.00078946	0.000366254	0	0	0.000816677	0	0	0	0.001198134	0	0.000495454	0.000711208	0.012702459
2.7.2.1	1.206592327	0.905958644	0.648171514	0.969623186	0.227774318	1.263163746	0.735475406	1.322187349	0.737917372	1.981978857	1.095631571	1.241901267	0.723600643	1.032347713	1.111608102	0.841198187	1.185409163	1.152716922	1.227471342	1.15553332	1.484582315	1.817331591	1.839376447	1.069526752	0.856766094	0.780746075	0.801320789	1.001684292	1.053149517	0.923076111	1.29088808	0.775917263	0.875879625	0.832497014	1.289375381	0.821161253	1.057185337	0.782118402	0.894919565	1.233054341	1.198371305	1.350469842	1.335094213	0.869445944	0.956832229	1.636885818	1.102565661	0.791823385	1.910527395
2.7.2.11	0.916769558	0.939944774	1.207922252	0.450093491	0.752471755	0.257467727	0.08460605	1.286601296	1.195373252	1.105022827	0.875987077	1.190043113	0.881557752	1.226222634	1.037838795	0.86172766	0.583310569	0.623652692	0.753042356	1.003368814	0.905167633	0.907994262	1.300298781	0.889633747	1.295376088	0.787669914	1.579174892	1.162616413	1.253287957	0.758250426	0.73244905	0.737071878	0.764558939	0.932384541	0.870702304	0.706884212	0.736416775	0.100003557	0.506139806	0.773685178	0.011930723	0.748944218	0.421602604	0	1.078787003	0.717605963	1.05284196	0.579156547	0.260573226
2.7.2.15	0.272640069	0	0	0	0.13323706	0.166618987	0	0.094324303	0	0.104242731	0	0	0	0.051950794	0	0.015766886	0	0	0.1513249	0	0	0.065574212	0.072852599	0.184299128	0.182646467	0	0.526361996	0.841133121	0	0.074562781	0	0.822478826	0	0.170231541	0	0.476512692	0	0.022402858	0.092820404	0.488488611	0	0	0	0	0	1.486397906	0.051194891	0	0
[truncated: 1,067 more rows]
[truncated: 32 more columns]
