# Supplementary material for: Metabolome of human gut microbiome is predictive of host dysbiosis
Source: Gigascience. 2015 Sep 14;4:42. doi: 10.1186/s13742-015-0084-3 (PMC4570295; doi:10.1186/s13742-015-0084-3)
Supplement: Additional file 6: — All noise-added taxonomic average enzyme function count matrices. (ZIP 14369 kb) [file 13742_2015_84_MOESM6_ESM.zip › AdditionalFile_5/Genomes_2SD_a.txt]

SAMPLE	Acidovorax	Acinetobacter	Actinobacillus	Actinomyces	Akkermansia	Alistipes	Anaerococcus	Anaerofustis	Anaerostipes	Anaerotruncus	Aquabacterium	Bacteroides	Bacteroides	Bifidobacterium	Bilophila	Blautia	Campylobacter	Clostridium	Clostridium	Clostridium	Clostridium	Collinsella	Coprobacillus	Coprococcus	Corynebacterium	Dialister	Eggerthella	Enterobacter	Enterococcus	Epulopiscium	Erwinia	Escherichia	Eubacterium	Eubacterium	Eubacterium	Ewingella	Faecalibacterium	Finegoldia	Fusobacterium	Gemella	Granulicatella	Haemophilus	Holdemania	Hylemonella	Ideonella	Klebsiella	Lachnobacterium	Lachnospira	Lactobacillus
1.-.-.-	1.796423615	19.0485537	9.781886207	17.42594007	21.77806118	12.90363673	16.24254839	13.60264617	0	0	4.408582076	7.578028453	10.22405038	14.42659808	9.678189078	5.000170175	7.440512589	6.767782124	9.356237275	0	0	14.66769471	16.82151492	12.57294556	0	5.997964015	12.26143967	31.30444735	24.1751873	1.805229568	0	37.12334953	7.296274737	15.65225995	12.69165566	3.291724196	16.2100744	0	8.460008007	25.34677443	18.1283441	0	14.4379527	8.541311782	11.32570762	24.60312639	17.99703228	0	6.046597759
1.1.-.-	3.259437365	3.074278955	0	1.864087526	0	0	1.537662401	2.794370846	0.903955555	0	1.457418312	2.453233586	0	0	0	0	1.88439382	0.053159749	0	0	0.094344401	2.419920915	0.437177497	0	0	1.751215371	1.886903135	4.456832389	2.631106486	1.800733574	1.186134855	3.713738916	1.434703593	1.759923311	0.560135065	3.173073809	1.607494382	0	0	4.134013452	1.159132652	2.300526422	0	0	2.527955872	2.389559081	0.371497443	0.960046079	1.241917486
1.1.1.-	7.896696019	7.369122301	0	0	0.497821356	0	5.735694449	1.6682186	7.83381018	0.848319931	8.636849079	1.782338455	0.736736003	3.859543255	0	6.645843741	0.891288321	3.179341438	5.813521632	3.373487873	6.676258444	2.859252532	5.043094192	0	0.007230545	0	0.7262531	0.494346188	0	0	0	2.715468664	0	3.927871299	0	1.412923975	0	4.149989135	3.111349434	3.58167425	0	0	0.851135574	0	11.77532874	9.268831717	0.119333846	2.017530821	0.270025061
1.1.1.1	5.070860313	4.375497051	1.75245304	0.596050478	3.197815715	0.736891261	1.301505575	2.42689583	2.142382901	2.324944557	7.125303285	0.356163777	2.910518765	3.514281321	4.195449313	4.180021003	0.563760305	0	1.720920005	0	0	0	0	0	0	2.668781988	3.994507801	4.432515075	0	3.139032327	3.425473334	3.578580149	2.109976837	0	0	0.387088713	0	0	1.781793473	2.065192535	0	2.06461123	0.83408253	0	3.694892774	1.704069157	2.957814281	2.123312473	0
1.1.1.10	0.023561146	0	0	0.03965872	0	0	0	0.023393171	0.032537248	0.025596436	0.163217728	0.023676155	0.014457882	0	0	0.030073129	0.041622043	0.007956301	0	0.032149551	0	0.045697665	0	0.019470876	0	0	0.026827142	0	0	0.050828746	0.046695275	0.019411859	0	0	0.009200593	0.01116243	0.045679567	0.003895805	0.015210348	0	0.01387769	0	0.054289997	0.037352811	0.089870757	0.044026083	0.004703202	0.050923534	0
1.1.1.100	1.935814269	3.170762741	1.733294088	0	0	0	3.257557318	13.08064704	1.270708228	1.952513911	3.911522703	0	0	1.675663871	4.615347359	3.619832584	0	0	0	2.200913108	1.883009075	0	0.662220813	5.217863985	0	5.023711023	4.261178676	0.466415469	0	4.848695712	5.049797588	4.901841586	5.491949707	5.729320597	4.037192031	0	0	3.3700709	2.115809816	4.031205836	0.4074826	1.130061098	4.644765421	3.761062569	6.346326235	3.382691385	5.616044067	0.206701658	3.560515495
1.1.1.102	0	0	0	0	0	0	0	0	0	0	0	0	0	0	0	0	0	0	0	0	0	0	0	0	0	0	0	0	0	0	0	0	0	0	0	0	0	0	0	0	0	0	0	0	0	0	0	0	0
1.1.1.103	0.754467964	0	0	0.851773659	0.926074742	0	0	0.050027901	0.204252624	0.452432704	0.593140003	0.457416252	0	0	0.419312445	0.531505656	0	0.065347799	0.371587123	0.598983198	0.688486141	0.025707459	0.060084228	1.057885032	0	0	0	0.345071962	0	0	0.367081593	0.450326267	0.525206592	0.350558428	0.902010162	1.435518382	0.325302457	0	0.123656402	0.272357479	0.377226049	0.232106176	0.2384309	0.192177384	0.318161061	0.548728011	0	0.309446135	0.589797956
1.1.1.11	0	0.22451786	0	0	0.329410143	0	0	0.128315178	0.342573975	0.273287156	0.622269235	0	0.009520634	0.057150316	0	0	0.344083835	0.311495684	0.109770235	0	0.197252034	0	0	0.07553884	0	0	0.233256964	0.199796355	0.351893028	0.337742218	0.984073721	0.038009762	0	0.356230437	0	0.490231223	0	0.146782083	0.328280499	0	0.330308084	0.002282451	0.06554427	0.248681805	0.374853682	1.072759695	0.143744831	0	0.211221025
1.1.1.122	0	0.427134999	0.182602412	0	0	0.215778933	0.086892296	0.015557471	0	0	0.105115404	0.173488599	0.194811167	0.118912162	0.030444631	0.258211189	0.259051716	0	0	0.106958864	0	0.147753351	0.308975982	0.301040114	0.045832417	0	0.073933488	0	0.186914682	0	0.364430201	0.438496697	0.028078098	0.089558638	0.273624876	0	0.150631154	0	0	0.037223583	0	0.316408031	0	0.010551916	0.107477679	0	0.056107239	0.596690428	0
1.1.1.125	0.031568908	0	0	0	0	0	0	0	1.44549442	2.7072148	1.244013931	0	0.851547273	0.136059607	0.842680476	0.513679113	0	0.316806058	0.203931838	0.14671486	0	0.227799736	0	0.456601161	0.921044697	0.861607931	0	1.380115769	0.477229478	1.837702569	0.972202771	1.649274293	0.86496204	0.910790159	0.004484793	1.614967577	0	0.176024434	0.236358231	0.216612241	0	0.179020994	0.377262534	0.775029443	1.366438717	1.656492014	0.072351433	0	0.338032209
1.1.1.130	0.004739913	0.235943699	0.711251525	0.119061404	0	0.063015105	0	0.37311593	0	0	0	0.29136756	0	0	0.262472229	0.098996593	0	0.100933225	0	0.15598516	0.232881973	0.168021133	0	0	0.121157801	0	0.202948504	0.796548711	0	0.245311004	0	0.478632175	0	0.176841307	0	0.263019606	0.173249226	0.339125446	0.299019755	0.183719175	0	0.224301419	0	0.239347127	0.203439966	0	0	0	0
1.1.1.132	0	0	0	0	0.068141513	0.084794495	0	0	0	0	0.200830329	0	0.027875046	0	0	0	0	0.058159305	0.25747751	0.238116705	0	0	0	0.079791793	0.098277097	0.188008106	0.003099668	0.03926411	0	0	0	0.002471672	0	0.11383934	0.094759053	0	0.066165948	0.12884782	0.056695841	0	0.061764942	0	0.174576982	0.003330387	0.22039686	0.079698909	0.114332081	0.138302416	0.06149953
1.1.1.133	0.691678473	1.259259107	1.109418125	0.484002031	1.327235527	0.315459842	1.346473411	0.902424858	1.024240589	1.02107842	1.900120198	2.938648746	1.676594179	0	0.700003193	2.087972817	0	0.937494497	0.040096629	0.114123588	1.563395679	0.962892045	1.381704289	0.221820745	0	0.516810591	0.277138294	1.330464548	1.195860782	1.20024774	0	1.177137589	0.397835353	0.636483355	1.768362861	0	2.031857007	0.842494882	0.727379821	0	0	0.535259764	1.56512215	0	1.273136369	0.723772152	1.461172135	1.765896172	0.491318058
1.1.1.137	0	0	0.00620913	0.001049097	0	0	0.014538285	0	0	0	0.0171433	0.016097224	0	0.000637412	0	0.011581599	0.008038765	0.014256864	0	0	0	0.006404315	0.01050554	0.006098797	0	0	0.010106029	0.016182751	0.003408339	0	0	0	0	0.015361167	0.009816396	0	0.014247539	0.012239884	0	0	0	0.015274426	0	0	0	0	0	0	0.055677019
1.1.1.14	0.279283583	0.824505483	3.047342275	0	0.773719503	2.610842821	0	15.37033208	15.32073637	3.116312296	1.779850899	0.417834606	0	0	0	0	0	0.607543346	0.374735038	0	0	2.299196541	0	4.396586987	3.810086352	1.637894143	0.561520708	0	1.755060242	3.075327816	0	0	0	0.468923321	0	2.031675667	1.788194051	0	0.369591511	0	0	0	2.749280875	0	1.651460199	3.683729265	1.670400228	0	3.921654377
1.1.1.140	0	1.082006315	0	0	0.924482884	0	0	0.732063542	4.232949003	0.20988779	0.94537707	0	0.087835662	0	0	0	0	0	0.207841909	1.058092316	0.927635639	0	0.889580627	0	0.851479861	1.017029341	0	0.925601101	1.630691476	0	0.230435253	1.497510514	0	0.687201936	0.973126918	0.675719644	0	0	0.154050393	1.167052642	0	0	0	0.540411039	0.306599561	1.085213181	1.193223398	1.42922455	0
1.1.1.154	0.149911779	0.098346703	0	0	0.16930651	0	0.284407912	0.407397697	0.148208023	0.21984588	0	0	0	0.263976019	0.213099745	0	0.385608855	0	0.328646848	0	0.287058338	0.235574275	0	0.052964844	0	0.273734492	0	0.581708981	0.955134078	0	0	0.814810395	0.087877654	0	0.143344559	0.176816952	0.051789075	0	0.595033601	0.493719515	0	0	0	0	0	0.472238301	0	0	0.017153042
1.1.1.157	1.614812749	1.675490978	0	0	0	0	1.529024549	2.060761352	0.191732022	0.475801736	1.75746298	1.267880225	0.901098745	0	1.966070631	1.248967444	0.999827385	0	1.330086353	0.601232867	2.255121407	0.800204702	0.167014324	1.93929292	1.19678244	0	0	0	0.78778703	0	0.081007907	0	1.829571955	1.057974129	1.110557754	1.566987788	1.383529499	0.501938061	0.21056257	0.676302024	0.536217965	1.208882133	1.637574264	1.758908866	2.731320697	1.553435778	0.424420321	0	0.162869989
1.1.1.158	1.448216008	1.106373854	0.918795946	0.878547112	0	1.463811568	0.906646752	0.972101507	1.431315137	0.590718484	1.455243048	0.796802377	1.075065794	1.409962962	0.674986702	1.329122027	0.811728321	0.952593625	1.461538222	0.704886055	0.761801879	2.299859752	0.995366393	0.847449003	0.829484688	1.534955362	1.699825757	0.813767633	1.450845397	0	1.157624148	0.722733425	0.686961746	1.368288728	0.798351635	1.411669815	0.666970617	1.33194215	1.398480526	1.155551272	0.847734808	1.05775848	0.893836416	0.841548688	1.367318965	0.94805506	0.97652385	1.440635445	1.294771898
1.1.1.159	0.434739124	0.03275498	0.094465679	0.385711393	0	0	0.53354764	0.748148341	0	0	0.262289422	0.168162005	0.187041656	0	0.383901306	1.24150026	1.196321473	0	0.122913884	0	0.296034569	0.101816091	0	0	0	0.161224139	0.118368305	0.167076486	0	0.435758063	0.420549514	1.124943287	0.644496983	0.541976472	0.477278921	0.626184084	0	0	0.245156639	0.301019001	0	0	0.580782779	0	0.392888134	0	0	0	0.057138589
1.1.1.169	0.978560145	0	0	0	1.307845164	0	0.632360624	1.436239566	3.341995804	0.937495791	3.03952018	0	1.664103334	0	0.543615582	1.246822532	0	2.199982788	0	1.408191218	1.05457841	0.574701376	0	1.636876086	0	0.669413241	1.276620991	1.156132473	1.495466617	0.660122579	2.57955745	1.795885506	0	1.623786782	0	1.779233697	0.728184126	2.149631003	0.074986943	1.15539496	2.245892574	1.317789488	1.038787428	1.253539638	2.914108334	1.295769094	0	0	0.8154763
1.1.1.17	1.078492263	0.707823538	0.807888721	0.089810174	0.886112587	0	0	0	4.730025493	0.768070565	0.249647667	0.872421296	0.747120844	0	0	0.836219618	0	0.989567094	0	0.424875612	0.70200063	0.531815857	0.861119324	0	0.928692711	0	0	1.572136087	1.660743467	0	2.017432601	1.368209193	0.22881362	0.758244141	0.832116661	1.62659282	0	0	0.987005486	0.628940077	0	0	0	0.917592173	0.136566258	0.32004896	0.746361759	0	0
1.1.1.170	0	0	0	0	0	0	0	0	0	0	0	0	0	0	0	0	0	0	0	0	0	0	0	0	0	0	0	0	0	0	0	0	0	0	0	0	0	0	0	0	0	0	0	0	0	0	0	0	0
1.1.1.18	0	0	0	0.696349649	0.399423148	0	0.779252313	0	6.220888773	0.051405613	1.626589806	0	0.780885465	0	0.412444637	0	0.112154129	0.598189009	1.855261921	0	0.125230273	0	1.302708751	0.156775083	0.713964203	1.174485698	0	1.35150995	1.498689098	2.598596094	2.084133418	0	0	1.302163688	0	0.266830364	0	0.63120786	0	0.679454672	0	1.022657082	0	0	2.191676917	2.236524987	0	0	0
1.1.1.184	0	0.215300325	0	0.061282716	0.298349377	0	0.181583076	0.246189967	0	0.287226886	1.059777826	0.100080225	0	0.089307945	0.105937616	0.151787428	0	0	0.076889821	0.269367106	0.093447514	0.25519086	0.038885708	0.256358658	0.265406999	0.322845711	0	0.013075681	0.254687009	0	0.149654211	0.052223078	0	0	0	0.225727347	0	0.041596692	0	0	0.256570721	0	0	0	0.737892128	0.000573328	0.227745011	0.071646363	0.206334946
1.1.1.193	0.811518922	0	0.204444696	0	0.237686598	0.91719426	0	0	0.17474585	0	0	0.078582418	0.049458327	0	0.041920302	0	0.152461952	0.288190756	0.09901562	0.089153076	0	0.554755391	0.146416683	0	0.362001895	0.17470425	0.125277204	0.119919263	0.285299385	0	0	0.202038418	0.15136168	0	0.103138198	0.156388969	0.28069228	0	0.287600107	0.217933495	0	0.217795961	0.132580653	0	0	0	0.152548852	0.280587029	0.278806343
1.1.1.195	0	0	0	0	0.01627091	0.027960687	0.001181723	0	0.03682833	0	0.008565243	0.022667468	0.035305308	0.036115596	0	0	0.014273543	0	0.020390823	0.023730114	0	0.009954403	0	0.005606578	0.006264924	0.000721309	0	0.00590685	0.024431469	0	0	0.027202629	0.033376063	0.002808616	0	0	0.035670407	0.019272415	0	0	0.033886197	0.022013791	0.034839988	0	0.039069708	0.013604444	0.05272309	0	0.028368911
1.1.1.2	0.173879023	0	0	0.200264892	0.513392426	0	0.676031104	0.170944255	0	0	0.899324618	0.607534371	0.629930899	0	0.230398494	0	0.558563237	0.600383332	0.081242596	0.530371837	0.347696354	0.219937218	0	0	0.84018312	0.058651002	0	0.178486575	0.162781222	0.932195976	0.489063561	0	0	0	0.483821142	0	0.439764284	0.475003126	0.436816332	0.021173509	0	0	0	0	0.802430329	0	0.581665263	0.440486823	0.090939268
1.1.1.202	0.29451408	0.3384929	0.244886321	0	0	0	0.213321734	0	0	0	0.167756011	0	0	0	0.231994814	0.162627146	0.155056217	0.800787236	0.487130857	0.272438272	0.754508541	0.292127706	0.270814521	0.727585365	0.271162555	0.210153132	0	0.388098423	0	0.238811329	0	0.334920972	0.374030952	0	0.233396015	0	0	0.005564729	0	0	0.3415075	0.143813631	0.211428484	0	0.302628372	0.484519709	0.214961227	0.027839996	0.175348047
1.1.1.205	1.573062188	0.868676212	1.097560992	2.024687561	1.518590186	1.381471106	1.519095797	0.770897707	1.271272163	0.705485175	1.804485312	0.689726769	1.094187234	2.409671747	0.461919474	0.736561553	0.851813117	1.442550859	0.692080356	1.47348862	1.378963642	0.55479468	0.494919449	1.382858414	2.195606811	1.059441764	0.492076661	1.0348087	1.274655785	1.497486858	0.72454674	0.624840661	1.396741151	1.172288712	1.378485724	1.3245004	1.437674119	0.961402007	1.365317674	1.143155246	1.583610727	1.050982783	1.121198628	1.303853446	1.388630402	0.435788433	0.676034623	0.946604539	0.622909962
1.1.1.206	0.095295561	0	0.105744514	0.190166086	0	0.083753061	0	0	0	0	0	0.230942878	0	0.190313367	0	0	0.066908021	0.101326763	0.21617038	0	0	0	0	0	0	0	0	0.188855157	0	0	0	0	0.163520481	0.062635781	0.103770159	0	0.214451223	0.204740663	0.178534687	0.099827863	0	0.111904421	0	0	0.078880642	0.030503867	0	0.230505017	0
1.1.1.21	0	0	0.215411624	0.283856111	0.136958233	0.021408337	0	0.020852032	0	0	0.071811424	0	0.222180259	0.241351722	0.008709634	0.855654873	0.038809178	0.273319049	0.102777656	0.055196625	0.028795252	0.099934156	0	0.028105058	0	0.036786601	0.087230317	0	0.133307064	0.731811248	0	0.011480629	0.211357224	0	0.163378869	0	0.228523061	0	0	0	0	0.092694485	0	0	0	0	0	0.197385499	0
1.1.1.210	0	0	0	0.001306343	0	0.001000394	0	0.002095229	0.000253069	0.001064443	0	0	0.000310133	0	0.000192379	0	0	0.003697655	0.005872756	0	0	0.000704037	0	0.000488887	0.003306176	0	0	0	0	0	0.000706226	0.001119871	0	0.00468024	0	0	0	0.00105336	0.001801292	0.002706957	0	0	0.005538421	0	0.003411453	0.001470151	0.003455119	0	0
1.1.1.215	0.246139492	1.376855913	0.191720124	0.469346265	0	0.486631305	0.409530383	0	0.052972535	0	1.034848038	0	0	0	0.638161008	0	0	0.578963498	0	0	0	0.207386943	0	0.696514441	0	0	0.197189208	0.879078677	0.489199867	0	1.597151464	1.640046289	0	0	0.401401885	1.221093965	0.64936436	0	0	0.766090529	0.535327315	0.336489772	0	0	0.902808642	0.182626415	0	0	0.445516075
1.1.1.218	0.035242218	0	0	0.083469898	0	0.004585193	0	0.025791802	0	0.017085239	0.037165978	0.037878191	0.017413332	0.009672031	0	0.031282677	0.031159159	0.017066335	0.018724909	0.040726026	0.051708717	0.023763124	0.022059532	0	0.08819879	0	0	0.002838199	0.008327909	0	0	0.024948555	0.013839077	0	0.008126717	0	0.003746718	0.000151608	0	0	0	0.001107739	0	0	0.025408696	0.001852231	0	0	0
1.1.1.219	0.181408747	0.270270254	0.119897909	0.151996294	0	0.143918991	0.32203963	0.109716714	0.216585466	0	0.44715701	0.10617268	0.344613174	0	0	0.075255527	0	0.235828377	0	0.04763078	0	0.207558267	0.14069809	0	0	0.083417564	0.472501379	0	0.285503805	0	0	0	0.149957635	0	0	0.038365302	0.404402511	0.009517403	0.138400857	0	0.187888881	0	0	0	0.890165913	0	0.235643856	0.107764432	0.091485856
1.1.1.22	1.303224255	1.162121308	0	0.386364179	2.213849485	2.085207604	1.848229164	1.765568397	0	0	2.043643404	2.294878975	1.826729776	0	0.489451696	0.950074355	1.091520943	0	1.022404571	0	1.087483174	0	0.941491396	0.577737995	1.51506041	0	1.489239994	1.023977198	1.107897949	0.340101043	1.539039556	1.852728525	0	0.790944211	1.177880848	1.908069683	0.690556763	0.480084496	0	0	0.779751419	0.635421754	0.085384019	0	1.001344478	0.578585645	0.259277428	0.659072779	0.015469012
1.1.1.220	0	0.061918217	0	0	0.041313804	0	0.104331689	0.037369907	0.15136192	0.002610057	0.001318429	0.092461898	0	0	0	0	0.704197367	0.052616048	0.121670099	0.054961359	0	0.171612649	0.085920007	0.080148385	0	0	0	0	0.136904738	0.138252798	0.117016858	0.135951338	0	0.103675901	0	0	0	0	0.17498217	0.08906524	0	0	0.172817654	0	0	0	0	0.033713737	0
1.1.1.23	1.373764075	1.429327649	0.888665512	0.978457262	1.248889235	0	0	1.533910209	1.447450647	0.672695544	0.901355514	0.569706939	1.346582109	1.592747502	1.529033296	0.665998263	1.65219865	1.09975871	0.699635731	0.925724428	0.138459284	0.564330105	1.219592271	1.548599876	1.060387674	0.251208889	1.643456068	1.063426686	0.491404639	1.482941171	1.622554467	0.479373883	1.126097712	0.636660748	0.534021263	0.543930522	0.265052769	0	0	0.092656376	0.059639388	1.054920739	0.335282641	0.302406028	1.437838822	1.34645602	0.360594815	0.528533113	0.512477789
1.1.1.244	0	0	0	0	0	0.033082745	0.001258348	0.023600233	0.0432885	0	0	0.028069848	0	0.024661926	0	0.015664809	0	0	0.025467257	0.033896832	0	0.043765922	0	0.013325717	0	0.006991142	0	0.104467472	0	0.002680797	0.046735237	0.045820936	0	0	0	0.063011162	0.044160027	0.047596447	0.056031376	0.025436529	0	0	0	0.055717798	0.008314326	0	0.05265011	0	0.010306993
1.1.1.25	0.191544309	0.745106555	0.460823937	1.590919108	0.696240561	0.337090975	0	0	2.153653341	2.372209778	2.157985985	0.772234379	0.903725119	0.468674449	0.63468848	1.129022797	2.347272005	0	0.665744338	2.134490143	1.323403098	0.405411278	0.136660755	1.1180681	2.834101581	1.547315652	1.719638268	0.781141751	2.125979841	0.09295669	2.184661551	1.907114299	0.833406418	1.182276861	0.575403857	2.549112483	0.734823187	0	1.628076876	0.216515418	0	2.697981765	1.318656067	0	1.694891672	5.484440272	1.56045754	1.607980615	0
1.1.1.251	0.214185215	0.279663197	0.192082139	0	0	0	0.313302058	0.130082721	1.126367644	0	0	0	0.425508187	0	0	0.819447106	0	0.37868756	0.377504289	0	0.074370376	0.402237184	0.393241347	0.372050686	0.206836359	0	0	0.399955714	0	1.236716653	0	1.248633857	0	0.319267653	0.001117427	0.741529789	0.131285483	0	0	0.81569681	0.085618492	0.132785523	0	0.137347504	0.139025579	0.589500067	0	0.69455901	0
1.1.1.255	0.288636266	0.13216801	0	0.039352399	0.01854357	0.005160404	0.03763771	0	0.078623271	0	0	0.000557679	0	0.079495395	0	0	0.066657469	0.083061895	0	0.0838762	0.022102788	0.089387726	0.038293732	0	0	0	0	0	0	0.080284562	0.041373426	0.057642982	0.03686744	0.060088326	0	0.013339403	0.076487041	0	0	0.043258361	0	0.016811025	0.04091123	0.08717192	0.028907795	0.005091751	0	0	0
1.1.1.26	0.166913574	0.386174546	0	0.072849237	0	0	0.309799676	0	0	0	0.151837435	0.013767068	0	0.053237478	0.246368566	0.392736463	0.311811816	0.015043309	0	0.23402832	0.061147742	0.347675852	0	0.013185699	0.224606498	0	0.616059563	0	0.178201188	0.098593304	0	0	0	0.079489676	0	0.237009661	0	0.29561541	0	0	0	0	0.342798772	0	0.607489373	0.344966824	0.211319414	0.327148084	0.139602663
1.1.1.261	0	0.295740723	0	0.242448358	0	0.408603468	0	0.284791218	0.670825	0	0.148854104	0	0	0.278703813	0	0.056612466	0	0	0.042814854	0.219481589	0.115747118	0	0.072459048	0.121892788	0	0	0.348541227	0.227608881	0	0	0.223524159	0	0.70457193	0.690870569	0.519235176	0.116890782	0	0	0	0.344111255	0.228101183	0	0	0.003861982	0.356011641	0	0.305260057	0.262939697	0.298906703
1.1.1.262	1.336367334	1.522280374	1.156882945	0	1.694147095	0	0.102767963	0.109599936	0.082688319	0.721851346	2.382783495	1.783223505	0.716049438	0.336183615	0.28775794	0.166779082	0.07782909	1.320766541	0.723584975	0.690454128	1.243669283	0.292629849	0	0	0.145307151	0	0	1.916332523	0	0	1.987416519	0.671497275	0.905479079	1.019855409	0.707734944	1.889234798	0.522004071	0	0.629210433	0.69655817	0.987191533	0	0.148723469	1.636612121	0.739595108	2.433411326	0	0.442678281	0.148750561
1.1.1.264	0.418006707	0	0.254039018	0.258604032	0	0	0.140386247	0	0	0.23943585	0.487970327	0.096190599	0.327684132	0.181105096	1.305112968	0	0.083607606	0.184601677	0	0.21797581	0.353774133	0	0	0.094758007	0.006649746	0	0.377799322	0.189534153	0	0	0.087827205	0.468996099	0.198247987	0	0	0.481819318	0.202535874	0	0	0.369031525	0.423957984	0.469013992	0.246396453	0	0	0	0	0	0
1.1.1.267	1.50539648	0.780425479	0.910170413	0.487653601	1.011645171	0.977315542	0	0	0.842882621	1.468273726	1.038238957	1.125737357	1.5350665	1.417345701	1.258357264	0.424157511	0.9552906	1.502254844	0.437821169	0.680770723	1.03357308	0.830170762	0.531103326	1.160641339	0.840620915	0.760576036	0.706493884	0.984849209	0.20465254	0.70699652	1.516079549	0.835063746	0.948129407	0.924670313	0.757257143	1.094545999	0.510457465	0.430274661	0.50193143	0.63266984	0.627594386	1.140486812	1.036060084	0.355810233	0.746089535	0.548407297	0.519539927	0.840354726	0
1.1.1.27	0	1.363465734	0	0	0	0.263639508	2.341074934	0.953195198	0.817450874	4.021212523	0	1.179135461	0	1.531438803	0.288859946	0.018774052	0	0.309288723	0.861839218	1.550759559	0	3.058187669	0.444617481	1.719581998	1.342019959	1.060475459	0	0.172118543	2.057579896	0	0	0.728979249	1.308922093	0	1.06382996	1.634218313	0.913698466	0	0.408640616	0	1.554764692	0	0.471221787	0	0	0	0	1.411194537	3.716901598
1.1.1.271	0.714119621	0.111203763	0	0.399540738	0.703582604	0	0.344060564	0	0	0.029371003	0.536443186	1.480110432	2.039730468	0.671676288	0.534673235	0	0.659916415	0	0.658291058	0	0.253056401	0.495882982	0	0	0	0.191756611	0	0.62638411	0.335700124	0	0.162608043	1.677159561	0.569088105	0	0.17820853	1.458859743	0	0	0.755619064	0.762661573	0.50472237	0	0.429470203	0	0.910925465	0.495141829	0	0.114262776	0
1.1.1.272	0.215963235	0.203957905	0	0.092549922	0	0.555088306	0	0	0	0	0	0	0.193781019	0	0.192517874	0.353114877	0.608347565	0.177343929	0.558321512	0.092276192	0.05376599	0	1.255097747	0.281343877	0	0	0.028485687	0.00525076	0	0.087962773	0.291027489	0.28543291	0	0	0	0	0.276934368	0.111729519	0	0.124043221	0	0	0	0	0.299139909	0.089013478	0.407936579	0.080836056	0.195708079
1.1.1.274	0.083286459	0.294826625	0	0.815761489	0.161914467	0	1.051554233	0.037548659	0.716644173	0	0	1.070952132	1.052227768	0	1.024254475	0	0.488335854	0.963502869	0	0	0	0	1.324426455	1.193277358	0	0.818744791	1.396078286	1.55593309	2.357263576	0	2.159459012	1.91205317	0.778907529	0.735087273	0	2.554143506	0	0	0.695843111	1.284507961	0.029892435	0.256435481	0.551610934	0.08894152	0	2.424880166	0	0.6736882	1.057675281
1.1.1.275	0	0	0	0	0	0	0	0	0	0	0	0	0	0	0	0	0	0	0	0	0	0	0	0	0	0	0	0	0	0	0	0	0	0	0	0	0	0	0	0	0	0	0	0	0	0	0	0	0
1.1.1.276	0	0	0	0	0.209241125	0	0	0	0	0	0	0.029121013	0.333227995	0	2.342756667	0.174551803	0.466635746	0.043781008	0.298805447	0.208099336	0.040087476	0	0	0.281791816	0.360410089	0.229173021	0.247722336	0	0	0.40489068	0	0.184743928	0	0	0	0.343811044	0.148385303	0	0	0.126653268	0	0.169527189	0	0	0.097231695	0.87647724	0.356753137	0.413264965	0
1.1.1.28	1.335018143	1.074110529	1.624724619	0	0	0.780677057	0.552659516	0	0	0.117320047	0.611340018	1.699867481	0.982747354	0	0.101182068	0.549314339	1.273545398	1.417096189	0.685973053	1.256216511	2.194060698	1.380935219	2.64330943	0	0	0	1.65338099	0.363875484	2.038099312	0.650374807	2.18439596	1.164415033	1.898985396	0.795390919	0	0.744924755	0.693143508	0	1.091704491	1.035648862	1.72554721	2.74905799	0.065170904	0	0.880596245	1.19751878	1.387561093	0.486010031	2.158396961
1.1.1.282	0.256501841	0.262196058	0	0	0	0.307806793	0	0	0.048674386	0	0.349219012	0	0	0.204416006	0	0.331668126	0	0	0	0	0	0.13897945	0	0	0	0	0.476376828	0.678541392	0.123894504	0.309788619	0	1.235355103	0.104198788	0.099595581	0	0.140419742	0.137367893	0.121969032	0	0.746703779	0	0	0.371446469	0	0.081812482	0	0	0	0
1.1.1.284	3.165093307	1.752658747	0	1.717649339	0	0	0	0.51005845	0.252134553	0	1.574991243	1.596196969	0	1.151360861	0	0	0	1.550388323	0.42808457	0	0.133349786	0	0.082330517	0	0.820991626	0	0.30335506	1.566969859	0.120531503	0.186221908	0.366625778	3.740348996	0	0	0	1.02109405	0	0	0	1.175502068	0	1.836331305	1.865121312	0	2.285181684	3.544991588	0	0.070327163	0
1.1.1.288	0	0	0	0	0	0	0	0	0	0	0	0	0	0	0	0	0	0	0	0	0	0	0	0	0	0	0	0	0	0	0	0	0	0	0	0	0	0	0	0	0	0	0	0	0	0	0	0	0
1.1.1.29	0.051960899	0.46983	1.33680355	0.136692209	0	0.540807518	0	0.106752272	0	1.231528196	0.676423291	1.307904346	1.119851629	0	1.862325836	1.795645202	0.612329836	0	1.396099074	0.365704049	1.129117413	0.354616272	0.615361152	0	0.519016822	0	0.873995934	0	0.160833558	1.289724606	0	0	0	1.065939189	0.658880182	0.664754664	1.765076082	0.370129895	0	0.416997634	0.139087844	0.497326445	1.052700341	0	0	0.488013106	0.010005014	0.613621286	0.940383296
1.1.1.290	0.917229149	1.323638156	0.663935217	0.554539686	0	0.908476571	0.369686053	0	0.474780867	0.114191413	0.13011543	0.402777791	0.572520284	0	0	0.653168494	0	0.304213622	0.531522361	0	0.088269556	0	0	0	0	0	0	0.179184978	0.143672992	0	0.960423844	1.706018534	0	0.258497404	0	0.463829085	0.168966016	0	0.343680595	0.763856367	0	0	0	0	0.5722408	1.025768748	0.505326648	0.517775786	0.334324056
1.1.1.294	0	0	0	0	0	0	0	0	0	0	0	0	0	0	0	0	0	0	0	0	0	0	0	0	0	0	0	0	0	0	0	0	0	0	0	0	0	0	0	0	0	0	0	0	0	0	0	0	0
1.1.1.3	2.391427809	2.631884114	0.415729343	0.17071936	0.412734588	1.713435951	1.007928842	0.977391894	1.872551223	1.771981955	1.415854692	0	0.64117232	0.425642823	0.383551519	2.95232969	0.8979834	0.206045894	1.352251182	1.054313878	1.447339074	0.949636013	0.032932391	1.279643022	0.699487435	1.410578757	1.079824333	0.429692997	1.491708568	1.747899618	0.301910093	0.570051166	1.027186183	0.431893203	0.469505482	1.065296228	1.975181322	1.032917735	0	0.641459906	1.574149208	0.121246617	0.37253081	0.262317346	2.019850588	0	0.779821172	0.932202857	1.223955943
1.1.1.30	0.667912198	1.001864898	0	0	0	0	0	0.082773512	0	0	1.617898694	0	0	0.454402649	0	0	0	0	0	0.19294393	0	0.504545379	0.245363635	0	0.399344003	0	0.406826947	0.03878947	0	0	0.346859727	0.667871743	0.468498781	0	0.123542986	0	0.148061119	0.672581239	0.271051578	0.028199303	0.590536218	0	0.097466514	0.358147472	1.0007926	1.19528459	0.511962649	0	0
1.1.1.306	0	0.123193938	0.123610098	0	0	0.036981115	0	0	0	0	0	0.063807516	0.085748865	0	0	0	0.047924732	0.111364378	0.113942064	0	0	0.047012966	0	0.130216593	0.599755632	0	0.112555821	0	0.10462332	0	0	0.065474203	0.096405533	0	0.056295781	0.014012627	0	0.007788242	0.03926814	0.07225865	0	0	0	0.106665485	0	0	0.098301717	0.011851581	0.073858072
1.1.1.31	2.745964932	2.73008872	2.080775328	0.546179091	1.244126506	0	0	0	0	1.548641394	3.357833739	0.07568491	1.450860421	0.293878805	1.421446878	1.718646359	0	0.484301942	1.272632069	0	1.552276236	0.427168018	1.320470329	0	0.665320101	1.055083761	0.154476935	0.433352515	2.305517783	0.759634288	0	0	1.42997164	0	1.430776936	0	0	0	0	0.97812638	2.045858523	1.036778997	0.099912358	1.154840428	2.189148784	1.786149404	1.46739614	0.550268814	0.436963551
1.1.1.312	0	0.01185861	0.061093633	0	0.060902842	0	0	0.036859172	0	0.060477666	0.139897658	0	0	0.070196116	0.020078816	0.042726563	0.027501599	0	0	0.027368406	0	0	0.0456644	0.032711461	0	0.021249689	0.006241567	0.00447769	0	0	0.070170592	0.046288801	0	0.012352529	0.025273695	0	0.028937878	0	0	0	0.054567734	0	0.023488962	0.049211052	0.069847506	0.054344944	0	0	0
1.1.1.34	0	0.182646072	0	0	0.104207424	0.062264829	0.200484517	0	0.273317713	0	0.074776659	0.22764561	0.165303005	0.035219	0	0	0	0.177447591	0.099420017	0	0	0.195342362	0.383410171	0	0.056521952	0.113349902	0.084692977	0	0.034162084	0	0.010005845	0	0.235439229	0	0.183795363	0	0	0.294805837	0	0	0.961540156	0.057730333	0	0.263849957	0.123557182	0	0.093617235	0.16724684	0.649605097
1.1.1.35	4.538063848	9.705503184	0	1.244201085	5.226433933	5.070547434	0	0.333797838	0	0	5.017353101	0	0.380354389	0	0	0	0	0.408893949	1.914699187	2.588259133	5.195492857	0	3.282345634	4.695141833	4.081587895	1.882023095	0	8.422254792	0.160809562	1.167926177	3.532732527	1.632618405	0	5.261260023	0	8.263749519	0	2.360769936	4.773113737	5.855059054	0	3.017365651	0	4.60049554	11.69183069	10.47275781	5.183981745	0	0
1.1.1.36	1.471228116	0.037185787	0.492098812	0	0	0	0.559421651	0	0	0	1.763632022	0.044029407	0	0	0	0	0	0.116656416	0	0	0	0.450751468	0.020877775	0	0.369750288	0	0.62363573	0.234641641	0	0.085160713	0	0.666216521	0.608793135	0.291576209	0.253502604	0	0	0.828168464	0.735099922	0.574012689	0.842864689	0.475313413	0	0	1.300759587	0	0.108488523	0	0
1.1.1.37	3.496023865	0.113023675	1.671662863	0	1.989333594	2.208942721	1.230719142	0.565322322	0	3.176374681	1.470781942	2.21325492	2.831344298	0.892575399	0	0.012861519	0.532136218	0.181763149	0	1.777429218	0.481116953	0	0.672873904	0	1.765078142	0	0.61967635	3.211427497	0.569389825	0.350823494	0.269071489	2.978715889	1.071153594	0	0	2.375500583	0	1.617096973	1.079999393	1.793451629	1.482549743	0.692887003	0.8395938	0	1.703117048	2.646625126	0	0.458608188	0
1.1.1.38	0.642131711	0.446328344	0	2.099033031	0.105480402	0	1.919934797	1.838496839	0.303616714	1.122677202	0	0.34295257	0	0	0.821237545	1.527334084	1.388230071	0.443078868	0.783727899	1.649725443	2.171129392	0	0	0.064984902	1.233611743	1.354185289	1.208165659	0.551672453	1.482448279	0	1.686281187	0.068186912	1.622651499	0	0.752412098	1.42697767	1.535190725	0.030079404	0.2199771	1.694624988	2.398636181	0.781398665	1.385728236	0.437004385	0	2.219807968	1.786218683	0.094178175	1.253952145
1.1.1.39	0.134417119	0.079905625	0	0	0	0	0.202974534	0	0.02830663	0	0	0.163292906	0	0.118268974	0	0.203267824	0.063060685	0.011997655	0	0.101228711	0	0	0.055333887	0.031061768	0	0.308128426	0	0.166653199	0.54459728	0.058302922	0.152682795	0	0.127134851	0	0	0.038545687	0.21112994	0	0	0.12261915	0	0.023621527	0	0	0	0.187270918	0	0.2036188	0.004494393
1.1.1.4	0.393052494	1.680923291	1.37955084	0	0.36123727	0.33643303	0.260871156	1.462411703	0	0	0.65535243	0	0.889641664	0.33325498	0.634480814	0.88414378	0.135206464	0	0.908889532	0.62392376	0	0.325818402	0.107199782	0.250120407	0	0	0.867332033	0	0.970412498	0	0	0.335669294	0.029954297	0.007167524	1.148505024	0	0	0	0	0	0.034550912	0.304113439	0	1.097393473	0.052316088	0.948688894	0.694825792	0	0.830237169
1.1.1.40	0.155568324	0.010823699	1.750047279	1.422788992	0.594875213	0.803892392	1.024315111	0	0.136552457	0	0.416075794	1.738788708	0.148696461	0	0.790627219	0	0	0.85582338	0.408575358	1.428244622	0.545020996	0.359156583	0	1.433238344	0.807552291	0	1.049410659	1.838996944	1.29048731	1.481720476	0.314539464	0	1.191622123	0.956498815	0.093704387	1.281053065	0	0.332337533	0	1.755444763	0.814334662	0	0	0.424243165	3.211294699	1.94909875	0.50119117	0.072494326	0.510952266
1.1.1.41	0.339584024	0.153755977	0	0.29811664	0.361617276	0.554070715	0.513497601	1.161019032	0.07420865	0.889128047	0	0	0	0	0.103334446	0	0	0.882738987	1.055179609	0.216870189	0.654989834	1.457734507	0.671428514	0.555604143	0.269375661	0	0.342801108	0	0.251589065	1.294161026	0	0.16408888	0.317611797	0.364388371	0.126930619	0.231931272	0	0.461854793	0	0.132186374	0	0.000216934	0.521366831	0	0	0.042356434	0	0	0
1.1.1.42	1.44450288	1.978522463	0.664041276	0.7843052	0.399600916	0.256762137	0	0.2625628	1.957782996	0.29953279	1.586960776	0.102464263	1.358611058	0.824436311	1.744204509	1.364598381	0.281659603	1.209508901	1.201600025	0.307881929	0.31070646	0.865428137	0.184286062	0	0.581722063	0	2.00111376	1.881996327	0.572575316	0	1.452222256	1.174107868	1.01092439	0.962719761	1.459826746	1.678402712	1.639248699	0.985087425	0	1.432348139	0	0.174565272	0	0	2.191376241	0.122849018	1.346190815	0.517358282	0.493350688
1.1.1.43	0.035197321	0	0	0.069695274	0.073597692	0	0.007802592	0	0	0	0.005887632	0.087830475	0	0.066228273	0.039344845	0	0.078752481	0.054319908	0	0	0.030562411	0	0.010749108	0.041126579	0.056614861	0	0.016884723	0	0.004808245	0.063956631	0	0.090777395	0	0	0	0	0	0.068503953	0	0	0	0	0	0	0.04857922	0.006300171	0.093182943	0.02950439	0.037925506
1.1.1.44	0.384676986	0	1.923723397	0.060162606	0.027085142	0	1.021201805	0.840481122	0	0	1.682043111	1.896189449	0.364991118	0.372547725	0	0.174095206	0	0	0	0.55859416	0.253827315	0	0.514521566	0.196013831	1.763483388	2.435404637	1.317930986	0.942089031	1.950942885	0.47923404	0.336631975	0.926076402	0.592954382	0.39540564	0	1.392739609	0.33927423	1.018139641	1.218502698	0.626746087	0.705940813	1.542646939	1.488760887	0.064353428	0	0.303147737	0.277858131	0.405064372	1.99973373
1.1.1.46	0	0	0.04977171	0.116515399	0	0	0.02153326	0	0	0.110554381	0.079845204	0	0.086949718	0.035630362	0	0.007056254	0.086968713	0.1071232	0	0	0.117646888	0	0	0.004514603	0.065124233	0	0.025216012	0	0.058442092	0.061502752	0	0	0	0.065865625	0.090249091	0.01526079	0	0	0	0.101668102	0	0	0	0.080204916	0.048821177	0.0010313	0.116013532	0.079912575	0
1.1.1.47	1.492666801	0	0.205775965	0.388603705	0	0.221916078	0.463888886	0.478823367	0.22652712	1.146717013	1.375243795	0	0	0.115009726	0	0.125901338	0	0	0	0.297099961	0	0	0	0.084444802	0	0.857624015	0.977594888	0	0.225507662	0.576669322	0.644429971	0.057124346	0.505844626	0	0	0.020742169	0	0.530951403	0	0.078792745	0.153434689	0.035831727	0	0	0.513043908	0.034202904	0	0.685131091	0.384287734
1.1.1.48	0	0	0	0	0	0.176441591	0.19528105	0	0	0.066802592	0.124957025	0.256051908	0	0.031231491	0	0.022107107	0.036686719	0	0	0.20829957	0	0.246677985	0.08405738	0.186875564	0	0	0.090518869	0	0.134100271	0	0	0.112691322	0	0.111293239	0	0	0	0.214300787	0	0	0.137577116	0.117739991	0	0.233047161	0.310520238	0.22401709	0	0.299085557	0.177690109
1.1.1.49	0.901638319	0	0.115451917	0.642949534	1.057911832	0.961219526	0	0	0.872556755	0.593069513	0.178920549	0.897949791	1.673518592	0.836594591	0.014845989	0.889031287	0.016289094	0.209566567	0.058682553	0	0.006052654	0.637392222	0.240995924	0.716142099	0.895922828	1.222897689	0.664612238	1.259452921	0.021223139	0	0	0.355199719	1.021567619	0.866208461	0.235014094	0.362178371	0.810602958	0	1.217451342	0.590578038	0.793197739	2.061783689	1.092172926	0	0.509813763	1.677431695	1.001547428	0.145779226	1.958539951
1.1.1.50	0	0	0.147668846	0	0	0	0	0.187127653	0	0	0.151492524	0.068441238	0.028298732	0.20032021	0.000811021	0	0	0.019604769	0	0.023424641	0.107493091	0.196588338	0	0.123190485	0.091585252	0	0.010223524	0.182690979	0.195250208	0.005699048	0	0	0.013999595	0.081458588	0	0	0	0.149572809	0.110666297	0	0.101552837	0	0	0	0.080611255	0	0.139923492	0	0.052857402
1.1.1.51	0.015620492	0	0	0	0.024101095	0.02731332	0	0.011263779	0.024443115	0.019336292	0.07982938	0.021863952	0.011211393	0.00367361	0	0.022060893	0	0	0.024680693	0.006419442	0	0	0.011710821	0.027479464	0.009647259	0	0	0.021830779	0.003719031	0	0.027483086	0	0.015016291	0.025670012	0	0.024616696	0	0.02368015	0	0.022180981	0.009571623	0	0.01591911	0	0.058230564	0	0.015716198	0	0.00780701
1.1.1.53	0.34801636	0.208743912	0.046508425	0.025444765	0.234917037	0.163864339	0	0.995591719	0.107630087	0	0.282027958	0.296004226	0	0.322003123	0	0	0	0.256203052	0	0.031243061	0.288577601	0.295053267	0.111232055	0	0	0.018812895	0	0.005493461	0.06446485	0.245841891	0.325104145	0.137198342	0	0	0.014080148	0	0.13952046	0	0	0	0	0	0.123323092	0.097250591	0.127778108	0.080634577	0.289892575	0	0.105079457
1.1.1.56	0.058684294	0.210271018	0.188797835	0	0	0	0	0	0.060242488	0.053475532	0	0.166074671	0	0	0.137750446	0	0	0.042587739	0.150271042	0.156595857	0.278545081	0	0.023928846	0	0.040188987	0	0	0.063983336	0	0.049347662	0	0	0	0	0	0	0	0	0.133814598	0	0.20298976	0	0.174827897	0	0	0.392350267	0.036900756	0.075123309	0
1.1.1.57	0	0	0	0	0.367979943	0	0.928918544	0	0.436590345	0.614014044	0.619768595	0.360736481	0.699293556	0.557002071	0	0.555974552	0.157518685	0.359934312	0	0.428430681	0.105758565	0.47023556	0	0	0.997999485	0.648117734	0.010741493	0.609750707	0.684970136	0.932230787	0.471574087	1.561879589	0	0	0	1.395803904	1.512167697	0	0	0.289238038	0	0	0	0	0	2.334851191	0.871001822	0	0.663832303
1.1.1.58	0.000460227	0	0	0	0	0.760730353	0	0.481907089	0	0	0	1.017091805	1.187841622	0.085711259	0	0.851205643	0.532649218	0.620484029	0	0.809848811	0.772191531	0	0.419308218	0	0	0.493406189	0.07397125	0.499170965	0	1.077069658	0	0.955887706	0	0.133476127	0.636117739	0.223284699	1.01727858	0	0.500674232	0.747371514	0.438527537	0.678713376	0	0.058063712	0.078469858	0.961846629	0.343133273	0	0.366955692
1.1.1.6	1.087407645	0.488501121	0.788483044	0.235492799	0	0.639575098	1.084876657	0	2.429327476	1.087270972	0	0.179588171	0	0.943730875	0.096188267	1.873563633	0	0.584998538	1.66266625	2.303841262	1.010211268	2.572611721	0	0.274623239	0	0.446306294	0.457094677	0	1.673153337	3.06233195	1.46824873	1.453844753	0.817589328	0.040585294	0	0	0.110191375	0.830864406	0	1.769689287	0.190352275	1.253942138	0.46711301	0	0	1.109812125	0.024557481	0.593720361	0
1.1.1.60	1.444891944	0	0.092078027	0	0	0.353840109	0.847895117	0	0.986726751	0	2.34960684	0	0.572696254	0.968924509	0.678689062	0.314175464	0.047573587	0	0.714274351	0	0.043939751	0	0.99453047	0	1.161409829	0	0.153442162	0.297853844	0	1.864653973	0.221610806	1.118124942	0	0.467175593	0	0.422861486	0	0	1.209134773	1.642529005	0.201763995	0	0	0.444906566	0.650956249	0	0	0.631566979	0
1.1.1.61	0.394089764	0.376472004	0	0	0	0	0	0.712346632	0.968780688	0	0.436515785	0	0	0.261607417	0.34149769	0	0	0.558924956	0.208905908	0.356454797	0.412331119	0.318860878	0.300363913	0	0	0.134687619	0	0	0.078342285	0	0	0	0.46507601	0.221193065	0.220874585	0	0	0.342593213	0.460052666	0.394621853	0.107781711	0	0	0	0.275492078	0	0	0	0.017463402
1.1.1.62	0	0.031389077	0.04110976	0	0.051157668	0.050701084	0	0	0	0	0.165630727	0.120027084	0	0.047717916	0.016468261	0	0	0	0.073876642	0	0.109137066	0	0.033112971	0.10026806	0	0.098077121	0	0.068730473	0.109256474	0	0.091822087	0.11668416	0	0.053943991	0	0	0.000949	0.04033603	0	0.083197766	0	0	0	0	0.398300744	0	0.067893466	0.066693896	0.065759679
1.1.1.65	0.197861416	0	0	0	0.085571534	0.053985296	0.042461646	0	0.057022248	0.015904531	0.11174825	0	0	0.086646153	0.006598896	0	0.041096081	0	0	0.022261592	0	0.027016307	0.021809642	0.086215815	0	0	0	0	0	0	0	0	0	0.025449311	0	0.019216503	0.019716405	0	0.021945446	0.08263311	0.001561024	0.073432216	0.056767615	0	0.032430503	0	0	0.036735951	0
1.1.1.67	0.080240172	0	0	0.667375885	0	0.164723839	0	0.113419718	0	0.076485833	0	0	0	0.177787549	0	0	0.151074993	0.1451783	0.210460968	0.096772792	0	0	0	0	0	0	0	0.082179774	0.186760311	0.113910624	0	0	0.185750863	0.093863685	0	0	0	0	0	0.152704503	0.139221084	0	0.134822886	0	0	0.064182854	0.042003167	0.277695948	0.196032487
1.1.1.69	0.784436945	0.511170452	0	0	0.688380347	1.324848509	0	0.118276446	0	0.602729416	0.6182613	0.413106864	0.74835684	0.633504736	0.745683934	0	0	0.173607966	0.16797634	0.50329578	0	0.643420863	0.652469054	0	0	0.217402796	0.623621443	0.667389251	1.334293614	0.751419392	0.098412564	0.464057595	0	0	0	0.640767282	0.938612348	0	0.545414014	0.48215072	0.492264384	0	0.335483657	0.335052439	1.060642414	1.137861077	0	0.745808852	0.067023866
1.1.1.77	0.723423642	0.732042194	0.418975731	0	0.048254694	0.05468114	0	0.001498757	0.359605559	0	0	1.656853698	1.538095325	0	0.027203834	0.886101718	0	0.723928854	0.816257596	0.396762169	0.850354656	0.394791213	0.923562319	1.070547949	0.573356468	0	0.59909193	0.144896803	0.853747503	0.719949837	0	1.531987482	1.631598431	0.731275907	1.621536518	0	1.582971091	0.682591933	0.72436895	0	0.590751401	0	0.817476234	0.017609671	0	0.509748196	0.659874755	0.518427339	0.555997332
1.1.1.79	1.328773331	0	0	0	0.511063965	0	1.066365187	0.731885165	0.70531258	0	2.180516866	0	0	0.120785525	0	0.652222376	0	0	0.476619287	1.138357923	1.00662998	0	0	0.027957518	0	1.484495298	0	0.939546242	0.38883037	0	1.123974121	1.156035113	0	0	1.2079767	0.179891485	1.2709683	1.087375758	0	1.261110525	0.18129472	0	0.415995702	0	2.985918601	3.307323261	0	0	0.914657354
1.1.1.81	0.255228694	0.032126909	0.369579279	0	0.464797246	0.043435623	0.71065386	0	0.22054361	0	0	0	0	0.234548621	1.556134057	0.090445805	0.064858179	0	0	0.57694627	0.569715665	0	0	0	0	0	0	0.662664919	0.305679882	0.465998467	0.01432126	0.211909289	0.247895052	0	0.087228497	0	0.519808536	0	0	0	0	0	0	0	0.237780312	1.63927059	0	0.82564489	0
1.1.1.82	0	0	0.000971543	0	0.011336742	0.005298652	0	0.004390484	0.000645951	0.006710312	0.020451483	0.006419069	0.006018387	0.003609439	0	0.004305856	0.004468516	0.012866534	0.016716988	0.014921345	0.01286684	0.010562972	0.007840131	0	0.041777491	0	0	0.004257115	0	0.008363999	0	0	0	0	0.002150725	0.005018225	0	0.002944271	0	0	0.009958118	0	0	0.007007393	0.021389384	0.000235539	0.006453769	0	0
1.1.1.85	0.525104877	1.535526391	0.87889577	0.784610904	0.604485162	0	0	0.638546299	1.122803383	0.677808126	0.719989037	1.619017168	0.544976048	0.533453129	1.163534869	0.878344202	1.425222266	1.200346296	0.731558101	0.672603791	0.76923516	0	0.414951446	0.724776959	0.743369207	0	1.631081617	0.967180448	0.573607424	0.946300504	0.457210145	0.504624413	0.367988977	0.381291526	0.872273167	0.355144073	0.374672369	0	0.974520524	0.141051946	0.071169925	0.324428088	0.428868724	0.010230639	1.157991371	0.733052821	1.541998996	1.44389663	0.712048076
1.1.1.86	0.328309545	1.637194828	1.539309154	0.517966856	1.125627332	0.709605415	0.604939918	1.1093147	0.882856865	0.037092915	1.424523667	1.168258377	1.536281634	2.187519763	1.340136598	1.119835724	0.458145147	0.32998598	0.395787779	1.050374904	0.848175956	0	1.332025321	0.889797138	1.034140543	0	0.535266734	1.528213963	0	1.377008464	0.280505183	0.809058547	1.286499724	0.527015108	0.892778506	0.512298123	1.230434025	0	0.919212227	0.719286784	0	1.663900094	0.573598535	0.741639771	1.07962	1.369271908	1.029720919	0.960692192	0.722983243
1.1.1.87	0	0	0	0	0	0	0	0	0	0	0	0	0	0	0	0	0	0	0	0	0	0	0	0	0	0	0	0	0	0	0	0	0	0	0	0	0	0	0	0	0	0	0	0	0	0	0	0	0
1.1.1.88	0.008342177	0	0.003029806	0.111239776	0.052735611	0	0	0	0	0	0	0.294502511	0.09126589	0	0.332136239	0	0	0.377113816	0.082085297	0.022122337	0	0.008912913	0.375653852	0	0	0	0.01268965	0.328380962	0.281227535	0.169233908	0.244415253	0	0.386985233	0	0	0	0.077585007	0.333544771	0.22603501	0.209735944	0.222431237	0.174612437	0	0.148186576	0	0	0.431044356	0.016132776	1.119224395
1.1.1.9	0.04046232	0	0.144445396	0	0.17366932	0	0.212800375	0	0	0	0.189430478	0	0.152570732	0.057281669	0.114678987	0.172943327	0	0.116751318	0	0.063881284	0	0.038792375	0.205175265	0.186358009	0	0	0	0	0.104258769	0.103359603	0.26590354	0	0.168674413	0.155575071	0.084980561	0.06795526	0	0.160871307	0	0.161917234	0	0	0.029897868	0.042271906	0.581227472	0	0	0	0
1.1.1.90	0	0.181595179	0.063787954	0.032831886	0.115210981	0.077391488	0.167095116	0.241591028	0.058265182	0.146328327	0	0.138924542	0.0213244	0.130846828	0	0.17884701	0	0.016726136	0.00168718	0.347137577	0.19300345	0	0.144753519	0.17796248	0	0.050067481	0	0	0	0.169087803	0	0	0	0.149208038	0.179144902	0	0.074500415	0	0	0	0.104952424	0	0.062983231	0.164897368	0	0.585486249	0	0.287146478	0.341698037
1.1.1.91	0.073562144	0	0	0	0	0	0.407035396	0.450355168	0	0.176323466	0.670845876	0.243237331	0.05600868	0.135359344	0	0	0.111223556	0.483798096	0.001452389	0.081585702	0	0	0	0.294846945	0.391817932	0	0.107659056	0.098403392	0	0	0	0	0	0.173334178	0	0	0.400052236	0.033582222	0.258810166	0	0.074493353	0.159351554	0	0.130724135	0.888477856	0.224132154	0.342227938	0.223800027	0.250889545
1.1.1.93	4.218762012	2.493311416	0	1.017296884	0	1.493755942	1.599127449	1.883494457	0	0	1.590689234	1.485435518	0	0.728217208	0	0	0	0	0	1.445106225	0	0	0	1.757146448	0.801689188	0.586631886	1.776701688	2.611031583	0	0	0.269562303	2.167690641	1.292996317	0	0	0.139749937	0	0	1.541006731	2.473346829	1.845705398	0	0.257236043	0	3.35332384	3.304440309	0	0.709902665	0
1.1.1.94	0.422821325	1.406745122	0.402603244	1.455783196	1.489384249	0.846185991	1.254901376	2.409653386	2.951365571	0.939597231	1.166550434	1.256023838	1.626074296	1.473723677	1.127897003	0.609564094	0.419089058	1.506100324	0.606909416	0.425779599	1.641780489	0.691889157	0.920000716	1.395659669	0.707890288	0.471485265	0.499069226	0.613084197	0.743302648	0.690203435	0.667362328	1.059490668	0.70587154	1.309487487	1.386323841	0.878046959	1.213467115	0.412848646	0.739464989	1.648472831	0.585964237	1.026686827	0.166162187	1.574021999	1.515248182	1.70724053	1.662041847	0.732474119	1.030227593
1.1.1.95	2.60208214	0.973884467	0.576184036	0.635374131	0	0.474378624	0	2.139363588	4.821951961	2.109701063	3.85925496	1.845867124	0	0.471710107	2.767276951	0.543885439	0	0.074949295	0.546264225	2.114511873	1.651839315	0.891684669	0.559085761	1.163462667	0.689706139	2.742062485	1.520624656	0.318332008	0.631570431	2.308707775	0.959999987	2.676908044	0.757200617	0.993089847	2.421538204	2.478633116	2.231702368	1.657457765	2.086405045	0	0	0.836266775	2.320355532	0.605986102	2.190849176	3.756701007	2.374858973	0.228237943	0
1.1.2.-	0.059312288	0	0.088138971	0.116205782	0.041930932	0	0	0	0	0	0.221022321	0	0.10068251	0.105795662	0	0.134664003	0	0	0	0	0	0	0	0.053277449	0	0.044503455	0.0650343	0	0	0	0	0.076669561	0	0.07915994	0	0.09779703	0.001260046	0	0.07544416	8.20308E-05	0.03406847	0.099152744	0.053097148	0.099193621	0.408820801	0.00553691	0	0	0
1.1.2.3	2.863833895	1.753583057	0.454427746	0.545588928	0	0	0.568456596	0	0	0.170555725	1.283155221	0	0.65572569	0.131714486	0.953199353	0.081961252	0.288023233	0.395498716	0.864864329	0.380448602	0	0	0.579888039	0	1.021047354	0	0	1.372523811	0	0	0.101946138	1.580430531	0.562106359	0	0	1.504625609	0	0.771724498	0	0.328039761	0.863548946	1.843930673	0.176549882	0	1.474856121	2.211850044	0	0	0
1.1.2.4	0.161491528	0.009235845	0	0	0	0	0	0.04006065	0.616889081	0	1.495273806	0.467321671	0.812808512	0.215976186	0.838643325	0.690985901	0.265733226	0.558755167	0	0.213937278	0.359600699	0.213677654	0.565107036	0	0	0	0	0	0	0.149959903	0.630135586	0	0.231611805	0	0	0	0.590557903	0.427669143	0.399446903	0.709464641	0	0.164198326	0.378924935	0.146169408	1.891690981	0	0.301258918	0.222879929	0
1.1.2.6	0	0.144029181	0	0	0	0.13403654	0	0.118734157	0.133808614	0.180709201	0	0.013641938	0	0	0.03579392	0	0	0.099248319	0.1903375	0	0	0.192773277	0	0.099928901	0.142422053	0	0.18608189	0	0	0	0	0	0.049560766	0	0	0	0	0	0.073631419	0	0.023273994	0.131169152	0.057120825	0	0.123613976	0	0	0.035355169	0.162076627
1.1.2.7	0.00084972	0	0	0.004610516	0.005370689	0.001876977	0	0.000974815	0	0.002960868	0.012729373	0	0	0	0.001001029	0	0.003502525	0.00616976	0	0	0	0	0.000707578	0	0	0	0	0	0.001436205	0	0	0.005572083	0.005803051	0	0	0	0.005316628	0	0.000661675	0.002902323	0	0.001579471	0.005527059	0	0.014785213	0.001358044	0	0	0
1.1.2.8	0.465590754	0	0.887246003	0	0.268291942	0	0	0.431665577	0.244404075	0.065881987	0	0	0.42750749	0.339560483	0	0	0	0.459241664	0	0	0.474438795	0.458505865	0	0.457055786	0.405427354	0.370933419	0.444592084	0.20862815	0	0.230104661	0	0	0.250351959	0.069599927	0	0	0.231448674	0	0.083445358	0.436273035	0	0	0.20292978	0.239170983	0.927965143	0	0.308802973	0.171174124	0
1.1.3.15	0.414074222	1.154945588	0	0.228170357	0	0.478743483	1.192616695	0.517793028	3.677894952	0.42682132	0.611150642	0.33090165	0	0.821380691	5.116100861	0	0.230872376	1.994165044	1.001375091	1.021502991	0.79000575	0.277756997	0	0	0	0.908804144	1.176052395	0.95481018	0	0	1.453201351	0.24117338	1.158892444	0	1.344140297	0	0	0	0.369086261	0	0.663468123	0.517717193	0	0	0.366054364	1.234644228	0.815339162	0.685505233	0
1.1.3.21	0.260981184	0.068212071	0	0	0.2560834	0	0	0	0.22179185	0	0.142036111	0.019564563	0	0	0	0	0.142204931	0.038220066	0.047259886	0.244391547	0	0	0.042738945	0	0.176575382	0.723101675	0	0.177994138	1.130375588	0	0.302461605	0	0	0	0.29658403	0	0.162032769	0.258264674	0.020133067	0	0	0	0.364177873	0	0.143911494	0.293916392	0.092528117	0.030203264	0.307889452
1.1.3.41	0.022007372	0	0	0.023968366	0	0.033897588	0.02233506	0.025835521	0	0	0.00934997	0.018928255	0.022443852	0.023063751	0	0.015169348	0.038026862	0	0	0.02648158	0	0	1.53592E-05	0	0	0	0.02108471	0	0	0	0	0	0.037652528	0.001595906	0	0.003062749	0	0	0.018531181	0	0.021779454	0.001455313	0.035502076	0.010243488	0	0.000742304	0	0.034306782	0.020884372
1.1.3.6	0	0.300563054	0	0.149609666	0	0	0.0763023	0.154768298	0.111514226	0.14707519	0.016858889	0.015656444	0	0	0.055008762	0	0.090655499	0	0	0.061541296	0.162970781	0	0	0	0.087024109	0	0	0.028699672	0	0.017684093	0.0287706	0	0.13207402	0	0	0	0	0	0	0	0.016252442	0	0	0.031532503	0.336182143	0.169109947	0.299313544	0.141633367	0.070404819
1.1.3.8	0	0	0.002636304	0.053481953	0.109542589	0	0.028916045	0	0	0.085520986	0.025950887	0.002961433	0.019369555	0.142377406	0	0.012888129	0	0	0.142904275	0.132968696	0.077969211	0.130641098	0	0.113700463	0.735226948	0	0	0.149659611	0	0	0.237246096	0	0.114919738	0	0.019366647	0.168934134	0	0.071113225	0.141573224	0.088739329	0.055013274	0.145749187	0	0	0.197633629	0	0	0.132326343	0
1.1.3.9	0	0	0.001147527	0	0.068287186	0	0	0.074299134	0.053563362	0.036767297	0.234471851	0	0.025807999	0	0.065791541	0.034345604	0	0	0.055843119	0	0	0.010413381	0	0	0.005619657	0.025371331	0.021301711	0.075675047	0.067005123	0	0	0	0	0.036567658	0	0.016789703	0.063747901	0	0.05784514	0	0	0.00107117	0.045774318	0.009011767	0.215444694	0	0.045122011	0.081338209	0.054390409
1.1.5.2	0.379096088	1.55696125	0.0352907	0	0	0.152923818	0.602888547	0.709593785	0	0.154131593	0	0	0	0	0.170531684	0.177491279	0.041953315	0.516173911	0	0	0.208696813	0	0	0	0	0	1.036606534	1.129436385	0.471348649	0	1.768451854	0.463228971	0	0	0.860707079	0.296614528	0.792484354	0.404855689	0.812254185	0.744881797	0.562328826	0	0	0.742700048	0.049749527	0.807405393	0.042686465	0.626518955	0
1.1.5.3	1.812971766	0.099459805	4.742857027	2.42449705	0	2.203910875	1.663267627	0	3.499597531	0	2.633979983	0	0	0	1.126452458	0	0.850250812	2.397646637	0	1.196790569	2.688255801	0	0	0	2.908779815	0	0	1.135236221	2.543928852	1.395170632	0	2.997892386	3.551571541	1.621408503	3.203066025	5.200319675	0	0	2.990608196	0	0	2.095935346	2.040042055	0.141759524	0.074694401	5.744327808	2.600692648	0.876168032	0.702168866
1.1.5.4	0.550175551	1.333926932	0.382211593	0	0.746548853	0	0.756065938	0.985201207	0	0.35265418	0	0	0.908305283	0	0	0	1.019738857	0	0	0.485310591	0.530482233	0.354186677	0.099293059	0.058516842	0.715603949	0	0	0.994403346	0	0	1.872315489	1.938805306	0.805395927	0	0.669201783	0.469601242	0	0.450809996	0	1.213401109	0	0.41593813	1.002533825	0	1.157533289	2.609823859	0.33313608	0	0.274555437
1.1.5.8	0.537364028	1.379822044	0.190910522	0	0.370481312	0.446012246	0.393846637	0	0.038127196	0.003041613	0.43651802	0.200689687	0	0.467037774	0.432727836	0	0.481483673	0.054966317	0	0.48689093	0	0.095998349	0	0.085836802	0	0	0	0.189886354	0	0	0.950252718	0	0.483771035	0	0	0.34033384	0	0.252528318	0	0	0	0	0.378731447	0.160182008	0	1.547111079	0.166496696	0.206094675	0.35599082
1.1.99.-	0	0.489351993	0.525476927	0.036842441	0.038133202	0	0	0	0	0.386897797	1.251140158	0.222251636	0	0	0.48430562	0.292656957	0.307695224	0	0	0.20980543	0	0	0	0.146685384	0.013707469	0	0.196896239	0.306328067	0.495297939	0.363620815	0.381439937	0	0.140327662	0.13791877	0.08376542	0	0.228910272	0.537407356	0	0.229910677	0	0	0	0	1.32460635	0	0.295173005	0.030544891	0.669122199
1.1.99.1	2.467382833	0	0.797848874	0.82355195	1.009777576	1.238454483	0.635855288	0	0	0.494649188	1.764947002	0.946682028	0.870975867	0.688578333	1.116617023	0.843879434	0.348864914	0.675487779	0	0	0	0	0.655294324	0	0.690310194	0.05609599	1.474721173	1.429080627	0.471572615	0	0.888229184	1.235992583	0	0	0.543413059	0	0	0.545290693	0	0	0	0	0.510875492	1.086231392	3.080259472	0.726957765	0.263489547	0	1.026725487
1.1.99.10	0.055659148	0.053826736	0.057270902	0	0	0.023284108	0.045455295	0.023493071	0	0	0	0	0	0.06319985	0	0	0.069465244	0	0.07750109	0	0.062547016	0	0	0.023618232	0.037268574	0.065950598	0.002834037	0	0.059615652	0	0	0	0.033147564	0.041546113	0	0	0.023850042	0.057003154	0	0.034529522	0	0.070596415	0.04939507	0.031328939	0.046704248	0	0.026555404	0.044029965	0
1.1.99.2	0	0	0	0	0	0	0	0	0	0	0	0	0	0	0	0	0	0	0	0	0	0	0	0	0	0	0	0	0	0	0	0	0	0	0	0	0	0	0	0	0	0	0	0	0	0	0	0	0
1.1.99.21	0.137974459	0	0.407409555	0	0.381936365	0	0.020023497	0	0	0	1.329386213	0	0.124890817	0	0	0	0	0	0	0.256775757	0	0.382119337	0	0.391894737	0	0	0.414278606	0	0	0.279046709	0.12963414	0	0	0.032478029	0.16171656	0.073077939	0.401477948	0	0	0	0.01137819	0.387666566	0.023365845	0	1.393538831	0.324921495	0.105872061	0.393286795	0.206288561
1.1.99.24	0	0	0	0	0	0	0	0	0	0	0	0	0	0	0	0	0	0	0	0	0	0	0	0	0	0	0	0	0	0	0	0	0	0	0	0	0	0	0	0	0	0	0	0	0	0	0	0	0
1.1.99.28	0	0.223326642	0.022362199	0	0.066689334	0	0	0.093737685	0	0.222724066	0.103595715	0	0.15108097	0.049230322	0.001680723	0	0	0.193976634	0.214964177	0.193549279	0	0.08661008	0.105296546	0	0.07441206	0.208003726	0.153550896	0.051103133	0.142302652	0.020062714	0	0	0.080746111	0	0.019252832	0.029645226	0	0	0.22444646	0.125348366	0	0.016187839	0	0.232352999	0	0.052412508	0.001367601	0	0.163777854
1.1.99.3	0.661597157	1.16923053	0	0.328793108	0.735977666	0.456078808	0	0.956085815	0	0	0.210541771	0	1.051744875	0.819513776	0.992821495	0	1.051188487	0.684460408	0.607107267	0	0.320849802	0	0	0.978419512	0	0.905906307	0	0.450295984	0	0.050765516	1.916630917	0.155231544	0	0.513418516	0.379945886	0	1.257998789	0.303313783	0	0.622115691	0	0.199362782	0.513831858	0	0	2.694762694	0.599368651	0.301974712	0
1.10.2.-	0	0	0.016234274	0	0.002041697	0.027776599	0	0	0	0.000484717	0.016356133	0	0	0	0.002226593	0	0	0	0	0	0	0	0	0.029325004	0	0.036310082	0	0.018521217	0	0	0	0.029122339	0	0.008161981	0	0	0	0.022719098	0.009536446	0	0	0	0.026804339	0.027723322	0.04426011	0.01962663	0	0	0.024906166
1.10.2.2	2.194857507	0.263868285	0.172121621	0.001379955	0	0.083052155	0	0.593582158	0	0	0.949786574	0	0.493099628	0.124666114	0.521096485	0	0.785535748	0.475198383	0.629136095	0.235752694	0	0	0	0.307505044	0.514962404	0	0	0.435023727	0	0.38600742	0	0	0	0.614665251	0	0	0	0	0.334395626	0	0	0.399073512	0.582748687	0.154334244	1.404792375	0.177396169	0.107972239	0.186885135	0.226516742
1.10.3.-	0.019862235	2.25874019	4.021986427	1.537822015	4.089296596	0	4.318726036	0	5.04535448	3.483081778	6.046600784	6.997846443	1.126568486	0	4.912297519	1.999550394	0.653160453	0	0	4.10261535	0	0.714265238	2.678146873	4.80686423	2.617077103	0	0	4.602844027	3.385791226	0	0.404796477	5.717433456	4.715326766	0	2.487798035	7.182143033	2.946410675	0	3.976679196	2.392527434	1.058420173	0.775298223	0	3.944702947	10.59760459	7.482026696	0	4.01793919	5.469794627
1.10.3.12	0	0.518158391	0.869538483	0.302158262	0	0	0.012302179	0.321078735	0.049578608	0	0.880492891	0.768432518	0	0	0	0	0	0	0.430392356	0	0.796560625	0.326925398	0.185607183	0.86142959	0.861483711	0	0.092730009	0	0	0	0	0	0.427621713	0.747961706	0.38741779	0	0.846519851	0.781163289	0.011049918	0	0.01592741	0	0	0.126874951	0	0	0	0	0.062933844
1.10.3.2	0	0	0	0	0	0	0	0	0	0	0	0	0	0	0	0	0	0	0	0	0	0	0	0	0	0	0	0	0	0	0	0	0	0	0	0	0	0	0	0	0	0	0	0	0	0	0	0	0
1.10.3.3	0.055644901	0	0.104464042	0.102574404	0.027636969	0	0.085432344	0	0	0.011467136	0.234951221	0.06109751	0.13066481	0.152975185	0	0.072681936	0	0.037333073	0.055139527	0.005123786	0.057370746	0.020555969	0	0	0.154187259	0.113432211	0	0.033835476	0	0	0.11899182	0.125930919	0	0	0	0	0.072270558	0.122183908	0.050839073	0	0	0.071103259	0	0	0.216664579	0	0.086861219	0	0
1.10.9.1	0.00126212	0.002224798	0	0	0	0	0	0.001141183	0.001034463	0.002203136	0.006929974	0	0.001880518	0.001593125	0.002475136	0.003258103	0.000157197	0	0	0.000489851	0.002210157	0.002894614	0.001165367	0	0.000380847	0.003493219	0.001525069	0	0.001014924	0	0	0	0.003455941	0.001303913	0.000991412	0	4.53447E-05	0	0	0	0	0	0	0.000983869	0.009526522	0.000713268	0.00121577	0	0
1.10.99.2	0	0	0	0	0	0	0	0	0	0	0	0	0	0	0	0	0	0	0	0	0	0	0	0	0	0	0	0	0	0	0	0	0	0	0	0	0	0	0	0	0	0	0	0	0	0	0	0	0
1.11.1.-	0	0.292341347	0.153574351	0.464407275	0	0	0.517204232	0	0	0.009991553	0.37563885	0	0	0	0	0	0.100860921	0.314661037	0	0.296881765	0	0.07288667	0	0.192700949	0	0	0	0.307405634	0	0.074274493	0.241886539	0	0.104858071	0	0.098050511	0.017552323	0	0.037272233	0.35224985	0	0.283800031	0.104887041	0	0.320763778	0.484186948	0.140568278	0.482214931	0.239325739	0.207127162
1.11.1.1	0.057688761	0	0	0.017959339	0	0.007416927	0	0	0.146930995	0	0.154057272	0	0	0.279245863	0	0.185342548	0	0	0.252323856	0	0.151277828	0	0.261564851	0	0.190072456	0.507115292	0.262522404	0.286959344	0.707359443	0	0	0.127819137	0	0.061328397	0	0	0.095017993	0	0	0	0.244445702	0.28008715	0	0	0.052107436	0.280448015	0	0.009644089	0.290307343
1.11.1.10	0	0.178674837	0	0.410309855	0.21836151	0.7831881	0.723535743	0.440745631	0	0	0.892275581	0.700254006	0	0	0	0.449366919	0	0.889397518	0.994461304	0.117975082	1.076025261	0.586624593	0	0	0.347073004	1.276406822	0.729917546	0	1.790554101	0.132179373	0	0	0	0	0.032618774	0.433344096	0.275653803	0.495133171	0	0	0.602860276	0	0	0.551535082	0.412674445	1.345932349	0.26767216	1.079196032	0
1.11.1.15	2.802993982	0.281317158	3.613676239	2.394253945	0	1.340295424	0.649625868	1.121018735	1.682265709	1.402452401	4.610891426	2.06313502	4.267070183	1.640401408	1.093406746	1.242389082	1.985676919	3.583739761	2.391579173	0.632279997	3.642824737	0.658859314	2.768107428	0	3.352628709	1.480247027	0	5.354034787	0	3.124189522	3.772627935	3.098638839	0	0	2.842458996	3.378504376	0	4.311357213	0	3.756760651	1.520940403	3.168394407	2.461017354	1.937424778	1.917285715	2.191363968	1.838248207	1.168741998	0
1.11.1.21	2.008740861	1.431986187	0.026005682	0.826165421	0.692387899	0	1.292018222	1.319207653	0	0	1.98719578	0	0	0	0.549218608	0.381026408	1.362781264	0	0.190232582	0	0	0	1.006747918	0.75303339	0	1.111691033	0.477630537	2.110585221	0	0	1.918233888	2.572964192	0	0.661714175	0	1.168249045	0	0	0	0.754746308	0.613557822	1.171912564	0.492407501	0.191084389	2.675607787	2.141111039	0.865227244	0.177668675	0
1.11.1.5	0	0	0.577292811	0	1.657435147	0	0.014908331	0	0.416099891	0	1.160435099	1.093778078	1.170361684	0.652006942	0.456775809	0	0.943980531	0.152380281	0.297740046	0.733882509	0.519605676	0	0.737926122	0	0.4214681	0.396010754	0	1.147270452	0	0	0	0.441514256	0.318526631	0.547511364	0.66840817	0.909436846	0.456574556	0	0.493192672	0	0	0	0	0.412701088	0.847665864	0.621143187	0	0	0.580736742
1.11.1.6	0.913063697	1.542444192	1.252334563	0.074817706	1.507453515	0.081804417	0	0	0	0	1.71427213	1.550994753	1.588831362	0.023882014	0.85229677	0	0.337782387	0	0	1.082635704	0	0	0	0	0.404937361	1.208265626	1.294953742	1.388427092	0.417834794	0.364776447	1.235205034	1.186328801	0.715966591	0.476580775	0.817266518	1.022522769	0	0.841559872	0.706895804	0.814725825	0.111362146	0	1.072193049	0.411002802	1.543218376	0.366634258	0.398856341	0.59890771	0.417886341
1.11.1.7	0	0.309318019	0	0	0	0	0	0.300413152	0.135304624	0.176720988	1.013288161	0.044711187	0.035392515	0	0	0.082320749	0	0	0.151973442	0	0.411581475	0.288631162	0.050730551	0.305930603	0	0.102634058	0	0.130450816	0.282784816	0.196885199	0.113804904	0.34420513	0.009988321	0	0	0.363449905	0	0	0.383442419	0.406156856	0.207165438	0.332268459	0.138507457	0	1.124926448	0	0.232605512	0	0
1.11.1.9	0.786756415	1.683968741	0	1.232876591	0	1.105972228	0.909360442	0	0	0	0.87024117	1.07784197	0	0.642336502	0	0	0.255801711	0.142440283	1.328205072	0	0	0.436430656	0.834194407	0.322132536	1.122344276	0	0.748270065	1.505842005	1.245389711	1.116624679	1.831826885	1.385736444	0	0	0.635544717	1.142230018	0	1.2978086	0.680726236	0.880371051	0.819939202	0	1.630725506	2.243291532	0.651278639	1.536923837	0.388813844	1.155038878	0
1.12.-.-	0	0.027499241	0.039785654	0	0.032263483	0	0.03630023	0	0.044216615	0	0	0.05450234	0	0.032377534	0	0.065071602	0.059387696	0	0	0	0	0	0.021910576	0	0.046529398	0	0.038679258	0.003736335	0.056210743	0.004261164	0.058679637	0.002462457	0.038406658	0	0.02047746	0.050888425	0.062742632	0	0	0	0	0	0.047967389	0.012476271	0.009046892	0	0	0	0.036367849
1.12.1.2	0.018405658	8.4474E-05	0.067450483	0	0	0.093010251	0.015074239	0	0	0	0.273134652	0	0	0	0.089007297	0	0	0.081468981	0	0	0.102763365	0	0	0	0.071795133	0	0.028824427	0.07120469	0	0.066242937	0	0	0	0	0.031864527	0.101672995	0.077185655	0.024520829	0.09283398	0	0	0.040689149	0.025147763	0.102455523	0.243063895	0	0	0	0
1.12.2.-	0	0	0	0	0	0	0	0	0	0	0	0	0	0	0	0	0	0	0	0	0	0	0	0	0	0	0	0	0	0	0	0	0	0	0	0	0	0	0	0	0	0	0	0	0	0	0	0	0
1.12.2.1	0	0.111553495	0.153448411	0	0	0	0.122189027	0.165446003	0.165251687	0	0.046839921	0.149626874	0.072446626	0	0.082669133	0.133204779	0	0.244062334	0.154424363	0.317477909	0.215877508	0.073674936	0	0	0	0	0.025758091	0	0	0.050995042	0	0.10558944	0	0	0	0.035315969	0.04596858	0	0.383484185	0	0.056443108	0	0.152760652	0.045469753	0	0	0	0	0.053731604
1.12.5.1	0	0.263452758	0.255578311	0	1.04912264	0.172953286	0.348630929	0.586818996	0.195649211	0	0.30530688	0.270348947	0.15807484	0.192364057	0	0.281622484	2.703816923	0.382563637	0	0	0	0.318409104	0.365184724	0.163349586	0.626822163	0.040045128	0	0.12267618	0.254290712	0	0.59363004	0.553157652	0	0.285896921	0.100507767	0.244644034	0	0	0	0.487574632	0	0.156646965	0	0.063215786	0.684261625	0	0.527385456	0.287757875	0
1.12.7.2	0.656194164	0	0.55529992	1.853048569	0.993142251	0.596187464	0	0	1.975304195	0	0	0	0	1.501991639	9.216207461	0.557761617	0	0.971419381	0	0.321069157	2.663614057	1.467254426	1.100786551	0.445281345	1.658962854	0	1.324777462	0.418247494	0	1.43620561	0	1.805236274	1.735051908	0	1.16573117	0	0	0	0	0.628017904	0	0	1.672631784	1.132557557	0.978255267	1.385173172	0	1.072275163	0
1.12.98.1	0.005837797	0	0	0.005866406	0.003915476	0	0	0	0.000965312	0.002437214	0.007494594	0	0.001056291	0	0	0.00678307	0	0.002688048	0	0.003902665	0	0.001893352	0	0.006210924	0.002395925	0.001088059	0.003142097	0.003309327	0	0.004341157	0.000359707	0	0.00146527	0.001254124	0	0	0.003979275	0	0.002788086	0.004035257	0	0.006803118	0.001669319	0.006516589	0.01485044	0	0	0	0
1.12.98.2	0	0	0	0	0	0	0	0	0	0	0	0	0	0	0	0	0	0	0	0	0	0	0	0	0	0	0	0	0	0	0	0	0	0	0	0	0	0	0	0	0	0	0	0	0	0	0	0	0
1.12.99.-	0	0	0	0.213111424	0.019614907	0	0	0	0.059855722	0	0.033299667	0	0	0.177007448	0.03441961	0	0.010006792	0.218903168	0.119424253	0.204894549	0	0	0.079958326	0	0	0.0438783	0.152157801	0.085973678	0.040007882	0	0.12766741	0.213110577	0	0	0	0.038674929	0.21783049	0.00939235	0	0	0	0	0.057451786	0.174121114	0.147797143	0	0	0.06729241	0.145415888
1.12.99.6	1.100136728	1.808352484	1.665708084	0	0.717312652	0	1.570883838	0	0.35434385	2.390182949	0	1.023502651	2.350182449	0	8.028692127	0.356813868	2.086204821	0	1.489651631	0	1.470116663	1.568298936	2.02987056	0.890411207	1.430353777	0	2.820559108	3.54772355	0.068115907	0.241979875	0	4.708907998	0	0.399371697	0	4.351896962	1.381089979	0.501471888	2.873183699	3.595269231	0	0	1.227783451	1.670900022	1.38885076	0	0	0	0
1.13.-.-	0	0	0	0	0	0.00010792	0	0.001851159	0	0.001715594	0	0	0	0.001360969	0	0	0	0	6.34535E-05	0.001057679	0	0.000241669	0.001440846	0	0.002216158	0.002215417	0.001654646	0.0029454	0	0	0	0	0	0.001036689	0	0.002732965	0.001519843	0.000622637	0	0.000145661	0	0.000528305	0	0.001637451	0.00028347	0	0.001548168	0.001851549	0
1.13.11.-	0	0	0.070134578	0.02836175	0.025616831	0.034136875	0.028503035	0.0606518	0.034841293	0	0.072083633	0	0.069594479	0.05015013	0.047611235	0	0	0.034917193	0.005210533	0.069251892	0.009406137	0	0.009435466	0.020816961	0	0.000166009	0.008715811	0	0.032579888	0.027529783	0	0.062651954	0.021513224	0.015959504	0	0.054073277	0.026598882	0.063907416	0.061276955	0	0	0	0	0	0.062867041	0	0	0.007287446	0.073134953
1.13.11.1	0	0.629444592	0.632146925	0.587037355	0.352645628	0.003668271	0	0	0	0.11924803	1.33927785	0	0	0.061968126	0	0	0.594694084	0	0	0	0.131259689	0	0.035806395	0	0	0.629822342	0	0	0	0.304163765	0	0	0.069763001	0.017175515	0.13358479	0.650648264	0.262600782	0	0	0.64017032	0.398920395	0	0.416800514	0	1.732892243	0.52557841	0.240468638	0	0.730052634
1.13.11.11	0.77611594	0.315264075	0	0	0	0.175049093	0.030740373	0.274335452	0.223667854	0	0.68748692	0.299287171	0	0	0.229461811	0	0.38678047	0	0	0.041700601	0	0	0.027751976	0	0	0.416152236	0.499727975	0.351127274	0	0.234281652	0	0.360621178	0.142368744	0.203132681	0	0	0	0.236706663	0.257676623	0	0.193503935	0.249004933	0.365883558	0	0.511742725	0.154028831	0.293151571	0	0.395493947
1.13.11.15	0	0.240326637	0.011622434	0	0.328288289	0.018246316	0.373788145	0	0.077286802	0	0.878906003	0.374686292	0	0	0.172449797	0	0.164871375	0	0.052435684	0.265837926	0.158520809	0.319109443	0.215184908	0.164350682	0.186075541	0.223493051	0.094015874	0.786375497	0.365832268	0	0	0.524897766	0.234557668	0	0	0.426524141	0	0	0.244448941	0.138137916	0	0.336516534	0	0.171817071	0.510522814	1.203690714	0	0.25165254	0
1.13.11.16	0.522853356	0.427316455	0.051006781	0.219882536	0.313828382	0	0	0.101138414	0.063128487	0	0.179772569	0	0.320309943	0	0.205069351	0	0	0	0	0	0.170422923	0	0	0.116475553	0.000419982	0	0.064848976	0.090252579	0.026233544	0.164187728	0	0.444125565	0	0	0	0.291640928	0.049808026	0	0.402016704	0.573570143	0.215668965	0	0.077558677	0.084130809	0	1.007229914	0	0.111309593	0.06546541
1.13.11.2	0.324714551	0.16190192	0	0	0	0.23170531	0	0	0	0	0.215369717	0	0	0	0.223711687	0.155966611	0.22439724	0	0.189382942	0.047664383	0	0	0.020006413	0	0	0	0	0.103219902	0	0	0	0.250046491	0.22370459	0	0	0.224174344	0.044820213	0	0	0.205131499	0.172730487	0.081018971	0	0.03844987	0.234715179	0.377251676	0.043798127	0	0
1.13.11.20	0	0	0	0	0	0	0	0	0	0	0	0	0	0	0	0	0	0	0	0	0	0	0	0	0	0	0	0	0	0	0	0	0	0	0	0	0	0	0	0	0	0	0	0	0	0	0	0	0
1.13.11.24	0	0	0.002808805	0.000892617	0.000139351	0.002096606	0.000184545	0	0.001020895	0.001988042	0.002458759	0.000296208	0	0	0.001178913	0.002225429	0	0.001999497	0.001763297	0.001304968	0.00163028	0	0.002694791	0.002953116	0.003033335	0.001448805	0.002456272	0	0.002507816	0.000637556	0	0.000951337	0	0.002069819	0	0.001202581	0	0	0.000355666	0	0.001930257	0	0.001072121	0	0	0	0	0.002630214	0.001077326
1.13.11.27	0.758031808	0.981522708	0	0	0.213502231	0	0.667762765	0	0.08224591	0.166794651	2.258799961	0.194373866	0.852393562	0.504809909	0.07650843	0.523044425	0	0.196993587	0.475175259	0	0.467352444	0.434702209	0	0	0.033456918	0.63997483	0	0.689007367	0	0.105818249	1.019197276	0.650778186	0.497059163	0.120363182	0	1.040129912	0.357656182	0.008874492	0	0.737785292	0.322242921	0	0.807412841	0	1.394050343	1.348873116	0.46607224	0.522526984	0
1.13.11.3	0.587095426	1.577892919	0	0.713611139	0	0	0.529787576	0.679539629	0	0	0.47546788	0.164302729	0.223216213	0.610112455	0	0	0.284408236	0	0	0	0.273583269	0	0	0.003013537	0.379163902	0.426952108	0.094608683	0.111894564	0	0	0.217806555	0	0	0.025104882	0.422626672	0	0	0	0.766790843	0.863330603	0.143337882	0	0	0.423853577	1.785723697	2.157159726	0.506940701	0.27270744	0
1.13.11.33	0	0.000104393	0	0.014204459	0	0.025403707	0.043925738	0	0	0.011488047	0.023922179	0.030697186	0	0.042645765	0.007590649	0	0	0.017149539	0	0.024028781	0	0.019287721	0	0.036714361	0	0.040340828	0	0.02174305	0	0	0.042733266	0	0.027260314	0.011306036	0.007614953	0.03850826	0	0.036787006	0	0	0.02900485	0.046304961	0.028274412	0.004568535	0	0.031140416	0	0	0
1.13.11.34	0	0	0	0	0	0	0	0	0	0	0	0	0	0	0	0	0	0	0	0	0	0	0	0	0	0	0	0	0	0	0	0	0	0	0	0	0	0	0	0	0	0	0	0	0	0	0	0	0
1.13.11.37	0	0.024159624	0.055403634	0	0.077312875	0	0.089209892	0.035241684	0	0	0.185584545	0.084376597	0	0	0	0	0	0.023983662	0.080381188	0.002184571	0.031186077	0.06029182	0	0.090415768	0.08674202	0	0	0.081280712	0.055408208	0.001551247	0	0	0.054482004	0	0	0.034297183	0.079458769	0.052418173	0.057068312	0.056404948	0	0	0	0.084929904	0.078906976	0.068997624	0.045527036	0	0.034008179
1.13.11.38	0	0	0	0	0	0	0	0	0	0	0	0	0	0	0	0	0	0	0	0	0	0	0	0	0	0	0	0	0	0	0	0	0	0	0	0	0	0	0	0	0	0	0	0	0	0	0	0	0
1.13.11.39	0.050427883	0.200883579	0.335040668	0.45993923	0	0.435317385	0.138412513	0	0.331452206	0	0.213149037	0.284348134	0.354494496	0	1.391592485	0	0	0	0	0	0	0	0.180561525	0	0	0.420139119	0.430347878	0.48083057	0	0	0	0	0.400942069	0	0	0.47195194	0	0	0.419223156	0.332131223	0	0.394862245	0	0.009486844	0	0.383153968	0.35557666	0	0.36458835
1.13.11.4	0.227641369	0.255590967	0	0.01193938	0	0	0.235563096	0	0.478907157	0	0.479590362	0.306748629	0	0.271753854	0	0.239873378	0	0.225245713	0	0.310899649	0.323994172	0.147386693	0.262666588	0.278096835	0.155081367	0	0.054677241	0.333626065	0.170847252	0.238512769	0	0.494912753	0	0.085326976	0.022930109	0.156679848	0.244743576	0.048138669	0	0.54694946	0	0.027445982	0.278887566	0	0.414736751	0	0.149357898	0.008749686	0
1.13.11.41	0	0	0.000920268	0	0	0.072248565	0.074248529	0	0	0	0.227048467	0	0.051547836	0.05066907	0.002872195	0	0.034832936	0	0	0	0.09944116	0	0	0	0	0	0.094835341	0.071920618	0.112837635	0	0	0.104687431	0	0	0	0	0	0	0	0	0.064162244	0	0.055828749	0	0.332750212	0.028234141	0	0.192383305	0
1.13.11.5	0	0.202561106	0	0.420074567	0.083206981	0	0.149509137	0	0	0.307329824	0.30490089	0.176856183	0	0	0	0.361912002	0.177495384	0.023601659	0	0	0	0.227679772	0.439486911	0	0	0.431358081	0.135674845	0	0.144181169	0	0	0	0	0	0.176642255	0.078916201	0.126305922	0.322617276	0	0.321178751	0	0	0.066866676	0	0.717495944	0.383749867	0	0.444457166	0
1.13.11.52	0.028484249	0.036606857	0	0	0	0	0.023048903	0.010620676	0.038610901	0	0	0.030148589	0	0.024841029	0.035860963	0	0.041901967	0.033125489	0	0.01633713	0.042720178	0	0	0	0	0	0.204593235	0.047770736	0	0	0	0.040525939	0.027977344	0	0	0.041120365	0	0	0	0.039137885	0	0	0.043365146	0.024162366	0.046463051	0	0.004865177	0	0
1.13.11.53	0.459591144	0.386306259	0.358150409	0	0	0	0	0	0	0.551075343	0	0	0	0.823717402	0.503921552	0	0	0.648496632	0.67277585	0.873993357	0	0.579589166	0.840186982	0.819758088	0	0	0	0.187631919	0	0	1.732290508	0.161484522	0	0.64129583	0.964310619	1.07254134	0.733586173	0.628190822	0.756498328	0	0	0	0	0.080514579	0.151965145	1.650004416	0	0.359058123	0
1.13.11.56	0.001115468	0.001535412	0	0.001818081	0	0	0.001739174	0.000695549	0	0	0.010957588	0.000845309	0	0	0.002838399	0	0	0	0	0.002546081	0	0	0	0	0.00078184	0	0	0.002089146	0.000457046	0.002983979	0.001180654	0	0	0	0.001808114	0.001084921	0.000353176	0.003101069	0.001644519	0	0.002587121	0.001394289	0.00169638	0.001143822	0.007572685	0	0.002970209	6.21793E-05	0
1.13.11.6	0.062083614	0	0.018641135	0	0	0.16588298	0.028792453	0.018038258	0	0	0.097416204	0	0.15539662	0	0.128820825	0	0.077325454	0	0	0.157195673	0	0.046614065	0	0.132282042	0.168645712	0.090900341	0.121060538	0.032039006	0.013385157	0.151841941	0	0.040436021	0	0.067112873	0.079222758	0	0	0.020682594	0.114399334	0.080141687	0	0	0	0.133093804	0.014644547	0.08600533	0	0	0.096577658
1.13.11.8	0.393608419	0	0.2551064	0.335788657	0.354035835	0	0.080913744	0.234218282	0.153022819	0	1.101755838	0.427283175	0.221768213	0.404192926	0	0.284769642	0	0	0	0.237876524	0	0	0	0	0	0.129152637	0	0.114466903	0.142772857	0	0.30314574	0	0	0	0.112663723	0.159317316	0	0	0	0	0	0.161325733	0.154274962	0	0.213725151	1.805710625	0	0	0.275823954
1.13.12.-	0.258048066	0.056455227	0.008900854	0.039970946	0.178290295	0.077362613	0	0	0.13455336	0.113127629	0.43725347	0	0	0.04161783	0	0	0.183251712	0	0	0.006920387	0.031422112	0.204883504	0.224427006	0	0	0.195394087	0	0.296654152	0.33592808	0.148419824	0.538541276	0.185292927	0.197227597	0	0.137720936	0.132097807	0.052486039	0.011806728	0	0	0	0.236222752	0.008486192	0.211151034	0.532772206	0	0.010198075	0.346565201	0.170563954
1.13.12.16	1.670963742	2.868141796	0	0.986244944	0.592037828	0	0.064508347	0	1.079194191	1.031171723	1.826059296	0.382040889	0.972574645	0	1.007462069	0.509080003	0.282017976	0	0	0	0.739333561	0	0	0	0	1.214830668	0	0	0.542006158	0	0	0.121014273	0	0.143650152	0	0.622097604	1.127058213	0.495315169	0.291175626	0	0.703440048	0	0	0	3.231582282	1.96617955	0.350404319	0	0
1.13.12.3	0	0	0.066861098	0.103333912	0.14323548	0	0	0	0.027057926	0.009573261	0.151446198	0.150051327	0	0	0	0.144154105	0.030991137	0	0	0	0	0	0.080677912	0.126964949	0	0.10450201	0	0.145503567	0.107063687	0	0	0	0	0	0.0610151	0	0.101867388	0	0	0.028514076	0	0	0.07167095	0	0	0.015383597	0.105018579	0.242227237	0
1.13.12.4	0.002841507	0.022890971	0.036278702	0	0	0	0.040478374	0	0.04637883	0.040699569	0	0	0.05669357	0	0.018699951	0	0	0.019886683	0	0	0	0.036193434	0	0	0.022435639	0	0.002673632	0.018115846	0	0.049534056	0.067683211	0.059254063	0.032501008	0.017488223	0	0	0	0.043639665	0.060899011	0	0.057257688	0	0	0	0	0.057283202	0	0	0.027445676
1.13.12.7	0	0	0	0	0	0	0	0	0	0	0	0	0	0	0	0	0	0	0	0	0	0	0	0	0	0	0	0	0	0	0	0	0	0	0	0	0	0	0	0	0	0	0	0	0	0	0	0	0
1.13.99.1	0	0	0	0	0	0	0	0	0	0	0	0	0	0	0	0	0	0	0	0	0	0	0	0	0	0	0	0	0	0	0	0	0	0	0	0	0	0	0	0	0	0	0	0	0	0	0	0	0
1.14.-.-	1.178727604	0	0	0	0	0.773269135	0	0	0.376555578	0	3.192612085	0	0.737407845	1.287930563	1.086382228	0.559167405	0	0.326258831	0	0.297272944	1.081074494	1.215101256	0	0.976229566	1.41436336	0	1.650937027	1.143871579	1.676298603	1.525088492	1.191828524	0	0.368901023	1.156552059	0.381015799	0	0	0	1.030401823	0.775612139	2.212841533	1.919475701	1.320660445	0	1.306575089	0	0.088715516	0	1.204025728
1.14.1.-	0.142109431	0.37116077	0	0.173450051	0.1399139	0	0.084545279	0	0	0	0	0	0.271270035	0	0	0.033374673	0.071040455	0.174736776	0	0	0.080018267	0.325900712	0	0	0	0	0.071863115	0.651766872	0	0	0	0.218531243	0	0	0	0.665280542	0.156690991	0.090591387	0.246948832	0.30141348	0	0.200819655	0	0	0.152611254	0.602581784	0	0.17661685	0
1.14.11.-	0.569127042	1.823969164	1.360789451	0.07950129	0	0	1.15453954	0	0.842830164	0	0.808979651	0	1.346285464	0.414845941	0.340344831	1.089285577	0.68480975	0	0	0	1.022909142	1.146138132	0	0.734852409	0	0	0	1.903543885	0	0	0.77996367	0.656206969	0	0	0	1.605909226	0.53457423	0	0.263197428	0	0	0	0	0	0.842752122	4.044506997	0.056629989	0	0.887601385
1.14.11.1	0	0	0.029430021	0.058621844	0.132853873	0	0	0	0.001751896	0	0.462572126	0	0.198127101	0.027797283	0.091738208	0	0.189502558	0.070471049	0	0	0	0	0.051464138	0	0	0.132116391	0.073652441	0	0	0	0.238921724	0.054675762	0.135849146	0.178669728	0	0.106473943	0	0.10341301	0	0	0.092576023	0	0	0.066266102	0.418540549	0	0	0.141010381	0.193955335
1.14.11.16	0	0	0	0	0	0	0	0	0.493187969	0.342884364	0.980013688	0	0.005150438	0	0	0.172449096	0.311739838	0.374909069	0	0	0.453114567	0	0	0.328082434	0.460237257	0.27243984	0	0	0.364070542	0	0	0	0.195577052	0.283177736	0.310622016	0.304068076	0	0	0.339394359	0.050091516	0	0	0	0	0.548813111	0.138616224	0	0.111869376	0.47898047
1.14.11.17	0	0.986716182	0	0	0.463980251	1.156470706	0	0	0	0	3.014981048	0	0.607221762	0.690865958	0	0	0	1.041748171	0	0	0	0	0	0	1.115798228	0	1.062327524	0	0	0	0.1058686	0.349286325	1.315933581	1.307704566	0	0.366984032	0	1.174555658	0	0.233607615	0.197118574	0.815146338	0	0	1.960686798	0.55962687	0.230583512	1.204239103	1.244486501
1.14.11.18	0	0.209519734	0.058896845	0.205145564	0	0.194829041	0.155506803	0.050244489	0	0	0.757471837	0.188888396	0.180608576	0	0.151425992	0.191769572	0.31809385	0.288123767	0	0.226877991	0	0	0	0	0.07153517	0.054150425	0	0	0.084077228	0.232823193	0	0	0.002854047	0	0.259560652	0	0	0.229544417	0	0.195203286	0.231071873	0	0.174692995	0	0.906313785	0	0.04294158	0	0
1.14.11.2	1.027786783	0.023709144	0.209458081	0.227806465	0.257305424	0	0.092005582	0.154388535	0.160929906	0.19026032	0.18221293	0	0.029497053	0.24593003	0.287865827	0.288437161	0	0.016741143	0.201496553	0.096221699	0.024806626	0.174886143	0	0.046080705	0	0.229846191	0.114343324	0.233142845	0	0.272458108	0	0.166061937	0.281694534	0	0	0	0.103423944	0.102629177	0	0.176219533	0	0.071861974	0	0	0.184189451	0	0.177699568	0.258036986	0.048628006
1.14.11.21	0.030478818	0.028654096	0.018489287	0.025861689	0.02173085	0.025513156	0.001707241	0.032184975	0.006067686	0	0.030774115	0.033208295	0.020101163	0	0.004468955	0	0.031526719	0.020902369	0.028319989	0.027969582	0.008039795	0.00517611	0.001106263	0.026014825	0	0	0.028356005	0.031666496	0.002775844	0.034277818	0.151705406	0	0.025306093	0.014496665	0	0	0.021538411	0.020643285	0	0.0039616	0.028084632	0.020413121	0	0	0.012640197	0	0	0	0.035346353
1.14.11.9	0	0	0	0	0	0	0	0	0	0	0	0	0	0	0	0	0	0	0	0	0	0	0	0	0	0	0	0	0	0	0	0	0	0	0	0	0	0	0	0	0	0	0	0	0	0	0	0	0
1.14.12.-	0.010990907	0	0	0	0.304229921	0.011860695	0.118813512	0.337909874	0.221770282	0	0.435133756	0	0	0.362929725	0.374876977	0	0	0.146040056	0	0.287198165	0.341670363	0	0	0	0.44580848	0	0	0.376284139	0.08686558	0.139360866	0	0	0	0	0.127444725	0.322982177	0	0.030762252	0.398496811	0.31038955	0	0.07920549	0.424923789	0.360311916	0.508863514	0	0.002833478	0.260273403	0.05504476
1.14.12.1	0	1.331933442	0.059950611	0	0.003076725	0.290816882	0.34108738	0	0	0.011766577	0	0.174808775	0	0.200695254	0.201479723	0.237447712	0.355030554	0	0.004164278	0	0	0.284429301	0.347442232	0	0	0	0.270568972	0.046787682	0	0.00578947	0.242745354	0	0.148080552	0.277980353	0.018199502	0	0	0.258491683	0.066132273	0	0	0	0.140771789	0	0.280026474	0	0	0.113656274	0
1.14.12.10	0	1.295391161	0	0	0	0	0	0	0.618708942	0	1.674833431	0.215488518	0.208276506	0	0.377471198	0.188030335	0	0	0.056505343	0	0.647411089	0	0	0	0.296532806	0	0	0.357249099	0	0	0.455942362	0	0.576088373	0	0.270577915	0.301256712	0.279714296	0	0.241954041	0	0.163035935	0	0.415981026	0.114902854	1.288912726	1.052694203	0	0	0.675936905
1.14.12.12	0.327649655	0.041479442	0.029574484	0	0	0.00349431	0	0.034883081	0.039520515	0.05229252	0	0	0.06963954	0	0.031727331	0	0.000471426	0	0.018542124	0.012891797	0	0.014278015	0.059962658	0	0.034346577	0.063251103	0	0.017103221	0	0	0.060392339	0	0.006839455	0	0	0	0.084787687	0	0.077785213	0.074113196	0	0	0	0.003666285	0.015893774	0.014976845	0	0	0
1.14.12.13	0	0	0.15041042	0	0.155075122	0	0.367956573	0	0.059072436	0	0.607527022	0.246412024	0	0.038034374	0	0	0.001352782	0.371533567	0.319797215	0	0	0	0.275052144	0.214645867	0	0	0	0.274580973	0	0	0.284382993	0.21062699	0.328483736	0.352329278	0.007454776	0.233762478	0	0	0.078708923	0	0.335043902	0.315759162	0	0	0.504885522	0.327195068	0	0	0
1.14.12.17	0.283044554	1.39047365	0	0	0	0	0	0.325501686	0	0.648330127	0.788942756	0	0.556543574	0	0	0	0.505549881	0	0.145413983	0	0.240505012	0	0.270790546	0	0.87174166	0.37970847	0.043520278	0.706627003	0	0.629179938	0.416657944	0.358891733	0.630881355	0.584704509	0.048698017	1.040559653	0.424520834	0.474867862	0	0.098246525	0	0.619164768	0	0	0.151421146	0.367648141	0	0	0.329627212
1.14.12.18	0.293261806	0	0	0.263031628	0.017841113	0.062066968	0	0	0	0	0.031536665	0.153348043	0.174083064	0	0.100480586	0	0	0	0	0	0.257089436	0	0.265207146	0.01583945	0	0	0.229604579	0	0	0	0	0.266081947	0.196649382	0	0	0	0.203395438	0.06334152	0	0.195397798	0.15372628	0.240710103	0.151796427	0	0	0.080629378	0.243760713	0	0
1.14.12.19	1.719485968	0.366199556	0.435915155	0	0	0.128605574	0.131801323	0.417444097	0	0.582335696	2.277464177	0	0.623323175	0.460885931	0	0	0.045678434	0.452321937	0.08202291	0.652464496	0.308681221	0	0.388236551	0.409652188	0.406697109	0.138713735	0	0.05161435	0	0	0.532167203	1.580883058	0	0.064936112	0.052315448	0.474451425	0	0.779585364	0.288673185	0.244057485	0	0.836232271	0	0.650700656	2.121763283	0.377487948	0	0	0.517572146
1.14.12.3	0.068068263	0.077997836	0.147232259	0.036580984	0	0	0.13355454	0	0	0.111840103	0.146630297	0	0	0.132556157	0	0.048953048	0	0	0.084120974	0.105297145	0	0	0.045978911	0.077710857	0	0.021243274	0	0	0	0.008062948	0.144703271	0.110300431	0.123117644	0.047716762	0.149521186	0.038427784	0.027020138	0.074180464	0	0	0.132311346	0.021429797	0.041772374	0	0.155887613	0.125265672	0.098982304	0	0.079312559
1.14.12.7	0	0.005098806	0.099787219	0.127682111	0.061195281	0.005766564	0.070866947	0	0	0	0.327671564	0.126120236	0.08511155	0.011826087	0.047984054	0	0.003691815	0.097840904	0	0	0	0.120931948	0	0.105353797	0	0	0.060742318	0	0.127653201	0	0	0	0	0	0.097948793	0	0.0172817	0	0.065501263	0	0.102524929	0.058449575	0.052768588	0	0.235655044	0	0.033565411	0.051933556	0.110442561
1.14.13.-	2.293321227	6.231223099	3.486910421	0	2.002791071	1.501651805	2.709362778	2.508877527	0.546147365	1.814192709	4.931512904	1.965371316	0.537439153	1.718151645	0	1.09228388	2.134667922	1.500562356	2.291903021	0.176648963	0.568819857	0.932329556	0	0	0.770295506	0.558551503	1.628466617	0	0	0.408197428	3.006665185	4.447910011	2.462744739	0.639268815	1.673783643	4.20613777	0	1.409767152	2.62115681	0	0	0	0	0	4.243540063	2.573574486	0	1.734088631	1.065786971
1.14.13.1	1.280250231	0.605696944	0.1372679	0	0.248160081	0.277007832	0	0	0	0	1.152821243	0	0.150960681	0	0.441300301	0	0.094772562	0.234480177	0.516809098	0.088579029	0.261964383	0	0.209997372	0	0.715506165	0	0.492800084	0	0	0	0.663032898	0	0	0	0.358529392	0	0	0	0	0.572636503	0	0	0.352639816	0	1.179696568	0.670487769	0.156603448	0.32493504	0.217722184
1.14.13.100	0	0	0	0	0	0	0	0	0	0	0	0	0	0	0	0	0	0	0	0	0	0	0	0	0	0	0	0	0	0	0	0	0	0	0	0	0	0	0	0	0	0	0	0	0	0	0	0	0
1.14.13.106	0.038646012	0.002176737	0	0.01393425	0	0	0.037454692	0	0.015263095	0	0	0.075237201	0.103481931	0.060202444	0.055558335	0	0.007757079	0	0.020105898	0	0	0.064794409	0.075619405	0.103874329	0.071805865	0.072174263	0.034185943	0.057560895	0.078465277	0	0	0.041315702	0.040375751	0.048383549	0.022384464	0.089937438	0	0.086810356	0	0.015513189	0	0	0.040379362	0.075553244	0.005600427	0	0.06744137	0.11339469	0
1.14.13.12	0	0.001748926	0	0	0.001151934	0.001333458	0.001056253	0.00092737	0.002862326	0.000422598	0.009836038	0	0	0.002438482	0.001422907	0.000983421	0.000619916	0	0	0	0	0.003172355	0.001619712	0.001070926	0	0.002292948	0.002157677	0	0.002222015	0	0	0.002800301	0	0.002268793	0.001898407	0.00236832	0	0	0.001503777	0.001340295	0.001730886	0	0	0.003138364	0.011231743	0	0	0	0
1.14.13.127	0.158936856	0	0.266103255	0	0	0	0	0	0	0.549689163	1.312486571	0	0.559021189	0	0.631207045	0	0.165775154	0	0	0.041668878	0.475688056	0	0.639924602	0.450114773	0.646738042	0.657569617	0	0.183873791	0	0.705288956	0	1.076891334	0	0.634187945	0.482573539	0	0	0	0	0	0	0	0.369987932	0	1.924529141	0.655905697	0.691689759	0	0.236594258
1.14.13.132	0	0	0	0	0	0	0	0	0	0	0	0	0	0	0	0	0	0	0	0	0	0	0	0	0	0	0	0	0	0	0	0	0	0	0	0	0	0	0	0	0	0	0	0	0	0	0	0	0
1.14.13.149	0.321383222	1.236173682	0	0.119974934	0	0	0.060506608	0	0	0	1.860022703	0.672395274	0	0.07071923	0.237704677	0.306635429	0	0.860505412	0.882966412	0	0.800874699	0	0	0.563727911	0	0.740426977	0.738269648	0.349136232	0	0.384843386	0	0	0	0	0.634581934	0	0	0	0	0.876400952	0.454452442	0	0.74162881	0	1.992633694	1.034479207	0.458466951	1.006331152	0
1.14.13.151	0	0.075804937	0.086011278	0.058626774	0.007572202	0	0	0	0.056540196	0.090027064	0	0.06992705	0.088574962	0	0	0.067366363	0	0	0	0	0	0	0	0.078564323	0	0	0.156507395	0	0	0	0	0.015481176	0.014394972	0	0	0.03771579	0.082342505	0.062254381	0.002330327	0	0	0.023294928	0.089896872	0	0.110430497	0	0.037897565	0.116806153	0.102012315
1.14.13.154	0	0	0	0	0	0	0	0	0	0	0	0	0	0	0	0	0	0	0	0	0	0	0	0	0	0	0	0	0	0	0	0	0	0	0	0	0	0	0	0	0	0	0	0	0	0	0	0	0
1.14.13.2	0	0.445804528	0	0.355583338	0.279939288	0	0	0.450421751	0.15742919	0.35843589	0.240843347	0	0	0	0.039091879	0.171674048	0	0.027422068	0	0.355737343	0	0	0	0.431626305	0.32474693	0	0	0	0	0	0	0	0.452996576	0	0.14022482	0.131761722	0	0.424728582	0.042510902	0	0	0	0	0	0.252023112	0.857123004	0	0.299019807	0
1.14.13.20	0.243707498	0	0.230311542	0.3488418	0.206881926	0.087054438	0.09277603	0	0	0.356232145	0.378271682	0	0	0	0	0.289746755	0.309585472	0	0.251761406	0.106149746	0.303374229	0	0	0.294591496	0	0.302826242	0	0.214222881	0	0	0	0	0.306767881	0.047262519	0	0	0	0.280412389	0	0.276653413	0.375174688	0	0.131237905	0.294289611	0.32848621	0	0	0	0.235254723
1.14.13.22	0.007671118	0.290973257	0.238288025	0.175504868	0	0	0	0	0.245213886	0.117430864	0.674285673	0	0	0	0	0.301060061	0	0	0.078734815	0.212395693	0	0.327140472	0.298176085	0	0.367952118	0	0.29685505	0	0	0	0	0	0.120267085	0	0.275560894	0.018323593	0.200623299	0.100431202	0.112497325	0.097820348	0	0.128913127	0.250379989	0	0.184615447	0.302927761	0	0.193972523	0
1.14.13.39	0.141396054	0	0	0.161417021	0	0	0.028208604	0.044557696	0.167620954	0	0.053370599	0.220737463	0.015364023	0.072920044	0.10155809	0	0	0.155325643	0	0	0	0	0.168407633	0	0.172837835	0	0.09539584	0	0	0.196544219	0	0	0	0	0.194095103	0.229617375	0.15622151	0	0	0	0	0.055535236	0	0.087955817	0	0.016837724	0.108091887	0	0
1.14.13.40	0.220318115	0	0.021565061	0.172120738	0	0.004877423	0	0	0	0	0.30982558	0	0	0	0	0.084930762	0.082776702	0.118014497	0.109943459	0	0	0	0.095318326	0	0.032937651	0	0	0.179087549	0.075988693	0.041900185	0	0.075604341	0	0.175785459	0.076259768	0	0	0	0.054649154	0.113405501	0	0	0	0.089979582	0.388952596	0	0.059131409	0.179516243	0
1.14.13.50	0.111064524	0.120645585	0	0.028616023	0	0.033978266	0	0.030818532	0.121130238	0	0.176324889	0	0	0.114725344	0.083989415	0.031944678	0.113626143	0.107926419	0.051098704	0.110056188	0	0.122471101	0	0.039257377	0	0.071252729	0.118637493	0	0	0.120565836	0.04485367	0.116106927	0.045908525	0	0.121093747	0.093833812	0.069470107	0	0.00684987	0.072442432	0.112395599	0.000627431	0.121817767	0	0.15537495	0.08780224	0.125489583	0	0
1.14.13.59	0.346173538	0.960457575	0.183301194	0	0.42186624	0	0.245710019	0.20279847	0	0	0	0	0	0.060200603	0.247596594	0	0.446599189	0.230115403	0.273293254	0.058374023	0.120340616	0.364760464	0	0.344834857	0	0.547567822	0.718772856	0.056229089	0.225196195	0	0.619465677	0.301445296	0	0.028024027	0.423020216	0	0.158909411	0.517200817	0	0.658324936	0	0.057152566	0.400265817	0	0.33825312	0.090076563	0	0.06686511	0
1.14.13.7	0.266818238	1.190254977	0	0	0	0.115554374	0.110352381	0.051233291	0.01776096	0	0.064411732	0.038194471	0.205856203	0	0.303948075	0.296099702	0.22421736	0.220441735	0	0.113894528	0.041389994	0	0	0.010692271	0.383383978	0	0.022632856	0.02384647	0	0	0.134488791	0.04451102	0.044471161	0	0.12970439	0.026140804	0.297274414	0.248838356	0	0	0	0	0.194964596	0.258419471	0.144097079	0.124537277	0.137584198	0	0.207179658
1.14.13.70	0	0	0.01072512	0	0	0.052624291	0.032273633	0.016692623	0.058639146	0	0.082241976	0.045197722	0	0	0.003253744	0	0.019089392	0	0.036055824	0.019669696	0	0	0.057170115	0.049007053	0	0.004436191	0	0.071766541	0.00526753	0	0	0	0.031321088	0.059202913	0.022596096	0.073160233	0	0	0	0	0.008995444	0.025533238	0	0.060904319	0.060935875	0	0.04957294	0.031694176	0
1.14.13.8	0	0	0.08446675	0	0.022628275	0	0.121351255	0.009788804	0.102988025	0.096019031	0.47856924	0.016908774	0	0.112465067	0	0.057528345	0.052409485	0.018187075	0.146243049	0	0.056379977	0	0.170339202	0.096730593	0	0.01833951	0.074802846	0	0	0	0	0	0.008786346	0	0.094100205	0.198266831	0.071236336	0.005967828	0	0.149523204	0	0.001534611	0	0.187080485	0.405299374	0	0.081938752	0.035565968	0.19210294
1.14.13.81	0	0.003230014	0.167088527	0	0.12041788	0.153511459	0.221936769	0	0.065770691	0.896570389	0	0	0.069051848	0.001019387	0	0	0.16615363	0.263826952	0.069481609	0	0	0	0.078836749	0.157961913	0	0.129811129	0	0	0	0	0	0.011268155	0.13898274	0.218735956	0.230881717	0.023097251	0.029802292	0.060199845	0.008284345	0.125276424	0	0.121880063	0.009824795	0.08334345	0.20971806	0.168487043	0.062713499	0.222167992	0
1.14.13.82	1.247173291	0.915811048	0.034050241	1.650033816	0.131847451	0.866360501	2.118452193	1.668983002	0	2.069967178	0	1.187707455	0	0	0	2.003991094	0	0	2.152727565	1.522561643	0	1.987983464	0.129606467	1.444428824	2.43330853	0	0	0	0.488092136	1.345230472	3.591766428	1.108672949	0.600225734	0.930399463	0.075443027	0.145206529	0	0	0.647286395	2.066907454	0	0.052119492	0.822623334	0.349655465	0.105737563	1.187495534	0	1.192541225	1.417777849
1.14.13.83	0	0	0	0	0	0	0.053425035	0.197238105	0.048106504	0.288309036	0.116910346	0	0	0.261741612	0.034949491	0.111955497	0.173865331	0.110800287	0.251303501	0	0	0.246351679	0.207638306	0	0.957744367	0.000347089	0	0.05422842	0.284645714	0	0.130607914	0	0	0.152297729	0	0.10700896	0	0.293070878	0	0.231547586	0.15503548	0.109639607	0	0.278676032	0.558153266	0.204114774	0	0.227635875	0
1.14.13.84	0	0	0	0.026728514	0.034741146	0	0.041007408	0.033028324	0	0.070870354	0.067110012	0	0	0.072731166	0.074135127	0.061101021	0.052544414	0.069700022	0.061908915	0	0.003084978	0.010755625	0	0	0.063531499	0	0.021621049	0	0.034437097	0	0.039942388	0	0.013206062	0.027209076	0	0	0	0	0.046834725	0.009358955	0	0.060101255	0	0.011056701	0	0	0.020244336	0.070479536	0.025468793
1.14.13.9	0.067049724	0.014567848	0	0	0	0	0.028397024	0	0.040056846	0	0	0.117919952	0.146085299	0.037124421	0.010990292	0	0	0	0.143550478	0.077302671	0.027156003	0	0	0	0.130693568	0.10293187	0.12116197	0	0	0.076509231	0	0	0.093737137	0	0	0	0	0	0.132075527	0.044560819	0	0	0.124391161	0.109433006	0	0	0	0	0
1.14.14.-	0.11467104	0	0.110675611	0.026941396	0	0.056790823	0.098348855	0.215695336	0	0	0.000425416	0	0.215721443	0	0	0	0.171855866	0	0	0.188740105	0	0	0.043076519	0	0	0.074004094	0	0.157182297	0.118691929	0.14140814	0.051453155	0.191059085	0	0.131152672	0	0	0	0.000817701	0	0.146024093	0	0.160463132	0	0	0	0.115189078	0	0	0.008728081
1.14.14.1	0	0	0.074695762	0	0	0	0.215080415	0.328621949	0.371333027	0.186122029	0.191301948	0	0.062299814	0	0	0.192850746	0	0.104928605	0	0	0.122721366	0.253439113	0.366502863	0.152830033	0.149006371	0	0.086099047	0.251465652	0.205357031	0	0	0	0	0.180768979	0.167011204	0.134461544	0	0	0.185157418	0.360040079	0	0	0.221113223	0	0.000340311	0	0	0.308826828	0.054675906
1.14.14.3	0.67249151	0.026054507	0	0.734979298	0.46929807	0	0.079053931	0.112387817	0.310540303	0	1.468651131	0.358941666	0	0.099334037	0	0	0	0	0	0.803817886	0	0	0	0	2.103536357	0.176020939	0.573489993	0.107290679	0.662923263	0	0	0.001058815	0	0	0.029267094	0.127850699	0.722651674	0.536092049	0.43781924	0.327475527	0	0.154327156	0	0.675863889	0.747934979	0.542474652	0	0.079327174	0.094062665
1.14.14.5	0	3.875211221	1.013054154	0	0	0	0	0.290403666	0.948376759	0	2.131021727	1.16978582	1.363712854	0.396890801	0.268287295	0.430175841	0	0	0	0	0	1.097653503	0.939791102	0.885163833	1.572614994	0.542569615	0	0	0	0	1.429751776	0.198238086	1.501503958	0	0	0.718459376	0.242451082	0	0	0.044935813	0.385484404	1.098719502	0	0	2.500345164	2.09901503	0	0	0
1.14.14.7	0	0	0.035389958	0.074668063	0.084184023	0	0.096647826	0	0	0	0	0	0.110571048	0	0	0.062157994	0	0.015551834	0.010082932	0.009317851	0	0.088575129	0.067580876	0.105934666	0	0	0	0	0	0.045309572	0	0	0	0	0	0.025181987	0	0.102559302	0.087643593	0	0.065030444	0.044549264	0.048198177	0.063569434	0.12645238	0.067816239	0	0	0
1.14.14.9	0.780076796	1.724758968	0.400978629	0.364326522	0.916408555	0.614301121	0	1.872998007	0.065193838	0	1.661706529	0	0.032292862	0	0.298862462	0.51607096	0.055801268	0.137806631	0.492957539	0.775073448	0	0	0.401158186	0	0.928923457	0	0	0.709119398	0.828640538	0.451997192	0.379884817	0.315609982	0.685722709	0	0	0.237103468	0	0	0.603784644	0.550639224	0	0.25324304	0	0	1.290218147	1.375725123	0	0	0.690390181
1.14.15.3	0	1.373094173	0	0.255577325	0	0.329720849	0	0.249618875	0	0.07803433	0.20359091	0.069007635	0	0	0.286853352	0.215847026	0	0.305961473	0	0	0.344134301	0.25956203	0	0	0.441297236	0.26565182	0.069715046	0.012462677	0.282436685	0.061224291	0	0.347799777	0	0.148382862	0.225259349	0	0	0.264120981	0	0.130969389	0.251812615	0.145432094	0	0	0.173631565	0.294419621	0.239559338	0	0.033200994
1.14.15.7	0.758196503	0.153133955	0.190488617	0	0.199424015	0.001726975	0	0.227402068	0.009641998	0	0.770172335	0	0.011698298	0.175338531	0.222683236	0.224805486	0.22446709	0	0.245899257	0	0.062848884	0	0.206152203	0.215720906	0.149691526	0.098011313	0.122316251	0	0	0	0.013265578	0	0	0	0	0.218240305	0.277805302	0	0	0.178087751	0	0	0	0.24955826	0.792166673	0.125434395	0	0	0.325198153
1.14.16.-	0	0	0	0	0	0	0	0	0	0	0	0	0	0	0	0	0	0	0	0	0	0	0	0	0	0	0	0	0	0	0	0	0	0	0	0	0	0	0	0	0	0	0	0	0	0	0	0	0
1.14.16.1	1.214761601	0.431305996	0	0.178933378	0	0.009379891	0.383462154	0.386644357	0.029510414	0.257415586	0.602307135	0	0	0	0.314670016	0	0.02104659	0.286777819	0.105786676	0	0.241976025	0	0.351717025	0.303461403	0	0	0	0	0	0.14010116	0	0	0.267446739	0	0.429619598	0.399690228	0.036189857	0	0	0	0.088793566	0.132538622	0.162273221	0.391792439	0.488517649	0.042947438	0	0.47953673	0.310457168
1.14.17.3	0	0	0	0	0	0	0	0	0	0	0	0	0	0	0	0	0	0	0	0	0	0	0	0	0	0	0	0	0	0	0	0	0	0	0	0	0	0	0	0	0	0	0	0	0	0	0	0	0
1.14.18.1	0.184212323	0	0.119481634	0.176935059	0.166439209	0.088178809	0.019183432	0	0	0.088346936	0.150331894	0	0.176611974	0.083065729	0	0.058431519	0	0	0.057994786	0.090787664	0	0.10344445	0	0	0	0.152748947	0	0	0	0	0.098006841	0	0.137714031	0	0	0.012029196	0	0	0.072805113	0	0	0.129961609	0	0	0.410604354	0.128374866	0.021589193	0.172304742	0
1.14.19.-	0.111927504	0	0	0.174281798	0.089115967	0.142372445	0	0.076090116	0	0	0.549289336	0.012017137	0	0.147372649	0	0.135920649	0	0	0.105095831	0	0	0.075813811	0.130925321	0.048180854	0	0.064583216	0.1685381	0.148544965	0	0.022377645	0	0	0.020788263	0.103054886	0.088703858	0	0	0.081745866	0	0.187443995	0.061062955	0.112308371	0	0	0.410048227	0	0.026785496	0	0
1.14.19.1	0.51106113	1.394836721	0	1.003828952	0	0.120928199	0.142069696	0.055573889	0	0	1.282113891	0	0	0.178447958	0.353019855	0	0	0.712235921	0.256298996	0	0.331007185	0	0	0	0.202226386	0	0.311939855	0.283771777	0.35917345	0.387496927	0	0.504534196	0.456868078	0.085072096	0	0.282701137	0.198717065	0	0	0.660366657	0.643981853	0	0.571634762	0	1.301231543	0	0.392038181	0	0
1.14.19.2	0	0.113746357	0.109622201	0	0	0	0.008992453	0	0	0.115022999	0.137181617	0	0.062210363	0.085415019	0.053094898	0.001385232	0.096656094	0.004070757	0.02418064	0	0	0.036743642	0	0	0	0.096610448	0	0.00838139	0	0.096847952	0	0	0	0	0	0.13625468	0.094683321	0.076295459	0	0.063981162	0	0	0	0	0	0.038230327	0.006375998	0.101797167	0.123763629
1.14.19.3	0	0.220701753	0	0	0	0	0	0.094686413	0	0.00315694	0.154561324	0	0	0	0	0	0.123552174	0	0	0.135038112	0.040081687	0.06625679	0.113452562	0.063321629	0.180699466	0	0.011698071	0.172390912	0	0.075744586	0	0.059606948	0	0	0	0.160507794	0	0.068895504	0	0.063870742	0.123758462	0	0.080539128	0	0	0.142970951	0	0.204624416	0
1.14.21.6	0	0.129966069	0.006920217	0	0	0.021902551	0.01123569	0.006485701	0	0	0	0	0	0	0	0.002824697	0	0.013014306	0	0.013243686	0.014732551	0.024572618	0.000559403	0.024582624	0	0.005347981	0.021702887	0	0.012182564	0.007876628	0	0.028281222	0	0.026723775	0	0.009771316	0	0	0	0.028413244	0	0	0	0.020801209	0	0.010886369	0	0	0
1.14.21.7	0	0	0	0.009167383	0	0.009132086	0.008208038	0	0	0	0.00231925	0	0	0.00941469	0.000247005	0	0	0.005243826	0.007507812	0.003880879	0	0	0	0	0.009350296	0	0	0	0.00768748	0.002452163	0.003153857	0.007580212	0	0	0.004840692	0.003268083	0	0.005014158	0.004214615	0.005377515	0.000467526	0	0.006792136	0	0.009167318	0.005066908	0.029725509	0.023334335	0.009731217
1.14.99.-	0	0	0	0.093630881	0.052183869	0	0.059817252	0	0.098603938	0	0.643420324	0	0.187263791	0	0.016226393	0	0	0.122419807	0	0	0	0.175538567	0.1116407	0	0.017740638	0.094917509	0	0.05141677	0.065681806	0	0	0.081735402	0.051023848	0	0.2083686	0.182693941	0.048651699	0	0	0	0.133450298	0	0.157055233	0	0.426464711	0	0.096255612	0.145628525	0
1.14.99.1	0	0	0	0	0	0	0	0	0	0	0	0	0	0	0	0	0	0	0	0	0	0	0	0	0	0	0	0	0	0	0	0	0	0	0	0	0	0	0	0	0	0	0	0	0	0	0	0	0
1.14.99.3	0	0	0	0	0.178747756	0	0	0	0	0.039895597	0	0.166376046	0	0.081264985	0.092497563	0.106411734	0.211609082	0.416146099	0.046955805	0.198568696	0.274958901	0.132725776	0.205409714	0.007296344	0.714506785	0.053517945	0	0	0.221331674	0.162326858	0	0	0	0.176371612	0	0	0.042974841	0	0	0.070916961	0.193032327	0.217832749	0.070204549	0	0.142488359	0.155949899	0.176340219	0.026771679	0.045741857
1.14.99.33	0	0.002445609	0.002902375	0	0.003001951	0.001594215	0.002037221	0	0	0.001769777	0.009516111	0	0.0006583	0.001563179	0	0.001882733	0	0	0	0	0.002221168	0.000808714	0.00250514	0.002406851	0	0	0	0.001844043	0.002859305	0.000941236	0.002761117	0.000999726	0	0	0	0	0	0	0.00088455	0	0	0	0	0.002011582	0.009835959	0	0	0	0.001314805
1.14.99.36	0	0	0	0	0	0	0	0	0	0	0	0	0	0	0	0	0	0	0	0	0	0	0	0	0	0	0	0	0	0	0	0	0	0	0	0	0	0	0	0	0	0	0	0	0	0	0	0	0
1.14.99.39	0.003580375	0	0.006205446	0	0.001927068	0	0.006620684	0	0	0	0	0	0.00476944	0	0	0	0	0.021410332	0.010365345	0.011931835	0.016118984	0.003179092	0.001092367	0	0.002871995	0.001918035	0.000110264	0	0.005166949	0.001937589	0.005792139	0	0	0.003677211	0.004514775	0.004011003	0	0	0	0	0	1.18186E-05	0	0.006570131	0.003202367	0	0.00550986	0.005485888	0
1.14.99.40	1.365719987	0	0	0	0	0.261831923	0.24319585	0	0.034052327	0.265323498	0.759927813	0	0.005725344	0	0.167830817	0	0	0.241706258	0.298840259	0.266329248	0	0.064908913	0	0.226843843	0.439944947	0	0	0.227723638	0.393328251	0	0	0.141794879	0	0.371447282	0.201124882	0	0.239025907	0	0	0.307858131	0	0.125636129	0.328073255	0	1.020473474	0.105339412	0	0.256174053	0.042909635
1.14.99.41	0	0.009650074	0.036340849	0	0.081777085	0.065402872	0	0.048312819	0.007250192	0	0.100214024	0	0	0.013193626	0	0.082228443	0.07214055	0	0.022620951	0	0	0	0	0.026793087	0.01109013	0.063985388	0	0	0.07185565	0.069345541	0.077690371	0	0.033183492	0.007937479	0.048757797	0.039140954	0	0	0.07458741	0	0.0129699	0.040260467	0.034955587	0	0	0.06081192	0	0.077085555	0
1.14.99.44	0	0.041926952	0	0.051385881	0.18477543	0.030926396	0.140355957	0	0.088795558	0	0.045916385	0.051611187	0.087691269	0	0.058793551	0	0	0	0	0.059515813	0	0	0	0	0.112850261	0	0	0.125053487	0.005012119	0.032245228	0	0	0.176861717	0	0	0.005880674	0.098424184	0.125509224	0.069067243	0	0.150130602	0	0	0.156113244	0.023040237	0	0.094779456	0	0.126705896
1.14.99.46	0.548816266	0	0.389773104	0	0	0	0.383810404	0	0	0	0.152416743	0.437013195	0	0	0.117766302	0	0	0	0	0.206728312	0.194986751	0.017668597	0	0.183646837	0	0.095995483	0.195972264	0.713974698	0.214799016	0	0.524405711	0.931195646	0	0	0	0.381085856	0	0	0.347130481	0.073518757	0.200497706	0	0	0.321053876	0.312240376	0.693281112	0.136859423	0.064346212	0
1.15.-.-	0.000214499	0	0	0.0010828	0	0	0.000175738	0.000587915	0	0.000675147	0.000567498	0.000940343	0	8.5371E-05	0	0.000424293	0	0	0.00084517	0.000213726	0.000611661	0	0.000189253	0	0	0.001322913	0	0	0	0.000871416	0.000267972	0	0	0	0.000460779	0	0.001380068	0	0.000394665	0	0.000179852	0	0.001243594	0	0	4.3261E-05	0.001291772	0	0
1.15.1.1	2.887256047	3.947687987	2.149225788	0.563851639	0	0	0	1.072095342	2.8095384	0	3.586806124	1.286178951	1.884654249	0	0	0.296455855	0.138996301	1.82501237	1.750370076	1.142718016	0.326554311	0	0	0	1.250129641	0	2.459718653	1.099981606	2.224122404	1.907803263	0.89553276	3.133438319	0	0	1.48166884	4.242972132	1.250239665	0	1.675539244	0.697942753	0	0.896557491	0	0	1.867353848	2.892391544	0.091660082	0.177886773	1.767512764
1.15.1.2	0	0	0	0.238113732	0.539391947	0	1.301251694	0.193721142	0.555054593	0.147574634	0.017265928	0.314262547	0.078853079	0	1.413482352	0.191606023	0.232958512	0	0.540639829	0	0.421555682	0.383232307	0.942798159	0	0.305037208	0.186824359	0	0.219593985	0	0.006049617	0.539981871	0	0	0.320069028	0.715517598	0	0	1.120750667	0.127270963	0	0.374143176	0	0.754402913	0.795637165	0.481338675	0.524158674	0.313781524	0	0
1.16.1.1	1.021016205	0.257786266	0	0.633052233	0.113521178	0	0	0	0.142969926	0	0.739247914	0	0.139591651	0.082369916	0.165268206	0	0.133615553	0	0.370891116	0	0.235915996	0	0.457969685	0	0.717545319	0	0	0	0.529665072	0	0.075237437	0.449195557	0	0.243370305	0	0.293314923	0.15545534	0.356953062	0.892906199	0.853865602	0	0.143195564	0.093796735	0.085077518	0.34273411	0.469791338	0.247975129	0.239551119	0
1.16.1.3	1.443875761	0	0	0.695051356	1.151498816	1.239333155	0.468236183	1.190031862	0	0.829415021	0.007201508	1.062685439	0	0.926240126	0.238180912	0.079411361	0	0	1.061526652	0.530608029	0.413395377	0	0	0	1.281036462	0	1.263929874	1.358885778	0	0	1.240302037	2.284922284	0	0.835488868	0	0.799416986	0	0	0.051682295	1.499761492	0	1.33566598	0	0	0	1.101019504	0	0.644744885	0
1.16.1.7	0	0	0	0	0	0	0	0	0	0	0	0	0	0	0	0	0	0	0	0	0	0	0	0	0	0	0	0	0	0	0	0	0	0	0	0	0	0	0	0	0	0	0	0	0	0	0	0	0
1.16.1.9	0	1.169580639	0.222595152	0.583133979	0.053657038	0	0	0	0	0.601040171	0.511865776	0	0.523151374	0.540048901	0.043053427	0.029521453	0	0	0	0	0.079190879	0	0	0.544494903	1.492610482	0	0	0.455887562	0.27009111	0.613074048	0.547367211	1.357840296	0.515918644	0.493166813	0	0.607689611	0.224927248	0	0	0.416686736	0	0.289686494	0.049366238	0.592746693	0.903499092	1.304807299	0	0	0
1.16.3.1	0.541967899	0	1.229217579	0.068460241	1.500351401	1.071591131	0.296540584	0	0.703797173	0.803847476	0	1.028461411	0.776916475	0	0	0	0.740225768	0.547925479	0.746905734	0.186061646	0.74463904	0	0.174643119	0	1.219474554	0	0.935280932	0.423509352	0	0	0.614058546	0.341267075	0	0.627116613	0	1.178357193	0	1.809793868	0.344991033	0.470582557	0.542744622	1.149951745	0	0.204316031	0	1.162475683	0.742734865	0.602618934	0
1.16.8.1	0	0.065811867	0.066505379	0	0.053447416	0.030841774	0.077726693	0	0	0.00772064	0	0.017617321	0	0.068670686	0	0	0	0	0.001928827	0.02571533	0.007013226	0.020562098	0	0.079482216	0	0.055947908	0.049067635	0.025653617	0.013223214	0	0.034160476	0	0	0.073377514	0	0.061876625	0.039051257	0.022087977	0	0	0.017655383	0.027091842	0	0.001051023	0	0	0.040243647	0	0
1.17.1.1	1.195338251	0.282850647	0.213205061	0.023859496	0	0	0	0	0.296951917	0.22201957	1.033603052	0.201154818	0	0	0.283374973	0.47639406	0.241215086	0.492923857	0.475642385	0.285585994	0.321290608	0	0.358193013	0.338556934	0.505238809	0.319291538	0	0.677402804	0	0	0.415003486	0.455669066	0.257689938	0	0.148534789	0.285090302	0.424943005	0	0	0.099845585	0	0	0	0.305660912	1.237048036	0	0.537101725	0.546727944	0.55064516
1.17.1.2	1.679025083	1.070926884	0.86880041	1.23403169	0.604527495	1.226150366	0.691040008	1.522098913	1.404505717	1.524167778	1.8005456	0.992155925	0.7273174	1.420773328	0.33464574	0.582662583	0.91115344	0.517771413	0.494312235	1.167562618	1.490832587	1.219309612	1.367011128	1.018796135	0.57842034	0.962862835	0.407551681	0.868399069	0	0.821373	1.478978021	0.339988139	0.979802398	1.763334034	1.329647798	0.28437648	1.037033374	0.637103587	0.598020868	0	0	1.541209657	0.322557091	0.267553569	0.880280021	1.024009892	0.449182256	1.222894627	0.682298161
1.17.1.4	2.357411967	0.116792292	2.291702791	1.987827392	0	0.015862321	3.778827659	0	1.40762413	7.687982295	4.952132996	0	0	0	2.193999585	0.858171568	0.415934184	0.73680133	0	1.808486974	0.785661911	1.830412035	1.123700997	1.90453622	0.989949092	0	0	0	0	1.047182501	1.570776949	4.327741468	1.093799864	0	0	0.346230217	0	0	1.946977503	0	1.791617516	0	0	0	4.813135714	0.249559954	0.383123905	1.280523058	0
1.17.4.1	3.961860011	1.755567798	2.3477365	0.071496797	0	0.154563619	1.435185089	0	0.269634011	1.455183803	2.111667088	1.211356286	0	0.171028548	2.982509413	2.972613111	0.661904237	3.870911708	0	2.651408282	0.786050606	2.874516517	2.953858474	0.193289583	2.479462557	3.114944632	3.439038941	2.829450041	1.25706312	1.036444596	6.205488252	1.731450884	2.005681378	0	0	3.488229058	0	3.767454726	0.105307042	3.657409219	0	4.268981042	1.821914358	1.584959485	1.859435516	4.510936179	0	2.012516658	4.19412661
1.17.4.2	0.172294727	0	0	1.563657208	1.490323109	2.122817069	1.240869533	0.282354529	3.185707052	0.574792122	0.176393762	1.776716324	0.390001213	0.270311451	0.465794117	2.29299171	0.385804629	1.671947085	1.890851667	1.316829638	0.531502669	0	3.072097779	1.548271118	0	1.184049621	1.33587833	0.711427704	0.139960615	1.219660579	0.780991499	0.208866117	0	0.681773074	1.999476882	1.455251216	0.532901543	0.194249457	0.92884234	1.065465597	0.215288354	0.290042987	1.211127468	1.545957563	1.42246209	1.722886145	1.288944616	1.637042046	1.93644706
1.17.7.1	1.079938496	1.25826525	1.113287246	0.996647696	1.383206124	0.910522741	0.346620444	1.21982968	0.762587178	0.586241835	1.229254851	1.069688297	0.511468243	1.10130389	1.4530005	0.521005519	0.804631289	1.035047353	1.088939706	1.451038899	0.682124641	0.452746557	0.4449873	1.245748276	1.416756463	0.152032568	0.766142771	1.302922838	0.104608954	0.705211775	1.124712508	0.81240349	0.848301179	0.787066149	0.576873867	0.951024771	0.891580625	1.072377661	1.534618047	0.391516085	0.409229265	0.617323668	0.616913178	0.691124885	1.372678692	0.572433612	0.679500459	0.415593444	0.363889342
1.17.99.1	0.01366945	0.012571273	0	0	0.00855555	0.002777758	0.008618074	0	0	0	0.038685878	0	0	0	0.001730942	0.009845458	0.038948311	0.022120734	0.00086602	0.028696983	0.022755893	0.000274413	0.001862274	0.010425023	0	0	0.007011731	0	0.005402006	0	0	0	0.008157062	0.007871066	0	0	0	0	0	0.004197907	0.009613935	0.011982849	0	0.008131008	0.044175549	0	0	0.013083166	0.012204795
1.17.99.2	0	0	0	0	0	0	0	0	0	0	0	0	0	0	0	0	0	0	0	0	0	0	0	0	0	0	0	0	0	0	0	0	0	0	0	0	0	0	0	0	0	0	0	0	0	0	0	0	0
1.18.-.-	0	0	0.005322668	0.001830278	0	0	0	0	0.000806869	0.000179561	0.019391454	0.004833414	0.00237685	0	0.003479134	0.005339458	0	0.000487074	0	0	0.000606815	0.002966867	0	0.003152656	0.004513841	0	0	0	0	0	0.005619689	0	0	0	0	0.001135337	0.001583566	0	0	0	0	0.003196212	0	0.006403174	0.014837688	0.001693907	0	0	0
1.18.1.-	0.380326895	0	0	0	0	0	0	0.389708878	0	0.168797956	0	0.068208627	0.277059353	0.270713322	0.216855619	0.296965474	0.264903599	0	0.289045258	0	0.329441798	0	0	0.308540298	0.187781164	0	0.499466852	0.963807715	0.260766365	0	0	0.714121579	0.435693714	0	0.08204108	0.552505756	0.340126484	0.395315275	0	0.261819296	0	0	0	0	0	0.509450073	0	0	0
1.18.1.1	0	0.913762786	0	0.121142788	0.067907408	0.207010396	0	0	0	0	0.367971785	0.180061133	0.019092112	0.152494395	0	1.052710384	0.393443869	0.433247074	0.071666418	0	0.059631682	0	0.36043157	0	0	0	0	0.161588837	0.24224689	0.042689418	0	0.089183519	0.313390752	0.392346482	0.520253384	0	0.118452844	0.383164561	0.302609282	0	0.282168424	0	0	0.182295519	0	0.195696552	0.263591446	0.636350826	0.404737542
1.18.1.2	1.133300192	2.347051414	0	0.592437929	0.8491992	1.669689567	1.695553501	0.396953464	1.406137409	1.510956669	1.418410215	0	0.550790616	0.69016212	1.124512332	0.437558114	0	1.357207525	1.974248167	1.297310018	1.356339032	0.194358467	0.226154491	0.500505357	1.949181619	0	0.763950916	0.754671725	0.065281356	0.664120205	1.07635464	0.028222204	0.710877827	1.332123996	0.782675064	0.51814026	0.787318425	0	0	0	0.914006219	0.794467117	0.381670006	0	0.67924663	0.645607065	0.187963325	1.73471945	0.636791218
1.18.1.3	0.367100844	0.172867134	0.548206426	0.122529767	0	0.451049975	0.347955766	0	0	0	2.340809677	0.84695525	0.463212637	0	0	0	0.509511898	0.816656593	0.266758414	0	0.374097146	0	0	0	0.556573497	0.609795625	0.562518958	0	0	0.448901879	0.798357966	0.117764526	0.320872477	0	0	0.274380501	0	0.733839699	0	0.259947518	0.246502276	0.493416839	0	0	2.478099779	0	0.438945375	0	0.824615156
1.18.6.1	0.599065665	0	0	0	0	0.625234876	0	0.359554131	1.026707166	0.467008377	0	0	0.663752201	0	0	0.695215758	0	2.820629159	1.392102746	0.955752042	2.817559681	0	0	1.588471353	0	0	1.163259253	0	0.762869926	0	0.891163937	0.994479604	0	1.122820289	0	0.823856089	0.890974126	0.047335897	0.675110057	0	0.761658256	0.641069791	0.749835373	1.328916121	0	1.589289783	0	0.876004076	0
1.19.6.-	0	0	0.004942386	0.003047813	0.004763602	0	0	0.002838383	0	0	0	0.006711381	0.000156501	0.004422606	0	0.00727919	0.00268376	0.002537495	0	0	0	0.002026019	0.007003229	0.000469271	0	0	0	0	0.003978367	0.007094004	0	0.00210894	0	0	0.006106561	0.001418545	0.004527208	0.007806373	0	0.000378008	0	0	0	0.007359962	0.004167987	0	0.000950469	0	0.034263147
1.2.-.-	0.155152309	0	0.014062543	0.165952087	0	0.001332214	0.015183969	0	0	0.011469493	0	0	0.105843689	0.094851054	0	0.099805408	0	0.02054616	0	0.106008272	0.027301502	0	0.030437904	0	0.105284757	0	0	0	0.196475234	0	0	0	0	0.037042453	0	0.050021769	0	0	0.02131094	0	0	0	0.060730694	0	0.260395629	0	0.16364237	0.068751509	0.200710938
1.2.1.-	0.708121696	0	1.438512082	0	1.012540007	0.056661143	1.718687586	0	0	0.592411024	3.909461931	0	0	0.169650595	0	1.194382612	0	1.545813449	0.891678091	1.000658738	0.379869272	0.326399956	0.014980422	1.281284426	0.986796412	0	0	3.072357695	1.163424909	1.388642814	1.047399021	3.416248367	0	0	0	0	0	0.771178404	0	2.009200795	0	0.374574992	0	0	2.288560328	1.6214546	0	1.779932527	0.778333305
1.2.1.10	2.495657261	0	1.198777926	0	0	0.009948055	0.604121245	0.442861314	2.60337693	1.416837704	2.187493836	1.158717038	1.481601669	1.152757076	0	1.97899437	0.216841513	4.1361156	3.767918598	0.622102738	1.727505887	2.14678744	3.787340745	0.787096729	1.616097655	0	1.224346761	0.915027316	3.423935525	3.875030989	0	0.812072081	2.761005423	0	0.708909772	2.120709649	0.690127226	1.594905669	0	1.512815883	3.338508014	0	0.89336729	0	0	2.667225369	0.602044703	2.171129414	3.715873166
1.2.1.11	0.677696785	0.750670034	2.61634727	1.387498793	1.131674879	1.710829041	1.229912527	0.681521428	0.992457652	0.853005343	0.64596784	1.792570853	1.614992396	1.74877299	0.23040546	1.168058513	1.554226405	1.017097681	0.618817842	0.701890241	1.445752132	0.229304602	1.624216794	0.207077846	1.206029664	1.440589909	2.035171715	2.575727354	0.821596948	0.108628977	2.075984738	2.706591756	0.577100946	1.046682478	1.309916533	1.146836144	0.424040673	1.059697703	0.450267683	1.475816769	0.417363423	1.239763115	1.110298857	0	0.61201649	2.557803411	1.374143972	2.01387967	0.910005988
1.2.1.12	1.051442172	1.798905082	1.007045522	1.372145449	0.67684151	0.712581268	0.798378925	1.477370601	0.531327461	1.148726849	0.896642953	0.746151257	1.283852307	0.483009494	1.937363805	0.482404732	1.601459011	1.91737615	1.482789213	0.687101053	1.303299414	1.229487415	1.170617973	2.170135431	1.674190359	1.378121875	1.724524826	1.949996375	2.211526543	0.353083303	0.384313545	1.884237969	0.408409149	1.000247057	0.745859488	2.095688878	1.193623022	1.195280807	0.601496992	2.683063466	0.494095625	0.88986516	0.797101417	1.124486782	1.250975653	2.442862487	1.943444277	1.500812725	1.603539948
1.2.1.16	0.732842553	3.382621475	0	1.360876192	1.293170542	0	0	0	0.760621521	1.372600463	4.236664109	0	0.347324924	1.895033851	0	1.889441165	0	1.35060467	0	0	0.500181881	0.83856747	0	0	1.043199675	1.714543524	0	0	0	2.99784968	0.594700425	0	0.986379154	0	0.530377702	2.785651665	0	0	0.499794698	0	0	0.649859935	0	1.275741202	3.208190369	3.372201435	0.430332574	0.485280371	2.174934627
1.2.1.18	1.097996392	1.437640243	0.759017912	0.97972018	0	0	1.324423138	0.299251232	0.798560526	2.008417981	2.139501592	0.849563237	0.416718102	0	0.881008123	0	0	0.56904704	0	0.453541411	0	0	0	0.138269394	0	0	1.163328514	0	0	0	0.671926582	0	0	0	0	0	0	0.69700859	0	0	0	0	0	0	3.110655844	2.066042056	0.500180882	0.742921313	0.040248761
1.2.1.19	0	0	0.101227542	0	0.03372081	0.354228324	0	0.029517653	0	0.207308523	0.194223115	0.059785794	0	0	0	0.132700269	0	0	0.379247275	0	0.175358865	0	0.053137103	0	0.216784168	0	0.317548168	0.589991926	0.321945492	0	0.00684107	0.571371642	0.178651711	0.235217382	0.342073797	0.482324138	0.223478055	0	0	0.857388408	0.040785124	0	0	0	0.127054632	0.451593276	0	0.287464986	0.049199522
1.2.1.2	1.547048578	4.620388339	1.054299775	1.691292232	0	0	0	1.897588811	4.714129473	3.554796867	8.454636876	0	4.088799334	0.065632766	4.740725163	0	3.792700457	0	2.841740006	2.189355741	4.595774318	0	0	4.724930098	4.522565554	4.265781571	7.614345504	5.663444334	1.033033864	0	3.22623414	10.59892096	0.011846537	0	1.236407971	4.100365805	4.61706554	0	4.553264837	4.051490521	0.226334915	2.895089375	2.613981521	0	7.122663385	9.668262459	4.350170148	3.758046332	0
1.2.1.20	0.047369914	0	0	0	0.050265665	0.005578992	0	0	0.038388671	0.028186933	0.136471893	0.023494696	0	0	0	0.041451959	0.001442562	0	0.123526916	0	0.116440948	0	0.097880265	0.058338216	0	0	0.061351635	0	0.092018235	0.081102177	0	0.101730303	0.092664637	0.096779695	0	0	0	0	0.088793584	0	0.096328377	0	0	0.103684709	0.015828053	0.020158908	0.050084472	0.019023073	0.083791956
1.2.1.22	0.596998999	0	1.026749116	0	0.657507649	0	0.996234694	0.240913923	0	0	0.707424196	1.232555797	0.963802493	0.186278137	0.991339664	0.486094773	0	0	0	0.267672636	0.576766992	0	0	0	0.097165243	0	0.778238521	0.668608471	0.931121827	2.737597393	0	1.846338038	0.535448105	0	0	0.750902734	0.18424342	0	0.586491661	1.870230134	0	0.208937605	0	0	1.029943775	1.923953815	0	0	0.783936161
1.2.1.24	0.034244208	0.002731165	0.081928823	0.145420962	0	0.102397188	0.023980753	0	0	0.120441861	0.019391383	0	0.06136433	0	0	0.046957134	0	0	0	0	0	0	0.16000687	0.075254393	0	0	0	0	0	0	0.192986394	0.089875741	0	0	0.02130657	0	0	0.04924898	0	0	0	0.039941832	0.129711273	0.101431563	0.154523311	0	0.269436358	0.203090703	0.151144057
1.2.1.28	0.399153556	0.876988712	0	0.146852115	0.287165344	0.027947711	0.292004054	0.070088752	0.137199506	0.011973333	0.96566859	0	0.161599901	0.070067487	0	0	0.297020614	0.15501329	0.08596744	0.236992974	0	0.155077728	0.337477225	0.186991043	0.144263341	0.055301981	0	0	0.060255714	0	0	0	0.00629853	0	0	0.297515182	0	0	0.301128587	0	0	0	0	0.252369359	0.35223507	0.329606348	0.239598646	0	0
1.2.1.3	4.144390451	1.242333666	0	2.764112719	1.428840234	0	0.782195267	2.110357199	3.997891656	1.569451877	8.391836776	1.528026353	0.37580165	0	0	0	3.014323008	0	0	2.917802545	0.253241371	0	0	0.210284771	0	0	3.622052112	0.115884713	0.327145256	0	0	0	2.026885243	2.054896097	1.719964777	2.233922159	0	2.839301288	0	1.282863884	0	1.153373557	2.131789423	0	6.64364479	3.509360191	4.212292986	0.785153796	0
1.2.1.32	0.158943383	0	0	0	0.04608941	0	0	0	0.0284818	0.054533263	0.346241475	0	0	0.004376927	0.138539394	0	0	0.155988206	0	0	0.151448907	0	0.075583999	0	0	0.005176157	0.115027657	0	0.085658191	0.114717394	0	0	0.155562399	0	0	0.030201043	0.150139008	0.007278102	0	0.010275365	0.11843142	0	0	0	0.312872865	0.000684303	0	0.011727749	0
1.2.1.38	2.991123695	2.021524782	1.055621996	2.03053186	1.454080187	0.582082263	0.524446223	0.644140642	0.697050298	1.859953823	2.89633906	1.166477112	2.369508888	1.381413831	2.400614798	3.414849546	1.668718863	1.369791139	0.365342685	2.08700961	0.229492327	2.279683728	3.262223317	1.058238615	0.992941314	0	1.700243531	2.719759773	0	0	2.780601388	0.53622264	2.244251902	0.811279203	3.242984034	1.889822725	0.549417892	1.426039383	0.065305809	1.697314242	1.315714821	0	1.201935429	0	3.586410556	2.226941371	0.705060043	1.848160016	0.003203288
1.2.1.39	0	0.180428076	0.424210672	0.527505029	0.271656413	0.491830899	0	0	0.234944455	0	0.425438319	0	0.087229411	0	0	0	0.291441444	0.376611062	0.437044735	0.148907158	0.187119348	0.516078049	0	0	0.637082052	0	0	0.560700975	0	0.485358327	0.383529971	0.179763671	0.211918792	0.085382512	0.06597186	0.446242083	0.003555445	0.046236275	0.450749252	0.663469963	0	0	0	0.074281551	1.135679192	1.197877707	0.152199598	0	0
1.2.1.4	0.172562194	1.117509296	0	0.330708199	0	0	0	0.116529163	0	0.06549301	0.859799065	0	0	0.172259231	0	0	0.141328168	0	0	0	0	0.353895198	0.335041765	0.140822863	0	0.055180077	0.211288195	0.317137769	0	0.386263997	0.279800034	0.115861395	0.03324107	0.306446258	0	0.32428125	0	0	0.243215616	0	0.19559322	0	0.050248778	0.098745379	0.22794216	0.146057234	0.01342874	0.20519889	0
1.2.1.41	0.90245257	1.262052442	1.528971677	0.287042394	0.898676399	0.329038221	0.43235091	0.641602266	0.854596185	1.320628583	0.359259284	0.826434085	1.572710192	1.0936128	1.513015661	0.49390889	1.25829254	0.756940747	1.322706991	0.852976557	0.974838557	0.470901353	0.230798734	1.463926014	0.393608961	0.457347719	1.709143991	1.405584193	1.214274776	0.489472	0.558080419	0.799610076	0.660870887	1.369772459	0.552960779	1.226814307	0.793232814	0.455038366	0.273428838	0.988528273	0.191004323	1.502313439	1.049128363	0	1.374507146	1.084747938	0.393098622	1.260790657	0.560174682
1.2.1.43	0	0	0	0	0	0	0	0	0	0	0	0	0	0	0	0	0	0	0	0	0	0	0	0	0	0	0	0	0	0	0	0	0	0	0	0	0	0	0	0	0	0	0	0	0	0	0	0	0
1.2.1.46	0.319721265	0.221616712	0	0.121088174	0.151488377	0	0	0.212136577	0.124262662	0.049264326	0.577250374	0	0.173042013	0	0.097283587	0	0.232824325	0	0	0.184839448	0.238607492	0	0	0	0.125389407	0.248275087	0	0	0	0.00323307	0.175261781	0.012811068	0	0.272960335	0	0.099367193	0	0.299098979	0.171931798	0	0	0.016646896	0	0.021061966	0.20171417	0.053957777	0.034270497	0	0.275788776
1.2.1.5	0.151178415	0.098053619	0.172083919	0	0.169766503	0	0.110940735	0.176564881	0.054941516	0.011087798	0.179147804	0	0	0	0.034150488	0	0	0.274119057	0.0338372	0.038113944	0.129386188	0.001615328	0.095205341	0	0	0.07702834	0.113748204	0	0.015102026	0.056655287	0.016244305	0	0.17650994	0.044694042	0	0	0	0.395342476	0	0.004173708	0.168551793	0.092317139	0.069430755	0.052316183	0	0.704101617	0.272987206	0.196831695	0.043732839
1.2.1.50	0.003187608	0	0.002520374	0.005249026	0.001859359	0	0.004256208	0	0.004271033	0	0.007769033	0	0.000869656	0	0.000726233	0	0.004746341	0	0	0.002680852	0	0.004809231	0	0	0	0	0.004463197	0.005707048	0	0.004760729	0.0038716	0.003713767	0.003872604	0.001279882	0	0.004848644	0.002743375	0.001627412	0.004885921	0	0	0	0	0.002936149	0.007795779	0	0.001753986	0	0.000566397
1.2.1.54	0	0	0	0.199038634	0.166402066	0.24356624	0.293454138	0	0	0.145897949	0	0.30987978	0.016855457	0.086697141	0.08239861	0.129320899	0	0	0.268891759	0	0.096161078	0.183674372	0.150183513	0	0	0.389840611	0.151173575	0	0	0	0	0.016707101	0	0.042782031	0	0.274513274	0.141517804	0.339356617	0.322463403	0.116222795	0	0	0.252376493	0	0	0	0.152052788	0.444620218	0
1.2.1.59	0	0	0.004703454	0	0.006798821	0.003275335	0.010253794	0.00101267	0.007157942	0.008830144	0.00417502	0.003568305	0.004568522	0	0	0	0.008942424	0	0	0	0.005793078	0.007422094	0.003732194	0	0.005032349	0.009569699	0.007882722	0	0	0.005147119	0	0.010431528	0.001527326	0.00406622	0	0.011688614	0	0	0	0.006756741	0.004526965	0.002780049	0.003386383	0.005547774	0.002072811	0	0.041199354	0.024825142	0.007497143
1.2.1.60	0.117685872	0.32404553	0	0.262459027	0.409678124	0	0.122226752	0	0	0	1.194623546	0.080285188	0	0.303731105	0.162494422	0	0	0	0.219688489	0.291532439	0.448504999	0	0.34447037	0	0.086340504	0	0.311714856	0.479785762	0.069426717	0	0	0.029536304	0	0	0	0.009627248	0	0	0.104403292	0.736862241	0	0	0.277677545	0.167486659	0.597326646	0.953747461	0.228182171	0.469560981	0.514922522
1.2.1.65	0	0.078038845	0	0.020626082	0.063642071	0.012049463	0	0.040602946	0.066741615	0	0.412842455	0	0	0	0	0	0.043875135	0	0	0	0.103043959	0	0	0.064773677	0	0	0.11031217	0	0	0.070320901	0.117236132	0	0	0.098977528	0.130079626	0	0	0	0.055194318	0.081495109	0.083290533	0.108069872	0.071363392	0	0.210629779	0	0.084938514	0.121116278	0.087028693
1.2.1.68	1.25100626	1.258425576	0	0.122113363	0	0	0	0	0	0	0.46164414	0.314949945	0	0	0	0.520992847	0.103474149	0	0	0.140823059	0.422276681	0	0.092041521	0.240504397	0	0.467232801	0.695239961	0	0.310477585	0.333848359	0	0	0	0.256661371	0	0	0	0.269443076	0.474284794	0.016184543	0.001678101	0.405964714	0	0	1.193209705	0	0.03506834	0	0.161966258
1.2.1.70	0.912079381	1.185395643	0.397428391	1.098326412	0.436286622	0	0.998679087	0.554455166	0.45671308	1.738782144	1.563087984	0.643514026	0	0	0.321234543	0.958396944	1.345678249	0.761912631	0.356503622	1.391704619	0	0	1.063707266	0.955392588	0.753120745	0.809966202	0.725768753	0.612212455	0.035199926	0.313818662	1.0449662	1.016125764	0.129169255	0.397941991	0	0.515005981	0.678746639	0	0.671839592	0.455858455	0.804058504	0.069325134	1.201707336	0	0.942374766	1.07228324	0	0.94798517	0.051897467
1.2.1.71	0	0.31791969	0.375370536	0.414269031	0.030934875	0.57162074	0	0.053249435	0	0	0.878362416	0	0	0.415825206	0	0	0	0	0.502506127	0	0.370495601	0	0.262218657	0.014393477	0.014083479	0	0.022502674	0.974104929	0.654656242	0.606817265	0.993341919	0.4689837	0	0.266068522	0	0.389103403	0	0.267411361	0.787740147	0.36635811	0.293558118	0	0.177546488	0	1.147434167	1.381247453	0	0.717535143	0
1.2.1.72	0.602450316	0.849671935	0	0	0.482285373	0	0.589577769	0	0	0.42699313	0	0.185877452	0.494778558	0.40814167	0.521822166	0.454394629	0	0.034065538	0.004224162	0.471653175	0	0	0	0.397198077	0.637509358	0.285958727	0.541368337	1.354301304	0.430094217	0.029284948	1.213467415	0.566997627	0.499207775	0.232985796	0	1.480994687	0	0	0.8049176	0.235683679	0	0.282618134	0.226034209	0	0.271272657	1.219738467	0.180743049	0	0
1.2.1.75	0	0	0	0	0	0	0	0	0	0	0	0	0	0	0	0	0	0	0	0	0	0	0	0	0	0	0	0	0	0	0	0	0	0	0	0	0	0	0	0	0	0	0	0	0	0	0	0	0
1.2.1.8	0.303770886	1.456009437	1.363859282	0.571195141	0	0	0	0	0.199573317	0.069341517	3.329948206	0	0	0	0.578458722	1.290717904	0	1.575160381	0.880440618	0.245511299	0	0	0	0	1.030901917	1.422377998	0	0.490558865	0.282561595	0	0.260809439	1.047281932	0.853144315	0.917645029	0	2.200860974	0.026978629	0.127968056	0.127205232	0	0	0.74884381	0.533043884	0	1.824425414	1.954076883	0.270268515	0	0
1.2.1.80	0	0	0	0.001494074	0	0.000651029	0	0.002178396	0	0.001068783	0.010045733	0.000366885	0	0	0.000586479	0.001092096	0	0	0.000276478	0.002944914	0	0	0	0	0.001013589	0.001736432	0.002485715	0	0	0	0.002186723	0.001177856	6.33254E-05	0.002998133	0	0	0	0.002955093	0	0	0.002214374	0.002731196	0	0	0.007794261	0.000917327	0.001698457	0	0.002635481
1.2.1.9	0.095405197	0.75383812	0.159273052	0	0.00508939	0	0.283481762	0.154849067	0	0	0.185487167	0.177355728	0	0.029499917	0.209738959	0.246501762	0.003355714	0.19441039	0.724237258	0.628592376	0.493372492	0.075177145	0	0.269772175	0.269034682	0.258265989	0	0	0	0.009982128	0	0	0.162676722	0	0.030692406	0	0	0.003874715	0.300546212	0.111166149	0.234081086	0	0.004418858	0.081888168	0	0.226814755	0	0.362959411	0.355721163
1.2.3.1	0.146359635	0.035468385	0.005478398	0	0.098519017	0.124465386	0.037144546	0.070124624	0	1.212265161	0	0.21827553	0	0	0.176990538	0	0.094093188	0.010323692	0	0.15793338	0	0.161990974	0.21452803	0	0.123467768	0	0	0	0	0	0	0.195743341	0.18984755	0.156667225	0	0	0.048840894	0.180360928	0	0	0	0	0	0.162284754	0	0.126637061	0	0.097655747	0
1.2.3.3	0	0.27586801	0	0	1.355581628	0	0	0.256844307	0	0.000986804	0	0	0	0	0	0	0.436711546	0.388408556	0	0	0.35746609	0.078216155	0.372471271	0.416144963	0	0	0	0.042241209	0.37823973	0.036168793	0.098190152	0.389699869	0.363898462	0.103838004	0	0.400332011	0	0	0.009215969	0	0.206034265	0	0	0	0.405569333	0	0.50759445	0.526664565	1.424337701
1.2.4.1	0	1.46379467	1.599026646	1.292878655	0	0	0	3.937798937	0	0	1.353340319	0	0	0	0	0	0.663452686	0.895145654	0.423937109	2.808834609	0.126090029	1.992542482	0.396360727	0	1.147831985	3.0278175	2.051268742	0.186432465	1.449115947	1.534915546	0.479204584	0.420629578	0	1.973587907	0.011892378	2.098493934	0	0	0.103777243	2.300081985	3.188254555	1.480974802	1.028896182	0	1.448140328	3.845815289	0.48663479	1.041776349	1.691315677
1.2.4.2	0.19875887	1.173554986	0.63117333	1.194483685	1.756573009	0.212904688	0	0	0	0	1.344864466	0	0	0	0.471051718	0.818651261	0.206157589	0	0.302007361	0	0	0	0	0	1.098008324	0	0.261670179	1.416417932	0	0	1.109902609	0.532658204	0	0.095843668	0	1.703583194	0.409338887	0.054947099	0.035408111	0	0.718538484	1.052669388	0	0	1.679773057	1.640855275	0	0.591754499	0.752419297
1.2.4.4	0	0.182390069	0	0	0	0	0.461394537	1.552256201	0.757503137	0	1.638174579	0.740052554	1.353879028	0	0	0.772873569	0.881330788	0.07430826	0.399748982	0	0.380100968	0	0	0	0.027740978	0.240751652	0	0.536649116	0.165553601	0	0	0.501199389	0.517873504	0	0	0.895990854	0	0	0.305697965	0.792785446	0	0.515239306	0	0	1.052550399	0	0	0	0.24092299
1.2.5.1	0	0.15004304	0	0.653305455	1.533315351	0.059805426	0.697696473	0	0.337966833	0.436853798	0.638203285	0	0	0.256906575	1.713967008	0	0.181369491	0	0	0.208866426	0	0.74044309	0.373300847	0	0.243160293	0	0.534174599	0.728130393	0.67509478	0	1.058023488	1.527299054	0	0.659093329	0.316126453	1.327783344	0.581969445	0	0.317127099	0.911341027	0.437398531	0.269511162	0.182304361	0	0.951580275	1.002156685	0	0	0.082383842
1.2.7.-	0	1.374396422	0.290813906	0	3.368438603	0	1.529261323	2.725593553	0.757329043	3.811138077	2.658532743	2.872982415	2.37003617	0	7.741418311	2.75686359	0.698985466	0.546769816	3.534250066	0.829808924	0	0.722895913	0	0	1.078551682	0.347701378	9.065643668	2.636231932	3.356940127	0.954627781	0	1.246659174	1.0142585	2.976892129	1.748723763	2.219485475	0.187002269	0.828132022	1.094492212	0.439070809	0	1.171632365	2.719030364	0.265109565	0.929980756	1.591160629	0	0	0.703339415
1.2.7.1	0	1.777390365	0	0	2.222446857	0	0.952652435	2.834686631	2.128669909	6.191602167	0	0	0.860726517	0	0	1.740646254	1.508934541	0.664781333	1.000290437	2.769058567	3.154411755	0	1.172521389	1.574098066	1.605548659	0	0	2.257805779	0	2.2407177	0.993090346	0	0.688884925	0.990635363	1.830936625	0	0	0.872522892	0.346397355	1.320884662	0.393170719	0.505486026	0	0	1.726962801	0.7599273	2.606631917	0	1.3427894
1.2.7.3	3.778923577	0	0.702705556	0	0	2.880199914	0	1.025780217	1.810010991	2.313084009	0.837748125	9.719418413	3.471549939	2.365175009	4.243969623	2.015663933	4.677138895	4.062032347	3.845016216	1.279454797	0	0	0	0.921710238	2.366805622	0	1.433313456	2.669535357	1.033405411	1.428082415	0	0	2.501334356	3.283366876	2.423997751	0	2.807541111	0	0	4.085219721	0	1.488867034	2.559333635	5.422316073	0	1.112980041	3.700822941	0	0
1.2.7.4	0	0	0	0	0	0	0	0.059977845	0	0	0.011201983	0.069875599	0	0	0.082321982	0	0	0	0	0	0.027528484	0.109655921	0	0	0.043210907	0.000526761	0.012751447	0.052656405	0.010543022	0.038465452	0	0	0.208010905	0.272476194	0.389161075	0.030040346	0	0.010526937	0.099661107	0.112043366	0.095743893	0	0	0	0.113499273	0.083210845	0	0	0
1.2.7.5	0.630494022	0	0.079873739	0	0	0	0	0	0	0	0.171745628	0	0.081453734	0	1.229823316	0.284499221	0	0.279687684	0.081665805	0.432403835	0.084053744	0.122867538	0	0.26666534	0.18699174	0.306550878	0.592403905	0.180513934	0	0	0	0.062176745	0.514290104	0.430348759	0.038645588	0.136375431	0.247307416	0.185571856	0.10578565	0	0.07799534	0.367093172	0	0.178029405	0.007128494	0.14449622	0.013992541	0	0.080247198
1.2.7.6	0.002174539	0.001032682	0	0	0	0	0	0.000458204	0	0.001394307	0.001587687	0	0.000955685	0.0009768	0.001486013	0.001141755	0.002624602	0	0	0	0.000570212	0	0	0	0.000866776	0.001927737	0.000675658	0.002007402	0	0.002213079	0	0.001334021	0.001289324	0	4.26484E-05	0	0	0	0	0	0	0	0	0	0	0.002320695	0	0.001710977	0.009933411
1.2.7.7	0	0.107430945	0	0	0	0.005917884	0.161552534	0	0.087735706	0.808940748	0.021170369	0.020502046	0	0.213531755	0.144509099	0	0.053466506	0.160420398	0	0	0.009218083	0.153090508	0	0	0	0.17171326	0	0	0	0	0	0.016206892	0	0.1501689	0	0	0.141106924	0.138452081	0	0.05323013	0	0.145072366	0.027678652	0.045903102	0.043491365	0	0.072911562	0.223302078	0.213277682
1.2.7.8	0	0	0	0	0	1.697678479	2.465523385	2.203688795	1.86628517	2.707078293	0	0	4.325375622	0	10.28590162	0.075866449	1.595843383	0	0	2.68749949	2.156164722	0	1.639993771	0.589397295	0	2.306168783	1.12887597	1.672507926	0.799754039	0.134510618	2.588914078	0	1.011203805	1.12585207	0	0	2.142306484	0	0	1.888670894	0.322929849	1.628090947	1.857575297	0	3.099501638	0	0	0	2.500098213
1.2.99.2	0	0	0	0.219568954	1.532418594	0	1.443286284	0	0.081208281	3.706347845	1.511133578	0	0.055445409	0	0.86511731	3.510943081	0	3.70378346	2.114805742	1.511012545	2.011591349	1.128759339	0.22490554	1.678493047	0.309860421	0	0.560738968	0.67784506	0	0.02281841	0.358596033	0	2.194601693	2.140519928	0	0.622549927	1.68591197	0.586286613	0	0	0	0.716227033	0	0.148814143	1.347560115	0.65510901	0.697653566	0.729594956	1.579432397
1.2.99.5	0	0.324476193	0	0.384514317	0	0.177300454	0	0.007305977	0	0.408251296	0.381065863	0.309113577	0.258502294	0	1.621922227	0.057723554	0	0	0	0.016204949	0.485993453	0.217689085	0.381467068	0.302465509	0.398437044	0	0.106961847	0.16816264	0.384635438	0	0	0.053784736	0.168080889	0.535404141	0.541293567	0	0	0	0.219695662	0.45792641	0.333827827	0.050231579	0	0.346011142	0	0	0	0	0
1.2.99.7	0	0.160129913	0.088237559	0.212280643	0.104001585	0.004871948	0.134759128	0.000593046	0.009477206	0	0.133233931	0	0.104551887	0.187538617	1.098064747	0.092004619	0	0.093379933	0.043654353	0	0	0.048393231	0	0	0	0.066981288	0	0	0	0.163546881	0	0	0	0	0	0.154845349	0	0.187332913	0	0	0	0.143358906	0.119682099	0	0.201271318	0	0	0.062474706	0
1.20.4.1	1.734252562	1.687252848	1.623675021	0	0.363875942	2.14294167	0	1.638961061	0.392455092	1.466878759	1.364111311	0.648924192	0.863404916	0	1.688058263	2.78591725	0	0.894429564	2.059984414	2.422352	0.298632035	2.777694757	4.778981194	0	1.622136403	0.763985537	0	1.724132757	4.020250524	1.452335331	0.53501892	2.325238664	0.453189633	2.062071865	2.247563876	0.548437758	1.299789304	0	0.318420341	1.561436171	0.515740902	0.756738664	2.113902847	1.605897066	3.821838376	3.068869629	0.284589121	2.208793021	3.195843944
1.20.9.1	0	0.015743219	0	0	0	0.040516002	0.007366423	0.013288519	0	0.025321925	0.128865863	0.028177709	0	0	0	0.04706104	0	0	0.049521753	0	0.025477499	0.033011881	0	0.005631756	0	0.046819854	0	0.003933808	0.017031686	0	0	0.019255484	0.041187539	0.006637148	0	0	0	0.011261138	0.035759493	0.009779335	0	0.001969233	0	0.043596178	0.089228238	0.008068766	0.042094549	0.003254271	0.00353655
1.21.-.-	0	0	0.039195464	0.039223907	0.015906273	0	0.039134056	0.00289236	0.027310352	0	0.002858363	0	0.008999625	0.008939208	0.026560674	0.021120415	0	0.013361424	0.040046617	0.018484604	0.018422917	0.006917324	0	0	0	0.002605866	0.005171899	0	0	0.013426007	0	0.036371975	0.009880768	0	0.00222587	0.011069231	0.003065994	0	0	0	0	0.017085613	0	0	0.019882444	0	0.087675727	0.085850803	0
1.21.3.1	0	0.038960831	0	0.009246409	0	0.012177079	0	0.01361731	0	0.000764101	0	0	0.002284432	0.006457834	0	0.006780685	0.007111295	0.002018589	0.020621048	0.01354767	0.009879144	0.013801108	0	0	0.007415082	0	0.006215955	0	0.004737484	0.012061174	0	0	0.001403876	0.013782805	0.00347038	0.005223243	0.013100818	0.008619939	0	0	0	0.012259137	0.003637198	0	0.005168959	0.010859315	0	0	0
1.21.4.1	0	0.009586056	0.390640095	0.539479112	0	0.242352101	0	0.599013913	0.634766645	0.624093576	0	0	0	0.318070885	0.63882944	0	0.529340939	1.20324168	0.968094807	1.348482241	1.703775227	0	0	1.140532921	0	0	0.257055711	0.555042185	0.018718946	0	0.156175283	0.539573189	0	0.053732499	0.083163237	0.166631974	0.015821365	0.597523459	0.610525614	1.258724577	0	0.233355624	0	0.638357038	0	0	0.463165251	0.153294127	0.846847497
1.21.4.2	0	0	0.173760867	1.185732427	0.834609865	0	0	0	1.230958266	0	1.716385796	1.736533782	0	0.434469754	1.931911588	1.16596372	0	1.871787872	1.26008598	1.392035705	1.774117264	0	1.614359111	3.115938453	0	0	0	1.073018727	1.680857386	0.564952891	0.5314563	1.379683367	0	0.046122807	0	1.648584516	0	6.232203194	0	1.932146283	1.06089406	0	0.483895604	4.192043513	0	0.426565036	0	0	0.043623398
1.21.4.3	0	0	0.077211933	0.049075073	0.039145408	0	0	0.07888219	0.008304831	0.073242038	0.107553584	0	0	0	0	0.026235115	0	0.042786783	0.046089465	0.013232096	0	0	0.067744209	0.055410203	0	0	0	0.076373148	0.110582959	0.061970211	0.056089603	0	0	0.046769713	0.092231427	0	0	0.54160708	0	0	0	0	0.088715631	0	0	0	0	0.078259063	0
1.21.4.4	0	0	0.130221564	0	1.110081071	1.141279716	0	0.669301079	0.724016449	0.299757732	0	0.359946698	0.450150239	0	2.776810432	1.17443607	0.367827173	0.969379517	0.792956862	0.943405062	0.846714565	0	0.539018374	0	1.095189405	0.951736656	0.965307443	1.028331164	0	0	0	0	1.001829556	0	0.76594799	0	0.528361753	3.240830351	0.298988935	1.597987343	0.72250549	1.177237641	0.539313786	2.305878267	0	0	0	0	0.891975069
1.3.-.-	0.016995327	0	0	0	0.008195345	0.012110004	0	0	0.036602145	0.014203222	0.010908606	0	0.085698498	0	0.008234494	0	0	0.089705166	0.051501425	0	0.019836174	0	0.041906767	0.029782722	0.015768766	0	0.261320385	0.061987948	0	0.052843232	0	0	0.063420466	0	0	0.029526778	0.06597608	0.008037152	0.060215783	0	0	0.032497453	0.068341662	0.065734381	0	0.007449075	0	0.085033651	0
1.3.1.-	0.351345711	0	0.757415823	0	0	0.925092797	0	1.808750426	0.687735747	1.264977	1.051036717	1.895669443	0.417290246	0	0.287221641	0.847085094	1.222194124	0.262354351	1.034878082	1.24557454	0.831634516	0.616368393	0.736763333	0	0	1.06417828	1.448035199	0.680253057	1.406928113	0.95404446	0.143481991	0	1.772424403	1.195517702	1.294390545	0	1.131876317	0	0.981908897	0.221379267	0.149380079	0.793470858	0.515587814	0	0.517408969	0.923550007	0.954978068	1.547284705	0.63789406
1.3.1.10	0.004611856	0	0.001954999	0.0052268	0.00119356	0	0.000930831	0.005179843	0.00308082	0.003667108	0.016574534	0.000402828	0	0.005577808	0.000107849	0.006207825	0.004563056	0.005862247	0.004447434	0	0	0.006589624	0.001470459	0.00486916	0	0	0.006489	0.001863896	0.005607936	0.004407114	0	0.004474568	0.003324466	0.005635625	0	0.0015275	0	0.002340997	0	0	0	0	0.002230673	0.000479817	0.021253836	0.00370199	0	0.006517599	0.000896087
1.3.1.12	1.573849343	0.753313748	0.382408083	0.219638773	1.707434616	0.626959227	0	0.929362284	1.007900403	1.511453648	1.246738267	0	0.411357155	0.890059361	1.514621707	1.60797811	1.822810783	0.188660879	0.645464987	1.087681527	1.04556782	0.129385305	1.690918789	1.18822845	1.587239403	0.315514242	1.367156807	1.510884829	0.97762641	0	1.212470562	0.550110005	0.865969758	1.345815333	0.528286212	0.196539163	0.585110743	0.478554087	0.562802122	1.1646906	0	0.900900201	1.240486915	0	0.54032234	1.324354248	1.323652852	1.420637928	0.029710846
1.3.1.13	0	0	0	0	0	0	0	0	0	0	0	0	0	0	0	0	0	0	0	0	0	0	0	0	0	0	0	0	0	0	0	0	0	0	0	0	0	0	0	0	0	0	0	0	0	0	0	0	0
1.3.1.2	0.140118341	0.007225068	0.046869155	0	0	0.067469209	0	0	0.027880218	0.009105634	0.062453152	0.016110857	0	0.018642791	0.019455236	0	0.081371169	0.043858314	0.025509931	0	0	0.032529838	0	0.034143801	0	0	0	0	0.04885741	0	0.07433134	0	0.085540288	0	0	0	0	0.009713517	0	0	0	0	0	0.094273195	0.160771016	0.235232697	0	0.125647504	0
1.3.1.20	0	0.051769495	0.091836676	0.029861595	0	0.01558013	0	0	0	0	0.047968194	0.031705845	0.032029556	0	0	0.081322465	0	0	0	0.0146503	0.081971948	0.052572636	0.012051918	0	0.066826954	0.066155788	0.050326368	0.034252898	0.001450709	0.083821663	0.006074772	0	0.009150612	0.040980671	0.00260453	0	0.025337073	0.06094021	0	0	0	0.079110691	0.447546733	0	0.012708301	0.173759668	0	0.073286038	0.066140287
1.3.1.21	0.001042969	0	0.002370459	0	0	0	0	0	0	0.002830758	0.008839705	0	0.001381623	0.002655712	0.000317863	0.000561262	0.002835473	0.003067273	0	0.002146823	0	0	0.003140639	0	0	1.37563E-05	0	0.001743261	0.001154814	0	0.000459059	0.000156741	0	0.001722294	0	6.26873E-05	0.000233055	0.001644753	0.00032521	0.001662403	0	0	0.000106522	0	0.011541416	0.000632566	0	0	0.003174482
1.3.1.24	0	0	0	0	0	0	0	0	0	0	0	0	0	0	0	0	0	0	0	0	0	0	0	0	0	0	0	0	0	0	0	0	0	0	0	0	0	0	0	0	0	0	0	0	0	0	0	0	0
1.3.1.25	0.001432808	0.684868061	0.3819943	0	0.309888045	0.275110255	0.298381088	0	0.27762052	0	0.914499627	0.281329009	0.123300217	0	0.044407979	0.300454624	0.065597121	0.373766978	0.327517082	0	0.339310247	0	0	0.075808349	0.475160242	0	0	0.30371119	0.326411082	0	0	0	0	0	0.037297231	0.063499863	0.327363136	0.054553958	0.337875032	0.032725664	0	0.379760605	0.212691746	0.151125934	0.285290303	1.008791531	0	0	0
1.3.1.26	0.400022286	0.867256744	0.446420992	1.153397115	1.295162471	1.131914625	0.732675357	0.623311545	0.400921124	1.457048982	0.940981149	0.696581091	0.405479515	1.019595747	1.312151219	0.412217826	1.50363339	1.995851641	0.816412988	1.647194128	1.832276837	0	0.835496114	0.796468602	1.491963991	1.401929776	0.877262429	0.590813985	0.822515904	0	0.447716569	0.85309249	0.781034392	1.293408192	1.241654277	0.426592993	1.542252503	0	0	0.607618106	0	1.546476208	0.392392325	0.030720471	1.319744971	0.425556532	1.185476916	1.157863216	0.43149317
1.3.1.28	0.390755541	0.745466877	0.310351004	0	0.313603456	0	0.141198353	0	0	0.307268945	0.348381731	0.021455666	0	0.459588776	0.304842397	0.170439054	0.135959095	0	0	0	0	0.419956928	0	0	0	0.291274098	0	0.237519889	0.309506273	0.132192563	0.488786998	1.469923596	0.480547258	0.480497539	0	0.81550075	0	0	0.169603432	0.625439548	0.169922079	0	0	0	0	0.681710724	0	0.078146238	0.282806683
1.3.1.29	0.002649649	0.000688852	0	0	0.000198761	0	0.001056716	0.004079326	0.005249524	0.004951041	0.01266598	0	0	0	0	0	0	0	0.004119865	0.002992977	0.001800234	0	0.002563828	0.005891537	0	0	0	0	0.004129608	0.00431315	0.001222584	0	0	0	0	0	0	0	0	0	0.003294101	0	0.004845605	0	0.019132283	0	0	0	0
1.3.1.31	0.002649192	0.013778028	0.103708857	0.049339346	0.013028692	0.015470744	0.041119377	0	0	0.085370796	0.061562675	0	0.095097077	0	0	0.105199786	0.074538759	0.27638323	0.198137934	0.333050214	0.263639699	0.032228192	0	0.089229779	0.101320595	0	0.051191621	0.057713175	0.056413544	0.05450577	0.005795537	0	0.051710214	0	0	0	0.041087002	0.08604925	0	0	0	0.095412074	0	0	0.028437276	0	0	0.101808825	0
1.3.1.32	0.060888045	0	0.04237601	0.009856682	0	0.032765521	0.066292367	0	0	0	0.407333132	0.138103749	0.099164597	0.092753469	0.072877592	0	0	0.17292809	0.181250164	0.016227841	0.108441102	0	0	0	0.153406501	0.05742333	0	0	0	0.019705718	0.033192854	0	0.006340065	0.046889022	0.135296929	0.028954733	0	0.03618304	0.136435912	0	0.132433503	0	0	0.069976951	0.235516408	0.087994495	0.085209877	0	0.146768192
1.3.1.33	0.074743727	0	0.093308405	0	0.092835718	0	0.154886363	0	0.120103287	0	0.256892981	0	0	0	0.009440948	0	0	0	0.143717718	0.16060471	0.036118194	0.134301201	0.001080241	0.130995457	0	0	0	0.122382307	0.10296586	0.111000771	0	0.131927964	0.074866264	0	0	0	0.126209923	0	0.074389289	0	0	0.098440105	0	0.113054187	0.212390263	0	0	0.01302041	0
1.3.1.34	0.447258779	2.556669305	0.425441283	0	0	0.486531328	0.659071128	0	0.523048681	0.444916151	0.49283515	0.550651062	0.285420732	0.263319847	0.793657832	0.235875222	0.506105614	0	0.203369155	0.475437073	0.564986495	0.603543373	0.221863225	0	0.355294712	0.788355348	1.075797405	0.688478359	0	0.159170488	1.595655893	1.505670535	0	0.344860088	0.565559539	0.119043966	0.478710698	0	0	0	0.505440539	0.780380827	0	0	0.497396398	1.368528788	0	0.136434774	0.403855701
1.3.1.35	0	0.024955436	0.01032548	0	0	0.02099027	0	0	0	0.030253378	0.002961618	0.027207666	0	0.005767634	0	0.025420617	0	0.031274869	0	0	0.029805431	0	0.02755557	0	0.00525187	0	0.014211734	0	0	0.003342683	0.020734243	0.009623782	0.006552607	0.020488501	0.000145973	0	0.003812134	0	0	0	0.001534411	0	0.016525984	0.019740832	0.01810179	0.01649167	0.024899494	0.025740753	0.006537149
1.3.1.38	0	0	0	0	0	0	0	0	0	0	0	0	0	0	0	0	0	0	0	0	0	0	0	0	0	0	0	0	0	0	0	0	0	0	0	0	0	0	0	0	0	0	0	0	0	0	0	0	0
1.3.1.43	0.099769478	0.19402036	0	0	0.075352141	0.09215332	0	0	0.13964863	0	0	0	0	0.093681864	0	0	0.00417127	0.040838132	0	0	0.104850783	0	0	0.060806024	0.046811942	0.013508794	0.049403294	0.026245822	0	0.056696915	0	0	0.055485919	0	0	0	0.139872464	0	0.135249345	0.053783566	0.10088811	0	0.055567092	0.05620475	0.088759536	0.203439603	0.10910396	0.052664454	0.006227908
1.3.1.44	0	0.137314333	0.105640524	0.080892765	0	0.150351136	0.095817327	0.128669386	0	0	0	0.172109298	0.172972351	0	0.05430284	0	0.1316388	0.18097507	0.19368334	0.346187086	0.153697443	0.17094186	0.125358283	0.422090301	0.04481953	0	0	0	0	0	0.025528882	0.028992808	0.094191421	0.143802098	0.05916506	0	0	0.027660293	0	0.024063548	0	0.113867551	0	0	0.039762678	0.178022175	0.131594944	0.064287447	0
1.3.1.45	0	0.005690812	0	0	0.011106533	0	0.011393438	0.008830835	0	0	0	0	0	0	0	0	0.010207259	0	0	0.003231288	0	0.017325775	0.008124284	0.011330068	0.011190555	0	0.014021671	0	0.009545973	0.010971093	0.002296577	0	0.008411367	0	0.009213914	0.02049386	0	0.01971168	0	0	0.013474465	0	0	0	0	0.008733222	0	0.010795125	0
1.3.1.54	0.027811651	0.140473488	0.119140881	0.178122302	0.549355711	0	0	0	0.258015069	0	0.162247193	0.099121017	0	0.061637909	0.445439215	0.743207227	0.198433767	0.585515867	1.192509254	0.936639026	0.331914963	0	0	0	0.510449909	0.967888729	0.52520017	0.052546159	0.112229614	0.405524844	0	0	0.638204278	0.650047477	0.333971857	0.408772874	1.421214809	0	0.874426282	0.524352805	0	0	0.451764053	0.481684364	0.175913705	0.731308809	0.062349148	0	0.611829067
1.3.1.56	0	0	0	0.001477041	0	0.002310555	0	0.008829688	0	0.013987278	0.040089171	0	0.006383808	0	0	0.000932326	0.000951238	0	0.00986749	0	0.009983528	0.008286529	0	0.007045394	0.005739467	0.005337594	0	0.00327499	0	0.008128462	0.007758486	0.005691826	0	0	0.002874728	0	0.008206225	0.005873024	0.002164735	0.004030644	0	0.002616476	0.006523387	0.00174238	0.022409464	0.00867924	0	0.009220869	0.009309693
1.3.1.58	0.069997155	0	0.041562724	0	0.061879427	0.066274818	0.036364443	0.012549093	0.056119017	0.02643304	0	0	0.038789618	0	0.072497697	0.047830086	0	0	0	0	0.062265891	0.020856795	0	0.013624619	0	0.060075811	0.034127542	0.009922328	0.020897807	0.047107449	0	0	0.033923401	0	0	0	0	0	0	0.033848814	0.057762339	0.00145681	0	0.00708108	0.049197648	0	0.032797301	0.01400485	0.035325325
1.3.1.62	0.046768735	0	0	0	0.044400075	0	0	0	0.076790545	0	0.062650914	0.047960681	0.020501207	0	0	0	0	0.073108083	0.020360188	0.044082905	0.006833012	0	0.039563992	0.073485935	0	0.015183842	0.053275099	0	0.046330774	0	0	0	0	0	0.085686861	0.007983357	0.010188642	0.011212053	0.029250771	0	0	0.053466318	0	0.061632152	0.059985967	0	0.012605618	0	0.058345067
1.3.1.70	0	0	0	0	0	0	0	0	0	0	0	0	0	0	0	0	0	0	0	0	0	0	0	0	0	0	0	0	0	0	0	0	0	0	0	0	0	0	0	0	0	0	0	0	0	0	0	0	0
1.3.1.71	0	0	0	0	0	0	0.001814834	0	0	0	0.007765381	0	0.002328281	0	0.000750356	0.000314409	0	0.002881853	0.003173955	0.002104614	0	0.001631295	0	0.000279245	0.002213021	0	0	0	0	0	0	0	1.15002E-05	0.000141126	0.000768208	0.00088938	0.000809742	0	0.00136908	0	0	0.003045288	0	0	0.006022816	0.003049723	0	0.001972891	0.000332768
1.3.1.72	0	0	0	0	0	0	0	0	0	0	0	0	0	0	0	0	0	0	0	0	0	0	0	0	0	0	0	0	0	0	0	0	0	0	0	0	0	0	0	0	0	0	0	0	0	0	0	0	0
1.3.1.74	0.799944403	0	0	0.985617231	1.122219612	0	0	2.803810726	0	0.941195362	1.04670413	0.876792236	0	0	0	1.072417096	1.043019005	1.154650885	0.410852185	0	0.294262263	0	0.018565823	1.235679533	0.162406074	2.353311854	0.944849617	0.483277086	1.083047709	2.961037184	0	1.058521074	0.668800536	0.513085536	0	1.303329608	2.552842537	2.142634892	0	0.311495249	0.470367723	0.15221794	0	2.294202218	0	1.117869806	0.020886682	1.170217867	0.466141054
1.3.1.76	0.209864121	0.348619996	0	0	0.794197368	0.112638473	0.139557663	0	0.55667013	0.087257336	0	0	0	0	1.354081797	1.367847869	0.662777324	1.160582959	1.626252954	0.264600465	0.931379502	0.418943244	0.20565383	0.079069932	0.105093713	0.380190653	0.553363276	0.294564754	0	0	0	0.914126455	0.928685003	0.556460348	0	0	0.764022057	0.182749061	2.451783897	0.661399699	0	0	0.113728821	0.462428448	0.926713661	0.105721432	0.368315648	0.45448112	0
1.3.1.83	0.002649669	0.001436118	0	0.004345894	0	0.007999316	0.004475229	0	0.004770989	0	0.011995231	0	0	0	0.005728024	0.005380186	0.024324959	0.003487195	0.00023199	0.005145933	0	0.008124336	0	0	0	0	0	0	0	0.002417675	0.003031459	0	0.007642848	0	0	0	0.003292098	0.005153263	0.008298373	0	0.004364009	0.001910671	0	0	0.009951204	0.002506693	0	0	0.006647334
1.3.1.84	0	0	0	0	0	0	0	0	0	0	0	0	0	0	0	0	0	0	0	0	0	0	0	0	0	0	0	0	0	0	0	0	0	0	0	0	0	0	0	0	0	0	0	0	0	0	0	0	0
1.3.1.85	0.044486135	0	0.025487478	0.025828529	0	0	0.009305369	0.056873805	0.054352164	0	0.006651304	0.019842122	0.010215049	0	0.029181769	0	0.026751725	0.061964112	0.007559942	0.021709511	0.00920164	0	0	0.002928247	0	0	0	0.072974579	0.02016205	0.017320544	0	0	0	0.004992911	0.004567493	0.057589367	0	0	0.012333024	0.046318255	0.048753518	0	0.058112214	0.008514068	0	0	0.047144511	0	0
1.3.1.87	0.143546194	0.334051919	0.111946283	0	0.049273715	0.130261955	0	0	0.1214325	0	0.072622926	0	0.042382874	0.15174682	0	0.224759672	0	0	0.001648595	0.194579317	0	0.243752715	0	0	0.248692876	0.25854882	0.458765914	0.409122426	0	0.010950074	0	0.937135237	0.261619989	0.110422889	0.239323283	0.496881616	0	0.112221505	0.214073093	0.618702655	0.065043023	0.189615339	0.225097226	0.062527323	0.219301619	0.152237443	0.077649924	0.114578607	0
1.3.1.9	0.634334184	0.97396058	0.576704373	0	0.854362049	0	0	0.223809235	0	0	0.910327898	1.738051375	0.31720982	0	1.156181696	0.091352762	1.301965942	0.861389839	0.629500242	0	0	0	0	0	0.732765812	0	0	0.103277676	1.01928119	0.019741213	0	1.266336512	0.856434842	0	0	0.199972411	0.35249559	0.442677324	1.085269342	0.131403899	0	1.164323172	0.543273389	0.046255155	0.686053128	0.780809092	0	0	1.457099173
1.3.3.-	0	0	0	0.00045083	0.001951498	0.003164226	0.004545602	0	0.001257408	0	0	0.004573503	0	0	0	0	0.002335544	0	0	0	0.00123352	0	0	0	0.036713805	0.002071207	0	0.004001483	0	0	0	0.004496577	0.004776249	0	0	0.006971461	0.003449674	0	0.005340185	0.002324339	0	0	0	0	0	0	0	0	0.002486415
1.3.3.11	0.03525645	1.126225887	0	0.463229941	0.36266073	0.331864596	0	0	0.412925228	0	0.582495971	0	0	0	0.322742196	0.239435054	0	0.018999226	0.222638853	0	0	0	0	0.464097112	0.387254002	0	0.096876452	0	0	0.307439582	0.679364023	0	0.468612781	0	0.029843563	0.136252653	0.396519236	0	0	0	0.2896353	0.367056216	0.247760545	0	0.402006949	1.169441556	0	0.457451243	0.104435655
1.3.3.3	1.394768948	1.453340607	0.380092892	0.178959679	0.37703882	0.343371238	0.484654587	0	0.528739916	0	1.01924571	0	0.308921753	0.055685136	0	0	0.750307981	0.331172145	0.557342328	0	0	0	0	0	0	0.347792514	0.762186193	0.649308986	0.632188172	0.677473235	0.34793053	1.00449231	0	0	0	0.651692213	0.236734591	0	0	0.763052688	0	0	0	0.210377272	1.383412685	1.272684848	0	0	0
1.3.3.4	0.224734469	0	0.457866407	0.720103844	0.251452795	0.169483492	0	0.027942391	0.208366782	0	0.624927791	0.016311479	0.279205377	0	0.570215741	0	0.032312914	0.474675574	0.232801223	0	0	0.468493822	0.387531313	0.097695661	0.797704183	0	0.161062997	0	0	0.124465968	0	0.230908748	0.157396044	0	0	0.166917384	0.462397889	0	0.168495394	0.365422441	0	0.022464305	0	0	0	0	0	0	0
1.3.3.5	0.047602715	0	0	0	0.01142646	0.124396921	0	0.166905661	0.231370297	0	0.632202797	0.016301989	0.110131773	0.219969063	0.093293581	0	0.142618635	0	0	0.127466391	0	0.060087746	0	0.222323629	0	0.029411207	0.383757114	0.157582185	0.104352906	0	0.164577396	0	0.239767779	0	0	0	0.272921274	0.066174931	0.218085046	0	1.152616035	0	0.138377709	0.232732466	0.192061491	0	0.101468159	0.079062286	0
1.3.3.6	0.00790423	0	0.019389248	0.009104202	0.029142876	0.033547998	0.060463394	0.013925731	0.027544949	0	0.026421905	0.044780244	0.044024496	0.069117494	0	0	0	0	0.042120384	0.057300072	0.003927863	0.017886699	0.028216278	0	0.339524607	0	0	0	0	0.061695829	0.015999444	0	0	0.003317229	0	0.025746619	0.049744183	0	0	0.062300289	0.029109858	0	0.068474674	0.028658351	0.06292105	0	0.066997264	0	0.058384343
1.3.5.2	0	0	0	0	0	0	0	0	0	0	0	0	0	0	0	0	0	0	0	0	0	0	0	0	0	0	0	0	0	0	0	0	0	0	0	0	0	0	0	0	0	0	0	0	0	0	0	0	0
1.3.5.3	0.48348134	0.096125171	0.79345523	0.596143016	0	0.086746856	0	0	0.037948836	0	0.607256032	0.61726031	0.132148399	0.156607764	0	0	0.426800177	0.513107881	0.855924113	0	0.487608752	0	0	0	0.479968033	0.441086715	0.723414565	0.220933133	0.253231101	0.483374713	1.376154468	0.788270897	0.528854158	0.669153976	0.432849697	0.235530706	0.344510639	0.070580695	0	0.533804469	0	0	0.575531153	0	0	1.023744619	0	0	0.336702107
1.3.5.5	0	0	0.004447399	0.000827038	0.001795934	0	0	0.003263231	0.005893656	0.000940848	0.018017123	0.004645734	0.002194066	0	0.005094923	0	0	0	0.002733677	0	0.005221707	0	0	0.003276304	0	0.003073884	0	0.001249252	0.001216354	0.004898308	0	0	0	0	0	0.000475742	0.00628218	0	0.00098941	0	0.004366001	0.004452037	0.005793263	0.00031872	0.014822495	0	0.002195896	0	0.0049214
1.3.5.6	0.002299551	0	0	0	0	0.003297639	0.002446829	0.003699666	0	0	0.012432603	0.001690994	0.00042146	0.005017406	0.000840393	0.003245999	0	0	0.002816088	0.005546451	0	0.002472084	0	0.00577412	0	0.000606525	0	0.001110776	0	0	0	0.001621526	0	0	0	0.00448814	0	0	0.005054518	0	0.001630624	0.005027407	0.004859924	0.006016041	0.015235119	0.001453926	0	0	0
1.3.7.2	0	0	0	0.002715796	0.002351517	0	0.00113651	0	0.002296633	0	0.011614045	0	0.002583019	0.001882286	0.001155702	0	0.000996352	0.000890482	0	0.00291931	0.001763976	0	0.002137369	0	0.002671568	0.001289474	0.000674157	0.0015459	0.001504804	0	0	0	0.00249103	0.000839223	0.002093027	0.001336267	0	0.000396282	0.000546463	0	0.002065155	0.001150145	0	0	0.011140652	0.000886489	0.001194724	0	0.00300436
1.3.7.3	0.002185655	0	0	0.000592227	0.000719444	0	0	0	0	0	0.007176152	0.001957135	0	0	0	0	0	0.000903511	0.00094954	0.003051543	0.000720673	4.94639E-05	0	0.000779731	0.003194008	0.002851881	0.001115285	0	0.000617491	0.003070397	0.000115372	0	0	0.000906313	0.000809228	0	0.000445111	0.0030026	0	0	0	0.003118892	0.001641786	0.001490936	0.010288527	0.00145649	0.002183093	0	0.002774375
1.3.7.5	0.001845707	0	0	0.002634547	0.001928923	0	0	0	0.002466642	0	0.008977472	0	0.002854957	0.001738178	0.001395252	0	0.002489962	0	0.001232346	0	0.00076775	0	0	0.001027778	0	0.001913519	0.001766784	0.003126769	0	0.002176413	0.001256317	0	0.000743754	0	0	0	0.000436948	0.002606269	0.002102144	0	0.002195061	0.001565418	0.002250627	0	0.007447095	0.001029394	0	0	0.003048752
1.3.7.7	0.008126187	0.001368367	0.003857076	0.007961778	0.007564807	0.007743731	0	0.00865679	0.007745679	0.004119973	0.016480584	0	0	0	0	0.003347637	0	0.008025141	0	0.008236134	0.009110919	0.007081998	0	0	0.00862991	0	0	0.002236734	0	0.007271181	0	0.002241499	0.000212283	0	0	0	0.003168326	0.001352153	0.009425478	0	0	0	0	0.002170694	0.017971311	0	0	0.00090843	0.009228188
1.3.7.8	0	0	0	0	0	0	0	0	0	0	0	0	0	0	0	0	0	0	0	0	0	0	0	0	0	0	0	0	0	0	0	0	0	0	0	0	0	0	0	0	0	0	0	0	0	0	0	0	0
1.3.7.9	0	0	0	0	0	0	0	0	0	0	0	0	0	0	0	0	0	0	0	0	0	0	0	0	0	0	0	0	0	0	0	0	0	0	0	0	0	0	0	0	0	0	0	0	0	0	0	0	0
1.3.8.1	1.252689103	0	0.00432629	0.28887613	0	0	2.694372507	3.498155616	5.44944434	1.470967325	0.321316063	0	1.754473848	0	2.725627792	0	0	3.309323964	0.770149814	2.552273904	1.79043393	0	1.448988827	2.376196211	0	0	2.756433964	1.769280291	0.361307172	0.82282313	1.862188879	0	0	0.246966204	0.296637064	1.218362113	0.328732483	0.007856402	2.05536148	0	0	0.435877214	2.018745617	2.445639733	1.984000584	0	1.767172965	2.568858481	1.592462723
1.3.8.2	0	0.148362247	0	0.220237673	0	0.184589457	0.066089372	0.140594904	0	0	0.137352624	0.090205091	0.198646499	0	0	0	0	0.006568723	0.161866515	0.213507981	0.010334726	0.134841081	0.221329179	0.031035653	0	0.031980818	0.692335347	0.018431776	0.142783788	0	0	0	0.150143061	0	0.228149102	0	0	0	0	0	0	0	1.95936E-05	0.183408107	0	0	0	0.0204651	0.249594245
1.3.8.3	0	0.010581005	0	0	0.010172058	0.021912766	0	0.00653687	0.016843595	0.017292904	0.076144785	0	0	0	0.028816546	0.007516375	0	0	0.004214692	0	0	0	0.022089166	0	0.01355145	0.020469163	0.004536033	0.002127991	0	0	0	0	0.022181223	0	0.015331378	0	0.024535773	0.009355463	0.003822028	0	0	0	0	0	0.059925838	0.027871846	0.021269779	0.018341575	0.016511196
1.3.8.4	1.328985861	2.090873463	0	0.093335418	0	0	0.444296966	0.101581693	0	0	3.252264259	0.294062931	0.137342238	0.036589707	0	0.734001855	0.143242356	0.892985915	0	0	0	0.03628872	0.625954246	0.58601654	0	0	0	0.163164355	0.855404801	0	0.462904142	0.175455719	0	0.200562066	0	0.804475213	0	0	0	0	0.90224688	0	0	0	2.004435493	0.223526577	0.259828224	0.642445509	0.140423671
1.3.8.6	0.800068283	0.557633849	0	0.422174298	0	0.492951768	0.191743657	0	0	0.14366777	0.759564461	0.550165464	0.419594881	0	0	0	0	0.269199293	0.21372311	0.178261685	0	0.466193095	0.534103642	0.04654824	1.259303474	0.295774722	0	0	0.425887465	0	0	0	0	0	0.029444887	0.042231609	0.466251139	0	0	0	0.264656265	0.310121815	0.168406848	0	1.008148666	0.097306901	0.248049783	0.043096513	0.104631877
1.3.8.7	5.656279791	4.654549552	0	0	2.688716522	3.238369606	0	0.748211417	2.20701794	0	6.043417768	0	0	0	0	3.214906829	0	0.342942563	0	0	0	0	0.63670816	2.380179345	1.527117822	2.844982618	0	2.339645835	0	0	0	0.042044222	2.161641772	0.781620008	0	0	3.003244551	0	3.25807767	0	1.980534504	2.853580073	0	1.707401755	7.723078878	0.148461216	0	0	2.581083008
1.3.8.8	0	3.208285344	0	0	0.595908811	0	0.165118888	0.353116217	0	0	0.515688263	0.161041686	0.428293988	0.526916697	0.297090484	0.517560467	0	0.310150977	0	0.388336233	0	0.316354171	0.133366394	0	0.015131464	0	0.266242866	0	0	0.537962263	0	0.239571371	0.23836123	0	0	0.079348219	0	0.272330904	0.144711247	0.385981685	0.108456586	0.588894853	0	0.138838321	0.017427798	0	0	0	0
1.3.8.9	0	0	0	0	0	0	0	0	0	0	0	0	0	0	0	0	0	0	0	0	0	0	0	0	0	0	0	0	0	0	0	0	0	0	0	0	0	0	0	0	0	0	0	0	0	0	0	0	0
1.3.98.1	0.964110494	0.904058908	1.008300803	1.322907273	0.951380168	1.37482254	0.678548491	1.231912735	0.461700743	0.265859778	1.069596465	2.713216639	3.054847392	2.059357948	0.932535451	0.694572032	0.504406512	0.686752571	1.371414709	1.650146148	1.013143812	1.729824831	0.922180076	1.294658636	1.79867209	1.164728785	0.648694918	0.679097326	1.441743443	1.06824323	1.319891725	0.325307031	0.942020677	0.37518707	1.06022684	0.8101651	0.887300754	1.060720095	1.655222615	1.76677288	0	0.359661209	1.600763963	0.73810296	1.045647816	0.547170202	1.75023038	1.537190667	0.977766278
1.3.99.-	5.940462506	11.77661207	0.724475439	2.410831442	0	1.59844766	0	4.100769628	0	4.598382835	11.84344784	0	0	1.66359307	0	2.807949561	4.70359724	0.017029319	1.329026054	5.754454999	0	0	0	0	3.470730808	0	6.998456495	5.884047936	0	4.221788956	2.232409643	0	4.698598493	2.533330713	0	6.683890914	0	0.07602179	0	0	1.746685428	0	0	0	7.553372938	0	5.515063029	3.684458239	0
1.3.99.1	0	0	0	0	0	5.214833904	0	0	1.670554156	9.097746218	5.25111996	0	2.305768871	2.109889749	3.600623902	0	3.421538757	0	7.286456064	0	0	1.68124139	0	4.089611344	0	0.222519019	4.549221242	3.800800874	0	0	5.952383501	0	3.966157381	4.917875609	0	0.28873512	5.639718925	3.554024089	0	3.846357328	4.928569234	4.40307102	0	4.566794509	0	0.348908303	3.857393895	0.924182279	0
1.3.99.12	0.006093123	0	0	0.038360552	0.028317183	0	0.013022541	0.013052095	0	0	0.035236446	0.02716704	0.010999943	0	0	0.000111849	0	0	0.029597958	0.017679642	0.039585273	0.0414098	0.006945148	0	0.035994216	0	0.002267459	0.030696689	0	0	0.018164683	0.031345526	0.006043615	0.007944308	0	0.003823184	0	0	0.038889705	0.033922785	0	0.027196792	0	0.04105079	0.026386698	0.023813921	0.069225219	0.090306991	0.022820663
1.3.99.16	0.066217438	0.631325372	1.510050234	0.099011553	0	0	1.688167963	0	0.595161573	0.928025624	2.071521994	1.595575172	0.96104418	0.971044234	1.487353738	0	0.828817844	1.702765643	0.517325838	0	0	0	0	1.368668759	0.838012128	0.252451965	0	1.461364952	0.461161825	0.938284259	0.422206932	0	1.657206664	0.985466169	0	1.475793392	0.695828892	0.074256174	0.691733895	0.758042596	0.667863218	1.295488985	0	0.367661564	4.948483375	0.918846847	1.118064262	0.112322939	0
1.3.99.22	3.17395515	0.84528852	2.070540627	1.915542509	1.363197799	0.906604926	1.53726947	2.683467549	1.997184031	2.537623754	2.85041217	1.251713197	2.159498682	0.691220174	2.646104186	1.165402752	2.970646394	2.535459321	2.39532153	1.261222787	3.085495559	0	1.582708886	2.401914463	0.563380806	1.747618932	0.623623892	2.063748045	0.497684963	2.481220234	1.968389747	1.624899774	0.863736343	2.047021668	2.380751187	1.770093277	1.015049852	2.243992687	2.174452949	0.727319114	1.032413123	2.398375468	0.483689198	0.017693693	2.592282756	3.242096565	1.32220467	1.294049127	1.099610256
1.3.99.23	0	0.087215567	0.052524562	0.163863403	0	0.094952871	0.016983785	0	0	0.053411455	0.098320769	0.457673278	0.450768907	0.025291877	0	0.148720208	0.062484935	0.073294696	0.059863099	0.0074947	0	0	0.065469564	0.036442428	0.089373004	0	0.037472448	0	0.168407701	0.097192396	0.03857231	0.053092671	0.107247868	0	0.131469709	0.166196305	0	0.038112121	0	0	0	0	0.0408922	0.112896238	0.110890348	0.18320054	0	0.071893654	0.11595798
1.3.99.26	0	0	0	0	0.155888317	0.111501786	0.113064785	0	0	0	0.103526815	0	0.081439334	0.027189479	0.050267213	0.054923316	0	0.122002487	0.22043947	0	0	0	0	0	0.615671817	0	0.025820067	0	0.087124444	0.057446377	0.167852012	0	0	0.153203707	0	0	0	0	0.11197607	0	0.219265395	0.128648142	0.166117098	0.088261601	0	0.037867536	0	0	0
1.3.99.27	0	0	0	0	0	0	0	0	0	0	0	0	0	0	0	0	0	0	0	0	0	0	0	0	0	0	0	0	0	0	0	0	0	0	0	0	0	0	0	0	0	0	0	0	0	0	0	0	0
1.3.99.4	0	0	0	0	0	0.027933695	0.072068688	0	0	0	0	0	0	0	0	0.029038018	0	0	0.080949656	0.073685345	0	0.086552469	0	0.222381539	0.124824622	0	0	0	0.024181641	0.124512743	0.088294301	0.109173101	0.075574879	0	0.143957528	0.086673342	0.110664522	0.168240276	0	0	0.030076271	0	0.185078703	0.06729376	0.315836976	0	0	0	0.032933906
1.3.99.5	0	0	0.237163303	0	0	1.402814734	0.769069225	0	0	0.793156354	0.667897767	2.701516921	1.230907411	0.12683114	0	0	0.496670338	0.042845675	0	0.396616403	0	0	0.4794189	0	0	0	0.250821009	0.728127261	0	0	0	0	0.603026602	0	0.233589324	0.501027645	0.635256233	0.341409674	0	0	0.689659122	0.21618973	0	0.113658171	0.235466072	0.026006034	0	0	0.267473745
1.4.1.-	0	0	0.167026326	0.049200981	0.098308872	0.116760259	0	0	0	0	0	0.109431217	0.183102266	0.116802621	0.969744135	0.002415585	0.010286649	0.006232961	0	0	0	0	0.117978801	0.027726009	0.192031321	0	0.139987534	0.187814399	0.130156594	0.15809706	0	0.020502448	0.133024499	0	0.149193635	0	0.214516202	0	0.164153338	0.091794238	0	0.107136469	0.056459915	0	0	0	0	0	0.181151075
1.4.1.1	0	0	0.244092518	0	0	1.078172475	0.588312054	0.341316985	0	0	0	0.561689853	0.272857576	0	0.876497236	0.371183864	0	0.595706563	0.237424585	1.003081968	0.507911588	0.042874723	1.694863756	0.354657407	0.978253061	0	0.935571643	0	0	0	0	0.723049547	0	0	0.644164889	0	0.412556273	0	0.40804421	0.682424486	0	0	0.825355743	0.655416417	1.269590634	0	0.277429801	0	0
1.4.1.13	4.693700279	3.129243351	2.375805639	0	3.482896524	0	3.729152602	7.544226	2.772229923	7.302924466	4.334724686	5.984333399	6.915236528	4.19799125	2.578845756	2.713377088	0.714412552	1.719676945	4.198122158	7.117062776	4.874343	7.868262157	1.180799691	6.631451287	0	2.274949412	4.158737909	1.75906638	0	1.834537147	1.55261302	4.908591645	1.879250902	2.4418238	4.994284577	1.131604577	5.18683954	0	1.474823239	0	1.015891725	0	3.389027443	3.918942643	5.693636307	4.309453718	6.256695627	3.73919307	3.018161853
1.4.1.16	1.047612525	0	0.465527384	0.77023609	1.476739586	0	0	0.00029083	1.13293901	0.505060166	0	0.319143847	0.83623801	0.518545964	0.818313796	1.082269231	0	0.312766184	0.871588164	0.032055565	0.602953257	0.499793157	1.436436628	0	0.193244212	0	0.249015431	0.589735396	0	0.009357015	0.09881626	0	0	0	0.497692174	0	0.101253695	0	0.565670384	0	0.662315026	0.12751152	0.114603948	0	0.307565657	0.429783034	0	0.562643715	0.39731064
1.4.1.2	0.203534045	0	0.196612536	0.374730179	0.374720486	0.431540441	0.27141361	0	0.077375466	0.310831482	0.717894381	0	0	0.076511888	0	0.31243686	0	0.638933096	0.403201916	0.621407429	0.699416966	0	0.275106263	0	0	0.803421686	0.052249297	0	0	0	0.606687635	0	0.525528178	0.485449352	0	0.194222086	0.378486274	0.661315036	0.811758453	0.085185465	0.16987146	0	0.016964781	0.105522272	0.790953711	0.087041866	0.393861479	0.136266247	0
1.4.1.20	0	0	0.000705025	0	0.001298317	0.002320828	0.002261919	0	0	0	0.013295034	0.003605816	0.002338875	0	0.002305827	0.00462879	0	0	0	0	0.001630924	0.001456956	0	0.004803836	0.004617847	0.002266363	0	0.002037545	0.001732283	0.004636937	0.004182116	0.002910647	0	0.002493864	0	0.001348328	0	0	0.000898863	0.001507041	0	0.001292585	0	0	0.012837504	0.000316016	0.001622191	0.003150833	0.003767909
1.4.1.21	0.206429787	0.925351791	0.081491642	0	0.402875503	0	0	0	0	0.643436906	0.974644855	0.45118172	0.232832493	0	0	0.406050188	0	0	0	0	0	0	0	0.434525503	0.234050371	0	0	0	0.397169119	0	0.039815228	0.098018664	0	0.143430053	0	0.483600845	0.609681285	0	0	0	0.042805508	0	0.316585462	0.227562069	0.726833724	0	0	0.216106171	0
1.4.1.3	0.742943891	0.780066888	0	0	0.457685685	0.094481679	0	0.240092391	0	0.136769378	0.629296386	0.032933703	0.065485985	0.476986585	0.032946863	0	0	0	0	0	0.340449717	0.401318678	0.117961685	0	0.638621357	0.860408757	0.377691053	0	0.043926742	0.167458113	1.232271444	0.522527624	0	0	0.569150762	0	0	0.075385042	0	0	0.451508572	0.551237807	0.43991533	0	0.636177263	1.425079619	0.611275773	0	0.036739209
1.4.1.4	0.689128598	1.600869207	0.70190631	0.42620231	1.762468112	2.182525939	0	0.989140962	0.958581239	0	0.998764082	2.453474901	1.330387571	0.663241578	1.60192985	0.049212059	0	1.652269581	1.5990828	0.531050441	0.111103643	0.049737949	0.364256605	1.604184086	0.914603441	1.03969264	1.463563662	0.432810856	2.019204851	0	0.040618109	0	1.533823995	0.127142114	1.125262617	1.534989626	1.888303543	0.684322237	0	1.372321018	0	0.369559264	1.510182581	0	0	0.887088759	1.81453941	1.493136913	0.258052594
1.4.1.8	0	0.024086864	0.01038611	0.023781328	0	0.005282329	0.022540421	0	0	0	0.028865512	0	0.040403753	0.000231587	0.021562008	0.011330605	0.01296202	0	0	0.033218901	0	0	0.018065047	0	0.040682869	0.040254	0.006272841	0	0	0	0.032847871	0	0	0.035406366	0.006797433	0	0.005397649	0.016764318	0.003515482	0	0	0.004642061	0.015202643	0	0.006023795	0	0.096559541	0.062320688	0
1.4.1.9	0.016154117	0.176782384	0	0.250717492	0.11944258	0.176975548	0.241146137	0	0	0.053800245	0.014557266	0	0	0	0.007542324	0.209748442	0	0.043797149	0.113316267	0.239947746	0.028348817	0	0	0.043955408	0	0.229569083	0.103078526	0.151055522	0	0.129068981	0	0.154264807	0.259387405	0	0	0.19935442	0	0	0.117401351	0	0.068368331	0	0.229337137	0	0.178768818	0	0	0.162419412	0.200749173
1.4.2.-	0	0.014839171	0.010440489	0.025852738	0	0.016723117	0.010809128	0.003269678	0.027720927	0.01598483	0.062833712	0	0	0.02179496	0	0	0	0	0.002601106	0	0	0	0.027329283	0.024274853	0.011484669	0	0.022381811	0	0	0.000471858	0	0	0	0.000507345	0.018834678	0.002866111	0.011895624	0.003422989	0	0.017997347	0.004648326	0.018389439	0.006632744	0	0.038969258	0	0.053366772	0.052454549	0.004755123
1.4.3.-	0.227578314	0.129985279	0.329226552	0.633321197	0.784284455	0	0	0	0.485834367	0	0.369512227	0	0.030865998	0	0	0	0.318017293	0.70027348	0	0.196507684	0.554372417	0	0.141409938	0.138719941	0.015981052	0	0.333518952	1.172140763	0	0.093903871	0.672730022	1.346917555	0	0	0.687555885	0.207897549	0.357498539	0.770418268	0	0.507509406	0.287011754	0.548959532	0.348353357	0	1.423573099	2.519419227	0.113439933	0.559862421	0.305174016
1.4.3.1	0	0	0	0	0	0	0	0	0	0	0	0	0	0	0	0	0	0	0	0	0	0	0	0	0	0	0	0	0	0	0	0	0	0	0	0	0	0	0	0	0	0	0	0	0	0	0	0	0
1.4.3.10	0	0.010429446	0	0	0	0	0	0	0	0.005222678	0	0	0.011131686	0.009821317	0.006332916	0.011769095	0.014798994	0.014481996	0.00583561	0.026525649	0.008876734	0	0	0.015390613	0.073418099	0	0.011290358	0	0.009220368	0	0.001503291	0.015262351	0	0.013014043	0	0	0.00211833	0.011988012	0.004419688	0	0.009030013	0	0.002515312	0.013777914	0.013178271	0	0.010890224	0.003756487	0.007259185
1.4.3.16	1.203846284	1.30705623	0.140555253	0.411384051	0.457684868	0.23609151	0	1.381881036	0.698860356	1.468370031	0.161030626	1.049281459	1.354106619	0.516311737	0.250752858	0.926184292	0	0.049885562	1.333243023	1.478033085	1.452456638	1.578220804	1.719219289	0.915432678	0.946188616	0.287761173	0	1.560088053	0.653526714	0	1.53557859	0.362719153	0.68318478	1.679680156	0.452148263	1.60617862	0	0.415526513	1.057227771	0	0.066439778	0	0.345581991	0	1.005707843	1.46085502	0.761628077	1.219006967	0.444176949
1.4.3.19	1.045313154	0.584736271	0.265780185	0.566654869	0	0	0.199575151	0.307628554	0.122213204	0.565612708	0.841198629	0.194363781	0	0	0.066874142	0.264101023	0.023552315	0	0.139375243	0.618596883	0	0.38365399	0.182055036	0	0.833461174	0.031090079	0.425702381	0	0.275168721	0	0.508489321	0	0	0.303233751	0.279618076	0	0.349326906	0	0	0	0.470051593	0	0	0	1.01930124	0.281006765	0.539846398	0.274476769	0
1.4.3.2	0	0	0	0	0	0	0	0	0	0	0	0	0	0	0	0	0	0	0	0	0	0	0	0	0	0	0	0	0	0	0	0	0	0	0	0	0	0	0	0	0	0	0	0	0	0	0	0	0
1.4.3.21	0.377751589	0.760964647	0	0	0.203899681	0	0.071965777	0	0.099920662	0	0	0	0.021480609	0.187336355	0.230741881	0.115212952	0.124245598	0.031097045	0	0	0.010402323	0.043090604	0	0.039746744	0	0	0.145090071	0.157848551	0	0.08748187	0	0.308360684	0	0	0	0.19237556	0	0	0	0.116653533	0	0	0	0.196397768	0.200416831	1.045838925	0	0.077016221	0.136145202
1.4.3.3	0.024686648	0.00034837	0	0.043027548	0.009383503	0.051909042	0.002398933	0	0	0	0	0.044316908	0	0	0.031418402	0	0.013804818	0.04320546	0.037579842	0	0	0.012281536	0	0	0	0.051070178	0.002360473	0	0	0.040595273	0.005044891	0.01936266	0	0.002889436	0.003632619	0	0	0	0.020156273	0.009566861	0	0	0	0.000176374	0.06846775	0	0.08538308	0.001414738	0.042165353
1.4.3.4	0.336384011	0.030046575	0.396156941	0	0	0.356822291	0.04036046	0.286899418	0.189903925	0.363759817	0.080923295	0	0	0	0.204125599	0.258770114	0	0.842120251	0.305837797	0.533136317	0.11515802	0	0.232717133	0	0.174338247	0.430317828	0	0.272148728	0	0.703175474	0.349389531	0.421079851	0	0	0.175641373	0	0	0.052150253	0	0	0	0.291063126	0	0	0	0.014790149	0.172709046	0.524879634	0.288158617
1.4.3.5	1.288991977	1.436116288	1.788195974	0.518631678	0.641721109	0	0	0.518647961	0	0	0.088334242	0.558184288	0.388485217	0.343536973	0	0.499921603	0	0	0.662527333	0.193284695	0.570720955	0.266032648	0.221653622	0	0.971654856	0.604751756	1.040467425	1.490590317	0	0	1.572894964	0.33230694	0	0.383012136	0	0.608953378	0.694852407	0	1.01243235	1.220540899	0	0.55721885	0.766056533	0	1.649527918	0.527156236	0.009656455	0.851766937	0.921013975
1.4.4.2	0.34385766	1.232407923	0.488902809	2.004945686	1.39682087	0.71626836	0.473042436	0	0	0	0.671960461	0.458204178	1.061585378	0	2.314691345	0.65356835	0.98358484	0.344371772	0.700690007	0.315943495	1.363293122	0.433141639	0	2.023488147	0.797756079	0	0.035650295	0.705503819	0	0	2.249826035	0.864766537	0	0	0	1.738957447	0	1.092649165	0.534857283	0	0	0	0	0.333806911	0.449978834	2.514289008	1.274649082	1.251930514	1.306430924
1.4.7.1	1.413419976	0.597520699	0	0.430852463	1.561229875	0.002551124	0	0	0.024639154	0.075886664	0.337708106	0.043190111	0.138035903	0.270767528	0	0.890273942	0.264086388	0.137208116	0	0.735537601	0	0.928699997	0.083041074	0	0.04825728	0	0.029799691	0	0.203432044	0	0	0.368511338	0	0.237498376	0.571697198	0.007895126	0	0.413713128	0	0	0	0.465302541	0	0	0.754666146	0	0	0.159506477	0
1.4.9.1	0.269810196	0	0	0	0.289043834	0.217551942	0	0.230993777	0	0	0.083139454	0	0	0	0	0	0.226857326	0.160619447	0.165481523	0.056578626	0	0.008312794	0	0.098254964	0	0	0	0	0	0	0	0.131492115	0.25569081	0.070658371	0.25115897	0.16302045	0.101315526	0	0.128398621	0.017973523	0.175036137	0.10530063	0.243726046	0	0.187864533	0.052600536	0	0	0
1.4.99.-	0.024003097	0.002920844	0	0.027825484	0.034919437	0	0	0	0.039175709	0	0	0.016114164	0.027860882	0	0.016549952	0.011035898	0.052669985	0.001822194	0	0	0.017924806	0.023883125	0.042281208	0	0.001481495	0.037056229	0	0	0.02887396	0.032430477	0	0.041450739	0	0.001094837	0	0.017181268	0	0.029189278	0.03164497	0.000360863	0	0.012751769	0	0	0.018376957	0.037922278	0.042802976	0	0.036231834
1.4.99.1	2.160559436	1.888068263	0	1.463419583	0	1.5918618	0.921640327	0.94698888	1.540921915	1.03116501	5.219939047	0.599574149	0	0	0	1.451367973	0	1.193105385	0	0.901914034	1.847963675	0.248704622	0	0	0	1.279798458	0.029923191	0.4492316	0	1.621414444	2.369261576	1.789266263	0	0	0.351819246	2.071441188	1.591273193	0.694076238	1.754029085	2.026528101	0	1.576416306	0	0	3.672026762	0.525273888	0	0	0
1.4.99.5	0	0	0.023286261	0	0	0	0	0	0.057419376	0.135508701	0	0.145829857	0	0	0.187646558	0.179366047	0	0	0	0	0	0.082778218	0.116785556	0.022434232	0.134438759	0.107750385	0	0	0	0.06009582	0.15960118	0	0	0.001054454	0.180769774	0.158500563	0	0	0.02214175	0.135336389	0	0.093771055	0.136892617	0	0.182122516	0	0.194326734	0	0.11045561
1.5.1.-	0.087351959	0.331034803	0	0	0.385285949	0	0.614769733	0	0.263558778	0	0.099422788	0	0.441313382	0	0	0.009576606	0.107541288	0	0	0.65228828	0.181385431	0.759856792	0.71246299	0.445553059	0	0	0.127090603	1.226968815	0.038039947	0.715564167	0.302754671	1.128957449	0	0	0.321303862	1.378247503	0.443814783	0	0.145539229	1.356244899	0.771521474	0.492296575	0	0	0.321435367	1.12306232	0	0.02838458	0
1.5.1.10	0.033489854	0.009552858	0	0	0.014819577	0	0.005672052	0.00206744	0.020181975	0	0	0	0.005598518	0.03693758	0	0	0.00115978	0	0	0.002770287	0.036956334	0.034741874	0.026108981	0	0	0.028897161	0.021281452	0	0	0.010629237	0	0	0.020041547	0.010028674	0.017756626	0.004925022	0	0	0.005171371	0	0.020910957	0.034053721	0	0	0	0	0.034738943	0.023656896	0.016066052
1.5.1.12	0.933743992	0	0.366443936	0	1.25148693	0.234028759	0	0	0.461735279	0	0.534011485	0	0	0	0	0	0	0.505447602	0	0.392031767	0	0.185630151	0	0.454102025	0	0	0.378501007	0.8114342	0	0.379841771	0	0	0.199254109	0.382845002	0.351849098	0.495245822	0.209937866	0	0.141152987	0	0	0.146963977	0	0	0.047202682	0.697706158	0.408343566	0.340316554	0
1.5.1.15	0	0	0	0	0	0	0	0	0	0	0	0	0	0	0	0	0	0	0	0	0	0	0	0	0	0	0	0	0	0	0	0	0	0	0	0	0	0	0	0	0	0	0	0	0	0	0	0	0
1.5.1.19	0.013317687	0	0.005383626	0.023363481	0	0	0	0	0	0.003747855	0	0.008858137	0.005278566	0.02758604	0.013309493	0	0.026046004	0.003116933	0.021497359	0	0	0	0.005914971	0	0.02497382	0	0.027673439	0	0.006837901	0.013939935	0.029365356	0	0	0	0.012842574	0.028189327	0.00388493	0	0	0	0.022771581	0.012219535	0	0.025952502	0	0	0	0	0
1.5.1.2	1.472517658	1.931154981	1.424809652	1.396174185	1.065820448	0.178911979	0.456432175	0.935242926	0.989039531	1.070323198	1.321833946	1.517268941	1.286144341	1.320061097	1.215480309	1.48972781	1.294810609	1.179878836	0.781185087	1.381700631	0.644828375	1.495449438	0.523408099	1.069224796	0.611526089	1.91187276	0.86453069	1.268328559	1.027084949	0.641852729	1.517256788	1.490834853	1.203499939	1.319549287	1.099691343	0.745220417	0.459584953	0.541049055	0.223975967	1.225273406	0.410609173	1.273039099	0.530233943	0.099979763	0.556064618	1.820577766	1.530606881	0.715815865	0.849387786
1.5.1.20	1.409933546	2.351829975	1.651068711	0.973358846	0.573770537	0.191804267	0.716580932	1.323382741	0.400237268	0.430198937	1.378306469	1.132054177	1.502752114	0.841873812	0.294075573	0.270134189	0.156734249	0.133338907	1.358105142	0.471636684	0	0.925456764	1.382374359	0.369543487	0.748569411	0	0.799199691	1.34767321	0.064708106	0	0.321215567	0.818071085	1.227511585	1.090790127	0.342028775	1.116497062	0	0.027197457	0.28717697	0.326335636	0.215683747	0.474401434	0.816232374	0	1.448794717	0.228337915	1.367232643	0.579201203	0.014089469
1.5.1.24	0	0	0	0	0	0	0.107628004	0	0.091701784	0.143447678	0	0	0	0.17145979	0	0.106641654	0.190303828	0.2769092	0.312385726	0.391524697	0	0	0.074790784	0.178447316	0	0	0	0	0.14926361	0	0.220611834	0.231242889	0	0.049865175	0.015522146	0	0	0.024873617	0	0.202784105	0	0	0.130851927	0.097816197	0.27220875	0.111973596	0	0.262076696	0
1.5.1.28	0	0.06456034	0	0.005134776	0.003068283	0.04364626	0.013081708	0	0	0	0.130718225	0	0	0	0.033774101	0	0.043301782	0	0.010610875	0	0	0.014947232	0.044505343	0.038879587	0.013887395	0	0	0.042185931	0.048862812	0	0	0.026363581	0.009540081	0	0	0.050960518	0	0.044482627	0.036084373	0	0	0.031191614	0.015493533	0.011242908	0.117534003	0	0	0	0
1.5.1.3	0.734106819	1.583894431	1.416390778	0.303440375	1.501538937	0.303396131	0.408384491	0	0.703693103	0	1.286012055	0.934691299	1.481962006	0.707483613	0	1.162435595	0	0.802264512	0.427890573	0.535773481	0.491642592	1.082015048	1.523666944	0.359263502	1.57094439	1.302906672	0.474472578	0.453454793	1.482121092	0.947855054	1.624250833	1.58231852	0.579304144	0.547225194	0.642339023	1.416678628	0.06370494	0.631382092	1.420129832	0.985413483	1.61472009	0.425176901	0.371446728	0.398860276	1.431777021	0.458974622	1.143932399	1.168228635	1.074453093
1.5.1.33	0	0	0	0.1834838	0.181263479	0	0	0	0	0.182403142	0.064643938	0.206313302	0	0.18261618	0.086496649	0	0	0	0	0	0	0	0	0.123052714	0.020837302	0	0.117431305	0	0.143788303	0	0.087235651	0.196799094	0.050964889	0.216607616	0	0	0.104442639	0	0.052981675	0	0.20284039	0	0	0	0	0.135892872	0	0	0.128871249
1.5.1.38	1.448434836	1.73889407	0	0	0.519904605	0	0	0.108474396	0	0	1.199267338	0.65308499	0	0.45060734	0.708718671	0.771077611	0	0.780271337	0.179010436	0	0	0	0	0.724598898	0.36179473	0.237514462	0.349299644	0.10248358	0	0	0.516684255	1.295705086	0.591089783	0	0.489763449	0.338858428	0.540480643	0	0	0.60021963	0.424807392	0.272089039	0.121275827	0	0.661607245	0.505223395	0	0.507731048	0
1.5.1.5	1.67427787	1.706511804	2.428057553	1.501829831	2.146973079	1.807532384	1.37670266	3.421910222	1.228700133	1.341662641	3.037631036	1.374878595	2.138612035	1.725850487	2.353630816	2.61026038	1.756606644	2.118355956	3.028295819	2.271129395	2.410571565	3.072873102	2.683048687	2.92636591	2.069387066	2.134758731	1.863246226	2.471805753	1.31477359	1.659989886	1.509679267	1.757520088	2.963244844	2.682905786	2.071873239	1.352798231	2.218975809	2.468218075	2.566020241	1.372215515	2.049569639	2.265452183	1.956831916	1.786389462	2.282381819	1.724133541	3.266147483	3.366680269	2.697613978
1.5.1.7	0	0	0.65806852	0.676844535	0.668623736	0.587720025	0.677263594	0.470816416	0	0.477123214	0.836909947	0.929766342	0.580713266	0.35698148	0.885348383	0.087865158	1.672908959	0	0.43671328	0	0.778112547	0	0.937247881	0	0	0	0.551797333	0	0	0.63363086	0	0	0.200629959	0.727021653	0.124191996	0	1.232314303	0	0	0	0	0	0.26775487	0	0.683074673	0.561115534	0.533686569	0.87956392	0
1.5.1.9	0.004093214	0.034203415	0.028216227	0.003238326	0	0.030704464	0	0	0.004735449	0.030623231	0.0230176	0	0.018573733	0	0	0.01535447	0	0	0.02454591	0.003853718	0.029306374	0.03699797	0	0.031647684	0	0.036699739	0	0	0.032878081	0	0	0	0.019248037	0.00932211	0	0	0	0.023906324	0.003402876	0	0	0	0.032458142	0.007778613	0.018538697	0	0.00764366	0	0.002377009
1.5.3.-	0	0.49835485	0	0	0	0	0.282459993	0	0	0.451612934	0	0.318560209	0.173910384	0.214564645	0.112243633	0	0.501325288	0.700906611	0.150898319	0.220350961	0.69455209	0.259504352	0.369086188	0	0	0	0.623737274	1.225911336	0	0.239379681	1.287309491	0.899170081	0	0	0	0.333628258	0.040930441	0.457035735	0	0.052526516	0.054897563	0.613445893	0	0.059430235	0	0.718222921	0	0.108122387	0
1.5.3.1	0	0	0	0	1.954179592	0	0	0	0	1.659750891	0.780341819	1.075734799	0	0	2.105968783	1.860059877	0	0	1.017332376	0	0	0	0	0	1.133962458	1.389658578	0	2.196418756	0.648240477	0	0	0	1.438737775	1.050995014	0	2.245025514	0	0.687395677	0	0	0	1.786575622	1.056123011	0.359784193	3.14512396	2.199546971	0	0.623868033	0
1.5.3.13	0	0	0	0	0	0	0	0	0	0	0	0	0	0	0	0	0	0	0	0	0	0	0	0	0	0	0	0	0	0	0	0	0	0	0	0	0	0	0	0	0	0	0	0	0	0	0	0	0
1.5.5.-	0	0	0	0	0	0.981473902	1.292183855	0	0	0	0.551994108	0.9296146	0.101262049	0	0	0	0	0	0.481310314	0	0.282394611	0	0	0.455196495	1.005142924	0.127993929	1.798192813	1.957815027	0.785197052	0	0	2.434195849	0	0	0.605050888	0.835121865	0	0.70303072	1.986608449	0.995608672	0.704638448	0	0	0	0.829706999	0	0.8875142	0.5505094	0
1.5.5.1	0.872470058	0.823977403	0.250053058	0	0	0	0	0	0.578434403	0.215586486	1.069164139	0	0.253348065	0.101979498	0.260100667	0.194109869	0	0.433598759	0	0.58217353	0.034627408	0	0.492676486	0.121406824	0.492017952	0	0	0	0.388517057	0	0.486898233	0.014039365	0.512889841	0	0.107164134	0	0.443525082	0	0.549392253	0.142489257	0	0	0.165465997	0.329370096	1.524047098	0.218729234	0	0	0
1.5.8.2	0.177500104	0.187130882	0	0.248990759	0.092110134	0	0.322089478	0	0	0	0.124288583	0	0.288255486	0	0	0	0	0	0	0	0.010859135	0.156153892	0.325986727	0.121734801	0	0	0	0	0.05059495	0	0	0	0.094177827	0.073982609	0.108082584	0.111947128	0	0	0	0.403575877	1.317527109	0	0	0	0	0.132911227	0	0.329070023	0
1.5.8.3	0	0	0	0	0.067465954	0.004166865	0	0.045961391	0.176044745	0.144315688	0	0.084563787	0.133968173	0.176414606	0	0	0	0.061135505	0.056297303	0.158798487	0	0.178650177	0.094771678	0.115774558	0	0.070130595	0.054692237	0	0.189545382	0.115748554	0	0.104351662	0.062769976	0	0.001059351	0.041783767	0	0.092584716	0	0.029913932	0	0	0.00027362	0.043116919	0.141886285	0	0	0.095980923	0
1.5.8.4	0.104925705	0	0.074139933	0.002760294	0.104848155	0	0.071489848	0	0	0	0.053009178	0	0	0	0	0.105442059	0	0	0	0	0	0	0	0	0	0.043520325	0.042596327	0	0.064521549	0.002762933	0	0.072754292	0	0.05331756	0.048573737	0.058371886	0	0.042183305	0	0.012235556	0.067199244	0.029230085	0	0	0.143018892	0.074327818	0.14547937	0.126680798	0.09881746
1.5.99.-	0.02864768	0.015431258	0	0.006018347	0.070844486	0	0	0.030631287	0	0.070455012	0.008492843	0	0	0.052652876	0.062965407	0	0	0	0.060500461	0	0.043446132	0.042378069	0.00734035	0.069727305	0	0	0	0.032194278	0	0	0	0.051806551	0.050672809	0	0.07245518	0.003330036	0	0.030380319	0.048429388	0.058381816	0	0	0	0	0.052273165	0	0.07093069	0	0.050959305
1.5.99.11	0	0	0.005665267	0.271369128	0.012313683	0.229740304	0.265905526	0	0.138528936	0.151659741	0	0	0	0	0	0.193453744	0	0	0	0	0	0.125660039	0.192670562	0	0	0.050475749	0.285071834	0	0	0	0	0	0.28543104	0	0.198638467	0.127505847	0	0	0.056876115	0	0	0.109165994	0	0.209997569	0	0	0.028019085	0.055323523	0
1.5.99.12	0	0	0	0	0	0	0	0	0	0	0	0	0	0	0	0	0	0	0	0	0	0	0	0	0	0	0	0	0	0	0	0	0	0	0	0	0	0	0	0	0	0	0	0	0	0	0	0	0
1.5.99.6	0	0	0	0	0.073101657	0	0	0.029629348	0.1091508	0	0.092630801	0	0.003131958	0	0.033509092	0	0.137213531	0	0.073054073	0.104350076	0	0	0.104309954	0	0	0	0.062693823	0.092143998	0.114316284	0	0.026479917	0	0.10063082	0	0.092986208	0.164999115	0	0.066461507	0.035728905	0.010821198	0	0	0	0.101488309	0	0	0.043965072	0.038554773	0.020893311
1.5.99.8	0.713041007	0.478106772	1.550195921	2.651084094	4.219312769	0.281432661	0	0.913568493	0.655235696	0	2.14545429	1.109349901	0	0	3.122661728	0	0	0	0.973004397	0.633055842	1.600954805	1.114161607	0	0	0.954516246	0	0	0.566732798	0	0	0.400405202	1.345530872	0	1.158199806	0	1.40747975	0.441262002	0	0.058704374	2.07296737	0	0	0	0.634148888	0.418519949	3.159831027	0	0	0
1.5.99.9	0	0	0	0	0	0	0	0	0	0	0	0	0	0	0	0	0	0	0	0	0	0	0	0	0	0	0	0	0	0	0	0	0	0	0	0	0	0	0	0	0	0	0	0	0	0	0	0	0
1.6.-.-	0	0.259452197	0	0.805229464	0	0.029118487	0	0	1.739832044	1.183561651	0.45732521	0.793353955	0	0.583275011	1.989259571	0.027597142	0.269407603	1.378225573	1.230530429	0	0.286767341	0	0.463575797	0	0.559652029	2.306337907	0	1.065540653	2.179050552	1.002591587	0	0.309494987	0	0.480267339	0	0	0	0.247752167	2.048817984	0	0	0.412382554	0.373227684	1.575853698	0	0	1.168865167	0	0.357914596
1.6.1.1	0	0.540404551	0.353156101	0	0	0	0	0	0	0.540780582	0.029981218	0.110210215	0.544186404	0.129321957	0.515986578	0.148191283	0.221209703	0.064001661	0.384486651	0.056528423	0	0	0	0.159185869	0	0	0	0.419938995	0.094595201	0.211430355	1.560924487	0.881922997	0	0	0	1.169818254	0.463880977	0.412156045	0.475321713	0.255815361	0	0	0	0	0	0.992309828	0	0.128408189	0
1.6.1.2	3.398540611	2.221941249	2.536600537	0.94697891	1.331394838	0	0	1.554925866	1.570958012	0	2.227685277	0	0	2.585532401	0	0	0.809211748	0	0	1.593586887	1.157122284	1.280575099	1.583069954	0	0.333278465	0	3.276396402	0.834117042	0	0	0.195438685	1.907413598	0.045893432	1.350626664	0.046135591	3.403214336	0	0.091437271	0	1.757975177	0	2.617105842	1.354542899	1.967827561	2.31843949	1.551747244	0.008456684	2.164701906	0
1.6.2.2	0	0	0.003166451	0.003045531	0.000852318	0.002327071	0	0.000692136	0	0	0.011404562	0.00121516	0.002687063	0	0.000810526	0.001595071	0.000948976	0.000989058	0.001919764	0	0	0	0	0.002730763	0.002830901	0	0.001746205	0	0.000411847	0.002691022	0.000866011	0	0.000315631	0.001294599	0	0	0	0.002472641	0.001746143	0	0.001455254	0.003205618	0	0	0.011568273	0.000473995	0.001047311	0	0.001418517
1.6.2.4	0	0	0.025591934	0.015791745	0	0.02764571	0	0	0	0	0	0	0.068705441	0.059970554	0.07226493	0	0	0	0.029542626	0	0.036851609	0	0.010080207	0	0	0.057230249	0.075804794	0.047253278	0.069455572	0.046467028	0	0	0.017038548	0	0	0	0.05219034	0	0.031447901	0.00863148	0	0	0	0	0.074012368	0	0.038782325	0.007648168	0
1.6.4.-	0.794540579	1.407803215	0.017647184	0.104176308	0.405795065	0	1.551274241	0	0	0	1.232052153	1.668644755	0.97460783	0	0.736778453	0.253823429	0	0	0	0.112797086	0.450340569	0	0	0	0	0.758538851	0.530123058	0.605550179	0.647198261	0.559701156	0	0.560109969	0.523488979	0	0	0.142494236	0.087132132	0.732087928	0	0	0.137883653	0.001994529	0.583878067	0.556259275	1.016070739	0.990587978	0.810079365	0	0.39861082
1.6.5.-	0.041266275	3.236554267	6.398965454	0	0	3.576381267	0.775457846	1.800579008	2.050774147	0	0.632712669	8.766534054	3.471292661	0	0	0	3.529251428	0.63149007	2.417981016	2.558207012	2.387223839	0	0	3.551495784	0	0	0.307548491	0.923981888	0	2.02249668	2.75954777	3.009593696	0	0.46325168	0	4.806120523	2.671126424	3.591745734	1.484832305	0	0.949096026	6.843162104	0	0.688806748	0.306172387	3.841562768	0	0	0
1.6.5.2	0.404895574	0.709568593	0	0.432989318	0.169913432	0	0.378154663	0.295031576	0.155789826	0	0.242556729	0	0.193935257	0.281693243	0.46229815	0.101020353	0.315760225	0	0	0	0	0.45884681	0	0	0	0.47545887	0	0.247593028	0.492281336	0	0.064214527	0	0.257793434	0.469174469	0.197450342	0	0.264037575	0	0.084555433	0.082412545	0	0	0	0	0.729397448	0.684140905	0.344901486	0.190245891	0.078054023
1.6.5.3	24.7767107	10.85238787	7.553972015	15.39958347	21.48179576	13.84987057	0	11.95672357	13.73928888	8.629207309	23.51622769	20.37122957	2.384996221	0	1.272017238	6.866670072	7.649712916	10.44205609	0	11.10935019	0	6.221848118	2.324432978	3.102321729	0	12.62689001	16.7331128	15.89037838	6.435678613	1.728223626	15.85602068	2.646894104	11.71340011	0.004312898	0	13.41217291	4.528090277	1.031523624	0	0	8.45821305	0	5.509886111	6.534532493	12.51871407	9.573344073	0	0.904110439	0
1.6.5.5	1.618574437	0.52245564	0	1.852540065	1.164956663	1.985015467	0	1.205937846	0	1.249888773	5.154219383	1.201525282	0	1.210630767	2.408361181	0	0	0	1.374089545	2.128371886	0.300775968	0	1.843165342	0.969853472	2.963089237	0.208718654	1.092059965	1.557828419	0	0	2.75235707	2.988881505	0	0	0	0	0.160861023	1.741682461	1.510586533	0	1.810566813	1.87134573	0	0	4.19642885	1.319680421	0	0	1.05618284
1.6.6.-	0	0.004070777	0	0	0.006826138	0.002316532	0	0.004257102	0.004607146	0	0.012370647	0	0	0	0.000955379	0	0.003119045	0.016945316	0.022963678	0.019885878	0.00953008	0.004420061	0	0.005002573	0	0	0	0.003313262	0	0	0	0.001063658	0.002443379	0	0	0.00062851	0	0.001358516	0	0.004382564	0	0.000498511	0	0	0.013136598	0	0	0.003560505	0
1.6.99.-	0.786598837	0.144437439	1.036074415	0.255758453	0.444290334	0	0	0	0.384984048	0.53897535	0.861131524	0.624915928	1.284804591	0.45825424	0.943728406	0	2.144182256	0.193014751	0.088630774	0.285787632	0	0.236751554	1.976220006	0	0	0.234911779	0	0.727130773	0	0	0.472308699	0.689542045	0.108654024	0.053591516	0	0.250338023	0	0	0.800165472	0.43386592	0.336157029	0.590783111	1.041417473	0.71938964	0.408895983	0.832158933	0	0.296467048	0.471353602
1.6.99.1	0	0	0	0.167322488	0.112410787	0	0.08913671	0.158465081	0	0	0.35832667	0	0	0	0	0.076001712	0.33122708	0	0.080307668	0	0	0.003834615	0	0	0.064946838	0	0.063327651	0	0	0.108701178	0.128965662	0.138948395	0.055141895	0.109396128	0	0	0	0.031338163	0.065477337	0.107315668	0.117606367	0.018374539	0	0.048059853	0.436632832	0	0	0	0
1.6.99.3	1.2406844	1.753388883	0.603185953	0.012173094	0	0	0	1.54891933	0	0	2.391382824	0.881022495	1.571437698	2.097282055	1.264105124	0.79824213	0.112490585	0	0.465749242	0	0	0.713609838	1.587752808	0	1.322815407	1.009831192	0	2.247533523	3.493470886	0.020361419	1.457238456	0.570378297	1.38484458	0.996390642	0	0.589258639	0	1.689108986	0	1.982467937	2.281909162	2.304252029	0.474285946	0	3.025283734	0.515087817	1.336235367	0.383980243	2.526594132
1.6.99.5	0.336201274	0	0.277574044	0.135134813	0	0	0.329752806	0	0.356260282	0	0.669816158	0.496582905	0	0	2.106627725	0.372477508	0	0.762559463	0.430209968	0.514302344	0.628668617	0.196923827	0	0	0	1.500491858	0.504096992	0	0	0	0.062965278	0	0.3749938	0.1282208	0	0	0	0	0	0	0	0	0	0	0.543471813	0	0.172180539	0.346201402	0.110178997
1.7.-.-	1.950642071	1.158818893	1.680317608	0.036569117	0.84020054	0.821856898	0	0	0.362061149	1.634099961	1.612595975	1.867696989	0.904329344	0	0.277348752	1.867173962	0	1.514034116	0.996667763	2.187310574	0.88022351	0	0.484947841	1.362449506	0	0.352984499	2.479137123	2.756362931	1.752012063	0.068795367	1.166101372	1.499540893	1.221427658	0.444840939	1.458677555	3.068941976	1.888316354	2.793958183	0.478140036	2.65505226	0	0.337094705	0	0.147969796	1.457274799	2.158409902	1.238707127	1.681572152	0
1.7.1.1	0	0.068252353	0	0	0	0	0.058875172	0	0.034146645	0	0.005703081	0	0.070030599	0	0.015338542	0.00255458	0.046551642	0	0	0.009239334	0	0	0.004558883	0	0.063760994	0.06970765	0	0.073964492	0	0.017666434	0.063806348	0	0	0	0.066114406	0.06429493	0.040348575	0	0	0	0	0.024818088	0	0.017500801	0.044589046	0	0	0	0.104968996
1.7.1.13	1.076750088	0.670347686	1.405313772	0.904598296	2.618053986	0	0	0.475536381	0.167412292	0.98944176	1.702163216	1.203091071	1.644770829	0	1.006447393	0.447044939	1.615250083	0	1.208560818	0	0	0	0.39540464	0.401578785	0	1.383041941	0.936800611	2.251664483	0	0	1.297061426	1.907930337	0.672277479	0.612471803	0	0.719374415	0	0	0.79393895	0.959722343	0.325587151	1.442563175	0.501907311	0	1.60186834	1.725843761	1.644244431	0.504060473	0
1.7.1.4	3.302317537	2.322983097	1.387735196	0.921083001	0	1.277680645	1.457411156	0	2.11523455	0	2.794891303	0.14511288	0.276088034	0.962601902	1.492898179	0	0	0	0.939703989	0	0.848641088	0	0	0	0.159763289	1.319671611	0.218657805	1.214736377	0.80857697	1.062536363	0.868758905	1.929754724	0	1.506322722	1.569268474	3.089100038	1.493207463	0	0.558871381	1.919240321	0	0	0.356159967	0	2.49447912	1.293592063	0	0.213636694	0
1.7.1.6	0	0.017721897	0	0.008802689	0	0	0.012052889	0	0.009897661	0	0	0.007989125	0	0	0.007926941	0	0	0.00445263	0	0.005935569	0	0	0.006969859	0	0.018890825	0	0	0.01869082	0.005116824	0	0.020938595	0.008904398	0.020792611	0.021494254	0.007801812	0.00240033	0	0.017998976	0.014562293	0	0.005288597	0.000232319	0.019175752	0.015848859	0	0	0	0	0
1.7.1.7	0.544073512	0.22511123	0.179154191	0.72190869	0	0	0.51237024	0	0	0	0	0	0.677973441	0.588374859	0	0	0	0	0.663771295	0	0	0.20041563	0	0	0	0.665556432	0	1.499827821	0.555059791	0.037828419	0.622492897	1.676258088	0	0.46381614	0.5927167	0.126060301	0	0.49851141	0.250174357	0.62354659	1.268135762	0.879407866	0.490186005	0.783649209	0.125396741	1.245912908	0.123993459	0.437781646	0.410528036
1.7.2.1	0.701987161	0	1.084003913	0.07383643	0.131836994	0.176597257	0.167788525	0.378481095	0	0.202487371	0.821054525	0	0.295592083	0	0	0.262248909	0.070215422	0.008754387	0.408498515	0	0	0.218807118	0	0.053790338	0	0.152470847	0	0	0.11545616	0	0.326036345	0	0	0.06611199	0	0.128516073	0.182173053	0	0.279876162	0.181409851	0.344548192	0	0.045778093	0	0.833911866	0	0	0.10688003	0.087950593
1.7.2.2	0.774359487	0	0.474256823	0	0	0.365254628	0	0	0	0	0.175237962	0.53247112	0.16453537	0.414381584	1.170358774	0	0.396562039	0.043241414	0.238460254	0	0.509168428	0.493795846	0	0	0	0.099031577	0.827544745	0	0.375208622	0	0.236205269	0.383239154	0	0.030038042	0	0	0	0	0.306771262	0.631433079	0	1.146402816	0.273020909	0	0.564009839	0.293478446	0	0	0
1.7.2.3	1.015178981	0.936476489	1.604999044	0	0.573184011	0	0.453976525	0.47632145	0	0	0	0	0.02057873	0.869597199	0.083585868	0	0.733656675	1.060772366	0	0	0.423273416	0	0.819456159	0.222035489	0.602198304	1.008520185	1.08325253	0.395139902	0	0.916053819	1.135769897	1.295502444	1.120191831	0	0	1.348311451	0	0.975842993	1.19589482	0.863963852	0	0	0.592558596	0.399813606	0	0.96916655	0	0	0.597508948
1.7.2.4	0.383959115	0.068395374	0.018410819	0.101728949	0	0.200787791	0.032295431	0.116119368	0	0.207620846	0.456407063	0	0	0.043193312	0.151824149	0.141448812	0.090343639	0.14928372	0.166065802	0.060985382	0.004707982	0	0.089024013	0.182488053	0.230496332	0.015253936	0	0	0.05270952	0.171211049	0	0	0	0	0	0	0	0.213083385	0	0	0.053244151	0.007596154	0.147378805	0	0.605949992	0.383055176	0.025349871	0.156124678	0
1.7.2.5	1.006779245	0	0	0.33919143	0.037403067	0	0	0	0	0.02368547	1.233407494	0.072139949	0	0.415841192	0	0	0	0.414050939	0.136718274	0	0.072848647	0.247977296	0	0.117702791	0	0.24405704	0.057114657	0	0.15471659	0	0	0	0	0	0.485054266	0	0.311606032	0	0	0	0	0.374720115	0	0.374823698	0.59100687	0.425964006	0	0	0.156405239
1.7.3.3	0.003910506	0	0.008574353	0.009329642	0	0.008103341	0	0.02895136	0	0.038192577	0	0.025833694	0	0.005569233	0.000268109	0.014781535	0	0.01978948	0.007785674	0.010599769	0.042527733	0.000906922	0	0.028093283	0.017416713	0	0	0	0	0.01780423	0	0	0	0	0.010328096	0	0.029201165	0	0	0.042410217	0.01676683	0.022874434	0.012848469	0.011348326	0	0.021526416	0.112612412	0.089789761	0.03233753
1.7.3.4	0	0.02517445	0.006863843	0	0	0	0	0.006050089	0.005206922	0.012568286	0	0	0.027454978	0	0	0.031712909	0.167567584	0.012142102	0	0.045805842	0.023539909	0	0	0	0	0	0	0	0.006978165	0	0	0	0.019470726	0.019594951	0.016980149	0.018085362	0	0.024093193	0	0.025035028	0	0.025462314	0.032126109	0	0	0	0.020815597	0	0.010290087
1.7.7.1	0	0	0	0.164775853	0	0.19086129	0	0.219141579	0.7731793	0.783202711	0.2361126	0	0.089175662	0	0	0.515766129	0.31758525	0.410492971	0.343507509	0.338488154	0.743406417	0.392180671	0	0.033562212	0.752517603	0	0	0.143053027	0	0	0	0	0	0	0	0	0.429251205	0	0.078019935	0.277131885	0.348142288	0.100391442	0.272997556	0.298741026	0	0.192378177	0.599009298	0.535539749	0.324470693
1.7.7.2	0	0	0	0	0	0	0.001448668	0.001908343	0	0.000839589	0.010767351	0.001982226	0	0	0	0.002127024	0	0.000776184	0	0.000930727	0.000445745	0.003221017	0.000106833	0	0	0	0	0.001776619	0	0	0.003189723	0.000994785	0.001766982	0	0.003148171	0	0	0.003018562	0.002320242	0.00287132	0	0.003094809	0	0.002705665	0.010839455	0.00233425	0	0	0.002268957
1.7.99.1	0.619736238	0.040056679	0	0	0.10081864	0.039285924	0.14146427	0	0.086586068	0	0.141168484	0	0	0	0.148390982	0	0.178724573	0.043505201	0.05019769	0	0	0.001722426	0	0.038959881	0.048642829	0.071203742	0.049073895	0	0.131396092	0.145014106	0	0.094124096	0.099391645	0.11621847	0.113873124	0.08711673	0	0	0	0.123065377	0	0	0.011282552	0.10873787	0.213679125	0	0.135389602	0	0.118782023
1.7.99.4	0.994875541	0	2.546971539	3.760178288	1.096817341	0	0	3.195269701	0	0	0.579712532	2.046718411	0	0	2.218332719	0	2.712451041	1.444894954	0	0	0	0	2.904756912	0	0	0.849116237	4.26106447	4.03624374	0	0.273869868	3.657094701	7.403988791	1.351892987	0	0	4.408856543	0.470578264	1.549383708	0.820318179	1.259655859	2.622950708	0.069972583	2.419714263	1.431080454	4.204915968	3.093225345	1.780002113	0	3.271088231
1.8.-.-	0	0.408858329	0	0	0.462699757	0.422730387	0.266878604	0	0	0.538013962	0.492858776	0.028903659	0.080188191	0	0.289222886	0	0.788980906	0	0	0.081328284	0	0.480852686	0.346336832	0.515808585	0.507233982	0	0.404790447	0.118339951	0.296091006	1.174333906	0	0	0.279078648	0	0.075750408	0.529077174	1.355048797	0.0037329	1.152627201	0.056073631	0.422853344	0.52571617	0	0.455967971	0.381344178	0.238777962	0.218090058	0.567073367	0.129373188
1.8.1.-	0	0.109046049	0	0.190705641	0.299271196	0.002030256	0.560438188	0	0.876852674	0	0	0	0	0.005182316	0.050831859	0.508445816	0.430403601	0.521934137	0.737911168	1.352719923	0.640909314	0.151406606	0.59457899	0.116462332	0.357870452	0	0	0	0.324894538	0.561667347	0.490072545	0.071888518	0.152265152	0.454425318	0.124724866	0	0	0	0.180848006	0.195447144	0	0.575197727	0	0.441962831	0.092840324	0	0.632310408	0	0.544757039
1.8.1.14	0.210480729	0	0	0.160045435	0	0.146511935	0.058873864	0.143215559	0	0.051796565	0.206680281	0	0	0.17140957	0	0	0.080957022	0.161383306	0.025685456	0.181166042	0.165409248	0.040015244	0	0	0.135185449	0	0.211428656	0	0.105357291	0	0	0.201966683	0.126480312	0	0.056955217	0	0	0.161913205	0.066147952	0.17570475	0.161536924	0	0.079612667	0	0	0.201814869	0.164033933	0.019824684	0
1.8.1.2	2.404991776	2.047275438	0.423869696	0	0.521437878	0.87324906	0	1.340716987	0	0	3.348489791	0.426376646	0.684517049	0	0.664516563	1.347884831	1.743958413	1.292753023	0.388519548	0	0	0	0	0	1.057475519	0.701860548	1.049953972	0.041587539	0	0	3.938600604	2.30432582	1.463851533	0	0	1.388880782	1.41878767	1.215379465	0	2.24963997	1.209069767	0	0	0.145111004	1.322098375	1.771029391	0	1.934315525	0.981783436
1.8.1.4	4.538612053	1.630260524	0.59333307	1.766911811	1.241071796	2.577172911	1.758909677	1.162487445	0.110530649	0.361873198	3.966400853	1.057318801	2.524477264	1.571045796	4.119720834	0	0	0.992930109	0.535798346	0	1.798522759	0	0.72829986	0.344386267	0.602476682	2.61708453	0	2.465177039	2.344456567	0	1.860722931	1.559401234	1.57216981	0	0	0	0	0	1.702742432	1.752708901	1.296721743	2.496007969	0	1.494653996	4.09643391	0.511526192	0.603351207	0	0.563582713
1.8.1.6	0.00577336	0.035547721	0	0.033694547	0	0	0	0.005338302	0.013528413	0	0.036187482	0	0.020426557	0.002568465	0	0.000188762	0	0.009397328	0	0	0.033169786	0	0.028007328	0.02910661	0.005908168	0.026140334	0.031016542	0.03729202	0.035049878	0.002947774	0	0.035337499	0.0283691	0	0	0	0	0.03768516	0.035573304	0.037799544	0	0	0	0	0.023169803	0	0.020696822	0	0
1.8.1.7	0	0	1.696158727	0.864892195	0	0.075494338	0	0	0	0.619091411	0.097385986	0	0	0.540883291	0	0	0.168923301	0	0	0.674038485	0.153026377	0	0.940240983	0.449723965	1.763246083	0.092526512	1.222284992	1.10181494	0.974378969	0.044196358	0.699319174	0.23208365	0	0.417138783	0	1.681759361	0.196858718	0.047592067	0.542807417	1.282089363	1.826136681	1.202737678	0.598404699	0.93340629	1.427673508	1.218813894	0	0.398301364	0.117468195
1.8.1.8	0.148652673	1.026952773	1.272067342	1.209953013	0.61086149	2.219723411	0.121484546	2.18443131	0	1.114878208	0	0	0	0	0.085142009	0.317372013	0.170961234	0.083306015	1.201905808	0	0	0	0	0	0.222531409	0	0.254049024	1.716218117	1.237126849	0.220025799	1.256468111	1.031619664	0.39018499	0	0.846951748	0.920546454	0.29192195	0.077385024	0	1.540096648	1.028749712	0	0	0.318122703	1.032066303	0.428029982	0	0	0
1.8.1.9	1.191416598	2.007000098	0.768565493	2.288098477	0.183420427	1.741132236	1.541235491	3.238308394	1.446996505	1.856522003	2.202577205	1.17347294	0.711277966	2.447521658	4.668748363	2.911971835	2.52357976	2.740265623	2.745298362	2.290465818	1.755263759	1.773337355	3.396461481	0.737012027	1.861346349	1.440103872	1.752446845	1.609692786	3.663886186	0.762170701	0.334859981	0.083933387	1.930665406	3.057917564	2.96208061	1.677288265	2.089468117	2.177984416	1.734748687	0.33046925	1.052908138	1.795296432	2.710490523	3.618789709	3.103188048	1.218207524	3.022942659	3.187259576	2.896630753
1.8.2.-	0.043773586	0	0.028322622	0	0.039397827	0	0	0	0.031872349	0	0.020196241	0.025243202	0.048895449	0.04773013	0.035259782	0.032690914	0.019682589	0.096491068	0.081598321	0.139889969	0.084835293	0.018625654	0.045166146	0.035828987	0.031825013	0	0	0	0.030094058	0.004620598	0.048628809	0.01098024	0	0.010974323	0.031017015	0.032685842	0	0.030335668	0	0	0.030623582	0	0	0	0	0.021908741	0.036223031	0	0
1.8.2.1	0.690889515	0.018110991	0	0	0.0095007	0	0	0	0	0	0.246497823	0.122761231	0	0.105102151	0	0.069387789	0	0	0.132067299	0	0.085984189	0	0	0.006649101	0	0.050730639	0.114379891	0.12444072	0	0	0	0	0	0.195913294	0.02397465	0.162434111	0	0	0	0	0	0.103074191	0	0.08956261	0.168110164	0	0.031226741	0	0.177957936
1.8.3.1	0	0	0.066140026	0.035625238	0	0	0	0.050041569	0.06101873	0.017228382	0.061986184	0	0.006446154	0	0	0	0	0	0.032023272	0.029303794	0	0.013536817	0	0.061731215	0	0	0	0.01407495	0	0	0	0	0	0	0.017948934	0.068942439	0.006494292	0	0.002394743	0.041461333	0	0.004991759	0.018427671	0	0.141723265	0	0.032295286	0.033257587	0
1.8.4.-	0	0	0.009415491	0	0.011836524	0	0	0	0.014845588	0	0	0	0	0	0.001865411	0.004596288	0.001869918	0	0	0.000965332	0.014762005	0.013955949	0	0	0.000590749	0	8.54877E-05	0	0.009335264	0	0.016817115	0.009114262	0	0	0	0.014976694	0.011162435	0	0.002965076	0.002515858	0	0.000326188	0.001258229	0	0.002062569	0.017645677	0	0.014108913	0.013621192
1.8.4.11	2.493707575	1.842377667	2.364549674	2.846446627	1.149595977	0.617906956	4.484818843	0.778566087	1.629293653	0.689214404	2.082061208	0.145622782	2.800578683	0.744004162	2.028173524	1.786673236	2.225422244	2.06373483	0.175532234	2.582895031	1.011899883	0.711481333	0	1.075641254	1.388512021	0	0.788342933	0.965739818	0.629927538	1.058696711	0	1.749297885	1.085483221	1.893021693	0	0.024679741	0	3.695404105	3.980566168	2.618699789	2.183600208	2.035345166	0	4.325027193	2.500690567	0.632158708	1.542940009	0.91777036	1.509719384
1.8.4.12	0.559349987	1.357931482	1.529689555	1.56419173	0.324721965	0	0.204507384	0.563531074	0	0	1.286215048	0	0.149229361	0.028141702	0	0.062970769	0.672428267	0.848570063	0.188879489	0.762779222	0.332999825	0	0.554927704	0	1.684591338	0	0.380949245	0.924394316	1.454337902	0.761671095	0.838740159	1.197738375	0.118366344	0	0.561847341	0.169021719	0.867961746	0	0	0.55688915	1.311534694	0.48073557	0	1.189921991	0.770018006	0.652846321	0	1.133531397	0.741014487
1.8.4.8	1.181864142	1.04619454	0.400758228	0	1.100665963	0	0	0.215094245	0.314550062	0	1.27093645	0	0	0	0.751055162	0.335891117	0.321413571	0.159792106	0	0.034995167	0.145268069	0.167317264	0	0	1.12199102	0	1.028554452	0.880626198	0	0.582416804	1.263563282	1.563877447	0	0	0.817972032	0.883702002	0.395458067	0	0.378368357	0.39684294	0	0.883366762	0.191287979	0.330479529	0.674158915	1.313366182	0	0	0
1.8.5.-	0	0	0	0	0	0	0	0	0	0	0	0	0	0	0	0	0	0	0	0	0	0	0	0	0	0	0	0	0	0	0	0	0	0	0	0	0	0	0	0	0	0	0	0	0	0	0	0	0
1.8.5.3	0.959747039	0.667873801	0.791168821	0	0.050255953	0.184207229	0	0	0	0.686064534	0	0	0	0	1.480367957	0	0	0.039491512	0	0.53546694	0	0	0.683764441	0	0.000525951	0.6070136	2.290008821	1.113280924	0	0	0.427012592	0.61016975	0.464865685	0	0.050180287	1.609409228	0.049490028	0.421421798	0.364916442	0.712350362	0.303385097	0.112757202	0	0.761052665	0.09663761	0.87060427	0.152280022	0	0
1.8.7.1	0	0.331107814	0	0	0	0.010291422	0.035393583	0.037428493	0	0.029618124	0.095804973	0.037244871	0	0	0.028294706	0	0	0.049057852	0.005645686	0.061476608	0.019850037	0	0	0	0	0	0.068190681	0.068276415	0	0	0.024867563	0.036646226	0	0.081182856	0.033069958	0.095794101	0	0	0	0.070827088	0.059835149	0.000401128	0	0.003829162	0.154406721	0	0	0	0.088927353
1.8.98.1	1.341611232	0.961736371	0	0	0	1.899397489	0	0.539278499	0	0	0.620856924	1.078493476	0	0	4.655993253	0	1.147328127	0	0	0	0	0	0	0.227610436	0.157709676	0.869666409	0.651617185	1.08961219	0.214807692	0	0	0.306003225	0.703552277	1.03706539	1.307881002	0	0.339042016	0	0.970186041	0	0.577498513	0.618228099	0	0	0.176393233	0	0	0	0.570711491
1.8.99.-	0	0	0	0.057172916	0	0	0.029019678	0.006338839	0.092639832	0.072436535	0	0	0.128031066	0	0	0.035457456	0	0	0	0.062738813	0	0	0	0	0.139615317	0	0	0.119537417	0	0	0.121484923	0	0.140320724	0	0.014053161	0.265657729	0	0	0.015324616	0.11568073	0.101165491	0	0	0.009500598	0.022984153	0.081942172	0	0.093225328	0.093189427
1.8.99.2	0	0	0.100206521	0	0.116686344	0	0.130767591	0.017268944	0.070319598	0.195826025	0	0	0.029154583	0.006613976	0.022544502	0.40479314	0	0.419343966	0.343637337	0.13185488	0.215162267	0	0	0.424855142	0	0.054631549	0	0.065158698	0.212432505	0	0.016479428	0	0.564111838	0.300702204	0.428094258	0	0	0.034795435	0	0	0.18256861	0.055848898	0	0.028099562	0	0.233763438	0.069023774	0	0
1.8.99.3	0	0.367142989	0	0.184690916	0	0.173716718	0.038326041	0	0	0.291239889	0.435823056	0	0.140996284	0.414187858	1.984664614	0.354444723	0.373036948	0.237035982	0.156924	0	0.186934154	0.34305858	0	0.045709277	0.165962223	0.426731009	0.260798718	0	0.00459651	0.182528625	0	0	0.286111335	0.193725748	0.080847984	0	0	0.154797734	0	0.215485123	0.066885062	0	0	0.41730966	0	0	0.264760516	0.249596933	0
1.9.3.1	3.328454201	0.064248442	1.701082813	0	1.666888973	2.30573099	2.16476687	0	0.708170649	0	9.016796333	0	0	0	0	1.889174492	0	0	1.249504669	2.418987021	2.85446803	0	0	0	1.581635144	0	0	2.719249479	0	0	0	3.158132037	0	0.32200264	0	0	0	0	3.34188868	0	0.97574016	0.834673797	2.96309174	1.448904045	2.59702596	0	0	1.471109302	0
1.97.1.-	0.045278582	0.250708331	0.192564771	0.143614979	0	0.225372641	0.223906711	0	0.095714736	0.016448632	0.357071147	0.105446486	0	0.097515066	0.237982427	0	0.048679399	0	0.122734389	0.084118617	0.258059907	0	0	0	0.034814989	0.023038961	0	0.210273789	0	0.251588437	0	0.140859041	0.184763922	0.002604156	0	0.091984751	0	0	0.021986671	0.014660013	0.106598946	0	0	0	0.222476227	0.081097053	0	0.101265235	0
1.97.1.4	0	1.519722974	3.260447597	3.618354448	3.906183263	0	3.262151628	2.667357434	7.612095157	4.61431173	3.657887961	5.297832039	2.105325278	3.955627951	7.854260471	2.529294725	2.473084433	7.790761009	5.049546398	7.536902808	6.988988422	6.209636348	3.252939698	3.980306108	0	2.622512411	1.011496544	5.007081143	4.796348562	7.776910336	4.075038086	7.113555824	4.901051315	0.997988629	3.233008547	1.325866623	1.711584946	4.115991454	2.091761627	5.799551154	3.054649477	5.192440954	6.650427234	2.032146903	0	6.467376126	0.059163874	4.904649109	0
1.97.1.9	0.337194459	0	0.866013567	0	0.879857172	0.95755046	0	0.084290158	1.800870226	0.034048605	0	0.764885508	0	0.280414303	1.24369122	0.078101862	0.424874076	1.12442115	1.285652955	1.136455503	1.129445072	1.381375373	0	0.812881315	0	1.398841267	2.12881825	1.172540159	0.572254509	0	0	3.027156	0	0.103734407	0.294484665	1.905557466	0.245890134	0	0	2.320600779	0.204189655	0.724600255	0.62423894	0	0	1.664649273	0	0.772883626	0
2.-.-.-	2.630284491	1.357338326	2.858516817	0	1.957063931	0	0.161371147	0	2.001771069	0	3.63526049	2.442833285	0.386616696	0	1.474822224	0.824821446	2.97340454	0.430487441	0	1.568934116	2.523688706	0	0	0	0	2.110057666	2.473759528	4.002331096	0	0	3.61903472	0.874114464	0	0	2.623359788	3.592547366	1.325543761	1.836648829	1.06700413	3.173587678	1.175441921	3.277157191	0	1.537315335	2.279239073	0.488338158	0	1.694533678	1.131957789
2.1.-.-	0	0.949958085	0.148818156	0.249159715	0	0.275621092	0	0	0.473884666	0.355435319	0.269207813	0.215867635	0	0.36956772	0.259714395	0	0.134148273	0	0.040708042	0	0	0	0.131707218	0	0.417841855	0.099103662	0.011029787	0.928447985	0.339242305	0	0.45666879	1.45996403	0	0	0	0.350663083	0	0.049800151	0.025859748	0.624500656	0.29826801	0.182447048	0.422389274	0	0	1.249655587	0.39577371	0.064779669	0.561593965
2.1.1.-	6.976246233	7.298474499	5.5451441	3.823251167	4.873440285	6.485827831	1.036145482	6.584709751	2.192370612	5.874480776	6.714723029	8.252480156	6.505065274	1.105643524	1.473867609	7.081120096	4.6477897	6.986083593	4.32373657	4.706779882	6.538512383	2.696222428	3.489186427	5.861960613	0.877753528	6.881537224	2.503462695	4.078834924	7.721753127	2.173390783	3.253016999	4.143424516	2.466758294	4.946964105	4.57222723	2.035603058	4.647203649	4.56520651	6.33594747	2.963627201	3.177443197	5.491067317	4.026501576	0.798019044	5.300454548	4.787495848	6.494338868	2.965837432	7.164032485
2.1.1.10	0.456516526	0	0	0	0	0	0	0	0	0.338831932	0	0.310964841	0.333871434	0	0	0	0	0.418250855	0.098637778	0	0.654328545	0	0	0.147148111	0.274648434	0	0	0	0	0	0	0.084381199	0.326442104	0	0.615228706	0	0	0.246938089	0.320852894	0.483319289	0	0	0.252214664	0	0.317626874	0.981410288	0	0	0.043948526
2.1.1.100	0.034415106	0	0.035736047	0	0	0	0	0.044239111	0	0.039090029	0.064175406	0	0.052083093	0.031968251	0.048841974	0.030905125	0	0.05794466	0	0	0.032948989	0	0.019633159	0	0	0.01054607	0.004559755	0	0.016688939	0	0.032833019	0.025953124	0	0	0	0	0	0.007230006	0.001122889	0	0.015056999	0	0	0	0.013872952	0	0	0	0.05545867
2.1.1.103	0.064194352	0	0.036699941	0	0	0	0.055691141	0.030406987	0.002222082	0	0.184239042	0	0	0	0.056411399	0.01473632	0	0.064349459	0.013909022	0.064497972	0.029143023	0	0.012833565	0.007269004	0	0.011479753	0.041069309	0	0	0	0	0.040313618	0	0	0.007777215	0	0	0.029337569	0.05125226	0.016944422	0	0	0	0.018432512	0.096436201	0	0	0	0.000834313
2.1.1.104	0	0	0	0.402738364	0.258329453	0.767598744	0.356395787	0	0	0	0	0.105385723	0.15419329	0	0	0	0	0.354435009	0	0	0	0.150861237	0.053845398	0.127615884	0	0.734772909	0	0	0	0.083768839	0	0	0.292676879	0	0.32435203	0.249832105	0	0	0.646607573	0	0.1708929	0.139213522	0	0.197297964	0	0.284559573	0	0.169245896	0.293292036
2.1.1.107	1.07381452	3.495211263	7.119256362	0	0.766108605	2.176094804	1.805168196	0	5.794966107	0.97542397	2.854183149	0	0.881352246	2.90891309	0	1.877335852	0	0	0	3.228944136	2.800669894	0	1.097410388	2.456735642	7.074174165	0.616116038	1.628259756	0.970752152	0	0	1.157622325	5.298081003	0	0	1.479783851	7.313644367	0	1.619870346	5.453804793	3.234450512	0	0	1.093507513	0	5.386618076	5.299556376	2.33335634	0	0
2.1.1.11	0.001662227	0	0.003080991	0	0.00082041	0	0	0	0.001499342	0	0.008929542	0	0.000673284	0	0	0	0.001771407	0	0	0.003033545	0.001767972	0	0.000205911	0.000823448	0	0.000837095	0	0.002705978	0	0	0	0	0	0.001138315	0	0.000191054	0.00122788	0.000821669	0	0.002651942	0.001969848	0.000462473	0.001562138	0	0.011295131	0	0.001332561	0	0.000754259
2.1.1.113	0.269639437	0.113674406	0.130827734	0	0.0968735	0.570135855	0.251719319	0	0	0	0.064381019	0.204267273	0.035215272	0.082562848	0	0.081734977	0.139748297	0	0.011093846	0	0	0	0.060737718	0	0.107761085	0.028039689	0	0	0.139646361	0	0.079688624	0.049154874	0	0	0	0	0.006667512	0.112177309	0.018730818	0	0.087131977	0.139584307	0.076232586	0	0.027574877	0.069169477	0	0.170654335	0
2.1.1.13	0.942166819	1.083609773	0	0	2.125713274	1.474036393	0.128980275	0.491740179	0.452201256	4.395513627	0.210713309	0.999742531	1.925031547	0	1.543980134	1.247430017	0.7107586	0.909172375	0.756668028	0.941681004	1.665774569	2.015852616	1.844681356	1.723119545	0	0.657329541	2.189216103	1.555559651	0	2.590852513	0	0	2.906718824	2.757294937	1.307870737	0	1.788655239	0	1.173371071	1.360797981	0	0	0.245445579	0.768941637	1.515636037	0	0	2.141211811	1.53036342
2.1.1.130	1.105495844	1.186744171	1.413706694	1.492580324	0	0.301078552	0	0	1.525963911	1.552433319	2.045233348	1.649286512	0.692403614	0.705244841	3.761540364	1.033620245	0.976499719	1.118366774	1.081376114	0	1.481962225	0.989362452	0.406188781	0	0	0	0.523429831	0	0.943254513	0	0	0.110114776	1.25209084	0.565173179	2.23425893	1.05807483	0	1.197451637	1.327481091	0	0.77438195	0	0	0.025074207	0.464871975	1.25968525	0.471815327	0.47123366	0
2.1.1.131	0.631795528	0	0.68285514	0.391225697	0	0	0	0.208634539	1.795033772	1.668589623	1.183182473	0.374830366	0	0	0	0.431449894	0	0.616193506	0.655227172	1.129900008	1.441136373	0	0	0.925765004	0	0.036881062	0.400103152	0	0.029392077	1.161204367	0	0.581213548	0.105456438	0.487649269	0	0	0.436156732	0.268667006	1.502041399	0.201858185	0	0	0.24051427	0.335711278	0	1.314639514	0.16311272	0.267589887	0
2.1.1.132	0.463675098	0.95139787	0	1.40846897	0.156909939	0	0.932815593	0.009451124	0.750937161	3.511489881	1.296652527	2.257670547	1.887636069	0	0.43783708	1.464796042	0	1.047144007	0	0	1.611590554	0	0.148877789	0	2.006186497	1.256855802	0	1.254587421	0	1.224307258	0.877336498	0	1.220341728	1.019332154	0.439613689	1.179967358	4.337013791	0	1.022350204	0	0.220281897	1.420599218	0.175676383	0	0.806381876	0.715554327	0.207817685	0.48451518	0
2.1.1.133	0.190336534	0.106360114	0	0.360776586	0.15078124	0.634675296	0.114947643	0	1.671250634	1.360780719	1.233797177	0.814085983	1.052093933	0	0	1.462780092	0.114447417	1.217499416	0.591192467	0.160875941	0.530939958	0.732347267	0	0.938983773	0.413740867	0	0.441663545	0	0	0.73145653	0.454184298	0.209375813	0.038861402	0.886218187	0.456320396	0	0.410301964	0	1.33195322	0.062749601	0.102849758	0.70425432	0	0.163513427	1.10551111	0.935634341	0.531929584	1.057476838	0
2.1.1.137	0	0	0	0	0	0	0	0	0	0	0	0	0	0	0	0	0	0	0	0	0	0	0	0	0	0	0	0	0	0	0	0	0	0	0	0	0	0	0	0	0	0	0	0	0	0	0	0	0
2.1.1.14	0.565147412	1.996700184	1.580760522	0.384282713	1.310376314	0.906470067	0	0	0.328755914	0	1.090130127	0	0.924691412	1.823996903	2.337477469	0	0.017679868	1.216848687	1.481764151	0	1.376349357	0	1.688496813	0.028700876	1.160548171	0.857546125	0.941112913	1.239633393	0.785854398	0.70016403	2.63666153	0	0	0	0	1.655318271	0.726950677	0.255465022	0	2.285488043	0	2.313880484	1.084239675	0.686114255	0	3.202577669	0.301319785	0.09964035	1.911022186
2.1.1.144	0.589237791	0	0	0.489356105	0	0	0.482976624	0	0	0	0.208681168	0.500501865	0.39532163	0	1.525686829	0.312933714	0	0.156401504	0	0	0.244193919	0	0	0	0.455491781	0.559949178	0.305659479	0.562361367	0	0.166447357	0.383534067	1.267385691	0.337183347	0	0	0.594642791	0	0.470433299	0.649173996	0	0	0	0.325738845	0.235836775	0.549864183	0.618632161	0	0	0
2.1.1.148	0	0.285634862	0.188944962	0.611525076	0	0	0.558185631	0.996870875	0	0.70116609	0.087524837	0	0	0.564092607	0.83308061	0.195472157	0.538063114	0	1.085527252	0.90745905	0.655436687	0.120328973	0.440893443	0.186197505	0.656742083	0	1.127250969	0	0	0.464231289	0	0.33106215	0.576221422	0	0.929112528	0.04427916	0.280549728	1.509753865	0	0	0.371061502	0.533752509	0	1.000210081	0.377244461	0.61891193	0	0	0.350336377
2.1.1.152	0	0.148267656	0.044780953	0.091406205	0.115067587	0	0.02900809	0.002037267	0.117602688	0	0.066510796	0	0	0.07028201	0	0.138274078	0	0.117518652	0	0.090377292	0	0	0	0.048016602	0.469174888	0	0.036293184	0	0.185347771	0.155693884	0	0	0.127859943	0.075891707	0	0.177925906	0.178471662	0	0.039964945	0	0	0	0	0	0.107836123	0.031316883	0.241713012	0	0.032742698
2.1.1.161	0	0	0	0	0	0	0	0	0	0	0	0	0	0	0	0	0	0	0	0	0	0	0	0	0	0	0	0	0	0	0	0	0	0	0	0	0	0	0	0	0	0	0	0	0	0	0	0	0
2.1.1.163	1.781228429	1.124192929	0.717714984	1.77979539	1.803693672	1.652838062	0.64480455	0.714546762	0.26053316	1.130449432	0.284233478	1.637342033	1.77116096	0.299518029	0.358421396	0.246245195	0.941195411	0	0.762926179	1.479032597	0.490231048	0.068247474	0	0	1.216755017	0	0.431295349	1.249031487	0.974287902	0.439713564	0.386425297	1.409728401	0	0	0	0.164822857	0.256964827	0	0	0.956042449	0.55876223	0.115726882	0.366220746	0.065326428	1.454685393	0.145358327	0	0.04525162	0.080628171
2.1.1.166	1.708753211	0.664743241	1.20321516	0	0.56177811	0.501834665	0.748166741	0	0	0	1.177020637	0	0	0.410634418	0.717302784	0	0	0.477307142	0	0.86724806	0.456934411	0	0	0	0.424592411	0	0.285614703	0.217350676	0	0	0.709509647	1.587308998	0	0.752675467	0.092313811	1.624486977	0.44594667	0	0	0.396128482	0.511376284	0.231487038	0.762196222	0.41255863	1.451386891	0.365480995	0.438047682	0	0
2.1.1.17	0.056002932	0.426457978	0.100584009	0.151477856	0	0.014772267	0.173085922	0	0.005939877	0.066067889	0.040088094	0	0.205472897	0.005881962	0.165487108	0	0.078620177	0	0	0	0.114702029	0	0	0	0	0	0.168055897	0	0.093775023	0	0.121773349	0	0.169014898	0	0.085066738	0.015490255	0	0.1602265	0	0.048963294	0	0	0	0.043691587	0	0.060415192	0.040038079	0.065799501	0
2.1.1.170	1.206847023	1.130013071	1.270487505	1.198558812	0.108919696	0.8766463	1.225135881	0.946210687	0.568055631	1.187280613	0.930360672	0.86084738	0.86714537	1.033688084	0	0.556968648	0.932647121	1.371511754	0.8296945	0.859448299	0.989434693	0.944827695	1.026818435	0.877327032	0.746548784	1.065062431	1.111767829	1.143861067	0.609192551	1.332075519	0.684402238	0.605110099	1.119812555	1.329597483	1.104535283	1.256848012	0.919552316	0.641358846	1.067855939	1.158803519	1.386407273	0.62717323	0.94613628	0.436548554	1.173693521	0.87077116	0.560606828	0.813400848	0.892066482
2.1.1.171	0.071649775	0.509078309	0.238277176	1.315289911	0.358801142	0.224328913	0.465264152	0.335338908	0.956318136	0.513944278	0.085277767	0.646142282	0	0	1.133035457	0.69931446	0.4424721	0	0.003513644	0	0.1721344	0.9610182	0	0	0.593431249	0.68013187	1.506531901	0.353252126	0.043506448	0.521611455	1.073092609	1.027588186	0.455273785	0.909471967	0.284042615	1.452995378	0	0.031691467	0	0.332193992	0.649939981	0.412284965	0	0.193998594	0.804153946	0.23241033	0.525906833	0.900931235	0.616680015
2.1.1.172	0	0.191576865	1.877002188	0.517943173	0	0.463708095	0.639431842	0.330944645	0.070102918	0.068740071	0	0.091669631	0	0	0.138380198	0	0.73868081	0.046316744	1.002892079	0	0.486066929	0	0	0.573021706	0.463293779	0	0.910303371	0.912863801	1.091201736	0	1.661841124	1.601097136	0	0.412308804	0.829299895	1.953968473	0	0.844218404	1.672044344	0.478675003	0	1.031038497	0.232772464	0	0.673108186	0.42741911	0.428634281	0	0
2.1.1.173	0.641769843	0.630391629	0.938469927	0.900465772	0	0.478132171	0	0.146888668	0	0	0	0.072454062	0.638321817	0.201389943	0.602012703	0	0	0	0.617869441	0	0.137909983	0.832969506	0.589916761	0.694129324	0.589940753	0.575129598	1.103436789	1.3412698	0.120801647	0	1.102656314	0.613520949	0	0.342706995	0.07608327	0.153069055	0	0.333117087	0	0.770697538	0	1.659148752	0	0.640912284	0.340481372	0.314839503	0.741095744	0	0.486728479
2.1.1.174	0	0.182762287	0.079585543	0.172848421	0.211067561	0.414227397	0	0.390723268	0.360165519	0	0	0	0.124417731	0	0	0	0	0	0.274491619	0	0	0	0	0	0	0	0.727303142	0.382595691	0.145192098	0	1.472843837	0.87985225	0	0.200432803	0	0.131719607	0	0.149423675	0.56530783	0.061987164	0	0	0.393927835	0.144893918	0	0.359667661	0	0.237281109	0
2.1.1.176	2.010076203	1.693133305	0.473332394	0.859551148	1.621714872	0	0.469714278	1.180019347	1.165635443	1.10632029	1.114275768	0	0.280412986	0	1.455761424	0.916808214	0	0.256898248	0.544268254	1.606756808	1.023744329	0.582450385	0.657541433	1.101601601	0.352437215	1.177495749	1.598375753	0.688526274	1.296944294	0	1.646688956	0.531806431	0.446341854	1.041787632	0.653662933	0.106751373	0.8610809	1.60079111	1.561932598	1.227808757	0.804950143	0.171842134	1.097893482	0.274409431	2.513134822	1.641029405	1.018870653	0.344275936	0.342788194
2.1.1.177	0.981045949	0.994295271	0.943764278	0.339292013	0.666650821	0.836761482	1.309698746	1.091319667	1.466225711	1.082982461	1.256715353	0.836005468	0.693941009	1.184434248	1.158609168	1.275513305	0.703475758	0.803119199	1.082306391	1.224013569	1.279783894	0.165124647	1.264224749	0.875551106	0.249574992	1.017127018	1.208471861	1.015395541	1.19860751	0.673296702	1.10909257	0.741806413	1.095879347	1.307552998	1.260131723	0.580060585	0.677441618	0.744129071	0.865696937	1.08290811	1.145458213	0.856944219	1.009770285	0.780430232	1.171726643	1.050106061	0.644022157	0.592821471	1.042116278
2.1.1.178	0.031582163	0.575552205	0	0	0.292545784	0.035075966	0.222567521	0	0.270186568	0.063959092	0.186932206	0.456110846	0	0	0.903994262	0.524778837	0	0.262410524	0	0	0.270410001	0	0	0	0.098087156	0.25878016	0	0.160992922	0.358298883	0.075383622	1.304909361	1.062726559	0.063209502	0.389368178	0.519431757	0.258122291	0.544417012	0.229027179	0.615238224	0.923098107	0	0	0.272274438	0.464493081	0	1.213946403	0.170486076	0	0.419005495
2.1.1.181	0.739194882	0	0	0	0.17288984	0	0.143911284	0.286749783	0.427299676	0.489943897	0	0	0	0.411593994	0	0.596851382	0.542192784	0.141277344	0.386954306	0.617839053	0.434411503	0.278412881	0	0.150782338	0	0.299794146	0	0.672990246	0	0	1.372972006	1.424599365	0.051126178	0.099331708	0	0.883658382	0	0	0	0	0.115472318	0	0.569520088	0.319164739	0	1.229011843	0.37661015	0	0.423362567
2.1.1.182	0.831614386	0.820991587	0.971138522	0.852653166	0.933083348	0.3204391	0.77554855	1.00375502	0.893982544	0.79424966	1.242260351	1.232263133	0.920398397	0.948509689	1.133546689	1.236974271	1.1881143	0.949757892	1.105101851	1.191716793	0.94728839	1.100854882	0.960971371	0.892061659	0.951644607	1.003823234	0.81046748	0.933151527	1.200986297	0.897007435	0.891934665	1.110418909	1.131617822	0.986493908	0.904169691	1.036823664	0.806051937	0.971079419	1.053258983	1.004289123	0.974028356	1.056850392	0.937999307	1.154524027	0.818579614	0.942603592	1.064477085	1.207784371	1.054976106
2.1.1.184	0	0	0	0	0.332359832	0	0	0.204442209	0.030960486	0.188638579	0.164587655	0.495954592	0.509466693	0.009908245	0	0.370200433	0	0	0	0.271897912	0.086676468	0.141351591	0	0	0	0.133976886	0.160491282	0	0.131324014	0.350055592	0.339578791	0	0.006116024	0	0.271467642	0.001615193	0.027049553	0.091651592	0	0	0.288448014	0.025445379	0.310202356	1.188129811	0	0.273420686	0	0	0.2070122
2.1.1.185	1.24135455	0.806943265	0.747617268	0.9621278	0.734169636	0.803300709	0.772672181	0.921755651	0.848597261	0.827563594	1.259505379	0.803097429	0.754412864	1.285190426	1.006795065	1.01161164	0.857074953	0.695857045	1.095978696	0.684815659	0.911942434	0.79747922	0.819029632	0.94278372	0.803406474	1.280899729	1.102473722	0.798431231	0.840151387	0	1.148344468	0.869732274	0.84205221	0.786853233	0.744258843	0.703960473	1.214567449	1.238144776	0.913516888	0.946917685	1.127472542	1.253960609	0.92589404	1.205963369	0.960802269	1.239759238	0.824348808	0.648458802	1.196286321
2.1.1.186	0	0.385492363	0.889069223	0.694510906	0.040569468	0	0.496661832	0.425485415	0	0.586586162	0	0	0	0.254839972	0.820909597	0	0	0.196857413	0.152843679	0	0.357609049	0.409737223	0	0.242753633	0.248840045	0	0	1.519087033	0.513967492	0.503512885	0.878044512	0.250301626	0.03714637	0.459251372	0	1.441935465	0.215960884	0	0.049825003	0.679422163	0	1.279495184	0	0	0	1.364842305	0	0.436974875	0
2.1.1.187	0.09611586	0.963402707	0.678593767	0.743477655	0	0	0.152975243	1.235958013	0	0.746759336	0.520888357	0.330916434	0	0	0	0	0	0.144131052	0	0.218247319	0	1.026930935	0.965506095	0	0.125888935	0	0.699743876	1.084857507	1.76054536	0	0.324510387	0.235422241	0.674597889	0	0	0.572496797	1.400727666	0	0.243996497	0.395878195	0.800055017	0.662778086	0.699270541	0.581770017	0.433213905	1.141337396	0.904972494	0.894086482	0.752466328
2.1.1.189	0.025542463	0.559047877	1.103218531	0.391144068	0.230304052	0	0	0.275161701	0.108002355	0	0	0	0	0	0	0	0	0	0.516645326	0	0.1524486	0.079460325	0.569772875	0	0.259447639	0.036342209	0.683356181	0.574935427	0.286623471	0	0.464768351	0.356247124	0	0.066438368	0	0.971401062	0.536200074	0	0.085918506	0.311092405	0.168204368	1.047357345	0.057069369	0	0	0.266853372	0.521548252	0	0.268804581
2.1.1.190	0.63041131	1.634382838	1.103089865	0.916080747	0	0	0.513866516	0.485897199	0.05644522	0.629725453	1.365597821	0	0.110900481	0.053059711	0	0.557109064	0	0	0	0	0	0.558848069	0	0	0	0.574373309	0.372174379	0.247360324	0	0	0.711614681	1.38923038	0.737430514	0	0	0.06169088	0	0	0	0	0	1.482670936	0.293075636	0	0.1527243	1.218180781	0.191408887	0.102168354	0.811470739
2.1.1.191	2.971967392	0	0	0	3.667959963	2.721072131	0	1.191088793	0.597138346	2.318111943	1.315459517	1.390765151	0.251007958	0	1.133151951	2.379878172	1.042286336	0.30750016	0.872265999	0.307150074	1.956059333	0	0	1.337090776	0.923886972	0.109612756	1.088954208	0.50794368	0.33960977	0.038177885	0.126110841	0.277466492	1.209895598	0.259212484	1.729100455	0.288423742	1.629629078	0.695290988	0.012888075	0	0.190315624	1.166689868	1.581117156	0	0.854647094	0.161118248	0.538336057	0.346397536	1.38126527
2.1.1.192	0.718085457	0.597773686	1.161590488	0.526656613	0.987502321	0.88079477	0.840678283	1.28575491	1.698554966	1.500944945	1.515747544	1.116050835	0.742457388	1.029640457	0.591421489	1.410822982	0.98218515	1.058382056	1.10669565	0.834446593	1.827901041	1.230742185	1.502432843	1.266344226	0.379639196	0.581345533	1.010626179	0.520755001	0.476106119	0	1.386008386	1.128990065	1.250502631	1.636014089	1.837991931	1.235104314	1.186085165	1.368661133	0.530867731	1.323624689	0.49714464	0.981702336	1.143562065	0.68226369	0.55857634	0.780670706	1.597987398	1.010444681	0
2.1.1.193	0.59922846	1.327062934	0.843415419	0.690553367	1.032113916	0.900024614	0	1.044938804	0.909321252	1.33205989	0.935086807	1.271683775	0.956338017	0.606262377	1.067103281	1.167651764	0.939724667	1.273109693	1.420007196	1.426072261	0.714995715	0.368991386	1.03508335	1.011958877	0.979021056	0.093996748	0.541045102	0.523982052	0.637017222	0.634495462	0.695638068	0.834112543	1.271905619	1.287351011	1.295725734	0.61812894	0.857784359	1.420802817	1.209547519	0.793979624	1.04876506	0.786259818	1.062590975	1.04430294	0.636815955	1.17419727	0.889219587	1.133505292	0.10564992
2.1.1.195	0.809016366	0	0	0	0	0	0.023843498	0	0.515224511	0.815200488	0.479195649	0.717280686	0	0.048042229	0.556476408	0.773612341	0	0.473890339	0.728898617	0.118228478	0.633580765	0.423499556	0.713478395	0.466499221	0	0.523156569	0.673969864	0	0.084833032	0.560438389	0	0.402005419	0.978643385	0.095132012	0	0.924463613	1.144356652	0	0.733922935	0	0.34175983	0.008304954	0.673757858	0.467819326	1.044378534	0.581293136	0.224465104	0.95626489	0.173594813
2.1.1.196	0.374132663	0	0	0	0	0.253373012	0.19688026	0.376059567	0	0.088647262	0.293612058	0	0.312929917	0.153887256	0.110797415	0	1.63364E-05	0.197739446	0.222621514	0.178435758	0.407409905	0.251918091	0	0	0	0.336305102	0	0.230541008	0.195988255	0	0.402191072	0	4.66704E-06	0	0.134154239	0.345300289	0	0.214990802	1.200231542	0	0.159172762	0.135721209	0	0.180711187	0	0.52440617	0	0.105795128	0.168215302
2.1.1.197	1.50167889	0.823393565	1.81093223	0.087405554	0.443291444	0.120532158	0.475488291	0.012474363	0.222074135	0	1.270145948	0.104147134	0.59784888	0	0	0.730893376	1.167395423	0.539880467	0.104378507	0	0.528440627	0	0	0	0	0	0.430777115	1.518305091	0	0.837529598	0.193239106	0.591074972	0.364156673	0.51660125	0	1.070981326	0	0	0.477799437	0.893110425	0.862047576	1.333235884	0.423387765	0.109290773	1.425650394	1.292340802	0.619667037	0	0.24971665
2.1.1.198	1.655851985	1.021415872	0.942383917	0.405884274	1.543503674	1.518736924	1.605060821	1.06240569	0.386698541	0.67192689	2.040936371	2.383472762	2.427054744	1.58917806	1.417524892	0.78860716	1.452532888	1.580901247	1.241089635	0.62297388	0.644032589	1.096888466	1.14786329	1.413288013	0.692534319	0.393383342	1.644089485	0.914027933	0.611228445	1.110836232	1.109869632	0.81218208	0.739936305	0.991916013	0.548221552	1.278235567	0.421955794	0.689640505	1.617337537	1.342564451	0.983661021	1.466747454	0.504711991	0.806473995	2.436454658	1.402269373	0.411211679	0.457072801	1.425737381
2.1.1.199	0.975754174	1.194133945	0.686173808	1.278779137	0.99068624	0.160907262	1.399328295	1.017546746	2.157316233	1.221383945	0.798665035	1.419806155	1.154742523	0.995380106	1.159314338	1.005373473	0.572478192	1.258768309	0.621595324	0.869882019	1.297065646	0.860802839	1.119468263	2.062586076	1.067089328	1.270904645	1.063071849	0.61338509	1.3640914	0.512115647	0.514969506	0.604603237	1.785419987	1.283294968	1.154259604	1.195578136	0.935867253	1.224019473	0.620519008	0.506125899	0.492952634	0.973866027	0.573085335	0.735105648	1.110350771	1.211932999	1.046296203	1.397094248	1.019443081
2.1.1.2	0	0	0	0	0	0	0	0	0	0	0	0	0	0	0	0	0	0	0	0	0	0	0	0	0	0	0	0	0	0	0	0	0	0	0	0	0	0	0	0	0	0	0	0	0	0	0	0	0
2.1.1.201	0	0	0	0	0	0	0	0	0	0	0	0	0	0	0	0	0	0	0	0	0	0	0	0	0	0	0	0	0	0	0	0	0	0	0	0	0	0	0	0	0	0	0	0	0	0	0	0	0
2.1.1.206	0	0	0	0.001997156	0.001311464	0	0.000284368	0	0	0	0.000500011	0	0	0	0	0.001071329	0.000403272	0	0	0.00137066	0	0.002465421	0.00108281	0	0	0.001230153	0	0	0	0	0	0	0.001286363	0	0.001076908	0	0.000974227	0	0.000834672	0.000367578	0.00182795	0.000477964	0.001183702	2.81872E-05	0	0.00084463	0.000974813	0.000813613	0.014200935
2.1.1.207	1.071450097	1.006506146	1.074149301	1.398927481	0.452001388	0.177379245	1.35743281	0.572465446	1.318697601	1.207116165	0.450199284	0	0.060927345	0.712827236	0.912836547	0.880491246	1.493219639	1.507086444	1.281307756	1.216941675	1.17747498	0.57605659	1.303395739	1.250519067	0.850529658	1.167795531	0.49943663	0.428598185	1.158701882	1.43167166	0.746520546	0.83510507	0.592044641	1.384795308	0.447896954	0.717588277	1.240844529	0.944276802	0.634537045	0.812719909	1.326532834	0.541087333	0.623551147	1.28077437	0.53232158	1.006198091	1.12091045	0.936823362	0.769443615
2.1.1.210	0	0	0	0	0	0	0	0	0	0	0	0	0	0	0	0	0	0	0	0	0	0	0	0	0	0	0	0	0	0	0	0	0	0	0	0	0	0	0	0	0	0	0	0	0	0	0	0	0
2.1.1.213	0.179173707	0	0	0	0.021531865	0.097713511	0.218079321	0.185616868	0.096043401	0.109333904	0.221249153	0.034863768	0	0	0	0.212650646	0	0.077899312	0	0.299840286	0	0	1.15289077	0.011658714	0.031077967	0.028415596	0.113668347	0.008438659	0.166835155	0.219087488	0.070987608	0.165869126	0	0	0	0	0	0	0	0	0	0.063518196	0.150754492	0.203686741	0.03270341	0.083282364	0	0.096776157	0.096161201
2.1.1.215	0	0.001418589	0.000139136	0	0.003746863	0	0.000118599	0.000413293	0	0.004053353	0.007475836	0	3.64124E-05	0	0	0.000142633	0	0	0.002715783	0.003463134	0	0	0.003954464	0.003954405	0	0	0	0.003926349	0	0	0.000318203	0	0.002814089	0.002573666	6.30664E-05	0.003338879	0	0.001086882	0	0	0	0.003058937	0	0.003753971	0.010367859	0.002586746	0.000416517	0.002925871	0.013638454
2.1.1.217	0.678231506	0	0	0.691588538	0.388017541	0.834302206	0.829857716	0.861805639	1.226494179	0.583566712	0	0.477950492	0.470974504	0	0.554813304	0.067728707	0	1.241583757	0.612982327	0.961286647	0.640816883	0	1.851388002	0.576652503	0	1.77597235	0.707413359	0	1.424553748	0.572466741	0	0	0.641352	0.465307108	0.346701771	0.391497836	0.371410524	0.257002797	0.65939473	0	0.573860585	0.69967063	0.720930163	0.223087852	0.651438995	0.621016217	0.064674891	0.49086519	0.090874297
2.1.1.219	0.261082143	0.239436312	0.240462454	0.536925848	0.324810657	0	0	0.269529514	0	0.230340871	0.342425311	0	0.150602755	1.3002673	0.944243942	0	0	0	0	0.281138717	0.30113048	0.309815189	0	0.33741528	0.818666784	0.30020997	0	0.362276246	0.118726877	0.044076474	0	0	0	0	0	0.327992478	0	0	0.229035048	0.319621065	0.257552431	0	0.400557703	0.365251667	0	0.311485527	0	0.138000679	0.25165724
2.1.1.222	3.76896409	2.228693099	0.340277906	0	0.573047536	0.663698839	1.687262793	0	1.208998741	3.720473972	3.79057277	0	0.018093879	0.85333815	0.427943054	0	0	0.034898678	0.458986598	0	0	0.076472536	0	0	0	0	2.186940792	1.899579396	0	0	1.6880575	2.989828478	0.894642588	1.892908741	0	0.757746964	1.024529216	0	2.277995961	0.671749388	0	0	0.182703392	0.729030016	0.633718001	0.444073253	2.061291141	0	0
2.1.1.226	0.310241749	0.150843314	0	0.207372542	1.024501842	0.106879652	0.334316094	0.403598967	1.167847693	0.817528541	0	0.85353491	0	1.62490056	1.785761713	0.687021742	0.443743292	1.446576552	0.567699158	1.804825405	0.758415506	1.712952324	0.418812246	1.439426566	0.829704084	1.892583264	0.505024786	0	0.505089784	1.659457697	0.250325103	0.345957357	0.933486063	0.62304782	1.514185393	0	1.827813393	0.178095788	0.906077853	0.280642447	1.012274012	0.719343758	1.170744639	0.713796296	0.878744441	0.428581149	0.363637988	0.043338482	1.509951344
2.1.1.228	1.029035138	1.232059648	1.144699144	0.86557702	1.22263592	1.2418807	0.678635469	0.777943819	1.322885413	1.002944849	0.678483979	1.056397146	1.076530023	0.998736228	1.043533451	1.074582043	0.967053884	0.927614146	1.319600822	1.267595545	0.692816304	0.681486301	0.712703519	0.790607623	0.744531675	1.335413262	1.03463984	0.69721962	1.119396396	0.211053078	1.343805562	0.846942721	0.753296321	0.291889883	0.150209361	0.900686422	0	1.298145537	0.910810828	0.691034039	0.790263697	1.003090991	1.03561864	0.637092024	1.127633775	1.126948108	1.008879205	1.181303738	1.127495311
2.1.1.245	0.132108087	0	0.157354518	0.104936081	0.0576038	0.025892803	0	0.168436601	0	0.20404347	0	0	0	0.07140785	0	0.396524061	0	0.17884567	0.063612874	0	0.12661914	0	0.148456265	0.025328841	0.159270644	0.148011772	0.008967436	0	0.194632696	0	0.002457728	0.084281552	0.44969127	0.371620333	0.442687308	0	0.038206532	0.124531974	0.003090978	0.083463534	0	0	0.037754271	0	0.110973161	0.041045449	0	0.226706129	0
2.1.1.246	0	0	0	0	0	0	0	0	0	0	0	0	0	0	0	0	0	0	0	0	0	0	0	0	0	0	0	0	0	0	0	0	0	0	0	0	0	0	0	0	0	0	0	0	0	0	0	0	0
2.1.1.247	0	0	0	0	0	0	0	0	0	0	0	0	0	0	0	0	0	0	0	0	0	0	0	0	0	0	0	0	0	0	0	0	0	0	0	0	0	0	0	0	0	0	0	0	0	0	0	0	0
2.1.1.250	0.203271684	0	0	0	0	0	0.280890929	0.059412309	0	0.143458351	0.602631888	0	0	0.018990044	2.321328267	0.650220046	0	0	0	0	0.232321519	0	0.712137019	0	0	0.27463275	0.755484471	0	0	0	0.16940398	0	0.865072887	1.387735928	1.855086325	0.112119174	0	0.35418776	0	0	0.322602712	0.265849758	0.18420968	0.775187521	0.034502157	0.266126084	0	0.13215426	0.212292375
2.1.1.254	0	0	0	0	0	0	0	0	0	0	0	0	0	0	0	0	0	0	0	0	0	0	0	0	0	0	0	0	0	0	0	0	0	0	0	0	0	0	0	0	0	0	0	0	0	0	0	0	0
2.1.1.33	0.770991936	1.017474226	0.867014179	0.585119704	0.639843086	0.910240027	0.634791179	0.222367981	0.630045319	1.13723745	1.422911877	1.172368367	1.123315464	1.14057267	0.413622015	1.089564963	0.561542979	1.253575416	0.979799348	1.3072875	1.339097087	1.063513155	0.690694875	1.412803444	0.982205761	0.806941423	0.282864133	0.673014759	0.709459436	0.913964146	0.746800395	0.559812972	1.005507491	0.826687498	0.964220488	1.29859866	1.257910647	0	0.21056392	0.608572941	0.926956895	0.656492748	0.567547518	0.648497003	1.291600837	1.337008301	1.285638112	0.859269939	0.96969193
2.1.1.34	0.604434412	0.098332728	0	0.355337157	0.090446007	0.765243166	0	0	0	0	0.634017822	0	0	0	0.410783791	0	0	0.483173316	0.076033246	0.490432229	0	0	0	0	0.71013571	0	0.280401217	0.498142722	0.21558698	0	1.15952598	1.35661391	0.513845331	0.011851611	0	0.959520846	0	0.144594656	0.726817313	0.393525154	0	0	0.228491568	0	0.227846089	1.377286653	0	0	0.536528057
2.1.1.35	0	1.052016825	1.11877654	0.668008494	0.279279257	0	0.166682415	0.535662807	0.707062817	0	0.190040849	0.69867548	0.112285295	0.338361292	0	0.639817422	0.358558715	0	0	0.392299875	0	0	0	0	0.643591552	0	0.366308298	0.83726059	0	1.105860084	0.791368195	1.318497763	0	0.357873784	0	0.837151821	0.206301333	0	0	0.513847624	0.519774948	1.128755077	0.606670944	0.718757575	0.228231465	1.064638496	0	0	0.271729326
2.1.1.37	0.567276938	1.610184944	0.998333687	0.731977139	0	0.811433363	0	1.755982889	4.074411985	0.967567631	1.167757938	0.937358712	2.031378316	0.079022363	1.069259333	3.368511322	0	3.089490706	2.341144876	0.311237201	1.590450107	0	0	0	0.403532175	0.182327057	0.654079648	2.537222835	2.123067544	0	3.155259824	1.274507548	2.303288111	0.111831172	2.718079456	2.495777036	4.655674619	1.190540611	0	0	1.952903703	0.109980928	0	0.700695862	0	1.574646749	2.070347979	1.751388876	0
2.1.1.4	0	0.0274263	0.000584844	0.057215434	0.083266493	0	0.026877778	0.056054663	0.07841682	0	0.199055191	0	0	0	0	0	0.070421918	0.00482339	0	0.112627309	0.046005374	0.091334158	0	0	0.006521289	0.081821616	0.026613361	0.072798151	0	0	0.068781962	0	0	0.050475846	0.081390655	0.086693165	0.052066057	0	0.045739264	0	0	0	0	0	0.35421523	0.091089905	0	0.075175621	0
2.1.1.41	0	0	0.000195798	0.000160995	0	7.4095E-05	0	6.83633E-05	0	9.18748E-05	4.30584E-05	0.000237192	4.04447E-06	0.000163414	0	0.000252079	0	0	0	0.000275574	0	0	2.52477E-05	0	1.26902E-05	1.42735E-05	0.000147901	0	0	0.000192486	0	0	0	8.12988E-05	0.000116508	0.000238892	0.000283926	0	0.00028756	0	0	0.000218875	2.92393E-05	0	0	0.000214784	8.20476E-05	0	5.00682E-06
2.1.1.45	1.198567244	1.313426638	1.409953685	0.462437672	0.941927009	1.132057804	0.592665523	0	1.623132843	0	0.88017115	0.348401617	0.584543652	0.338763895	0.067275118	0.084873213	0	0.204272918	0.383185229	0.146335245	1.08507003	1.220287514	1.44644404	1.270914761	0.93370381	1.05769582	0	1.316624361	1.033902567	0.312689399	0.982431281	0.96647499	0.440425407	0.551924533	1.618007553	1.691042469	0.119928609	0	1.560360745	1.028766161	1.556203538	1.159717372	0	0	0.794058504	0.337290263	0.188975632	0.302542242	1.435001989
2.1.1.5	0.000366699	1.26716E-05	0	5.5541E-05	0	0	0	0.000469693	0.000126443	0	0.000365267	0.00038858	0.000559291	0	0	0.000426274	0.00025305	6.74983E-05	0.000195279	4.09459E-05	0	0	0	0	0	0	0	0.000457517	0	0.000209224	0	0.000175757	0.000450954	0	1.67244E-05	0	0	0.000398057	0.000409077	0.000546611	0	0.000282374	0	0.000115566	9.94594E-05	0	5.98964E-06	9.23045E-05	0
2.1.1.6	0.043874463	0.030772632	0	0.008868174	0.058459236	0	0.021997073	0	0	0.036771254	0.060919043	0.006842107	0.023756985	0	0	0.031220851	0	0.037202933	0.003197301	0	0	0	0.038998645	0.013263848	0	0	0	0	0	0.025517302	0	0	0.004085991	0.021365459	0	0	0.045439472	0	0.048893481	0	0.038970537	0	0	0.01887359	0.050901714	0	0.020853795	0	0
2.1.1.63	3.728145465	2.652691972	0	0.920323887	3.277703573	0.930407054	1.309060776	0.655163148	1.216091216	2.028812961	3.501473727	0	0.609509959	1.709478873	3.069277463	1.013794302	0.803389058	0.047701703	0.554539666	0.613998781	2.098339911	0.309199799	3.134738987	1.799405422	1.349573427	1.434585672	1.136601498	1.589229564	1.184706146	0.13837525	0.079483676	1.88250273	0	1.33462455	0	2.557246318	1.331044153	0.825406186	0.980088099	0.845575857	1.860258949	2.421676967	0.656319928	1.295006879	2.324789425	2.261076246	2.016879909	1.396372726	1.159020935
2.1.1.66	0	0	0	0.014229847	0.14883829	0	0	0	0	0.0389879	0	0.049074354	0.127047023	0.117913991	0	0.109992565	0.016534169	0	0	0.067435819	0.139432247	0.134790195	0.071361425	0.085787055	0.735820115	0	0	0.101982397	0	0	0.05218229	0	0	0.081226027	0.001233964	0	0	0.050442569	0	0	0.015592961	0.097627298	0	0.024442146	0.058246036	0.111329242	0	0	0
2.1.1.67	0.03479912	0.249804966	0.010354496	0.030704209	0.028406389	0	0.089674887	0.183529892	0.087191361	0.189695316	0.275485849	0.202547732	0	0	0.202376079	0	0.009009848	0	0.14985675	0	0	0	0	0	0	0	0.177466181	0.093525656	0.059158023	0	0	0.076993485	0	0	0	0	0	0.096008339	0	0	0.108978673	0.149689362	0	0.05991692	0.185733877	0.006527174	0.244303343	0.165562519	0.191040383
2.1.1.71	0.130601875	0	0.097794778	0	0.073276348	0	0.091308872	0.105131731	0	0	0	0.052956623	0.062815136	0	0	0.083557428	0.052969459	0	0.13845586	0	0	0.080861938	0	0	0	0.005316111	0.093067791	0.090303914	0	0	0.143734925	0	0.127745146	0.078923032	0.104685079	0	0.033203687	0	0	0.11512336	0	0	0	0	0	0.166158762	0.073043575	0	0.09953447
2.1.1.72	8.599578235	2.792573773	4.098928128	0.771551291	0.843640117	1.499878236	4.289985043	4.67675357	0	5.470441167	2.668760971	5.347211502	4.375255765	0	3.978290221	3.350433107	7.709653968	0.584767673	2.77112208	2.825147595	1.028373709	2.920985485	2.030853815	2.192892256	1.588005355	3.360328028	5.528596766	3.128227313	3.138186891	1.977364003	6.324863768	8.032178478	3.150095389	3.215785398	3.448831247	3.480163892	6.185576333	2.597625783	7.315389917	6.790832554	5.19955033	5.244918729	0	6.274736275	6.618384733	1.258499079	0	2.053801328	3.128121088
2.1.1.74	0	0	0	0	0	0	0	0	0	1.114026743	0.575246567	0.624918821	0	0	1.243814631	0.020272091	0	0	0.420307154	0	0	0.480062578	0.336608384	0	0	1.533464826	1.4538735	0.274026331	0.868847376	0.082921518	0.056852965	0.293940453	0.249106358	0.084952051	0.871218086	0	1.053919193	0.176923911	0.412699194	0	0.157017002	0	1.456967598	0.486137655	0.64661473	0.284714876	0.521836961	0.601679739	0.876620872
2.1.1.77	2.226138554	0	0.421698337	0.174538242	0.299389783	0.991532881	0.094152425	1.04259644	0	0	2.446975124	0	0	0.936449329	0.491765685	0.937566351	0.709015535	0	0	0	0.676151347	0	0.261348857	0	0	0	0.649693819	0.591091393	0.703035671	0.29717825	1.550128002	1.631977209	0.121279437	0.249602973	0.40883436	0.232486578	0.719029884	0.837062238	1.086805544	0	0	1.096648091	1.03022451	0	0.718453175	0.844673358	0	1.064486482	0
2.1.1.79	1.333527528	2.011996359	0	0.366943521	0	0.392226652	0	0	1.845841976	0	1.84100317	0.75336693	0	0.442228908	0.741623145	0	0	0	1.364916445	1.045677413	0	0.633898755	0.739419629	0.912592551	2.153385827	0.242155757	2.104916768	0.704211472	0	0.686370632	2.622120474	1.75942318	1.414624819	0	0.005008366	0.552350429	0	0.693266394	0.334224728	0.52549618	0.700053852	0	0	0.62599118	2.433365089	3.146704133	0.591064769	0	0.901501252
2.1.1.80	1.326800012	0	0.209570318	0.402580071	0.349259446	0	0.830966929	0	1.900626098	1.70991192	2.390672014	0.404446155	0.18614316	0.435688416	1.292478049	1.069155134	1.269336028	1.563454608	0.975337007	1.479031273	1.76952414	0.401679494	1.278714756	0.661431834	0.847841073	0	0.266852151	1.981035149	0.036189269	0.807430902	0.464796565	2.162602548	0.911708577	1.472074006	0	1.242743892	1.26334125	0	0	1.214223969	0	0.123131805	0.427046692	0	1.785629038	0	0.213972528	0.28404527	0
2.1.1.86	0	0	0	0.001410303	0	0.000676972	0.001406108	0	0.000492767	0.000655258	0.000790287	0	0	0.001277812	8.72645E-05	0.001133085	0.00052257	0.001352611	0.001572724	0	0.000921408	0	0.000586935	0	0	0	0	0.00096508	0	0.000241061	0.00030434	0	0	7.54236E-05	0	0.001202725	0.00153639	0.000337323	0.000106406	0	0.000686481	0	9.33693E-05	0.000766471	0	0.000843343	0.000860059	0	0.000188001
2.1.1.90	0.010291571	0	0.035243551	0	0	0.033887659	0.029179532	0.03032218	0	0	0	0.028827449	0	0.031491973	0.010501407	0	0	0	0.002637506	0	0	0.021154538	0.024258269	0	0	0.028445829	0.001735536	0	0	0.021876173	0.01344767	0.002260199	0.097257503	0.103820672	0.085766512	0	0	0	0	0	0.001458291	0.018755807	0	0.026147341	0	0	0	0.024596943	0.023843453
2.1.1.95	0	0	0	0	0	0	0	0	0	0	0	0	0	0	0	0	0	0	0	0	0	0	0	0	0	0	0	0	0	0	0	0	0	0	0	0	0	0	0	0	0	0	0	0	0	0	0	0	0
2.1.1.98	0.001162837	0	0	0.001082643	0	0	0	0.001736765	0.000759488	0.000677205	0.000651115	0	0	0.001305034	0	0.000735096	0.001161594	0.002011101	0.000474782	0.002034352	0.002075117	0	0.002207227	0	0	0	0.000118888	0	0.002207883	0	0.000940706	0	0	0	0.000896788	0	0.001176073	0.000640722	0.001464657	0.001577807	0	0.001323702	0	0.00203313	0.000293042	0.001920749	0	0.000514574	0.012082448
2.1.2.-	0.085262869	0	0	0	0	0	0.02270928	0	0.06949656	0.028695232	0.039300684	0.099749486	0.061490441	0	0.014566748	0.076139218	0.021670533	0	0.030833751	0	0.001161927	0	0	0.030246694	0.115245449	0	0.059973948	0.088089461	0.02444903	0.026500706	0.077197472	0.061674023	0.070596321	0.079644656	0	0.051148727	0	0	0	0.019322867	0	0.007831291	0	0.049177408	0	0	0.068728042	0	0.022694213
2.1.2.1	1.372220222	1.425624996	1.505916225	0.65340784	1.109922391	0.387326449	0.096683418	0.876438058	1.581136237	1.393902165	1.682887713	1.538177513	0.874728693	0.75933788	0.499247958	1.127493135	1.013460669	0.595947125	1.111668362	0.436842805	1.296486988	0.475135148	0.973422636	1.357487422	1.204780655	0.658256107	0.775771676	1.655547133	1.38111772	0.438964866	1.20997638	0.489326197	1.27010755	0.604931372	0.364903678	1.461492354	1.008465589	1.449810491	0.784208436	1.050702674	1.504437569	0.715817622	1.2055606	0.481174697	1.283680623	0.531774284	1.345221067	1.139522132	0.790696503
2.1.2.10	0.960939764	0	0	0.654679503	1.136112097	0.843627789	0	0	0	0	1.647933376	1.129408634	1.645644973	0	0.314070737	0	0.619366738	0	0	0	0.665299537	0.703870357	0.082134043	0.510307296	1.409654974	0.573462372	0.23020087	1.219879782	0	0	1.903938777	0.227477361	0.303390687	0.616914458	0.637918152	0.344850893	0.081787359	1.230135752	0	0.323017554	0	0	0.235544196	0	0.610137549	0.199675306	0.407302088	0.786978186	0.824653719
2.1.2.11	0.983148393	1.13680512	0	1.466879616	1.425517314	1.178801511	0	1.466328234	1.163327374	0	1.635916746	0.696690563	1.487127145	0	0.878277143	0.048515173	0.262448733	0.881400057	0.58732213	0	0.39215344	0.760569213	0.611375528	1.223039014	0.329716205	0	0.727504143	0.819626725	0.778787699	0.205337156	1.281384526	0.735120589	0.500497831	0.703356722	0.859760906	0.938303001	0	0.187295942	0	0.737684365	0.371050241	0.186710307	0.448391598	0.129452837	1.633548955	0.467518942	0.235938709	0	0.034698326
2.1.2.13	0.087029081	0	0.879896721	0.865418465	1.111371203	0	0	0.407139678	0	0.75600325	0	0	0	0	0	0.971700494	0	0	0.406165367	0.319540943	0	0.183565657	0.062194365	1.131272737	1.021347065	0.850827717	0.207436235	1.857745358	0	0.524412725	2.93928753	0.902912058	0.098572952	0.833975297	0.420836414	1.021821736	0.557732726	0.925886825	0.115070838	1.235451502	0.469430401	0.12833688	0.651645419	0.883616048	0	1.239811251	0	0.421699639	0.296609121
2.1.2.2	1.246052524	2.439884198	1.653732582	1.150351483	1.116425751	2.15111359	0.443369119	1.078507936	0.76995457	0.533142166	2.185120818	2.920680675	2.76211345	1.829625171	1.210592712	1.408673405	0.397019896	0.164869692	1.424944541	1.684064813	0.274241825	0.963904113	0	0.808457835	2.468230335	0.737177241	1.971800274	1.534002091	0.794554404	0.330982405	2.482671907	2.494652251	1.676618843	0.980619812	0.335904033	2.21372755	0.42778479	1.564640854	1.815006972	0.960134759	0	1.363800285	0	0.503138337	1.866318619	1.155803124	1.480024928	1.654090049	1.075822779
2.1.2.3	3.065416895	1.536883653	1.356153593	1.077586612	2.923765999	1.689600052	3.052698719	1.711924979	1.808652078	1.141869926	1.115683046	2.494684965	2.767461767	2.329840515	1.028916734	3.840984204	3.030180531	3.243432072	2.528082745	2.421811247	1.849615103	1.216660442	2.031942688	2.424429957	2.519373638	2.099641787	2.702450255	3.112081582	2.885690944	0.710262922	1.357492257	1.886531414	3.354616306	3.696508613	4.021378407	2.549528538	1.974134492	2.106363629	2.365768529	2.483455879	0	3.075975211	1.726809863	0	1.836630062	2.765165654	3.540649651	1.626792339	0.545141331
2.1.2.5	0.108823842	0	0	0	0.080336813	1.632581619	0	0	0.707645892	0.264429014	0.270592804	0.817103983	0.345375192	0.518097111	0	0	0	0.577479927	0.390604829	0	0.679883785	0.172862974	0.49960045	0.613925284	0.533532999	0.389370471	0.200827277	0	0.444438138	0	0	0	0.485406705	0	0.682226549	0	0	0.239763113	1.295240795	0	0	0.316122063	0.572165922	0	0.221201556	0	0.314839497	0.186912612	0
2.1.2.9	0.862180642	0.901962684	1.160950332	0.679398763	1.455875026	1.454106627	0.856695211	0.613854701	1.439517854	0.810038452	2.041072605	0.934319746	1.47495595	1.131604983	1.214788572	0.794853839	1.425774835	0.763818916	1.434032526	1.54825656	1.508410456	1.287881914	0.704422634	0.265347059	1.105055019	1.435903449	0.765855253	1.188617321	1.22624229	1.170990701	0.578841933	0.788031461	1.349725199	0.649799236	1.30263387	0.686696097	1.45974552	1.03158025	1.005362041	0.827411374	0.710363193	1.470393681	0.996277642	0.102189037	1.831221649	1.120299469	1.513286238	0.948934654	1.282160076
2.1.3.-	0.45373973	0	0.324871214	0	0.088046443	0.167734381	0	0.011594893	0.278099382	0.303957564	0.649878771	0.457034054	0	0	0	0.385172354	0	0.200129789	0	0	0	0.020852446	0	0.398856062	0.396864617	0	0	0.528337845	0.418128335	0.04569381	0.156673631	0.295740478	0.205081277	0.310586132	0.263281547	0.457983038	0.274299176	0.136056727	0.424253361	0.318920063	0.169979915	0.038681327	0.183786958	0	1.196834818	0	0.152208068	0	0
2.1.3.1	0.149945505	0.072715365	0.028177461	0.096152109	0.125226559	0.133417235	0	0	0	0.113435845	0	0	0.080009022	0.150470625	0.046413301	0	0	0.059397593	0	0.00533108	0.183654825	0	0	0.050938319	0.813131086	0	0	0	0.133562536	0	0	0	0	0	0	0	0.062857364	0.129470996	0	0	0	0.014821246	0.002267015	0.012640277	0.040148388	0.041925779	0.107510183	0	0.094457661
2.1.3.11	0.028752077	0.129725513	0.141824031	0	0	0.346846371	0.075764215	0	0.1223893	0	0	0.447154538	0.394738359	0.149158076	0.068492563	0.018964732	0.118684734	0	0	0	0.14628072	0.161346856	0	0	0.098809381	0.084011087	0	0	0	0	0	0	0.143934247	0.056724124	0	0	0.094481194	0	0.152580403	0.142013068	0.010546318	0	0.065355882	0	0.145789007	0	0.161796612	0	0.104500616
2.1.3.2	0.76238417	1.34524791	0	0.747742328	1.388527138	0.405840228	1.045772244	0.899783109	1.435590566	0	1.72645865	1.355158467	1.453902581	0.86081583	0.579127114	0.686573146	1.050434165	0.469141075	0.960739746	1.331069564	0.975513445	0.450676405	0.902706991	1.208904411	0.767145884	1.555749946	1.155356976	0.831779203	1.38255616	0.104618388	1.325660683	1.089998283	1.078461559	0.990967002	1.020589091	1.363737037	0.674155723	0.821766771	0.990470329	1.48676204	0	0.438254912	0.642275377	0.926068059	1.855069101	1.031317987	1.388832363	0.533109831	0.611172233
2.1.3.3	1.120387917	0.040796809	1.073887468	0	1.594810884	0	1.966965565	1.294094983	0.800677855	1.235449019	1.129085853	1.60737053	0.5914584	0.342281853	0	1.224369069	0.932409172	1.878913638	1.425481694	0.898030538	0.451893558	2.358685155	0.805530309	1.091501924	0.440331273	0.180716306	2.563846797	0.46267249	1.498756097	0	0.362518886	0.640286766	1.198346665	0.077809381	0.455016142	0.628927756	1.386177814	0.965202795	0.947504312	0	0	0.677290082	0	1.749348098	1.781040771	1.303904448	1.446454895	1.196651198	0
2.1.3.6	0.166144098	0.043700391	0	0.203356602	0.117712804	0	0.260803523	0	0.274264582	0	0.151558314	0	0.025617264	0	0.168844184	0.211868124	0	0.196120182	0.276488837	0	0	0.118518574	0	0.07584764	0.230633322	0.748953737	0.898994143	0.143153466	0.633336055	0	0	0.044974619	0	0	0	0	0	0.152930703	0.000837658	0.258719269	0	0	0	0	0.046226235	0.275556633	0.259733065	0	0
2.1.3.7	0	0.075676303	0	0.098017658	0	0	0.057201003	0	0.064195559	0	0.058861051	0.01616908	0	0.13299857	0.127567947	0.076971215	0.105218968	0	0	0	0	0.031435821	0.038920257	0	0	0	0	0	0	0	0.12438188	0	0	0.102486437	0	0.132375131	0.013856412	0.059154808	0	0	0	0.107237073	0	0	0.023731206	0.055186965	0.018135592	0.106644133	0.044974446
2.1.3.9	0	0.415115658	0	0.345831006	0	0	0	0	0	0.395533442	0	1.114826717	1.167580157	0.044520442	0	0	0	0	0	0	0.057127314	0.229262711	0.417004736	0.147611051	0	0.159357188	0.224558291	0.285999242	0	0	0.178580241	0.278372442	0	0.383243727	0.416720765	0.243403635	0.217340562	0.071374998	0.195668893	0.337720198	0.038551597	0	0	0	0.047526079	0.169225591	0	0	0.38191419
2.1.4.1	0.251971163	0	0.317990376	0.156500654	0	0	0	0.230587459	0	0.258635477	0	0	0.009762703	0	0	0.294172223	0.27899918	0.122564409	0	0	0.054218138	0	0	0.067576574	0	0	1.205626472	0	0	0	1.485985795	0	0.108671065	0.210848089	0.366192625	0.234310877	0	0	0.229740996	0	0	0.007040383	0.388696372	0.171659262	0.131055204	0.25793152	0	0	0
2.1.4.2	0	0.002610889	0	0	0.00342322	0	0.001313151	0	0.006345357	0.002531905	0.002708214	0	0	0.006890631	0	0.006363046	0	0	0	0	0	0.008267552	0.004445204	0.000391303	0	0.002162463	0.004555165	0	0	0.000551162	0.004604125	0	0.003076622	0	0	0.004185065	0.001147096	0.004563354	0	0.005934954	0	0.007063564	0.005426091	0	0.004652974	0.007810993	0.006272139	0	0.030494507
2.10.1.1	1.901190039	0.058033054	1.712400411	0.673288871	1.126657642	0.444266723	0	0.943228103	0	2.752270496	0.81437958	0	0	0	2.180379658	0	1.227449821	1.568443876	1.656933211	1.916480098	0	0	0	0.219997239	1.165972237	0.000881378	1.248480339	1.626327177	0	0.750602382	1.428377128	0.576068305	0.56297327	0.22571201	0	2.051756097	1.495549753	0.508468312	0	0.516790571	1.043982582	1.781129336	0.970495938	0.530960422	1.036355982	2.007372525	0	0.141446312	0
2.2.1.-	0.003129721	0.002174939	0	0	0	0.002603842	0.003436325	0.005736926	0.000719515	0	0.005737196	0.001039566	0.001931363	0	0.001647576	0.004255845	0	0	0	0	0.00017629	0.004692939	0	0.004648322	0.001127921	0.002565598	0	0.005743072	0	0	0.000947767	0	0	0.003830566	0.006009286	0.000716926	0	0	0	0	0.004328295	0.004617959	0.003528668	0	0.010708441	0.005028494	0	0	0
2.2.1.1	2.31868426	3.168609984	2.801095868	3.047184822	1.063512987	0	3.976735026	2.200988511	4.039957029	12.48188664	4.196038282	2.21657643	2.922457543	0	2.241049894	0.698160884	0	3.352859017	4.442750038	5.06779164	5.458496487	3.351590032	7.786493987	0	3.316979518	2.690989044	3.123770045	3.706742989	0	5.918467095	2.365974346	4.298160004	6.120662801	5.044428455	1.588097497	2.63299597	0	1.42273578	3.491019955	2.756170902	3.562968208	3.609247885	2.064619287	0.997166671	2.98429604	7.750035217	4.147570567	5.024112868	0
2.2.1.2	2.235353777	2.293827199	2.064997495	1.570764258	0	1.701017545	0	2.79833837	5.072550047	0	0.754992479	0.679727275	1.066128565	1.63236689	1.025936742	1.5444552	0	1.386970688	1.109527679	3.202533626	2.971907525	0.207176386	2.228246087	0	0	2.043683584	1.532804903	1.627925447	0.379775441	1.050437697	1.977136206	1.912621956	0.401131005	0.955551012	2.389358951	0.795188485	1.195346581	0.487155824	1.330938765	1.58105409	0.19965204	1.918825634	0.130001275	0.655127526	0	3.456614815	2.145908767	1.507249852	0.268655492
2.2.1.6	3.004971937	0.379644075	1.63131276	5.101165639	2.594113354	0	2.061240261	5.020040749	7.510932465	2.970210935	7.777060971	0	3.128419233	2.777797492	1.257858312	0.343455426	0	1.650949508	4.289495173	0	1.44374109	0	5.114560807	2.384174458	5.238956375	2.04192688	6.413173394	2.375261187	4.375621841	2.90973252	2.264969476	7.184851995	5.11430364	5.214440807	4.342274748	4.946129558	3.23342615	0	4.568483745	3.573684355	2.767213125	5.832604159	0	0	6.392696245	8.05617004	4.789677727	1.198501682	1.149909107
2.2.1.7	0.514398655	0.105062877	1.540302038	1.330200014	1.165400556	0.777509754	0	0.376295497	1.764268912	1.346390242	0.626183695	2.293301268	1.643094274	0.539454854	1.439787906	2.532228789	0.338242582	1.218458063	1.245275248	0.846508561	0.797589724	1.324345063	2.72190185	0.977717442	0.170373509	0.577226299	1.74270119	1.263291379	0.610681198	0.334006218	1.459023103	1.638215382	0.52517248	1.763957684	1.45124968	1.798844448	1.132023039	0.658572016	1.849763012	0	0	1.152776761	1.684945192	0	0.835123458	0.363317647	1.373982924	0.791105965	0
2.2.1.9	0	0.024102991	1.348028297	0.533544173	0.954416902	0.23251798	0.411976245	0	0.086058926	0.595854208	0.711386205	1.418704525	1.71121746	0.507356597	0.278218532	0.727220835	0.70322052	0.392202124	0.214724244	0.203841457	0.691698524	0	0	0	0.738304388	0.224185778	0.372471287	0.518941157	1.055850185	0.811151544	0.534292136	0.880940192	0.361629643	0.727645537	0.252671089	0.160766688	0.376791339	0.340270879	0	1.058329554	0	1.470176149	0.068372944	0	0	1.346218025	0.018542011	0.407806047	0
2.3.-.-	0.107761802	0	0	0.099047173	0.160504755	0.120655758	0.018023867	0.199851388	0	0	0	0.002436285	0	0.124205327	0	0.07376763	0	0	0	0.152205071	0.129252664	0.179379798	0	0	0	0	0	0.062482597	0.388429651	0	0.123042883	0	0	0	0.148317277	0	0	0	0.073197227	0	0	0	0.087735469	0.203489294	0	0	0	0	0
2.3.1.-	3.940771651	12.22338905	0	10.66401691	6.157440391	0	0	11.49054412	4.458280308	0.202708383	9.714509202	0	9.78726216	0.380363284	0.050005774	11.11161807	0	4.573351332	10.45799603	0	1.260896042	0	2.061517746	2.690935796	0.568210355	5.968348606	4.023146811	17.13500331	6.862009031	0	13.26179722	18.74848905	0	9.06009343	0	4.200139785	2.44380269	0	9.37129895	9.709150252	7.12217762	2.741963319	3.568475872	0	14.12824527	19.82837195	10.42537613	0.908905701	0
2.3.1.1	0.19407365	1.398022014	1.533563596	0.425256878	1.446689651	0	0	0.435514628	0	0.49196608	0.617839418	0.836493856	0.220126531	0	1.288981063	0.595508358	0	0	0	0	0	0	0	0	0.566470473	0	0	0	0	0.182035305	0.093400997	0.270093996	0	0	0.777240529	0.33320886	0	0	0	1.252368887	0	0	0.956954123	0.640156477	0.126975551	1.728853673	0.248555313	0.560061042	0.833818005
2.3.1.101	0.022255078	0	0.017902957	0.013839492	0	0	0.011584871	0	0	0.016843503	0.110973001	0	0.011846963	0	0	0	0	0	0	0.016792215	0	0.018287556	0.022824285	0	0.024034624	0	0.012622305	0	0.021042221	0.021572209	0	0.022977136	0	0	0.022896395	0.00892664	0	0	0	0.022377894	0.019078039	0.005829635	0	0.000936991	0.112215771	0.016002378	0.016380037	0.011023251	0.011536531
2.3.1.102	0	0.225911185	0.066692456	0.100531755	0.200630016	0	0.205358784	0.247377574	0.074362319	0	0.024887336	0.185833062	0.074214893	0.18226355	0	0	0.148056216	0	0.213808732	0	0.243754766	0.011930334	0.092360485	0	0	0.061640465	0.164572182	0.44996788	0	0	0.184381871	0.233483232	0.140678553	0.17015659	0	0.050337422	0	0.12469954	0.190060422	0.606366218	0	0	0	0	0.110537056	0.415481461	0.248413533	0.002962274	0
2.3.1.109	0	1.378792621	0	0	0.478344373	0	0.601197196	0.132545712	0.379184697	0	1.249033246	0	0	0.327338411	0	0.492286749	0.164047648	0	0.396068733	0	0	0.013961404	0.010949889	0.427073311	0.871039579	0.104821188	1.088805041	1.327457807	0.166826029	0.430718534	0.209654592	1.296696657	0	0	0	0.99234085	0	0.317513133	0	1.201911901	0	0.914391979	0	0.531277015	1.084677757	1.665805996	0.500010716	0.326899482	0.701734592
2.3.1.111	0.049214536	0.032064256	0.056596153	0.025064911	0.050738387	0.039606009	0	0.048143793	0	0.053012481	0.053776042	0	0	0	0	0.039068159	0.047548671	0.052602626	0	0.044261107	0	0	0	0.00116495	0.046423961	0	0	0.056548999	0.006573824	0.025013052	0.026078779	0	0.005267438	0	0	0.01648664	0	0	0.023057519	0	0	0	0	0	0	0.052904205	0.002412924	0.013269595	0.041882725
2.3.1.117	0.397774454	0.603119881	1.362504622	0.899215536	0	1.415521839	0.249014171	1.33557954	0	0	1.667402384	0.449174061	0	0.943107072	0	0	0.08870003	1.393707875	1.017170824	0.959092303	1.055148248	1.240849609	0.440850037	0	1.492628113	0	0	0.656134617	0.266132543	0	0.545226198	1.32327916	0.918430187	0.260859197	0.677981563	0.315072119	0.262361132	0.4398532	0.23857451	0.127407862	0.314119045	0.487563525	0.87501689	0	1.096934473	1.274729294	0	0	1.393512364
2.3.1.118	0.049188563	0.028646605	0	0.151460525	0.438108486	0	0.474675397	0.237322251	0	0.215236774	0.812004941	0	0	0.170270326	0	0	0	0	0.072622396	0.019517909	0	0	0	0.089765754	0	0.185658164	0.593405494	1.029263245	0.448201317	0	0.089958413	0.448098957	0.322155668	0.383816496	0.44377925	0.205517686	0.004457145	0	0	0.759427807	0	0	0	0	0.948697016	0.79994301	0.261173383	0	0.051592264
2.3.1.12	1.75758773	2.420241231	1.787350201	0.651209742	2.023023506	0.398823929	0.916483125	1.563655881	0	1.03947352	1.514677964	0	0.802521986	0	0.714160488	0.353477729	0	1.311751006	0.076152571	0.336422294	0.184154776	0	0	0	0	1.545319329	0.619739631	0.491029933	2.054566364	0	1.516287629	1.311542758	0.859454673	0	0	2.018789847	0.172102562	0	0	0.022476128	1.959712691	0.461382396	1.174237224	0.585965736	1.732623027	1.917542964	0.587166881	1.102084941	0.699529928
2.3.1.128	2.376866734	0.481144193	1.214613086	2.030318626	0	0	2.342574919	2.455232381	0.167631284	2.370573218	0.214174934	2.142984392	1.957868209	1.683678588	0	0	1.354817724	1.137920009	2.073776932	2.947500654	0.799508776	1.201920207	3.897320634	2.030964794	0.659233695	0.610345771	1.447060633	2.876032866	2.390525837	1.804711522	3.52929853	1.723962226	1.397881553	1.420872505	1.115353122	0.956353774	0.90934677	0	4.789826788	2.647527785	0	1.249401969	3.345717428	0	0.810295522	2.607803081	2.329735631	1.248861952	0
2.3.1.129	0	1.618250233	1.852063105	0.823814003	1.076297357	1.743397224	0	0.887904196	0.51039153	0	1.658211943	1.627768181	2.313386702	1.097945755	1.214814538	0	0.526403956	0	0.380125298	0	0.629606186	0.428004661	0	0	0	0.958803695	0.720566397	0.171165975	0	0	1.603061091	1.663125745	0	0	0	1.94024675	0	0.585796849	0.081889647	0.848631215	0.976636145	1.832285751	0	1.039266295	1.545306131	1.127887175	0	1.022924006	0.339851663
2.3.1.15	3.381076946	1.197091569	4.382484392	1.357739927	0.634932405	1.37967651	0.838453874	0.592723378	1.678630264	2.403684947	0.511997008	0.158008067	0.975721045	0.009470898	1.906858421	1.120182911	0.959452234	2.361652059	0.866759945	2.510516083	1.352001097	0.520553142	2.003422536	1.256007056	0.467610842	1.052926191	3.666947758	3.850017318	1.36583967	0.954579791	3.103144195	1.506527187	3.152720309	3.655714939	1.492212845	4.134850004	2.337884786	0.886556915	3.181021374	2.469423947	3.387897734	3.725775379	0.399795062	0.472278277	2.181563911	1.981958682	2.218310145	2.369929311	1.87979219
2.3.1.16	3.569639783	2.665562918	1.720466666	0	0	1.323777157	0	0.978117294	0.887360466	0	0.292832968	1.160756029	0	0	0.06183496	0.86905444	1.024809775	0	1.440865301	1.045736863	0	0.802881029	0.236522332	0	0	0.455671529	1.41817033	1.431119456	0	0	2.401893692	2.077933898	0	0	0.33202966	3.037755648	0	0	1.769582141	2.082194626	0.862566285	0	1.179022632	0.25249329	1.394406008	1.206385705	0.985938372	0.024668066	0.302187959
2.3.1.164	0.081842814	0	0.129926504	0	0.051068192	0	0.150762202	0.179271489	0.039774649	0.145735761	0.231885745	0.285358489	0.494606873	0.097151945	0.008962546	0	0	0.254765891	0.067159995	0	0.045872631	0	0.168392699	0.180716215	0	0.062084035	0	0.203887313	0.064623473	0.029395228	0	0	0	0	0.023295465	0	0.158825936	0	0	0.047247204	0.154510689	0	0.129419184	0.14787294	0.340744826	0.267322577	0	0	0
2.3.1.168	0.258540336	0	0.012870465	0.210087403	0.168516761	0.321161269	0	0.261221591	0.157545289	0	0.432058657	0.024876518	0	0	0.005399185	0	0	0.177563319	0	0.356376013	0.102434996	0	0.079220071	0.138659145	0	0.184256986	0.538787066	0	0.734174237	0	0.132761557	0.395525597	0.021301878	0.044148842	0.019735887	0.090072002	0	0	0.358302393	0.031118477	0	0	0.018823431	0	0.614286458	0.28323191	0.210256333	0.110370683	0
2.3.1.174	0.054367555	0	0	0	0	0	0	0.165165564	0	0	0.108435557	0	0	0.076943792	0	0.203701826	0.00304529	0	0	0	0	0	0	0.133758002	0	0	0	0.017564804	0	0	0.187820375	0.057809744	0.18389443	0.053095717	0.132358336	0.028280527	0	0	0	0.078332708	0.105194141	0	0	0	0.153727197	0	0.256440518	0	0.198777062
2.3.1.178	0.027280969	0.151194011	0.00844436	0.064707852	0	0	0	0	0	0	0.180966215	0	0.031146396	0.032399088	0.072241702	0	0.122733875	0.000957911	0.029338512	0	0.101717564	0	0	0	0.009809121	0	0	0.012131469	0	0.054995383	0	0.056207002	0.000324648	0.033437619	0	0.069167853	0	0.060034036	0	0	0	0.085587204	0.039924573	0	0.002090392	0.060899692	0.064517997	0.097926098	0
2.3.1.179	1.605793961	0.631391572	0.531816001	1.335431499	0.390968002	0.136741719	0	1.379398669	1.273773878	0.963588128	0.642474518	0.752249437	1.438492675	0.1483858	1.71160138	1.095064285	0.33719912	2.065353048	0.614621894	1.835480011	0.927056678	0.308448379	1.799617244	0.567455123	0	1.392020011	0.994609581	1.616726219	1.526837052	1.550156352	1.755421776	1.079195668	1.162857404	0.167138491	0.180620631	2.089923802	0.48640206	0.91357358	0.696612735	1.622157012	0.247642413	0	0.109107747	0.698362429	2.156225974	1.438763928	0.864299787	1.503345789	0.212065673
2.3.1.18	0.622703297	0	0	0.698314422	1.884229488	0	0.088727731	1.347764821	1.078410413	0.726177449	1.014450974	1.492429067	1.865806311	1.43127251	1.907789029	0.609650619	0.53589803	0.533679354	0.225394099	0.900213061	0.489469156	0.142358378	0.456690452	0.844912377	0.386087373	0.828754644	0.265228415	0.643994171	0	0.321195163	0.343620711	0.934832765	0.298671367	0.757163253	0.436493516	1.130608254	0.080447472	0	0.34997722	0.056792073	0.143342937	0	1.507269425	0.499363631	0.060518016	1.39131971	0	0	0
2.3.1.180	1.072311929	0.265917658	1.583828502	0	1.618624208	0.349072109	0.156119538	0.725066574	0.345758687	0.493591963	1.952891207	2.921476209	3.258985524	0.469321926	1.164844924	0.113167394	2.058236695	1.681955541	2.162782435	1.412110038	1.441734975	0.96585364	1.734035465	0.912583294	0	0.017032351	1.829276367	0.538435477	1.054516663	1.464831308	0.818532327	1.401448611	1.368135973	0.465126544	1.621648049	1.184979293	0.92355306	1.092418986	2.299155789	1.236047883	1.690612628	0.802584663	0	0	2.072219812	1.612981647	2.234913683	0.695268461	1.069924202
2.3.1.181	0.989876292	0.722570329	1.584382906	1.328879516	1.852472645	1.618153655	0.866042012	0	0.689733025	0.390207227	0.921101922	1.104130914	0.929730954	0	1.806124097	0	0	0.476029143	0.16173592	0.279588494	0.991781952	0	0.065951473	0.448247794	0.816381246	0.138599358	0.018546478	0.113527045	0.37533278	0.072409653	1.723286792	1.418021147	0	0.117126318	0.594082103	0.329209524	0.692058415	0.77774595	0	0.594062491	0	1.763721691	0.149367557	0	1.430730462	1.580050139	1.031350893	0.040468535	0.066511886
2.3.1.182	0.049995102	0.14443074	0	0	0.100150425	0.615812932	0.026251382	0	0.138336195	0.128494044	0	0.240501076	0.198292581	0	0.030488534	0.061975027	0.057042572	0.155996518	0.09836038	0.034585882	0.039026934	0	0	0	0	0	0	0.037752909	0	0	0	0	0.034919213	0.01663496	0	0.023480853	0.111074623	0.115480995	0	0	0	0.012112936	0.076669282	0.072940718	0	0.081946679	0	0.045472304	0
2.3.1.183	0.693601657	1.074704114	0.691154255	0.386934892	0.414606266	0.150821318	0	0.254337306	0	0	2.411718253	0	0.244073023	1.511351571	1.408102972	0.32958026	0.562472554	0	0	0.061132459	0	1.448755277	1.678664932	0.295928001	2.149714129	0	0.342628188	0.375844869	0.845968035	1.283115665	0	0.895213917	0.292327337	1.508737538	0.756435146	0.725058477	1.56593686	0.545042281	0.063861474	1.613849709	1.795039687	0.644096709	0	0	0.951223741	2.229172654	0.353201989	1.128217743	0
2.3.1.184	0.25298631	0	0	0.255618829	0	0.179483731	0	0	0	0	0.481097999	0	0	0	0.211715379	0.075787462	0	0.267054723	0	0.264773935	0	0.027502161	0	0.211782743	0	0	0	0.186577882	0	0.227161425	0.835217725	0	0	0.003286289	0.06287462	0	0	0.052198367	0.267777088	0	0	0.042354179	0.261238792	0	0.352230514	0.200599264	0.270105271	0.256597603	0.159258307
2.3.1.187	0.108259923	0.385816418	0.060389255	0.180173779	0	0.146270113	0.049448621	0.120267863	0.060060183	0	0.425985585	0.159643682	0	0	0.118624565	0.193027349	0.063087468	0.129456656	0	0.115144977	0.181565568	0	0.088636267	0	0.237654791	0.115858656	0	0.218492823	0.180626706	0.08127252	0.079796742	0.098219169	0.222823114	0.048213796	0	0.005743889	0	0	0.212419001	0.147181144	0.138905448	0.046835087	0	0.07846324	0.550984097	0.296538758	0.125564006	0.124066197	0.117979513
2.3.1.19	0.271106335	0.394667972	0	0	0	1.553084547	0	0	0.343833098	0.779161677	0.818026403	0.35868664	1.617118464	0.288307697	0.65042477	0.333737681	0	0.928277134	0.884168707	1.216118823	0	0.64138942	0.574503173	0.935334402	0	0.065721665	0.197110311	0	0.668067378	0.609125944	0	0.581635689	0	0.936590464	0	0	0	0.525918527	0	0.233293189	0	0	0	0	0.174161365	0	0	0.910957771	0
2.3.1.191	0.682078689	0.816035707	0.237335304	0	0.100991665	1.6445799	0.602992373	0.65902138	0.737936561	0.263492218	1.640767191	1.841965456	0.143071358	0.565875678	1.765742842	0	0.850668562	0	0.461384134	0	0	0	0	0.385983062	0	1.140311707	0.797854903	1.021603722	0.143306164	0.578774795	0.346713896	1.77232957	0	0	0	1.476679256	0.183593146	0	1.601872203	0.075131387	0	0.14797019	0.50383544	0	0.8156316	0.59492649	0.988127079	0	0
2.3.1.193	0.155708113	0.296158057	1.18217485	0	0.276113219	0.629618298	0	0	0.043700853	0	0.393866862	0	0.595316914	0.686818925	0	0.089103323	0.317526698	0.133970505	0	0.435348594	0.547176101	0	0	0.632135069	0	0.12418478	0	1.373786373	0.500475855	0.39065867	0.990589804	0.975961252	0	0.161937757	0	1.250556021	0	0	0.400470273	0.859085559	0.041292406	1.7069236	0	0.434442612	0.436820791	0.404225926	0	0	0.36793934
2.3.1.20	0.184078981	0.90949297	0	0	0	0.201197779	0.038971433	0	0	0	0	0.066549108	0.20158669	0	0.133376468	0.133939992	0	0	0	0	0	0.130658976	0	0	0	0	0.075913702	0	0	0	0	0.206986061	0.011116779	0.102814497	0.167192796	0	0.18815003	0.108468053	0	0	0.204822527	0.037119273	0	0	0.20659412	0.008804275	0	0.008283692	0
2.3.1.21	0	0	0	0	0	0	0	0	0	0	0	0	0	0	0	0	0	0	0	0	0	0	0	0	0	0	0	0	0	0	0	0	0	0	0	0	0	0	0	0	0	0	0	0	0	0	0	0	0
2.3.1.28	0.102108005	1.714816792	0.361319801	0	0.207068189	1.522087532	0.025176969	1.003327489	0.75590962	0	0.846704795	1.415066959	0.845038851	0	1.178674342	0.853354312	0.465649546	0.749645609	1.590567944	0.162486918	1.480220896	0	0	0.599747968	0.802502801	0	0.495585751	0.496485932	0.350867723	0	0	0	0	0.049829205	0.639482918	0.135471222	0.173402052	0	0.251624832	0.231635781	0	0.770457854	0	0.286819714	0	0.193165993	0.105759607	0.423467806	0
2.3.1.29	0	0	0.857725948	0	1.694918202	2.514798708	0.59966946	0.286169156	0	0	1.380722294	1.872310058	0.896117299	0.585381554	0.591350679	0.646021199	0.501135617	0	0.883494161	0	0	0.063208617	0	0.493157641	0.474887947	0.954755015	0	1.847286994	1.177892009	0	0	0	0	0.373321156	0.799933627	0	0	0	0.896218234	0.628855106	0.50973953	0.070013816	0	0.824708325	1.142762579	1.396762188	1.286635222	0.047523284	0.039586912
2.3.1.30	0.870901723	1.704003998	0.891481499	0.99123541	1.110933134	1.007791963	0.243357461	0.268196773	2.026200531	1.246036921	0.94998305	1.580686803	2.009760341	0.051541631	2.836802435	1.351701641	1.780851771	1.195121435	1.249694891	0.767846102	2.198806909	0	1.452061861	1.458623324	0.97682313	1.083730716	0.667604934	1.619194122	0.463214995	1.174767912	1.76292402	0.559864056	2.211727338	0.688236958	1.042044923	2.0681846	0.869175935	0.395255529	0.498449276	1.420778383	1.036618172	0.088880053	0.125193505	0	2.912242797	2.064973113	0.068395286	0.281496448	0.343742328
2.3.1.31	1.343451213	1.141501303	0.673339272	0.810146834	1.076678903	1.235011458	0	0	0.129473593	0.057643409	0.692663668	0	0.112350726	0.734776769	0.697198862	0.834441016	0.10249241	0.02657894	0	0.252052924	0	0.579745313	0.128732747	0.636286755	1.537122354	0.283475551	1.048016081	0	0	0.198633133	0	0.759995014	0.639247686	0	0	0	0	0.020156268	0	0	0	1.326053238	0	0.397753927	1.467822582	0.473030763	0.451899375	0.248345769	0.771047532
2.3.1.35	2.342324559	1.656336219	0	1.551722106	1.405574134	0.385596465	0	1.82159366	1.27885071	2.13522855	1.611374352	0	0.473022905	0.910837933	0.606638675	1.384953749	0.096618173	1.848168732	0.047002031	1.879651656	1.333227522	3.710633415	2.7628519	1.686283061	0.553588946	0	3.801132158	0.00746909	0	0	0	1.660723295	3.555354055	0.26065501	1.152383048	1.304883623	1.011958067	1.552802629	1.634886615	0	0	1.004475309	0	0	1.723572661	0.760051658	0.076810253	1.196392785	0.65930443
2.3.1.37	0.082669974	0	0.069914569	0.243720127	0	0	0	0.146606633	0	0.125482751	0.151994521	0	0	0	0	0.23317717	0	0	0	0	0.033024522	0	0.16219993	0	0	0	0.088470102	0.29360629	0	0	0	0.069525828	0	0	0	0	0	0.012965011	0	0.075594363	0.116642315	0	0	0.207527314	0.007337183	0.406544925	0	0.258105422	0.056478943
2.3.1.39	1.805633551	1.962079809	0.173134678	0	0.152966772	1.943297912	0	0.196820979	1.476703936	1.012972749	2.660616364	1.376923158	0.621263411	0	1.024508	0.540811434	1.912593004	1.515550488	1.126964358	0.263289018	0.340272372	1.328496984	0.093260523	0.64220807	0.897967891	0.655578001	1.038522286	1.110597624	1.590346689	0.28127417	1.7046185	1.324484948	1.186215414	1.138921519	1.378579307	2.211073387	0.452071294	0	0.727074072	0	1.172101701	1.789099426	1.229744713	0	1.263302077	1.370177976	1.271065486	0.532738003	1.563983141
2.3.1.4	0	0	0	0	0	0	0	0	0	0	0	0	0	0	0	0	0	0	0	0	0	0	0	0	0	0	0	0	0	0	0	0	0	0	0	0	0	0	0	0	0	0	0	0	0	0	0	0	0
2.3.1.40	0.319062783	0.442172386	0.64469328	0	1.479621212	1.100089152	0.52380354	0	0.679267796	0.800113854	0.136776771	0	0	0.932755585	0.823274611	0	2.046474968	0.271094557	0	1.303854389	0	0.205639864	0.644758181	0.094872112	0.01673431	0	0.426384064	1.932965111	0	0	2.642611471	2.473368829	0	0	0	1.473599074	0	0	0	0.339729341	0.576105888	0.178571563	0	0.580113497	0.594537768	2.923457701	1.167427209	0	0.489265377
2.3.1.41	1.760160076	2.37608983	0.4082312	0.95422639	0	0	0.959531044	0.174013225	0	0	0.151784258	0.359835719	1.183437253	0.921730765	1.088855329	0	0.22390456	0.484883827	0	0.037202427	0.906978535	0	0.505331698	0.748273632	0	0	0.26455334	1.993280362	0	0	1.58972674	2.198950634	0.518652148	0.369612106	1.157292117	1.110272308	0.132643649	0	0.667499212	1.641188956	0	1.378547675	0	0.30886682	0.775259751	2.237993507	0	0	0
2.3.1.43	0	0	0.003537877	0	0.004793079	0.000549227	0.002460227	0.000316287	0.001018295	0	0.012232904	0.004460698	0	0.004912658	0.004956895	0	0.000335018	0	0.002894752	0.005222708	0	0	0	0	0	0.001397414	0.003825037	0.00292744	0	0	0.001181005	0	0	0	0.001295442	0.000795731	0.005935036	0	0.001350117	0	0.004902994	0.003858745	0	0.002048414	0.022974667	0	0.002890599	0	0
2.3.1.46	0.937741174	0	0.092459124	0	0	0.329473501	0	1.524980447	0.35902892	1.1845598	0.43552878	0.859648311	1.196463301	1.51688217	0.968610762	1.216501507	0.023700698	1.529734935	0.297945509	0.138036611	1.183812749	1.329638222	1.140003438	1.052369247	0.338822775	0.3290712	0.335668221	0.95167064	0.494731363	1.182941095	1.611442581	1.447783103	1.137166744	0.320348679	0.324831795	1.574957624	1.594271953	0.491990224	0.470663215	1.157144764	0	0	1.417239867	0	0	1.011187299	1.606162524	0.408153668	1.269747981
2.3.1.47	1.24185858	0.74320195	1.441738556	0.899995877	1.16131248	0	1.305228044	1.029815549	0	1.000044387	0.970738543	1.904789146	2.064579671	0.614025561	0.35482375	0	1.1793235	0	0	0.594105272	0.397663411	0.503043457	0.33600823	0.069123162	0.381680441	1.421131929	0.253432947	1.963731847	0	0.224422583	1.362380101	2.096953928	0.528786267	0.773269295	0	0.218271739	0	0.35036994	0.232336838	0.010082697	0.667865328	0.027250391	0.329988078	0.410813757	0.608728295	0.164264526	0.601556301	1.206113437	0.971530302
2.3.1.48	0	0	0	0.128351173	0	0	0.21915325	0	0.087868824	0	0	0.117810622	0	0	0	0	0	0.021241877	0	0.177126853	0	1.066628615	0.051307826	0	0.204874186	0.025345217	0	0	0	0	0.106881729	0	0	0	0	0.061023175	0	0	0.107351215	0	0.2125385	0	0.204940711	0.107756507	0.143364017	0.171140908	0.163792904	0	0.13159416
2.3.1.5	0.088450776	0.001526771	0.059183656	0	0	0.048886026	0.062523	0	0.112300836	0.112429514	0.219022678	0	0.076259306	0	0	0.049766627	0	0.057726507	0.086731263	0	0.007455502	0.076850993	0	0.044133202	0.112064208	0.055730074	0	0.137394676	0.075307204	0.063049241	0	0.01488914	0	0	0.111416974	0.058186689	0.096653106	0	0	0.02308821	0.047911915	0	0	0.029781337	0.125620035	0.040931038	0	0	0
2.3.1.50	0	0	0	0	0	0	0	0	0	0	0	0	0	0	0	0	0	0	0	0	0	0	0	0	0	0	0	0	0	0	0	0	0	0	0	0	0	0	0	0	0	0	0	0	0	0	0	0	0
2.3.1.51	2.102728587	0.224326014	1.765847479	2.1189885	0.652830605	1.292056408	0.342019384	0.340833558	1.763951468	1.32970888	2.756662926	1.717901075	0.522609294	1.708849862	0.330317038	2.66048539	0.581509664	0.814756775	1.070280043	1.565825405	2.14698239	0.762438812	0.184229498	1.652353448	1.650599779	0.561192065	1.898115164	0.071039866	0.549124005	0.950044396	0.234311236	0.714591617	1.58158293	1.996706172	0.988297189	1.925733286	1.326802364	1.268887755	0.227783389	0.75827646	1.330261782	1.323184067	0.1704802	0.854021523	2.61146496	0.870162614	1.641732543	1.296639138	0.999090566
2.3.1.54	1.803674204	0	0.725831863	1.51686632	0	0	2.509215861	2.655916605	3.599897346	1.065966832	0	1.495442258	0	0.084525819	4.772615458	2.156649402	0.267544172	1.235628775	4.570790253	1.306679093	3.200894015	2.863829444	0.989662869	3.10769627	1.599412706	2.015680016	2.086918409	4.347025657	0	2.471218105	0.521629024	4.95347161	1.017108874	2.980449842	2.68665799	4.024650792	2.698586271	2.586701613	0	2.656279055	2.850140041	1.865025692	2.475597125	0.947369206	2.146668376	4.25281202	2.378102107	1.073678263	0.087662427
2.3.1.57	0.460436921	0	0	0	0.661450602	0.584203219	0	0	0	0.698952683	0.05518761	1.650419903	1.559651749	0	0.524846659	0.277254594	0	0.179899375	1.223190337	0.936606964	1.280830467	0	0.659417327	0	0.771588457	0.973651375	0	0.783816652	0.184077654	0.61173881	1.118028596	1.222294819	0	0	0.378279453	0.869441265	0	0.019401796	0.284111573	1.031892649	0	0.227430436	0.112669396	0	1.057509146	0.44459357	0.190602479	0.010973715	0
2.3.1.60	0	0.191326759	0.024088317	0.006209591	0	0.006612626	0	0.015253153	0.03187162	0	0	0	0.016930245	0.037297705	0	0	0	0.02486922	0	0.012171722	0.025243424	0	0	0.015777869	0	0	0.024923255	0.029052658	0.035471185	0.023539632	0.013054786	0.025038765	0	0	0	0	0	0.018307137	0.016485778	0.014158251	0.004164017	0	0	0.03179829	0	0	0.007127357	0.002741654	0
2.3.1.61	1.099360072	1.262440037	0.609870507	1.243260176	1.591716757	0.086007715	0.363024023	0.581572888	0	0.365583745	0.486044835	1.327776636	0.557660612	0	0	0.282629722	0.669617457	0.707418323	0.815792393	0	0.508171602	0.727385669	0.706185501	0.498729628	0	0	0.220117557	0.329892237	0.850247868	0	0.7404289	1.030798813	0	0	0.82661909	1.25905719	0	0	0	1.072072714	0.836110185	0.502636749	0.722676437	0.942060186	0.271653581	1.851810348	0	0	0
2.3.1.7	0.000144721	0	0	0	0.026461981	0	0	0.010529672	0.002506852	0.003195456	0	0.029389886	0	0	0	0	0.026001645	0	0	0	0.000654633	0.01745839	0	0.022841936	0.162583125	0	0.01696055	0	0	0.023210427	0	0	0.013783857	0	0.02718008	0	0.028726596	0.021359495	0	0.020067993	0.008722616	0	0	0.008396598	0.009327472	0.027231264	0	0.005360859	0.024794038
2.3.1.74	0	0	0	0.143812157	0	0	0	0	0	0	0.112768467	0	0.190909024	0.141391073	0	0.134121624	0.223985795	0.081418888	0.053108334	0	0.049934399	0	0	0.046147775	0	0	0	0.015190205	0.067225194	0	0	0	0.05540719	0.215426532	0	0.099312994	0	0	0.045658643	0.01123316	0.179493131	0	0	0.193930838	0.154609764	0.000365078	0	0	0
2.3.1.79	0.689438348	0.716608609	0	1.675118181	1.083683049	0.297958933	0	0.61249559	1.911713971	0	1.469690794	2.012333208	3.622704907	0.451909209	0.359190928	0.523278743	0	2.554816561	0.638039586	1.406717571	0.23043918	0.61969897	0.948135023	0.810936474	1.612480023	0	0	0.027925573	1.477961064	0.05813205	1.176234274	0.316880821	0	0.158724605	0	0.767648754	0	0	0	0	0.404291104	0	0.055989287	0.383539844	0	0.381966666	0	1.148223307	1.249209193
2.3.1.8	1.821394905	1.250283644	0.051337073	0.797553832	0.240466771	0.849521601	0.979415603	0	1.53773999	1.840825235	1.281652223	1.725581719	2.749442501	2.070538702	0.408114989	1.837600437	1.663115326	0.486827802	1.036526642	1.432009436	0.96855106	1.269883465	0.325838285	0.702019339	0.291562206	0.593964187	0.200446616	0.685503652	0.425305453	1.023248335	0.177675719	2.1971449	0.613684024	0	1.461184968	2.06286025	0.451132034	1.432641546	0.51815468	1.69262271	0.355493536	0.012277148	0.508535669	0.453873202	2.678973138	0.801060953	1.625740169	0.839981455	1.070759895
2.3.1.81	0	0.322705767	0.309119702	0.113051077	0	0	0	0	0	0	0	0	0	0.302541248	0.131140021	0	0.588926232	0.124574941	0.198463336	0	0	0	0	0	0	0.132305866	0.15748142	0	0	0	0.216232006	0	0.32030792	0	0	0	0.187361994	0	0	0.052091658	0.696436717	0	0.079526785	0.310773954	0	0	0.02784176	0	0.096916171
2.3.1.82	0	0.288645478	0	0	0.137600976	0.061087665	0	1.056017212	0.657248917	0.015833809	0.111083568	0.193481347	0	0	0.040961259	0.207217247	0.038585521	0.244602071	0.349769693	0.076934165	0.29807251	0.09094592	0.069543608	0	0.177569516	0.15282739	0	0	0	0.216407347	0.188537719	0	0.272835392	0.26462085	0.356853841	0.22226999	0	0	0	0.233321275	0.158171653	0	0.125799516	0	0.147454562	0	0.287607214	0.13533159	0.267366801
2.3.1.89	0.287483635	0	0	0	0.266496749	0	0	0	0.001397393	0	0.385473051	0.089220951	0	0.036310482	0.277880938	0.357473916	0	0	0.047203067	0.32957563	0	0.786964503	1.162185563	0	0.292924104	0.207870739	0.368416614	0	0.462743934	0.04686392	0	0.377545883	0	0.309425143	0.03697713	0.313703578	0.2843512	0.241142596	0	0.415329643	0.009133193	0.327711557	0.27801848	0	0.177473918	0.314720213	0	0.075744003	0
2.3.1.9	8.3045237	6.892843672	0	0	0	0	0.368547144	4.169650665	4.142308909	0	4.102301408	0	0	0	1.96081464	1.809090573	0	0	4.444294061	2.911819764	0	0	0	0	0	3.290841211	0	0	2.334313581	0	0	4.553052062	1.589585574	3.01751979	4.220517009	0	4.615931753	0	3.526581273	3.815216241	3.545078467	0	2.03845194	0	4.671523932	4.585197563	2.032195023	0	0
2.3.1.94	0.01839772	0.015695798	0	0.036902698	0	0	0.015157555	0.046636581	0.027900934	0.006729685	0.130270802	0	0.001819556	0	0	0	0.01150901	0.046371117	0	0.018885002	0.079478605	0.051557272	0.029543479	0	0	0	0	0.039048912	0	0.04122024	0.040138351	0	0.005026499	0	0	0.032037629	0.04733875	0	0.018338913	0.044181937	0	0	0	0	0.034808363	0.030599584	0.021391852	0	0
2.3.2.-	0	0	0	0.809445055	0	0.271354862	0.720752864	0	0.744863673	0.644716359	0.61470138	0.217130437	0.153266762	0.360839209	0	0	0	0.756069854	0.4290521	0	0.812692583	0	0	0	0	1.930697001	0	0.06179017	2.324346339	0	0.647667035	0	0.929100085	0.161117382	0	0	0	0.201162405	0	0	0	0.439850579	0.976253349	0.622142419	0.29374186	0	0	0.817635278	0
2.3.2.10	0.172241506	0.162161683	0.028468165	0	0	0	0.266217073	0	0.140347081	0	0.048323567	0.045845045	0.182509523	0	0.199997006	0	0	0	0.135186619	0.112583164	0.243062057	0.027147398	0	0.149201766	0	0.173650178	0	0.13103297	0.537266492	0	0.309404547	0.153462523	0	0.103235271	0	0.328005204	0	0	0.128184865	0.302481209	0.075496446	0	1.079684062	0.152099898	0.219416123	0.265921339	0.359229268	0.118431467	0.253389198
2.3.2.13	0.065863663	0.05769104	0	0	0.069727218	0.106866869	0	0.089097658	0	0	0.031106003	0.096646772	0.018217342	0	0.025449623	0.094171165	0	0.292082855	0.32021969	0.220678708	0.175405907	0.059224317	0.078207564	0.086593153	0.00557713	0	0	0.099506275	0.089960099	0	0	0	0.083691717	0.046892352	0.048707595	0.066089143	0.103423279	0	0	0.033482571	0.046227172	0.07432045	0.073267658	0	0.037229266	0.00952539	0.009611771	0.097739456	0
2.3.2.16	0.024610093	0	0	0.185427502	0	0.331939315	0	0.205779799	0	0	0	0.211845221	0.152354136	0.23411548	0	0	0.332258269	0.481314961	0.431295712	0.064625521	0.132540805	0	0	0.190616949	0.111006689	0.043886142	0	0.185831581	0.311708171	0.283695682	0	0.189907691	0.133536209	0	0.343638177	0	0	1.06072606	0	0	0.84428634	0.199804093	0.352604208	0.301601606	0.343540205	0	0.292253749	0	0.169191229
2.3.2.17	0.019385098	0	0.103117681	0	0	0.166255257	0.132575192	0.055090394	0.165216966	0	0.16496633	0	0	0.045306732	0.0775205	0.220641521	0.094191304	0	0	0.075304874	0	0	0.111555575	0.155428423	0	0	0.02986817	0.019717092	0	0	0	0	0.191595889	0	0.072377637	0	0	0	0.001880776	0	0.137519012	0	0.337096528	0	0.030680228	0	0.080678026	0.132753651	0
2.3.2.18	0	0.009242364	0.111024767	0	0.016430401	0.154056463	0	0.167766959	0.201751339	0.081387729	0.019404656	0.201405527	0	0.075710058	0	0	0	0.004142347	0	0.113259546	0.044667169	0.102771392	0.171878455	0.09468069	0	0	0.059232038	0.07546233	0	0	0.193066164	0	0	0.1716732	0	0	0.191349303	0.039633242	0.170651476	0.118112348	0.072723431	0	0.249866421	0	0	0.166175773	0.213005397	0.057651393	0
2.3.2.2	1.358790961	0.629316218	0	0.670148452	1.42204332	0	0	0	1.505712942	0	3.770932455	1.363122566	0	0.358613545	0.060641932	1.583069095	0	0.678712824	1.215993599	0	0.584815479	0	0	0	0	0	0.998581174	0.275814163	0.807565347	0.784002013	2.506437293	2.314554168	0.509744409	0	0.79817048	2.449369879	0	1.103513604	1.831310316	0.24994072	0	0	0	0	1.373506024	2.779951052	0.175594708	0	0.258016255
2.3.2.3	0	0	0.176313168	0.119624644	0.289551151	0.075929904	0.075420522	0.307172163	0.294490972	0.251172009	0	0.138249642	0	0	0.112114847	0.1874193	0	0	0	0	0.317857132	0.124014857	0.058532605	0.068285577	0	0.299876102	0.603793939	0	0.465519044	0.168798534	0	0.108270916	0.135146152	0.405344369	0.141234163	0	0.234341248	0.266076449	0	0.081875552	0.042394447	0	0	0	0.194884915	0	0	0.062849094	0.361089039
2.3.2.5	0	0.055909162	0.007434366	0.135112154	0	0	0	0.047921662	0	0	0	0	0.170262791	0.175282249	0	0	0	0	0	0.144305191	0	0.17438858	0.113405909	0	0.601367995	0.169856399	0.212388875	0.00795666	0	0.02888484	0	0.219735313	0	0	0	0	0.0485471	0	0.202167755	0	0	0.076736383	0.178747842	0.136352098	0	0.220955583	0	0.060130482	0
2.3.2.6	0.772262678	0.518391025	0	0.656288891	0.47713604	0	0.274636578	0	0.288869741	0.703104722	0.622069814	0.084344926	0	0	0.909087185	0.516015433	0.786308219	0.607619264	0	0	0.930152118	0	0.10297298	0	0.555381052	0.634882395	1.132858275	0.868773552	0	0.167837915	0.666138218	1.693265066	0	0.175383534	0.624510574	1.342570651	0.663344938	0	0.748842472	0	0.213637524	0	0	0	0.801465175	1.764429148	0.199055673	0	0.173779994
2.3.2.8	0.510353971	1.047369622	0	0.212690552	0	0	0	0.026368861	0.230538381	0.407650908	1.405729595	0	0.221297738	0	0.454729481	0.028953502	1.345615468	0.552488866	0	0.32250552	0.456478841	0	0.233789065	0.000999615	0	0	0.438778756	0	0	0.134176005	0.235666795	0.244105879	0.087720397	0.002286413	0	0	0.412706973	0	0	0	0.051424968	0	0.131457162	0.249931473	0.466626788	0.246574148	0	0.40675776	0
2.3.3.1	2.040193799	2.38867232	0	1.057310443	1.271316955	0.908341488	0.414091121	0.540293192	1.073469995	1.732760485	2.0746239	0.861881995	2.223456281	0	0	1.397527556	0.265070827	0.37513615	0.731721827	0.979955146	0.850573381	1.695110435	0.179457134	2.27845711	0.968015694	0	0.823988606	1.362170182	1.308718942	1.012411101	1.502350524	0.115132108	2.194621014	1.595626065	1.135448135	1.029788215	0.382413203	0.669672875	1.233418132	0	0.076171598	1.53727496	0.789216708	0.205925541	1.643428661	2.231025879	2.329647223	0.07149332	0
2.3.3.10	0	0	0.348692457	0.219761465	0	0.529747803	0	0	0	0.368626623	0.154781613	0.108180743	0.137064943	0.010766307	0	0.158642846	0.126237675	0.157047705	0	0	0.413036055	0	0.395542042	0.370954393	0	0.76396235	0.376419972	0.193968977	0.76038383	0	0	0	0.538484398	0	0	0	0	0	0	0.527715815	0.871941922	0.483717001	0.349899555	0	0.383778426	0.370258016	0.292143829	0.198959484	0.90879783
2.3.3.13	2.866276217	0.894410228	0.720011126	1.807134658	1.834989128	0.751652736	0	1.811095333	1.185152678	3.819666785	1.708447222	1.917094567	1.932748005	0	2.331153446	0.721895644	1.572544123	0.079231965	0.709790214	0.212447443	1.526817514	0.332501125	1.105567356	1.463519113	0.328835726	1.231338332	1.747369232	0.675222233	0.16643509	2.020756978	0.52306638	2.143341889	0.33676221	0	0.191759748	0	0	0	0	0.224161806	0.257010229	1.186096725	0.586608071	0.241577521	1.961543632	1.692472331	0.158118156	0.68527665	0.465882348
2.3.3.14	0	0.27176166	0	0.064922553	0.213686346	0.407256412	0	0.267760959	0.259157922	1.909240696	0.421110205	0	0.08351994	0	0.019928239	0	0	0.779452873	0.623053891	0.93902389	0.765599471	0.112809553	0	0.404414562	0	0.509339931	0.361658982	0	0	0.434085688	0	0.003231013	0.125903878	0	0.33029696	0	0.337902537	0.032649442	0	0	0	0	0.255471117	0	0	0.773736166	0	0	0.123602956
2.3.3.15	0	0.02994468	0.062546741	0.055349935	0.013946759	0.039220018	0	0	0.052737035	0.061314516	0.257183392	0.058866239	0	0	0.071479924	0	0.067674377	0	0	0.029989648	0.015931595	0.065063747	0.038881055	0.042914634	0.054867131	0	0	0.005906625	0.021790211	0.024747961	0.043613908	0.053766549	0.051501761	0	0	0.023803631	0	0	0	0.0508188	0	0.067390454	0	0	0.126595703	0.0235734	0.047578931	0.10250785	0.073096646
2.3.3.5	0	0.207302692	0	0.828032776	0.569445375	0.145071183	0.479271253	0.326718642	2.15306191	0.970280638	0.120084213	0.196727735	0	0.461374928	0	1.037862618	0.999936674	1.437511455	0.726534188	1.353261673	0.463105546	0	1.917273621	1.884662948	0.67295468	0	0.06208966	0	0	0.879197913	1.020071339	0.89439917	0.39515405	0.800640709	0.996360893	0.749049775	0.469844157	0	0.319402194	1.179892993	0.088517455	1.062808732	1.333658131	0	1.752416496	1.010641556	1.339841594	1.037242546	0
2.3.3.8	0	0	0	0	0	0	0	0	0	0	0	0	0	0	0	0	0	0	0	0	0	0	0	0	0	0	0	0	0	0	0	0	0	0	0	0	0	0	0	0	0	0	0	0	0	0	0	0	0
2.3.3.9	1.822574253	1.351715662	0.091703739	0.562099793	0.812926041	0	0.573027457	0	0	0	0.192979097	0.818567062	0.843604752	0.657176713	0.288997888	0	0	0	0	0.885780989	0.742659104	0.017243145	0	0	0	0	1.126887013	0.391167901	0.874346776	0	0.178954399	1.584313677	0	0.788688558	0	1.366196564	0	0.262743179	0	0.539582793	0	0	0.554402855	0.551385811	1.359728599	1.226113038	0	0.804497233	0.437306852
2.4.-.-	1.496236199	0.357088319	6.408246754	0	0	1.831941343	0	0	0.201128138	0	1.643828413	0	0	0	5.429627237	1.197060313	0	2.271374702	2.770511848	0	0	1.466228851	1.280147615	0	0.058098315	0	0.231029868	6.867056558	1.523128911	0.588583514	3.089202323	8.196863445	0	0.348629607	1.221166844	4.70377421	0	0	0.643425292	1.715368427	2.872046638	0	0	0	2.674793374	4.860074773	0.256759969	0	0.780424353
2.4.1.-	8.088862191	2.954704736	3.870428624	4.978368851	2.270046197	1.443821016	3.645408781	8.080163478	7.92219987	2.223453051	16.15324647	9.338913341	4.562332998	5.214108112	5.975097445	8.990321188	0	0	8.706360422	4.217406726	4.514596509	7.040264678	3.500291049	0	8.543011518	0	10.52081719	9.592904652	0	3.850504699	5.746947939	12.1051001	0.417977662	0	0	14.58665326	4.662820423	0.941463214	3.205312176	8.068780842	1.796924427	1.623464847	4.709975706	0	7.483703696	8.91052714	8.294199249	1.597282751	5.82336188
2.4.1.1	0	0.53706606	0.6740677	0	0	1.450878426	1.307390782	0	1.025684544	3.300414131	1.563369934	0.734008407	1.45661788	0.23360043	0.887010468	1.396530217	0	0.272534488	2.484025367	2.056708191	0.878826468	1.109221702	2.34077819	1.655273554	0.314362471	0.080828758	0.044435624	2.462281385	1.089820965	0.427748151	1.818707738	2.240704748	2.388967002	1.631224709	1.161521785	1.706216314	1.238186478	0.405844474	0.070789262	1.038974284	1.727815132	2.023761366	2.427754997	0	1.111422057	2.545889653	0.594937458	0.878511069	1.774879435
2.4.1.10	0	0.115902423	0	0.194237466	0	0.034574617	0.041123774	0	0	0.086165408	0.301784837	0.028527117	0	0	0.030143982	0.185529905	0.119582095	0.206931489	0	0	0.188607568	0.210015328	0	0	0	0	0	0	0	0	0.359569554	0.225055658	0	0.118726493	0	0.190273675	0	0.057534237	0.088293995	0.106506489	0	0	0.24962296	0.06634869	0.570892277	0.226515916	0.274969818	0.278140577	0.001839465
2.4.1.109	0.031921998	0	0.073700535	0.199187815	0	0	0.234353963	0.080212106	0.077971503	0	0.376834486	0.115080478	0	0	0.061856425	0.097943311	0.116260856	0	0.013975911	0.004769164	0	0.106399443	0	0.067861963	0	0	0	0.0068549	0.123097437	0.106545142	0	0.054051903	0	0	0	0	0.069892085	0	0	0.120596973	0.056400312	0	0	0.091882159	0.41013709	0.043503679	0	0.075245647	0
2.4.1.11	0.149442153	0	0.015866052	0	0.14586582	0.20851088	0	0	0.136661819	0.261953126	0	0.313386623	0.307060835	0.300383317	1.126453505	0	0.18369556	0.025161173	0.188770872	0	0	0.231728275	0.202911912	0	0	0	0	0	0	0.325793245	0.298022021	0.198508073	0	0	0.074725434	0.221421979	0.32628284	0.088629732	0	0	0	0	0.012582408	0.214349709	0.068136163	0	0	0	0.311373287
2.4.1.117	0	9.96165E-05	0	0	1.12557E-05	0.000327912	0	0.000224023	0.000459316	0	0	0	0.000250691	0.000178049	6.49282E-05	0.000519194	0	0.00016111	0.00036582	0	0	3.83455E-05	0	2.98408E-05	0	0	0	0.000520444	0	0.000197777	0	0.000200842	0.000302231	0	0.00016797	0.000407549	0	0	0	0.000165272	0.000197944	0	0.000138466	0	8.18813E-05	0.000258142	0	0.000212104	0
2.4.1.119	0.239115278	0	0	0.164709191	0	0	0	0	0	0.130663763	0	0.078854636	0.196847176	0.177365459	0.84775736	0	0.699155368	0.220013584	0	0	0	0	0	0.279988499	0	0	0	0	0	0	0	0	0.000489396	0.119467179	0	0.108343901	0	0.122630513	0.280577006	0.126295265	0	0.237041869	0	0.111367659	0.283708085	0.174447263	0	0	0
2.4.1.12	0.356436325	0	0.664106793	0.184926508	0	0	0.740720002	0.274892444	0	0.749802153	0.441678649	0.636881366	0	0	0.822317841	0.263952783	0	0	0.622224488	0	0	0	0	0.069180236	0.528339517	1.296653144	0	0.67613618	0.616019482	0.733217989	0.781918984	1.090453361	0.249310231	0.491332442	0	0.364604908	0.166725817	0.759955788	0	1.57403626	0.475407343	0.623056626	0	0	1.176888892	2.496866966	0.239836489	0	0.122941315
2.4.1.129	3.060525353	4.163821357	1.479802783	1.205487929	0	2.689682515	1.313985382	1.372908182	1.12139917	2.609146047	2.494602251	0	0.006221325	2.07646461	0	1.472211167	2.071777594	0.680787955	0	1.933267057	1.970548618	2.715218666	2.101873815	0	1.180589961	0	3.367168362	1.797307095	1.00989723	0	1.947141974	4.960378842	0	2.243084089	1.236668983	1.831935418	0.991986183	2.707275358	1.792133993	2.511927295	3.003498068	1.026910971	0	0	0.434408173	2.000112015	2.675218948	0.561803545	2.861844072
2.4.1.13	0.0514787	0	0.010751843	0	0	0.001705736	0.028591436	0	0	0	0	0	0.037408827	0.003258148	0	0	0.04044432	0.011131094	0.032338045	0	0	0	0.000785409	0.018133592	0	0	0.194726628	0.033347527	0	0.04924194	0.04826988	0	0	0	0.050884726	0	0.005876756	0.038093493	0.025519687	0	0	0	0.045123288	0	0	0	0	0.053593125	0.048811614
2.4.1.14	0	0.10417572	0.133714777	0.104914543	0.081854788	0	0	0.066135623	0.018908148	0	0.018500969	0	0.041194494	0.064975846	0.007679923	0.070090008	0	0.053252816	0	0.16272054	0.126775928	0.117369026	0	0.053373499	0.447174344	0.080691647	0.312239779	0.129869264	0.030154945	0	0	0.086542748	0.046446731	0	0.097028247	0	0	0.107225215	0	0	0	0	0.137604566	0	0.121298024	0	0.04099882	0.020311912	0
2.4.1.141	0	0	0	0	0	0	0	0	0	0	0	0	0	0	0	0	0	0	0	0	0	0	0	0	0	0	0	0	0	0	0	0	0	0	0	0	0	0	0	0	0	0	0	0	0	0	0	0	0
2.4.1.144	0.030683448	0	0.016368517	0.034391527	0.02612259	0.002750845	0.028670004	0	0.015742481	0	0.035977432	0	0.025426428	0.042463648	0	0.006604571	0	0.007216916	0.027783039	0.024528712	0.024460649	0	0.039814907	0	0	0	0.024458104	0.034966376	0	0	0.007595934	0	0	0.010790054	0.015111705	0.010667425	0.021720237	0.039195585	0	0	0	0.010734234	0.022751227	0	0.007829143	0.043318841	0	0	0.040526604
2.4.1.15	1.065527216	0.369317945	0.758061825	0.742613681	0	0.392242333	0	0.303719298	0.825653141	0	1.778557011	0.767898189	0	0.213280445	0	0.209887231	0.716785708	0	0	0	0.304714526	0	0	0.077090271	0.800207319	0.183497582	1.212493769	0	0.039952685	0.280582239	0.631737517	1.266735458	0.761640335	0.015547512	0	1.04629969	0.6739594	0	0.849038791	0.194601673	0.047970002	0	0	0.143852723	0.55303735	0.615471122	0.358500269	0.406052427	0.105973449
2.4.1.157	0	0.131450744	0.101455255	0	0	0.205159803	0.105520401	0.580397157	0	0	0	0.303550391	0.449296454	0	0	0.476601564	0	0	0.765606006	0	0.244787064	0	0.418893533	0.375468583	0	1.026449056	0.203909969	0.185289081	0.579723036	0	0.366191464	0	0.665575393	0	0.604458494	0.158825863	0	0.923454525	0	0.389379416	0.502946989	0	0.242623696	0	0	0.44593144	0.359359138	0.219725071	0.978447072
2.4.1.16	0.000331827	0.00116808	0	0.010010633	0	0.009451059	0.008604097	0.008401396	0.00555881	0	0.007058156	0	0.01090306	0	0	0	0	0	0.007112975	0.001996717	0	0.010016425	0.003158179	0	0.004525508	0	0	0	0	0.00224066	0	0.008967327	0.013080037	0.005134461	0.001290899	0.014468912	0.009902875	0.008845681	0.014494668	0	0	0	0.010228819	0	0	0.007609267	0.00053039	0.00161892	0
2.4.1.166	0	0.064432169	0.045808938	0.286780867	0	0	0.201762577	0.176204841	0	0.131155828	0.208254429	0.123235523	0	0.053960127	0	0	0	0.16161009	0	0.287053259	0	0.26430599	0	0.188756988	0.022388335	0.269022293	0	0.245003674	0.367911966	0.018217335	0.16037995	0.298251655	0.242756186	0.016936227	0.179182277	0.2070883	0.113596078	0.123766338	0	0.330100979	1.067294933	0.197295036	0	0.31879254	0	0.096109693	0.007372665	0.301334873	0.304076751
2.4.1.173	2.62922E-05	0	0.015332903	0.084673058	0	0	0	0.038098858	0.029764344	0.031969302	0.030002104	0	0.008438005	0	0.005368507	0.006635747	0	0.042712697	0.044330596	0	0.019801292	0.011566561	0	0	0	0	0.021649691	0	0	0	0.019161752	0.011876589	0	0	0.006440348	0.026939988	0.00582415	0	0.039969162	0.005545355	0.008347877	0.006896525	0.00409113	0.004176373	0	0.036721749	0.041360307	0	0.032454372
2.4.1.175	0.001081204	0.00520531	0.09852349	0	0	0.008090431	0	0	0	0.000627	0.016906958	0	0.019331153	0	0.01226129	0	0.020108126	0.009152913	0	0.011723466	0	0	0	0.00418316	0	0	0	0.025911822	0	0.006395301	0	0.028325559	0	0.01707436	0	0.023426876	0	0	0	0.002240958	0.002357957	0	0	0.01637939	0.009793484	0.008214059	0.021883226	0.010329275	0.003474307
2.4.1.18	0.846153559	0.032784127	2.117219135	1.635621539	1.132344096	1.477773055	2.516634373	0.042241466	0.600303814	1.695738233	0.313477997	1.073559602	0.955005599	1.439020969	0.364020134	2.425457924	0	0.573714693	1.886565745	0.325845913	1.528041933	1.117509346	2.001834026	2.930597459	0	0	0.474475282	0.143569854	0.672467861	0.875415753	1.536525806	0.989780569	0.324853396	2.176536684	0.962669272	1.056910332	2.345305832	1.28544407	0.488167778	0.786934976	1.187310539	0.669218192	0.717994211	0.602424631	1.410705887	0.644520247	1.769621456	1.690777564	1.226147714
2.4.1.182	1.494430013	0.308533694	0.115163303	0.199882343	1.360826828	0.168942428	0	0	0.459079728	0	0.841838068	1.169355882	0.527480183	0.326374697	0.762337929	0	0.81516079	0	0	0.363891866	0.108800116	0.210667635	0.815125536	0	0.86039718	0.500029087	0	0.036941108	0.643059915	0	0.394210144	0.937039721	0.212458085	0	0	1.48936975	0	0	0.449288017	0.308095253	0.375964035	1.25115801	0.606321801	0	1.117329557	0.613261879	0	0	0.060313098
2.4.1.187	0	0	0	0	0	0	0	0.049330723	0.599917694	0.722502005	0.91717009	0.665077961	0.994268334	0	0	0.301795514	0.268630326	0.267395254	1.599670567	1.299328115	1.571202124	0	0.413267623	0	0.398982552	0.673284678	0.639985751	0	0	1.377198235	0.205939035	0.263390781	0.097239663	0.514177503	0	0	0.042525163	0	0.758683718	0.978505348	0.452959509	0	0.151218301	0.685144126	0	0.193749441	0	0.674426453	0.1807611
2.4.1.19	0	0	0.001025735	0.031196272	0	0.06209405	0	0	0.036140943	0.083926756	0.044233181	0	0.018185261	0.020434702	0.059185516	0.083064494	0	0	0.077147331	0	0	0.058617064	0.014376557	0.070814627	0.077282779	0	0	0.085254478	0	0.02189881	0.026267958	0	0.087996557	0	0	0	0	0.08096055	0	0	0.032588992	0.048709835	0.02480513	0.053078386	0	0	0.041502091	0.050464513	0
2.4.1.20	0	0	0	0	0.136603622	0.284298072	0.02236496	0	0	0.068502781	0	0	0.203758737	0.237478683	0	0.021970265	0.319807956	0	0	0.056308204	0.236153264	0.117053775	0	0.388448879	0	0	0	0.189927675	0.247216533	0.09278022	0.311189433	0	0.193653863	0.612188442	0.317389802	0.158194102	0.037851622	0.334414894	0	0	0	0.056287	0	0.0018321	0.336285216	0.332687174	0.16284547	0.042414409	0.246254243
2.4.1.208	0	0	0	0	0	0	0	0	0	0	0	0	0	0	0	0	0	0	0	0	0	0	0	0	0	0	0	0	0	0	0	0	0	0	0	0	0	0	0	0	0	0	0	0	0	0	0	0	0
2.4.1.21	0.855727637	0.837519814	1.60577335	0	0	0.201331498	0.888823975	0	1.301844989	0.234415288	0	1.295008066	0.142360189	0.32866378	0	1.807278766	0.578129228	0.881123385	1.360766651	1.35822674	1.237158792	0	0.689032295	1.786203665	0.130214351	0.359243932	0.116476811	1.655468188	0.314476582	0.617077159	1.510799243	1.022314938	1.952158639	1.733617509	0.544852457	0.482962445	1.635466592	1.431717848	1.767648231	1.763056821	0.565383946	1.635946861	0.163959973	0	0.863408174	1.704430909	0.101549462	0.845215214	0.995462928
2.4.1.212	0	0.100042689	0	0	0.135068318	0	0	0	0	0.05199	0.077937127	0	0.093121574	0.073705899	0.008185986	0	0	0.044048345	0.139393887	0.222828476	0	0	0	0	0	0.357352134	0	0.126744711	0.206725961	0	0.002867272	0	0.103220914	0.139508893	0	0	0.073908567	0	0.089389588	0.120225832	0.05499377	0.007717545	0.079023113	0	0.055408647	0	0	0	0.084085322
2.4.1.213	0	0	0	0.144747861	0.058736684	0	0.068990398	0	0.086584152	0.018289162	0.085761412	0.10835866	0.051059431	0.011152284	0.146800778	0	0	0	0	0	0	0.097160631	0.107780602	0.101933146	0	0.131738057	0	0	0	0.017531923	0.030020268	0.100471096	0.084447676	0.03761992	0.059583589	0.137679498	0	0	0	0	0	0.05118112	0.109177712	0.141555658	0	0	0.070640715	0.049655619	0.03325549
2.4.1.214	0	0	0	0	0	0	0	0	0	0	0	0	0	0	0	0	0	0	0	0	0	0	0	0	0	0	0	0	0	0	0	0	0	0	0	0	0	0	0	0	0	0	0	0	0	0	0	0	0
2.4.1.216	0.435737625	0.133081223	0.186354688	0	0.160811095	0	0	0.042383084	0	0	0.208200544	0.128932061	0	0.057259184	0	0	0	0.172955364	0.217515349	0.128619495	0.233452829	0.238702442	0	0.198846038	0.234738566	0	0	0.085598607	0	0.031843589	0	0	0	0	0	0.125539863	0	0.065034967	0	0	0.015294641	0.053833428	0.046051173	0	0.054140795	0	0.149628253	0.018975195	0.116414344
2.4.1.217	0	0.000660547	0.002430159	0	0	0	0.001796659	0.002390873	0.000738421	0.001110269	0	0.001452441	0	0.001139538	9.74304E-05	0	0.002328991	0.001257304	0	0	0.001389597	0	0	0.001959007	0	0.002415006	0.001557268	0.002031242	0	0	0	0.001453212	0	0.000643313	0.000989269	0	0.000404942	0.001039397	0	0	0.001672855	0.002508995	0	0	0.000197346	0.002589567	0.001108819	0.001175255	0.010533997
2.4.1.226	0	0	0	0	0	0	0	0	0	0	0	0	0	0	0	0	0	0	0	0	0	0	0	0	0	0	0	0	0	0	0	0	0	0	0	0	0	0	0	0	0	0	0	0	0	0	0	0	0
2.4.1.227	1.175100361	1.039638938	1.108675865	0.826367448	1.111924234	0.818608297	0.754097402	1.097027335	1.460228062	1.014565951	0.898796136	0.895766482	1.019129207	1.108257239	1.113345698	1.177299743	0.731095496	1.254469198	1.076739922	1.172778977	1.131486943	0.969618748	0.880058987	0.93938606	0.856147489	0.84739031	1.064355737	1.005298299	0.919909291	1.106256084	1.08236193	0.885970446	1.158374326	0.896722767	0.850324706	1.13959878	1.104919513	0.900777939	1.050231643	1.040481301	1.058662211	1.034668741	0.632589441	0.825012374	0.901951254	0.83177209	0.848135681	1.156805115	1.000304801
2.4.1.230	0	0	0	0.21300113	0.295500194	0.28146073	0.172474636	0	0.052991046	0.096618005	0.170496397	0.814772859	0.740072219	0	0.087658928	0.224789864	0	0.390873066	0.040993349	0.543981722	0.413962705	0	0.222524833	0.638780235	0.273226382	0	0	0.316638408	0.260962286	1.286572208	0.088041978	0	0.370859389	0	0	0	0.015455885	0	0	0.279409299	0	0.004099015	0	0	0.328211601	0.063930665	0.408860981	0.273777746	0
2.4.1.245	0	0	0.002107775	0	0.001192939	0	0	0	8.11056E-05	0	0	0	0.00144134	0.001448146	0.000529519	0	0	0.00030851	0	0	0.001287777	0.00134081	0.001861877	0.001181496	0.000116989	0	0.001562677	0	0.002104284	0	0	0.002029489	0.001933042	0.00271999	0	0	0	0	0	0	0.001289086	0.001178989	0.001590521	0.001197208	0.00115938	0.002380112	0	0	0.011321858
2.4.1.246	0.009055148	0	0	0.004395398	0	0.012651369	0	0.006602674	0.013055603	0.012165183	0	0.002719427	0	0	0.013993706	0	0.004889671	0.000895357	0	0	0.004218424	0.014503124	0.004442565	0	0	0	0	0	0	0.006091666	0.00336392	0.00358295	0.012099035	0.008463848	0	0	0.008642711	0.001462049	0	0	0.012464233	0.012292069	0	0	0	0.008119321	0	0.009846853	0.012427749
2.4.1.25	0.03691544	0.991371929	0.156784408	0.595816005	1.008328022	1.550947687	0.371984372	0	2.46343852	0.436768366	1.873749312	1.721830907	1.886911444	2.978989606	0	2.278168388	0.611503492	0.838874623	0.310454626	1.881576959	1.331013543	0.633174088	1.537828858	3.002825351	0.01276205	0	1.099625491	1.787179445	0	2.171506119	1.418108488	0.222940355	0.55305887	0.416133217	1.566693885	1.767330384	1.645705038	1.400917494	1.875940579	1.526702283	0.116749215	1.510683023	1.964579013	0	1.605188911	1.213651038	2.015846652	0.877372192	0
2.4.1.251	0	0.015397017	0.062648511	0	0	0.032719059	0	0	0	0	0.074959036	0	0	0.054398924	0.004885812	0	0.046353672	0	0.00959746	0.064297013	0	0	0	0.03228142	0.054984397	0	0	0.069615917	0	0	0	0	0.029421281	0.023312126	0.10962612	0.033494604	0	0.073695763	0.104204164	0.032502561	0.027635339	0.088357027	0	0.013904088	0.068267504	0.103527802	0.078584436	0.013931067	0.107597586
2.4.1.252	0.081847082	0	0.061500339	0	0	0.017265588	0	0	0.058317219	0	0.150269379	0.001691777	0.034151431	0	0	0	0.015596523	0	0	0.066919519	0	0.0636392	0.104322046	0.088433607	0.036953695	0.038517937	0.082880381	0	0.09768295	0.052835462	0.02021095	0	0	0	0.093259745	0	0	0	0.14589795	0.121308583	0	0.103431846	0.02199675	0	0	0.0465156	0	0	0
2.4.1.256	0	0	0	0	0	0	0	0	0	0	0	0	0	0	0	0	0	0	0	0	0	0	0	0	0	0	0	0	0	0	0	0	0	0	0	0	0	0	0	0	0	0	0	0	0	0	0	0	0
2.4.1.264	0	0	0	0.094074226	0	0	0.092824452	0	0.153797342	0	0.016620808	0	0.046896496	0.009439969	0.027345135	0	0.157030967	0	0.052137319	0.103387574	0.078265834	0.004257275	0.018137245	0	0.070815791	0.096928901	0	0	0.061820723	0.044937421	0.148469484	0	0	0.108497528	0	0	0.080829864	0	0	0.104986599	0	0	0.079971905	0	0	0	0.161604735	0	0.108164477
2.4.1.276	0.001143499	0.005724846	0.000227312	0.004933618	0	0	0	0	0	0.00419406	0.004581746	0.005964257	0.002989862	0	0.005000297	0	0	0	0	0	0	0.003282935	0.006197547	0.001463434	0.000100448	0.006450559	0	0.002987194	0	0.003455278	0.003853904	0	0.0012876	0.003344546	0.006739636	0.001580945	0.002384373	0.001379221	0.001416016	0.002959247	0.006688819	0.006606757	0	0.006559385	0	0.000501413	0.002330533	0.003350371	0.005964158
2.4.1.278	0	0	0	0	0	0	0	0	0	0	0	0	0	0	0	0	0	0	0	0	0	0	0	0	0	0	0	0	0	0	0	0	0	0	0	0	0	0	0	0	0	0	0	0	0	0	0	0	0
2.4.1.4	0	0.191144455	0.076170761	0.373918549	0	0	0.118259188	0	0	0.06103178	0.021348403	0	0	0.231915756	0	0.442345729	0.133394356	0.243060504	0	0	0	0	0.311103126	1.03593359	0.020229631	0.143669675	0	0	0.225142606	0	0	0	0.271224006	0	0	0.03988081	0.090327097	0.267139874	0.325061893	0	0.341203623	0	0.221096256	0.310307651	0.237282953	0	0.333234718	0.426039789	0
2.4.1.44	0.029488783	0	0.048373868	0	0.041107658	0.066738136	0.032597957	0	0	0	0	0.037815535	0.054283567	0.053430521	0	0	0	0.019268021	0.028327311	0.019306138	0	0.025087099	0.031536006	0.003197998	0	0	0.032200764	0.074499401	0.020947788	0.020588341	0.074062115	0.020455597	0	0	0.045338704	0.123119568	0.052197041	0	0	0.032397507	0.077370924	0.00751833	0	0.048525225	0.063550428	0	0	0	0.089770201
2.4.1.46	0.356548098	0	0.012900829	0.052217147	0	0.091152816	0.028884467	0	0.041307187	0.071232225	0.019241858	0.019509994	0	0.081675844	0	0.010178977	0	0.016775749	0.06485076	0.031087872	0.040065061	0	0	0	0.078667482	0.032659702	0	0	0.051913829	0.084659038	0.056165857	0.076744203	0	0	0.072104907	0.079407272	0	0.005803637	0.045641074	0.023972594	0	0	0.005310473	0	0	0	0	0.035585595	0
2.4.1.5	0.01869979	0	0.045775013	0	0	0	0.234080536	0.067407454	0	0	0.04745121	0	0.061042765	0.020479014	0.229355696	0	0	0	0.066670992	0.130405629	0	0.123090091	0	0	0	0.053902024	0.224816998	0	0.194075441	0	0.090462812	0.054596118	0	0	0.15774131	0.015338829	0	0.031967913	0.199060045	0.075297622	0	0	0	0.00688005	0.033134538	0.080999935	0	0.099274221	0.092648158
2.4.1.52	0	0	0	0.310999962	0.18757359	0.275115191	0	0	0.317976765	0.2651319	0.17280137	0	0	0.251097052	0	0	0	0	0.441353723	0	0	0	0	0	0	0.253829743	0	0	0.053530345	0.292735245	0.131933257	0.053529818	0.165751209	0.66216248	0	0.453639559	0.460462865	0	0.327374479	0.434937525	0.074427519	0.177702667	0	0.47262756	0.280392376	0	0	0	1.170617469
2.4.1.56	0.024377937	0	0.063484283	0	0.016338932	0.070799022	0.109496532	0	0	0.086658007	0.05070451	0	0	0	0.069079821	0.113879778	0.011215205	0.016869942	0.113670417	0	0.078921882	0.062242447	0	0	0.096415768	0.015548693	0.327689264	0.180620243	0.012744815	0.058760285	0	0.104937449	0.009880628	0	0.000991964	0.099288354	0.036871158	0	0.111149204	0.177318898	0.042764355	0	0	0	0	0.111619127	0	0	0.055668323
2.4.1.57	0.408631873	0	0.206505091	1.240005966	0.144123252	0	0.08601448	0.279993831	0.293364048	0.189500967	0.159231783	0.098879777	0.539796839	0.930998883	0.203586862	0	0.363600802	0	0	0	0.170691897	0.253178427	0.045378325	0.538283427	0.876187369	0.129467964	0.366790147	0	0.288084228	0	0	0.278094357	0.074489359	0.142221161	0	0	0.341704628	0	0	0	0.332697877	0	0.373013703	0.215977333	0.185540108	0.048761295	0.007638655	0.227448462	0
2.4.1.58	0.02383441	0.27116228	0	0	0	0	0	0	0.051798398	0.190683085	0.189622907	0.584121677	0.614467495	0.329991378	0.240688217	0	0	0	0	0.28028493	0	0	0.043260491	0.251612605	0	0.333875929	0.088314835	0.214571661	0	0.269736305	0.056084961	0.27437364	0.264971649	0.209168926	0.021586473	0.447259369	0	0.173947484	0	0.563777317	0.262996814	0.185845668	0	0	0	0.266637169	0.015732401	0	0.201736629
2.4.1.64	0	0.002807014	0	0	0	0.004685818	0.00833622	0	0.020109195	0	0	0	0.007641787	0.02166939	0	0.014985418	0	0	0	0	0	0.013698312	0.016144381	0.006677994	0	0.017714536	0.020033119	0.018511533	0	0	0	0.020634459	0.011781767	0.020918801	0	0.008880428	0.005628971	0.011774159	0	0	0.008166903	0.004723538	0.007226568	0.01595809	0.015229221	0	0.020543824	0	0
2.4.1.7	0	0	0.394611619	0.036936704	0.148839423	0	0.109807552	0.370226831	0	0	0.052279298	0.212090494	0.156869879	0.408354568	0	0.038550749	0.508303166	0	0.091180104	0	0.150662571	0	0.445596591	0	0.190360062	0	0	0.546256635	0.460908569	0.298565775	0.379378148	0.43473516	0.475867803	0.463311558	0.282988045	0.835461618	0	0	0.082459115	0	0.69846188	0	0.570944004	0	0	0	0.492885154	0	0.361382012
2.4.1.8	0	0.559006086	0.079746316	0.314855277	0.258827376	0.492444603	0.049368958	0	0.572543458	0.017377348	0	0.265482556	0.379741893	0.583005322	0	0	0	0	0.183272955	0	0	0.606246738	0.484161771	0.35429301	0	0.955536126	0	0.020184635	1.973736143	0	0	0.303177195	0	0	0.109676631	0.248749926	0	0.450771659	0.179666235	0	0	0	0.046779938	0	0	0	0	0	0.797462623
2.4.1.80	0	0.248460769	0	0.341374809	0.154595625	0.110691223	0.074265846	0.056985446	0	0.13783583	0.773019684	0	0.100444504	0	0	0	0	0.053370906	0	0	0.140328032	0	0.299327044	0	0.015079205	0.176065025	0.318208267	0	0	0.281159408	0	0.128293031	0	0	0.324684749	0.009457922	0	0.329969158	1.024196431	0.234548761	0.11975381	0.318934282	0.198947098	0	0.602599141	0.314439411	0.233559682	0.321714751	0
2.4.1.83	0.05833154	0	0.038587703	0.619750781	0.462170833	0	0	0	0	0	0	0.167602731	0.070168342	0.080405658	0.417522481	0.004362893	0.582716657	1.131797136	1.128392306	0.033568816	0.4157431	0	0	0	0.286498382	0.84774789	0.352299004	0.274681587	0	0.49117917	0.554734197	0	0.406989621	0	0.333741416	0.067879308	0	0.042487299	1.235405014	0.534150147	0.489156062	0.478472146	0	0.41422143	0.453006225	0	0.676462588	0.575687929	0
2.4.1.87	0.085404424	0.050524328	0	0.040143223	0.063327311	0.049450464	0.059467897	0	0	0	0	0.402510461	0.36927106	0	0	0	0	0	0	0	0.092327118	0	0.083677695	0	0	0.020178065	0.000340122	0.003681898	0.011308605	0.02276715	0.066385087	0	0	0.071049164	0.047383911	0	0.058962885	0	0.093611387	0.095026175	0	0	0	0.00132199	0.091026155	0.069283362	0.052342793	0.029643172	0
2.4.2.-	2.172910862	1.41060978	0.739050112	0	1.902366015	0	0	2.084753653	1.867112434	0.212682482	0.369884685	1.414434727	1.978939895	0.926731307	1.071865663	2.179016446	2.134486649	1.530778212	0	1.078167364	0.810693993	1.522657625	1.221167189	2.179737869	2.418829226	0.066790901	1.484183354	2.895842866	0.522249528	0.818907205	0.051122415	1.184631498	0	1.790796313	0.683774147	1.144462455	2.107924677	0	1.42120105	1.900556602	0.846099718	2.433476262	0.263071675	0.350162511	1.135073056	2.126331499	0.358486412	0.173873606	0.425816918
2.4.2.1	0	0.466418507	1.915289328	1.340488692	0	0	0	1.565952996	0.820702857	1.644494304	0.064740126	1.275986077	0.522354647	0	0	2.143489641	0	2.329522521	1.633778821	2.591173728	2.166259369	0.028232489	1.096890932	0.159512831	0.226869248	2.071105563	0.053977182	0.729437301	2.921195654	0.871129328	1.650350775	0.023324906	0.755185286	0.955920089	1.681302396	0.735341494	0.573840162	0.670768532	1.069564604	1.316786334	2.677334714	1.815849086	2.41531183	2.185885548	0.319110974	0	1.263834759	1.294315712	0.321975478
2.4.2.10	1.025013053	0.474986319	0.974212351	1.635602621	1.055966279	0.49353433	0.953593351	0.792133389	0.851291311	1.555821672	1.221826692	1.105794484	1.540440536	1.230142694	1.570119236	1.384613588	0.430636044	0.617413805	0.929106457	0.598864686	1.267295872	0.625003025	1.316720571	1.778992722	1.271238153	1.289189302	0.44641722	1.52694188	0.52158405	1.291291542	0.483750271	0.465623705	1.753166428	0.922427405	1.719837382	0.833051759	2.096035123	1.196537853	0.522972902	1.496271103	0	0.881917239	1.368509451	1.081983448	0.687911785	0.631094871	0.719579724	0.833302869	1.320048276
2.4.2.11	1.63873368	1.142830605	0	0.913314171	0.427880286	0.265438148	1.278696601	1.109921747	1.217481682	0.758392672	1.490290221	0.504758229	0.743022	1.430352657	0	0.788552506	0.22298818	0.822810858	1.641746019	0.941453721	0.503710707	0.841199949	0.36266045	0.507161235	0.60537797	0.374132442	1.344191221	1.150349036	1.186650073	1.262524883	0.780711326	0.59456052	1.158275234	1.180128089	0.580879248	0.531902126	0.686241564	1.635600543	0.841717578	1.47594849	0.467571657	0	0.648613024	0.882915915	1.17216946	0.901700014	0.867338179	0.577423184	1.102071731
2.4.2.12	0	0	0.125905575	0	0	0.029138644	0.009087247	0	0.017829317	0.01646983	0.009247548	0.049454191	0.069124676	0	0	0.065708833	0.013693321	0.119945073	0.054533232	0.060414686	0.090263809	0	0.022224996	0.030938329	0	0	0	0.031511822	0.01478108	0.001136682	0	0.023418356	0	0	0	0.032457251	0.077503786	0.025664302	0.041167592	0	0	0.158405641	0	0.040013756	0	0	0	0	0.059501895
2.4.2.14	0.44695725	0.808629707	1.193241484	1.904973491	0.760931783	1.089918224	1.285285055	0.966384992	2.383727114	0.673794715	1.34118384	1.3190035	0.324061446	1.583644795	0.701782764	1.098819947	0.95311224	0.839992492	1.729047625	1.391528944	1.6710933	1.087694333	1.42147431	1.776816438	0.997155961	1.51713236	1.339878599	1.46101943	0.44463768	0.138880015	0.783301276	1.527267853	0.420663625	0.817421832	0.971993204	1.337107361	0.324201086	0.773008672	0.770438915	0.613727695	0	0.370125069	1.298889272	1.1490569	1.46447141	0.329021886	1.065578808	1.394275626	1.061678821
2.4.2.17	1.086876704	0.682152632	0.457143206	1.059393897	1.598162341	0	0.356855252	0.91559917	1.483688584	1.073500133	1.081690462	1.574158602	1.33008283	0.580632462	0.474297643	1.370051421	0.279966575	0.898750549	1.087726719	0.615711478	0.089779573	0.67726706	1.510970537	0.720346815	0.724723963	0.341486001	1.258075849	1.409377577	0	0.75222832	0.495857698	0.759444537	0.190950415	0.396121415	0.404949387	0.68281914	0	0.159792684	0	0	0	0.305494083	1.301554167	0	1.151698671	0.372949822	0.693060246	1.251080222	0.496298813
2.4.2.18	1.2394222	1.058332842	1.551010929	1.707151985	0.076611318	0	0	0.028390657	0.669987466	0.525928936	1.501721663	0.817305505	1.023992124	0.119604243	0.185134951	0.833488769	0	0.728737174	0.40358985	0	0	0.080365488	0.408584451	0.649571872	0.750418968	0	0.066282913	0.109206627	0	0.217872744	1.827062499	0	0.238434493	0.262228591	1.022287763	0	0	0.496084564	0	0.576325507	0	0.718987038	0.698473904	0.812245585	1.311695472	0	0.506398979	0.505312267	0.201654948
2.4.2.19	1.116822949	1.666167658	0.165721373	0.452712337	1.22345262	0.290570154	0	1.09437725	1.179430711	0.579904964	0.750957042	1.677284672	0.551841692	1.144208749	0.62197859	0.434633933	0	1.626117762	0.722735934	1.098252662	0.77490945	1.213711858	0	0.767029338	0	0.069151909	0	0.265379181	0.157001751	0	1.393188548	1.286023643	1.131475975	1.357678288	1.067631843	1.044931678	0.620755998	0	1.421375553	0.708236314	0.765892809	0.824371203	0.005151474	0	1.107937401	0.085591714	0.487077559	0.529031144	0.008091893
2.4.2.2	0	0.457619959	0	0	0.515640557	0.133173755	1.113412894	0	1.419383289	1.304908989	0.72619458	0.172629437	0	0	0.005778063	0	0	0.183931291	0.953427851	0.652522009	0.991858342	0.295763561	0.568262582	0.227458736	0.227010747	0	0	0.619377714	0.715269681	0	0	0	0.353361654	0	0.617436561	0	1.098907218	0	0.775830824	0.969472141	0	0	1.144804564	0.665020377	0.229753294	0.588807583	0.427136152	0.949473469	0.705717723
2.4.2.21	1.670359481	1.312094444	0.698685491	0	0.881817528	0.28683452	0.375020577	0	1.671272219	1.62623532	0.503925231	1.3837321	0	0	2.641081582	1.654158499	0.906902963	0.731245087	1.521138458	0.797277318	0.643409974	1.281763989	0.228982497	0.752957082	0.989965977	0.268300044	0.791454932	0	0	0.30098314	0	1.223760582	1.303868522	1.294333594	0	0.459672533	1.832068825	0	0.348754007	0	0	0.976677099	0	0.937792659	0.552780064	1.170035459	0.432349575	0.754589014	0.425962041
2.4.2.22	0	0.356626198	0.323276161	0	0.671654849	0.027265831	1.370767866	0	0.414544619	0.922989501	0	0.514066745	0.296122368	0.426418282	1.330204256	1.378035086	0.665614227	1.823425837	0.977113781	1.772751738	1.641895674	0.313191256	1.166801504	0	0	1.461777594	0.972438963	0.878360482	0.519785091	0	1.434117521	0.85820394	1.102513202	0.560419892	0.589524845	0.474850906	1.110232768	1.128546138	0.304811904	0.367752804	0.714560078	1.845011305	1.167666365	0.803952966	0	1.335977133	1.525840881	0.543724898	0.659930888
2.4.2.27	0	0.001898143	0	0	0.001647257	0.002466292	0	0.0010617	0	0.001732631	0	0.001954982	0	0.000518004	0.000963891	0	0	0	0.000630713	0	0	0	0	0.002241546	0	0.002196802	0.000286282	0.002524323	0.001577176	0.002013364	0.001916722	0.000766528	0.002064203	0.000199776	0	0	0.000880038	0	0.002380312	0	0	0.000218954	0	0.001965002	0.002034934	0	0.001084212	0.000253379	0.012526978
2.4.2.28	0	0	0	0.51593447	0.031374918	0.357009418	0.156403894	0.392015063	0	0	0.464920524	0.016654475	0.288838618	0	0.787430042	0	0.47654578	0	0.158320436	0	0	0.409560179	0	0	0	0.628330813	0.455469714	0	0	0	0.10823568	0.205133858	0.394469057	0.166971172	0.047058651	0	0.178765433	0.352057657	0.276281088	0.392158362	0	0	0	0.222638173	0	0.151602895	0.636921555	0	0.45246314
2.4.2.29	0.831044351	1.145721742	0.803224291	0.735753542	0.821452458	0.902008513	1.104987002	0.975596223	1.096565428	1.1140509	0.959979234	0.842075781	1.084344681	0.850884153	1.027267405	0.644642337	0.900300942	0.976174365	0.992044187	1.129109645	1.140083227	0.917882956	1.034021642	1.123439125	1.140743863	0.821823681	0.940087357	0.913358697	1.078399638	0.833810295	0.856055088	0.812891433	1.098864306	1.099656556	0.92773859	0.76365232	0.989025455	1.047323882	0.858692119	1.115653884	0.894696842	0.822626029	0.944729429	1.128648226	0.927793917	0.787445778	0.928988109	0.914784939	0.435722712
2.4.2.3	0.481027999	0.851205544	1.718047939	0	0.274347285	0.126241198	0.926404814	0.946162645	0.040515614	1.92560416	0	1.691916516	0.119319404	0	0	0.836537765	0.862607708	1.087667396	0.366725957	1.402595047	0	0	0	0.382576415	0	0.174297024	0	1.412186283	0	1.337198299	0.851428684	1.150413663	1.038049842	0.072498691	0.787613304	0.901103313	0.147323486	1.201278021	0.300245928	0	1.067492464	1.342606077	1.308221215	0	0	0.506698848	0.732313497	1.245756775	0.88895133
2.4.2.30	0	0	0	0	0.000193714	0	0	0	8.07913E-05	0	0.000502205	0.000528448	0.000309051	6.35687E-05	2.96145E-05	0	0.000481153	0	0.000458097	0	0.000199755	0.000569616	0.00023441	0.000172253	0.000223418	0	0.000117113	0.000308445	0.000154801	0.000164712	0	0	0	0.000505641	0	0	0.000463165	0.000293736	0	0.000542618	4.54631E-05	0.000287556	0	0	0.00025792	8.97607E-05	0	4.76915E-05	0
2.4.2.36	0.009202154	0	0	0.008293881	0	0	0.010253453	0.01325638	0.020364399	0	0.071077371	0	0	0	0	0	0.00644271	0	0	0	0.005261339	0	0.02265736	0	0.013490091	0	0.019120133	0	0.02168895	0	0.015820187	0.030530069	0	0	0.014203802	0.021279266	0	0.000413177	0.01571726	0.005093508	0.022438485	0.003776857	0.02180684	0	0.035924951	0	0	0.000363612	0
2.4.2.37	0	0	0	0	0	0	0	0	0	0	0	0	0	0	0	0	0	0	0	0	0	0	0	0	0	0	0	0	0	0	0	0	0	0	0	0	0	0	0	0	0	0	0	0	0	0	0	0	0
2.4.2.4	1.509378443	0.454788554	0.564981105	0.362310189	0	0	0.486211686	0.590513716	0	0	1.106720121	0	0	0	0	0	0.568511886	0	0.295901763	0	0	0	0.47231136	0	0.882097273	0.21014173	0	1.179383193	0.06771705	0	0.702332202	1.231720052	0	0	0	0.39844897	0.396374444	0	0	0.476356234	0.536880221	0.517728537	0	0.512548538	0	1.140766666	0	0.208752126	0.018562984
2.4.2.43	0.093201766	0.419756419	0.124027535	0.575483708	0	0	0.378271646	0.118338274	0	0.193861789	0.424307641	0.611790725	0.295991411	0	0.436246932	0	0	0.338354266	0	0.140530226	0	0.250192957	0	0	0.199819085	0	0.085904831	0.356494918	0	0	1.506055002	1.034181616	0.597751776	0.461475632	0	1.10489297	0	0.504259259	0.046042002	0.693729042	0.243250512	0	0.258640683	0.1509308	0	0.687176966	0	0.300496906	0
2.4.2.6	0	0	0.16563416	0	0.47504375	0.325387984	0.469514771	0	0.340935188	0.429487281	0	0.084513634	0	0	0	0.186532513	0.178207495	0.047042322	0.089289817	0.40035485	0.244503721	0	0	0.159276743	0.364990021	0	0	0.10982677	0.584692698	0	0	0	0.149395236	0	0	0	0	0	0	0.056793212	0	0.053191679	0.103148959	0	0.530897348	0	0	0.482823805	0.643002202
2.4.2.7	1.243243325	0	1.171507286	1.780930119	0.332154486	0	0.24375158	1.782317585	0	0	0.681589554	0.498194655	0.250341279	0.832468339	0	1.192541342	0.414640464	1.244792272	1.450288113	1.693836669	1.496360873	1.61540969	0.80482698	0.273795736	0.480989704	1.571516141	0.813028586	0.405568606	1.624855371	1.571923498	0.222085055	0.839152986	0.636424762	0.46318215	1.195976399	0.758438318	1.781558767	1.103462232	1.252966588	0.678445809	0.349733476	0.333504256	0.401225759	1.354540013	0.260861106	0.61147836	0.630614173	1.486436551	1.099577785
2.4.2.8	0	1.588317934	0.445202951	0.390348454	1.634398371	0.507041789	0.350921286	0.627724593	0.549487378	1.257374908	0.415824264	0.359058831	1.239446542	0.616536073	1.288274587	0.719133287	0	1.720215613	2.232818665	1.938596065	1.411322019	1.15299213	0.608590112	0.602025767	0.613507264	1.694809035	0.493011225	0.916135844	0.704357426	1.027019125	1.674998138	0.651580504	1.208655507	0.184404519	1.081769634	0.803992996	1.617753423	1.601747336	0.398107831	1.194783197	1.477548543	1.661308582	0.258794848	2.416910701	0.248267977	1.692828153	0.983591693	1.11588759	1.742140179
2.4.2.9	2.039419432	0.550695735	2.211140331	1.290361155	0.326732966	0.761366034	1.094975961	1.585423352	1.388179731	1.864937378	2.151309325	1.248987345	1.731666938	1.292393901	2.463806696	1.665821072	0.19650798	1.185468033	1.626781522	2.296600432	1.885212094	1.137505106	0.445443544	1.657747681	1.741333715	0.652605338	2.085718739	1.70186089	1.728447724	1.59830761	0.429668706	1.039159618	0.563709247	1.905596056	1.305580622	0.718270936	1.378242968	0.417280572	2.561105289	0.788013323	1.62121484	1.163458936	2.1390526	0.848515997	2.247221871	0.896031953	1.744058211	2.044090998	2.511076711
2.4.99.-	0.726980415	0.56492996	0.334619115	0.609297128	0.610158755	0.298885803	1.286747865	0.494328305	0.719042097	1.623616189	0.90297637	1.930587313	1.199044197	0.103798535	0.507164078	0.761193002	1.482255999	1.351125733	1.255905017	1.599875533	1.690405266	0.729615473	0.279050205	1.730490651	0.743787814	1.156778812	0	0.759415867	0.426642143	1.034833778	0.415385949	0.86767256	0.637776222	0.069530988	1.350830866	0.419520819	0.303592109	0.816621061	1.179356409	0.398018775	0.684385875	1.987852817	0.656764544	0	0.49375902	0.728587264	0.050464381	1.200636512	0
2.4.99.1	0.003730742	0	0.043200192	0	0	0	0.001865319	0	0	0.004103542	0.007170267	0	0	0.00686443	0.003603814	0.009567523	0.002393329	0	0	0	0	0	0	0	0	0.00655316	0.003028202	0	0.011187806	0	0	0	0.005015426	0	0	0	0.004849802	0.009668966	0.003239992	0	0.007811291	0.046898261	0.010524695	0	0.011020248	0	0	0.006037804	0.011597032
2.4.99.12	1.073986396	0.899748569	0.868915611	0	0.79836286	0.884841513	0.533788592	0	0.752309793	0.117577296	1.387161704	1.869637443	0.89323454	0	0.21600005	0.637124506	0.398342535	0	0.364923249	0	0.070497914	0.199486759	0.881005129	0.721407618	0.371290557	0	0	1.169304935	0.675937719	0	1.493988909	1.124617902	0	0	0.554390343	1.74368749	0.478651355	0	1.267746052	0	0.869027149	0.830632501	0.131934834	0	0.702499009	0.913399584	0.769835489	0.625580597	0
2.5.1.-	2.75109784	4.389174318	0	1.612405832	0	2.133911735	0	0	0	1.168381295	4.096842218	1.527718866	0	0.646642607	0	0	2.685332224	1.158239152	0	0	0	2.050778927	0	0	0.845194997	1.598791652	0.776519615	0	0.026601874	0	0.737280766	1.585644212	0	0	0.802398935	2.415068206	1.409180542	0	0	2.420244545	0.610232995	0.402597317	0	0	0.716734488	3.917560958	1.956371111	2.327690859	0
2.5.1.1	4.011508308	1.407853858	1.741499246	0.303153198	6.802571129	0.91493167	4.00289984	4.616085651	0.784877616	5.162522375	2.143226537	2.324669934	2.782199688	0.452921758	2.694673139	0.665881746	1.655905637	4.837675581	3.405207842	3.450371502	4.862100421	1.313476913	1.032366914	0.574427411	1.56541081	3.20928621	1.010373968	1.391387755	0.414666629	3.604488376	2.418613909	2.820259003	4.039723001	1.996116039	2.754119364	3.27522868	5.314728542	3.873325734	3.562182558	0.45723647	0.283610492	1.972619112	2.48983612	0	3.319423692	2.772621731	0.755174629	3.286765353	3.412857231
2.5.1.15	0.908786906	1.569108757	1.970589116	0.367451254	0.990331199	1.218008272	0	0	1.265544283	0.385274225	1.208175985	1.832899018	0.50792597	0.163399563	1.311945128	1.317937806	1.118357883	0.753518005	1.225078564	0.141298239	0.254987151	0.714019008	0	0.666423032	1.480002572	1.801933795	0.497333452	1.62468269	0.723256138	0	0.17745824	0.420779745	0	0.272789296	0	0.816220144	0.50202487	1.460414476	0.731499692	1.454182406	0.078272366	0.604556888	0	0.783225399	1.748843185	1.122115468	1.008975016	0.135285344	0.424795518
2.5.1.16	3.090425813	0.838138327	0.008249258	1.67924988	0	0.28349293	1.127416292	0.873540007	0	0.41440751	0.724710748	0	0	0.778220505	0.250316312	0.536018109	0.77598582	1.583560676	0.412659828	0.720392371	0	1.393895493	0.242823849	0	0.865337093	0.80974436	0.591327778	0.105480219	0.252445662	0.647845394	1.953481161	0.42105648	0.408818544	1.194157029	0	0.3329556	1.875242106	0	0.641948134	1.402368132	0.929744787	0.88374495	0	0	1.121359942	0	0.142516553	0.601178383	0.448608315
2.5.1.17	0.872562183	0.170978843	0.971010445	0	0	1.447776871	1.284179127	0	2.216790303	0.800158306	1.375678529	0	0.801936559	0	0.725045555	0.014966869	0	0.748198954	1.886968931	0	0.954003165	1.700664443	2.280014663	0.35572479	0.514334565	0	0.105399637	0.464999085	0	1.245212523	1.151737566	2.515552806	0.782545526	0	1.327313178	1.885545135	2.238555055	1.206183009	2.141711511	2.168294696	0	0	0	1.041516449	1.467013021	2.944596957	1.32524327	0.596635995	1.243196886
2.5.1.18	5.880380276	6.360316997	0	0	0	3.296356239	0	5.361556335	0.884860036	2.546372863	13.89433118	0	0	0	3.309872851	1.452329329	0	0	0	3.188172484	1.897763659	2.553404688	4.364646514	0.207972581	4.932485448	4.468291569	0	6.093877017	0	2.350522744	6.808851111	5.943124066	0.130734044	0	0	2.929725981	4.323677108	0	0	0	0	0	2.692920545	0	14.59633457	8.637892588	5.628945966	0	3.273474455
2.5.1.19	0.829254517	1.065434241	0.716508808	1.27870595	0.603820735	0.925820301	0.334239121	1.412170861	1.042582961	0.602002052	1.523476672	1.3171671	1.112706028	0.949757207	2.424506293	0.905165939	0.695358177	1.016895757	0.856324416	1.112590248	0.81787137	1.41725993	0.953350894	0.664669376	1.058872305	0.859950042	0.924686044	0.650532828	0.62140069	0.675792203	0.601155975	0.914709592	1.333986424	1.164870562	0.838538398	1.370480754	1.11039699	0.850043513	0.603998145	0.483201333	0	0.587088765	0.653312927	0.594946158	1.810623184	1.23178403	1.260454014	1.132576632	0.106793759
2.5.1.2	0.108917756	0.038205689	0.106266283	0.034557291	0	5.16848E-05	0	0.053614583	0	0	0.28496031	0.067300687	0.068092569	0.098605706	0.071273447	0	0	0.109412031	0.100051552	0.299885985	0.169951816	0.106229301	0.10268761	0.034464465	0.098720467	0.065525338	0.055649442	0	0	0.078479008	0.050115914	0.020440542	0.103278687	0	0	0	0.110522077	0.070911362	0	0	0	0	0.018649616	0	0.197905897	0	0	0.039051507	0.024982733
2.5.1.21	0	0	0	0	1.29154148	0.051506678	0.091005654	0.002468776	0.139985016	0.114791129	0.833680779	0	0	0.118277152	0	0	0	0.172125705	0	0.139176077	0.029087154	0	0	0	0	0.108459585	0.057342638	0.024704971	0	0.21126683	0.197505535	0	0	0.122630949	0.24495883	0.171843357	0	0	0.293734448	0.26896297	0	0	0	0.113108954	0.601197974	0.250188151	0.169576033	0	0
2.5.1.22	0	0	0	0	0	0	0	0	0	0	0	0	0	0	0	0	0	0	0	0	0	0	0	0	0	0	0	0	0	0	0	0	0	0	0	0	0	0	0	0	0	0	0	0	0	0	0	0	0
2.5.1.26	0	0.27407429	0.100586016	0.208560671	0	0	0	0	0	0	0.429392747	0	0	0	0	0.484584982	0	0.125305018	0.04632268	0.008189095	0.000583802	0	0	0.242499553	0	0.234596223	0.117944202	0	0	1.08974694	0.084003016	0	0.232076072	0.12566158	0.518619179	0	0	0	0	0	0	0	0.167063146	0.089048351	0.076592511	0	0.161410751	0.002048608	0
2.5.1.3	1.405310053	1.946238546	1.596654451	0.73449535	1.41080212	1.390209634	1.159321653	2.876452564	1.115589597	0.142290856	1.920273163	1.318469906	1.28871092	0.918811839	1.622952141	0.03713848	2.886896945	2.375212786	1.658461764	1.601744863	1.257895566	0	0.099789666	2.192890658	0.880133651	1.780781355	2.472872765	1.398490225	0.956912259	0	1.505731911	1.673959137	2.547979007	2.61358727	1.697405649	1.176264567	0	2.686553456	0.702829855	1.935747095	0.293138392	1.106389304	0	1.124050545	1.73823678	0	0.659064515	0.686216684	1.200320946
2.5.1.30	1.146668453	0	0	0.358070371	0.531003962	0.375485287	0.043989168	0.874492593	0	0	0.216518759	0.72992423	0	0.38016498	0	0.390540052	0	1.193108107	0.681823437	1.092896062	0.359992051	0	0.10714843	1.337505937	1.153624532	0.346553562	0.818467127	0.826960052	1.431071645	0	0.788873847	0	0.588809997	0.408697314	0.852753237	0.50415686	0.832171258	0	0.418704308	1.251549878	1.89102267	0.565969298	0	0	0	0.052600115	0	0	0.192143658
2.5.1.31	0.731060987	1.286242544	1.020236446	1.505081961	1.25105546	1.121643631	0.851453212	1.334455644	1.83833188	1.26135374	1.045227599	0.592525653	1.018979703	0.896599798	0.845418115	0.611470125	1.123647877	1.614140237	1.83878319	2.143184966	1.660278873	1.262645155	1.039130399	0.866615227	2.083565189	1.210760836	0.649968551	1.307256705	1.188067425	0.758770284	0.806443171	1.30401901	0.914820935	0.767625475	0.699781191	1.33148945	1.208163276	1.263415864	1.190934587	0.632397103	1.277503198	0.46614222	0.636267766	0.863929859	1.148930152	1.315572478	0.825345229	1.323940186	0.883827712
2.5.1.32	1.440729532	0	0	0	0.686797119	0	0.41607409	0	0	0.372842853	0.928369516	0.021893539	0	0	0	0	0.354174928	0	0.488645143	0	0.345193701	0.082544928	0.625864574	0	0	0.016434873	0.876051446	0.724341224	0.681829175	0	0	0.258532729	0.712406445	0	0	0	0	0	0	0	0	0	0	0.259645118	1.326303671	0.463038471	0	0	0.130579208
2.5.1.43	0	0	0	0	0	0	0	0	0	0	0	0	0	0	0	0	0	0	0	0	0	0	0	0	0	0	0	0	0	0	0	0	0	0	0	0	0	0	0	0	0	0	0	0	0	0	0	0	0
2.5.1.44	0	0.033355635	0	0	0	0.111472473	0.11284277	0.048808969	0.012216636	0	0.14470983	0	0.107990139	0	0	0	0	0.103400011	0	0	0.123002506	0.069077667	0	0.01166474	0.124201595	0	0.067388963	0.047236176	0.000987625	0	0.028472364	0.016794538	0.056613425	0	0.057749232	0	0.069786389	0	0	0	0.081486632	0	0	0	0	0.18202313	0.009200897	0.173535172	0.037410797
2.5.1.46	0	0	0	0	0.02778232	0.000125344	0	0.010974866	0	0	0	0	0.055443889	0.054792228	0	0.019517468	0.04755104	0	0.021677494	0	0	0.01294179	0.049363651	0	0	0.02296506	0	0	0	0.059794678	0.068234474	0	0	0.0539729	0.068680173	0.036514774	0	0	0.069306751	0	0.061873874	0	0.000656466	0	0	0	0	0	0
2.5.1.47	4.522397423	1.061964959	0.082294138	1.967579267	2.427891574	1.027888388	1.813176429	0.654578745	1.136136094	3.145238348	3.207685204	1.256551128	0.422128094	0	0.586674359	0.071570447	1.136766949	3.315451493	2.735094749	3.440700756	2.02824233	1.333972638	1.771506587	1.505130282	0.744409951	1.246023511	0.375156336	0.956530645	1.277682417	0.273499483	1.718378013	3.316568677	2.922292539	0.344034111	0.921223672	3.026375509	2.239255423	0.085260953	1.647041156	2.056352689	1.614435482	1.39385544	0.723025375	0	2.689192275	2.288570921	0.639309887	2.597448871	2.402026759
2.5.1.48	0.135888171	0.431943404	0.284517243	1.450680981	0	0	0.060868698	0	0	0	1.376605074	0	0	0.326717057	0	0.901443792	0.424173947	1.213521532	0.075769335	0.251397401	1.526051571	0.876777779	0.818540561	0	0	0.105117042	1.084350222	0.157974422	0.56644124	0	0.624143815	0.320854379	0.595700986	0.733741139	0	1.761406725	0.747971885	0	1.44395665	0.812697112	0.825374918	1.649690472	0.92146354	0	0.856071124	1.631862401	1.096245603	0	0.901271427
2.5.1.49	1.022912092	0.474301483	0	2.023466581	1.745389972	1.284009794	0	3.28274779	0.539606903	2.676832017	0	2.888872138	2.476613206	3.100863174	3.133317297	1.269974976	1.784298873	0	0	2.619687271	0.649743538	2.579495618	1.745960167	2.328214747	1.403841794	0.140054762	0.524473695	0.267396871	0.498860886	0.256252359	1.639297716	1.128203126	3.244571627	2.295863066	2.351655554	1.662743033	3.296068619	1.523385873	1.199264197	0.847905051	0.045123578	0	0.943346969	0	0.739172178	1.743020889	0.251678526	0	0
2.5.1.54	1.90900063	2.794662341	1.384865219	1.947853935	2.181994216	1.005051546	0.136712299	0	3.183113212	1.655667496	0.328382823	2.151927899	2.412203284	3.496604927	0.619133698	1.283993783	1.363348805	1.554726815	1.074034149	0.382224772	2.317040604	3.232929254	2.38946823	1.901650402	0.766806881	0	1.698575147	3.552110271	0.912109038	1.434730601	1.406269693	3.340513204	0.245069672	1.871614387	2.655254681	1.522958613	2.769609686	0.82748006	2.210543357	1.140157773	0	2.583991469	2.136267105	0.695606093	2.894478873	1.901183507	2.729390944	0.86244885	0
2.5.1.55	1.128287139	1.059305916	1.905796482	0	1.300333184	1.262037211	0	0.494854875	0.760573302	0.019214175	0.997304214	0.273925432	0.494796185	0	1.865497118	0	0.98318137	0	0.862760088	0.10279873	0.334684702	0.415646114	0	0	0.292424489	0.847268164	0.810439505	1.230842577	0	0.811667089	0.980078714	0.285208133	0	0	0	1.455565672	0	0.806644206	1.748593901	0.505380171	0	1.037383576	0	0	1.595169578	1.86096862	0.63927739	0.475374211	0
2.5.1.56	0.179699943	0	0	0	0.432788043	0	0	0.520123571	0.353239296	0.044202721	0	1.559509253	1.598071707	0.669240976	1.116392508	0.940098879	0.991735771	1.59459483	1.691202228	1.664897722	0.350157324	0.246513057	0.15191902	0.529385324	0.686997728	0.051244429	1.440342847	0	0	1.435037718	0.467171289	0.399400823	0.289441211	0.508590506	0.858653121	0	0.523093026	0.098151566	0.258819256	0.581442812	0	0.275424215	0.209469658	0.225901031	0.533067433	0	0.671301908	0	0
2.5.1.6	0.687745186	0.991852461	0.777029628	1.053478652	0.79484338	0.902178367	1.095089007	0.9335254	0.839576226	1.075674869	0.739754708	0.745884957	0.928380584	0.894104653	1.129007961	1.478190097	1.137390286	1.403165011	1.315805774	1.532550371	1.240819888	1.253903341	1.296638222	0.841209093	1.195682283	1.326950055	1.770939801	0.76170074	1.128266723	0.789481584	1.087082856	1.215514156	1.190393828	1.310326616	1.051504248	0.748804105	0.854017702	1.033530186	0.837307506	1.028289547	0.825575205	0.620074609	1.632125405	0.724899018	1.028452352	0.793956298	1.055057066	1.468003049	0.848807339
2.5.1.60	0	0	0	0	0	0	0	0	0	0	0	0	0	0	0	0	0	0	0	0	0	0	0	0	0	0	0	0	0	0	0	0	0	0	0	0	0	0	0	0	0	0	0	0	0	0	0	0	0
2.5.1.61	1.213520383	1.079916538	0.860061628	0.971903554	1.657614674	0	0.700442466	0.841313411	2.053912799	1.295021736	0.722691075	0.407674772	0.589327207	0.419705866	1.609666062	0.794263723	0.729605904	0.136567236	0.947493809	1.207347552	1.362786681	0.756176606	1.457578578	0.784912779	0.807154521	1.150926701	0	1.624726068	0.642643935	0	1.333562036	1.433066326	0.241296604	0.34629576	0	1.244149378	0	0.720739623	1.660331789	0	0	0	0	0	1.283834161	0.503401193	0.825991776	1.030426051	0.657683393
2.5.1.62	0.001151917	0	0	0	0	0	0.002210649	0	0.001817368	0.002579223	0.007886626	0.000412851	0	0	0.002382841	0	0.002564766	0.00092888	0	0.002313024	0.002666621	0	0.000619821	0	0	0.002789656	0	0	0.001721496	0.00069982	0	0.000500966	0	0	0.00271798	0	0	0.002784374	0	0	0.002071187	0	0.001563259	0	0.009358528	0	0	0.002372404	0
2.5.1.66	0	0	0	0	0	0	0	0	0	0	0	0	0	0	0	0	0	0	0	0	0	0	0	0	0	0	0	0	0	0	0	0	0	0	0	0	0	0	0	0	0	0	0	0	0	0	0	0	0
2.5.1.68	0.135115479	0.148813695	0.098646641	0.423405174	0	0.013655535	0	0.04046489	0.025221654	0.1583537	0	0.010844781	0.058423662	0	0.07159924	0.116999628	0	0.071303907	0.113438981	0.067022428	0.048965102	0.145143856	0	0.140435411	0.269781832	0	0.101454665	0.086173333	0	0.021936478	0.099761966	0	0	0.146606091	0.002817198	0	0	0	0.138529685	0.028010119	0.107941323	0	0	0.090925028	0	0.113057173	0	0.051135383	0.020715472
2.5.1.7	1.990180569	1.532879601	0.268926081	1.489537471	0.992924635	0.675393915	0.4312354	1.361844311	1.512094789	1.715723346	2.14941034	0.799305019	1.536873358	1.463166231	0.814461913	1.591101923	0.929190256	2.416412536	1.710851838	2.350777839	1.975335887	0.424658728	1.337196743	1.285423972	1.647918695	1.702800183	0.937517664	0.698933408	2.23986254	0.715658738	0.894879199	1.000949162	1.194420105	0.297911894	1.071211261	0.565295992	1.744367701	1.284237151	1.328443765	0.742008967	2.306180694	0.59106925	1.528506623	1.366439584	1.750263575	1.025833277	1.75207975	1.059395706	1.183710765
2.5.1.72	0.942546598	1.490233037	0.600036825	0.332699924	0.509090515	0.411374427	0	1.232898419	1.62150643	0.583834532	1.053803654	1.321855796	1.557017543	0.069096558	0.876131475	0.170047212	0	1.214474412	1.50257367	0.245888686	1.102377269	0.886325421	0.804393897	0.294635432	0	0.262063906	0	0.310579804	0.609241969	0.364364436	0.678510188	1.366558762	0.559247446	1.438772307	0.519026118	0.178701345	0.405619889	0	0.727853946	0.421969105	0	0.408678244	1.150538968	0	0.938672123	1.470591575	0	0.457634034	0.054428544
2.5.1.73	0	0	0	0	0	0	0	0	0	0	0	0	0	0	0	0	0	0	0	0	0	0	0	0	0	0	0	0	0	0	0	0	0	0	0	0	0	0	0	0	0	0	0	0	0	0	0	0	0
2.5.1.74	0.546381313	0	0.927805212	1.007173505	0.844635923	0.680410636	0.713053835	0	0	0	0	1.595411966	0.811321963	0.681911443	0.341120263	0.538477228	0	0.97650241	0.171856592	0	0	0.007968715	0	0.841375152	1.593658409	0.39502186	0.371089779	0.094523461	0.103322652	0	0.499394563	1.660757624	0	0.31794438	0.629399163	1.585707597	0.718791925	0	0.369578126	1.434009646	0	1.804082702	0.006057458	0.658712053	0.522125852	1.627298455	0	0.629766222	1.174552231
2.5.1.75	1.229320202	0.476345542	0.544906146	0.663068289	1.533561726	0.513271055	0.779513722	1.297774218	0.993727873	0.95896202	0.863048113	2.03398207	2.325909436	1.173291213	0.911457204	1.296873546	0.781567153	0.51613141	1.351423347	1.446321423	0.967700907	0.503573404	0.524032343	0.842198476	1.118791626	0.495489972	1.023483993	0.961968891	0.710281574	0.929862898	1.131542064	1.293433463	1.209358723	1.166564958	1.286188343	1.005813954	0.877724143	0.565468929	0.76396227	0.727743163	1.249650447	0.597211059	1.130954641	0.769274855	0.547579369	0.758027759	1.018929222	0.528908415	0.47733251
2.5.1.77	0.003495801	0.006086845	0.004465585	0.004526533	0.003508014	0	0	0	0.004064384	0.001114776	0.021822904	0.003520835	0.002346618	0.004427318	0.004182964	0	0	0.003553309	0.003432414	0.004289153	0	0	0	0.006345101	0	0.003739725	0.003362477	0	0	0	0	0	0.00272537	0.004894928	0	0	0.005480387	0.005231906	0.003211964	0.002899394	0	0	0	0	0.010649215	0.004216771	0.004557465	0.006253245	0
2.5.1.78	1.605742095	0.517094429	1.506350063	0	0.336531709	0.788296773	0.961054652	0	0.69502735	0	1.105245572	1.299418875	0.734066669	0	1.61020156	0	1.404589416	0.183581052	1.028851389	1.476326965	0.646530017	0.418155061	0	1.713440173	1.129623435	0	0.308749921	1.659889039	0	0.152190205	1.539877768	0.878963344	0.139288722	1.36643407	0.075273914	0.390272368	0.642712287	0.464996715	1.592551642	0.826086336	0	1.498817893	1.052640408	1.040745043	0.869319571	1.412643448	1.287729964	0.99927086	1.113824469
2.5.1.82	0	0	0	0	0	0	0	0	0	0	0	0	0	0	0	0	0	0	0	0	0	0	0	0	0	0	0	0	0	0	0	0	0	0	0	0	0	0	0	0	0	0	0	0	0	0	0	0	0
2.5.1.84	0.003722652	0.004693611	0	0	0	0	0	0	0	0.00340977	0.016972201	0.002398799	0.002969317	0.002420288	0.003249117	0.00332326	0.002321891	0	0.004867914	0	0.005904957	0	0.003671626	0	0	0	0	0	0	0.002318556	0.000885881	0.004838236	0.004192291	0	0	0	0	0.005708698	0	0.005413294	0.006354176	0.000815842	0.003373825	0	0.014021928	0	0	0.001572285	0
2.5.1.86	0	0	0	0	0	0	0	0	0	0	0	0	0	0	0	0	0	0	0	0	0	0	0	0	0	0	0	0	0	0	0	0	0	0	0	0	0	0	0	0	0	0	0	0	0	0	0	0	0
2.5.1.9	0.812933118	1.139543099	1.331441549	0.062754237	1.062638769	0.480967693	0.874830454	0	1.29428494	0.077169082	0.863990277	1.180678886	0.37307962	0	0.932796499	0.697975718	1.199046839	1.267525219	1.437559449	1.03775554	1.195681711	0.475521691	0.508385968	0.900487603	0.863453485	0.448751818	0.565100142	0.801704149	0.558034022	0.339075142	0.414622836	1.037105192	0.32373955	1.211699651	0.812039397	0.527020495	0.733321371	0	0.594285801	0.521413631	0	0.69950022	0.166447397	0.646713439	0.952703621	1.479908298	0.913670853	0	0
2.5.1.90	1.042770706	0.72541836	0.350400609	0.195498852	0.325467171	0.875225189	0	0	0	0	0.167613692	0.394176723	1.364380438	0.484513428	1.224040636	0	1.436399364	0	0	0	0.428957134	0.110078795	0.253819627	0.079837137	0	0.353347911	0	1.50801093	0	0	0.796044199	1.150363274	0	0	0.624744713	0.693829777	0.776313044	0	0	0.82588899	0	1.19023307	0.262585081	0	1.246725231	0.258978424	0	0	0.456514108
2.5.1.96	0.044190884	0	0	0.031847036	0	0.159803851	0.089234563	0	0.011007459	0	0	0.141457574	0	0	0	0.045231699	0.034030684	0.191164951	0	0.195636726	0	0	0	0	0	0	0.099575737	0	0	0	0	0.166769494	0	0.142338453	0.051781886	0.14199272	0	0.073779816	0	0	0	0	0.136535517	0	0.187385017	0	0	0	0
2.6.-.-	0.077652196	0.092655764	0.957444908	0.759197422	0.143347796	0	0.635387462	0.319050058	1.364248825	0	0	0.544580316	0.438697877	0.911576627	0.507950585	0.625039882	0.065037546	0.611601025	0.719462722	0.808744376	0.691583452	0.76163578	0.288443883	0.002127883	0.248907611	0	0.905145172	0	0.133852616	0	0.396941441	0	1.26720183	0.396760111	0.762175285	0.591222923	0.223159915	0	0.261527915	0.306614265	0.47907475	1.175066618	0	0.136219178	0	0.468788524	0.476954625	0.26550472	0
2.6.1.-	3.109448074	2.82034586	2.723267591	0	3.458114686	1.158616478	1.247380768	0.488656043	3.817822378	3.632874635	5.805910903	3.403934365	0.451259717	6.791691806	3.223664113	0.495439873	2.585002037	5.141704836	0.674597137	5.392904075	6.434924313	4.222294971	7.336567828	1.666459707	4.645287253	4.960789133	0.134051351	0.903536445	6.402175957	0.480122975	4.283060679	6.150077267	4.418724863	2.566355552	2.340936654	3.809961319	1.561410507	2.405325744	4.822162977	2.501133998	0	2.901201032	1.269794777	1.736647035	5.247717091	7.206776806	0.338567717	1.008501759	2.953591289
2.6.1.1	1.59156845	1.22513947	1.573261081	0	1.346684206	0.318492302	1.15728444	4.501176408	2.792424922	0.59559346	0	2.756327267	2.978543538	0.595827993	2.637472728	1.525872032	0.040407827	1.952585449	2.430600106	3.404738713	1.072945797	0	1.181557071	1.327536886	1.38517971	0	1.543701467	0.307207532	0	3.47322064	0.714169943	0	0.381750717	0.344714425	1.38372532	2.076420552	0	0	2.188750575	1.458775947	1.22461098	1.601318877	0.140437655	1.350144874	1.60516691	3.279242563	0	0.331600431	0
2.6.1.11	3.815971376	1.253872454	0.544857501	0	4.372448727	0.431428819	0.100563338	1.188339242	4.424985541	2.63138926	4.408318278	1.730669955	0	2.849260965	0	2.402478901	3.288027539	4.349392933	0.341481228	3.548849532	1.231899599	4.698341291	3.058299627	2.117141983	3.943178387	0.798825156	0.977810797	3.890159075	2.110881892	0.581039643	0.280209854	2.635997643	0.631967378	1.906985087	1.092239684	0.836235684	0.479433995	0	0	2.192266076	0	1.513995314	0	0	3.198226774	2.631205914	3.368285217	4.095355809	2.674371489
2.6.1.13	0	0	0.322022725	0	0.36161544	0	0.118401143	0	0	0.124546908	0.357774867	0.432832346	0	0	0	0	0.378980616	0	0.222039688	0	0	0	0	0	0	0	0	0.111986887	0.038923533	0	0.136563865	0.375928873	0.158005279	0.071200814	0	0.035974509	0.362117951	0	0.365468975	0.324682321	0	0.297060404	0	0	0.338665179	0	0	0.307039883	0.37015691
2.6.1.16	0.381851571	0.357169628	1.192891355	1.363729218	0.672231743	1.234653233	1.835663762	1.045312436	1.389942918	0.817641543	2.416405018	1.29484278	1.18902915	0.66406877	0.607787133	0.741678767	1.262706873	1.203736213	0.996422044	0.488251547	0.543267158	0.926582726	1.213194191	1.712919294	0.414200915	1.684445231	1.626784331	1.60662788	1.377940207	1.791406928	1.12465739	0.543567799	0.845119958	1.532036452	1.132285993	0.955611063	1.334791564	0.6688041	1.701761032	0.357924593	0.80942532	0.410299377	0.152695664	1.705494315	1.740014431	1.05926253	1.150908523	1.258726243	1.393348552
2.6.1.17	0.442163224	0.560573627	0.060973427	0.077257888	0	0	0	0.25586547	0.170480263	0	0.196580822	0	0	0	0	0.026127606	0.099789117	0.046346638	0.290489247	0.254971143	0	0	0	0.109773854	0	0	0	0	0	0.228610146	0	0.068408953	0	0.165258365	0.206900039	0.192645247	0.086246465	0	0	0.048164657	0.124038122	0	0	0	0.202017616	0	0	0.195172718	0
2.6.1.18	0.818630796	0.650312025	0	0.278174098	0	0.228219421	0	0.123082794	0.397138216	0.523097973	1.845244469	0	0	0.144869173	0.529569628	0	0	0	0.020655188	0.101834831	0.445530358	0	0	0	0.356063005	0.3178424	0	0.578568582	0	0	0	0.129744589	0.594486986	0.289111841	0	0.051513678	0	0.519410642	0	0	0.56688095	0	0.649499506	0.165686654	0.791954207	0.337305732	0	0.31359128	0.708130556
2.6.1.19	0.293151143	0.473924689	0	1.977936595	0	0	0.490450956	1.471296488	0.023155683	0	0.532310642	0.974579073	0	0	0	0.795579139	0.275036916	1.106835129	0.945175339	0	1.84679263	0	0	0.06825767	1.74351392	0	1.779896067	2.828463674	1.577799687	0	0.401444915	3.654032345	0	0.666017789	1.77691408	1.691103972	0.113966332	0.11122359	0	1.167001019	0	1.072377529	0	0.087499745	2.925268116	3.888443227	0	1.039616063	0.220164524
2.6.1.2	0	0	0	0	0	0	0	0	0	0	0	0	0	0	0	0	0	0	0	0	0	0	0	0	0	0	0	0	0	0	0	0	0	0	0	0	0	0	0	0	0	0	0	0	0	0	0	0	0
2.6.1.21	0.363286738	0	0.007276515	0.325565329	0	0	0.53856144	0	0	0.267604019	0.586840053	0	0.136033619	0.470615541	0.207571085	0.432097023	0.282643115	0.421723834	0.7542562	0	0.464176229	0	0	0.982082935	0.049045904	0.079995248	0.142491227	0.023762862	0.557567073	0.405796184	0	0.203358035	0.413871154	0	0.045735828	0.196653233	0	0.002468563	0	0	0.166929813	0	0.836496814	0.333543957	0.789084069	0	0.651010063	0	0
2.6.1.36	0	0	0	0	0.003365745	0.043609782	0.059988879	0	0.033707486	0	0.015854564	0	0.060288579	0	0	0.028038927	0	0.046977848	0.018962048	0.009307169	0.056685704	0.034893851	0	0.031350314	0.003760178	0.057899367	0.031556611	0	0.022879197	0	0	0.030989888	0	0.042407513	0	0	0	0	0.00423986	0.057279725	0.034930807	0.030824365	0.034359515	0	0.002892751	0.058715762	0.024711056	0.019253593	0
2.6.1.37	0	0.717853082	0	0	0	0.679935777	0.607787794	0.665958337	1.120826086	0.115324899	1.17203222	1.159762385	0.317526283	0.310422897	0	0.908189729	0	0.396067737	0.726944452	0.791772323	0	0.333684675	0.703727771	0	0.162870632	0	0.243315637	0	0.137524961	0	0.436223436	0.484405936	0.542297285	0	0.118127841	0.276867203	0	0.147299749	0.630503766	0.275814207	0	0	0.097795433	0	1.212409251	1.071840701	0.545626875	0	0.588946775
2.6.1.42	0.72196396	0.407343394	0.884670333	1.439760783	1.401228446	0.841788136	0.123468355	1.658514305	0.817857396	1.572571467	1.208656009	0.681008687	0.609682762	1.415890176	2.285154439	1.187358815	0.756868944	1.12172713	1.354071478	1.274155775	0.705982272	1.502264548	1.538918515	1.360869236	0.910975173	0.527738548	0.415194826	1.334347106	1.17569207	0.904219295	1.253231533	1.17861233	1.614221616	1.442640419	0.871129881	0.913947521	0.698493988	1.203960311	0.739347311	0.941937328	1.65757512	0.880930784	0.654556499	0.345587362	0.925354272	1.389006165	1.621416318	1.118232621	1.291105558
2.6.1.44	0	0.093574359	0	0	0	0	0.174287701	0.009794481	0.166060363	0	0.574345765	0	0	0.212988264	0	0	0.136392367	0.118058675	0	0.02440457	0.218855889	0.212947391	0	0.015854252	0	0	0	0.102497416	0	0.098719833	0	0.065969085	0.098437947	0	0.102067145	0.153749567	0.139503109	0	0.183450215	0.147473884	0	0.084498921	0	0	0.575110344	0	0.290321595	0	0
2.6.1.46	0.045053327	0.045975106	0	0.056372182	0.022361269	0.083065401	0.029196009	0	0.014746219	0.085125138	0	0	0	0	0.028371835	0.362045456	0	0	0.063460064	0	0	0.07582469	0	0	0	0	0.027113204	0	0.059661627	0	0	0	0.056609944	0.049031332	0.039621221	0	0.040002376	0.057846643	0.089965415	0	0.084284449	0.077444028	0	0.074464173	0.080651161	0	0	0.151975821	0
2.6.1.48	0	0.032118205	0	0	0.098894091	0.015681509	0	0.079782162	0.062435724	0	0.066327379	0.039307336	0	0.045313316	0	0	0.022923805	0	0.091624442	0	0	0	0.095755048	0	0.079685658	0	0.104553841	0.067651792	0	0.075234043	0.063700103	0	0.046478823	0.101174781	0	0.105953089	0	0	0.112398725	0	0	0.068119511	0.093309649	0.077566005	0	0	0.055608453	0.057764577	0
2.6.1.50	0	0	0.002425315	0	0	0.007957838	0	0	0	0	0.022094482	0	0.002265339	0.014729121	0.009152433	0	0	0.00929526	0	0.022046445	0	0	0	0	0.020723471	0	0.012628174	0	0	0	0.02112029	0.015482002	0.010518487	0	0.006694163	0	0	0	0	0	0.015947303	0.008378863	0	0.004578613	0.013648699	0.003839982	0	0	0.013972427
2.6.1.52	0.793034079	1.506989339	1.614441576	0.621904686	0.200579257	1.727611505	0.342772197	2.541669922	0.878567414	0.263565231	1.694990624	1.574707903	1.42288092	0.205623608	0.116180837	0.769378701	1.182842398	1.16326725	1.099801297	0.124790494	0.064583178	1.722239476	1.716673375	0.979625933	0.99976276	1.240731654	1.22483456	1.522940984	0	0.316355752	0.26941912	0.964247594	0.061663621	0.392516438	0.246309424	1.313591225	0.829401538	0.070051486	0	0.657646558	0.054463007	0.249798668	0.995402956	0	1.205547085	1.275162655	0.235554029	0.617931101	0
2.6.1.57	1.840355892	1.835651988	0	0.374790758	0	0.806591222	0	1.859270765	0	0	1.945245559	0	0.363645531	0	0.06071797	0	0.367132416	0.043283984	0.77451823	0	0	0.973347062	0.052562205	0.220126726	0.52306909	0.160973791	0.363651841	1.401882296	0.219237275	0	0.98187103	0.738330673	0.36018875	0.900255022	0.413561729	0.763581413	0.117782713	0	0.948399228	1.12189467	0	0.170514354	0.642725483	0	0.986232032	1.454432624	0	0	0.831289599
2.6.1.62	0.526622408	1.312277135	0.910645683	0	0.745777141	0.193582866	0	0.07613806	0	0	0.299833953	0.321461983	0.393234157	0.593116951	1.558251624	0.144272	1.115921243	0.764924399	0.347044792	0.306199558	0.021879542	0	0	0.432442924	0.32025343	0.363927996	0.710680938	1.014419804	0.71615903	0.455416462	1.810070752	0.271096239	0.03473612	0.046484041	0	1.131722306	0	0.738054629	1.749427242	0.449659279	0.280343901	0.666361135	0	0.697075691	1.336210907	1.708436576	0.392833188	0	0.930299149
2.6.1.66	1.366657782	0.628668865	0.996923982	1.115400807	1.100304084	0	0	0	0	0	1.695144475	0	0	0.070400151	0.18853081	0	0	1.060207942	0.653704355	0.281723303	0	0	0	0.877425666	0	0	1.99733221	2.778924061	0	0	3.139579297	0.516149608	0	0	0.01138589	1.099034985	0	0	0.288989741	1.419125566	0	0.022272688	0	1.02477421	0.104213703	1.189453378	0	0.289266422	0
2.6.1.7	0.268230273	0.145397561	0.317226781	0	0	0.280049587	0	0	0.430639734	0.253754247	1.392400345	0	0.288037354	0	0.285843352	0	0.033806636	0	0	0.119734362	0.147046718	0.39284072	0.406639882	0	0.205023066	0.004578936	0	0.364819248	0	0.047198132	0.362746084	0.126165857	0.267913772	0.097963774	0	0	0.329192735	0	0.379620375	0.420129424	0.447937172	0.336663608	0	0.107277316	1.387853231	0	0	0.12666813	0.068718013
2.6.1.76	0.000365937	0.933644866	0.655008177	0.086093718	0.332740293	0.274390485	0	0	0	0.440523682	0.151617544	0	0	0	0	0.025497564	0.135383188	0	0.192914316	0.533576178	0.256787289	0	0	1.088087466	0	0	0	0	0.119448339	0.052022476	0.558784541	0.49734654	0	0.515136112	0.205279135	0.244205838	0.01264195	0.526232427	0	0.021847613	0.428664249	1.444113566	0.246962966	0	0.82829165	0.81130946	0	0	0
2.6.1.77	0	0.109402653	0	0	0	0	0	0	0.014761295	0.107369894	0	0.005315278	0	0.160551392	0.954997063	0.005383941	0	0	0	0.159637159	0	0	0.119247084	0	0.048780771	0	0.031617177	0.097384535	4.96428E-05	0.095723487	0	0.13087251	0.178417933	0.190679126	0	0	0.04223237	0.00233014	0.145237245	0	0	0	0.132692287	0.212022677	0.240477956	0.164572832	0	0.056713238	0
2.6.1.81	0	1.134073675	0.690667838	0	0.418040543	0.45057146	0	0	0	0.598327798	0	0	0	0	0	0	0	0	0	0.548761261	0.554458924	0	0.484116362	0	0	0	0.515130224	0.310721401	0	0.634535079	0.890737496	0.643716215	0	0	0.279032497	0.326160661	0	0.297833252	0	0.661613665	0.40887465	0.779684379	0.021058624	0	0.441996868	1.916465508	0	0.053410759	0
2.6.1.82	0	0	0	0	0.446238302	0.445360473	0	0	0.182106823	0	0	0.124835707	0	0	0	0.235303451	0.481478249	0.383382977	0.480123789	0.062577086	0.222495871	0.480822748	0	0.358164617	0	0.340224932	0.529505891	1.035916951	0	0	0	1.181649857	0.416984681	0.18673759	0.480332616	0.390646858	0.398156601	0.234056759	0.220468956	0.59117227	0	0.174019665	0.279454444	0.213634715	0	0.621146238	0.224054285	0.182988327	0.502103262
2.6.1.83	0.576635538	0.580372256	0.573276489	0.05835909	1.489835366	0	0	0.808818578	0.574859158	1.758214237	0	1.901576006	0.458902025	0	0.666581259	0.745489174	0	0	0	0	0.795208196	0	1.311551276	0.99261048	0	0.817045009	0.527747428	0.606733293	0	0.532893886	0	0	1.114673956	1.453356302	0.845697177	0.469258629	0.275892386	0	0.537349838	0	0	0.524049864	0	0	0	0	0	0.234421144	0.281076513
2.6.1.84	0	0.08666934	0	0.047278447	0	0	0.001646577	0	0.109566787	0.02025577	0	0.030391467	0.032448828	0.072874739	0	0.042108017	0.015505954	0	0.01407112	0.076729922	0	0	0.093602495	0	0	0	0.052284552	0.020209749	0.055965986	0	0	0.048265911	0.009961597	0	0.089832453	0	0	0	0.06931235	0.103589033	0	0	0	0.027178201	0	0.083193934	0.07322099	0	0
2.6.1.85	1.752977984	1.119958812	0.390562393	0	3.507390277	0.237858086	0	0	2.214252637	0	2.59585536	1.918779914	2.033590792	1.12676068	0.777318607	0	0.723599286	0	0	0.029849647	0.292172106	0	0	1.59408615	0.556350586	0.963051571	0	1.240503972	0	0	0.969543636	1.490581538	1.762432003	1.567204448	0	3.354539104	0	2.440445575	2.378923178	0.41313758	0.432386177	2.36099446	0.392173254	0.149698952	2.103374667	0.690575451	0	1.706012087	0.166808536
2.6.1.86	0	0.015479138	0.047200069	0	0.024001732	0.046632539	0.014691455	0.040611852	0	0	0.056202964	0.017648684	0.037436324	0	0	0	0.001427516	0.004119078	0	0	0.005783664	0	0	0	0.004942913	0	0	0.034547904	0	0	0.006656951	0	0	0	3.79126E-05	0	0.001613834	0	0.023152731	0	0.010360057	0	0.03043955	0.044761844	0	0	0.070086515	0.116616532	0
2.6.1.87	0.449162091	0.257660343	0.023315088	0.112311294	0.352486133	0.439152816	0.54092442	0	0.19579106	0	0.455755891	0.324431907	0.271308735	0.126206389	0.209193905	0	0	0	0.344317782	0	0	0.174151111	0.12476257	0	0	0.503845605	0.292760133	1.22513301	0	0	1.590542331	1.179862064	0	0.600895188	0	0.475271643	0.451379922	0.141066341	0	0.840190852	0.18345938	0.089553308	0.030086419	0.38960308	0.467612654	0.168498733	0	0.283122166	0.568870604
2.6.1.9	0.682220844	0.430907591	3.070537719	0.92337605	0.937489867	0	0	1.605084512	2.031517789	1.936480204	2.704679666	2.34246766	2.17236184	0.524807045	0.832517206	0.87714916	0	1.217045366	1.380172089	1.322782795	1.47847766	0.434583152	1.856021182	1.294732472	1.924491255	0	0	0.336832274	0.483166717	1.221168474	1.988302641	1.9848502	1.654524856	1.720474394	0.57499339	2.030855078	0	1.039660333	1.760995808	1.606584852	0.183834409	2.245954461	0.538472806	1.906529907	1.183928494	0.647883433	2.351568243	1.123548564	0
2.6.99.2	0.160486257	1.550761189	0.378226038	0.741966179	0.415369787	0.422514091	0	0	0.660283661	0	1.021935281	1.016639566	1.5555426	0	0	0.193625689	1.06196542	0.040330036	0.252499677	0	0.916030759	0	0.200755048	0.375437227	0.121920261	0	0	0.09737745	0.786963256	0	1.579594952	0.22742725	0.626535645	0	0	0.859859426	0.748791667	0.845204486	0	1.203352897	0.555207179	0	0.098524665	0	0.362512279	0.810838775	0.175107787	0.10387646	0.438154152
2.7.-.-	0.692353434	0	0.262090801	0.772696038	0.67961691	0.166752176	0.491848905	0	0.588484009	0	0.204951151	1.329007619	1.778343167	0	0.46141433	0	0.302117338	0.047983698	0.339325624	0	0	0	0	0.31074752	0	1.386968008	0.234729819	0	0.486763017	0.334229174	0	0.989584927	0	0	0	0	0	0.01664623	0.344290348	0	0	0	0.767320243	0	0	0	0	0	0
2.7.1.-	0	4.982668572	4.821648712	4.526952925	3.246940563	0	4.320675415	0	8.085550622	10.93118291	0.15209483	0	0	0	0	0	0	0	2.57647342	2.780680452	0	2.530788688	0	0	4.200024098	3.903654342	0.044019404	6.128842682	7.082511454	0	0	4.896783842	0	1.375903995	5.195253034	6.219903664	0	3.578477351	7.211855834	0.446013284	4.902510485	0	2.114292716	3.330527118	3.227943282	0.032105109	5.913332576	1.480133614	0
2.7.1.1	0	0	0	0.147007103	0.126208107	0	0	0.06460312	0	0	0	0.361935065	0.474447189	0	0.056422378	0	0.011888519	0.08099527	0	0.155962577	0.038229901	0	0	0	0	0.126882475	0	0.06842443	0	0.011815264	0.12044021	0.029753683	0.066147438	0	0.095114943	0	0	0	0	0.012754344	0.115270865	0.056824495	0	0	0	0	0.069098951	0	0.079622839
2.7.1.100	0	0	0	0.28268717	0.133213697	0	0.025719741	0	0.929790746	1.209340332	0	0	0	0	0.417594679	0.172129425	0	0.521345233	0.331378798	0.440386921	0.51540716	0.198354445	0	0	0.312036664	0.011880014	0	0	0.237382527	0	1.157003121	0.411817091	0.75712214	0.401512373	0.7324396	0.529609275	0.227255478	0.089619112	0.337069875	0.18264523	0	0	0.52529375	0	0.452777966	1.092756768	0.150061537	0.33798371	0
2.7.1.105	0	0.503716949	0.01909314	0.200294858	0.228480565	0	0.391258036	0	0	0.243698919	0.183396658	0.180594818	0.506044008	0.017536037	1.56911996	0.236758896	0	0.501124729	0	0	0.310973182	0.089855648	0.527628826	0.105568379	0.258113977	0.456619391	0	0	0	0	0.262409686	0	0	0.383307901	0.165941168	0.358345278	0	0.011513917	0.139087516	0	0	0	0	0	0	0.407102566	0.430787312	0.221972404	0.597799744
2.7.1.106	0	0	0	0.315964923	0.005979675	0.015687328	0	0	0.053995154	0	0	0	0.031490983	0.039319494	0.012970166	0.018553322	0	0.020640193	0	0	0	0	0	0.043753906	0.033284816	0.047290824	0	0	0	0	0	0	0	0	0.048457716	0.037979379	0	0.016229247	0.025435672	0	0	0.038447199	0.058787917	0	0	0	0	0	0.053296487
2.7.1.107	0.608034609	0.93414624	0.755140642	0.23935232	0.415605002	0.361038441	1.221437797	1.299681713	0	0.405434371	0.4614102	0.618219256	0.320883357	0	1.55049502	0.515876984	1.337338466	0.447942442	1.019412184	1.530531538	1.201904622	0.782262613	0	0.353748728	0	0.248335016	1.370236914	1.200743411	1.273524915	0	1.755370287	1.135365998	0	0	0	1.165139081	0	1.069652845	0.392500598	1.167135195	1.426142324	1.743708501	1.098140283	0.470064831	1.043990923	0.55527676	0.633410465	0	0.355533325
2.7.1.11	1.380355739	0	0	1.299428102	1.330731484	0.278083152	2.655060416	2.381484692	0.619157106	0.193551064	2.154840909	2.114084523	2.625270243	0.418654561	0	5.29603646	1.067170072	1.373186249	0.052341491	3.193286956	2.387521525	3.378061919	5.539804841	4.834648705	1.580654537	0	2.313433214	3.524925746	1.374680965	1.523766369	3.04807871	1.828637987	0.907238398	2.714280089	2.479422924	0.170297961	4.721408671	0.576666009	0	2.107336142	0.36437148	2.919523204	0.938950657	1.49476212	0.323308334	2.366654747	3.76700156	3.367270574	1.536350621
2.7.1.113	0.774601483	0	0.729641026	0.258742541	0.141221381	0	0	0	0.201264676	0	0	0.246606888	0	0.488243595	0	0.069066438	0	0.829031287	0	0	0.387287174	0.187875346	0	0	0.270956403	0	0	0	1.50571315	0	0	0.494544543	0.102017461	0	0.24260426	0	0	0.346772485	0	0	0	0	0.508591256	0	0.280069992	0	0.349585708	0	1.256671349
2.7.1.12	0.245925927	0.081169384	1.112089007	0.69114837	0	0.244940641	0	0.149586606	0	1.198550017	1.894790751	0.894431511	0.039474751	0	0	0.436845592	0	0.928801376	0.05240942	0.801262361	0.815815	0	0	0	1.869090292	0.15560551	0.541392618	1.710277254	1.031930069	0.551076118	0.649749028	0.923188565	0.15405857	0	0.349849856	1.90381358	0.717668587	0.085979029	0.891818649	0.333536457	0	0.621015288	0.342196608	0	0.132995046	1.501889602	0	0	1.246954512
2.7.1.13	0	0	0.035297419	0.060663974	0	0	0	0	0	0.009324838	0	0.055140981	0.001516259	0.037792798	0	0	0.051875925	0.086012314	0.05672433	0.018436356	0	0.013187794	0	0.02818099	0	0.070302684	0.035969205	0.003814324	0.055176943	0	0.014663724	0	0	0.011168326	0	0.051663573	0	0.005106933	0.029777042	0.038177823	0	0	0	0.015066964	0.017071864	0	0.032073369	0.033133076	0
2.7.1.130	0.503487849	1.689129435	1.167381093	0.789644716	0.71284203	0.506493662	0	0.008829713	0.107403598	0.430956687	1.478578736	0.781419686	0.416148544	0.491494502	0.238809824	0.198008306	0.654924583	0.508906057	0.746931401	0	0	0.610441914	0.010055932	0.565957178	0.628793908	0	0	0.215700982	0	0.799194864	1.2518015	0.781003046	0	0	0	1.451111351	0	0	1.399905494	0.594729896	0	0.660462106	0.030224119	0.44278991	0.580013672	0.49982437	0	0.252271673	0
2.7.1.144	1.348976191	0.078062894	0.260297413	0.048135722	0	0.648775036	1.44102006	0.395897574	3.091910773	0.795520143	0.305154732	0.078952293	0.55899654	0.847079894	0.910296668	1.070365136	0.264474892	0.933121895	0.990633247	0	0.685809914	1.740787649	0.309577161	0	0	1.892702533	1.739753783	1.417364754	1.238405134	0.373372862	0	1.937716589	0	0	0	0.43902596	0	1.962208332	0	0.679193528	0.351300635	0.040263816	0.938379638	0	0.399213331	0	0.147187543	0.3145946	0.699182603
2.7.1.145	0	0	0.059873432	0	0	0	0	0.051968583	0.027899008	0	0.049996903	0.058872073	0.067470894	0	0.059799643	0.040900186	0.00799103	0.062718713	0	0.055622641	0.048739219	0	0.01397837	0.018899077	0	0	0.065019223	0	0	0.015428412	0.005937227	0.03344097	0	0.013388529	0.036012184	0.042623092	0	0.019686569	0	0	0	0	0.027071514	0	0	0.004155134	0	0	0.040454004
2.7.1.146	0	0	0.02064644	0	0	0	0.010332224	0	0.023834148	0.013837926	0	0	0	0.009801337	0	0.026258675	0	0.016233827	0	0	0.023481079	0.019441535	0.004318712	0.029250625	0.009414806	0.005730599	0.005757374	0.017595297	0	0.024007668	0	0	0	0	0	0.024713745	0	0	0	0.016099799	0	0.008627267	0	0.022845597	0.000751667	0.017917739	0	0.031257278	0.025154987
2.7.1.147	0	0	0	0	0	0	0	0	0	0	0	0	0	0	0	0	0	0	0	0	0	0	0	0	0	0	0	0	0	0	0	0	0	0	0	0	0	0	0	0	0	0	0	0	0	0	0	0	0
2.7.1.148	1.166056698	1.277859097	0.493096849	0.328021858	0.685549663	1.169639793	1.358371305	1.345938965	0.721761762	0.878029319	0.779847163	0.577157639	1.303537325	0.509675208	0.913851022	1.183214268	0.553077489	1.158206062	0.621266057	1.330787021	1.433971432	0.896921439	0.978613445	1.097107323	1.003611185	0.681928717	1.043331855	1.347024365	1.355993725	0.558201259	0.860394648	1.294276386	1.406177296	0.554583394	1.381664721	0.885490435	1.251971747	0.699919453	0.706615939	0.654746689	0	1.023053766	0.860129764	0.11608747	1.292517985	0.629812097	0.873031961	0.711983717	0.292129299
2.7.1.15	0.531657261	0	1.203230971	0.727136019	0	1.123652712	1.768949994	0.312987618	4.146404557	3.666342685	1.568958431	1.282691138	1.895264233	2.465550457	1.402916407	1.580254304	0	0.746929555	1.573789373	2.477629794	2.088974192	1.499613836	0.826289393	1.398956179	1.471295033	0.828889019	0.311191622	1.572691018	1.45987871	2.389423764	1.382036188	1.396569636	0.031104582	0	0.284529121	2.389850394	0	1.170553285	0	0.131265581	1.115148946	0.627929576	0	0	0.267252385	2.638350585	0.527022674	1.479648077	0.70973782
2.7.1.156	3.087650487	1.342081773	0.717360165	0	0.65464869	0	1.423825261	0	1.189111579	5.777031668	2.49932262	1.766174018	2.257400611	0	4.344633516	3.738600872	0.144338743	2.53651204	2.550260383	1.412807662	2.537995097	0	0	1.326536416	0.770676412	1.556428399	1.1045293	0	0	2.330243852	0	2.838038005	1.05140588	0.702165911	0	2.386970589	2.137011376	0.954849757	2.01230319	0.83872971	0	0.388502965	1.579812921	1.730358058	1.502934622	3.340326168	1.698315506	1.973109829	0
2.7.1.16	0.440417801	0	0	0	0.197636685	0.31855922	0	0	0	0.826209881	0	0.500558412	0.19356326	0	0.541104343	0.495680953	0.647831395	0	0	0.22332625	0.05544645	0.153603232	0.447750353	0	0	0	0.22431226	0.942955714	0	0	0.493407066	0.69714045	0.903323004	0	0.842608416	0.543937537	0	0	0	0.903108168	0.245373887	0.654677888	0.083691097	0.543352209	0	0.560077077	0.414676297	0.489375848	0.318657336
2.7.1.161	0.00028548	0.000294922	0	0.001802791	0.001254233	0	0	0	0	0	0	0.002617405	0.000912608	0	0	0	0	0	0.00062192	0.00132347	0	0.000988603	0	0.002266251	0	0	0.002336258	0	0.000962989	0	0.001274058	0.000272031	0	0	0	0	0	0.001609729	0	0	0.000903941	0.00139114	0	0	0	0.001876684	0	0.001121454	0.011293268
2.7.1.162	0	0.045689114	0.039589391	0.046352024	0	0	0.026946369	0	0.012455427	0	0	0	0.014283805	0.181605306	0	0	0.018693506	0	0.001581265	0	0	0	0	0.009344196	0.000169157	0	0.000989116	0	0	0.023234423	0.044769705	0.031469975	0	0.018238285	0	0.023378534	0.006362441	0.016554464	0.036273683	0	0	0	0	0	0.039967113	0	0	0.00435823	0.029939679
2.7.1.164	0	0	0	0	0	0	0	0	0	0	0	0	0	0	0	0	0	0	0	0	0	0	0	0	0	0	0	0	0	0	0	0	0	0	0	0	0	0	0	0	0	0	0	0	0	0	0	0	0
2.7.1.165	0	0	0	0	0	0	0	0	0	0	0	0	0	0	0	0	0	0	0	0	0	0	0	0	0	0	0	0	0	0	0	0	0	0	0	0	0	0	0	0	0	0	0	0	0	0	0	0	0
2.7.1.166	0.325733809	0	1.183236873	0.257191598	0	0	0	0	0.153107025	0	0.423875516	0.267126192	0	0	0	0	0	0	0	0	0.196238691	0.138194074	0.032589773	0	0	0.319238579	0.020981338	0.0801407	0.162737674	0.299547761	0	0.24511226	0	0.102501166	0	0.253001508	0	0	0	0.110020607	0	0.927095222	0.316838765	0	0.063257003	0.177313146	0	0.24744679	0.361779179
2.7.1.167	0	0	2.040799099	0	2.914173693	0	0.777344383	0	0.326175304	2.068721628	3.355797773	0.435347899	0.839901964	0	0.048590636	0	0	0	1.657391902	0.140633731	0.591468439	0.639851132	0	1.08634223	0	0	0.877053935	0.432716907	0.910884389	0.683943171	2.278483588	1.915388404	0	0	1.229214198	2.838350444	0	0.207070802	1.226226025	0	0	2.119027974	1.665258234	1.453778028	2.732458558	1.476590916	0.833982563	0.075530683	0
2.7.1.168	0	0.040032559	0	0	0.202548058	0	0	0	0.129139265	0.116981933	0.353062486	0.327615546	0.414450771	0	0.225914698	0	0.47354251	0.246074997	0.131593663	0.255774974	0	0.186355402	0.005274653	0	0.0583866	0.660972483	0	0.010641648	0.10568045	0.176746174	0	0	0	0	0	0	0.178969978	0	0.246870043	0.216047734	0.102730931	0	0.053155415	0.17775178	0.088780606	0	0	0	0
2.7.1.169	0	0	0	0.001541981	0	0.000810258	0	0.001343472	0.002106235	0	0.00046084	4.83648E-05	0.00181442	0	0	0	0	0.000964397	0.002568046	0	0.001183334	0.001832348	0	0	0.002485756	0.001849953	0.00143804	0.000318867	0	0.001838059	0	0.000600041	0.001923929	0.002617513	0	0	0.001701373	0	0.000157942	0	0	0	0	0.001430738	0.000223789	0.00215217	0	0.000937238	0.012375161
2.7.1.17	0.169880784	1.603929095	0	1.450224391	0.293768243	1.956649677	0	0	1.004438314	6.737102536	0.727124965	0.906432991	0.361424205	1.300801175	1.807187594	2.359303563	0	0	2.214566118	2.334136169	1.799477735	1.519480771	0	0	1.956375887	0	0	0	0	6.716050205	2.052687175	2.401495227	2.958700826	1.669021195	3.222546234	1.295691607	0.160261027	0	0.530149612	2.152396312	1.695632519	2.736544394	1.091913071	0	1.51421762	0.373656694	2.390200855	1.339441844	0.906702236
2.7.1.170	0.300563236	1.172546844	1.227158778	0	0.568259782	0.3282336	0.049552751	0.661269582	0.567987524	0	0.535616847	0	0.01390907	0.212943761	0	0	0	0	0	0	0	0.266113369	0.713276115	0.357261998	0.700966605	0.162679731	0.005804211	0.908977264	0.786025826	0	1.25088612	1.746965039	0.212885172	0.570941225	0	0.858073975	0	0.288525803	0.471388087	0.461344866	1.015883998	0	0	0	0.906541583	1.368210663	0	0.018743922	0.574321438
2.7.1.19	0	0.252589052	0.253147486	0.118277785	0.13895612	0	0	0.292888126	0.265739857	0.535164886	0	0	0	0	0	0.56802592	0	0	0.522390841	0.167652642	0.511141966	0.078810841	0	0.592055442	0.046297186	0.575488367	0.044011148	1.293982161	0.253143999	0	1.441904052	0.41484561	0	0	0.179678234	0.598604337	0.576034017	0.279796012	0.126069634	0.386789671	0.124435669	0.006950022	0	0	0.728482705	0.441858566	0	0	0.353495409
2.7.1.2	1.104060964	1.254351398	0.880685714	2.195043414	2.586644251	0.84662359	1.43937434	1.246356532	0	6.438779593	2.194388105	1.941756785	1.587889638	0.587295855	1.054211509	2.497562835	0	2.080355166	2.900396357	1.190522626	0.222031648	0.1832519	3.297523374	0	2.755096985	0.067021138	0	1.332765454	0.411279036	0.011388495	0	0.966803864	2.145305602	0.293172144	1.120166967	0.433199639	0.813323153	0	0.092211926	2.294887091	3.348773214	0.073144168	0.972089836	0.979927387	1.914109039	0	0.994768246	2.097059303	1.329518691
2.7.1.20	1.022225478	0	0.030612167	0	0.465393127	0	0.446053138	0	0.248017647	0.42017976	1.290781594	0	0	0.420562525	0.980051983	0	0	0	0.315675555	0	0.490391332	0	0.180368547	0.178896952	0	0	0	0	0	0	0.23343843	0.275005183	0	0	0.425096224	0	0	0.454903808	0.410449764	0.486577114	0.099066108	0	0.223397567	0.397314192	1.389374677	0	0.022838149	0	0
2.7.1.21	0	0.397968229	0.317711127	0.794191642	0.020272504	1.576772211	1.019907484	0.937848612	0	0.552382648	0	1.161784624	1.089393351	0.172106153	0.34391495	1.167851745	0	0	0.35388767	0.668175503	1.413528897	0	0.295272481	0	0.798430337	0.755209603	1.224750625	0.982858956	1.726850514	0.18191044	1.538621386	1.678008231	0.757249846	0.717986875	0.312920848	0.188109009	1.408094821	0.78201605	0	1.62071909	0.790328414	1.778763519	0.960761791	0.626289111	0.347783319	1.055219809	0.472666496	0	0.977999787
2.7.1.23	0.99310952	0.957410504	1.049388987	0.852849651	1.057905351	0.927596508	1.094429616	1.010943475	1.050231736	1.038698386	1.063061642	1.047013299	1.033575215	0.902742829	1.02055573	0.980633922	1.071422332	0.986289132	1.03285878	1.052634711	0.953142605	1.046525276	1.065939548	1.020203651	0.887383866	1.001776512	1.038123285	0.997352998	1.018201291	0.963916479	1.061283627	0.960355221	1.006008668	0.996431718	0.973177194	1.078255111	0.91429254	0.937078846	0.896353782	1.083251036	1.03226937	1.029619782	0.742840085	0.94870078	0.988915006	1.022444857	0.933102569	1.025113729	1.022598454
2.7.1.24	0.996884812	0.898361906	1.185596691	0.592155132	0.85264514	0.79209668	0.869591133	0.96334495	0.824219236	0.890793964	0.922436373	0.85674807	0.996510664	0.683342933	0	1.082469045	0.880737148	0.907537601	1.004500176	1.133641533	1.147707054	0.592165276	0.739968099	1.24033039	0.815327772	1.229599811	1.196620134	0.76026847	1.043858496	0.909749057	0.877598517	1.017343687	0.676375995	0.660899388	0.854572428	0.891332129	1.219032209	0.867954366	0.969062623	1.128882025	0.826582275	0.772434747	0.805972664	1.167682498	0.762220799	1.102626904	1.150206117	1.13126372	1.11274566
2.7.1.25	0.612368133	0.231198967	0.200200272	0.904775027	1.227855084	0.838497945	0.992695232	0.479545229	0	0.967137016	0.753425883	1.041626979	0.190475706	0.185422726	0.668638148	0.300247222	0.616669329	0.836171043	0.119280534	0.598221928	0	0.746068904	0.10012213	0	0	0	0.462043422	1.653278256	0	0	0.539795864	0.272784825	0.079105496	0.16754923	0.651685999	0.524787875	0	0.476741198	0	0	0.74765167	0	0.051229944	0	1.970053681	1.34254088	0.214724009	0.282846918	0.843526903
2.7.1.26	1.393386677	1.772005475	1.735098089	2.347066094	2.132770451	2.456694749	1.37168535	1.894863525	1.880329552	1.930134471	2.11698818	2.232695094	2.466575988	1.709793169	1.709260084	1.557495678	2.270262817	2.241187932	1.690367177	2.34928833	1.73690713	1.806297626	2.461540053	1.872798933	2.131281219	1.932408451	2.498305966	1.603811543	2.135808892	1.983268384	2.181665874	2.077833555	1.724594555	2.172136448	1.724878802	1.467609446	1.979862749	2.495018687	2.141203774	2.426912788	1.697619517	1.747921141	2.226646831	2.162737221	2.423631102	1.561355818	1.514714016	2.094596896	1.820693694
2.7.1.27	0	0	0.042146558	0.102949688	0.059410326	0	0	0	0.0472345	0	0	0.047153742	0.004670353	0	0	0	0.03799398	0	0	0	0	0.011109773	0.024890444	0	0	0	0.04972859	0.007905212	0.023651637	0.036292746	0	0.067751787	0.062953295	0	0.052875877	0	0.029356193	0.063202704	0	0.033800472	0.029136428	0	0	0.051838609	0.049485845	0.132671739	0.070298309	0.031416267	0.033329091
2.7.1.29	0.339806518	0.181238182	0.18981087	0.596225809	0	0	0	0.127936815	0.091647133	0.547401047	0.80026347	0	0.306344759	0	0	0.610446201	0	0.44092423	0.233484711	0.656538718	0.726283284	0.3660506	0.464375729	0.459510816	0.674064215	0.101808693	0.278903093	0.528550497	0.398663134	0	0.265440258	0	0	0	0	0.583173321	0	0	0	0	0.020845072	0	0	0.417826223	0.084862186	1.333248361	0	0	0.289828297
2.7.1.3	0.002595222	0	0.001150089	0	0.000820375	0.001723313	0	0	0.001997435	0.002663293	0.005587442	0.003214865	0	0.001170347	0.001484811	0	0.001129147	0	0	0	0	0	0	0.001199619	0.001600777	0	0	0	0.001231899	0.000662029	0	0	0	0.002907327	0	0.002954071	0.000291269	0	0.001032938	0.001021563	0.00012212	0	0	0	0.006749506	0.003097756	0	0.001030041	0.001392668
2.7.1.30	1.749798481	1.789684707	1.275167298	1.730680827	0.934415209	0.62401396	0.659740763	0.24887271	1.87441711	1.432492773	0.907164324	0.892478812	0.61675327	0.952797411	1.59766779	2.572965796	0	0.183379245	0.676622672	0.463337339	0.413796741	1.129114357	2.679682271	1.276952089	1.394118171	0.838982786	0.695078421	0.435089089	1.311603818	0.103900055	1.538828399	1.23586323	2.269574704	1.161542427	2.13779243	1.994605848	0.232553391	0	1.236721798	0.106848911	0.901852506	0.401113656	2.06968742	1.64606213	1.180630072	2.30602056	1.942120947	0.663133541	0.473331599
2.7.1.31	0.111641686	1.601926598	0.759600507	0	0	0	0.468141956	1.43481527	2.484378215	1.445936452	0.806560401	0	0	0	0	1.436943801	0.859239458	1.932061035	1.743085766	0.153785882	1.811699432	0	1.124590299	0	1.535673415	1.271939767	0.793343657	1.18800416	1.567576085	1.020682568	0.757274481	2.605668722	1.18585536	0.856222996	0	2.545593677	0.222780054	1.238102594	0	2.567984772	0	1.041836728	0.848012665	0	0	3.337745956	1.25853772	0	0.380794206
2.7.1.32	0	0	0.034788439	0.041185439	0.063707468	0.035874251	0.063006982	0	0	0	0.025763164	0.038946887	0.011509287	0.02120793	0.054587687	0.066378338	0.047366765	0	0.060369965	0.050627436	0.062312451	0.062880827	0.05584548	0.012904239	0	0	0.062224292	0	0	0.059084662	0	0	0.058034968	0	0.056787661	0	0.065689697	0.043755527	0	0.06648967	0.022738552	0	0	0	0	0.050829517	0.11230921	0.03243264	0.005603249
2.7.1.33	0.20713719	1.03262796	0.678639595	0.910263084	1.407047709	0.952370854	1.584259047	1.419373955	1.282511694	1.395285335	1.230012368	1.554211911	1.249585714	1.133390696	0.748619269	1.670642185	0.340177156	0.582379098	1.47969781	0.975214554	1.002690886	1.001770184	1.415670668	1.288987124	0.540856918	0.487234373	1.927681262	0.684947011	1.131594702	1.151850567	0.853335494	1.217373406	0.83703714	0.622267798	0.370228394	0.75178498	2.610252262	0.851554096	0.655954996	1.502380125	1.5778891	1.150922403	1.112637329	0.430080583	1.358220652	1.195222021	1.298647425	1.415941687	0.578393873
2.7.1.35	0	0	0.77363693	0.54938623	0	0	1.623060275	1.069594704	1.152110793	1.489268659	1.547072112	0.569007183	0.11506433	1.810722752	1.20933751	0.798661419	0	0.127086837	0.848401556	0	1.059237871	0.413306872	1.635532723	1.531115396	0.903805483	0.408757977	0.75747455	2.269248728	0.810451935	0	0.74598773	2.821046413	0.760455259	0.634854566	1.270765111	1.015496727	0.595205572	1.553589535	0.353880494	0.511700879	0.595111252	0.123367593	0.856587659	0	1.239810264	2.253820387	0.809941845	1.257074512	0.527107598
2.7.1.36	0	0	0.066689681	0.323474839	0	0.274833635	0	0.270263458	0.477114195	0.405057939	0	0.253305244	0.397936155	0	0.324458974	0	0.454439979	0	0	0	0.431190985	0	0	0	0.117203878	0.880643279	0	0	1.18098247	0.138970054	0	0.161019367	0	0	0.181712366	0.226715934	0	0	0.417962354	0.776395282	1.202406878	0.013018115	0.443307043	0	0.034733799	0	0	0.070874773	1.057017936
2.7.1.37	0.031158538	0.181839729	0.038283562	0	0.04268753	0.037211775	0	0	0	0	0.070006657	0	0.202168193	0.783096563	0.076304879	0	0.052547232	0.112878777	0.166401077	0	0.128747548	0.100552292	0.191508933	0.017182371	0	0	0.002842131	0.057329875	0	0	0	0.20197937	0	0.03208255	0.12037097	0.207458557	0.148868177	0	0.878993979	0.019867103	0	0	0.194362905	0	0.025992989	0.038111639	0.167691432	0.192609615	0.125687614
2.7.1.39	1.663821383	0.738320795	1.890586927	1.541305602	0.207026486	0.359435724	0	1.389165285	0.738256081	0.265281368	1.547818853	0	0.63814578	0.851299186	0	0.738459337	0.989236174	1.078769951	0.260320653	0.344321132	1.005102843	0.586393792	0.274505998	0	1.380872247	1.511547649	0.592430018	1.748323647	0.602044496	0.982620027	1.514083167	0.554862825	0	0	0.791703005	0.407242877	0.734261256	0	1.460860425	1.529375184	1.020627285	1.132426489	0.82379299	0	1.03423187	0.415263491	0	0.074591372	0.746455146
2.7.1.4	1.078493334	0	0	0.242087651	0	0	2.088522727	0	0.491154983	2.387213941	0.173294119	2.793990185	1.199586293	1.417826854	0.487360887	0.326358592	0.936600713	0	0.687744336	0.032621546	1.019245306	1.949810577	0.627998725	3.241726932	0.079341651	0	0.089181119	2.026189921	1.223652144	0.917828871	0.432993745	3.117777978	0	1.043484997	0	1.09485573	1.342791113	0	1.074903451	2.585703775	2.298663843	0.933523158	2.172749069	0.163234455	2.467093978	2.899818234	2.223555329	0	0.469108994
2.7.1.40	1.681617943	0	1.218598013	0.459345458	1.588061869	0	1.324393569	1.496738951	0.875076087	0.759707381	1.698716098	0.596374157	1.340607855	0.405053012	1.822563702	1.797156593	0.272731357	2.015279936	1.940353658	0.785596121	0.758054798	1.047377146	1.711050171	1.871077392	0.58517483	0.769771029	0.382600497	2.692899967	0.553501612	0.909929709	1.202951891	1.258111881	1.798913436	0.465800443	1.420051609	2.814367813	0.899088949	0.435330485	0.990888644	1.839428466	0.122454538	1.407376183	0.733889384	1.092619444	2.076419641	2.550964102	1.028251083	1.650348305	0.954074379
2.7.1.41	0	0	0	0.02140999	0	0	0	0.014771015	0	0	0	0	0.025276052	0	0.009444117	0	0.017469628	0	0.025661917	0	0.026991886	0.025360108	0.031092003	0	0	0.019119774	0	0	0.006383822	0.0286461	0	0.019666317	0	0	0.020144502	0.018344264	0	0.003360106	0.019912258	0	0.03254248	0	0	0.005346637	0.031488547	0.032809967	0.020407762	0.023081715	0.022659228
2.7.1.45	0.199945968	0.341295502	2.013663475	0.410841095	0.501471015	0.644365129	0.606520114	1.069729701	2.71675562	2.991767378	0	2.547821218	1.10027385	1.144902909	0	0.454834468	0.57766683	1.761832452	1.524667187	1.962912216	1.271050905	0.022575326	2.126636177	0	0.264254527	1.519939954	0.186406818	2.006120389	0.654440998	1.454206453	1.877493331	0.190119192	0.744300534	1.253893956	0.39625878	0.200118574	2.279345327	0	1.124205097	0.659949462	2.80627633	0	0.979123918	0.844820826	1.608902681	2.112777061	0.927034378	1.151163652	1.253530155
2.7.1.46	0	0	0	0	0	0	0	0	0	0	0	0	0	0	0	0	0	0	0	0	0	0	0	0	0	0	0	0	0	0	0	0	0	0	0	0	0	0	0	0	0	0	0	0	0	0	0	0	0
2.7.1.47	0	0.009531517	0	0	0	0	0.041544047	0.094208072	0.04809721	0.122837085	0.138379179	0.023542553	0	0	0.07194684	0	0.079306993	0	0.117162083	0	0	0	0	0.038869072	0.089907475	0.120759472	0	0.031981581	0.107343615	0.108352475	0	0.075764237	0	0	0.047855937	0.129954326	0	0	0	0.123573998	0.049280537	0.068027673	0.101475231	0.027581387	0.087422614	0.265271819	0	0.027744822	0.160479308
2.7.1.48	0	0.099960933	0.741597178	0	1.080036374	2.613601192	1.100617731	0.484629676	1.748240739	0.830019087	0	2.403188865	1.710289466	0.100420422	0.755199737	2.739311819	0	1.062779484	1.68045067	2.231941055	1.66873314	1.102099422	0.069944734	1.011423852	0	0.035947208	0	0.915407718	0.962620274	1.875494537	1.336162739	1.749864023	1.064512011	0.861579408	1.465213398	0.222826588	2.180931093	1.33488131	0.51246448	0.907462057	1.752398496	2.190308162	1.11843696	0.150125779	0	0.96236297	0.286310329	2.243808973	1.870255044
2.7.1.49	3.70391608	2.562873811	1.004427745	0.452852135	1.906814495	2.426436567	2.726427236	4.194349655	0	3.061785971	6.021388865	0.816219946	0.861777887	2.216702005	0.637402898	2.822400073	1.276370872	3.35012679	2.326007351	2.32959061	2.232049805	1.746629747	4.190231914	0	2.699880488	2.164214523	1.357850151	1.92769167	6.143063733	2.145015088	0.827088519	0.619307597	2.013760809	3.764602562	3.986753478	2.835759398	0.05682588	3.868926264	0.365847471	3.940719955	0	3.085753693	0	0.276816595	3.846014447	2.487008195	3.831246179	0.33290096	3.278652733
2.7.1.5	0	0	0	0.714792963	0	0.3165375	0	0.432294603	0	0	0.579583511	1.437278531	1.342427263	0	0	1.302255344	0.649337933	0.742520929	0.137083675	0.893593902	0.378755439	0	1.429698971	0	0.653875777	0.624951734	0.543384806	0.681456863	0.419741655	0	0.763923986	1.267187011	0.156355779	0.128627303	0.190026122	1.166399225	0	0	0.795096642	0.640825481	0.914762172	0	0.229930678	0	0	0.834336725	0	0	0.19365533
2.7.1.50	0.737371862	0.331851253	0	0	1.590943749	0.246669234	1.338724577	1.325183328	0.535950073	0.593443134	0.114265821	0	0	0.199075876	0.394622403	0.276000616	0.381504357	0.80349095	0.685849245	1.33982679	0.993044104	0.507000839	0.598963555	0.612045882	0.7704018	1.339002717	0.308099352	1.449594233	0.562803747	0.71559854	0.844533509	0.554102308	0.409744463	0.768954388	0.502939411	0.377299355	0.754480224	1.315172216	0	0.823756224	0.575690502	0.324899434	0	1.516014297	0	1.388983534	0.527220619	1.372187331	0.611942427
2.7.1.51	0	0.53054585	1.097749349	0.410735166	0.445968375	0.560805032	0	0.543701092	0	0	0.282054136	0.302988896	0.655364819	0	0.245064117	0.21773562	0	0.772002716	0.350881231	0.712970144	0.7163224	0	0	0.310991816	0.204218519	0.320290036	0.084057535	0.267972996	0.137965215	0	0.190658854	0.911730848	0	0	0.127059856	0.648465497	0.535772954	0.126296324	0.565381155	0.766031228	1.124922889	0.915493455	0	0	0	0.66244992	0	0.532706692	0.24243488
2.7.1.52	0	0.008122042	0	0.007165501	0	0.04306853	0	0.008522799	0	0.000212051	0.009015768	0	0.004597935	0.018380544	0	0.188903627	0.037812394	0	0	0	0.023681036	0	0.04507763	0	0.010368656	0.014052374	0	0	0	0.032663559	0.037798473	0.030323608	0	0	0	0.032455615	0.003677622	0.026302986	0	0	0.021973389	0.006997676	0.036563607	0.028551978	0.00992268	0	0	0.059432781	0.015690288
2.7.1.53	0	0	0.820547365	0	0	0.394105744	0.60279357	0	0.040068828	0.581053532	0.463290579	0	0	0.209299829	0.075414573	0	0	0.500071749	0.035426443	0.325873946	0.505873393	0.537395524	0.227084804	0	0.385378307	0.130943667	0.762693748	0.888680594	0	0	0.18773709	0.399490629	0	0.816356766	0.810376494	0.173845801	0	0	0	0.969711656	0	0.650815859	0	0.542723158	0	1.311020053	0	0.383995188	0
2.7.1.55	0.205361157	0.121045578	0.052959285	0.124878689	0.135891892	0.031999721	0.129982743	0	0.022989113	0	0	0	0.016445027	0.008907243	0.204342623	0.0711316	0.018317816	0.116184696	0.005795408	0.122859869	0	0	0.116486366	0.155640079	0.103280771	0.157259661	0.240739655	0.086122686	0	0	0	0.549984808	0.042077461	0.178093555	0.081368025	0.41413657	0	0.028399321	0.151859471	0.418050187	0.094375417	0	0.089614024	0	0.107674154	0	0.030205843	0.151068829	0
2.7.1.56	0.381498266	0.780207076	1.189855029	0.061050615	0	0.125887443	1.302297667	0.464617181	1.413510745	2.166847937	0	1.047227902	0	0	0	0.346801723	0.35480214	2.203250615	1.5165669	0.675085247	2.071894512	1.972009238	0.470999431	0.359836265	1.450475233	2.043819732	0.609534436	0.950960649	2.110812226	0	1.135736158	1.589253338	0.749751796	1.473038461	1.132260017	1.619161758	1.370795761	1.462663563	0.648667462	0.195361373	0.994957046	1.132867978	1.367613912	0	0	1.284511853	0.305566838	0.909398928	1.778852976
2.7.1.58	0	0	0	0	0	0.100351657	0.638560908	0	0.117290965	0.700134761	0.322064283	0.34890529	0	0	0	0.003623913	0.287384674	0	0.534714323	0	0.514124508	0.101535275	0	0	0.203303788	0.048147752	0	0.266317317	0	0.540564001	0	0.974578498	0.185583758	0	0.389353106	0.997191552	0.462044116	0	0.184260919	0.372990653	0.554760031	0	0.264266221	0	1.105493351	1.608885764	0.731044144	0	0.455108614
2.7.1.59	0.550414497	0	1.256602007	0.549970904	0.015140018	0	0.107003783	0.648089855	0.242390565	0.615493759	0.550035283	0	0	0	0	0.334190069	0.585408848	0	0	0	0.471979538	0.436927102	0.466577781	0.2668941	0.501613313	0.296268393	0.485279393	0.14597796	0.289689405	0.564805914	0.606145036	0.392608484	0.00776057	0	0.62206027	1.225453624	0	0.530411749	0	0.063707869	0	0.936699442	0	0.625562201	0	0.352440301	0.208574402	0	0
2.7.1.6	0.182336078	0	1.347863123	1.591417738	1.265127492	1.217912279	0.570884836	0	1.47460769	0.953770037	0.617332979	1.762162893	0.286677139	0.4810642	0	1.247863481	0.903912612	0.475815406	0.260056987	0.43370819	0.81776371	1.456029389	0.878460366	1.337822922	1.267892114	0.49246363	0.912893658	0.985893556	1.116310876	1.603244034	1.039257333	0.762352421	0.531396954	1.264271068	0.075677294	0.837479101	1.197420451	0.093670637	1.482504879	0	0.892914524	0.964114099	0.993415123	0	0	1.587233849	0.670283929	1.649346556	0.866887029
2.7.1.60	0.231380999	0.029008022	0.6371832	0.068180054	0.476442892	0	0.545009233	0.347020038	0.192864667	0	0	0.177053817	0.516627584	0	0.493281278	0	0.472826401	0.716919463	0.672109475	0.707007724	0.580708803	0.020512246	0	0	0.073649282	0	0.731625205	0.509235882	0	0.034885645	0	1.15374053	0.232740823	0	0.53168307	0.576360231	0	0	0.793564683	1.180465974	0.290415135	0.921709512	0	0	0.570385342	0	0.026249894	0.495497201	0.501861633
2.7.1.63	0	0	0	1.912269052	0.043455861	0	0	0	0.448763939	0	0.302356379	0	0	0.731672073	0	0.417639583	0	0.441734612	0.249315378	0	0.023738337	0.384205113	0.011417183	0.003510994	1.201082666	0.139469921	0.27011718	0	0.419266429	0.170767676	0	0	0	0.055126903	0	0.198060489	0.214971345	0.271915274	0	0	0	0.398161312	0.357196708	0.097765684	0	0.010893546	0.345526966	0	0
2.7.1.65	0	0.000621913	0	0.000182978	0	0	0.0015215	0.001599309	9.83507E-05	0.001361417	0	0	0	0	0	0.001378165	0.000760258	0.001203119	0.001878206	0	0	0.001526057	0.001739738	0.002557591	0.002330227	0.001460375	0	0	0.000911111	0	0	0.001197523	0.000868195	0	0	0.000303941	0	0	0	0	0	0	0.000594651	0	0	0.001705276	0.000504921	0.00136574	0.011119666
2.7.1.66	0	0.022655988	0	0.007032582	0	0.019735271	0	0	0	0	0.108580155	0.037743908	0.026921733	0	0.010561654	0.019057807	0.005466658	0.030373143	0	0	0	0.034515318	0.032088927	0	0	0	0.000372021	0	0.020673625	0	0	0.020675193	0.015087125	0.042860044	0.031026018	0	0.032546751	0.007101466	0	0.014466856	0	0.027410326	0.018844034	0	0.070660197	0	0.004027619	0.0035805	0.017736426
2.7.1.69	7.222782081	0	15.12960053	22.32345352	11.55276923	1.26782025	20.30968299	6.423375706	94.54061341	0	5.076077735	0	2.08161345	6.9855881	14.3477346	0	0	22.25471049	0	37.90319057	5.841785816	37.23555537	16.73244317	0	11.4857497	37.56501747	5.227774584	42.19003404	24.75635346	0	27.86167965	17.97360235	13.25656986	28.88889816	0	2.760018802	11.23636007	0	7.069263138	0	34.03197182	0	52.43296946	17.79288986	11.86073782	32.2083103	0	0	0
2.7.1.71	1.493444988	0.310704758	1.453153479	0.940616338	1.00224003	0	0	0.900405606	2.809446873	0.959556947	1.139554692	0.684117263	1.541251039	0.99429438	2.797144096	3.169448245	0.176866486	0.839601961	0.705083537	0.435420743	0.399855253	1.887638736	1.885285822	0.349710275	1.889704327	0	1.960321528	2.883921267	0.092651997	0	1.897477036	2.029810165	0.687163547	0.656562823	1.716875391	2.77073315	0.470948233	0.498007281	1.80530631	0.263580135	0	0.599904913	0	0	0.75684181	2.404669404	0.494382976	0.987719203	0
2.7.1.72	0	0	0.021284877	0	0	0	0.025719183	0.034945567	0	0	0	0.034515457	0	0	0.005465126	0	0	0	0	0.006283211	0.028253042	0.006312061	0	0	0.019056042	0.029287678	0.021321064	0	0.033219179	0	0.025864785	0.014548472	0	0	0.005917746	0.017729063	0.0289215	0.031799525	0.02917146	0	0	0	0.013929272	0.020060119	0.034033525	0	0.027882697	0.005205443	0.00879412
2.7.1.73	0	0	0	0.146489929	0.523726591	0.263125479	0.410582968	0	0.090001312	0	0.357165171	0	0	0	0.066368405	0.13160258	0.214626923	0	0	0.417338547	0.273353874	0.147723234	0.234453112	0	0.37028159	0	0.41063246	1.201317463	0	0.361137791	1.030689136	0.542090635	0	0.517204241	0.17617862	0.712191281	0.566340248	0	0	0.956120243	0.56778154	0.319014112	0.261950074	0.40741089	0	1.16033603	0	0.09075175	0.124454489
2.7.1.74	0	0.000325234	0	0.000400296	0.000410974	0.000220883	0	0.000532008	0.000424796	5.5858E-05	0.000466523	0.000115399	7.99373E-05	1.07695E-05	0	0.000486983	0	0.000266227	0.000332746	0	0.000192523	0	0	0	0	8.94137E-05	0.000570347	4.5669E-05	0	1.83625E-05	0	0	0.000452694	0	0.000312401	0	0	0	0	0.000485109	0.000482312	0	0	0	0.00030226	0.000211081	0.00013417	0.000336234	0.000233114
2.7.1.76	0	0	0.035766106	0	0.035609873	0	0.00669662	0	0.081502772	0	0.141942953	0.006988711	0	0.025526296	0	0.054600716	0	0.108393743	0.182811689	0.196713004	0.213061415	0.092776823	0	0	0	0	0.025026809	0	0	0	0.084181383	0.001967539	0.048917962	0	0.067227503	0.04858253	0	0	0.075954963	0	0.091820332	0.091354832	0.020549239	0.07110143	0.175166032	0.060636408	0.002800126	0.07268349	0.317063672
2.7.1.82	0	0	0	0	0	0	0	0	0	0	0	0	0	0	0	0	0	0	0	0	0	0	0	0	0	0	0	0	0	0	0	0	0	0	0	0	0	0	0	0	0	0	0	0	0	0	0	0	0
2.7.1.87	0.091762094	0.379494741	0.066514062	0	0.032738078	0	0.04733102	0.014896506	0.061139531	0.021791269	0.009068587	0	0.121841036	0	0.091952194	0	0	0	0	0.011521823	0.119642517	0.084585547	0	0.034309221	0.015457173	0.074303845	0.021162691	0.118807966	0.089143002	0.082540838	0	0.193628359	0	0.054171108	0	0.04828715	0.09334297	0	0.024509496	0.035018668	0.09664267	0	0	0.114961774	0.011037593	0.239887417	0	0.091360146	0.105545735
2.7.1.89	0.351226913	0.575704676	0	0.439725009	0.172179553	0	0	0	0.449280725	0	0.369560636	0.502702017	0.561693634	0	0	0.559745597	0.088581485	0.448797948	0.533905059	0.480794331	0	0.603130148	0.535878198	0	0.633927572	0	0	0.297014295	0	0	0.491020276	1.056372529	0	0	0.051020615	1.023526592	0	0.357863071	0	0.956362428	0.563101685	0	0.007443421	0.517889354	0.131640877	0.926787457	0	0	0
2.7.1.90	0	0	0.49776559	0.71884829	0	0	0	0	0.237093674	0	0	0.358831757	1.603284079	0	1.531042496	0	0.558991079	0	0.110741503	0.390251792	0.144913263	0.118111043	0.341004987	0	0	0.601389374	0.262531533	0	0	0	0	0.239294493	0	0	0.644522946	0	0	0	0	0	0.463976373	0	0.779949654	0.551669979	0	0.47252956	0.664375102	0.183569017	0
2.7.1.91	0	0	0	0	0	0	0	0	0	0	0	0	0	0	0	0	0	0	0	0	0	0	0	0	0	0	0	0	0	0	0	0	0	0	0	0	0	0	0	0	0	0	0	0	0	0	0	0	0
2.7.1.92	0.214311846	0	0.140308604	1.305418398	0.304446016	0.236448863	0.585231552	0.238455795	1.529818536	0.219260105	0.162473583	0.058358856	0	0	0.641358809	0.505990528	0.212684811	0.222418732	0	0.97216603	0.779470441	0.287541862	0.494871814	0	0	0.766423661	0	0.333536477	0	2.181452002	1.631916275	0.095623266	0.36299626	0.409853468	0.368891705	0.214021018	0.026130896	0	0.38780471	0	0.159816399	0.724091051	0	0.594093462	0.283080128	0.898454938	0.472849636	0	0.794657959
2.7.1.95	0.034076091	0.225054058	0.216938573	0.051743207	0.042370088	0.063717325	0	0	0.210034317	0	0	0.386410251	0	0.047552904	0.335460271	0	0.133206851	0.198916126	0	0.244102717	0.130604007	0	1.360490688	0	0	0.140324812	0.100408501	0	0.391334263	0.119627547	0.077868724	0.188160586	0.169283487	0	0	0.132446553	0.342805961	0	0	0	0	0	0.522815141	0	0	0.220892327	0.169006293	0.314628651	0.04818835
2.7.10.-	0	0	0.528947121	0.814905431	0.851625223	1.452320124	0.930161618	0.168604325	0	0	2.450050462	0	0	0	0	0.925910331	0.682917141	0	0	0.588487046	0	0	0	0	0.164564192	0.84368603	0.126584485	0.389140369	0.553360615	0.329494262	0.8068164	2.207403838	0.132709124	0	0.256679948	0.006624711	0	0	0	0	0	0.429881882	0.411033795	0	2.194148688	1.545320731	0.271425738	0.682542696	0
2.7.10.1	0.607874296	0.049015277	0	0	0.158134018	0	0	0.014793704	0.121405684	0	0.522616998	0	0	0	0	0	0	0	0	0.301829846	0.199415891	0	0.046501995	0	0.198051315	0	0.140180973	0	0	0	0	0.113561769	0.056372954	0	0	0	0	0.261085066	0.042374589	0.063883564	0.178095441	0.20007941	0	0.148839933	0.436422317	0.228900181	0.193850127	0	0.174995389
2.7.10.2	0	0.727750417	0	0.035392063	0.295625439	0	0.188002294	0	0.1351742	0.094023935	0.562599198	0	0	0	0	0	0.260453784	0	0.132857419	0	0.26696692	0.35446745	0	0	0	0	0	0.086217164	0	0	0.094715459	0.394202355	0.070914402	0.090164708	0	0	0	0.028831241	0	0.33829794	0.112067723	0.314605517	0.237095411	0	0.066467847	0.079805086	0	0.007748753	0.018286233
2.7.11.-	0.929357584	1.785798967	0	0.935570077	2.442125056	0.048125675	1.143907858	2.335755477	2.635869955	2.272400665	1.002297319	0	0	1.203547526	0	2.058714407	0.548249154	3.425199524	1.769271176	3.36117617	3.246571685	0.166151216	0.433786217	0.729833731	0	0.3385866	1.32353865	1.426344148	0.658552168	3.499850966	0.042479628	0.937124058	1.64173941	3.543736525	2.437795496	0	0.622631957	0.815166865	0	1.218816318	3.048416157	0	0.58611488	3.131689694	0.366837586	0.327144515	2.63122833	2.711113891	2.566842084
2.7.11.1	1.234556154	1.182436148	0.549790478	1.126466923	0	1.856398449	0.538463817	3.382409823	3.135065969	1.751282139	1.488079619	1.634476527	2.448111755	3.396758677	0.373467005	1.902462687	0	4.278257155	2.270747901	1.970796708	1.825686635	1.82519995	1.579861495	4.049146936	3.177415928	0.729008202	0	0.511484231	1.123527022	0.388254235	0	1.449306956	4.959609407	1.815991386	2.695758401	1.308501985	2.187906151	3.292979816	0	1.001582298	0.739177413	0.237768311	1.535417672	0	2.631561278	1.504668007	3.351875721	3.702643645	0
2.7.11.17	0.000366024	0.010464544	0.002236785	0.011669438	0.001090311	0.000850991	0	0.003467806	0.007858502	0	0.036187467	0.002718853	0	0.005189445	0.000714754	0.007007534	0.004105925	0	0.012026878	0	0	0	0.008050003	0	0	0.008624861	0.012129568	0.000188441	0	0	0	0.000477202	0	0	0.009037355	0	0	0.007085535	0	0.003287385	0	0	0.009190359	0.000978715	0.027684617	0.008304555	0	0.010147801	0.005447485
2.7.11.5	0.229995853	0.170398137	0	0.462856946	0.008610154	0	0.560044503	0	0.076923293	0	1.316948966	0.085571942	0	0.709171774	0	0	0	0	0	0	0.46108284	0.167846484	0	0.879709783	0.523519908	0	1.171708959	0.893751178	0.49047084	0.560816311	1.088169626	1.723755538	0.926038348	0	0.681020387	1.940433782	0.388626613	0.383807356	1.204840146	1.089883355	0	0.670786531	0	0.648725913	1.58917818	1.281101395	0.433257583	0	0.632300419
2.7.13.-	0	0.218471652	0	0	0.482688232	0.047853103	0	0.504166057	0	0.413285882	0	0.177562298	0.105224721	0.454299302	0.199491396	0.116120947	0.230579704	0.846368818	0.989491258	0.995317459	0.953977741	0.200453757	0	0.906294052	0	0.724287641	0	0.065367935	0.550425708	0	0	0	0.085152751	0.350383726	0	0.193704829	0.173907853	0	0.314733562	0.211843575	0.121491983	0	0.069055698	0.099336275	0.095726141	0.066343668	0	0.080878549	0.712885962
2.7.13.1	0	0	0	0.047711145	0.090973496	0	0	0.070494044	0	0	0.113376394	0.080578188	0	0	0	0	0.027313313	0	0.043839917	0.088553645	0	0	0.042679844	0.099396678	0	0	0	0	0	0	0	0.063558898	0	0.017116621	0.031003613	0.046997186	0	0	0	0	0.021769465	0	0.081148047	0.066744259	0.080363304	0.388541672	0.039412665	0	0.069434859
2.7.13.3	8.414918146	11.12868494	4.850086754	0	7.440145574	8.340020619	0	3.451886084	0	0	5.260184471	0	20.62944804	0	14.08314245	7.094500325	12.7889165	2.919813803	0	0	10.87948223	16.18293575	0	6.783921052	0	1.140865165	18.90612563	36.50843651	15.4780332	0	5.27031172	37.88718104	13.16353833	1.739122869	2.422999554	23.44950016	8.179747763	13.97857417	3.549591878	17.80318196	13.35886468	14.6795881	0	0	22.25178426	25.71462757	9.318400079	21.16452745	3.47193872
2.7.2.-	0.002043367	0	0	0.001164972	0.001703655	0.002463983	0	0.001540616	0.002611887	0	0	0.001645636	0	0.002386728	0.001337746	0.000330849	0	0.001244447	0	0.001700486	0.001332391	0	0	0	0.000993962	0.001513486	0	0	0.001410968	0.000626437	0	0	0.001434225	0.001028373	0	0.000532744	0	0.00157011	0	0	0.000956166	0.001102462	0	0.00193686	0	0	0	0.000427122	0.012637845
2.7.2.1	1.07058205	0.477746285	1.47205016	0.402478768	0.258881368	1.165027083	0.741688691	0.631686391	0.794370246	2.211137741	1.146017921	1.431715596	0.603040485	1.585548319	0.943285899	0.906487936	1.762399034	0.537341662	1.102950798	1.538191624	0.655948162	1.879095942	1.738383731	0.995264342	1.050811497	0.739181462	1.211060365	0.810855581	1.316697493	0.89842873	0.479740967	1.311015355	0.877946991	1.282829547	0.881452456	1.105637604	0.606006337	0.496305466	0.520116388	0.61474174	1.445049147	0.875883409	0.521724561	1.219100059	1.46509867	1.382627788	1.181018775	0.819710293	2.587959268
2.7.2.11	0.718141062	0.721114569	0.477151247	0.259033475	0.453888963	0.674643286	0	0.99310666	0.960441867	1.049109539	1.190937987	1.498405862	1.067285326	1.590544835	0.416237597	0.877143907	0.630359689	0.27500046	0.30225521	1.438463989	1.29598972	1.200537747	1.381555263	1.239062557	0.57541732	1.552885402	1.589866462	0.965023726	0.651099466	1.514963245	1.27665458	1.14856149	0.552228457	1.124529807	1.521405172	1.401869459	1.470290345	0	0	0.479998108	0.044679526	0.599981641	1.285827899	0	0.462105473	0.632293065	1.356017095	0.838151498	0.61715403
2.7.2.15	0.422179874	0.210441955	0.264520541	0	0.343011368	0	0.444916886	0.150444919	0	0.178690341	0	0	0.492076884	0.095290015	0	0	0.316543399	0	0.291492209	0.380344596	0.200707425	0.370781594	0.03145358	0	0.042685211	0.525905992	0.178286833	0.312268002	0	0	0.216868247	1.348057926	0.279307076	0.361493241	0.458554036	0.25849464	0.47018365	0	0.468127116	0.588641324	0.211338972	0.424895875	0	0.490714516	0.496123895	0.859198303	0	0	0.181059141
2.7.2.2	0.992122353	0	1.584794129	0	1.078278362	1.119916264	2.460214682	0	0.732807797	2.000691102	0.870089039	0	0	0	4.316215243	0.924949359	0	0.675116323	0	1.560641051	0.245624892	1.446213017	0.520037841	1.45142031	0.385732853	1.031251023	2.724972783	2.654582906	3.040957342	0	0	2.116630728	0.758015244	0.120720086	0.144087308	2.781007479	0.27531118	0.738033402	0.579799224	1.417151714	0	2.349400595	0	0	0.648554246	0	0	0	1.902936334
2.7.2.3	1.077464791	1.255864137	0.833425817	0.929062353	1.177870929	1.041578428	0.852265632	1.080869542	1.030301296	1.187833921	0.898138308	1.111305162	1.239188857	1.253557909	1.029084369	1.102049344	0.840708073	0.79767769	0.880302297	1.134782217	0.962044744	0.947379063	1.030801327	0.768431078	1.162126166	0.738836488	1.039508756	1.113014345	0.981697817	0.776482932	0.988104714	1.256208625	1.079738115	1.141998525	0.958269331	1.21102452	0.960628902	0.871557727	0.948349405	1.127811688	1.246984962	1.092346338	0.767272231	1.036748113	1.000404484	0.84053882	0.769470775	1.036681309	0.737284541
2.7.2.4	3.57743915	0.525781017	2.969317962	0	3.490601362	2.661595988	0.573931156	1.88820578	2.997994454	2.523433814	1.12076074	1.921798575	5.340883255	4.496011859	3.385409015	0	1.295966081	2.699002665	1.440120631	0	2.319802144	0	1.337751999	2.338233777	0.557345348	2.453748381	1.535616519	2.555024778	1.11812933	0	2.620059852	3.969280625	1.360286583	0	2.78106252	5.103029344	3.22889192	0	0	3.542418099	0	1.315668515	2.895256852	1.445074826	0	4.66090646	0	2.208568882	2.720133279
2.7.2.7	0.190470602	0.216932553	0.569171257	0.567955066	0	0.706519906	0	0	0.389672291	2.252892479	0	1.241364429	0.295192744	0	0.390468835	0.879020223	0	0.39254561	1.177055797	1.386321164	0.551226834	0	0	0	0.629028945	0.245532065	0.536061222	0	1.050710357	0	0.667033668	0	0.022102056	0.04929358	0.705763859	0.469491238	0	0	0	0.270144295	0	0.458016242	0	0	0	0.476543384	0	0.802699581	0.287494427
2.7.2.8	0.873179428	1.678643827	1.976822362	0.415266628	1.053486058	2.139929918	1.151582209	1.600196793	3.853401524	2.070089904	1.134377418	1.566977313	2.7345944	0.632021796	1.303573531	0.953250334	2.662195553	0.603224626	2.11593889	1.220725413	2.103759153	0.548932332	0.486395216	2.250425963	1.727567448	1.326460702	2.263748838	0.76240295	0.487964911	1.300683626	1.619366244	3.217535252	3.190173825	2.539762274	2.621408601	1.659223688	1.648213865	0	0.831544486	0.773897183	0.251674313	1.5513661	1.017935068	0.540204515	1.628325442	2.822552191	2.19549522	0.298569626	0.642140982
2.7.3.-	2.436639075	7.29307133	0.33301744	3.774541622	5.926557376	0	4.830055223	0	0	5.809264584	8.089924821	2.736987989	0.510157877	0	1.056250508	9.491558112	1.761192535	0.776927152	7.527586396	8.460561792	5.390989768	0.761214311	6.989203685	5.636262745	0.789932415	1.681849108	0.750363612	1.064180358	3.052465107	0.13035084	4.152585476	3.855276506	4.955373601	1.627290813	5.553557101	0	0	3.95612381	4.820066605	1.438334375	4.630089637	0	0.62268529	0	8.479806163	0.250299181	0	8.145893113	3.959289223
2.7.3.2	0	0	0	0	0	0	0	0	0	0	0	0	0	0	0	0	0	0	0	0	0	0	0	0	0	0	0	0	0	0	0	0	0	0	0	0	0	0	0	0	0	0	0	0	0	0	0	0	0
2.7.3.3	0.142198021	0.016000683	0	0	0.965141933	0	0	0	0.113580397	0	0.16288491	0	0.069864996	0	0	0.012773956	0	0.191715186	0.258141121	0.385120655	0.368598631	0.114165577	0.17461198	0	0.235211165	0.189607526	0.173822111	0	0	0.180122782	0.017853263	0	0.148820281	0.041341479	0.135614126	0	0	0.202172308	0.009456281	0	0.122051402	0.14496685	0.068288417	0	0	0	0	0	0
2.7.3.9	0.31788912	1.79689853	0.1120685	0.540422028	2.260161383	0.12284094	0.279477989	0.95628646	2.776758251	1.621400085	0.473117037	0	0	0.924161839	0	1.630640827	0.487377509	0.729771676	1.698064809	0	2.167824972	0.777622099	2.008354141	1.495851649	0.913623153	1.667037698	1.960333388	1.871239742	1.432511624	0.389318207	1.409161909	3.445741074	1.519304918	1.4073309	0	2.130657413	3.01259933	0.728504543	1.829537738	1.871123404	1.033683254	1.792755875	0.693661832	0.159103277	2.075632134	0.97764353	1.101477282	1.24436415	0.319553698
2.7.4.-	0.192891049	0	0.245285935	0	0.663924538	0.442749246	0.389190673	0	0	0.32562473	0.420186444	1.451235561	0.783310951	0	0.157891181	0.064126776	0	0.069343265	0.082939766	0	0	0	0.235289114	0.384659117	0.353540233	0.591733944	0	0.436035896	0.287619859	0.342545105	0	0	0	0	0	0.09366632	0.192137852	0.152413088	0.355368249	0.00017278	0.462829032	0.011722727	0.052881498	0	0	0.361054342	0	0	0.48185449
2.7.4.1	1.250770789	1.272041087	0	0.317407052	1.128928758	0	0.322953237	0	0.309114089	0.406414559	0.748041293	1.01427301	1.624130379	1.011415028	1.112034293	1.920107019	0.993536814	0.973292178	1.108658856	0.772158731	0.199381296	1.444948863	1.62810597	0.977452553	0.119534629	0.877826364	1.621816917	0.958674404	0.071877588	0.634504955	0.952371972	0.91647788	1.437399438	1.571415959	0.306696285	1.367344988	0.384075686	0.666966018	0.338381679	0	0.519662009	0.638001717	0	1.391202144	1.185276912	0.290202424	0.909005463	0.734218369	0.702157303
2.7.4.10	0	0	0	0	0	0	0	0	0	0	0	0	0	0	0	0	0	0	0	0	0	0	0	0	0	0	0	0	0	0	0	0	0	0	0	0	0	0	0	0	0	0	0	0	0	0	0	0	0
2.7.4.14	0.452082739	0.525796211	2.269936848	0.288870319	1.313770879	0	1.652726658	1.413812832	2.67301413	2.326610548	0.985996618	1.148486652	0.642620643	1.417773091	0	4.628639422	0	2.346382593	0.77736293	0.607646888	2.612284608	3.315849534	2.845109555	1.543478493	1.280925019	0.077512309	1.406873388	1.245916845	0.844814301	0.292566167	0	0.316614029	1.30720945	3.933122387	2.227452834	2.299708669	1.282983976	0	0.197157672	0.8952847	1.944249159	0.90450536	0.605075473	1.164648129	1.141920383	1.647524272	1.679567516	0.782979181	0.23570562
2.7.4.16	0.049136384	1.921989222	0.047076989	0	1.504827924	1.751478843	0.782337757	0	0	0	1.79556107	1.705058673	0.711080929	0	1.812910614	0	1.113996802	0.186386906	0	0	0.328470057	0.002425936	0.889663856	0	0.419823413	0.438859359	0.292695738	0.457375301	0.744785529	0	0.593936087	1.440440253	0	0	0	0.745865602	0	0	0	1.258609879	0	1.479819262	0	0.702663066	0.454708211	1.257232408	0.66998162	1.128232636	0.242002738
2.7.4.2	0	0	0.295362407	0.629508259	0	0.379904007	0.041992989	0	0	0.125425386	0.512469203	0.390681021	0	0	0	0	0	0	0.51683275	0	0.113336503	0	0.102224374	0.390768697	0.054390144	0.664516656	0	0	0.670331293	0	0	0	0.254345323	0.216946914	0	0.503168747	0	0.101053492	0	0.488788429	0.977276874	0.291300255	0	0.344632761	0.260493426	0	0	0.647221554	1.314012757
2.7.4.22	0.975809368	0.943485099	0.983598249	1.093322036	0.994352072	0.973190436	1.040861595	1.043423701	1.052707324	1.022281291	0.97692403	1.028562502	1.000360176	0.940242718	0.967345396	0.944928068	0.931719983	0.973271735	0.932247921	1.038717415	1.046279188	1.019240492	1.061680239	0.932575364	1.013387184	1.016860611	1.019126642	0.965178996	0.921490471	0.969359843	0.945428546	1.028720813	0.965975921	1.001450572	0.965298336	0.957328302	0.941783131	0.962617853	1.065834729	1.028685079	0.991806306	0.932119522	0.958909115	1.065697782	0.948581344	1.033417937	1.044461208	1.068340665	0.987668089
2.7.4.23	0.884926952	0.574625369	0.49537583	0	0	0	0.067515522	0	0.394536655	0	0.703918534	0.185949059	0	0	1.211314006	0.504280468	0.126482407	0.325257348	0.268129962	0	0	0.527375628	0	0.402867814	0	0	0	0.073431128	0	0	0	0.478180435	0	0	0	0.444915409	0	0.554965472	0	0	0	0.34722774	0.066889296	0	0	1.37971654	0	0.465890107	0
2.7.4.3	1.101865724	0.929256479	0.932754047	1.135088048	1.032687282	0.931086389	1.072676928	1.043884844	0.984260863	1.08648069	1.079396055	1.012780196	0.987836378	1.026689531	1.087640453	0.982115002	1.135269873	0.99909185	1.093941685	0.99926828	1.092122266	0.986550539	1.098111793	1.047102921	1.02307463	1.068702682	0.979787942	1.009547936	0.983521624	1.060669315	0.954091007	1.088848663	1.079493217	0.993700423	1.052270976	0.93342263	1.051330463	1.099045917	0.905577995	0.957352286	1.093919633	1.007955941	0.945261894	1.004763232	1.021561643	1.094537548	0.971322738	0.87136369	0.963412762
2.7.4.6	0.229429388	1.083188785	1.809673357	0.338760515	1.845088912	0.771368676	0.389622359	0.49820882	0.502397999	0	0.926781831	0	0	0	0.210506368	0	0.70844418	1.145458032	1.314138287	0.991006558	0	0.423580841	0.167670135	0	0.154159658	1.695104379	1.145063875	1.310430454	1.924601147	0.233654335	0.865218577	0.87560254	0	0.519532193	0.308435724	0.28198816	0	0.187766055	0.776410086	0.077627563	1.609871884	1.218657406	0.204169765	0	1.88786817	0.747234347	0	1.100130199	0.487252678
2.7.4.8	1.395566926	0.967401076	1.280088494	0.60664291	1.265402035	0.627192143	0.545234424	1.380393108	0.610240817	0.711021552	1.258738553	1.332124475	0.734084499	0.572201165	1.118922096	1.438548478	1.086354785	1.067917832	1.701519468	1.526246991	1.439054025	1.949246346	0.577869828	0.94961002	1.166668988	1.758692163	0.947006103	1.380380727	1.662538864	0.550386103	1.008479587	1.01811041	1.386454142	0.828329395	1.339001748	1.166800296	0.913211339	0.941943742	0.787994288	1.275872089	1.274084411	0.940650848	1.259458437	0.794747493	0.774256147	1.001162179	1.356776135	1.308677736	1.497986997
2.7.4.9	0.548829749	1.036485391	1.052891533	0.599305911	0.501195191	0.487453622	1.374342282	1.06445315	0.388765158	1.219898233	0.803400857	0.233852723	0.194219835	0.443007497	0.40080275	0.014172361	1.354275104	0.155356752	0.881868934	1.146156763	0.442754119	0.807601998	1.447899349	0.322631295	1.300582305	1.398786332	1.09793709	1.511090024	0.508529154	0.637864149	1.056597826	0.695853876	0	0.16534627	0.448731107	0.753893677	1.089287057	1.506082245	0.799186479	1.52359897	0.615722056	1.327090983	1.290644129	0.688791501	1.366024848	1.211052672	0.583872967	0.880942393	0.563042731
2.7.6.1	1.714662839	1.239067118	0.794036681	0.987843446	1.647436164	1.28867861	1.218946705	1.195019571	1.490751331	1.82939931	0.973279811	0.687784654	1.424872189	2.63957628	1.498921051	1.446402545	0.936327199	2.212002594	2.040075927	1.951137091	1.505380209	0.533206712	0.388357645	2.194781366	1.11855968	1.07718787	0.517765442	0.655280137	1.726030435	0.330474528	1.557684921	0.808287329	0.917147232	0.785859758	1.072337726	1.678285796	1.069347622	1.417342798	0.470559133	1.220114216	0.705523702	1.21771672	0.689755848	0.412381751	1.000854575	1.167245371	1.416456332	2.237671328	1.668887644
2.7.6.2	0	0.242395717	0	0.496684584	0.06200256	0.129962038	0.557302329	1.55746912	2.310821862	0.446520266	0.609156563	1.179110792	0.873360222	0.235256475	0.60550883	0.664500897	0	0.921646073	0.908300108	0.849995158	1.408342075	0.187812667	1.551522491	1.079078645	0.334538428	1.211916867	1.024318617	0	1.480322615	0	0	0	0	0.884057022	1.439190701	0.429849409	1.259037225	1.466061405	0.196392555	0	0.999848145	0.608579678	0	0.266806116	0.373656878	0.665552089	1.50521419	0	0.277607864
2.7.6.3	1.875166378	2.32626152	1.164443822	0.830326144	0.278329742	0.627579971	0.947568702	0.283850658	0	0.41294549	1.508660154	1.568389499	1.811453644	1.10043687	0.289436578	0.902352706	0.450235886	0.174318019	1.336913169	0	0.305550246	0.304847586	0	0	0.755952249	1.65455773	0.17647544	0.42607198	0	0.55239312	1.555200771	1.834915761	0	0	0	0.394303344	0.871986468	0.490335397	0.567480588	0.150660157	0	0.656073555	0.823299568	0	0.814771385	0.867832723	1.111697701	0	0
[truncated: 1,043 more rows]
[truncated: 32 more columns]
