# Supplementary material for: Metabolome of human gut microbiome is predictive of host dysbiosis
Source: Gigascience. 2015 Sep 14;4:42. doi: 10.1186/s13742-015-0084-3 (PMC4570295; doi:10.1186/s13742-015-0084-3)
Supplement: Additional file 6: — All noise-added taxonomic average enzyme function count matrices. (ZIP 14369 kb) [file 13742_2015_84_MOESM6_ESM.zip › AdditionalFile_5/Genomes_2SD_b.txt]

SAMPLE	Acidovorax	Acinetobacter	Actinobacillus	Actinomyces	Akkermansia	Alistipes	Anaerococcus	Anaerofustis	Anaerostipes	Anaerotruncus	Aquabacterium	Bacteroides	Bacteroides	Bifidobacterium	Bilophila	Blautia	Campylobacter	Clostridium	Clostridium	Clostridium	Clostridium	Collinsella	Coprobacillus	Coprococcus	Corynebacterium	Dialister	Eggerthella	Enterobacter	Enterococcus	Epulopiscium	Erwinia	Escherichia	Eubacterium	Eubacterium	Eubacterium	Ewingella	Faecalibacterium	Finegoldia	Fusobacterium	Gemella	Granulicatella	Haemophilus	Holdemania	Hylemonella	Ideonella	Klebsiella	Lachnobacterium	Lachnospira	Lactobacillus
1.-.-.-	19.55000021	12.22503499	6.740465045	17.37145328	9.5066949	7.736217054	4.061893279	0	2.116614383	13.99271004	20.0098743	4.166251589	0	0	3.000159551	15.89484971	0	0	0	0	0	10.3625675	0	9.223372957	0	7.962889102	12.72039976	27.42502892	0	0	9.22505846	29.30502346	0.474206626	9.538829743	13.27900558	19.66635797	0	0	3.895330806	20.40417704	17.94148065	0	0	0	1.731535436	18.306121	0	12.56659188	0
1.1.-.-	0	0.222741075	0	0.880993978	1.855189275	0.592771022	1.032592594	2.698999291	3.913645669	0.124074855	3.598821257	0	0.449267554	1.21695196	0	0.748747013	0	0	1.394868169	0.079930196	0	0	1.192247792	2.31109108	0.255371285	2.789078805	0	1.387232303	3.359398103	0.771717663	0.635109291	4.439526219	0.92596092	0	1.776825838	3.291601501	0.423007163	0.059007394	0.222394414	1.537822389	0.659448683	2.495706462	1.040959902	1.301728538	3.350943403	2.916898202	1.633398017	1.915218969	0
1.1.1.-	5.517914262	10.73470719	0	5.255575798	3.238116084	0.830889056	0	8.31895538	11.03977235	7.663146397	7.131958776	6.066316596	0.119545179	2.995870721	0	1.339784961	1.964379629	6.11280309	1.628777471	3.972307787	3.992455265	1.493532515	3.560976081	2.936309796	0	1.134305052	5.347130291	6.91893953	0.393081657	5.144877708	2.481863736	1.484132936	0	3.463924647	0	5.712403303	1.169732121	0.758338519	6.889567959	0	0	5.086676841	0	5.080409323	3.385724744	3.524833102	6.083795363	3.795977783	1.027154036
1.1.1.1	1.320709121	4.422747633	3.838739857	1.978170134	0	0	0	2.959430597	0.327810727	1.673876709	2.93280418	0.860996526	0	1.730839043	7.0368013	0.678396022	2.344408948	0.043081276	0	0	0.193459584	1.862967923	1.948396544	0	1.368412515	0	4.053796331	3.1760014	0	3.15034876	0	4.308666845	0	0	0.170116148	3.08198468	1.087547831	0.27545243	2.506651941	1.575975412	1.719734989	2.875405116	0	0	5.875445749	6.316644409	2.408099577	0	2.224576569
1.1.1.10	0	0	0.006096058	0.03559413	0	0.026211636	0	0.055580483	0	0	0.111747445	0	0	0.022743592	0.017777415	0	0	0.023801413	0	0	0.019676002	0.014066768	0.002742678	0	0.054703089	0.010597689	0.005471975	0	0.016213266	0	0.029298359	0	0	0.031667975	0	0	0.003649175	0.039998472	0.041087055	0	0	0.01869862	0	0	0.185999294	0.03536877	0	0	0
1.1.1.100	5.837954332	2.692656204	0	0.622508704	0	4.286497906	3.577018491	8.139266807	5.553494914	5.605152269	7.411108485	0	0	1.685162621	2.924255326	4.792959756	4.214377252	2.473035966	1.735872794	5.048844594	3.848374283	4.395465966	1.038064924	1.602909759	3.387985336	0.488733449	0	0	5.437641088	0.221197911	0	0	4.27950495	4.669616614	0.926292328	4.038066558	4.320445554	0	0.924280192	0.274249307	3.033658149	0	0	0	5.665884488	2.026999455	4.648484368	6.764350612	3.608548109
1.1.1.102	0	0	0	0	0	0	0	0	0	0	0	0	0	0	0	0	0	0	0	0	0	0	0	0	0	0	0	0	0	0	0	0	0	0	0	0	0	0	0	0	0	0	0	0	0	0	0	0	0
1.1.1.103	0.295696564	0.374415367	0.428663578	0.602495726	0.756671747	0	0	0	0.602786831	0.158851121	1.144338767	0	0	0.254895502	0.034626098	0.077541998	0	0	0	0.558471612	0.740703525	0.003619673	0.237526912	0.431178006	0	0.536919699	0	1.122543909	0.5193555	0.049943603	0.529460123	1.497291914	0	0.917129327	0.902217304	0.233893545	0	0	0	0.291327664	0.602046279	0	0.180830707	0.019289775	0.062846192	0.965139634	0	0.504125537	0
1.1.1.11	0.18431664	0.091349783	0.313055478	0.154445128	0	0.140015775	0.136113627	0	0	0	0.62506043	0.196437588	0	0.228412358	0.244161765	0	0	0	0.098536442	0	0.336645919	0.15229198	0.251101551	0	0.06541834	0	0	0.063549342	0.320811299	0.032399418	1.315696529	0.275194355	0	0	0	0.155078404	0.080747375	0.135922102	0	0.165796407	0	0	0	0.202849679	0.723098097	0.652210331	0.047570596	0.021814844	0.074407687
1.1.1.122	0	0.432583923	0	0.009814415	0	0	0	0	0.086968756	0.298194109	0.25751383	0.097423324	0	0.224678135	0	0	0.000393742	0.294312215	0	0	0.117861591	0.157720863	0	0	0.17991496	0.146386164	0.168274154	0.235301038	0.074969866	0.284423336	0.339951575	0	0.020608262	0.230449885	0	0.250916253	0	0.149548341	0	0.603790338	0	0.283097971	0	0.227256929	0.410202661	0	0.50965763	0.50570411	0
1.1.1.125	0.529487511	0.820434801	0	0.106145697	0.333791265	0	0	0	1.86564844	1.456650344	0.12011729	0.656973362	0	0.702063961	0.374610224	0.808224162	0	0	0.653522671	0.304680434	0.475749195	0.974252991	0	0	0.144667054	0.208853719	0	0.834907789	0.108955848	1.430253936	0	0.518355997	0.926976116	0.471119376	0.115103097	1.242200889	0	0	0.006328902	0.315072409	0	0.874657736	0	0.356612508	0.858959899	1.395608453	0	0.220511798	1.031531442
1.1.1.130	0.084163938	0	1.263003938	0.221044526	0	0.111261	0.290386268	0.061791698	0.01507529	0	0	0.079492561	0	0	0.240894289	0	0.161982525	0	0	0.055378605	0.354311138	0.08467522	0	0	0	0	0.224776188	0.090961416	0.029934456	0.17935147	0.317756138	0.671934801	0	0	0	0.834101066	0	0	0	0.384206347	0.147073603	0.500931851	0	0.233800275	0	0	0.414253317	0.103951208	0
1.1.1.132	0	0.156293137	0	0	0.127065671	0.132589985	0	0.118256829	0.008787906	0	0.079215766	0	0	0	0	0	0	0	0.00768749	0.190655543	0	0.004380768	0	0	0.124661027	0.143200724	0	0	0.153825868	0.012229129	0	0	0	0.178686115	0	0.181368849	0.011506267	0	0.045972307	0.098028916	0	0.042786702	0.071347564	0	0.096245275	0.013500041	0.049701827	0.100540121	0
1.1.1.133	0.016673722	0.273072221	0	0.945253273	1.897561834	2.049505046	0.271891339	0.276021448	0.208747903	0.618139531	1.82033507	1.39738755	1.962983288	0	0	1.798446515	0.758161254	1.178892137	1.708756313	0.200213832	0.648314564	0	2.764736902	1.702659995	0.523943819	1.012682765	1.851511384	0.644315193	1.554081218	1.140717932	0.935107943	1.357681269	0.68986626	0.306081868	0	0.427236465	2.023896669	1.49018095	0.55405863	0.920559862	0	0.657560915	1.394520131	0.007915489	1.897734189	0	1.358269077	0.80671821	0.711413033
1.1.1.137	0	0.006861853	0.016598876	0.015856321	4.94604E-05	0	0	0	0.003251642	0	0.004463998	0	0.017592506	0	0.011918207	0	0	0	0.002828233	0	0.017380896	0.004936497	0.016293923	0	0	0	0	0	0.003334329	0	0	0	0	0	0.013579443	0.003389198	0	0	0.006683102	0.010400627	0.005213312	0	0.016400284	0.005247853	0.014064224	0.002168942	0	0	0.071840486
1.1.1.14	4.191664353	0	0	0	2.038668487	0	3.781837261	14.60001867	14.14805036	0.405119533	0	3.714783063	0	0	0	0	1.701997634	3.547648252	0	2.90080769	1.889351281	2.986219784	2.381453796	0	1.691321233	0.447868887	2.39786909	0	2.106729428	0	2.690375594	0	0	3.119232523	0	1.979759539	0	3.009321198	0	2.001086672	0	0	2.945647778	0	2.043836344	0	5.244324766	4.567793904	0.680656977
1.1.1.140	0.514875381	0.881035534	0	0.291192883	0	0	0.41386485	0	3.678865895	0	0	0	0	0.702996265	0.126868005	0	0	0	0	0.773313759	1.120671624	0	1.087227956	1.038632212	0.214089536	0.570303223	0	0.288443869	0	0.465119796	1.389246391	1.040125077	0.088132381	0	0	0.505983781	0	0	1.140872882	0.226217324	0.500337118	0.713689292	0.306063381	0	0	0.63610669	0.011679466	1.000742048	0.544775107
1.1.1.154	0.607852347	0.20991767	0	0	0	0.279110006	0	0	0	0.3754617	0.157681342	0	0.337110424	0	0.257951956	0.257444676	0	0	0	0	0.211160813	0.421545583	0.233164926	0.212408063	0	0.565057999	0.333659251	0.554206089	0.550499606	0.390894561	0	1.239860582	0	0	0.279208923	0.802932231	0	0	0.687322615	1.08304419	0.253736735	0.352239366	0.191535469	0	0.475706851	0.146618827	0	0.071842978	0
1.1.1.157	1.620612278	1.99834202	0	0	0	0	0.603305377	1.205883601	2.198068352	0.7119276	0.958566925	0	0.803890911	0.35353895	0.359906427	0.683700975	0	0.847031354	0.156484939	2.19288829	1.557457318	0.568145861	0	0.15484098	0.000359433	0	0.319085165	1.474965984	0.467570899	0	0.769535822	1.050898005	0.135651649	1.692030431	0.509679019	1.321438071	0.474856899	1.283780344	0.849967583	0.756422385	0	1.173478503	0.927514868	1.780911999	0.934628318	2.402216823	1.159052811	1.210376195	0.503666024
1.1.1.158	1.074010392	1.040395179	1.254807431	1.279277449	0.351368309	1.436267792	1.324993319	0.728493579	0.711452119	0.768086258	0.694752719	1.13060604	1.266195269	0.661090346	0.83706374	0.805627057	0.670738654	1.391700503	0.528498901	1.188848397	1.13717171	1.564454284	0.957536629	0.838852222	1.152085576	2.388736349	1.281007363	1.01907826	0.82600034	0.15029351	0.83523513	1.266961559	0.983833414	1.281972298	0.47043412	1.343660142	1.426295264	1.279928412	1.350001479	1.430107295	1.394738197	0.734470001	1.564590533	0.599406131	0.89771251	1.302429344	0.820476935	1.079356691	0.958078523
1.1.1.159	0.079502282	0	0	0	0.228833955	0	0.058209845	0.948305472	0.122663774	0	0.477331651	0	0	0.206502461	0.359601899	0.782423803	1.302072342	0.2979576	0.253911644	0.251017043	0.353553311	0.800604478	0.182850431	0	0	0.121992631	0.857094728	0	0.399007148	0	0.42647028	0.807501766	0.022250066	0.443195444	0	0	0	0	0.194446093	0.894832012	0.224526034	0	0.457338365	0.441611401	0.186074372	0.215654328	0.462293925	0.010468106	0.226276871
1.1.1.169	1.544058171	0	0.246675679	1.716848362	0.467251545	0	0	1.165875886	3.00514164	2.21846478	2.769324261	0.423945446	1.404487191	0.815940613	0	0	0	0.528223081	1.409492155	0.863620422	1.179190091	1.533629963	1.669143506	1.841588419	0.615925234	3.368593435	1.629834051	1.595035633	1.367727869	0.828020957	2.297133588	0.125207293	1.365091899	1.059292475	0	0.274601137	2.297051185	0	0.573469461	2.066915431	2.496584467	0	0	0.187819103	3.917966431	3.054393224	1.317694954	0.329246226	1.685446554
1.1.1.17	0.287167605	0	0.390315391	0.218551569	0	0	0	0	4.518457158	0.376390991	0.31054163	0.610982995	0	0.210495249	1.006196171	0	0	0	0.253695147	0.272966613	1.029588187	0	1.024754517	0	0.561549278	0.031318479	0.128750672	1.851545428	0.682375949	0.808423351	1.842791016	0.22468604	0	0	0.759966476	0.763051278	0.303807588	0	0	1.133338652	0.642138342	0.823366184	0.088349288	0	1.095716414	0.753411818	0	0.922592924	1.451563073
1.1.1.170	0	0	0	0	0	0	0	0	0	0	0	0	0	0	0	0	0	0	0	0	0	0	0	0	0	0	0	0	0	0	0	0	0	0	0	0	0	0	0	0	0	0	0	0	0	0	0	0	0
1.1.1.18	0	0	0	1.17090704	0	0.464531579	0.443458025	0	6.612960871	0	0	1.584835018	1.011975024	0.828261723	0.642206689	1.388295378	0	0.482635737	2.08283345	1.003749256	1.7826405	0	1.439223863	1.55729193	0	1.844972495	0.031818479	0	0.803262287	1.315460653	0.438052218	0	0	1.534259836	0	0.413268988	0.803872927	0.291621628	0	0.413723364	0	0.845735977	1.204715214	0.576881417	1.624749229	1.264183192	0	0.645932311	0
1.1.1.184	0.097238356	0.495976622	0.095043085	0.022570863	0.312657976	0	0.09579047	0.207394676	0	0	0.448988266	0	0	0	0.11872522	0	0.009778699	0.268084278	0	0.196169367	0	0	0.310773214	0	0	0.217674967	0	0.095637031	0.301148156	0	0	0	0.078862151	0.212656145	0	0.006038347	0.166142829	0.018241729	0.143218972	0	0	0	0	0.255977905	0.755173804	0.256295435	0	0.128402366	0.05275636
1.1.1.193	0.655673274	0.020536919	0.157293257	0.239280089	0.221495512	1.227965162	0.239799344	0	0.22114729	0	0	0.187156956	0.38084528	0.150277302	0	0	0	0	0	0.213690327	0.247385335	0.669206464	0.202328413	0.016597746	0.23864624	0	0	0.053559091	0.271764175	0.067050708	0	0	0	0	0	0.14868024	0.281149029	0.290004865	0.169530242	0	0.266329744	0.2099792	0	0	0	0	0	0.007241496	0.31429534
1.1.1.195	0	0	0.027864713	0.002945425	0.014085735	0	0.020123542	0.037008402	0.026184973	0.018929983	0	0	0	0	0	0	0	0.036239779	0.018894455	0	0.026900199	0.007453579	0	0	0	0	0	0	0.026003581	0.040587231	0	0	0	0.01751044	0	0	0	0.037487309	0.026692016	0.016852182	0.022015852	0	0	0.038049446	0.034913811	0	0	0.071435315	0.022867813
1.1.1.2	0	0	0	0.196735194	0	0	0.195725685	0	0	0.114913714	0.635599035	0	0	0	0	0.686385373	0.269909922	0	0.599102502	0.131075054	0.385822501	0	0.521685586	0.223535078	0.576578962	0.03715	0.226051583	0.045511182	0	0.548215756	0.346291302	0	0.095000731	0.310930395	0	0	0	0	0	0	0.399226775	0.20489218	0.125918843	0	0.60547178	0.341518697	0	0.058302139	0.215794543
1.1.1.202	0.317477036	0	0	0.329608661	0.311343868	0.081768968	0.148721302	0	0	0	0	0.032406305	0.240768003	0.282921468	0.093339448	0	0	0.371823921	0.472315749	0.798027174	0.22798523	0.136208146	0	0.808935403	0.194020938	0.13740676	0	0.07707685	0.336355013	0.190103562	0	0.30772339	0.381556935	0.386786986	0.345706966	0	0.127211456	0.026044168	0	0	0.262422184	0.157598842	0.117749059	0.150538347	0.319015485	0.751174909	0.339871452	0.023168291	0.299313476
1.1.1.205	0.930926398	1.072416818	0.865608029	1.875718348	0.919565187	0.468654692	0.719022363	1.125040354	0.638391342	0.570453946	1.055919234	0.92134519	1.090090643	1.697690587	0.838462072	1.527693115	1.241737811	1.494002328	0.73466551	0.584611646	1.534528462	0.906020259	0.876185825	0.574406382	2.845842615	1.477660054	1.141420401	0.609307895	0.653738932	1.316449216	1.434292059	0.949899268	1.574462278	0.992116575	1.423428506	0.911910875	1.302518972	1.053462341	0.816289019	1.113148819	0.604275612	1.53124589	0.576302071	1.044173996	1.346436814	1.121720501	0.898805335	0.752433915	0.84737348
1.1.1.206	0.18496295	0.122001897	0.089988874	0.213740335	0.131541155	0	0	0	0	0.227890595	0	0	0.082695118	0.149843769	0.150788404	0.161269672	0.010674408	0.092221606	0.02972108	0.121307898	0	0	0.067559228	0	0.192944623	0.00190616	0.0742836	0	0.123356474	0.176810251	0.079530744	0	0	0	0.093462571	0	0	0.130436579	0	0	0.111486131	0	0	0.175307426	0	0.139266995	0.076575846	0.218663064	0.177014669
1.1.1.21	0	0.23809457	0.259064425	0.153425152	0.22126233	0.109293647	0.078959646	0.032069662	0.236250589	0.196063748	0.34415105	0	0	0.087567188	0.080495263	0.6645231	0.056031133	0	0.218847194	0	0	0.133078127	0.237668898	0	0	0.113966379	0.054204714	0	0.013343198	1.07513996	0	0	0	0.203821454	0.119669693	0.2573235	0.060474254	0.121785084	0.188904627	0.124652585	0	0.156169024	0.118669833	0	0	0.05183114	0.319944107	0.093699945	0.081364329
1.1.1.210	0	0.002989658	0.005534657	0.003632559	0.005403993	0.001206068	0.0051369	0	0	0.001887286	0	0	0.00411675	0	0.006288466	0	0	0.000384663	0.005241101	0.001660536	0	0	0	0.002050611	0.002122322	0.005702227	0	0	0.005085549	0.003010166	0.004475196	0	0	0.001418602	0	0	0	0.001488626	0.000405254	0.00104187	0.002758774	0.004687762	0	0.002332026	0.006300357	0.002860423	0	0.006169639	0.004462165
1.1.1.215	1.202510695	0.768133077	0	0	0.620500308	0	0	0	0	0	0.21494358	0	0	0.404509687	0	0	0	0.580943157	0.265870427	0.512265813	0	0	0.616497703	0	0	0.157870914	0.601133857	0.502005473	0	0	0.753822695	0.364138292	0	0.190241907	0.375079534	1.415290457	0	0.332448496	0.421644087	0.083379694	0	0	0	0.648824734	0.979623566	1.224522406	0	0.758119638	0.743013614
1.1.1.218	0.028918711	0.034982466	0	0.077617688	0	0	0.01866583	0.003954632	0.013334989	0.030671347	0.020575367	0	0	0	0.026490703	0.033248032	0	0.028903532	0.032147839	0.046721587	0.006856095	0	0.033927172	0	0.069991851	0.020446188	0.015275312	0.014230352	0	0	0.016925411	0	0	0	0.001431895	0.019520223	0	0	0.016697201	0	0	0.026502761	0.017425892	0	0.038871073	0.019346491	0.021506227	0	0
1.1.1.219	0	0.250890417	0.156201808	0	0	0	0.249961166	0.054064753	0.345804661	0.176238669	0.757628893	0.255979004	0.231811024	0	0	0	0	0	0.387481826	0.271071966	0.031656738	0.125049408	0	0	0.312063714	0	0.438616265	0.35179367	0.101241968	0	0.000913454	0.15367597	0	0	0	0.370588144	0.815988546	0	0	0.280698638	0	0.325326141	0	0	0.924401479	0	0.310668676	0.173127095	0.306243026
1.1.1.22	0	1.218154114	0.0958544	1.837846686	1.894965029	1.534031326	0.366624334	1.533311226	0	0.00644843	0.52430978	3.576574045	3.186204487	1.443730672	1.635523879	1.134256649	1.339783223	0	0.0205212	0.969779789	0.731399297	0.001353141	2.095081966	0	0.008200262	1.389569523	2.143418035	2.011829691	0.373748084	0.120811198	0.088338735	0.769272251	0.588682117	0.579641561	0.455886486	1.366875506	0.952806971	0	0	1.612190957	0	0.604265725	1.050833785	0.766666017	0.198314303	1.529128941	0	1.396007388	1.193057565
1.1.1.220	0	0.126822977	0.012997585	0.160959702	0	0	0	0	0.133075231	0	0.149988745	0.046179089	0.170496964	0.087162685	0	0.026663853	0.825665172	0	0.058603735	0.045986253	0	0	0.168936793	0	0	0	0.108928005	0.16890574	0.006909256	0.185310997	0.181928739	0	0.062131632	0.159090866	0	0.110248696	0	0	0.096010013	0.095341217	0	0	0	0	0	0.150520236	0.107541216	0.049954501	0.175249369
1.1.1.23	0.659405844	0.861657073	0.642069478	0.262530128	1.351216349	0.482467394	0.19314577	0.847555977	1.204534792	1.056357673	1.37478569	0.837903211	1.198996704	1.35405887	1.299161141	0.781864958	0.856990226	1.293014649	1.125478457	0.149856306	0.772360479	1.38438413	0.957755011	1.140197406	0.541529875	0.079708819	1.6583119	1.489076873	0	1.644172129	0.541998283	1.175582529	0.844762777	1.578596744	0.61471131	1.236819989	0.819746095	0	0	0.020680477	0	0.946664044	0.241683061	0	0.435006113	0.381016651	0.615631198	0.48027649	0.794732096
1.1.1.244	0.02400117	0.05466247	0.023176139	0.054488518	0	0.030217527	0	0	0	0.025411943	0	0	0	0.0467486	0.010590443	0.004765222	0.052120574	0	0	0	0.042469617	0	0.004285368	0.042805858	0.051911953	0.002228813	0.006585283	0.066392979	0	0	0.012129947	0	0.055234939	0	0	0.071040323	0	0.039689666	0	0.009371411	0	0.050120525	0	0.037606894	0	0	0	0	0
1.1.1.25	1.534199516	0	2.327760804	1.370061705	0.588462379	1.201290135	1.327265036	0.369515172	4.054761174	0.820971731	2.967980137	0.445888418	0.682762737	0.594816803	1.679062103	1.709453294	2.334404791	0.185890745	2.013261893	0.796231164	2.40550555	0	2.05118927	1.64189017	2.670580275	0	1.741800791	0.117888074	0.169613453	0	2.100024828	2.206852367	2.623605307	1.227993087	2.0409709	2.775234518	0.235079224	0.300779696	2.098371487	0.899085589	0.159699933	2.195874546	1.912686347	1.367630944	1.817067184	4.528548091	0.163076347	0.673581573	1.688254809
1.1.1.251	0.119045736	0	0	0.068550495	0	0	0.385256317	0.252258373	1.16272208	0	0.359955856	0	0	0.250098147	0.217853938	1.093577471	0.479821984	0.012459755	0.162533709	0.491836345	0.24915602	0	0.400786048	0.126205866	0.338290523	0.447861155	0	0.744542015	0.00451337	0.623737789	0	1.369195398	0	0.414374114	0	0.014723119	0.084515746	0	0.527724802	0.738929004	0	0	0.366620178	0	0	0.299707641	0.233286164	0.238557094	0
1.1.1.255	0.173947161	0.039786418	0.075256416	0.028484736	0.028373662	0	0	0.03080764	0	0.061188655	0.157909119	0.047222521	0.009960594	0.012041965	0	0.063737955	0	0.09397992	0	0	0	0	0.045985578	0	0.017112554	0.086327416	0	0.042247112	0	0	0.007285084	0	0.021202546	0.084044084	0	0.013105043	0.058836009	0.048304917	0.077667216	0	0	0	0.060778436	0	0.016848115	0	0.056791641	0.030563452	0
1.1.1.26	0.033431489	0.076487746	0	0.141533381	0	0	0	0.249383897	0.338698046	0.33402317	0.226456213	0	0	0.06130968	0	0.302745624	0	0.225966217	0.210076398	0.376740342	0	0.200982775	0.204888941	0.185979214	0	0.174899514	0.391594302	0	0	0.234022265	0.23696653	0.127549008	0	0.060540121	0.084089757	0.257998915	0	0	0.192224917	0.219845833	0	0.392539071	0	0	0	0	0	0.085836766	0.207151109
1.1.1.261	0.377757647	0	0	0.404140054	0	0.873999607	0.297267557	0.169399393	0.823950148	0	0.061112985	0	0.108364805	0.153148231	0.093444064	0	0	0.119617327	0	0.097536947	0.472633141	0	0	0	0.34488619	0	0	0	0	0.277025744	0	0	0.318183284	0.903910777	0.50353085	0.148465619	0	0	0.209435331	0.169873267	0.163224594	0	0.370647182	0	0	0.078223438	0.064282844	0.503281176	0
1.1.1.262	1.618065585	1.922816939	0.810619979	0.708211116	0.623876115	1.002639941	0.888390227	0	0	0	1.174314998	1.297754607	2.006012508	0.718582973	0	0.29909135	0	0.503122674	0	0.131272077	0.814659293	0	1.081672506	0	0.076527597	0.044995173	0	1.390302055	0.868016907	0.923501744	0.263410586	2.048312178	0	0.274635956	1.015180751	1.79942939	0.635651533	0.128957583	1.702859038	1.10016806	0	1.111569596	0	0.949652103	0.70910602	2.012910976	1.173385558	0	0
1.1.1.264	0.431723699	0.095631173	0	0.502709562	0.097448033	0.19472302	0	0.13736481	0	0.217826461	0.022062952	0.387673485	0.26350967	0	1.190418081	0	0	0	0.237668704	0	0	0	0	0	0	0.307266236	0	0.481276686	0	0	0.074444972	0.277350515	0.338057859	0.006943963	0	0.114501239	0	0.301039857	0.034317626	0.638662221	0.239473972	0.086442366	0.12758039	0.287921187	0.503301458	0	0.347866468	0.309222787	0
1.1.1.267	1.490575624	1.110664633	0.798845716	1.019198186	1.508419847	0.848551042	0	0.322333245	0.351446019	0.650961126	0.855392049	0.365197357	1.015332221	0.876169557	1.592724847	0.49332845	1.117472011	1.372115486	0.648731109	1.366494481	1.174794424	1.175028207	0.356258653	0.530363132	0.876660704	0.16784946	0.386943697	0.443429768	0	0.963021935	0.993570861	0.596194653	0.332719001	0.950391035	0.912348642	0.90867297	0.582221873	0	1.485567552	0.824122354	0.594680505	0.417161569	0.662986349	0	1.462121281	0.503065981	0.969062215	1.211804565	0
1.1.1.27	0	0	0.580808264	0.587369979	0.369111919	0	2.624691351	0	3.207905166	3.237092952	0	1.534504542	0.411783869	1.73571037	0	0.79143983	0.240649944	1.382999577	1.760543765	0	1.026990196	2.002871066	0	2.180824962	0	2.211115276	0	0.529885797	2.291764453	0	0.188824945	0	0.008536783	0.651448642	2.077911954	1.179426725	0.788551584	0	0.004355991	0.378689778	0.9818381	0	0.659513846	0.101756918	0.937757661	2.153542194	1.923478491	0	3.191827256
1.1.1.271	0	0	0	0	1.77052826	0	0	0.356047479	0	0	0.576516683	0.589535983	1.799336934	0.047956088	0.209452443	0	1.548829313	0	0.656023176	0	0.102911513	0	0	0.499948093	0	0	0	0.559280428	0.300925279	0	0	0.362072967	0.38835122	0.209988387	0.445893702	0.734376527	0	0.75066895	0.630441662	1.299587005	0.587561726	0	0.12766622	0	0.755015487	0.982431681	0.171847608	0.157122844	0.209056476
1.1.1.272	0.125073196	0.104116336	0	0.080958391	0.137648817	0.666299623	0	0	0.125755609	0.280410477	0.43935398	0.211517827	0	0	0.271119707	0.462786677	0.356059968	0.293862181	0	0	0.27963602	0	0.912255342	0	0	0	0	0.274710924	0	0	0.155468959	0	0.282540235	0.220538106	0.495987241	0.294825321	0.200728622	0.019214285	0	0.216894366	0	0.189743622	0.310872598	0	0	0.277206766	0	0.13793752	0.143672929
1.1.1.274	1.082784738	0.283398828	0	1.000756119	0.630366907	0.995125061	0.203186555	0	1.303229624	0.029102012	0	0.269482308	0	0.810028565	2.117680225	0	0	1.107006227	0.721984359	0.603898384	1.114918218	0	0	0.201463018	0	0	1.277178449	2.239294292	2.056643719	0.160036361	2.950971342	1.974062342	0.26451838	1.260074045	0	3.173750144	0	0.738943416	0	0.943278793	0	1.157666799	0.824360578	0	0.43838693	0.742490727	1.279354347	0	1.125465739
1.1.1.275	0	0	0	0	0	0	0	0	0	0	0	0	0	0	0	0	0	0	0	0	0	0	0	0	0	0	0	0	0	0	0	0	0	0	0	0	0	0	0	0	0	0	0	0	0	0	0	0	0
1.1.1.276	0.0224946	0	0.16272343	0	0	0	0	0	0	0.065722344	0.386101641	0.204352855	0.202840889	0.389071556	2.268998653	0	0	0	0.374942149	0.342194762	0	0	0	0.012603986	0	0.25387859	0	0.266180006	0.230851604	0.014085041	0.188488843	0.122942744	0.181105375	0	0	0	0	0	0	0.122185108	0.466475141	0	0	0.22834295	0	0.734557473	0.186691416	0.486632852	0
1.1.1.28	0.406148031	0	2.349327672	0	1.161496865	1.88241125	0.295197603	1.274652803	0.317168017	0.171445298	1.157729505	1.410905083	0	0	0	0	0.807750336	0	1.214052899	0	0.501186063	0	1.764406917	1.551873954	0.850001454	0	0	0.860546576	0	0	2.131169509	2.609770278	0.154847709	0	0.064796769	1.759026326	0.482736883	0	3.317553366	0.873651925	0	2.607766251	1.84007981	0	0.386485995	3.198357857	1.021047215	0.896651089	1.213058636
1.1.1.282	0	0.237802252	0	0	0	0.289612433	0.222817768	0	0	0	0.374915897	0.020016156	0	0.004053666	0.335807173	0	0	0	0	0.091763919	0	0.159482884	0.336785604	0	0	0	0.41811919	0.070753984	0.388419444	0	0	1.01033974	0.243037212	0.175374743	0	0.263650297	0.12326743	0.205424175	0.384708386	0.802126962	0	0.127864278	0.361347951	0	0	0	0	0.375732498	0
1.1.1.284	4.406425173	3.338499696	2.213832776	1.195845823	1.769101997	0	0	0	1.016625836	0.501428065	2.419472616	1.803050204	0.256169753	0	0	1.894275815	0.838988976	0.457183629	0.853709062	1.022445727	1.185582049	0.784957259	0	0	0	0	1.823759496	0.401129999	0	0	1.82420963	1.992657487	1.827298643	0	0	1.23876722	1.998642406	0	0	1.298210832	1.053536916	2.938595952	0.204033193	0	0.593819632	2.583130459	2.618212255	1.200824617	0.978957623
1.1.1.288	0	0	0	0	0	0	0	0	0	0	0	0	0	0	0	0	0	0	0	0	0	0	0	0	0	0	0	0	0	0	0	0	0	0	0	0	0	0	0	0	0	0	0	0	0	0	0	0	0
1.1.1.29	0	0.788938641	0.595764904	0.000548629	0	0.390189991	0	0.06527016	0	1.716194801	0.080073738	1.072117071	1.379925833	0.286372526	0.627346389	0.710979489	0.058941035	1.24917323	0.246745596	0.202426872	0.622824567	0	0	0.746398484	0	0	1.553149028	0.225473028	0.444820081	2.062317533	0.148914056	0	0.325740794	0.369098597	0.774461119	0.451906719	1.516226391	0.834702039	0	0.222990865	0.469925593	0.650323306	0.681369453	0	0.853399688	0.803494422	0	0.654699256	0
1.1.1.290	0.489596214	1.685064538	0	0.615236879	0.344031784	0.272468339	0	0.690999054	0.007768512	0.170009058	0	0.2992007	1.047765909	0.537596554	0	0.581162163	0	0.625447054	0	0	0.445955206	0	0	0.108797764	0.760691703	0	0.598353077	0.824154069	0.686988663	0.607070797	1.11486711	1.585417377	0.692801732	0.434100763	0	0.707523428	0.23081914	0.400344322	0	0.649803517	0.44835713	0	0.077737828	0	0	1.429742369	0	0.34233375	0.250994658
1.1.1.294	0	0	0	0	0	0	0	0	0	0	0	0	0	0	0	0	0	0	0	0	0	0	0	0	0	0	0	0	0	0	0	0	0	0	0	0	0	0	0	0	0	0	0	0	0	0	0	0	0
1.1.1.3	2.20373152	1.155234007	0.018769849	0.674436578	1.163007518	0.923802559	0.95815687	1.998650139	2.392336651	0.565628619	1.703393316	0.701665435	0.249869526	0.740706998	1.123021561	2.558746693	0	1.106706477	0.974988842	0.403750463	1.299607482	1.390839203	0.494123183	0.391282163	0.001484302	1.945721734	0.092846591	0.705956466	0.957708441	1.591934932	0	0	1.292761013	0.642465195	1.133072074	0	1.00464435	0	0.558214111	0	0.364178414	0.159303793	0.777790969	0.069913657	0.661606163	0.586659697	0.421376701	1.363210203	0.186345516
1.1.1.30	1.416794637	0.492084675	0	0.598246635	0.635373279	0	0.7306281	0	0	0.623477138	1.25715276	0	0.547925456	0	0	0	0	0.327076875	0.507904358	0.380079901	0	0.708027535	0.123947527	0	0.51570519	0.466211688	0.185747237	0.592974585	0.360754556	0	0.718018513	0	0.062400741	0	0.41581601	0	0	0	0	0.376439204	0.341037075	0.329264664	0.252188403	0.366448315	1.294653349	0.667607059	0	0.416055089	0
1.1.1.306	0	0	0	0	0.055456041	0.049106128	0	0	0.014181028	0.11809321	0	0.025573475	0	0.12977224	0.127766423	0	0	0.144272388	0.118983864	0	0.134204572	0	0.026043095	0	0.423056252	0.00550942	0.074101403	0	0	0.073375825	0	0	0.025247714	0.09485643	0.06267702	0	0	0.055524692	0	0	0	0.057545429	0.054302517	0	0	0	0.096294829	0	0
1.1.1.31	1.211959552	1.852029492	0	1.491126551	1.015472614	0	0	1.223923129	0	1.966694137	1.348927587	0.488681324	0	1.220491403	2.509230197	0.347882093	0.195227559	1.560412712	0	1.801077829	0.695665571	2.070575097	1.482639743	1.184876601	0.641160486	0	1.184312134	0	2.276502057	0.833291025	1.01950405	0	0	0.536781404	0.503629503	0	0	1.464111115	0.568906164	1.378696016	1.471192133	0	0	0	2.490366328	0	0	0	0.913251098
1.1.1.312	0	0	0	0	0	0.011882299	0	0	0	0	0.149509287	0.041316703	0	0	0	0	0	0	0.044485038	0.034910142	0	0.055726457	0	0.018927321	0	0	0	0.05665694	0	0.048070041	0	0	0	0.025768978	0	0.047884389	0.015369423	0.037862115	0.049336545	0.025572182	0	0.053114524	0	0.021468103	0.148695056	0	0.041437688	0	0.036431775
1.1.1.34	0	0.271959761	0.38224083	0	0.245322162	0.272679513	0.147548025	0.037115414	0.077047263	0	0	0	0	0	0.057678389	0	0.146202803	0	0	0	0.132196261	0	0	0	0.427434282	0.111475683	0	0	0.159868264	0.225660789	0	0	0.233698879	0.101614012	0.235571746	0.008092748	0	0.337274072	0.014811657	0.372783006	1.232940518	0.174557997	0	0.205932319	0	0.274048889	0.355607754	0	0.308590001
1.1.1.35	2.132046105	4.28518738	3.525295466	0	0	0	2.876689193	0	2.03805108	0.219359608	9.835255102	0	1.157512821	0.868957002	1.154908196	2.857623745	4.488485675	0.356014912	0	1.961918792	0	0.073914763	3.73071547	0	0	0	6.000905665	8.052168415	0	0	2.061932166	8.898626963	2.958341709	0	2.674061977	0.834225804	3.755382757	0	4.872317159	0	0	0.246585257	0	0	3.505003501	7.752847993	1.0014591	2.605309505	5.506286899
1.1.1.36	1.102160127	0.544772052	0.767357704	0	0	0.551366055	0	0.547422154	0.717363391	0.831905531	1.763455834	0.77748811	0.003904658	0	0.444057334	0.681060466	0	0.542726085	0.692134035	0.634113862	0.835677512	0.233130434	0.306258477	0	0.65334342	0	0.243244575	0	0	0	0	0	0	0	0.204148314	0.501213816	0	0.745204436	0	0.147113257	0	0.490967345	0.314512815	0.296033199	1.989145409	0	0.425332239	0.695723304	0
1.1.1.37	2.02770259	2.757365622	0	2.752532631	1.582388354	1.679135929	1.22752867	0	1.318749257	1.389851043	3.504880436	1.657921553	3.881404045	0	0	1.124036691	0	0	0	1.228806831	0	1.027321289	2.321652047	0	2.682664366	1.313532026	1.892232882	1.084733986	0	0	1.183830838	1.506146311	0.132595359	0	0.276397557	2.622539232	0	0.51652288	0	1.892608191	0	0.083986066	0	0.892290193	1.350433411	2.263413044	1.879190648	0.26567012	0
1.1.1.38	0.303478587	1.244534549	0.685238934	0.94601005	0	0.278563872	1.054628069	0.966735404	0.797599204	0.60753083	0.392199064	0.944598778	0.810836658	1.121426918	0	2.008677998	0.289651441	0.344667204	1.66638795	0.584770475	1.088497843	0.62856586	0	0.019967338	0.414567498	1.679848154	0.92848681	0.909803151	0.914430163	0	1.157989018	0.01547809	0.962333848	0	0	1.228426811	0.263722186	0	1.033311965	0.712400027	2.783273443	0	0	0.664646523	0.463792595	1.611033096	1.23700763	1.271619894	0.351087651
1.1.1.39	0.210147915	0.140748105	0	0	0.054999164	0	0	0.1017472	0	0.14830448	0	0	0	0.210444497	0	0.119745302	0.126164664	0.203754015	0	0	0	0.099365206	0.050427286	0	0.202945858	0.487539014	0	0.212540037	0.456286508	0.124480665	0	0	0	0	0.168087457	0	0.016755009	0.176902997	0	0	0.050450502	0	0.026082201	0	0.165108166	0.020673642	0.091934712	0	0.232611148
1.1.1.4	0	1.620441731	0	0	0.525079084	0.388484715	0	0.296692477	0	0	1.353433602	0	0	0	0.667060827	0	0.599872229	0	1.244960048	0.010085624	0.071150716	1.1175325	0.873368314	0.61227417	0.692141569	0	0	1.113233694	0	0.727959349	1.078772227	0.030710647	0.008774477	0	0.949049832	0	0	1.500493003	0.178164683	0.509873394	0	1.065392873	0	1.396976388	0	2.606677215	0	1.390770032	0.795115621
1.1.1.40	2.163923092	0	1.250617267	0.310731529	0.775168051	0.2743058	0.269579511	0.257178599	0.267600933	0	3.222916741	0	0.486930542	0	0.924211094	0	0	0	0.276810815	0	0	0.365535877	0.602776432	0	0.274339738	0	1.412657698	2.062906344	0	0	0	1.928336254	1.458107087	0	0	1.586254131	0.820418189	0	0	0	1.186886276	0	0	0.262766139	2.32681715	0.462997061	1.491490239	1.623851504	0
1.1.1.41	0	0	0	0.220338288	0.543990146	0	0.602275718	1.125327333	0	0.859602616	0.043418923	0	0.262315233	0	0	0	0	0.974086371	0.910434275	0.04137636	0	0.451715627	1.149268831	0.170625953	0.174197699	0	0.86170151	0.350717301	0.424808663	0.657642914	0.394060878	0.153418457	0.049180369	0.054287003	0.684856365	0	0	0	0.63662259	0	0	0	1.086271253	0	0.052866355	0.124415948	0	0.11433932	0
1.1.1.42	0.870614802	1.992924751	0	0.094065004	1.52413936	0.474613545	1.068466678	0.114059734	0.304136799	0	0.922152134	1.260476262	1.015912384	1.445782498	1.569287082	0.31788412	0.230060515	0.674246707	0	0	0	0	0	1.113479594	0.214013358	0	1.988380395	0.707582673	0.582220032	0.796794812	1.304083389	2.069077034	0.54641321	0	0	0.947529448	0.540255156	0	1.127511782	0	0	0.805201332	0	0.258926134	1.946108243	1.843516587	0.802892425	0.68351514	1.001567715
1.1.1.43	0	0	0	0.036535198	0	0.013532569	0	0.077139957	0	0.022375094	0.072724129	0	0	0	0	0	0	0	0	0	0	0	0	0	0	0.009007396	0.090933121	0	0.046675313	0.07726864	0	0.051320504	0.067001381	0	0	0.049472445	0	0	0	0	0.025356916	0.019211828	0	0	0.11795121	0	0.092420254	0.083816742	0
1.1.1.44	0	0	0.016589808	1.138147074	0.71553511	0.340426401	0	0.778069186	0	0.345411451	1.128251462	1.568661069	0	1.659111539	0.438015197	0.473310796	0	0	0.111202606	0.548516836	0	0	0.859090021	0.314956747	1.884798856	1.822546008	0.426383953	1.09139358	2.52691278	0.840227789	0.822684059	0.397001549	0	0	0.982774854	1.166314677	0.466481491	0	0.815732825	0.025302075	1.225617635	0.718581294	0.075767913	0	1.031809992	0.166399395	0	1.25002745	0.273479946
1.1.1.46	0.007969355	0.084878966	0.000932879	0	0.073631071	0.084906938	0	0.070874089	0.039773691	0	0.039986816	0	0	0	0	0.047253673	0.068394245	0.068525257	0.089646718	0	0	0	0.118393347	0.038640392	0	0.083111138	0	0.092881128	0.083658336	0	0.006896966	0	0	0.043765477	0.086753656	0	0	0.065386821	0	0.120993156	0	0	0.035002276	0.042311968	0.215374451	0	0.058498817	0	0.118303902
1.1.1.47	1.955662374	0.521084982	0	0.336906179	0	0	0.280123091	0	0.381178058	1.438749962	1.301119869	0	0	0	0	0.046783898	0.24384328	0	0	0	0.001972749	0.566888139	0	0.507178773	0	0.079092563	0.383691496	0	0.782907165	0	1.416991775	0	0.217283067	0.403467374	0.43242545	0	0	0	0	0	0.206880541	0	0.578804221	0	1.237805911	0	0	0	0.085391019
1.1.1.48	0	0	0	0	0	0.068073651	0.037525905	0.12658607	0	0.116772444	0.10633057	0	0.237042241	0	0	0.194396581	0	0.235553757	0	0	0	0	0.198676537	0	0.139986911	0	0	0	0.053487131	0	0.168837712	0	0.066451248	0	0	0.063764321	0	0	0.091881203	0	0.24527617	0	0.228621589	0.021867484	0.201997533	0.051733511	0.212207846	0.091041206	0.216237134
1.1.1.49	1.670183574	0	0.378666998	1.009992883	0	0.126832412	0.033807932	0	0.951165253	0.252903569	1.003058802	1.667779583	0.275743481	0.838927734	0.920069177	0	0.67893962	0	0.867299691	0.114502294	0	0.875306381	0	0	0.007906334	1.332726671	0	1.105392081	0.782792825	0.943649302	0.865182585	1.358477586	0	0.554637912	0.299277173	0	0.44411275	0.594823868	0.388246907	0.288819579	1.015676402	0.796140804	1.153033711	0	1.483485269	1.011755675	0	0.841397063	1.938367607
1.1.1.50	0.207472864	0.162508257	0	0.084600013	0	0	0	0	0.182310007	0.054612691	0.210199866	0.201255442	0.100193603	0.07166046	0.208099471	0.023268724	0	0	0.004424878	0	0.056500403	0	0.097052601	0	0.144210434	0	0.069847907	0	0.100913139	0	0.154591394	0	0.029743876	0	0.076229956	0.040960371	0	0	0.090193714	0	0.203690621	0	0.036415164	0	0	0	0.230377924	0.237989422	0
1.1.1.51	0.011946644	0	0.0272417	0.009878309	0	0	0.019455903	0	0	0.027217314	0.098183745	0	0	0	0.015740767	0.00169678	0.008254369	0.021366795	0	0	0.016222372	0.0147596	0	0.015232676	0	0.00129587	0	0	0	0	0.027555591	0	0	0.019289631	0	0	0.009809865	0	0.023326485	0	0	0	0	0	0.081595182	0	0.000676758	0.012909337	0
1.1.1.53	0.352418508	0.158875257	0	0	0.190079081	0	0	1.118355827	0.126720552	0.00717486	0.255986902	0	0	0	0.294943559	0	0.126116497	0.138751677	0.246150041	0	0	0.181045936	0.137164723	0	0.08582113	0.116914093	0.280292975	0.077062129	0	0.214021745	0.249754039	0.131245956	0	0	0	0	0.064628209	0	0	0	0	0	0	0.143816665	0.177674287	0.234685082	0	0	0.321510783
1.1.1.56	0	0.219054248	0	0.050899703	0	0.25747815	0	0	0.311170395	0	0	0.093437869	0	0	0.060481217	0.055861251	0	0	0.052946324	0	0	0.149656333	0	0.197845019	0	0	0.064458803	0.306717687	0	0.108303936	0	0.297882945	0	0	0.109483475	0	0	0.245236414	0	0	0.092146189	0	0	0	0.040116751	0.440229783	0	0	0.099831579
1.1.1.57	0.582612491	0.630529016	0.664766616	0.636050118	0	0.585216893	0	0	0.663139244	0.202548166	0	0.753304897	0.833634634	0.372838023	0	0	0	0.128299324	0.633463849	0	0	0.782833032	0	0	0	0	0.194598882	0.490693474	1.148612087	0.851244774	0	0.698340842	0.758513928	0.16608503	0.646549686	0.822222677	0.760803977	0.752608027	0.230777254	0.470900388	0.636393028	0.872791978	0	0.599611026	0.322882005	1.492566524	0.254135976	0.512119431	0.185553117
1.1.1.58	0.215079688	0	0.152016432	0.504971286	0.221855877	0.576321413	0.511515453	0	0	0	0.114373025	1.041214986	0.428756133	0	0.286578627	0.35849822	0	0.678509401	0	0.460976218	0.148041951	0.308634241	0	0.052357428	0.235687234	0.529468098	0.1587659	1.092552344	0.157442221	1.435164262	0.393796439	0.358742751	0	0.397822149	0.046132217	1.117036274	1.032388046	0	0	1.020777548	0.165962794	0	0	0.341529489	0	1.24893535	0.674346608	0	0.589490559
1.1.1.6	0.244793943	0.491921186	0	0.589482125	0.723383754	0	0	0.007709149	2.701086022	1.832475065	1.252654917	1.160776352	0.599849843	0.176601026	0	1.186701517	0	1.318266863	2.365612428	1.548368972	0.4773161	2.251653222	0.955357809	0.667497296	1.377931662	1.493669826	0	1.124686218	0.908840813	1.454689988	1.729687705	1.455488602	0.987884298	0	1.566944523	0.095147873	0.244699815	0	0	0.942891545	1.971342631	0.462505612	0	0.526155962	1.092600351	3.077395997	1.675767272	1.338058945	0
1.1.1.60	1.164173191	1.436933934	0.481680503	0.06930048	0	0.747751948	0	0.308433896	2.069142033	0.889584477	1.653539947	0.524383026	0.129914287	0.778389385	1.00237428	0.144133785	0.499042764	1.053070781	1.066670094	0	0	0.357403208	0	0.045930508	0	1.053191514	0	1.42033035	0.340586974	1.574473779	0	0.914255586	0.630413182	1.146771084	1.278654851	1.305214307	0.634591059	0	0.851212046	0.173904629	0.527004224	0.282811982	0.489381157	0	2.541290827	0.59227493	1.545512099	1.523365552	1.037817867
1.1.1.61	0	0	0	0	0	0.248868184	0	0.729765826	0.866545861	0	0.354760681	0.360547786	0.352617385	0	0.209102989	0	0	0	0.220921931	0.01678551	0	0	0	0	0	0	0	0.057571219	0.265327684	0	0.285277252	0.323362497	0	0	0.354740175	0	0	0.112843764	0.22249897	0	0.181671087	0	0	0.316542663	0.890024037	0	0	0.419868989	0
1.1.1.62	0	0.031071691	0	0.113579399	0	0.076873923	0.098356601	0.060903914	0	0.032086024	0.156642855	0.124392362	0	0	0.038163939	0	0.117091819	0	0	0	0.041285556	0.073293457	0	0	0.073988842	0	0	0.006790171	0	0.01607937	0	0	0.026448364	0	0	0	0	0	0.002288485	0.024305249	0	0.066785382	0.067534635	0	0.270869687	0.108899222	0.124870235	0.106830593	0
1.1.1.65	0.141163824	0.074137804	0	0.055677716	0	0.04973557	0	0.04789852	0	0	0.15454735	0	0	0	0	0.016779371	0	0.06019952	0.090022548	0.059095741	0	0	0	0.029232298	0	0	0.082869651	0	0.056776803	0	0	0	0.034672212	0	0.018609082	0.046665302	0	0.047457354	0	0	0.071558305	0	0	0.081413882	0.132017256	0.030699125	0	0	0
1.1.1.67	0.099263174	0.19044693	0	0.415150976	0.195820391	0.193299387	0.063065313	0.182148397	0	0.180204874	0.14044881	0.109914935	0.234354328	0.091201435	0.046374307	0	0	0	0.105328004	0	0.06241722	0.021411948	0.173440927	0	0.13020303	0.075163596	0.154931093	0.025860824	0.145963849	0	0.194886316	0.142291911	0	0	0.024153314	0	0.042005904	0.110031088	0	0.056094871	0.194620856	0	0.16123304	0.006731634	0.047513178	0	0	0.233861428	0.198582302
1.1.1.69	1.918156041	0	0.255112699	0.329103433	0.071653992	0.330789558	0.103055028	0	0.179001119	0.106856629	0.402935543	0.524542128	1.514032936	0.111465474	0.950274653	0.566087434	0	0.065298568	0.00882285	0.90600036	0.943024972	0.196832944	0	0	0.052927883	0.714703388	0	0.341844206	1.614220083	0	0.363157412	1.042294449	0	0	0.357562952	0.839935942	1.589526427	0	0.854024474	0.125170811	1.237486672	0	0	0.624763433	0.198803935	0.006772648	0.25766327	0.626923785	0
1.1.1.77	0	0.562778919	0.8241136	0	0	0	0	0.706143368	0.658076178	0	0.460290484	0.385499623	1.668764034	1.130621481	0.058548542	0.33902161	0	0.298526322	0.972045989	0.281081122	0	1.055318652	0.464250127	0.37303088	0.529723449	0	0.626898177	0.12139352	0	0	0	0.906115157	0.798721838	1.220533879	1.005743656	0.492934356	1.313161968	0.568654012	0.564872422	0.381862295	0	0.766565292	0.720688876	0	0.105757082	0.497295062	0.763471647	0	0
1.1.1.79	2.807209316	0.250182035	1.141558235	0	0	0.400162567	0	0	0	1.339675859	2.349401043	0	0.566233983	0	1.168242982	1.420728038	0	0	0.280869122	0	0.248781689	0	0	0.479599177	0	0.795035166	0.260367632	0.047303948	0.41037575	0	2.069052771	2.85735187	0	0	0.346041555	0.16920923	0	1.526654783	0	0	0.003217397	1.439460264	0.003999927	0	2.422403602	4.308809974	0.672071357	0.794562143	0.636533586
1.1.1.81	0.684942545	0.379167728	0.404141113	0.642078825	0.366495999	0.532344745	0.757393705	0.266092066	0.468806454	0	0.905006585	0.203361483	0	0.641404121	1.526485964	0.796850573	0	0.324006044	0.282667523	0	0	0.176293906	0	0.274024275	0	0.424597022	0.559312509	0.397163632	0	0	0.083895622	0.499761994	0.400710256	0	0.787665468	0.403989006	0.836028436	0	0.467906797	0	0	0.211771443	0	0	0.761178355	0.92605492	0.463666446	0	0.659362161
1.1.1.82	0	0	0	0	0	0	0.006186226	0	0.000687784	0	0.01972925	0.008383565	0.002443744	0.007888443	0.004125181	0	0	0.019309817	0.013500795	0.016856459	0.024132332	0.002843104	0	0.008864367	0.039265977	0	0.008106667	0.003597032	0	0	0	0.009931167	0.009228942	0.008629815	0.000494924	0.006368523	0.000927102	0.010916601	0.004794116	0	0	0.00673952	0.001217827	0	0.015412525	0.010017043	0.011093422	0	0
1.1.1.85	0.760250534	0.483323432	0.586441973	0.299055404	0.664075923	0	0.051614469	0.636208214	1.187679493	0.718971357	0.448107109	1.260381651	0.851059153	0.471156366	1.6962798	1.350258013	0.280242361	0.922226268	0.660333382	0.195142119	0.880838172	0	0.393500693	0.764219732	0.349897987	0	0.319852811	1.549895853	0.605540367	1.233004748	0.358043514	0.42128982	1.324319237	1.364249387	0.544705513	1.202675702	0.493143155	0	0.65117546	0.518070405	0	1.055241177	0.328235447	0	1.777973672	1.018310162	1.650505252	1.493102994	0
1.1.1.86	0.354227655	1.475046842	0.373775165	0.419417559	1.583970697	0	0	0.402844424	1.573172595	0.303426602	0.761467297	0.375623437	0.852300497	0.987183434	1.039510408	0.923196255	0.283095846	0.416784157	0.621621738	0.286647558	1.225578057	0.452583375	1.1590977	0.660830021	1.615589617	0.14989892	0.471290441	0.692138724	0.637687968	1.208428601	1.553303894	1.365578829	0.337585872	1.273131268	0.369018332	0.591041052	0.255932106	0	0.167448132	1.24020493	0	1.612178903	0.735779579	0.434098981	1.2559502	0.81427213	0.502667881	1.27649577	0.877178577
1.1.1.87	0	0	0	0	0	0	0	0	0	0	0	0	0	0	0	0	0	0	0	0	0	0	0	0	0	0	0	0	0	0	0	0	0	0	0	0	0	0	0	0	0	0	0	0	0	0	0	0	0
1.1.1.88	0.221046748	0	0	0	0	0.099030206	0	0.150600709	0	0.068212178	0.048883819	0	0.137461468	0	0.129009786	0.371042077	0.401691831	0	0.220492898	0.060785238	0	0.167240581	0	0	0.223045108	0.353683327	0	0.365290113	0.469106282	0.338067319	0	0.267544749	0.053238436	0	0	0	0.198249677	0.188819376	0.432934887	0.311940413	0.239789305	0.282111176	0.287721822	0	0.152018299	0.090953451	0	0.300397955	1.051258126
1.1.1.9	0.009221531	0	0	0	0.138711865	0	0.067291626	0	0	0.099881709	0.289565458	0.011281775	0.097456114	0.270194181	0	0	0.028015591	0	0	0.001714329	0	0.177939525	0	0.02207234	0	0	0.073652507	0.027459925	0	0.239686152	0.005777672	0	0.041664997	0.091539333	0.034173499	0.192119816	0	0	0	0	0	0.09322214	0	0	0.608305111	0	0.015898064	0	0.184706068
1.1.1.90	0	0.161638275	0.271908431	0.144586804	0.174209045	0.132668852	0	0	0	0.150782188	0	0.18679902	0	0.015845169	0	0	0.243598818	0	0.260072369	0.077530775	0	0.259404429	0	0	0	0	0	0.135258411	0.22457324	0.17182567	0	0.270208543	0.050611029	0.048462919	0.196267783	0	0.010328181	0	0	0	0.256635387	0	0.074180147	0	0.141975259	0.84447356	0	0	0.480137154
1.1.1.91	0.126193777	0	0	0.20034189	0	0.279071031	0.32410336	0	0	0	0.828746097	0.406598722	0	0	0	0	0.324330161	0.003709811	0	0.445084036	0	0.41733106	0.447040115	0	0.543089293	0	0	0.409807938	0.160910514	0	0	0	0.074964619	0.457517289	0	0.210927402	0	0.297548457	0.403069493	0	0.299829319	0	0.171697429	0.44019289	1.121396424	0	0	0.074921853	0.421970376
1.1.1.93	5.197403825	2.572197966	0.576385801	0.979618642	1.693985508	0	0	1.102020142	0.496283989	1.67720398	4.510781513	0	0	0	0	0	0	0	1.989891026	0	1.378126625	0	0	0.997871129	0	1.728250099	0	2.000563632	0	1.291977494	0.509711894	1.182616037	0	0.937065123	0	1.246482746	0	0	0	2.78384511	1.757666241	1.492281803	1.796959154	0	1.026227415	4.293602335	0.508186976	1.136825291	0
1.1.1.94	0.79398491	0.356602569	0.570639999	1.523270471	1.004630714	0	1.843898867	3.459326938	3.139960273	1.475842184	0.653163061	0.376202432	1.04725509	1.223970908	0.916770747	1.072267497	1.672143056	1.22973084	1.591313312	0.563265202	1.264432518	1.37623414	1.589669013	0.45009124	0.758733616	1.364616966	1.398535157	1.237759598	1.055642506	1.559689576	0.794940704	1.451448726	1.741116473	0.428996761	1.682551561	0.558458127	1.626292763	0.469551213	1.733089263	0.569240478	1.694193453	1.149944044	1.536822587	0.309740456	1.308739514	1.112921159	1.133264158	0.649294022	1.735176772
1.1.1.95	0.796506282	2.378260888	1.024227808	0.635929985	1.992055658	1.54819448	2.01104414	3.823632753	6.330209827	1.991245589	2.060578992	0.179241388	0.882448027	0.984418649	1.283216455	0.766162296	0.163684418	1.808459184	2.615145076	0.437269093	3.002249933	2.565484932	0.753525137	0	1.117653848	1.181152577	3.374086305	2.295191329	0.68817033	1.043019787	0.265207139	3.073224287	0.68212998	0	1.184974714	2.265571253	1.748038522	0.49238635	0.617403331	2.019498256	0.294640809	0	2.391984077	1.599968254	1.084172142	2.691431167	0.982125773	3.053855508	0
1.1.2.-	0.068104834	0.013908789	0	0.123193145	0	0	0	0	0	0.066773936	0.434552443	0	0	0.09745929	0.042219512	0	0.01317305	0	0	0.082126246	0	0	0.021694915	0.002236719	0	0	0.071721903	0.113113557	0.012806003	0	0	0	0	0	0.087312869	0.027545433	0.083449301	0	0	0.03555884	0.110886618	0	0.096109386	0.0887016	0.305712759	0	0	0.041176429	0
1.1.2.3	2.052487929	1.148085185	1.335053312	1.683879786	0.48973005	1.017477919	0	0.807982853	0.420033835	0	1.237069471	0	0	0.024454779	0.221999625	0.945461148	0.126461801	0	0	0	0.110424121	0.731395295	0.723913683	0	0	0	0.271705542	0.039457767	0	0.001972359	0.140540466	1.877091731	0.575053269	0.999925059	0.143401359	1.012893133	0.198402411	0.611391889	0	0.784121477	0.824660313	1.542067776	0.173708493	0	0.541163004	0.918695187	0.971162477	0.358863719	0
1.1.2.4	0.509079045	0.657139988	0.321639383	0.650555552	0.013064705	0	0.486485822	0.70456809	0.24437665	0	1.078639667	0.224076973	0	0	0.80256927	0	0.134938466	0	0.111311569	0.05488915	0.483335191	1.074846687	0	0.08175915	0.189670469	0	0.594589228	0	0	0.59458949	0	0.717038383	0	0	0.510734459	0.732988215	0.288343676	0.265511853	0	0	0.41648495	0	0.69351181	0.656456213	1.189391154	0	0	0.367947902	0
1.1.2.6	0	0	0	0	0.128813045	0.046479193	0	0	0.166140859	0	0	0	0.060718589	0.073228016	0.075865529	0	0	0	0.182850207	0.101382395	0.103050521	0	0	0.078951659	0	0	0.035468521	0.193892493	0	0.022841279	0.103151565	0	0	0	0.145371602	0.143109846	0.167264608	0.134654198	0.132473146	0.136847722	0.004736593	0	0	0.131248517	0	0.194906742	0.069370876	0.056154044	0.151893923
1.1.2.7	0	0	0	0.003221452	0	0	0.0055318	0.005846707	0.004468389	0	0.012999635	0.003984585	0.003934918	0	0.000831	0	0	0.002799185	0	0	0.004960172	0	0	0	0.004737058	0	0.000732564	0	0.001514513	0.005625171	0.005590339	0	0	0.000290857	0.00514511	0	0.003983874	0.003333239	0.001500326	0	0	0.000175997	0.00049611	0.000391396	0.014137966	0	0	0.001072926	0.003871603
1.1.2.8	0	0	1.055593075	0.458144306	0	0.092477413	0.260377869	0	0	0	0.721647278	0.526913384	0.374128716	0	0	0.076684752	0.338816229	0.028225356	0.014800408	0.039262221	0.433975967	0.024065475	0	0	0	0	0.294326159	0.482789003	0.420448221	0.525005096	0	0	0.476383079	0.041977019	0	0.259615768	0.421169161	0	0	0	0.253691495	0	0.039479925	0	0.922544514	0	0	0	0.048659102
1.1.3.15	2.887624911	0.071202563	0.091199224	1.305018118	0.638774188	0	1.819130956	0	2.151659849	0.059701814	0.443099863	0	1.319094257	0	2.775758982	0.864461206	2.827928669	0	0	1.166056079	0.369034233	1.377238279	0	0.83904387	0.741031799	1.266183505	0	0.954538583	0	0.652807264	1.031733385	0	0	1.401357763	1.556001565	0.780100298	0	0.712973839	1.779299452	1.619736782	1.197296259	0	0	0	0.310459502	0	0	1.720059374	0.396587389
1.1.3.21	0.184528686	0	0.220042253	0.147633349	0.009857025	0.009333014	0.010005039	0	0	0	0	0	0	0	0.299750027	0.214519624	0	0.025881286	0	0.208820313	0	0.271777777	0	0	0.022162573	0.558116391	0	0	0.737523367	0.073578001	0	0.226895977	0.251973013	0	0	0.234772441	0.273655479	0.235800443	0	0.288381177	0.028337501	0.002326528	0	0	0	0.22151897	0	0.117402378	0.494613029
1.1.3.41	0.018403922	0	0	0	0	0	0	0.014165597	0	0	0	0	0.022063879	0.028780617	0	0	0	0	0	0	0	0	0.020077771	0.033969681	0.0144068	0	0	0.034227417	0.021857428	0.009115525	0	0.026555165	0	0	0.029799978	0.018623559	0	0	0.037965652	0	0	0	0	0.018431989	0	0	0.022413028	0.026338967	0
1.1.3.6	0.153355755	0.546272472	0.032947041	0	0.106827433	0	0.154816492	0.026588538	0.111461488	0.007618141	0.255908832	0.101109384	0.027748623	0	0	0.175805514	0	0.052324076	0.156680492	0.052815914	0	0	0.150655549	0.171887285	0	0	0.150083415	0.077289761	0	0.032305843	0	0.128058786	0	0.030570928	0	0	0	0	0.001376238	0	0	0.031942453	0	0	0.024367372	0	0.248668821	0.245975728	0.07098035
1.1.3.8	0	0.045559352	0.037694735	0.121928811	0	0	0	0.025009548	0	0.026492698	0.026101944	0	0.147417958	0.136288401	0	0.009988516	0	0	0	0.04446425	0	0.121415962	0	0.098404109	0.854917367	0	0	0	0.127923451	0	0	0.136607998	0.079048687	0	0	0	0.087751989	0	0.128338988	0.166774914	0.133586885	0	0.09772508	0	0.189603277	0.11482826	0	0	0.068635185
1.1.3.9	0.054085879	0.039906926	0.01170276	0.063295596	0	0	0	0.046104274	0	0	0.248777681	0	0.022611879	0.053896241	0	0.04537959	0	0.046717677	0	0	0.014534072	0	0	0.051088434	0	0	0.067343899	0	0	0	0.003284166	0.039035436	0.0752167	0	0	0	0	0	0.001627284	0.031208669	0	0.057187165	0	0.078602664	0.305999988	0	0.050284564	0.00884611	0
1.1.5.2	0.406319412	1.833987639	0	0	0	0.301564999	0	0	0.301660856	0	0.105955101	0	0	0.80032548	0	0.843278208	0	0.595507439	0	0	0	0.119847854	0.41964245	0.763028198	0.306443975	0	0.671712366	1.361554857	0.201054466	0	0.809022741	1.542807778	0	0.365021564	0.089255273	0.908674924	0	0	0	1.03642816	0	0	0	0	0	1.013856792	0.059051605	0.387259101	0
1.1.5.3	1.582268446	1.681571681	5.194981898	0.234687475	0	2.217189446	0.167914419	0	3.648050493	2.038343941	0.973031016	0	1.778658028	0	2.11840011	0	0.85761756	3.214673179	0.720312736	2.496466436	0.948296194	0.975989695	3.178872977	0.96994162	2.851289537	0	0	1.821126409	0	1.73750283	3.012685819	3.594445231	0.612886452	0	1.737226782	4.255923664	0	0.520463016	0	2.150072821	0	4.227884062	1.898056528	1.568207753	1.310289115	3.359458092	0.635527381	0	2.699035576
1.1.5.4	1.441584983	1.244322014	0.471128663	0.410189704	0.903161616	0.314405408	0.984601763	0	1.041443937	0	0	0	0	0	0	0.274400191	0	0	0	0	0	1.004130968	0	0.324983587	0.740365475	0.061484929	0.907175135	1.609922728	0	0	1.57937929	1.455075891	0.89780638	0	0.954162397	0.588014498	0.39427267	0	0	1.452368941	0	0	0	0	0.132329991	2.630001024	0.297665333	0.665706251	0
1.1.5.8	0.718603099	0.670941418	0	0.154178362	0.033792882	0.338194149	0.18131525	0.500461198	0	0.361992559	0.443767064	0	0	0.218508815	0	0	0	0.516798598	0.408196694	0	0	0	0.29656882	0	0	0	0	0	0.318314714	0.077708417	1.442959503	0.271282252	0.511050451	0	0.410095244	0.122557263	0	0	0	0	0	0	0	0.361152483	0	0.931929444	0.183027513	0.035992829	0.426562918
1.1.99.-	0.379362218	0	0	0	0.34304308	0.429165392	0	0.036009056	0.411145357	0.442439111	1.012912323	0	0	0.096073641	0	0.278884817	0.307945721	0	0	0	0	0	0	0.479138552	0	0	0	0.520852428	0.446794372	0.273326495	0.140175251	0	0	0.488501582	0.043883422	0	0	0.315521436	0	0.438238595	0	0.068400418	0.315488507	0	0.819883021	0.771911529	0	0	0
1.1.99.1	0.972424952	1.669523259	1.00045525	0	0	0	0	0.55509502	1.026514251	0.23352286	2.663900771	0	0	0	0.194063565	0	0	1.053115117	0	0	0	0	0	0	1.748999108	0.349484673	0	0	0.34252805	0.571569227	0.654137541	0	0	0.677689542	0	1.045638327	0.154098298	1.04489689	0.097212105	0.503048728	0.122254375	0.711867865	0	0.699064168	1.054362602	0	0.625422346	1.476550303	0
1.1.99.10	0	0	0.02270766	0	0	0.017521264	0.029806001	0.014826958	0.080076296	0	0.069486387	0	0	0.041355012	0	0	0	0.052215766	0.032833752	0.027199167	0.066490818	0	0.035731154	0.001935248	0	0	0	0.043597004	0	0.04032383	0	0	0.025965421	0	0.063669609	0	0	0.04702419	0	0.019944607	0	0.007750013	0.019876596	0.024184543	0.108177455	0.08042468	0	0.057152586	0.031396127
1.1.99.2	0	0	0	0	0	0	0	0	0	0	0	0	0	0	0	0	0	0	0	0	0	0	0	0	0	0	0	0	0	0	0	0	0	0	0	0	0	0	0	0	0	0	0	0	0	0	0	0	0
1.1.99.21	0.330630725	0	0.337700606	0	0.456829479	0.302400109	0	0.269247054	0.303078476	0	1.228260945	0	0	0.313081151	0.098747844	0	0.359901618	0	0	0.43017498	0.200822769	0	0.296591155	0.415107452	0.321288097	0.025704901	0	0.211840168	0.010249479	0.233313703	0.262107978	0.25182048	0	0.010141229	0	0	0	0	0	0.403632303	0	0	0.136053139	0.13374623	1.141482378	0	0.127846547	0.476771004	0.294800176
1.1.99.24	0	0	0	0	0	0	0	0	0	0	0	0	0	0	0	0	0	0	0	0	0	0	0	0	0	0	0	0	0	0	0	0	0	0	0	0	0	0	0	0	0	0	0	0	0	0	0	0	0
1.1.99.28	0	0.154369909	0.231418016	0.077004557	0	0.078223989	0.175404244	0.186176348	0	0.057021744	0	0	0	0.227750077	0	0	0.228125748	0.048657914	0.075553829	0.11978849	0	0.060404751	0.107228921	0	0.269516062	0.190643958	0	0.235852828	0.192978003	0	0	0.098019293	0	0	0.163123906	0	0.108232058	0	0.118542701	0.162574835	0	0	0.067511562	0.095534007	0.274793615	0.141604416	0.121268631	0.191689421	0
1.1.99.3	0	0.971665556	0.088867303	0	0.943396334	0	0	0	0	0	1.074781708	0.08363796	0.856627437	1.049791898	0.850079363	0.982217343	1.830222107	0	0.473333874	0	0.435043244	0.521689491	0.703288948	0.290288709	1.2635974	0.249540474	0	0	0	0	3.352014358	0	0	1.276450798	0.38534872	0	0	0.496722552	0	0.888658009	1.019994762	0.149226359	0	0	1.62627923	1.488980907	0.568395371	0	0
1.10.2.-	0.035465467	0.031282444	0.032898903	0	0	0.02776962	0	0	0.020669722	0	0.003629393	0	0.01255649	0.009029108	0.030272436	0	0	0	0	0.009520935	0	0	0.015349833	0.008803038	0.033763986	0	0.001253152	0	0	0.023853732	0	0.002039308	0	0	0.006884837	0.035324171	0.032456643	0.033259361	0	0	0.014638106	0	0.012087503	0	0.031346996	0	0	0.029486599	0.028102757
1.10.2.2	1.219701849	0	0	0	0.554687362	0.129890437	0.405239067	0.500968764	0	0	1.404659945	0	0.009457773	0	0.58056396	0	1.048229946	0	0.368927976	0.211004951	0	0.186381642	0.19439963	0	0.257050916	0.612189739	0	0.193226443	0.609188001	0.267358694	0.322276923	0	0.024619342	0	0.162617778	0.640273022	0	0.060477886	0	0	0	0	0	0	0.533996686	0	0	0	0
1.10.3.-	0.445373634	4.247645686	5.089481051	3.200731373	0	0	0	2.911453226	0	0	6.518104823	0	1.181182194	0	1.351647773	0	0	0	0	0	0	0	0.867763307	0	5.423685815	5.451724823	7.095066454	6.478394039	3.118284505	1.404458532	5.299092988	3.35473555	0	0	0	3.689047258	0	4.726265465	4.817314405	0.060464072	0	0	0.259167084	0	12.46103698	12.47001254	2.805956002	5.599887945	0
1.10.3.12	0	0.141785211	0.064869895	0	0.010656921	0	0.116168906	0.282157776	0	0	0.256462198	0.857166884	0	0.81166562	0.167071173	0.500766506	0.74568657	0.323192961	0	0.799689926	0	0.684803366	0.775283113	0	0.769232251	0.630707583	0	0	0.097293603	0.534947459	0	0	0	0.851427838	0.514135376	0	0.293691342	0.603384718	0.277094506	0	0	0	0.406813065	0.587194616	0.400669399	0	0.546796172	0.304171435	0.103592795
1.10.3.2	0	0	0	0	0	0	0	0	0	0	0	0	0	0	0	0	0	0	0	0	0	0	0	0	0	0	0	0	0	0	0	0	0	0	0	0	0	0	0	0	0	0	0	0	0	0	0	0	0
1.10.3.3	0.00745468	0	0.100165111	0.094591859	0.052836865	0.087232451	0.080022495	0.039130012	0	0.042214563	0.296865025	0	0	0	0	0.158073516	0	0	0	0.093576172	0	0	0.143664407	0.153630669	0	0.049371781	0	0	0	0.019057481	0	0.100476998	0	0	0	0	0.0534578	0	0	0	0.120012363	0	0	0.071990442	0.393578612	0	0.139300905	0	0.080078472
1.10.9.1	0.000920703	0.002788078	0.002010621	0.002056135	0	0.00330313	0.000499349	0	0.001181572	0	0.009071532	0	0	0	0.003210757	0	0	0	0	0	0	0.000525936	0.002363951	0	0	0.003362299	0.000205127	0.000140552	0.001916481	0.001820344	0.002071984	0.002732283	0	0.003209456	0	0	0.003344029	0.001689564	0	0	0	0	0	0.002880924	0.010239252	0	0.002646556	0	0
1.10.99.2	0	0	0	0	0	0	0	0	0	0	0	0	0	0	0	0	0	0	0	0	0	0	0	0	0	0	0	0	0	0	0	0	0	0	0	0	0	0	0	0	0	0	0	0	0	0	0	0	0
1.11.1.-	0	0.006859109	0.014784604	0.011653046	0.014419841	0	0.375775678	0	0	0.007537684	0.245054371	0	0.332521423	0.143778685	0.231227957	0	0.013783357	0.239571044	0	0	0.051661357	0.209365948	0.312513438	0	0.191166743	0.071616813	0	0	0	0	0	0.028367388	0.339332221	0	0.193171708	0	0.344066055	0.165767437	0.143042895	0.046493275	0.330894514	0	0.089470426	0	0.427703697	0	0.371173642	0	0.033436061
1.11.1.1	0	0.027869037	0	0	0.242644119	0	0	0.186232062	0	0	0.233732814	0	0	0	0.169377495	0	0.000591067	0	0	0.221164805	0.131975391	0	0.230105639	0.034525639	0.253928964	0.498763194	0	0.216055241	0.927883857	0	0	0.283494766	0.227358499	0	0	0	0	0	0.029832715	0	0	0	0	0	0	0.200020408	0.064789177	0	0.767530003
1.11.1.10	0	1.040312207	0	0	0	0	0.515209683	0	0	0.75198662	1.585287226	0.592483801	0	0	0.31837461	0.510850639	0	1.10636833	0	0.694911003	1.142642943	0.72550923	0.069742083	0	0.314051998	0.782613233	0	0	1.77427164	0.223337786	0.329232229	0	0.174119103	0	0	0.785624153	0.001890259	0	0.423362948	0.443787983	0	0.518323758	0	0.635701905	0.939128116	1.221090307	0.508702344	0	0.059625212
1.11.1.15	1.17789622	0.861369553	0	1.243289434	0.514252627	2.136860808	2.8739827	1.768536911	2.620726194	0	5.761030683	1.058048808	3.115973292	1.420449543	4.112390396	0	4.186357113	0.978378077	0.064633265	0	0	1.930415544	1.778335412	0.978516939	2.781708918	0.632772461	2.468335128	3.537931799	0.240733794	1.414766522	5.518088834	1.510003251	2.979526185	0	2.244814804	1.76855088	0	1.45989291	0.161638815	4.102598356	0	1.955973036	0	4.135648945	2.77217934	3.546137332	0	2.393289746	0
1.11.1.21	1.246825663	2.579562866	0	0.766935846	0.390898426	0.208397446	1.738921825	0	1.134546534	1.334361418	2.504475554	1.225541652	0	0	1.241624258	1.18428922	1.008317099	0	0	0	0.835894245	0.842086632	1.127562477	0.993918453	1.2844764	0	1.179574811	0.746324565	1.282219029	0	0.554800803	1.836887303	0.129552323	0	0	2.684122415	0	0.511312471	0	1.140856487	0	1.325090646	0	0	0.945405002	2.863995481	0.371199936	1.202132871	0
1.11.1.5	0	0	1.418885054	0	1.324951721	0.715480518	0.144032678	0	0.416736002	0.238285586	0.786251147	1.064685697	1.040908349	0	1.308359983	0	2.120114149	0	0	0	0	0	0.83416379	0	0.032133479	0.581095801	0.940650813	0.515380889	0.754761412	0.05537014	0	1.467127446	0	0	0.218021225	0.284462312	0	0	0.134972242	0	0	0.096627129	0.78478235	0	1.674260091	0.420285127	0	0.56746435	0
1.11.1.6	1.803485404	2.454663841	0.179220528	0	1.790451408	1.816035581	0	0	0.933040579	0.52112643	0.217267793	1.082145528	0.971237771	0	1.217543926	0.802498238	0.811060746	0	0.262467189	0	0.182095621	1.020158973	0.226799271	0	0.362830833	1.456745516	1.798088893	1.38565951	0	0.417157226	0.468310526	0.96999795	0	0.317113037	0	1.746101915	0	0	0.404443232	0.381866355	0	0.843933159	0	0.560216977	1.693352766	0.859058759	0.454818901	0	0
1.11.1.7	0.245478009	0.749580168	0.074367586	0	0	0.160806939	0.281742221	0.274845059	0	0.244058858	0.40642844	0.167182007	0	0.007059417	0.274176855	0.357706888	0.350340304	0	0	0.014813106	0.378492715	0.236038023	0.013165938	0.045927448	0	0.219797222	0	0.167094176	0.060820231	0.251322239	0.050224951	0.013490497	0.312138334	0.049089119	0.10865711	0	0	0.410111212	0	0.111392962	0.220519544	0	0.094426152	0.043761729	0.875558788	0	0	0	0
1.11.1.9	1.269813569	1.922317493	1.151740435	0.28722208	0	0	0.285942438	0.385114047	0	0.039010948	1.447023537	1.117552405	1.224389883	0	0.953083841	0.377825843	0.441441173	0.652055006	1.022582607	0.336981607	0.750578047	0.602879555	0.280451202	1.141464469	0	0.932836483	0	0.716806576	1.135158172	0.37052835	1.914041506	1.295217423	0	0	0	0	0	0	1.804554773	1.156569384	0	0	0.622138324	0.15745437	0	0.827797075	0.577751934	1.158730772	1.20452669
1.12.-.-	0.045025195	0	0.051451141	0	0	0	0	0.049408559	0	0.053681519	0.003806772	0.024924692	0.003036778	0.015156215	0	0.000313338	0	0	0.055941596	0	0.061998202	0.052412419	0.035178507	0.004687116	0	0	0	0	0	0.038011453	0	0	0.000929069	0	0	0	0	0	0	0.064027942	0.055331919	0	0.048905567	0	0.036200165	0.004495962	0.033340991	0.044633943	0.042807028
1.12.1.2	0.019587204	0	0	0.047684752	0	0	0.009034762	0	0.076104662	0	0.246375371	0.059255519	0.097942203	0.019365534	0.036579231	0.0691437	0.051819846	0.089190069	0	0	0.053405732	0.055118436	0	0	0.020947201	0.001005173	0	0	0	0.053261352	0	0	0.087594541	0.032098588	0	0.018345638	0.05578717	0.006217142	0.074028759	0	0.066900433	0.050337465	0.066279048	0	0.304933964	0.055875521	0.074702928	0.014160382	0.016471892
1.12.2.-	0	0	0	0	0	0	0	0	0	0	0	0	0	0	0	0	0	0	0	0	0	0	0	0	0	0	0	0	0	0	0	0	0	0	0	0	0	0	0	0	0	0	0	0	0	0	0	0	0
1.12.2.1	0.093300208	0.070441245	0	0	0	0.110504801	0.150068122	0	0.068927666	0	0	0	0	0	0.142200449	0	0	0.413708158	0.409758612	0.222889162	0.253138968	0.003044486	0.153805371	0	0	0	0	0	0	0.119671275	0	0.034147366	0	0.144481657	0.026112443	0.034900062	0.059160833	0.101561916	0.627243542	0.175061064	0.00723865	0	0	0	0.066696605	0	0	0.111147131	0.031114715
1.12.5.1	0.387249407	0	0.430278463	0.106401427	0.619210334	0	0.121729722	0	0.580082378	0	0.405979885	0.053184136	0	0	0.249695141	0.192650045	3.095389465	0	0	0.569852565	0.192466354	0.549602436	0	0	0	0.109697761	0	0	0.460423565	0.093002771	0.117802606	0	0	0	0	0.558975256	0.206598091	0.084443483	0.017268805	0	0.197607869	0.617439367	0	0	0	0	0	0	0.019599846
1.12.7.2	1.194787561	1.5711133	0	0	0.347935614	0.53833946	0	0.997892099	0	1.004049184	0	0	0	0	7.382181921	0	1.125388412	0.830954331	0.795765298	0	1.561892575	1.597078863	0	0.743112922	0	0.625984827	0	1.8234259	0	0.303890284	0	0	0.02276465	2.148975711	1.919266927	1.28813099	0	0.311150016	0	0	0	1.204368074	0.054850259	0	1.947887811	1.867824896	0.127166051	2.138613557	0
1.12.98.1	0	0.00509468	0	0.002203056	0.004449335	0.003480766	0.004546128	0	0	0	0.013392979	0	0	0.00358388	0.004334636	0	0.002488233	0	0.006114124	0.006424957	0.001151327	0.005315515	0.006752135	0.003652871	0.00070523	0	0	0	0.005521805	0.001745681	0	0	0	0	0	0	0.000860025	0	0	0.004417945	0.002513102	0.003848501	0	0	0.014396047	0.004556616	0.002016222	0.003567225	0
1.12.98.2	0	0	0	0	0	0	0	0	0	0	0	0	0	0	0	0	0	0	0	0	0	0	0	0	0	0	0	0	0	0	0	0	0	0	0	0	0	0	0	0	0	0	0	0	0	0	0	0	0
1.12.99.-	0	0.198146619	0	0.023104742	0	0	0	0.026035904	0.207656363	0.063389484	0	0	0	0	0.186195213	0	0.068806898	0	0	0.036738634	0	0.212981314	0	0.219762811	0	0	0.161974951	0.088166803	0.048373758	0	0.217519294	0.096941001	0	0	0.219748902	0	0.139261071	0.10633955	0	0	0	0.167400102	0	0.108135455	0	0.19282763	0.217074623	0	0
1.12.99.6	0	0.580434618	1.241270015	0	3.252607703	0.554579852	0	0.082240674	0.633199652	1.864345199	0	1.894713205	1.915195108	0	5.595448441	1.872507171	1.586775294	3.035490064	2.105989392	0.958618227	2.135325734	1.452034917	0	1.174429633	0	0	3.184194532	2.632612741	0.923047608	0.730190065	0	1.943465607	0	0	0	2.456239694	0	2.186262026	2.183595554	0.101217585	0	0.545578817	1.796202869	1.970803534	1.425855071	0	0.30793605	0	1.538056965
1.13.-.-	0.000743167	0	0	0.000590238	0	0.000261102	0.001602272	0.001219097	0.000970977	0.000730518	0	0	0.000255189	0.001236501	0	0	0	0	0	0.000175113	0	0	0.000172737	0	0.000875628	0.000914683	0	0.001886861	0	0.000710581	0.002025204	0	0	0.001812121	0	0.003236784	0	0.000630769	0.002391165	0.000443966	0	0.001227509	0.001700401	0	0	0.001544661	0	0.002272987	0.001373346
1.13.11.-	0	0	0	0.004298651	0.006127056	0	0	0	9.52237E-05	0.04650794	0.021557929	0	0.035758746	0.002477606	0.037057254	0	0	0.028237501	0	0	0	0	0.044388508	0.047493513	0	0.025233477	0.024499524	0	0	0.030440711	0	0	0	0.056175425	0.005289098	0	0.003177186	0.012253826	0	0.047525419	0.030553372	0.001440938	0	0.070148304	0	0	0.022004589	0	0
1.13.11.1	0.052080681	0.652161488	0.302553954	0	0	0.186916017	0	0	0.025242484	0	1.806278489	0.512162255	0	0.331668296	0	7.83522E-05	0	0	0	0.011172379	0	0	0.470955206	0.534059237	0.74179281	0.243459684	0	0.112765988	0.136523926	0.133889564	0	0	0	0	0	0.126628923	0	0.641444694	0	0.383802453	0	0	0.301016927	0.096257425	1.708008678	0.838873072	0.183395145	0.422253432	0.402297672
1.13.11.11	0.825722158	0.2586158	0.319185582	0	0	0.435947582	0	0.268426182	0.355372333	0	1.225350908	0.234013901	0.106637885	0.411788015	0.354348462	0.360110761	0	0.017583518	0	0	0.019352794	0.439655959	0	0	0	0	0	0	0	0	0	0	0	0	0.173354231	0	0.016597974	0	0.060086223	0.358104353	0	0	0	0.052846674	0.38898441	0	0.186894071	0.23531277	0
1.13.11.15	0	0	0.172180334	0	0	0.126880061	0	0.258838046	0	0	0.486523694	0	0	0	0	0.216073986	0	0	0	0.087974481	0.075922852	0	0	0.174573121	0.28129474	0.030192773	0.364311264	0.171068527	0	0	0	0.49131852	0.199980131	0	0.097012674	0.741886714	0.208527567	0.042358738	0	0.436214823	0	0	0	0	0.879792872	0.83826781	0	0	0.454362581
1.13.11.16	0.356277894	0.05538625	0	0	0	0	0	0	0.286407096	0	0.396277116	0.229827712	0.198123806	0	0	0	0.023171587	0	0	0	0.072823626	0	0	0	0.288303381	0.12346534	0.089510081	0.291980609	0	0	0.015639107	0.633271151	0	0	0	0.052288671	0.084423542	0	0.405577652	0.264644198	0.286163512	0.362289904	0.238346777	0.280393036	0	0.79887643	0	0	0
1.13.11.2	0.454369342	0	0	0	0	0.115651963	0.144059978	0	0	0	0.513154302	0.18718822	0.219067291	0.047180646	0	0	0.163746975	0	0	0.126542331	0	0.141440393	0.213873304	0.025655217	0	0	0	0.273991991	0.168392434	0.050334946	0	0.036810866	0	0	0.218119688	0	0.077262623	0.053649399	0.102886112	0.152627291	0.098939983	0	0.203814151	0.178652163	0.19471489	0	0.046087975	0	0.262111897
1.13.11.20	0	0	0	0	0	0	0	0	0	0	0	0	0	0	0	0	0	0	0	0	0	0	0	0	0	0	0	0	0	0	0	0	0	0	0	0	0	0	0	0	0	0	0	0	0	0	0	0	0
1.13.11.24	0	0	0.002453241	0.001599724	0.00052004	0.001254942	0	0.001442789	0.002474274	0	0	0	0	0.00238618	0.000400833	0.002710251	0	0.001848919	0	0.000506932	0	0	0	0	0	0.003363405	0	0	0.002178509	0	0.001620365	0	0	0	0.001506508	0	0.001039738	0	0.003327282	0	0.002666547	0.000495222	0.001623336	0	0	0.0026656	0	0	0
1.13.11.27	0.198409894	1.709232779	0	0	0	0	0.055684794	0	0.793370991	0.363218753	1.802123929	0.656407492	0	0	0	0.080611126	0	0	0	0.497577521	0.851480942	0	0	0	0	0.594453237	1.116318182	0.358132487	0	0.475255452	1.832396385	0	0.426367887	0.883651245	0.710066853	0.315900703	0.282851798	0.743203257	0	0	0.59561606	0	0	0.468012235	2.200525696	0.271407713	0	0.823682326	0.23308486
1.13.11.3	0	0.722263835	0	0.290622362	0	0	0	0.007352075	0	0.227093891	0.427395952	0	0	0.01791707	0	0.446116562	0	0.696862698	0	0	0.956894774	0	0.746172797	0.213893206	0	0.366175477	0	0	0.736581487	0	0	0	0	0.739361732	0.123780718	0.802520271	0.653182739	0	0	0	0.0674067	0	0	0	0.924079319	2.045520242	1.149712139	0	0.639433549
1.13.11.33	0	0.00059047	0.037361477	0	0	0.00382992	0.026753476	0.04422782	0.025873924	0.038543034	0.012303085	0.025493111	0.026392171	0.044051054	0.045324025	0.011508775	0	0	0.043473472	0	0	0.014023851	0.005913691	0.011846852	0.020580623	0	0	0	0	0.007074048	0.003846424	0	0	0	0	0	0	0	0.042891583	0.017051631	0.005120266	0	0	0.004371173	0.052750257	0.04187952	0	0.027640496	0
1.13.11.34	0	0	0	0	0	0	0	0	0	0	0	0	0	0	0	0	0	0	0	0	0	0	0	0	0	0	0	0	0	0	0	0	0	0	0	0	0	0	0	0	0	0	0	0	0	0	0	0	0
1.13.11.37	0	0.084451169	0.004673046	0	0	0	0	0.065566112	0	0.046165302	0.204120813	0.022305283	0	0	0	0.032762815	0.063766228	0	0.055956656	0.064528947	0	0	0.073133407	0	0.04205273	0.092477507	0	0.087109363	0.08698724	0	0.079533307	0.022284928	0.029343172	0	0	0	0	0	0.015815441	0.072902188	0	0.07917307	0.09220672	0	0.182498449	0.028947964	0.106120268	0	0.029125619
1.13.11.38	0	0	0	0	0	0	0	0	0	0	0	0	0	0	0	0	0	0	0	0	0	0	0	0	0	0	0	0	0	0	0	0	0	0	0	0	0	0	0	0	0	0	0	0	0	0	0	0	0
1.13.11.39	0.437559084	0	0.431697223	0	0.44181725	0.083235682	0.426512556	0.414277332	0	0.035119689	0.580748208	0	0.529794064	0.455244672	1.168978942	0	0	0.18452456	0.406282294	0	0	0.194431017	0.237185674	0.092225318	0	0	0.438402704	0.458125774	0	0	0	0.344081035	0.255518041	0	0	0.245433742	0	0	0	0	0.347399812	0.000558831	0.399295807	0.425315647	0	0	0.341888977	0.147073962	0.085827244
1.13.11.4	0	0	0	0	0.09588734	0.181470536	0	0.092063944	0.45428774	0	0.400449482	0.041171431	0	0.289142268	0.06272517	0	0	0	0	0.167994381	0.151314947	0	0	0.109300648	0	0	0.093843661	0.360723988	0	0.140830781	0.166042383	0.02186173	0.003147397	0	0	0.117347104	0.055390092	0.03692237	0	0.285656476	0.245544111	0.19271378	0.373145082	0.291845871	0.687461848	0.004208023	0.239522685	0	0.292342109
1.13.11.41	0	0.087531478	0	0	0	0	0	0	0	0	0.258226546	0	0	0	0	0.055547187	0	0	0.08594914	0	0.035179801	0.021347326	0.079203177	0	0	0.022091901	0	0.043445356	0	0	0	0	0	0	0	0	0	0	0.009842903	0.041969668	0.029141792	0.092692405	0.024183338	0	0.274023846	0	0.168501244	0.152751155	0.040438729
1.13.11.5	0	0.225425404	0	0	0.390558112	0.222963942	0.00071894	0	0	0	0.742662066	0	0	0	0.321395154	0	0	0	0	0.363562108	0	0	0	0.364925018	0.309343631	0	0	0.213478739	0.390308888	0	0	0.264254724	0	0.077456161	0	0	0	0	0	0	0	0	0	0	0.846164758	0	0.253388444	0	0.187715816
1.13.11.52	0	0.034274297	0	0.038658681	0.017805659	0	0.004465807	0.047408696	0.043975546	0	0.048793777	0	0	0.040052126	0.043547222	0.011895216	0	0.054360504	0.042074904	0.038144041	0	0.044305666	0.028393217	0	0	0	0.255723294	0.001381949	0	0.055349016	0.001699075	0	0	0.018385417	0	0.002129114	0	0.004121065	0	0.016538152	0	0	0	0	0.009206026	0	0	0.041656588	0.00062581
1.13.11.53	0.555349879	0.801084884	0.712883162	0	0	0.559344544	0	0	0.323788283	0.664092067	0	0.558284014	0.526372382	0.565360559	0.022585658	0	0	0.315464822	0	0	0	0	0.115909518	0.859699685	0.383783066	0.181418472	0	0.071333305	0.953562971	0	2.893412089	0	0.550264971	0	0	0	0.808395967	0	0	0.417239337	0.816716257	0	0	0	0.603455622	1.616101383	0	1.0453666	0.790072126
1.13.11.56	0.001102605	0.001460824	0	0	0.002677003	0	0.003081069	0	0.000527139	0.00231058	0.007230344	0.002057929	0	0	0	1.36119E-05	0	0.000505369	0.001483923	0	0	0.002187932	0.0006575	0.002361905	0	0.00152753	0.002639503	0.002406859	0	0	0.001719162	0	0	0	0.002810687	0.003067232	0.001953316	0	0.001625007	0	0	0	0	0.002638233	0.008494865	0.002368411	0.001919401	0.000520983	0
1.13.11.6	0.00134124	0	0.019118226	0	0.100741388	0	0.155924818	0	0.033785137	0	0.260462187	0	0	0	0.047468223	0.031024283	0	0	0.003717535	0.088300321	0	0	0	0.044419843	0.006260195	0	0	0	0	0	0	0	0.094752	0	0.099176194	0.136703202	0	0.129073324	0.046486216	0	0	0.077317631	0.108921137	0	0.215089171	0.04239824	0.099615844	0.121668844	0
1.13.11.8	0	0.387099261	0.373678515	0	0	0.294084102	0	0	0.45972578	0	1.109776463	0	0.163963635	0.157349963	0	0.144286349	0	0.054418882	0	0	0.097521597	0.088330757	0	0.130466717	0.214248015	0.171951805	0	0.599485571	0.001036219	0	0.518936855	0	0	0.124238266	0.514442895	0	0.468960716	0.151364071	0	0	0	0	0	0.104386052	0.99770699	1.862100912	0	0	0
1.13.12.-	0.205681763	0.041364814	0	0	0.116281095	0.132396949	0.012879026	0.22171784	0.120417073	0	0.349149772	0.143223694	0.03032339	0	0	0.144080281	0.244804732	0	0	0	0	0.273341569	0.232658963	0.272481587	0.281374238	0.209946787	0	0	0.351043152	0	0.553164559	0	0.041640593	0.036341632	0.045725256	0.253207239	0.022559395	0.164603035	0.242061424	0.147441405	0.00142718	0.196291973	0	0	0.453961648	0.145141531	0.407809463	0	0.057811374
1.13.12.16	1.472941463	1.599720081	0.940539583	0	0.57619056	0	0.009864099	0.954682724	0	0	3.232827548	1.349103543	0	0	0	0	1.469764855	0.960260781	0.636482435	0.39830024	0	0	0	0	1.111958002	1.335468195	0	0	0	0.189127663	0	0.991109941	1.255014051	0.693874866	1.121125474	0	0	1.089344891	0.755462166	0	0	0.675925192	0	0	2.392069864	0.771125679	1.204264427	0.506159949	0
1.13.12.3	0.047394833	0.142552003	0	0	0.154667144	0.115375095	0	0	0.084874941	0.002018984	0	0.016100305	0.032539036	0	0.076856185	0.138814002	0	0.004036003	0.070190525	0.026485609	0.084063546	0	0	0.140964591	0	0.042866733	0	0.158914703	0.11386916	0.025906059	0.04307408	0	0.152819277	0	0.015768465	0.100590069	0	0	0.004746835	0	0.063585935	0	0.059619777	0	0.156358335	0.095911181	0	0.117411804	0
1.13.12.4	0	0.017168161	0.010274889	0.017111124	0	0.045996092	0	0.013653021	0.049147317	0.072214352	0	0	0	0	0.057112055	0	0.017465852	0.031513812	0.021971821	0	0.006221774	0.021372382	0	0	0.060833599	0	0.024387661	0.076956213	0.022300082	0	0.070482111	0	0	0.040605805	0.075707482	0.010399749	0	0	0.076214618	0.064568243	0	0.009066036	0.07195619	0.060923776	0	0	0	0	0.071407381
1.13.12.7	0	0	0	0	0	0	0	0	0	0	0	0	0	0	0	0	0	0	0	0	0	0	0	0	0	0	0	0	0	0	0	0	0	0	0	0	0	0	0	0	0	0	0	0	0	0	0	0	0
1.13.99.1	0	0	0	0	0	0	0	0	0	0	0	0	0	0	0	0	0	0	0	0	0	0	0	0	0	0	0	0	0	0	0	0	0	0	0	0	0	0	0	0	0	0	0	0	0	0	0	0	0
1.14.-.-	1.260755887	0	1.546138979	0	0.115956502	0	1.808271964	0.458229217	1.32304324	0	1.333695919	0	0.783366632	0	1.072930774	1.369615307	1.779057383	0	0.076708982	0	1.245491949	0.582379294	0	0	0.880305521	1.026301797	0.680419228	0	0	0	0.441996371	1.024675911	0	0.601457382	1.915386086	0	1.352759233	0	0	1.449049814	0.434418945	0	0	0	2.724542389	1.750060207	1.918271952	1.478076094	1.843655712
1.14.1.-	0	0.432935158	0	0	0	0.138307578	0.024402559	0	0	0.032872206	0	0.196136099	0.274143221	0.28925207	0	0.198487552	0	0	0.277611883	0.311661984	0	0.224075832	0.094849877	0	0.169959296	0	0	0.205082889	0	0.028830863	0.024397456	0.193140165	0.295453278	0.31824505	0.075651927	0.51389916	0	0.291248841	0.297380048	0	0	0.28643247	0	0.273422586	0.166669621	1.174134014	0.034116275	0	0
1.14.11.-	1.697164702	0.973711893	0.643109859	0.676041199	0.15311	1.09225681	0	0	0	0	1.896141826	0.379048736	0	0.223102793	0	0	0	0.193432195	0	0	0	0	0.666038474	0.964823901	1.8142752	1.39319604	0.932568808	0.007788911	1.011398117	0	1.974973466	1.358206562	0	0.549096172	0	1.667704593	0	0	0	0	0	0.918699591	0	0	1.122291643	3.049728268	0.560656673	0	0
1.14.11.1	0.116777897	0	0	0	0	0.000267415	0.143973674	0	0	0	0.593909396	0	0	0.136749811	0.095006849	0.041314253	0	0.027592672	0.187742702	0.03795912	0.047379365	0.196012653	0	0.158588504	0.079522719	0.011023625	0.098370296	0.08951752	0.054334892	0	0.497059564	0	0	0.029167401	0	0.19471998	0	0	0	0	0	0	0	0	0.32357175	0	0	0.152834715	0.079540595
1.14.11.16	0	0.340797365	0.380116556	0.0517037	0	0	0.011630003	0.294021401	0.139015775	0.467230791	0.837236839	0	0	0	0.457794561	0.064531961	0	0.42326391	0.178956772	0.366185888	0.214790741	0.227892374	0	0	0	0	0.394103506	0	0	0.104243582	0.117771604	0	0	0.278892889	0	0.467410123	0	0	0.414308636	0	0.184550725	0.073022283	0	0.0693994	0.642417718	0.573920108	0.303931973	0	0
1.14.11.17	0.929176736	1.321738012	0	0.846518727	0.986687613	0	0.785432708	0.622556434	0	0	1.676926412	1.249424922	0.988636557	0	0.542189844	0.307465201	0.346017452	0	0	0.306057487	1.025720796	0	0.513855804	0.504753353	0.718717525	0.032727245	0	0.973548817	0	0	1.052347296	1.308212166	0	1.264261527	1.20579727	0.215334874	0	0.079556847	1.072584678	0.346139852	0	0	0.074094924	0	2.205093596	1.208262383	0	1.463477496	0.204956757
1.14.11.18	0.021163725	0.106620982	0	0.022471554	0	0.178864982	0.133956301	0.048968773	0.07599578	0	0.388364134	0.290286179	0	0	0.125215652	0.217189732	0.0715672	0	0.297802378	0.224973549	0.282088849	0	0.207806793	0	0	0.209060792	0	0	0	0.041400489	0.197115739	0	0.252577162	0.104400574	0.07860916	0	0	0.083189214	0.179179025	0	0.068730752	0.200112514	0.017567596	0	0.374151003	0	0.212034852	0.033445	0.153663441
1.14.11.2	0.893821459	0.014646842	0.005989546	0	0.199495083	0.098209483	0	0.005642511	0.167336691	0.00353369	0.050219346	0.148491924	0.279898477	0.242392701	0.115093667	0	0	0.248440219	0.129916053	0	0	0	0	0.117883979	0	0	0	0.057209395	0	0	0	0.090173044	0	0.115373478	0.124435573	0	0.177259355	0.053969777	0	0	0	0.245518682	0.048045653	0.167013011	0.204344148	0	0.260134303	0.289133621	0
1.14.11.21	0.019316897	0	0.033449904	0.032410617	0.02512831	0	0	0.031625793	0.013463766	0	0.03414628	0.006785271	0.000134832	0.011374164	0.00812595	0.019953346	0	0.001130503	0.007885385	0	0.014568271	0	0	0.000256286	0.027717877	0	0	0	0.007823925	0.016918821	0.148518648	0	0	0	0.032649519	0	0	0	0.020618894	0	0.017495395	0	0	0	0.03404187	0	0.021557659	0.018399504	0.035534471
1.14.11.9	0	0	0	0	0	0	0	0	0	0	0	0	0	0	0	0	0	0	0	0	0	0	0	0	0	0	0	0	0	0	0	0	0	0	0	0	0	0	0	0	0	0	0	0	0	0	0	0	0
1.14.12.-	0	0.244152157	0.418379379	0	0.268123718	0	0	0.130010033	0	0	0	0	0.432594547	0.06634406	0.383788082	0.259332003	0	0	0	0	0.298921414	0	0.240930842	0.256570637	0	0.05058943	0.007962538	0.193164812	0	0	0.016451305	0	0.093979664	0.422250258	0.127984843	0	0	0	0.332493699	0	0.01760143	0.314004981	0.151138449	0.158066142	0.282203508	0	0.136373608	0	0.240419613
1.14.12.1	0	1.232996544	0.311970376	0.179749426	0	0	0.197767641	0	0.046961858	0.104156767	0.312512334	0	0.288945883	0.245078862	0.012616078	0.11019328	0	0.263106835	0	0.211463004	0	0.238142731	0	0.042187834	0	0.25357967	0	0	0	0	0	0	0.053491605	0.153426307	0.129805663	0.081613868	0.036279466	0.30027778	0	0.22455233	0	0	0	0	0.306237173	0	0.245431422	0.03295182	0.225290228
1.14.12.10	0	1.079700977	0	0	0	0.578070275	0	0.528449782	0.143130575	0	0.76387709	0	0.684047171	0.635690006	0	0	0.214606894	0	0.766004188	0.056137825	0	0	0	0	0.728073422	0	0.554447611	0.305984887	0.067372934	0.70060301	0.636847027	0	0.677474398	0	0	0.439458582	0	0.299007827	0	0.391893031	0.068882237	0	0.665870556	0	0.508267689	2.0674162	0.097029921	0	0
1.14.12.12	0.476625491	0	0.043876952	0	0.031481408	0.051506561	0	0	0	0	0.080422596	0.015387388	0.058035837	0	0	0.017595867	0.038338592	0	0.016450267	0	0.016696509	0	0.041753778	0	0.047879278	0.007977711	0	0.045937632	0	0	0	0.087944579	0.011604589	0.052750562	0	0.046357664	0.07274824	0.011901756	0	0.002746669	0	0	0.08787583	0	0.080048909	0.042038115	0.025831743	0	0.026502544
1.14.12.13	0	0.193522889	0	0.058934759	0	0.369163019	0	0	0.068047389	0.233704632	0.640572545	0.308386686	0	0.032583968	0.206231634	0.268388393	0	0	0	0.10225769	0.267088598	0.259203744	0.168838611	0.26267783	0.269908164	0.277160325	0.280824489	0.301393228	0.168726143	0	0	0.386965699	0	0	0	0.050402274	0	0	0	0.103798702	0.063786023	0.333961469	0.222431645	0.225189745	0.605318774	0	0	0	0.248639212
1.14.12.17	0.205107566	1.181287286	0.127080589	0	0.451131031	0.257843049	0.479014849	0.504213564	0.185451451	0	0.598856442	0	0	0	0	0	0	0	0.347703555	0.43325899	0.892627141	0.031365481	0	0.223904514	0	0	0.181751029	1.109966097	0.668276962	0	0.449693451	1.218854927	0	0	0.097176381	0.33365584	0	0	0.355448578	0.655483675	0.68734379	0.062564864	0	0	0.852470014	0.828842927	0	0.632897238	0.547814992
1.14.12.18	0.19913174	0.051459061	0.06211065	0.055815259	0	0.262825829	0.073860573	0.255698265	0	0	0.34340197	0.14965387	0	0.150347474	0	0	0	0.167300849	0.121348833	0.08303846	0.063359836	0	0.169911915	0	0	0.165657363	0	0	0	0	0.141757512	0	0.109151407	0	0.122125077	0	0.293783396	0.28944606	0.021137607	0	0	0	0.21297384	0	0.193548697	0.211836475	0.217397414	0.176224532	0.092990993
1.14.12.19	1.136495191	0.169096976	0.401358949	0	0.560375724	0.245265856	0	0.125826052	0.21935814	0.510490807	1.812326636	0	0	0	0	0	0.449732307	0	0	0.248557105	0.130236157	0.197763313	0.592544608	0.073167669	0	0	0.938574846	1.186679334	0.806713291	0.511002433	0.806501492	1.614468202	0.074872654	0	0	0	0.193093155	0	0.184617718	1.746306912	0.149434475	0	0	0.276924728	1.455749663	0	0.743460358	0	0
1.14.12.3	0	0	0	0	0	0.077408208	0.1477951	0	0.132358193	0	0.197705466	0	0.067463361	0	0	0	0	0.008608068	0.113106935	0.007155865	0.013838084	0.088360919	0.063459143	0.064298655	0.09404256	0.071731298	0.023378097	0.122759765	0	0	0.111040583	0	0	0	0.085321747	0.099724705	0.127314681	0.025054764	0.13337014	0.088489836	0	0.057321594	0	0	0.152498694	0	0.14326949	0.025154466	0
1.14.12.7	0	0	0.064317585	0.06360291	0.128315792	0.025900506	0.054347655	0	0	0.050258605	0.348653198	0.073987729	0	0.038254645	0.006397385	0	0.040751957	0	0	0.026948307	0	0.034850285	0.024461176	0	0	0	0.118613279	0.120892935	0.023860249	0	0	0.117680057	0	0	0	0.026148916	0.018842344	0	0	0	0.013283948	0.038294566	0.070196882	0.045934509	0.263115426	0	0.115729517	0.004305032	0.095193676
1.14.13.-	3.258636872	7.896137301	0	0.809089811	1.774569381	1.109473979	0	0	1.878401306	0.169916512	5.508174571	0	0	0.044919196	0.64431425	0	1.877743127	0	2.120639714	2.226749046	0	0	0	0.933992783	2.159905028	0	0.16961994	3.267447929	2.371884324	0	0	1.699265842	2.313322481	1.338921618	0	0.184651749	0	0	0	0.041229678	0	1.734626291	0	0	4.053553016	3.604140542	2.717843528	1.078940046	0.595843692
1.14.13.1	0.291750103	0.554671499	0	0	0.176172152	0.353982282	0.106981164	0.177120401	0.027551448	0.369522358	1.365547343	0	0	0	0.144928602	0.264079615	0.36183985	0.016842876	0	0	0	0.248194401	0	0	0.364635834	0	0	0.06517684	0.106170254	0.154613786	0.597566631	0	0	0	0	0.537473774	0.101942101	0.479095945	0.317332361	0	0	0.351904005	0	0	0.942772786	0	0	0	0.563836146
1.14.13.100	0	0	0	0	0	0	0	0	0	0	0	0	0	0	0	0	0	0	0	0	0	0	0	0	0	0	0	0	0	0	0	0	0	0	0	0	0	0	0	0	0	0	0	0	0	0	0	0	0
1.14.13.106	0.009743869	0	0.101159213	0.043846792	0.076947294	0	0	0	0	0	0.073668908	0	0	0	0	0.024282991	0.025959539	0.002975671	0.071084812	0	0	0.047248792	0.074476909	0.047659855	0.026229174	0.034115123	0	0.069189366	0	0	0	0.060940341	0	0	0.016664924	0.088799203	0.090151	0	0.044609806	0	0	0.035574484	0.064657866	0.001583187	0.048752265	0.021965902	0	0.108906413	0
1.14.13.12	0.002852136	0	0	0	0	0.001758762	0.001081676	0.003157912	0.000235992	0.001819437	0.006555959	0	0.000172284	0	0	0	0	0.002677069	0	0	0	0.002734083	0	0	0	0.002060419	0	0.000824764	0	0.002365178	0.001000207	0	0	0	0.003056009	0.00153567	0	0.000599051	0	0	0.00025033	0.000367405	0.002323165	0	0.006333053	0.000565321	0	0.001227109	0
1.14.13.127	0.497314726	0.430062339	0	0	0.343333712	0.238773345	0.368889058	0	0	0.312284777	2.257911423	0.151462175	0	0.152616815	0.412246155	0	0.520084871	0.675297602	0.627117671	0	0	0.525182206	0	0.390060601	0	0.391844257	0.333509276	0.862846935	0	0.101584749	0	1.353490433	0	0.672977833	0	0.928779344	0.295636541	0	0	0.320885354	0	0	0	0	0.935178618	0.716607589	0	0.660100654	0
1.14.13.132	0	0	0	0	0	0	0	0	0	0	0	0	0	0	0	0	0	0	0	0	0	0	0	0	0	0	0	0	0	0	0	0	0	0	0	0	0	0	0	0	0	0	0	0	0	0	0	0	0
1.14.13.149	0	0.830868474	0	0.734904021	0	0	0.041466519	0	0	0	1.769357674	0.424879292	0.588009845	0.277777585	0	0	0	0	0	0	0.241647637	0.164166722	0.181070301	0	0.028257581	0.38528329	0.304445327	0.230513254	0	0	0	0	0	0.015303919	0	0	0.700653153	0	0.085212905	0	0.123409166	0.199036069	0	0	2.077414095	1.784827016	0.309266054	0.951233215	0.745838392
1.14.13.151	0.008613593	0	0.08525163	0	0.003389453	0	0.053991774	0	0.087209439	0.054460175	0	0	0.018186743	0	0	0	0.04820952	0.025200618	0.036269447	0.021603162	0.055304815	0.090093622	0	0	0	0.053420033	0.319597846	0.095558198	0	0	0.06565465	0.078027054	0.036097714	0	0	0	0.071678305	0.101750203	0.085552531	0.033304257	0.064418245	0.037966185	0.041839751	0.032398354	0	0	0.097606271	0.061477096	0.013301964
1.14.13.154	0	0	0	0	0	0	0	0	0	0	0	0	0	0	0	0	0	0	0	0	0	0	0	0	0	0	0	0	0	0	0	0	0	0	0	0	0	0	0	0	0	0	0	0	0	0	0	0	0
1.14.13.2	0.146723397	0.649803619	0	0.250236008	0	0.26342539	0.006693215	0	0	0.400589133	0.327467589	0	0.392609596	0.393327611	0	0	0	0	0.001240582	0.028108524	0.156321718	0	0	0	0.546639831	0.205277897	0.049826478	0.317792007	0	0.302739107	0.497356543	0.05874412	0.391907016	0	0.303817937	0.382438995	0.221168631	0	0.390356451	0	0	0.015666257	0	0.086992804	0.541551663	0.754361403	0	0	0.202185852
1.14.13.20	0	0.200596192	0.228151042	0.312143791	0	0.199981461	0	0	0.35214084	0	0	0.255564088	0.135921859	0	0.043797315	0.374534231	0	0	0.141490413	0	0.38155802	0.044791521	0.361177058	0	0.325624637	0.127776119	0	0	0.197391878	0.139536319	0.173245377	0.181618898	0	0.259604623	0.277390351	0.089346797	0.134107998	0.217258897	0	0.36488449	0	0	0	0.327384964	0	0.2536918	0.395965454	0.048561162	0.332035239
1.14.13.22	0	0.443719218	0	0.148294147	0	0	0.016613611	0.207706451	0.038175154	0	0.464281764	0	0	0	0	0	0	0	0.32335282	0	0	0	0.154614683	0	0.454830397	0	0.11147926	0	0	0.311990559	0.012972742	0	0	0	0.291862296	0.235112263	0	0	0	0.212504247	0	0.093834273	0.097545345	0.084162714	0.702216447	0	0	0	0.170706089
1.14.13.39	0.059813413	0	0	0	0	0	0	0	0	0	0.066631001	0.081286578	0	0	0	0	0	0.226168276	0.076583077	0.053427374	0	0.128203333	0	0.097967755	0.02493229	0.139352153	0.143628558	0.165238715	0.02212189	0.197959019	0	0.020633058	0.112045701	0.076932177	0	0.007460853	0	0	0.033572274	0	0	0.100561966	0	0	0.179216222	0	0.011518805	0	0.214316611
1.14.13.40	0.098644956	0	0.179840501	0.134360755	0.156543252	0.045337476	0.053744868	0	0.013093783	0	0.197256911	0	0.069944076	0.065205849	0.091932176	0.089411199	0.118793524	0.021912364	0.00285356	0	0.076712518	0.007320533	0.049355604	0	0	0.186944891	0.166707718	0	0	0	0	0	0.144382659	0.077986862	0.137754558	0.086354961	0	0.10756556	0.144716252	0	0.058021886	0.06177603	0	0.153988571	0.095942439	0.010909675	0	0	0
1.14.13.50	0.071489497	0.038724406	0	0	0	0.086543497	0.117404502	0.119042564	0.047144809	0	0	0.125154141	0	0.02303938	0.123318822	0.116422825	0	0	0.122480435	0.072046332	0	0.057147464	0	0.053627261	0	0	0	0.047129795	0	0.004632211	0	0.095836829	0.077634967	0.098629085	0.063643178	0.058524531	0	0.017806548	0	0.079602808	0	0	0.098910757	0	0.013182959	0	0	0	0
1.14.13.59	0.453521391	0.854992619	0.153435377	0	0	0	0.423677282	0	0.435327601	0	0.68724066	0	0	0	0	0	0	0.416957199	0	0.306682294	0.470999631	0	0	0.063906308	0.593244133	0.10172857	0.359101411	0.65909091	0.299101468	0	1.381798857	0.107518953	0.031068588	0.202240533	0	0.375841106	0	0.153579691	0	0.936364669	0	0.441169739	0	0.498175384	0.19402482	0	0.63796819	0	0.17037528
1.14.13.7	0.322027606	1.214954759	0.118494638	0.564527001	0	0	0.298080061	0	0	0	0.59481625	0	0.16707709	0.064641739	0	0	0	0.320980938	0.157769867	0.086011518	0	0	0	0	0.117780899	0	0	0.151433461	0.0659624	0.314544668	0.177352257	0.007124832	0.055332469	0.157978863	0.180022985	0	0	0.077043136	0	0	0	0	0	0	0.362836918	0	0	0.019811724	0.10965181
1.14.13.70	0.064563785	0	0.005921494	0.060260011	0.052641889	0.031372123	0	0	0	0.05882061	0	0	0.057125944	0.067163927	0.050147784	0.041440682	0	0	0	0	0	0.041262389	0.052721379	0.065463846	0	0.063954796	0.022807288	0.030689972	0.031082704	0	0	0.003676295	0.030330132	0.072206343	0	0.04679199	0	0.050727479	0	0	0	0	0.027981616	0.057116924	0.020369334	0	0.011008788	0	0
1.14.13.8	0	0	0.074514714	0	0.168058434	0.120515292	0	0	0.180892197	0	0.24807049	0.021276901	0	0.044663975	0.006432491	0	0.081439349	0.08612496	0.089589272	0	0.118305811	0.069294063	0.126013156	0	0.23990065	0.082808938	0	0.197323435	0.094322954	0	0.106682991	0	0.064386147	0.162418159	0.16893751	0	0.046525958	0.045099866	0	0	0.159777327	0	0	0	0.498583418	0.168135032	0.155502368	0.067749084	0
1.14.13.81	0.123071422	0	0.204126636	0	0.234928629	0	0.148578418	0.06477473	0	1.182635346	0	0.262957118	0.18725599	0.048466272	0.023004244	0	0	0	0	0.212261231	0	0	0	0.177894383	0	0	0	0	0.221420972	0	0.035139713	0	0	0	0.005531174	0.121276834	0.115444688	0	0.117458271	0	0	0.117466379	0.225059854	0	0	0.177916702	0.090565995	0.055052389	0
1.14.13.82	0	0.621145148	0	1.053005493	0.962374631	0	1.571064985	1.553566795	0	0	1.583683814	0.951260185	2.181239833	0	0	0	1.680992945	0.795609539	0.206241603	1.426091456	0	2.182918724	0	0.787323354	0.767792248	0	0	0	0	0	3.777212588	0	2.09810714	0.585824195	0.282002336	0	0	0.987453023	0	1.321069997	2.063135553	0	2.200611577	1.125668656	1.639112819	3.356296535	0	0	0.907379008
1.14.13.83	0	0.133841702	0.207992403	0.1943917	0.250063214	0.106666994	0	0.065953567	0.070223086	0.248916096	0.323160296	0	0	0.030832668	0	0.061942665	0	0	0.195247091	0	0	0	0.28909102	0.072220653	0.983538005	0	0	0.121036149	0	0.084993997	0	0.045401305	0	0	0.050535428	0	0	0	0.18861077	0.038051885	0.080492385	0	0.028505321	0	0.560477846	0	0.277861355	0.166252702	0.139874818
1.14.13.84	0	0.06783207	0	0	0	0	0	0	0.064193916	0.046979468	0	0	0.022709212	0	0	0	0.00034447	0	0.010825073	0.023223877	0	0	0.013585681	0.071114908	0.044826949	0	0	0	0	0	0.014135106	0.022502151	0.049433188	0	0.024588655	0	0.003857131	0.026041194	0.036211405	0	0	0	0	0.03750546	0.001807699	0	0.053941562	0	0
1.14.13.9	0	0.027450797	0.061456909	0.03953664	0.005093303	0.125717265	0.066298263	0	0	0	0.072872153	0.025700387	0	0	0.141091987	0	0	0.110351554	0.003885489	0.062365948	0.087485739	0	0	0	0	0	0	0	0	0.150239451	0	0	0.046168264	0.060272849	0.131337998	0.047473397	0	0	0	0.144747401	0	0	0.100427014	0.062037044	0	0	0	0.149934835	0.06739713
1.14.14.-	0.120322314	0	0	0.203074042	0	0.109646574	0	0.02679174	0.103293517	0	0.345024674	0.112480841	0	0.084549245	0	0.204047224	0.132668488	0	0	0.033466144	0.038201655	0.087103619	0	0	0.03766258	0.198158238	0.018163502	0.10720898	0.185042854	0	0.040552729	0.031560235	0	0.127109371	0.153928486	0.057758476	0.042352431	0.160143727	0.175658353	0	0	0	0.015461765	0	0.166688399	0.056972627	0	0.153032842	0
1.14.14.1	0	0.137974353	0.147780036	0.119354514	0	0	0	0	0	0	0	0.110070846	0.239148352	0.271705062	0	0	0	0.387047562	0	0	0.109199601	0	0	0.007649426	0	0	0.138054255	0.054004342	0.173971442	0.04349798	0.003807391	0.364283812	0.33661244	0	0	0	0.187959616	0.337022232	0	0	0.04700573	0.242353983	0.148274871	0.225849647	0.314397807	0	0	0	0.138616359
1.14.14.3	0.871190783	0	0	0.817000718	0	0	0.712638006	0	0	0.322496368	0.563212959	0	0.605392574	0.639408004	0.30543326	0	0	0.129486668	0	0	0	0	0	0.235854671	0.790107457	0	0	0.760743182	0	0.178422164	0.02346651	0.386954309	0	0.036329225	0	0	0.147612716	0	0.364056817	0.40694422	0	0.064988455	0	0.498238902	0.361689327	0.543032808	0	0.87049903	0
1.14.14.5	0	4.145046228	0.192051494	1.005147204	0	0.411694163	0	1.219476984	0.861126585	0.956874982	2.848011305	0	0.373885996	0	0.757952791	0	1.108626614	1.600953282	1.394247768	0	0	0	0	0	1.733306516	0	0	0	0.349598066	0.501447344	2.425885679	0.112297514	0	0	0	0.043234774	0.197767265	1.399346416	1.582220719	0	0	0	0	0	0.786793468	3.23395705	1.70712848	0	0.904521196
1.14.14.7	0	0.005812521	0	0	0	0	0.009841786	0.066726249	0.068925918	0.079083907	0.151250893	0	0	0	0	0.10349015	0.062589247	0.083442946	0.013886213	0.120990378	0.079208978	0	0	0	0.068225583	0.047841048	0	0.109907294	0	0	0	0	0.103255904	0	0.002096062	0.101193744	0.060378762	0.084078596	0	0	0	0.040740032	0	0	0.14390971	0	0	0.09138349	0.126642579
1.14.14.9	0	0.474655549	1.011208877	0.452531162	0	0.712408381	0	0.788406762	0.789969818	0.392803715	0.485190884	0	0.334239232	0	0	0	0.357644538	0	0	0	0	0.23399056	0	0	0.263568945	0	0	1.766638675	0	0.654093128	0.654176465	1.57623174	0.450916978	0.888429718	0.783658395	0.816542098	0.879995483	0.18341793	0	1.115477138	0.593688787	0	0.869289309	0.539944306	1.137186074	1.925797495	0	0.217730455	1.01148691
1.14.15.3	0.002461208	1.193051753	0	0	0	0.341803612	0	0	0.019714519	0	0.447576994	0.062127936	0.371241748	0.207104034	0.039106572	0.23370865	0	0	0	0	0	0.182578145	0.137834358	0.210423193	0.377841673	0	0	0	0	0.166236186	0.067338068	0.050649382	0.095640981	0.017092329	0.360595651	0	0	0.307140112	0.148530528	0	0	0.051179028	0.327896046	0.102030436	0.466379659	0	0	0.08525232	0
1.14.15.7	0.983233539	0	0	0	0	0	0.107645895	0.036059647	0.155055616	0.046688396	0.720034418	0.147914692	0.021361464	0.086738855	0.167302476	0	0.246509379	0	0	0	0.017693245	0	0.236368497	0	0	0	0.159544554	8.40591E-05	0.203992513	0.093279269	0	0	0	0.255230831	0	0	0	0	0.090125305	0	0	0	0.244998474	0.203232021	0.759776504	0.016397294	0	0.050537549	0
1.14.16.-	0	0	0	0	0	0	0	0	0	0	0	0	0	0	0	0	0	0	0	0	0	0	0	0	0	0	0	0	0	0	0	0	0	0	0	0	0	0	0	0	0	0	0	0	0	0	0	0	0
1.14.16.1	1.040615895	0.403531334	0	0	0.026126042	0	0.340411564	0	0	0.2322253	0.908985262	0	0	0	0.023145078	0.3002746	0	0.190521094	0.229908399	0	0.071763525	0	0	0.147817857	0.236351321	0.3091993	0.623787898	0	0.148544312	0.219039851	0	0.37669532	0.033050444	0.187465677	0.278790235	0	0	0	0	0.200151181	0	0.132212267	0	0.009912549	1.107261984	0.03687993	0	0.280317636	0.23197434
1.14.17.3	0	0	0	0	0	0	0	0	0	0	0	0	0	0	0	0	0	0	0	0	0	0	0	0	0	0	0	0	0	0	0	0	0	0	0	0	0	0	0	0	0	0	0	0	0	0	0	0	0
1.14.18.1	0	0.055923798	0	0	0	0	0.151500938	0.042985463	0	0.030110716	0.373859997	0.06962556	0.0558205	0.034229736	0	0	0.130697525	0	0.03567345	0.036713623	0.019704048	0	0	0	0	0	0.050371752	0	0	0	0.042186115	0	0	0.068989357	0.021273339	0	0.126462151	0	0.028064712	0.036880217	0.101747396	0	0.110749901	0	0.103905578	0.032736798	0	0	0.242108719
1.14.19.-	0	0.091048855	0	0.014975376	0.03714945	0.067360277	0.128570729	0	0	0	0.569638198	0	0.064984128	0.186622419	0.11063208	0.161700268	0	0	0	0	0.076961553	0	0	0	0.078048896	0.136008259	0.070853743	0.000686029	0	0.151266666	0	0	0	0.08361645	0	0	0	0	0	0	0.029223942	0	0	0.085074136	0.422243359	0	0.123721122	0.035907578	0.201208398
1.14.19.1	0.444220143	1.584462638	0.03524611	0.137397428	0	0	0	0.517396668	0.086207712	0	0.583752759	0.44387517	0.11526984	0.317399813	0	0	0	0.653901303	0.042440712	0.520385322	0	0	0.021845974	0	0.271877157	0.603136945	0	0	0	0	0	0.07464879	0	0	0.321368245	0	0.287247892	0	0	0	0	0	0.446782498	0.071548394	0.763100999	0.179207055	0.069086118	0	0.070488615
1.14.19.2	0.026998225	0	0.074212274	0	0.043683396	0.075077907	0	0	0	0	0	0	0	0.026028715	0.101373497	0.067292046	0	0.022565823	0	0	0	0	0.097672078	0.00152896	0	0.073595737	0	0.02672082	0.055380448	0	0	0.113809753	0	0	0	0.075420019	0.069626208	0.087483496	0	0.118875734	0.083799525	0.024481871	0	0.057886385	0.090672702	0.002129493	0.132811591	0	0.025397452
1.14.19.3	0	0.391687362	0.076099701	0	0.162794143	0.011572503	0	0	0.18766371	0	0	0.002072325	0	0.157490396	0.125451393	0.036484969	0.045799242	0.126286171	0.020632903	0.16550101	0.089877401	0.121096582	0.185677115	0	0.043518882	0	0.16521734	0	0.142366555	0.003261777	0.168379846	0	0.081203351	0	0.187352375	0	0.002642146	0.105458342	0	0.19267537	0.01797791	0	0	0.15754795	0.174002734	0	0	0	0.143308062
1.14.21.6	0.018340163	0.144694784	0	0.023025976	0.010884738	0.012393219	0.003606675	0.014667463	0	0	0.002037936	0.011919982	0.027981741	0.012240161	0.004812645	0	0	0	0	0.020017064	0.014438211	0.000287858	0	0	0.007277568	0.024701796	0.000580777	0.012868626	0	0.018401118	0.016815949	0.002995291	0	0	0.007188358	0.01852607	0	0.01877084	0	0.013629754	0	0	0.019705734	0	0	0.008841542	0	0.016986881	0
1.14.21.7	0	0	0	0	0.005882632	0.00401267	0	0	0.005932982	0.00886578	0	0.001928709	0.003114716	0.006763471	0	0.007726639	0	0	0	0	0	0	0	0.008668607	0	0.005784349	0.008538456	0	0	0.005394276	0.008469802	0	0.006221993	0.00463675	0	0.000327967	0	0.007307963	0.007709896	0	0.001495974	0	0.007418495	0	0.00047165	0.006497215	0.031047264	0.031976663	0.008951348
1.14.99.-	0	0	0.160971849	0	0	0	0	0.058621208	0	0	0.405530215	0.180644599	0	0.107000298	0.002080972	0.175343487	0.065593708	0	0	0.159228303	0.203560772	0.050308004	0	0.09763551	0.089889948	0	0.145174208	0.105362554	0.147534873	0	0	0	0.170883739	0	0	0.172009188	0.186936078	0	0.15969242	0.181727035	0	0	0	0.147384243	0.331184096	0	0.079341312	0	0.012595504
1.14.99.1	0	0	0	0	0	0	0	0	0	0	0	0	0	0	0	0	0	0	0	0	0	0	0	0	0	0	0	0	0	0	0	0	0	0	0	0	0	0	0	0	0	0	0	0	0	0	0	0	0
1.14.99.3	0.194911009	0	0.022096715	0	0	0	0	0.227425979	0	0.03204547	0.097694591	0	0.198639191	0.088619524	0	0	0.032875832	0.377292095	0.302161868	0.105544772	0.443726676	0	0.040924074	0	0.660041352	0	0.076615403	0.206254839	0.045055756	0	0	0.103543323	0.05086349	0	0	0.014904044	0	0	0.213205081	0	0	0	0.076467788	0	0.234020663	0	0.086341689	0	0.191803864
1.14.99.33	0	0	0.002885946	0.002261358	0.002681451	0	0	0.002213741	0	0.000236091	0.006750719	4.91326E-05	0	0	0.000803267	0	0	0	0	0	0.001336761	0.000247593	0.001868799	0	0.002052325	0.001175683	0	0.001829958	0	0	0.000228253	0	0.00253098	0.002239311	0	0	0	0	0.001489779	0	0	0	0.001808944	0.002721043	0.011132447	0.003047421	0.002907492	0	0
1.14.99.36	0	0	0	0	0	0	0	0	0	0	0	0	0	0	0	0	0	0	0	0	0	0	0	0	0	0	0	0	0	0	0	0	0	0	0	0	0	0	0	0	0	0	0	0	0	0	0	0	0
1.14.99.39	0	0	0	0	0.000491491	0.004148535	0	0.002321122	0.004127938	0.004894102	0	0.00169802	0.005563069	0	0.006419514	0.000614055	0	0.013283649	0.010875529	0.009762533	0.02214357	0.005648808	0	0	0.005921809	0.001134818	0.00383409	0	0	0.00224415	0.000917148	0.002803664	0.005809255	0	0.000207637	0.006705077	0	0.003201677	0	0.00465411	0	0	0	0.001404985	0	0.003598079	0.004860568	0.000736875	0.004574552
1.14.99.40	0.685178228	0.056567552	0.35943814	0	0	0.2389896	0.21340164	0.264775465	0	0.340248134	0.486736517	0	0	0	0	0	0	0	0.008955108	0.079275258	0	0.066898191	0.31725887	0.029540298	0.216594344	0	0.260236979	0.227347481	0	0.158309166	0.320235388	0.185676112	0.378466787	0	0	0	0	0.217816311	0	0	0	0	0	0	0.670344852	0.029258183	0	0	0
1.14.99.41	0	0.00903462	0	0	0	0	0	0	0.028500457	0.052795349	0	0.012643315	0	0.06432964	0.064606455	0	0.056895373	0	0	0	0	0.022918783	0	0	0	0	0.068222628	0.014027292	0.043440156	0.021571407	0	0	0.063596281	0.052108222	0.058160098	0	0.001913489	0	0.081862328	0.008360114	0.046966041	0.064026434	0	0.01721034	0.045691036	0.051186243	0	0.047536272	0.000353913
1.14.99.44	0.042912758	0.180838687	0	0.139559289	0.09271869	0	0.064972216	0	0	0.080103519	0	0.108133869	0	0	0.123506534	0.060148507	0	0	0.102547077	0	0.071516795	0	0	0.03287619	0	0.159442637	0.046664175	0	0.033437159	0.050420009	0.07609852	0	0	0.13929546	0	0	0	0.121672667	0.062368275	0.043443713	0.176723143	0	0	0.144182199	0	0.051559099	0	0	0
1.14.99.46	0.231624092	0.535541136	0.127893743	0	0	0.083048613	0	0.384870509	0	0.010420131	0	0	0	0.040860938	0	0	0	0.035844823	0.046938751	0.130949021	0.443674318	0.400298741	0	0.008925741	0	0.343552678	0.274442762	0.096907136	0	0	0.120940028	1.293675885	0	0	0	0.786149684	0	0.284144967	0.4276298	0.59997028	0	0.329842788	0.437568218	0	0	1.127414059	0	0	0
1.15.-.-	4.40871E-05	0.000529523	0	0	0	0.000517876	0	0	0.001249891	0	0.001270435	0	0	0	0	0.000302625	0.00089163	0	0	0	0	0	0	0.000999345	0	0.001265628	0.001008238	0	0.000315341	0	0	0	0.000286004	0.000310194	0.000471362	0	0	0	0	0.001385629	0.000566359	0.000960714	0	0	0	0.000759307	0.000677343	0.001117524	0.000338088
1.15.1.1	2.139986502	3.513979313	2.339982535	1.439918143	2.05944776	0	2.03722224	1.110570381	1.213909602	0	2.059770062	1.780629767	0.009026376	0	1.652434158	0.311925235	1.142380775	2.108144979	0	0	2.74602443	0.054279359	0.93750651	0.844796788	0	1.607850587	0.176546614	0.965308538	2.698162003	0.184342248	2.825960099	3.913841668	0	0	0.371365427	2.029008567	0	0	0.120085033	3.936779022	1.078114519	0.709235701	0.002446195	0.844675844	3.254100668	1.663939424	0	0	0
1.15.1.2	0	0.155925915	0	0	0	0.341852297	0.374639179	0	0.097373344	0	0	0	0	0	1.552008355	0.24245175	0	0.293460837	0.21978275	0.225635915	0.423752326	0.728142001	0.600333293	0.494028064	0.179727444	0.383854338	0.55009207	0.462380256	0.034536919	0.093521127	0	0	0.375920116	0	0.461595884	0.442125273	0	1.506113711	0	0	0	0.15378079	0.159033839	0.9141149	0	0.472837385	0.260694498	0	0.222759997
1.16.1.1	1.441565629	0.477587574	0	0.390312875	0	0	0.34904601	0.088425293	0	0	0.764242841	0	0	0.28730409	0	0	0.294256389	0.122079373	0	0.213584218	0	0.341317293	0.101801805	0.07248688	0.251804309	0.047395088	0	0	0.093200991	0.227785737	0.113908522	0	0.403245909	0	0.019899607	0.06771787	0.14761298	0	0.948034616	0.547769969	0.152134952	0.087568235	0	0	0.421147099	0.598833315	0	0	0.093013309
1.16.1.3	0	0	0	0	0	0	1.101396411	0	0	0	0	0.10796257	0	1.013220924	0.547254116	0	1.152186164	0	0.761482236	0.565740428	1.097287733	0.550808927	0	0.617992839	0.256164493	0	0.023003552	1.319781081	0	1.110590204	1.264795549	2.032847388	0	0.883124516	0.681724121	2.930109757	0	0	0.590184612	0.438865712	0.222261421	0	0	0.769104139	0	2.100536399	0	0.506236193	0
1.16.1.7	0	0	0	0	0	0	0	0	0	0	0	0	0	0	0	0	0	0	0	0	0	0	0	0	0	0	0	0	0	0	0	0	0	0	0	0	0	0	0	0	0	0	0	0	0	0	0	0	0
1.16.1.9	0.840689367	1.074530016	0.018152481	0	0.608441509	0.413754481	0.365151342	0.072303717	0	0	0.375566194	0.090347749	0.295521299	0	0.4252684	0.08749723	0	0.487443534	0	0.372693236	0	0.249997368	0	0.041273265	0.334813974	0	0.387096516	0.325888921	0	0.558815414	0	1.452497821	0	0	0.132684913	0.34572337	0.258198063	0.047624353	0.627538624	0.388937612	0.509579669	0.610993935	0.139539726	0	1.335241241	1.266382373	0.703782281	0	0.173736434
1.16.3.1	0.067547525	0	0.491010687	0.807921812	1.790706693	0	0	0	1.197624663	0	0	0.564845307	0.203634233	0.034306503	0	0.186145371	1.278270834	0.089940669	0.441696275	0.958683882	0.172899172	0.804340265	0.606051503	0.592795391	1.086335718	0.672132586	1.392225259	1.237736965	0.333225712	0	1.384078945	0.708627119	0	0	0	0.277132027	0	1.451949137	0.444118807	1.283853062	0.623996616	1.521977452	0.558965974	0.776589939	0.179802321	0.572194107	0.455281305	0.603309071	0
1.16.8.1	0	0	0	0.026694001	0	0	0	0.042982207	0	0.015210427	0	0.081913779	0	0	0.067625099	0	0	0	0.046850893	0	0.006512059	0	0.001451715	0.040710174	0	0	0	0.077919197	0.029753145	0	0	0	0.040772491	0.024579748	0.021649308	0.062975672	0.048830276	0.059018114	0.052207703	0	0	0	0	0.017989286	0.024420537	0.026885054	0	0	0
1.17.1.1	1.283698296	0.239209701	0	0	0	0.060436039	0.320661242	0	0.354634955	0.38516717	0.762957447	0.284458507	0.393511671	0	0	0	0.183114624	0.155603867	0.281228604	0	0.500096433	0.419553565	0.398969545	0.215506855	0.397417151	0	0	0.107594309	0.089596006	0.177141391	0	0	0.393199528	0	0	0.423886938	0.02121195	0	0	0.315802606	0.334093221	0.152644073	0.305941008	0.252817535	1.42909159	0.170983683	0	0	0.427502352
1.17.1.2	0.996911108	1.355747698	1.575262581	0.503249195	0.874973229	1.557724177	1.254572894	1.427577154	1.348873787	0.343964526	1.917586633	1.231663389	0.640409406	0.921920331	0.630578433	0.522905794	1.076162432	1.021276798	0.569737996	1.135964958	1.376345416	1.248077756	0.949876319	0.891618502	0.605012477	0.510942173	1.108570297	0.602813104	0.099856893	1.025774377	0.927654095	1.377576458	1.650573076	1.335928121	1.49891709	1.033398089	1.038352156	0.854378429	0.644304893	0	0.32516299	1.558953972	1.469385327	0	1.744190522	1.034839467	0.391345934	0.776103337	0.729833289
1.17.1.4	3.953699039	0.237807051	0	2.695496309	1.875017966	1.252241675	1.34520373	2.440298059	3.854846099	6.331182386	5.736494408	0.791682109	2.330030989	0	0	2.768791944	0.942284071	0	0.028041252	0	0	1.582698399	0	2.516746304	0	0	3.725704321	3.060487335	1.787847181	0	0	3.604324062	2.070539244	0	0	1.752398073	0	1.10220884	1.800160941	0.884796397	1.937107773	1.014318398	0	0	5.328132326	0	4.143111353	1.89856394	0.576763986
1.17.4.1	2.995283772	0.102838567	4.277384316	3.524245799	3.185173251	0	1.455165305	0	2.131971566	1.373774313	2.229605327	3.348975939	1.491985451	0.038639475	0	0.526828893	3.541890943	1.255108188	0	0	0	0.160956822	3.036012142	0	1.354327301	1.022137353	3.634777556	5.53102367	0.964603071	0	5.639582539	3.7926755	1.798321867	0.284195853	0	2.019252373	2.157989507	0	3.496978375	4.126907935	3.495282548	2.428665784	0.982260753	3.191671767	4.119976389	5.94630087	1.833605201	0	3.264434251
1.17.4.2	0	0.21899171	0.411135136	0.385507966	0.377454233	1.736919355	0	0.325738461	3.759372104	0.924647068	0	2.173609456	0.450139393	0.85878721	1.933646905	1.206406779	0	2.355406729	1.295383788	1.731038529	0.257420564	0.057740565	4.277426052	1.635763644	1.071307189	0.122689736	0.474856657	0.385632472	1.004023467	1.133188743	1.152090669	0.017228092	2.006069056	0.609357666	0.36997332	1.021742039	0.505830531	0.041940503	1.253291241	2.073425441	1.612980901	1.855379423	0.86523351	0.288572141	0.692072544	0.673498999	1.391451194	0.526303264	1.366122255
1.17.7.1	0.871755769	0.789915455	1.242522986	0.769792707	1.272039713	0.978251088	1.084205775	1.310884737	1.339661848	1.455553915	0.487573601	0.663890344	1.107052424	1.081717526	0.911192791	1.03854768	0.852428834	1.466840711	0.976752515	1.143030413	1.415752335	1.447739985	0.950861706	0.8189168	1.466330738	0.791310708	1.400352151	0.717827215	0	0.617623234	0.554412053	0.958063511	1.056563381	1.150942671	0.568526411	0.408177548	0.918334514	0.845705492	0.741587392	0.987405566	0.017123825	0.580669019	0.863968332	0.871987995	1.379267687	0.922413399	0.295975833	1.325795507	0
1.17.99.1	0	0.003186192	0.000969481	0.015544645	0.012058467	0	0.013468481	0.0101432	0.005163845	0	0.039344461	0.009241432	0	0	0	0	0.030305013	0.013439218	0.021039427	0.017995039	0.028311021	0	0	0	0.002765105	0.003986895	0.013812878	0.009033688	0	0.012258372	0	0	0.005714512	0.012721351	0	0	0	0.002975687	0.001596507	0.0089548	0.015332323	0	0	0	0.026228039	0.008630706	0.013493188	0	0.005245659
1.17.99.2	0	0	0	0	0	0	0	0	0	0	0	0	0	0	0	0	0	0	0	0	0	0	0	0	0	0	0	0	0	0	0	0	0	0	0	0	0	0	0	0	0	0	0	0	0	0	0	0	0
1.18.-.-	0	0	0.004242139	0.003030263	0.005400591	0	0	0	2.65441E-05	0	0.021161011	0.002577784	0.001203468	0.004616357	0.000367934	0.001366513	0	0.004522814	0	0.003397822	0.003114155	0	0.001123123	0.006377918	0.00492837	0.004417658	0.006412655	0	0	0.002410277	0.001215612	0.002247365	0.003986065	0	0	0.001482595	0	0	0	0.005903488	0.00231658	0.00232383	0.00595007	0	0.019702303	0	0	0.005488066	0.00555021
1.18.1.-	0	0.090912527	0.299355391	0	0.014981527	0.369081909	0.011495841	0.259905231	0	0	0	0.394978873	0.266958324	0.184439976	0.034700635	0.399779335	0.141760917	0.301485637	0.023398606	0.226583842	0	0	0	0.022655857	0.342024661	0	0.122562381	0.763954619	0.047082973	0.323262932	0.342377273	1.276553112	0.138725767	0.368423732	0.243725851	0.437744202	0.184759645	0	0	0.533108392	0	0	0.10473493	0	0.215065865	0.508661028	0.372500609	0.261189592	0
1.18.1.1	0.127157325	0.949749471	0.154007984	0.105881167	0	0	0.194531708	0.08392889	0	0	0	0	0.326465505	0	0	1.063858489	0	0	0.149354832	0.009663479	0.19070258	0	0.058456842	0	0.014971896	0.318210213	0.062508743	0	0.382203624	0.197291241	0.210856691	0.180451726	0.271356553	0.31582126	0.458805219	0	0	0	0	0.123500169	0	0.037024051	0	0.389025814	0.04128001	0.327534057	0	0.563526778	0.396079485
1.18.1.2	1.354737804	1.516335026	0.30987556	1.075068868	0	1.076040903	0.443260293	1.30196366	1.287202156	0.898434142	0.5807267	0	0	0.570641554	0.187548151	0.543282053	0.219695917	0.866563476	0.517634464	1.095879329	2.092842916	1.423392039	1.117126697	0.187057948	1.380157596	0	0.432053666	0.222135769	1.255418747	0.569139843	0.115839143	1.496740805	0	0.190224369	0.671835404	0.052024238	0.606802443	0.598169536	0	0.82534036	0	1.000665784	0.343929861	0	2.253018852	0.300954805	1.452294578	0.688360685	1.012952877
1.18.1.3	0.608756986	1.042195173	0.180650978	0	0.516394954	0	0.224591654	0	0.414431121	0.305079926	1.06195245	0.302492851	0	0	0.088901613	0	0	0	0.757341911	0.492198698	0.759378833	0	0	0	0.222998158	0.856732327	0.915765766	0.195856729	0.141966403	0.627060121	0.750350858	1.588890005	0.589901596	0	0.486287093	0	0	0.09856328	0.949070659	0.878261093	0.052056811	0.538356283	0	0.008925377	1.659455815	0	0.073221653	0.384494932	0
1.18.6.1	0	0	1.220964711	0	0.37893435	0	0	0.663939899	1.060768483	0.69000782	0	0	0.22970003	0	0.677585975	1.524362537	0	0.747923501	2.127571152	2.149116809	0.798563863	1.177489387	1.305744558	1.732456457	1.10884786	1.704977525	1.113288592	0	0.000915415	0.235640886	0.952128033	0.615926826	0	1.041494254	1.556758378	0.623017726	0	0	0.431454858	0.737903772	0.551362659	0	0.051686273	0.981438388	0	1.871832015	1.169662112	0	0.736264545
1.19.6.-	0.00503726	0.003564269	0	0	0.005788252	0	0.00218442	0	0.002102165	0	0.005586099	0	0.002550751	0	0	0	0.001869371	0	0.001760558	0	0.006321146	0.005727464	0.007490527	0.003985378	0	0	0.001882054	0.002611123	0	0	0	0.007106621	0	0.003488126	0.003357226	0	0.007274403	0	0	0.003383015	0.001424456	0.004178633	0	0.004727412	0.006535033	0	0	0	0.035520964
1.2.-.-	0.109049336	0.002455649	0	0.186561739	0.021020464	0.071486349	0	0.192602896	0	0.204651827	0	0.08514113	0.114706566	0.162587536	0.05728958	0.008607868	0	0.09793014	0.107328359	0.145100026	0	0.104082705	0.090736133	0	0	0.10994053	0	0	0.176739365	0	0	0.188826119	0	0	0.084606881	0.055506851	0	0.135587001	0	0	0	0.137260707	0	0.167698884	0	0	0.19690435	0	0.163763897
1.2.1.-	1.639266448	1.287032616	0.544055947	0	0	0	0	0.157877094	0.942497691	0	4.680234359	0	0	0	0.079641546	0	0	1.093907621	0	0	1.315355663	0.804697082	0.798294541	0.205670462	0	1.986350855	1.212169977	2.380835384	0.097051618	0	2.433948676	1.268074502	0	0	0	2.500982829	0.885372634	0.718554623	0	1.967424538	0.079758203	1.615343001	0	0	2.400177352	1.772185206	0	0	1.000578712
1.2.1.10	1.036058197	0.264393226	1.064450666	0	0.670162662	0	3.31094162	0	2.630884552	1.345581692	0	0.637930033	0	1.840898649	1.437158721	2.650358016	0	0.914725958	3.527055298	0.573265881	1.369939391	5.134916448	4.597095394	1.557897614	0	0	1.683258379	3.335506007	2.576585263	0.301101384	1.466452167	3.22094141	0	1.179748112	2.540021003	1.940883049	0.162275182	1.05877689	0.352375807	1.160590485	2.809787014	1.782804477	0.212279581	1.433435389	0	1.30810317	0	1.233518339	2.396622118
1.2.1.11	0.784300118	0.150051772	1.151247031	0.706486704	0.177980162	1.6687836	0.449013656	1.583753259	1.181541453	0.53379325	1.844589722	1.31862645	1.234829334	1.7464649	1.242939249	0.594932552	1.813475826	0.912136936	1.376988575	1.327504591	1.633245013	1.502430872	1.775461658	0.316160727	1.95498124	0.358881837	1.610593078	1.301577782	1.851616387	0	2.130829533	2.436740713	0.38682993	0.657063297	1.459533587	1.87892932	0.132312603	0.221624148	0.774374839	1.629804239	1.642581327	2.142172484	0.073571356	0	1.345954734	2.129610201	0.752582693	0.67029433	0.375494407
1.2.1.12	1.42126819	2.607692031	0.16637214	1.501226726	1.023792426	0.962788346	1.24899472	1.088143235	0.592814589	1.617922713	1.473829359	1.124286296	0.229042578	0.831943681	1.985003185	1.368191425	1.501835027	0.940880408	1.620571828	2.046259144	1.576572707	1.353845845	0.418103582	1.486111178	1.208986086	1.440043544	1.749061786	0.774952852	2.118596373	0.79321481	0.90794909	1.228561777	0.344129066	1.051047187	1.333555588	1.878327693	1.507882777	0.315363992	1.776408534	2.643762674	1.663232712	0.360778167	0.398881131	0.598993487	0.96702979	1.55915493	1.951888821	1.400530779	1.771934764
1.2.1.16	1.571548434	3.858191932	1.337243788	1.966489862	0	0	1.28674893	0	0	0	2.871704322	1.740327712	0	0	1.534475385	1.06105928	0.105499365	0.532294455	0	1.661687041	0.245832621	1.012238969	1.792247348	0	4.218972453	0	0.652526213	0	0.900240877	1.637531898	2.504785121	0.890217847	0	0.215813649	0	0.066163582	0.326682163	0	0.377138169	0	1.890721406	1.970758129	0	0.040345897	2.771220211	4.666984157	0.519588735	0	0
1.2.1.18	2.91628915	2.522329749	0.992615839	0.358355657	0	0	0.923244046	0.773063665	0	0.583905152	2.576682393	1.170085122	0	0.077984276	1.093317129	0	1.166752549	1.081770859	0	1.027893845	1.120355323	0	0	0	0	0.82341721	0	0.731602292	0.787059816	1.193572175	1.472962871	1.226421722	0	0	0.674043452	1.439754206	0.756132301	0	0	1.16253301	0	0	0.880122241	0	2.813596801	1.38710188	0.961352965	0.684875502	1.00341945
1.2.1.19	0	0	0.423426403	0.328273006	0	0.34544999	0	0.243625334	0	0.091470191	0.30546291	0.171157981	0	0.1501163	0	0	0	0.154835496	0.335338958	0	0.366296597	0	0.117297186	0	0.061700535	0	0.000686652	0.292945466	0	0	0	1.104089265	0	0.258551699	0	0.266191301	0	0	0	0.149693611	0.175491416	0.392409434	0	0	0.320747818	0.289073943	0.073579967	0	0.158966351
1.2.1.2	4.280600857	0	1.825199533	2.758633839	1.386193154	0	0	0	2.739884448	4.67940167	10.89529133	4.359198331	0	0.125987486	9.273151716	4.544408498	0.394121285	2.741545697	2.296444419	0.940610025	0	4.693928884	0	1.2479167	1.237317528	0	9.850697657	1.617848643	1.555280424	3.654724932	1.961398898	9.567497262	0	0.788756227	3.424068183	2.200008277	0	5.608099376	0	6.754674327	0	4.742947546	0	0.070596003	9.888249596	4.151143305	0	1.744894718	0
1.2.1.20	0	0.109848048	0	0	0	0.119477772	0	0	0.016615864	0.098985422	0.004048453	0	0	0.100212388	0.034166364	0.050735491	0.033648286	0	0	0	0	0.102106832	0.066415131	0	0.093528506	0.124021528	0.046739452	0.006805349	0	0	0.047191067	0.02105583	0	0	0.048300958	0.108190692	0.003683598	0	0	0.091590531	0	0	0	0	0	0	0	0.088538879	0
1.2.1.22	0	0	0	0.052263903	0.455400324	0	0	0	0	0.846898365	0	1.310262312	0.861503603	0.838130544	0.870340661	0.416957731	1.275370716	1.016209189	0	0.836809442	0	0.090907651	0.234083474	0.821003553	0	0	0.527201641	1.337604459	1.021288538	1.764298146	0.289289311	1.027330531	0	0.006988054	0.515333448	0.335738555	0	0	1.146706823	2.029829336	0.497056379	0.89496202	0.93404484	0	0	0.900031612	0.004330359	0.871887069	0.588320898
1.2.1.24	0	0.176919295	0.005543066	0.315963034	0	0	0	0.091156285	0.089351853	0.104039841	0	0.110306893	0	0.016549279	0	0	0	0.019235496	0.156954272	0	0	0	0	0	0	0.026629253	0	0	0.097415009	0.124325036	0.196598831	0	0	0	0	0	0	0	0	0	0.104140298	0.060395075	0	0.032656219	0.075829208	0	0	0.206018463	0.001306069
1.2.1.28	0.638417554	0.567687674	0	0	0.210545679	0.271273649	0.123493293	0.210706575	0.131743956	0.119217255	0.500893203	0	0	0	0	0.280993517	0.086447025	0.350081817	0.138770605	0	0.035370739	0	0	0.301100677	0	0.069851336	0.148528894	0.22187688	0.316960234	0.211865265	0.173013543	0.128169818	0	0.031306302	0.336667954	0	0.30109379	0	0	0.178898295	0	0	0.255184771	0	0.471532229	0.238722712	0.214054059	0	0
1.2.1.3	1.840256019	2.736322215	2.512997138	1.734760638	0	0.190216833	0	2.460377846	3.347198845	0	4.495939613	0	1.906696872	2.417538488	0	1.180133342	0	0	3.138905841	0	0	0.010667519	0.42308176	2.792877039	2.133375804	0.906087921	0	0	1.149986234	0	0.248217944	1.412435105	2.660647874	0	2.66369818	0	1.236657151	2.656103291	0	1.642394694	0	2.579708157	0.152404834	0	4.301906606	1.651523013	3.026279773	2.605751547	0
1.2.1.32	0.263747983	0	0	0.013999999	0.032894928	0.120688066	0	0	0	0.134034837	0.238037864	0.036129247	0.063062576	0	0.053825592	0.07940674	0.040824444	0.140123205	0	0	0	0	0.04513329	0	0.127820654	0	0	0	0	0	0.153000484	0	0.119225337	0.102753655	0	0.032927088	0.047308012	0	0.099565658	0.020702682	0.017950445	0	0	0.046569529	0.067699116	0.111806583	0.121923001	0	0.000515859
1.2.1.38	1.913207703	3.091030075	0.856925043	0	1.945701608	1.095971021	0.290304671	0.963229938	0.474132264	1.771903261	2.749707862	3.256435004	2.910649554	3.330614524	1.959410934	1.625705858	1.026027989	0.884157902	0.552622541	1.275668558	0.151047991	0.635088874	1.081834912	0.703186905	1.189045492	0	3.593327927	3.303685314	1.386485943	1.497974019	1.451077305	1.923828791	2.268175026	2.944414127	2.560373293	0.686849244	2.263879083	0.471829897	1.88409505	0.786563827	0.846288748	0.664670058	1.44710544	0	2.495078752	1.248266147	1.709793869	3.104659423	0.815972864
1.2.1.39	0.308057976	0.301877978	0.485656771	0.317475112	0	0	0.514260355	0.342973905	0.240849482	0	0.437904893	0	0.497960064	0.239674793	0.472961847	0	0	0.326312856	0.321678558	0	0	0.445118636	0	0.027255629	0.171618447	0.045716342	0.154699435	0.532822988	0	0.272571237	0	0.7501158	0.491880617	0.466828539	0	0.65591433	0	0.553860234	0	0	0.119524622	0.404168908	0.261350533	0	0.724238904	1.787523256	0	0.14191715	0
1.2.1.4	0.520305484	1.606713034	0	0.05523194	0	0	0.229040524	0.067747488	0.296548847	0.363837042	0.419516561	0.099628287	0	0.069086789	0	0	0	0	0	0	0	0	0.271568344	0.423099864	0.376171862	0.282678068	0	0.43813003	0	0	0	0	0	0.409626742	0	0	0	0	0.130066007	0.367811173	0.093975932	0	0.269536336	0.114942961	0.936494177	0.397646764	0.102670853	0.04420584	0
1.2.1.41	0.72597107	0.853476701	0.764929166	0.32613351	1.038734112	0.147146769	0.130308353	1.162191116	1.48185554	1.184487059	1.117661736	0.462460872	1.136627103	1.078366784	0.511555111	1.140582568	0.787408437	0.206217454	1.19876521	0.364279476	0.485839502	0.658667708	0	1.158122227	1.166264915	1.422102479	0.769452942	0.558791644	0.786573201	0.906467012	0.391579446	0.444531216	0.415730239	0.544122185	0.896036257	0.44237582	0.762565123	0.295722309	0.049445042	0.660397493	0	1.445658111	0.863098414	0	1.094385306	0.947355951	0.956542806	0.457244193	0.998825464
1.2.1.43	0	0	0	0	0	0	0	0	0	0	0	0	0	0	0	0	0	0	0	0	0	0	0	0	0	0	0	0	0	0	0	0	0	0	0	0	0	0	0	0	0	0	0	0	0	0	0	0	0
1.2.1.46	0.2116914	0	0	0.297801697	0	0	0	0	0	0.082848194	0.422818548	0	0	0.268191049	0	0.02167737	0.191993852	0.267681732	0	0	0.175417171	0	0.170655531	0.110983521	0	0.161920733	0.153008971	0	0	0	0	0	0.315884941	0.260867699	0	0.306887684	0	0.175490114	0	0	0.33671221	0.160629339	0.199122881	0.261850213	0.286942481	0.271765689	0.179257234	0.329018381	0.301773517
1.2.1.5	0	0.00356558	0.178203263	0	0	0	0	0.002309754	0	0.010279162	0.202250286	0.086148264	0.171061238	0	0	0.031679532	0	0.331177459	0.080734801	0.320843908	0.133717873	0.152179035	0	0.089501345	0	0.051039047	0.166469732	0.144514791	0	0	0.159737512	0.173423504	0	0	0.183177281	0.162818634	0.124322321	0.260926177	0	0	0	0	0	0	0	0.672005478	0	0	0.061866647
1.2.1.50	0.001889336	0.000924368	0.003127208	0.002398939	0	0	0.000524598	0	0.005297791	0	0.010661032	0	0	0	0.001923112	0.00309155	0	0.005409138	0.00443573	0	0.003518509	0.003151844	0.001787684	0	0	0.000159843	0	0.013052545	0	0.003304171	0.002478915	0.002955231	0.004774331	0	0.003710513	0.005951126	0	0	0.002288549	0.005616604	0.00490517	0.004635975	0.001565273	0.002592317	0.005162566	0	0.00110049	0.003485768	0
1.2.1.54	0	0.042800575	0	0	0	0.076936156	0	0.020157777	0.33261554	0	0.024462304	0.377140429	0.226706206	0	0.114130832	0.277593271	0	0.022611097	0	0	0	0.010285477	0	0.013093862	0	0	0.368885799	0	0.231050121	0.018228472	0	0	0	0.176257538	0	0.381364569	0.269144996	0	0.05894557	0.247428043	0	0	0	0.07741107	0	0	0.46814019	0	0.063719396
1.2.1.59	0.007153853	0.00028354	0	0.010100851	0	0	0.006138142	0.006850004	0.001183836	0.004941256	0.007565555	0	0	0	0	0.003721914	0.011910679	0	0	0.006129046	0.002951478	0.005731192	0.010382511	0	0	0	0.011144886	0	0.011068378	0	0.010231303	0.011895344	0	0.002318434	0.000557815	0	0.00108935	0.001116255	0	0	0.011772664	0	0	0.00734668	0	0	0.029567516	0.042903518	0.010105533
1.2.1.60	0	0.209577712	0	0.568104547	0	0.399360993	0	0.482284122	0	0	1.205401169	0.177672518	0.485926902	0.259656382	0	0	0	0	0.348347782	0	0	0	0	0.253746349	0	0.3688155	0.180948106	0.723391216	0.124172512	0.488333523	0.325449397	0.525393515	0.327767993	0.207353706	0	0.449920365	0	0.031591186	0	0.626527017	0.244346646	0.5534216	0.134323468	0.465413423	0.343764874	0.828632923	0.412037508	0.389605627	0.2584691
1.2.1.65	0.076573446	0.099721513	0	0	0	0	0	0.130475107	0.134026349	0	0.22526743	0	0.045789551	0.06959572	0.047292265	0	0	0	0	0	0	0.122398526	0	0.097801023	0.119679329	0	0	0.109299671	0	0.029262409	0	0	0.027393833	0	0	0.108717564	0	0	0	0	0.03072292	0.09674343	0.069511102	0.039250224	0.282830331	0	0	0	0.027903841
1.2.1.68	1.276579204	1.621533715	0	0.243410928	0	0	0.272754318	0.447166634	0.474096964	0	0.636583166	0	0	0.352833924	0.365035199	0.049523375	0.411805991	0	0	0	0.169062465	0.124966174	0.187624369	0.142634933	0	0	0	0.51083598	0.045847746	0.232320851	0	0.060486328	0.375857058	0.32025382	0	0.407479064	0	0.296554537	0	0	0	0	0	0.346298914	0.25009517	0.099066572	0	0.380088774	0
1.2.1.70	1.535917015	0.909072106	0.191028556	0.952726889	1.39010226	0.246538671	1.078272552	0	0.91066674	0.738769628	1.31968013	0	0.626692694	0.503462447	1.066644093	0	1.466087966	0.48567445	0.824414341	1.063249345	0.12072407	0.537231594	1.123564881	1.182877383	1.541984821	0.968794347	0.697847459	0.930984289	0.149225405	1.505968809	0.278058976	0.218493982	0	0.111161572	0	1.082445341	0	0	1.799849486	0.760938028	0	0	0	0	1.513602476	1.356579607	1.03617786	0.071265656	0.7581005
1.2.1.71	0.882813004	0.739686159	0.605568824	0.02198155	0	0.585437277	0	0.012763272	0.444027776	0	0.282130154	0.453404011	0.131829092	0.631655947	0	0.302132706	0.250747262	0	0.124315759	0.132284532	0	0	0	0	0	0.249284749	1.050900475	1.249075733	0	0.62397454	1.50949201	1.603396192	0.319673135	0.046860887	0.617544437	0.977782277	0	0.649147542	0	0.393519113	0	0	0.634369847	0	0.11566569	0.981358893	0	0	0.599956517
1.2.1.72	0	0.512712007	0.053872339	0.620337906	0	0	0	0.221867937	0	0	0	0.474510684	0	0	0	0.000634876	0	0.225361484	0.257875065	0	0.236463638	0.426575987	0.366661066	0	0	0	0	1.317501281	0.654613021	0	0.361603753	0.75235363	0	0	0.390713684	1.115772006	0	0	0	0.743349006	0	0.127737748	0.361911714	0.155381133	0.07379873	0.539004327	0.036268547	0	0
1.2.1.75	0	0	0	0	0	0	0	0	0	0	0	0	0	0	0	0	0	0	0	0	0	0	0	0	0	0	0	0	0	0	0	0	0	0	0	0	0	0	0	0	0	0	0	0	0	0	0	0	0
1.2.1.8	0	2.838613423	0	1.30794232	0	0	0	0.514961078	0	0.72485205	3.384467475	0	0	0	0.169964662	0	0	0.296850324	0	1.57472447	0.500313416	0.926122666	1.018970852	0.584461561	1.270881233	0	0	1.683977717	1.401403574	0.23805843	0.727580719	0.921830377	1.511554825	0	0.62291898	0.855004184	0.698188399	0	0.030603711	0.726873939	0	0	0	0.143060232	1.502042961	1.617732926	1.320584485	0.54243966	1.432712132
1.2.1.80	0	0.001932529	0	0.002404791	0.002899684	0.000615113	0	0	0	0.000461499	0.009464195	0	0	0.001265275	0	0	0.002828393	0.002272736	0.001103831	0	0.00290592	6.92172E-05	0.003135809	0.000315911	0	0.00095917	0.002866696	0.00068773	0	0.002748324	0.002139272	0	0.000926878	0	0.001167026	0	0	0.001436085	0.002459553	0.003094106	0.000902769	0	0	0.002155986	0.00595877	0	0	0.002650007	0.000653473
1.2.1.9	0.111368919	0.613884707	0	0.037816203	0.305901545	0	0	0	0	0.106444938	0.191102243	0.157899815	0	0	0	0.255658466	0	0.31547499	0.445439751	0.280769954	0.489899954	0.127243372	0	0.221005378	0.166457853	0.184562128	0.114601812	0	0	0.129797528	0	0.229157987	0	0	0.003522278	0.027788491	0	0	0	0	0.222295302	0	0.106314519	0	0	0.043193498	0.23204608	0.309033406	0
1.2.3.1	0.157728722	0.11164337	0	0	0.141060119	0	0	0	0.08989811	1.131852317	0.196791208	0	0	0	0	0.086954865	0.028958356	0	0	0	0.059199767	0	0.142614208	0	0.056538584	0	0.07839239	0.175568486	0.085007484	0	0.066544156	0.211114036	0.121919897	0	0	0.202418302	0	0.093029698	0.155888719	0.010684567	0	0	0.125549789	0	0.025518588	0.056781903	0.204942507	0	0
1.2.3.3	0.400939081	0	0	0.318159567	0.810080773	0	0	0	0	0.13149974	0	0	0	0.285506266	0	0	0.16123705	0.272994026	0	0.435529878	0.319949386	0.414209506	0.096841713	0.332406717	0	0.401268015	0	0.22953025	0.168315622	0.473377638	0	0	0	0.130245651	0	0.214628865	0	0	0.046459703	0	0	0	0	0	0.468485197	0	0	0.330648592	1.552652525
1.2.4.1	2.794980557	3.409729266	2.575482654	2.728884094	2.016750614	0	0	1.607069552	1.033545547	0	4.916156128	0.219317929	0.673056893	0.254512231	1.633142994	0	1.765659242	2.691518103	0	2.151418511	0.586348282	0	0	0	1.366050773	2.599623344	2.488999018	0.902672475	3.659880955	0.28930785	1.539974848	1.06419549	0.369051936	0.742489828	0.367690892	1.121642	0.888903866	0	0	1.701126178	2.517084116	2.957285623	0	1.179261466	3.407388221	3.270727679	2.046359891	3.203248759	2.969982756
1.2.4.2	0.269686887	1.076202143	1.335810562	0.266075579	0.278424214	0.263842796	0.690771615	0	0	0.884204108	1.068484042	0.300267634	0	0	0.095318747	0	0.733518645	0.898782894	0.308515318	0.203260762	0.590911997	0.344319053	0.507837292	0.042454084	1.775015968	0.226027609	0.331288768	1.887349333	0.289857906	0	1.291932675	2.051315466	0.425935763	0	0	0.713869417	0	0.70533017	0	0.48927287	0	0.909247001	0.334359501	0.362411475	0.428542641	0.624669078	0.684878054	0	0
1.2.4.4	0.403872959	0.608501964	0.352071574	1.285047132	0	0	0	0.188196865	0.131466824	0.54679976	1.442179876	0	0.858059292	0	0	0.175250619	0	0	0.651689173	0.489063222	0	0.763850999	0	0	0.097548985	1.290876176	0	0.845966224	0.716384237	0.870184922	0	0	0	0.740408412	0.843695188	0.848759802	0	0	0	0	0.390608114	0.195550985	0	0.776565319	0.617787379	0.58549405	0	0	1.179207786
1.2.5.1	0	0	0	0.794598397	1.605084514	0.165722605	0.299469245	0	0.667183749	0.528967785	1.633400634	0.606915354	0.796834132	0.462377235	1.54266606	0.06196451	0.195136222	0.570419227	0.16175629	0.724946108	0.232946264	0	0	0	0.416793495	0.74759472	0.846935574	0.828141008	0.030261049	0	0.545564879	0.418864717	0.498522789	0	0.27080949	1.44475799	0	0	0	0.385576649	0	0	0	0	1.270813696	1.2239358	0	0.328673703	0.013669051
1.2.7.-	2.024976898	0	1.061023642	0.824940215	3.889953322	2.132791556	2.00755023	1.29458578	2.934456901	0	0	0	0.782645476	0	7.639894949	0.060769674	0	2.538036166	2.363100575	0.776970381	2.306437855	1.508873099	0.429260172	0	0	1.111528529	8.152221067	1.734362469	0.52916857	1.986842205	1.285709352	0.781677832	1.174090477	2.60937842	2.737759529	2.031582404	0.43322897	0	1.881838431	0	0.907848476	0	0	0	2.497709225	1.642139375	0	0	0.579390472
1.2.7.1	0	1.030503881	0	2.177726279	1.632606506	0	0	2.026643308	1.481178998	7.560084002	0	1.654913534	0	0	0.384870743	1.431196939	0	1.030200609	1.957640834	0.380585219	0	0.996135756	1.324862008	1.844222137	0	1.448942632	0	0.327298678	0	0	1.963049544	0	1.635077898	0	2.052547446	0	0	0.664324227	0.620772272	1.85316911	0	0	2.111051501	0	0	0.479928905	2.428498754	0.458873519	0.5404483
1.2.7.3	0	0.008525918	0	1.418517027	0	6.198060026	0	0	3.138340394	5.50355204	1.725308594	6.542186908	4.707145919	0	3.911106765	0.788723126	7.512107566	0	1.876057532	0.995801829	4.094438517	2.067651888	0.000604701	0	3.145506413	2.892144074	0.207997387	0	0	0	1.675468258	3.485603044	0	2.800295561	4.827937778	0.189125101	1.263289282	2.686135025	0.095643036	3.976152602	0	0	3.773609623	6.063726765	0	3.615226408	0.637713998	0.613078095	2.026127118
1.2.7.4	0.09506551	0.059855521	0.007087612	0.054614998	0.107106417	0	0	0.003931685	0	0	0.059726851	0	0.090432052	0	0.070833264	0	0	0	0.108083614	0	0	0.103217941	0.108434815	0.082001735	0.048647329	0.100496694	0.098709242	0.000435048	0	0.062525558	0.091610756	0.06734824	0.288211524	0.2742756	0.339111199	0	0	0.020842217	0.072689229	0.046633449	0	0.038840029	0.112494008	0.09747335	0.105455296	0	0	0.05022337	0.078007609
1.2.7.5	0.294462082	0.317251074	0.021738121	0	0.059901763	0	0.200354042	0	0	0	0.0261969	0.063502101	0.100774358	0	0.912849577	0	0.075604976	0.034035347	0.295758674	0.465632765	0.151687363	0	0	0.290341638	0	0	0.8373869	0.029178035	0	0.288789531	0	0.255505397	0.606990567	0.311419024	0.097832131	0.138752593	0.115448601	0.016015259	0	0	0	0.356763958	0	0	0.422368306	0.333304558	0	0.14902221	0.425306924
1.2.7.6	0	8.2218E-05	0.000264158	0	0	0.000954166	0.001937729	0	0.001866961	0	0.001090102	0.002178828	0	0	0	0.002304689	0	0.000952559	0.001854563	0.002462073	0.00259389	0.000169106	0	0.002578836	0	0	0.002052207	0	0.000616873	0.002061118	0.000320347	0	0	0	0	0.00197934	0.000717061	0	0.000438913	0	0.002268677	9.76966E-05	0.001106165	0	0.000357527	0	0.00195941	0.002028765	0.012128389
1.2.7.7	0	0.076027922	0	0	0	0	0	0	0	1.054782885	0	0.11019353	0.001989993	0.067452482	0	0.155562233	0	0.230365906	0.271531842	0.179096629	0	0.122233495	0	0.12234718	0	0	0.220318578	0	0.086159644	0	0.079612453	0.020972818	0	0	0.099795315	0.047581914	0	0.098066633	0	0.00951278	0.150322686	0.076227399	0	0	0	0.013339793	0.013303764	0.086099142	0.001549357
1.2.7.8	1.73222999	3.055610177	0	0	0	3.581539284	0	0	0	2.408170712	2.571132559	3.1976572	3.697896684	1.922425093	9.255093364	0.30662892	0	0	0	1.931746209	0	2.188116267	1.412845284	0.224139545	0	0	0.478097874	2.04099181	0	1.378451243	1.480067568	1.477487465	1.056011565	0.467463166	0.351803486	0	0	1.685973846	1.926256948	0	2.032327441	0	0	0	1.779269807	1.118161791	0	0.718009751	0
1.2.99.2	0	0.684430139	0	0	0	0	0	1.200402053	2.781048163	4.687292156	1.196331194	0	0	0	1.307034723	3.333650869	1.366738656	3.632696409	0.793630341	0.624471759	2.434984971	0.295749838	0	2.638002124	1.553732253	0	0	0	1.216692632	1.318159719	0.175668875	1.019505013	2.442904425	0.394108332	2.158135685	0	0.091635932	1.467907759	0.752037727	0	0	0	0	0	0.723058348	0	1.474626321	2.204211362	0.756167108
1.2.99.5	0.45270096	0.131744801	0	0	0	0.176355376	0.318127538	0	0	0	0.549725501	0.2821815	0.211840325	0.272876982	1.941506435	0	0.286314735	0	0.583237081	0.312769772	0.571083827	0	0.236527355	0.386568281	0	0.152539472	0.148385577	0	0	0	0.140674754	0.456172295	0	0	0.461920011	0.357738342	0	0.195928785	0	0.148615192	0	0.348800901	0	0.142173291	0.624214012	0	0.443777511	0	0.077737501
1.2.99.7	0.072897797	0	0.21765273	0.129313555	0.193244038	0	0.01234096	0	0	0.217342279	0.072743904	0	0.042809341	0.03170818	0.911164395	0	0.004667013	0	0.122363995	0.024423554	0.139282412	0.166638178	0	0.030808611	0.22473462	0	0	0.07061437	0.224988563	0	0	0	0	0.152533518	0.148964388	0.058638501	0	0	0.134109655	0	0	0	0	0	0.147158271	0.227941625	0.006293578	0.109579294	0
1.20.4.1	0.591087432	3.448824108	0.678349092	0.41692768	0	0	2.42963606	1.137216104	2.306951834	0	4.119710675	3.075364612	0	0.12503443	0.492566719	0	0.851884406	1.483426139	2.369180429	3.25016314	1.546771049	2.599683557	5.355027299	0	2.61130941	2.046168803	0.654914097	3.182502196	1.777851075	0	2.223803634	3.110542917	1.934079167	0	2.046857737	1.225304199	0	0.410865196	1.869375042	0.904744601	1.198238179	0	4.030960658	0.371755857	1.117767993	3.628413262	0	1.389440827	3.032023182
1.20.9.1	0	0	0.044184003	0	0	0.018223316	0	0.043379382	0.010888302	0	0.104207277	0.042203633	0	0.02883847	0.014461001	0.006451606	0.004838607	0.049747965	0.005574925	0	0.047302575	0.037903349	0	0.004595004	0	0.037793513	0.037379343	0	0.00871382	0.036208532	0	0	0.027374722	0	0.019608383	0	0	0.029198262	0.030238667	0	0	0.00030421	0.033213379	0	0.090749345	0	0.030154346	0	0.037680367
1.21.-.-	0	0	0	0.006980632	0	0.041002165	0.013769734	0	0	0	0.022038064	0	0	0.020249175	0	0	0	0.037986576	0.030964176	0	0	0.004509162	0	0	0	0	0.017143382	0	0.025385857	0	0	0	0	0.000842356	0	0.016216842	0	0.041201307	0.022973574	0	0	0	0	0	0.028141392	0	0.086284858	0.044504548	0
1.21.3.1	0	0.033440177	0.004439205	0.002918552	0	0	0	0.00371724	0	0	0	0.003587896	0.010660733	0	0	0	0.008431881	0.004130889	0.022855908	0.019031449	0.0150192	0	0.010542853	0.011786333	0.004121848	0.006160321	0	0.016154737	0.006910276	0	0.014511674	0.013114614	0.005638856	0.008376761	0	0	0	0	0.012517386	0.002238684	0.000626857	0.014302628	0.006421244	0	0	0	0	0	0.004873334
1.21.4.1	0	0	0.371935008	0.132842685	0	0.406147141	0.550467844	0	0	0.594949185	0	0	0	0	0.003160409	0	0	1.864586337	1.888941017	1.335635902	1.766032894	0	0.393593954	0.949087221	0.423050731	0	0	0	0.499633345	0.622974476	0	0.394971934	0	0.386428876	0.507564901	0	0.278913898	0.056671491	0	1.541771157	0.525733411	0.327229393	0.409495369	0.562009196	0.696780382	0.324119131	0	0.20918906	0
1.21.4.2	0	0	0	0.633344212	0	0.490423149	0	0.239879754	1.138681558	0	0	0	0.009176539	1.167663727	2.561859889	0.22677029	0.539289331	1.339013327	1.34422088	0	2.383623593	0	2.55149798	1.982144873	0	1.440142457	0	0	0.920800368	0	0.651933732	0.788529036	0	0	0	0	1.502375491	6.27752253	1.432205133	2.399759585	1.952996674	0	1.828924697	6.262942277	0	0.03869162	0	0.115619968	1.680674929
1.21.4.3	0.071269172	0	0.020983596	0.037812558	0	0.008094115	0	0	0	0	0.020461674	0.10156985	0	0.005317488	0.046775197	0.02978677	0	0	0.069372845	0.034363526	0.055693472	0	0	0	0.081868381	0.075027079	0	0	0.041136343	0	0	0	0.109227815	0	0.07371757	0	0	0.584174602	0	0.049280596	0	0.019684659	0	0	0.004517423	0	0.030132604	0.016058888	0
1.21.4.4	0	0.286365675	0	0.408031493	0	0.490259821	0.784724504	0.037436649	0.993666381	0	0	1.018501412	0.180561448	0.21721568	2.680902958	0	0	0.482802961	0.253131856	0.893430054	0.664634288	0.891697969	0	0.711785367	0.996530908	0	0.50240455	0	0.192607959	0	0.510104026	0	0	0	0	0.15147159	0	4.004315314	0	0.692886269	0.724943244	0.83128805	0	2.487333064	0.54823198	0.464988786	0	0	0.046734406
1.3.-.-	0.027914108	0.049735172	0	0.034709703	0	0	0.084076057	0	0	0	0.086048971	0	0	0	0.022328239	0	0	0	0	0	0.036405156	0.064764526	0.085946309	0.018741358	0.058974731	0.021024672	0.323121655	0	0	0	0	0	0.00074126	0	0.055835136	0.081964993	0.08401475	0	0.01496224	0	0	0.009851716	0	0.074877957	0.093201981	0.033928884	0	0	0.06173556
1.3.1.-	0.545729519	0.536587804	1.531299553	0.455845479	0.814852174	0	0	1.764301641	0.642188617	1.521288945	1.011143617	0.519619026	0.718890042	0.818794272	0	0.661705207	1.769960942	1.553894313	0.657723267	1.545429575	0.978656997	1.204125824	0.31211415	0.936700955	0.727816962	0.636215057	0.834163166	0.265531525	0.918490271	1.880972832	0.560888642	0.310091839	0.539498645	0.874853833	0.536384058	0	1.50779683	0	1.052557811	0.000400527	0.277384166	0.449207748	0.971944832	0	0	1.67478641	0.14734078	0.876747216	0
1.3.1.10	0.005253962	0	0	0.00046048	0	0.003722378	0.005616408	0	0.005356683	0	0.015498139	0.004714961	0	0	0.003353645	0	0.006133713	0.00319638	0	0	0.00388266	0.000691817	0.001889665	0	0	0	0	0.002722536	0	0	0	0	0	0.000391936	0	0	0.005384181	0.000439318	0	0.001947815	0.004841682	0	0	0.00144544	0.016053161	0	0.002380955	0	0
1.3.1.12	1.563995914	0	1.204079621	0.204346504	0.473643628	1.13567636	0.850944881	1.631067313	0.925286451	0.726257403	0.961982218	0	0	0.954799683	1.197689372	1.218919958	1.547726355	1.098703056	0.606836108	0.069078981	1.451176885	0.603464142	0.628859629	0.401282163	0.769881499	0.996453344	0.115369878	1.298075303	0.72827016	0	0.818486863	1.360050916	1.114164099	1.01642389	1.06109805	1.209300042	0.782483703	0	0	0.305029017	0	0.699353146	0.967995335	0.037750628	1.597310131	0.570177764	0.221607816	1.114036868	0.407618248
1.3.1.13	0	0	0	0	0	0	0	0	0	0	0	0	0	0	0	0	0	0	0	0	0	0	0	0	0	0	0	0	0	0	0	0	0	0	0	0	0	0	0	0	0	0	0	0	0	0	0	0	0
1.3.1.2	0.185855542	0	0	0	0.010996787	0	0	0	0.039486624	0.105296435	0.033575562	0	0.057438916	0.111647273	0.061575563	0	0	0	0.001680158	0.033335041	0.060506902	0	0	0	0.001297699	0.057733821	0	0	0.014488925	0.102934514	0.10487298	0	0.10694351	0	0.1080881	0.048752768	0.111372118	0.035287295	0	0.040821732	0.100381905	0.042591621	0.108339335	0	0	0.150833313	0.066888777	0.140693157	0
1.3.1.20	0.053555641	0	0	0.063971957	0.007357791	0	0	0.024886079	0.033256263	0.022653766	0.034522415	0.031138062	0.058346936	0	0.026445626	0	0.001101508	0	0	0	0.062020652	0.069189215	0	0.067668475	0	0	0.014100739	0.059696524	0	0.017542254	0	0.088399532	0	0.082905911	0	0.052135943	0.078253165	0.074789878	0.069941477	0	0.03883381	0.077864777	0.394607996	0.000683575	0	0.229563234	0	0.072979473	0
1.3.1.21	0.000905491	0	0	0	0.002692403	0	0	0.001048083	0.001719396	0.001204545	0.006540175	0.002957522	0	0.001233914	0	0	0.001437638	0	0.001916065	0	0	0	0.001955159	0.001976175	0	0.000411199	0.003003049	0	2.39602E-05	0.00121914	0.000457701	0.001281309	0	0	0.00162536	0	0.002383557	0.002650503	0.003074061	0	0	0	0.001805895	0	0.009091526	0	0.00159803	0.000313347	0.001973121
1.3.1.24	0	0	0	0	0	0	0	0	0	0	0	0	0	0	0	0	0	0	0	0	0	0	0	0	0	0	0	0	0	0	0	0	0	0	0	0	0	0	0	0	0	0	0	0	0	0	0	0	0
1.3.1.25	0.077216967	0.737024783	0.275221569	0	0	0	0.268941087	0.015624601	0.137534134	0	0.815298472	0.054579307	0	0	0.278016375	0.258654645	0.198195346	0.079455246	0.05808764	0	0	0	0.146306251	0.159739978	0.269194512	0	0.137727196	0.242152561	0	0	0	0.236223492	0.063916382	0	0.107326335	0	0	0.352594848	0.212207841	0.191910369	0	0	0	0.014496631	0.25490353	1.171087189	0	0.203789917	0.169040993
1.3.1.26	1.208199024	1.481755711	1.5074504	0.924758151	1.565804193	0.780773791	0.199053287	1.596632412	0.717773035	0.990430974	0.557580019	0.850118799	1.55887684	0.700156184	1.348493959	0.91149866	1.102272893	1.212632885	1.187966044	1.835110598	1.258642367	0.372701356	0.880871818	0.488216805	1.072609498	1.231594145	1.843082206	1.258495229	0.978577803	0	1.019266086	1.024881302	0.743797124	1.369439123	1.391316862	0.572457883	0.932211536	0	0.708699675	0.369569583	0	0.615427765	0.046112244	0.576187122	1.059891086	1.387124886	0.822818905	0.500941423	1.255793108
1.3.1.28	0	0.999890281	0.061844513	0	0	0	0.428659942	0.205185887	0	0.244855265	0.468366373	0.095699914	0.294500485	0	0.300712269	0.189122979	0	0	0	0.338342649	0.447134555	0.01684012	0	0	0.136471678	0	0.449467485	0.932677569	0	0.220067258	0.409709505	1.075362578	0.061398133	0	0	0.800186695	0	0.358928847	0.195461229	0.362742856	0	0.314067821	0.093928334	0.064936286	0	1.244598969	0.258525957	0	0.17216174
1.3.1.29	0	0	0	0.000717693	0	0	0.001358975	0	0	0.002387173	0.021447929	0.005891241	0	0.004919248	0.001054239	0.002711195	0	0	0.000369398	0	0	0	0.003950089	0	0	0.001742562	0	0.004076659	0.003332773	0.003733047	0	0.000133276	0	0	0.005206879	0	0.004161099	0.003533016	0.005126583	0	0.005385655	0.00027151	0.00092554	0.005128274	0.016063267	0.002915638	0.001633253	0	0
1.3.1.31	0	0.085516141	0	0	0	0.068742355	0	0	0.094580847	0	0.054889361	0	0.100145969	0	0	0	0.038041852	0.215164293	0.149834718	0.307079886	0.27960488	0	0.06911422	0	0	0.063877304	0.098718808	0	0	0.065344153	0.063208715	0	0.042766296	0.015591959	0	0.010229988	0.052190601	0	0	0.018122312	0.014871165	0.030472399	0	0.034650676	0.03014618	0.042675469	0	0	0.040245319
1.3.1.32	0	0.063509947	0	0.076179455	0	0.098299897	0	0	0.023319222	0	0.311654192	0.071465966	0.076661702	0	0	0	0	0	0	0.105311734	0.14447448	0	0.083376218	0	0.086485059	0.047089232	0.061890893	0.020844525	0.115690256	0.142105535	0.117700123	0	0.148715838	0.026354697	0	0	0	0	0.113628274	0	0	0.040575585	0.089774868	0	0.413530949	0	0.006779013	0.0159326	0.037754149
1.3.1.33	0	0	0.116790994	0.083321229	0.098677368	0	0.062336654	0.107090593	0	0.103279957	0.362786521	0.000481705	0.0817867	0.155148917	0.148437196	0	0.081477218	0	0.133987545	0	0	0	0.102614294	0	0	0	0.076099639	0	0	0.157225615	0.122966328	0	0.002582623	0	0	0.017749157	0	0	0	0	0	0.085170811	0	0	0.487091031	0.051567691	0	0.029450931	0
1.3.1.34	1.051791729	1.412617155	0	0	0.036924406	0	0	0.8688743	1.269766247	0.621941886	1.439650915	0.058469812	0	0	1.363401408	0.482533486	0	0	0.618799497	0.843944173	0	0	0	0	0.511472041	0.267270122	0.523470907	1.076388334	0.054292632	0.635710908	0.623719837	1.1941304	0	0.737607497	0.80228871	1.284981023	0.255847182	0.716780625	0.396834544	1.167538299	0	0.100594673	0.188632835	0	0.517438636	1.544549626	0	0	0.538449807
1.3.1.35	0.027966227	0.023961609	0.024493442	0.031729434	0.019901991	0	0.000442508	0	0.003958286	0	0.002793518	0.011196733	0	0	0	0	0	0.002557604	0.010411412	0	0.002764713	0.01350122	0.030669808	0.01138287	0	0.015393531	0	0.014917371	0	0	0	0	0.031742902	0.024305056	0.031773654	0	0.008657236	0	0.027854349	0.029659197	0.022084207	0.00564405	0	0.018737741	0.000883949	0	0.004529314	0	0
1.3.1.38	0	0	0	0	0	0	0	0	0	0	0	0	0	0	0	0	0	0	0	0	0	0	0	0	0	0	0	0	0	0	0	0	0	0	0	0	0	0	0	0	0	0	0	0	0	0	0	0	0
1.3.1.43	0.119531942	0.096536097	0.018479833	0	0	0.089580862	0.048912578	0.039324943	0	0.030914948	0	0	0	0.066323013	0	0.025340838	0	0	0	0.137509986	0	0	0.096464385	0.093447226	0.099242996	0.102911601	0	0.032960222	0.039651811	0	0	0	0.102004381	0	0	0.149451458	0	0	0.023838301	0	0	0	0.054535331	0	0.085777553	0.084917695	0.168326661	0.12538019	0.129768773
1.3.1.44	0.010587289	0.020072153	0	0.046543811	0	0	0	0	0	0.134141298	0	0.029613448	0.055684554	0	0	0	0.072103916	0.344387474	0.350722259	0.237808049	0.340679153	0.111658039	0.147782837	0.660272438	0	0	0	0	0	0.073022497	0.045932677	0	0	0.132537558	0	0.049539923	0	0.139142734	0	0	0.120086163	0	0	0	0	0.048524337	0	0	0.121759106
1.3.1.45	0	0.018521331	0.004249695	0	0	0.021639208	0	0	0	0	0	0.014909377	0	0	0.018236	0	0.006542973	0.017133906	0	0	0	0.011645242	0.018623063	0.016777792	0	0.02290661	0.004966427	0	0	0	0.020135614	0.016111906	0	0.003101927	0.020881884	0.007287654	0.020871277	0.008000467	0.012415486	0	0	0	0	0.010279492	0.006245764	0	0.017742935	0	0
1.3.1.54	0.34682776	0.361605598	0	0.563526271	0.422128349	0	0.401907673	0	0.129589829	0	0.188257387	0.490976255	0	0.523446596	0	0.830389683	0.357926892	0.156249615	0.754658054	0.397363189	0.780937522	0	0	0.874840761	0	0.220645532	0	0	0.171425162	0.195982933	0.348085761	0	0.360027917	0	0.635262578	0.586907685	1.28135714	0	1.073896322	0.192656825	0	0	0	0.359200562	0.108762075	0.791183662	0.710550684	0.492011644	0.68882815
1.3.1.56	0	0	0.00356431	0.009128076	0.00548	0.007196172	0	0.005646845	0.009765564	0.00605815	0.036280537	0.007255341	0.012302118	0.002052959	0.008075819	0.001849992	0.004167102	0	0.003946397	0.010689388	0.006779905	0.005792545	0.01030874	0	0.003443715	0	0.010032579	0	0	0.008389501	0.005367345	0.001220863	0	0	0	0	0	0.000265839	0	0	0.01298672	0.005476731	0.011105924	0	0.037380055	0	0.011043106	0.011052365	0
1.3.1.58	0.042183114	0	0	0	0.035592082	0	0	0.01913275	0.063155517	0.030556867	0	0.038019585	0	0.068624388	0	0	0.041118213	0	0.064916474	0.027735151	0	0.051844298	0.038980991	0.059473333	0.029092707	2.49332E-05	0.068193698	0.064771595	0.065362916	0	0.033990604	0	0.063853149	0.044778757	0.005957902	0.065498552	0.053893874	0.023395418	0.025974238	0	0	0	0	0	0.034182855	0	0	0	0.042497187
1.3.1.62	0.052714667	0.049664835	0.016282533	0	0	0	0	0	0	0	0.067600357	0.011002111	0.076467971	0.058039536	0	0.054589382	0	0.008889386	0.078164314	0	0	0.058461692	0.043464432	0	0.03178596	0	0	0.040144559	0	0	0	0.033713168	0.037596319	0	0.056408246	0.043577085	0	0.038894449	0.03675301	0.015847079	0	0.020199157	0.030057106	0	0.128918942	0	0.043018691	0	0.071918962
1.3.1.70	0	0	0	0	0	0	0	0	0	0	0	0	0	0	0	0	0	0	0	0	0	0	0	0	0	0	0	0	0	0	0	0	0	0	0	0	0	0	0	0	0	0	0	0	0	0	0	0	0
1.3.1.71	0.00263743	0	0.002541327	0	0.002291379	0.001725945	0.000673629	0	0.002895738	0	0.006424505	0	0.00313536	0	0.002418777	0	0	0.001718144	0	0	0.00169474	0.001690824	0.001070182	0	0	0	0	0	0.000558136	0.001993056	0	0.000644624	0	0.001620411	0	0.00168145	0.0004018	0	0.002465776	0.003162581	0.002556225	0.000937512	0	0.003157953	0.011685019	0	0.000271771	0	0
1.3.1.72	0	0	0	0	0	0	0	0	0	0	0	0	0	0	0	0	0	0	0	0	0	0	0	0	0	0	0	0	0	0	0	0	0	0	0	0	0	0	0	0	0	0	0	0	0	0	0	0	0
1.3.1.74	2.074820002	0.015831074	0	0.060546054	1.081882352	0.92207001	0.526743782	1.776658118	0.60962778	0.907881367	0	0.102949244	1.13303951	0	0	0.222346381	0	0	0	1.235600755	0.899541555	0.417846144	0	2.256266345	0.651737494	2.391886664	1.065516011	0	0	1.390141529	0.527352773	1.047654205	1.922736117	0	0.17639371	0	1.009533459	0.699962631	0	0	0	0.274708263	1.19146115	2.610868817	0.312080899	0	0	0.781184839	0
1.3.1.76	0	0.79336923	0	0	0	0.188661214	0	0.657269038	1.552066897	0.261815728	0	0	0	0.578141161	1.131866033	0.996158013	0.66804765	0.899150462	1.454300926	0.75841326	0.64034893	0	0.680554707	0.179595889	0.494423026	0	0.671310433	0.286342724	0	0.46954101	0.204453188	0	1.550957975	1.519707823	0	0	0	0.275183917	2.438498021	0	0.542915063	0.521510688	0.148244304	0	0.378499941	0	0	0.999299162	0.392362355
1.3.1.83	0.00182694	0	0.004888197	0	0.001164326	0	0.003631882	0.005809368	0.0067955	0	0.010144237	0.001482679	0.004210907	0	0	0	0.027294559	0.004173822	0.006103356	0	0.004216805	0.00646377	0.000141308	0.002878709	0.007183056	0	0.004146844	0.002807177	0	0	0	0.008992025	0.002152039	0.001610064	0	0	0	0	0	0.002721257	0	0	0.007733011	0	0.017105967	0	0	0	0.008596213
1.3.1.84	0	0	0	0	0	0	0	0	0	0	0	0	0	0	0	0	0	0	0	0	0	0	0	0	0	0	0	0	0	0	0	0	0	0	0	0	0	0	0	0	0	0	0	0	0	0	0	0	0
1.3.1.85	0.011158707	0	0.001931576	0	0.023802402	0	0.036612017	0	0.014146567	0.065456138	0	0	0.020486505	0	0.054938819	0	0.059101137	0.025840324	0	0	0	0.05525217	0	0.019752026	0.011027253	0	0	0.047356723	0	0.046676351	0.035422896	0.028966444	0	0	0	0.018960833	0	0.018049615	0	0	0	0	0.060302627	0.017373627	0.066171808	0	0.058692457	0.026012595	0
1.3.1.87	0.623195685	0	0.154411881	0.051024293	0	0.228013725	0.165564884	0	0.110918162	0.150300117	0.140458913	0.212740632	0	0	0	0	0.129460043	0	0	0.121625249	0.070601742	0	0	0.029883643	0.05310256	0	0.397975721	0.285635945	0.262112372	0.257026085	0	0.958362317	0	0	0	0.167833886	0	0.020511348	0	0.60255165	0	0.189757128	0.070716166	0	0.315906351	0.246605875	0	0.239193936	0.020070208
1.3.1.9	0.757338403	0.588695642	0.104843243	0	1.759831776	0	0	0	0.639334977	0.849698623	1.751972783	1.421707903	0.175486679	0.132940993	0.970711495	0	0.108916285	0	0.270343588	0.464231059	0	0	0.435994242	0.125282803	0.465256924	0.461901262	0.161492624	0.747703772	1.088459914	0.505043887	0	1.867237305	0	0	0.795436463	0.331837865	0	0.78098139	0	0.020631552	0	0.778237705	0.039629141	0.204876305	2.168602375	0.918536651	0.694493586	0	1.27799975
1.3.3.-	0.005415229	0	0	0.006951235	0.006160322	0	0	0	0.00499492	0	0.004935783	0.007167884	0.001457756	0	0	0	0.00288697	0	0	0	0	0.002903359	0.001717311	0	0.035812162	0.003374123	0.007310336	0	0.002914107	0	0	0.003149457	0	0.00150122	0.001259003	0	0	0.007374247	0.002943614	0.007166981	0.00426662	0.001313619	0	0	0	0.004920202	0	0	0.001021881
1.3.3.11	0	0.656922454	0.035698933	0.467732841	0.390636709	0	0.320883394	0.342113892	0.178861805	0	0	0	0.29965538	0.046296299	0.229817012	0	0	0	0.292741625	0.209143328	0	0	0.061433718	0	0	0	0	0.3957968	0.283701464	0.161320366	1.220438065	0.005873802	0.077007554	0.202481184	0	0	0	0.377423038	0.339045916	0.352725183	0.140948488	0.290612312	0	0	0.048277366	0.518206205	0	0.245096857	0
1.3.3.3	0.339543088	0.686520188	0.713227079	0	0	0.417454345	0.489558924	0	0.535643095	0.008967679	1.411110381	0	0.66005827	0.664594824	0	0	0.024968448	0.796712651	0.226119	0.219178396	0.739117407	0	0.183336914	0	0	0.021896835	0.286884944	1.634773965	0	0.084442659	0.285264832	0.856939631	0.21180113	0.091069696	0.562870675	0.277762619	0	0.435868825	0	0.634378978	0.004138474	0.283736422	0.968346705	0.75239246	0.614189435	0.451751447	0.192159855	0	0
1.3.3.4	0	0	0	0.802920064	0	0	0.222107482	0	0.109636057	0	0	0.621519847	0.410913372	0	1.283028967	0	0.448056783	0	0.459455234	0	0.485080473	0.005537648	0.165543752	0.09405145	1.124970159	0.239165459	0.341732361	0.195254137	0	0	0	0	0	0.146217184	0	0	0	0	0.215262381	0.163595883	0.471554556	0.427168614	0	0	0.628866961	0	0	0	0
1.3.3.5	0	0.047932157	0	0	0.101609818	0	0.212828482	0.176924511	0	0	0.196572	0	0	0.146969355	0	0	0.027772099	0	0.132233136	0.220483684	0.012267399	0	0	0.185336056	0	0	0.498266103	0.141909004	0	0	0.268442534	0	0.012924429	0.207089553	0.166910674	0.043703405	0.205624232	0.158434647	0.095496007	0	0.739260193	0	0	0.226124963	0.518526123	0.000392558	0.192210538	0.172300532	0.034374883
1.3.3.6	0	0	0	0	0	0.014066346	0	0.063339183	0	0	0.046619654	0	0	0.020952154	0.057423319	0.03265663	0.061149741	0.063880433	0.028860641	0.000785862	0	0.03121417	0.036784207	0.030335556	0.245703002	0	0	0	0.036253709	0.018357707	0.004222931	0.069090571	0	0	0.065579263	0	0	0	0	0.018437114	0	0	0.034677234	0.062910602	0	0	0.084317933	0	0
1.3.5.2	0	0	0	0	0	0	0	0	0	0	0	0	0	0	0	0	0	0	0	0	0	0	0	0	0	0	0	0	0	0	0	0	0	0	0	0	0	0	0	0	0	0	0	0	0	0	0	0	0
1.3.5.3	0.302109243	0.437183528	0.777611761	1.29610505	0	0.662815854	0.607393888	0.13477136	0	0	0.671118657	0.288746822	0	0.196160394	0	0	0	0.116474036	0.401017892	0.673113001	0	0	0.400369699	0	0.037447172	0.186659773	0	0.355407189	0.569942101	0.208764021	0.987258259	1.023993901	0.7607487	0.767707152	0	1.122443349	0.182433895	0	0.698540979	1.094339435	0	0.639474461	0.073391667	0.182315341	0	1.313379679	0	0	0.042050648
1.3.5.5	0.002749493	0.005920607	0.001263843	0	0	0.004200075	0.005457287	0.003029741	0.003265741	0.000484853	0.012829214	0.004157	0	0	0.004711416	0.002877923	0	0	0	0.001890428	0	0.000450024	0	0	0.001867475	0	0	0.004448228	0.0029413	0.006438266	0	0	0	0	0	0	0.003850619	0	0.005799614	0.000311547	0	0.004367365	0.005639947	0.002069842	0.014147874	0.003260274	0.002368403	0	0
1.3.5.6	0.002910181	0.00077346	0.001540375	0	0.004296735	0.001226472	0	0.000816802	0.004903096	0	0.013875298	0.00326964	0.004156024	0	0	0	0	0.00534742	0	0	0.002863526	0.000989822	0.002174024	0.0019528	0	0	0.004515657	0.004899655	0.00313053	0	0	0.002342596	0.004719713	0	0.004528036	0.004355381	0	0.002691491	0.000549047	0.003108457	0	0.001878944	0	0	0.012182394	0.005423538	0.000645466	0.00567837	0.00352614
1.3.7.2	0.00066952	0.001264358	0	0.002428894	0	0	0.00016155	0.002065101	0.002030162	0.001079246	0.008890917	0.000906838	0	0	0.000824884	0.003061534	0.001452582	0	0.000306361	0	0.00037936	0	0	0	0	0	0.002915631	0.001147942	0.000755754	0	0.001849892	0.00018216	0.000660219	0.002846553	0.00173643	0	0	5.27713E-05	0	0.000980337	0.001370167	0.001716658	0.0008294	0.003064337	0.007230449	0.00089604	0	0.00319913	0.001991358
1.3.7.3	0.001036407	0.001043561	0.001211725	0	3.84583E-05	0.000965301	0	7.01049E-05	8.61284E-06	0	0.011386334	0.000813161	0.000782919	0.003052468	0.000294312	0	0	0	8.06233E-05	0	0.001376895	0	0	0.002552588	0	0	0	0	0.001137846	0	0	0.001280845	0	0	0.00265356	0	0	0	0.002396647	0.002707908	0	0.003017582	0.00251553	0	0.005616155	0	0	0.00037638	0.0032169
1.3.7.5	0	0	0.002311765	0.000570618	0	0	0	0.003168845	0.001034021	0.001528875	0.005808914	0.001082791	0.002974619	0.000661065	0.001310036	0.001486598	0.001063371	0.001069602	0	0.002527263	0.002850288	0.002892488	0.002037627	0.002886495	0	0	0	6.96392E-05	0	0	0.000558071	0.003188371	0.000965097	0.000934149	0.003106887	0.002262114	6.83464E-05	0	0	0	0.002718391	0	0.002435831	0.002055968	0.009477296	0.001776668	0	0.000787434	0
1.3.7.7	0.007148274	0.001415641	0	0	0	0.000120888	0	0	0	0.009150362	0.020238069	0.004557105	0	0.007251791	0.00844453	0	0.009418594	0.002692771	0.008591638	0	0	0	0.006071502	0.007262731	0.009606881	0.007109225	0	0.008682833	0.005174494	0	0	0.007178324	0.007638442	0.006618605	0.004186569	0.004407453	0.007986516	0	0	0	0	0	0	0.001491587	0.020624641	0.000783793	0	0	0
1.3.7.8	0	0	0	0	0	0	0	0	0	0	0	0	0	0	0	0	0	0	0	0	0	0	0	0	0	0	0	0	0	0	0	0	0	0	0	0	0	0	0	0	0	0	0	0	0	0	0	0	0
1.3.7.9	0	0	0	0	0	0	0	0	0	0	0	0	0	0	0	0	0	0	0	0	0	0	0	0	0	0	0	0	0	0	0	0	0	0	0	0	0	0	0	0	0	0	0	0	0	0	0	0	0
1.3.8.1	0.270409351	0	0	1.603350574	0	0	0.147625743	2.024034962	6.52644146	0.115832845	1.605993652	0.889409744	0.907880744	1.408879955	0	0	0	0.925016338	0	0.771420797	1.599903048	0	1.526175053	0	1.222885532	1.372201163	1.389006179	1.763993449	0	0	0.914213536	0	2.307012849	1.230400378	1.135993439	0	0.460570262	0.633383872	3.998680842	0	0	1.665500046	0.96342538	0.437148656	0.453132909	1.507640198	1.980998302	1.982695087	0.770832552
1.3.8.2	0	0	0	0.117418482	0	0.18315432	0	0.029187564	0	0	0.014142697	0.006519221	0	0.216842753	0.214689184	0	0.171043546	0.20682463	0	0.130529603	0.152428035	0	0	0.118691056	0	0	0.678935725	0.19330008	0.083021975	0	0.11650377	0.023196494	0.244580208	0.077992502	0.127246976	0	0	0.100019751	0	0	0	0	0	0	0.177386617	0	0.203324268	0.118721854	0
1.3.8.3	0.021642387	0	0	0.021456902	0	0	0.015542244	0.0072607	0	0.005816896	0.098614165	0	0.021039195	0.019966296	0	0	0.007032469	0	0.003015696	0.024897168	0.019053508	0	0.012973449	0.022757569	0	0.022297915	0	0	0.002044173	0.004690031	0.021683143	0.025027941	0	0	0	0.024618454	0.013124451	0.009673338	0.018447696	0	0.007929953	0.021273902	0	0.006481771	0.056634605	0.004010139	0.003125569	0.000127359	0
1.3.8.4	2.047537045	0.569066022	0.842805067	0	0	0	0.192849995	0	0.311989509	0	1.813966865	0	0	0.36871653	0.083359192	0	0.270483198	0	0.288029136	0	0	0.858024088	0.688982822	0.508932856	0	0.123138566	0	0.346783236	0.299272322	0	0.696861544	0.914536128	0	0.731528961	0.014762596	0.41053365	0	0.218378306	0.469538158	0.133368509	0	0.655119725	0	0.736490183	2.666094814	1.120903278	0	0.313151052	0.262443544
1.3.8.6	0.486966916	1.116547768	0.482276751	0	0	0.499914635	0	0	0	0.36068551	1.217388623	0.284087807	0.143144834	0	0.042805102	0	0.126392185	0.264669785	0	0.379440421	0	0.41542801	0	0	0.363587453	0.55833233	0.29390549	0.142958458	0.0569961	0.170007999	0	0	0.152607308	0	0.152690712	0.330377115	0.217393532	0.475714223	0.425099672	0.399010197	0.459313836	0.081969591	0	0	1.063484893	0	0	0.033599796	0
1.3.8.7	3.590215457	5.596436927	0.172429712	0.752471368	0	0	2.531459203	1.126689279	3.811262745	3.19549789	6.804446937	2.56129454	1.00052137	0	0	0	0.508302026	0	3.374207276	0	2.357614071	1.728832398	0	3.2498536	1.414321276	0	0	0	0	0	1.988416896	2.366887877	0	0	3.12524181	1.025381171	1.793426372	0	0	3.025538778	1.502793329	0	0.446303392	0	9.575927318	3.213841657	4.180753525	0	1.202688285
1.3.8.8	0.60368259	3.004071636	0.051239111	0.387376337	0	0.412491174	0	0.13442464	0.513920212	0.428769296	0	0	0.477931811	0	0.111475615	0	0	0.414220551	0	0	0	0.519718973	0.248027123	0	0	0.552252127	0.431610259	0.063029398	0	0	0.337609256	0.200735577	0.509244435	0	0.144623711	0	0	0	0	0	0	0.421715005	0.057579673	0.307529219	0.598382116	0	0.208637021	0	0
1.3.8.9	0	0	0	0	0	0	0	0	0	0	0	0	0	0	0	0	0	0	0	0	0	0	0	0	0	0	0	0	0	0	0	0	0	0	0	0	0	0	0	0	0	0	0	0	0	0	0	0	0
1.3.98.1	1.364312178	1.610040377	0.897752197	1.536945554	0.686461059	1.586158945	0.71522728	1.488372281	1.333726206	0	1.402248319	2.82071478	2.145767167	2.703276866	1.168665106	0.772045117	0.195384495	0.84234586	1.400523528	0.611790333	1.481767308	1.498704976	0.651423714	1.11112833	1.129220331	0.920308838	0.58443646	1.333853432	2.188430147	1.765394972	1.288284783	1.320612993	0.3302013	1.322212756	0.547084266	0.328744068	0.615286295	1.727454029	0.605085624	1.609722537	0.094552447	0.421275044	0.515086426	0.411179845	0.412035317	1.643937634	1.471373371	0.433522602	1.212755477
1.3.99.-	10.41108379	13.48226039	0	0	0	0	2.72723452	1.549860557	0	0	6.232482552	3.589338368	0	0	0	0	3.669676888	0	0	0	1.789040642	0.527151915	2.497514696	0	0.04139326	2.266796303	3.869460701	4.91602257	1.733487686	0	0.567797216	2.005054334	0.978582262	1.180494121	0.116748367	0	0	2.220256127	0	0	3.529235832	2.561669957	0	0	12.60078654	2.364814258	0	3.811318658	0.033902967
1.3.99.1	3.718324087	0	8.69463979	1.17881607	3.687930942	0	3.389955829	1.087464335	6.82773535	8.55591532	4.717015422	0	4.465137221	0	0	2.550487827	0	0	0	0	0	3.564766948	0	0	6.150125685	0	1.880690095	0	5.870257045	2.966974885	0	0	3.684805921	0	5.462371932	9.476691335	0	0	0	7.329530164	6.122938735	4.60822305	0	1.496683258	3.475178919	2.602883293	8.343484286	1.462310944	5.974166701
1.3.99.12	0	0.026199442	0	0.015691571	0.011606175	0	0	0	0	0.033287738	0	0	0.026021777	0.040045288	0	0.006917295	0	0.021153063	0	0.017675928	0.034675438	0	0.025328341	0	0.02513994	0	0	0.020528455	0	0.001977241	0.030520585	0	0	0.003397157	0.010242699	0	0.026735077	0.016981064	0	0.014039786	0	0.022717675	0.020958865	0.026988819	0	0.024075072	0.074145994	0.058307724	0
1.3.99.16	2.282005139	0	0	0.879257879	1.449363616	0	1.502819345	1.619739191	0	0.505787412	3.611961684	0.900111789	1.459984913	0.050223885	0	0	0.529435027	0	1.128235382	0	0	1.188676934	0.432418378	0	0	0.813868438	1.381719064	1.238745235	0	0	0	0	0.661391399	0.346718412	1.459264873	0.693754489	0	0	0	1.004969242	0	0	0.739161781	1.246752138	3.247815548	0	0	0.721975565	0
1.3.99.22	1.078087861	0.790463038	3.562362843	0.094455589	1.962142131	1.6302721	1.119401283	2.717564772	2.902917605	2.03495816	3.306947272	1.140947253	2.152436984	0.58860943	2.950630284	2.479051449	1.895282752	2.714749452	1.858624484	1.72347352	1.085903306	0	1.165767406	2.26267953	0	2.528812459	2.037200977	2.508994532	0	1.911139066	2.695302322	3.303474364	1.95880851	1.868396645	2.15347241	1.573123423	1.156352545	2.486563761	1.647555652	2.352845053	0.840162276	1.672555951	0.178110778	1.663466761	1.932966179	2.566316272	1.462639612	0.86339798	1.156199236
1.3.99.23	0.167405139	0	0	0.073630678	0.093285283	0	0.166643817	0.024416919	0	0.00938791	0	0.473781794	0.531193739	0.021333986	0.128987318	0	0	0.017722791	0	0.135363404	0	0.068088266	0	0	0	0	0	0.077564196	0.129837328	0.117077479	0.139416107	0	0	0	0	0.156855107	0	0	0.047600775	0.143069614	0.096669349	0	0	0	0	0.076765658	0	0.119415882	0
1.3.99.26	0	0	0.024615104	0.086661509	0	0	0	0	0	0.171535127	0	0.096557953	0.234090346	0	0.151797919	0	0	0.119229019	0.086624721	0	0.018449085	0.133638413	0.146482098	0.125331499	0.514733066	0.018117823	0.450919526	0	0	0	0.042511416	0.147733743	0.229054477	0	0.168894143	0.161409327	0.061124619	0	0.22357491	0	0	0	0	0	0.177735839	0.085681114	0.196493727	0	0
1.3.99.27	0	0	0	0	0	0	0	0	0	0	0	0	0	0	0	0	0	0	0	0	0	0	0	0	0	0	0	0	0	0	0	0	0	0	0	0	0	0	0	0	0	0	0	0	0	0	0	0	0
1.3.99.4	0.032976905	0.103151885	0.007795135	0.152323859	0.137243212	0	0	0.170967263	0	0.188538457	0.229913893	0.063606123	0	0.155788622	0.031344737	0.22316264	0	0.073456081	0.033177688	0	0.073125819	0	0.203173465	0.198338778	0.203251775	0.081062185	0.12121261	0	0.01972601	0.017542086	0.103421169	0.054572145	0.145167235	0	0.083226125	0.040495716	0	0.160708685	0	0.09774925	0	0	0.00401622	0	0.257902068	0	0	0	0.049636189
1.3.99.5	0.328095007	0	0	0	0	1.303173831	0	0.775533671	0.768833315	0.14854103	0	1.603477904	1.880621677	0.123978662	0.087942656	0	0	0	0.795035466	0.746396702	0	0	0	0.180987387	0.34896829	0	0.706514907	0.365317401	0.558162682	0	0	0.681550334	0	0	0.246519356	0.357803991	0.055066646	0.377965935	0	0.235786877	0	0.002880115	0.743110202	0.156687901	0.014937745	0.661652791	0.099232904	0	0
1.4.1.-	0.190422096	0	0	0.08872477	0	0	0.211770035	0	0.122646136	0	0.179441465	0	0.026007384	0.034084778	0.995711964	0	0.147625925	0.068439937	0.17645269	0	0.074155069	0	0	0.17504902	0	0	0.058022701	0.037261978	0.03325255	0.072865881	0	0	0	0	0.051242881	0.046799137	0	0	0.166404611	0.080200167	0.10022395	0	0.139767305	0.141907458	0.001391339	0	0.086040372	0	0.046390159
1.4.1.1	0	0.468920672	0	0.761833654	0	1.278415917	0.909164523	0.577535394	0	0	1.159927663	0.852506002	0.199442139	0	0.526729679	0	0	0.250149084	0.71380266	0.146305375	0.7689501	0.696164933	0.707610929	0	1.143039357	0	0	0.239847543	0	0.621616846	0.272570074	0.735576928	0	0	0	0	0.643305537	0.452902446	0.050075538	0	0.477173944	0.426530553	1.151581722	0.832397607	1.08022401	0.171314744	0.999160649	0.283224857	0
1.4.1.13	1.748698408	1.677444848	2.334066676	0	1.192146943	0	0.503354988	3.245826332	5.485714708	3.599134966	3.288658127	5.135410779	6.715680416	1.253380097	0.680879008	3.992984999	0.92462607	4.448492091	3.15978804	5.504710091	4.721197602	9.869827806	2.805328081	6.677270503	1.243500351	0	3.057924246	5.905802408	0	0.954825305	3.864532048	5.497920897	0.690666635	6.233141363	0.678442341	4.727294088	4.558137718	0	0	4.29650193	0	0.101863513	4.465858328	0	5.273254245	2.646275566	6.688253107	1.83925426	0.061113178
1.4.1.16	0.786505129	0	0	0.475948267	1.445864063	0.653291564	0.683295417	0	0.348323573	0	0	0.298906336	0.989562086	0	0.986524189	1.03476434	0.503241233	0	0	0	0.044403222	0	0.346771302	0.101738748	0.658726859	0	0.504906681	0	0	0	0	0	0	0.397871563	0	0	0.389597583	0	0	0	0	0.140183581	0	0.473126994	0.288571792	0.206245127	0.900450584	0	0
1.4.1.2	0.567889539	0.233754976	0.500157318	0.139643828	0.610163026	0.560161609	0.888930666	0.199959635	0	0.0368538	0.6342931	0.39922643	0.102895822	0	0	0	0.124282916	0	0	0	0.189222962	0.315829187	0.088092476	0	0	0.316821014	0.672624359	0	0.012815506	0.540593212	0	0	0.25522429	0	0	0.048678584	0	1.174091066	1.113771335	0	0	0.153825073	0.245153407	0.049558504	0	0.377778681	0.131389663	0.164256072	0.318607113
1.4.1.20	9.88164E-05	0.001143484	0	0	0.001777215	0	0.003134854	0	0	0	0.009691036	0.004834044	0.000704786	0.000374973	0.0037109	0.003689315	0.003622869	0.002391003	0	0.00018336	0.002275257	0.003485516	0	0.000585202	0	0	0	0	0.003426242	0	0	0	0	0	0	0.002830388	0	0.00090396	0.001645715	0.00022308	0	0	0	0	0.010446464	0	0.000488866	0.001836034	0.00294944
1.4.1.21	0	1.170141521	0	0	0.396724247	0	0.066370764	0	0	1.352277613	0.836755133	0.726643153	0.639606481	0.025261439	0.450859607	0	0.351514731	0	0	0.282587947	0.233643953	0.135336188	0	0	0	0	0	0	0.314643681	0	0.152952227	0	0	0	0.11848198	0	0.203649781	0	0	0.435057436	0	0	0.222406358	0	0.374009474	0.447962548	0.189974944	0.219243212	0
1.4.1.3	1.353805405	1.770175749	0	0.037213052	0	0.574256432	0	0.484665849	0.234176473	0	0.254184589	0.122838763	0.432334693	0.539014966	0.388465382	0	0.175428674	0	0.601606212	0.008192994	0.654953751	0	0	0.536809693	0.095807633	0.398796149	0.40693521	0.783141509	0	0	0.425031578	0.494322307	0.154937805	0.15390769	0.424892794	0.684087432	0.081748108	0.545453559	0.529955922	0	0.560913432	0.316476722	0	0.277184173	0.499343016	1.276804683	0.120159173	0.645841152	0
1.4.1.4	1.621622658	0.539409119	1.956192608	0.835510546	0.416940147	1.557303914	0.972989228	0.994259896	0	0	0	2.58712519	2.813421983	1.338920729	1.257418476	1.975971449	0.111765242	0	0.931012681	0.353274386	0.463690235	1.643391574	0.191085904	0.045316016	0.713811451	0.759079732	0.452604401	1.50017982	0.032371761	0.12203467	0	0.671161557	0.979451737	0.655638541	1.76350916	0.058290883	1.071608196	0	0.495842002	1.416119456	0	1.52945754	0.722277494	1.024769413	0.954801057	1.353841859	0.077420113	1.419619535	0
1.4.1.8	0	0	0	0.021211482	0	0	0.035402191	0	0.014822508	0	0	0.028450681	0	0.0322037	0	0.02152751	0	0.009681938	0.025436396	0	0.011502018	0	0	0.015777273	0	0	0.034777929	0	0.028476947	0.000672262	0	0.01290737	0	0	0.036148715	0.028331553	0.036089835	0.024603507	0.036675905	0	0.025993963	0	0.038769888	0.01134496	0	0.038548149	0.022118165	0.06124744	0.025423107
1.4.1.9	0.242429348	0	0.183786378	0.035152798	0.019952833	0	0	0	0.140576851	0	0	0.227922783	0.135648553	0.118667204	0.070795323	0.370220296	0.072008538	0.192900814	0.210227642	0.1731185	0	0	0.155194542	0	0	0.226979046	0.352144495	0	0	0	0	0	0.059909114	0.273938883	0.334804579	0.030968678	0.145666286	0.241213225	0	0	0.178231737	0	0.155228946	0.050439493	0.054949219	0	0.395266771	0.075981186	0
1.4.2.-	0	0	0.017425335	0	0	0	0.024768726	0.022515766	0	0	0.06988693	0.007834541	0	0.020644925	0.013455954	0.017152162	0	0	0	0	0.024518476	0	0	0.02620815	0.007199291	0.025353348	0.004383832	0	0	0.004195464	0	0	0.019333693	0.020310583	0	0	0	0.016006006	0.010617245	0.019601465	0.016430559	0	0.002103875	0.000788075	0.040309956	0.024933703	0.085422478	0.040245125	0.014624499
1.4.3.-	0.549082923	0.158490875	0	0	0	0.399973163	0.263480736	0.08546194	0	0.165396985	1.419222523	0	0.007275493	0.39609747	0.17365098	0	0.72713594	0	0	0	0.396002191	0	0	0.346029454	0.721429247	0.245454834	0	0.002670062	0	0	0	0.514321143	0	0.118989502	0	0.020365965	0.77531995	0.180201646	0.840240922	0.834135394	0	1.240434364	0.109933549	0	0.555209108	2.59274291	0.578535717	0	0.521042012
1.4.3.1	0	0	0	0	0	0	0	0	0	0	0	0	0	0	0	0	0	0	0	0	0	0	0	0	0	0	0	0	0	0	0	0	0	0	0	0	0	0	0	0	0	0	0	0	0	0	0	0	0
1.4.3.10	0.0020743	0	0.002004354	0.009336472	0.016040567	0	0	0	0	0.00360222	0.004881377	0	0	0	0.006327977	0	0.013086445	0.020381907	0.005939946	0.019942571	0.02587009	0.009204481	0.001727602	0.012059767	0.058971821	0	0	0	0	0.006152992	0.002240888	0.011844687	0	0.014563337	0.009060602	0	0	0	0.01293819	0.003099366	0.007106746	0.007365437	0.015958449	0	0.008937431	0.00940969	0	0.007784474	0.016473921
1.4.3.16	0.745953288	0.231402236	0.42314088	0.604907074	0.828650309	1.673683483	0.981826658	1.095902731	1.730792426	1.657944223	1.040696634	0.925602622	0.479681265	0	1.103045635	0.373656037	0	1.310401414	1.367485109	1.221311077	0.528259675	0.434561356	0.332327236	0.723084384	0	0.574031719	0.551318995	0.23970695	0	0.363274336	0.307636168	1.775333277	0.846611065	1.395113951	0.67949837	0.433941788	0.414522158	0	0.375866503	0.91103306	0.583846541	0	0	0	0.824412716	1.336643986	0.489256966	0.400378056	0.203868642
1.4.3.19	0.409576229	1.478506859	0	0.257620975	0.429350511	0.309711809	0	0.495554905	0	0	1.299969858	0.271478755	0.318010382	0.120232008	0	0	0	0	0	0	0	0	0.451624986	0	0.156258877	0.554470356	0.258803421	0	0	0	0.620604962	0.492135186	0	0	0.051902745	0.177590001	0	0	0	0	0	0.323039133	0.129778954	0.16940158	0.17959777	0.581978121	0.515527663	0.032605118	0
1.4.3.2	0	0	0	0	0	0	0	0	0	0	0	0	0	0	0	0	0	0	0	0	0	0	0	0	0	0	0	0	0	0	0	0	0	0	0	0	0	0	0	0	0	0	0	0	0	0	0	0	0
1.4.3.21	0.111830091	0.4053752	0	0	0.189241062	0	0.130644261	0	0	0.019296312	0.126803404	0.258409985	0.010845971	0	0	0.16237534	0.071697239	0.199999643	0	0	0.108759855	0	0	0.218354521	0	0.138293936	0.284829197	0.125957669	0.223268999	0.029830792	0.144426403	0.317427343	0.077958994	0	0.040736508	0.44936546	0.137900267	0	0.022180934	0.490546459	0	0.108249231	0	0.089006369	0	0.760555664	0.053191874	0.256926968	0.136008096
1.4.3.3	0.001442974	0.015833941	0.025423327	0	0.023478915	0	0.051929533	0.049344266	0.010809726	0.013159945	0	0	0.014893606	0	0	0	0	0	0	0.017984	2.77105E-05	0	0	0	0	0	0	0.052338681	0	0.040601569	0.007038688	0	0	0	0.040261722	0	0.007361919	0	0.05723624	0	0	0.063953026	0	0	0.00031733	0.045099401	0	0.047734352	0
1.4.3.4	0	0	0.14110246	0.195450444	0.215435487	0	0.320132328	0	0.059122058	0.228839844	0	0	0.006604106	0	0	0.520114922	0	0.02717749	0.348941097	0.004400904	0.015525399	0	0.251924674	0.029806357	0	0.294623707	0.278342589	0.102840797	0	0.702892354	0	0	0	0	0	0.22150733	0	0	0.224541629	0	0	0.113225193	0.215272077	0.357467574	0	0	0	0.561571567	0.201139119
1.4.3.5	0.187380988	1.367292953	0.247492394	0.823416081	1.100678092	0	0.707993221	0	0	0.324453287	0.816785704	1.472685069	0.009526422	0	0	0	0	0.846631146	0	0.173355677	0	0	0	0.829367399	0	0.445681216	1.205504651	0.178483155	0	0	0.425782385	0.848227366	0	0.264708877	0.270983937	0.24732369	0	0	0	0.776511572	0	0.484815524	0	0.520201333	0.113543991	1.28329126	0	0.825448568	0
1.4.4.2	0.487427444	0	0	0.185599783	3.132358026	0.44677409	0	0	0.24332385	0	2.597575026	1.813269507	2.1641931	0	1.55475772	0.96734488	1.349467324	0.630061121	0.009618847	1.905867366	0.271508631	0	1.101424395	1.448152259	0.804816591	0	0.161985873	0.717704849	0	0	0.965781125	1.472543342	0.476446847	0.248917329	0	0.886276438	0.820109959	1.208000987	0	1.524660966	0	0	0	0	1.191463888	0.535579151	1.583536956	1.686398545	0
1.4.7.1	0.998117242	0.007510689	0.76848268	0.201629126	1.149899496	0	0	0.613151771	1.026950827	0	0	0.23320394	0.230606361	0.752921194	0	0.033676098	0	0.614407242	0	0.775627379	0.733721126	0	0.015404297	0.722948785	0	0	0.786296194	0.748726426	0.613243258	0.712376255	0	0	0.259726495	0	0.000753826	0.373702039	0	0.761504514	0.109820052	0.148228168	0.121088834	0.129531557	0.73268448	0	0.684198285	0.565916021	0.738528803	0	0.619273743
1.4.9.1	0	0	0.119082842	0.059831712	0.156298312	0.038242125	0	0	0	0.203294004	0.45569689	0	0.22725597	0.275357484	0.080105269	0	0	0.201780037	0.167953651	0.223011487	0	0.170338759	0.146703677	0.185907087	0	0	0	0.023516313	0.212257782	0.288663932	0.313191615	0.246166651	0	0	0.052465834	0.250715414	0.000778939	0.246582344	0	0	0.137809766	0.006982584	0	0.118684949	0.383080957	0.309815567	0	0.112858842	0.243997584
1.4.99.-	0	0	0	0	0	0.008408095	0	0.012986926	0	0.022132678	0	0	0.03021541	0	0	0.036620911	0.078557812	0.047081055	0	0	0.018463253	0.033695086	0	0	0.040399883	0	0.01150764	0	0.027899452	0	0.03620703	0	0	0.01431726	0.013952726	0.021442747	0.045667987	0.042302901	0	0.031381701	0.002548577	0.001810008	0	0.039613939	0.024753886	0.043577725	0	0.007565604	0
1.4.99.1	1.558577149	0.754070489	0	0.353692267	1.285060994	0	0.211801806	0.203444495	0	0.90379281	3.304198087	0	0	0.138507713	0	0.259467016	0	0.7399607	0.109072232	0.721114339	1.284926427	0.844981826	0	1.349762202	1.823599515	0.819295304	0.266533412	0	0	0.817320761	2.370371984	1.152658084	1.17651354	0	0.726493759	0.915009516	1.094408017	0	0	0	0	1.162173868	0	0.765680922	4.954047344	2.669831913	0.215570994	0.390866247	1.490610754
1.4.99.5	0.01340551	0.009061008	0.134533745	0	0	0	0	0	0	0	0.003231051	0	0.195294634	0.177501942	0	0	0	0.127506679	0	0.140780829	0	0.046217152	0.090157875	0.152440394	0	0	0	0.160429052	0	0.156716471	0.03212403	0	0.139661291	0.003982848	0	0.130391993	0.103150849	0.000517076	0.013423685	0	0	0	0	0	0.102241668	0.079595047	0	0.182964113	0
1.5.1.-	0.928590512	0.895272947	0.837517594	0.31046944	0	0.042187328	0	0.394056426	0.404582298	0.365080553	0	0.178485038	0.080795597	0.557722703	0.731751295	0	0.448194298	0.759822658	0	0.272088768	0.450672187	0.16660235	0.468456517	0.181462053	0	0	0	0.072729928	0.65298788	0	0	1.295631368	0.066950026	0	0	1.307711922	0	0.594406349	0.358779372	0.710586219	0	0	0.591102325	0	0	1.483634658	0.375042151	0	0.868704439
1.5.1.10	0	0.024125794	0	0.031928472	0.034957072	0.011040689	0.034247931	0	0	0.000294259	0	0	0.017795583	0	0	0	0.027734798	0.000338302	0	0	0	0	0	0	0.030254131	0	0	0	0	0.028355886	0.010413641	0.00403348	0.023389373	0.018671284	0	0	0	0.018093025	0.030036081	0	0	0.001589333	0.034326674	0	0.033573666	0	0	0	0
1.5.1.12	1.001411736	0.040105296	0.045005072	0	0.497428899	0	0.23712061	0.12766158	0	0	0.519418006	0.477411144	0.316068476	0	0.301331562	0	0.333071723	0.339291495	0.360168198	0.172759291	0	0.07155635	0.285332651	0.034464986	0.031480714	0	0.213660264	0.447507952	0.099650817	0.480118282	0.112537419	0.496451618	0.475391257	0.429947535	0	0.060647338	0.483422479	0.473044352	0.407187384	0	0.057072354	0	0	0.080629199	0.006382239	0.250853096	0.346813511	0.260781295	0
1.5.1.15	0	0	0	0	0	0	0	0	0	0	0	0	0	0	0	0	0	0	0	0	0	0	0	0	0	0	0	0	0	0	0	0	0	0	0	0	0	0	0	0	0	0	0	0	0	0	0	0	0
1.5.1.19	0	0.003973873	0	0.011820839	0	0	0.025797759	0	0.016742706	0.024006826	0.021054183	0	0	0.004696927	0	0.000970611	0.020491141	0	0.019037508	0.023627468	0	0	0	0	0.006839583	0.020622031	0.003982819	0	0.023434914	0	0	0	0.013490578	0	0.011972293	0.007717807	3.53637E-05	0	0	0.001321252	0	0.007721177	0	0	0	0	0	0.014595805	0
1.5.1.2	1.219036068	1.107426156	0.978560808	0.848573851	1.004418292	0.225406843	0.540345148	0.66500994	0.967996983	0.891301362	0.847911938	1.539269029	1.465273549	1.126785768	1.209351131	0.516830504	0.342790777	1.077098616	1.618014962	1.298821901	0.877086905	1.075083374	0.976781314	0.840891921	0.437358737	1.146903234	0.433318025	0.497083433	1.955441172	1.201412428	0.463385633	1.027278685	0.39997977	0.394078538	0.833858765	0.642704399	0.792146898	0	0.816254306	1.020313253	0	0.408912943	0.326646843	0.539380384	0.746950044	1.329520703	1.512717013	1.363419085	0.212751602
1.5.1.20	0.81736546	2.546755799	1.618829255	0.554898179	1.330057876	1.629473689	0.073385795	1.234820026	1.103805684	0	0.136553778	1.394190094	1.389424408	0.888006912	0.553287563	0.528272582	0.10344887	0.489925032	0.891661629	0.890792953	0.537305775	1.697222382	0.883753919	0.972213784	1.39526321	0	0.685718684	1.836707639	0.435186317	0	0.576050189	1.293159569	1.540870129	0.405950679	0.534959636	0.82470736	0	0.28794548	0.182564846	0	0	0.34281752	0.342699207	0	0.4533206	0.572110226	0.357556428	0.081717667	0.719324527
1.5.1.24	0.06535878	0.311221901	0.165268194	0	0	0	0	0.152999988	0.272524967	0.156853124	0	0.261894273	0.068052606	0	0.158502034	0.222676615	0.056006521	0.024766334	0	0.135207484	0.465267871	0.030744102	0.198440549	0.028536688	0.135523324	0	0.096228738	0.017945702	0.155181488	0	0	0	0.137359145	0	0.267848246	0.071794108	0	0.033135636	0	0.120561094	0	0.208636592	0.09069382	0.007166195	0.101090566	0.013374606	0.024808169	0.009279389	0.109240358
1.5.1.28	0	0.031558501	0.049836824	0	0	0	0.053814245	0.033139176	0	0.020539242	0.021006608	0	0	0	0	0	0.043955168	0.035958748	0	0	0	0.022982308	0.019275933	0.010906494	0.003912107	0	0.041670965	0.054341017	0	0.02543299	0	0	0	0.01725711	0.054446037	0	0	0.048560245	0.000808186	0.003677112	0.027896414	0.025498225	0.034595944	0.02052747	0.100293388	0.01021194	0.005288822	0.033408471	0
1.5.1.3	1.022302857	0.642721489	0.637887965	1.373033077	1.168219405	0.582222735	0.882704083	0	1.175175105	0	1.394294774	0.592632789	0.63416101	0.575034686	0.299080523	0.873781306	0.013824291	0.954579684	0.5262348	0.672704222	0.905975307	1.111146144	0.486936085	1.186150011	1.399005987	0.913018429	0.025043104	0.725725199	1.525440218	1.114123645	1.507981215	1.367847153	1.083785177	1.227364249	0.792101951	1.632991558	0	0.578230068	0.59037733	1.284603103	0.634976819	0.732238099	0.708783521	0	0.410575017	0.415667713	0.742882185	0.822439689	0.924159002
1.5.1.33	0.154985265	0.113401407	0	0.189178662	0	0.165424468	0	0.093363328	0.061649809	0.07833307	0	0	0.05251118	0.075341151	0.046290382	0.153818945	0	0	0.104094238	0	0	0.068994884	0.059213854	0	0.17894559	0.184842605	0	0.154095009	0.025917277	0.203186273	0.038793844	0.049415919	0	0.150361227	0.070150928	0.127217571	0.139088658	0	0.062650302	0	0.060354788	0.203124505	0	0.056509917	0.049023904	0	0	0.042575289	0
1.5.1.38	1.150712729	1.457774805	0.73189582	0	0.758344666	0	0	0.530157906	0	0.036921014	1.614819033	0.24740441	0.753556019	0	0	0.313183432	0.095489196	0	0	0.451088114	0.367483596	0	0	0	0.183724872	0.636924068	0	0.58000052	0.690091421	0	0.203393339	1.413926276	0.771520102	0.28481129	0	0	0	0.133759657	0.195039665	0.53934939	0	0.743135827	0.207936598	0.472544619	0.78010894	0.739624057	0	0.736586491	0.209391943
1.5.1.5	2.775247256	2.148718089	1.175071748	2.509547488	2.750559733	2.021086716	0.913248695	3.522410418	1.80175016	1.556254925	2.459851661	2.782302359	2.339991221	2.453910537	2.761030497	2.947102891	1.695455932	2.002244926	2.47988514	3.100543108	2.096884306	2.353211313	2.222422544	2.708715694	2.622739067	2.627210627	2.406220036	1.283513846	1.988154254	2.051895772	1.499569349	2.320266455	2.302261786	2.224474096	2.637879971	2.014838417	3.752636391	2.360785105	1.563151993	2.040598653	2.721449864	1.973385163	1.055780007	2.60370067	2.053916901	1.700277002	3.132295024	2.86776602	2.438624525
1.5.1.7	0	0	0	0	1.193768548	1.040954092	0	0.369847007	0	0.410403976	0.083284248	0.074229646	0.616941838	0	1.218124852	0.789662144	1.139164183	0.184133601	0	0	0	0.66511318	1.439174684	0	0.740088406	0	0.799296376	0.165429443	0.064678088	0	0.024440789	0	0	1.033144339	1.151565691	0	1.451450175	0	0.361575761	0.094872764	0	0.340343172	0	0.343214958	0.252654292	0	0	0.575474605	0.009131012
1.5.1.9	0.036125793	0.031139435	0.003181472	0.018062826	0.008200848	0.025748586	0.023812226	0	0	0.021438488	0	0	0.033623199	0.000573536	0	0	0.033724617	0.002877921	0.034754607	0	0	0	0.033121595	0	0	0	0	0	0	0.007243045	0	0	0	0	0	0	0.000683761	0.001691619	0.034496975	0	0.030784584	0.016063691	0.02923631	0	0	0.007334803	0.032986995	0.009358625	0.013402389
1.5.3.-	0.654607085	0.555009567	0.551307023	0.2914727	0.589394725	0.21233997	0.047458684	0.063666221	0	0.124220888	0.524182338	0	0.235807609	0.17168802	0.523095805	0	0	0.053885232	0.024577453	0.479966073	0	0	0	0.194736515	0.598036285	0	0.727698903	1.093425196	0.379405569	0	0.856699733	0.625159388	0	0.093771059	0.126694954	1.048609679	0.558366687	0.036978072	0.368918958	1.076970094	0	0.069527639	0	0	0.544167078	0.485622175	0.562522752	0.44250868	0
1.5.3.1	1.966922142	0	1.501136905	1.691501911	0	0	1.128824372	2.013540386	0	1.891006266	4.040604115	0	0.295407966	2.122547444	0	0	0.142711932	0	1.064511497	1.282956105	0	0	3.081630943	0	0	0	1.785816967	0	0.939174633	0	0	0	0	0.42646733	2.610333273	1.022687855	0.356021625	2.267296027	0.412234117	0	0	0	0	0.779643273	2.193685408	0	1.743986097	1.873161339	0
1.5.3.13	0	0	0	0	0	0	0	0	0	0	0	0	0	0	0	0	0	0	0	0	0	0	0	0	0	0	0	0	0	0	0	0	0	0	0	0	0	0	0	0	0	0	0	0	0	0	0	0	0
1.5.5.-	0.451815191	0	0	1.014429985	0.074860435	1.038461718	1.372967813	0.78484594	0	0	0.949134737	0	0.348567632	0	0.10678582	0.503711586	1.04982994	0	0	1.1338498	0	0	0.383815291	0	0	0.028328571	1.175611153	1.264949097	0.731594864	0.911248491	0.872528549	3.106023162	0.35411075	0.982461019	0.255286997	1.482260476	1.052982361	0.030317249	0.003183372	1.728077296	0	0	0	0.09605124	0	0.417361075	0.400044342	0	0.643454003
1.5.5.1	0.661063521	1.262878421	0	0.222586987	0	0.410911659	0.520772213	0	0	0	0.692352648	0.503722933	0.483489182	0.45706691	0.201187497	0	0	0	0	0.240530204	0.265818318	0	0.137941953	0.106896495	0.337332446	0	0	0	0	0.448597209	0	0.390208479	0	0	0.293627542	0.572040487	0	0.009491569	0.4810286	0.461170025	0.45416426	0	0	0	1.259932432	0.451006564	0	0	0
1.5.8.2	0	0.039808257	0.030538725	0	0	0.020913989	0.307307311	0	0.033479027	0.29850005	0	0	0	0.235855186	0	0.210868665	0	0.251390636	0	0	0.021964504	0	0.172183236	0.178129655	0	0.197188841	0	0	0	0	0.228139945	0.193909099	0	0.038429368	0.168451946	0.313169011	0.059535963	0	0.229658067	0.399967296	1.3044928	0.12705563	0	0.062014754	0.197501249	0.32172143	0.097747879	0	0
1.5.8.3	0	0.07163407	0	0.097194455	0	0.153248293	0.025891015	0.084899518	0	0.13946911	0	0	0	0	0.178955377	0.103284764	0.201213415	0.030871715	0.083461454	0	0	0	0.033019796	0	0	0.143834233	0	0	0.11040967	0	0.142569748	0	0.003485853	0.122560108	0.092145693	0	0.198591281	0	0.019895622	0.189869711	0.189043599	0	0	0	0.087987954	0.113738218	0.08534231	0.083459923	0.071248681
1.5.8.4	0.100413871	0	0	0	0	0	0	0.038330478	0	0.001693746	0	0	0.075877998	0	0.035610544	0.069276728	0	0	0.105469694	0.052116899	0.083120461	0.101110764	0.061010983	0.0737473	0.030025324	0.064688994	0	0.085042897	0	0	0.099939971	0.090304242	0	0.050405555	0	0.104018087	0.011461177	0.064098693	0	0	0	0	0.013554838	0	0.019786177	0	0.047640369	0.07374973	0
1.5.99.-	0.064067123	0.033476373	0	0	0.072581725	0.030937503	0	0	0.073917494	0	0	0.067316493	0	0.071422336	0.061142159	0	0.039941822	0.048332152	0.035862343	0	0	0	0.048522935	0.058779527	0.040049046	0.004945975	0.00681996	0.047435984	0	0	0.056307247	0.016826398	0.006041667	0.058232561	0	0.038690408	0.043985012	0	0.015717808	0	0	0.014470428	0	0.035282954	0.071537579	0.025222506	0.027275268	0.044635671	0.019765615
1.5.99.11	0	0	0.14225428	0.044169675	0	0.050415257	0.041685605	0	0	0	0.060110734	0	0.275741255	0.20656818	0.127693299	0.256382863	0	0.293255395	0.019935985	0.004166609	0	0	0.089858195	0	0.106228569	0.115698906	0	0.291762782	0.238342572	0	0	0.152326923	0.178843266	0.085933767	0	0	0.032539507	0	0	0	0.199080686	0	0.14832825	0	0	0.082728776	0	0.344246743	0
1.5.99.12	0	0	0	0	0	0	0	0	0	0	0	0	0	0	0	0	0	0	0	0	0	0	0	0	0	0	0	0	0	0	0	0	0	0	0	0	0	0	0	0	0	0	0	0	0	0	0	0	0
1.5.99.6	0	0	0	0	0.04294245	0.044447964	0	0.136671217	0	0	0	0	0.078271224	0.143969406	0	0	0.26617726	0.083531822	0	0	0	0.120672499	0	0.045557272	0	0	0	0.042744218	0.013956077	0	0.047885133	0	0.000418643	0.132199601	0.087663508	0	0.116998698	0	0.087620078	0	0	0	0	0	0.107863009	0.012462705	0	0	0.052711816
1.5.99.8	2.451957493	3.229413067	0.217829379	2.368269726	4.514631509	0	0	0	0.298208575	0.695379147	1.104453757	0.314440143	0	0	0.433470456	0	1.02296368	1.599966432	0.182148317	0	0.009776014	0	0.184125747	1.037235249	1.604627955	0	0.529370776	3.028006505	0	0	1.74331895	3.139459936	0	0.002650489	0	2.326411197	0	0	0.050716405	0	0	1.122621434	0.85960246	1.549659907	3.182677372	2.265144468	0	1.393301972	0
1.5.99.9	0	0	0	0	0	0	0	0	0	0	0	0	0	0	0	0	0	0	0	0	0	0	0	0	0	0	0	0	0	0	0	0	0	0	0	0	0	0	0	0	0	0	0	0	0	0	0	0	0
1.6.-.-	0.898204304	0.680763294	0	0	0	0.207285387	0	0.601945105	0.174451248	0.372086258	0	0	1.002584589	0	0.646997577	0.352078066	0	0.024116553	0.017812334	0.499439782	0.835763945	0.845336306	1.466598079	0	0.747773235	1.85929467	0.99565211	0	3.197661444	1.427565964	0.121641851	0.558513407	0.756238869	0.491623289	0	0.286885508	0.89207636	0.108843252	0.098752422	1.175838119	0.763856655	1.000879382	0.653014215	0.788761818	0.593519892	0	0.907455141	0.677885286	0
1.6.1.1	0.366564098	0.790643519	0	0.550448755	0.467139707	0.053688803	0	0	0	0	0	0	0.357642695	0.164454714	0	0	0	0.412776514	0	0	0.106158727	0	0.168591966	0	0	0	0.826807958	1.006025924	0.346298373	0.048926966	0.44788788	1.150104712	0.490813483	0	0	1.001194644	0	0.395382057	0.224331743	1.151069156	0.374559118	0.581872269	0	0.151248237	0.481657579	1.093811603	0	0.278516786	0
1.6.1.2	1.911833491	2.547802753	3.698128715	0	0	0	0	0	0	0	4.198571838	0.613435516	0	4.624347415	0	0	0	1.025197244	1.863732118	0	2.119360685	0.142288024	1.839587762	1.627111958	0.924491883	1.686565574	1.327487796	1.9529867	1.684207249	0.387764255	0	3.483256978	0.352555612	0.08511954	0	1.760749818	0	0	1.654187785	1.620169335	0.325138003	1.214463032	1.713830593	0.248330537	1.623753527	1.10271144	0	0.313564429	0.517515437
1.6.2.2	0.002258087	0.000916778	0	0.001056524	0.003100141	0.001813845	0.000171838	0.000254085	0	0	0.006309937	0.002102803	0	0	0	0.001395166	0	0.00016501	0.000298581	0.001938222	0.001419734	0.00164721	0.002543472	0.003166989	0	6.25249E-05	0	0.001251612	0	0.003146541	0.000694374	0	0.001434977	0.002335661	0.001380525	2.72465E-05	0	0.000446148	0	0.002802835	0	0.002313579	0.001603375	0.000765675	0.006895361	0.000601041	0.000170521	0.001641916	0.002322253
1.6.2.4	0.041884212	0	0	0	0	0	0.050971795	0.045291122	0.027032993	0	0	0.024019339	0	0.074409173	0.019419397	0.02286096	0	0.04601376	0.065085058	0	0	0.072495975	0.005118856	0.034252998	0.013600846	0.055299033	0	0	0.022720865	0.007364734	0	0.06510193	0	0.031697155	0.070299197	0	0.01910766	0.033163363	0.022021088	0	0.036054049	0	0	0.02932928	0	0.030131365	0	0	0.032118695
1.6.4.-	0.82437411	2.183234076	0	0	0	0	0.154738849	0	0	0.122557117	0.580688853	0.599111897	1.547768498	0	0.658526403	0	0.469919145	0.482665446	0.285232333	0.602660297	0.507372276	0	0.098710757	0.16929355	0	1.276908296	1.059071364	0	0.794499744	0	0	1.376676095	0	0	0.588042162	1.232435252	0	0.120751299	0	0	0	0.797590043	0	0.642072692	0.860835277	1.6154275	0.28834226	0	0.373055874
1.6.5.-	0.559779623	3.627476182	6.210165067	3.469120726	0	5.419878625	0.527383608	1.452438493	2.512794645	0.003486751	1.498709628	7.298716516	4.097118318	0	2.766686525	2.162325977	0	1.613503433	3.031883794	0	0	0	0	0	0	3.687328875	0	4.985291032	3.296600516	0.721636894	0	3.694141295	3.602614709	0	2.868400313	3.067196472	2.116774136	1.374200087	0	0	3.450673084	8.463301075	3.302327771	0	0	3.51919901	2.547960704	0	0
1.6.5.2	0.077314233	0.805528701	0.314830252	0.54388099	0	0.177799188	0	0.187380958	0	0.181059053	0.394964112	0.017969339	0	0.384405775	0.029379885	0.033036899	0.040347272	0.302214551	0	0	0	0.109452016	0	0.123611928	0	0	0.450679413	0.558182654	0	0	0	0	0	0	0.100987881	0	0.159356674	0.285088364	0.003485489	0.103093685	0	0.469970863	0.039467949	0	0.722333249	0.443766949	0	0.347831782	0.425189762
1.6.5.3	16.27441266	22.01635987	1.42876995	24.28646729	21.21407102	19.45094526	0	6.466533299	0	8.896501643	17.14965175	12.70530656	8.019492582	0	0	0	21.01276577	10.69496536	0	11.3287989	10.17759384	0	0	8.363984799	3.636684324	0	14.23548549	11.91086532	0	1.106811385	18.20917502	20.42204327	9.032865204	0	0	10.90179303	10.34489443	6.411873475	10.02680866	16.35959065	0	0	0	9.506406262	22.1420379	22.7559475	7.797532912	10.06932458	0
1.6.5.5	0	1.679009894	0	0.411418083	1.032096224	0.476709046	0.07137607	0	0.380793421	0	3.342919174	1.553421943	0	0	1.357223685	0.661888255	1.856343104	0	0.372244982	2.017759903	0	0.523853597	0	0.284952963	2.181332994	0	0	1.731089367	2.201455101	0.80600376	3.210003666	1.128538499	1.21011999	0	0	0	1.35159919	0	0.006208402	2.190712215	1.68014324	1.193360168	0.831977602	0.797053182	3.431822083	1.139350635	2.474288842	1.17743201	0
1.6.6.-	0.000476592	0	0.000286831	0	0	0	0	0.000270917	0.00066846	0	0.010814402	0	0	0.002023628	0.006399315	0.001191124	0.00452101	0.018167441	0.023364361	0.012278424	0.023464384	0	0	0.003522497	0	0	0.001400174	0	0.002383133	0.001280229	0.005762305	0	0	0	0	0.000545442	0	0.005966811	0	0	0	0.001257955	0	0	0.004970629	0	0	0	0
1.6.99.-	1.294389405	0.797737256	0.779251441	0	0	0.333507951	0.063481885	0.656585017	0	0	0.157324231	0.83388427	1.233604981	1.0897368	0.856720319	0.500736435	1.381343908	0.223929227	0	0.163334085	0.436398126	0	1.806922168	0.425211389	0.432455912	0.492138715	0.664787783	0	0.6777507	0	0	0.069655902	0.192721866	0.333244115	0.280926293	0.9729921	0.224128379	0	0.277383194	0	0.667443331	1.311587054	0.764070927	0	0	0.603602999	0.640449341	0	0
1.6.99.1	0.050259093	0.047690449	0.128297093	0.017436943	0	0.117462957	0.138484546	0	0.128872039	0	0.412467822	0	0	0.080590583	0.042884492	0.047027115	0.417889613	0	0	0	0	0	0.004820098	0	0	0.090837637	0.120036202	0	0	0	0	0	0	0	0.032662088	0.059465558	0.06691789	0.033587401	0.064644908	0.113143452	0	0	0.13067826	0.032760122	0.543590493	0	0	0.123104911	0
1.6.99.3	0	0.109278277	2.700548384	0.700225373	0	0	0	0.442404128	0	0	2.792208189	2.186471743	0	0.006561967	0	1.032470267	0.177266641	0	0.614432038	1.63842916	0	2.183828777	1.055436186	0	2.337992321	0.676426783	1.916253851	0.899721409	3.741692728	0	1.119657256	1.363925389	0	0	1.55251401	1.650377389	0	0.520091079	0.148206234	0.453513179	2.8298079	0	1.322270055	0	1.783560786	0.99168323	0.746235743	1.561552909	2.455767229
1.6.99.5	0.020717825	0	0.016562793	0.18647731	0	0.603888847	0	0	0	0.000767151	0.104751671	0.411012868	0	0.101931651	2.118017702	0.389183724	0	0.481478972	0	0	0.197370112	0.367388282	0.040510326	0.08911427	0	1.407468116	0.076256829	0	0.410526551	0.553121751	0	0.296023313	0	0.154173068	0	0.480699963	0.059371084	0	0	0.420624605	0	0	0.144242786	0	0.490991951	0.585684481	0	0	0
1.7.-.-	2.087746716	1.008986661	0	0	0.81697301	0	0.095138406	0	0.487605683	2.02681108	1.058932294	0	0	1.126815806	0.715010195	2.513355732	0.493749301	1.547679192	1.123675995	1.483430772	0.869277878	1.160147096	0.92608281	0.029805866	0	0	0.859401071	2.720252278	0	0.912591595	1.877452162	1.266216599	1.26511629	0.127088812	0.603090468	0.930609496	1.560813537	2.284587871	0.23906938	0.355337499	0.711757355	0	0	2.319409683	1.504221698	2.647007083	2.23895464	1.008447558	0.157732483
1.7.1.1	0.022475304	0	0.0611696	0.070986428	0.051821618	0.018930622	0	0	0	0	0	0	0.036503398	0.045820839	0.061930837	0	0.043867852	0.043851689	0.059137502	0	0	0	0.000416757	0	0.010745991	0.056500585	0	0	0	0	0	0	0	0	0	0.016994012	0	0	0	0	0.015773702	0.049330306	0	0	0.010910288	0	0.027971355	0.065390054	0
1.7.1.13	2.127639015	1.011587324	0.238196254	0.50964466	2.840169137	0.296928768	0.541434563	1.013033327	1.406759578	0	2.387489328	0.91185183	0.524832023	0	0	0	1.756882681	0	0.826252525	0	0.329566084	0	0.534039216	0.64194119	1.260983287	0.476707212	0	0.860666361	0.140677664	0.067051427	1.916899798	0.528471576	0.225745939	0.288862927	0	1.35591971	0	0.707116434	1.154763855	0	0	1.400576622	1.139362349	1.033143048	0.901085565	2.317640933	0	1.346038457	1.200399633
1.7.1.4	1.684959714	0	1.121103716	0	0.263889232	0	0	0.666932138	0	0	3.878656129	0.938781967	0	0	0	1.436350327	0	1.485088633	1.176973861	0	0	0	1.487236252	0	1.727196205	0.31347413	1.991451464	0.955431056	0	0.950376445	0.677427436	2.042031845	0	0	0	1.879894813	0	0	1.950022738	2.062496278	0	0.63778096	1.484689545	0	3.678015219	2.256876831	0.530456787	1.938327168	0
1.7.1.6	0	0	0.011587114	0	0.00434331	0.001876808	0.01372623	0	0.001713431	0.006673016	0.007268112	0.004371349	0.001834243	0	0	0	0.007917669	0	0.009468392	0.020447885	0	0	0.018212901	0.021380872	0.007512209	0.007968755	0.005305824	0.020701575	0.003084235	0.021131494	0.01177881	0.013366106	0	0	0.020843184	0.018478198	0.014512869	0	0	0	0.01176387	0.015628058	0.003518628	0.007049654	0	0	0	0.018245217	0
1.7.1.7	1.234463911	0	0.311945977	0.060212981	0.406077462	0.074519391	0	0.050073289	0	0	0.316663368	0.652208413	0.386493259	0.78158691	0	0	0	0.707257352	0	0	0.279511094	0	0.215476417	0.542065201	0	0.857097697	0	1.284308145	1.083945593	0	0.698995184	0.59755774	0.438716409	0	0.388673857	0.244080738	0.613875684	0.482711709	0.300510995	0.636940481	0.447106093	0	0	0	0.983590101	0.99049075	0	0.140838966	1.467878055
1.7.2.1	0.313592571	0	0.679665793	0.597204472	0.066066957	0.299653664	0	0	0.176838669	0.061796954	0.522309585	0.274875361	0.110416054	0.128641308	0	0.266417687	0	0.205302325	0	0	0	0	0	0	0.169125204	0	0.349862114	0	0.029385119	0	0	0	0.120803074	0	0	0	0.288148029	0	0	0.127946928	0.020916871	0	0.240605645	0.102344043	0.837171822	0	0	0	0.300002555
1.7.2.2	0	0	0.881525401	0.229135594	0	0.411574462	0.930960659	0.014443259	0	0	0.340810883	1.075801055	0.786279924	0.1029131	1.587473388	0	0.773186164	0	0.392842843	0.398610815	0.191175381	0	0.209044743	0	0	0.459729799	0.762076398	0.54774723	0.546603419	0.379501271	0.118364432	1.482959612	0	0	0	0.920450864	0.066272189	0	0.382151012	0.014094604	0.438693358	0.551156771	0	0	0.096743559	0	0.296019245	0.312000901	0.635425302
1.7.2.3	0	0	1.814013814	0	0.572955966	0	0.186985422	0.968780374	0.470639336	0.920178923	0.710660799	0	0	0	0	0	0.131278336	0.836363283	0	1.171496561	0.063423492	0	0	0	0.12639053	0	1.224172923	1.263554119	0	0	0	0.734036677	0	0	0	1.444187402	0	0.08281089	0	0.886120899	1.126813765	1.203220703	0	0.292240287	0.963650764	1.342905462	0.619811396	0	0
1.7.2.4	0.467692747	0	0	0.014729736	0	0.218986559	0	0.210189024	0	0.145773545	0.375605013	0.125722715	0	0	0	0.150951625	0.097192152	0	0	0.190397083	0.102620853	0.178558657	0	0.143343819	0	0	0.240557457	0.026676724	0	0	0	0.180133594	0	0.020232082	0	0.196038442	0	0	0	0	0	0.080731676	0.059349468	0	0.383987977	0.060871989	0	0	0
1.7.2.5	1.582745057	0.05374059	0	0.222071834	0	0	0.387077444	0	0	0	0.971599935	0	0.429813822	0.331364351	0	0.259067658	0.386085275	0	0	0	0.207019837	0	0	0	0.017303509	0.079894959	0.156497699	0	0	0.278071307	0	0	0	0.222519025	0	0.315112918	0	0.091061985	0.208135383	0.050772231	0.102961996	0	0.234637889	0	1.297002289	0.559820353	0.190862402	0.194011017	0
1.7.3.3	0.023667427	0.042025236	0	0	0	0	0	0.00834476	0.032170614	0	0.02725564	0	0.028570665	0	0	0	0.025465538	0	0.021523942	0.025955677	0	0.022989131	0	0.005963454	0	0	0.01079704	0	0.004487692	3.24738E-05	0.016106951	0	0	0	0.039258271	0	0	0.033954634	0	0	0.028005836	0.00541219	0	0.039470062	0.003126752	0	0.091404607	0.116459902	0.010553386
1.7.3.4	0	0.032869159	0.034043155	0	0.032584313	0	0	0.022501502	0	0	0.013754297	0	0.006541564	0.002516988	0	0.010066691	0.139143008	0.027137941	0	0.00370979	0	0.030455107	0.018515647	0.006183625	0.007404455	0.004543952	0.022898439	0.021511216	0.013489988	0.023748041	0	0	0	0.020109388	0	0	0	0.027475213	0	0	0.02445036	0	0.027076985	0.005273868	0.009683104	0.002112645	0	0	0.032881975
1.7.7.1	0	0.192801962	0	0	0	0	0.161008832	0.418117191	0.614935181	1.102233367	0	0.181872104	0.212468577	0	0	0.624610782	0.103262231	0.353702509	0.194924153	0.49796654	0.291222216	0	0	0.082376272	0.828915224	0.160578789	0	0	0	0.228944144	0	0.177734072	0.072672344	0	0	0.036778666	0.284029732	0.181894241	0.736036046	0.066420222	0	0	0.681668282	0	0.384219959	0.051130012	0.201162613	0.443396956	0
1.7.7.2	0	0.00160759	0.000416102	0	0	0.002853483	0.002589509	0	0.002749158	0	0.010018433	0	0.001757591	0	0	0	0.001948668	0	0.000339763	0	0.001711419	0	0	0.000384949	0.000474972	0	0.00297822	0	0.001835149	0.003057739	0	0.002075979	0	0.000449533	0.002421233	0	0.000158899	0	0	0.000646026	0	0	0.001010597	0.000304084	0.008532836	0.002659644	0.003193508	0	0
1.7.99.1	0.691414193	0.128607388	0	0.108083392	0	0	0.033444551	0	0	0.12632286	0.035311139	0	0.009155854	0.012088407	0.047412343	0	0.304155747	0	0.05165439	0.074053561	0	0	0.039056114	0	0.145762388	0	0	0	0	0	0	0	0	0	0	0.133764325	0.10981583	0.03446301	0	0	0	0.015423675	0.087878263	0	0.205251398	0	0	0.004695141	0.046920576
1.7.99.4	2.28410735	2.274210478	0	4.113646873	0	1.612521539	0	0	1.081928496	1.3279529	2.10615044	0.249357097	3.186538961	0.817917213	7.876182718	0.011375412	3.324474196	1.569819162	0	3.644752875	0	0.815857035	0.643014694	0	0.076938633	1.17099973	2.598104359	6.78065483	3.219991844	0.864223619	0	6.598658682	0	0.059521303	0	5.668872725	1.649145354	0	0	3.437916415	0	0	0	0	3.326613867	8.183223091	0	0.955343595	0
1.8.-.-	0	0	0	0.286319177	0.095981265	0	0.044158987	0	0.114023327	0.066746291	0	0.211852811	0	0	0	0.093603597	0.911682308	0.32074637	0	0	0	0	0.503798251	0.490758405	0	0	0	0.152825565	0.528285412	0.840299754	0.473857879	0.365792067	0	0	0	0.036329393	0.687806083	0.11848947	2.124956293	0.080625166	0.392055101	0	0	0.094190345	0	0	0	0.38244667	0.327003461
1.8.1.-	0	0	0	0.395584724	0	0.261899235	0.330408642	0	0.956515683	0.565345094	0	0	0	0	0.29089686	0	0.203641103	0.94223431	0.93238503	0.606958931	1.034183576	0.490227982	0.960310031	0	0	0	0.1658576	0	0	1.365631631	0	0.282292928	0.192671041	0	0	0.347741048	0	0.181821261	0.384986788	0.303359862	0.046201851	0	0.612247652	0.162720699	0	0	0.722022145	0.689783459	0
1.8.1.14	0	0	0.188389074	0	0	0.026659735	0.020653102	0.127176376	0.171329491	0	0.061577288	0	0.172537803	0.143427535	0.171618723	0.09170441	0	0	0.221945881	0.132972739	0	0.085232996	0.109096037	0	0	0.176707649	0	0	0	0	0.075441778	0.082958165	0.146212274	0	0	0.032765066	0	0	0	0	0	0.112702428	0	0.084832549	0.18516307	0.092456005	0	0	0
1.8.1.2	0.999548368	2.615070178	2.926948954	0	0.382143008	1.781986729	0	0.478312344	1.777037985	1.223901812	3.042377888	1.011369997	0.467034555	1.313550593	0.165869461	0	0.544466694	0	1.731918027	0	1.61290353	0	0	1.196537863	0.103133347	0.847579692	1.540308525	1.927946965	0	0	3.698707849	2.286077527	0.246003393	1.225444412	0	1.899088139	0	0	0.734250634	2.347939648	1.710883326	0	1.30724283	0.226642433	3.180779786	2.34858619	0.763739813	0	0
1.8.1.4	1.669645769	2.375038072	1.04131002	0.180515802	2.372023482	0.28633837	0.4250177	2.732542339	0	1.36557713	1.218903813	3.266277455	0.292699458	0	3.948623017	0	1.183451496	0.327888409	0	0.762748732	1.848013946	0.054989848	1.017052245	0	2.935458603	0.764707934	0	2.191846955	1.040833638	0.040550582	1.431890485	0.630334859	1.094668455	1.761581114	0	2.012311329	1.28068265	2.001159257	0	0.564673869	0.322141237	0.026191409	0.201939206	0.942713237	1.350383479	1.049641448	0	0	1.636745633
1.8.1.6	0	0.004143926	0.034633087	0	0.004952895	0	0	0.030066533	0	0.004349566	0.015275909	0.025459165	0.018154491	0	0	0.018572766	0.033873575	0	0.034040669	0	0.02425833	0	0.026951986	0.017749306	0.007889708	0.004080744	0	0	0.01672436	0	0	0	0	0.033978727	0.016326802	0	0	0	0	0.021361908	0.008767762	0.033597794	0.009529222	0.030686789	9.60899E-06	0	0.015247564	0	0.036738168
1.8.1.7	0	0.880463419	0.538507526	0	0	0	1.062645344	0	0.664276534	0.738893401	1.130839212	0	0.74316002	0.936882679	0.341280176	0	0.753753657	0.137287269	0	0	0	0	0	0	0.672013087	0.480683451	0.708022178	0.893620465	1.73514583	0.190134169	0.964560852	1.066887077	0.951888874	0.726965144	0	0.210500069	0.293513052	0.807555692	1.054052947	0.561266628	1.91534909	1.924895034	0.544800049	0.281970472	0.625712496	0.921996516	1.014627891	0	0.081918673
1.8.1.8	0.338494403	1.103964374	1.020580796	0.876193553	0	1.411230408	0	2.187070866	0	0.184506414	0.993905383	0.999064547	0.27402274	1.342325586	0.823704643	0.715208999	0.913090195	1.253386476	0	0	1.036246801	0	0.377121863	1.019402401	0	1.257259176	0	0.843081275	0	0.50798108	1.246729028	1.812221544	0	0.220899498	0.254200106	2.588328805	0.025204594	0	0.458621544	0.523318475	0	1.028111485	0	0.633601564	0.330956531	1.57846746	0	0.788576643	0.512563638
1.8.1.9	1.028738455	2.342073475	0.960473955	2.05667637	0	1.552833177	1.567078046	3.060566306	1.066943458	3.367213079	3.367057921	2.375496846	1.567982884	1.124646585	4.774171011	1.217523804	2.274654834	1.869551045	1.556869773	2.461902517	2.308074203	0.622475032	1.019911875	2.278592863	0.143786193	1.073923748	2.203265115	0	3.838781085	2.228397195	0.796729473	1.825444689	0.658922124	1.555067324	1.238539513	2.186159547	2.459967503	1.041689895	2.391660565	1.062753208	1.005768061	0.79742151	2.40691051	3.009914963	2.407406772	0.350519064	1.980636391	3.031509715	3.401203094
1.8.2.-	0.04081314	0.00340337	0.032754134	0.032876472	0	0	0.007887894	0.006295148	0	0	0.029956758	0	0.011926489	0	0	0	0	0.127252754	0.105904079	0.119035163	0.125634755	0.041464273	0	0.015449302	0.048650856	0	0.035324411	0	0	0	0.043463354	0.038584329	0	0.008567309	0.044162663	0.003388988	0	0	0.032222896	0	0.01310747	0.023615025	0.025238001	0	0	0	0	0.000357444	0.013345072
1.8.2.1	0.665297585	0	0.053951325	0	0	0	0	0	0	0.118933899	0.410475629	0.163507633	0	0	0.120803461	0.068193438	0	0	0	0	0.001477338	0	0	0	0	0	0.066001308	0.094924494	0	0.088317667	0.097738816	0.120291353	0.042245398	0.1513667	0	0.01483348	0.076558795	0.062667238	0	0.026481927	0	0	0	0	0.29273402	0.043058003	0	0.171974229	0.029329088
1.8.3.1	0	0.016059353	0.021308639	0.050298816	0.024991657	0.042517472	0.000524544	0.055177536	0	0.040110133	0.036342297	0	0.058644949	0.004461519	0	0	0	0.044002119	0	0	0.0183347	0	0.066505476	0	0.055551574	0	0.033432388	0.040519704	0.042123366	0	0	0.063115114	0	0	0.054840064	0.00533247	0	0	0	0	0.041448538	0.001759069	0	0	0.089128653	0	0.011743964	0	0
1.8.4.-	0.010323832	0	0.000522524	0	0	0.008612818	0	0	0.011669891	0.007157865	0	0.015671979	0.00037547	0.00807673	0.006931191	0.011739966	0	0	0	0.003683835	0.006362331	0.000541071	1.93896E-05	0	0	0	0	0.02068045	0	0	0	0.022746079	0.002678576	0.001034614	0	0.013357241	0.017556756	0	0	0.006473697	0	0	0.016993895	0	0.002743861	0.013786081	0.001543563	0	0
1.8.4.11	1.115531725	2.131902617	2.48754206	1.302517083	2.678986697	2.997757799	2.321412658	0	0	1.517524286	2.573321244	0.286647277	0	2.572859492	3.293272168	0	2.59486085	1.048640356	1.52330036	1.852465633	0.189805655	0	0	1.706055928	0.954093934	0.226954564	0.230449389	1.973010511	3.68127198	0.921726906	0	0.971893982	0.063467257	0.653087379	0.724253138	2.041493884	1.362755771	1.752552756	1.550133093	2.014031048	4.264591094	1.220765659	2.337480742	3.339394703	1.810874364	0.013564569	0.550031068	0.73447436	2.147164077
1.8.4.12	0.216573565	0.594266886	0.025735943	0.873284867	1.459995622	0	0.556871634	0	0.45656274	0	0.918760483	0	0.17418948	0	0.865427809	0	1.251490791	0.837957267	0.778882214	0.815853038	1.352064287	0	0.022554985	0.481119135	1.648995655	0.465984794	0.582134565	0.308085619	0.853081147	0.208270851	1.582490596	0.477467094	0.837427522	0.290731424	0	0.728448427	0.307725986	0.028496257	0.690040203	0.996769555	1.383155757	0.660175918	0	1.862189574	1.732638515	1.324114054	0.598425712	0	0.054672793
1.8.4.8	1.215285722	0.417423029	0.933132121	0	1.387947576	0.392102948	0	0	0.45441806	0.115218646	1.370857634	0.627863616	0.523745082	0.396567536	1.233365396	0	0.866050519	0	0	0.7226432	0	0.784309931	0	0.653018592	1.140274924	0	0.89912268	0.243201894	0.352107608	0	0.272385263	0.592531607	0.461182198	0	0.06681293	0.105067081	0.929799827	0.295925555	0.339750838	1.284289946	0	0.650538775	0.267233119	0	0.823074268	0.424476441	0.14826694	0.783309399	0.936396468
1.8.5.-	0	0	0	0	0	0	0	0	0	0	0	0	0	0	0	0	0	0	0	0	0	0	0	0	0	0	0	0	0	0	0	0	0	0	0	0	0	0	0	0	0	0	0	0	0	0	0	0	0
1.8.5.3	0.949331764	0	1.748111975	0.335542117	0.120185269	0.307645655	0.43374436	0.557002114	0.558473452	0.654496837	0	0.654176994	0.428278068	0	1.475152984	0.641608324	0.535127807	0	0.553827729	0.194010341	0	0	0.619467419	0	0.789635853	0.476707902	1.066353311	0.668290796	0.389201965	0.606165928	0	0.930615319	0.074004665	0.780004401	0.746680943	0.379977716	0.318754568	0.343875789	0	0.818017886	0	1.575766681	0	0.143264472	0.103843642	0.65847386	0.283075522	0.35449432	0.820582235
1.8.7.1	0.038146715	0.216185258	0.060388178	0	0	0	0.020596449	0	0.00119788	0	0.05511472	0.044529944	0.014845257	0.042490911	0.057278408	0.046099069	0.00717461	0.038175919	0.05441011	0.046416709	0	0.034132616	0	0	0	0.04102893	0	0	0	0	0	0	0.087662364	0	0	0.000352343	0.063457145	0.019900455	0.00130968	0	0	0	0.001469191	0.056087458	0.058900349	0	0.006603977	0	0.001399597
1.8.98.1	0	0.185855616	0.14661952	0.621611285	0	3.133953373	0.330445094	0	1.164730117	0	0	1.666650322	1.723906003	0.39638331	4.583900211	0.573271287	0	0	0	0	0	0	0	0	0	0	0	0	0	1.369708157	0.26796326	0	0	0.847520243	0	0.93482169	0.024663091	0.904301295	0.930985399	0	0	0	0.916895071	0	0	0	0	0	0.243186716
1.8.99.-	0	0.087649269	0.112828563	0.127569725	0.033440033	0	0	0	0	0	0	0	0	0	0	0	0.047477003	0	0	0.132942465	0.134582835	0.021052675	0.04685966	0	0.112526513	0.031338372	0.125070668	0.207388062	0	0.01481368	0.129908076	0.11554393	0.134744714	0.136059385	0.131788937	0.273069575	0.111197017	0.106737632	0	0.073035342	0.118135299	0.129286732	0.014685841	0.081855624	0.00774719	0	0.03351836	0.129456078	0.144025447
1.8.99.2	0.232746911	0	0.083426255	0.172483117	0.191644095	0.03622481	0	0.209491602	0.22781046	0.183435029	0.111688855	0	0	0	0.15865143	0.2892438	0	0.336417819	0.168395288	0.16454888	0.430009998	0	0	0.663836933	0.192557446	0.054339544	0	0	0	0	0	0	0.609992389	0.294622145	0.408950636	0	0	0	0	0.197508657	0	0.017285792	0.115220704	0	0	0.053859896	0.300892216	0.09636602	0.008848398
1.8.99.3	0.252354044	0	0.073727195	0.261851838	0.115592123	0.155916016	0.059072399	0.085333773	0	0.131280438	0	0	0	0	2.352494233	0.197904697	0.402901523	0	0	0	0.285899429	0.292423438	0.154659889	0	0.390585111	0	0	0.321753903	0.30961046	0	0	0.33536824	0.150332235	0.387509346	0	0	0.132075033	0	0.290228143	0.421886569	0.405594003	0.29447024	0.288297889	0.188289453	0.205938325	0	0.272103807	0	0
1.9.3.1	4.871536682	0	0	1.398218355	0	2.605673539	2.440697129	2.993914362	0	0	3.761170118	1.124830588	2.687147902	0	0	3.166765467	2.663607637	0	0.132000818	0	0	1.658054953	0	2.400720578	0	0	0	0	0	3.284466944	0	0	1.419571533	0	2.038181448	1.514740567	1.99444308	2.729527958	0	2.69785744	2.487648159	0	0.375990853	0.899321226	3.834717067	3.034853565	2.001681743	0	0
1.97.1.-	0.162549094	0.243560865	0.250609967	0.150994432	0	0	0	0.207729748	0.243567437	0	0.061930451	0	0	0.219113877	0.144998368	0	0.255955452	0	0.092096696	0	0.001967998	0.06360099	0.07337264	0	0.222932789	0.120759913	0	0.137791098	0	0	0	0	0.110563037	0	0	0.125262047	0	0.128802094	0.242653505	0.133086194	0.089038564	0	0.064798708	0	0.079105912	0.001986842	0.191145625	0	0
1.97.1.4	3.858616619	1.891872262	1.675472541	0	0	0.814698724	0	3.154485782	10.19769579	2.42085432	0.806464758	3.691741263	0	0.900950973	5.852650375	2.194021442	0	4.616109274	8.239246113	5.901431563	5.04265095	4.987515573	8.268639209	3.602663701	2.321080889	1.912480569	2.498940477	0	0.287167664	3.93605671	0	6.179397229	1.239862566	3.991439849	4.946935814	3.547892711	4.49229717	2.733798219	5.362441478	2.604866485	2.526423411	3.514798756	1.518998155	1.588655508	1.333959415	6.398090954	2.436908596	6.674289516	1.251399544
1.97.1.9	0.856458376	0	0	0	0	0.760890873	0.224459923	0	1.546119321	0.667097363	0	0	0.199796884	0.203008902	0.7670252	0.780763606	0	0	0.831847452	1.045784043	0	1.159532451	0.959806775	0	0	0.375585597	0.769305815	0.667258035	1.496837311	0	0.695859169	1.920531992	0	1.047112287	0.598956674	1.624357257	0	0.667573559	0.098307149	2.360850192	0	0.513844453	0	0	0	1.107306031	0	0.144524503	0
2.-.-.-	0.05529863	2.110758642	0.875551324	0.893474361	0	0	0.591159913	0.454472282	1.946546832	0.740385138	1.214987663	0.053931421	2.74366054	0.26280703	1.185151937	2.309554459	2.415077026	1.522861146	1.716024213	2.118194915	1.287206921	0	0	0	0	0	2.345814409	2.083861772	0	0	1.641918323	2.082117688	0.542290926	0	0.603747829	1.699237697	0.678079407	0	1.63928501	1.807747381	0	0.21176172	1.989278522	2.268478524	1.337318849	3.193956983	0	0	2.69831502
2.1.-.-	0.200756617	1.831783039	0.666184162	0.386287431	0.520022261	0	0	0.315488775	0.370664037	0	0.425047992	0.629961033	0.097623739	0.038072703	0.088066055	0.615691981	0.647603916	0	0.558018272	0.235160479	0.390447159	0.010754234	0.379129432	0	0.419979625	0.644669321	0.792259071	0.535062205	0.075336886	0	1.313404844	1.35700733	0.240129889	0	0	0.618001748	0.286335663	0	0	1.579899277	0.572110545	0.098610208	0.207666054	0.046734872	0.074296075	0.967399629	0.551669355	0	0
2.1.1.-	7.886813851	9.779906239	5.958458545	6.457439005	0.430406001	6.096302948	2.934078098	7.543846343	4.399275712	2.695349888	8.560752073	5.782269393	7.109357085	4.154933877	3.754581228	7.399952831	0.001607662	7.531206251	2.84567247	6.349109233	4.027275473	3.627304395	7.7931236	7.229056913	2.332375261	5.765497872	1.465211301	5.163819861	8.01593214	2.863600659	1.643397886	3.958642367	4.827402421	4.266458916	3.747433771	5.494850307	5.30819199	4.48936765	10.04535945	2.073908375	8.027100873	3.459973414	8.080387317	0	6.704017926	6.461625006	4.380661861	4.232653182	8.060406298
2.1.1.10	0	0.128351827	0	0.530584251	0.052945714	0.15997211	0	0.120942425	0	0.491021766	0.470183067	0	0.250076935	0	0.140295875	0	0.049412184	0.092840021	0.092090772	0	0	0	0	0.60464147	0.591493633	0.463274644	0	0.338056865	0	0	0	0	0.184254206	0.352406478	0.526783587	0	0.345894827	0	0	0.94209395	0	0	0.388804241	0.310012408	0	0.593380119	0.092959468	0.535967747	0.496806937
2.1.1.100	0.050952265	0	0	0.02879999	0.005008544	0.040589626	0.052406125	0	0.025479824	0.051669757	0.064708149	0.042310461	0	0.01847633	0	0.046493986	0.024261976	0.046695435	0.071855802	0.042646549	0	0	0	0	0	0	0.033413395	0	0	0.04609684	0.0457685	0	0.036150222	0.025671583	0.032895933	0.005937065	0	0	0	0	0.020945967	0.0185724	0	0.004219354	0	0	0.042719022	0	0
2.1.1.103	0.031494369	0.045077016	0	0.047894746	0	0	0.056957986	0.028294919	0	0	0.18349039	0	0.038936081	0	0.062099561	0.064222476	0.045535088	0.062094901	0.032679994	0	0	0	0.005228935	0.022780212	0.047194677	0.023181182	0.044828927	0	0.004314762	0	0.022837237	0	0	0	0	0.044015655	0.027503216	0.001602186	0	0.044754616	0.052349748	0	0	0.034780416	0.136649934	0	0	0.027273629	0.068998196
2.1.1.104	0.028318141	0	0.197640778	0.384169453	0	1.096136204	0.579331731	0	0.030078955	0.203078451	0.051969384	0.029852594	0	0	0.202542606	0	0.339148999	0	0.027073173	0.235829723	0	0	0.035626822	0	0.15822664	0.184301203	0	0.291235918	0	0	0.319947799	0	0	0.023955003	0.191104791	0.26602164	0.259819398	0.061364751	0.719088339	0	0	0.032639412	0.063925252	0.29941232	0.325882777	0	0	0	0
2.1.1.107	5.662296345	2.731760198	1.712019386	4.405854869	2.891666828	0	0.442848643	0	8.182475934	0	2.586620037	0	2.324163539	2.978826433	0	0	0	2.393287997	4.045505621	3.688795549	0	0	0	2.236028213	1.396511157	0	1.966022039	5.034369183	3.367924682	2.809929025	7.582627362	6.366115153	0	0	4.189661259	4.479152325	1.392863099	0.319675692	0	0	0.992059875	0	0	0	0.457937698	4.863082378	0	3.837547058	0
2.1.1.11	0	0	0.001224332	0	0	0	2.80208E-05	0.002669412	0.002174598	0	0.010631767	0.002397215	0	0	0.000838206	0	0	0	0	0	0.002441697	0.001532329	0.00166543	0	0.002627369	0.001043975	0.001818907	0.002740387	0	0	0.002405684	0	0	0.00188377	0	0	0.002044168	0	0.000231793	0	0	0.002970292	0.00299231	0	0.006745777	0	0	0.001124972	0
2.1.1.113	0.296116411	0.250573207	0	0	0.137645936	0.41509757	0.119199147	0	0	0	0.170535008	0	0.071280649	0	0.080480608	0.113139854	0	0.177833008	0.026991598	0.097322003	0	0	0	0.150853774	0.006581917	0	0	0.137497008	0.027282079	0	0.15036704	0.167462029	0.012304594	0.010106723	0.022679871	0.010931352	0	0.001124177	0	0	0.150647904	0	0.125617365	0	0.153663678	0.005254462	0	0.028161357	0
2.1.1.13	0.715210586	0	0.680909748	0	0.837405492	1.98953526	0	1.729319321	2.28715213	2.030876023	2.145728502	0	0	0	0.642683581	1.898231718	0	1.845815741	2.832268026	2.615295452	1.0358089	0.63993436	1.043073045	2.297350826	1.648689586	1.294379443	2.543009651	0	0	2.06644452	0.068388734	1.908470226	2.5741936	3.888544671	3.407858672	1.626757046	1.822365018	0	2.548473055	1.494026281	0.851008467	1.465309691	0.696178806	0	2.532746915	1.588423745	1.054298834	0.741823363	0.239398309
2.1.1.130	0.830427125	0	0	1.357248818	0	0	0	1.548257009	0.8855833	0.290795123	0.80878434	0.039930321	1.202762302	1.172966987	4.973646569	0	1.160183726	2.416971958	2.71430425	0.029439461	2.584777194	0.559507599	0	0.721476445	0	0.978114088	0	1.067701442	0.504246872	0.210626648	0	0	0	2.025667926	2.482427844	1.7692825	0.000741925	0	0.328355629	1.277756699	0.614791246	0	0.364719517	0	0	1.177466853	0	0	0.1819704
2.1.1.131	0	0.34616052	0.240179221	0.371867416	0.673560624	0.237699732	0.614618367	0	1.024494476	1.332902841	0.729904861	0	0.663246066	0.303472719	0.215737328	0.823844494	0	1.433488299	1.132526025	0.110781127	1.11358005	0.711414082	0.232832548	0.113837097	0.91630976	0.728723575	0	0.576478501	0	1.046055968	0.206490189	0.596697858	0.610356911	0	1.288954756	0.711341587	0.373095005	0	0.251887875	0	0.158574582	0	0.610779031	0.300347449	0.091109123	1.846740606	1.186896176	0	0.747636246
2.1.1.132	1.523090098	0	0	0	1.336694981	0.309766273	0	0.795683081	0	3.520458534	1.17336793	1.395296055	2.664784462	0	1.590666832	3.165880556	0.988680518	0	1.080342398	1.245411004	2.120064316	1.413218503	1.567259074	1.368249993	0	0	1.206975377	1.875746323	0	1.916973571	0.861264074	0	0.817583591	2.549706019	0.87970159	1.743553235	3.816217875	0.840952911	0.082563549	0	0.381567926	0.433290365	0	0	1.030515994	0.476995808	1.116513421	0.353904341	0.000567119
2.1.1.133	0.519682276	0	0.364378714	0.21178057	0.280992942	0.377349109	0.237140519	0	0.890284489	1.075967759	1.324512893	0	0.125294415	0	0.486904753	1.386032885	0	0.991184821	1.183933226	0.990095109	0.557347866	0.82809668	0	0.368879631	0.354211159	0.440874479	0	0.137157313	0	0.688711123	0	0	0.004256809	0.311508467	0.297748465	0.047764782	0.901064527	0.29726863	0.734468625	0	0	0	0	0	0.541818946	0.67908433	0.639523867	0.444359294	0.222791349
2.1.1.137	0	0	0	0	0	0	0	0	0	0	0	0	0	0	0	0	0	0	0	0	0	0	0	0	0	0	0	0	0	0	0	0	0	0	0	0	0	0	0	0	0	0	0	0	0	0	0	0	0
2.1.1.14	2.061659144	0.222409141	3.088844446	0.201079407	0	1.215300276	0	0.504813383	2.36880975	0	1.145194655	0	1.218696787	1.486000832	1.645684351	0.867643647	1.92997016	0	0	1.526161029	1.246167453	0.65541584	3.700233288	0.959639438	0.57304264	1.33709822	0	1.793004685	0.90664525	0.455880407	2.269490731	1.575361703	0.908977509	0.207692128	0	0.753116635	0	0.365253642	0	1.991960284	0.834330304	1.386632363	1.55325996	0.294976165	1.472805128	1.581686525	0	0.598996029	0
2.1.1.144	1.220270589	0	0.428642809	0	0	0.371384657	0	0.05270975	0	0	0.43322546	0	0.527365754	0.391054044	0.552406004	0	0.31286482	0.3668131	0	0	0.193566531	0.299981181	0	0.395824262	0	0	0	0.470037253	0.291400453	0.406658381	0	0.739831322	0	0	0.218318187	1.132685825	0.167325656	0	0	0.381067217	0	0.657815747	0	0	0	0.527059109	0	0.393284563	0.606332592
2.1.1.148	0	0.441286072	0	0.511559753	0	0	0.157576712	1.700279788	0	0.625096702	0	0	0	0.316313386	1.151513367	0.630122627	1.281452476	0.062743238	1.023317796	0.598583441	0.198017937	0	0	0	1.483110991	0	1.126593795	0	0	0.580890916	0.231498261	0	0.833239821	0.140159937	0.326894902	0.401216101	1.212703316	1.402459516	0	0.333875808	0	0.282627523	0.710622195	0.71955684	0.46587359	0	0	0.248101892	0
2.1.1.152	0.183308252	0	0	0.125500668	0	0	0	0.19868918	0.106767143	0.183471889	0.168664739	0.068385213	0	0	0.164548858	0	0	0	0.10760157	0	0.095641174	0.052933268	0.048446217	0	0.362199387	0	0.166641682	0	0	0.128333544	0	0.139051145	0.129412512	0	0.166539056	0.061555579	0	0	0	0.148693595	0	0	0	0	0.03265286	0	0.039625567	0.30036318	0.150991467
2.1.1.161	0	0	0	0	0	0	0	0	0	0	0	0	0	0	0	0	0	0	0	0	0	0	0	0	0	0	0	0	0	0	0	0	0	0	0	0	0	0	0	0	0	0	0	0	0	0	0	0	0
2.1.1.163	2.025049122	1.197554755	1.432680168	0.623540598	1.895481993	0.265830498	0.697377646	0.022699305	0.437940858	1.017486851	0.582340838	1.165076823	1.322083614	0	0.602051616	0	1.074751664	1.301023109	0.257167386	0.273486759	0.327906711	0.641672465	0.122825695	0.691138397	0.843639993	0.122987402	1.771816361	1.617321536	0.494601003	0.30694499	1.198852653	1.822279264	0.616063708	0	0	0.597672055	0	0.170459899	1.138743559	0.413408546	0.559062494	0	0.172151122	0.194151223	0.882542714	0.577844228	0.569778087	1.028704679	0
2.1.1.166	0.957234237	1.624223209	1.53158552	0.508151088	0	0.73987932	0.933666798	0.261851356	0.055815978	0	1.103619949	0	0.743986825	0	1.231879133	0	0.379461468	0.439103457	0.247395351	0.265043152	0.232364956	0	0.385455772	0	0.202542164	0.265373795	1.082411829	1.608483743	0	0.06790499	1.681311731	1.004818432	0	0	0.016490606	1.320249203	0.362396728	0	0.660813914	0.861464212	0.536470875	0.721163282	0.045184468	0	0.673450931	1.508151444	0.086183164	0.705040366	0
2.1.1.17	0	0.129418382	0	0.144570369	0.009823634	0.207775308	0.159340365	0.011686283	0	0	0	0.072533998	0.033760421	0.036140726	0	0.122102149	0	0.043148581	0.09905687	0	0	0	0.12938543	0	0.078608372	0	0.383601645	0.098311766	0	0	0.167162163	0	0.000688451	0	0	0	0	0	0	0.077874417	0	0	0.016115872	0.168439352	0	0.150959973	0.167828492	0	0.002894883
2.1.1.170	0.798166851	1.034433623	0.580689403	1.186486377	0	0.479710812	0.850193866	1.167721349	0.984525611	1.436628851	0.548143554	1.035342043	0.798607675	0.925425637	0	1.167171526	1.157510087	1.364486964	0.960550769	1.341501926	0.845586624	1.31029663	1.263379771	1.293675217	0.931637402	0.722001582	0.940896057	1.344639346	0.749784704	0.9423188	0.714664496	0.652220263	1.21186005	1.106350883	1.308332716	0.668602455	0.645883422	1.085477067	0.563749449	0.749315985	1.085420483	1.084959398	1.319462827	0	1.129097757	0.575517741	0.51181498	0.960901978	0.941761234
2.1.1.171	0	1.316023105	0.725551775	0.034183563	0	0.055095564	0.005369605	0.477341622	1.16040764	0	0	0.217219764	0.196589965	0	0.26493407	0.176648109	0	0.249228875	0	0.683319944	0.060551637	0.848210525	0	0.548275457	0.448637849	0	0.270834146	1.580485169	0.201235096	0	1.388383458	1.595305975	0.774526948	0	0	0.602630836	0	0	0.575390701	0.085403174	0.421863816	1.491101779	0.128086619	0	0	1.58684083	0.505897136	0.748208354	0.326184624
2.1.1.172	0	0.431979113	1.341689602	0	0	0	0.586049765	0.587670198	0	0	0	0	0.811872328	0	0	0	0	0	0.486968316	0.714430624	0.288162077	0	0.102376855	0	0	0	0.321099305	0.65017302	0.083948041	0	0.426858656	1.121570366	0	0	0	0.968671591	0.276824099	0.001678366	0.250463768	0.574604196	0	0.954634412	0	0.82104413	0	0.919302948	0	0.451536207	1.221983471
2.1.1.173	0.132409539	1.463276983	0.930953421	0	0.72239316	0	0	0	0	0	0	0	0.538538094	0	0.50504277	0	0	0	0.504292066	0.445116898	0.571689448	0.35387469	0	0	0.530015531	0.121301949	0.752137385	0.736192314	0	0	0.369492866	0.474168122	0	0	0	1.03845962	0	0.342785486	0.549030836	0	0	0.896807869	0.137872231	0	0.543814254	1.492597227	0.452937828	0.460141346	0
2.1.1.174	0.151315783	0.486605578	0.33223049	0	0.075066701	0.299474284	0.103605037	0.419250254	0	0	0.409997952	0.381990897	0.49072819	0.331693109	0.465353987	0	0.478699528	0	0	0	0	0.227390127	0	0	0	0	0.092142072	0.275549243	0	0.272595908	1.265587251	0.689728922	0.414017778	0.21545722	0	1.047226785	0.255707246	0	0.292417401	0.090631239	0	0.436439788	0.271575907	0.03985882	0	1.333365469	0	0.238813623	0
2.1.1.176	1.315131854	1.332281575	1.606048165	1.458964649	0.924967141	0.02418423	0.630611257	0.813728522	1.412996125	0.692283011	1.137603723	0.155944399	0.266422684	0	1.621868339	0.85239165	0	1.758923662	1.102013907	0.245713028	1.232517197	1.222340425	1.627423434	1.710256815	0.210353872	1.423631437	0.665823172	0.235468407	0.4585125	0.482819805	1.654124071	0.732979268	1.122621114	1.565678826	1.689888543	0.587572414	1.087213156	1.089240682	0.269197696	0.597449955	0.679669089	0.391901651	0.768271941	0.746909563	1.583597653	1.758436989	1.128937643	0.429401105	0.818116681
2.1.1.177	1.135432806	1.027579492	1.052940576	0	1.22545947	0.705515496	0.701623777	1.143234215	1.543739656	1.24726531	0.894551951	0.990610732	0.959118589	1.135554612	1.132276252	1.326955097	0.65591088	0.99936748	1.307175164	1.296372893	0.826994166	0.808886188	1.047886628	0.927625542	0.238603746	1.295546888	1.307748589	1.240242971	1.004612342	0.704792052	0.860463319	0.963723713	1.029500978	0.757222239	1.305119887	0.891293277	1.104190653	1.179914453	1.294642541	1.13282636	1.249353025	0.980036491	0.615970108	1.339341649	0.985352804	0.840631734	0.910408027	0.663532732	0.706156829
2.1.1.178	0	0.367053511	0	0	0.396982151	0	0.511466739	0.435279023	0	0	0	0	0.259103061	0	0.515001635	0.070291005	0	0.077967923	0	0.505828058	0	0.282939836	0	0.195742817	0	0	0	0.795342547	0.290008159	0	0.723365855	0.62167205	0.055117493	0.249014683	0.356706484	0.2636324	0.552139168	0.140396809	0.00956449	0.148401098	0.319787774	0.146644172	0.178423087	0	0.416096605	0.601865111	0	0	0
2.1.1.181	0	0.436436442	0	0	0.375828113	0	0	0.144846772	0.059230208	0	0	0.430380766	0.385678866	0	0	0.150914256	0	0.401540469	0	0.122972194	0	0	0.463685242	0.218625276	0	0.551276719	0.357234409	0.611457985	0.011258714	0	1.553531092	0.620424303	0.243842763	0	0.497957655	0.39451653	0.099704421	0.367786081	0	0.931804135	0.181324136	0.212889417	0.265826269	0	0.49275529	1.209389553	0.12542143	0.405180452	0.145713427
2.1.1.182	1.194729201	1.026152551	1.104317018	0.987960485	1.027082122	0.565976982	1.184075983	1.039636782	1.147635959	0.814608745	1.176582894	1.041798231	1.240913766	0.972017154	1.10524424	1.203224991	0.759507743	0.809380704	1.191133646	1.013319285	0.90604053	1.175955311	0.780392186	0.790515866	0.935248389	1.061418117	0.793147165	0.823026096	1.056581777	1.017670881	0.907786196	0.903031426	0.809481155	1.150698253	0.945315049	1.189639311	1.101209257	0.954665815	1.052217325	0.906411903	1.184499722	0.762451441	0.863299183	1.055289174	1.056420261	0.786550791	0.913225437	1.220508841	1.220302933
2.1.1.184	0	0.16292666	0	0	0	0.01023743	0	0	0	0.214349892	0.121597242	0.370025445	0	0	0	0.463099932	0.233740809	0	0.272008751	0.235579318	0.119129598	0	0.357543039	0.177154582	0	0.333709493	0	0.165091633	0.661496677	0.307249954	0	0.343114854	0	0	0	0	0.006927976	0.237106158	0	0.46767531	0.124851087	0.119262303	0	0.669189962	0.226179313	0	0.33789164	0	0
2.1.1.185	0.770284231	0.926898691	0.869931671	0.707220756	0.727948066	1.11574814	0.572672119	1.03804974	1.127142432	0.820619678	0.73161212	1.024032058	0.903953559	1.149547839	0.917241566	0.714002232	1.109247538	0.845112594	1.076792601	1.242564417	1.198324373	1.069887411	0.966336227	1.042989168	1.229154611	1.21269524	1.055163881	0.938236802	1.259839253	0.055059994	1.126458716	1.124494442	0.927849802	0.754722831	0.994498714	1.18881982	1.171223865	1.177167213	0.952027029	0.801342549	0.73719572	1.260138613	1.204141582	1.198458737	0.819545413	1.093198411	0.794145043	0.906119342	0.735327599
2.1.1.186	0.349568962	0	1.021204991	0.67798424	0	0.55164178	0	0	0	0.675551738	0	0.496420559	0	0	0.401087181	0	0	0.045392023	0	0.547421184	0.090474174	0.203428353	0	0	0.376579819	0.256999623	0	1.275031953	0.296132302	0	0.723384456	0.296458527	0	0	0.574644362	1.538798561	0	0	0.41996149	0.11441524	0.467999635	1.409335266	0	0.625379447	0	0.64920052	0.673645257	0	0.285907335
2.1.1.187	0.593158106	0.940389361	0.341150779	0.272404123	0	0.180010628	0	0.245439116	0.252549055	0.406535429	0	0	0	0.474811757	0.509859991	0	0	0.165379125	0.239766304	1.029738779	0	1.353303277	0.337327034	0.789351465	0.162126244	0	0.51086974	0.091406408	0.561726844	0.087980014	0.879612093	0.714821651	0.567101023	0.103582871	0.153039351	1.368853131	0.745434033	0	0	0.62559914	0.839249691	0	1.593726697	0	0.279342246	0.969483188	0.520854343	0	1.04144971
2.1.1.189	0.339280318	0.116378666	1.124172449	0.361653428	0.510011956	0	0	0.412252683	0	0.576019455	0.233140783	0	0	0	0	0	0.169826053	0	0.007810629	0	0.24749701	0.29456808	0.52975741	0	0.043910075	0	0	0.262985501	0.464994351	0	0.265604722	0.909212468	0.10831409	0	0	0.636583945	0	0.012019726	0.539238417	1.084102284	0	1.537784788	0.520514741	0.217501052	0.062728826	1.033018574	0.120401298	0	0
2.1.1.190	0.783091837	0.511421864	0.852976798	0	0.067182648	0	0.034792043	0.270693815	0	0	0.807699452	0.696789515	0	0	0.539687754	0	0	0	0.373398491	0.380653932	0	0.626302667	0.486433515	0.178411135	0.369889095	0	0	1.407297714	0	0.770957504	1.228986104	0.61489708	0.111756294	0.060679603	0.598215616	1.210693262	0.523198476	0	0.839537747	0.46536014	0.383137941	0.413673123	0	0.430717382	1.496308061	0.625231759	0.707754667	0.129699664	0.093425038
2.1.1.191	1.604531062	0.064544001	0.402580252	0.270746484	2.867179587	2.996988464	0.939866106	0	1.889452321	2.208745676	0.111777204	1.013476414	1.148118693	1.084527268	1.251888662	1.991369886	0.50394327	0	1.085247044	1.54332848	0.041067584	0.904721186	0	1.993028282	0.530315919	1.584551032	0.205512173	0.295049142	1.917692758	0	0.819894548	0.313055684	0.779664085	0.796091594	0.33077631	1.787595306	2.435324564	0.403071618	0.800243188	0	2.133311328	1.098216388	1.710704783	0.727349764	0	0	2.28866206	0.010912157	0
2.1.1.192	1.572063332	0.987856482	1.062279378	1.057001401	1.511820989	1.107939442	0.926106524	1.452536775	1.472686309	2.41110225	1.32080324	1.502264353	1.530654641	1.279609534	1.148373297	0.681549653	1.257960544	1.768030757	1.553865136	1.7153809	0.73602581	1.522514611	1.232674415	0.624695975	1.030479478	0.464074736	0.719063496	0.793358082	1.312229833	0	0.995989952	0.655834462	1.181602906	1.260328643	1.36837774	0.743121482	1.457763158	0.860382727	0.728731238	1.442119943	1.27251442	1.479448679	0.706391714	1.172621302	0.58556065	1.567739942	0.513134965	0.843946833	0.504749638
2.1.1.193	1.412365437	1.030006966	0.981525174	0.843549311	1.25547499	0.77089063	0	1.401828233	1.038607836	0.857342276	0.557997228	1.343871369	1.034218556	0.780732801	0.641670079	0.856208369	0.76350545	0.806424073	0.968069388	0.529310212	1.422718032	0	0.60290848	0.865940725	0.817148196	0.058180505	1.386408246	0.57912618	0.928476443	0.696170815	1.004724702	0.614916414	1.458287595	0.615724899	0.591375469	0.797797533	1.420337431	1.221151656	0.682257795	0.830242876	0.61097933	1.232024019	0.985060803	1.037570737	0.481490151	1.284555212	0.918333738	0.710523499	0.551987937
2.1.1.195	0	0	0	0.196171935	0	0	0	0.284575517	1.502226101	1.600362542	0	0	1.160844356	0.39495577	0.239774058	1.333816123	0	1.274662071	0.085740746	0.654229694	0.540415057	0.828390604	0.37649804	0.658575299	0	0.095818459	0	0.386316354	0.232397242	0.67903067	0.008356387	0.096451282	0.368316013	0.577356971	0.398629982	0	1.507143048	0	0.353597009	0	0	0	0	0.701279564	0.010802808	1.262549329	1.16220255	0.54380228	0.276015234
2.1.1.196	0	0	0	0	0	0	0.029561454	0	0.316134799	0	0	0.19514206	0	0.111265905	0.356360952	0	0	0.239313597	0.753946202	0.326843391	0.83927905	0.25905497	0	0	0	0	0.059320224	0.158100954	0.253668248	0	0	0.143503178	0	0.262783149	0.495346821	0.578265776	0	0.311100686	1.237910205	0	0	0.277650683	0.336100897	0	0.143131231	0.687947485	0	0	0
2.1.1.197	0.185701533	0.553357958	1.086355491	0.506429788	0	0.29382754	0	0	0.203350809	0	0.61626505	1.785699833	0.765791256	0	0.112259925	0.371973976	1.111853198	0	0.489483763	0.347316215	0	0	0	0.077328948	0.401352284	0	0.050374591	1.261946932	0	0	0.832932509	0.896254232	0.922938134	0	0.528014727	1.50339425	0.270495625	0	0.376045512	0.849139964	0	0.985746983	0	0.51147784	0.357737892	0.3025929	0.845515044	0	0
2.1.1.198	1.506040682	0.873633007	0.815345317	0.360815808	1.173867519	2.12315756	1.376906602	1.559871755	1.370711235	0.820036693	1.684417395	1.647395544	1.610984132	0.462483036	1.371102813	0.480772271	1.140250218	1.409593198	0.620558428	0.882394537	1.503560692	1.561815878	1.429746994	0.975103396	1.546443274	1.40238945	1.072516111	1.366554886	0.403974478	0.456338693	1.478680886	1.498994578	0.485588577	1.010440989	0.313448069	1.476333694	0.425406825	0.388789823	0.757322693	1.244205212	1.180161191	0.792056357	1.124409767	1.61845758	2.397740988	0.385305874	0.894103259	1.420928971	1.601724686
2.1.1.199	0.738648294	1.361942756	1.172699247	0.755943765	1.466381579	0.189052284	1.291551602	1.099112637	2.303120024	1.382532455	0.501593958	1.180514233	0.678529318	0.802793805	0.898888531	1.019667749	0.602903712	1.144327608	0.724523034	1.025996646	1.277479101	0.522874936	1.193633462	2.29251081	1.305931156	1.065560102	1.392734247	0.714606332	1.299109096	1.04382988	0.826893875	1.448082345	1.354967478	1.450074853	1.08875761	1.456342684	1.233184985	1.090459765	1.142582989	1.408543101	0.899086317	0.549229003	1.479750442	0.712084588	1.318734986	1.506756036	0.943735619	1.31337216	1.068764657
2.1.1.2	0	0	0	0	0	0	0	0	0	0	0	0	0	0	0	0	0	0	0	0	0	0	0	0	0	0	0	0	0	0	0	0	0	0	0	0	0	0	0	0	0	0	0	0	0	0	0	0	0
2.1.1.201	0	0	0	0	0	0	0	0	0	0	0	0	0	0	0	0	0	0	0	0	0	0	0	0	0	0	0	0	0	0	0	0	0	0	0	0	0	0	0	0	0	0	0	0	0	0	0	0	0
2.1.1.206	0	0.002584243	0	0	0.002264841	0.000782583	0	0.001169764	0.000349999	0	0.001726857	0	0	0	0	0	0	0	0	0	0	0	0.000153408	0	0	0	1.06902E-05	0	0	0.002468828	0.00208051	0.000236815	0	0.001397413	0.00180685	0	0.000153636	0	0	0.000865263	0	0	0	0.001941606	0	0.001022261	0	0.000238794	0.010027606
2.1.1.207	1.427781397	0.81535403	1.181712869	1.20860645	1.208535876	0	0.538676281	1.133803925	0.672791966	0.450628483	0.652207901	0	0	0.860665017	1.327616739	1.065844217	1.218792342	0.966492053	0.826955706	1.517817333	0.993529703	0.52417187	0.73978037	1.09722711	1.539744184	0.544726704	1.115279629	0.439208507	0.81992311	0.827037037	1.010199493	0.532250553	1.237521123	0.502168971	0.925184537	1.101004762	0.965480053	1.060602094	0.743828645	0.927379975	1.28800863	1.100916739	0.873376358	1.311549584	1.401752583	0.653972495	1.083445983	0.969531624	1.183503461
2.1.1.210	0	0	0	0	0	0	0	0	0	0	0	0	0	0	0	0	0	0	0	0	0	0	0	0	0	0	0	0	0	0	0	0	0	0	0	0	0	0	0	0	0	0	0	0	0	0	0	0	0
2.1.1.213	0	0.057220393	0.037965455	0	0.084677936	0.194720575	0.149547009	0	0	0.157751875	0	0	0	0.015898948	0.10119574	0	0.221264078	0.182223594	0.0622365	0.286362807	0	0	0.883115084	0.049833615	0.023049563	0.129443453	0	0	0	0	0	0.149394055	0	0	0.186515274	0.223441404	0	0	0	0	0	0.03657051	0.014780124	0.07874417	0	0	0	0	0.045468836
2.1.1.215	0	0.001867109	0	0	2.91516E-05	0	0	0	0.000176432	0.000548814	0.010881845	0	0	0	0.000793722	0	0.000205534	0.000108889	0.001827095	0	0	0.003142538	0.003036574	0.001263853	0.002050902	0	0.000515677	0.000473088	0.001314456	0	8.67823E-05	0	0.001794524	0	0	0.002394354	0.001850415	0	0.002751964	0.003184472	0	0	0	0.000753641	0.004598572	0	0.000922285	0.00327224	0.008650115
2.1.1.217	0	0.801246978	0.534812242	0	0	0.279050311	1.433944384	0.608751844	1.187381508	0.883682403	0.817606175	0	0	0	0.322975529	0.050600066	0.216178298	0.658738076	0.074009395	1.563663909	1.109574842	0.476593568	1.601293162	1.288681752	0.315413695	0.958303386	0	0.424624153	1.096513053	0.724888757	0.391306868	0	1.262896621	1.515980037	0.076096612	0.464256871	0.459626348	0.65295306	0.673145077	1.004653873	1.264167307	0	0.679009282	0	0.180792958	0.481770339	0.795562391	1.224672081	1.675193278
2.1.1.219	0	0.30482301	0.36609468	0.902362048	0	0	0	0.264529298	0	0.342671742	0	0	0	1.147710701	0.78134249	0.102231852	0.090528106	0	0.214030112	0	0	0	0	0.320151713	1.102695353	0	0	0	0	0	0.223011352	0	0	0	0	0	0	0.245582368	0	0	0	0	0.21903171	0.311407811	0.049170564	0.10032609	0	0.2007092	0
2.1.1.222	3.220614439	3.134748273	2.570700507	1.525623897	1.843705957	0	0.755466659	0	0	2.523592283	3.873345966	0	1.870850601	0	0	0.98400322	0.080357675	0	1.836083636	0.297093932	0.251327207	0	1.39891795	0	1.033527881	0	1.609613586	0.650135689	0	0	3.029328624	2.630772338	0	0.64106443	0.619879335	3.694425191	0.118995581	1.091342249	0	0.078931796	0.501811357	2.35631329	0.920999897	0	2.320380384	0.767851426	0.277988039	0	0
2.1.1.226	0.210940006	0.64232786	0	0.041015978	1.014676333	0	0	0.308843395	1.646505	1.357062058	0	0	0.567975415	1.052952526	0.280674332	0.681605772	0.430249179	0.963285818	0.284440894	0.45792823	1.465654657	0.784074075	1.537426059	1.266003927	1.094136011	1.500981673	0.422934071	0	0.691179408	0.722362013	0.634498717	0.75401127	0.655043719	0.303549053	1.712724393	0	0.319344929	0.469771859	1.37405092	0.82279302	0.596658471	0.461950345	1.289160027	0.977125705	0	0	0.024219303	1.334825005	0.943569318
2.1.1.228	0.863645641	0.820588295	1.342665317	0.606528272	0.685844226	0.65263955	1.326875435	1.099898189	1.339506129	1.261170843	1.126329471	0.702139063	1.114225285	1.275186288	0.785064662	0.815038132	1.350869757	0.982606253	0.644767149	1.067840577	0.902196254	1.087215854	0.748333378	0.740139784	0.507631103	0.923991444	1.149310799	0.731525458	0.80519403	0	0.731398772	0.918011636	0.50894916	0.186551796	0.829381813	1.043921419	0.004202868	1.259770018	1.273503938	1.172743166	0.738404036	0.85935644	0.757443985	0.893269476	0.988590843	1.136091013	1.297335823	0.678835974	0.882048569
2.1.1.245	0.175057065	0	0.157207806	0	0	0.091808769	0.028459765	0	0	0	0	0.008699601	0	0	0.140564944	0.431103553	0	0.091236433	0.305276501	0	0.007482493	0	0	0	0	0	0	0.178546212	0	0	0	0.217088266	0.292787754	0.495373369	0.483605256	0	0.204582866	0	0.030414105	0	0	0	0	0	0	0.082192231	0.018176002	0.014861544	0
2.1.1.246	0	0	0	0	0	0	0	0	0	0	0	0	0	0	0	0	0	0	0	0	0	0	0	0	0	0	0	0	0	0	0	0	0	0	0	0	0	0	0	0	0	0	0	0	0	0	0	0	0
2.1.1.247	0	0	0	0	0	0	0	0	0	0	0	0	0	0	0	0	0	0	0	0	0	0	0	0	0	0	0	0	0	0	0	0	0	0	0	0	0	0	0	0	0	0	0	0	0	0	0	0	0
2.1.1.250	0	0	0.434300805	0.25947338	0.176808316	0.058109883	0	0.47970445	0	0.65621462	0.712470727	0	0	0	2.650469662	0	0	0	0	0.125884846	0.482696212	0.51117529	0	0	0.08542442	0.661383096	0.120318502	0.647812504	0	0.257067974	0.578666406	0.048729486	1.765228905	1.02261864	1.389027862	0	0	0.095306864	0	0.62740787	0	0	0	0.108756377	0.47895319	0	0.327969333	0	0.528591876
2.1.1.254	0	0	0	0	0	0	0	0	0	0	0	0	0	0	0	0	0	0	0	0	0	0	0	0	0	0	0	0	0	0	0	0	0	0	0	0	0	0	0	0	0	0	0	0	0	0	0	0	0
2.1.1.33	0.583234191	1.250985329	0.797308029	1.19184146	1.30084465	0.618979876	0.381824276	0.204346137	0.701030963	0.725364364	0.606318684	0.775792642	0.834775539	1.126886185	0.394333278	1.468521577	1.087420896	0.741896208	1.366782565	0.549683253	0.943835075	0.544080816	0.824694947	0.652422909	1.430100749	1.067236882	0.294382938	0.79078952	0.680965355	1.112691341	0.543996641	0.984533418	1.185263667	0.663870251	1.14407512	1.141970992	0.657964563	0	0.430160485	1.429913412	0.653465109	1.462616281	0.308423408	0.748248856	0.956140238	1.062997291	1.366888045	1.068069437	1.134633172
2.1.1.34	0	0	0.489267614	0	0	1.147696967	0	0	0.391621531	0.559585044	0.703255734	0	0.625184378	0	1.454785149	0.14009013	0	0.079227263	0.590208588	0.007606966	0.246456635	0	0.039975954	0	0	0.432044593	0.456724197	0.415854692	0	0.298944914	0.92584168	1.508870871	0.25877922	0	0	1.104281904	0	0	0	1.147291702	0.092079952	0.590716245	0.609256613	0	0.514976781	0.705699911	0	0	0
2.1.1.35	0.384404879	0.949396002	0.291568116	0	0.13465296	0.674223056	0	1.362374349	0.058939724	0.581826738	0.408174063	0	0.737925157	0	0	0.330304106	0.901498397	0.793978374	0	0.085350847	0.456992074	0.685018327	0	0.19905991	0.579983103	0	0	1.088665241	0.215783511	0.342774523	1.293432576	1.253528902	0.719165099	0.531773918	0	1.298965515	0	0	0.19826704	0.573704187	0	0.333481561	0	0	0	0.854393054	0	0.527736226	0
2.1.1.37	2.944483054	0	0	0	1.049222228	2.392408673	2.46559966	1.461624711	0.789322922	2.443955017	0.450182434	0.467679821	1.052269424	1.205707382	0.934460393	0.770637899	0	0	3.007706133	0.551530691	0	1.001440071	0	1.177400614	0	0	2.420444364	1.52651818	1.387351341	0.301419414	0.968539855	2.007127129	2.610974197	3.203644185	3.496369103	2.121253369	3.73502458	2.801339026	1.333959672	0.693236052	0.73083256	0	0	0	2.403789545	2.609965432	0.540763871	0.254523451	0
2.1.1.4	0.031813291	0.005299752	0	0	0	0.040519658	0	0	0.099697579	0	0.301097604	0.066451562	0.022809467	0	0.000287779	0.068311945	0	0.074333284	0.022324675	0	0	0	0	0.024094492	0	0	0.018299755	0	0	0	0.069761137	0	0	0	0	0.045097804	0	0.022774809	0	0	0.05316743	0	0	0	0.207197235	0	0	0.082479746	0
2.1.1.41	0	0.000262369	0	0.000196751	0.000213387	0	0	0.000273561	0.000124865	0.000205281	0	0	0	0.000245863	0.000128606	8.46825E-05	0	0	0	0	0	0.00015256	5.28255E-05	0.000123338	0.000149359	0	0.000126828	0.000152556	3.20903E-05	0	0.000108878	0	6.71693E-05	0	0	0	0.000127852	0	0.000100067	0.00011905	8.94044E-06	0.000265994	5.77755E-05	0.000284015	0.000140195	0.000145031	9.15835E-05	0	0.000132424
2.1.1.45	1.63057558	1.014043587	1.00179754	0.958822146	0.79889806	0.550460054	0.965249667	0	1.483395854	0	0.785708322	0.579427093	0.637476886	1.128204475	0.586493248	0.232264206	0	0.310093422	0.230818406	0.328537712	0.790459016	1.006348682	1.533422548	0.567441801	0.499178476	0.514039637	0.302015267	1.615160623	0.503501429	1.49499461	1.687650141	0.517252424	0.692482879	1.349845028	1.504740103	0.350332426	0.503632526	0	1.442057582	1.696088903	0.478584738	1.314363634	0	0.403162875	1.059203056	1.620812851	0.560860762	1.19688617	0.51578974
2.1.1.5	0	0.000192843	0	0.000130084	0.000383383	0.000492517	8.41801E-05	0.000189137	0	0.000527735	0.000236521	0	0	2.04592E-05	0.000287255	0.000346203	0	0.000174776	0	0.000120668	0	0.000552356	0.000172799	0	0.000377193	0	0	0	0	0	0.000155651	0	0	0	0	0	0	2.92345E-05	0.000163001	4.19549E-06	0	0.000207283	0	0.000467051	0	0	0.000212346	0	0
2.1.1.6	0	0	0.049285383	0	0	0.054082221	0.009550668	0.025910484	0	0.044032128	0.046739764	0	0.027954228	0	0	0	0.058780017	0	0.003797988	0.023330504	0.015274243	0.049814362	0.018490883	0	0.051438413	0	0	0.060778315	0	0.000449318	0	0	0	0.034659945	0.044842516	0	0	0.054703829	0.035670471	0.039355681	0	0.003482781	0	0	0.052351342	0	0.018656579	0.056635265	0.011361749
2.1.1.63	1.451393972	2.464090956	0.416182814	0.648672559	1.550590516	2.338942198	0	2.339815569	2.72112452	2.265741847	3.038386879	1.189429402	0	0.519638656	2.239626283	0.915933889	0	1.150850333	1.875588871	1.291822347	1.545805358	1.149486905	0.802135138	0	0.252498483	1.660559764	1.057696331	2.856639146	1.739861334	0	2.318741448	0.686909956	1.089424891	0	0.631690925	1.691445121	0.985411994	1.192742935	0.831545148	1.230594793	2.793005522	1.006395721	0.481474501	0.968004806	2.810450699	3.706017695	0.330989589	2.06685503	0.617521821
2.1.1.66	0	0	0.08937089	0.007290115	0	0	0	0	0	0	0	0	0.013039113	0	0.048031998	0.031797792	0.12885129	0.15303372	0.00344465	0	0	0	0	0.029420498	0.820425846	0	0.078419137	0	0	0.006765362	0.12682235	0	0.155668623	0	0	0.044878474	0	0.147816631	0.050420423	0	0.114962124	0	0	0	0.160562119	0	0.056186871	0.103333974	0.030368838
2.1.1.67	0.116198428	0	0	0.352418548	0.185549423	0	0.293534483	0.011872476	0	0	0.025727601	0	0	0	0	0	0.11252698	0	0	0.097406376	0	0.059875153	0	0	0	0	0.019605883	0	0.04419396	0.188875035	0	0	0	0.040765304	0.195376327	0	0.013010528	0	0.203692314	0	0.023483582	0.193357302	0	0.03510327	0.181826806	0	0.166127747	0.128830308	0.164085259
2.1.1.71	0	0.066254103	0	0	0.013458394	0.133823862	0	0.003280919	0.076525286	0	0.056507668	0	0.022739735	0	0.09109438	0.113148308	0	0.026139618	0.084488122	0.096810884	0	0	0.11250528	0.027913572	0.004087997	0.006966161	0	0	0	0.104494653	0	0.085326064	0	0	0.009062575	0.119601953	0	0	0.150430491	0.117471043	0	0.039354441	0	0	0.08811856	0.269019266	0.054410911	0	0.082823658
2.1.1.72	4.892636813	6.381319902	4.88657574	0	0.999065799	5.964108616	0	0.872500037	0	10.48476089	4.667758297	2.941849338	1.778500208	0	1.871878222	0	5.810999559	3.810895067	1.362032773	6.458987838	3.709057405	1.426111096	0	4.168216544	0.521876433	5.617644403	2.339408611	3.661940874	1.712224071	0.227436918	8.26824932	7.04186375	1.413650356	5.409079886	4.431698507	2.918561037	6.753003325	2.286666688	4.394851193	6.805650648	2.855757684	7.655819674	2.766077848	3.291722152	2.116943271	3.507979917	4.732436169	3.359334654	3.93146526
2.1.1.74	0.749505965	0.709199292	0	0.104603812	0.505428834	0	0	0	0.435998772	0.465041757	0.588909432	0.320493916	0	0	1.670669543	0.090790093	0	0.331675466	0.474914606	0.057458901	0.361314438	0.497012263	0.714386728	0	0	0.656545336	1.282410298	0	0.54793404	0.453615257	0.564716196	0.219081012	0.712958486	0.67356744	0	0	0.920294221	0	1.237968274	0.051843189	0	0	0.610900611	0.074778582	0	0.540432289	0.554471187	0	0.881528239
2.1.1.77	2.12746595	0	0	1.157593092	0.227173556	0.871612872	0.488584222	0	0.55462557	0	0.859654893	1.105155437	1.105507722	0.792125282	0.751261861	0	0.650836588	0.229380716	0.563983091	0.857039642	0	1.054888105	0.961563833	0	0.305172471	0	1.172989976	1.750572479	0.1375856	0.363486829	1.930783551	0.752845342	0	0	0.181524928	1.5342722	0.133313688	0.266812965	0	1.566956392	0	1.184114161	0	0	1.169203734	0.681563616	0.705177096	1.133882147	0
2.1.1.79	2.415450667	0.954734505	0	0.861843282	1.258073456	0.428470384	0.659236746	0.452001353	0.540945997	0	1.157775725	0.293255676	0.040554695	1.362184924	1.219514759	0	0.974367957	2.233709858	0.120774897	0.131749995	0.64821125	0	0.017975453	0	0.297621185	1.541851171	0	0.541054132	0	0	0.600740727	1.6887407	0	0.049274651	0.598210372	2.513181038	0.377712618	0	0.174040332	0.499889843	0.259460252	0	1.210098733	1.050905195	2.331781683	2.315534382	0.207395693	0.982960579	0
2.1.1.80	2.845562431	0	0	1.211857269	0	0.514906598	0	0	1.874475711	1.513357968	1.838971198	0.38116728	0	0	1.06021567	0.550498181	2.012787872	1.449951033	0.220048096	0	1.008912908	1.060052801	1.178348442	0.118114784	0	0.937403786	1.802709459	0.241988572	0.856644119	0	1.142402473	0	0	0.817858145	0.798118949	1.772165734	0	0.888470586	0.339949847	0.795956342	0	0	0	0	1.49037295	0	0.641969653	0.235865803	0
2.1.1.86	0.001696439	0	0.000216839	0	0	0.000231594	0	0.000839291	0	0.00047711	0.000162026	0	0	0	0	0.000733331	0	0.001579696	0	0.001442821	0.001569553	0.000919222	0.001222827	0	0.000483225	0.000381889	0	0	0.001716511	0.001608214	0	0	0	0	0	0	0	0.00109825	0	0.000571122	0.000742112	0.000668701	0.001509529	0.001257515	0.001023016	0.000173289	0	0.000879365	0.001369652
2.1.1.90	0	0	0.002510417	0.021594158	0.000738903	0	0	0.011464512	0.005798009	0	0	0	0.025355036	0.034645938	0	0	0	0	0	0.010172315	0	0	0	0.036607411	0	0	0	0.01191316	0	0.002999198	0.034049975	0.01010275	0.06458675	0.120712201	0.065136048	0.006103083	0	0	0	0	0.01218095	0	0	0.02521418	0	0	0.010567357	0.019332001	0.027141853
2.1.1.95	0	0	0	0	0	0	0	0	0	0	0	0	0	0	0	0	0	0	0	0	0	0	0	0	0	0	0	0	0	0	0	0	0	0	0	0	0	0	0	0	0	0	0	0	0	0	0	0	0
2.1.1.98	0	0	0	0.001257252	0	0.000668501	0.002192293	0.000616992	0.000478558	0.000626209	0	0.00112289	0	0	0.001057214	0	0.00209109	0.001732235	0.000819606	0	0.000989279	0	0	0	0	0.000976046	0.002172357	0	0.002429906	0	0.001951082	0	0	0.002284879	0.000582005	0	0	0	0	0.001951458	0	0.001131252	0	0	0.001784646	0	0	0.000191155	0.013777789
2.1.2.-	0.048172704	0	0.019640388	0	0	0.014658166	0	0.026265093	0.067731208	0	0	0.014641475	0	0	0.077715632	0.02932373	0.086736481	0.0536561	0	0.035082631	0	0.054665895	0	0	0.198673306	0.033921028	0	0.041080161	0	0.005476299	0.149017442	0.097264301	0	0	0	0	0	0	0.00616981	0.040756033	0.059871878	0	0.019209917	0	0.104747869	0.004309485	0	0.05997697	0.024440928
2.1.2.1	1.072098275	0.653106684	0.431063487	1.408443476	0.461087243	1.387999194	0.364640302	0.890378455	0.649292024	1.516732973	1.226924905	1.188981518	0.631509357	0.654175729	0.436296026	1.728593186	0.648899083	0.43318993	1.62143707	0.609295914	1.529188922	0.455280535	0.73548077	1.107652053	0.903132999	0.931847302	1.591083592	1.471615376	0.832800045	0	1.21663375	0.986798415	0.714433402	1.357618106	0.896094356	1.300499589	0	1.13571309	0	1.257657961	0.504231175	0.680890507	0.059247728	0	1.174021308	1.610753308	0.759214691	1.468640226	1.172688645
2.1.2.10	1.520322135	0.933105237	0.256488505	1.123550337	0.461486387	0.256784172	0.391019547	0.047378918	0	0.855271146	1.555160945	0.840344271	0.816771749	0	0.014474605	0.906516684	0.666220816	0.084846176	1.31416635	0.840132409	0.482375437	0	0	0.010248943	2.205898227	0	0.027815955	0.038285438	0	0.111741194	0.241915422	0.811550262	1.000518259	0.114071402	0	0.7097644	0.957937008	1.255711104	0	0	0	0.044638322	0.43550829	0	1.49932818	0.632061611	0	1.386956335	0
2.1.2.11	0.290806971	0.576388203	0	0.645079155	0.751994948	1.132179125	0.003274112	1.810115498	0.23980809	0	0.922562753	0.70414554	1.103750566	0	1.282992789	0.440183649	1.295559095	1.374007445	0.975766893	0.219059223	0.327884373	0.329849513	0	0	0.912104211	0.546210426	0.920872374	0.234265885	0.764955104	0	1.303811392	1.023600317	0.366315516	0.16646648	0.366963587	1.207075948	0.293896168	0.443735068	0.624044989	0.49276912	0.699057449	0	0	0.00075431	0.782294956	1.707606723	0.775125358	0.281941973	0.273513221
2.1.2.13	0.452681723	0.906248314	0	0	0.125653816	0	0.120860195	0.380718814	0	0	0.964495862	0	0	0.317273869	0	0.228562726	0.678509339	0.807113865	0	0.896120446	0	0	0	0	0.795082127	0	0	0.84592386	0	0	3.114301608	0.671217774	0	0	0.522853533	2.89363857	0.198988842	0.333364899	0.521049041	1.472867166	0.107519584	0.569879439	0.924170144	0	0.084742863	0.70605847	0.969637458	0.777384196	0
2.1.2.2	1.498503106	2.864241492	1.427229163	0.775052908	1.209647655	1.148717214	1.240768751	0.401396912	0.668848648	0.24499841	2.386908124	2.135222923	2.694751196	1.17453993	0.898688867	0.678426365	0.308511552	1.530008868	1.423863328	1.443317023	1.756876781	0.586112385	0	1.465147415	2.693542661	1.484599046	1.705059828	1.208695133	0.762227019	0	1.262093805	2.359115475	0.089623251	0.151285737	0.451396671	1.668245711	0.97354665	0.830484378	1.988720954	1.321235108	0	0.705315704	1.049832518	1.262498221	1.047715786	2.241134569	1.214758962	0.69378759	0.753576073
2.1.2.3	3.316161206	0.772106389	2.287039277	1.392850318	0.949095503	1.8615731	1.85992013	1.748208537	2.688751261	1.771224957	1.409253783	4.262172857	2.184939315	2.921294178	2.750683379	1.921810402	3.128652822	3.235907974	3.508443954	1.45624107	2.68881475	2.243550761	1.016657127	2.297089734	2.056773382	2.478599239	1.833411539	0.897201217	0.780358559	0	0.71502409	3.159753074	3.889016189	3.709388458	2.340902892	2.415884986	3.325104206	1.778607988	1.912725812	1.509458404	0	2.084412695	1.87289488	1.12288438	2.684547338	3.227858361	2.530543907	1.791907353	0.875094165
2.1.2.5	0	0	0.596303204	0.008151778	0.003368198	1.097870675	0.020349507	0	0	0.020008643	0	0.270770156	0.538185203	0	0.568976407	0.259331788	0.439694536	0	0	0.374785567	0.392469771	0	0.131719326	0.580955534	0.054202391	0	0.755407926	0	0	0.255787326	0.117849768	0	0.337534683	0	0.399880126	0	0.141412637	0	0.610929146	0.156698441	0	0.72058272	0	0.11132152	0	0.169946064	0	0	0
2.1.2.9	0.613629766	0.987819728	1.171392563	1.03404132	1.385488066	0.90259213	1.140115073	1.470827475	1.532336804	1.278324302	1.845955558	1.216267676	1.126300264	0.589031919	1.387690437	0.934128696	1.541405126	1.34523592	1.624256717	1.024487256	0.886763991	0.839141079	0.500752111	0.014998084	1.388540736	1.085219352	1.005605607	1.111227939	0.620331659	1.104135579	1.069501984	0.62054959	1.422782924	1.383908566	1.222316458	1.488768907	1.206762652	1.414856981	1.230118295	0.310112096	1.190941004	0.676529417	0.584158595	0.097550217	1.580542624	0.877879007	0.626948254	1.20345041	0.792316218
2.1.3.-	0.210475798	0	0	0.243736813	0	0.345477048	0	0	0	0.330748006	0.68641205	0.35213863	0.051334748	0	0.330472182	0	0	0.269519534	0.352256829	0	0.115417568	0	0	0	0.425481844	0	0	0.047430714	0.317508664	0	0.043643827	0	0	0.299397237	0.125801481	0	0.196576718	0	0	0	0.144566156	0	0	0	0.354163332	0	0.364114391	0	0
2.1.3.1	0.143916322	0.01705137	0	0	0	0	0.086909081	0	0	0.009556974	0	0.102675147	0	0.044454343	0	0.016625851	0.03282782	0.030630281	0.046658826	0.15488521	0.031966415	0.014676369	0.063369675	0.082262298	0.822843058	0.128373097	0	0.007497022	0	0.12552001	0.164998744	0.023506879	0	0	0.121369254	0.013259765	0	0.131873655	0	0	0.050481324	0	0	0	0.023175325	0.026951636	0.115588974	0.067067759	0
2.1.3.11	0	0	0.046833552	0	0.128330417	0.482628322	0.074787408	0.062286064	0	0.00796291	0.144383268	0.231448127	0.146842197	0	0	0	0	0.00120573	0	0	0	0.135696839	0.140847534	0	0	0.112642925	0	0.037147945	0	0	0.160003122	0	0	0.110651767	0.082692047	0.120624394	0	0	0.071616047	0.073786817	0.149625714	0.133952234	0.062706307	0.143108643	0.015893385	0	0.087333361	0.087514366	0
2.1.3.2	1.631702507	0.610708158	0	0.991228604	1.340446376	0.1823727	1.193847117	1.215186899	0.464008881	0	1.70704166	1.28603801	0.817431379	1.380662493	1.217290466	1.742678551	0.611636284	1.326046749	0.821848141	1.339667224	1.167164813	0.479986439	0.679380737	0.796406131	1.467859887	0.65961271	1.104967449	0.597729574	1.41768145	0.025761153	1.191054584	1.19283102	0.918806877	0.637660426	0.433166508	1.517425307	0.614881013	1.293460161	0.641455871	0.510844894	0	0.600650085	1.077950244	0.708320855	1.11312444	1.077078194	0.858923782	0.970412174	0.973582273
2.1.3.3	1.503972202	0.746628046	1.835619309	0.70878212	1.402065091	0	1.293018411	0.369559208	0.685221238	1.736516454	1.674586948	0.761640858	1.87025837	0.926889577	0	0.000337792	0.160521415	1.34043744	1.504995482	1.713903089	1.717494543	0.776498913	0.498221987	0.241991504	0.896773505	0.578836635	2.123319236	1.446078126	0.90747914	0.205162852	1.008491581	1.733577524	1.783197248	0.386431838	0.675161975	2.092754649	2.043072602	0.215662403	0	0.547836676	0	0.940102183	1.59095479	0.674276112	1.770465986	0.975445163	0.942975266	0.893413834	0
2.1.3.6	0.236760389	0.037101042	0.175500029	0	0.129941666	0	0.238087089	0	0.153367638	0.13084563	0.127445151	0	0.160042968	0	0.127247632	0.189849622	0.034026236	0	0.25018448	0	0	0	0.183467677	0	0.069145708	0.630368393	1.17362327	0.141423249	0.743455665	0	0.054530462	0	0.109176942	0	0	0.198182779	0.079601425	0.209697847	0	0.074313878	0	0	0	0	0.255744653	0.02384229	0	0.163416978	0.161037836
2.1.3.7	0.099269554	0.035441739	0.128472129	0.125466146	0	0.096939428	0.055630176	0	0	0.109168972	0	0.040956455	0	0	0.043097237	0.024643047	0	0.042493734	0.068239553	0.010160561	0	0	0.028502605	0.128855472	0	0	0.089651341	0	0.010991467	0.039652362	0.116858399	0	0	0.072464265	0.103601186	0.082123333	0.032164352	0.113865536	0	0	0	0.122004227	0	0	0.103570574	0.032386371	0.027261955	0	0.048139227
2.1.3.9	0	0	0	0.093141552	0	0.379375939	0.142354547	0.338177817	0.387727818	0	0	1.233943555	0.663149462	0.275206998	0	0	0.115456619	0	0.169797418	0.406429295	0.249155363	0	0	0.007695564	0	0.079895012	0.163500913	0	0	0.159877084	0.21522958	0	0	0.311739031	0	0.243362416	0.32742626	0	0	0.28314295	0	0.014449845	0.219343165	0.263138768	0.331577861	0.069334956	0	0.058560347	0.288801413
2.1.4.1	0.224441109	0	0.356256076	0.568850368	0.187709393	0.019178379	0.294791145	0.381307634	0.088431698	0	0	0	0.077917877	0	0	0	0	0.350062717	0	0	0.153213066	0	0.264587157	0.300546164	0	0	1.32984226	0.067499024	0	0	1.382771109	0	0	0	0	0	0	0	0	0	0.168893456	0.352245228	0	0	0.01898277	0	0.338875165	0	0.430127884
2.1.4.2	4.98647E-05	0	0.001700958	0.003165709	0	0.005119944	0	0	0	3.8404E-06	0	0	0	0.001626702	0.003636461	0.00506342	0.00730682	0.003090261	0.00010416	0.007125081	0	0.003954288	0	0	0	0	0	0	0.001337813	0.007865121	2.97165E-06	0.000356238	0.007846478	0.000417611	0	0	0.002540205	0.00417642	0.006849858	0	0.007545306	0.007525819	0	0	0	0.003746478	0	0.00399103	0.022790719
2.10.1.1	2.560484122	1.219915684	0.197361039	0.853736317	0.972669541	0	0	2.148970252	0.523390146	3.08117467	2.252747151	0	0	0	1.952663369	0.314237261	2.916763208	1.969654836	1.32795307	0	0	0.942861836	0.405943459	0	2.63457869	1.69378618	2.570987482	0.302669615	1.611798992	0.25054042	0.505895774	1.780331898	0	0.264025365	0.069130118	1.933188286	1.039292884	2.134672088	1.202384201	0	0	1.824216117	0	0.556690254	1.946536428	0.588374813	0	0.190554446	0
2.2.1.-	0	0.004383257	0	0.001591281	0	0.005276648	0.005194362	0.004549589	9.79586E-05	0	0.008591786	0	0	0.00280693	0	0	0	0	0	0	0	0	0	0	0.001877128	0	0	0.001260444	0	0	0.002932734	0	0	0	0	0.001633734	0.002002193	0	0.00542021	0.000170277	0.0013243	0	0.004405877	0.001830421	0.007989473	0.005559651	0.003958711	0.002486675	0.002105111
2.2.1.1	0	0	0.245150115	3.594275478	0	0.83714992	0.944077111	0	2.924527137	9.147972805	0.61759	0.162026082	1.030202142	2.616094385	5.198961554	5.317921236	3.042666566	1.76963139	2.153773655	3.176418267	3.663863799	5.497667059	4.691133204	0.28278397	2.766042191	0	0.972858364	5.321069148	2.713025516	7.630473635	4.529269858	5.21403785	6.369869324	5.930513268	1.244066156	0.836307764	1.782458954	0	3.781041565	3.251696077	2.343209547	3.136499119	5.557705015	0	5.321385521	2.557439335	2.21401373	3.45448147	1.717978022
2.2.1.2	1.323354002	0.797561396	0	0.106108096	0	0.348852434	1.877296582	4.336761655	3.171348092	0.619179065	1.509089936	0	0	2.128483729	0	2.446246791	0.678999918	0.848346859	2.88269356	1.557421622	2.762127505	0.623187579	1.279224295	1.504770365	2.190796397	0.229419292	0.107844622	1.607531377	0.752854599	2.775672631	1.174631592	2.84631531	2.134037677	2.040979979	2.389243139	1.169572856	0	2.292737015	0.310018392	1.549202627	0.668827134	1.049370705	1.288209854	0	0	2.809517386	0.568543932	0.835403666	0
2.2.1.6	5.498173753	4.887562599	5.286276738	0.870298319	2.901806448	0	0	0	3.502477466	2.267389742	1.640646116	4.775343976	3.845757355	1.543988037	3.221428919	3.298371844	0.168757154	0.785272287	0.854814623	2.375013771	2.829064683	0	0	1.994986986	4.72710039	3.092575993	2.328185264	3.973557254	3.310002911	0	3.579490611	7.801750086	0.254726155	3.179867041	5.398273643	6.21036371	0.495798715	0.074582015	4.834375259	5.18112022	0.492066499	1.388364166	1.394819189	1.329754801	3.813066153	7.514430329	5.628543295	2.894600496	0.005835292
2.2.1.7	0.26945151	1.357292291	0.337645506	0.872455264	0.620272671	0.045059991	0.007805051	0.320025166	0.354643411	0.610863105	0.161319335	1.937365303	1.443203097	0.305955668	1.627223907	1.2069206	0.511053459	0.328090155	0.663941255	1.693456092	1.549946054	1.673390841	1.125156086	1.916322655	0.511690018	0	1.16759211	0.509000298	1.130479031	1.881041126	0.914801147	0.276776168	0.871392767	0.872082106	1.785748946	0.276274092	1.610957202	0.204967583	1.503364962	1.353131052	0.209572629	1.534010262	1.72518958	0	1.523593778	1.803236123	0.52053806	1.265633809	1.275379397
2.2.1.9	0.654736165	0	0.975281153	0.306655727	1.627040228	0	0	0.528665673	0	0.121528967	0.489079152	0.906997558	0.425177808	0	0	0	0	0.301125088	0.458997168	0.610071297	0.09910114	0.523378098	0.650122496	0	1.213714816	0.808900219	1.182016782	1.461604298	1.354752314	0.395957464	0.438799389	0.337565332	0	0	0.412736391	0.311308968	0.458176949	0	0.280798453	1.304815146	0	1.413480508	0.032894208	0	0.362800195	1.298020697	0	0.552483787	0
2.3.-.-	0.115294709	0	0.130504351	0.130783798	0	0	0.364354394	0	0	0.033774554	0.15407066	0.051476167	0	0.14792012	0.20326884	0.199080301	0.038008601	0.060882221	0	0.243653957	0	0	0	0	0.02179941	0.096884694	0.056115317	0	0.29185135	0.206897127	0	0	0	0.228316674	0.082158651	0	0.119529899	0.102180159	0	0	0.206355473	0	0	0.000357199	0	0	0	0.039072194	0
2.3.1.-	11.26380615	14.99847371	5.374195045	11.177888	1.834451737	8.85528804	0.253061456	3.721621234	0	7.410190508	5.037039412	11.4877005	12.95009207	0	4.175122457	10.79755573	7.114885581	0	1.285316499	0	0	0	11.51207516	5.070213852	6.780865033	7.408022944	11.47233564	16.59971187	8.288257908	4.657881275	7.961441531	8.381104966	6.252190874	6.194893658	6.168816498	7.954881434	0	0	1.776882361	12.49241684	0	2.287987951	3.5499303	0	5.50864608	7.420600855	0.977541597	0.702847057	2.886842248
2.3.1.1	0.86862933	0.593256229	0.150877282	0	0.060598904	0.025630115	0	0.771535035	0.932636082	0	1.4337054	0.259534588	0.635436257	0.806323453	1.082348249	0	0.31544922	0	0.188197908	0	0.376328964	0	0.558177927	0.678635989	0.185472363	0.933884931	0	0.661557285	0.898734677	0	0.61823518	1.171862337	0.470244809	0	0.495818776	0.024402802	0	0.874620002	0	0.346954812	0	0.389926255	0.274032488	0	1.6948987	0	0.178279864	1.118259386	0.258317332
2.3.1.101	0.024365893	0	0	0	0	0	0.003389601	0	0	0.013467626	0.062850231	0	0	0	0.011104536	0	0.006790029	0	0	0	0.018571545	0.001249515	0	0.007286644	0	0	0	0.019819548	0.006212238	0	0	0.023975592	0.012317048	0	0	0	0.0249919	0.025293582	0.012028982	0.0002227	0.029200461	0	0	0.011019055	0.08238723	0	0	0	0
2.3.1.102	0	0.18789865	0.039610688	0	0.265120396	0.17965645	0	0	0.232393288	0	0.21138524	0.143166997	0.065266719	0.064337253	0	0	0.219450294	0.081547777	0	0.118795839	0	0.084005098	0	0	0	0.073304385	0.170664706	0.553259365	0.011363434	0	0	0.191568482	0.101816562	0.227878665	0	0.193783659	0.032958423	0	0	0.571977352	0.159493794	0	0.009864316	0	0.126410538	0.084692205	0	0	0.20903396
2.3.1.109	0.170078929	1.705404291	0	0	0.249826552	0.63451223	0.425770445	0	0.039072984	0	0.975552001	0	0.738096546	0	0.811243551	0.077702232	0.211357433	0	0.78858413	0	0.774116	0	0	0	0.638728723	0.274024122	0.381587138	0.553523612	0	0.040618899	0.191179921	0.87706651	0	0	0	0.956195762	0.578922081	0.368566383	0	0.201330165	0.23716481	0.071448708	0	0	0.239374605	0.887686404	0	0	0.030443565
2.3.1.111	0.018360279	0	0	0.055144954	0.023524818	0	0	0.01330341	0.027387759	0	0.003959965	0.012342113	0.022443135	0.035365418	0.03687218	0.002768377	0.038649157	0.011409125	0	0	0	0.034544282	0.015800576	0.034433427	0	0.033161504	0	0.060082173	0.057997424	0.040807858	0	0	0.029359134	0	0.027416067	0.04575495	0	0.044760925	0	0	0	0.049456228	0	0.016346525	0	0	0	0	0.051646685
2.3.1.117	1.53917279	0.593975982	0.536395479	1.344427664	0.525403643	1.648842555	0.120794578	0.763016137	0	0.130108612	1.827640064	0.510578295	0.417524808	0.633007512	0.87347296	0	0.869898446	1.227530919	1.563160555	0.955899967	0.514219079	0.640940521	1.830690597	0.533639737	1.429319105	1.376172325	1.038048431	0.93078609	1.139681328	0.200299463	0.358380292	1.320836677	0.080435351	0	0	1.040521704	0.073186482	0	0.615045818	0	0.153818982	1.35191464	0.342627432	0	0.140696029	0.499413442	1.161476925	0	0.258337177
2.3.1.118	0	0.020084586	0.270359755	0.308070009	0	0.439878568	0.20438036	0.498934798	0.294035861	0	0.642380775	0	0	0.225316518	0.129188484	0	0	0.142183725	0.520731387	0	0.395616882	0.236751267	0.362296445	0.282964857	0	0	0.140358846	0.263465352	0.100105265	0.06248405	0.482214783	0.864884952	0	0.343815252	0.352714423	0.469241591	0.244159962	0	0.500427632	0.229032331	0.417618539	0	0	0.150548324	0.347261925	0.245134017	0	0.351968882	0.432876051
2.3.1.12	0.16470699	1.07980052	0	0.596955352	1.211733077	0.132409301	0.115141794	2.23769649	0	0	2.24601377	0.854153513	1.026025555	0	0.188048169	1.240937017	1.203823308	0.807579854	0.427102005	0.612141755	0	0	0.9234916	1.04759919	0.349331815	0	1.580759823	0.190047022	0.056486543	0.245397575	0.338269933	1.210737095	0.391740552	0	0.409805699	1.799755607	0	0.236502013	0.065317973	0.18320866	0.789685009	2.095859375	0.993448886	0.311529654	1.695714847	1.560777399	0.012445005	0.22075741	0.16874134
2.3.1.128	0.185321109	2.52067909	1.055115423	2.557162929	0	0	0.582689554	2.636905563	1.713763099	0.045628656	0.870542035	0.606634726	2.236072093	1.430934234	1.051979232	0	0.48514045	2.097502475	2.604904642	1.699958563	2.930583326	0	2.444361675	1.038565931	1.114478832	1.058075229	1.917013756	1.689415289	2.081945209	1.70525072	3.416059433	2.363087371	1.036408227	2.927647388	1.510196528	2.909680506	0	1.324702684	2.825714738	1.214881728	0.560769862	1.946765133	0.98332957	0.680278886	0.799604162	3.314507352	2.098378488	0.338540371	0.542949612
2.3.1.129	2.037635341	1.751733009	0	0.488926693	0.526171696	0.405856161	0	0	0.322643305	0.074953169	1.483300735	2.708802668	2.453881952	0	1.237613833	0	2.088031009	0	0.788097237	0	0	0	0	0	1.01826784	0.317599238	0	1.864979161	0	0.582088241	1.062451688	1.809926705	1.094826073	0	0	1.177002214	0	0.124400003	1.425020392	0.056014798	0	0.585238372	1.098631541	0.361808946	0.785078968	1.283049702	1.016274586	0	0.301929945
2.3.1.15	1.074245011	1.591470263	3.983228117	0	1.495094925	3.062110443	0.28132887	2.851555207	0.469604594	2.904641549	0.913700843	0.76326654	0	0.957712597	3.180077597	1.223347919	3.37589628	0.128432878	2.380096634	0	0.935760303	2.275730849	1.776220812	1.948841899	1.097543219	2.374816528	3.374001123	2.344059731	2.273490236	3.401689827	3.530989504	4.39607384	1.224170801	1.975531604	2.188642902	1.252176945	0.629650302	2.102901559	0.639497028	2.618714077	0.798599729	1.313249933	1.753714314	0.021529402	0.654288468	2.935571907	3.520261739	0.675557456	2.843537732
2.3.1.16	1.246796433	0	0	0	1.574813683	0	0	1.22051691	0.037901268	0	0.510094777	0	0	0	1.405460198	1.532571501	0	0.972117958	0	0	0.619324574	0	1.415745113	0.840486054	1.858126823	0.088084199	2.054625427	0.834137059	0	0	3.069158804	0.479658275	0	0	1.084897013	1.582224723	0	0	1.141034434	1.387673846	0	0.45306834	0.294805411	0.86174958	2.436472711	1.784846007	0.872232295	1.414367121	0
2.3.1.164	0.103281333	0.17795835	0	0	0.124625391	0.196197536	0.029327222	0	0	0	0.270356719	0.447236814	0.467454855	0	0.126363671	0	0	0.266490869	0	0.179412605	0.209312881	0.024286939	0	0	0	0	0	0	0	0	0	0.194424898	0	0.117206431	0	0	0	0.182997379	0	0.079967316	0	0	0	0.164775182	0.255369917	0.095278264	0	0.172216648	0
2.3.1.168	0	0.076997473	0	0	0	0	0.190382964	0.334757839	0.038548132	0	0.377173517	0.004430388	0.337245133	0	0.234400512	0.039886147	0.280269285	0.37872847	0	0.184354797	0.032774438	0.359333353	0.343164267	0.371246528	0	0.871330787	0.451545692	0.046711061	0.721575528	0.310123463	0	0.011115118	0.345531132	0	0	0	0.374440535	0.343451197	0	0	0	0	0	0.058137643	0.491975231	0.302864788	0	0.352259025	0.052737132
2.3.1.174	0	0.264187267	0	0.070946176	0.130900228	0	0	0	0.036531633	0	0.182629247	0.20013667	0	0.190367495	0	0.136542748	0.127005262	0	0.016915735	0.156781029	0.184303325	0.190057696	0	0	0	0.030271665	0	0.05064897	0.168883152	0.130035063	0	0.158223989	0.150354923	0	0.066675518	0	0	0	0.115489974	0	0	0	0	0	0	0.060620926	0	0.05939512	0
2.3.1.178	0.066743249	0.145374382	0.037173524	0.046759997	0.053072	0	0	0.059491915	0	0.012923599	0.109274825	0.033425433	0	0.017741495	0	0.093242545	0.042400746	0	0.105646826	0	0.053680919	0	0.053585125	0	0	0.104953226	0	0.039363442	0	0.106287905	0	0	0	0	0.06129823	0.047974858	0	0	0.080386804	0	0	0.049623918	0	0	0.135492973	0.055162479	0	0.100523697	0
2.3.1.179	0.321173444	0.82016485	0	1.146935753	0.688588675	0.586068373	0.506370528	1.842938654	0.684357465	1.394242598	0.464498438	1.547907201	0.117390555	0.563316057	0.214651083	0.672882911	1.644184674	1.968386644	1.223519187	1.667907804	0.417874545	0.812455436	0.961121662	0.855080333	0.035992171	0.970270946	0.603984187	0.613436772	1.023835819	1.490171852	0.505170969	0.469990792	1.756751465	0.74786194	1.303094167	1.388789296	1.817620658	0.472000434	1.548654038	1.542464687	0.336404088	0.638561269	1.070440706	0.409786972	1.054279866	2.27219837	0.944413632	1.941433536	1.312451937
2.3.1.18	0	0.162252586	0.069852174	0.673384539	1.758200547	1.363890705	0	0.109594285	0.869136954	0.337992065	0.154872866	2.352497775	2.128905768	0.247847805	1.507428908	0.929727179	0	0.087086053	0	0.445916861	0	0.006428414	0.84592613	1.068331033	0.56799833	0	0.481894353	1.001364379	0.654621167	0.687183398	1.36274398	2.102835995	0.106015367	0	0	0.560800606	1.082463466	0.437984232	0	1.004349921	0	0	0.266062232	0	0	0.871220875	0.725343959	0.699408688	0
2.3.1.180	2.091109421	0.036886762	0	1.363228874	1.684839318	1.057031836	0	1.973685597	0.705155582	1.272722604	2.436286173	2.951756676	2.677590297	0	0.099652248	0.40686975	1.031823068	2.776622522	2.520004187	1.820613955	2.452649403	0	0.503553431	0.021334714	1.067237202	1.975931801	1.175845245	0.375406805	0.980071541	1.26702991	0.570257015	2.087838744	1.667187807	1.830049873	1.268327521	1.182254915	0.034675939	1.21842813	0.603376514	1.310833832	1.518755145	1.121833079	0	0	2.688324169	0.661461159	1.890145034	1.35318378	0.850345548
2.3.1.181	1.233044349	0.164921653	1.015925469	1.284316428	0.856132127	1.506789334	0	0	0.495000888	0.041174962	1.073185716	0.197237746	0.269711505	0	0.62928996	0.023828076	0.714792184	0.169938677	0	0.97115514	0	0.19793886	0.888465459	0.452311982	1.21938561	0	1.189978108	0.770890082	0	0.580771151	0.983131077	1.773656715	0.098545031	0	0	0.192052083	0	0	0.733288235	0.987646607	0	0.744960019	0.518849619	0	1.432200527	0.383080638	0.111203496	0.960586501	0.786424251
2.3.1.182	0	0.062909394	0.153998587	0	0.129841764	0.499160055	0	0.06220933	0	0.105497511	0.038452741	0.194776877	0.456305083	0	0.074347386	0	0.13433352	0	0.010741412	0	0	0	0.022719248	0.023600278	0.024340189	0	0	0.143815305	0.10567244	0.094892477	0.115444109	0	0	0	0.017797243	0	0	0	0.156411556	0	0	0	0.106784096	0	0	0	0.157511871	0.12623278	0
2.3.1.183	1.404240245	1.29292581	1.483783713	0	1.266144916	0.67925672	0.921793584	0.119916828	0	0.90636618	0.660100189	1.054770995	0.321208563	0.953880598	1.337907753	1.404074229	0.125498341	0.457563881	0.996978989	0.575490072	0	1.434219714	1.610467183	0.598837745	0.614963589	0.014874476	0.155668475	0.246879373	0.021218826	0.455795658	0	0.816326033	1.292392174	0.649477607	0.553954241	0.612819402	1.045006444	0	1.13319345	1.314230869	1.560387977	0	1.304512846	0	2.490733657	1.60543052	1.032644349	0.8090773	1.596820321
2.3.1.184	0.270118718	0	0	0	0.039451139	0.116768069	0.163179727	0	0.106997601	0.166847301	0.315637051	0.108065673	0	0.211893142	0	0.053961379	0.010002846	0.033750799	0	0	0.123224723	0.258937934	0	0	0	0	0.169075669	0.131996017	0	0	0.75540417	0	0.000214573	0.119950549	0	0	0.179767298	0	0.152285407	0	0	0	0	0	0.429043779	0	0	0.228908461	0
2.3.1.187	0	0.607653088	0	0	0	0	0	0	0.084250353	0	0.497381565	0.192725441	0.228504322	0.095048165	0.084028734	0.007277492	0	0.080858454	0	0	0.205961925	0.085968834	0	0.022102515	0	0.088848679	0	0.161260422	0.283765291	0	0	0.080882471	0	0.098138672	0.089055583	0	0.143892023	0	0.01139156	0.230892938	0.039462504	0.156430662	0.238954617	0.204705155	0.275537178	0.477006929	0	0.238279175	0
2.3.1.19	0	0.475331206	0	0.640224682	0.534555245	0.657028517	0	0	0	0.772029656	0.017787886	0.896883357	1.003243074	0	1.1725509	0.808749101	0.441114965	0.164159547	0.857127859	0.562964498	0.746890755	0	0.497861313	1.653721905	0.371921086	0.947086633	0.319877384	0.356546636	0	0.276023048	0	0.09519119	0.924576172	0.347632222	0.687641271	0	0	0	0	0	0.239635988	0	0	0.076531677	0	0	0.638216943	0.522838294	0.68995342
2.3.1.191	0.435506058	1.37053548	1.77000993	0.222664204	0.592357346	0.436709332	0	0	0	0	0.501474938	0.290180796	1.513333833	0	0.260292392	0.416295353	1.438419168	0.111206386	0	0	0	0.622803121	0	0	0.780866391	0.89091444	0	1.155827173	0	0.21992892	0.531368182	0.751158974	0.737010881	0.607660051	0.529109561	0.297989483	0	0	1.010393712	1.130070035	0.008398957	1.544287048	0	0	1.68720874	1.375830018	1.033984552	0.349699447	0
2.3.1.193	0.463809668	0.602118193	2.092298055	0.509711431	0.723736964	0	0.453404036	0	0.57458028	0	0.000110499	0	0	0	0.5704128	0.543845054	0	0	0	0.354950394	0	0.379686746	0	0	0	0.046631313	0.690140342	0.22575873	0	0.724971873	1.29579774	0.678208056	0.580742782	0	0	0.786200371	0	0.633877835	0	0.554488968	0	1.331160165	0.625493726	0	0	0.207970255	0.102664733	0.582624997	0
2.3.1.20	0	1.058661315	0.022468105	0	0	0	0.142156525	0.104440734	0	0.098633271	0	0.052130377	0.146640347	0.173324834	0	0.160898762	0	0	0	0	0	0	0.134751546	0	0.166753516	0	0	0.105718686	0	0	0	0.059759524	0	0.196519375	0.200177015	0	0	0.006114892	0.157485845	0	0.089773565	0	0	0	0.166833824	0	0	0.133073821	0.1346127
2.3.1.21	0	0	0	0	0	0	0	0	0	0	0	0	0	0	0	0	0	0	0	0	0	0	0	0	0	0	0	0	0	0	0	0	0	0	0	0	0	0	0	0	0	0	0	0	0	0	0	0	0
2.3.1.28	0	1.83852979	0.749837036	0.337280188	0.514527532	1.531961481	0	1.541655953	0.212254458	0	0	0.77130637	1.212834598	0.223593413	1.231917138	1.126963867	0	1.022566794	0.039895669	0.74326366	0.354186592	0	0	0	0.685639915	0.74760964	0	0	0	0	0.602133382	0.323751621	0.361166654	0.092924527	0	0.380741624	0.434760173	0	0.645780245	0.699266404	0	0.026768142	0	0	0.756372628	0.814694564	0.842072374	0.535553422	0
2.3.1.29	0.439985602	0.451318282	0.089530065	0	1.845689604	2.037573767	1.169990294	0.330590355	0	1.001728417	1.16290664	0.623618977	0.933195508	0	0	0	0.606807498	1.104990588	0	0	0.973978362	0.460402267	0.243673718	0.502374994	0	1.581596568	0	0.175318848	0.086522588	0	0.055697518	0.849323385	0.564742736	0.801348877	0.338723141	1.641768043	0.811938093	0	0.839619683	0.237180947	0.914780807	0	0.100491083	0	1.359724089	0.773846384	0	0.99975023	0.735874278
2.3.1.30	0.481459601	2.301116073	0	1.63519646	0.965144845	0	0.679197221	0.064030414	0.200689596	3.029408972	1.401962294	2.68694995	2.886355602	0.054024363	1.984256774	0.486810399	0.281681029	1.877966008	1.974690333	1.511590747	2.212458178	0.945249776	0.305086767	0.450825206	0.061351229	1.164804632	1.631312967	0.526997116	1.253608572	0.160404507	1.37292015	1.567805735	1.868889653	0.544096557	1.014268355	0.259988537	1.885789519	0	1.339237241	0.255992713	1.154038566	0.274682375	0	0.53953175	1.046699598	1.780212096	0.331675622	0.880281528	0
2.3.1.31	0.577377477	1.728074094	0.215099163	1.571877196	0.739024789	1.244217759	0	0.196354479	0.217367299	0.479822772	1.091249719	0	0	0.738958236	0	0.101041272	0.154919539	0	0	0	0	0	0	0.597436796	1.712156247	0	0.683074339	0	0.705128205	0.201740128	0.800008406	0.752236879	0	0	0	0.088060176	0.65641471	0.40066549	0.821991162	0	0	1.179468839	0	0.088651724	1.229562052	0	0.429728573	0.559807272	0.706571432
2.3.1.35	0.812999632	2.535588873	0	0	0.677555612	0.184024757	0.187262076	1.134643141	1.716426989	3.312418616	1.003674822	0.616951763	0	1.04360947	3.203605653	1.890779755	1.424728134	0.785065357	0.559382398	0.868994588	1.232116752	2.023226692	2.056116494	1.025516998	0.516153702	0	1.484601741	1.66062777	0.15455018	0	0	0.680524814	2.98502506	0.039253797	2.588737343	0	0.381646573	1.035427245	0	0	0.130445209	1.159182544	1.066426998	0	2.372565828	0	3.074045144	2.361333524	0
2.3.1.37	0.002429408	0	0	0.278799194	0	0.266119931	0	0	0.192778861	0.044704883	0	0	0	0.072164353	0.190803126	0	0	0.181136938	0	0	0.15325722	0	0.145404079	0	0	0	0.34530057	0	0.056319268	0	0	0.005552368	0	0	0	0.040572902	0	0.119781731	0	0	0	0.111891227	0.139185345	0	0	0.313645251	0.116562132	0.024117836	0.136429382
2.3.1.39	1.783077103	2.151215265	1.518286926	0	1.721212913	1.835905446	0.864672313	0.189237097	0.239991137	0.426072559	1.335882965	0.311548099	0.742091026	0	0.948232431	0.669226323	0.980163248	1.512835653	0.45519198	1.13277889	0.283508486	1.151274521	0.752310397	1.705034332	0	1.614857145	1.51939517	2.051777492	1.647109672	1.066175894	1.916725105	0.58215433	1.354686409	0.351876545	1.073806398	1.748733244	1.031072703	0	1.449794334	1.251495432	0.239032655	1.787253555	0.889011517	0.444232503	1.142689669	2.094682621	0.772127912	0.505896753	1.044109725
2.3.1.4	0	0	0	0	0	0	0	0	0	0	0	0	0	0	0	0	0	0	0	0	0	0	0	0	0	0	0	0	0	0	0	0	0	0	0	0	0	0	0	0	0	0	0	0	0	0	0	0	0
2.3.1.40	0	0.366304433	0	0.809834426	2.807858236	0.662232808	0.314440319	0.212316975	0	0.283285406	0	1.045417154	0	0	0	0.978466628	1.593829257	0	0	0	1.240632525	0.44930661	0.360307529	0	1.161349602	0.527298964	0.304408799	1.777008328	0	0	1.905393419	2.689783276	0	0	1.078465103	1.363465818	0	0.317056778	0	2.287244687	0.179420669	0	1.126759843	0	0.69378193	1.764784733	0	0	0.611773263
2.3.1.41	0.715344401	0.780013232	1.866669541	0.52584886	0	0	0	0.993993228	0.252784812	0	0	0.814474085	0.430515887	0.301341298	1.886653673	0	1.434210865	0	0.536103423	0.616453661	0	0	0.489790519	0	1.036485449	0.218925353	0.430400507	1.111614296	0.645738654	0.673173432	1.213736866	2.49134334	0.008048145	0.33977399	0.82103001	1.824854388	0.442849936	0.900370572	0.460813493	1.212586804	0	1.211860697	0	0.51792941	1.293837539	1.929313778	0	0	0.998531629
2.3.1.43	0.00516631	0.002869986	0	3.19365E-05	0	0	0	0	0	0.006225303	0.018460114	0.001497539	0.003411197	0.002100657	0	0.00486641	0	0.001387189	0.000948724	0.005336501	0.001377774	0.003747559	0.004222609	0	0.001824606	0.00493162	0.00538228	0	0.006320139	0	0.0059493	0	0	0	0.003381441	0	0	0	0	0.003510281	0	0.003022235	0	0.000684344	0.020841366	0.004160147	0.000601805	0	0
2.3.1.46	0.360503736	0.326932296	0	0	0	0.732963955	0.370385433	0.735679082	0.596442826	0.745382403	0	1.816140569	1.221732998	1.514574189	1.71986949	0.326370813	0.555778324	1.471836234	1.307805439	0.413031064	1.411717555	1.736446863	0.439010492	1.54190033	0.180909937	0	0.774878384	1.720340841	0	1.554397185	0.938182235	1.26097343	1.772288728	1.790708724	1.058281203	0.333258678	0.671133316	0	0.133316642	0.851639819	0.381058638	0.877150537	0.074992231	0	0.628261595	1.817734526	0.559458047	0.171001	0.917306231
2.3.1.47	1.094278073	1.400484126	1.407552961	0.18896343	0.121177215	0	0.511660106	1.044721729	0.671691224	1.032264237	1.909153582	1.45149585	2.877646258	0.69467457	0.036894805	0	0.922408901	0	0.330102859	0	0	0	0	0	0.548969418	0.710997975	1.284326524	2.266862661	0	0.760252325	1.308095862	2.308697055	1.032722488	0	0.274066196	1.366540968	0.133222072	0	0.893659506	1.203188202	0	0.83579054	0.060421717	0	0.490172979	0.472566112	1.186008517	0	1.166362896
2.3.1.48	0.161629053	0	0.102801323	0.146364275	0	0	0	0	0	0	0	0	0	0.203461412	0	0	0	0	0.167347575	0.070544431	0.217407085	1.207888265	0	0.185405646	0	0	0.084025491	0.185171644	0	0.031198669	0.18052803	0.176769945	0.050066846	0.055855044	0	0	0.083491335	0	0.093799208	0.095002927	0.107344753	0.216486784	0.029617252	0	0	0.008330725	0	0.047493122	0
2.3.1.5	0	0.201068008	0	0.091669287	0	0	0	0.050008947	0.0524206	0	0.152672522	0	0.054991776	0.067366321	0	0	0	0.080156988	0.034218143	0	0	0	0.017175739	0	0	0	0	0.047348888	0	0.084072589	0.010158762	0	0.050202095	0	0.040426136	0	0.010051657	0.078092024	0	0.011743672	0.047691299	0	0.043945629	0	0.242870759	0	0.082753041	0.06611724	0.098152409
2.3.1.50	0	0	0	0	0	0	0	0	0	0	0	0	0	0	0	0	0	0	0	0	0	0	0	0	0	0	0	0	0	0	0	0	0	0	0	0	0	0	0	0	0	0	0	0	0	0	0	0	0
2.3.1.51	1.211001384	1.60966591	1.87007118	0.598007403	0.54196378	1.449150896	1.603877303	0.470828969	2.221911344	0.917662757	1.562903005	0.651634043	1.832519667	0.803479943	0.680293384	1.089897217	1.464787803	2.391082137	1.875448908	0.973725487	1.90177838	0	0.933751093	2.403167795	1.016106711	1.341917892	1.332283192	0.837841429	1.792980125	0.625661703	0.456338643	1.728518122	2.340933237	1.609189743	1.600602809	0.611706376	2.589086341	0.200906775	0.88996163	0.14308885	0.217680074	1.837187278	0.142867578	1.410744954	2.288499019	1.304606251	0.789561311	2.578073514	0.411489854
2.3.1.54	0.251670754	1.912625763	1.62342884	0.825615855	0.41582249	1.016769306	1.414034422	3.169110983	2.647829451	0	1.309403856	1.808979171	0	0	6.231788737	0.217048715	0	3.460455437	2.259913756	3.641543585	0.775590586	2.32133199	2.744482521	2.797807368	0	1.309491321	0.973970287	1.953482699	2.979511357	5.116410768	0	4.639805967	0.237201679	0	2.160926362	3.158377838	0	0.450920176	0.522675793	1.778804095	0	2.498978838	2.302394796	0.769991383	1.984276735	2.725721775	0.471196332	0.481928809	0.750847617
2.3.1.57	0	0.522223567	0.676936008	0	0	1.737160392	0	0.21711441	0	0.619208493	1.114119167	0.257058782	1.422516289	0	0.911029463	0.653436358	0.014745739	0.29530007	0.02427422	0.349844844	0.515370453	0	0	0.727854564	0	0	0.240994313	1.621125568	0.758998189	0	0.970253106	1.654395255	0	0.302041407	0	1.384440072	0.14966248	0	0.175402995	0.949120998	0	0	0.853240285	0	0	1.538939956	0.779173083	0.710235071	0
2.3.1.60	0	0.173671879	0.011378114	0	0.029232412	0.033407311	0	0	0.009052167	0	0.003571669	0	0.020919944	0	0.029360254	0	0	0.020850882	0.032865941	0.003517579	0.034789115	0.006564186	0	0.01601126	0.001131403	0.002050539	0	0	0	0.002442112	0	0	0.001159935	0.015507326	0	0	0	0.021214858	0.026825563	0	0	0.029324295	0	0.01727853	0.047563164	0	0.008726286	0.013789633	0
2.3.1.61	1.88141986	0.7272369	1.530295417	1.832848722	0.737218596	0	0	0.313917357	0.710168874	0.515020488	0.043891131	0.432282987	0.584084786	0	0	0.679211938	0	0	0	0	0.20707855	0	0	0	1.441420274	0.026086553	0	1.327015913	0	0.413597687	0.154510163	0.304375849	0.304200764	0.926681075	0	0.150624004	0.17782548	0.049376233	0	0.720843978	0	0.807805892	0	0.10017933	1.292629035	1.147467527	0.321634279	0	0.52922412
2.3.1.7	0	0.012549974	0.024709449	0	0	0.012779718	0	0	0	0.004794037	0.008286403	0.01643061	0	0.02594551	0	0.024053442	0.001884296	0.022410952	0	0.029280937	0	0	0	0.000649821	0.120977771	0.030648564	0.013824642	0.029601517	0.028130597	0	0.012138853	0.023010875	0.025333196	0	0.027344835	0.0240674	0	0.029252078	0.004766314	0	0	0.003540478	0	0	0.001616726	0.008133417	0.018654589	0	0.010112466
2.3.1.74	0	0.0306447	0	0	0.030277435	0.216680059	0	0	0.100540552	0	0	0.000446646	0.015367203	0	0.069301238	0	0.231159256	0	0.005040344	0.138098758	0.190785024	0	0.132923205	0.081192341	0.173788174	0.17736602	0	0.091522388	0.012125068	0.184258047	0	0.115177627	0	0	0.001695467	0	0.132175501	0	0	0	0	0.031090875	0	0	0	0	0	0.221537897	0
2.3.1.79	0.830691394	0	0	0	3.177932744	1.044935516	1.476436454	1.477887368	1.751618656	1.354506369	0	3.928890323	3.997985266	1.007143089	0	0	1.023819975	0.705212824	0.263841237	1.844767853	1.586100365	0.981081055	0.714710263	0.79135418	1.667313222	0.054619851	0	0	0.461661032	0	0	0.153537703	0.15047885	0.444472039	2.069794943	1.20633745	0.693084309	1.210514652	0	0.833719457	1.014319898	0	1.426302016	0	0	1.872144108	1.749756604	1.214086439	1.464469192
2.3.1.8	2.20020413	2.108468077	0.987215111	0.099628577	0.290450241	0	0.396242885	0.6643944	0.915184853	1.815493097	2.025527372	2.186913896	2.883818951	0.860402434	0.101602835	1.56048574	1.517700179	1.85596056	1.761048517	0.789605619	1.474591305	1.344658691	0.868776848	0.328769953	0.990953492	1.036913266	1.444868905	1.2290601	0.082517688	1.125805814	0	1.100703621	0.385646216	0.129438196	0.044511003	1.02036435	0.676919931	1.514083509	1.211086725	0.784934399	0.844835088	0.678300771	1.437259752	0.13523497	1.324849621	0.638835066	0.823527942	0.95489236	0.665117732
2.3.1.81	0.213082907	0.236857071	0.187622318	0.143602208	0	0	0	0	0.019386099	0.190651785	0	0.16501157	0.237931027	0.189015243	0	0	0.872470414	0.347439241	0.236217497	0.341503351	0	0	0	0	0.093791429	0.32534377	0.148198936	0	0	0	0.254828968	0.025408941	0.25323889	0.02521802	0	0	0.430293593	0	0.022919765	0.427532261	0.804214726	0	0.153958839	0	0.054655703	0.140100518	0	0.264187187	0.641653626
2.3.1.82	0	0.28405467	0	0.043942383	0	0	0	0.882190472	0.725418437	0.061330757	0	0.12309631	0	0.112231647	0	0.054699934	0.230021653	0.100185681	0.25084336	0.115922649	0	0	0.211106146	0	0	0.116524945	0.046664115	0	0.046279131	0.044424356	0.231924604	0.080782589	0.247566955	0.177436015	0	0	0	0	0.107105979	0.154318893	0	0	0.127795608	0.121654026	0	0	0.06800168	0.281751026	0
2.3.1.89	0.356810973	0.168459651	0	0.080621183	0	0	0.295035126	0	0	0.292251853	0	0.317053966	0	0	0	0	0.105840039	0.285009776	0	0	0	0.181303853	1.175013774	0	0	0.449781092	0	0.184732016	0.311735975	0	0	0.155501748	0.094509493	0.257594977	0	0	0	0.328642755	0.076213495	0.366140748	0	0.016980203	0	0.292681963	0.21764961	0.000873189	0.268631417	0	0.311973704
2.3.1.9	5.937423282	8.071253423	0	0	3.327603818	0	0	4.496695615	0	4.658939687	9.229156395	0.87388735	0.106376576	1.296649168	1.176417302	0	0	1.253370356	4.329624135	0.729715302	0	0.282804344	3.613750346	0	4.511080361	2.999738057	3.198831858	0	0.308712096	0	0	3.083167398	1.33124038	0.719059975	0	3.982581303	4.112553681	0.820007418	0	5.074086872	0.508070447	3.136647727	0	3.567423555	6.294821929	5.722212456	0	0	1.482301254
2.3.1.94	0.046200111	0.019160191	0	0.003924025	0	0	0	0.041796037	0.021032629	0	0.058480976	0.015614472	0	0	0	0	0.017852213	0.061300198	0.069720141	0	0.045248865	0.022949333	0	0	0	0	0	0.010243937	0.046275405	0.005063867	0	0	0.045566021	0	0	0.013161453	0	0	0	0	0.032083085	0.015173329	0	0.012010851	0.111303397	0.003081965	0	0.015945184	0
2.3.2.-	0	0	0	0.772315363	0	0	0	0	0	0.717560409	0	0	0	0.985574743	0.141309761	0.865283263	0	0	0.828875975	0	0.765023337	0	0	0	0	2.045556948	0	0.738813308	2.950899507	0.145510199	0	0.917640147	0	0.213821495	0.240580139	0	0	0	0	0	0.337380582	0.358282495	0.59892967	0.31557496	0.633631362	0	0.178854559	0.225899217	0.684201025
2.3.2.10	0.332915795	0	0	0.089734208	0.046903768	0.188193355	0	0.26674333	0	0	0	0.195035836	0.289882314	0.294804519	0	0	0.019015715	0	0.186182391	0.205877377	0.319959883	0	0	0	0	0.221188976	0	0	0.706279377	0	0	0.02745381	0.045627753	0.038159048	0.016962162	0	0	0.342973199	0.150781768	0	0	0	0.549638083	0.226136643	0.108250169	0.14836378	0.125710744	0	0.15348005
2.3.2.13	0.059569995	0.006564863	0	0.048833173	0	0	0.01257328	0	0.041564259	0.055717971	0.057128589	0	0	0	0.041550883	0	0.015426839	0.135620677	0.181829381	0.345771229	0.300849774	0.059914116	0	0	0	0	0	0.073770118	0	0.076615876	0.052139955	0.084968013	8.46527E-05	0.072983244	0	0	0	0	0	0	0	0.058141644	0	0	0.011282616	0	0	0	0.033271227
2.3.2.16	0.317799202	0.029982904	0	0	0	0	0.32910467	0	0.216096704	0.109430684	0.151644129	0	0.033367374	0.26100673	0.154111296	0	0	0	0	0.318600033	0	0	0	0.291181165	0	0.143350002	0.089160731	0.054715695	0.361967607	0	0.17932455	0.262039091	0	0	0	0	0	0.901488454	0	0.051112364	0.919716113	0.100816456	0	0.087058257	0.055274042	0	0	0.155728893	0.30400471
2.3.2.17	0.078639321	0.108162216	0.158371681	0	0	0	0.060708106	0	0.106138444	0.037766998	0	0	0.207204635	0	0	0	0	0	0.149486417	0.076679793	0.096981672	0	0	0	0.084480108	0.115266862	0	0	0	0.141463612	0.101412394	0	0.055748106	0.094108679	0	0	0.026326987	0	0.218841593	0	0.086642419	0.024609791	0.114791046	0.206888538	0	0.037830127	0.105649166	0	0.163039058
2.3.2.18	0.198749313	0	0	0	0.215393211	0.102201439	0.081449068	0	0	0.153330967	0	0	0.186788026	0	0.188897981	0	0.020626954	0.168889297	0.026071132	0	0.095844755	0	0	0.131105049	0.186125858	0	0	0	0	0	0	0	0	0.041389195	0	0.150921505	0.05942055	0.195404705	0.146802229	0	0	0	0	0	0.169488604	0	0	0.095449282	0.2116082
2.3.2.2	3.853306243	2.425836443	0.088293247	0	0	0	0	0	0.800434752	1.714960888	3.826215884	0	1.012459225	0	0.113573333	1.285786076	0	1.872487897	0	0	0.941946278	0.514730154	0	0	0.320539013	0	0.806846154	2.785660058	0.768884787	0	1.600499456	0.935410943	1.71412617	1.40232573	0	0.466308386	0.738204932	0.494473403	2.933017883	0	1.533737762	0.371214002	0	0	3.953675375	0.494052865	0.907678654	0	0
2.3.2.3	0	0	0.221532254	0	0	0	0.112635979	0.174407188	0.133948461	0	0.460646438	0.024159094	0.080810471	0.315962452	0	0.235984744	0	0	0.140716567	0	0	0	0	0.236857526	0	0	0.59930555	0.26481543	0.600318408	0.163198647	0.108561668	0	0	0.122241286	0.110960454	0	0	0.348962536	0.110306325	0.136844322	0.10748384	0	0	0.136967186	0	0	0	0	0
2.3.2.5	0.012180018	0	0	0	0	0.102213206	0	0	0	0.016325946	0.035239173	0.03773942	0.139173453	0.223745923	0	0	0	0	0.128559348	0	0	0	0.228912422	0	0.784973253	0.03459939	0.058543983	0.285162187	0.053006484	0	0.136222409	0.221992632	0	0.073295411	0	0.21142199	0	0	0.074011599	0	0	0	0.03372728	0.157455286	0.195534969	0.013982797	0	0.008321232	0
2.3.2.6	0.64200805	0.992909335	0	0	1.484551895	0.202249197	0.422979089	0.140569698	0	0.304933409	1.333680478	0.35386918	0.244036322	0	0.898510871	0	0.739523033	0.437734717	0.843810506	0.059687041	0	0.784116938	0.42901286	0.788020465	0	0.590932965	0.66021379	1.571856142	0.492288955	0.779533724	1.684083095	1.133538084	0	0	0	1.503076141	0	0.105802682	0	0.776793401	0	0	0.423809546	0	0.912582971	1.150664007	0.25427728	0.311015181	0.330641783
2.3.2.8	1.010741854	0.421840448	0.291639323	0	0.171929989	0.125915164	0.532819191	0.543025278	0.466165689	0.181298002	0.278101664	0	0.135373335	0.363540322	0	0.209559643	0.617012067	0.287186856	0	0.607536404	0	0	0.08867514	0	0.347279934	0	0.360293066	0	0.481298818	0.412011178	0.500056657	0.255136373	0.505697995	0	0.383022951	0.139546602	0	0	0.482431945	0	0	0	0	0	1.228268032	0	0	0.543489067	0
2.3.3.1	0.333558546	0	0	0	0.621529142	0	1.624448859	1.23226978	2.553103608	3.12792266	3.29260522	1.946322359	1.285606704	0.731387836	0	0.501090035	1.084701958	0.093435293	1.280865481	0	0.044478878	1.518773049	2.378500465	3.265584376	0.78731179	1.180348523	0.010123201	1.154017304	0	0.740762422	2.158552677	0.977270928	0.334945068	2.854523878	2.930242052	0.147527846	0.762355749	0	1.45390632	1.786298425	0	0	0	0	1.428936788	1.144574271	1.060542663	0.706050657	0
2.3.3.10	0	0.140977111	0	0.281432133	0	0	0.3799331	0.180685621	0.427729402	0	0.48186788	0	0.306948434	0.201780315	0.045268594	0.089637723	0.312552105	0.12657975	0.432731709	0.372867558	0.446383957	0	0.219697562	0	0	0.287251225	0	0.564790228	0.875708219	0	0	0.082045469	0.482043177	0.451807947	0.28992488	0.312890648	0.21853072	0.225575811	0	0.550690521	0.467982544	0	0	0.436839836	0.423280055	0.209654297	0.617619018	0.229893147	0.359769421
2.3.3.13	2.315643698	0.999255919	1.062738949	0.948327915	2.97117243	0	1.206059084	0	2.118084704	4.988273029	1.526439678	1.647007923	0.748974082	1.719295977	0.89132993	0.527199955	3.128605606	0.409710345	0.6165002	1.101368813	0	0.122695546	0.731893182	1.262161056	2.053185463	0.30730372	0.320745984	2.056566547	0.977714825	0.214669839	2.367065588	1.649843959	1.577412743	0.194067757	0.765121022	2.325169241	0.387699343	0.638377304	0	0	0.847933336	0.878769553	1.323519261	0	1.866091383	0.827261659	1.709838922	1.960657673	0.124268904
2.3.3.14	0	0.317570144	0.421096612	0.247693478	0	0.241686874	0	0.060365068	0	1.996279696	0.235167062	0.299087137	0	0	0.156696222	0	0	0.050464844	0.335549897	0.263900591	0.188381128	0	0.243027165	0	0	0	0	0	0	0	0.334870054	0.402181195	0	0.507493382	0	0	0	0	0.488323541	0.162713129	0.288224698	0.247418695	0.114316479	0	0.309101927	0.174688744	0.064065137	0.284111653	0
2.3.3.15	0	0.019537348	0.005236164	0.038024241	0	0.031444346	0	0.064568699	0	0	0.158988119	0.028867707	0.01236628	0	0.015111868	0	0	0.0334095	0	0	0.005062658	0.040116657	0.02372155	0.052833169	0	0	0	0.062500842	0	0	0	0	0.044026317	0	0	0.019151555	0	0	0	0.053853249	0	0	0	0	0.197327562	0.070132983	0.00466186	0.02833447	0.024911484
2.3.3.5	1.404520245	0.906890132	0.931555881	0	0.413992292	0	0.807935045	1.001205191	1.840886753	1.486001794	1.59211543	0.240681825	0.772245137	0.711621376	0	1.76652772	0	1.145500438	0	0.55059385	1.421397623	0.15269201	0.994639876	3.034973487	0.828285409	0	1.071293426	1.088074868	0	0	0.478958762	1.642279415	0.633744738	1.22316173	1.986873893	0	2.473994149	0	0	0	0	0	0	0.511379821	0	0.787127559	0.829937892	1.236821015	0.94799448
2.3.3.8	0	0	0	0	0	0	0	0	0	0	0	0	0	0	0	0	0	0	0	0	0	0	0	0	0	0	0	0	0	0	0	0	0	0	0	0	0	0	0	0	0	0	0	0	0	0	0	0	0
2.3.3.9	0.722968726	0.755869661	0	0.184288035	0	0	0	0.564860837	0	0.726905202	1.485727149	0	0	0.539485697	0.414135996	0.403288463	0.849123983	0.88762817	0.580962082	0.306484107	0	0.575443137	0	0.684316815	0.421499274	0.849920783	1.097177564	1.331085387	0.545863502	0.0934432	0	1.503034505	0	0.525964395	0.533661882	0.394631105	0.297717508	0.421653876	0	1.106934824	0	0	0	0	1.58714659	1.611898288	0.677820705	0	0.109764041
2.4.-.-	2.176226244	2.18131316	3.832778906	0	0	0	0	2.615003125	2.216245419	0	3.251503464	0.111446737	0	1.696804994	3.705979766	1.751846442	3.1429478	1.732467101	3.293864068	0	0.000119499	1.124485431	0	2.347901811	0	0.529477489	0.315972401	4.268925521	0	2.533209056	0.735005188	4.028931853	0.064764208	1.586318003	1.568823742	3.673067127	0.473851183	0	5.670562812	5.247857395	1.583715018	3.878227699	3.010059442	2.082155146	0.696851798	0.913427373	0	0	0.524014008
2.4.1.-	7.272183406	7.460286142	7.166431921	4.917965987	5.506127746	4.060497255	2.00509582	3.844020728	0	1.896698275	18.458465	13.40412139	2.42853662	0	5.999632212	0	2.434017183	7.787728162	4.655069498	5.808321192	7.587828629	3.291950304	7.022729889	6.094304772	5.331801447	0	0.881403735	6.281740235	0	1.940357904	9.377984999	12.53424015	9.658651494	3.805945833	1.35452953	14.21146151	3.139244489	2.393093743	6.642894394	3.425880816	9.330857574	1.652569153	2.056993224	5.177184724	12.02534762	4.877837697	4.905962697	4.755213001	7.088380955
2.4.1.1	1.157414401	0.583627948	1.66749494	2.23193353	0	2.202212041	0.562053031	0	0.12460398	2.489264709	1.630296508	2.392633571	0.401661387	0.800954913	0.79881994	1.942485077	0	1.333727084	0.736362691	0.077889034	1.789059308	1.775212445	1.799788188	1.884241581	0.024537209	0	1.16364361	1.165821097	0	1.406403497	2.081924694	1.589511015	1.994887398	1.945655556	1.468438792	2.241516643	2.982363826	1.349898736	1.581973146	1.619338859	1.364949362	1.104826825	0.319027481	0	1.643169907	3.487405527	1.23773158	0.892692108	1.762061054
2.4.1.10	0	0	0	0.31829722	0	0.033213175	0.131542903	0	0	0.21336227	0.414402206	0	0.007985655	0	0.050223291	0.091144723	0.100137699	0.123683349	0.098378052	0.129038351	0.068065818	0.22133739	0	0.074804018	0	0	0	0.01506644	0	0.159450119	0.633942104	0.212124222	0	0.134839105	0.222314982	0.118022123	0.198988016	0	0	0	0	0	0.033119046	0.000950145	0.535733018	0	0.328922057	0.03411242	0.155726154
2.4.1.109	0.08257231	0.093691915	0.020383739	0.250473037	0	0	0.262533134	0.034175114	0.056098587	0	0.386700329	0	0	0.091761961	0	0.002333528	0.072685107	0.053913065	0.117286642	0.118589082	0.102030813	0.127730772	0.064167524	0	0	0.024571821	0.059683325	0	0	0.087869906	0	0	0	0.03949552	0	0	0	0.097217951	0.046627731	0	0.122217807	0.105568171	0.11874766	0	0.220517058	0.012462411	0.10768943	0.107404099	0.052205967
2.4.1.11	0	0.087244052	0	0.288185024	0.328547097	0.383494035	0	0.054695041	0.311525755	0	0	0	0.056366108	0.234128867	1.171278182	0.266359124	0	0.254980336	0.118677901	0	0.308221274	0	0	0	0.090855205	0	0.261947237	0	0	0.181160322	0.082872913	0	0.024692102	0	0	0.005649691	0.073501919	0.062477758	0	0.094082439	0	0.323394773	0	0	0	0.226635777	0	0.000606301	0.292965441
2.4.1.117	0	0	0.000385721	0.000325456	0	0	0.000482035	0.000426883	0.000372517	8.39984E-05	0.000304969	4.46371E-05	0	0	0.000421398	6.815E-05	0	0	0.000523369	0.000462358	0.000157926	0	0	0	0.000314166	0.000400338	0	0.000381515	0	0.000528175	0.000271675	0.000397356	0.000115625	0	0.000564009	0.000573651	7.05612E-05	0	0	0.000172087	5.32639E-05	0	0.000290301	0	0	0	0	0	0
2.4.1.119	0.212495681	0	0.157969732	0.232121628	0.123981997	0	0.29656045	0	0.231665404	0.144346803	0	0	0.303103593	0.094794206	1.10117941	0.16070807	0.996881909	0	0.199513563	0	0.003800517	0	0.010712686	0.019678435	0	0.124094779	0.137970763	0.170574723	0	0.100074053	0.092119278	0.288068922	0.079871401	0.1390174	0	0	0.27475117	0	0.152929597	0	0.062596512	0.290344585	0	0	0	0.087075295	0.048716387	0	0
2.4.1.12	0.929847056	0.187106778	0.144835376	0.24359123	0	0.438333654	0	0	0.159693235	0.008603824	1.821006928	0	0	0.598682011	0	0.159132727	0	0.042502609	0	0.955230647	0.516995752	0.407641467	0	0.308230895	0	0.058413479	0.378947475	0.420595364	0	0	0.915409656	1.464207898	0.127897217	0.119770609	0.001562043	0.365766863	0.466099574	0.55798741	0.002208852	0.574076494	0.389235273	0.305959393	0	0.398780285	0.82825027	1.586045261	0.357236286	0.304112962	0.155257711
2.4.1.129	1.401469447	5.01079537	3.931263665	1.177051259	0.963847336	0	1.33087411	0.187662503	1.510340577	0	0.791882271	0	0	1.997965596	1.70923001	2.182404628	1.957118038	0	2.379727324	1.88317752	0.075619795	0.771269225	0.306147146	0	1.739464698	0	2.892294044	4.299082176	1.829475538	0	3.036266457	4.788237276	0.602885492	0	0	2.761860753	0	1.315146698	3.360766814	3.105453481	1.570483864	1.684638924	2.056210854	2.250172767	0.784312408	2.271596529	0.766980727	2.711674804	3.622627221
2.4.1.13	0.000520728	0.027520423	0	0.005451596	0.025146956	0.011317387	0.04891356	0.054204982	0.01231218	0	0.030382437	0.019271869	0.019624836	0.029812706	0	0.02038092	0.044011481	0.029108772	0.032740261	0	0	0.011231625	0	0	0	0.00325879	0.25207212	0.008129677	0	0	0	0	0	0	0	0.003032658	0	0.020678292	0.00936649	0.038206573	0	0.009158783	0	0.021337582	0.047515459	0.052071224	0.008928191	0.048706609	0.049692691
2.4.1.14	0.08079628	0.131688279	0.095398967	0.034470986	0	0	0.029324173	0	0.005728502	0	0	0.04151672	0.034022259	0.007084306	0.123252795	0.062215269	0	0	0.158381032	0.021499359	0.032018183	0.00184916	0	0.12830009	0.563340393	0.054790536	0.321287904	0	0.128957376	0.105243868	0	0	0.007896389	0	0.073836103	0	0	0	0	0.023042983	0.059696223	0	0.098351433	0	0.012514888	0	0.119871704	0	0.056326302
2.4.1.141	0	0	0	0	0	0	0	0	0	0	0	0	0	0	0	0	0	0	0	0	0	0	0	0	0	0	0	0	0	0	0	0	0	0	0	0	0	0	0	0	0	0	0	0	0	0	0	0	0
2.4.1.144	0	0	0	0.01574908	0	0	0	0.023041815	0	0	0.042743427	0.005420534	0.04149506	0	0	0	0.04138024	0	0.00076146	0	0.020301584	0.044463099	0.016359423	0.007611376	0	0	0.033509443	0.039197601	0.021549576	0	0	0	0	0.033344898	0	0	0	0.005583636	0.031035248	0.02206919	0	0	0.025757845	0.011910142	0.046000639	0	0	0.044977354	0
2.4.1.15	0.424621985	0.879591541	0.186190357	0	0.346730074	0	0.366089886	0	0	0.30670232	1.824759369	0	0.482889654	0.176796872	0.5912258	0	0	0	0.058588369	0	0	0	0.254361961	0	0.138106489	0.683789238	1.08710468	1.190018198	0	0	1.131111487	1.03253777	0.443634812	0.794707324	0	1.181136446	0.218965859	0.20758645	0	0.318915906	0	0	0.388240498	0	0.865286733	1.45516491	0.043282651	0.700115912	0.354049133
2.4.1.157	0.206623041	0	0.351895763	0.221389979	0	0.513012519	0	1.210745489	0	0.493958298	0.118121441	0.176150705	0	0	0.246421511	0.069762153	0	0.424185628	0.024402982	0.760542103	0.653647256	0	0.227651575	0	0	0.972283303	0	0.052238375	1.451944003	0	0.094739377	0.18185718	0.581383491	0	0	0	0	0.874021158	0.365151594	0	0.428932738	0	0	0.249129547	0.519075073	0.190970103	0.28580701	0.527231419	0.786239183
2.4.1.16	0.003506228	0.001672724	0.00562016	0	0	0.006317661	0	0.008984965	0	0.00607131	0	0.014486373	0.002051112	0.010451536	0	0.013108102	0	0.012222735	0	0	0	0.005451386	0.008388097	0.010046722	0	0.010969014	0	0	0.009143934	0	0	0.005804878	0	0.006578085	0	0.012521338	0.003561972	0.001324477	0	0	0	0.001929001	0.003895224	0.003964308	0.012014027	0.004252116	0.013064082	0	0
2.4.1.166	0	0	0.302455715	0.248752479	0	0	0.188261853	0	0	0	0.213638489	0	0.280621314	0	0.105190502	0	0.272739695	0.290733092	0	0.037864598	0.32252756	0.14821871	0	0.110296477	0.215840432	0.038170879	0.214496055	0.106906134	0.630379754	0	0	0.178032139	0.065320406	0	0	0.288755357	0	0.12478331	0.064919135	0.571458188	1.194597342	0	0.133734664	0.149042753	0	0	0	0	0.057906871
2.4.1.173	0	0.035135047	0	0.063861538	0.01039856	0.006410865	0.012679475	0.031575359	0	0.011863789	0	0	0.03463651	0	0.013541799	0	0.021289202	0.053237275	0	0	0	0.035371672	0.020583339	0	0.013378812	0	0	0	0	0	0	0	0.03882831	0	0	0	0.039590431	0	0	0.000964107	0	0	0.0222675	0	0.000119052	0.037050969	0.026922494	0	0
2.4.1.175	0.00016597	0	0.082866807	0.008591282	0.020420384	0.000463181	0.021199315	0.010738918	0.008476942	0	0.020029547	0	0	0	0.001648105	0.011075685	0	0.022773839	0	0.021913703	0	0.004878825	0.008752548	0	0.018404114	0	0	0.025066691	0	0	0	0.029674171	0.00975455	0.017860264	0	0.019743169	0.020613958	0	0	0.021457339	0.009659542	0.001049665	0	0.01452948	0.020316783	0	0	0	0
2.4.1.18	0.186493253	0.093587382	2.120242875	1.859045345	0.247883518	1.706812093	2.704612377	0	1.387613396	1.31954676	1.894227718	1.133237727	0.285025446	1.479880388	0.020501441	1.853444034	0.126759862	0.105539835	0.457619012	1.89820527	0.984710171	0.510205764	0.778696507	1.797911368	1.541392754	0.828316679	0.195172555	0.873461242	0	1.507401512	0.437632169	1.292307664	1.792441652	1.645239495	0.729666241	0.960998665	1.088864523	0.013081445	1.901870082	0.342714197	0.366007507	0.246011821	0	0	0.734547813	1.677303152	2.220253392	1.063463932	0.32222936
2.4.1.182	0.305376146	0.670714763	1.036861595	0	0.241572447	0	0	0	0	0	0.816644754	1.395314428	1.068971853	0.737757969	0.477176632	0	1.438820194	0.179422527	0	0	0.805392921	0.45860104	0	0.005815508	0	0.189356921	0	1.334810501	0	0	0.984145859	1.488934978	0.368519733	0	0.355310042	1.75006335	0	0.343936942	0.454834937	0	0	0.19433802	0.198600098	0.428136823	0.231038678	1.774142848	0	0	0.972449981
2.4.1.187	0	0	0	0	0.360001049	0	0.477453868	0.23462027	0.707792297	0.588889398	0.713883133	0.517039686	0.2744296	0.584177419	0.72148785	0.525256757	0	0.73608944	0.155371248	1.425490808	1.522950732	0.888372061	0	0.135408012	0	0.873781238	0	0.378003793	0	0.823726187	0.385438791	0	0.68189124	0.781364294	0	0	0.601734635	0	0.344712448	0	0.022409412	0	0	1.316775369	0.54475565	0	0	0.933658815	0.249157084
2.4.1.19	0	0	0.024262085	0.079767966	0.062320392	0.01636798	0.066015861	0	0	0	0.047894192	0.024819303	0	0.123262469	0	0.004886051	0.058496056	0	0	0.050213414	0.052910142	0.011561228	0	0.038361327	0	0	0	0	0	0.068315682	0.05730951	0	0	0.017103526	0.013017081	0.019274065	0	0.070880402	0	0	0	0	0.087734032	0.020687741	0.050564182	0.075345129	0	0.068756758	0.012115911
2.4.1.20	0.270004722	0	0	0	0.255524223	0.064378279	0.314427855	0	0.314734723	0.331080267	0.179248339	0	0.16726584	0.096481939	0	0	0	0.367535439	0.34971918	0.025066421	0	0	0.240767292	0.254495685	0.067530291	0	0	0	0	0	0	0.288681926	0.511794041	0.584137646	0.651829263	0.015372583	0.204924314	0	0.205277159	0	0	0	0.022851691	0	0.003830318	0.205852809	0	0.115284085	0.225385132
2.4.1.208	0	0	0	0	0	0	0	0	0	0	0	0	0	0	0	0	0	0	0	0	0	0	0	0	0	0	0	0	0	0	0	0	0	0	0	0	0	0	0	0	0	0	0	0	0	0	0	0	0
2.4.1.21	1.162207794	0.100987175	1.679706808	0	0	1.742842663	1.100850205	0	0.722363666	0.252414933	0.699098691	0.980878126	1.320059632	0	0.285906017	0.516398826	0.694095001	1.647959704	0.464251803	0.476040013	0.237788742	0.357415656	0.862881416	0.771796075	0.037915045	0	0.025063015	0.247685299	0	1.172786677	1.651779676	0.754847736	1.386222099	1.572796818	1.827371717	0.643542726	1.582895251	1.849274281	0.856516034	0.853260481	0.368679215	1.151325948	1.491500013	0.646694056	0	1.515579676	0.763386185	1.710538022	0.935441829
2.4.1.212	0.121963232	0	0.085826504	0	0	0.030462203	0	0.002314858	0.060338856	0	0	0	0	0.054839503	0	0.104330325	0.064261789	0	0.021309735	0	0.197198912	0	0	0	0.123543826	0.389852059	0	0.078204825	0	0	0	0.043805831	0	0	0.064372289	0.022401268	0	0	0	0.119271488	0.086070503	0	0.004022529	0	0.055990484	0.109755382	0.009850366	0	0.116318777
2.4.1.213	0	0.148579058	0	0	0.01550939	0.046486298	0.012046367	0.13689878	0	0.052879565	0.098387717	0	0.156100197	0	0.020303168	0	0.03898806	0	0.012789383	0.043152188	0.117408148	0	0.126215861	0	0	0.073021481	0	0.063760154	0.013365914	0	0.098411141	0	0	0.025056078	0	0	0	0.150952581	0	0.057887899	0	0.091123437	0	0	0	0.129237353	0	0.006603988	0.307735222
2.4.1.214	0	0	0	0	0	0	0	0	0	0	0	0	0	0	0	0	0	0	0	0	0	0	0	0	0	0	0	0	0	0	0	0	0	0	0	0	0	0	0	0	0	0	0	0	0	0	0	0	0
2.4.1.216	0.113102173	0	0.147562601	0.243529918	0	0.219074251	0.048486439	0.02924512	0	0.023759106	0.113348749	0	0	0	0.049768101	0.121825602	0	0	0	0.205269899	0	0	0	0	0.203032713	0.208471357	0	0	0	0.224030474	0	0.128168475	0	0	0.048035448	0.111691556	0	0	0	0.163183231	0	0	0	0.21241408	0.210845605	0.034745755	0	0	0
2.4.1.217	0.001604985	0	0	0	0	0.000731295	0	0.000307855	0	0	0	0.00235796	0.000638072	0.000649278	0	0	0.000638963	0	0.001154779	0.001608505	0	0	0	0.000734726	0	3.12492E-05	0.00125115	0	0.002499401	0.00145062	0	0.002575225	0	0.001550083	0.002216865	0.002156819	0	0.002595624	0	0	0	0	0.001053268	0.002361838	0	0.000608025	0.000346169	0.001853392	0.011553794
2.4.1.226	0	0	0	0	0	0	0	0	0	0	0	0	0	0	0	0	0	0	0	0	0	0	0	0	0	0	0	0	0	0	0	0	0	0	0	0	0	0	0	0	0	0	0	0	0	0	0	0	0
2.4.1.227	0.837852567	0.820662105	0.920971551	0.702797761	1.15399528	0.958778505	0.720019265	0.980432701	1.40096936	0.886906632	1.055016722	0.913121346	1.062286708	0.983587907	0.96819815	1.12045026	0.977009345	1.156159857	1.056824308	1.192769191	1.166179006	1.125631003	1.138633521	1.014402896	0.961624972	1.155231188	0.810192198	0.809433822	1.172699791	0.855172788	0.822004176	0.92025938	0.809231213	1.140077236	1.130674067	1.009476407	1.015506718	1.151173916	0.860138535	1.101302842	0.86779114	1.097915088	0.919351825	1.165427861	0.971713112	0.983735927	0.992774871	1.07866908	0.814671023
2.4.1.230	0.079189079	0.093829428	0	0.202279424	0.022610088	0	0	0.175136203	0.135908759	0.189330425	0	0.833836705	0.782239112	0.115926465	0	0	0.283615231	0.286195078	0.388930844	0.249986523	0	0	0.084777892	0.804039338	0.339092778	0	0	0.102513779	0.270646422	1.237959575	0	0	0.354709264	0.358838127	0	0	0	0	0.09084886	0	0.212452827	0.296911485	0	0	0.233180711	0.122999208	0.019385889	0.073116295	0
2.4.1.245	0	0.001274441	0	0.002573731	0	0.001682164	0.000378722	0.001939335	0.002166456	0.001625809	0	0	0.001976413	0.001162657	0.00096326	0.000960356	0	0.000784104	0	0.002691906	0.002547615	0	0	0.002023428	0	0.001844434	0	0	0	0.001891857	0	0.002371092	0	0.001127504	0	0	0.00152068	0	0.00216334	0.001389683	0.002581137	0.001899929	0.000775103	0.002092001	0	0.002088122	0	0	0.01433466
2.4.1.246	0.000296593	0	0	0.002602202	0	0.00869809	0.012316329	0	0	0.012811052	0	0	0.006887222	0	0	0.011846986	0	0	0	0.009194056	0	0.01292469	0	0.001012772	0	0	0.004460963	0.014726977	0.012275607	0.006444333	0.014378125	0	0.007239301	0	0	0	0.00611321	0.006723743	0	0	0.007524951	0	0.012429895	0	0.002860943	0	0.008532069	0	0.023211024
2.4.1.25	0.999515774	0.300932878	0.292085486	1.298003437	0	1.052125861	2.037695674	0.043380143	1.128511127	1.59574062	1.10813391	1.62037532	1.083274548	2.312649998	1.33661702	2.200886747	0.860515405	0.000214694	0	0.026238264	0.887042888	1.346645264	1.438351619	2.234038493	1.395169808	0.489406076	1.411442156	1.578540156	0	1.710031921	0.653666291	1.541908662	2.199227043	1.578143863	0.995328403	1.893539887	3.020758703	0.900050341	0.902367791	0.742800011	1.440269113	0	0.162693236	0.820667125	0.457704398	1.519445905	1.931724675	1.846330364	0
2.4.1.251	0	0.101393907	0.072484265	0	0	0	0	0	0.075698258	0	0	0.023380556	0.084903233	0	0	0	0	0	0	0	0	0.057409397	0.041799891	0.024997822	0.098837438	0	0.026118002	0.10010418	0	0.017004898	0	0	0.050842023	0	0	0.085927991	0	0	0	0	0	0.103074917	0	0.038990961	0.08670554	0.012534072	0.086648457	0	0
2.4.1.252	0.127776389	0.080288974	0	0	0.135404234	0.111863114	0	0	0.056903302	0	0.049016934	0	0.148890006	0.143901254	0.127866481	0.072360597	0.000855338	0.010476663	0	0	0.07043156	0.013107001	0.089173363	0.041328439	0	0.137704082	0.14463281	0	0	0.053043063	0	0	0.130347406	0.125599747	0.009373105	0	0.136643684	0	0.006618409	0.04717914	0	0.044909528	0.149112556	0.015101692	0	0.090198303	0	0.092844246	0.088199424
2.4.1.256	0	0	0	0	0	0	0	0	0	0	0	0	0	0	0	0	0	0	0	0	0	0	0	0	0	0	0	0	0	0	0	0	0	0	0	0	0	0	0	0	0	0	0	0	0	0	0	0	0
2.4.1.264	0	0	0	0	0.139145971	0.056936	0.108613111	0	0	0.031286413	0.01715735	0	0	0	0.147012407	0.086449776	0.083721782	0	0	0.108701674	0.04554714	0	0	0	0.114260003	0	0	0.057997132	0	0	0.056780612	0.0742862	0	0.021997365	0.03019302	0.004898819	0	0	0.10737239	0	0	0	0	0.093012717	0.114182101	0	0	0.050921195	0.124303458
2.4.1.276	0	0	0	0.00455259	0	0	0.000770451	0	0.004573894	0	0	0.002607112	0.004945254	0	0.003104175	0	0.003374981	0	0	0.00560378	0.002834295	0.001011425	0.001951069	0.001900138	0	0	0.001273198	0.001294563	0.005161445	0.006416635	0.004170773	0	0	0	0.0017335	0.005269436	0	0	0	0	0	0.005607502	0	0.006589328	0	0.001419044	0	0	0.003263355
2.4.1.278	0	0	0	0	0	0	0	0	0	0	0	0	0	0	0	0	0	0	0	0	0	0	0	0	0	0	0	0	0	0	0	0	0	0	0	0	0	0	0	0	0	0	0	0	0	0	0	0	0
2.4.1.4	0	0	0	0.231710104	0.304900154	0	0.067528246	0	0.252985098	0.071486687	0	0.207645926	0.17613892	0.052471368	0.282642365	0.991349433	0.205819149	0	0.313839843	0.205459623	0.223414178	0.351089913	0	1.037212026	0	0.246267277	0	0	0	0.209294673	0	0.017205223	0.051537205	0.290527922	0.010934272	0.269904756	0.003945097	0	0.352175892	0	0.179385463	0	0.264774679	0.106855256	0	0	0.054587882	0.16249437	0
2.4.1.44	0.042165642	0	0	0.076438778	0.066500309	0.038691728	0	0	0.015189037	0.012509399	0.012472663	0	0.009647869	0	0	0.030972169	0	0.059578391	0	0	0	0.034318595	0.05699412	0	0.023028344	0.038684869	0.060285243	0.180397039	0.061809109	0.021978824	0.021310108	0.022309701	0.038252144	0	0.019794565	0.118307518	0.027299176	0	0.076688127	0.068889245	0	0.056364727	0	0	0.006564947	0.061360459	0	0	0.071546797
2.4.1.46	0.329589664	0	0.000775963	0	0	0.090717444	0.030232177	0	0	0	0.016528737	0.017232267	0	0.067235673	0	0	0	0.130486447	0.11729913	0.054702262	0.048506763	0	0.040741459	0.005041935	0	0.073218652	0	0.07259327	0.011316312	0.046241669	0	0	0.002945802	0.014034691	0.019347776	0.038340092	0	0.079940811	0.079619651	0	0.050730819	0.082809009	0	0.036872792	0.067014334	0.005060593	0.042592631	0.085614397	0
2.4.1.5	0.213913494	0	0.178098603	0	0.113173901	0.077958268	0.033612104	0	0	0	0.141457247	0	0.144471335	0.077238475	0	0	0.073038344	0.235477435	0.129212438	0.067687216	0.167152558	0.128623425	0.027080952	0.228503446	0.093930388	0.235894864	0.076642574	0.062305557	0	0.04316397	0.095556635	0	0.124816644	0	0.078340766	0.168356775	0.033989769	0	0	0.102714074	0.099078908	0.071688154	0.145449561	0.050853237	0.169748581	0.079056362	0	0.234721842	0
2.4.1.52	0.089975634	0.397490198	0	0.317278227	0	0.424380066	0	0	0.265308364	0	0	0.441895204	0.383648856	0.054936586	0.093083015	0	0.291290559	0.155861955	0.184127437	0.358440222	0	0	0	0.133057656	0.312157663	0.048902773	0	0	0	0	0.061323658	0	0	0.608674602	0.530599363	0.531459466	0	0	0.136561818	0.373862605	0.033869477	0	0.251014887	0.549839206	0	0.100852127	0.60803014	0.017156715	0.494738822
2.4.1.56	0	0.071644198	0	0	0.076977105	0	0	0.085549659	0	0	0.004212258	0	0.023537939	0.064130816	0.0963491	0.080761687	0.060298281	0	0.081226654	0	0.056638357	0	0	0.098467822	0.060197765	0	0.18318269	0.252909793	0.050604217	0.040297467	0	0.054802837	0.110526842	0.101478922	0	0.08276401	0	0	0	0.354462533	0	0.074855246	0.00234234	0.047849805	0	0	0.041231163	0.082515207	0.080682366
2.4.1.57	0.366782102	0.252360348	0	1.24897366	0.295649869	0.345968553	0.124099904	0	0	0	0.512834619	0	0	0.508556922	0.20913628	0	0.571703746	0.354403105	0.007241894	0	0.27662137	0.615456197	0	0.656222416	0.73132523	0.07228122	0	0	0	0.280536076	0	0.081557382	0.435416744	0	0.250007816	0	0.006082004	0.242777265	0	0.067063385	0	0	0	0	0.342377677	0.130851919	0.128985512	0	0
2.4.1.58	0	0.13017904	0	0	0.235563745	0.115335048	0.268104923	0.291060765	0.198399196	0.178509017	0.345923372	0.98799259	0.760244172	0	0.086709445	0	0	0.133205747	0.341976027	0	0	0	0	0	0.175412829	0.191253084	0.124795551	0.298351122	0	0.301793866	0	0.53478575	0	0	0.185142067	0.409198063	0.149041766	0.224877282	0	0.470115456	0	0.240442567	0	0.163034517	0	0.13819018	0	0.314832879	0
2.4.1.64	0.011059923	0.013739595	0.007450352	0.014136563	0	0.005155066	0.017838604	0.011712798	0.017608888	0.002647299	0	0.009868991	0.00337875	0.019233401	0.02179971	0.01504724	0	0	0.004018197	0	0.011602321	0	0.011857414	0	0.017103141	0.015268343	0	0	0.020748806	0	0.003006205	0	0	0	0.00308422	0.017516884	0	0.01570239	0.010934965	0	0	0.001472719	0	0.001349741	0.01846165	0	0	0.008183948	0
2.4.1.7	0	0.459775598	0.097791392	0	0.084840058	0	0	0.283646197	0.002345141	0	0	0.217711053	0.345853742	1.23326215	0.004197504	0	0.235595482	0.239511715	0	0.043311087	0	0.316093848	0.139108696	0.42563645	0.360753373	0	0.516343454	0.325844195	0	0	0.317970314	0.348323465	0.423219882	0.016172229	0.309435786	0.357634224	0	0	0.062064167	0.662902843	1.450626155	0.287554821	0	0.090142862	0.350716029	0.184196418	0	0.240409153	0.545865591
2.4.1.8	0	0.437564265	0.49923585	0	0.33389342	0.292244158	0.584640941	0	0	0	0	1.149928675	0.640387246	0.285525974	0.394236205	0.321804976	0.101596701	0.392585621	0	0	0.506731928	0.167673564	0.004034661	0.047707715	0.577581349	0	0.478309133	0	1.274052271	0	0	0	0.307105847	0	0	0	0.161643499	0.164048219	0.237456456	0.18829294	0.00681478	0	0.223532106	0	0.126202253	0.179132309	0	0.200283593	0.727431482
2.4.1.80	0	0	0.112797892	0.24165714	0.319341997	0.259170483	0.094006256	0.279230919	0.179937277	0	0.796307487	0	0	0	0	0	0	0	0.327904779	0.242697658	0	0.129305973	0	0	0.392336175	0	0.152244017	0	0	0	0	0.04975943	0.338365627	0.291161576	0.303903821	0.306994397	0.248770439	0	0.506815545	0.048589452	0.291359004	0.126350647	0	0	0.612861051	0	0	0	0
2.4.1.83	0.054426815	0	0.139623773	0.678201202	0.58322303	0.590024373	1.009699535	0	0	0	0	0	0.719569033	0.608984415	0.567716811	0.356705464	0	0.948849865	0.58962553	1.103192984	0.184805925	0.05299058	0	0	1.076120713	0.04912362	0.798797767	0	0.109576866	0	0.360208587	0.461268519	0	0	0	0.047744091	0.357636561	0.007692998	0.916200335	0	0	0	0	0.233733354	0.427003891	0	0.972014162	0.033221952	0.307162788
2.4.1.87	0.084226596	0	0.000623653	0.068983562	0	0.068548417	0.044634384	0.00996122	0.009619618	0.075710455	0.096103822	0.310611735	0.320790654	0.084082469	0	0.040661432	0.076872634	0	0	0	0.039103572	0.028145006	0	0	0	0	0.013983747	0.073496424	0.023116971	0	0.07683606	0	0.002423323	0	0.009011672	0.057853592	0	0.051620123	0	0	0	0	0	0.007918926	0	0	0	0.024320623	0.088544979
2.4.2.-	0.489311991	0.265509283	0.31481396	0	1.584942311	0.902705311	1.197177037	2.157166909	0.815764552	0.281088972	2.192884171	0.759353369	0.488917158	0.912131425	1.061450414	0.648979775	2.630153909	0.31514458	0.997020471	1.096753225	1.554274813	0.732892422	1.365205524	1.404561276	3.000564806	0	1.542289806	2.500565077	0.097503637	1.796270745	1.113573005	0.901267355	1.130623567	1.293285238	1.169369302	1.328486031	1.395437649	0.681788202	0	0.952517261	0.800485535	1.825052283	0	0.388129583	0.424201032	0.406320831	1.41942623	1.922239939	0
2.4.2.1	0.462428074	0	1.432873731	2.748954394	0.635630245	0.857736271	1.999524711	0.329759058	1.090628257	1.218328772	1.024917606	1.480097341	1.472868727	0	0	2.07060268	0	2.316014598	2.052775946	2.379091526	1.406980112	0.271745087	2.134953267	0	1.352234569	1.646083137	0.856186417	0.465428162	2.886568448	0.981006282	1.162768454	0.640675874	0	1.407864583	0	0.68707402	1.997050394	1.114408866	1.410947668	2.140663098	3.083735765	1.345517525	1.843129189	4.015447859	0	0.22339166	1.314677133	1.09739186	0.412061592
2.4.2.10	0.921855108	1.518222864	0.885027855	0.714807207	0.968537205	1.532579408	0.612479711	1.499409165	0.742946989	1.451827829	0.605714637	1.467919249	0.970977489	0.425253937	1.348575806	1.36379131	0.907469519	0.677686604	0.959263451	1.082161263	1.537432716	1.297180489	0.934761654	2.388213029	0.942748896	1.168739719	0.84597659	1.023535978	0.690810563	1.23065254	1.341694235	1.202386788	1.766606426	1.178515412	1.651074971	1.283207584	2.028549647	0.737757359	0.493236799	1.539936559	0	1.467846062	0.902755245	0.596369061	1.215944737	0.856846867	1.133296268	1.168295381	1.038025962
2.4.2.11	1.667833013	1.32982052	0	1.616366515	0.560572519	0.075858571	1.288539473	1.200082781	1.592898119	0.755128458	0.918572847	0.543491179	0.41322058	0.558128653	0.512531745	0.544223163	1.284469841	0.898131437	1.428564231	1.662560502	1.266700809	0.344735337	0.8343703	1.61519212	0.73995595	0.484635007	1.285971855	1.586625573	0.847369771	0.487374271	1.243993035	0.939070211	1.498364291	1.521588376	0.401675233	0.600484601	0.467745322	1.236252403	1.136077693	0.806923898	0.413437628	0.446576763	0.286841917	1.054428603	0.885186578	0.922634144	1.631153358	1.23859431	1.608296337
2.4.2.12	0	0.004097772	0.143893471	0.082322961	0	0	0	0	0.016824641	0.079584007	0	0.043955213	0	0.004034037	0.061976383	0.047108598	0.020829272	0.000284598	0.021082948	0	0.034727877	0	0	0	0	0	0.079760065	0.028893695	0	0.013866091	0	0	0	0.060581338	0.004542939	0	0	0.036407034	0.017107943	0.033694732	0.020168916	0.058767117	0	0.03532825	0.028649553	0.021571717	0	0	0
2.4.2.14	1.1387129	1.512868963	0.394157101	1.494297464	1.402132393	1.594274664	0.543863758	0.860465666	1.560790376	0.727832424	1.061475481	1.509322859	1.293036994	0.338070375	0.556249664	1.330845979	1.255623718	1.762632006	0.644000677	1.833330871	1.879295987	0.334884245	1.947565804	1.548111211	0.388259622	2.128222286	1.121631071	0.784656382	1.636197503	0	1.293473206	1.063261447	1.613319554	0.648455699	1.31133124	0.393925952	1.25036739	0.390961193	1.27555214	1.354611525	0.100686314	1.041191509	1.027991139	1.507344631	0.870535582	0.443276275	1.702935288	1.440474928	0.139434387
2.4.2.17	0.880734497	0.385444439	1.440381598	0.327137577	0.357386398	0	0.165559166	1.269461959	0.684724043	1.626804966	0.212903449	1.422491735	0.434517716	0.597386829	0.950417881	1.622040333	1.034115782	0.901182614	0.72701874	1.100974444	0.242413086	0	1.622819348	0.55698724	0.628035254	0.517978742	0.687872741	0.79347959	0.299568109	0.559913774	0.928619585	1.649001574	1.15668314	1.363730884	0.184578693	0.961073352	0	0	0	0.191755487	0.303308687	1.061705255	1.123798872	0	0.396254635	0.430309694	1.056463921	0.458224461	0.174700968
2.4.2.18	0.395363354	0.833030895	1.280017041	1.631184426	0	0	0	0.324413006	0	0.79492337	0.791937418	0.911686447	0.656861748	1.443189493	0	0.573077369	0.036907613	1.037515539	0.9714463	0.299617288	0	0	1.135042386	0.883370645	1.087307504	0	0	0	0.010173668	1.058952976	1.288424588	0	0.794806488	0.981266776	1.522993547	0.342064163	0	0.656691721	0.208940447	0.533257299	0	1.093801174	0.110729633	0.230610546	0.584506224	0.260754495	0.73942261	1.244493373	0
2.4.2.19	0.219407851	1.161145335	0.055390359	0.881349191	1.774562809	0.342018424	0.211907265	1.029771236	2.046932682	0	1.547202312	0.957002401	1.119180798	0.558353143	0.997468763	0.460247241	0.927088535	1.596180697	1.394623082	1.070372416	1.013327453	0.208023437	0	1.415337317	0.225162232	0.601177651	0.691884309	0.845865078	0	0.783620969	0.640104089	1.634169919	1.63650421	0.625877565	0.694136654	0.961187234	0	0.683884963	0.480378822	0.334354321	0.661198032	0.101787102	1.243369769	0	0.649933949	0.997392812	0.984226849	0.655548915	0.014417612
2.4.2.2	0	0.223060227	0.395885703	0.560717311	0.329250193	0.065000013	0.288000609	0	1.05415483	1.017314044	0.520176658	0.70368967	0.008912565	0.083909973	0	0	0	0.666839638	1.259868771	0.124149532	1.389627054	1.175904951	1.448063632	0	0.028571895	0.157688996	0.667244157	0	0.703727754	0	0.331974867	0	0	0.848117214	0	0.491970218	0.612737728	0	0.784064129	1.029156102	0.004897349	0	0.547654697	1.143858308	0.162559928	0.003107257	0.180144283	0.418995586	0.483688812
2.4.2.21	0.936456336	0	0.945833479	0	0.289772736	0.885243124	0	0	0.524216213	0.739787122	0.598970031	0	0.886781872	0.928683793	2.540508467	1.453310266	0.704976544	0.300291358	0	1.234615023	0.796625429	0	0.812700619	0.931369177	0.675385519	0.741717316	0.505342229	1.130315505	0	0.269417618	0	0.640449184	0.154066284	1.041114247	1.335761286	0.884208321	1.287401503	0.084211048	0.448038911	0.948982426	0.644109419	0.644701906	0	0.328649595	1.157786207	1.419298901	0	0.012573468	0.643036609
2.4.2.22	0.035704529	1.768558178	0.260362095	0.192408177	0.551183766	0	1.522858606	0.439358254	1.0898196	1.29322303	0	0.161960626	1.282755999	0.841177054	0.802064402	0.33456328	0.642623446	1.359787443	0.582740781	1.857943093	1.844556648	1.473108701	1.610393391	1.170720529	0.750679548	1.553170014	0	0.247566745	1.359396684	0.110518442	0.758684068	0.662359931	1.386006632	0.512427177	1.464625463	1.434896962	0.476579988	1.216830738	0.342159423	1.107992301	0.937341259	1.031981384	0.65235812	0.247453199	0	0.325334831	0.993754543	0.380260066	0.557452541
2.4.2.27	0	0.001169905	0	0	0.002489351	0	0	0	0	0.002570812	0.002237128	0.000616679	0	0.001994214	0.000334205	0.000922021	0	0	0.001223142	0	0.000277129	0.001643087	0.00100588	0	0.002590112	0.002483552	0	0.001823254	2.1804E-05	0.000459331	0.001920041	0.0012934	0	0.002303609	0	0.001908343	0.000535462	0.002462526	0	0	0.002326518	0.001400054	0	0.001261483	0	0	0.000402372	0	0.01073997
2.4.2.28	0.15190417	0.338301308	0.252707109	0	0	0.185235325	0.337253002	0.177104998	0.3845409	0	0	0	0	0	1.481980054	0.074966472	0.306968123	0.463013757	0.410724528	0.272812677	0.533074991	0.262945927	0.515332293	0	0	0.058073071	0	0.481427634	0	0.221896367	0	0	0	0	0.460386014	0	0.260790913	0	0	0.509977567	0.286681925	0	0	0.459893482	0	0	0.374107918	0.499615613	0.334486891
2.4.2.29	1.023491594	0.862887562	1.084990221	0.536694693	0.866063901	0.943989669	0.875032426	1.046273432	0.830923092	0.903755113	1.036087161	0.895216944	0.982979947	1.02923282	0.833468296	0.865270836	0.866473362	0.854918507	0.869553679	1.116343081	1.153880602	0.996643077	0.890009704	1.069968372	0.981825802	1.127004701	1.06682913	0.805224814	1.007746968	0.911941785	1.062007083	0.96962749	1.076782704	1.037037486	0.941681143	0.93711232	1.031618021	1.09322025	1.01989113	1.108669687	0.863906307	1.141457577	0.756365767	0.869688994	0.921524546	0.711841009	0.948478723	0.796202989	0.43206876
2.4.2.3	0.181788245	0	0.329524923	0.206045065	0	1.602083363	0.329266921	0.262178917	0	2.817876021	0	1.562058991	1.724462856	0	0	0.173237013	0	1.202098121	1.235126234	0	0.476005259	0	0.370345995	1.487678853	0	1.277215238	0	0.685714936	0	1.110638985	1.270070952	0.353383332	0.687687086	0.353140164	0.484390479	0.361788039	0	1.329597796	0.829314649	0	0.990974645	1.792162835	0.151169564	0	0.099259391	1.558015732	0.409866074	0	0
2.4.2.30	0.000408387	0	0	0	0.000486607	0.000329694	0	0	0.000469905	0.000352737	4.2149E-05	0	0	0.000564208	0	0.000378049	0	0	0	0.00055963	0	0.00030933	0	0	0	0	0	0.000466326	0	0.000314026	0	0.000472374	0	0.000126114	0	0	0	0.000550639	0	0	0	0.00032044	5.90525E-05	0.000329087	2.76694E-05	0	0	0.000475618	0
2.4.2.36	0.013476965	0	0	0.010565885	0	0.015090583	0	0	0.002720582	0	0.063723889	0.019986551	0	0	0.016271262	0	0.014283392	0	0.017021579	0	0	0.017852985	0	0.006549143	0.013023288	0	0	0	0.00410122	0.019978159	0.018653556	0.035692395	0	0	0	0.014284179	0	0	0	0.018474031	0	0	0	0.021813028	0.054926742	0	0.014880682	0.013330549	0
2.4.2.37	0	0	0	0	0	0	0	0	0	0	0	0	0	0	0	0	0	0	0	0	0	0	0	0	0	0	0	0	0	0	0	0	0	0	0	0	0	0	0	0	0	0	0	0	0	0	0	0	0
2.4.2.4	0.79121203	0	0	0.119285007	0	0.079795693	0.475788309	0.132412169	0	0.678084021	0.526540629	0	0.123237523	0.253905019	0.167763363	0.298245421	0	0.104829763	0.66366622	0	0	0.095798896	0.620093853	0	0.699227223	0	0.5703263	1.355275825	0	0	1.057015858	0.666030226	0	0.544523359	0	0.342711391	0	0.287384943	0.36392407	0.293921843	0	0	0	0	0.977209486	0.973726458	0	0.021646481	0
2.4.2.43	0.592042359	0	0	0.047688582	0.306977779	0.587176819	0	0.386900454	0.606919566	0	0	0	0.605575955	0.629611527	0.153321319	0.596255856	0	0.476135768	0	0.228048426	0.092802672	0.376114577	0	0	0.284766142	0.52464032	0	1.241768228	0.606251871	0.444621358	1.210476981	0.809540399	0.001767504	0	0.365310052	0.839121683	0	0	0	1.026533645	0	0.572084997	0.32260863	0	0	0.26726877	0	0.178827464	0.380308831
2.4.2.6	0.044740698	0.45720609	0	0	0.030428025	0.117333817	0.340592316	0	0	0.397521709	0	0	0.194115139	0.318443597	0.413234374	0.069395647	0	0.375128168	0.174995795	0.101170655	0	0.166999016	0.320620877	0	0	0	0.275704261	0.026445308	0.762453228	0	0	0.266716982	0	0	0.350373197	0	0.400251002	0.269102985	0	0.083320393	0.012185886	0.067154011	0	0	0.194786033	0	0	0.173330499	1.341302001
2.4.2.7	1.360103277	0	0.22684515	0.882989011	0	0	0.713310683	0.77872958	0	0	0.303628488	0.727475645	1.120993924	0.958820126	0	0.520388535	1.7090687	0.647259992	1.109990016	1.872567793	1.079992377	1.26864393	0.644621918	1.028765995	0.663750472	1.396256745	0.121706903	1.525546226	1.221506239	0.856838298	0.737434371	1.431436708	0.550827975	0.469603488	1.536196777	0.88759892	0.429178932	0.619614505	1.459669762	0.972714505	1.801163618	0.637773697	0.937372136	0.981296198	0.18000904	0.976459017	1.052269704	1.321486863	0.658071419
2.4.2.8	0.84685611	1.267219493	0.631469048	0.707019	0.582892249	0.403508938	1.480856997	0.7115636	1.420381054	0.419437375	0.689143193	0.373684371	1.35986823	1.43584137	1.218138729	0.719915857	0	1.138886088	0.964888905	2.23720734	1.888689616	1.002908554	0	0.383422899	1.355539726	0.766902063	0.758493897	1.28119601	1.301718674	1.189163397	1.302625419	0.828347112	0.212885929	0.765665647	0.422553791	0.963353817	1.700273083	1.288886524	1.296629442	0.613541808	0.403883903	1.008069583	1.50981889	2.066508195	0	0.795052403	0.483898137	0.872257041	1.205778664
2.4.2.9	1.406832841	0.787652986	1.54215579	1.600187464	0.843665216	1.216038202	0.283990074	2.476219786	0.560828042	0.926766746	1.413969888	0.469050764	1.966565616	1.71299209	2.320435398	0.617084588	0.408285453	2.73937082	2.142497887	2.683337281	2.576745108	1.856270888	1.754796801	1.388468147	3.004171758	1.3747364	0.944306791	0.081487545	2.28876716	0.930170315	0.477132471	0.346656972	0.263579372	1.189553995	1.193240739	0.824034437	1.834683127	0.066739519	2.570538604	0.671754459	1.717347545	2.225560365	1.092178461	1.760122655	2.316258666	0.848996996	1.889122861	1.314464973	2.396487154
2.4.99.-	0.487814907	0.655876688	0	0.224731847	0.443458835	0	1.160538857	0.68488844	0.641754108	2.322411985	0.506727345	1.221489619	1.224978249	1.14081249	0.132716838	1.10992717	0.328057775	0.631408546	1.042186309	1.013704904	1.490927863	1.098162882	0.487299812	1.165401603	1.038129913	0.838537146	0	0.776324621	0.489223478	1.27570077	0.467250898	0.891894362	1.201174182	0.782886057	0	0.992774353	0.391137818	0.195573034	0.833750769	1.02678116	0.841433196	2.029569469	0.125749624	0.712147984	0.350167276	0.374881456	0.853764203	0.790957989	1.319954003
2.4.99.1	0.008323227	0	0.038652596	0.014611452	0.004161558	0.005006179	0.007365854	0.012744059	0	0	0	0	0.00899569	0.0018439	0	0.002830859	0	0	0.004282513	0.000480596	0.007403587	0.011237408	0	0	0	0.003153813	0	0	0	0	0	0	0	0	0.006272901	0	0	0	0.008226079	0.01069816	0	0.043883915	0	0	0.002675086	0.001096746	0.004229705	0.012207919	0
2.4.99.12	0.60540047	1.266958177	1.541295811	0.718644514	0.285528046	0.904142289	0.586953224	0	0	0.216300353	0.816606574	1.404465009	0.157647281	0.297893695	0.362077173	0.172848099	1.669170351	0.425257682	0	0	0.20075486	0	0.383684079	0	0.412141884	0.379956308	0	0.439693478	0	0	1.254945694	1.430151674	0.064676239	0	0	0.840947371	0	0.081618982	0.203192095	0.589301898	0.31759226	1.114206432	0	0.077120909	0.631827238	1.312976327	0.15312715	0	0
2.5.1.-	0.627105724	4.174850683	0	1.270960438	0	0	0	0	0	1.801969855	3.897536973	1.280116894	0.415502156	0	1.783366093	0.637050428	1.168337287	0.270626138	0	0	0	1.861480537	0	1.619159815	3.244196344	0.187226351	1.237130337	1.638737443	1.871436007	0	3.33185977	3.530350531	0	0	0	0	1.043407765	1.593369591	0	0	0	0	2.058543989	0	1.489919256	1.348955065	2.35325154	0	0.702386575
2.5.1.1	2.844436681	2.320535142	2.230611109	1.637768995	4.842651139	2.731150418	2.580300085	4.015310457	3.527968657	4.810233822	3.267606343	1.990227422	3.400888282	1.14214941	4.370326603	3.87203308	1.523822635	4.66829873	2.897530725	3.574811949	3.783626731	1.007549416	3.234839067	2.341889015	1.939776109	1.375740494	1.481410382	3.021961273	0.963356974	2.102043263	3.759412744	1.36409446	2.052484962	4.244366261	3.851113116	2.373061423	4.706271627	3.404114899	2.312565834	0	1.089923765	1.840169617	2.081209848	0	2.420587154	1.735496771	2.349284557	2.799382227	3.774449717
2.5.1.15	0.487122135	0.716105262	1.461503978	1.151908683	0.180927216	0.962637617	0.339408194	0.473128317	1.283788967	0	1.528033373	1.01278958	1.146267748	0.638049575	0.59973408	0.876444209	0.653447979	0.325403005	0.795534198	1.170006826	0.83849389	0	0.826771222	0.382958251	1.428041722	0.32275137	0.241293094	1.728216008	0.069284184	0.013878375	1.160169824	1.157575446	0.64892871	0	0.534160483	1.933537643	0.152039207	0.662323924	0.301997781	1.830533581	0	0.468657732	0.216936646	0.624882392	0.592798033	1.223405451	0.788708881	0.984722174	0.300857547
2.5.1.16	2.309404739	0.833640469	0.365375473	0	0	0	1.075919912	0	0	0.365699488	1.163765634	0.12706796	0.815929146	0	0.601757516	0.489908378	0	0	1.201558659	1.355964298	1.237002522	0.271809974	0.731118724	0.350174621	0.859435991	0	0.259078353	0.651034312	0	1.418954457	2.206453241	1.476862768	0	0.763437863	0.353886885	1.488986889	1.3193041	0	0.60165699	0.065490334	0	0.085612234	0	0	0.609468304	1.644648557	1.52024139	0	0
2.5.1.17	2.708474664	1.506107894	0.297628268	0.623678448	0	0.446882758	0.263105527	0	1.081864685	1.142781844	0.565553659	0	0.084036496	0.629441284	0.889614355	0.324161517	0.992237986	0.665986717	2.077611889	0.565209093	0.909842083	1.739462822	0.949850497	0	0.611624019	0.407563976	0	2.577710729	0.95920414	0.40220908	0	1.973753537	0	0.362827903	1.045721211	2.581538434	0.774102035	1.091781907	2.730820035	2.4388706	0	1.40778995	1.445158197	0	1.473152399	2.96499694	0.101422196	0.697681453	0
2.5.1.18	10.2105103	3.413656599	5.811329801	2.394149665	0	4.306581516	0	0	0	0	3.807530906	4.53863836	0.025516919	0.12119607	2.917746401	0	3.394106894	0	4.169283272	0	3.381839763	0	0	4.409646339	0	0.928626371	0	5.143079686	0	0	2.582054115	1.511560369	0	0	2.954443071	3.434893389	2.25749978	0	0	2.030326681	3.377469184	1.572706725	4.511678829	2.028483323	11.38989168	6.958344114	2.525360767	0.711649969	2.227009923
2.5.1.19	1.329952137	0.597922568	1.345727148	0.747864477	1.315315097	1.162294789	0.923662355	1.179920903	1.27710858	1.066984613	1.407442678	0.580053528	1.204439402	0.822818941	2.437442286	1.458824132	0.725050792	0.767671916	0.810600355	0.9822885	1.152321639	0.530446024	1.41077623	0.941386663	1.164087299	0.385113658	0.998968464	1.216681124	1.107056468	1.395012758	1.470463148	1.348786819	0.966505611	1.391509351	1.039642743	0.656585891	1.306703935	0.704865739	1.285903569	0.483020489	0	0.711830451	1.196004935	1.242302524	1.06077709	0.897772616	0.60375281	0.806911052	0
2.5.1.2	0.013297554	0	0.089591443	0.010546672	0	0	0.105913921	0	0.06481966	0	0.287804244	0	0	0	0.095642773	0	0	0.271053954	0.133444863	0.218576541	0.097895998	5.96454E-05	0	0	0	0	0	0	0	0.082289335	0	0.078287832	0.014243192	0.048683536	0	0.051133649	0	0.001704869	0.055165259	0.000291472	0.101098496	0.066613248	0.064689825	0	0.165762372	0	0.038668415	0.091382436	0.075465686
2.5.1.21	0	0.155819078	0.175128832	0	1.184498091	0.109693704	0	0.033159254	0.14372457	0	0.625524158	0.020857595	0.116856112	0	0	0.106603044	0	0.216387723	0.13739325	0.063767992	0	0	0.252910494	0.295281859	0	0.078156937	0.234365101	0.259622618	0.132418098	0	0	0	0.038912317	0.238711115	0	0	0.264401124	0	0	0	0.007666387	0	0	0	0.30901976	0	0	0.02177114	0.228941486
2.5.1.22	0	0	0	0	0	0	0	0	0	0	0	0	0	0	0	0	0	0	0	0	0	0	0	0	0	0	0	0	0	0	0	0	0	0	0	0	0	0	0	0	0	0	0	0	0	0	0	0	0
2.5.1.26	0	0.253400576	0.061931585	0.145938992	0.296784199	0	0	0.198462623	0	0	0	0.251016201	0	0	0.03650262	0.15952714	0.120039538	0.096084097	0.219875241	0	0	0	0	0	0.019748998	0.279164006	0	0.072382308	0	1.056503372	0	0.05029173	0.434353795	0.295666446	0.491892021	0	0	0	0	0.12832841	0.15731558	0.009956048	0	0.07246186	0.427251193	0	0.315664999	0.302004103	0
2.5.1.3	0.596418096	1.594229231	0.608796672	0.116091175	2.764601975	1.856513052	1.482585898	1.696535364	2.660425394	1.328230409	1.911973871	1.837454439	3.078023426	0	0.520449244	1.051814399	1.07299128	0.643122064	1.749707675	0.690030437	1.129652222	0	0.681664301	1.751375156	0.844660299	1.162076489	0.90038432	0.003533225	0.76206221	0	1.859775726	0.844809868	2.501119198	2.203905892	2.048002729	0.627892192	0.105478366	2.819550594	1.710924188	0.735228991	0.126062022	1.6947255	1.084240649	1.056672238	0.85745554	1.61559782	2.204391733	1.80512907	1.594705766
2.5.1.30	0.112200482	0.6276107	0.527270668	0.588417063	0	0.609677142	0.164485932	0	0.607867036	0.37114216	0	0	0.737194833	0.773233275	0.580489797	0	0.404903734	0.157206019	1.181707119	1.067695637	0	0.859755509	0.477074553	0.246216306	2.345290915	0	0	0.789181669	0.799862151	0.490605421	0.611538024	0.163091815	1.248934104	0	0.005177313	0	0.166122813	1.020217947	1.171086048	0	1.317226949	0	0.274769357	0.584681986	1.206956196	0	1.021654035	0	0.147135342
2.5.1.31	0.868627163	1.358142455	0.838494534	1.131522341	1.088758324	0.946020764	1.346484337	1.387974485	1.617005245	0.780452693	0.654712332	1.221000348	0.98755938	0.857106985	0.617969698	1.216935614	1.31496543	1.337350871	1.472427022	1.858781565	1.549452834	1.045508304	0.750776467	0.846753498	2.007430409	1.21789293	0.735967191	0.691089766	0.725183044	0.78846532	0.77266484	1.25360082	1.113672805	1.10057757	0.674523454	0.656084212	0.853926168	0.628557143	0.820196803	0.739768436	0.763878818	0.515799454	0.679284253	1.045487305	0.805976208	1.121407612	0.980192344	1.279709165	0.649393849
2.5.1.32	0.664346028	0	0	0	0.734811717	0.562923743	0.001636246	0.219822205	0	0	0.913041956	0.148432766	0.20079546	0	0.658998272	0	0	0	0	0	0.024781929	0.603531228	0	0.324677683	0	0.157642466	1.475148108	0	0.680076122	0	0.273964176	0.617921224	0	0	0.40327554	0.706471239	0.675690499	0	0.67356637	0.566870513	0.154903791	0	0.440850792	0	1.276387933	0	0	0	0.362090891
2.5.1.43	0	0	0	0	0	0	0	0	0	0	0	0	0	0	0	0	0	0	0	0	0	0	0	0	0	0	0	0	0	0	0	0	0	0	0	0	0	0	0	0	0	0	0	0	0	0	0	0	0
2.5.1.44	0	0	0.104911659	0.071617898	0	0.063515515	0.076540423	0	0	0	0	0	0	0	0.003953174	0	0.001211548	0.035225444	0.006191961	0.101944531	0.07439165	0.115326692	0	0	0.03368486	0.122349076	0	0	0	0	0	0	0.110503935	0.130958176	0.063724946	0.010054663	0.122089808	0	0	0.026389639	0.029201409	0.009699541	0	0	0.029388609	0.19772679	0.048280419	0.161139635	0.020111119
2.5.1.46	0	0	0	0.062891136	0	0	0.001794364	0	0.000150533	0.03756936	0.073231377	0.056977717	0.040449046	0.025796469	0	0	0	0.042327269	0	0.022921703	0.030198758	0	0	0.006423617	0	0.051446636	0	0.022873304	0	0.071004343	0	0.005155411	0	0.001474919	0.065081606	0	0.073654926	0	0	0	0.048295861	0.053539611	0	0.070101376	0.062760624	0	0	0.069370333	0
2.5.1.47	4.429290457	3.454341049	1.586052234	0.813515531	1.123234085	0.245760797	0	0	0.128291059	1.413934978	1.001111479	0.438028671	2.214513031	0	0	2.42151558	0.944278449	0.91046755	0.495602782	0.521495908	1.166134543	1.556095661	1.137585473	1.845990606	0.138952777	0.3528363	0.769427751	2.540937532	3.05087117	0.752050494	3.377029081	1.529426415	2.674872578	1.741949324	1.119623983	1.575818487	3.006200744	0	2.399011884	0.42886498	1.898472574	0	1.512422321	0	1.633977105	3.1471349	1.114325016	1.527130323	1.707371164
2.5.1.48	0.911557963	0.664516604	0.325165657	0.340981048	0	0	0	0.288209701	0	0	0.315778984	0	0	1.172335035	0.366238076	0	0.366778902	0.397665525	1.005684788	0.088370146	1.137975352	0.24326917	0.53096383	0.149613499	1.441267403	0	0.882688296	0.837043714	0.967195075	0	1.598208879	0.75907144	0	0.245943747	0.574352057	0.060561601	0	0	0.687953094	1.523754522	0.844468462	1.09186576	1.138650226	0	0	0.518444314	0.41496277	0.038599828	0.046336665
2.5.1.49	4.024716	0.976960162	1.205580815	0.771015524	3.394107523	0	0	2.691583649	3.622893581	0.736634708	2.313363103	2.521349697	2.642298986	0.411970561	1.26920579	2.723762001	1.840604063	2.964839792	2.124126695	1.569579869	0.245768186	3.536120165	0.866709481	4.052178166	0	0.425895967	0.958954878	0.023688673	0.05633121	1.242059239	0	0	2.857230379	0.795662633	1.810761317	0.009523578	1.363803441	0	0	0	0	0	2.729596917	0	0.541867347	0.138311727	1.111165337	0.627565272	0
2.5.1.54	1.504821645	1.931361509	2.515192523	0.650035929	1.950841184	1.128879803	1.043736423	1.897888712	1.3902805	4.378017292	2.899477226	2.540479493	0.958984134	2.455579032	1.288715143	1.048205077	0	1.762690011	1.020040615	1.686775925	1.382817197	3.334939789	0.615510747	1.375693103	0.305512102	0.096317595	2.806290201	4.146271622	1.763723681	1.089371318	1.599024586	1.894162028	1.167667367	1.895030968	1.292135722	2.463544721	4.502797281	0.800291689	2.451779281	1.238492689	1.308529159	1.504080286	1.455807869	1.504657056	2.288419384	3.810695938	1.996287911	3.072156542	0.086988004
2.5.1.55	0.857459333	0.805769847	0.721632656	0	1.217341454	0.255770716	0	0.592961247	0.422005945	0.174877125	0.354588762	1.540006271	0.234488773	0	0.316995558	0.446903354	1.842079039	0.015730847	0	0.611062596	0.163702946	0	0.849328835	0	0	0.385276293	0	1.143511037	0	0.433075716	0.393868503	0.667178537	0.865924327	0.908074945	0	0.761314406	0	0	1.233423242	0.117970432	0.543970682	0.895266824	0.046952653	0	1.980977065	0.925896227	0	0.640326202	0.53054817
2.5.1.56	0.641514614	0.727979681	0	0.577445392	0.343160925	0	0.016842212	0	0.433945401	0.664178393	0.764094009	0.703946408	0.9360999	0.172881632	1.083095978	0	1.759105909	1.046695666	1.397980769	1.282426469	0.754535178	0	0.629735255	0	0	0	1.616943615	0	0.391499628	1.128461928	0	0	0	0	0	0.664312635	0	0	0.794968059	0.45185695	0	0	0	0	0.534423887	0	0	0.580188165	0
2.5.1.6	1.195421373	1.295742279	1.243471194	1.007031368	1.31284022	0.792631237	1.200295371	1.073118986	0.897557647	1.312251363	0.874010819	0.839283847	1.19600751	0.835015962	1.179809328	1.060286515	1.147237028	1.488577969	1.53598412	1.16996729	1.400696058	1.221127306	1.075680959	1.257522278	1.086308241	1.13976375	1.248173717	0.674774772	1.068560672	1.04591933	1.008649578	0.869210542	1.109906311	1.255635169	1.041426479	1.091421749	0.729987965	1.160554311	1.021316386	0.751624315	0.811320662	1.171823486	0.972588864	0.870964145	0.762194216	1.10702113	1.422855003	1.42500746	0.838015048
2.5.1.60	0	0	0	0	0	0	0	0	0	0	0	0	0	0	0	0	0	0	0	0	0	0	0	0	0	0	0	0	0	0	0	0	0	0	0	0	0	0	0	0	0	0	0	0	0	0	0	0	0
2.5.1.61	1.766560903	1.809753053	0.707829219	0.813356977	0.538171395	0	0.779870709	0	1.079585628	0.710986454	1.258715159	0	0	0	1.528836932	1.512542623	1.544848819	1.068174931	0.363082101	0.891854935	0.931795819	0	1.274930204	1.02968724	1.242687481	0.515456514	0.708894667	0.431448114	0.046925764	0.735170667	1.691243002	1.092387989	0	0.060131254	0.260861645	0.127420694	0	0.619441729	1.697044083	0.517197443	0.182759337	0	0.06728938	0.657984649	1.27517245	1.604154128	0.316987263	0	0
2.5.1.62	0.000921658	0.003215168	0	0	0	0	0.001798189	0.001585137	0	0.002331192	0.010608296	0	0	0.001921547	0	0.001136481	0.001922401	0.002104468	0.002328833	0.001894669	0.001475458	0	0	0	0	0	0.001556833	0.001571445	0.002703701	0	0	0.001790943	0	0.001038288	0.000646646	0.000385511	0.002516485	0.002014406	0	0.000794956	0.002158211	0	0	0.002632786	0.009334806	0	0	0	0
2.5.1.66	0	0	0	0	0	0	0	0	0	0	0	0	0	0	0	0	0	0	0	0	0	0	0	0	0	0	0	0	0	0	0	0	0	0	0	0	0	0	0	0	0	0	0	0	0	0	0	0	0
2.5.1.68	0	0.010886117	0	0.624397311	0.116459705	0.035920822	0	0	0.039782368	0	0	0	0	0.015709566	0	0	0	0.105327797	0	0.142344556	0.129488083	0.122544737	0.116324875	0	0.178695024	0	0.11504633	0	0.030333562	0.150706705	0.040927752	0	0	0.068009097	0	0	0	0.058430504	0	0.150866021	0	0	0	0	0.008954118	0.126892171	0	0.153192951	0.027712563
2.5.1.7	1.803222248	0.363396395	0.669973339	1.310277595	1.617848239	0.281251196	1.515367149	2.067705137	1.328110542	2.391426813	0.939540907	1.087413032	1.313799521	1.196210664	1.036646513	1.499643255	1.05598379	2.152642072	2.082779152	2.299698814	1.782686093	1.026410272	1.59868758	0.35774618	1.193090727	1.804502378	0.954507635	0.421860546	2.503734919	1.736063745	0.568810217	0.267476671	1.586155561	1.304175827	1.422018784	1.210229025	1.172894569	0.276259527	1.228336316	0.576614177	2.713924184	1.101530756	0.763957601	1.549374214	1.222585532	0.840157372	1.945732899	1.662644295	0.566206195
2.5.1.72	0.896484996	1.460041452	0.317829773	0.695254925	1.600480992	0.471637018	0.505142296	1.706034124	1.760000188	0.310187052	1.294039524	1.63586284	0.739889147	0.04612987	0.428916587	1.173237116	0	0.302128464	0.106103027	0.663561244	0.319343258	1.283325874	0.74008687	0.691028365	0.145912276	0.168348063	0.890525938	0.392391504	0	0	0.470467396	0.529050689	0.362975658	0.547835534	0.457727419	0.106259274	0	0.078711216	0.745936963	0.634197213	0	0	0.903625857	0.404421373	0.197925423	1.355513015	0.533541915	0.602085057	0
2.5.1.73	0	0	0	0	0	0	0	0	0	0	0	0	0	0	0	0	0	0	0	0	0	0	0	0	0	0	0	0	0	0	0	0	0	0	0	0	0	0	0	0	0	0	0	0	0	0	0	0	0
2.5.1.74	0.738646997	0	0.525419527	0.428102195	1.745482782	1.14036209	1.073792308	0	0	0	0.007227953	0.68243799	1.500342996	0.695604022	0.602589338	0	0.093071149	0	0	0	0.989305578	0	0.322328967	0	0.655278419	0.51619907	0.575979061	1.490092509	0	0	0.715425612	1.039015064	0.579274762	0.577675617	0.09230282	0.667261803	0	0	0	1.19828508	0	0.946834878	0.239803298	0	0	0.609259369	0.485140346	0	0.187376377
2.5.1.75	0.677265839	0.902603227	1.426312949	1.186301842	0.97683204	1.374956306	0.833164264	0.654786833	1.441343305	0.464489323	0.860514329	1.689460408	1.802284088	0.621097083	0.996488881	1.106171261	1.411074719	0.619207059	0.90623734	0.99151417	1.151014479	1.066242606	1.050937922	1.020820724	1.101358834	0.477632355	1.530281495	0.707414739	1.328391161	1.324327926	1.383748208	0.477638809	1.473870843	1.256322788	1.336416381	1.168875183	1.13364569	0.767333487	1.340420256	0.669672604	1.399992571	1.380572509	0.842153025	1.288837345	1.157787509	1.142448644	1.425215126	1.329322108	0.561162133
2.5.1.77	0	0.000393256	0.00175568	0	0	0	0	9.45844E-05	0	0.002706729	0.011063625	0	0.000667414	0	0.004913744	6.07405E-05	0.000890047	0.000877884	0	0.003564204	0.002275551	0	0	0	0.002703128	0	0	0	0.006355397	0.000777922	0.003045747	0.001976828	0.000970734	0	0	0	0.002734672	0	0	0	0.001323162	0	0.001279316	0.003806997	0.015301318	0	0	0	0
2.5.1.78	1.401082442	0.742665078	1.548491971	0.470729513	1.58592394	1.098299794	1.110163946	0.224985319	0.898589757	0	0.607969818	1.306919174	1.680609834	0.326370974	0.63184636	0.259283641	0.682497802	0.832748343	0.4849848	0.855875339	1.335705958	0	0	1.653711657	0.912377921	0	0.150978044	0.952867552	0.492385726	0.540109487	1.697920502	1.518890581	1.384042184	0.572430391	0.155388295	0.459995813	0.848882727	0	0.497960845	0.583356697	0.615362696	1.276697387	0.845311398	0.830960097	1.216359763	1.619628963	0.431323921	1.500285837	0.21538569
2.5.1.82	0	0	0	0	0	0	0	0	0	0	0	0	0	0	0	0	0	0	0	0	0	0	0	0	0	0	0	0	0	0	0	0	0	0	0	0	0	0	0	0	0	0	0	0	0	0	0	0	0
2.5.1.84	0.002877933	0.005036578	0.003913106	0.000805527	0.000501264	0.004122483	0.000537913	0	0	0	0.010701187	0	0.00424051	0.006236936	0.002712988	0.000582099	0	0.002633521	0	0.000253604	0.003177008	0.003785329	0	0.004200274	0	0	0.004426295	0.000664017	0	0	0	0.004722837	0	0.005505996	0.006175667	0.003335343	0.004029237	0.003275967	0.005751202	0	0	0	0	0	0.020012983	0.006312793	0.002913381	0	0.003425727
2.5.1.86	0	0	0	0	0	0	0	0	0	0	0	0	0	0	0	0	0	0	0	0	0	0	0	0	0	0	0	0	0	0	0	0	0	0	0	0	0	0	0	0	0	0	0	0	0	0	0	0	0
2.5.1.9	1.162612673	1.301045332	0.767607577	0.894807472	1.629358827	1.046907029	0.807253467	0	1.019724097	0.149235207	1.584171819	0.411107057	1.537211231	0.272424129	1.524141036	0.3315404	0.637321676	1.558746588	0.56473779	1.400209724	0.744630822	0.074251492	0	0.457704169	1.057601546	0.647130405	0.115390407	0.715918336	0	0	1.662238334	0.79192363	0.353897149	0.15348671	0.822894484	1.09669566	0.02570659	0.107916773	1.076155646	0.626292887	0.182903293	0.845320335	0.566963328	1.225422834	0.914163692	0.917958113	0.155343791	1.087691749	0
2.5.1.90	0.724982191	0.792043068	1.499493827	0.446044787	1.735660516	0.566222002	0	0.807251964	0	0.513800833	0.53223661	1.591925889	1.694271925	0	0.822064433	0.869329382	0.851156819	0	0	0.7378068	0.694706864	0.545710199	0.819454515	0	0	0	0.694095296	0.302704925	0.039495858	0.766413738	1.827441846	0.454713334	0.662132067	0	0	0.788121817	0	0	0.259915916	0.164556392	0.478113889	0.418401701	0.710168565	0	1.52328709	1.407011607	0.040251369	0	0.161480442
2.5.1.96	0.040558442	0.020318791	0	0	0.115685909	0	0	0.009774035	0	0	0.119663963	0	0	0.116841163	0.189630653	0.076990154	0.033782073	0.192784399	0	0	0	0.184425231	0.193778581	0.041368698	0	0.056077281	0.06882812	0	0	0.149220176	0.053297351	0	0.126651373	0.134342429	0.133817598	0.064463443	0.134827513	0.046694333	0.196714213	0.063975143	0	0	0	0.106561579	0.114863183	0.191411125	0	0.103209073	0.148240198
2.6.-.-	0	0	0.713896986	0.489503644	0.60781335	0	0.422355301	0.157173591	1.285355648	0	0.708108172	0	0	0.837336762	0.805316584	0.787853209	0.395209754	0.437244544	0	0.693355168	0.632713334	0.407966042	0.286618987	0.746700516	0.447051441	0	0.246064095	0.123419836	0	0	0	0	0.662268432	0.310499703	0.233232755	0.423506328	0	0	0	0.171342714	0	0.457355022	0	0	0	0.048605838	0.369365652	0.935100279	0.561571553
2.6.1.-	1.729059017	3.536785177	0	0	5.15366996	0	0	0.458917813	0	1.336538938	7.697595163	5.519954299	3.354578985	3.953565703	3.322371208	2.088449665	1.472269879	3.815746362	3.020089899	4.982934397	1.673089039	2.417092233	8.240101942	2.3076438	4.815533991	6.279079633	1.301334696	6.514486248	3.321259432	0	2.393962958	6.216777046	2.26172904	0.223887383	0	3.349357654	3.222279183	4.136578257	5.560880032	0.421766226	0.730526018	0	1.178524714	0	5.447088782	7.976138992	2.095603871	3.736902317	0.434380345
2.6.1.1	0	1.657270387	0.212334841	1.639215333	2.321983571	0	0	3.021969181	2.235973382	0	0.33901318	1.725100655	3.173185539	1.575411254	5.235983651	2.520581735	0.600848823	2.709323264	3.074229328	2.910274387	1.16551065	1.814712099	0	1.180397031	0	0	0	0.842411852	0	3.367869898	1.313750272	0.974954787	1.319569449	2.393796575	0.388273508	0	0	0.404919824	2.197475847	0	1.444113149	0	1.564398933	0.49935762	0.481395593	3.447348505	2.305643131	0.038866119	0.84239564
2.6.1.11	2.466668177	4.31465062	1.80062759	0	2.709494844	1.691778714	0	3.865932996	2.890668814	1.743091663	5.409031436	3.248533661	2.930074975	3.167320846	0	2.09398605	2.357964335	0.009470684	2.360835499	1.265147127	0.280897215	0.919867425	0.892249462	2.270137768	2.843670683	0.821345835	1.839517852	0.237310065	2.279254299	0.995161633	0.18718911	3.627238764	3.30466594	2.02334834	0.883995862	1.842140581	2.37898888	0	2.182298834	0.551719312	0.015522474	0	0	2.223115432	4.925478245	4.262635583	1.678349792	3.017083026	2.733518511
2.6.1.13	0	0	0.228125171	0	0	0.095038256	0	0.414573171	0.280186556	0.187887365	0.200579506	0.09672986	0.628603148	0	0	0	0.238740356	0	0.295210811	0.289714182	0	0.15459626	0.389812556	0.076241566	0.317607434	0.05705467	0	0.100752903	0	0	0.394502181	0.190965802	0.134270445	0.281594693	0.428579412	0	0	0.123580491	0.053296843	0.301757583	0	0.462294451	0	0	0	0	0.165237009	0.027714221	0
2.6.1.16	1.527599273	0.381797919	1.459255406	2.059183813	0	0.631001032	0.45970646	0.783627522	0.509108895	0.749652638	1.808736878	1.198183213	0.482294131	0.51792138	0.393669256	1.513023092	1.187199818	0.360631757	0.509405166	0.551989434	0.435289138	0.870813791	1.161735703	1.591642094	0.949336244	1.651750956	0.999900665	0.586497583	0.303231628	2.620492815	1.138439601	0.291141399	0.937758641	0.910594713	0.839139237	0.707981041	0.903936783	1.589534468	1.355769536	1.210101682	1.431374988	0.292496082	0	0.325319506	2.11281677	0.517762356	0.608963005	0.566910285	0.556879404
2.6.1.17	0.580188145	0.439943083	0.268250928	0	0.053243848	0	0.149037104	0	0.058203884	0	0.249993367	0.11039189	0.12118538	0	0.18637026	0.059665618	0.001263596	0.27644646	0.295042276	0	0.047324123	0.016142068	0	0	0.004095618	0.22318997	0.121518525	0.281177913	0	0.06728322	0.089565443	0	0	0	0.053146085	0.086308168	0	0.171163451	0.128388101	0.089074645	0.036208085	0.138900985	0	0	0.635800826	0	0	0	0.049212592
2.6.1.18	0.324940402	0.184168445	0	0	0.503986729	0.283688543	0.392087746	0	0	0	1.713403714	0.082250984	0.023887564	0	0	0	0.491692593	0.292616014	0.207899723	0	0.055305809	0	0.487806493	0.023287887	0	0	0	0	0.389401473	0.293576439	0	0	0	0	0.466895197	0	0.015389007	0	0	0.600538436	0.222897077	0	0.601162116	0.520069463	1.715655114	0.556515321	0	0	0
2.6.1.19	1.544347346	1.456816756	0.048396613	0	1.082120925	0	0	1.657318362	0	0	0.211557917	0	0	0.303832243	0	0.724528104	1.436480181	0.241709846	0	1.610123332	0	0	0	0	0.428172176	0.872645986	2.071862705	2.418806284	0	0.434794295	1.740690364	2.722999067	0.695165975	0	0.801392438	2.700371705	0.752134276	0.866853194	0.0758631	0.735669297	0	0	0	1.068769909	1.625175032	3.835122741	0.485751704	0.606739067	0.618067787
2.6.1.2	0	0	0	0	0	0	0	0	0	0	0	0	0	0	0	0	0	0	0	0	0	0	0	0	0	0	0	0	0	0	0	0	0	0	0	0	0	0	0	0	0	0	0	0	0	0	0	0	0
2.6.1.21	0	0	0	0.554982309	0	0	0.394925007	0.176105921	0	0	0.998768623	0	0	0	0	0.114388348	0.203602004	0.070386807	0.179495314	0.305441881	0	0	0	0.466158848	0.531690207	0.847519272	0.084226493	0	0.115809741	0	0	0.099900069	0.439502713	0	0	0.128959963	0.018389758	0.54865374	0.15453923	0	0.440268605	0.245501122	0.410344336	0.399809724	0.634272094	0	0.597396389	0.140396091	0.041140288
2.6.1.36	0	0.015747772	0	0.054421465	0.025453192	0	0	0.054647686	0	0.0565439	0.075907604	0	0.053278831	0	0	0	0.059345323	0.015177637	0	0	0.056380799	0.022369709	0.013337718	0	0.048553065	0.018089676	0	0.023596369	0.052466715	0	0	0	0.057365407	0	0	0.026814238	0.015656213	0.024111114	0.056854798	0.046191548	0	0	0.004268734	0.036159731	0.075362555	0	0.016395153	0.050489308	0
2.6.1.37	0	1.216495223	0	0.370675111	0	0	0.030306998	1.031676491	0.832789655	0.5269137	0.98818171	1.493598216	0.141182117	0	0	0.077605292	0.39906603	0	0.072867282	0	0.645984475	0	1.477495965	0.334605829	0	0.478639186	0.906933245	0	0.925975268	0.3889335	0	0.121472863	0	0	0	0.453502327	0	0	0.115403403	0	0	0.25404675	0.114011822	0	1.423238289	0	0.141828142	0.169767527	0.6030463
2.6.1.42	1.28398963	1.432161768	0.442699907	1.274411343	1.475447885	1.155166084	0.712035338	1.509983616	0.582868975	0.333807664	1.141862022	1.239306183	1.649018192	1.704270609	2.160704851	0.350177583	1.040091182	1.526864877	1.2175364	0.871700402	0.770359258	0.855604799	0.642477456	1.541066201	1.331594588	0	1.258334074	0.495609685	1.111337615	0.584433935	2.043185161	0.437678579	1.466455102	1.140840228	1.040112548	1.296507973	1.121585604	1.375449859	0.95641928	0.383422417	0.606750926	1.264417064	0.369565162	0.289435085	1.23063191	1.224123904	1.228384258	1.449526377	0.7447319
2.6.1.44	0.208605481	0.129735866	0.086932214	0	0.114466573	0.224488971	0	0	0	0	0.385378726	0.071861229	0	0.131362875	0	0	0	0.038279095	0.006420347	0.070244771	0	0	0.110090288	0	0	0	0.048815415	0	0	0.114876657	0	0	0	0.191828964	0	0.08886968	0	0	0.041470498	0	0	0.066484793	0	0	0.48130941	0.161881193	0	0.103273696	0.052557067
2.6.1.46	0	0	0.068689294	0.015493138	0.066148243	0	0.084094986	0.01365041	0	0	0.011986497	0	0.012245122	0	0	0.368776508	0	0.078358041	0	0	0	0.074305981	0	0.052697508	0	0.066443426	0.051126568	0	0	0	0	0.073483533	0	0.05946407	0.044427879	0.011653631	0.033982023	0.031870961	0	0	0	0.029413423	0	0.088071079	0.020713007	0	0.129558465	0.025015509	0
2.6.1.48	0.028045561	0.038792446	0	0	0	0	0.054509936	0	0.036706406	0	0.00445049	0.033649762	0.026164089	0	0.050912055	0	0.015467365	0.111707049	0	0	0.001812291	0.002502635	0.029084754	0.051638159	0	0	0.11184507	0.038907866	0.072995388	0.033586975	0.0888181	0.072746713	0	0.025312204	0.045349816	0	0.078570002	0	0.007857909	0	0.04662204	0.001854164	0.033072973	0	0.063035469	0.111165975	0.11103722	0.07935753	0
2.6.1.50	0	0.005415999	0.002214099	0.015164968	0.02273996	0	0	0.000520219	0	6.36307E-05	0.002726796	0.016019566	0.018394885	0.009593475	0	0.008958413	0	0.006729038	0	0	0	0	0	0	0	0	0	0	0.022910623	0	5.50373E-05	0	0.011880614	0.00744448	0	0.018500855	0	0.017313836	0.004090649	0	0	0	0	0	0.004159756	0	0	0.011184441	0.027711444
2.6.1.52	1.048101063	0.649845604	1.135537878	1.502141507	0	1.335713193	0	1.588245287	0.873444431	1.045553869	1.496742259	0.944373576	0.598765112	0.667773934	0	1.556759477	0.853041481	0.343342528	0	0.05470202	0.369578675	1.222125763	0.591427089	0.102984424	1.507177139	0.754642406	1.602419052	0.827922404	0.802025219	0.969188035	1.334779453	0.479666093	1.013863592	0.800016326	0.313059289	1.186421986	1.532622332	0	0.365934462	0.949006749	0.592797548	1.145706799	0.665483788	0.614386668	1.599521248	1.666151301	1.09979827	0.227653806	0.660868196
2.6.1.57	0.305039577	0.181158699	0.034978307	0	0	0.401166604	0.968248939	0.871996109	0	0	2.255238741	0.622010777	0	0	0.807802521	0.095699478	0.219751935	0.537419042	0.22971142	0	0.239076513	0	1.002921313	0.303170117	0	0.386408906	0	1.63865939	0	0	1.663746893	1.796156387	0.967446999	0	1.17633086	1.15822476	0.261070044	0	0	0.100259423	0	0	0	0	2.665445883	2.56071939	1.034097588	0	0.874017237
2.6.1.62	0.897337924	1.481303035	1.359369544	0.401226438	0.533760986	0	0	0.650081564	0.532511362	0.768853827	0.918928079	0.753862392	0.215683	0.223022746	1.057589051	0	0.453662597	0.183977101	0.749516639	0.54555641	0.022436249	0	0.050107131	0.095668832	0.562561238	0.338795361	0	1.082976351	0.397140231	0	1.315774341	0.571397239	0	0	0	0.772292515	0.551918302	0	1.040322539	0.794774394	0.750261911	1.134825706	0.131981734	0	0.239702582	0.192136234	1.167238738	0.247636606	0
2.6.1.66	0.285293388	0	1.718113584	0.714943699	0.134031488	0.312611771	0	0.638765135	0.390932393	0	1.71862075	0	0	1.407757401	0.064131484	1.608326403	0.016497097	1.151812189	0.721049311	1.287137596	0	1.179053738	0	1.027684918	1.854703207	0.903970209	1.790962254	1.884895795	0	0	1.099503071	0.463849717	2.014926818	2.092822025	1.758498816	1.18524972	0.577942431	0	0.248129857	0	0	2.286538861	0	0.343236989	0.612324959	1.295225136	0.91210276	0	0.001703507
2.6.1.7	0.014645672	0.118197711	0	0.131232606	0.343941828	0.378960336	0.296049094	0	0	0	1.097188085	0.066757248	0	0	0.205553613	0	0.027070895	0	0	0.161261448	0.185030213	0.058341066	0	0	0.296054577	0.380521982	0	0.257540803	0.188353038	0	0	0	0	0.2383492	0	0.099752851	0.405974199	0	0	0	0.430869154	0	0.022910699	0	0.794441093	0	0	0.294610705	0.429685287
2.6.1.76	0	0.776484342	1.46664342	0	0.273031053	0	0	0.27524507	0.560092403	0	0.770258162	0.55916444	0	0	0.353114195	0.499518842	0	0.201183154	0.59611195	0	0.640794639	0	0	0.524136606	0	0.48336476	0.017637529	0.11562405	0.254577298	0.001345483	1.28133687	0.384138425	0.444880084	0.59977203	0	0.090613171	0	0.580008535	0.489562483	0	0	0.474712913	0.229803113	0	0.442508727	0.329546566	0.36234041	0.089451752	0.297266377
2.6.1.77	0.166399073	0	0	0.133760032	0	0	0.020118852	0.067766024	0	0.177751146	0	0.093880266	0	0	0.790181156	0	0.140781471	0.038900235	0.04636385	0.050806405	0	0.184044499	0.21878973	0.046883616	0	0	0	0.196156976	0	0	0	0	0	0	0	0	0	0	0.161960199	0	0.137086604	0	0.092274079	0	0	0.019408143	0	0	0.153970672
2.6.1.81	0.026049569	1.242438768	0.61430824	0.675210482	0	0	0	0.517975716	0	0	0.700829459	0	0	0.692117186	0.322131375	0	0.449142208	0	0.118526794	0	0.247771063	0	0.121140141	0	0	0	0.771497231	0.730770736	0.549198876	0	0.796528088	1.640909644	0.164472503	0.308306069	0.195273474	1.427388649	0	0	0	0.203710824	0.214207815	0	0.437073614	0	0	1.678014604	0	0	0.335292428
2.6.1.82	0	0	0	0	0.353482403	0	0	0.396137675	0.359830472	0.096465715	0.123467618	0	0.074031864	0.010177317	0	0.335202737	0	0.425204863	0.316917968	0	0	0	0.474296105	0.016984397	0	0	0.565895262	0.444245136	0	0	0.19799491	1.128494513	0	0	0.47191044	0.186316339	0	0.188069779	0.109953784	0.980811666	0.118229481	0	0.432908827	0.435466578	0	0.645056229	0.018271914	0.008823021	0
2.6.1.83	0	0.731534453	0	0	0.989989639	0	0.174309698	0.244604709	1.186290482	0.907990773	0.649591611	0.552564572	1.338614745	0	1.339390066	1.532098305	0	0	0	0	0	0	0.823120238	1.478623887	0	0.387159449	0.098553683	0	0.287720626	0.676033274	0.352015457	0	0.167168076	1.548108011	0.36037273	0.684390193	0.819864171	0	0	0	0.668150044	0	0	0.123211961	0	0	0.235491138	1.448636058	0
2.6.1.84	0	0	0.069518081	0	0.096589584	0	0	0	0.097084346	0.096881797	0	0.064225044	0	0.079578589	0.02003509	0	0	0.083670294	0.053316347	0	0	0	0.058330739	0.0664613	0	0	0	0	0	0	0.109732493	0	0.102202889	0	0	0	0.080508954	0.105056919	0	0	0	0.03229887	0	0.086206195	0.065643573	0	0	0	0.03180025
2.6.1.85	1.838723523	0	1.565302873	1.110040568	3.222885751	0	0	0	1.774615027	0	1.709510017	2.371580914	0	0	0	0	2.195894387	0.151795415	0	0.628461088	1.52260504	0.395104204	0.464592817	1.942303743	0	0	0.061153924	1.230005014	0	0.082557622	0.412396327	1.094233385	1.117191873	0	0.314693762	0.964252763	0	1.565617505	0.844895278	0.343003207	0.47491849	0.48599333	1.309977452	1.257638941	2.098583047	2.653118404	0	0	0
2.6.1.86	0	0.002148023	0	0	0.019603963	0.008093974	0.029531166	0	0	0.008306502	0	0.017598692	0	0	0	0	0	0.017325946	0.012455782	0	0	0.043823675	0	0	0.033313376	0	0	0.031747719	0	0.016395859	0	0	0	0.024773778	0	0	0	0.0030059	3.12848E-07	0	0.022223895	0.04171167	0.01136072	0.022891068	0	0	0.090544845	0.106842261	0
2.6.1.87	0.393591244	0	0.135559868	0	0.43767202	0.096115347	0	0	0	0.29730679	0.048518823	0.529450639	0	0	0.45289986	0.591912991	0	0.354619868	0.373239367	0	0.164973415	0.003524905	0	0.482808474	0	0.517334608	0.721326027	0.788736825	0	0.089152778	0.923001602	1.354149526	0	0	0	0.645456729	0.209459674	0	0.393668103	0.395554962	0.060151534	0	0.303557633	0	0	0.49250151	0.048105989	0	0.017519301
2.6.1.9	0.540835476	0	2.992563315	1.227201815	0.901505876	0.68773242	0	1.285607095	1.208483398	1.03349131	1.393381468	1.547658	2.452643562	1.247811178	0.406088201	1.214775455	2.160225494	2.164358273	0.125728316	1.711781699	1.571648022	2.057080326	0.224926083	3.156400085	2.355637015	0	0	0.60197038	0.787881144	1.111567469	0.623486497	1.590407894	0.598340524	1.556262245	0.302021834	1.002590507	0.076602378	1.287927499	1.392319714	1.021676528	0.82854993	2.105871222	0	1.051753965	2.142006072	0.416883668	1.007600246	0.303470466	0
2.6.99.2	0.17378064	0.767668352	0	0	1.207629521	1.088921678	0	0.20636121	0	0	0.757929999	1.631797668	0.355894805	0	0	0	0.156117893	0	0.200184151	0.329114244	0.017640125	0	0.621357997	0	0	0.509531061	0.694414634	1.024189939	0	0.014176732	0.991818194	0.845565536	0.021655523	0	0.007086083	0.305258744	0	0.131931966	0.442911188	1.058649708	0.717759815	0.22701182	0.741800336	0.796037788	1.202500614	1.627935966	0	0.406690653	0
2.7.-.-	0.220668	0	0.298666921	0.594362397	1.359651346	0.673726006	0	0	0	0	0	1.287809644	1.115295339	0	0.13249332	0	0.691552382	0.346121579	0	0	0.523517465	0	0	0.545899891	0.60733946	1.065111259	0.773283416	0	0.725949152	0	0	1.413930235	0	0.815925784	0.76807065	0.588347733	0	0.206453806	0.50717827	0	0	0	0	0.546180511	0.097321387	0	0.605422864	0	0
2.7.1.-	0	3.779756183	2.160919323	0.961155188	0	0	1.932398063	1.072615943	6.55279912	9.150965994	0.112574131	0	0	0	0	2.568195067	3.790128638	1.625883975	2.779212059	0.844052058	0	1.422084505	1.753923541	0.214196733	1.716761597	0.630077915	3.416557288	2.226988888	1.461453705	3.598053042	0	8.750188212	0	0	0	3.378971181	0.160642904	0	6.079778099	0.276376412	4.301397901	0.337621766	1.07624281	1.124943397	0	0.324838901	5.215376571	3.494032504	0
2.7.1.1	0.108425985	0	0.008239346	0.102263491	0	0	0	0	0	0.026378335	0.075711799	0.506332266	0.391941504	0	0.070056771	0	0	0.148158011	0	0	0	0.131030685	0.077462296	0	0	0.131433158	0.122239317	0	0.100866198	0.136971122	0	0.10392385	0	0	0.000792144	0	0	0	0.033496834	0.126456728	0.034306011	0.016857819	0.065442524	0	0	0.037657739	0.026113783	0	0.037502323
2.7.1.100	0	0	0.035226332	0	0.196604872	0.381214819	0	0	0.560337934	1.165278778	0.442134496	0.205304592	0	0.104721909	0	0.041064489	0	0	0.727556389	0.559969068	0.362534042	0.003927017	0	0.288439752	0	0.220967074	0.355510446	0.514976124	0.106379778	0.327942599	0.891291267	0.207176801	0.217185751	0.71468019	0.489652382	0.591170362	0	0.40548127	0.277476699	0.276731465	0	0	0	0	0.414433527	0.999598402	0.186671043	0	0
2.7.1.105	0.095251331	0	0	0	0.123871767	0.474647264	0.363842155	0.089937892	0	0	0.192490397	0	0.215849222	0.225258067	1.628847169	0.098557962	0.525525513	0	0	0	0	0	0	0	0.24974943	0.367765845	0.128869839	0	0	0.302252635	0	0	0.192236627	0	0.089298367	0	0.370122273	0	0	0.307490603	0	0	0.209177615	0.080515828	0.250218741	0.423590006	0.378221789	0	0.488116164
2.7.1.106	0	0.044504137	0.050812902	0.288455689	0.006352475	0.033248439	0	0.028234121	0	0	0	0	0	0	0.004912413	0.034065232	0	0.04360329	0.029605381	0.043947812	0	0	0	0.02251982	0.037933285	0.006767591	0.026365605	0	0.028624354	0.024400942	0.042748083	0.035205364	0.018191359	0	0.016276945	0.045156378	0	0	0.0328527	0.001986923	0.017361085	0.017700166	0.038342714	0	0	0.025088859	0	0.044017431	0
2.7.1.107	0.839110684	0.558481284	0.600337733	0.762479043	0.169195743	0.706189819	0.285360932	0.593470334	0	0	0.36306355	1.161720983	1.299166314	0	1.207392972	0.214183435	1.213317591	0.114815212	1.459101101	1.137080727	1.062780778	0.522078891	0.553141161	0.351205789	0.473693876	1.113861148	1.065725595	1.114517924	0.684208014	0	1.049384529	1.672919298	0.727693877	1.096530233	0	1.711167156	0.330902991	0.714100811	0	0.89084835	0.539148704	1.62910322	0.615587818	0.292490391	0.447113727	0.64390224	1.114598148	0.949100347	0
2.7.1.11	2.799206855	1.698687402	0	3.321681423	0.965043166	1.078884734	3.29111788	0.048299011	3.319307481	1.762883846	1.450178297	0.880205357	4.14865822	0	0	3.987861109	0	3.998136494	1.796940588	1.697452718	0.249276323	1.476573136	6.136456219	3.89001272	1.046052409	0.364843741	1.387410609	1.838834559	1.548817785	1.112768072	1.926291347	0	3.765429364	0.561773184	4.227124956	3.600821945	1.799976971	0.524092612	0.965611931	0.158253247	0.370225831	0.999156901	0.872712046	1.592930545	2.641963942	2.027860445	1.829174026	1.253455263	0.216942812
2.7.1.113	0.594885489	0.35358882	0.055735378	0	0.036499494	0.668590395	0.547721419	0	0	0.460309311	0.934727946	0.002322961	0.539295108	0	0	0	0	0.744816287	0.389666953	0	0.172704796	0	0.131316444	0	0.626117449	0.953586382	0	0	2.51658314	0	0.571624907	0	0	0.52251847	0	0.548465651	0	0	0.098395621	0	0.583991123	0.668191991	0.479004988	0	1.230192026	0.062259202	0.195213692	0.741954683	2.026901612
2.7.1.12	2.052855533	0.380823736	1.588845356	0.370866464	0.010679253	0.173067182	0.223451887	0	0.201710682	1.269376207	1.774084255	0.891959176	0	0.183070529	0	0	0	0	0	0.026333426	0	0.475378681	0	0	1.003734264	0.521614225	0	0.554679472	1.85429149	0.296171711	1.981449564	2.296335936	0	0.688278056	0	1.351538321	0	0.906043876	0	0.282433122	0	0.279708796	0.082849291	0	0.118890984	2.114835056	0	0.813947866	1.768514615
2.7.1.13	0	0.086372084	0.036017707	0.060836906	0.090075629	0.011223728	0.077638878	0.006936492	0	0	0	0.064617571	0.088625106	0	0.097752013	0	0.048775967	0	0	0	0.097160954	0	0.04604756	0	0	0.084171499	0	0.01299257	0	0.030201964	0.082355297	0	0	0	0	0.060996034	0	0	0.063488404	0	0	0.004574009	0	0.020037207	0.070834642	0.010077339	0.032967255	0.000530145	0.044635634
2.7.1.130	0.335734837	1.244582291	1.287121807	0.438872784	1.131543904	0.692227722	0.905028384	0.253705569	0	0	1.714981522	0.184791234	1.067267576	0	0.287904104	0	0.469113312	0	0	0.090490058	0.574733656	0.489977004	0	0.052720356	0.599036687	0.97444725	0	1.239376041	0	0	0.58833361	1.788130798	0	0.554314435	0.449089143	0.593580878	0	0.217044735	0.15141303	0.791531312	0.717287167	1.670707155	0	0.684968499	0.429123875	0.588786879	0	0	0
2.7.1.144	1.072647312	0	0.651211295	0	0	0.440815458	0	0.137337366	4.006280743	0.865174823	0	0	0	0.870143236	0.330453934	1.031591154	0.333802915	0.92651943	0	0.574773306	0.414080926	2.302469102	0.981061671	0	0	0.195639889	1.575878666	1.94530632	0.434088949	2.022222156	0	2.14489561	0	0.653618658	0.26187848	0.89532945	0.007973492	1.71737498	0	1.377464831	0.521075794	0	0	0	0	1.311719568	0.760304473	0.757244573	0
2.7.1.145	0	0	0	0.023255679	0	0	0	0	0.010825533	0	0	0.014245747	0.010301	0.060602921	0.020395929	0	0.010520848	0	0.067902835	0	0.005006752	0.010386116	0	0.031471261	0	0.047945925	0.046849027	0	0	0	0	0	0	0.056967074	0.012598554	0.057482103	0.067701587	0	0.012022396	0.047577198	0.05300464	0.061708984	0	0.006234065	0	0	0.011784203	0.045742939	0
2.7.1.146	0	0.004042914	0	0.013661314	0	0.001811951	0	0	0.004263534	0.012763097	0.006325074	0	0.023711314	0	0	0.016538296	0.022854478	0	0	0.025752038	0.022016029	0	0.022073901	7.31704E-06	0.024218246	0	0	0	0	0	0.004681922	0.004774611	0	0	0	0.004009295	0.002691634	0.014554784	0	0	0.026983036	0.008619763	0.022634176	0.020171743	0	0	0	0.024773502	0.050928423
2.7.1.147	0	0	0	0	0	0	0	0	0	0	0	0	0	0	0	0	0	0	0	0	0	0	0	0	0	0	0	0	0	0	0	0	0	0	0	0	0	0	0	0	0	0	0	0	0	0	0	0	0
2.7.1.148	0.698967673	1.114558105	1.264343451	0.732414814	1.181083601	0.645625127	0.785611686	1.094916303	1.001487638	1.197020087	0.758684084	0.970182488	1.405837956	1.093070063	1.002088085	0.629176055	1.312202594	0.929557276	1.33166827	1.009602647	1.1602355	0.994203329	0.596115669	0.626761944	0.571713599	1.444206525	0.965746808	1.301140584	1.317881587	1.324622226	1.233003813	0.801725151	0.589391259	0.660407538	1.101725272	0.696002505	0.766303753	0.977326121	1.105519765	0.825056524	0	1.422385782	1.294727876	0	0.645554394	0.653142099	1.225175982	1.074194877	0.891411674
2.7.1.15	0	0	2.215312046	0	0	0.690270201	0.696420458	0	2.83082132	1.680375254	0.960625949	0.349986918	0.317420054	1.192319564	1.045379468	1.254023008	1.116829891	0.462413504	2.209587314	1.27225725	0.709847669	1.019214033	2.276642304	0	0	0	0.449242588	2.385140025	2.686239335	0.226104646	2.402508329	2.140064365	0.248446513	1.023985416	0.067210072	2.003328418	0	0.632819653	0.765754475	1.678705722	1.195418355	1.044092473	0	1.415242258	0.960330537	1.225272689	2.361941182	1.815155991	0.742504984
2.7.1.156	3.090464113	0.241460852	0.663334441	0	1.588765706	0	0	1.719610466	4.031753514	5.270684556	1.057209223	1.066927935	1.552268698	0.339522327	3.480071629	1.995124685	1.893496862	3.040294299	0.235180381	0.841636043	0.920650455	0	0	2.847506509	2.316673099	0	0	1.087778132	0.327131348	0.942064031	0	1.679625335	0.170526441	1.068855113	2.944486351	1.819155454	0.012628415	0	1.343659978	0.970271976	0	0.560918622	0	0.306160072	2.806751176	0.76189086	0.230625032	2.715195967	0.519030931
2.7.1.16	0.493512154	0.624150565	0	0.418989972	0	0	0	0.523186326	0	0.337824982	0	0.521255824	0	0.03056068	0.431476148	0	0.414075157	0	0.755734694	0.43861915	0.03915782	0	0.336617451	0.159630542	0.090955648	0	0	0.657206467	0	0.479407304	1.213533921	1.034315587	0.921077979	0.124985523	0.775276572	1.320469116	0.517229401	0.499367978	0.132144558	1.049683885	0	0.617522542	0	0	0	0.539770583	0.441350609	0	0.476972131
2.7.1.161	0.000303923	0.001134998	0.00115904	0.002557871	0.001857107	0.002011279	0.001599202	0.000839318	0.001160439	0.002566777	0	0.00165098	0	0.002132951	0.000136726	0	0	0	0	0.001967743	0	0.000327637	0.000981358	0	0.002500161	0	0.002185311	0.002264065	0	0	0	0.001684235	0.001459671	0	0.00252008	0.000721258	0	0	0	0.001828372	0	0.001683035	0.002026067	0	0	0	0.000504895	0	0.013886741
2.7.1.162	0.039428705	0.004394107	0	0.038918267	0	0	0.024506825	0.01805707	0.020664276	0	0	0.002717236	0	0.226861653	0	0.024280113	0.004482598	0.01678237	0.023356995	0	0.042416372	0.046048348	0	0	0.001620148	0.026459432	0.006964371	0	0	0	0	0	0	0.040346848	0	0.041109643	0	0.038449918	0	0	0	0	0.016112774	0.036963848	0.010380812	0	0	0	0
2.7.1.164	0	0	0	0	0	0	0	0	0	0	0	0	0	0	0	0	0	0	0	0	0	0	0	0	0	0	0	0	0	0	0	0	0	0	0	0	0	0	0	0	0	0	0	0	0	0	0	0	0
2.7.1.165	0	0	0	0	0	0	0	0	0	0	0	0	0	0	0	0	0	0	0	0	0	0	0	0	0	0	0	0	0	0	0	0	0	0	0	0	0	0	0	0	0	0	0	0	0	0	0	0	0
2.7.1.166	0.124225958	0	0.712588387	0.091634178	0.064003185	0	0.168874644	0.145321765	0.15430051	0	0.186616876	0	0.310321417	0.070161337	0.276699317	0	0.316490048	0	0.375335822	0	0.111445027	0.22699544	0.111241295	0	0.23226096	0	0	0	0.029412258	0	0	0.021149676	0	0	0	0	0.31389349	0.292929499	0	0	0.125028987	1.278409729	0	0	0.443099357	0	0.332852181	0	0
2.7.1.167	0	0.723223043	2.883450216	0	2.355251093	0.153219039	0.957331017	0	0.745074481	2.678041501	1.581063171	0.588930705	0	0.15465091	0.278292805	1.394015996	1.233178817	0.184546787	0.366125878	0.581190762	0	0	0.602326102	0	0	1.070911816	1.497454613	0.292639688	0	0.153367825	2.073290417	0.814686264	1.148483049	0	0	2.506570443	0	1.58903888	0.231706948	0.232272554	0	1.349905253	1.448726082	0	1.077197626	0	0	0.571353951	0
2.7.1.168	0	0.179150698	0	0.139811307	0.138751718	0.054454952	0.156490268	0	0.122630579	0	0.426926922	0.288612576	0.179545445	0	0	0.366622367	0.449307653	0.03353177	0.321890761	0.356748657	0.120481323	0	0	0.219751127	0.223012006	0.407518404	0.127721892	0	0.00409142	0.080098832	0.104572105	0	0	0	0	0.237815455	0.026609351	0	0.106048955	0.097664637	0.109149099	0	0.196500192	0.044085473	0.519013537	0.223138599	0	0.093087955	0.20098065
2.7.1.169	0	0.001455956	3.05622E-05	0.00051746	0.00106923	0.000551982	0.001277317	0	0.000567888	0	0	0.000100902	0	0.002475497	0.000322048	0.001357471	0	0.001157071	0	0	0.000739985	0.000796026	0.001189395	0	0	0.001148351	0.001275842	3.98149E-05	0.000483458	0.001503182	0	0.000807483	0.001845814	0	0	0.000595367	0	0	0.001691778	0.002173501	0	0	0.002207326	0.000826828	0	0	0	0.002003397	0.012260908
2.7.1.17	1.512874546	0	1.892883934	1.974793109	0	0	1.616743743	0.960216295	3.541032102	6.485127736	0.48483172	0.317805588	0.121334935	2.595613867	0.621401833	4.003890663	0	1.209684088	1.122494744	1.515604272	0	0.345709534	1.876487877	2.436426204	0	0	0	0	1.411168998	3.670626934	0	1.592721656	1.546829863	1.924970272	1.236705811	0.167369214	1.118511844	0	1.527512186	0.309748511	0	0.816830657	0.698423058	0.965964245	1.142215273	0.004796659	0	3.309903301	2.365848662
2.7.1.170	1.108511963	0.683893012	0.433771932	0	0.167868343	0.725028558	0	0.319146144	0	0.310480819	0.177893077	0	0	0.133920567	0	0	0	0	0.563876831	0	0	0.002821554	0.084467421	0	0	0.549946778	0	1.184455995	0.769668649	0	1.659616399	0.231664242	0	0	0	0.329080131	0	0	0.103042136	0.110410438	0.373869103	0.097568453	0.169088455	0.142031404	0.418709667	1.717784548	0	0.697686345	0
2.7.1.19	0.018396592	0.3681051	0.51726492	0	0	0.142870462	0	0.022998147	0	0	0	0.531245024	0.121468007	0	0.003981095	0.462341741	0.258959908	0	0.181506139	0.37300265	0	0	0	0.368396375	0	0.337614361	0	1.323052336	0	0	1.131170438	0.45926459	0.333943499	0	0.464712835	0.264718439	0.358530583	0	0	0.858628135	0	0	0.37742684	0.528332566	0	0.499804467	0	0.344335822	0
2.7.1.2	0	0	0	2.142595212	1.87447943	0.16804479	2.582980882	0	2.171020234	6.566598046	0.539425509	1.750898405	1.592629516	0.253016923	2.081506177	2.245219586	0	1.379748231	0.668854206	1.700567139	1.977884159	0.839043143	0.893989739	0.562324079	0.895491542	1.686294118	0.820762696	2.009297248	1.273208014	0	1.521590569	1.48280982	1.761057812	1.296974725	2.687369381	0.802067913	0.835847006	0.868621925	2.065781562	1.908621532	2.599150377	0	0.767605437	0.478901997	2.318411146	0	1.514031265	2.421233739	0.55413814
2.7.1.20	1.070769678	0	0.479377119	0.484959349	0.537755412	0.108639959	0	0.104634243	0	0	1.249598253	0.103685348	0.254318273	0.300119302	1.393363823	0	0	0.60506243	0	0	0.536542474	0.137931844	0	0.081395203	0	0	0.283271489	0	0.364073618	0.106720443	0.028813041	0	0.311882803	0.510300606	0	0.234973745	0.137558842	0.165700945	0	0.145093563	0.278538261	0	0.375009971	0.482898107	1.363990617	0.291038455	0.236100325	0	0.558491626
2.7.1.21	0.434075322	0.134215599	0.727646096	0	0	1.414541408	1.043925619	1.009298113	0.738072697	0.24039687	0.848759764	0.61712623	0.909347524	0	0.616509514	0.722518844	0.297469516	0.005991671	0.730326211	1.097147926	1.008415495	0.300094371	0.784060746	0.004214236	0.136847138	0	0.211530066	1.589711939	1.314998217	0.589400842	0.67394813	1.569150954	0.400192131	0.45689035	0	0.456234891	0.682153512	0.479937464	0.976926575	1.091084385	0.609781267	0.235659342	1.560021867	1.25983206	0	0.379303839	0.014459546	0.634827401	1.172807575
2.7.1.23	1.075317748	0.892719255	0.912040535	0.823646532	0.978720469	1.073704022	0.95325442	0.938512442	1.088300314	0.954272108	1.088050324	0.984239997	0.981130556	0.899512459	0.894514106	1.050655271	0.901995348	0.96358362	1.005328534	1.001126529	0.977853343	0.888284151	0.94380631	1.019763943	1.004786295	1.012358531	1.006753324	1.051654318	0.919953246	1.044758545	1.006672758	0.996067894	0.943339572	1.103019715	1.070303478	0.878254098	1.050132064	1.066823472	0.811407419	1.020458628	1.015578999	1.022799791	0.891711823	1.093968434	0.936304586	0.909839958	1.112234724	0.942874758	1.029171218
2.7.1.24	1.181795824	1.02848064	0.919649712	1.048574458	1.113002768	1.240577738	1.138445789	0.810075304	0.839431686	1.179086783	0.882664062	1.191311038	0.936138395	0.973620368	0.082678855	1.238481513	0.929563563	1.181784591	0.883135405	0.827283905	0.920434558	0.502005668	0.96841635	0.738561774	0.970276128	0.752707035	1.227951967	0.836782956	1.254300301	0.861920747	1.20611394	1.201964988	1.159331475	1.02611041	0.94043941	1.039137572	0.893392529	0.885913622	1.195874883	1.011073505	0.930532008	0.919491442	0.999713137	0.936964131	1.024617843	1.124661106	1.229289856	1.16742349	1.112108909
2.7.1.25	0.495845303	0.155754566	0.263505503	0.589605799	1.701345974	0.477881785	0	0.509344953	0	1.797916779	1.705855968	1.035066679	0.622588349	0.162060436	0	0	1.398317671	0.3154904	0.224531056	0.80611399	0.32281669	0.52335251	0	0	0.578100408	0	0.51198672	0.27390261	0	0.201440032	1.252504121	1.069542921	0.776666509	0	0.323569024	0.574456148	0	0.797419715	0.005401912	0.193092105	0	0	0.135287082	0.762223972	1.467277226	0.183269445	0	0	0.835091218
2.7.1.26	2.007978556	1.443676371	2.043728925	1.8438417	2.126585884	1.616816886	1.586895524	2.01641493	1.995077995	2.251196952	1.991515336	2.150940403	2.419946298	1.799549719	1.591578095	1.623966608	1.909273565	2.121947615	2.462101245	1.604648543	2.366097253	2.4192127	2.216493349	1.898298931	2.1665364	1.955578565	2.424446844	1.710198633	1.579678626	2.390504186	1.555329261	2.362077858	1.475871429	1.493395155	1.599301669	1.784723385	2.300749091	2.360631518	1.707660221	1.600189255	2.127300626	1.60861324	2.344037781	1.755731582	2.37531533	2.166178568	2.437635991	1.774877315	2.116432619
2.7.1.27	0	0.025529023	0	0.082109439	0	0	0	0.006812861	0	0	0.061916221	0	0.066751122	0	0	0.024435272	0.063154931	0	0.002684892	0.002582866	0.058984288	0	0	0	0	0.028080648	0	0.070695703	0.015276621	0.016432667	0	0	0.059415418	0.053489548	0	0	0	0	0.055380394	0	0.002853948	0	0	0	0	0.162005222	0.028750332	0.027192848	0
2.7.1.29	0	0.22677914	0	0.398471151	0	0.132088016	0	0	0.880999389	0.502281125	0	0.437532045	0.486783739	0.320565279	0.484750606	0.268951101	0	0.709076781	0.489085463	0.906321522	0.738682669	0	0	0.457385716	0.18383133	0	0	0	0.181014156	0.271922069	0.727612799	0	0.131472623	0	0.45585991	0	0	0.163145692	0	0	0.132291255	0	0.348881661	0.356209686	0.116467098	0.989279724	0	0.669131208	0
2.7.1.3	0	0.002422817	0	0.001045462	0.001192097	0.000364807	0	0.002084794	0.000163653	0	0.006129142	0.001637976	0.0021183	0.002654554	0.002620993	0.003147193	0	0	0	0	0	0.001802986	0	0.001224757	0	0	0	0.00113582	0	0	0.000722524	0	0	0	0.002668263	0	0.002025012	0	0	0	0	0	0	0	0.006565052	0	0	0.001044173	0
2.7.1.30	1.085605069	0.193132525	0.906390335	0.515212454	0.803687567	0.15475091	1.680600165	1.303379951	1.076467728	1.23679785	1.385461753	0.93977072	0.325597189	0	1.927080233	1.626303811	0.799435032	0.985148513	1.648505723	1.223275436	0.640557618	1.28163364	2.666409379	0.654547424	0.738512344	0.602462004	0.278095979	1.142145049	0.32485985	0.814543213	0.385628086	0.795931436	1.727310983	0.538389562	2.343225288	0.840646466	1.029464503	0.768617892	1.932855466	1.805261452	0.361902804	0.187553563	1.480379202	1.815777387	1.958927113	2.516317417	1.49024916	0.373421385	1.167895239
2.7.1.31	0.322772961	0	1.722190056	0	0	0.582433197	1.191162626	1.619083173	1.956805266	0.544197484	0.60197465	1.519626156	0.492622127	1.06940101	0.147120605	0.095047675	0	0.06067907	0.76026562	0.787561801	0	0.866206271	1.293434358	1.520015988	2.037828709	0.987564364	1.220175734	2.195075499	0.87160696	0.200039213	0.732472825	1.877195407	0	1.260983763	0.519718074	1.181789886	0.520909897	0.502907976	0.93101009	0.904460426	0	1.835418829	0.741107723	0	0.625832508	3.067391602	1.083445789	0.467264782	0.826696677
2.7.1.32	0	0	0.051479078	0.050779538	0	0	0	0.059976314	0.054286928	0	0.026076787	0	0.039147932	0.02768847	0	0.03778854	0	0.040853069	0	0	0	0	0	0.040400378	0	0.014558435	0	0	0	0	0.065113278	0.057670768	0.042886587	0	0.010766485	0.054963295	0	0.007611733	0.004507388	0	0.06616658	0.009606875	0.02766948	0	0.049961777	0.064957017	0.104069259	0.058435699	0
2.7.1.33	0.357065564	0.518520432	0.481094429	1.349722838	1.634187086	0.275888891	2.028622281	1.005505894	0.807854523	1.635222079	1.192056416	1.561014776	1.031629442	0.76738088	1.061466257	1.461629922	1.038402395	0.510319564	0.535679764	0.944228569	1.080544445	1.657321947	1.270912694	1.237206719	1.204472939	1.56005848	0.994288955	0.330331234	0.566500156	0.413027006	1.558460834	0.604456574	1.020223935	1.100076701	1.489530377	0.880694131	2.231551209	1.16702749	1.425256245	0.394050627	0.898973986	1.218859757	0.855495947	0.252214183	1.471488677	0.651023844	1.266077326	1.479115218	1.211009693
2.7.1.35	0.087657812	0	0.67779849	0.978178968	0	0.378852644	0.339078792	1.348157681	1.109132299	1.612537684	1.149191686	0.939782338	1.383967643	0.170790585	1.635691815	0.920011094	0	0.695617866	0.532378733	0.897363526	0.387609217	1.27209568	0.512360021	1.729023339	1.721930434	0.440766312	0.609412164	0.897033609	1.469612131	0.054154868	1.51251076	1.639980685	1.47953383	1.014927354	1.107586346	1.676744061	0.987096081	0.133893277	0	1.36014319	0.713030617	1.685117763	1.170400534	0	1.106905084	1.220517059	0.946446652	1.56163724	0.43872233
2.7.1.36	0	0.137024486	0.419076505	0	0	0	0.218709271	0.212319466	0	0.104026233	0	0	0.271966548	0.254266729	0	0.313254557	0.516015973	0	0.056797501	0.039861055	0.061655774	0	0.003587897	0.336544087	0.527086018	1.026274453	0	0.27906368	1.528202354	0	0.277220561	0	0.160084283	0	0.458583753	0.34489109	0.371444877	0.173380714	0	0.753734631	1.365702374	0.242524707	0.349503956	0.197954502	0.178865998	0	0.547334536	0.064505537	1.137135099
2.7.1.37	0	0.147844504	0	0.050036462	0.037351501	0	0.084023844	0	0.086122787	0	0	0.053094142	0.192896498	0.465259988	0	0	0.054050273	0	0.057785895	0.107541485	0	0.036520082	0.164877448	0.141765108	0.02510169	0	0.078590709	0	0.057383175	0	0.004854183	0.072976929	0	0.040593101	0	0	0.038113496	0	0.655915996	0.083354441	0.094083694	0	0.027545719	0	0.17149377	0	0.063133585	0	0.225336095
2.7.1.39	1.557454387	0.440960317	0.281244449	1.733629016	0.610026324	0	0	1.46901207	0	1.759495624	0.617704157	0	0.135857433	0.534012059	0.429592284	0	0.497194713	1.209721444	0.657021352	0.685059605	0.6244484	0.318311328	0.375536729	0	1.090211143	0.835714342	1.108284102	1.08407174	0.252551971	1.409595392	1.030552349	0.624686305	0	0.645242091	1.001795666	1.365004061	0.801310194	0	0.669387369	1.111622854	0.839681319	0.861796153	1.216550524	0.616645591	1.46489603	0.392485381	0.273455938	1.127381061	1.059884098
2.7.1.4	1.09245017	0.755663042	1.413016954	0.524789617	1.872964868	0	0.449956311	0	1.3197034	1.577608102	1.205117018	1.430630452	2.698330248	0.088107052	0	1.617825953	0.890843256	1.006764279	0.565458569	1.101476628	0.45100077	0.759085313	0.827911053	3.780669935	0.486562471	0.201660661	0.688903686	1.100288054	1.583239794	2.077900064	2.268059512	1.966576415	0	0.42292828	0.138150197	0.596009523	1.531115036	1.389592867	0	2.183148269	0	0.175168554	1.217054035	0	2.251675297	2.635324816	2.570423523	1.096302631	0.629273429
2.7.1.40	1.318651706	0	1.584284149	1.505737918	1.311162793	0.419973622	1.11292297	1.573838172	0.736633726	1.422146672	1.849608956	1.850125603	1.748209812	0.244835103	1.245405489	0.499608381	0.254992813	2.060400348	1.465522481	1.196159955	1.071601909	0.815023984	2.480033112	0.967875034	1.482526989	0.467321008	0.66147697	1.101668116	1.7363889	0.841906807	2.684538601	1.870744332	1.458690761	1.630375216	0.67062104	1.080672954	1.368783195	1.44154244	1.893663505	1.81382539	1.107794061	1.008094642	0.568996233	1.023060254	1.383736329	1.152290826	0.205168602	0.895981205	1.387218944
2.7.1.41	0.011111853	0	0.009253385	0.024733668	0	0	0.00089786	0.030108824	0.023529058	0.016381155	0	0.026812773	0.002448418	0.031059672	0.033285506	0.001303925	0	0	0.03220391	0	0.002257074	0	0.00936002	0.024278635	0.03072055	0.029409637	0.029134367	5.12315E-05	0	0	0	0.022200992	0.023607394	0	0	0.004862858	0	0.00398885	0	0.015084404	0.009832255	0.000902162	0	0	0	0.022131816	0.029195749	0.019818234	0.043010467
2.7.1.45	1.272926948	0	0.165875533	0.570583664	0	1.948566363	0	0.294464159	2.569640908	2.021524077	0.169494537	1.00565913	2.217501883	1.135037288	1.036907885	0.662950353	0	0.289401388	0.252286666	0.605696448	0.422218496	0	0.791053376	0	0.744258942	1.343251259	0.969825782	1.450404101	2.877443434	1.150555791	1.861590073	1.566227608	0	1.518495916	0	1.851733304	1.183914148	0.639085647	1.194275198	0.041402502	2.310707458	0.520949672	0.497923912	0.864679567	1.815146338	2.422192857	1.54648954	1.303858384	0
2.7.1.46	0	0	0	0	0	0	0	0	0	0	0	0	0	0	0	0	0	0	0	0	0	0	0	0	0	0	0	0	0	0	0	0	0	0	0	0	0	0	0	0	0	0	0	0	0	0	0	0	0
2.7.1.47	0	0.053867705	0.011732828	0.029484092	0.066414298	0.016427689	0	0	0.096071146	0	0.004190089	0.121850943	0	0.044457401	0.028890413	0	0.011266195	0	0	0.026658412	0	0	0	0.044635476	0.009073038	0.047502106	0	0.088889747	0	0.107977608	0.110497105	0	0	0	0	0.11034617	0	0	0	0	0.065300261	0.067177111	0	0.049684927	0	0.175816381	0	0	0
2.7.1.48	1.415535962	0.769220393	0	0	0	1.204616019	0.138792968	1.505749105	0.291137254	0.629905754	0.181773964	2.811935028	1.84719623	0	0.176817143	2.60652869	1.136984405	1.65506085	2.481853742	2.038450272	1.24034119	1.07253337	2.225967603	0.742320431	0.497981041	0.307908491	0	0.052736297	0.690662717	2.382277866	2.087487376	0.788636014	0.856634324	0.871085895	1.14504023	1.835497123	2.615032805	2.235086376	0.205786736	1.382461138	0.37358194	0.861263842	1.832585558	1.727501873	0.469710216	1.857951354	0.980863949	1.975798632	1.794440955
2.7.1.49	6.760751025	0.866780033	1.883912358	1.973134619	4.933681682	3.136950981	3.309495722	0.891591299	2.5525501	0	3.966527416	4.210172686	4.301886798	5.269752426	4.31412437	1.223168419	3.795405205	2.73769156	1.501842777	4.809424836	5.01622191	3.916009332	3.694853055	0	4.869022619	3.344831791	2.132462643	3.065892752	3.71530006	1.488414912	4.252741352	2.235784659	1.392136658	1.52464625	3.296133777	0.551480579	0.501706733	4.471288171	2.339558908	0.843728403	0.044854206	0.902423561	3.05423013	3.168596426	4.317884433	2.857553964	1.057540463	2.766329868	2.295393358
2.7.1.5	0	0.424239673	0	1.55976964	0.415951816	0	0.368398311	0	0.515117464	0.066948759	0	0.852335289	0.730611646	0	0	0.886943947	0	1.064383577	0.580041927	0.075055845	0.327575725	0.362958644	1.057656855	0.013869721	0.272782377	0	0.574700227	0.801742968	1.307009741	0.516944186	0	0.631399031	0	0.730876171	0.434721701	1.264487693	1.190744942	0.279851742	0	0.57565976	0.558790298	0.531478817	0	0	0.104360795	1.000710854	0.519860508	0	0
2.7.1.50	0	1.220241126	0.527392621	0	1.318319655	0.034122685	0.915049875	0.988059312	1.444113275	1.34292506	0.609703121	0.385835602	0	0.583700537	0.977776296	0.575885159	0	1.091569365	1.321956251	0.916136717	0.75442845	0.64312889	0.348937988	1.728077621	0.938054839	1.546390366	1.070632414	1.46118904	0	0.47255197	0.329900935	0.393799314	1.413906329	1.060615288	0.452070748	0.667913086	0.6777207	1.489329835	0	1.078707258	0.211678882	0.485107868	0.482046212	1.295389	0	0.145767823	1.421776022	0.755470562	0
2.7.1.51	0.03616073	0	1.434834273	0	1.105790938	0	0.228694549	0	0	0.201598894	0.304805679	0.782465388	0.820819357	0	0	0.233814584	0	0.729610752	0.241914329	0.816899509	0	0.493815045	0	0	0	0	0.554316511	0.457516528	0	0	0.19092088	1.125225653	0	0.200642977	0	0.280616135	0	0	0	0.260115823	1.544238001	0.97954917	0.674995661	0	0.464093872	0.955071408	0	0.421942152	0
2.7.1.52	0.026839295	0.032586979	0	0	0	0	0.003109332	0.009152936	0	0.004675779	0.013708651	0	0	0.008479529	0.033548109	0.194840308	0	0	0.031855139	0.035622429	0.011440972	0	0	0.03540063	0.044905114	0.036676382	0	0.004904636	0.021418772	0.00878483	0.03281274	0.012325484	0	0.043022558	0	0.017571958	0.037047801	0.015585457	0.031298901	0.001182248	0.001691456	0.009583252	0.018449423	0.025238253	0.029597404	0	0.016296972	0.07620623	0
2.7.1.53	0	0	1.322205925	0.014705738	0	0	0.074658253	0.280744963	0.207714159	0.673133639	0	0.037763276	0	0.382347648	0.256326395	0.54957431	0.083149649	0.530216904	0	0.364906785	0	0.040923566	0.330719035	0	0.285687477	0	0.775062795	0.993895643	0	0	0	1.233935897	0.926339689	0.64300267	0.037386587	1.016247278	0	0	0.047338784	0.450259502	0.524412981	0	0	0.368588775	0.170316459	0.927107942	0	0.302555552	0
2.7.1.55	0.248519525	0	0	0.092068884	0.199410006	0	0.223011319	0	0	0	0	0.097632382	0	0.288818321	0.055606158	0	0	0	0.134925021	0.043355451	0.103718865	0.135353481	0.053402663	0.197681087	0.036892734	0	0.040898707	0	0.128752365	0.042341504	0.046532996	0.454599794	0	0.18597789	0.037052881	0.049450307	0.195084573	0	0.4299423	0.038278601	0	0.061431589	0.120188017	0	0	0.20022751	0	0.243069874	0.202928958
2.7.1.56	0.618421745	0.743497035	1.651756999	0	0.091482002	0	0.954976402	0.360472695	2.587736034	1.183411049	0.965303115	0	0.609451952	0	0	1.918892687	0	1.461003664	0.656629967	1.093336439	0.845278244	2.159786084	0.239058344	1.069736313	0.216627796	0.955849682	1.055697824	1.675267345	2.534710866	0	1.430026241	0.082821948	0.37255934	0.031250648	0.880012007	0.757604669	1.593929895	0.737873332	0.489601243	1.112372785	2.613701755	1.170087319	1.221257543	0	0	1.080777038	0.174993292	1.136872257	0.259619741
2.7.1.58	0.710124381	0.367183275	0	0	0.394486193	0.221173682	0	0.58461268	0	0.825259322	0.422014115	0	0	0.414863326	0.042325495	0.294080353	0	0.538783392	0	0.016345573	0.376477579	0.122917505	0	0.435539192	0	0	0	0.326680222	0.397751535	1.479105163	0.559860045	0.968322244	0	0	0	0.21000277	0.017565048	0	0.469373884	1.079533394	0.008709618	0.68488927	0.152297104	0.558065342	0.165923936	1.506844654	0	0.569390972	0.271151719
2.7.1.59	0.400509955	0.155597285	0.335586222	0	0.041584494	0	0	0.449050892	0	0.002197987	0.765521171	0.39478656	0.115216132	0	0	0	0	0	0	0.211782187	0.080736554	0	0	0.152843562	0.479603181	0.639629273	0.86571727	0.367101766	0	0	0.590946138	0.951526999	0	0	0.504989996	0.143571513	0	0	0.110215656	0.849604289	0.568099152	1.182980782	0.563423516	0	0	0.522446242	0	0.230624385	0.47408489
2.7.1.6	0.837567819	0	1.27693358	0.849562767	1.428681009	0.984198624	0.465295065	0.860450729	0.507012678	0.486947426	0	0.383714513	1.796803357	0.278801388	0	1.829258148	0.006310944	0.534184004	0.645282811	0	0.376273046	1.97652983	0.808414096	0.7638658	0.477079948	1.063458209	1.167272979	1.446021564	1.094714391	1.158578792	0.458273447	0.611961363	1.595964884	1.121868338	0.591992949	0.237647044	1.490839251	0	1.840756838	0.424028532	0.508826062	0.230677452	0	0	0	0.664603295	0.516979849	0.617061682	1.414198714
2.7.1.60	0.401334273	0	1.435954934	0.243941185	0	0.238077198	0	0.203612967	0.283428709	0.113635282	0.564591052	0.126070824	0.568861184	0	0	0.712237205	0	0	0.728801016	0	0.729886266	0.219784281	0.389521372	0	0.62481775	0.239860925	0	0.414342616	0	0	0.4249254	1.538198321	0.063521977	0	0	0.383338541	0	0	0.723575213	0.64616723	0	1.218867826	0.262969257	0.335309351	0.367615617	0.12072033	0.832484082	0.267931805	0
2.7.1.63	0	0.158166232	0	1.370017753	0	0.251029218	0.108085144	0.445777389	0	0	0.320358935	0	0.42482249	0.747336064	0	0	0	0	0	0	0.368617738	0.370550155	0.095424054	0.178049492	0.976685207	0	0.093719974	0.248461911	0.220963699	0	0.119542773	0.344582032	0	0	0.18561464	0	0.167272602	0.309922694	0	0	0	0	0.102551672	0.087667006	0.162253532	0	0	0	0
2.7.1.65	0	0.001171341	0	0.001097575	2.78844E-05	0	0.001264008	0.000747872	0.000118119	0	0.002450572	0.001543126	0	0	0	0	0	0.002305851	0.001834243	0.000180009	0.000599927	0.000743947	0	0.002320181	0.002061953	0.002147772	0.000728693	0.002218034	0	0.001586795	0	0.001922801	0.000872214	0.001831054	8.55907E-05	0	0	0	0.001601435	0	0.000112217	0.001291569	0.000938689	0.001301591	0	0	0	0.001292772	0.013873255
2.7.1.66	0.006305381	0.03189995	0.021873283	0	0	0	0.027783668	0	0	0.038770925	0.071442027	0.011029482	0.019733121	0.039976865	0.044035584	0	0	0.023789645	0	0.032364838	0.022688728	0.043152291	0	0.042661851	0.003592526	0	0	0	0.020090619	0.044861536	0.044479791	0	0.005171527	0.037424105	0.011121112	0.011462358	0.04638186	0.000846869	0.008767569	0	0	0.012747113	0.044384594	0.025269027	0.089140317	0	0.0145914	0.009208468	0
2.7.1.69	0	7.930355892	5.373021124	0.164093674	5.895980595	18.71440075	0	0.64870512	80.30927596	3.973932522	0	0	6.413594941	14.71075973	0	19.87625392	0	1.692112278	13.62269493	25.44623893	23.4823173	17.01645384	12.63462006	0	0	36.89828323	16.06861084	36.49372005	40.50799722	0	16.57293966	32.32362451	7.004278326	0	0	14.55780809	17.49151256	4.080778866	19.19694143	0.40254606	28.84630057	0	22.26111034	11.31506207	9.392752468	46.41533861	7.693276184	10.04773139	8.080790814
2.7.1.71	1.183894468	1.976408147	0.964677427	1.728225594	1.58122811	1.106217925	1.046089731	1.980860654	1.554269892	0.313548398	0.616512523	1.858014247	0.812989335	1.097509228	1.121115677	2.68413041	1.839028065	0.570422403	2.133279154	1.105405692	1.043434518	0	0.898092014	1.477200067	0.645327853	1.50419479	1.223758017	0.979755005	1.639295549	0.407251696	1.019404303	0.895843439	2.798737079	1.260846202	2.236687787	2.08950338	0.320796144	0	2.050844779	1.403180106	0.95905487	0.339996843	0.457061835	0	0.805578912	1.501453312	0.720643384	0.270234332	0.612336184
2.7.1.72	0	0	0.033638542	0	0.024692561	0	0.014636544	0.021871964	0.0147488	0.033357805	0.021431735	0	0	0	0.023000357	0	0.006884122	0	0.036242494	0.033196665	0	0.015345993	0.017442231	0.008196708	0.026301431	0	0	0.034912795	0.00069449	0.01894754	0.005657698	0	0	0.00052916	0.027143584	0	0	0.008768475	0.033856428	0.030979494	0	0.025060346	0	0	0.019720404	0.035249188	2.70199E-05	0.007371143	0.000352145
2.7.1.73	0.439548504	0.404110999	0	0	0.445376327	0.122178606	0.429784494	0.517549879	0.053628098	0.092730786	0	0	0.297779431	0.018964941	0.288775716	0	0	0.348938829	0.309660055	0	0	0.334530745	0.088568312	0	0.557660433	0.163642997	0.498281555	1.290351707	0	0	1.054228589	0.509969554	0.14599048	0.263883015	0	0.651197996	0.406681812	0	0	0.528767718	0.299468339	0.095289389	0.299366454	0	0.457713234	1.127015512	0	0.257239949	0
2.7.1.74	0.0002369	0	0	0.000479056	0	0	0	0.000344412	0	0.000521534	0.000236112	0	0.00038083	0	1.60408E-05	0.000435634	0.000395633	0.000286605	0.000166577	0	0	0	0.00023415	0.000270703	0	0	0	0	0	0	0.000343629	0.00055795	0.000311178	4.12194E-05	0	0	0	0.000409317	0	0	0	0	9.35355E-05	0.000229824	0	0.000398342	0	0	0
2.7.1.76	0	0.085196221	0	0.047304233	0.017175712	0	0	0	0.034190213	0	0.015637645	0.016943865	0	0	0	0.033954162	0	0.06880155	0.113906308	0.130999256	0.176574995	0	0	0	0.054547405	0	0	0.092134624	0	0	0	0.038877969	0	0.076914617	0.022813355	0	0	0.015816318	0.054153374	0	0.042779531	0	0	0.077967382	0.063552498	0	0.007458939	0	0.308558455
2.7.1.82	0	0	0	0	0	0	0	0	0	0	0	0	0	0	0	0	0	0	0	0	0	0	0	0	0	0	0	0	0	0	0	0	0	0	0	0	0	0	0	0	0	0	0	0	0	0	0	0	0
2.7.1.87	0.118979513	0.369123832	0	0.005264815	0	0	0.07944779	0.062309192	0.074873482	0	0	0	0	0.035836759	0	0	0	0	0.041624347	0.052890807	0	0	0	0.080038411	0.055530805	0	0.058920135	0.077496871	0.098633906	0.116672201	0.113449001	0.048612653	0	0.028762892	0	0.125636804	0.005376042	0	0.107471449	0	0.053497289	0.047362698	0	0.050022375	0.192283775	0.176109973	0	0.029525482	0
2.7.1.89	0.613603386	0.497082146	0.113958199	0	0	0.539426128	0.051387076	0	0	0.168242103	0	0	0.343058687	0	0	0.018224103	0	0	0	0.220621222	0	0	0.168742174	0.050625038	0.554108534	0	0	0.354144784	0.559785293	0.131976909	1.223562178	1.327447088	0.2725531	0	0	1.390282947	0	0	0.075041993	0.108491179	0	0.523185229	0.217692088	0	0	1.249031274	0	0	0
2.7.1.90	0	0.169832966	0	1.336950859	0.101418884	0	0	0	0.213903566	0	0.542630075	0.469808546	0.605046533	0.215820394	2.375518147	0.21589476	0.476307481	0.550998433	0	0	0	0	0	0.518840768	0.326419608	0	0	0	0	0.411994091	0.384330295	0	0.165502577	0.076937149	0.097591747	0	0	0	0	0	0.008182443	0	0	0	0.157853272	0.161198737	0	0	0.157155487
2.7.1.91	0	0	0	0	0	0	0	0	0	0	0	0	0	0	0	0	0	0	0	0	0	0	0	0	0	0	0	0	0	0	0	0	0	0	0	0	0	0	0	0	0	0	0	0	0	0	0	0	0
2.7.1.92	0.36016078	0	0.391981822	0.633252907	0	0.152764714	0.289770365	0	0.54404848	0	0.252327787	0	0.142602699	0.649124939	0.877922153	0	0	0.804031142	0.488130885	0	0.590657608	0.278735869	0.509108852	0	0	0.605255477	0.074012195	0.226919861	0.986647141	2.285266395	1.156072267	0	0	0	0	0.461107407	0.071364266	0.089123589	0	0.526016924	0	0.177667275	0.44333768	0	0.400219629	1.497720745	0.516233245	0.778146984	0.122626216
2.7.1.95	0.249657647	0	0.378091354	0.298330567	0	0.025342209	0.00738809	0.350435992	0	0	0.398828225	0.223596228	0	0	0.352883956	0	0	0	0	0.144196552	0.194445301	0.123969051	1.209133638	0.124266817	0.344998057	0	0.056664787	0	0.710311528	0	0.088261186	0.349356228	0	0.356632973	0.369828097	0.170816687	0	0.043305231	0	0.155340764	0.160039735	0.073668121	0.112360459	0.049595408	0	0.01264396	0	0	0.395504399
2.7.10.-	1.107399812	0	0	0	0.903374236	0.348127101	0.590128561	0	0	0	1.44099863	0	0	0	0	0.339441121	0	0.5807259	0.277849391	0.192283152	0	0.092922258	0.2962155	0.212576947	0	0	0.762635768	0.971242932	0.410867434	0	0.782826576	1.757141438	0	0	0	1.403964908	0.338003206	0	0.714764741	0.290484947	0.264000697	1.137329815	0	0	2.234949569	0.88789868	0.675624458	0.497217988	0
2.7.10.1	0.203134949	0.081842485	0	0.091308339	0	0.033949892	0.20706999	0	0	0.207413275	0.390957262	0	0	0.067447505	0.056258423	0	0	0.146056739	0.206524657	0	0.022597754	0	0.008110228	0	0.065544653	0.092255684	0.203478638	0	0	0	0.041207515	0	0.155798746	0.23060092	0	0.005398385	0	0.314291003	0	0	0	0.165166739	0.126038052	0	0.593409699	0	0.215651419	0.227719588	0.084601446
2.7.10.2	0	1.042181568	0.33023941	0	0.348370699	0	0.285295946	0.094203478	0	0	0.247756553	0.301268769	0	0.263974591	0	0	0.061703756	0	0.305778921	0	0	0.044855156	0.226111398	0.285754628	0	0	0.192631848	0	0	0	0.102306183	0	0	0	0	0	0	0	0	0.096000015	0	0.258259927	0.100726405	0	0.287561707	0	0.162336719	0	0
2.7.11.-	0.907958143	1.005156128	1.701721526	0	0.73567477	1.510364183	2.212000959	1.568783367	0.283408635	1.66671913	0.238030498	0	0.085814737	0	0.874011536	2.033446257	1.317856913	3.546082255	2.013435729	1.197380179	1.681361368	1.127146785	3.623480335	0.885864107	0.772094988	2.02109842	0	1.321920784	0.382351999	1.001863564	1.30155467	0.926198225	0.904575094	2.714951689	0.31602778	1.651566022	3.614828024	0.87490846	0.008938385	0	1.743581235	1.330100679	1.803929208	1.162058183	2.707600289	0	1.931457543	2.227163169	3.316414472
2.7.11.1	2.380122545	1.61833499	0.097034164	3.021021815	0.06404184	2.372239021	1.948802744	0.273460058	0.701137277	0.873962333	2.794079333	2.553054522	1.681718939	2.89175707	1.884437135	2.621226463	1.557175787	3.8961857	2.407433227	3.237413586	1.348535857	1.45335032	1.696873408	3.308669436	4.46229275	0	0.966064648	1.434626727	2.274869767	0.263106737	0	2.376274766	1.809970075	1.822661535	4.647145081	0	0.497112194	2.544167272	2.351839214	0.269809436	1.656379029	3.144443925	0.984200277	0.73930058	2.119365967	0.143285983	2.624625743	0.181651931	2.534977004
2.7.11.17	0.010742785	0.004380795	0.009207362	0	0.010918164	0	0	0	0	0.000169194	0.045020662	0.009578358	0	0.011362603	0.004307753	0.008494156	0	0.011688799	0	0	0.005488709	0	0.003371193	0.008955318	0.012672299	0.011858398	0	0.004409609	0.003299718	0	0	0	0	0.004589861	0.012096209	0	0.006878299	0	0.004930001	0.012226257	0.001248075	0.011907901	0	0	0.042613475	0.008772197	0	0	0.011095987
2.7.11.5	2.201997359	0	0	0.053876527	0.958584354	0	0	0.424628898	0.662844643	0	0.953112979	0	0	0	0	0.212825461	0.886723481	0	0.418446185	0	0	0	0.073000892	0.064954889	0	0	0.292230622	1.711607889	0.506162357	0.17655168	0	1.86242646	0	0.722029144	0.797267155	0.415501229	0	0	0.69055659	0.440000806	0	0.917178468	0.478871962	0	0.17930874	0.960943692	0.127902551	0.786457658	0.952845102
2.7.13.-	0.386823862	0	0	0.06326444	0.201825572	0.207619982	0	0.486421151	0	0.287576942	0	0	0	0.321461156	0	0.472384486	0	0.576858581	0.397190297	0.815113166	0.359000137	0.217897165	0.365919005	0.749283446	0.250679635	0.9109683	0.325871107	0.081829165	0.561845178	0.42227325	0	0	0	0	0.401709949	0.231877301	0	0.009882197	0	0.220628527	0.082271746	0	0.226414789	0.441888718	0	0.175324224	0.409311597	0.536684975	0.017032316
2.7.13.1	0	0	0	0	0	0	0	0.101080453	0.062165476	0	0.112052314	0.01140789	0	0.078219614	0	0.004303328	0.02325014	0.067120208	0	0.011605814	0	0	0.043946513	0.102968784	0.032616006	0.024313587	0.094819748	0.020575901	0.055600437	0	0.025204207	0	0.065067933	0.065519228	0.000322849	0.110329146	0	0.053342357	0.063369151	0	0	0.069618319	0.028655427	0	0.042070693	0.359102787	0.048250544	0.018830929	0.049880453
2.7.13.3	21.7162732	14.05033922	10.84646614	0	11.78682017	8.70029803	12.20602589	2.168315401	11.70799361	0.237929182	5.796570418	0	4.323406714	8.466318267	20.37622935	18.34572822	3.135400429	0	0	22.07238654	7.230920378	0	16.70387188	5.846825073	0	12.82244618	10.77102543	29.32180639	22.43294564	2.094321086	21.5488509	42.07989044	14.30484984	6.14351067	0	16.23877938	15.8740944	8.748933812	18.18416863	11.55708328	0	15.82745889	0	18.09245416	25.09665049	16.52908876	19.07292947	20.3173178	2.14650259
2.7.2.-	0	0	0	0.002009951	0	0	0	0.000794877	0.002105485	0	0	0	0	0.001644264	0	0.001569779	0	0.001633376	0.000702886	0.001673731	0	0.002578986	0.00073057	0	0	0	0	0	0.000830782	0	0.00192837	0.002366312	0.002239286	0	0.000527569	0	0	0.000385482	0.001827325	0.000351217	0.000969196	0.001941697	0.002205332	0.001946922	0.001368135	0.001746258	0.001553533	0.002072978	0.009256264
2.7.2.1	1.03859586	0.805625768	0.393776015	0.900717627	0.028504359	0.840442973	1.34541976	1.213899977	1.123531057	1.402357742	1.143305896	0.505951803	0.514380478	1.172472412	1.164273341	0.905741342	0.727345221	0.486882562	1.319762296	1.067386729	0.844928388	1.715064821	1.669661645	0.537404437	1.53615995	1.048402585	1.416263459	1.17956919	1.513430784	0.581701303	0.673894444	0.846399523	0.875853468	0.780741405	1.667248699	1.843402668	1.567877681	1.465411542	0.423914418	1.204854397	0.779672524	1.256972622	1.38552312	0.934280605	1.471224823	1.73522349	1.097634965	0.896191584	1.879232625
2.7.2.11	1.05783561	0.658255872	0.468493593	0.405594588	0.612663077	0.114132907	0.427312095	1.282355507	1.223719985	0.979347995	0.502469495	1.512495813	0.967607437	0.492161491	0.843685036	0.657451711	0.58633755	0.710897059	1.151939249	1.118624055	0.456530749	1.359157525	1.11546568	0.885673152	0.837468239	1.045327478	1.569656435	0.928093338	1.445429226	1.187369924	0.426708393	0.807217642	0.40686739	0.812633965	1.545415192	1.440490125	0.612328911	0	0.566084376	0.538923145	0	0.907222339	0.851637207	0.240486438	0.428078662	0.585292593	1.156501005	0.587621478	0.685870511
2.7.2.15	0.169153889	0	0.314015712	0	0	0.001432067	0.500044714	0	0.115339725	0	0	0	0.014420615	0	0.389527104	0.265945806	0.393141991	0.251006271	0	0	0.160697656	0	0	0	0.426333704	0.102732059	0.63093557	0.604740141	0.067405266	0.33155775	0	1.180686922	0.263203517	0	0.451740773	0.302002764	0	0.169014175	0.421874889	0.187603793	0	0.540217333	0	0.453688521	0.093908283	1.725273748	0.445632401	0	0
2.7.2.2	1.335424968	0	0	0	0.288298738	0	1.313997141	1.384065166	0	1.785284821	0.536859918	0	0	0.301254205	3.239027594	2.027306362	0	0	0.422365728	0	1.639325337	0	0	0	0	0.823731547	2.067335291	0.73594886	2.390741962	0.084752827	0	1.834509602	1.998505857	0	1.567341882	1.779615128	0	0.725538419	0.090288035	0.571965676	0	2.017788079	0	1.246767978	0.572313719	0	0	1.469736605	0
2.7.2.3	0.892038456	1.009182845	0.947258089	0.783270967	0.907250159	0.975429843	1.247519829	1.083753417	1.177251623	1.132311006	0.770043795	1.004177981	0.809527889	0.83018214	1.021767544	1.044803551	1.199118157	0.851353841	1.122889954	0.765036017	1.217656092	0.918847507	0.962318877	1.062303908	0.897143714	0.995109425	1.153261512	0.814173668	1.04420899	1.143154537	0.875949268	1.072697136	1.003131211	0.9956456	1.104002919	0.750723751	0.981602808	0.922919051	1.082365778	1.249298262	1.211545911	1.240687736	1.186206263	0.768421326	0.993313558	1.025679026	1.001238831	1.21816544	0.951879965
2.7.2.4	0.071239493	0.093697257	0.738341628	0.706028122	1.000485182	0	2.373364584	0	0.349195278	0.481848427	0	1.294927466	2.810576621	4.021173648	0	0.469732396	0	0	3.56265639	1.515583476	1.289863622	2.853568186	2.485892577	0	0	2.484595045	0.654820955	5.095712743	0	2.492263731	5.756258156	3.483195531	3.105224787	3.705504213	0.68527022	5.281034697	3.288740936	0	1.447812608	1.604856269	3.500059915	4.573430624	1.574080611	2.129328612	2.782935671	3.401367876	1.725275137	2.650265458	0
2.7.2.7	0	0.674660778	0.166570168	0	0.151305973	1.473945441	0	0	0	1.305572377	0	1.245376986	1.500717344	0.442310937	0.353634527	2.133368001	0	1.581634265	0.441660099	0.183757511	0.227826891	0	0.702275243	0.637346762	0	1.164285037	0.056998267	0	0.742912855	0.727754606	0.218314572	0	0	0	0.74442566	0	0.28382306	0.027809237	0.304719709	0.006991317	0	0.10321985	0.738137917	0	0	0.586124992	0.863849517	0.137905037	0
2.7.2.8	2.188168154	2.316488881	2.23729992	1.348354375	1.518251441	0.903742107	0	3.411994182	3.051490124	2.470568513	3.276928988	0.848785862	2.802474494	2.072190793	3.435946478	2.114971192	2.043308314	1.397922216	1.875225371	0.798019267	2.32181494	2.894919124	0.462607142	3.106237165	1.775682118	0	1.009394038	1.746979783	0	0.824242591	2.396044973	2.754959778	2.800137735	2.859239676	2.867040114	1.470031269	3.030958784	1.319233049	0.816237097	1.749858353	1.310889936	0.442869644	0.478602017	0.206819675	0.938049408	0.775572903	3.094505693	1.300827013	0
2.7.3.-	5.200796103	7.159779821	0.455114173	5.018832593	0	3.484766799	0	4.78764148	0	0	7.195431351	0	1.533898039	4.337772466	3.034658002	6.691983337	0.104797626	3.46070982	8.069892217	3.823206568	10.56966583	0	10.3199615	5.818097019	2.039057677	0	1.822059398	0.579953684	9.362279685	3.701614804	0	0	4.893926152	4.167111029	0	0	0	1.755935366	3.24971575	0	3.287463756	0	4.322179932	0	11.7836486	0	5.318172198	4.194519418	3.169846784
2.7.3.2	0	0	0	0	0	0	0	0	0	0	0	0	0	0	0	0	0	0	0	0	0	0	0	0	0	0	0	0	0	0	0	0	0	0	0	0	0	0	0	0	0	0	0	0	0	0	0	0	0
2.7.3.3	0	0.113362196	0.1309851	0	0.845425356	0	0.146105784	0	0	0.078781063	0	0.18604361	0	0	0	0	0.236326573	0.394118869	0.401983508	0.350017278	0.124298981	0.09800929	0.088951329	0.092623909	0	0	0	0.155775762	0.206539154	0.102428719	0.176018115	0.07630701	0	0.143258956	0	0.219519302	0	0	0.136510909	0.214506983	0	0	0	0	0	0	0.035650387	0	0
2.7.3.9	2.322792886	1.457656886	1.894259087	0.855681971	1.448607445	1.200312605	0.886775223	1.371623049	2.799409436	0.91607386	2.295439988	0	0	0.847613989	0.154786733	2.744635011	0	2.098683768	0	1.319206493	2.264115723	1.938240133	1.211660545	1.778580311	0	0	0.975893643	1.188465303	2.113684925	0.944804913	1.906264963	1.759104778	0.952382158	0.864973305	1.694832438	1.284819619	3.043716588	0.198373366	1.355206768	2.737407215	0.431661035	0.968708948	2.056951013	0.555127748	0.79226025	1.917722393	0.094958443	0.510851232	1.095174968
2.7.4.-	0.44711107	0	0.443324809	0	0.797910341	0.316303953	0	0	0	0	0.209443774	1.400408863	1.305581608	0.022870247	0	0	0	0.137806884	0	0.140597357	0.319140541	0.168169134	0	0	0	0.775753388	0	0	0	0	0.118125986	0	0.369751622	0.027080411	0	0	0	0.288100745	0	0	0.369272855	0	0	0	0.356776272	0	0	0	0
2.7.4.1	0.848770183	1.342179644	0.158510589	0	1.058180899	0.658163759	1.309284227	0	0.803711836	0.326968404	1.025912524	2.383701724	1.514309991	1.291401351	1.004037532	1.127937087	0.465906416	0.424936666	0.533765633	0	0.400739239	1.165756434	1.831497705	0.374580709	0.021654286	0.965371267	1.035357411	0.100337671	0	0.735867861	0.628654345	1.734271919	1.505275429	0.676126068	0.979473036	1.383001047	0.481431809	1.569343234	0	0.678081185	0	0	0	0.600772846	2.078823084	1.503487303	1.212166247	0.740968253	0
2.7.4.10	0	0	0	0	0	0	0	0	0	0	0	0	0	0	0	0	0	0	0	0	0	0	0	0	0	0	0	0	0	0	0	0	0	0	0	0	0	0	0	0	0	0	0	0	0	0	0	0	0
2.7.4.14	1.992030769	2.015079659	1.71396896	0	2.422269194	0.770270206	0	2.24456159	4.483172806	3.045786192	1.056503595	2.161486588	0.863418888	0.386813905	0	3.732895396	0.906906538	2.108388998	1.340016178	0.389619383	0.278823512	1.23156251	1.069395642	2.946150288	1.429996443	0.639220307	0.498338111	0.25275571	1.532277938	0.66304302	1.49075021	0	2.168282364	2.223106734	1.661537315	0	1.52804223	0.99926279	0.757343859	1.270900638	1.897715793	0.90808123	1.532660845	1.03725109	2.301129986	2.219896409	1.562557969	2.371301291	1.696984155
2.7.4.16	0.446500999	0.647229445	0.916471647	0	0.918569755	2.694621748	0	0.331206254	0.156529967	0	0.043781491	1.50005644	0.740987237	0	0.972639363	0.521396377	1.595415127	0	0.112852988	0	0	0.435187206	0	0.928316814	0.608619555	0.762385532	0.518957296	1.445859992	0.618694139	0	1.012475356	1.236626353	0	0.282234979	0.617198012	1.118613345	0.497307377	0	0	0.051331414	0.249507676	1.005981577	0.789222648	0.1624165	1.699458067	0.088830475	1.043312818	0	0
2.7.4.2	0	0	0	0	0.391526686	0.157109115	0.378310419	0	0.32710087	0	0	0.028819349	0.339230491	0.157734571	0	0.328531404	0	0.270177493	0.432057815	0.124225342	0	0	0	0.172600117	0	0.156772413	0	0	1.466119097	0.237200647	0	0	0.368343771	0.17798136	0.189527896	0	0.502281886	0	0.415483011	0.584193126	0.691329444	0.082097949	0	0	0.17169852	0	0	0	0.472912508
2.7.4.22	1.029905959	1.013601177	1.028364808	1.144613426	1.061228254	0.98357926	0.992469044	0.964377525	1.058391236	0.982520657	1.003967273	0.952036862	1.011475365	1.00450388	1.068107306	0.947396757	0.913720771	0.917414356	0.958486081	0.999027765	0.954969132	1.005885494	1.024091645	1.007817376	0.978896724	1.068184696	1.020825477	0.929091518	1.008662508	0.970992755	1.053067754	0.984084156	0.958403748	0.996651184	1.052238425	0.979700738	1.00958612	0.945450504	0.936990543	1.014409623	0.938114454	0.999716015	1.066905325	0.956196339	0.95901908	0.968432945	0.941612964	0.9346443	1.027353762
2.7.4.23	0.228309361	0.077981025	0	0.010336161	0.266727127	0.174445318	0	0	0	0	0.469399385	0.268975802	0.395612349	0	1.235481914	0	0.008175406	0	0.497282143	0.363728355	0.302360268	0	0.221780702	0	0	0.496304858	0.781676862	0.975016816	0	0	0.114865246	1.256337651	0.182420367	0	0	0.692004875	0	0.120619084	0	0.844685426	0.281740552	0	0.52057875	0	0.879974938	0.944164275	0.584101295	0.254712807	0.307944759
2.7.4.3	1.113848875	0.931073908	0.958002207	1.041409217	1.003137313	0.975396047	1.096484802	1.08551475	1.090931153	0.90012366	0.889813806	0.916578231	1.022481921	0.902803054	1.020020274	1.012428136	1.141342344	0.957461229	0.942071042	1.110470464	0.961840488	0.980835612	0.909720922	0.908009136	0.903869727	1.090539348	0.986432689	0.949702882	0.943857467	0.990646151	1.085410835	1.016691249	1.084061744	1.049210076	1.084621718	1.076324745	1.095621941	0.929012017	1.095039413	1.073533172	0.948168072	1.084434118	0.995020904	0.917078337	1.034064786	1.05119265	0.983430845	0.972968529	0.973227831
2.7.4.6	1.912860618	0.264433038	0.446104826	1.576472067	0.415880881	0.523979292	0	0.433789843	0.101075729	0.920306399	0.199862146	0.677939362	0.063234765	0	1.536835106	0	0.657945691	0.547202191	0.259699717	1.241256041	0.762854206	1.645522696	0.37771403	0	0.935766351	1.717902126	1.522699155	1.471996209	1.360101925	0	1.635226716	1.154061894	0.277699675	0	0.748521545	1.224375302	0.067196695	0.160797386	0.148848575	0.339188536	0.940410437	1.918486776	0.503893869	0	1.874265874	0.182462467	0	0.185668502	1.497270413
2.7.4.8	0.688041068	1.099949298	0.744620012	0.725861921	1.243973776	0.741215148	0.662791277	1.402291113	0.846472318	0.60080593	0.813473306	1.4574414	1.267880377	0.827960992	1.216550959	1.4618256	1.217044306	1.421343112	1.133779043	1.637244363	1.457720513	1.575053293	1.198805502	0.897477904	0.770520559	1.763997771	1.037960246	1.014276773	1.774171242	0.538121573	0.973135805	0.581505485	1.264220166	0.893992017	1.559932861	0.650005654	0.984706963	0.989901808	1.149434107	0.913189839	0.797096501	1.260983081	0.713540241	1.083487282	0.757181899	0.62969508	1.474219351	0.927282569	1.984070266
2.7.4.9	1.325390906	1.600231946	0.726233891	1.07649441	0.638757222	1.155759593	0.870010197	1.202817012	0.613729286	0.810481319	1.497093806	0.145138232	0	0.745194924	1.374813559	0	0.91488349	1.342197157	0.179229361	0.201207188	1.216811493	1.466574186	0.608677485	0.033839963	0.673070173	0.979901284	0.71383788	0.590805218	1.176352826	0.860126041	1.49446135	0.575607431	0.302548133	0.6647076	0.510402475	0.672228404	1.268802526	1.359826472	0.921368192	1.534298377	0.743413801	0.479947146	1.536543441	1.583493725	0.959520692	0.859669008	0.030255128	0.082765376	0.787725562
2.7.6.1	2.331199993	1.368856068	0.615227541	0.994042942	0.977927955	0.568591233	1.42769819	1.665475344	0.570762139	2.703513867	1.925709095	0.903464464	0.424486042	1.72645772	1.172236771	1.334398585	1.052115353	2.168520826	2.020648268	1.753535191	1.694313713	0.982719831	1.66037648	0.80717212	0.503448489	1.837702718	1.375803475	0.477022738	2.070981376	0	1.004070461	1.553135297	0.584062329	0.850367872	0.604093992	1.443633111	1.741192071	1.484098475	1.641873168	0.707089536	0.362560347	0.462522696	1.810881662	1.707812229	1.904251115	0.560775511	1.231163055	1.037614497	2.356687264
2.7.6.2	0	0.686795856	0	0.925151667	0	0	0.807718177	0.794135825	2.027281232	1.70799384	0	1.103042808	0.933846289	0	0	0.806993552	0	0.050151411	0.443199835	1.268577255	0.894968136	0.260039829	0.292110174	1.212967825	0	0	0.034840878	0.739908198	0.334223214	0.130229636	0	0.795867104	0.15715218	0.850168746	1.550627857	0.79988232	1.288185174	0.328298911	1.570121308	0.504323441	1.369144518	0	1.259549035	0	0	0.687586408	0.781145829	0.719388233	0.069817824
2.7.6.3	0.343356525	2.796937851	1.402400356	0	1.883611229	0	0.441972269	0	0.515836054	0	1.252290131	0.375224249	0.448225204	0.91207444	0.359989407	0	0.409066998	0	1.054939157	1.160424227	0	0	0.22319887	0.751933792	1.138913876	1.5567242	0	1.587333162	0.354361503	0.562561811	1.387665919	1.562745322	0.794777964	0.393439621	0.616057254	0.524206364	0.573903213	0.221242282	0.652269704	0.647151123	0.124783269	0.991939785	0.21755453	0.013186868	1.568864231	1.646494302	1.128336772	0.516039952	1.129300338
2.7.6.5	2.205652261	0.375706364	1.883796583	0.408813254	0.693735903	2.865332277	1.702562171	2.587335639	2.26895233	0.262029562	1.950869266	2.094509105	2.048145258	1.630045998	1.698516882	0.758951125	1.060349099	1.084441869	1.535496179	2.366200361	2.276864843	1.386936432	1.165000371	1.548749611	0.782347007	2.112976792	0.712483308	1.348144754	2.24228865	1.724532379	0.519646366	0.815773299	1.822975732	0.234696631	1.158163241	0.186510413	1.874582637	0.706237334	1.531877827	0.744821978	2.268346388	1.355919431	0.402124582	1.392055209	1.302476365	1.284030532	0.467130152	0.889144522	1.583499964
2.7.7.-	0.896175815	0.245549798	2.326993012	1.568114653	1.219935659	1.339936932	2.501128082	0.646926838	2.597585134	0.358050901	1.081359765	1.439665505	1.148102629	0.696913316	0.779584366	1.457077925	1.381122629	1.787493761	1.389351455	0.616184369	1.564225426	0.532902301	1.546499222	0.561648075	0.396643156	2.671677559	0.82939633	2.451396524	2.83868414	0.616711706	2.814486577	2.802000731	1.689788945	2.159575636	1.204287625	2.451038911	0.274398255	2.638711816	0.773181253	1.182300212	1.518851288	1.613445696	2.063849559	1.016433814	2.35400222	3.736742808	1.920801156	2.475267249	1.498170815
[truncated: 1,041 more rows]
[truncated: 32 more columns]
