# Supplementary material for: Metabolome of human gut microbiome is predictive of host dysbiosis
Source: Gigascience. 2015 Sep 14;4:42. doi: 10.1186/s13742-015-0084-3 (PMC4570295; doi:10.1186/s13742-015-0084-3)
Supplement: Additional file 6: — All noise-added taxonomic average enzyme function count matrices. (ZIP 14369 kb) [file 13742_2015_84_MOESM6_ESM.zip › AdditionalFile_5/Genomes_2SD_c.txt]

SAMPLE	Acidovorax	Acinetobacter	Actinobacillus	Actinomyces	Akkermansia	Alistipes	Anaerococcus	Anaerofustis	Anaerostipes	Anaerotruncus	Aquabacterium	Bacteroides	Bacteroides	Bifidobacterium	Bilophila	Blautia	Campylobacter	Clostridium	Clostridium	Clostridium	Clostridium	Collinsella	Coprobacillus	Coprococcus	Corynebacterium	Dialister	Eggerthella	Enterobacter	Enterococcus	Epulopiscium	Erwinia	Escherichia	Eubacterium	Eubacterium	Eubacterium	Ewingella	Faecalibacterium	Finegoldia	Fusobacterium	Gemella	Granulicatella	Haemophilus	Holdemania	Hylemonella	Ideonella	Klebsiella	Lachnobacterium	Lachnospira	Lactobacillus
1.-.-.-	16.98103319	3.709592845	20.44323894	0	15.69256649	15.23126824	0	10.97354481	0	12.41093798	26.57525307	14.18900611	0	0	0.194629079	0.776584214	2.645883483	0	2.847090803	13.74381629	11.74426487	0	19.20542482	11.67022808	17.60668494	0	0	10.53425536	0	0	9.199602047	19.49741075	12.42881741	4.61022223	11.35358024	11.67643381	0	14.1207287	5.455260963	12.19020843	3.042076534	13.43446999	0	0	26.74569363	15.86659812	0	3.547337249	0
1.1.-.-	0.173586641	0.105210499	0.970019736	0	1.407473156	1.355648687	0	1.362701401	1.994754559	1.567787061	2.190933264	0.076921878	3.099331099	0	0	2.004551776	1.356017604	0	1.624891768	0	1.206915337	0	1.4114762	0.257396477	1.06674171	3.107096006	2.687917193	1.383423743	0.178583371	1.105022722	2.686224092	4.818516121	1.140679729	0.128382443	1.129853966	1.691797846	0.442799209	0.661232746	1.042496189	1.268295595	0.726631958	0.328880587	0	0	3.363955061	3.035985125	0	0.189248162	0
1.1.1.-	6.461787823	12.65489494	0	0.525353616	0	2.763913138	2.02549484	3.350481151	8.598239873	6.153288687	7.505724755	7.814131301	4.899781316	2.229361067	3.142387599	6.174150144	0	2.646734678	4.827020847	3.999453111	0	0	0.775527418	0	4.364157476	0	1.35834406	6.780388541	1.141991395	0	0	4.462559293	3.423647415	0	0.838359352	4.144640295	1.593805022	0.958298941	0	0	0.839277555	4.014205351	5.572228861	2.920973858	3.496170707	4.324172788	5.309272383	6.526285047	1.650110888
1.1.1.1	1.243448363	5.940333962	2.908193187	0	0	0.450132019	2.243846595	4.511674339	0.98870972	1.991380353	5.916420534	1.984801086	2.950115801	0.685502919	6.818835676	4.317560827	0.270612914	0	0	3.731638186	0.270688046	0	1.794759741	2.972322638	1.857335535	1.483094541	0.689693994	2.69317964	0	0.38457125	2.644934938	3.759168938	1.464494195	3.522311784	0	0.415116442	0	0	2.643159999	3.014536021	0	2.823449575	0	0	5.62786369	3.39111681	2.477706101	0	0
1.1.1.10	0	0.039232929	0.040224098	0	0.028868993	0	0	0	0.029944647	0.027052237	0.091963466	0.034549716	0.013040499	0.015994911	0.042909928	0.040339193	0	0.046761098	0.053675619	0.054172387	0.028850205	0	0.040452815	0.022049181	0	0	0	0.019640391	0.040157637	0	0.021469247	0	0	0.01728604	0	0	0.005605048	0.045252105	0	0	0	0.043209093	0.01116667	0	0.181163331	0	0	0.008601427	0.066454613
1.1.1.100	7.04299307	5.848762165	4.062719039	4.716199159	0.74915153	4.438982121	1.830837082	12.31103343	3.262132378	2.481351139	11.10725504	0	0	0.180436439	3.30117951	3.477161731	0.018729151	5.931379038	0	0.832917139	3.434922353	0	3.15504729	3.369933266	4.326248212	4.721186454	4.146912309	5.691061999	5.686417127	6.274556852	1.248600642	3.983120694	0	3.361889881	0	2.19949601	3.686315888	1.121951107	0	2.438193109	4.610822773	3.856851575	0	3.846921639	7.313424784	7.287147029	2.538416908	2.529853567	0
1.1.1.102	0	0	0	0	0	0	0	0	0	0	0	0	0	0	0	0	0	0	0	0	0	0	0	0	0	0	0	0	0	0	0	0	0	0	0	0	0	0	0	0	0	0	0	0	0	0	0	0	0
1.1.1.103	0.419417922	0.574873954	0	0	0.912922743	0.228858816	0.181132234	0	0.236207197	0	0.882518652	0.192556158	0	0	0.259485556	0.200952263	0	0	0	0	0	0	0.568858263	0.610702657	0.453350038	0.243721747	0.851101089	0.872401746	0.086139579	0.033356234	0.376220652	0.904756335	0.76912463	0.235559417	0.913311085	0.885172619	0.58534115	0	0.162453338	0.284024505	0.448075362	0.341068781	0	0.352221507	0.705207386	1.492194822	0.453931922	0	0
1.1.1.11	0	0	0	0.298987431	0	0	0.288667779	0.357667589	0.092776105	0	0.803108247	0.017109467	0	0.083389888	0.115622102	0	0.086131278	0.318887277	0	0	0	0.11736964	0	0.277176798	0.387900128	0.203085638	0	0.28318448	0	0.073122704	1.319823763	0.354912382	0	0.194046762	0.014163616	0.430106695	0.314351638	0.053088528	0	0.229820418	0	0	0.108145856	0.307666719	0.564269451	1.208351343	0	0	0
1.1.1.122	0	0.088429934	0.172585759	0	0	0.147384977	0	0	0	0.149424205	0.578789353	0	0	0	0.061897477	0.107370257	0.363478133	0.257953691	0.086907331	0	0	0	0	0.102712055	0.262170297	0	0	0.423634353	0	0	0	0.363951795	0	0.303696964	0.130978774	0	0	0	0.061835387	0.478266031	0.321359168	0.25762337	0.313390923	0.291514375	0	0.301208556	0.408782699	0.363602009	0.31573339
1.1.1.125	0.008997693	0	0.418207339	0	0.291836587	0	0	0.090595822	1.77612971	2.768627929	0.118637783	0	0	0.28069808	0.659818867	0	0	0.85762439	0.51868259	0.516409789	0.457414612	1.039904744	0	0	0	0.517947168	1.114689548	0.486530788	0.741590148	0.566281436	0.135078287	0.584809015	0.738322122	0.775094802	0	1.443855291	0.026863957	0	0.911972806	0.799729984	0	0	0	0.771616309	1.277872275	1.171996265	0	0	1.012017197
1.1.1.130	0	0.099104299	1.391757169	0	0.357315279	0	0.050043865	0	0.09856615	0.21283022	0.398170933	0	0	0.054023856	0.005117966	0.40840486	0.294756628	0.054830658	0	0.266188544	0	0	0	0	0.203508101	0.030794823	0.084809951	0.673093165	0	0.13172177	0.324570727	0.705410669	0.28910935	0.174901856	0.131909125	0.312785815	0	0	0	0.124849044	0	0.340879891	0.259643739	0	0.297819261	0	0	0.347153272	0.211395656
1.1.1.132	0.020460683	0	0.11631381	0.014631137	0	0.160800199	0	0	0	0.142265375	0.169507181	0.158926936	0.013971783	0	0	0	0	0.137188136	0	0.155359862	0.022478191	0	0.175892168	0	0	0.000553973	0	0	0	0	0.115832695	0	0	0	0.078120783	0	0.088689229	0.161011334	0	0.103801948	0	0	0.017962829	0.135543332	0	0	0.069355951	0.064291349	0
1.1.1.133	0.422502549	0	1.201894422	0	1.613012835	1.312572972	0.530476928	0	1.827355655	0.469195044	0.819214444	2.516903558	1.006071303	0.656632668	0	0.623424932	0.07955147	0	0	1.295491082	1.119681763	0	1.670496012	1.106251421	0.906278666	0.423289958	1.497519158	0.100741924	0.974169163	1.857010921	0	0	1.528084742	0.955828105	1.156977921	0	2.244842725	1.904575248	0.695404446	0	0.291395831	0	1.148336613	0.92309454	0.465687312	0.617830358	0.446628506	1.140382547	0.834736685
1.1.1.137	0	0	0	0.015966454	0	0	0.003750961	0.002361529	0.004923268	0.006485868	0	0	0	0.015129908	0.015052991	0.004973947	0.007434172	0	0.011047151	0	0	0	0	0.003291641	0	0.007145367	0.01624273	0.014562146	0.002441848	0	0	0	0	0.006517586	0.009552408	0.017516944	0	0.002693222	0	0.017640674	0	0	0.006292362	0.008363524	0.007276953	0.00798249	0	0	0.061216313
1.1.1.14	0	0.156684068	3.87493332	0	0	0	0	12.85242848	15.28161103	3.162090034	0	0	2.904489249	0	0	0	0	0	0.845798174	3.273239321	0.639698188	0	0	0	1.145850828	0.367907604	0	0	0	0	4.057112007	1.770870297	2.765300102	3.053515157	0	0	1.1189845	0.199820388	0	0	3.924963907	3.069897424	0	0.912713013	2.775651312	0	0	0.796394788	3.624414721
1.1.1.140	0.440950698	0	0	0.441366431	0.956819801	0	0	1.095617433	4.915242877	0.800108293	0	0.5638837	0	0	0	0	0.935515971	0.44817041	0.70640525	0	0	0	0	0	1.037190291	0.593650149	0.384720564	0	1.05936151	0.204584176	1.765902247	1.492390677	0	0.651573299	1.108682674	0.4938795	0	0	0	0	0.579276661	0	0.661169489	0.462356401	0	1.560365075	1.224610229	0	1.347115165
1.1.1.154	0	0	0.07428201	0.22568908	0	0.434441536	0.247748156	0.43499346	0	0.200480814	0.309532878	0.402979761	0	0.40222735	0.336681816	0	0	0	0.170026475	0.337886665	0.301281327	0.309468941	0.067930697	0.144593522	0	0.420135371	0.155304449	0.731194925	0.85177641	0	0.416068034	1.369957009	0	0	0	0.701978078	0	0.274273964	0.617416003	0.552760187	0	0.50089647	0	0	0.238789788	0	0.097008919	0	0
1.1.1.157	1.703397114	1.308469612	0.972157379	0.141710261	0	0.389431048	0.953027878	1.004106698	0.795070732	0.11810741	1.38856006	0.321014677	0	0	0.045596595	1.000517809	0.857276146	0.832548921	1.289401873	1.912605427	1.441860871	0	2.147028663	0	0.933781134	1.062746917	0.909614667	1.108032698	0.344518702	0	0.834895722	0	0.303434977	0	0	0.787698922	2.009103721	0.532485007	1.46711671	0.707485907	0.176902191	0	1.656620341	1.296363153	3.175759654	0.94832121	1.00989691	1.118474793	0.748771509
1.1.1.158	0.599512349	1.126104894	1.221627924	1.429890176	0	1.131923712	0.578100568	1.386644453	1.255967526	1.211822454	0.716323149	0.755949875	0.715208953	1.026768826	1.310521169	1.458329124	0.764993396	1.24502053	1.354338051	1.032200467	0.588820399	1.739558193	0.659158107	0.785942014	0.649111786	1.544665168	1.26938649	0.904574146	1.112562542	0.26364368	1.329191051	0.694128321	0.644708496	1.244344302	1.328850521	1.419076814	1.003597	1.325340981	1.187823246	0.757911455	0.580559371	0.652859646	0.833889784	0.685180412	1.112159753	0.961175337	1.281530519	1.259130554	1.003230798
1.1.1.159	0.550591094	0	0.34148708	0	0	0.382962416	0	1.036138657	0.367750207	0.112240285	0.183618713	0	0.197087159	0.392881182	0	1.06467346	1.069800071	0.335932976	0.353664452	0	0.079410105	0.410096461	0.076029266	0.435855888	0.308617878	0	0.250201559	0.466416874	0	0	0.385189109	0.842941323	0.354969313	0	0.46300104	0.788259632	0.009668155	0.072221665	0.353699614	0.888868328	0.316684117	0.116684524	0	0.188707749	0	0	0.385155636	0	0
1.1.1.169	1.254505579	0.358488944	0	1.48128083	2.091723563	0.650806609	0.187425784	0	2.26083295	1.133299762	2.313244979	2.258889682	0.023008821	1.041395356	0	0.444092917	0	0.389806041	0.120186662	0	0.120106043	0.918172625	0.599053841	0.206002066	0.498592815	1.674457202	0	1.489961932	2.134299684	0.352188433	1.303190748	1.579634169	0.082392452	1.790673747	0	0	1.93670672	2.370232737	0	1.342489776	1.598365739	0.313094095	1.749678516	0.754980516	3.616084872	0.69138043	1.879626525	0.701560721	2.036465013
1.1.1.17	0.649426633	0	0	0	0.037394024	1.058599775	0	0.261724628	3.280156229	0.1832922	0	0	0	0.632654319	0.126516188	0	0	1.01021481	0	0	0	0	0	0	0.531042923	1.166129973	0.91413609	0	0.305190103	0	0.45243831	1.506102405	0	0	0.041549074	1.279644993	0.347071971	0.204609469	0	0.425603788	0	0	0.68929244	0	0.039873505	0.252726248	0.698833819	0	0.480450515
1.1.1.170	0	0	0	0	0	0	0	0	0	0	0	0	0	0	0	0	0	0	0	0	0	0	0	0	0	0	0	0	0	0	0	0	0	0	0	0	0	0	0	0	0	0	0	0	0	0	0	0	0
1.1.1.18	0.383430076	1.177300297	1.131138353	0.717641884	0.047929253	0	0	0	5.312689896	0	1.812105536	0	0	0.207342925	0	1.63557115	0.372860583	1.589928549	0	1.551239702	0.069464152	0	0	0.544159634	1.33168727	1.172792446	0.158563326	0	0	1.476185077	1.762100997	0	0.492727163	1.173021943	1.149888539	1.438152933	0.952886385	0	0	0.030261098	0.765781873	0.161460258	0.307777033	0	0	2.738002	0.754537405	0.534736389	0
1.1.1.184	0.302574053	0.218712133	0	0.319590529	0.303115507	0.238055966	0	0	0	0	0.477023541	0.291126649	0.199141733	0	0.174076912	0	0.075704165	0.010875714	0.062312795	0	0.217735149	0.248487396	0	0.120894831	0.021695901	0.039717901	0	0.070828452	0.224242624	0	0	0.268397345	0	0.228848013	0	0	0	0	0	0.035934741	0.304551693	0	0	0.113501194	1.028979681	0	0.095551011	0.248157439	0
1.1.1.193	0.58159896	0.255619853	0	0.038084633	0	1.205812607	0.086360858	0.105011461	0.046915424	0.102832354	0	0	0.477610221	0.160429948	0.013058935	0.226610445	0.00512972	0	0.152534124	0.211655369	0.048515646	0.35323835	0	0.196009704	0.091832873	0	0.107524533	0	0.15473908	0.10859732	0.254466131	0	0	0.023850788	0	0	0	0.077949036	0	0.284436119	0.245026589	0.054242681	0	0	0.04766596	0	0.004974733	0.187098318	0
1.1.1.195	0.003544488	0.01388385	0	0	0	0	0	0.00562355	0.035803537	0.004912689	0	0.001536972	0	0	0	0	0	0.013598097	0.007243884	0.012751698	0	0.010073607	0	0	0	0	0.019300094	0.029718841	0	0.024836034	0	0.01906018	0	0	0	0	0.02165584	0	0	0	0	0	0	0.026743981	0.038888184	0.031284665	0.026971725	0.022217309	0
1.1.1.2	0.373940635	0.586822859	0.008337985	0.449781372	0.395686662	0	0.065477675	0.002761464	0.54813825	0	0.895994263	0.016526354	0.047602004	0.45445487	0.435272414	0.098311663	1.009723941	0	0	0	0.496969599	0	0.235098013	0	0.789653489	0.110613144	0.171139312	0.565261086	0	1.190616826	0.396234374	0	0	0	0.541215968	0.337256748	0.350896771	0	0	0	0	0.487017614	0	0.503182175	0.010589038	0	0.36373637	0.526597355	0.305485399
1.1.1.202	0	0.249960037	0	0.231779752	0	0.229532371	0	0.222306	0	0.004265283	0	0.268558489	0.042078582	0	0	0	0	0.425679862	0.215896431	0.304079861	0.489600381	0	0	0.795743903	0	0	0.242443765	0	0	0.225656167	0.154739688	0	0.033601604	0.271673403	0.286550375	0.246020806	0.343569966	0	0.32168037	0	0	0.177681231	0	0.026911497	0	0.923387536	0.169474895	0.133132005	0.308469596
1.1.1.205	1.43780599	0.970410561	0.878366844	1.671262074	0.454332811	0.828424258	0.804842651	1.277038126	1.34309581	1.366566494	1.417772886	1.531037532	1.495062756	1.865439018	0.489958417	0.924056895	0.495986328	0.646694738	0.65074226	0.578614252	0.583177043	1.275656641	1.112344385	0.618360025	2.554607734	1.739205723	1.452694695	1.115100989	0.4546447	1.358083294	0.628356297	1.469321156	1.01558946	0.951874491	1.404837118	1.518860416	0.927592272	0.579265581	1.025065007	1.030733599	0.970690565	0.455717634	0.691853469	0.473693411	1.37312495	1.551787151	1.086581959	1.138651523	1.449498972
1.1.1.206	0	0.199032604	0.041716285	0	0	0.070798515	0.072210312	0.166872881	0.167544959	0.019693402	0	0	0	0	0.066514361	0	0.215257424	0.045043116	0.136019582	0.163892442	0.021250877	0.071622489	0	0	0.097725606	0	0.073240722	0.150797084	0	0.015899824	0.078354739	0.141828343	0	0	0	0.123810478	0	0.045640531	0.064641068	0.000700688	0.145008834	0.20203372	0.142450609	0	0.188614804	0.124386276	0	0	0.137269531
1.1.1.21	0.267786259	0.150021962	0.173232062	0	0.024720387	0	0.125238682	0.001769819	0.165939548	0.057153182	0.153331652	0	0.198550297	0.109256182	0.099585727	0.772473531	0	0	0	0	0.187310497	0.199841697	0.13400344	0	0	0.017602104	0.040513247	0	0.009683457	0.983449572	0	0.201857018	0.054213414	0	0.133509931	0	0.256618936	0	0.020111929	0.007410947	0.222368294	0	0	0.116053646	0	0.055188264	0	0	0
1.1.1.210	0	0	0.004967851	0.00142072	0.00176928	0	0.001062448	0	0	0	0.004578919	0	0	0	0	0	0	0.004030197	0	0.003502773	0	0.002561093	0	0	0.001407513	0.005542921	0	0.003090147	0.000232838	0.002457774	0	0	0	0	0.002391995	0.006004673	0.000817906	0.001588681	0.005105198	0.001224932	0.005897624	0	0.003835334	2.18948E-05	0.00180051	0.00367268	0.002775443	0	0.000200798
1.1.1.215	0.925017582	1.160210301	0.585371684	0.426391838	0	0.59573896	0	0	0	0.013076149	0.655255741	0	0	0	0.444704437	0.72451857	0.185338218	0	0.65149069	0	0.258386099	0	0.178593521	0.287103191	0.693585799	0.5596473	0.00094262	0.046198266	0.276893196	0.197353667	1.611503392	1.555987525	0	0	0.33698522	1.558521707	0.435424415	0.073050876	0	0	0.314260247	0.616253759	0	0.292569212	0.065029663	1.424089651	0	0	0
1.1.1.218	0.000881543	0	0	0.129022407	0	0.023102045	0	0	0.003835877	0.016249029	0.00786767	0	0.003628804	0	0.003172449	0	0	0.001388339	0.030956852	0.001039269	0.062613851	0	0.030862928	0	0.138448741	0.01557135	0	0.02418595	0.034698396	0.037222486	0.02299935	0	0	0.033630025	0.024789464	0.011526085	0	0.003750204	0	0	0	0.025730522	0	0.036967154	0.009938726	0.019258996	0	0	0
1.1.1.219	0.117535149	0.143945044	0	0.342603767	0.038063896	0	0	0.103158066	0.086089081	0.049542202	0.641545192	0	0	0	0	0.090177287	0.116157213	0.366859855	0	0.206396422	0	0	0	0	0	0.061536099	0.187859289	0	0	0.141248441	0.063090606	0.074233171	0	0.229248577	0.306155996	0	0.157055406	0	0.033815342	0.078844785	0.224933152	0	0.048626141	0	0.990090721	0	0.141118487	0	0.290974302
1.1.1.22	1.987413387	1.624781385	0	2.037349661	0	1.117214049	1.244782622	1.173569634	0	0	1.749268978	1.781741748	3.247458234	0	0.697300314	0.739549604	0	0	1.54799096	1.164949936	0.023417759	0.274424498	0.996082547	0	1.082331639	0	0.178400544	0	1.474088408	0.28016214	2.139626374	0.528711368	0.471588764	0	0.263074644	1.293531481	0	0.264414222	0.888627836	0.100886312	0.514211552	0	1.230155917	0.180906904	0.950043713	1.664840349	0	0.864122093	0
1.1.1.220	0	0.099922908	0.02523537	0	0.182631232	0.148996795	0	0	0	0	0	0.144487911	0	0	0.084280873	0	1.027116022	0.108837967	0	0	0	0.012855518	0.062835382	0.139183464	0	0	0.048523322	0.191237259	0	0	0.174472739	0.161683177	0	0	0.092842876	0.057267867	0.097407113	0.101622585	0	0	0	0	0	0	0	0	0.077804579	0	0.154112386
1.1.1.23	0.854130813	1.18388669	1.00095008	0.10920776	0.520861849	0.352033002	0.23453467	1.140599513	0.464116484	0.725102407	0.495463732	0.652684802	1.197353827	0.429873046	0.373594359	0.753193132	0.411670496	1.132680094	0.76698325	1.003049836	0.404385799	1.423854135	1.357591043	0.810329118	1.608574198	0.060854815	1.345140245	1.458637269	0.284110862	0.436528452	0.705610989	0.77006347	1.38955599	0.568790894	0.377438801	1.138718198	0.981952815	0.028691706	0	0.385327268	0.510243286	0.447678939	0.70001291	0	1.135577971	0.832803504	0.552942947	0.838858344	0.866227082
1.1.1.244	0.008626015	0	0	0	0	0	0	0.016010035	0.05284519	0.022287045	0.035366063	0	0.011453319	0	0	0	0.053616057	0	0	0	0.048554838	0	0.009046177	0.0336613	0	0	0.026353109	0.085887128	0	0.005601079	0	0.025115284	0.023262626	0	0.004278683	0.102689675	0.036869528	0.037863582	0	0	0	0	0.002699751	0	0	0.038819819	0	0	0
1.1.1.25	1.622939896	0.287560954	0.22715483	0.157597815	1.084802763	2.037135448	0.478470549	0.777658031	3.475161367	1.41385573	2.194739308	1.156107458	1.221039933	0.603560768	1.198085902	1.573744612	0.970272609	0.215571769	1.304987335	1.715340144	1.700583795	1.347340903	2.352812391	1.685396445	2.904106363	1.408260208	2.206079916	1.538290073	0.205119107	0.94938135	0.576359569	1.478135115	1.289179455	0.969690935	0.478756897	1.00368976	0.956343444	0.494788554	0.137872707	1.736867875	0	3.229264867	0.576435849	0	1.302321322	4.171641925	1.952173689	0	1.994510728
1.1.1.251	0.443142901	0.490036868	0	0	0	0	0.421503619	0.145188024	1.591400531	0.348328967	0.419590591	0	0	0.185502981	0.331289308	0.583082882	0	0.191058396	0	0.225036159	0	0.130677049	0.169990496	0	0.258622881	0.301046326	0.139856004	0.153986066	0.110860909	0.993934067	0.184983216	0.47747304	0.391661664	0.423833169	0	0.560573388	0	0.007944062	0.016493426	0.11730436	0.035939111	0	0.442462704	0	0.453986371	0.321337926	0.386695282	0.65075771	0.431276188
1.1.1.255	0.167236388	0.033072395	0	0	0.051736373	0	0	0.043297239	0.056155286	0	0.116189533	0.08498472	0	0	0	0.083003783	0.034188538	0	0.079429018	0	0	0	0.020325514	0.061077603	0	0.005261412	0	0.122165967	0.033284645	0.064885114	0.055241923	0	0.070528205	0	0.047098303	0.120088248	0.077365243	0.049526776	0.051460005	0.070569629	0.046994218	0.01819443	0	0	0.046268622	0.038598316	0.025578626	0	0
1.1.1.26	0.288543143	0	0.243349176	0.172629108	0.205666947	0.082620291	0	0.285918065	0.157790661	0	0.377274459	0	0	0	0.105680482	0	0	0.428410578	0.177077915	0.463873979	0	0.251065478	0.276548165	0	0	0.148400847	0	0	0	0	0	0.078386397	0	0.323927031	0.285689434	0	0	0.339538482	0	0	0	0.096173545	0.241000673	0.139945235	0	0.355138419	0.026488073	0.305665186	0.332727758
1.1.1.261	0.347267267	0	0.146805555	0	0	0.889896445	0.325569559	0	0.628525936	0	0.049250755	0	0.349388607	0	0	0	0.224200605	0.363801983	0.092716216	0.196097396	0.450590511	0	0	0	0.074300999	0	0.135787977	0	0.283259071	0	0	0	0.787448268	0.778019157	0.90216863	0.33006389	0.31539339	0	0	0.143140598	0.302918273	0	0	0	0.023080764	0.36683569	0.26396036	0.024251278	0.097250103
1.1.1.262	0.844780556	1.731851512	1.102252947	0	0.010189389	1.260406455	0	0.189842317	1.532017579	0.49130114	1.583624421	1.204823515	1.078727881	0	0	0.856097165	0.154471324	1.380564065	0.797532314	0.831826577	1.36230957	0	0	0	0.07009492	0	0	2.062734474	0.360220327	0.396027276	0.329222958	0.488352795	0.624167165	1.418384865	0	0.717580628	0.512709835	0.307545987	1.568042904	0.80488116	0.971066359	0	0.93514627	1.054508693	1.625677683	2.270242036	0.654933816	0.029520398	0
1.1.1.264	0.037845266	0.072730968	0	0.399526058	0	0	0	0.306877538	0.018159482	0	0.513320282	0	0.152035799	0.223233355	0.949944519	0	0.348454922	0	0.078411933	0	0.279658123	0	0.401860315	0	0	0.179460355	0	0.064744455	0.132868896	0.016787525	0	0.803671127	0.321915691	0	0	0	0.21261724	0.400421901	0.263722906	0.580219623	0.426781389	0.083870469	0	0.234251974	0.563085875	0	0.101240506	0.337729824	0.123454679
1.1.1.267	1.15754256	1.126389873	0.538893729	0.415025464	1.044576745	1.47750912	0	0.447073979	0.564211986	0.50206569	1.12982503	1.450937486	1.575470938	0.54852804	1.016527083	1.580099015	0.83222401	1.110214288	1.291753257	1.544250466	0.817115188	0.750203597	1.123817635	0.42832738	0.654882038	0.98604419	0.87974863	1.328241129	0.533114852	1.163864598	0.667712477	1.078860358	1.434183976	0.648243692	1.45503474	0.495288215	0.221518012	0.431800027	0.533080658	1.075394111	0.112607867	0.739191833	0.607911248	0.202130551	0.939141962	0.691603801	1.194053131	0.546999668	0.441533595
1.1.1.27	0.461459318	0	1.511057594	1.017681607	0	0	2.373719769	0	0.55521138	3.387718714	1.2395076	0.538704241	0.973468641	1.172451321	0	0	1.350017253	1.574622835	1.109973062	2.133803732	0.912109639	0.666680939	1.422938082	1.905162399	0.17675989	3.560242819	0.423913026	0	1.049620368	1.26991982	0	1.228423299	2.312944213	0.174423288	1.544781677	0.098675616	0.183907279	0	0.022199264	0	0.357261833	1.129872722	0.868756977	0	0	0	0.668814843	0.006528285	2.704224188
1.1.1.271	0.413200968	0.790655688	0	0.100227367	1.413784065	0.341392318	0.582659223	0	0.622346472	0	0.159253545	1.453972636	0.872652634	0	0	0	0.192406956	0	0.076258361	0.762854791	0.050729738	0	0	0	0.274623565	0.015538433	0.050505911	1.006735787	0	0	0.076677823	1.922215125	0	0	0.629200703	0.589618815	0.817304332	0.747259089	1.085640405	0.771023739	0.215808375	0.03797472	0	0.40653545	0.704882197	0	0	0.75388707	0
1.1.1.272	0	0.12062427	0	0.299279999	0.025557854	0.269763811	0	0	0	0	0.308383318	0	0	0.237101933	0	0.694809208	0.918405798	0.190248425	0.312000682	0	0.010827856	0	0.836207603	0	0	0	0	0	0	0.222512511	0.107072427	0	0.120265414	0	0.112306371	0	0	0	0	0.049442131	0	0	0	0	0.224867353	0	0.091463812	0.317623338	0.062634041
1.1.1.274	0.917369034	2.140980289	0.499527322	1.303110599	0.163676329	0.336698848	1.134176803	1.134123749	0	0	0	0.400316092	1.043153344	0.177483759	1.60477991	0.743276252	0	0	0	0	0.156759652	0	1.01844531	0	0	0.096959463	0	1.76680295	0.880563408	0	1.885383655	1.150884787	0.544889248	0	0	0.639964682	0.830759821	0.496383308	0	1.044123694	0	0.071766617	0.683319869	0.156561572	0	0.536839623	0.85789795	0.703737263	0.416667199
1.1.1.275	0	0	0	0	0	0	0	0	0	0	0	0	0	0	0	0	0	0	0	0	0	0	0	0	0	0	0	0	0	0	0	0	0	0	0	0	0	0	0	0	0	0	0	0	0	0	0	0	0
1.1.1.276	0	0	0.091700827	0	0	0.09780129	0.251272681	0	0.183769684	0.148879529	0.203060305	0	0.007934877	0.081783304	1.748391417	0.109467279	0.159160057	0.197896655	0	0	0.113029106	0	0.194810496	0	0.184800589	0	0.473722265	0.278299915	0.178408936	0.37879041	0	0	0.160782192	0	0	0.189441266	0.142787997	0	0.193755467	0.087420684	0.06403077	0.348837819	0	0	0.054792324	0.481154609	0.256314389	0.124152256	0
1.1.1.28	0	0	2.072545541	0	0	0.367180256	0	0	0.478399843	0.618176652	0	0.971906709	1.843769496	0	0	1.206824511	0.413139896	1.609232924	0	1.566357882	1.201884354	0.32181871	1.08057808	1.360833753	1.051970295	0	0.118124974	3.032272238	0	1.029674721	2.75498579	1.937447311	0.474858218	0.490766019	0.378293651	2.84873144	0.432871718	0	2.061025381	0.565619193	0	1.808295038	0	0.075438765	0	2.046482116	0.680080096	0	1.825338471
1.1.1.282	0.089904855	0.28088545	0.354608467	0	0.228513957	0.243966571	0	0	0	0	0	0.346504587	0.24254672	0	0	0.306125834	0.226929442	0	0	0	0.005870969	0.377928154	0.258675056	0.093989927	0.062658407	0.193637087	0.53914052	0.767426274	0	0	0.189468114	0.561089404	0	0.301355743	0.345735637	0.53608935	0	0	0.52139446	0.431367514	0.234674069	0.351373794	0	0.24838001	0.041644819	0.364258474	0.047653358	0	0
1.1.1.284	2.710119521	3.542276031	0.664737506	0.670867277	0	1.935926332	0	0.335017108	0.277035564	1.673946727	3.093533396	0	1.081538869	0.166016225	0	0	0	0.515616035	1.291273901	0.873772455	1.517022033	0.087603592	1.344445323	1.082787833	0.669331245	0	2.611919263	1.159965251	0	1.296733739	0.284146347	1.309542642	0.144904056	1.304779507	1.642113245	0.458522216	0	0	0	1.668183953	0	1.483116767	0	1.339164152	3.243359462	4.481626892	1.882839658	0	0.233518737
1.1.1.288	0	0	0	0	0	0	0	0	0	0	0	0	0	0	0	0	0	0	0	0	0	0	0	0	0	0	0	0	0	0	0	0	0	0	0	0	0	0	0	0	0	0	0	0	0	0	0	0	0
1.1.1.29	0	1.157303882	1.202806642	0	0.824541971	0.893650774	0.576581222	0	0.689703437	1.149999746	0	0.805086824	1.147046303	0	1.488772592	1.647533713	0.063892459	0.761775863	1.118013465	1.267667954	0.24086183	0.38566871	0.054136257	0	0	0	0	0	0.146275247	2.313485482	0	0.39984762	0	0	0	0.216164537	1.849238439	0	1.151964334	0	0.253137214	1.727556114	0.676398764	0	0.128894123	0	0.899419884	0.041340924	0.578282146
1.1.1.290	0	1.423443378	0	0	0.762168275	1.104645168	0	0	0	0	0	1.234773178	0.308538282	0	0.720700586	0.199660608	0	0	0	0.206599362	0	0	0	0	0.651868358	0	0.777124254	0.863808155	0.230552302	0.649334446	0.936341558	1.486450722	0.100488931	0	0	1.290895945	0.635799296	0	0.114573184	1.040158686	0.116581115	0.010990861	0	0.191199376	0.631582411	0.689309012	0	0.41589686	0.443488072
1.1.1.294	0	0	0	0	0	0	0	0	0	0	0	0	0	0	0	0	0	0	0	0	0	0	0	0	0	0	0	0	0	0	0	0	0	0	0	0	0	0	0	0	0	0	0	0	0	0	0	0	0
1.1.1.3	0.756765466	1.695872637	0.705394698	0.776907848	0.400417391	0.322852757	1.062549468	0.411946213	2.608569008	0.721243106	0.201450205	0	0	1.698712206	1.798879935	2.398022921	1.539156698	0.940484119	0.417191449	2.071913853	0.712557615	0.56562923	0.56391135	1.460470233	0.172664429	1.917240651	0	0	0.529436214	1.739351884	0	0.403226041	0.324251063	1.735820647	1.211206361	0	1.460489905	0	0.864164808	1.369488736	1.349653576	0	0.924082299	0.320839889	0.704916076	1.129177132	1.561552241	1.029863109	0.417760812
1.1.1.30	1.147409879	0.447260021	0	0	0.581417847	0	0	0	0	0.519503207	0.736780554	0	0	0	0	0	0.651468803	0	0.459158167	0.63779736	0	0.544643902	0	0	0	0	0.40042071	0	0	0.260166967	0	0.742456237	0	0	0.233072455	0.808468402	0	0.227524219	0.041469723	0.35150342	0	0	0.126910499	0.713192345	1.376691419	1.750299816	0.257173585	0	0.664450558
1.1.1.306	0	0.120141916	0	0.072129823	0	0.006666126	0	0.064116918	0	0.064958929	0	0	0.089127736	0	0	0	0.041128404	0.046378056	0.108113759	0	0.113769692	0.019613529	0.101987858	0.05775183	0.56366703	0.035269428	0.042737234	0	0	0	0	0.113558865	0.067463549	0	0	0	0	0	0.051906126	0.002408544	0.042278377	0	0.102455254	0	0.073047615	0.021658509	0.176430106	0.081685312	0
1.1.1.31	3.207727839	1.414834379	0.728108834	1.174535562	0	0.545865262	0.819670392	1.119927311	0.674259629	0.836879644	1.677200898	0	0	1.188377832	2.963362705	0	1.15336174	0.836909828	1.184047122	0.542048739	1.68731835	1.179614911	0	0	0.989387732	0	0	0.00166376	1.953032867	1.840723032	0	0.147956397	0.115877124	0	0.203577315	1.153748705	0	0.934950029	1.442388406	0.485923177	1.76461206	1.508943827	0	1.265770678	3.507794476	1.257516516	0.674785667	0.849720164	1.024744944
1.1.1.312	0	0.055868656	0.030967829	0	0.002599491	0.035132321	0	0.008953563	0.078603884	0.061947694	0.14666087	0.037495544	0	0.042744916	0	0.074138392	0	0	0	0.00056331	0.008057743	0.078732531	0.054175489	0.031675474	0.076865381	0.022803292	0.014422535	0	0.054067387	0.029219227	0.025866651	0.017491202	0	0	0	0	0.047410856	0	0	0.051554341	0	0.022064071	0.038070242	0.062753757	0.107457947	0	0	0	0
1.1.1.34	0.122432556	0	0	0.232128256	0	0	0.123381999	0.171010107	0	0.245002199	0.325626637	0.358526771	0	0	0.389030871	0	0.239731864	0	0	0.355494448	0	0	0.091274216	0	0.058583523	0	0.307595151	0	0.081818355	0.301912996	0.218288969	0	0	0	0	0	0.319875424	0	0.191440691	0	0.928796225	0	0.175373337	0.391065024	0.355484237	0	0.186634786	0.10439487	0.418466524
1.1.1.35	2.34545109	3.646263804	4.962264638	0.873873539	0.697522498	0	0.979645449	0	2.695135003	0	1.004058424	3.970508081	0.262872928	0	0	4.625919255	3.005748413	3.628356091	1.881935574	0.169947559	0	0	2.6673576	2.103432962	1.344295907	5.084460635	0	1.169815367	1.845857391	1.607024833	10.17119747	3.789456474	0.82524303	0.137226449	0	9.393171618	4.443017326	3.042560497	2.337712606	5.332140342	0	0	2.01496035	0	5.109486735	6.715099057	5.58084367	0	0
1.1.1.36	0.465093466	0	0.490100564	0	0	0.544149123	0.438531078	0.639406968	0.212330538	0.303736824	0.971679502	0	0	0	0.412932638	0.584288234	0.213899441	0.080190754	0	0	0	0.462405972	0.259142138	0	0.048955895	0	0.714506978	0	0	0.340116515	0.602714042	0.264643358	0	0	0	0.831304504	0.176870018	0	0.398848115	0.557662198	0.608179512	0.160498186	0	0	1.393404246	0	0	0.826789089	0.773072681
1.1.1.37	3.32520494	2.8453837	1.775766755	2.700390485	0.659673601	2.236813904	1.302064855	0.743100952	0	0.998725311	3.432836295	2.234044733	1.616269607	0	0	0.888395041	2.187391	0.411351293	0	0.826268119	1.654516523	0	1.872773373	0	0.022360468	0	1.497460782	0.8919026	0.380863279	0	2.118734114	0.869987513	1.311419332	0.797392692	1.400119256	1.804958632	0	0.478354083	0.771291732	0.935389989	0.312993523	0.799476747	0	0	1.62076111	0.85016947	0	1.586502674	1.310968798
1.1.1.38	0.548635246	1.350158306	0	0.567696812	0.543976779	1.006227659	0.78648254	1.714122008	1.706249739	0.223556204	0.167090327	0	0.842888451	0	1.246090625	1.487594601	0.62807581	0.251950398	0.225810283	0.62006248	0.853303742	1.026465326	0.656840071	0.471926126	0.477240601	2.881015088	0.452965729	0.6342041	0.873800397	0.241851598	0.61049319	1.419940163	1.66871796	1.251767296	0.834214659	0.248421467	1.568969187	1.463675455	0.784744544	1.43192366	2.710136222	0.995973514	0.946729313	0.905221208	0	1.750861446	1.288502665	0.761483226	1.022717865
1.1.1.39	0.04577614	0	0	0.200350223	0	0	0	0	0.009560529	0	0.040206623	0	0.147259796	0.115076808	0.132181898	0	0	0	0	0.121154328	0.082904586	0.120986508	0	0.115375354	0.106097529	0.42711356	0	0.16171685	0.796125696	0.115564606	0.087367781	0.032867538	0	0.100597074	0.061051912	0	0.177397326	0.106126026	0.096646755	0	0	0.115719007	0.097360184	0	0.018150564	0.213680519	0.120122811	0.110313817	0
1.1.1.4	0	2.332465169	0	0	0.361567007	0.205025077	0	1.425083549	0.126517064	0.003994097	1.602042162	1.076095442	0.799888923	1.744118826	0	0.39143981	0.62740338	0.88056368	0.583983324	0	0	0.440790734	0	1.133763043	0	0.746556618	0.349670328	0	0	0.430266377	1.347437962	0.200237512	0	0	0.183199216	0	0	0	0	0.287272318	0.541307119	1.501774159	0	0	0	1.09638345	0.784403724	0.025726722	0
1.1.1.40	2.108174545	1.127858382	1.178291467	0.149234822	1.60252146	0	0	0	0	0	2.845933634	1.839858278	1.747322286	0	1.437223653	0	0	1.16662326	1.142476131	0.90063965	0	0	0.292156732	0.571021494	0	0	0	1.380837222	0	0.648193897	1.22494912	2.000163562	0	1.191201644	1.254714561	1.336879803	1.456465429	0	0	0.110605783	0.429553905	1.970149176	0	0	0.937069941	2.023512094	0.178311016	0	1.453999329
1.1.1.41	0	0.081410537	0	0	0.419781935	0	1.382030553	0.740077464	0	1.315691651	0	0.203093131	0.294591463	0	0	0.592583651	0	0.069002524	0.680140965	0.424271343	0	1.16756603	1.037075201	0	0	0	0.685100384	0.520009095	0	0.826399234	0	0.350812984	0.120350556	0.44145468	0	0	0	0.159072028	0	0.288250669	0	0.312867713	0.858820567	0	0.104305184	0	0	0.222671204	0.172879544
1.1.1.42	0.913255291	1.244249885	0	0.728262758	1.406049743	0	1.074306781	0.767486279	0.522965091	0.395722464	0.950806411	1.480782197	0.768684578	1.528675629	1.757712583	1.714989424	1.674524795	0.573843807	1.350029423	0.438330526	0	0.160592361	0.76487482	0	0.203915376	0	1.648937961	0.266381806	0	0	0.596231567	0.83712695	1.24116877	0.056117645	0.283375943	0.281999632	1.859456567	0.091331192	1.133821851	0.273392774	0.2556224	1.007672265	0.791054079	0.324886294	1.403787565	0.020396296	0.885545362	1.305556326	0.254340172
1.1.1.43	0.078154966	0	0	0.10134338	0.093923015	0.016481974	0	0	0	0	0.037491377	0	0	0	0	0	0	0.059560292	0	0.096217047	0.079660868	0	0.010150307	0.054333682	0	0.063336576	0	0.015086463	0	0.025422935	0	0	0.054648629	0.061187536	0.032559622	0	0.054458669	0.025955629	0	0.055694529	0	0.081942211	0.018887282	0.02420954	0.080284453	0	0.092633486	0.007227062	0.03814676
1.1.1.44	0	0.706147661	0.559390251	0	0.407276562	0	0	0.945596579	0	0.850593251	0.44732535	1.379404721	0	1.983056803	0.682491876	0	0	0.491278133	0.347256463	0	0	0.900669674	0.674592293	0.207560279	0.345904551	2.135118728	0.507432582	0.358923324	2.36094669	0.426497819	1.257436152	0.722602207	0.844647782	0.298176252	0	1.059605661	0.546998722	0.225479176	0	0.378788415	2.058634186	0.433825154	0	0	0.682667403	1.509634687	0.897029797	0.002206529	1.227059745
1.1.1.46	0	0	0	0.120137576	0	0.040447238	0.036523122	0.023660896	0	0.081140459	0.032928493	0.073813263	0.054956719	0.025642912	0	0	0	0.051015809	0.031601107	0.07998983	0	0.001517039	0.104702687	0	0	0.113509901	0.108703435	0	0	0.100787692	0.036057161	0.120334072	0.106041704	0.00093311	0.052142563	0	0.007179737	0.110797584	0	0	0	0.011100523	0	0	0.128851213	0.080767446	0.048989417	0.03800401	0
1.1.1.47	2.006219588	0.051067469	0	0.022300886	0.178456887	0.483286635	0.55370279	0	0	0.443201335	0.504866279	0.321486706	0	0.539354355	0	0	0	0.410138307	0	0.550436636	0	0	0.329015971	0.411080998	0.532726941	0.074720612	0.099736366	0	0.986933412	0	1.125771222	0.086907484	0.48431498	0.432883566	0.056647835	0.16673078	0	0	0.491630931	0.270954756	0	0.29240407	0.131975196	0	0.523738542	0	0.539389919	0.046578473	0
1.1.1.48	0.111159535	0	0	0	0.229499366	0	0	0.084732683	0	0.144389887	0.215897145	0	0.118700845	0	0.041524946	0	0	0.130321142	0	0	0.023251922	0.228634483	0.202792734	0.058862658	0.103310108	0.225947395	0	0.128508062	0.078713199	0.004021606	0	0	0	0	0	0.130396061	0	0	0	0.204423979	0.217455055	0	0.216597817	0	0.333694241	0	0	0.00101991	0
1.1.1.49	0.832647323	0.059434359	0.776567557	1.189028376	0	0.456135362	0.697275218	0.355397409	0.01641303	0	1.793494009	0.815845596	1.356290314	0.259462037	0	0	0.475493716	0.863377816	0.582291634	0	0.367934632	0	0	0	0.724572099	0	0	1.674814479	1.904620412	0	1.978536593	0.658157479	0	0.151758704	0	1.976358955	0.323806123	0	0	1.029573439	1.71391078	0.451842702	0	0	1.503569954	1.111384922	0.113604303	0	0.55242205
1.1.1.50	0	0.207189897	0.06927075	0.036748402	0.145725088	0	0	0.142322996	0	0	0	0.054504457	0.142688264	0.174658765	0	0	0.164726196	0.13026803	0.050215986	0.101446519	0.003724032	0.106030675	0.080038605	0	0.016743673	0	0	0.165953703	0	0.125661426	0.072486264	0	0.187985089	0	0.090310509	0.008064916	0	0	0.067590671	0.067933242	0.033185489	0.073203087	0	0.203319803	0.236071284	0	0.133356457	0.211253625	0
1.1.1.51	0.004671862	0	0.020736407	0	0	0.028521965	0.007361029	0	0.017473738	0	0.063023451	0	0.011349993	0	0	0	0	0	0.028843531	0	0.025612832	0.018314843	0	0.012142782	0	0	0	0	0	0	0.016636941	0.017880124	0.011037539	0.01482931	0.015935417	0.021564754	0.003763335	0	0.025102146	0.023448502	0	0	0.02700718	0	0.052471235	0.027097464	0	0	0
1.1.1.53	0.109317031	0	0	0	0.137921694	0.185700304	0	0.726899549	0	0.135352093	0.130621475	0.314056928	0	0.261796627	0	0	0	0.271370033	0.219653343	0	0	0	0.051989912	0	0.426191366	0.253218271	0	0.262817131	0	0.035692503	0.225185969	0	0.202338018	0	0	0.195413608	0.10006096	0	0.0489656	0	0.165582596	0.289233609	0	0	0.328125307	0.307173109	0.283166563	0	0
1.1.1.56	0	0	0.098527992	0	0	0	0.110603237	0.29164465	0	0	0.203007076	0.117763296	0	0.15525407	0	0.147149302	0	0	0.29813286	0.211781819	0.046509101	0	0.064859703	0	0.158055633	0	0	0.18001564	0	0.141136752	0.263114604	0	0	0	0	0	0	0.20368072	0.140797235	0	0	0.094410632	0	0.285523629	0.32719567	0.711637623	0	0	0.225968184
1.1.1.57	0	0.656603237	0	0.63682072	0.101077893	0.699629232	0.892970701	0.18413017	0	0.183081027	0.836475408	0.692563263	0	0.252807799	0.128850992	0.561310283	0.785042227	0	0.034734236	0	0.568722663	0.259303915	0	0	0.554751973	0	0.466928631	1.196997447	0.135360647	1.620278636	0.582801507	1.24550936	0	0.886367424	0	0.815082822	0.800789839	0	0.594097561	0.528017372	0	0	0	0	0.809961749	1.117989555	0.605793671	0.523570087	0
1.1.1.58	0	0.039299781	0	0.113752212	0.417711938	0.205420649	0	0	0.243233247	0	0.160233416	0.333881586	0.406406917	0.594561749	0	0	0.193613751	0.26734057	0.038365798	0	0	0	0	0	0.290303793	0	0	0.779274983	0	1.161428166	0.030178539	0.335287572	0.633515514	0	0.105679992	1.290469695	1.468841411	0	0	0	0	0.002742225	0	0.330751811	0	0.772625965	0.496241867	0.087213432	0
1.1.1.6	0	0	0.008657475	0.953908369	0	0	0	0	1.514622053	2.056920765	0	1.124819274	0	0.107102744	0.730355971	0.124623212	0	2.309867258	2.284892008	1.432417878	0.489241903	2.728889266	0	0.507219124	1.008422693	1.26497631	0.074388032	0.913361272	0.834358345	1.169649404	0.052017851	0.081923688	1.744027547	0.065925922	0.865308118	1.350724253	0.910726834	1.012347545	0.716837513	1.71904958	1.651234201	1.085227992	0.254561529	0	0.837683293	1.002032833	1.607257741	0.888568875	0.051376007
1.1.1.60	1.774574962	1.280067684	0.09307218	0	0	0	0	1.029726251	0.329601824	0.327488977	2.618261372	0.89480136	1.042119537	0	0.375112424	0.339179503	0.447105727	0.931924743	0	0.259070857	0.684672268	0	0	0.968839924	1.012031858	0	0.490775808	1.005646206	0	2.093359971	1.146698983	2.580815095	0.884555833	0	0	0.471365578	0	0	0.867023135	0.360188374	0	0	0.255855829	0.312778456	2.473325098	1.100919174	0	1.631009824	0
1.1.1.61	0	0.191899484	0	0	0.10314852	0	0.079428472	0.837936881	0.993756225	0	0.707056346	0.34343759	0.403741716	0.381822695	0.187057908	0.106162031	0.159923976	0	0.416463758	0.268301757	0	0	0	0	0	0	0	0	0.09267275	0	0.291004514	0.074361291	0.390302447	0.085210535	0.49488901	0.005821829	0.269570514	0	0.310541771	0.236376038	0.142767488	0	0.153108882	0	1.064404197	0	0	0	0
1.1.1.62	0.013589846	0	0	0	0	0	0	0.041267887	0.133685963	0	0.401318979	0	0.129714295	0	0.022621412	0.085204426	0	0.015770213	0	0	0.122455772	0.016751186	0.06129837	0	0	0	0	0	0	0	0	0.128935191	0	0	0.085072691	0.054002547	0	0.117926562	0	0	0.050585392	0.097235426	0	0.108355171	0.214818763	0.001683406	0	0.01330783	0.031461554
1.1.1.65	0.208859317	0	0.050479189	0	0.015182384	0.045428049	0.072417263	0	0	0.041024526	0.093679441	0	0	0.076060858	0	0.065018801	0	0	0	0.025473199	0	0	0.008736923	0.004708447	0	0.003195244	0	0	0.053538694	0.059683004	0	0	0	0	0	0	0	0.091343443	0.07095947	0	0	0	0	0	0.111034328	0.034759299	0.061855651	0.021637865	0.048963666
1.1.1.67	0.078747135	0	0.120461263	0.436806723	0.162422955	0	0	0	0.196645821	0.101679852	0	0.241327193	0	0	0	0	0.155544606	0.165516799	0	0	0.035773488	0	0	0	0.071376341	0.18039796	0.032719345	0.036887049	0	0.125417512	0	0	0	0.06166907	0	0.029381633	0.003741625	0.121285109	0.11098848	0.031625769	0.006976367	0.018604998	0	0	0.000871636	0	0.016494343	0.293614035	0.12573926
1.1.1.69	0.473919398	0.372185317	0	0	0	1.024009663	0.296782183	0.155306756	0	0.629136662	0.580366221	0.354861539	0.77964744	0	1.329825928	0.278293928	0.59696438	0.180101557	0.427694928	0.675628744	0.165302801	0.94571085	0.012054758	0	0.645439711	0.646258203	0.290359413	0.982614141	0.347204189	0	0.562629795	0.409538347	0.75827045	0	0.519390343	0.814846969	1.12700165	0	0	0.433899849	1.668860048	0	0.705742894	0	1.392951127	0	0.138129332	0	0.103490597
1.1.1.77	0	0	0.722915689	0	0.594251147	0.535686554	0	0	0.393800067	0.54537843	0	0.821592144	1.185136522	0.59394034	0.344177646	0	0	0.9377401	0.430336362	0	0.415991151	0.844013624	1.2470938	0.871265698	0.21193619	0	0	1.278901653	0.178072342	0	0.509169305	0.655123353	0.658944794	0.406220976	1.187007396	0.289356725	0.568929352	0.356733784	1.057561618	0.217593996	0.394779115	0	0.120498523	0	0.303828069	1.040149547	1.156551994	0.333492945	0
1.1.1.79	3.54750714	0	1.369531207	0	0.528276091	0	0.234430792	0	0	0	3.040702924	1.533700708	0.190400031	0	0.087434049	0	1.064571534	0.664918521	0	0	1.104547773	0	0	0.125379684	0.280474514	0	0.759268961	2.596049152	0	0.145955351	2.309662093	0.001075453	1.022984183	0.600976149	1.491390436	1.062940076	0	0.719102856	1.459463254	0.158085287	0.582781311	1.387816459	0	0	1.41551866	2.937967371	1.224759627	0.500603754	0
1.1.1.81	0.752081037	0.152846273	0.389671487	0	0.409500593	0.303610781	0.56150013	0.026413717	0	0.251895687	0	0.345127613	0	0	0.413428703	0	0	0	0	0	0.261090464	0	0	0	0	0.039286567	0	0.546193716	0.28042381	0.539395467	0.276311541	0.618602366	0	0	0.13327311	0	0.699895742	0	0	0	0.222648499	0	0.594569261	0	0.822896568	0.794634295	0	0.227127144	0.04597931
1.1.1.82	0.005174477	0.007104175	0	0.005322626	0	0	0	0	0	0.01013765	0.014343896	0	0.009067421	0.006405772	0	0.001831542	0	0.015309642	0.009717627	0.016814197	0.017206237	0.011782224	0	0	0.031894091	0	0.008626543	0	0.00757206	0.001621502	0	0	0.006944653	0.008283311	0.005933322	0.000503758	0	0	0.006930004	0	0.004368644	0.010153897	0.011587779	0.001035591	0.008070485	0.006935399	0.006912117	0.009808079	9.86248E-05
1.1.1.85	1.662127228	1.057646024	1.41849986	0.276000056	1.452811684	0.969402978	0.076328034	0.40422448	1.257400339	1.13816603	1.831490297	1.694454272	1.319776157	0.70796752	0.896782774	0.538578417	0.508501589	1.110995122	0.868501257	0.462115398	0.516671191	0.168761491	0.726082234	0.51807481	1.286053322	0.18362505	1.066496515	1.428501896	0.427966448	1.057792253	0.420997641	1.280100373	0.707977369	1.425481885	1.106571144	0.962325088	0.685567082	0.129306922	0	1.099661648	0	1.367389047	0.088976703	0.354508127	0.722818347	0.650714313	0.466883992	1.388433427	0.043555089
1.1.1.86	0.564207207	1.568734849	1.549416813	1.574289914	0.457801822	0.337759099	0.182957409	0.796638875	1.374979653	0.576493744	1.050515226	1.172512906	0.922227924	1.535052516	0.69233184	1.33299131	0.726872727	1.206917832	0.028595665	0.5695778	0.842458662	0	1.402396469	1.259758497	0.643389442	0.091683518	1.488952429	0.514700664	0.75868704	0.554739096	1.342287553	1.261227296	0.434053664	0.792803737	1.272220227	1.444279973	1.516484904	0	1.087245861	1.213746447	0.275554536	0.377401713	0.96527563	0.429419017	1.041723505	1.649823479	1.573423567	0.476840028	0.49388191
1.1.1.87	0	0	0	0	0	0	0	0	0	0	0	0	0	0	0	0	0	0	0	0	0	0	0	0	0	0	0	0	0	0	0	0	0	0	0	0	0	0	0	0	0	0	0	0	0	0	0	0	0
1.1.1.88	0	0.238219756	0	0	0	0.210246847	0.063595873	0	0.063704095	0.023018985	0.112179381	0.276903454	0	0	0	0	0.318623532	0.053955657	0.30363026	0	0.000332408	0.270424497	0	0.315643551	0.089684213	0.094430607	0.322078333	0.035773248	0.074517361	0	0.153782862	0	0.214359401	0.17596379	0.161792795	0.17608529	0.289880703	0	0.362561304	0.591050616	0	0.189631815	0	0	0	0	0.154168518	0.401421341	0.403442733
1.1.1.9	0	0	0	0.207436615	0.040296181	0	0	0.021289646	0	0.235685179	0.146150829	0.142030395	0	0.376619388	0	0.21791161	0	0	0	0	0	0.091340121	0	0.11362284	0.09295572	0.12774807	0.014020384	0.062802799	0	0	0.032446638	0	0	0.139495103	0.057339967	0.198265867	0.127577969	0.001181461	0	0	0	0	0	0	0.546654401	0.069971669	0.152719555	0.24244692	0.118402663
1.1.1.90	0.197485779	0.150442156	0.230924394	0	0.210533572	0	0.027735548	0	0.18889403	0	0.074184645	0	0	0	0	0	0.031195733	0.237200387	0.182490057	0	0.297119803	0.116896008	0	0	0.132448548	0.253407281	0.237043227	0	0.266698202	0	0	0.229895248	0	0	0.07768893	0.000850426	0	0.11350808	0.152601752	0	0.138441438	0.221474959	0	0.024102968	0	1.115230362	0.257760748	0	0.203298582
1.1.1.91	0.002294845	0.175284123	0	0	0	0	0.079241962	0.411807161	0.379745513	0.078787624	0.430846714	0.224200093	0.432563297	0	0.398787394	0	0.078392167	0	0	0.091290473	0	0.086773781	0.184348064	0	0	0	0	0	0.278141181	0	0.153420201	0.044607035	0.361167085	0.283324256	0.184233248	0.18052413	0	0	0	0.004559175	0.217140899	0	0.31312367	0.233003094	0.815760526	0	0	0.315388883	0
1.1.1.93	2.844823769	0.686118775	0.059134875	1.556659318	1.073528103	1.15269648	0	0.560648759	0.218569074	1.145200073	3.372473833	0.161245077	0.726666461	1.951589699	0	0	0	1.20738669	0.4467307	1.636657018	0.900098155	0	0	1.527352126	0	1.010606296	2.452900148	1.778642032	0.950018892	1.756136257	0	1.602374942	0.610694719	1.477697878	1.51895308	1.383679455	0	1.247233518	0.513322149	0	0	0	1.055075444	0.870410977	4.211432656	4.828460439	1.322864597	2.210317932	0
1.1.1.94	1.670037754	1.098598602	1.474179552	1.520994271	0.67343475	0.744513254	1.691385886	3.360038579	2.82896901	1.558622346	0.398366516	1.566749153	1.524593864	0.880837116	1.08011072	1.254407284	1.243317586	1.396681513	0.76460888	0.594878211	1.066329643	0.709946359	1.499212017	1.117975417	1.09365568	0.358719676	0.791298731	0.307538671	2.06676874	0.287452476	0.316911468	1.340120705	1.0397284	1.735895634	0.536061764	1.504730233	0.694224379	0.880518568	0.892474807	1.470639404	0.370449872	0.527889546	0.221013596	1.314767576	1.05134039	1.509869962	1.314634025	1.592895189	1.400965959
1.1.1.95	2.275646017	2.866007575	0	0.617826209	0	0.730691615	0.508224049	3.682596745	4.420228717	4.482739096	1.043208951	1.074363032	2.618070968	0.361258803	3.499306073	1.115530845	0.711920072	1.153130695	2.49755299	3.442902269	1.100449364	2.74107048	1.23629779	0.827687815	0.645260955	0	3.109814988	0.868098967	2.223779226	0.723134208	1.094319903	2.358518114	0.849748075	0.823750706	0.249165578	2.81902544	0.352555341	1.157717664	2.724996365	0	1.003383491	2.296446138	2.784315744	1.471425483	2.093767868	2.588756088	2.594981179	3.101539035	0
1.1.2.-	0	0.074567808	0.130382046	0	0.001959855	0.060006906	0	0	0.082842279	0.028600475	0.182945162	0.082836535	0.074106493	0.016124565	0.065060255	0.096424588	0.013194872	0.056488937	0	0.029005178	0.135109566	0.023902539	0	0	0	0.089313894	0.059606483	0	0	0	0.013574645	0	0.064623723	0	0	0.127879577	0	0	0	0	0	0.017804236	0	0.132082237	0.354516575	0.017800786	0	0.10560981	0
1.1.2.3	0.795724056	0.606423401	0.183286558	0.01034161	0.696781868	0	1.224222929	0.252933337	0	0	0.51789717	0.660543643	0	0	0	0.393049428	0	0	0	0	0	0.569777932	0.816043012	0	1.438720754	0	1.333440947	1.382763107	0	0.060833149	1.227102546	1.771311452	0.21487908	0.592362785	0	1.458707779	0	0.607495967	0	1.11398522	0	1.250026286	0	0	1.477693816	2.334752936	0	0.948638014	0
1.1.2.4	0.468752629	0.047539275	0.722173246	1.086996929	0.434482566	0.110353447	0	0.671745585	0.15424784	0	1.993863368	0.922203435	0.899954766	0.335597739	0.515647902	0.89192645	0	0.615522787	0.648805502	0.076923496	0.672468371	0.489251515	0	0.276053863	0.387708592	0	0.201937175	0	0	0	0.149949701	0	0	0	0.16410686	0.738119492	0	0	0	0	0.455899841	0	0	0.697913186	2.030241207	0	0	0.050365305	0.766404071
1.1.2.6	0	0.064443234	0	0.194769362	0.113937224	0.147889022	0.094024425	0.146720411	0.108640918	0	0.043908359	0	0.047811232	0	0.117557866	0.078653012	0	0.067467333	0.004325251	0.012407608	0.114263047	0.182258221	0.006553302	0	0.05504932	0	0.115270814	0	0	0.031656642	0	0.162102276	0.136542334	0.144497856	0	0	0.130005872	0.167105408	0	0.011532265	0	0	0	0	0	0.001940654	0	0.108097293	0.12031472
1.1.2.7	0.00228841	0.006200681	0.006090929	0.002758184	0	0	0.001327963	0.000170556	0.001150919	0	0.015075273	0	0.000911427	0.004706644	9.54723E-05	0.005481639	0.00435027	0.003073261	0	0.003420611	0.004679005	0	0	0.000789145	0.006042411	0	0.000901679	0.005723465	0.003992183	0	0.00112792	0	0	0	0.004281937	0	0.001763552	0	0	0.004346273	0	0.003691376	0	0	0.01564053	0.002961051	0.000742603	0.003977647	0.003824383
1.1.2.8	0	0.357715799	0.778474421	0.359531088	0.343976369	0	0.256922339	0.415949647	0	0.114007813	0.254022123	0	0.122020586	0	0	0	0	0	0.333187503	0.205319591	0.366664206	0	0.425122226	0.020854999	0	0.020226162	0	0.268786426	0	0	0	0	0	0	0.454083061	0.059925415	0.364757071	0.41070336	0.488449154	0	0.260516152	0	0	0	0.738408687	0	0.465599952	0.027139565	0
1.1.3.15	1.194665721	0	0.92587098	0	0.479446718	0	0	0.200279884	4.066222336	1.050730821	1.940531253	0.23066172	0	0	3.121525861	1.158317583	2.195015782	2.090486524	0.989179648	1.48284038	1.585695813	1.402975462	1.199144659	0	1.083492027	0	0.020541244	0	1.356079544	0	0.136105333	0	0	0	0	0.064268573	0.944994294	0	0	1.413822926	0.792926793	0.7461856	0	0	2.811669844	0	2.17000216	1.381909629	0.431627072
1.1.3.21	0.023551925	0.009591247	0.096396222	0	0.223360497	0.00908825	0.306649238	0	0.134245775	0	0.047944667	0	0.1458259	0.30442936	0.195380113	0.018912006	0.02607854	0.226972634	0.130940375	0	0	0	0.18157205	0.15079033	0.16060772	0.752300911	0.289203608	0.183990065	0.958677933	0.0963454	0.280600249	0.15933731	0.005730776	0.112317514	0	0	0.251231581	0	0	0	0.196654535	0.11301909	0.201165349	0	0.149883023	0.133247177	0.125772418	0.422237764	0.02809419
1.1.3.41	0	0	0.018735116	0	0	0	0.027872937	0	0	0	0	0	0	0	0	0	0	0.007538785	0	0	0	0	0.029760249	0	0.013827239	0	0	0	0.021834928	0	0	0	0.033208998	0.013013702	0.025408933	0.021704063	0.004687454	0.016071443	0	0.030211615	0	0	0.002324229	0	0	0.033663475	0	0.031114814	0.033660104
1.1.3.6	0	0.508659847	0	0	0.036740412	0	0	0.118563524	0	0	0.248320032	0	0	0	0	0.140798532	0	0.014666611	0	0	0.010035846	0	0.095523159	0.033486862	0.031640089	0	0	0	0	0	0	0	0	0.10044101	0.095672711	0.043980072	0.124405901	0.079447678	0.10250834	0.086267214	0	0	0.123802813	0.071140441	0.233830913	0	0.263693961	0.243642119	0
1.1.3.8	0	0.014201123	0.160098945	0	0	0.014787987	0.116812913	0.158672386	0	0	0.00047014	0	0.035615293	0.015169646	0.107260123	0.013040842	0	0.014016843	0.117387187	0.181618713	0	0.026927112	0.024837051	0	0.631681482	0	0	0.06514573	0.050655223	0	0.292738746	0.133699784	0	0	0	0	0.057262952	0	0	0	0	0.164049171	0	0.005436485	0.161175815	0	0	0	0
1.1.3.9	0	0	0.026759628	0	0	0.01093882	0	0	0.064996439	0	0.19805704	0	0.036924829	0.024868318	0	0.070233701	0.069554543	0.040741513	0.058791132	0.024751275	0	0	0	0	0	0	0	0.029744803	0.038044893	0.034726704	0	0	0.017680914	0	0.036245101	0	0.060384735	0.075310902	0	0.014218655	0.052767099	0.044394446	0	0	0.266630791	0	0	0.03325319	0.03921712
1.1.5.2	0.936646346	0.941864149	0	0.823654868	0	0.406955852	0	0.602788864	0	0.439520684	0.529044051	0.47209234	0	0.422854634	0	0	0	0	0.620163207	0	0	0	0	0.088831104	0.310290344	0	0.528669345	0.83553848	0.492104691	0.532664515	1.176724468	0.601679244	0.394780801	0.803197357	0.538567824	0.24411521	0	0	1.009629695	0.053801811	0.444884423	0	0.513233509	0.335481442	0.075454137	0.012221228	0	0.167982748	0
1.1.5.3	3.774607372	0	3.17993189	0.798682886	2.151210615	0.363386343	3.715670187	2.129458013	3.265057125	0.706081934	0	0	0	0	2.258048101	0	0	0	0	1.271430953	0.425943211	0.154236931	0.01116132	0	1.478769826	0	3.004922829	2.860176306	2.499283929	0.136079469	2.957969423	5.976353946	0	1.047902972	1.470804863	5.001339198	2.607342087	0	2.796846918	2.545805328	0.481345242	4.373406034	0.347388253	0	0	1.874533106	0.173726411	0.109540869	2.351977155
1.1.5.4	0	0.179900129	0	0	0.327679711	0.432180707	0	0.692496833	0	0	0.888160852	0.867054913	0	0.586769814	0.027126042	0	1.216603791	0.715312392	0	0.5982542	0.290501073	0	0	0.405113684	0.055206019	0.819513753	0.21112715	1.331894736	0.550404902	0.106027992	2.586201255	1.83429093	0	0	0	0.56406486	0	0	0.779763639	0	0	0	0	0.421034344	0	1.148149838	0.275281703	0.362035947	0.736046144
1.1.5.8	0.422001939	0.733012149	0	0.469518553	0.410692251	0	0	0	0	0.075163393	0.365515497	0.387738925	0	0.160114114	0	0.485561005	0	0.03790818	0.351859085	0.511315347	0	0	0	0	0	0.49790492	0.412610217	0	0	0	0.711969771	0	0	0.380774071	0	0	0	0.194399318	0.218629886	0.404302761	0.431599799	0.378961099	0	0	0	1.038850083	0.261633388	0.465286592	0.461118769
1.1.99.-	0	0	0.326390882	0.144874096	0	0	0	0.351721796	0	0	1.391631871	0	0	0.344996775	0	0	0	0.470014998	0	0.070521001	0	0.384883656	0	0	0.070389615	0	0	0	0	0.066106942	0	0.396040099	0.500178083	0.045858893	0	0	0	0	0.191235039	0	0.328781429	0.24140993	0.085834794	0.519235346	1.635116718	0	0.168366656	0	0.641014829
1.1.99.1	2.36119106	2.061133935	0.116396781	0	0	0.807897008	0	0	0	0.02972324	3.144784031	1.139810114	0	1.103996397	0.359929089	0.798087371	0	0	0	0.046808039	0.410752437	0.534330444	0	0	1.297528375	0	1.11097522	1.153397324	0.788503335	1.205539144	2.127438453	0.158880521	0.684153847	0	0.936074518	0.377796048	1.188269491	0	0	0.977737737	0.26427625	0.972876765	0.655755995	0	2.45565679	1.419217026	1.025469024	0.951706797	0
1.1.99.10	0	0.015223885	0.002409286	0	0.003695804	0	0	2.77952E-05	0.078169192	0.023036749	0.085774293	0.009651347	0.045260244	0.076842351	0.076378545	0	0	0.066719937	0	0	0	0	0	0	0	0	0.005243759	0	0.050663068	0	0.011137427	0.074473107	0	0	0	0	0.056218392	0.04603182	0.033566526	0.052050979	0	0.014380521	0.032316738	0.033326244	0.089038909	0.062956634	0.013914354	0.034112332	0
1.1.99.2	0	0	0	0	0	0	0	0	0	0	0	0	0	0	0	0	0	0	0	0	0	0	0	0	0	0	0	0	0	0	0	0	0	0	0	0	0	0	0	0	0	0	0	0	0	0	0	0	0
1.1.99.21	0.139297261	0.229505687	0	0.227941323	0.345394356	0	0.172758648	0	0.223712748	0.29963554	0.597071813	0.251750252	0	0.28491552	0	0	0.234224184	0.025494333	0	0.191685235	0.226602736	0	0	0.47976572	0	0	0.410598831	0.233487598	0	0.192446044	0.440097975	0	0.167568031	0.111317828	0	0.017473381	0.451212023	0.29324512	0	0.012223225	0	0	0	0.217111876	0.643306436	0.443613447	0	0	0.05478605
1.1.99.24	0	0	0	0	0	0	0	0	0	0	0	0	0	0	0	0	0	0	0	0	0	0	0	0	0	0	0	0	0	0	0	0	0	0	0	0	0	0	0	0	0	0	0	0	0	0	0	0	0
1.1.99.28	0.194418025	0.096436819	0.191695679	0	0	0	0	0.109732013	0.216740429	0	0.171539582	0	0	0	0.160860178	0.124860821	0.044876691	0	0.06673401	0	0	0	0.159063144	0.144191279	0.076588463	0.106096473	0	0.051781714	0.060540604	0	0	0	0.191416976	0	0	0	0	0.012201175	0.002309098	0.138600153	0	0.226616747	0	0.211817161	0.044121709	0.184056266	0.160065541	0.074065092	0
1.1.99.3	0	0	0.439142828	0	0	0	0.226340804	0.881146039	0	0	1.35205013	0	0	0	2.530406329	0.838178234	1.321560165	0.285269669	0.274785726	0	1.182865713	0	0	0	0	1.382239555	0	0.965870021	0.482812853	0	2.413688897	0	0	0.009487067	1.207294185	0.142490569	0.934265989	0.286011176	0	0.13514878	0.245193115	0	0	0.955811133	0.409755822	1.251768074	0	0	1.050025568
1.10.2.-	0.031525728	0.031127867	0.018419168	0	0.021284131	0	0	0	0.014469369	0	0	0	0	0.017934976	0	0	0	0	0.01966023	0.015065952	0.025438157	0.022308167	0	0	0.014004995	0	0.02114048	0.008993947	0	0.036055938	0	0	0	0	0	0.025398445	0.031657749	0	0.034774537	0	0.008078743	0.036646837	0	0.02309358	0	0	0	0.011285236	0
1.10.2.2	1.642787514	0.325167896	0	0	0	0.611692325	0	0.375762361	0.587410142	0	0.795956737	0.528378198	0	0	0	0.111725002	1.677157043	0	0.054940441	0.221618034	0.631114573	0.129401234	0	0	0.062327659	0	0	0.566661383	0.360296779	0.381249493	0	0.224992229	0	0	0	0.356192327	0	0.422853113	0.430367834	0.367702788	0	0	0.245966799	0	0.822184862	0.117443673	0.396845679	0.414418749	0.35318414
1.10.3.-	3.612526466	4.716031716	0	5.158690586	0.915657861	4.288956196	0	1.278683588	0.313849449	0	11.37402713	3.868105387	5.93285006	0	6.066080145	0.989404617	0	0	0.126927771	3.672370961	0	0	5.177449563	0.966301291	0	0	3.556203183	10.29754409	2.064718554	1.723655172	3.876719977	1.952534033	0	0	0	4.890361425	4.127677054	0	0.260351064	0	0	2.842505263	0	0	10.09412936	12.56701347	3.690926808	3.021945375	4.261054391
1.10.3.12	0.778465286	0	0	0	0.284739109	0.173764611	0.309585967	0.526713152	0	0.781127694	0	0	0	0.377762512	0.037787762	0	0.750947171	0	0	0	0	0.32568625	0	0	0.823127893	0	0	0.58795843	0	0.228128915	0	0.782007664	0.373968155	0	0	0.78270425	0.542341963	0	0	0.011337588	0	0.303506483	0	0	0.221616085	0.766226698	0	0.722321567	0
1.10.3.2	0	0	0	0	0	0	0	0	0	0	0	0	0	0	0	0	0	0	0	0	0	0	0	0	0	0	0	0	0	0	0	0	0	0	0	0	0	0	0	0	0	0	0	0	0	0	0	0	0
1.10.3.3	0	0.121100111	0.102535287	0.036636908	0	0	0.160082337	0	0	0.021064183	0.230888207	0.043084461	0.149733074	0.071148487	0	0.052312807	0.036432063	0	0	0.064055183	0.06050458	0	0	0	0.01619257	0.020444894	0	0	0.11882031	0	0.129717913	0.150229291	0.071603139	0.135706905	0.080844695	0.043095675	0	0	0.056899756	0.012074655	0.106074428	0.038304848	0	0.04789852	0.083612926	0.097544491	0	0.126545188	0
1.10.9.1	0.0020489	0.001304324	0	0	0.0001058	0	0	0.002377252	0.000725372	0	0.00735627	0.001051982	0.00117199	0.003217214	0	0	0.002299976	0.00094348	0.003412902	0	0	0.000995331	0	0	0.00280326	0.000498673	0	0.002023318	0	0.000962566	0	0	0.003189122	0	0.001942139	0	0.000236777	0	0	0	0	0.001319733	0.001513132	0.001620644	0.00586151	0	0	0	0
1.10.99.2	0	0	0	0	0	0	0	0	0	0	0	0	0	0	0	0	0	0	0	0	0	0	0	0	0	0	0	0	0	0	0	0	0	0	0	0	0	0	0	0	0	0	0	0	0	0	0	0	0
1.11.1.-	0.353844253	0	0	0.069479174	0.197519008	0.180730206	0.243837244	0	0.256824428	0	0	0	0	0	0	0	0.342997283	0.053492333	0.230309146	0	0.223197148	0	0	0.1789783	0	0.157882755	0	0.084445271	0	0.123028178	0.318176393	0.232150134	0.292931351	0.191087928	0.122968918	0.20262395	0.326222581	0.253304641	0	0.183860903	0.357019002	0.129026799	0.294922343	0.333402786	0.122151359	0.224622163	0.057584402	0.154573597	0.631375119
1.11.1.1	0	0.072700648	0.127105188	0.229057937	0	0.051746212	0	0.258243988	0	0.128536822	0	0.104994703	0	0.162359275	0	0	0.282428007	0.096177162	0	0	0	0	0.128450891	0.188439652	0	0.731425565	0	0.067535349	1.110399023	0.081231018	0	0.049709286	0.011844549	0.116178843	0	0.207691078	0.140260238	0.131534661	0	0.092977707	0	0.096095172	0	0.013243963	0	0.286969566	0.115957998	0.041662216	0.611902087
1.11.1.10	0.758570978	0.303761237	0.212731476	0	0.032104689	0	1.088342075	0	0.54847434	0.011533473	0.247117762	0.353228817	0	0.356217883	0.66735664	0	0.477564414	0.312663892	0.528977928	0	0.124215868	0.452787719	0	0.055764374	0.67486354	0.068639362	0.379138719	0	0.926849264	0.764740844	0	0.507562754	0	0.018511671	0.633185804	0.592968953	0	0	0.640512949	0	0	0	0	0.475770068	1.250244993	0.948106236	0.077164402	0.261348475	0
1.11.1.15	2.07644332	0.419475732	3.483495846	0.436635181	0	0.258838313	0.444890353	0.395265918	0.745631965	0	4.364034267	2.969132425	4.917505114	3.483901663	0.323538905	2.246571654	3.231354557	0.801267041	0	0	1.479622457	0.781102637	2.723640486	0.14661667	4.599418013	0.074870628	1.008524061	4.678312453	0	1.672591249	3.882774755	3.151247863	0	1.623347068	0	4.719303793	1.525225088	2.562698353	0.800237893	1.626308412	1.857465431	3.44502894	1.017322713	1.726817656	1.336432459	5.78496529	0	2.779135941	2.096476474
1.11.1.21	1.650591933	0.675303539	1.001466172	0	0	0	0.950527227	0.696263535	0	0.331089129	0.368452366	1.026290431	0.213046046	1.204010772	0.592890523	1.386191713	1.063923958	0.412026705	0	1.110138623	1.473599898	0	0.864496141	0	0.967865285	0.625621255	1.852187564	2.13948309	0.191554557	0	3.045193143	1.835057517	0.483091536	0	0	0.7215845	0.666740972	0.111211183	1.382288392	1.396129284	0.801883753	1.448388932	0.927795946	0	2.126091964	0.577701614	0.02662013	1.030502742	0
1.11.1.5	0.763414497	0	1.220734214	0.411885602	0.337325437	0	0.117801179	0	0	0	0.472351508	0.204521003	0.152439328	0	0.205327454	0	1.804313869	0.753681123	0	0.728446205	0.523066126	0.767439708	0	0.512194019	0.328538838	0	0.935408157	0	0	0	0.611226873	0.79467677	0	0	0.657086419	0.604703427	0	0	0	0.009107414	0	0.329687369	0	0.714377446	0.61293072	0.024290671	0.096680335	0	0
1.11.1.6	1.443509338	2.177588552	1.401384254	0.698038729	1.318919798	1.77468941	0	0.271843135	1.025689256	0.066025294	0.646479816	1.585816153	0.673693909	0	1.795036803	0.610141795	0.27586741	0.826433645	0	0.285389923	1.115057298	0	0	0	2.022746805	0	0.066490768	0	1.023865758	0.788178179	1.415293492	0.849315692	0.321313564	0	0.070199735	1.009299231	0.098572051	0	0	0.461966395	1.043054722	0.515995105	0	0	1.296180554	0.246617778	0.788594875	1.202078568	0.548052424
1.11.1.7	0	0.52698874	0	0.061114043	0	0	0.081937587	0	0	0	0.850764693	0	0.038492145	0	0	0.216584373	0.120844687	0	0.339933695	0	0	0	0.377847578	0	0	0	0	0	0	0	0.02528365	0.190680259	0	0.07107067	0	0	0.310477368	0.268584057	0	0.125213549	0.14061542	0.00114216	0.004921903	0	1.119879067	0	0	0	0.046659402
1.11.1.9	0.551434228	2.718106585	0	0.901736124	0	0	0.501278994	0	0.144219487	0.292316039	1.02455295	1.482481716	1.126721987	0.717672813	0	0.071878429	0.92824625	0.7103512	0.563710551	0.828028848	0.319237209	0.88880598	1.246493149	0.669004186	0	1.158326306	1.352206865	0	1.593287445	0	2.010278668	2.035866177	0	0.439558127	0.878246196	0.249927803	0	0.918110968	0.456157475	0.223905938	0	0	0.046391329	0.522134388	0.349633316	1.899497606	0.268285065	0.354563121	0.232684203
1.12.-.-	0.061512974	0	0	0	0	0.057931879	0.021703025	0.032231704	0.049894748	0	0	0	0.056175254	0.001506593	0.031118332	0.008439867	0.043286053	0	0	0.063065477	0	0	0	0	0.063380862	0	0	0	0.058272433	0	0.054018565	0	0	0.048079582	0.042594477	0	0	0	0	0.049625828	0.018576427	0	0.035850296	0.00500372	0.05320102	0.032681428	0.031747023	0	0
1.12.1.2	0	0.009229025	0	0	0	0.06164475	0.082457112	0.025892938	0	0.028215155	0.26735924	0.04652709	0.040441682	0	0.101723411	0	0.018617217	0.054184838	0.014004839	0	0.076564359	0.016923695	0	0	0	0.092431692	0.077564641	0.007967326	0	0.031947721	0.024130515	0.014852506	0.005029413	0	0	0	0	0	0.056601666	0.100270781	0	0	0.060274224	0	0.321970629	0.041998743	0	0.037834291	0
1.12.2.-	0	0	0	0	0	0	0	0	0	0	0	0	0	0	0	0	0	0	0	0	0	0	0	0	0	0	0	0	0	0	0	0	0	0	0	0	0	0	0	0	0	0	0	0	0	0	0	0	0
1.12.2.1	0.001639442	0.093190138	0.165806348	0.131899416	0.119706437	0	0	0.103767502	0	0	0.14847849	0	0.068751541	0.082770203	0	0.072606201	0.127780286	0.20456654	0.406873091	0.476357458	0.292468353	0	0.071564783	0.097052431	0.1213561	0	0.172007787	0	0.046212631	0.046830087	0.126841053	0.023263534	0	0	0	0	0.107361097	0	0.354905576	0	0	0	0.075667363	0	0.104161234	0.141152323	0.007639747	0.171094395	0.062045971
1.12.5.1	0.088545485	0.266606365	0.555205054	0.296508281	1.273896966	0	0	0	0	0	0	0	0	0	0.618695879	0.093919389	3.23319511	0	0.60129277	0.512931513	0.273224376	0	0.029945178	0.636685283	0.419906231	0	0	0.52637586	0	0.149816166	0.569655628	0	0	0	0.199594934	0.434736416	0	0.514748822	0.287674491	0	0.129537323	0	0.342357329	0.463199683	0	0	0	0	0
1.12.7.2	0	0	0	0	0	1.573959967	0	1.690561867	0.824427116	0	0	0.783859906	1.388034246	0	8.144397254	1.209184322	0	0.523598295	0.075615797	0.841383554	0	0	1.801998796	0	0	0	0	0	0.005861274	0	0.174909379	0	0.592338651	1.262814999	0	1.466690721	0	1.6087332	0	0.588674696	0	0	0	1.580690662	0.700223613	0	0.893040967	0	1.610512172
1.12.98.1	0.003067016	0.005843863	0	0.001185268	0.006192526	0.004148035	0.000939938	0	0	0	0.008337453	0.000916325	0	0.00193428	0	0.007219751	0.004201305	0	0.003819022	0	0.007000316	0	0	0.002145266	0	0.002463506	0	0	0	0	0	0.001619472	0.003923635	0.003842014	0.003539254	0	0.007116696	0.005867701	0	0	0.000821693	0	2.38909E-05	0	0.010978583	0	0	0.003109014	0.002855655
1.12.98.2	0	0	0	0	0	0	0	0	0	0	0	0	0	0	0	0	0	0	0	0	0	0	0	0	0	0	0	0	0	0	0	0	0	0	0	0	0	0	0	0	0	0	0	0	0	0	0	0	0
1.12.99.-	0	0.102374841	0	0.021707277	0	0	0.132871814	0.009615003	0.042665443	0	0.024091793	0	0	0	0.088237488	0.146958351	0	0	0	0	0.000824088	0.177275724	0.07453768	0	0.013729614	0.171681835	0.196962826	0.057093803	0.117317497	0.085128156	0	0	0	0.026322964	0	0.081906994	0.108533232	0	0	0	0.166480663	0	0.205781215	0	0	0.149821636	0.069290012	0	0
1.12.99.6	0.062603227	0	0.841765052	0.795050144	1.9085565	0	0	1.629473805	0	1.050579214	0	0	1.561310796	1.229067285	5.873436003	1.941378444	0.151243828	0	0	0	0	0	0	1.602797615	2.560013766	0	3.848878868	0.341263814	0	0.628262489	0	5.049167291	2.109377843	1.372552334	2.242039045	1.338909689	0.190299351	0	0	4.164624384	0	1.228326449	0.59742317	0.209044774	0	0.138335062	0	0	0.509235159
1.13.-.-	0.001938967	0	0.000671241	6.32353E-05	0	0.001838474	0	0	0.00198711	0	0.001281811	0	0	2.36643E-05	0.00117477	0.001458276	0	0.000330504	0	0.001837404	0	0.000506697	0.001835371	0.000247641	0	0.002092308	0.001653953	0.005756135	0	0	0	0.001614752	0.002124854	0	0	0.004565074	0	0.002271395	0.001303247	0	0.000785066	4.03423E-05	0	0.002103243	0	0.000543646	0	0.001499346	0
1.13.11.-	0.027014516	0	0.047061756	0.010065415	0	0.04920662	0.02416181	0	0.002858644	0	0.059309103	0	0	0	0.051239082	0.068514317	0	0	0.050067282	0	0.013310846	0.029190623	0	0.012173124	0	0	0	0.01881204	0.025974987	0	0	0	0	0.035817209	0	0.034500448	0.024640907	0.069837399	0.011305595	0.054446349	0.0586063	0	0	0.022110337	0.018520597	0.011490328	0	0	0
1.13.11.1	0.014197347	0.505173468	0.178544837	0	0	0.102549084	0.398893847	0	0.124696131	0	1.711465778	0	0	0	0.38440474	0	0.430130638	0	0.059632939	0.690635405	0	0.458006999	0.301850075	0	0.760533513	0.298243695	0.328377503	0.408766357	0.597198854	0	0.253689691	0	0	0	0.548688749	0.509572971	0.013928538	0.609619414	0.194312433	0.242134313	0.114726437	0	0.637144925	0	0.610979045	1.361278568	0.638182119	0	0.10161828
1.13.11.11	0.51444881	0.23474673	0	0	0	0.205055872	0	0.048231378	0	0	0.737317257	0.436382533	0.266758878	0.094986874	0	0	0	0	0.127564049	0	0	0	0	0	0.183858184	0	0.300407666	0	0	0.258189597	0	0.385682907	0.203180851	0	0.184398716	0	0.025250253	0	0.369738632	0.151871734	0.268932158	0.177431347	0.142095307	0.145666391	0.461476069	0	0.483471366	0	0.011047943
1.13.11.15	0	0	0	0	0.317465456	0.035097102	0.100546849	0	0	0	0.39581088	0.150541247	0.035328828	0	0.06694998	0.29369421	0.311817355	0	0.37123633	0	0	0	0	0.28426498	0.130541409	0.333605835	0.289535768	0.807939299	0	0.077106252	0	0.57403664	0.267595732	0.290193635	0	0.143663432	0	0	0.330994338	0.123394807	0.381013784	0	0	0.067060557	0.392066313	0.720792354	0	0	0.369465354
1.13.11.16	0	0.134406431	0.170222268	0	0.276624207	0.308609177	0.179175372	0.03840579	0	0	0	0	0	0	0	0.284733229	0.126116016	0	0	0	0.053352243	0	0	0	0.298719265	0	0.003358808	0.558079195	0.174721076	0.087551418	0	0.528505637	0.26748316	0.059369086	0	0.264184248	0	0	0.356261353	0.567046078	0.262153677	0.051307328	0	0.285555015	0.007874154	0.943875115	0	0	0.263125231
1.13.11.2	0.366299944	0	0.197826592	0.270864142	0.097131624	0.216066695	0.222691371	0.032603153	0.072493707	0	0.439646399	0.189269629	0	0.085248381	0	0	0	0.105946379	0	0.064300988	0.171276851	0.044641078	0	0.030172728	0	0	0	0	0	0	0	0	0.049443467	0.039886799	0	0.21575018	0	0	0	0	0.175773278	0.035285929	0	0.20292486	0.568022638	0.11616783	0	0	0
1.13.11.20	0	0	0	0	0	0	0	0	0	0	0	0	0	0	0	0	0	0	0	0	0	0	0	0	0	0	0	0	0	0	0	0	0	0	0	0	0	0	0	0	0	0	0	0	0	0	0	0	0
1.13.11.24	0	0.002750473	0	0.00086156	0	0	0.001872595	0.00094405	0	0	0	0.001186893	0	0	0	0.000204614	0.00169356	0.00185994	0.001290514	0.002172262	0.002537249	0	0	0	0	0	0.003206848	0.001592782	0.003337886	0.002663353	0.002711111	0.003013706	0.002234033	0	0	0	0	0.00257398	0	0	0.001758567	0	0.00274499	0.001685849	0.002883912	0.002148186	0	0	0.00282234
1.13.11.27	1.70950828	0.351520493	0.709352358	0.106352686	0	0.278128672	0.181312792	0	0	0	2.111319464	0	0	0.694165235	0.133135743	0	0.305290797	0.189213125	0.796448751	0.14327374	0.423889512	0	0	0.374061351	1.056977606	0	0	0.407878334	0	0	0.654337889	0.250606738	0	0.828850472	0	0	0.197412601	0.257533646	0	0	0.887452208	0	0.833674097	0.774160728	1.354508178	1.025688963	0	0.336929801	0
1.13.11.3	0	1.701661747	0.550256002	0.229705689	0.705790056	0	0	0.733175129	0.633216349	0	1.342653481	0.827328457	0	0	0	0	0	0.600846663	0	0.804267024	0.307557124	0	0.140752727	0.4259062	0.434527573	0.664062168	0	0.348163272	0	0.040360391	0	0.375917465	0.453217068	0	0.264194131	0	0	0	0.50670526	0.092143863	0.711495211	0.689947848	0.266930667	0	1.906936435	1.45128897	0.453597946	1.000039135	0.886018767
1.13.11.33	0	0.010484116	0	0.00197058	0	0	0.045279704	0.007457046	0	0.003636317	0.005023437	0.041713625	0.032749624	0.042991503	0	0.030914211	0.039362126	0	0	0.02702943	0.039987433	0	0.011178681	0	0.022903061	0.030556432	0	0	0.019711465	0.004857506	0.024821636	0.032237159	0.022504935	0.039891622	0	0.004886346	0.017290287	0.005473921	0	0.008195555	0.040665517	0	0	0.011641585	0.00614862	0	0	0	0
1.13.11.34	0	0	0	0	0	0	0	0	0	0	0	0	0	0	0	0	0	0	0	0	0	0	0	0	0	0	0	0	0	0	0	0	0	0	0	0	0	0	0	0	0	0	0	0	0	0	0	0	0
1.13.11.37	0	0	0	0	0.053558694	0	0	0.014241128	0	0	0.219821141	0.004110476	0	0	0.034170052	0.016364608	0	0.040419961	0	0.048712409	0.08283371	0.08531769	0	0.076503361	0	0.073753636	0	0.079116337	0.053567934	0	0.064830107	0	0	0	0	0.090029789	0	0.08670297	0.01544809	0	0.003505216	0.093526862	0	0	0.209936335	0	0	0	0.045653804
1.13.11.38	0	0	0	0	0	0	0	0	0	0	0	0	0	0	0	0	0	0	0	0	0	0	0	0	0	0	0	0	0	0	0	0	0	0	0	0	0	0	0	0	0	0	0	0	0	0	0	0	0
1.13.11.39	0.692260909	0	0.317911941	0	0	0.01690402	0.25994016	0	0.320029892	0	0.645207187	0.156428508	0	0	1.170530659	0	0.208034129	0	0	0	0	0	0	0	0	0	0.293812454	0.021666984	0.1324593	0.217231767	0.241472552	0.416311508	0.194826825	0.452122575	0	0	0	0	0.288528407	0	0.188340667	0	0	0	0.227049372	0	0	0	0.066834646
1.13.11.4	0.4548387	0.202749727	0.247110384	0.145809005	0	0.151080419	0.092584047	0	0.295925604	0	0.344757748	0.248997614	0.280536871	0.168466581	0.164433769	0.242763804	0.10047051	0.233865723	0.20328744	0.072498816	0	0.064405236	0	0	0.074413475	0	0	0	0.309740366	0	0	0.306556344	0.291061372	0.256562252	0.118608941	0.075236976	0.078772644	0.236135889	0.108412112	0.479630732	0	0.081558567	0.454174059	0.127569065	0.31147993	0	0.058047567	0.285858846	0.351969452
1.13.11.41	0	0	0	0	0.102789234	0	0.052469696	0.004962306	0	0	0.193255565	0.046707073	0	0.062219644	0	0	0.120138286	0	0.046998025	0.112959163	0.069879231	0	0.068224604	0.070612872	0	0	0.099374017	0.036224715	0.124763631	0	0.034895493	0	0	0.122614518	0.071021795	0	0.05940815	0.100241164	0	0	0	0.034076976	0.097756728	0.046944139	0.282729362	0	0.020256459	0	0.024503105
1.13.11.5	0.451174014	0	0	0	0	0.412909381	0	0.266916174	0.218983032	0.334342097	0.569955579	0.103530132	0	0.205571915	0.243070906	0.063686812	0.235289332	0	0	0	0	0	0	0.062618894	0.2616369	0	0	0.30721645	0	0.210825847	0.319381617	0.116643014	0.299348043	0.357815197	0.014034392	0	0	0	0	0.213856887	0.138175961	0	0.378661815	0	0.818491493	0	0	0.302909849	0
1.13.11.52	0	0	0.051723241	0	0	0	0	0	0.027593251	0.018286989	0.01492046	0	0.006638265	0	0.035909936	0	0.01348887	0	0.049913366	0.031665224	0.01254984	0	0.050034132	0	0	0	0.297278341	0.022247805	0.04467297	0	0.013266105	0	0.020541352	0.031591173	0	0	0.037418584	0	0	0	0.007737291	0	0	0.009955258	0	0.026183297	0	0	0
1.13.11.53	0	0.248594913	0	0.241932245	0	0.071284088	0.004585649	0.827970329	0.653356633	0.978310326	0.865028116	0.784524519	0	0	0.526691716	0.720491029	0.848622955	0.682084324	0	0	0.001413923	0.461869347	0.413112781	0	0	0	0.105133331	0.566115621	0.55426997	0	1.752330306	0.636152581	0.810144139	0.086715922	0.594362249	0.733694934	0	0.529786515	0	0	0.412840073	0.847820217	0.443576665	0	0	2.624135335	0	0.960151745	0.960798149
1.13.11.56	0.000219708	0	0	0	0.000627226	0	0	0.000432429	0	0.000287644	0.00642131	0.002240909	0.000719396	0	0	0.000149774	0	6.95919E-05	0	0	0.001105361	0	0.001652697	0	0	0.001443184	0.001079689	0.001541334	0.002486534	6.9618E-05	0	0	0.002007334	0.001171858	0.000644105	0.002234769	0.002846746	0.000586644	0.002510682	0	0.000377574	0	0	0	0.009147664	0.002341461	0	0.000934084	0
1.13.11.6	0	0.171442502	0.04531326	0.065452856	0	0.128216255	0	0	0	0	0.188814464	0.050850221	0	0.104822283	0.00703437	0.047469008	0.055221884	0	0	0	0.11911157	0	0	0.032546688	0.067038835	0.118674171	0	0	0.011173473	0.012417144	0.169292657	0.164758716	0.020736528	0.15752894	0.065880761	0	0.051659032	0	0.083326957	0.158512805	0	0	0.032652513	0	0.058341672	0	0	0.058279512	0.130095971
1.13.11.8	0	0	0	0	0.385942015	0	0.000539398	0	0.078594761	0	0.77461489	0.523332782	0.467690163	0	0	0.236984486	0.232616979	0.487861423	0	0.238861942	0.222233149	0	0	0.33221772	0.121367042	0	0.338865809	0.195578857	0	0.071731065	0.646883026	0.484217479	0	0	0.425743998	0.194632917	0	0	0.255735698	0	0	0.075272141	0	0	0.590426726	1.543954872	0	0	0.006812135
1.13.12.-	0.293672681	0	0	0.126565467	0.255150769	0.002295414	0	0	0.145717781	0	0.248202954	0.090786341	0	0	0.13075133	0	0.002713891	0	0	0	0.085482322	0.162406291	0.253376562	0	0.006649218	0	0	0.021987669	0.351611847	0.049853514	0.708830799	0.157002916	0	0	0	0	0.274612007	0	0	0	0.064736669	0.130548831	0.090232808	0.106622623	0.419658787	0.151334684	0.156839665	0.20806921	0
1.13.12.16	0.621931221	2.416761287	0	0.691845525	1.195109627	0.024134895	0	1.245593834	0	0.714466362	2.504738154	0.605580306	0	0.575669619	0	0	0.106603719	1.184154537	1.221418152	0.755340606	0	1.327671884	0	0.701271734	1.258284428	0	1.479190507	0.275377701	0.559095197	1.008056907	0	0.678408172	0	0.068977125	1.091056175	1.013777572	0	0.831645205	0.685509732	1.039262458	0.945467222	0	0	0.755190659	2.767844811	1.31169051	0	0	0
1.13.12.3	0	0	0.002524536	0.013827269	0	0	0.134453332	0.004378015	0.091931366	0.10138372	0	0.1029332	0.073331529	0	0	0.105966995	0	0.045116468	0	0.074543374	0.141135486	0.160351812	0.022327322	0.031548358	0	0	0	0.092443152	0	0.160726427	0	0	0	0.001338587	0	0	0.098609022	0.029122562	0.124682551	0	0.10364087	0.103795129	0.022949059	0	0.091090301	0.113291554	0.098358815	0.227418287	0.165176332
1.13.12.4	0	0.022659885	0	0	0	0	0.044855933	0	0	0	0.001754603	0	0.058178086	0.069684005	0	0	0	0	0	0	0	0.003190549	0.002484561	0.029138749	0	0	0	0	0.036919555	0	0	0.044285834	0.058756217	0.020788861	0.04857879	0.079087341	0.070912068	0	0	0	0	0	0.04188326	0	0.040850185	0	0	0.065196783	0.036736392
1.13.12.7	0	0	0	0	0	0	0	0	0	0	0	0	0	0	0	0	0	0	0	0	0	0	0	0	0	0	0	0	0	0	0	0	0	0	0	0	0	0	0	0	0	0	0	0	0	0	0	0	0
1.13.99.1	0	0	0	0	0	0	0	0	0	0	0	0	0	0	0	0	0	0	0	0	0	0	0	0	0	0	0	0	0	0	0	0	0	0	0	0	0	0	0	0	0	0	0	0	0	0	0	0	0
1.14.-.-	0.640206073	1.457502151	0	2.210360332	0.727045927	0.259236487	0.225019456	0	0.250171457	0	0	0	0.693042754	0	1.144683197	0.520375508	0	0	0	1.280296482	0	0.549928176	0	1.523549623	1.192819214	0.533655771	0	0	0	1.282972037	1.836476488	1.751104624	1.349467969	0.199414925	0.365672221	0	0.941040316	0.525317378	0	1.218725879	0.647482656	0	1.124115284	0.469341137	1.460747222	1.753357486	2.218239652	0	0.172862568
1.14.1.-	0.471722235	0.246377494	0.043204022	0	0	0.264893485	0	0	0	0.180837065	0.319130446	0	0	0.340154623	0	0.09640087	0	0.010315443	0.009208229	0	0.229058743	0	0.194937322	0	0	0	0.275923907	0.296042313	0.032267799	0	0.354899093	0.579393685	0	0.310601295	0.036398195	0.045513778	0.22833951	0	0.02098727	0.072539309	0.067107516	0	0.310364713	0.342115074	0	1.002171249	0.017837823	0	0.075261648
1.14.11.-	1.432472106	0.713875529	0	1.370644797	1.410425746	0	0	0	0	0	0.721823998	0.247428579	0.426673453	1.089352066	0.150465881	0	0.00734448	0	0.078634451	1.206568465	0.791676124	0	0.633655707	1.364338646	0.604584882	0	0	1.759610522	1.098251545	0	2.123015853	2.491363035	0.100985854	0	0	1.363942398	0	0	0	0.273554442	0.024166496	0	1.23302036	0	1.005014048	3.798170697	0	0.549282677	0.23695953
1.14.11.1	0	0.073130223	0.11706971	0	0	0.091471738	0	0.149098016	0.183141121	0.053461601	0.252233693	0	0.179058143	0	0	0	0	0.011838222	0.129023217	0.004452026	0.195378907	0.186765346	0	0	0	0.105178251	0.036173331	0	0	0.041514425	0.237819636	0	0.139274877	0	0.100078355	0.028968881	0	0	0	0	0	0.017995236	0	0	0.422580469	0	0	0.126775746	0.090418514
1.14.11.16	0.458622238	0	0	0.006575355	0	0.156785295	0.489880271	0	0.169388373	0	1.114096766	0	0	0	0.038481887	0	0	0.119634719	0.111741046	0.404235599	0	0.172500003	0	0	0.332254956	0	0	0	0.355640162	0	0.158464922	0	0	0.480519279	0	0	0.128021633	0	0	0.447365531	0.022518079	0	0.001183906	0.064431388	0.560417543	0.274661101	0.361720505	0.490293962	0.323902558
1.14.11.17	0	2.19052846	0.496497826	0	0	0	0	1.219613493	0.358494342	1.136184948	2.751343308	0.385995361	0.577111591	0.859625759	0	0.301443942	0	0	0	0.558571896	0.382645332	0.931690102	0.406225024	0	0.228844263	0.884017295	0.74108021	0.876174238	1.296823882	0	0.92757823	0.754707264	0	0.180104764	0.498686023	0	0	0	1.458575836	1.744625148	0.012516173	0	0	0.823608782	2.36879012	0.775663093	0	0.612119227	0
1.14.11.18	0.198754237	0	0.15281542	0	0.101814323	0.015060808	0	0.143924425	0	0	0.490352264	0	0	0.003567719	0.079352987	0.1261267	0.06070444	0	0	0	0	0.262479067	0	0.272208518	0	0.217417974	0	0	0	0.028548732	0.178529116	0	0	0	0	0	0.135995389	0.003776488	0.232614959	0	0	0.117053602	0.033605778	0	0.34142651	0.264866091	0	0	0
1.14.11.2	0.763064899	0	0	0	0.077364805	0.102628831	0	0.079697232	0	0	0.179673633	0	0	0.21311527	0.028481729	0	0	0	0.252157285	0.18430941	0.216285154	0.015475047	0	0	0	0.225255075	0.27658271	0.012213213	0.264770361	0.284943666	0	0	0	0.047605163	0.071263716	0	0.017299622	0	0	0	0.153716608	0	0.151415402	0	0.261327185	0	0.140979895	0.246376757	0
1.14.11.21	0.001129188	0	0.027103224	0	0.003267101	0.028004474	0.031093627	0.005260056	0	0.034071815	0.012761339	0	0	0	0.018287576	0.033822007	0.021077346	0.026590048	0.015851507	0.024202525	0	0	0	0.010735571	0.02638819	0	0.006054554	0.004371601	0.017010768	0	0.173544104	0.009459971	0.024776478	0.031908352	0	0.009580574	0.01049501	0.017094192	0.006022234	0	0	0	0	0.009375664	0.031800922	0.000906914	0	0.005443918	0.019334513
1.14.11.9	0	0	0	0	0	0	0	0	0	0	0	0	0	0	0	0	0	0	0	0	0	0	0	0	0	0	0	0	0	0	0	0	0	0	0	0	0	0	0	0	0	0	0	0	0	0	0	0	0
1.14.12.-	0.337108809	0	0	0	0.061669783	0	0.449351578	0	0	0	0.686427109	0.015098956	0.424960734	0	0	0.465720937	0.3749857	0.402587193	0	0	0	0.069887935	0	0	0	0	0	0.175967998	0.333740992	0.17289315	0.302456067	0	0	0	0	0.201073628	0.297027225	0.207474447	0	0.269795515	0.021733979	0	0	0	0.377731801	0	0.240285556	0	0
1.14.12.1	0	1.48002648	0.35167069	0	0.019489436	0.054229112	0	0	0.169900172	0.198859796	0	0	0.067068668	0.245175727	0.122255909	0.334727925	0.27057106	0	0	0	0.237501109	0	0	0	0.27747378	0.217964583	0.098806537	0.132817522	0.111508315	0.024541655	0.034694631	0	0	0.326941781	0	0.239473699	0	0.268585381	0	0.301383018	0.109121325	0.026950124	0	0	0	0.221484128	0.040214216	0	0
1.14.12.10	0	2.027543216	0	0.710560331	0	0	0.223597827	0.525425309	0.667637569	0	1.342784155	0.061359538	0.681385925	0.2262941	0.236994164	0	0	0.461718265	0.50322367	0.154703582	0	0.46950245	0	0	0.049335346	0.64690006	0	0.669092396	0	0	0	0	0.626065701	0.080569793	0.030674953	0	0	0	0	0.269149873	0.37373498	0	0	0.554578436	1.578792928	2.141143076	0.510312222	0.17433592	0
1.14.12.12	0.438852692	0.000412699	0	0.04895267	0	0	0	0	0	0	0	0.033039003	0	0	0.078014089	0.0397839	0	0	0	0	0	0.052001747	0	0.013589303	0.019518823	0.088517278	0.078405388	0	0.059776647	0	0	0	0	0	0.011065555	0	0.05025116	0	0	0.020054847	0	0.024131163	0	0	0	0.017668309	0.063058923	0.077023066	0
1.14.12.13	0.285174017	0	0.177744342	0.150832516	0.25574905	0.267795249	0.15867047	0.372582133	0	0	0.48923383	0.158587178	0.331562917	0	0.048609098	0	0.171832201	0	0.074636733	0	0.290096127	0	0	0	0.020790712	0.294097065	0.368188681	0	0	0.342798835	0	0.278301438	0.052625775	0	0.243102132	0	0	0	0	0	0	0.302616191	0	0.37286335	0.654187444	0.037347374	0	0	0.149209295
1.14.12.17	0.002483064	0.797259525	0.606944927	0	0.434286806	0.067693168	0.341495551	0.480434964	0	0	0.508928001	0	0.145222328	0.578753908	0.382055418	0	0	0	0.832071521	0.282531907	0.102068385	0	0.606309773	0	0.675335111	0.327644851	0.187224741	0.467073843	0.213004177	0	0	1.378907543	0	0	0	1.340249793	0.682714682	0.106945057	0	1.073194654	0	0.664868127	0	0	0.87481071	0.423743819	0.139310383	0.056849275	0.360353266
1.14.12.18	0.424374271	0.207141543	0.244699584	0	0.034480393	0	0.284686767	0.100590335	0.212683221	0	0.179753465	0	0	0	0.066962503	0	0	0	0	0.220619917	0.082342966	0	0.124476377	0	0	0.061123046	0.233282399	0	0	0	0.031807075	0.120712502	0.15489141	0.080271273	0.068535778	0.269901941	0.018007737	0	0	0	0	0	0	0	0.431058211	0	0	0	0.101599198
1.14.12.19	0.869655103	0	0	0	0.519047128	0	0	0.524158448	0.05405516	0	0.925137329	0.658699316	0	0.774939737	0.310167543	0	0	0.344454105	0	0.478634976	0	0.100722322	0	0.559956974	0	0	0	0	0	0.007706403	0.078825041	1.420773775	0.28509642	0.807412083	0	0.244429381	0	0.286660475	0	1.002071442	0	0	0.441425439	0.24127975	2.027807801	0.331392076	0.325179567	0.188149314	0
1.14.12.3	0.034162761	0	0	0	0	0	0	0	0.127976954	0.051507258	0.083335854	0	0	0	0.088360451	0	0.06786197	0	0.136820747	0.147973742	0.118641705	0	0	0.049895229	0	0	0	0	0	0.115709107	0	0	0	0.00672768	0	0	0.02948956	0.142690206	0	0	0.022393297	0	0.141467827	0.002664454	0.161554826	0	0	0	0.013583433
1.14.12.7	0.069337565	0.088582988	0.019184204	0.035837205	0.062114694	0	0	0.126408413	0	0.077722078	0.297161599	0	0	0.054562326	0.106498923	0.02334965	0	0.112278558	0.00660629	0.037418518	0.126256621	0.081357656	0	0.10645219	0	0.02836088	0.087520533	0.00034429	0.08228485	0	0	0	0	0.08534852	0	0	0	0.037456623	0.093340226	0	0.042956324	0.062913792	0	0	0.287022299	0	0.184540414	0.019262312	0
1.14.13.-	1.32974174	4.792208579	3.586643495	1.392589727	0	0	0.856357711	1.115217674	0	0	1.313415748	0	0.53716461	0	1.989188408	0.249408779	1.825482103	0	0.237993095	0	0	0	0	0	1.696005001	1.205835996	0.601862893	0	0	0	2.791539264	2.664851811	0.998650412	0	1.085760858	0	0	1.600566074	2.614745895	0	1.078179144	0	0.399757731	0	5.249165241	3.210987503	1.754839043	0	0
1.14.13.1	0.70429972	0.014999227	0.270715351	0.509066396	0	0.28774161	0.27681461	0	0.189790159	0	1.453874293	0	0	0.270859614	0.373756949	0	0	0	0	0	0.247602283	0.386479493	0	0	0.514337327	0	0	0	0	0.102665543	0.430798121	0.335429034	0.30579976	0	0	0.124211163	0.207167569	0.432036245	0	0.67863844	0	0	0.0323736	0	1.513144599	0.650673011	0	0.130297886	0.229070371
1.14.13.100	0	0	0	0	0	0	0	0	0	0	0	0	0	0	0	0	0	0	0	0	0	0	0	0	0	0	0	0	0	0	0	0	0	0	0	0	0	0	0	0	0	0	0	0	0	0	0	0	0
1.14.13.106	0.069112718	0	0.006341989	0.057914851	0.071042904	0	0	0	0.081466316	0	0.068427295	0.052368279	0	0	0.096893605	0.06450465	0	0	0.041194837	0.021460124	0.048724295	0.067516959	0	0.025170388	0.014905117	0.086817392	0.108098946	0	0.086403794	0.013657473	0	0	0.040168892	0	0.052409045	0.055377588	0.002223317	0	0	0	0	0.093913699	0.036700254	0.075617387	0.008346115	0	0.064751117	0.073228532	0.069786645
1.14.13.12	0	0	0	0.000457255	0	0	0	0.001771185	0	0.000933149	0.010548116	0.000469882	0.002446441	0	0.000948113	0	0	0	0	0.000368196	0.001115158	0	0	0	0.003142264	0	0	0	0	0.002538496	0.000524591	0	0.001324386	0.002108786	0.001742962	0	0	0.001762355	0	0	0	0	0.001391823	0	0.009334718	0	0.002410146	0.000608669	0
1.14.13.127	0.871665766	0	0	0.346768363	0	0.465617635	0.674026828	0	0	0.257633184	1.975895718	0	0.56302779	0.170469742	0	0	0.244598327	0.39999429	0	0	0	0.375276206	0	0	0.12466983	0	0.81105155	0	0	0.673565024	0.000345509	1.415224176	0.306024402	0	0	0.051437454	0	0.318364085	0.13445944	0.660813337	0.682724122	0.695767592	0.236810267	0.289374781	1.878765866	1.258544716	0.198744899	0.050383036	0.172586393
1.14.13.132	0	0	0	0	0	0	0	0	0	0	0	0	0	0	0	0	0	0	0	0	0	0	0	0	0	0	0	0	0	0	0	0	0	0	0	0	0	0	0	0	0	0	0	0	0	0	0	0	0
1.14.13.149	0.321209099	2.241215064	0	0	0.076849868	0.477284522	0.867345436	0	0	0	1.170261744	0	0	0	0.210259051	0.204546009	0	0.123748106	0	0.038296801	0	0.201718825	0	0.240618763	0.414273198	0	0.332968459	0.661181496	0.483592983	0.706163105	0.783212891	1.453748153	0	0	0	0.620864689	0	0	0.639675453	1.017453108	0	0.816362268	0	0	1.432845571	1.809878702	0	0.368916008	0.710611932
1.14.13.151	0.059203761	0.113031444	0	0.04342262	0.074384184	0.010645741	0	0.07808317	0.0082565	0	0	0	0.09792426	0.047767809	0	0	0	0.013217069	0.020336807	0	0.01774512	0.086005757	0.064436168	0.044977487	0.090667498	0	0.153828443	0.114723247	0	0	0.009408274	0	0.083853421	0	0	0	0.054942227	0.070471176	0.027436898	0	0	0	0.05271419	0.020247643	0	0	0	0	0.024111358
1.14.13.154	0	0	0	0	0	0	0	0	0	0	0	0	0	0	0	0	0	0	0	0	0	0	0	0	0	0	0	0	0	0	0	0	0	0	0	0	0	0	0	0	0	0	0	0	0	0	0	0	0
1.14.13.2	0.317509351	1.187133134	0.44624684	0	0.264070818	0	0.099611469	0	0	0	0.338750698	0	0.228655376	0	0.044148285	0.421370842	0.383351252	0.023916858	0.071640474	0.471065565	0.403287437	0.010477644	0	0.03234725	0.520145214	0.345877706	0	0	0.067850199	0.387796315	0	0.244621655	0.31011126	0.033699504	0.45032139	0.471958653	0.17843549	0	0	0.000168587	0	0	0.240726736	0.336804418	0.531508569	1.341185041	0.389993859	0.332982119	0.20974375
1.14.13.20	0	0	0	0	0.090173413	0.370099432	0	0.134975552	0	0.194882825	0.353827717	0.230931718	0	0	0	0.302413338	0	0.071779084	0	0.219262849	0	0.302631093	0.359141387	0.353845687	0.217807871	0.090184943	0.142296031	0.283113141	0	0.114069391	0.064303106	0	0	0	0.287147875	0.319442499	0	0	0.349328672	0.292380043	0	0.221488065	0	0.054588695	0.317076796	0	0.340105325	0	0
1.14.13.22	0	0.270892462	0	0	0	0.052894081	0	0.25221089	0.24649564	0	0.649598146	0	0	0.103928068	0.231100449	0	0.051541512	0	0.134824469	0	0	0	0.225281796	0.335035345	0	0.000890755	0.015053677	0.049260676	0.203065414	0.117979317	0	0.273698592	0	0	0	0.351739992	0	0.326844698	0.100967593	0.186288624	0.249671056	0.217572017	0.098700677	0	0.211512976	0	0	0.235922654	0.316725879
1.14.13.39	0.113486316	0	0	0.115254942	0.015102634	0	0	0.204200377	0	0	0	0.138367614	0.09552906	0.130617141	0.183282679	0	0	0	0	0	0	0.221547576	0.219490874	0.070770006	0.08888746	0.026916921	0	0.18821367	0.162775963	0	0	0	0.067755663	0.009579296	0.138349602	0	0	0	0	0.081665451	0	0	0	0	0.08913417	0.029958585	0	0	0
1.14.13.40	0.042660958	0.116664911	0	0.117003979	0.176079356	0	0.008466902	0.04603462	0.131272159	0	0.258792968	0.041078342	0	0.070686705	0	0	0.044419501	0.049078874	0.145770326	0	0	0.129503012	0	0	0	0.072223845	0	0.013627226	0	0	0	0.149599869	0.07597588	0.038962206	0.144228968	0.002908986	0.048826267	0.030947627	0.139383634	0	0	0	0	0	0.178283962	0	0.14011805	0	0.118217287
1.14.13.50	0.100907718	0	0	0.108358391	0	0	0	0	0	0	0	0	0.022595447	0.058077516	0	0.112383093	0.074353632	0.115009931	0	0	0.057948574	0	0.032336579	0	0	0	0.000640586	0.072569229	0.076710141	0.008253293	0.12101489	0	0	0	0.117276315	0.029748014	0	0	0	0	0.027784962	0	0	0.074107001	0	0	0.060804025	0	0.009630044
1.14.13.59	0.121879521	0.573220111	0	0	0	0.177150977	0.502802251	0	0	0	0	0	0.528608563	0	0.430429553	0.529085755	0	0	0.093571031	0.229700977	0.087961439	0	0	0	0.416380514	0.132205532	0	0.060215066	0.06312839	0.124423679	1.161983049	0.405333895	0	0.137436926	0.033929933	0.923880638	0	0	0	0.349754768	0.554166354	0	0	0	0.339999659	0.343152806	0	0.543746814	0.204758809
1.14.13.7	0.01079356	0.90414604	0.338735719	0.053887907	0.307656804	0.326744865	0.31687015	0	0	0.016945386	0.107084044	0	0.296830332	0	0.134111708	0.124196205	0	0.045147209	0	0	0.117221191	0.090578129	0.000187063	0.274710704	0.365365067	0	0.125449785	0.058411202	0.003559297	0.11631972	0.188775847	0	0	0	0	0.330268772	0	0.087069872	0.004018083	0	0.248540587	0.109127078	0	0	0.081232841	0.157795972	0	0.047380073	0
1.14.13.70	0.060393178	0	0	0.041777735	0.01057007	0	0	0.040540056	0.027843758	0.067223938	0.050188572	0.03461471	0	0	0	0	0.074035387	0.005830184	0.059346619	0	0	0.046585036	0.06488135	0	0.055023718	0	0.00662683	0.021795901	0.03215286	0	0	0.066431983	0.032974763	0.013813381	0.004984578	0.04678108	0	0.059735918	0.035597848	0.027863679	0.053843603	0.023991502	0.001372499	0	0.002168094	0	0.037885071	0.024243402	0.073267301
1.14.13.8	0	0.152620157	0	0.033012804	0	0	0	0	0.151279838	0	0.163079357	0	0.155533896	0	0.129972534	0	0	0	0	0	0.205027503	0	0	0.164595505	0	0	0.147431812	0.065981902	0.130655323	0.175850954	0	0.04923585	0	0.100285004	0.001755343	0.023532314	0	0.069819692	0.027826045	0.118438944	0.179158716	0.033672032	0.11473222	0	0.414441048	0	0	0	0
1.14.13.81	0	0.066745619	0	0.130256078	0	0	0	0.179539817	0.025702395	1.002563487	0.291875626	0.135416364	0.27584169	0.060213907	0	0	0.174331136	0.031644673	0	0.198802791	0.053651341	0	0	0.065685842	0.045338102	0	0.138188191	0.127091008	0	0	0.13082139	0	0.027686358	0	0.087642246	0	0.230386534	0	0	0	0.016230879	0.227948795	0.055485957	0	0.203065147	0.232000374	0	0.046783512	0.164645163
1.14.13.82	0	1.405888575	0	0	0.11447798	0.37772632	1.145593788	0	0	0	3.162719907	0	1.1371748	0	0	0.735504559	1.341276307	0	0	0.703000934	0.426014962	0	0	0.320772728	2.424982125	1.754322388	0	0	0.146579757	0	1.16039682	0	1.671806652	0	1.563498236	2.255396677	0	1.985722961	0	0	0.581074238	0.477674832	0	0	0.882670254	0.844645581	0.507385474	0	1.46300927
1.14.13.83	0	0.035563151	0	0	0	0	0	0.031080564	0	0	0.305171679	0	0	0	0.132332603	0	0	0.052418177	0.307449503	0.043710954	0	0.023851257	0.222639139	0.046925154	0.474289467	0	0	0	0.011898544	0.038978542	0.281596227	0	0	0.054416548	0	0.047094346	0	0	0	0	0.103536394	0.195582966	0	0	0.633628835	0.028379801	0	0.09983628	0.001869448
1.14.13.84	0	0.063324713	0	0.070992582	0.048069295	0	0	0	0	0	0.067814212	0	0.037173863	0	0	0	0.014932411	0.01624685	0.066659667	0.071888733	0.017284931	0	0	0	0.065602026	0.010847792	0.036662391	0	0	0.037582384	0	0.016497269	0.050640155	0.002370877	0.037912487	0	0	0.032358847	0.044307948	0	0	0	0	0.033271789	0.017285846	0	0.052940143	0	0
1.14.13.9	0	0.027255257	0.025251478	0.066557325	0	0	0	0.077065096	0.129800266	0	0.112909484	0	0	0	0	0	0	0	0	0.073940061	0	0	0.1272015	0.033106286	0	0	0.027451203	0	0	0.100938798	0	0	0	0.081473943	0	0.149652388	0.083805299	0.00360177	0.047682666	0	0.021981487	0	0	0	0.078542089	0	0	0.011011005	0
1.14.14.-	0.164957423	0.005099928	0.201722095	0	0.001847654	0.163279383	0	0.054679942	0	0.066291618	0.106519596	0.119678165	0	0	0	0	0	0	0.022420566	0.208585423	0.071905107	0.186751829	0	0	0	0	0.1975875	0.128813842	0	0.177481734	0.003909827	0	0	0	0	0	0.158008142	0.044327868	0	0.197684295	0	0	0.107862299	0.073905276	0.154399751	0	0	0	0
1.14.14.1	0	0	0.36868806	0.328914047	0.00588786	0	0	0	0	0.166584909	0.026716345	0	0.352158664	0	0	0.096156028	1.1361E-05	0	0.142198502	0.21507795	0.008463399	0.304783724	0.194415995	0.18160399	0.318676101	0	0	0	0	0	0.228698785	0	0	0	0.325951923	0.303089005	0.172713641	0	0.203340988	0	0.02611272	0	0.232904513	0	0.215386609	0	0	0	0
1.14.14.3	0.650608855	0	0.71709206	0.183212789	0	0	0.276010168	0.292855231	0.691825127	0.609456809	0.856794419	0.736693265	0	0	0	0	0.279570894	0.681947765	0	0	0.372724896	0.309111643	0.090793714	0.177418753	1.930708884	0.215566017	0.181062851	0.448359986	0.605804074	0	0	0.155292461	0	0	0.112596431	0.130857849	0.337891353	0.183691287	0.056204088	0.657720858	0	0.445571729	0	1.447473848	0.826414626	0	0.481177131	1.043533972	0.241145869
1.14.14.5	0.044957128	2.072083497	0	0.940543909	0.473695588	1.263861926	0.39885949	0	0.16944195	0	2.31862667	1.042436484	1.208476326	0	0.685259869	1.520654057	0.408670247	0	0	0	0	1.409787612	0.498105049	0	0.188859225	0	0.642647309	1.857980527	0.785718834	0.919589893	2.603587933	0	0	0	0	0	0	0	0.786058975	1.359300952	1.151339954	1.258026941	1.564572685	0	1.786477107	4.401700271	0.893868569	0.907063454	0.485523358
1.14.14.7	0.125036121	0	0.099675333	0.01300593	0	0.111663011	0.067682631	0	0	0.01846507	0.027908222	0	0.027422351	0.00172772	0	0.042990401	0.087252561	0.051596826	0	0.05840774	0	0	0.052542819	0	0.009108696	0.112461933	0	0.002030796	0	0.004738351	0.101698801	0.011294198	0	0	0.104778156	0.067228628	0.025054407	0	0.048134456	0	0	0.058208147	0.125889416	0.0608665	0.171387337	0.086848373	0.004020835	0.033505897	0.057540843
1.14.14.9	0.040339584	1.12213019	0.871391321	0.908946469	0.148374795	0	0.324075214	0.813364421	0.586955502	0.209873404	1.295376983	0	0.855066808	0	0	0.751965206	0.278140503	0	0	0	0	0	0.462178689	0	0.808823528	0	0	0.853474317	0.671790805	0	0.705054521	0	0.103138886	0.31465668	0.855936852	1.239866518	0	0	0.352847084	0.392569446	0	0	0.521832462	0	1.3319332	2.202357216	0	0.335104005	0
1.14.15.3	0	1.588745877	0	0.180128794	0.058333583	0	0	0	0	0	0.843960833	0.240654201	0	0	0.365301676	0	0.17897013	0	0.270306312	0.117478965	0	0.32029676	0	0.348894458	0.089082891	0.074938449	0.160727666	0.365173606	0.287059346	0.104591152	0.332098237	0.095727812	0	0.052244021	0.344101056	0.338220848	0.013302992	0	0	0	0.219576393	0	0	0.211086687	0.251722079	0	0.238606896	0	0.275126091
1.14.15.7	0.870728953	0	0.14850307	0.149257226	0	0.242909487	0.032510947	0	0.041522304	0	0.433257899	0.042195749	0.11096229	0	0.18771229	0.012993853	0	0.077038861	0	0.002124699	0.2341637	0.181157728	0	0.11276958	0.244499771	0	0.212860339	0.27647274	0.07315576	0	0.105323811	0	0.167029419	0.146070035	0	0.178396772	0	0.285624063	0	0.271024555	0	0	0.257531567	0.200689762	0.639858297	0.218967425	0	0.031645696	0.106792574
1.14.16.-	0	0	0	0	0	0	0	0	0	0	0	0	0	0	0	0	0	0	0	0	0	0	0	0	0	0	0	0	0	0	0	0	0	0	0	0	0	0	0	0	0	0	0	0	0	0	0	0	0
1.14.16.1	1.118449063	0	0	0	0	0.013562915	0.29904546	0	0.400865924	0	0.339755508	0	0.007212721	0	0.129032649	0.293384978	0.155618016	0.220616879	0.128228038	0	0	0	0.129751611	0.067712351	0.014105702	0.000224495	0	0.256227745	0	0	0.10603496	0	0	0.220865628	0	0.441204393	0	0	0	0	0.426695637	0.212325318	0.364307491	0	0.393313321	0.224961313	0	0	0.092417208
1.14.17.3	0	0	0	0	0	0	0	0	0	0	0	0	0	0	0	0	0	0	0	0	0	0	0	0	0	0	0	0	0	0	0	0	0	0	0	0	0	0	0	0	0	0	0	0	0	0	0	0	0
1.14.18.1	0	0.063368941	0.045538485	0.044732599	0	0.179510676	0	0.171531274	0.103459896	0	0.333254108	0.082857554	0	0	0	0	0	0	0	0	0.122869632	0.124685047	0	0	0.077475885	0.095912876	0	0.092231896	0	0.109945976	0.036365553	0.133200669	0	0	0	0.089711976	0	0	0.038092102	0	0	0.162594703	0.017067842	0	0.297060944	0.028046853	0.174242329	0	0
1.14.19.-	0.066677372	0	0	0.14987835	0	0.157993705	0.02252363	0.067073295	0	0.130854755	0.413854521	0	0	0.041455237	0	0.072061039	0	0.13918424	0.02611504	0.031510039	0	0	0.034153332	0	0.185918926	0	0.131384902	0.18257229	0.141544728	0.187353655	0	0.007279664	0	0.079688437	0.146619382	0.053850429	0.06192557	0.101761267	0	0	0	0.128077264	0	0.095781763	0.537670402	0.098605078	0	0.121655477	0.087622526
1.14.19.1	0.649564623	1.256746276	0	0	0	0	0.617556715	0	0.668280489	0	1.256958614	0.645752677	0	0.407529246	0	0.66124819	0	0.682149541	0	0	0.625751417	0	0.486366204	0.514600865	0.145211965	0	0.119685827	0.579029266	0	0.316911447	0.466729395	0.134522938	0.491625498	0.56327475	0	0.035645086	0.419306531	0.226573592	0	0	0	0.230930826	0.403693836	0	0.951171707	0	0	0.61941249	0
1.14.19.2	0	0	0.123804837	0	0	0	0.006183645	0	0.071721723	0.002365868	0.078398978	0	0	0	0	0	0.051918716	0	0	0.091604686	0	0.033120959	0	0.021436763	0.033275767	0.106128206	0	0	0.032706276	0	0.06217247	0	0	0	0.061007053	0	0.029138302	0	0.023279569	0	0.066067403	0	0	0.086051173	0.024308465	0	0.187932013	0.003682825	0.022464261
1.14.19.3	0.091966561	0.121397544	0.116423596	0	0.033990814	0.049079872	0.18341798	0.166872705	0.09347347	0.070910761	0	0.039808429	0.124023767	0.170693544	0	0	0.180232517	0	0	0.112320942	0	0.179640944	0.060322628	0.152660676	0.061245448	0	0	0.067880835	0	0.169954095	0.167281641	0	0.082927703	0.093998212	0.114063149	0.194592361	0.06010711	0	0	0	0	0.008892814	0	0	0	0.136469658	0	0	0.181106219
1.14.21.6	0	0.113223287	0.02814248	0	0	0.028507637	0.022806534	0	0	0	0.013952884	0.007127123	0	0	0	0	0	0	0	0.014991895	0	0.010394957	0	0	0	0	0.008790935	0.01103973	0.019013847	0.009035681	0.008535503	0.011827369	0.025120334	0.006517358	0	0.003734171	0.005925759	0.015638396	0.004452533	0	0	0	0.003901433	0	0.023469358	0	0	0.028574166	0.018816851
1.14.21.7	0.005141521	0	0.005373412	0	0	0.009445421	0.000517974	0.000138489	0.008257904	0.009113018	0	0.000665384	0.006097233	0	0	0	0	0.006354305	0.004688843	0.000832603	0.006327714	0.006588083	0.005000642	0.001773042	0	0	0	0.003493803	0.00345067	0.003935768	0.007389676	0.00765056	0.009544784	0	0	0	0	0	0	0	0.002223137	0	0.008861101	0.003081513	0.001360785	0	0.038800002	0.027782375	0.002745576
1.14.99.-	0	0.091095848	0.146004603	0.175148008	0	0	0.176526134	0.227657391	0	0	0.684156348	0	0.102950277	0	0	0	0	0	0	0	0.217805918	0	0.032803638	0	0	0	0	0.055224549	0.088678536	0.071050621	0	0.217339001	0.058857908	0	0.180520964	0	0.127201269	0	0.08954461	0.077210151	0.176905666	0	0	0	0.588978057	0	0.152037068	0.184519307	0.11042118
1.14.99.1	0	0	0	0	0	0	0	0	0	0	0	0	0	0	0	0	0	0	0	0	0	0	0	0	0	0	0	0	0	0	0	0	0	0	0	0	0	0	0	0	0	0	0	0	0	0	0	0	0
1.14.99.3	0	0	0	0	0.091099225	0	0	0.027017341	0.20964606	0	0.129305874	0.152848171	0.058908979	0	0	0	0	0.292456081	0.146322339	0.415914685	0.080507656	0.124507208	0	0.055368012	0.74932801	0	0.225081288	0.169277587	0.015915828	0	0	0	0.181521353	0	0.01374572	0	0	0	0	0	0.178265425	0.152209624	0.161910783	0	0	0	0.265883442	0	0.126812616
1.14.99.33	0.002708318	0	0.000884723	0	0	0.001383605	0	0	0.002459451	0.001819836	0.010895736	0	0.000786365	2.37805E-05	0	0.001826595	0.000378519	0	0.00217507	4.33537E-05	0.002476359	0	0	0.003087359	0.003143091	0.002406142	0	0	0.000813512	0	0	0.001455683	0	0.001209138	0	0	0	0	0	0	0	0	0	0	0.006409329	0	0.002553502	0.002889021	0
1.14.99.36	0	0	0	0	0	0	0	0	0	0	0	0	0	0	0	0	0	0	0	0	0	0	0	0	0	0	0	0	0	0	0	0	0	0	0	0	0	0	0	0	0	0	0	0	0	0	0	0	0
1.14.99.39	0	0.005946202	0	0	0	0	0	0	0	0	0.003340827	0	0	0	0	0.001967372	0.003036977	0.019670751	0.013082922	0.014062227	0.019067796	0	0	0	0.00427614	0.000318032	0	0.001713004	0.002663961	0.005007716	0	0	0	0.000351875	0	0	0	0	0	0	0	0	0	0	0	0.004378877	0	0	0
1.14.99.40	1.079514038	0.268897014	0	0.230711908	0.332114766	0	0.184853721	0	0	0	0.687526308	0.286663524	0	0.171798525	0	0.181425006	0.115658516	0.04768601	0	0.324111162	0	0	0	0	0.241589114	0.025635259	0	0	0.379171469	0	0	0	0	0	0.373373083	0.045306349	0	0.093580314	0	0	0	0	0	0	0.494593846	0.15575017	0.060102	0	0.450040209
1.14.99.41	0.04345225	0.082135942	0	0	0.001920358	0.0473777	0	0.066103998	0	0.074163748	0.092706219	0.074460194	0.039796755	0.02919247	0.053082583	0.053503842	0.024688206	0	0.045300734	0	0	0	0.031981029	0	0	0.070467855	0	0.017579587	0.033516019	0	0.048799023	0.08030668	0.065719487	0	0	0	0.004223491	0	0	0.051593843	0	0.011121575	0	0.031961498	0.012629645	0	0	0	0.069191096
1.14.99.44	0	0.010283087	0	0	0.142781523	0.164623365	0.159597491	0	0	0.028620995	0	0.179588177	0.119956498	0.101980072	0.181995939	0.062258267	0	0.133814101	0	0	0	0.1411983	0	0	0.064286856	0	0	0	0.135688595	0	0	0	0	0.016438835	0.010721614	0	0	0	0	0.170112835	0	0	0.109015363	0	0.025386335	0.03790906	0.034917403	0.176165078	0
1.14.99.46	0.527118739	0.624069498	0	0	0	0	0	0	0	0	0.110866511	0	0	0	0	0	0	0	0.391982316	0	0.146145224	0.156861282	0.111664713	0.015423668	0.326195293	0	0.206616463	0.306329627	0	0	0.242278738	1.224482674	0	0.030806683	0.413396918	0.782631939	0	0.199555473	0	0.124503368	0.304018158	0.249158514	0	0.125184862	0	0.47833806	0	0	0
1.15.-.-	0	0	0.000275043	0	0.001170633	0	0	0	0.001123633	0	0	0	0.001429795	0	0.001044826	0	0	0.00090343	0.00104067	0	0.000541318	0.001285883	0	0	0	0.000889379	0.000723422	0	0	0.000407255	0	0	0.00038686	0	0.001156701	0	0.001095314	0	0.000822907	0.000622973	0.000753148	0.000185181	0.00046527	0	0.001112664	7.41983E-05	0	0	0.001389161
1.15.1.1	1.391666196	2.098613941	3.722379346	2.276019133	1.313058811	0	0	0	0	2.084972155	1.800377686	0.036219145	0	0.18953371	0	1.706436161	2.74947701	2.242651162	0	0.288718448	1.121831459	0.244104882	2.142019637	0.796339629	1.224353749	0	1.511368268	3.967387991	0.48661873	0	1.042328848	3.729289408	1.439978934	0.320043811	0.195685225	3.617761591	0	0.428071406	0	2.764804118	0	1.646264203	0	0	1.65235645	4.793246607	0	0.930462864	2.057146361
1.15.1.2	0.427679084	0	0	0	0.378686846	0	0.385435925	0	0.089796974	0.418153759	0	0.416848086	0	0.591229773	0.515497331	0	0	0.769114724	0.146261203	0.686560399	0.799294447	0.057993547	0.565072982	0	0	0	0.149834449	0.264771252	0	0	0	0.25493476	0.544938072	0.205461534	0.397599167	0.112452674	0.188296691	1.076604208	0.365682912	0	0.163096146	0	0.238609319	1.189871353	0.095839332	0.379706544	0.285157993	0.083015297	0
1.16.1.1	1.386630883	0.204625127	0	0.702644065	0	0.441138616	0	0	0.382318554	0.093037615	1.08042902	0.161292598	0	0.020235636	0	0	0	0	0.554016063	0	0.558472651	0	0.086257366	0	0.767344269	0.066268793	0.407663108	0	0.004978883	0.078560246	0.159698883	0.494490236	0	0.418284286	0.298478253	0	0.357466964	0	0.41237595	0.682348692	0	0	0	0	0.345334757	0.232331747	0.5065746	0	0.005343793
1.16.1.3	0	0.737237087	0.266489738	0.20715344	0.493767994	0	0.638894856	0.581428714	0	0.331889785	0	0	1.128070336	0.056800479	0.344126739	0	0	0	0	0	0.284932831	0	0.509145984	0	0.093965481	0.438982923	0.434838921	2.363064251	0.601439764	0.323923801	1.594864487	2.184926589	0	0	0.8553915	2.948704527	1.053811854	0.237781395	0.9507416	2.168790626	0	0	0.621818103	0.299714258	0.406335503	2.204501275	0	0	0
1.16.1.7	0	0	0	0	0	0	0	0	0	0	0	0	0	0	0	0	0	0	0	0	0	0	0	0	0	0	0	0	0	0	0	0	0	0	0	0	0	0	0	0	0	0	0	0	0	0	0	0	0
1.16.1.9	0	1.173294713	0.658365739	0.716034417	0	0.249839822	0.598676662	0.45986402	0	0	0.357797443	0	0.337409647	0.181540239	0	0.262925888	0	0.65456644	0.694058736	0.13894811	0	0.182307213	0	0.007299026	0.279528183	0	0	0.688837529	0.477907811	0.332638297	0.709129041	0.944597617	0.054646806	0.056630138	0	0.176904849	0	0	0	0.992182616	0.020996783	0	0.564727214	0	0.204088856	0.39206069	0	0	0
1.16.3.1	0.722587332	0	0.704578911	0	0.606379307	1.043228599	0.705799607	0.804435066	0	0	0	0.438581794	0.595237096	0.71412075	0.201364602	0.620495867	1.133915988	0	0.226176068	0.166346985	0.606356083	0.283246696	0	0.469997765	0.921613162	0	0.877033539	1.506761338	0	0.341346418	0.67892959	1.0818404	0.628571933	0.069423314	0	0.89486783	0	0.669170934	0.944271214	0	0.691719426	1.429078342	0	0.722600344	0	1.280751831	0	0.13996817	0.498718623
1.16.8.1	0	0	0	0.068211142	0.04511244	0	0	0.040730868	0	0	0	0.001543374	0.01462326	0.06866524	0.028498989	0	0	0.057236195	0.054592832	0	0.070562575	0.021833218	0.066535335	0.083681138	0	0.046256224	0.049471898	0	0.012149133	0.07281207	0	0.071588294	0	0	0.070471297	0	0	0	0	0	0.066372977	0	0.010559781	0.079170259	0	0.072021834	0	0	0.067444399
1.17.1.1	0.815980086	0.321784169	0	0	0	0	0.007631246	0.350757811	0.453050039	0	0.750690682	0.017058529	0.262806918	0.042656909	0.293706405	0	0	0	0.276519909	0.099030973	0.499641119	0	0.022864931	0	0.151182036	0	0.249007957	0	0.226557616	0	0	0	0.460695574	0	0	0	0.247787499	0	0	0	0	0	0.3166798	0	0.732651529	0	0.085402416	0	0
1.17.1.2	1.112190384	1.09311382	1.354790511	1.69569874	0.543136378	0.906775202	0.197978161	1.213792072	1.18205377	1.651395615	1.960028103	0.9233447	1.110738292	1.326463211	0	0.572547036	1.605241888	0.324473221	1.21278843	1.097749692	1.48039118	1.472979917	0.725120595	0.365466244	0.235604665	0.008808245	1.033655189	1.161573674	0.610330206	0.291167994	1.190345764	0.897168336	1.667910641	0.509744821	1.038145792	0.446367754	1.540923688	0.355071632	0.931934766	0.87389791	0.335864369	1.551858275	0.192368558	0.398408909	1.799393627	1.169625326	0.774874565	0.676524486	0
1.17.1.4	3.496339452	3.777368661	0.844622427	0.61701737	0.434498877	0.641747527	0.791504576	0	3.035170434	5.486264646	2.998319569	0	0	0	4.333353256	0	1.183371386	0.357766264	0	0	3.254114192	0	0	0	0	0	3.162175289	0.829028646	0	1.062431431	0	2.32851787	0	0	0	1.755709282	0	1.270986189	1.845059194	3.075507796	1.770981082	2.044373092	2.006470791	0	1.450084546	2.306753942	1.800728295	0	0
1.17.4.1	1.12862738	3.850207714	2.21166479	0.534932755	0.840745369	0	4.054564354	1.696334367	1.056445554	0.295853257	2.485829632	3.294008506	1.697376676	1.606577994	0.299914358	0	0	0.49503008	3.388553879	1.749446116	1.532072622	0	1.976610076	0	4.823371169	2.691551038	0.920341016	3.253473595	4.133536209	1.924509108	5.653220557	3.741940358	0	1.471909613	0	3.172497915	0.033276173	0.025511323	1.006827259	2.859868545	3.166758218	2.312633975	2.912545312	1.830814404	2.888211524	3.129359306	0	1.489616999	2.047111268
1.17.4.2	1.655612151	0.295674183	0.53244501	1.896642087	0.441587513	1.373017235	1.045531641	0	2.278139161	0.097313834	0	0.20489256	1.738351223	0.831350891	0.343872887	1.283162233	1.372106552	2.116155654	1.271178242	1.27837873	1.657508427	1.492782019	3.211273157	1.154247419	0.908834706	1.959286308	1.73954609	0.375277101	0	1.617167579	1.285545162	1.090151121	0.155572861	0.043883647	0	0.548901146	2.033681219	0.969476095	1.854316721	0.674519833	0	0.228299469	1.153403377	0.419687509	0	1.286019136	1.567713298	1.601654794	1.352917943
1.17.7.1	1.250389388	0.728865579	0.760297259	0.641995726	1.019963672	1.058310131	0.387546764	1.183526203	0.719680639	1.379199948	1.448781964	1.219183208	0.46034933	0.563171787	1.253409055	1.093726641	1.0748468	1.145303398	0.448130196	0.765840553	0.449045898	0.654550579	0.717199965	0.737724432	1.346249009	0.001265116	1.130606425	1.38216679	0	0.754215454	1.029314971	1.249620579	0.647850306	0.864135594	0.626272856	0.476626242	1.344485914	0.711067755	0.865234449	0.262263676	0.402676608	0.796622537	1.105899386	1.317931181	0.542617214	0.335823879	0.369661105	1.399570656	0
1.17.99.1	0	0.01350617	0	0	0	0.006685715	0	0.014106779	0	0.002230567	0.046778716	0.003650367	0.000854683	0	0.001817408	0.002793225	0.034595495	0.013687272	0.005226632	0.007710412	0.014723327	0	0	0	0.014245671	0.007074647	0.009985192	0	0	0.000211811	0.013783272	0	0	0	0	0.007270416	0.010613554	0.011490258	0	0	0.001785064	0.009277226	0	0.014647308	0.035835915	0.007803226	0	0.001022267	0
1.17.99.2	0	0	0	0	0	0	0	0	0	0	0	0	0	0	0	0	0	0	0	0	0	0	0	0	0	0	0	0	0	0	0	0	0	0	0	0	0	0	0	0	0	0	0	0	0	0	0	0	0
1.18.-.-	0.005838533	0.00282605	0	0	0.001366619	0	0	0.002041221	0	0	0.020968803	0.00172584	0	0.003915903	0	0.003157592	0	0.006183181	0	0.001862906	0	0.001334198	0	0	0.001933159	0.003837087	0.00477213	0	0	0	0	0.004661974	0	0.001215179	0	0.002330283	0.004649722	0	0	0	0	0.005809841	0	0.00466108	0.014091076	0.001087362	0	0.004817758	0
1.18.1.-	0	0.199912768	0.024715423	0.24822164	0	0	0	0	0.120237294	0.27222553	0.041949872	0.382867372	0	0.059715153	0.380781233	0	0	0	0.134748878	0	0	0	0.165550377	0.225149239	0	0.314944107	0	0.425750993	0	0	0	0.692084749	0.371820911	0.363804126	0	0.622834094	0.111627951	0.07506897	0	0.607531077	0.323551082	0	0.09897809	0.122602217	0	1.082769996	0.408691141	0	0.135737267
1.18.1.1	0	1.149772928	0	0	0	0	0	0	0.023159534	0.18408048	0.420684566	0.205623717	0.33747481	0.238366815	0	1.173877328	0.198852858	0	0.32701801	0	0.404453735	0.322032117	0.011524214	0.124513428	0.359002101	0	0	0.232158448	0.178817548	0	0.326869686	0.258026675	0	0.097948097	0.147255609	0	0	0	0.117375989	0.189660124	0	0	0.411751535	0	0	0.118300268	0.521579954	0.53696424	0.015119352
1.18.1.2	0.577203039	2.354855212	0.906719955	1.41971079	0.85499524	0.714535748	1.862371538	1.88488506	1.802113224	0.439898591	0.954645097	0.565005406	0.073442777	1.413104421	0.486691623	1.690137374	0.432481803	1.157034428	2.118504233	1.697874484	1.065114238	1.546338557	0.359002974	0.04870947	1.619849295	1.347682095	1.363211697	0.658891223	0.997415408	1.523615295	1.099858512	1.367314367	1.126547748	1.657206106	1.110796094	1.78894546	1.366621105	0.784426875	0	1.407952962	0	0	0.253637521	0	0.480489199	1.834697439	0.330367067	0.288214497	0.740235709
1.18.1.3	0.181340197	0.913924894	0	0	0	0	0	0	0	0	2.397406734	0	0.335969395	0.12637979	0.421992974	0.746617736	0.70630716	0.333840039	0.861791491	0	0	0.36428227	0.878266015	0	0.053464699	0	0.259433602	0.688392126	0	0	0.182048278	1.292862406	0	0.549488211	0	0.022813556	0.008463528	0.335684471	0.348306079	0.428000879	0	0	0	0.129677532	2.659569104	0.505820858	0	0.136165906	0.683552864
1.18.6.1	0.017459033	0	1.282279665	0.990216658	1.283398705	0.930189266	0.098924664	1.017936209	0.624780013	0.487830704	0.621844387	0	0	1.088115888	0	0.868018489	0	0.613615505	2.084786493	1.324145221	1.133730535	1.290681888	0.256803183	0.039312923	0.470494901	0.60962802	0.244233407	0.672150326	1.221542432	1.296926149	1.325858832	0	0	0	0	0	0	1.249295297	0.289019444	0.363754023	0	0	0	0	0	1.596130453	0	1.437305647	1.082624863
1.19.6.-	0.003561969	0	0	0.005145608	0.003336769	0	0	0.006153977	0	0.00562919	0	0	0.006135465	0	0	0	0.005163506	0	0.003769368	0.004209636	0	0	0	0.004682451	0.005101785	0.003018859	0	0.005142099	0	0.001371672	0.006538586	0	0.005234614	0	0	0.005848749	0.001977893	0	0	0.002076809	0	0.00477665	0	0.005521565	0.002230362	0	0	0.000267894	0.029403943
1.2.-.-	0.063996386	0.191356247	0.053883859	0.11540081	0	0	0.078877355	0	0	0	0.180951535	0.126052176	0.020363645	0.142492169	0.019034432	0	0	0.16279768	0	0	0.182292155	0.033475546	0.168137077	0	0	0	0.049081687	0.084643517	0	0.031893605	0.135887744	0.060175238	0.096490758	0.052635126	0	0.080482217	0	0	0	0.109680486	0.135982535	0	0.20656348	0.182130623	0.219251202	0.203935683	0.001135265	0	0.162909261
1.2.1.-	1.827537481	0.455398141	1.663853875	0	0.811468823	0	1.814454916	1.263448614	0	0.990367898	3.547363438	0	0	1.186727833	1.561566526	0.271788004	0	0	0	0.599270383	0	0	0	0	2.13348489	0.950361025	0	1.283957415	0.80730223	0.256090139	0.062726904	2.513111008	0	0.954965829	1.712840516	1.823288758	0	1.129629896	0.220951893	2.964832293	0	0	0	0.562243905	1.469155255	3.4198395	0	0	1.234937029
1.2.1.10	0.876866272	0	0	0.366432314	0.913521765	0.898035397	1.163327182	0.832918191	0.191842989	3.690309876	0	0	0	1.442412295	1.673035304	1.429623328	0.135783902	1.095331172	3.22438041	3.81599151	1.647140274	4.481752445	3.664134117	0	0.455826648	0.616062836	1.286218422	2.139094632	1.455283155	1.489751298	0.199387135	1.962818335	0.650092962	1.021235147	0.16337103	0.776562503	0	3.278826205	1.287358593	3.788616913	0.342581221	0	1.16555794	0.827891658	0	1.086380882	0.295288144	0	2.095998077
1.2.1.11	0.459770288	1.799501518	1.729235042	0.993256828	0.310942554	1.060013292	0.928434259	1.420748064	0	1.018292638	1.689519001	1.267687372	0.51552849	0.473118753	1.824725344	1.172827078	0.604336164	0.675235111	1.365547475	1.831427866	0.944379149	0.500866565	1.651823646	1.055969338	0.503740129	0.307745728	1.475879417	2.205502192	1.729028927	0.101187709	1.603226294	1.547203118	1.624689353	1.832793862	1.659262608	2.530033803	1.754043461	0	1.363408316	1.93179856	0.406320159	1.873494193	0.141656939	0	0.488038075	2.746780941	1.791265725	1.35474314	0.221340089
1.2.1.12	1.847014283	1.293739576	1.466190398	1.635071923	0.723958184	1.529002546	0.691287382	1.223171047	1.681864652	1.628552881	0.625392764	0.509809543	0.797955902	1.31563543	1.663917989	0.481561676	0.844974273	1.616298834	1.693161463	1.113564062	0.870423109	1.331619144	1.73072949	0.766432677	1.127867638	0.945715518	1.284132365	1.123082222	1.842660868	0.940998576	0.95559617	1.965964101	0.929849686	1.668380097	1.491797708	1.912770912	1.740205458	0.273575282	0.511670213	1.86740363	1.240427755	0.411869348	1.71155661	1.564920936	0.622516778	2.253173696	1.90018491	0.882038459	1.818184659
1.2.1.16	3.580703879	2.574426451	0.749206906	0	0	0	0.735222149	1.545053135	1.353378176	0.735862122	4.004942692	1.962945386	0	0.061965679	0	0.808155251	1.722742948	1.714595056	0	0	0.012095918	1.127337346	0	0.477637825	1.499683663	0	0	0.833059527	0	3.148826746	0.791335331	0.437118986	0	1.414293609	0.074232369	0	1.615403333	0.96995389	1.004375845	0	0.288904245	1.896251316	1.496119089	1.832711441	4.150373799	4.066758533	0.339433792	0	0.061352971
1.2.1.18	2.213549642	1.198641654	0.553927138	1.399253	1.172715285	0	0.97597908	0	0	0.00098867	3.184862759	0	0.022023371	0.990656337	0	0.869040532	0.829205211	0.3312245	0.416986327	0.314515965	0.982645828	0.121747589	0.221165037	0.869016176	1.215300003	1.13935465	0	1.406152292	1.166565946	0	1.717154951	0	0.783608381	0	0	0.977443044	0.674975216	0	0.674138702	0	0.124064168	0.026738315	0	0.487623178	1.175132962	2.017614996	0	0.152940855	1.110627352
1.2.1.19	0	0.313877109	0.397775402	0	0.365601973	0.195686208	0	0	0.038303492	0.219008211	0	0	0.144642598	0	0	0.046061161	0	0	0.049192864	0	0.303725382	0	0.121573542	0	0	0.411017344	0	0.85631419	0.137562217	0.258291301	0.375342147	1.267363632	0.335894689	0	0	0.609494049	0.063091377	0.277202336	0	0.679694996	0.15275823	0	0.086234848	0.426181329	0.314855164	0.387548831	0	0	0.439010976
1.2.1.2	2.637226674	0	2.87297272	0	0.04118681	2.488980169	0	0.210691605	0	0	11.14357144	3.332595603	2.465860866	0	10.95282775	0	5.937207875	1.373002401	0	0	3.789162909	3.700505055	0	4.418858301	0	5.130052115	8.555571644	4.056331433	2.595041129	0	6.355098781	9.395647684	0	0.055690082	0.448944475	1.721910929	0	0	6.134001793	5.304685267	0.716628102	5.049282732	0	0	9.073648558	4.756248554	1.127106276	0	2.994822072
1.2.1.20	0.022123243	0.068768552	0.095914505	0	0	0	0.098901149	0	0.117808275	0	0.091892841	0.052555739	0	0.095672683	0.062740008	0.089358355	0.000781748	0	0.074263344	0.057477019	0.057792161	0	0	0.076902282	0	0	0	0.023722433	0.081127602	0.047554639	0.018910733	0	0	0	0	0	0	0.051336996	0.039207464	0.051895148	0.063726561	0	0	0.053691337	0	0.044985889	0.009019254	0.050773205	0.101465512
1.2.1.22	0.898345942	0.900051907	1.01663787	0.745649404	0	0.057729702	0.127728449	0	0.540679936	1.005169147	0.680753191	0.78781858	0	0.974672314	0	0	1.070581298	0.350346761	0.06018417	0	0	0	0	0	0.118376182	0.865241184	0.858819012	0.038724776	0.129518462	2.720105422	1.043672868	2.351208678	0	0.674158409	0	1.866587827	0.750218122	0.657823591	0	0.761773895	0	0	0.29701634	0	0	1.696285918	0	0.127853484	0.700545127
1.2.1.24	0.14547305	0.152666174	0	0.155910372	0	0	0	0	0	0	0.142147589	0	0.061067736	0.041390852	0	0	0	0	0	0.039355593	0	0.017086386	0	0.087839278	0.080843096	0.058091679	0	0	0	0	0.318075676	0	0.126337583	0	0	0	0	0.051601352	0	0	0.056029107	0	0.098878724	0.071442829	0.130544208	0	0.172598639	0	0.124503429
1.2.1.28	0.188416493	0.704002516	0	0.306244384	0.141805148	0	0	0	0.147628965	0	0.825959113	0.055047448	0.296777559	0	0	0.186341983	0	0.321812235	0.057530558	0.33780973	0.33431026	0.02371239	0.045172323	0.327237094	0.247293288	0.003231646	0.223384103	0	0.060518503	0	0.008851716	0	0	0.242447476	0.083492304	0.237520405	0	0.193580152	0.002853431	0	0	0.021343459	0.043702313	0	0.638775599	0.333256081	0	0.357236345	0
1.2.1.3	1.770259727	4.393943039	2.582666119	1.514580126	0	2.174173253	3.327144592	0	3.704463153	0	8.609564269	2.194689908	0	3.024495365	2.355775907	1.16463034	0.030583898	0.896382805	3.573909051	2.270597664	2.949686337	0	2.379496156	0	0	0	0.82014043	0	2.179807147	0	1.24208545	0	0.312625101	0.686112713	2.395367391	0	0	3.572459778	0	0	2.356474799	0.978037193	1.979456635	1.542274178	7.743918125	3.731010699	2.726370367	2.561961908	0
1.2.1.32	0.067691665	0	0	0.052289282	0.079040389	0	0.009537705	0.128312764	0.095265586	0.106962803	0.058670041	0	0	0	0.106077382	0	0.136613477	0.093239242	0	0	0.092424053	0	0.037885832	0.036297418	0	0	0.006069211	0.073331637	0.080358221	0	0	0	0	0	0.013107076	0.107048226	0	0.044343639	0.024642857	0	0	0	0	0.051073823	0.285091177	0	0.116067461	0	0
1.2.1.38	1.645363949	0.554451434	0.5600496	1.088928891	2.128160677	0.463586293	1.176108176	1.514751516	0.6028511	2.711931873	2.470237515	2.528492508	2.338317293	2.915020661	1.207175182	1.018239909	0.81772518	2.672890744	0.938105039	1.114490239	0.864732625	3.384456882	0.488282233	3.211458206	2.790653563	0	1.428386434	2.959768291	0	0.11796372	1.375703771	0.464229708	3.138964489	1.627483237	0.275443827	3.285743711	0.489552896	0	1.443226341	0	0	0.135611432	1.102705025	0.190025867	1.93153491	3.467942418	2.075534997	3.289122388	1.214165702
1.2.1.39	0.253050149	0.240137035	0	0.349596785	0	0	0.166665872	0	0.040773888	0	0.432977449	0.147544631	0.387603923	0	0	0.374561449	0.531575992	0.269592612	0	0.404538427	0.503216145	0.032901403	0	0	0.286151576	0	0.636623284	0.099478067	0	0.380739652	0	0.368919856	0	0	0	0	0.21587266	0	0	0	0	0	0	0.19748863	0.346033916	1.20402195	0.437059254	0	0.391805643
1.2.1.4	0.203097331	1.171426722	0.102952059	0	0	0	0	0	0	0.324922749	0.332871767	0	0.412820014	0	0	0	0.153995642	0	0.187404274	0	0	0	0.082967697	0.377418727	0	0.120422266	0	0.088982036	0	0	0.2934204	0.084014391	0.242403963	0	0.403510869	0.204531434	0.210571617	0	0	0.056374932	0	0.394837987	0.222312616	0.300422509	0.242613955	0	0.410564976	0	0
1.2.1.41	0.696406391	0.986376321	1.032739162	0.174963686	0.798047856	0.452984084	0.872995829	0.572653024	0.791600783	0.739422515	0.457599442	1.198696027	1.587563343	1.192598962	1.230561629	0.219513407	0.740896467	0.760196354	0.291297205	0.416435148	0.333071103	1.560011241	0	0.840650415	0.56250991	0.623234685	1.018727277	0.483436802	1.311843343	1.21152297	1.293031729	1.38634381	1.433314957	0.748029691	1.143460991	1.166279525	0.703984099	0.003968231	0.311534803	0.257032355	0.356321524	1.231921975	0.21519264	0.561644657	1.308563287	0.294719758	0.573075165	0.869072626	0.932450692
1.2.1.43	0	0	0	0	0	0	0	0	0	0	0	0	0	0	0	0	0	0	0	0	0	0	0	0	0	0	0	0	0	0	0	0	0	0	0	0	0	0	0	0	0	0	0	0	0	0	0	0	0
1.2.1.46	0.020958855	0	0	0.118598291	0.150636251	0	0	0.093552731	0.210838943	0.013385103	0.342641622	0.316761243	0.254338824	0.288864291	0	0	0	0	0.082798519	0	0	0.294274191	0	0	0	0	0	0	0.24895306	0	0.280084281	0.145116215	0.301067519	0.331534983	0.240991866	0	0	0.10969622	0	0	0	0.220763139	0	0.172774543	0.485517033	0	0.138722044	0	0.318629281
1.2.1.5	0	0.006788309	0	0.104826558	0	0.07525075	0	0.133384499	0	0.105188754	0	0.165872756	0	0	0.07817307	0.073649467	0	0.283622663	0.128036224	0.080964237	0.223421581	0.146338084	0.13487557	0.057313255	0.074278572	0	0.115635521	0.103238995	0	0	0	0.144977057	0	0.023746891	0	0.03299203	0	0.233093267	0.161058945	0	0.154248333	0	0	0	0	0.662018687	0.167487509	0.094355102	0
1.2.1.50	0.004796486	0.002688903	0.002588921	0	0.000651954	0	0.001380307	0.002892346	0.000538145	0	0.009416306	0	0.005134354	0	0.0022676	0.003188863	0.001199511	0	0	0.004673145	0.00385294	0	0.000225736	0.001806319	0	0.0041347	0.005580343	0.004384857	0	0.002957452	0.001485156	0	0	0.003588706	0.000267687	0.012102222	0	0	0.000423536	0.00026213	0.003987636	0.004281233	0	0	0.007634326	0.005573944	0	0.000841283	0
1.2.1.54	0	0.282035343	0	0	0	0.360574963	0	0.235503301	0.085988394	0.0967546	0.246318552	0.236807429	0.202105356	0.005638222	0	0.070734684	0.117271827	0.043827869	0.359609548	0.147295706	0.176474733	0	0	0	0.350570563	0	0.190870006	0.053345845	0	0	0.013484776	0	0	0.370965463	0	0.146725521	0	0.378940684	0.094362825	0	0.215686478	0.225372617	0.359948595	0	0.088447854	0	0	0.210548997	0.098323168
1.2.1.59	0.010906735	0	0.007638219	0	0	0	0	0	0.012068643	0.006218272	0	0.011971089	0	0.011787012	0	0.00462344	0.00571512	0	0	0.004520659	0.010512776	0.007716701	0	0.0002781	0.002603876	0	0.001824029	0	0	0.002118882	0.010022048	0.005815212	0.000149725	0.012062501	0.001027409	0.004190879	0.001813067	0	0.003609238	0	0	0	0	0.006998916	0	0	0.023447682	0.029895338	0.005117498
1.2.1.60	0.571825172	0.136974904	0.148622537	0	0.377893343	0	0	0	0.32881479	0.46266476	0.938077314	0	0.422767533	0	0.211340551	0.267117195	0.030795461	0.037680766	0.421889733	0.178364759	0	0	0.505464434	0.167238593	0	0	0	0.340832464	0.253769537	0	0.271338673	0.211434471	0.058672097	0.439202277	0	0.814186148	0.050952606	0.508947112	0.443132381	0	0.154417737	0.369455541	0	0	0.728680989	0.843095161	0	0	0
1.2.1.65	0	0	0.104464199	0	0	0.11417111	0.078079294	0.063255667	0	0	0.397539314	0.057447528	0	0.00669083	0.110592945	0.031928053	0.110274514	0.130430143	0	0.115114516	0	0	0.03597719	0	0.058074208	0	0	0	0.087573078	0.115787264	0.010534294	0.010688768	0.080420937	0.066700338	0.030743884	0.119752401	0.129850424	0	0	0.093939859	0.075019858	0.011196796	0.081338297	0	0.346704283	0.089216658	0.055554075	0	0
1.2.1.68	0.38873154	1.353438235	0.167028852	0.172387349	0.169006476	0.039310417	0	0	0	0.068488972	0.751337219	0.321356257	0.482286565	0	0	0	0.196691152	0.005742351	0	0.526639995	0.51106899	0.029176365	0.315859915	0.04390323	0.078621155	0.161070278	0.569070028	0	0	0	0.432370589	0	0	0	0	0	0.350780421	0.318564188	0.231237029	0	0.407803141	0	0.177870421	0	0.563065108	0	0	0	0
1.2.1.70	1.14244979	0.514823098	1.458466541	0.039283167	1.61161854	0.227823309	1.011188682	0.616133773	1.047061398	0.390020004	1.294024941	0.118751774	0	0	0.938721596	0	0.290195221	0.854743642	0.945953181	0.023038051	0.106986901	0	0.186799969	0	1.683587744	1.135650608	0.801802971	1.30189329	0	1.220945947	1.315589899	1.647896071	0.440658867	0.106098508	0.935273975	0.910685962	0	0.107328625	1.056957452	0.623499506	0.122047387	0	0	0	1.456228235	0.180446701	0.933669714	0	0
1.2.1.71	0.06941894	1.424292478	0	0.395150585	0.126828865	0.549107732	0	0	0.367407489	0	0.558542449	0	0	0	0	0	0	0.22851145	0	0.370504763	0	0	0	0.464563009	0.138121796	0	0	0.905804667	0	0	1.501702707	0.709030948	0.171479253	0	0.148230693	0.278595975	0	0	0.844929837	0.404931693	0	0	0	0.519845517	0.34567739	1.168770456	0	0.723440167	0.341251934
1.2.1.72	0	1.510610947	0	0	0	0	0	0	0	0.534563622	0.360792264	0	0.440677778	0	0	0.0942431	0.621181393	0	0	0.56496054	0	0	0	0.321269679	0	0	0.900026988	0.667976943	0	0.050215062	0.505854494	0.841753464	0.55208941	0.058122611	0.20759196	1.207906786	0.141697358	0	0	0.440893824	0	0	0.542729515	0	0	0.868841496	0	0	0
1.2.1.75	0	0	0	0	0	0	0	0	0	0	0	0	0	0	0	0	0	0	0	0	0	0	0	0	0	0	0	0	0	0	0	0	0	0	0	0	0	0	0	0	0	0	0	0	0	0	0	0	0
1.2.1.8	1.541617893	0.891780325	0	0	1.311794663	0	0.122016956	0	0.911203857	0.34828026	3.241105743	0	0	0	0	0.302547143	1.531746839	0.607437347	0	1.446984616	1.486658744	0.34881864	0	0	0.011702493	1.212461916	0	1.691386718	0	0.624225419	2.455172464	1.88301217	0	0	0	0.996238614	0	0.185408166	0.487701693	0.726936159	0	0	0.507625375	1.015740942	2.560449954	2.403798729	0	0	1.107617285
1.2.1.80	0.000781523	0	0.002756523	0.000125999	0	0.00206558	0	0	0.000676556	0	0.008640056	0	0	0	0	0	0	0.000231654	0	0	0	0	0.001296024	0	0	0.00318523	0	0.003063817	0.00238159	0	0.002444257	0	0.001233507	0.002594491	0	0	0.001557863	0.002511028	9.25212E-06	0	0.001758002	0	0.00151084	0.002228869	0.007459997	0.003168549	0	0.002294575	0
1.2.1.9	0.210600002	0.748218668	0.069192877	0	0.140166192	0	0.141500081	0.072045799	0.282008437	0	0.188838424	0.32356539	0.236745988	0	0	0	0	0.697017855	0.680987718	0.834181073	0.660347238	0	0.149030613	0	0.281826252	0	0.287751724	0.276792705	0.330226369	0	0.097188593	0	0.383929161	0	0.003941311	0.342367329	0.029033311	0	0.255690559	0.296626154	0.198531377	0.05438479	0.225996685	0.069822461	0	0	0.141684443	0.219615921	0.10765389
1.2.3.1	0.191432011	0.153892738	0	0	0	0.210895269	0	0	0.198757162	1.021862522	0.078175192	0.087373028	0.200619645	0	0.009712882	0	0.174253757	0	0.065715509	0	0	0	0	0.082031954	0.209128737	0.066951983	0	0	0.173013271	0	0.103533229	0.048492375	0.067201839	0	0.204091274	0	0	0.07562816	0	0.121757702	0	0.065376796	0	0	0	0	0.193027233	0.000344373	0
1.2.3.3	0.44540865	0.379632116	0	0.441671642	0.683719573	0	0	0	0	0	0	0	0.229318411	0.442778404	0.399646022	0	0	0.499466535	0.143080181	0	0.29088858	0	0	0	0	0	0	0.186940055	0.8338089	0	0	0	0.151664077	0	0	0.102389171	5.36797E-05	0	0.142488485	0	0	0	0	0.302323418	0.149081562	0	0.362711066	0.484721047	1.407813326
1.2.4.1	1.051297977	1.916121063	1.543176046	1.268549657	0.363912526	0	0	3.138332598	0	0.931406995	4.126639721	0	1.36785712	1.541201676	0	0	0	0	0	1.547030808	0	1.96370853	0.199400444	0.319547432	1.781969902	0.645953383	1.236695561	0.181541462	2.426148356	0	1.130081369	2.675124204	1.197737474	0.823809947	0.001995841	0	0	0	0	3.058483128	2.015716082	0.134375654	0.648742239	0	3.999225378	1.197772796	3.338056739	0.909696865	1.101654375
1.2.4.2	0.700516234	1.297233845	1.52869755	1.852478751	1.498971663	0	0	0.491474022	0	0	1.818703057	0.515407442	0	0.371218117	0.784342824	0.210239836	0	0.786256958	0.134672211	0	0	0	0.068094934	0.231046728	1.188528249	0	0.093087143	0.848334499	0.063454547	0.263092467	1.739720487	0.355602856	0	0.039496531	0	0.203661568	0.556890582	0	0.989855923	0.656516027	0	0.163313174	0.411303029	0	1.220802191	0.542761905	0.792430124	0	0
1.2.4.4	0.624948212	0	0.331405409	0.205019595	0	0.118078238	0.714333176	1.257686947	0.162316709	0	0.753374952	0.966627192	0	0	0.307173005	0	0	0.610751529	0	0.32507413	0	0.272285493	0	0	0.462763987	1.338665058	1.231251808	0.384209209	1.277011542	0	0	0.157078	0.592969496	0	0.263753902	0.77979662	0	0	0	0.761862623	0.336271148	0	0	0.162533089	1.011944022	0.126558946	0.988044476	0.060777378	1.123804745
1.2.5.1	0	0.452205415	0.271666788	0.885798661	1.542469077	0	0.57819888	0.682396904	0.36629014	0	1.263909274	0.114905301	0.577192567	0	0.615051285	0.736280292	0.343047455	0	0	0.60189918	0.266699768	0	0.146412761	0	1.314908262	0	0	1.270540403	0.246937026	0	1.713920611	1.151022865	0	0	0	0.459676037	0	0	0.910006524	0	0	0	0	0.546744085	0.578574036	1.159801016	0.061162239	0	0
1.2.7.-	1.696266054	0.194633906	0	1.661652476	5.003876622	0	0.116763017	0.966952882	1.13786081	2.700277648	0	1.442263622	3.042153686	0	5.564624216	0	0	1.684726394	0	3.384842441	1.324591288	2.7581233	1.773631922	0	1.075006212	1.302748679	6.896993696	0.916000037	0.507858606	3.197981829	0	0.778798306	0	0.918074285	0	0	1.180663557	0.033242294	3.855586855	0.374449946	0	0	2.658959156	0	0	2.917057948	0	0	0
1.2.7.1	1.702652555	0	0	0	0	1.884221074	0	5.205824092	0	9.084587484	2.299384206	0.314553673	2.214414127	1.191553569	0.787201694	0	0.461535955	0	1.985722627	1.49448555	1.866153674	0.987178588	1.572750513	0	0.519867383	0	1.509391381	0	0	0.199655445	0.593205863	1.903125647	1.792647733	0.832398628	0	1.494406447	1.376706034	4.537044096	2.382053488	0	0	0	1.876424944	1.603553083	0.239252878	1.426026144	1.598362253	1.875553358	0
1.2.7.3	1.271878472	0	0	0	2.819078782	1.725826351	0	0	0.00797997	2.696720028	0	4.33305947	6.493896724	0.430301918	5.844703116	6.540970712	4.205004617	2.049394208	0	1.182641227	0	0.402675504	3.762150591	0	0	2.46911619	0	0	2.273915375	0	0	0	0	0	4.032683645	3.727231837	3.308638653	0	1.668508777	0	0	2.159418603	0	7.684131559	0	0	4.443470828	3.402021271	0
1.2.7.4	0	0.072740933	0.083651051	0	0.016166904	0.084535414	0.111491465	0	0.037606804	0	0	0	0	0	0.066724077	0	0.104254693	0	0.092245547	0	0.068533345	0	0.072369447	0	0.081110656	0.084182571	0	0.018239683	0	0.005108378	0.072737883	0.092212788	0.32812235	0.220915699	0.38533489	0.094333618	0	0.075134889	0	0.064310493	0.051850938	0	0	0.101239132	0	0.037399182	0	0	0
1.2.7.5	0.363793272	0.131367222	0.323616007	0	0	0	0	0	0	0.252164316	0.234346271	0.117577195	0.160112522	0.030620048	0.82047413	0.006173679	0.030199706	0.180942687	0.286989221	0.390120154	0.228472328	0.002817422	0.200937875	0.067872642	0.176693844	0.275022509	0.365993633	0.261031723	0.075086294	0	0	0	0.261094965	0.228450879	0	0.294798917	0	0	0.268159781	0	0.169984673	0.042266438	0.113755781	0	0.199354054	0	0.32606535	0	0.181237573
1.2.7.6	0	0	0.00213115	0.000552255	0.000743839	0	0	0.000327749	0	0.000896669	0	0.001289802	0.001587348	0.001224942	0.002155324	0	0	0.00190049	0	0.001867749	0	0	0	0.000562114	0	0.002455491	0	0.000405844	0.002105222	0	0.001865538	0	0.000818901	0.000989238	0	0.001672693	0	0	0	0.002215325	0.000141399	0.000608121	0.001090209	0	0.000472542	0.002222973	0	0	0.011477182
1.2.7.7	0.022644983	0.152822277	0	0.176971937	0.07063087	0.07069417	0	0	0	0.928576296	0	0.186845278	0	0	0	0.387849717	0.00169406	0	0.10754676	0	0.063970471	0	0	0.044493633	0	0	0.117952938	0	0.027250639	0.023963424	0.038601009	0	0	0.084328158	0.148650874	0.165774322	0.143238682	0.041610933	0	0.117515158	0.180001776	0	0	0.030867892	0	0.16203652	0	0	0
1.2.7.8	0.928048391	2.70971236	0	1.188157248	0.589206085	2.511740386	0.618127344	0	0.467366791	0	0.883219464	3.59267201	4.008643856	1.371942942	7.916611934	0.72561967	0	0	0	2.495959931	0	0	0	0.453476457	2.629100767	1.152619692	0	0	0	0	2.561377997	0	2.285021696	0.574298402	0	2.420407485	0.978981638	0	0	0	2.377338119	0	1.783606181	0	0.255484465	0	3.036703984	0	0
1.2.99.2	0	0	0.791811996	0	0	0.882440488	0.291568821	0	2.580362744	3.224280873	0.511036869	0.845953752	0	1.570802712	0	0.796359425	0.41956894	3.677941197	3.228352741	0.484166936	0.552386788	0	0	1.266251726	0.31907249	0.651721226	0	0	0	0.513112686	0	1.565360494	1.921806989	2.330727293	0.665015819	1.510609217	1.182334227	0	1.151054176	1.351614829	1.605398643	0	0	1.231622956	2.210880293	1.667125941	1.390177076	0.037926663	1.190954789
1.2.99.5	0	0.14933224	0.215224646	0.070827734	0.293878913	0.172173497	0	0.434724853	0	0	0.489866926	0	0	0	1.905993501	0	0	0	0	0	0.53763169	0.189358604	0.046748109	0	0	0.101174849	0	0	0	0	0.261227886	0.45825326	0.048024809	0	0.165797036	0	0	0	0.359138223	0	0	0.112497203	0	0.434846192	0	0	0.336449351	0.400167055	0
1.2.99.7	0	0	0	0.151686171	0	0	0	0.055218924	0.117137752	0.13985035	0	0	0	0	0.946848744	0.097256107	0	0	0	0.073222945	0	0	0.029647792	0	0	0	0.046252983	0	0.036533427	0.123525363	0	0.048772881	0.163598884	0.002096761	0	0	0.006140921	0.190857073	0	0	0.060914703	0.054030579	0	0.187699048	0	0	0	0	0.081505075
1.20.4.1	2.004118188	3.194282811	0.119139096	0.673505077	0.822361702	1.575066863	2.866562506	0	1.784673639	1.34191049	0.873095683	2.207567305	0.088633021	1.650914475	1.207711224	0	0	2.540193703	0.132609657	2.525275466	1.727764161	2.511213013	4.355610234	0	1.212580811	0	0	1.728197146	2.516009189	0	2.00241002	1.523744317	1.352525441	0	2.430808282	0	1.177216588	0	1.442610004	1.556595174	1.578913958	0	0.893164406	0	2.300072614	3.40394706	1.41727374	0.418555188	1.783270909
1.20.9.1	0	0	0.022796736	0.022882579	0.046878641	0	0.003893405	0.025785542	0.044180245	0	0.127837384	0	0.031356969	0	0.033915207	0.04324595	0	0	0	0.013626151	0	0	0	0.048693722	0	0.047599525	0.001575522	0	0.011384968	0	0.004451554	0	0.024442921	0.02827988	0	0.033556216	0	0	0	0.047770614	0	0.034128736	0.046682434	0.027677447	0.175349296	0.029951916	0.046074722	0.008734266	0.036292083
1.21.-.-	0.041081127	0.002164313	0.035176803	0	0	0.010697636	0.01161887	0.03911309	0.038119826	0	0	0.037169653	0.007636362	0.040276731	0	0.016426283	0	0	0.014520567	0.033078084	0	0	0	0.03940974	0	0.016956697	0.023649629	0.033283533	0	0.002616805	0.022671673	0	0.035062604	0	0	0	0	0	0	0	0	0.032240865	0.029598097	0	0	0.03426265	0.100763996	0.074330155	0.012191482
1.21.3.1	0	0.035079858	0	0	0	0.013852525	0.002384467	0.000576761	0	0	0.014469765	0.008550188	0	0.014004235	0.00648457	0	0	0.012067428	0.006232476	0.008894201	0.02431827	0.006232017	0.005185659	0.000578085	0	0.003201458	0.004821124	0.010376562	0.001946714	0.000671578	0	0.008706552	0	0.008459094	0	0	0	0.009765474	0	0.002549239	0	0.005007033	0	0.001869287	0.017664738	0.003971648	0.000469816	0	0.013721312
1.21.4.1	0.094086367	0	0	0.640225816	0.012542519	0	0.635595449	0.57281641	0.076130372	0.434806193	0.023313194	0	0	0.249620076	0	0	0	0.751378517	1.141012825	1.160818867	1.797830096	0	0.062496723	2.027211769	0.468544243	0.20441224	0.569874058	0	0.247733743	0	0	0	0.470177828	0	0	0	0	0.254426754	0.046507615	1.889958032	0.42925622	0.175720009	0	0.112166596	0	0	0.988561664	0.647719706	0.481517891
1.21.4.2	0	0	0	0.502528761	0	0	0	0.282107855	0	0	0.779240234	1.294339393	0	1.761454979	3.398100232	0	0	1.820974229	2.480602149	0.36815179	0.908364215	0.690142752	0	2.484048952	0	0.802003332	0.84851114	0	1.456511112	0	1.075843492	0	0	1.608559305	1.3711813	1.231481045	0	6.183693078	0	1.441211599	0	0	1.6744115	6.431587145	0	1.480858193	0.625249761	1.594813999	0.676675674
1.21.4.3	0	0	0	0.04643812	0.087953426	0	0.016833241	0	0	0.062688318	0.044044364	0	0.02549898	0	0	0.039894485	0	0	0.004245481	0.100858565	0	0	0.048547256	0	0	0.026942625	0	0.030286081	0.048685896	0	0.019801893	0.01212313	0	0.060702046	0	0	0	0.463042851	0.009792747	0	0.05988423	0	0.05163338	0	0	0.056695431	0.055741306	0	0
1.21.4.4	0.91691755	0.103280059	0.467537621	0.165867127	0	1.101297106	0	0.227249242	0	0	0.622791252	0.625429989	0.088374924	0.268573312	2.53212205	1.089986402	1.045724406	0.161009347	1.516562731	0.125829603	0	0.262654178	1.001549732	0	0	0	0.027123262	0.09614436	0	0.586395362	0	1.240958508	1.213118837	0	0	0.959210831	0	3.536740766	0	0	0	0.793230309	0	3.648128278	0.663143731	0.591332615	0	0.64535819	0.020649928
1.3.-.-	0.068332347	0.058566669	0.05243182	0	0	0.002173921	0	0	0.03343343	0	0.033409172	0.064953415	0.05744339	0.009575876	0	0.055263042	0.051669777	0	0	0	0.102084992	0	0.019335988	0	0.017658016	0	0.324689101	0.074180126	0	0.071251193	0.062519564	0.049478214	0	0	0	0	0.009421117	0	0	0	0.078844725	0.025312351	0.077744244	0.059884192	0.024815416	0	0.070427785	0.113150236	0.065885923
1.3.1.-	0.774968036	0.827763421	1.897255052	0	0.851106838	0	0.516283706	1.132836545	0.718367698	1.14519619	0.776994026	1.477471241	0.973687996	0	0.708701703	0.250787656	0.103498922	0.090883628	0.292436644	1.421478165	0.306504226	0	1.76336517	0.667266538	0.269087991	0.720402952	0.279464065	0.47928674	0.505795239	0.207247547	0	0	1.645121913	1.513346133	0.225855068	0.620295592	1.362631848	0	0.029500567	0.215518981	0.82345741	0	1.038392045	0.644470617	0.821612676	1.493823444	0.028116216	0.805074037	0.490070416
1.3.1.10	0	0	0.000215104	0.003698928	0	0	0	0	0.004708667	0.000973615	0.019165654	0	0.004572064	0	0.005846917	0	0.000944345	0.000105641	0	0	0.006311024	0	0	0.000588256	0	0.004688915	0	0.002429832	0	0	0.005830133	0.002072531	0.000455626	0.003724352	0	0	0.000136251	0	0	0.003759078	0	0	0.005220857	0	0.014745575	0.002866719	0	0.003494638	0
1.3.1.12	1.551827014	0	0.854426031	0.53857313	0.591331368	0.878907605	1.070808057	1.511929252	0.891669805	0.668923395	1.058349278	0.323090161	0.892020499	1.986879936	1.12849758	1.261344961	1.084026265	1.069346741	1.080949404	0.831554119	0.399211558	0.513654129	0.477273919	1.707676905	1.805148835	1.311636444	1.472349813	1.122325703	1.32859105	0.281002192	1.035228643	1.219011401	1.234351539	0.460714793	1.462497485	0.922796912	1.025360348	0	0.894536406	0.189463187	0	0.759627102	0.842482032	0	0.540408577	1.204729546	0.962830116	1.129526558	0.900345769
1.3.1.13	0	0	0	0	0	0	0	0	0	0	0	0	0	0	0	0	0	0	0	0	0	0	0	0	0	0	0	0	0	0	0	0	0	0	0	0	0	0	0	0	0	0	0	0	0	0	0	0	0
1.3.1.2	0.151382684	0	0	0	0.019632834	0.007561766	0.060849761	0	0	0	0.002692059	0	0.024399705	0	0.088636036	0.013812229	0	0	0.061334758	0.011319625	0	0	0.033750257	0	0.033924625	0.11846525	0.046142129	0.057779101	0	0.017278441	0	0.076488859	0	0	0.091947233	0.131822294	0.02636599	0.108173875	0.039187734	0.100666722	0.021419771	0.013703373	0.055488269	0	0.077344131	0.133463191	0	0.054653116	0.06371787
1.3.1.20	0.055328359	0.053200997	0.033720495	0.059310544	0.075238038	0	0	0	0.066566508	0.045927482	0	0	0.029027062	0	0.043023679	0	0.068942512	0	0	0	0.020515327	0	0.0327064	0	0.053556952	0	0.043218864	0	0.012912457	0	0	0.097488099	0	0	0	0.044405319	0.031081773	0.03266065	0	0.076878355	0.007300729	0.064478568	0.317477136	0.029279936	0.067591803	0.203476397	0.081384857	0.045635331	0
1.3.1.21	0.002873406	0.002419492	0	0	0	0	0	0	0.001840243	0.002220816	0.011285834	0	0	0	0	7.03648E-05	0.001416589	0.000740117	0	0.002795966	0	0	0	0	0	0	0	0.001825918	0	0	0.002107054	0.001029493	0.00132839	0.000864991	0	0	0.000924341	0.002070812	0.001916524	0	0	0	0.001921358	0	0.011252051	0.002324918	0	0	0
1.3.1.24	0	0	0	0	0	0	0	0	0	0	0	0	0	0	0	0	0	0	0	0	0	0	0	0	0	0	0	0	0	0	0	0	0	0	0	0	0	0	0	0	0	0	0	0	0	0	0	0	0
1.3.1.25	0	1.146684965	0	0.133743156	0.101318485	0	0	0.083497634	0	0.035127766	0.807073702	0.168108686	0	0.182973321	0	0.217831839	0.272990979	0.103331726	0.311293739	0	0.106167452	0.065143616	0.355233666	0.147886613	0	0	0.23405342	0.106495796	0	0	0.251039693	0	0	0.312444374	0	0	0	0.274974472	0	0	0	0	0.048182599	0	0.866614082	0.821231166	0.049046232	0.336454551	0.395376395
1.3.1.26	0.69538331	1.700511026	1.569331473	0.347123571	1.065247628	0.467934325	0	0.435936265	0.431062582	1.286331776	1.445191026	0.627613126	0.820454031	0.790783124	1.392756147	1.128342756	0.468618188	0.905796371	1.175918898	1.262892823	1.402809304	0.414579424	0.510829234	0.563270429	0.977494166	1.363644904	1.774857699	0.359773439	0.415694685	0	1.106401409	0.829168365	0.804097502	1.041349139	1.32877786	0.799753941	1.362251691	0.501310055	0.602653833	0.619040539	0.490395225	0.805513008	0.905787944	0.525830285	1.005222265	0.980062015	1.234368088	0.964352417	0.467814138
1.3.1.28	0.395953106	0.511556843	0.109128229	0.479753694	0	0.331658842	0	0	0.376682422	0	0	0	0.191070323	0	0	0.43353126	0.027674148	0.488239251	0.341631788	0.475335031	0.50107909	0.353815875	0.50328975	0.463095372	0.27406961	0.464733062	0.222516037	0.637212462	0	0.009802612	0.341102987	1.387577117	0.324581873	0.128296305	0.346824707	0.646441261	0	0.097997762	0.5163748	0.735274032	0.024430866	0	0	0.498572836	0.153646847	0.557651585	0.06002599	0	0.409901238
1.3.1.29	0.001354265	0.000638079	0.003937975	0.002813035	0	0	0.003552274	0	0.005695426	0	0.016159519	0.002718005	0.006198949	0	0.003562048	0	0	0.000773268	0.003754648	0.005586088	0.001074879	0.005147569	0	0.002099702	0.006051821	0.003224543	0.001561009	0.001522024	0.000716992	0.005845412	0	0.001741741	0	0.000915533	0.000171988	0.004988116	0	0	0	0.003941143	0	0	0	0	0.012703955	0.003852577	0	0.005747573	0
1.3.1.31	0.080574126	0.061905446	0	0.077402582	0	0	0	0	0.053468446	0.095127466	0.065971557	0.042842758	0.088408367	0.006042442	0	0	0.015092469	0.213810263	0.20905577	0.266166708	0.146945244	0	0.097097237	0	0	0.091507772	0	0	0	0.001692415	0.091012769	0	0	0.00010019	0.098341186	0	0	0.077040507	0	0	0	0	0.012754955	0.102591338	0.014359572	0	0.13195557	0.013629076	0.018626301
1.3.1.32	0.135639155	0.014249387	0.108185899	0	0.091990434	0.054980926	0	0	0	0	0.368918823	0	0.028792431	0.079412734	0	0	0	0	0.145950948	0	0.150272003	0	0.115750053	0	0.306114482	0	0	0.042508172	0	0.111645035	0	0	0	0	0.044534612	0.119146115	0	0	0	0	0	0.076743297	0.080876975	0	0.445964243	0	0	0.022518271	0.067844173
1.3.1.33	0	0.084863645	0.048873292	0.157361306	0	0.097505722	0.046669692	0	0	0	0.343655128	0.053351659	0	0	0	0	0	0.097060682	0	0.097744248	0.101702062	0.128705813	0.012183768	0	0.135140217	0.127174022	0	0.049991982	0	0.041783965	0.159324331	0.100512744	0	0	0	0	0	0	0	0.070562072	0	0.114187234	0.028186425	0.043165762	0.193351386	0.025998429	0	0.119451772	0
1.3.1.34	0.256741494	2.657811471	0	0	0	0	0	0	0.361581285	0	1.343154738	0.268563311	0.052412788	0	1.878978125	0	0.522582609	0	0.061985779	0	0	0	0	0	0.690711978	0.752362668	0.581100697	0.385346473	0	0.879393261	0.155691904	1.146173121	0	0	0.663985376	0.064111007	0	0	0	0.269474731	0.100840269	0.876969459	0.416624648	0	1.097936435	0.609602684	0.551187293	1.013885841	0
1.3.1.35	0.000723308	0.01594023	0.024177268	0	0	0	0.010918874	0.020077938	0.030800669	0	0	0.019684485	0.004732745	0	0.022964684	0	0	0	0	0	0.013736521	0	0	0	0.006769759	0.015869826	0	0	0.005938676	0	0.031668863	0	0	0.030185631	0	0	0.024582416	0	0.018306297	0	0	0.032299391	0.013038571	0	0	0.010811036	0.03172839	0.015212173	0.009091271
1.3.1.38	0	0	0	0	0	0	0	0	0	0	0	0	0	0	0	0	0	0	0	0	0	0	0	0	0	0	0	0	0	0	0	0	0	0	0	0	0	0	0	0	0	0	0	0	0	0	0	0	0
1.3.1.43	0.132854269	0.106221322	0.100232704	0	0.072284417	0	0.073170551	0.018105012	0	0.099169744	0.090414611	0.067265931	0	0.140007809	0	0	0	0	0	0	0	0	0.05198964	0.125342325	0.086896673	0.020420853	0.084046665	0.019592015	0.043351159	0	0	0	0	0	0	0.085283691	0.055462338	0	0	0	0	0	0	0.107549063	0.001819141	0.197019979	0	0.126927157	0.116762813
1.3.1.44	0.154098924	0.126956842	0.126145443	0	0	0	0.057031914	0.099299725	0.020248945	0	0.095201508	0.009127992	0	0.026156528	0.076574323	0.138284524	0	0.237024539	0.287537128	0.289935821	0.383660348	0.140224952	0	0.452412042	0	0	0	0	0.107437567	0.154416397	0	0	0.120085015	0	0.09638174	0.190309307	0.072717753	0.092905717	0.185846487	0.053939435	0.064964784	0	0	0	0	0	0.123877815	0.165781591	0.171531188
1.3.1.45	0	0.00958084	0	0	0.020292688	0.008837027	0	0.001848699	0	0	0.011186867	0	0	0.020713409	0.021484152	0.0045967	0.022886667	0.015150151	0.018379179	0.001722943	0	0.001416842	0	0	0.007496811	0	0.022722004	0.011408641	0.019478697	0.002239509	0.021573884	0.009566462	0	0	0	0.012856559	0.00396241	0	0.010709175	0	0.009980949	0	0.019504688	0	0	0.014831605	0.000156825	0.000358859	0
1.3.1.54	0.046722745	0.556622199	0	0	0	0.022201155	0.095519247	0	0	0.552302522	0.840591844	0	0	0	0.244861481	0.391898723	0	0.580014856	0.796930857	0.975558081	0.175160372	0	0	0.230242744	0.358685624	0.294737012	0.487629837	0.298871563	0.413273052	0.043270137	0	0	0.433301353	0.182197417	0	0.576180385	0.660012154	0.505021458	0.277798922	0.322736242	0	0	0.029175975	0	0.560506759	0.635212682	0.691164393	0.734623237	0.699636555
1.3.1.56	0	0	0.005150912	0	0	0	0	0	0.001716349	0	0.047052471	0	0	0	0.001070879	0.013439962	0.013800626	0.007819622	0.00160338	0.004238018	0.008071004	0.007788919	0	0	0	0.004664268	0	0	0	0.00796598	0	0.006075545	0	0.001402735	0.013969641	0	0.004860144	0.014014366	0	0.01108322	0	0	0	0	0.024204164	0.000192358	0.013199083	9.01487E-05	0.002429988
1.3.1.58	0	0.028311757	0	0	0.029422018	0	0.010508567	0	0	0.033492968	0	0	0	0	0.039354466	0.037670495	0.034895591	0.002754557	0	0.072618113	0	0.022925025	0	0	0.03938689	0.005945647	0.039276727	0	0	0.01719571	0.016659479	0.052327086	0	0	0	0.052007878	0.038792071	0	0.011394544	0	0	0	0	0	0.029690963	0	0	0	0.006145104
1.3.1.62	0.066606602	0.051496822	0	0	0	0	0	0	0	0	0.164602998	0.066976787	0.005900676	0	0	0.033816814	0	0	0.078427281	0.073401668	0.072429122	0	0.017667715	0.058005172	0	0.01913395	0.083455729	0.021747039	0	0.06342697	0.045129482	0	0	0	0	0.000483064	0.027589182	0	0	0.05302463	0.03987155	0	0.036350313	0.025626616	0.109163029	0	0	0.034421836	0.08467947
1.3.1.70	0	0	0	0	0	0	0	0	0	0	0	0	0	0	0	0	0	0	0	0	0	0	0	0	0	0	0	0	0	0	0	0	0	0	0	0	0	0	0	0	0	0	0	0	0	0	0	0	0
1.3.1.71	0	0.001935375	0	0	0	0	0.001751457	0	0	0.001936379	0.006084784	0	0.00185729	0	0	0	0.000837097	0.0008142	0	0	0.001813633	0.001431129	0	0	0	0	0.003209925	0	0.002483282	0	0	0	0.000115406	0	0.000755631	0.000125175	0	0.001405419	0	0.003075471	0	0	0	0.001233956	0.008133798	0.002630602	0.002951649	0	0
1.3.1.72	0	0	0	0	0	0	0	0	0	0	0	0	0	0	0	0	0	0	0	0	0	0	0	0	0	0	0	0	0	0	0	0	0	0	0	0	0	0	0	0	0	0	0	0	0	0	0	0	0
1.3.1.74	0.997443886	0.992282551	0	0	0.742299702	1.020495319	0	1.87971756	0	0.887781901	0.971800963	1.180893461	1.038273658	0	0.952687479	0.849379565	0	0.09770222	0.837993275	0	0.145807743	0.222053285	0.246001286	0.447960965	0	0.823970426	0.312381911	0	0	2.698833106	0.618786283	0	1.209928836	1.331428533	0.603449831	0	1.909054263	0.502749954	0	0.864158278	0	0	1.767825683	2.319828569	0	0.871086546	0.048128745	0	1.170991719
1.3.1.76	0.442732347	0	0	0	0.709825164	0	0	0.820911826	0.665776864	0	0	0	0	0.744347992	1.31132353	1.664703735	0	0.298802555	0.600065632	0.627885945	0.859809792	0.22935584	0	0	0	0	0.542621973	0	0.05106191	0	0	0	0.069030147	1.388756121	1.098145855	0.943916878	0.62466796	0	0.948333356	0.367875504	0	0.036614683	0	0.90108598	0	0.869835945	0.763797056	0.79659622	1.079825942
1.3.1.83	0.000207728	0.008374166	0	0.008922749	0.007484949	0	0	0.004505407	0.008986881	0.003530818	0.018045365	0.002542114	0	0	0	0	0.032091623	0	0	0.00037501	0.007495549	0.007694553	0	0.0052991	0.005712665	0	0	0	0	0.004549022	0.000217592	0	0.006673681	0.003261135	0.005974154	0	0.000928079	0.007711833	0.009043083	0	0	0.005974637	0	0.002216382	0.007982098	0.001477523	0.001821379	0.003982363	0
1.3.1.84	0	0	0	0	0	0	0	0	0	0	0	0	0	0	0	0	0	0	0	0	0	0	0	0	0	0	0	0	0	0	0	0	0	0	0	0	0	0	0	0	0	0	0	0	0	0	0	0	0
1.3.1.85	0	0	0.033797834	0.032698652	0	0.040596627	0.05122907	0.023028735	0	0	0.026717396	0	0	0.042222042	0.06187584	0.003096949	0	0.0502204	0.022951967	0	0.029743302	0.05145381	0.055545615	0	0	0.000722714	0	0	0.056465306	0.058442499	0.016981433	0	0.02865901	0.011780128	0.030074876	0.01261292	0	0.04715864	0	0	0.000270664	0	0.055535022	0.037580304	0	0.061313113	0.056104939	0.057210236	0.054477936
1.3.1.87	0.540801082	0	0.241946527	0	0	0.148143242	0.1362101	0.121232807	0.184122443	0.123273656	0.284768094	0	0.020189879	0	0	0.143844447	0.069648175	0.148662141	0	0.10124105	0	0	0.024210814	0	0.221276581	0.223217489	0.163956231	0.487177233	0	0.258648289	0	0.865639874	0.181650477	0	0	0.339619088	0	0	0	0.381128128	0	0.251440942	0.234228011	0.095848469	0	0	0	0.226778842	0.145307676
1.3.1.9	0.987432476	1.69323619	0.841359723	0	1.011106454	0	0	0	0	0	0.727274009	0.776712021	0.445413677	0.156729689	1.845977261	0.412215769	1.149573797	0.703717396	0.064106176	0.694969961	0	0	0	0	0.470200877	1.163978465	0	0.670344591	0.460324408	0	0.720392377	0.60820038	0.199587582	0.089611274	0	0.87920547	0	0.602296388	0.415012554	0.977783448	0.771238851	0.840018754	0.089982556	0	1.82819284	0.479637195	0	0	0.083325774
1.3.3.-	0	0.0055042	0.002282256	0	0	0.006762865	0.001874903	0.007544961	0	0.005515507	0.006631111	0.002281797	0.003652381	0	0	0	0	0.002445088	0	0	0	0.006765365	0.002350773	0	0.034667015	0.003141744	0	0.001886538	0	0	0.005040874	0.005506526	0	0.007029128	0.001305197	0.007321744	0.001280891	0	0	0	0	0	0.002402741	0.006162873	0.004033152	0.003111625	0.000198161	0.006113559	0
1.3.3.11	0.222414104	0.354071056	0	0.111206965	0.412902174	0	0	0	0.076804686	0.398064174	0.266098374	0.112082919	0	0	0	0	0.026597156	0.221839747	0.119659209	0.359086117	0.314752277	0.322120361	0	0.225820328	0	0.162059554	0	0	0.337830385	0.021779125	0.967968806	0.39562641	0.308892706	0	0	0.252034339	0	0.047405514	0	0.319015347	0.212569677	0	0.251907516	0	0.881444059	1.115560802	0.305468799	0.164997984	0.183643436
1.3.3.3	1.401244875	0.940155354	0	0.222071623	0	0.308411303	0	0	0	0	1.513085347	0.152015227	0	0	0	0.276220293	0	0.121135454	0.296898907	0	0.394683809	0	0.4875635	0	0.007590977	0.641099197	0	1.470716351	0.600256702	0	1.08844128	1.276014716	0	0.469124914	0.376760333	1.560842998	0	0.586675554	0.545740816	0.014496203	0.153355511	0	0.353684743	0.043368295	0.083651031	0.336966449	0.739886797	0	0.483769353
1.3.3.4	0	0	0	0.34128371	0	0.247571876	0	0.017881981	0.33130529	0.170982397	0.378304628	0.103457469	0.517570144	0	1.170966723	0.02645386	0.400027599	0	0.363402281	0	0.067830803	0.206941745	0.195824214	0.231437989	0.938971984	0.232913867	0.312410473	0.338899393	0.195949721	0	0.44481725	0.458490326	0	0	0	0.127443151	0.405484483	0	0.46736933	0	0.307687596	0	0	0.168214969	0.007385976	0.06815975	0.280188875	0	0.383096871
1.3.3.5	0	0	0	0.12857457	0	0.170800967	0	0	0	0.180292534	0.446866774	0	0.09856092	0.148771638	0.146087825	0.141590694	0	0.268321413	0	0.166858885	0.230921882	0.261210356	0	0	0	0.137650468	0.486672334	0	0.221212391	0	0.079553244	0.269835626	0.272183584	0	0.099818732	0.093196191	0.099810074	0	0	0	0.732323735	0.070243015	0	0	0.379920952	0.269926832	0	0.00560085	0.21498602
1.3.3.6	0	0.048429219	0.060067614	0.050311324	0.042216813	0	0	0.057899988	0	0.033078612	0	0.066357122	0.036197115	0	0.060493005	0.020056311	0	0.025659098	0.014924288	0	0	0.036355106	0	0.037468352	0.361063446	0.016439384	0.049367479	0.019993497	0.069873043	0.039207389	0	0	0.060073875	0	0	0	0.049760285	0.012876892	0	0	0.007278934	0	0.060600835	0	0	0	0.080536425	0.010815954	0
1.3.5.2	0	0	0	0	0	0	0	0	0	0	0	0	0	0	0	0	0	0	0	0	0	0	0	0	0	0	0	0	0	0	0	0	0	0	0	0	0	0	0	0	0	0	0	0	0	0	0	0	0
1.3.5.3	0.432897981	0	0.468996056	0.846714033	0.366417936	0.393865425	0	0	0	0.508596817	0	0	0.253455995	0.090136148	0.03103062	0	0.143497427	0.21681742	0	0.480290805	0	0	0	0.404414273	0.411507502	0.100323346	0	1.200221042	0	0	0.452220506	1.587686959	0.152216612	0.472863531	0.090147389	1.347401952	0.442146996	0.475470303	0	0.098577923	0.479042975	0.425602151	0.35454192	0.303836574	0	1.235303884	0.467811617	0	0
1.3.5.5	0	0	0	0.003818883	0.005594189	0.001792848	0	0.005013755	0.002634046	0	0.021129583	0.000860801	6.57451E-05	0.001744065	0.000896391	0.006007113	0	0	0	0.006426805	0	0	0	0	0.004026833	0.001994245	0	0	0.005509148	0.000333905	0.001129626	0.003015336	0	0.000716123	0	0	0.004893538	0	0.000363089	0.005408963	0	0.000760815	0.004736936	0.005310754	0.022080453	0.003674005	0	0.000489856	0
1.3.5.6	0	0.00072272	0	0.004655931	0.005637218	0	0.000151057	0.001055588	0.000599489	0	0.021394059	0.003886544	0.003495158	0.005147992	0.003272586	0	0.004185988	0.003806916	0	0.000292046	0.004523803	0.004279379	0	0.00440822	0	0.005985849	0.000121567	0	0.004263052	0.003276499	0.000446628	0.005597695	0.003505647	0	0	0.001310634	0.003285359	0.006310081	0.003998086	0	0.005214965	0.00096724	0	0	0.017703215	0	0	0.00032854	0
1.3.7.2	0	0	0.002564015	0.001892935	0	0	0	0	0.000471623	0.00122862	0.00575018	0.001408291	0.001731554	0	0.001076986	0.002571287	0.00028484	0	0	0	0.001003231	8.22409E-05	0	0	0.001945654	0	0	0	0.000699235	0	0.002063636	0	0.002330735	0.00246988	0.002128569	0.001765094	0.003181721	0	0	0	0.002040844	0	5.66669E-05	0.002284208	0.008517755	0	0	0	0.002179998
1.3.7.3	0.001656062	0	0	0	0.001526395	0	0	0.0017053	0	0.002380999	0.006461441	0.000262236	0.000486499	0	0	0.001584053	0	0	0.001722169	0.002172735	0	0	8.71217E-05	0	0	0.000425619	0.001870304	0.002363222	0	0	0	0	0.001675462	0.002157989	0.002491912	5.05052E-05	0.00239209	0	0	0.001415129	0	0.002438487	0.002111826	0	0.005659579	0.000503877	0	0.001799104	0
1.3.7.5	0.001332214	0.00203315	0	0.001928383	0.002984072	0	0.002877624	0.002857431	0.000174379	0	0.007662904	0	0	0	0.000925074	0.002815421	0	8.44793E-05	0.001026165	0	0.002923813	0	0.000614099	0.001763852	0.002507434	0.002037429	0.000842823	0.003027217	0	0	0.002797089	0.000391557	0	0	0.002560548	0	0.002538403	0	0.000777602	0	0	0	0.000942338	8.38796E-05	0.009306528	0.001593491	0.002856206	0	0.001804587
1.3.7.7	0.008720832	0	0.007087496	0.008326117	0	0	0.003031054	0	0	0.006135358	0.024429737	0.00130301	0.007836237	0.002150368	0	0	0.002515168	0	0	9.88365E-05	0.004139189	0.002713844	0	0	0	0	0	0	0.004427903	0	0	0	0	0.00556697	0.000259896	0	0.000939466	0	0.00771131	0.003722239	0.005439492	5.07491E-05	0	0.005586581	0.033422591	0	7.55569E-05	0	0.006522019
1.3.7.8	0	0	0	0	0	0	0	0	0	0	0	0	0	0	0	0	0	0	0	0	0	0	0	0	0	0	0	0	0	0	0	0	0	0	0	0	0	0	0	0	0	0	0	0	0	0	0	0	0
1.3.7.9	0	0	0	0	0	0	0	0	0	0	0	0	0	0	0	0	0	0	0	0	0	0	0	0	0	0	0	0	0	0	0	0	0	0	0	0	0	0	0	0	0	0	0	0	0	0	0	0	0
1.3.8.1	2.965330175	1.403798823	0.498633037	0	0.525828694	1.092757262	0	1.164419694	6.843517094	0.377386767	0	0	0.483473063	1.327017759	0.050641157	0	1.728332229	2.104551548	0.754320213	2.102236994	2.866409364	0.477376008	0	2.137717659	1.427774025	0	0	0.000483086	1.805660706	0	0.25252716	1.006289311	1.768770008	1.721116592	2.66960266	0.586224723	0.457119363	0.351361487	0.662886315	1.153135969	0.209499285	0.22203475	2.201921068	0.157739125	0.216987703	0.294163107	0.275038275	0.427082613	0
1.3.8.2	0	0	0	0	0	0.087388659	0.189449701	0	0.108173974	0.092126696	0.03381001	0	0	0.136620274	0.169262468	0	0.120646538	0.154461361	0.067962245	0.122992844	0.000802395	0.165985163	0	0.160582803	0	0.131227631	0.56550175	0	0.084507928	0.083048335	0	0	0.006912289	0	0.15522749	0.103320103	0	0	0.19236803	0.017529036	0	0	0	0	0	0	0.169815549	0.09152949	0.156962708
1.3.8.3	0.012772261	0	0.010074109	0.009342718	0.023806441	0	0.00124318	0	0	0	0.070528108	0	0	0.0099784	0	0	0	0.016709691	0.018018904	0	0	0.011166097	0	0	0	0	0.019053892	0.010814768	0.012281196	0.002758227	0.018350487	0	0.028246959	0	0	0.003546079	0	0.014506621	0	0	0	0	0.008992955	0	0.099482356	0.011847068	0.009560762	0	0.027900572
1.3.8.4	1.84171892	1.418688518	0.624167014	0.132842867	0.297624732	1.002310372	0.098008315	0	0.333389618	0.590436082	1.959272358	0	0	0.302144	0.029494202	0.763351472	0	0.970395789	0	0	0	0	0.402582158	0	0.593216715	0.430417072	1.179762477	0	0.244682841	0	0	0.674698262	0.682797995	0.250742256	0.286517392	0	0.988239588	0.500815732	0	0.410267579	0	0.793590785	0.400494061	0.602840946	2.603625645	0.626574083	0.295645566	0	0.151405479
1.3.8.6	0.259313487	0.878479299	0	0	0	0	0.521985739	0.137976507	0.039228839	0	0.354639303	0.435223816	0.065086749	0	0.283721914	0.231498957	0.281774875	0.550921142	0	0.574691786	0.543727186	0.338978061	0.171500725	0	1.168449473	0	0.224034817	0.19852964	0.495220692	0	0.389184543	0.074579326	0.463555703	0	0	0.033587443	0.269086367	0	0.376290712	0.452178262	0	0	0.12364101	0	0.319601949	0.28769433	0.701936265	0	0.40252343
1.3.8.7	8.341097671	0.616489763	0	0	0	2.073300081	0	1.917854181	2.704701224	0	6.568895097	0	0.6730909	0.798630521	0.016793157	2.279825079	0	2.406346057	3.28180841	0	0	0	3.041638982	0	0	1.651842868	0.415900387	1.207178054	0.38250625	0	1.398974298	0	0.158697063	0	0.183053461	2.676084692	3.076563642	3.382449576	1.934296064	1.627663359	0	1.080238906	3.123580142	0	7.922192493	0	1.853530217	1.678889814	0
1.3.8.8	0.653834009	2.654527721	0.232713866	0	0.383725706	0.011080565	0	0	0	0	0.749197622	0.291353173	0	0.498265654	0	0.421978854	0	0	0.484712462	0.151901153	0	0	0	0.597685536	0.194239103	0	0.291662325	0.184911233	0.547737977	0.079510347	0	0	0	0	0.051119061	0	0.522686124	0	0	0	0	0.46552557	0	0.513300302	0.12657327	0	0.157141294	0.552753946	0
1.3.8.9	0	0	0	0	0	0	0	0	0	0	0	0	0	0	0	0	0	0	0	0	0	0	0	0	0	0	0	0	0	0	0	0	0	0	0	0	0	0	0	0	0	0	0	0	0	0	0	0	0
1.3.98.1	1.666654185	1.715477215	1.324366817	0.554548038	0.66734243	1.94547506	0.786595009	1.456266285	0.747237762	0	1.084500294	2.863761959	3.074855706	2.50550036	1.188860761	0.587219467	0.604920859	1.823717611	1.198375121	0.570894069	1.049183043	1.730304799	1.648078125	1.106748778	0.791349394	0.909319989	0.847291594	1.462121512	2.044896555	0.449184864	1.699984418	1.307202727	0.5436936	0.859726608	0.823767218	0.791673675	0.668377967	0.979777608	0.63169217	0.971835956	0	0.323070926	0.810600819	1.383331329	0.856327093	0.810830846	1.237222135	1.31997967	0.902796848
1.3.99.-	10.58013117	8.987385858	0.877145703	0	0	0	0	0	0	0	4.745833203	0.995521932	0	1.139764481	2.125449731	0	3.267687892	3.615637837	0	0	4.513529675	0	3.605532677	3.406560048	2.152571983	3.485127905	1.689138404	0	3.333135048	0	4.001891562	0	0	0	0	0	0	0	4.577814235	5.851607472	0.82759536	0	0	0	5.975745909	2.376490927	3.719017774	4.589214202	4.25846514
1.3.99.1	0	6.85999129	0	0	0	0	0	5.873296071	0	5.015764573	0	0	4.372575016	0	1.66000736	0	0.605420742	0	0	0	0	1.899514462	0	4.13291835	6.852737443	8.37208737	10.38563177	9.648432081	0	5.453096289	5.078929198	0.168124422	0	0	0.078695245	9.593887067	7.727512901	4.382906609	8.886749222	3.848155555	0	7.857828762	8.141453991	0.986943242	0	8.770548823	7.238042236	8.354220761	0.615621427
1.3.99.12	0	0.010401774	0	0.037188591	0	0.001602387	0	0	0.015939001	0.00427769	0.029989195	0.000281159	0	0	0.023052933	0	0.032760012	0.002354147	0	0	0	0	0	0	0.019999509	0.031888336	0.006247294	0	0.005681991	0	0.037344408	0	0.033674874	0.001846931	0	0	0.032214773	0.03904405	0	0.028632933	0	0	0.012489316	0.014795657	0.020858893	0.014374236	0.042971667	0.093946584	0.029095279
1.3.99.16	0.919543114	0	0	1.696972694	1.652663828	0.459414784	0.754250698	0.126311261	0.957489314	1.315261819	5.028956854	0.452462803	0	0	1.636725784	0	0	0	1.742123272	1.746878746	0.633941568	0	0	0.997595849	0	0	0	1.03708229	1.512043455	0	0	0	0.802895863	1.276154436	0	1.19076502	1.278064309	0	0.879299349	0	0.402722942	0	0.308874249	0.365989739	2.204642936	0	0	0.509849074	0
1.3.99.22	1.771037419	1.428974477	3.332206622	1.457262128	1.79272552	0	1.820964951	1.878399018	2.239163174	0.858958063	1.737872255	1.051809906	1.077809996	1.846523862	1.395346849	0.800526038	2.23763838	1.361992411	2.583967315	2.911073159	1.456745105	0	0.13995845	0.917782909	1.005725409	0.612954032	1.753997291	2.610213734	0.96913611	3.051259776	1.854488759	3.73216248	1.674501545	2.726075507	1.961294592	2.607965699	2.053497636	1.824535351	3.884846064	0.825612285	1.903410733	0.713903044	2.006557436	2.113402778	1.318763323	2.713111215	1.880545572	2.9266458	0
1.3.99.23	0	0.065124422	0	0	0.167538149	0	0	0.036216351	0.135800488	0.115968169	0	0.657962987	0.337768337	0.0645964	0	0	0.172754744	0	0.160184543	0	0.168508278	0.065313377	0.036991474	0	0	0.124211011	0	0	0.128749258	0.077890801	0.078634495	0	0.050864843	0	0.094899653	0	0.076529727	0.022973279	0.002940524	0.033591837	0.079730482	0.199881447	0.035900318	0.090748214	0.162135086	0.078277705	0.187484487	0	0
1.3.99.26	0.02216558	0	0	0.176570292	0	0	0.164011516	0.220357602	0	0.160988569	0.009496372	0	0.161444575	0	0.092337268	0.189858944	0	0.003717921	0.222485176	0	0.143418562	0.225606336	0.149527914	0.12155809	0.628351699	0.140637805	0.055194271	0	0	0	0	0	0	0	0.000914857	0	0	0.228897265	0	0	0.078553209	0	0	0	0.176797436	0	0.021308465	0.113779513	0.100544218
1.3.99.27	0	0	0	0	0	0	0	0	0	0	0	0	0	0	0	0	0	0	0	0	0	0	0	0	0	0	0	0	0	0	0	0	0	0	0	0	0	0	0	0	0	0	0	0	0	0	0	0	0
1.3.99.4	0.148471565	0.122881658	0.193155199	0	0.11727792	0.19357812	0	0.05793767	0.193556648	0	0.121492973	0.073057552	0.077049864	0	0	0.04380871	0	0.046034012	0	0	0.038539626	0.099027923	0.112241912	0.171067692	0.268311518	0	0	0.031171713	0.001938169	0	0.079120685	0	0	0.141139155	0.135284193	0	0.014523504	0	0.161517918	0	0	0	0	0.088576988	0	0	0	0	0
1.3.99.5	0.752968181	0.073547589	0	0.546794177	0	2.116615783	0.748538886	0	0	0.539163952	0	2.638072717	1.257986247	0.55880678	0	0.528435367	0	0.004674037	0.109126781	0.034030012	0.55724231	0	0.251340979	0	0	0	0	0.492188429	0.326859708	0	0	0.160064813	0.315262132	0	0	0	0	0	0.023820448	0	0	0	0	0.596142286	0	0	0.756132831	0.257818911	0.008056458
1.4.1.-	0	0	0	0	0.145887099	0.074755781	0	0	0	0	0.083616619	0	0	0	0.820342793	0.204192274	0.063246645	0.052743481	0.213646942	0.221172676	0	0.008762201	0	0.093444342	0.08620238	0.157943975	0	0.042881848	0.16024971	0.022800743	0.023410358	0	0	0.157467615	0.099273321	0.118252036	0.086643897	0.125745178	0	0.036346774	0.122211317	0.159898979	0.015295607	0	0	0	0	0.120795977	0
1.4.1.1	0	0	0.084230964	0	0.581952911	0.941044938	0.911759844	0.673329891	0.070076826	0.520986117	0.727081248	1.377373089	0.651111185	0.259258881	1.089269063	0.40155459	0.189894849	0.921156494	0.230163843	0.05396747	0.208684966	0	0.25468519	0.637136249	0.487694484	0.401137153	0	0	0.15957411	0.362794765	0.458344829	0	0	0.674699849	0	0.387554668	0	0.39205586	0	1.032194418	0	0	0.763807461	1.736958138	0	0	0.516715865	0.247903813	0
1.4.1.13	7.120879515	4.128576343	0.40466058	0	2.139141791	0	3.948269109	3.871063894	3.495338934	5.925557945	1.258958372	3.068993972	8.346638185	2.750513936	3.464831573	6.370528189	0.569107616	7.839801147	4.523740445	3.512295998	2.315981296	6.784665787	0.862808638	5.368208959	1.033070392	1.315301805	5.559287701	3.068364443	2.55070307	0	4.433029163	7.155842626	2.543561871	7.270112987	6.8374468	3.165378159	6.605240286	0	0	0	0	2.3250245	5.157618342	3.326445483	6.624340663	2.99159359	3.832373894	4.075294083	0.584478146
1.4.1.16	0	0	0	0.334133266	0.508337586	0.562179916	0.302005762	0	0.574737552	0	0	1.454142614	1.281606864	0	1.027946236	1.52527107	0	0.683290752	0.435260986	0.432532888	0	0	0.631875097	0	0	0.314637667	0.196838117	0	0.244787491	0.019423522	0.294104763	0	0.773834197	0.383389387	0.016015271	0.162391224	0.291429795	0	0.479257849	0	0	0	0.429842802	0	0	0	1.166960037	0.357046053	0.34922946
1.4.1.2	0	0	0.233107292	0.44892709	0.354850057	0.299758796	0.379468582	0.591358384	0.353525415	0.598693679	0	0	0	0	0.430778663	0.284043276	0	0	0	0.141592069	0	0	0.017761542	0.262796902	0.299936707	0.268036511	0.09992959	0	0.397894909	0	0.308909288	0.390384878	0.260384172	0	0.711941339	0.10682501	0	0.466580564	0.545208863	0.309908214	0	0.450364258	0	0	0.044885159	0.057036611	0.428646935	0.353620769	0.435593097
1.4.1.20	0	0.000657108	0	0	0.00231023	0	0	0	0	0.001335801	0.010178665	0	0.001828371	0	0.004182674	0	0.002760483	0	0.004567304	0	0.005056626	0.002291843	0.00469079	0.004383474	0	0	0	0	0	0	0.003102726	0.003488472	0	0.002071428	0	0	0	0	0.00133185	0	0	0	0	0	0.01353392	0.003198028	0.002090846	0.003170179	0.001299523
1.4.1.21	0.105637918	1.162533876	0.066820776	0.129938417	0	0.173828907	0.402963891	0.032968584	0.293323733	0.903284885	0.900512885	0.548547559	0.778126972	0.165061931	0.2499471	0.047752382	0.246683419	0.479530219	0.484273949	0.081933917	0	0	0.462719071	0.181361984	0.065157338	0.072798627	0	0	0.219542055	0	0	0.34640092	0	0.203624023	0.34892593	0	0.265558618	0	0.0927938	0	0	0.44184123	0.46143111	0	0.840684187	0	0.138178421	0.350996658	0.294377539
1.4.1.3	0.983378724	0.61772788	0	0	0.138515988	0.577314163	0.362353766	0.219884893	0.32843844	0.246778875	0.219459003	0	0	0	0.02530579	0.579074577	0	0.582453503	0	0	0.420001277	0.452631021	0	0	0.056553347	0.200120476	0	0.148336891	0.293461601	0	0.77362452	0.084259062	0	0.238539232	0.289220975	0	0.369998629	0	0.054681403	0	0	0	0	0.356896797	1.192117708	1.318181564	0	0	0
1.4.1.4	0.871675085	0.847034702	0.821071974	1.358474295	0.989877725	2.261673122	0	0.78943719	0.775111243	0.820115356	0	2.759176529	1.059061939	0.119481908	1.935221868	1.946961452	1.317600599	1.705569862	0.373945605	0.871881324	0.762857754	1.54023798	0.647263101	1.936356003	1.662378271	1.502721302	0.609814119	0.154445659	0.033491616	0.266514206	0	1.059200054	0.51922819	0	1.772898487	0.635569024	1.11364505	0.624992933	0.933701682	0.617431039	0	0.110347937	1.605530549	0	1.098387861	0.404147183	1.3881981	0.004607738	0.636255766
1.4.1.8	0.02619436	0.026800715	0.025614101	0	0.004821749	0	0.00246064	0	0.000613412	0	0	0	0	0.0143827	0.002972498	0.034157862	0.036926037	0.016572526	0.011516373	0.003364896	0	0.01377381	0.015748314	0	0.020375811	0.017985202	0	0.011821954	0.014494683	0	0	0	0	0.016545471	0	0	0	0.009299944	0.003835274	0.038087738	0.036507641	0.034473425	0	0	0.012363231	0	0.093561005	0.089930362	0
1.4.1.9	0	0	0	0	0.23683802	0	0.215091042	0.029019886	0.231276686	0	0.243917829	0	0.062955529	0	0	0.122547477	0.027645003	0	0	0	0	0.115390336	0.016440328	0.047414963	0.078188553	0	0.045269418	0	0.221114956	0.224826755	0	0.083357139	0.235657967	0.0534118	0	0	0.255432766	0.090897095	0.196254091	0	0.157777447	0.059737585	0.192619389	0	0	0	0	0.291160303	0.056643302
1.4.2.-	0.003438301	0.017526479	0.002834763	0.028217857	0.027160625	0	0.020064307	0.005342548	0	0	0.083290906	0	0	0.021816951	0.012022946	0	0	0	0	0.026386134	0.013471315	0.026147122	0.010319541	0	0.020199504	0.009068509	0	0	0.005641084	0.02745474	0.007818183	0	0	0.014542772	0	0.021892774	0.006591929	0.012299072	0.023977842	0	0	0	0	0.002011848	0.044437018	0.004839048	0.07931414	0.069537612	0.007791057
1.4.3.-	0	0	0.896703226	0.043106894	0.069783534	0	0.024855952	0	0.462648471	0.291445006	1.489819106	0	0	0	0.785381324	0.801437922	0	0.480697361	0	0	0.339888236	0	0.707176225	0.29277851	0.447823214	0.267632687	0.757332058	0.01027999	0.018329988	0.050238611	0	0.590561073	0.181205454	0	0	0.988634596	0	0.636271523	0	0.454781035	0	1.431719844	0	0.08134195	0.498711213	1.594717552	0	0.213964745	0
1.4.3.1	0	0	0	0	0	0	0	0	0	0	0	0	0	0	0	0	0	0	0	0	0	0	0	0	0	0	0	0	0	0	0	0	0	0	0	0	0	0	0	0	0	0	0	0	0	0	0	0	0
1.4.3.10	5.30955E-05	0.001657238	0	0.002089545	0.006783809	0	0	0	0.008085621	0.010706114	0	0	0.016192188	0	0	0.00848287	0.0112847	0.017512647	0.007471718	0.032561199	0.013443723	0.006168079	0	0	0.068361016	0.013453713	0	0.014618017	0.002762364	0.003315734	0.01396486	0.011828346	0.000247908	0.00164189	0.003798318	0.011139392	0.0147156	0.000311054	0.003472019	0	0	0	0.000356949	0.002067175	0	0.010050022	0.012637503	0	0.008027269
1.4.3.16	0.661305709	1.414894517	0	0.229627701	0.295666211	1.209549355	0.294471767	1.737546969	0.437315578	1.478335843	0.827032845	0.990206649	1.233540048	0	0.68794317	0	0.084837273	0.51124867	1.147023836	1.094004675	0.854557683	1.404680399	0.764066559	1.133181577	0.482187289	0	1.040337535	0.523172778	0	0	1.323707808	1.282383002	1.271498034	0.27163503	0.76698824	0.568044282	0.149429536	0.52499777	1.397813178	0	0.381720502	0.428329947	0.487707194	0.144805668	1.483393003	0.156560188	1.143824614	0.979369024	0
1.4.3.19	0.304534593	0.70574295	0.009192421	0.395941142	0	0.447074484	0.365484868	0	0	0	0.716804431	0.14411278	0.506711392	0	0.265120951	0.555564724	0.559027109	0.65760133	0.635683073	0	0	0.386039338	0.343413114	0.527970202	0.648758189	0.246914609	0.138357244	0	0.156594342	0.180875218	0.318760356	0.004069175	0	0	0	0	0	0.559866478	0	0	0	0	0	0.583104412	0.711345732	0	0.052988049	0	0.297948966
1.4.3.2	0	0	0	0	0	0	0	0	0	0	0	0	0	0	0	0	0	0	0	0	0	0	0	0	0	0	0	0	0	0	0	0	0	0	0	0	0	0	0	0	0	0	0	0	0	0	0	0	0
1.4.3.21	0.425477379	0.544252464	0	0	0	0.111850551	0	0	0.251401403	0	0.157992128	0	0.217291783	0.098717651	0	0	0.048699323	0	0.082553272	0	0	0.076168102	0	0	0.238684177	0.200255546	0.447063472	0.321997529	0	0	0	0.271838839	0	0.264959907	0.044503993	0	0	0	0.069693081	0.256134084	0.104927117	0	0.170516862	0	0.022073501	1.113467976	0	0	0
1.4.3.3	0	0.010256406	0	0.036714486	0.053735139	0.043572497	0.068994361	0.058722995	0.025104004	0	0.078955153	0.067155304	0.004733485	0.059049319	0	0	0.017195111	0	0.006588335	0.025079992	0	0.057487442	0.069142688	0.070465877	0	0	0.065240419	0.069100567	0	0.019814887	0.032052954	0.001662036	0	0.037849618	0.065826669	0.017011604	0	0.017293388	0.020036076	0	0	0.024682967	0	0.023247952	0.093864333	5.30341E-06	0.022962051	0.010276296	0.002019449
1.4.3.4	0	0.233042143	0	0	0	0.017574932	0.242987531	0	0	0.412286413	0	0.415118463	0.129707779	0.066694168	0	0.197171889	0.095053149	0.551690432	0.314222859	0.857276608	0.202787139	0.006979576	0	0.155346383	0.096382043	0.446235666	0.021942024	0.023820884	0.167434944	0.754274686	0	0	0.326179403	0.021000474	0	0.041527927	0.334192348	0.187207926	0	0	0	0.049210044	0	0	0.282609826	0.021630055	0	0	0.295725352
1.4.3.5	1.406359935	0.80217472	1.016604784	0	1.551894269	0	0.266853656	0.475807346	0.208791158	0	1.105614232	1.579777142	1.091846921	0.278342989	0	0.485996928	0.656692212	0	0	0.821001174	0	0.279876108	0.293023334	0.364900083	0.233776199	0.174325805	0	0.218740042	0.661253758	0	0.750935163	0.840263066	0	0	0.61279666	1.423625675	0	0	0.453865289	0.185493157	0	0.483191318	0	0.744158907	0.625684339	1.257246255	1.057126185	0	0.193639177
1.4.4.2	0.403187722	0	0.168797424	0.239191684	3.271434567	1.192208252	0.315449106	0	0	1.27210722	2.399377769	0.442333382	0.85860826	0.453607037	1.21803501	0	0	1.944104802	1.914824433	0.390495625	0.115713245	0.715132446	1.189648952	0.578638599	0	0	1.082514143	0.629333831	0	0	0	1.113373	0	0	0	0.867011664	0.809769273	2.868664802	0	0.018649786	0.170992397	0.708894346	0	0	1.056117411	1.810662306	1.734546337	1.142644854	0
1.4.7.1	1.115358865	0	0	0.133454897	0.5558155	0	0.716535376	0	0	0.438553901	0.741678443	0	0	0.054657606	0.777052442	0	0	0	0	0.777563784	0.826187393	0.416841367	0	0	0	0.143311076	0.492563148	0	0.784875989	0.684620305	0.369165401	0	0.851681726	0	0.267975625	0.22246294	0	0.664126369	0	0	0	0	0	0.016538362	0.544971813	0.373383397	0	0.102866961	0.270994109
1.4.9.1	0	0.213636743	0	0	0.055263815	0	0	0.092005313	0.169468343	0	0.358989016	0	0	0	0	0	0.32340961	0	0.195806421	0.116736955	0	0	0	0.244907794	0	0	0.151282971	0	0.143141927	0	0	0	0	0.23952269	0.238068831	0	0	0	0.001653739	0.191298404	0.230213657	0.260830753	0.249769223	0.293730882	0.406631498	0.186737977	0	0.126238663	0
1.4.99.-	0	0	0	0	0.00592317	0	0.020878624	0	0.025984389	0.047306592	0	0.039300395	0.014435306	0	0	0.025384772	0.046820721	0	0.047041294	0.02923356	0.009448912	0.028707338	0.039001546	0	0	0	0.038073291	0	0	0.019017961	0	0	0.01792241	0	0.019563348	0	0	0.004189946	0.031673495	0	0.045494493	0	0.036020211	0	0	0	0.01816368	0	0
1.4.99.1	1.419058148	0.53889969	1.756314534	0	0	1.666584839	0	0.673128269	1.756973442	0	4.942132625	1.267170467	1.367111718	0	0	0	0	1.215259825	0.599239376	0	1.487571848	0	0	0.907729451	0	1.061128544	0	2.690394413	0	0	0.693963554	0.995106207	0.050928314	0	1.078762538	0.439571099	1.126626206	1.138850075	0	0	1.440201239	0.659629808	0	0.461040018	4.789604217	1.587298006	0.664423821	0	0.291849549
1.4.99.5	0	0	0.133411404	0.117145505	0	0.097984804	0	0	0.040813711	0	0.067863145	0.032574854	0	0.021626823	0.120042548	0.183478643	0	0	0	0.151585118	0.162239241	0	0	0.106332735	0	0.164021723	0.049950503	0	0	0	0.079404933	0	0.063519471	0.037993012	0	0	0.011689701	0	0.166300863	0	0	0	0	0	0.16806593	0	0.005970464	0.174528133	0.170745795
1.5.1.-	0.37877812	1.099288656	0	0	0.656870436	0	0.545274064	0	0	0.433872084	0.868029845	0	0	0.736508248	0.400155655	0	0	0	0.007426964	0.275262235	0	0	0.770814346	0	0	0	0.445093948	0.356558658	0.197735393	0.612492525	0	1.408359949	0.056159948	0.664651943	0.287324877	0.809120097	0	0.757130785	0	0	0.756429431	0	0.036593206	0.571032333	0.376327702	2.383233023	0	0.103620911	0.749588498
1.5.1.10	0	0.007096331	0	0	0.032132218	0	0.014339854	0.016814583	8.48183E-05	0	0.016430432	0.001867535	0	0	0.003574335	0	0.035230763	0.035986274	0	0.005152582	0	0.036856585	0	0	0	0.03095273	0	0.000373617	0.00202176	0	0	0.00180239	0	0.033524335	0	0.02091237	0.033479281	0	0.03082375	0	0.034300498	0.032814954	0	0.017980159	7.77369E-05	0	0	0	0.01558088
1.5.1.12	0.594474012	0.17833491	0.509306347	0.070131316	0.98430735	0.181931956	0	0	0	0.418835997	0.417334943	0.699823499	0.068188033	0	0.009408607	0.228609985	0.589608011	0.54693225	0.111031702	0	0	0	0	0.991469837	0.274678946	0	0	0.160419865	0.330589049	0.508635172	0	0.397930732	0.505493213	0	0	0.670210242	0	0	0	0.389435622	0.044017742	0.22596632	0.029970603	0	0.160817753	0	0	0	0.393133857
1.5.1.15	0	0	0	0	0	0	0	0	0	0	0	0	0	0	0	0	0	0	0	0	0	0	0	0	0	0	0	0	0	0	0	0	0	0	0	0	0	0	0	0	0	0	0	0	0	0	0	0	0
1.5.1.19	0.003324131	0.007030989	0	0	0	0.027477074	0.02175181	0	0	0	0.025738691	0.007429914	0	0.028729622	0.026438038	0	0	0.00756126	0	0.003626717	0	0	0	0.010662361	0.022994207	0	0.006893917	0	0	0	0.029389597	0	0.029345339	0	0.020064033	0.005842915	0.006684837	0	0.022735945	0.021585337	0	0.011569828	0	0	0	0	0.026210513	0	0
1.5.1.2	1.497558653	1.255452534	1.201426897	0.789109898	1.493053946	0.151134726	0.722104709	1.067017251	0.508408316	1.348434251	0.624973896	1.537915535	1.254319183	1.024872342	0.762643671	0.619312432	0.439361343	1.33179608	0.926739479	1.630914472	1.323763209	1.060055089	0.756942721	0.78527182	1.136800449	1.811570603	1.244976411	0.895441375	1.301506046	0.790341076	1.158647618	0.742093768	0.867701695	0.348273728	1.03368186	1.5429002	1.562261168	0	0.383954305	0.294465736	0	0.974661758	0.526181565	0	0.738786539	1.928098183	0.819636406	1.091445663	0.707401728
1.5.1.20	1.740134692	1.87745219	0.817217008	0.733500425	1.372408893	0.477732383	0	0.585918941	0.540429629	0	0.941060051	1.313781181	1.673863046	0.372088835	0.721934765	1.167277643	0.504281242	1.23189486	0.639101302	0.318893965	0	1.440234431	0.202431247	1.592715154	0.624509927	0.404326845	0	1.175942936	0	0	1.578887545	1.47916859	1.148889305	1.40268364	0.225470149	0.806423102	0.590385928	0.120262694	0.485631063	1.310918148	0.082790051	0.884837154	0.18441514	0	0.795941301	0.228419533	0.11414198	0.180553327	0
1.5.1.24	0	0.246976844	0.189806413	0	0.021409184	0.193772039	0	0	0.223134512	0.175807813	0.146955071	0	0.006339786	0.098048401	0	0.183651445	0.110621264	0	0.014769487	0.472594867	0.420336253	0	0.199761811	0.144910266	0.009652121	0	0	0.254743614	0	0	0	0.270998663	0.225603557	0.015836458	0	0.191354821	0	0	0	0.08290747	0.142610595	0	0.014356697	0	0.165627207	0.138998234	0.040512268	0	0.152147041
1.5.1.28	0.014501823	0.109850325	0.01738206	0	0.010727133	0.051461107	0	0	0.025954998	0	0.10048374	0	0	0	0	0	0	0.028389947	0.054141492	0.008292479	0	0.022840649	0.052984726	0.025220979	0	0.050313748	0.001810546	0.040153914	0.035543692	0.03587484	0.025208599	0	0.028224703	0.050503972	0.029827299	0	0	0.001095848	0	0	0.013577746	0.021024538	0	0	0.041184923	0	0	0	0
1.5.1.3	1.202519576	0.539593449	1.485111653	1.24168196	0.86109829	0.448351045	1.626508938	0	0.39117445	0.237812661	1.295966655	0.553700622	0.390603913	1.363970504	0	0.733437301	0.483720819	0.337834856	0.386668631	1.090259166	0.79076389	0.427402246	1.122129065	1.049737826	1.136241735	1.374421639	0.480820311	1.318727988	1.192833236	1.404343254	0.778852366	1.641507174	0.832671962	1.219247321	0.661773941	1.556890115	0.179585719	0.726941487	1.210346021	1.525381749	0.362127783	1.060427541	0.664629365	0.182480659	1.614754604	0.39617739	0.302755846	1.125397874	1.531975528
1.5.1.33	0	0.113506738	0	0.224546362	0.130722759	0.196008766	0.105056089	0	0	0.051006049	0	0	0.131907947	0	0.024486096	0	0	0.08342119	0	0	0.141987727	0.053370347	0	0.203387018	0.023987259	0.142224609	0	0.027219082	0	0.036472087	0	0	0.119471212	0	0	0.20150486	0	0.224521334	0.163563649	0.065815535	0.044673566	0.047115681	0	0.151516663	0	0.108575602	0.068765217	0.072072079	0
1.5.1.38	1.338232898	0.296149495	0	0.575128271	0	0	0.220803565	0.022428281	0	0.726442104	1.123913591	0.077211602	0.695559309	0	0	0.395617802	0	0.30293712	0.068950604	0	0.792643308	0.417217505	0	0	0.39130059	0.530645579	0.941789001	0	0	0.391518003	0.374809562	1.251024873	0.477670556	0	0	0.929178417	0	0	0.56541948	0.706647742	0.018391927	0	0	0.654981273	1.364169845	1.560970284	0	0.085625117	0.725039043
1.5.1.5	1.869599853	1.638326865	2.198926393	2.612350107	1.754801376	2.309424555	1.08772739	4.286888693	2.329350708	1.953568964	2.794639618	2.45913005	1.925923922	1.421937994	1.366640636	3.002624503	2.172185907	2.484387589	3.290324595	3.394235068	3.211778657	3.53474199	1.827618745	2.910851806	1.499477815	1.89771834	2.538619949	2.193779887	1.601769687	2.415528347	1.215312091	2.332882551	2.025971853	2.970585129	1.888818504	1.408699487	3.672747861	1.521633466	1.896399836	2.415922633	2.702565819	2.644818109	1.855969174	1.465184518	1.893703708	1.622817664	2.915427899	2.372014935	1.527324499
1.5.1.7	0	0	0.703563711	0.382922159	0.47013659	0	0.551989129	0	0.560645416	0	0	0	0.201532492	0.271738727	0.924307088	0.629890906	0.71860088	0	0.530615618	0	0	0	0.708075645	0.292751522	0.590293911	0.389510169	0.607281784	0	0	0	0.623100614	0.468342611	0.556196942	0.19563719	0.03207964	0	0.606829442	0.162625433	0.307670716	0.375846736	0.076471114	0	0.361557755	0.121814081	0.430173294	0	0.047033642	0.732426152	0.512128709
1.5.1.9	0.006766649	0	0.013130007	0.035563149	0.028750321	0	0	0	0.019536295	0	0.013602253	0	0.00922852	0.014895707	0.003471495	0.032365201	0.00659281	0.009885381	0.00990746	0	0	0.001164898	0	0.015610266	0.010576298	0.018603127	0	0.026203027	0	0	0	0.032197296	0	0	0	0	0	0	0	0	0.014206706	0.026598075	0	0.015889336	0	0.000729666	0.006694113	0	0
1.5.3.-	0.700429196	0.603523728	0	0	0	0.202539952	0.079168687	0	0.367790633	0.492795872	0.29600336	0.07794216	0.143336726	0	0	0	0.122668474	0.084261774	0.790088174	0	0.068352294	0.470139155	0	0.010255625	0.372244656	0.033023392	0	0.382822796	0.023197524	0.515390205	1.031452014	1.013584668	0.287766185	0.30268185	0	0.698308203	0	0	0.08616654	0.256794523	0	0	0	0	0.370504354	1.194540924	0	0	0.329962996
1.5.3.1	0	0	0	0	0.179656908	2.051896494	1.349196701	0	2.505115956	0.225172104	4.847157922	0	0	0	2.082954679	2.229899692	1.484602454	0	0.095615894	1.5224131	2.270882184	0	1.055828838	0	0	0	0.355491656	0	0.403486098	0	1.136838465	0	0	1.459769418	0.040583522	1.522536938	0	0	2.171509424	0	0.296423816	1.278562054	0	2.149792744	4.168630096	1.75317539	1.487682991	1.60388022	0
1.5.3.13	0	0	0	0	0	0	0	0	0	0	0	0	0	0	0	0	0	0	0	0	0	0	0	0	0	0	0	0	0	0	0	0	0	0	0	0	0	0	0	0	0	0	0	0	0	0	0	0	0
1.5.5.-	0	0	0.243512027	0.071440044	0.639821542	0	1.122287773	0	1.088273483	0.165499492	0.342602968	0.884428187	0	0	0	0.898292249	0	0	0.85461965	0.054123434	0	0	0.960084992	0	0	0.591062294	2.866130993	0.750754854	0	0.727070065	0	2.407192018	0.208621883	0.515023858	0.572055274	2.045490142	0	0.309718118	2.005214355	1.106395282	0	0.660544444	0.532758049	0	0.288465326	0	0.408514751	0.859811689	0
1.5.5.1	0.864346657	1.683346931	0.431833406	0	0.246504009	0.260277143	0	0.145143568	0.347199703	0.290233696	1.639406203	0	0.580158887	0	0.186064983	0.104959567	0	0.46525472	0	0	0	0	0	0.125730278	0	0	0.801289412	0	0.477141073	0.307060516	0.58633995	0.010494922	0	0	0	0.507219449	0.345896965	0.058386884	0	0	0.058106963	0.466573319	0	0.001425044	0.638835608	0.399952153	0	0	0
1.5.8.2	0.109594505	0	0.123320579	0	0.27183785	0.021145604	0	0.025896418	0	0.081268587	0	0.157492451	0	0	0.045196502	0.179384234	0.184309929	0	0.325464547	0.261050661	0.011499648	0.151546633	0	0.327187494	0	0.286941333	0	0.128895171	0.230427971	0	0.299825566	0	0	0.329178289	0.066028192	0.254118964	0.159779117	0	0.321617325	0.600992733	0.890080698	0.257160788	0.160792239	0	0	0	0	0	0
1.5.8.3	0.15341202	0	0	0.178143493	0.137941356	0	0	0.087449565	0.163394274	0	0.07682568	0.029889128	0.205984431	0.051769103	0	0	0	0	0	0.059129773	0	0.177814588	0.169474331	0	0	0.066430032	0	0.204600745	0	0.17220946	0.192954822	0	0	0.073886268	0.103128638	0	0	0	0	0	0	0	0.053889879	0	0.001213701	0.324307734	0.022555031	0.261558258	0.111266236
1.5.8.4	0	0	0.042147512	0	0	0	0.012028372	0	0	0	0.089567662	0	0	0	0	0	0.06597313	0	0	0	0.064607841	0.104804787	0.064660395	0.023156093	0.008167717	0.004277307	0.014439262	0	0	0	0	0.005223763	0.049732984	0	0.00418759	0.041942434	0	0.035927544	0.101610345	0.090598872	0.050452754	0.090158215	0	0	0.113075317	0.054471136	0	0	0
1.5.99.-	0.01529729	0.000424534	0.04997772	0.01742817	0.060756215	0.057955239	0	0	0	0.041844444	0	0	0.0436292	0	0.014696925	0	0	0	0.064363555	0.034732759	0.052114749	0	0.016184825	0.008469739	0	0	0.033796682	0	0.05599144	0.019368303	0	0.029093739	0	0.050015328	0.072272076	0	0	0	0.028616141	0.012196884	0	0.006650384	0.065499137	0.01610829	0.003960466	0	0	0.06583706	0.055316921
1.5.99.11	0.260661017	0.118099255	0	0	0.111720632	0	0	0.205315026	0	0.289687274	0	0.015254927	0	0	0.175540094	0.063967599	0	0.277914096	0	0	0	0.20455228	0	0	0	0	0.016788304	0.096349989	0	0.157005612	0.084988024	0.101156981	0	0.175797301	0.241055671	0	0.205137863	0	0	0	0.029771255	0.214627433	0	0.160827688	0	0	0.158341692	0	0.219362548
1.5.99.12	0	0	0	0	0	0	0	0	0	0	0	0	0	0	0	0	0	0	0	0	0	0	0	0	0	0	0	0	0	0	0	0	0	0	0	0	0	0	0	0	0	0	0	0	0	0	0	0	0
1.5.99.6	0	0.093820925	0.038726436	0.061030654	0	0.112765843	0.008520983	0	0.056420351	0	0.041475359	0.091755372	0.13306265	0.126345863	0.018453685	0.00940038	0.256562315	0.022628978	0	0.126070533	0.055174804	0	0	0.114652677	0.041162943	0	0	0	0	0	0.211787343	0	0.01397151	0	0.071339431	0	0.078457211	0.109125284	0.087273637	0	0	0.140752751	0.085216214	0	0.123684398	0.076664753	0	0	0.147744519
1.5.99.8	3.530977968	2.254626292	0	2.383528765	1.960092969	0	0	0	0	0.342632694	0.317017154	0.420920732	1.156779061	0.362314983	1.079684375	0	1.334774121	1.353966529	0	0.874427939	0	0	0	0	0	0	0.010859802	1.074905875	0	0	2.787135938	1.889057242	0.990614239	1.489160423	0.068492966	2.745101265	0	0	0.954510291	0	0	1.481469983	0.208995139	0	2.237160425	0.733553401	0.640591876	0	1.719179803
1.5.99.9	0	0	0	0	0	0	0	0	0	0	0	0	0	0	0	0	0	0	0	0	0	0	0	0	0	0	0	0	0	0	0	0	0	0	0	0	0	0	0	0	0	0	0	0	0	0	0	0	0
1.6.-.-	0.303669683	0	0.523871836	0.492806411	0.265536287	0.961164892	1.289867437	0	0.87518851	1.613713216	0.411531394	0	0.117209829	0.362870076	2.018695181	0	0.593188559	0	0.99692862	0.948655725	0.758247839	0	0.874441146	0.101403411	1.029763867	2.408321692	0.855333979	0	2.562646523	0.281425929	0	0.469640985	0	0.177165691	0	0.880166053	0.827999612	0.56855796	1.174788057	0	0.473490123	0.177317167	0.437258988	1.385712972	0	0.995712212	0.03552267	0	0.272240765
1.6.1.1	0.652903199	1.077153385	0.259370295	0.677041557	0	0	0.086064296	0	0.124198784	0	0.218844532	0	0.148736799	0	0	0.174495654	0.324951619	0	0.109215681	0	0	0	0.585429911	0.26720408	0	0.630981673	0	1.066269909	0.019391326	0	0.616135555	0.979799497	0	0	0.096898392	0.257503076	0	0	0.299216342	0.550997841	0.658410927	0.642659796	0	0	0	0.953210584	0.575687521	0	0.190172961
1.6.1.2	0.35345338	4.675876346	1.234983371	1.158802919	0	1.48165229	0	0.459226846	1.780428161	0	1.323001178	1.850542996	0.015410372	0.8360808	0	1.368751901	0	0.520783347	0	0	0	1.142799775	0	1.971933355	1.356082779	0.65187014	2.100458001	0	0	0.358113866	0.299974896	0.255512057	0.964908607	0	0	1.043122473	0	0	0.604582673	0.096615523	1.578880049	0.813082022	1.205388314	0	2.256578918	3.247303483	2.286961409	0	0
1.6.2.2	0	0.002832723	0.001241602	0.002807593	0	0	0	0.000125115	0.001413328	0.001861717	0.009521029	0	0.002233089	0	0.002980611	0	0	0.000487812	0.000590337	0	0.002911583	0.001041391	0	0	0	0	0.003179015	0	0.002092205	0	0	0.002267578	0.002497493	0	0	0	0	0.0029656	0.002982113	0	0	0	0	0.002556294	0.005780615	0.001742033	0.002514154	0.001025848	0.000436867
1.6.2.4	0.043212688	0.041785049	0.032385847	0.055980539	0	0	0	0.02219014	0	0.002867408	0.073492574	0.057296103	0	0.00601109	0.0173395	0.052656156	0.060045722	0.023516008	0	0	0.06475901	0	0.017497013	0	0.009232103	0.067036053	0	0	0	0.071372968	0.014930793	0.035404735	0.023632225	0.022896568	0.068557004	0.082344959	0	0	0.050057218	0.010761104	0.058512677	0	0	0.05201233	0.04917718	0	0	0.05195458	0.061994609
1.6.4.-	1.220766907	2.301034086	0.190737403	0.500640685	0.02086131	0.514929356	0.473286443	0.228259429	0.586197017	0	1.124096435	0.59670939	1.252937779	0.298933533	0	0.703434384	0.486174996	0.873516302	0.89562154	0.285671999	0.759219661	0	0.572081119	0	0	0	1.025770017	0.396893136	0	0.082176601	0.311285089	1.182824439	0	0	0.767159633	1.225629672	0	0.543608175	0	0.598970859	0	0	0.129576494	0.512183283	1.215872692	0.097356352	0.048267021	0.43274338	0.405861725
1.6.5.-	0	3.811442686	5.479927247	3.265328406	0.165776328	5.249535009	0	1.564493386	2.717093681	0	0.754550368	8.117529127	7.114972328	0	0	0.793522484	0	0	0	0	0	0	0.881162818	0	0	1.923886182	2.217458455	4.006353569	0	3.671813793	0	0.255060584	0	2.899245138	0	1.511695232	2.439931292	4.600103285	0	3.328656467	0	2.356106447	0	0.895057324	0	3.921124414	1.117042101	0	2.339575076
1.6.5.2	0.501832947	0.30126479	0	0	0	0	0	0.294978136	0.419144477	0	0.449736041	0.203616359	0.319388482	0.298866427	0.137528003	0	0	0	0.151136708	0	0	0	0.060897327	0	0	0.117037738	0.027280911	0.018531604	0.450884488	0	0.202192339	0.123186038	0.154003826	0.386261909	0.228521208	0	0	0	0	0.038722971	0.22082543	0.383297524	0.184506726	0	1.030160149	1.079679878	0	0.321970756	0
1.6.5.3	9.965049459	18.99414341	7.132055856	12.72009759	15.76718902	14.53016193	13.4463201	2.014815341	0	11.54474921	14.20282886	2.013122854	8.319045388	4.533960245	9.609252237	2.399908283	9.903510707	1.437282294	0	2.015774004	5.241386473	0	0	0	0	11.35365914	5.397232816	10.52622678	0	4.717603149	22.31629149	19.31821957	0	5.422162531	8.899990368	10.30268115	0	6.235489605	11.5762555	5.443931587	8.257064391	0	6.847133252	11.22572832	8.876549722	18.4236165	1.471034122	3.600566279	0
1.6.5.5	2.32561395	2.48440977	0.744420897	0.760371511	0.225519562	0	0	1.56379538	0	0.6660595	5.097980267	0.26489149	0	0.300319485	0.147411386	1.313094204	1.67916631	0	0	1.181691994	0	0.789453851	1.379102295	0	2.593107563	1.048835222	1.394169006	0	0.21352205	0	2.159384981	1.736561454	0.561408297	0	1.543292711	0	0	1.645958564	0	2.190362023	0	1.403161394	1.703518199	0	5.932628872	2.644475113	0.019499592	0	1.26570371
1.6.6.-	0	0	0	0.000710816	0	0	0	0.004200998	0.003648545	0.005190667	0.004745307	0.000702895	0.004423465	0	0	0.006345307	0	0.021727765	0.019551942	0.01564243	0.020899599	0.002998146	0	0.005152216	0	0.003691652	0.006802627	0.000489234	0.007391536	0.003348119	0	0.006937066	0.004044102	0.005606661	0	0.003415193	0.004204811	0.005690884	0	0	0.005564779	0	0.005064687	0	0.011989161	0.003221308	0	0.000294195	0
1.6.99.-	1.475727024	1.266562878	1.068384748	0	0	0.35679475	0.162083202	0.17113368	0.065879875	0	0.564022493	0.58369109	0.641895002	0.895956596	1.5428621	0	2.302794065	0	0.943106214	0.569348228	0.740543424	0	1.901141414	0.593170637	0.730462294	0.126569298	0.788728159	0.559114837	0	0.557224255	0.675948175	0.813869774	0.095226304	0.054447727	0	0.948481729	0.239631826	0	1.256836295	0.471410576	0	1.507707594	1.159433904	0	0	0	0.483193988	0.006851362	0
1.6.99.1	0.145605823	0	0	0.030732192	0	0	0	0	0.0577056	0	0.554221386	0.072986209	0	0.057501745	0	0.081612895	0.275582292	0	0	0	0	0.020269401	0	0	0.05972055	0	0	0	0	0.118201827	0	0.072218235	0.113328122	0	0.035115625	0.043139315	0.155842915	0	0.14243908	0	0.032105905	0.074079667	0	0.007612942	0.402863863	0.041127531	0	0	0
1.6.99.3	0	0.610263974	2.28018692	1.601854844	0.145715522	0.252291106	0	0	0.196078168	1.2349792	4.166064082	2.076135802	1.653915176	0.965567571	0	1.400192055	0	0	1.081650025	0.460343144	1.210508013	1.879576817	0.692919318	1.209318597	1.421113719	2.119620944	0.026223729	0	4.316489129	0	2.435714257	1.221214887	1.046363792	0	0	0.710042165	0	1.428150086	1.187448814	0.805963392	1.790012386	0.892994775	1.571318033	0	1.326380072	1.580645338	1.33838487	0	2.183030437
1.6.99.5	0.334240339	0.059245329	0.24133687	0.366083145	0.581866393	0.211715579	0	0	0.321905873	0	1.102866551	0.602978644	0	0	2.124219424	0	0	0.271605922	0.699570727	0.445841029	0	0.089293252	0.016055689	0.241533224	0	1.283596783	0.370256552	0.308595642	0.480129684	0.230316661	0.301756682	0.273989649	0	0.109689946	0	0	0.352044661	0.288044093	0	0.439495384	0	0	0.375409445	0.435728667	0.105854739	0	0	0.381916179	0
1.7.-.-	2.345443182	2.204423455	1.554258081	0.593469028	1.188875547	0.694535678	0.076727215	0	0.504125214	1.995841412	1.439395368	0.113636454	0.435162001	1.07456552	0	1.47502127	0	2.603950093	1.721513599	0.833004503	2.536944984	0	0	0.931428834	0.669117558	0	1.168518246	1.130928903	0.29842002	0	0.401345434	2.05349297	1.600382642	1.235839471	1.05403585	2.352546013	1.364381248	1.214163851	2.244608782	2.485068562	1.246043097	0.977469434	1.044462764	1.906685546	1.82542787	2.458033485	0.163822391	2.248419329	0.558928128
1.7.1.1	0.017973113	0.019507823	0	0.041816951	0.029855725	0.006655937	0.045674666	0.048381817	0	0.005820058	0.034935043	0.005702604	0	0.040394124	0	0	0.06643054	0	0	0.013375683	0.060362787	0.025890847	0	0.061598771	0.042942128	0	0.06444719	0	0	0	0.015303167	0.068465437	0	0	0.071161729	0.053805946	0	0.037054804	0.06175032	0	0.048665357	0.031710292	0	0	0	0.011912336	0.071138874	0.015672545	0.039649913
1.7.1.13	1.844808445	2.001855911	1.917561214	0	0.978877788	0	0.773043361	0.443099582	0	0	0.75816042	1.053954433	1.983758978	0	1.239765122	0.728977374	0.419597176	0	1.315664193	1.274240374	1.152159323	0	1.066813454	0	0.085566136	0.865003121	0	1.342815003	0	1.109947239	0.041920417	0.334452904	0.221040781	0	1.455820138	1.481593579	0.662962278	0	0	0.257289508	0.835870276	1.897899179	0.328312617	0.445305743	1.425374572	2.419681085	0.43251906	0	0
1.7.1.4	2.764444011	0	0.625889371	0	0	0.18606978	1.890246226	0.213400289	0	0.772233282	3.189817138	0	0.947550568	1.108378318	0.097050797	0	0.270263406	0.606325822	0.430569027	0	0	1.156462173	0	0.850339228	0	0.792974826	2.170312898	1.465428756	0	0	2.11045398	1.828276287	0	0	0.103733767	0.224014275	0	0	1.009462593	1.515697474	1.165697345	1.795843676	1.528625132	0	3.91602961	2.917334561	1.996286941	0	0
1.7.1.6	0	0	0.007543332	0	0	0.007875157	0	0.022216831	0	0	0.011869375	0.002073693	0	0.012078582	0.007228502	0	0	0	0.00827397	0	0	0.006118817	0.021903231	0	0.015110498	0.006203661	0	0.02279681	0.022145759	0	0	0.010606818	0	0	0.015804467	0	0	0	0	0	0.015826426	0	0	0.014789252	0.012276555	0	0	0	0.014173352
1.7.1.7	0.260492374	0.511877125	0.525217322	0	0	0	0	0	0	0.683683066	0	0	0	0.663442008	0.022895227	0.108545189	0.448381105	0	0.313875375	0	0	0	0	0.055920185	0.14985652	0.894577577	0	1.205731606	0.495500154	0	1.65769571	1.358472235	0	0.684388112	0	1.068337095	0	0.128924941	0	0.939178598	0.960307552	0	0.558003186	0.328579269	0.237038177	0.65264456	0.430669992	0.824591474	1.047264037
1.7.2.1	0.203896008	0	0.706265902	0.461181372	0.296282107	0.001815785	0	0	0	0.40514469	0.467238907	0	0	0	0	0.230895188	0	0.03830828	0.414341912	0.368105614	0.084128125	0.28235363	0	0	0.351697626	0	0.038571878	0.150234228	0.138529643	0.307132814	0.23549334	0	0	0.090082646	0.155813965	0	0	0	0.399155623	0.088409888	0	0	0.231466463	0	0.751572691	0.096546591	0	0	0
1.7.2.2	0.532750862	0	1.392844109	0	0.076732918	0	0	0	0	0.532047914	0	1.208152514	0.039430238	0.27799273	1.280520197	0	0.743169566	0	0.081364303	0	0.281426597	0.605447602	0.2770271	0	0.75609794	0	0.422901536	0.870771475	0.351280837	0.3180891	0.230317804	1.392878022	0	0.281368995	0	0.748928366	0.224210801	0	0.592365395	0.810908139	0	1.179472916	0	0.038422656	0.294545471	0.619943509	0.191148636	0	0
1.7.2.3	0.869771262	0.309952766	1.326083535	0	0	0.593473942	0.320080743	0.693088876	0	0.432635054	0.995129427	0.080035051	0	0.130390026	0	0.752849256	2.471508863	0.378889065	1.201199958	0	0.057113247	1.014050557	0	0.796872248	0.523896767	0.37397689	0.292946789	0	0.997130764	0.091965647	0	1.940852236	0.801133833	0.831861848	0.516464659	1.039189954	0	1.042629856	0	1.832988539	0.061765705	1.783884263	0	0	1.069791894	1.805241466	0.157498139	0	0
1.7.2.4	0.470005754	0	0	0	0	0.190324065	0.069300616	0	0	0.21713223	0.148175026	0	0	0	0	0	0.202941006	0	0	0	0.187162505	0	0	0	0	0.217896056	0	0	0.020513461	0	0	0	0	0	0	0.104830808	0.025757266	0.168777952	0.206931491	0.087852357	0.100440981	0.110863302	0.074525011	0	0.439480079	0.105044897	0.060501744	0.135722561	0.058367625
1.7.2.5	1.298648171	0	0	0.119461451	0.00887143	0	0.083402377	0	0.149660056	0	0.775643285	0.355386468	0.310726909	0.341756436	0	0	0	0	0.208105203	0.306886429	0	0	0.152004973	0.022916363	0.219403237	0	0.17047746	0	0	0	0	0.211087106	0.136728773	0	0.000193809	0.259922738	0.104667857	0.103967634	0.433549698	0.254434923	0	0.220591846	0	0.375131058	0.786870298	0.111072945	0	0	0
1.7.3.3	0.023098672	0.02217274	0.024231934	0	0	0.015129101	0	0.034270533	0	0.028297964	0.046267895	0.039884603	0	0.007288718	0.009808848	0.018581319	0.036323944	0	0.008281891	0.042505594	0.028972081	0.040186355	0.046492828	0	0.025626862	0.002800286	0.006089305	0	0	0	0	0	0	0	0	0	0.007742735	0.0007556	0.010974019	0.043950638	0	0.037453248	0	0.038463934	0.039512114	0.013832905	0.099790939	0.075520607	0
1.7.3.4	0.018453906	0.033184725	0	0.01346832	0.015414775	0.007691053	0	0	0	0	0.023519993	0.003876464	0.005034757	0	0.020562567	0	0.17386549	0.041500825	0.032090392	0.014685853	0.009170056	0.024196787	0	0	0	0	0.004622055	0	0.017016495	0	0.010961005	0	0.009818886	0.026381475	0	0.030586322	0	0	0	0	0.009825521	0.032654588	0	0	0	0	0	0	0
1.7.7.1	0.250817303	0.115582211	0	0	0.346679469	0	0.319407386	0	0.648765004	0.821986348	0.509077452	0.366707921	0	0	0	0.083851043	0	0.221782129	0.686864327	0.526787439	0.119271937	0	0.207794775	0	0.616924151	0	0	0.161095259	0	0.343717148	0.160585395	0	0.435345704	0	0	0	0.448208865	0	0.707742603	0	0	0.207926378	0.494008123	0.049420907	0.327399131	0.418763154	0.087061244	0.223749826	0.30321348
1.7.7.2	0	0.003205917	0	0	0.002203515	0	0.001084922	0.000582306	0	0.003087327	0.009178454	0	0	0.002738447	0.002682186	0.003195425	0	0	0	0	0.002389884	0.00304806	0	0.00157379	0	0	0	0	0	0.002325948	0.002902486	0	0.002556907	0	0.001109578	0	0.001984107	0.002056612	0.000233281	0.002255216	0	0.003204129	0	0.002817788	0.010410381	0	0	0.001223659	0
1.7.99.1	0.496491634	0.063790673	0.135741288	0	0.057562235	0	0	0	0.073910008	0	0	0.066289954	0.140095218	0.073429046	0.055304223	0.150863229	0.090757605	0	0	0	0.046110376	0	0.115656776	0	0	0	0.104203359	0.013781339	0	0.05013283	0.041376928	0	0.065784294	0.020758312	0.108826557	0	0.139713846	0	0.11301728	0	0.112514827	0	0.063651478	0	0.234265923	0	0	0.061061025	0.060187423
1.7.99.4	3.306781124	4.692237689	0	1.91920339	3.238074915	0.67456959	0	0	1.049390528	1.368665152	4.758867191	0	3.439313297	1.505677381	6.43710872	3.273948163	0	0	0	1.899725101	3.343103217	0	3.553864576	0	2.324165996	0.916178156	5.028059555	1.547955208	0	2.682742312	1.729616027	9.949767348	0.333763166	0	0.788381948	6.064139297	1.222026247	0	1.249418094	4.530862293	3.203336577	2.277349553	0	0	2.494705902	3.084483389	0	0	3.424402874
1.8.-.-	0.414594688	0	0.16976487	0	0	0.114594513	0.539056463	0.082594605	0	0	0.476217284	0.327911236	0	0.27759943	0.162931992	0.459637913	0.742160973	0	0.070552731	0.197627929	0.353430131	0.063027538	0.161849041	0	0	0.43931278	0.088292508	0	0	0.767474599	0	0.384570137	0.148420324	0.459987621	0	0.49942799	1.01323695	0	1.85359592	0	0	0	0.312326971	0	0.526763944	0	0	0.178559785	0
1.8.1.-	0.360543346	0	0	0.223451857	0.495463532	0.107026131	0	0.167675763	1.40426253	0	0.058851378	0.080982654	0.000167034	0	0.51184125	0.183029986	0	1.162439586	1.08845846	1.48361257	1.36766154	0.177792115	1.363713988	0.479384323	0.171272758	0	0	0.623974751	0.362804837	1.314032087	0	0.329902238	0	0	0	0.635576456	0.189474507	0	0.187500794	0.040035215	0.096306263	0.127936752	0	0.177285913	0.538947989	0.368738213	0.524077874	0.414617349	0.355173272
1.8.1.14	0	0	0	0	0	0	0.098384059	0	0.038583001	0	0	0	0.096059267	0	0	0	0	0	0.13004023	0.121326368	0	0	0	0.071108085	0	0	0	0	0	0.037149841	0	0	0.050022636	0.123380165	0	0	0	0	0	0.207210299	0	0	0	0.092182977	0.025273469	0	0	0.03351356	0
1.8.1.2	0.309827624	2.32411148	1.018239027	0	1.593245714	0	0	0	0	0.853580913	1.422878767	1.136749868	0.101837597	0	0	1.061555438	0.666170638	0.432140985	0.491661132	0.133421351	1.267098273	0	0	0	0	0	1.241274825	0.512102831	1.515853011	0	1.810651907	0.389420344	0	0.503892285	0.813406464	2.788118536	0	0	0	2.251298651	0.526092953	0	0.378360648	0	2.197112095	1.824944286	1.27850747	0	0
1.8.1.4	1.952865149	3.249590164	0	2.249839475	0.017756002	2.493351276	1.699194063	3.04527027	1.707522391	0.11440791	2.013148974	0.134688597	0.40468648	1.806027729	4.422193245	0	0.270753062	2.318782207	0.758336147	1.925271577	0.113589452	0	0.058402122	1.984652517	0.774561193	1.955541885	1.195212988	2.033046129	0	0	0	0	1.008050137	0.847296654	0.002944511	0.477453872	1.002703825	0.39192682	0.458665621	0.330358335	1.256972913	0.356737144	0	0.341197152	4.14883803	0.709484034	0	2.181714451	0
1.8.1.6	0	0.004115948	0.033760197	0.009411293	0	0.03159809	0.032596921	0.022403623	0	0	0	0	0	0.003319605	0.035839054	0.004757629	0.023647604	0.004821379	0	0	0	0.031302423	0.023665186	0	0	0.012701967	0	0.005983644	0	0.017076273	0.024563339	0.005942826	0	0	0.033819518	0.048182472	0.035477327	0.02888678	0	0.018788207	0	0	0	0.030317859	0.007030152	0.036841844	0	0	0.0355065
1.8.1.7	1.127475883	0	0.781758005	0	0.085464745	0.111678483	0	0	0	0	0.123669471	0.311173871	0	0.917797582	0	0.061690061	0	0.152002739	0.098075252	0.222021518	0	0.464307423	0.554073315	0	0.369255059	0	1.075923178	0.373930663	0.612804643	0	1.646544703	1.593655801	0	0.039461194	0.784173591	0.876270052	0.932340642	0	0.318910088	0.339310921	1.143872694	1.962713848	1.034261547	0	1.338608533	1.218454573	0	0.042666651	1.552873659
1.8.1.8	2.760460157	3.255400206	0.773003563	0	0.35411907	1.93296652	0.004768343	1.236199697	0	0	1.921892923	0	0	0	1.204199172	0	1.145927774	0	0	0	0	0.76551957	1.296145953	0.68496554	0	0.906444702	0.933974272	1.675752057	0	1.020503219	0.823640641	1.073693687	0	0	0	1.4551639	0.03730502	0.496517619	0	0	0	1.551701467	0	0.023839903	0.36509771	1.387869051	1.300168386	0	0
1.8.1.9	0.678481101	2.595051078	0.139719606	0.092183613	2.157905298	1.245811496	1.589495466	3.130228508	3.088485055	1.073952852	3.347612545	0.778568974	1.57490531	0.804503689	5.711904845	3.233485027	3.764112107	2.13437687	1.606017331	3.581639494	2.055630803	0.436106819	0.692801261	1.75902925	2.344924779	1.659538782	2.169524722	0.108514901	2.288119828	2.294484264	0.946540068	0.986844301	1.198306364	0.286248382	1.009931702	1.949743621	1.907284668	0.186652167	2.361857639	0.332754166	0.574143737	0.075466859	1.369223498	2.346097881	0.719096739	0.622963571	1.063897673	1.229478114	0.877893809
1.8.2.-	0	0.031446291	0	0.027953796	0	0	0	0.032165546	0.042138505	0.003045421	0.038082347	0	0	0.02376521	0.047959478	0	0.025891894	0.069065715	0.07296967	0.147647008	0.084445434	0	0	0	0	0	0.007596018	0.012970322	0.00139556	0	0	0	0	0.046810002	0	0	0.02834113	0	0	0.010350244	0.025152223	0	0	0.046565985	0	0	0.041815383	0.043547355	0.019041359
1.8.2.1	0.649756032	0	0.026579425	0.001941448	0.162190536	0	0	0.060899249	0	0.083042998	0.157393308	0.035480585	0.13015122	0	0	0.15086735	0	0.047252772	0.136972058	0	0	0.012186359	0	0.180889183	0	0.048821084	0	0.198193487	0.143403582	0	0	0.091161287	0	0	0.030924831	0	0.08021456	0	0	0.031689026	0	0.064692021	0.00750182	0	0.222330069	0	0.010561301	0.190085608	0
1.8.3.1	0.062823094	0.065132777	0	0	0	0	0	0.031894562	0.051516107	0	0.112857699	0	0.012221687	0	0	0	0	0.034928309	0.018671759	0	0.042864755	0	0.044316554	0	0	0	0	0	0	0.041149675	0	0	0.02881399	0.044783282	0.029455111	0.045961279	0	0	0	0	0	0	0	0.011458014	0.017537051	0.014337098	0.064350422	0.06532579	0
1.8.4.-	0	0	0.002263937	0	0	0.00810344	0.01260032	0.000995065	0.01695666	0.005517063	0.017113463	0	0	0.016428869	0	0	0.01006933	0	0	0	0.016189743	0	0.011459541	0	2.63104E-05	0.007977888	0	0	0.011313021	0	0	0.003964089	0	0.006386942	0.01720283	0.019127808	0.014222216	0.016496946	0.004793728	0.004549556	0	0.000948321	0.013332496	0	0.019352632	0.007279793	0	0.009504676	0
1.8.4.11	0	0.609468476	0.656922952	1.256677018	2.810845504	0.874015397	1.273246639	1.555546283	0.167326529	0	0.857927454	2.400046507	0.612898828	2.294230144	0.452804427	0.656673111	2.224878178	0.808287799	0.565067012	0.106622911	1.255569876	0	0	0.753306896	1.418092935	0.583252557	1.065705854	0.556902424	3.266562875	1.754511716	0	2.273744932	0.267045681	0	0	1.019669066	0	2.052178118	2.565512757	1.620899354	4.095989978	2.327297911	0.536936022	4.855327387	0	0	2.608235439	2.44428469	2.69117649
1.8.4.12	0.609242968	0.814609369	1.067205103	1.177934556	1.31412881	0	1.648579136	0	0	0.507823593	1.677530154	0	0.431498404	0	0.693988611	0.805541781	1.545971813	0.4369964	0.357964967	0.311209639	1.272301726	0.384166724	0	0	0.166682905	1.113097505	1.051223542	0.178282676	0.897382921	0	1.43890097	1.439446369	0.307373784	0.253128453	0	1.432432651	0.009045681	0	0.821700254	0	1.196460351	0	0	0.591005701	1.152818461	0.486106119	0.838634787	0	1.308188803
1.8.4.8	1.638083241	1.341432322	0.760447141	0	1.713334993	1.046109946	0.69844913	0	0.492974576	0	0.627921644	0	0	0	0.603428658	0.714324256	0	0	0.590692733	0.869255983	0.590837196	0	0.60558269	0.122295184	0.823834936	0.082898056	0.57441685	0.196297882	0.359782747	0	1.308151685	0.864876252	0.941122674	0.361071441	0.948878992	0.33523819	0.253815106	0.62170468	1.061319317	0.346457998	0	0	0.139738095	0	1.393840799	1.382759631	0.701521945	0.410959442	0.039077197
1.8.5.-	0	0	0	0	0	0	0	0	0	0	0	0	0	0	0	0	0	0	0	0	0	0	0	0	0	0	0	0	0	0	0	0	0	0	0	0	0	0	0	0	0	0	0	0	0	0	0	0	0
1.8.5.3	0.400731475	0.679571345	1.145439039	0	0	0.121263703	0.511749191	0	0	0.203201914	0.270557829	0	0	0	0.459277087	0	0.387841647	0	0.162964103	0.551995337	0.421633661	0	0.39467839	0.518858421	0.305919963	0	0.777589421	1.049991689	0.634182436	0.081952109	0	1.756242672	0	0	0.030391592	0.425360063	0.74373682	0.071203671	0.266006938	0.787732651	0.344996495	1.428161257	0.250134255	0	0	1.320153759	0	0	0
1.8.7.1	0.050902555	0.219190615	0	0	0.031399317	0.034441755	0.019787853	0.00050885	0.01389061	0	0.113646996	0	0.071294846	0	0.004136718	0.025819057	0	0.003149692	0.040922121	0.016229467	0	0.038084787	0	0.057635558	0	0.032870402	0	0	0.016747053	0	0	0.04219657	0	0	0.045799524	0.077702215	0.076925903	0.086464652	0.043616334	0	0.013990087	0	0	0.068654996	0.027974205	0.019314033	0	0	0
1.8.98.1	1.042893122	0.008308059	0.999006636	0	0.069201641	3.13209423	0.754999669	0	0	0	0.256075283	0	1.697517744	0	4.350000321	0	1.312512442	0.9622929	0.198245698	1.411813316	1.207441429	0.123264152	0	0	0	0	0.586632803	1.1265003	0.87036324	0	0	0.858879819	0	0	1.003372247	1.147433015	0.759391749	0.058870075	0.979334056	0.707091167	0.721948787	0.958352695	0	0.343427233	0	1.367935281	0.242450604	1.259123915	1.43265263
1.8.99.-	0	0	0	0.116857482	0	0.068474926	0.024493151	0.13481611	0	0	0	0.008083941	0	0.01795898	0.063828279	0.138880023	0	0.134252548	0	0	0	0.077693642	0	0.134375414	0.117492396	0	0.055887514	0.23521113	0.02979761	0	0.04898205	0	0	0	0	0.377873788	0	0.024793786	0	0.039856713	0	0	0	0	0	0	0.100197885	0	0.077231026
1.8.99.2	0	0.156009813	0.081325949	0.006124282	0	0	0	0	0.129163188	0	0.048514271	0	0.17494869	0.10132899	0	0.294631029	0.15987575	0.287938915	0.085789169	0	0.174469589	0	0.052747022	0.414656341	0	0.159462507	0	0	0.005142438	0	0	0	0.730223287	0.373858371	0.305138435	0	0	0.044806452	0	0.009273202	0	0.023386227	0	0.060511943	0.009370289	0.043068704	0	0.266182122	0.048501237
1.8.99.3	0	0.188352337	0.017473996	0	0	0.429924329	0.235677822	0	0.255510864	0	0.261697994	0.140882278	0.097265893	0.129357866	1.615494106	0.205593978	0.007471706	0.228973057	0.119744159	0	0	0.440722221	0	0.138948211	0	0.368974812	0.191812182	0.309969005	0.375658916	0.361948639	0.017308073	0.371222395	0.391607612	0	0.147640337	0	0	0.126954426	0.267682437	0	0.314653032	0.356730873	0.059703932	0	0	0	0	0	0
1.9.3.1	0.824238309	3.051951152	0	0.671912782	0	0	0	0.035436729	0	0.275518093	7.353261803	0	0	0.959035437	1.962849643	0.876432009	3.007511412	2.571943108	3.52629095	0	0	0	0	0	2.059718268	0	0.368327646	0	0	2.104711183	0.302036131	0	2.413407477	2.371512275	0	0	0	0	0	0	1.559357064	2.276704407	0.215105754	2.828913989	6.612696949	0.470295227	3.455843705	3.991764325	2.941935451
1.97.1.-	0	0.12535334	0.244911112	0	0.115109618	0.252102933	0.25106874	0.016194592	0	0.107187823	0	0	0.102080211	0	0	0.072294871	0	0.233132437	0.005286554	0.225265244	0	0.02243962	0.05613722	0.04573097	0.017018539	0	0	0.13188505	0.149372204	0	0	0.114860406	0	0.079403434	0	0.185613129	0.205100706	0	0	0.139599807	0	0	0	0.119806268	0	0	0	0	0.067368228
1.97.1.4	0	0	3.600859835	0	0	1.877885934	0	6.39501436	6.807503983	5.446901338	0	2.914082451	1.191022933	0	2.81709028	3.367558115	0	8.929701456	4.902011733	8.056853379	6.393223332	0.485827427	4.81401666	6.681801853	0	2.394355355	2.089132839	2.189351247	2.617072027	6.729702278	3.055405853	4.587699827	3.584048085	4.271901318	3.989910976	3.634476195	4.949530119	0.746892285	0	4.670150844	0	4.707509615	5.863420888	3.114878779	0.235138557	1.102885022	2.578272058	0.995469338	4.092184704
1.97.1.9	0.477738996	0.365766621	0.293358083	0	1.000087037	0	1.432795352	0.206541806	1.075927532	1.76065988	0	0.932367125	0.894886079	0	0.411428811	1.180194402	0.131087511	0.726815407	0	0.291816488	0	0	0	0.916851832	0	0	0.697074032	0.923014963	0	1.014669385	0	1.898183906	0	0.867436633	1.127026489	1.508297389	0	0.85724067	0.12783028	0.439558504	0.68749275	0	0	0.452607302	0.619715989	0.568377939	0.980838189	0	0
2.-.-.-	0.601094098	2.49058194	0.451485486	0	0.790699294	0	0.00436925	0	1.808615489	1.257401926	3.272671812	1.481217611	0	1.401703992	0	0	2.286298492	0	2.530864	2.264278089	0.666597017	1.158515125	0	0	0.45882088	0	0	2.171032985	1.776653889	0	1.23754265	2.161224706	2.597038636	1.159944796	1.92966525	1.788149283	1.121069594	0.840986238	0.948635683	3.51797797	0	2.392743682	1.649138094	2.412567668	3.944874379	3.10219219	0	1.655659781	1.194233574
2.1.-.-	0	1.599463031	0	0	0	0	0	0.341065251	0.41161393	0.468302564	0.4376457	0.022520725	0.053336737	0.371525923	0	0	0	0	0	0	0.007971631	0.44987696	0.085416462	0	0	0.544250894	0.406794569	0.971446329	0.457381854	0.170170817	1.587979981	0.744647578	0	0	0	0.501710089	0	0	0.075195099	1.497542981	0	0	0.425866521	0.377352811	0	0.315179244	0.575490436	0	0.574317789
2.1.1.-	8.103183775	9.533326387	4.882169136	1.649101115	0.127119418	2.723652487	0.855251329	4.127253375	2.623628053	3.03530356	8.507244412	3.578818386	3.569707901	1.089207709	3.553778586	6.3250522	4.259604047	4.170849317	7.181822223	5.194507613	3.050497175	6.555817701	7.79343582	5.119273367	2.539803379	5.675475408	7.385972692	5.68667544	5.122681114	3.709209392	6.411464859	3.633198	3.733348896	3.136050886	5.713969902	3.250141084	4.459257039	1.657235968	9.380573831	5.289547509	3.259270706	5.94386211	7.370432167	1.583160926	8.45787139	6.749297675	7.31445777	4.425367249	4.731600707
2.1.1.10	0.042575391	0	0.402334498	0	0.036324987	0.056661662	0.507794359	0.367632465	0	0.473352053	0.24105746	0.235420138	0.346830298	0	0.431792891	0	0	0.57640033	0.611896539	0.181561523	0	0.39263912	0.479976436	0.830386204	0.041508065	0	0	0	0.04785228	0	0.162335294	0.295023863	0.476201103	0.508940743	0.131238183	0	0.049586414	0.313816918	0	0.402003563	0	0.1593475	0.387178091	0.477203703	0	0.383661617	0	0.395956305	0.932932273
2.1.1.100	0.04161403	0.000430899	0	0.042572141	0	0.026588543	0.051744162	0	0.030745108	0.041744749	0.061745948	0	0.029878702	0.047541005	0.017400089	0.038352641	0	0	0	0.00151366	0	0	0.008298343	0.019126384	0	0.015520791	0.013167154	0	0.030077115	0	0	0.058036181	0.033195849	0.033368815	0.029230459	0	0	0	0.037397792	0.010858429	0.035352246	0	0	0	0.016984392	0	0.000445812	0	0.022999945
2.1.1.103	0	0	0	0.00800362	0	0.034269486	0.044404224	0.023437991	0.053611964	0	0.114358037	0	5.17947E-05	0	0.035785221	0	0	0	0.014266185	0	0	0.043473975	0	0.017518539	0.030208628	0	0	0.031362032	0	0.033810081	0.060114145	0	0.025321066	0	0	0.015698945	0.05056729	0.053254277	0	0.03886734	0.00469924	0.009191926	0.061272086	0	0.202696557	0.004060487	0	0	0
2.1.1.104	0	0	0	0	0	0.946178095	0.37236957	0.294704499	0	0	0.393699132	0	0	0	0.084218839	0	0.242564706	0	0	0.366432935	0	0.340558271	0.02462982	0	0	0.224678199	0.211701321	0	0.225895713	0	0.257821816	0	0.179527761	0.310598898	0	0	0	0	0.653823782	0.203623401	0	0	0	0.041801297	0	0.192309396	0	0	0
2.1.1.107	3.018384611	1.238922631	0.517217368	0	5.749134733	2.666549251	0	0	3.51329741	0	7.422941965	0.747869531	0	0	4.607274259	0	0	3.759116951	2.888033106	0	0.814404347	1.801478933	4.29211075	0.548649655	2.087997895	1.632691525	1.293372013	7.816380556	0	0	5.73553319	6.054410555	0	2.367498194	0.231167304	0.826375468	0	0	3.035627795	0	0	0	2.30693896	0.148857433	6.017094873	4.857483418	3.572544772	0	0
2.1.1.11	0.001390813	0	0	0.001229013	0	0	0.001626944	0.001608915	0	0	0.006313183	0	0	0	0.000885785	0	0	0	0.002909043	0.001671442	0	0.002011951	0	0	0.002112876	0	0.002886251	0	0	0.000599714	0.001138835	0	0.001054689	0	0	0	0.003186254	0	0.001698094	0.000582003	0	0.002411903	0	0	0.005356601	0.003055216	0	0.002674606	0.002240921
2.1.1.113	0.290864775	0	0.042422599	0	0.046376044	0.559354345	0.196780838	0	0.117727231	0	0.093383125	0.056808886	0.018762036	0	0.108616366	0.052649417	0.137911593	0	0.062984789	0	0.059108156	0.129987157	0	0.045955467	0	0	0	0	0.064189671	0.098025717	0.036247185	0.002988678	0.057749193	0.068773143	0	0	0.02894151	0.083134259	0	0.008770952	0	0	0	0	0.059216489	0.005551506	0	0	0
2.1.1.13	3.259742989	0	0	0.81787412	0	0.938693951	0.03963812	1.75874695	0.568574308	2.560400038	0.991563174	0	1.896222812	0	1.959630917	2.06153869	0.961607259	2.539426001	2.992970831	0.807081834	2.330361116	2.293358071	1.201048837	2.630767034	0	0	2.523959539	0.165832305	0.650027994	0.594114603	0.359347317	1.547811555	1.505920533	2.378096929	3.191584374	1.924647384	2.961825242	0	0	1.122879101	0.834568987	0.588097734	0.424105644	0	0.653143193	0.698427302	1.414625249	2.026578881	0.340723226
2.1.1.130	0	0	0	0	0	0	1.074684572	1.018227071	1.120158023	1.175604212	2.102446865	0	1.828045333	0.506098209	2.929414146	1.020510212	1.34761794	0.761393975	0.885011747	0.159776453	0.286080109	0.173491886	0.932989495	0	0	0	0	0.220256137	0.740129216	0	0.964467103	1.342614993	0	1.463165385	1.282128372	0	0.491240734	1.182948686	3.089948119	0	0	0	0.934025823	0	0	2.204626332	0	0	0
2.1.1.131	0	0.369921996	0	0	0	0.719943296	0	0	2.152366303	1.403062243	0.048506655	0.736951837	0.441858217	0	0	0.948238417	0.662497476	0.518477798	0.477070344	0.058643848	0.46839155	0.875002467	0	1.114858662	0.228503448	1.204723418	0.62020859	0.146447499	0.420855826	0.768006959	0.033822459	0.282116117	0.222556449	1.313032348	0.526151289	0.191285572	1.465059333	0	0.985261758	0	0	0	0	0.02223886	0.774249692	1.870245097	1.220292781	0.671704295	0.338260561
2.1.1.132	1.192256263	1.353313715	0	0.057589855	1.306022113	0.128232147	0	0	1.7148665	4.352909786	2.259100407	2.983615921	2.371084229	0	0	3.826627973	0	1.156581271	1.560887222	0	1.949424663	0	0	0.866146429	0	0	1.343224198	0.889556399	0.898485698	1.359807223	0	0.747883314	2.738079273	0.277067511	0.165520646	0	4.01035853	0	1.719648158	1.542453428	0	0.720261158	0	1.493953328	1.85939766	0.593787171	2.685149877	1.793835272	0
2.1.1.133	0.132437089	0	0.494701384	0	0	0	0	0.587175291	0.796316942	0.865293086	0.066580171	0.08188225	0.744923026	0.230300937	0	0.443348006	0.012111006	0.505265699	1.317886777	1.329941703	0.174861667	0.479146885	0.108273954	0.738862811	0.007123292	0.157598721	0	0	0	1.417827109	0.151146859	0.21000495	0.481756275	0.254589746	0.21565084	0.082149075	0.43215896	0	0.231336222	0.581420427	0.288758581	0.154173999	0	0.43001401	0.463910746	1.337803105	0.58603389	0.932594033	0
2.1.1.137	0	0	0	0	0	0	0	0	0	0	0	0	0	0	0	0	0	0	0	0	0	0	0	0	0	0	0	0	0	0	0	0	0	0	0	0	0	0	0	0	0	0	0	0	0	0	0	0	0
2.1.1.14	0.501228334	0.270224445	0.940500584	0.052988825	0	0	0	0	0.66406964	1.133872514	1.8084705	0	0.893513875	0	1.372566438	0.330508958	1.626958	0.884159257	0	0	0	0.933731487	1.654841695	0.959415435	0.383708115	0	0.390147601	2.090850562	1.635198075	1.2904215	2.520858462	0.132606785	1.096618045	0.380196835	0.671179093	2.607401255	1.179446452	0	1.129051937	1.244060246	1.985669178	2.144741506	2.191418052	1.213710174	0.131156256	2.1279088	1.821433444	0	1.701988133
2.1.1.144	0.765858505	0.047687029	0	0.159096696	0.531773884	0	0	0	0	0.443343588	0.031743244	0	0	0.539066222	0.831617955	0.194646076	0.263050347	0	0	0.153153917	0.479905358	0.17003809	0.545341484	0	0	0.154982351	0	0.361367246	0.054612052	0	0.25192305	0.89829781	0	0	0	0.212437187	0	0.284140908	0	0.954970729	0	0.267404063	0.340584039	0	0.562080862	0.954171548	0.238663757	0.459956048	0.446590073
2.1.1.148	0	0	0	0	0.392926622	0	1.05315448	0.591192212	0.417578124	1.139511628	0	0.098834043	0.248588819	0	0.380556652	0.155531151	0.986827703	0.341637803	1.170163541	1.210511331	0.588451029	0.619348146	0	0.464201253	0.760391166	0	0	0	0.309974695	0.164320561	0	0.018724515	0.361998944	0.934275488	0	0.710693126	1.621757522	0.724605266	0.655708706	0	0.213378355	0	0.282254486	1.634319507	0.487356178	0.696647728	0.095364288	0.63028053	0.450373511
2.1.1.152	0	0	0	0	0	0	0	0.107273632	0	0	0.042362819	0	0	0	0.08533979	0.078633103	0	0	0	0.144995206	0	0.037901761	0	0.043151368	0.483131814	0	0.111858282	0.118354834	0.090158691	0.188958213	0.058423789	0	0.064059428	0	0	0.081862397	0	0	0.134802897	0	0.154328854	0	0	0.132448127	0.21116303	0	0.242487234	0.281341033	0.043654809
2.1.1.161	0	0	0	0	0	0	0	0	0	0	0	0	0	0	0	0	0	0	0	0	0	0	0	0	0	0	0	0	0	0	0	0	0	0	0	0	0	0	0	0	0	0	0	0	0	0	0	0	0
2.1.1.163	0.406656397	1.080943159	0.10752433	1.483228548	1.938456598	1.531889479	0.550569532	0.260937944	0.607187895	1.24591074	0.744189909	1.767445015	1.047168474	0.456058723	0.239951599	0	0.066422955	0.76864381	0.475812739	0.533217915	0	0.276280541	0.937384585	0.65249929	0.255292776	0	1.845054871	1.880965756	0.968581159	0	0.34221021	0.507970079	0	0.002134074	0	1.763818613	0.910111634	0	0.776456507	0	0	0.340104879	0.534663028	0	1.563236836	1.82383179	0	0.352654112	1.346969538
2.1.1.166	0.247365557	0.567334041	0.639289866	0.20664015	0.389225056	0	0.482349407	0	0	0	0.142620792	0.17775025	0	0.709345199	1.658076053	0.063658063	0	0	0.133148798	0	0.496957792	0.020338628	0.243109953	0	0	0.02134928	1.188899147	1.560554686	0	0.609175461	0.559685039	0.240573923	0.109319271	0.020385569	0.805599611	0.358709615	0.039660485	0.22033948	0.131064439	0	0.262013245	1.31057435	0.647678651	0	1.192357458	1.726443239	0	0.545957998	0
2.1.1.17	0.143663752	0.077217127	0.017782628	0.192604798	0	0.195798768	0.205401537	0.05116902	0	0	0.028520341	0.005938061	0	0.038560279	0	0	0.160333275	0	0.18217618	0	0.064694998	0	0	0	0.129067678	0.111794407	0.421692296	0.098025847	0	0.100494966	0.091581783	0.204152851	0.117413379	0	0	0	0.123163644	0	0.029874116	0	0	0	0.002351524	0.186626605	0	0.130633132	0.173597549	0	0
2.1.1.170	1.10514574	0.772525504	0.717626802	0.959167023	0.28984563	0.910723853	1.137204914	1.142533042	0.973047172	0.92547227	1.271101855	1.174086096	0.641254529	1.312641967	0.055808699	0.885078758	1.339293086	0.796010333	0.956167255	1.300660322	0.596420787	0.776352445	0.624282699	0.700747243	0.866184178	1.216067355	1.343125637	0.521325966	0.789573503	1.008603152	1.276588537	0.886097711	0.894021437	0.992081568	1.313742781	1.344331761	0.930452426	1.065416331	0.575381707	0.864557649	0.55687763	1.062479061	0.906860492	0.381416901	0.800812603	0.960234015	0.585906291	0.870622445	0.790548978
2.1.1.171	0	1.227266911	1.672607485	0.152203095	0.232326878	0.677325711	0.610192962	0.313007194	0.085286533	0.218884141	0	0.280754587	0.494937931	0.02476229	0.70278173	0.358385483	0	0.49724836	0.521297004	0.163701091	0	0.327524507	0	0	0.72762158	0.449507364	1.476309158	0.246050817	0	0	1.57768803	0.869679725	0	0	0.005000655	1.686802516	0.25819957	0.042092657	0.053112727	1.196415831	0	0.624948955	0.731666293	0.705086083	0.466598677	1.426283592	0.028523561	0.786633686	0.309160258
2.1.1.172	0.704673238	1.946761857	1.295771107	0	0.297908823	0.017136353	0.197285245	0	0	0.871036072	0.152649407	0.562172205	0.796654726	0.862863876	0	0.801265653	0	0	0	0.260352904	0	0	0.377204074	0.100212948	0	0	0.837355456	0.406277313	0.865002169	0.227759626	1.596419939	0.705686088	0	0.238743636	0.191086735	1.39555919	0	0	0.221995035	0.211106496	0.794011159	1.743466532	1.100607733	0.601006673	0	1.926046685	0	0.595571441	0
2.1.1.173	0	0.274785423	1.543178284	0.154511226	0	0.715954774	0.32512153	0.586470964	0.348025666	0.246481706	0	0	0	0	0	0.294779802	0	0.625987977	0.029363567	0	0.712112235	0.453534335	0	0	0.323656268	0	0.87972136	0.240991687	0	0.162317771	0.272026178	1.447706415	0.676226027	0	0	1.536145172	0.330415668	0.472841083	0.496039868	0.842925883	0.602156825	1.038969342	0.074685422	0.092295154	0.087412102	0.390135292	0	0	0.648823283
2.1.1.174	0	0.260789331	0	0.468083872	0	0.49183545	0.429140306	0	0	0	0	0	0	0	0.505864858	0.266172076	0	0	0.390769617	0.132944908	0.237143763	0	0	0	0.246124119	0.266142183	0.667159273	0.263282991	0	0.194638262	0.539625583	0.582679124	0.170962407	0	0.260285315	0.779045653	0.505960737	0	0.202711412	0.324272728	0	0.359788974	0.104697351	0.302029342	0	1.220729633	0.461353177	0.110834662	0
2.1.1.176	1.830374766	0.623118048	1.153436696	1.350686186	1.319124273	0.735518816	0.221246116	0.378752342	1.554228775	0.93523506	1.530035816	0.534264703	0	0.469427571	1.261379557	0.503338915	0.027563535	1.436453483	1.062618545	1.700575769	1.271045308	1.084189796	1.723995059	1.161214605	0.277026082	0.738910631	1.02288553	1.233058801	1.427174996	0.040986613	0.206946989	1.195516902	0.589633727	1.74810388	0.317034226	0.744315656	0.446510365	1.032105576	0.507799301	1.705044703	0.986856701	1.415216244	0.223796657	0.928682901	2.495623764	0.774637256	1.691186544	0.336650264	1.021123744
2.1.1.177	0.803393451	1.335470738	1.005593693	0.401299945	1.266236221	1.022828292	1.249420261	1.18423254	1.579444075	1.11546975	0.757345366	0.921831781	1.034145593	1.250788684	1.183784253	0.667045113	1.024028426	1.069858566	0.89082251	0.981415073	1.177858938	0.818937626	0.976415077	1.017637771	0.433514528	0.656591775	1.127723596	0.997334774	1.251689388	0.813012106	0.73073594	1.301912425	0.808354166	1.298610536	0.899934392	0.918732703	0.979699772	1.221777686	1.250887547	1.20531802	0.675187929	0.709313371	1.005075425	0.896195743	1.06641739	1.189278636	0.874510574	1.194837227	0.880961198
2.1.1.178	0.177028068	0.258414014	0.508110948	0	0.0781418	0.444899799	0	0	0.12589127	0	0	0.035320887	0	0	0.985356075	0	0	0	0.385202731	0	0.036358506	0	0	0	0	0	0.338672449	0.24131279	0	0	0.891147089	1.19637417	0.35173111	0.04178288	0.494683117	0.18899576	0	0	0	0.323890485	0	0.279048849	0	0	0	0.726628906	0	0.548037287	0.55494121
2.1.1.181	0.583304244	0.268358506	0.119807284	0	0.609598112	0.093670516	0.14532938	0.443468487	0.533837719	0	0.270323955	0	0.7784303	0	0.529072841	0	0.077753032	0.067785061	0.02385388	0	0	0	0	0.563349397	0	0.112019784	0.099896438	0.450008055	0	0	0.798266429	1.11647326	0	0.163396569	0	0.203572875	0	0	0	0.873989262	0.386238847	0.400892218	0	0.060000926	0	1.349023435	0.624513431	0.495862217	0.065470961
2.1.1.182	1.183122284	0.893507524	0.887593917	0.908456547	1.105173093	0.470709018	1.078171069	0.808286438	0.97815801	1.227727186	0.810727928	1.157291301	0.854063078	0.87473953	1.103310444	0.750751092	0.721379507	1.166877911	0.724355433	0.99563779	0.933490392	1.150513597	0.922216326	0.959377165	1.015496576	1.16912823	0.993966001	1.171316554	1.013242648	1.05369264	0.764506638	1.222876535	0.851466461	0.999735035	1.178287477	0.725623654	0.818056831	1.242911029	1.153076137	1.147653859	1.046444844	0.814558704	1.023059804	1.013287601	0.839023484	0.989682985	1.12858262	0.918741057	0.933820586
2.1.1.184	0	0	0.328593698	0.012779147	0	0	0.277836536	0	0	0	0	0	0.026424623	0	0	0.475939431	0.248063174	0	0.343944005	0.300886925	0.248193202	0	0.215047717	0.010928722	0	0.174439902	0.224442782	0	0.514603459	0	0.111946868	0.247547441	0.068547192	0.264669281	0	0.14694858	0.173500542	0.029446903	0	0.384865153	0	0	0.228926721	0.885670015	0	0.224353618	0.215742861	0.029893807	0.124963809
2.1.1.185	0.92791863	1.040840247	1.201711986	0.782801465	1.003571923	0.807961068	0.916066542	1.098779168	1.086835576	0.871183595	0.748861119	0.76326147	0.743553731	1.145547075	0.978780434	0.704028843	1.029268526	0.804883663	0.767329935	1.14144288	1.049179818	0.711745632	1.259366515	0.697475248	1.044529019	1.193031251	0.888291181	0.675814042	0.824681611	0.233073879	0.734362126	1.234483808	0.85235593	1.044369672	0.878391997	1.210413872	1.145916773	1.279264866	0.810503146	1.089930268	1.147519303	1.128162297	1.296768266	1.209667204	0.923714614	0.89707906	0.795079141	0.993829136	0.819533452
2.1.1.186	0	0.259915103	1.253824413	0	0	0.078909792	0.373294888	0.256424161	0.54952039	0	0	0.047464941	0.291670285	0.424278273	1.629676712	0.393247428	0	0.446359206	0	0.5251812	0	0.058153272	0.465336792	0.174468318	0.484322112	0	0	1.127725362	0.456016451	0.605942593	1.286094044	1.649205794	0.675129056	0.698357553	0	1.121172754	0.089672127	0	0	0.167948424	0.367962956	0.414714147	0	0.65356977	0.066641534	0.36235134	0.772673643	0	0
2.1.1.187	0.083477258	0.520295827	0	0.517846354	0	0	0	0.17753006	0.481417021	1.679157161	0.146848674	0.013176232	0.168856201	0	0	0.327233309	0	0.158102445	0	0	0.380451546	1.149487237	0.574711604	0	0.258927327	0.732224359	1.052367626	0.078661559	1.386495093	0	0.384602237	1.358242785	0	0	0	1.317696086	0.283465663	0	0	0.856820136	1.254308635	0	0.654279667	0.011191873	0.27436747	1.139995118	0.3377115	0	0.114094963
2.1.1.189	0	0	0.489447852	0.312019259	0	0.593270049	0.165869162	0.38443932	0.486694355	0	0.498138169	0.447035538	0	0	0.382176519	0	0	0.361144819	0.498810344	0.364647363	0.54786126	0	0.350482607	0	0	0	0.879215924	0.604763779	0	0	0	0.45658472	0	0.46995317	0.338207419	0.735690432	0	0	0.412095066	0.008357049	0.405346508	0.842322263	0	0	0.232027673	1.001870955	0.255206985	0	0.524585957
2.1.1.190	0.950337916	0.198735622	1.045598282	0	0	0.053674467	0.329212633	0	0	0.318131546	0.865128504	0	0.317667843	0	0	0	0	0.016893682	0	0.065249663	0.18969995	0.646651332	0	0	0	0.32329824	0	0.657894154	0.158927069	0	1.750418565	0.216471994	0.713945905	0	0	1.007929126	0	0.101564432	0	0.310138168	0.251858361	0.540509546	0	0.236676389	0.782130443	0.304874656	0	0	0.476426079
2.1.1.191	2.824212261	0.040872211	1.164700652	0.985661541	2.461672729	1.47216559	0	1.084450034	0.59654323	1.964204611	1.238594124	0.905727264	0	0	1.954974417	2.58616383	0	0.783039655	0	1.179877691	1.869459646	0	0.216932406	2.737274026	0.888614828	1.396682112	0.092858926	0.997820168	0.735899927	0.542515403	1.653508931	1.671629892	0.84796687	0.040587756	1.833223552	1.531043521	2.804123723	0	1.29515549	0	0.477815503	0.485672695	0	0	1.434862057	1.862811324	1.43484501	0.175235208	0.885763792
2.1.1.192	1.378443641	0.911983177	1.425451933	1.049012075	0.813680999	1.428961988	1.328231511	0.97786609	1.546373242	2.431205219	1.549940304	1.022345602	0.834961912	1.303319516	1.11861496	1.328581716	0.581457123	1.33831997	1.652702584	0.893865381	1.34293495	0.760640359	0.863865697	0.533177045	0.42462064	1.048519346	0.815396411	0.994403677	0.477565239	0	1.262911988	1.25646327	1.356698109	1.207883848	1.497520703	1.172255835	0.838067709	1.276026852	0.961816742	0.599456867	0.879490257	1.29318867	0.594639096	1.258678636	0.824602956	0.748014713	0.491685424	1.012742981	0
2.1.1.193	1.461648521	1.303322634	1.310503104	0.571776478	0.968344218	0.575585797	0	1.271871744	1.007143234	1.426929985	1.208490482	0.605375886	0.98603639	0.698656099	1.212057711	0.623094848	1.07439977	1.189664566	1.292637005	1.389294417	1.088922965	0.283615419	0.799561979	0.896324778	1.17346165	0.496128357	1.366969716	1.197855663	1.182884224	0.541683512	0.623657373	0.765797644	0.901073004	1.434679471	1.36156177	0.828228523	0.878683805	0.587203162	0.700213933	1.203472934	1.291817394	1.276476349	0.709445109	1.451233087	1.131214257	1.401583751	1.229267468	0.550065005	0.362033708
2.1.1.195	0.580957412	0.292751628	0	0.021738776	0	0	0.004675302	0	1.416746763	1.199091471	1.07082905	0.769021435	1.227193767	0.260460036	0	0.641084205	0	0.448426717	0.005549715	0.519804396	0.159494868	0	0	0.043423819	0.432065629	0.356515434	0.121849005	0	0.485842408	1.383695801	0.292834705	0.691575293	1.170131389	0.109049996	0.149676181	0.386676295	0.982856239	0.030796301	0.178152286	0.273143292	0	0	0.669382346	0.290467502	0.378859815	1.547011956	1.119292587	0.227627418	0
2.1.1.196	0.283107819	0.107629045	0.191789364	0.106120095	0	0.107373764	0	0.336285617	0.083435221	0.196495371	0	0	0.210835902	0	0.257487761	0.365553705	0.095702459	0.229269926	0.544136048	0.35096321	0.723931315	0.385300739	0	0	0.076037009	0	0	0.015904685	0	0	0	0.068144326	0.099850069	0.507643583	0	0.072891859	0.310476361	0.261593849	0.501720067	0	0	0	0	0.002157385	0.354128331	0.697265762	0.386956656	0.430873796	0
2.1.1.197	1.723662723	1.51586161	1.432423442	0	0.209136017	0	1.030025689	0	0.255193894	0	0.631568235	0.468136181	0.522981839	0	0	0	1.219679012	0	0	0.72069007	0	0	0.766570845	0.247914457	0.253637114	0.611267242	0	1.459985734	0	0	0.885201567	1.676372262	0.640103805	0	0.751415565	0.70397725	0.725203452	0	1.66946381	1.326539396	0.266031725	1.676102494	0.764868196	0.786859498	0.382224005	0.72796958	0	0.770043607	0.31961379
2.1.1.198	1.706056896	1.46027868	0.520318175	1.456281428	0.937230787	1.036855336	1.035601174	1.48710422	1.271247888	1.395399183	1.906053724	1.802320624	1.715976699	0.819449027	0.544749809	0.518435325	0.936892053	0.910711947	1.078236641	0.585013141	1.315930273	0.915210641	1.410370183	1.414084336	0.422300313	1.431098138	1.35568445	1.592952093	0.512773593	0.789206123	1.584836365	0.803803784	0.455267941	1.204911673	0.587660247	0.944751443	1.466266736	0.975252351	1.550483467	0.83832882	0.892343148	0.474215963	0.327011665	1.574647341	1.365796688	0.693155427	1.119171466	0.430785774	1.438308939
2.1.1.199	1.154448883	1.141375362	0.595729907	0.607256757	1.419798678	0.061585168	0.933935039	1.223504281	2.833411461	1.07593792	1.188851523	1.31459509	0.745348042	1.282449304	1.474530989	1.828936898	1.344595632	1.111771601	1.384190216	1.591290766	1.537679466	1.263653903	0.636934349	2.37658179	0.744631538	1.290673173	1.049677276	0.670502141	0.890587452	1.100225382	0.862496178	0.789091915	1.272581267	1.603787478	1.44272297	1.186308566	1.219831135	1.020713635	1.485483992	0.934695124	1.083806515	1.073267381	1.10547559	0.557762802	1.439944788	1.397072414	1.657483646	1.433031523	1.163388691
2.1.1.2	0	0	0	0	0	0	0	0	0	0	0	0	0	0	0	0	0	0	0	0	0	0	0	0	0	0	0	0	0	0	0	0	0	0	0	0	0	0	0	0	0	0	0	0	0	0	0	0	0
2.1.1.201	0	0	0	0	0	0	0	0	0	0	0	0	0	0	0	0	0	0	0	0	0	0	0	0	0	0	0	0	0	0	0	0	0	0	0	0	0	0	0	0	0	0	0	0	0	0	0	0	0
2.1.1.206	0.000997055	0.000802822	0.001526751	0.000755508	0	0	0.00112531	5.98319E-05	0	0	5.10189E-05	0	0	0	0	0	3.31362E-05	0	0	0.001091016	0	0.001192747	0.000598709	0	0.00129752	0	0	0.0013033	0.001723889	0	0.002358466	0.001575284	0	0.00111624	0.00075844	0.000584195	0.00162598	0.00174505	0.000634195	0	0.00171413	0.002449953	0.001937954	0.000367618	0.001366547	0.00045514	0.000112416	0	0.009978703
2.1.1.207	0.483727989	1.173247716	0.639416472	1.092799409	0.511665174	0.330715884	0.306864816	0.773603674	1.460781913	0.916029304	1.437055151	0	0	1.477266935	1.126515225	1.281820431	1.45270509	1.372497641	1.424588041	1.342060558	1.176376403	0.634889224	0.768243972	1.050788865	1.176409468	0.835385674	1.2970646	0.917776578	0.968333449	0.596732654	1.53452417	1.149145124	1.15400919	0.802097226	0.98243646	0.795953889	0.806767513	1.14797946	1.331971807	1.068796126	0.845059614	0.671052913	0.85157698	0.65369863	0.43480215	1.16733119	0.953108014	1.400228926	1.358261047
2.1.1.210	0	0	0	0	0	0	0	0	0	0	0	0	0	0	0	0	0	0	0	0	0	0	0	0	0	0	0	0	0	0	0	0	0	0	0	0	0	0	0	0	0	0	0	0	0	0	0	0	0
2.1.1.213	0	0	0.052783053	0	0.120943322	0.147890626	0.099628827	0.103823194	0	0.205193707	0	0.016250918	0	0.199453997	0.184296331	0	0.039424187	0.151381817	0.212568123	0.143758303	0.157264434	0.002304518	0.976659475	0	0.068976531	0.099329421	0	0	0.082510742	0.18183951	0.051244874	0	0	0.148846391	0	0	0.144885707	0	0	0.030141376	0.183407294	0	0.193166112	0	0	0	0	0	0.123584808
2.1.1.215	0	0	0.003705462	0.0003322	0	0.00348519	0	0	0	0.003769962	0.009182609	0	0.00132337	0.003636322	0	0	0.004061858	0.003749469	0	0.001849632	0.00351398	0	0.003180306	0.001070295	0	0.000198578	0.003797764	0	0	0.003647718	0	0	0	0	0.000284391	0	0	0.001382551	0.000712209	1.62809E-05	0	0.002508724	0	0	0.005716312	0	0	0	0.014337806
2.1.1.217	0.366840026	0	0	0.618926721	0.081469816	0	1.684108937	1.13014337	0.802903796	1.371526053	0	0.742440554	0	0.301742054	0.58497125	1.267288478	0.352471675	1.564484284	1.337742776	0.522814953	0.222150653	0.535267124	1.361765869	0.126066557	0	0.828766597	0	0	1.019684622	0.127905762	0.741851852	0.710657149	1.112987459	0.90502814	1.784228272	0.456527788	0.164410478	1.443006022	0	0	1.465066643	0	0.43454472	0	0	0	0.59553664	0.814353255	0.998599136
2.1.1.219	0	0	0	1.111513264	0	0	0.357497252	0.08927264	0	0	0.4099285	0.077315119	0	0.746239822	0.890683834	0.297075955	0.39588433	0.095937359	0.279814833	0.078401423	0.28564465	0	0.038121004	0.2836013	0.929403629	0.246770479	0	0.316683607	0.020431863	0	0	0	0.23756091	0.056695526	0	0.235918186	0	0.14606927	0	0.327444577	0	0	0.002812837	0	0	0.270148047	0.349830266	0.313189208	0
2.1.1.222	5.146603894	0.291321879	0.394752559	1.191610947	0	0	0	0	0	1.645424691	1.048461929	0	0.118410044	0.927898052	0.138702378	0.791943312	0	0	0	0.183144727	0	0	0	0	0.058399195	0.727668045	2.679041131	3.433892539	0	1.828226678	2.869169153	3.710962368	0	0.969203477	1.169524562	0.137728699	2.465141553	0.226432033	0	1.483230496	1.967066536	0	1.538499823	0.605555157	1.547808755	3.411094708	0.300043433	0	1.092302005
2.1.1.226	0.940600357	0.39991022	0.578273705	0.896776461	0.448048818	0	0.879111603	0.266859498	0.79110014	1.149645771	0.648194325	0.127846753	0	0.562390983	1.696428814	1.453145418	0.40017686	1.041597581	1.75575862	0.771040034	1.534145593	0.800928309	0.998372453	1.88923985	0.907083692	0.605939797	0.962454393	0.334099509	1.579936048	0.780809937	0.517037936	0	1.403377815	1.579970206	1.6936498	0.638769457	0.406216769	0.769980765	0.745558111	0.25842098	0.203193847	0	0.509361871	1.427903599	0.046599188	0	1.00306808	0	1.414228502
2.1.1.228	1.360440549	1.231011796	1.314214134	0.541966032	0.913258582	0.947005583	0.795536198	1.311462942	0.890555741	0.648342971	0.619979887	0.763375948	0.9372284	1.2078765	1.129263333	0.731714155	1.070139146	1.108195342	0.720883687	1.257799436	0.881480432	1.230613944	1.099534238	1.04618843	0.552189658	0.998423655	0.909859453	0.67756557	0.659671166	0	1.140549323	1.208416015	0.677569994	0.598745868	0.595111498	1.148991197	0	0.842281884	0.731052255	1.104360847	1.070163386	1.012556612	0.82464162	1.27684598	0.849540402	1.290979551	0.910412008	1.121551683	0.781449748
2.1.1.245	0	0	0	0	0	0.021130779	0.104938574	0	0	0.132972349	0.103972217	0	0.103780258	0.083798793	0	0.695987332	0.097565654	0.044963339	0.096262486	0.274184424	0	0	0.08920433	0	0.15435889	0.084492198	0.184082109	0	0.145287102	0.192949157	0	0	0.256111987	0.284379713	0.292750564	0	0	0	0.095857233	0.081652074	0.143317749	0	0	0.068551087	0.120815016	0.143776966	0	0.227523202	0.152454311
2.1.1.246	0	0	0	0	0	0	0	0	0	0	0	0	0	0	0	0	0	0	0	0	0	0	0	0	0	0	0	0	0	0	0	0	0	0	0	0	0	0	0	0	0	0	0	0	0	0	0	0	0
2.1.1.247	0	0	0	0	0	0	0	0	0	0	0	0	0	0	0	0	0	0	0	0	0	0	0	0	0	0	0	0	0	0	0	0	0	0	0	0	0	0	0	0	0	0	0	0	0	0	0	0	0
2.1.1.250	0.215138918	0	0	0.348699133	0	0	0	0.58589451	0	0.36317001	0	0.546080979	0.365120167	0.376639765	2.889464963	0	0.65486939	0	0	0	0.52529909	0	0	0	0	0	0.491731667	0.374430833	0	0.558365394	0.721007198	0.380047595	0.603059931	1.289168869	1.321240921	0.423749739	0.249483135	0	0.671826455	0.251008775	0.296957271	0.612953427	0.656360768	0	0.323115716	0.187962916	0	0.144242387	0.648091987
2.1.1.254	0	0	0	0	0	0	0	0	0	0	0	0	0	0	0	0	0	0	0	0	0	0	0	0	0	0	0	0	0	0	0	0	0	0	0	0	0	0	0	0	0	0	0	0	0	0	0	0	0
2.1.1.33	0.78551973	0.590813145	1.346346599	0.806905959	0.781388565	1.176744274	0.612523248	0	0.760242585	0.754679313	1.15509739	0.68206784	1.427650019	0.555735322	0.069545303	1.094375806	0.665713976	0.559683702	0.602518968	0.528381635	0.937565465	0.955443247	0.847613882	1.149948605	1.274220301	1.231448097	0.82239762	0.980983097	1.239799451	1.408270946	0.714874934	0.57963051	0.601340715	0.901121155	0.855118797	1.159706313	1.417447672	0	0.209742828	1.378359151	0.619476978	1.196718626	0.658995823	0.684883331	1.256354158	0.790428302	0.639845029	1.016190794	0.8355892
2.1.1.34	0	0.109867477	0.623583877	0.104088187	0.610856621	1.014390292	0	0.484354437	0.571658689	0.613060278	0.232864202	0	0.199668336	0.191906273	1.069311457	0.502671326	0.192540573	0	0.209903305	0	0	0	0	0.680129456	0.496524108	0	0.158511289	0.676015666	0.622043445	0.180713532	0.938142207	0.515096413	0.353579046	0	0	0.429871997	0	0	0.173973651	0.394172356	0.413093322	0.769642742	0.138896636	0	0.591423561	1.381171012	0	0	0
2.1.1.35	0.91229095	0.544103276	0.245067176	0	0	0.374314104	0.461930422	1.299820398	0.001625624	0.655329989	0	0.052350286	0	0	0.524797887	0.432720451	1.593058128	0	0	0.590501086	0.328951271	0	0	0.72593379	0	0.471114829	0.066304711	1.251489595	0	0.711737326	1.476846731	1.652453842	0	0.434547869	0	1.040417923	0	0.554397493	0.120885871	0.324514978	0.059258605	0.829727812	0.53387755	0	0	1.204916737	0.676982321	0	0.302948831
2.1.1.37	2.646044304	1.900010417	2.036395233	1.905424214	1.349785247	3.76836732	0.328199461	0.844423605	1.208583824	1.253074974	0.499976031	2.35580854	0.788805292	0.119270065	2.637037541	0.900526534	0	0.705666922	0.545588752	0.183736382	2.911830719	1.110064536	0	0.410293558	0.534348701	0.401517685	0	0	2.579521411	2.496540878	0.063605755	0.944132807	0.757610033	0.209198299	0.309685676	0	4.399018458	0.929129223	0	0	2.608408237	0.455746202	1.370151055	2.148226482	2.180877687	0.81351965	0	0.600150185	2.118213937
2.1.1.4	0.060443615	0.065031641	0	0	0	0	0.06896319	0.092937447	0	0	0.26128456	0.01107297	0	0.093960422	0.013852522	0.014857508	0.085797013	0	0.086019632	0.017605665	0	0	0	0	0	0.043596845	0	0	0	0	0.0137595	0	0.027255297	0.051083744	0.018241224	0	0	0	0	0.059775	0	0.012870268	0	0.057928028	0.256205734	0	0.023759216	0	0.026705213
2.1.1.41	4.21007E-05	0.000103566	0	0	0	0	3.81022E-05	0	0	0	3.34904E-05	0	0	0.000284582	0	0	0	0	0	8.87113E-05	0	0	0	0.000209285	0.00027496	0.000145679	0.000263298	0	0.000104083	7.38378E-05	0.000112992	0.000168879	0	2.43042E-06	0	8.12016E-05	0	0.00026555	0	0	0	4.87246E-05	0.000119222	4.7564E-05	0	0	0.000246753	0	0.000101809
2.1.1.45	0.680307851	1.757851392	1.396089495	1.676334823	1.274896197	0.118379291	0.032897156	0	0.892823655	0.230660848	0.489611733	0.558284265	0.315951203	0.367379961	0.279420022	0.085701787	0	1.220592148	0.46731622	1.194661819	0.423533907	1.406864741	0.584480676	0.640612823	0.993898069	0.316089098	0.669663618	1.602040294	1.043187431	1.267113662	0.673711731	1.43524097	1.591854787	1.152056699	0.428115954	0.875558065	0	0	1.793029967	0.826679537	0.545725483	0.882451953	0.79467906	0	1.392047151	0.836707145	0.685836768	0.668531983	1.281253549
2.1.1.5	0	0	0.000553298	0	0	0	0	0.000469116	0.00026981	0.000403077	0	0.000145542	0	0	0.000542085	0.000413839	0	0.000403468	0	9.43301E-05	0	0.000205221	0.000362112	0	0.000431895	0	0	0	0	0.000497966	0	0	0.000463507	0.000410866	0	2.01097E-05	0.000485617	0	0.000290912	0.00053074	0.000542689	0	0.000487597	0	0.000496655	0	0	0.000219575	0.000318943
2.1.1.6	0	0.003973343	0.032594709	0	0.036192654	0.014409599	0	0.037189313	0.040772445	0	0.012744695	0.000909647	0.012485891	0.056363116	0	0.008099984	0	0	0.044804671	0.058664087	0.019909967	0	0.049397185	0	0	0.033451553	0.023214661	0.024858302	0.008658502	0	0.013094935	0.04595666	0	0	0.056992423	0.020373273	0.014205955	0	0	0	0.010542672	0	0.008681823	0.048703146	0	0.013332889	0	0.038692959	0.001083621
2.1.1.63	1.549027289	2.230936571	1.514316626	0	2.705011843	0.022449091	0	1.188689391	1.018398623	0.577723633	1.906950299	0.208312862	0.599699837	2.144822607	3.960955008	0.988312469	0.424880418	0.850878152	1.300015862	0.668521143	0.829400657	0	0.96337207	0.278661212	1.60221967	1.611833024	2.274874825	1.986830546	0.844727029	0	1.276798701	1.945626993	0	1.186080954	0	0.937987021	0	0.333111068	1.707463078	0.32751923	2.021682332	0	2.293262218	1.153562286	1.966629736	3.995527015	0	1.217286349	0.331167004
2.1.1.66	0	0.151111886	0	0	0	0	0.066701511	0.135958435	0	0	0.121584036	0.15458124	0.020250247	0	0	0	0	0	0.018321656	0.159130531	0.104488738	0.030833142	0	0	0.613918625	0.134925973	0.058709509	0.123392419	0	0.098063851	0	0	0.014008942	0.155239722	0.079472837	0	0	0.052898671	0	0	0	0.158381671	0	0.056920026	0.043100837	0.056656548	0.122587008	0	0
2.1.1.67	0.140715791	0.354982705	0.008406264	0.243608355	0	0.033148855	0	0	0.037332463	0	0.143290322	0	0.033509938	0.002178657	0.190248203	0	0.12299313	0.097239601	0	0.074829382	0	0	0	0	0.014055504	0	0	0.219356679	0.046376854	0.019438175	0	0	0	0	0	0	0	0	0	0.124796203	0	0.115834599	0.055354877	0.001517474	0.200937002	0	0	0.11646505	0.054195787
2.1.1.71	0	0.077375144	0.016295203	0.026804891	0	0	0	0	0.067957785	0	0.099171349	0	0.016862532	0	0.019560149	0.035001329	0	0.046328119	0	0	0	0	0	0.089360375	0.057001318	0	0	0.00481982	0	0.04447351	0	0	0	0.101398319	0.036550172	0	0.147496298	0.021782792	0.098933168	0.052477593	0	0.129844895	0	0	0.032673188	0.070660217	0.065502603	0	0.051357906
2.1.1.72	6.929166488	5.113530917	6.324110767	0.826911303	3.874765646	2.631005977	0	2.339963945	0	6.620225612	3.696513443	3.442191973	3.277925634	3.454776843	7.675696707	0	2.32080775	6.085331312	2.050346449	6.451616053	0.811697462	0	0.247143406	3.427705336	0.249046272	2.509299519	6.465424257	4.186378598	2.570176442	2.904773944	7.721912095	2.957584351	6.1015295	6.033262012	2.170748561	4.698006924	11.66084592	0.267450724	4.8242168	3.536094173	1.733866007	4.919329976	2.248117224	5.518360536	3.916630577	5.83792754	0	4.54421877	0.033757534
2.1.1.74	0.436995983	0	0.01113312	0	0.176702701	0	0.101562469	0	0.740224109	0.840167664	0	0	0	0	1.011111751	0	0.105781124	0.111791901	0.415820928	0	0	1.709381566	1.481557621	0	0	1.585654271	0.855185496	0	1.214380943	0.254421664	0.117624325	0	0	0.611745354	0	0.229694505	0.811677752	0.152939965	1.157796352	0.089260097	0.592028796	0.271981193	0.240276595	0.1251461	0	0	0	0	0.66691496
2.1.1.77	0.930426873	1.038585291	1.063625157	0	1.04949381	0.789280869	0.613118379	0.511769229	0.127860031	0	1.436938886	0.149926443	0	0	0.986301874	0	0	0.277037063	0.203513133	0	0	0.722128762	0.021809668	0	0	0	0.08895987	0.923288606	0.673575153	0	0	0.333261655	0.606023726	0.542374507	0.56842634	1.702312865	0	0	0	0	0	0.484274786	0.910148257	0.480749355	0.694624935	1.205566622	0.463718226	0.643692375	0.274674639
2.1.1.79	1.975701419	0	0	1.026997544	0	0	1.242281116	0	1.004974689	0	0.502167487	0	0	1.996860713	0	0	0.943937332	0	2.064233691	1.354400706	1.927141491	0	0.875414153	0.328809534	0.021310974	0.891948107	2.045390199	0.828984991	0.979463213	0	1.961409774	0.669832808	0	0.956478405	0	0.072402179	0	1.55085809	0.458917205	0.80864151	0	0	1.312549488	1.495064808	0.524099138	2.004956778	0.407950817	0.342275107	0
2.1.1.80	3.396516968	1.035608079	0.3937832	0.186952983	1.319958124	1.236087895	0.535753462	0	0.178222591	1.958192148	1.881807925	1.321826171	1.125616432	0.422133529	0	1.07829717	1.225155837	1.976965659	2.280244447	0.089528554	0	0	0	0.944614573	0.7023018	0	1.754306027	0.429898006	0.351768934	1.5439366	2.916963817	0	1.533754232	0.429743422	0	0	0	0.30876657	0.256409568	0.400904224	0	0	0.078254785	0	1.350033157	0.01605415	0	1.623585393	0
2.1.1.86	0	0.001478599	0.00124068	0.001641025	0	0	0.000144633	0	0.001518553	0	0	0	0	0	0	0	0.000293073	0	0.001693983	0.001521425	0	0	0	0	0	0.000211083	0.000540213	0.001180419	6.22641E-05	0	0	0.000917709	0	0.001534389	0.001498148	0	0.001692631	0	0	0.000713932	0	0	0.000136642	0.001722338	0.000507021	0	0.000577215	0.000370942	0.00173066
2.1.1.90	0	0.015664154	0.023166662	0.031175333	0.033864397	0	0.036580447	0	0.035929909	0	0.02818255	0	0	0.029399217	0	0	0.032451734	0	0	0.004229219	0.025154554	0.031956648	0.008752077	0.009490115	0	0.036993864	0	0.034778468	0.007492452	0	0.028387947	0	0.089881612	0.107690949	0.096588686	0	0	0	0	0.031179084	0	0	0.032040206	0.028463732	0.007269423	0	0	0.026826047	0.02209473
2.1.1.95	0	0	0	0	0	0	0	0	0	0	0	0	0	0	0	0	0	0	0	0	0	0	0	0	0	0	0	0	0	0	0	0	0	0	0	0	0	0	0	0	0	0	0	0	0	0	0	0	0
2.1.1.98	0.001400109	0.000668884	0.001445424	0.001533871	0	0	0.001168533	0	5.97082E-05	0.002455786	0	0	0.001082373	0	0	0	0.001010062	0.001443232	0	0	0	0	0	0	0.000380366	0.002451131	0	0	0.002528569	0.001724603	0.002171988	0.001968654	0	0.000859657	0	0	0	0.000984636	0	0.000558884	0	0.000996208	0	0.000498562	0.001722888	0	0.000283696	0	0.011236352
2.1.2.-	0	0	0	0	0	0.018243544	0.023998518	0	0.003197668	0	0.023080548	0.059142115	0.034820924	0	0	0.054118405	0.027164161	0	0.0389243	0.097918377	0.047374698	0.069904431	0	0	0.067197318	0	0	0.01149721	0	0	0.053082799	0	0.002541827	0.082294654	0	0	0.082045783	0.029698807	0.05563066	0.055538737	0.056081088	0.082225775	0	0	0.042218452	0	0.11681311	0.131256702	0
2.1.2.1	0.739880367	1.478597465	1.315287233	1.391154151	1.424044144	1.128003033	0.383262838	0.789003275	1.562725123	1.440143273	1.474833128	0.667996073	1.635850878	0.860524052	1.574750395	1.847384185	1.544986627	1.057269768	0.386187518	1.245181227	0.848112938	0	1.00202386	0.899969899	1.075445109	0.664806448	0.961151429	1.588079655	1.240324466	0	1.270203023	1.001347327	0.745030178	0.373939579	0.771809036	1.495804361	0.356147883	0.507045112	0.497729375	0.942715806	0.393192036	0.67735614	0.836511776	0	1.213772337	0.88582731	1.662222216	0.879879555	1.070035631
2.1.2.10	0.750014216	0	0.725123402	1.343560503	0.429770015	0.451450682	0.91713235	0	0.634411812	0	0.919864196	0.795844179	1.634613127	0.095460947	0.364373191	0.727809763	0	1.417369778	0.565403244	0.500247058	0.310540276	0.750170704	0.066943601	0.644428371	1.996934925	0.335215902	0.603093599	0.705751976	0	0.566002029	0.917344213	1.388128886	0	0	0	1.294331417	0.607007773	1.627688745	0.29167515	0.573204194	0.692929768	0	0.262734882	0.799586158	0.388700065	0.645759388	0.55668262	0	0.735094874
2.1.2.11	0.725757542	0.30188246	0.5339051	0.225118096	0.753557821	1.138063649	0.486460353	1.26504275	0.807981965	0.816083321	1.466991763	0.794704198	1.210356404	0	1.442643923	0.520015566	0.162058347	0.282366424	0.88012351	0.176980617	0.012928865	0	0	1.216644954	0.94930683	0.236079115	0.301406795	0.936013979	0	0	0.618272939	1.70625327	0.997608433	1.186025551	0.76920855	1.435199647	0.175818634	0.44446496	0	1.095263757	0	0.215487121	0	0	0.372819998	1.350584325	0.69666776	0	0.298620098
2.1.2.13	1.289810336	0	0.584210724	0.336197762	0	0.572870242	0	0.447336466	1.046444773	0	0.487001888	0	0	0.769362215	0	0	0	0	0.6090775	0.413686908	0	0	0.152140695	0.251309852	1.180373576	0	0.804223959	1.815446162	0.312447389	0	0.983723984	2.869069793	0.202484518	0.153784108	0	1.64854539	1.151192772	0	0.515103122	0.690460074	0	0.649994894	0	1.067803813	0.07638252	2.680699993	0	0	0.353608152
2.1.2.2	0.89762315	2.63058098	1.301899743	2.141543654	1.79730745	2.05767084	1.888890493	1.533066996	1.724608836	1.479730981	1.931513996	1.531015723	2.496189397	0.473279349	1.118070807	0.177673398	0.521624671	0.62957574	1.610701597	1.82110419	0.32747176	0.53265726	0	1.557080831	2.563999572	0.562926453	1.183143399	2.386692131	1.62437382	0	2.073269188	1.963590461	0.498106103	1.233353347	1.125182623	0.899449152	1.711567828	1.545965334	0.312377171	2.086987375	0	1.742350643	0.906571333	1.090446232	1.619028176	1.305930632	1.547255912	0.281189005	0.59649082
2.1.2.3	2.664832968	1.9215556	3.151815795	1.489599368	3.045362406	0.239088051	1.366564147	3.343930875	3.371613769	1.203015421	2.868951756	1.779431774	3.745381597	2.205734793	0.684934266	3.89274072	2.937455422	1.614368905	2.770714926	1.6353032	3.161656874	1.343015109	2.14399822	2.35294117	1.634187729	2.037904734	1.014953754	1.350648827	0.868650829	0	1.689198455	2.890223272	2.192362077	1.701161467	2.58710589	1.360086837	3.138611069	2.671742756	1.524355667	1.175914723	0	3.042466304	2.853809032	0.234168351	2.579798156	3.190964018	1.203100159	3.183559495	1.713758814
2.1.2.5	0	0.23526337	0.23610192	0.508579546	0	1.015365728	0	0.059638235	0	0	0	1.487244524	0.626036652	0	0	0	0.347409701	0	0.721384194	0.441932907	0	0	0.438206574	0.194819594	0.265470441	0	0	0.600578968	0	0.595378682	0	0	0	0	0.666664425	0.349605982	0.623346163	0	0.917609938	0.553406939	0.596425119	0.068977289	0.579975022	0.323209949	0	0	0.057916305	0.271419452	0.209481389
2.1.2.9	1.19828262	1.29462528	0.577955682	0.700478517	0.796944281	1.239553686	0.834363558	1.232262925	1.625572694	0.859853971	1.444037374	0.554284662	0.850086603	1.303211743	0.577961976	1.073838003	0.874278265	1.052875998	1.189460369	1.210041073	1.201250053	0.897163172	1.272340358	0.489962161	1.241037255	1.024283991	0.750211628	0.772664473	1.002985458	0.512425265	1.338704319	1.377958377	1.428047305	0.976302009	1.105998278	1.281165441	1.148759563	1.282303139	1.073120725	0.84872897	1.152480659	0.728599477	0.627293675	0.258888587	1.401374333	1.473305038	0.587945295	1.137572233	1.498610437
2.1.3.-	0	0	0.242979183	0	0	0.158974689	0.4531893	0.29876752	0.018369805	0.324362225	1.151528344	0	0.216699854	0	0.431468872	0.028060364	0.481224742	0.403285114	0.440140119	0	0.170695409	0	0	0	0.069168112	0.259010373	0	0	0.142160947	0.402501751	0.070672824	0.313009945	0	0	0	0	0	0.161836435	0.304198613	0.039676586	0	0	0.035197052	0.254296166	0.715759261	0	0	0	0.522064619
2.1.3.1	0	0.058700406	0.087893398	0.083828032	0.042521145	0	0	0	0.110807679	0	0	0.162118948	0	0	0	0.142029188	0.044347267	0	0	0	0	0.159317782	0.108609456	0.114224979	0.597509939	0	0	0	0.140155164	0.092598124	0.073200462	0.013190368	0.094055073	0.073902865	0.034284931	0.127227478	0	0.117697051	0	0	0.037767993	0.079888651	0.058744469	0	0.087452121	0.044450323	0	0.112436921	0.068396439
2.1.3.11	0	0.019588391	0	0.161024672	0	0.615004745	0	0	0.040096092	0	0	0.317790727	0.27745203	0.126748723	0	0.135922317	0	0.132768721	0	0.155463178	0	0	0.102733465	0.132591644	0.151533752	0	0.000537946	0	0.067607779	0.147060981	0	0.020093302	0.054786941	0	0.14232633	0.010329568	0.111545319	0	0.03194014	0	0	0	0	0.135515524	0.041182552	0.00988643	0	0	0
2.1.3.2	1.310302115	1.382304417	0	1.482341029	1.495039534	0.662305898	0.313609134	0.579842137	0.438983127	0.343994097	1.282585751	1.158617789	1.336962919	1.323519565	1.116810246	1.310903125	1.479576981	0.614271621	1.388912523	0.886322786	0.610505072	0.758428585	1.040229407	1.453701677	0.553838886	0.664204412	0.834417956	1.457640363	0.967616088	0.375791788	0.763592469	0.633571516	1.208853776	0.838930196	0.459218455	0.459337299	0.433660114	1.529241876	1.032203043	0.741557929	0.522131099	0.306958966	1.282038946	0.563899268	1.27144019	1.162392584	1.171073438	0.949417321	1.044430181
2.1.3.3	0.400594304	0.011065242	0.288173281	0.635116537	1.380033753	0	1.772809866	0.65674585	1.382119314	1.314469163	1.126533965	0.919463571	1.359364971	1.363219341	0	1.640846686	0.405909845	0.263595062	0.967401587	0.83564539	0.886346017	1.915500399	1.801926244	0.9695568	1.285767843	1.161074267	2.695914093	0.900450942	1.929097425	0.708182582	0.774751141	1.74971577	1.376886152	0.697600506	0.266758891	1.054494512	1.119358925	0.172763026	1.059939393	1.28620044	0.072806633	1.658249672	0.423693671	0.280410251	0.927007206	1.568410987	0.078762003	0.189537677	1.028693383
2.1.3.6	0.25118992	0	0	0	0	0.242636534	0.037048437	0.255611777	0	0.068294915	0	0	0	0	0.166586321	0	0.123994328	0.126423716	0.051293661	0.028146908	0	0	0.250335004	0	0	0.67647871	0.9117723	0	0.71261154	0.17170142	0	0	0.045456677	0.180495321	0.035287529	0	0.259604479	0	0.270658271	0.231371124	0.259109552	0	0.178798822	0	0	0.253368511	0.241555602	0.206672653	0.124096039
2.1.3.7	0.081274493	0	0.020419208	0.132334594	0.117125054	0	0.008223086	0	0	0.002205289	0	0.11835298	0.043477879	0	0	0.075166154	0.050931372	0	0.039875922	0.098828789	0	0	0	0.105132746	0.020866423	0.029084299	0.092698529	0.002843055	0	0	0	0.089282596	0.034137678	0	0	0	0.099339907	0.09490628	0	0	0.094258555	0	0	0	0	0.132236205	0.013264345	0.048697094	0
2.1.3.9	0.053165219	0.116360516	0.177367432	0	0	0.308528661	0.250784572	0	0	0	0	1.209548591	0.801902601	0	0.325564225	0	0	0	0	0	0.360806943	0	0.437834733	0	0.422100718	0	0.135486373	0.002642684	0	0	0.012476438	0.137158136	0.388134713	0.224173608	0	0	0.235986694	0	0	0.259189065	0.12356433	0	0	0.031105767	0.253417707	0	0.327686444	0.175729822	0.323092819
2.1.4.1	0.019830274	0	0.09197348	0.597824728	0.260064675	0	0	0.136838928	0.419995749	0	0	0	0.223398087	0	0.23285975	0.387061633	0	0	0	0	0.242250978	0.17727938	0.406801972	0.179082044	0.04323275	0	1.886789635	0.246484754	0	0	1.003389964	0.171450811	0.285698865	0	0	0.269043625	0	0.395338534	0.391581972	0.126253445	0	0	0	0.260137306	0.14807108	0.072488244	0	0.25609768	0.023068257
2.1.4.2	0	0	0.008096468	0	0.001066814	0	0	0.008326016	0.005150012	0	0.005884198	0	0.004597403	0.004137548	0.003913078	0.007119732	0	0	0.00013307	0	0	0	0.006149734	0.004803473	0.007534906	0	0.005800686	0	0.005249088	0.007691069	0.000703487	0.004589991	0	0	0	0	0.006648432	0.005353649	0.007607276	0	0.002897494	0.001644063	0	0	0.006149863	0.002648441	0.006551622	0	0.028026412
2.10.1.1	1.159491017	1.255567178	1.4898707	0.303069714	0	0	0	0.410438442	1.170432578	2.091468849	1.978364299	0	0	0	0	0.344435216	2.079225153	1.450545695	1.307909417	0	0.504319128	0	0.938103126	0	0.934928767	1.404844663	2.645438146	1.150668712	0	0	0.017973595	1.57156212	0	0	0	0.223149985	1.84082431	0.359364788	0.308613917	0	0.637311477	0.502596882	0.705375313	0.051513085	1.866324623	0.040317224	0.02767433	0.498661184	0
2.2.1.-	0	0	0	0	0.00051989	0.004527928	0.006016308	0.004384916	0	0.003907556	0.003515036	0.004054727	0	0	0	0	0	0.001024529	0.00460551	0.000128396	0.005125995	0.001668646	0	0.003810658	0.00127986	0.005302237	0.001013753	0	0	0.005131359	0	0	0	0.006227936	0	0	0.00321521	0.002606226	0.000769097	0	0	0	0	0.002772659	0.009916148	0	0.002764434	0.002767789	0
2.2.1.1	0.377729015	3.999872516	0	0.069532263	0.383811683	1.534322957	3.203359467	1.543468536	1.300619906	9.889650928	0.714676687	0.061256345	4.072547778	1.180124842	5.391400401	2.065916879	1.493851592	3.172243657	5.397765068	2.309485176	3.228454116	2.619025739	3.372022166	0.676550382	1.002399997	3.104661366	1.698052041	3.311255249	0	7.904117448	1.559518731	4.181229242	4.590964115	2.866208983	3.471983182	2.941649603	4.626229758	0	4.519714052	0.808320273	4.516491537	3.481850202	5.876544529	1.281872488	2.058916327	3.933110657	0.397781944	0.697963728	1.372373343
2.2.1.2	2.050883768	2.310757466	1.514790782	0.047075488	0	0.007146973	0.127746406	2.500464819	4.905966874	0	1.092469262	0.838431287	0.912819816	2.246556378	0	0	0	2.594333151	1.002795574	0.872810236	1.683298415	1.076606252	1.189583556	0.883887833	2.355488903	1.275027059	1.053239783	2.034196542	0.124002157	3.411684992	2.704991973	2.76331282	0.254135542	1.381017442	1.788170261	3.014966258	0	1.661523401	0	1.436436221	0	2.272190207	0.064794009	0.926819368	2.243248617	2.695430383	0.682880881	1.410968617	0.545288339
2.2.1.6	4.296399439	5.820773123	5.867089443	0.043915307	3.581540041	2.768559578	0.983602925	4.221300354	6.749984029	1.014732774	6.86730084	0	0.454376614	0.097440594	0	4.589094676	4.383251351	1.016026421	0.467416981	2.831555161	0	0.512682927	1.087907861	1.920992196	4.357094264	0	2.2381906	7.572181003	0	0	6.83275359	8.335444813	1.597177889	2.5714266	4.492418961	7.852630069	1.071485668	2.711916628	1.998503049	0.584854883	1.870285874	0	2.078790455	0	2.942023464	7.003170015	3.135584816	5.447217026	0
2.2.1.7	0.490549855	1.422952188	1.322746546	0.837447826	1.588666984	0	0.153537874	0.169296796	0.429359168	1.323356136	0.98341748	1.410713754	1.043636049	1.171377074	0.592966371	2.463753455	0.6379541	2.012593833	0.648038525	1.300872498	1.29702856	0.30575987	1.809029488	2.015330121	0.745647195	0.669238866	1.093172626	1.475513446	0	0.345656647	1.220620781	1.794078236	0.7871238	1.144236295	0.858652336	1.846714248	1.022121974	0.521566372	2.079185843	0.454612144	0.359627382	0.22790283	1.727265941	0.278695696	1.510633657	0.674809546	1.730528332	1.27743601	1.059236383
2.2.1.9	0.534149748	0.776749342	1.781141135	0.358418488	1.493179159	0.100574	0	0	0.560557043	0	0.232478502	1.340559405	0.297499028	0.24141144	0.552860449	0	0	0	0.674910652	0	0	0.53831704	0.179473725	0.191280297	0.84459543	0.433833841	1.070051188	1.104673307	0.607307684	0.036832181	0.766586778	0.382198393	0.56970209	0.274521643	0.201589718	0.916733453	0	0.540866806	0.965058393	1.218444055	0.706411714	1.310017894	0	0	0.799287117	0.918677745	0.754994956	0	0.303193197
2.3.-.-	0.184121507	0.070958949	0	0	0.02388486	0.047720225	0.16725999	0	0.096740141	0	0.216338831	0	0.097934819	0	0	0.165057381	0.072212379	0.238591131	0.245889615	0	0.24719834	0.178671925	0.229310752	0.218381891	0.020288886	0	0.101763511	0	0.438119517	0	0.136509557	0.205811839	0	0	0	0.114277258	0.205856036	0.128508164	0	0.159098825	0.077422741	0	0.085783758	0	0.050706279	0	0.003267323	0.175781933	0.142011377
2.3.1.-	0.831940745	20.05429729	8.08772443	7.049075303	11.60852941	8.398320165	9.586853159	7.058811231	0	9.042190424	15.86208728	0	5.783690464	0	0	6.838465304	6.628171116	1.683107347	5.787848965	0	0.729081298	0.890931798	11.14850162	0	0.702475399	7.783412707	12.98208706	18.42884512	5.26792244	9.26517809	5.029445799	13.73646033	7.905924446	0	2.882383303	11.41676938	0	0	15.1767172	4.032989908	5.807081602	8.985923501	0	0	13.8246586	10.62448755	6.148891919	4.565837352	0
2.3.1.1	0.708967505	0.335184877	0.386981654	1.051909197	1.227615796	0.357200142	0	0	0.487507695	0	0.532379753	0.236775375	0	0	2.489135781	0	0	0	0	0.65604328	0.166749377	0.451706624	0	0	0	0.220953683	0.210458647	0.901118295	0.190868431	0.060415633	0.150737258	1.074839943	0	0.540661791	0	1.243018674	0	0.820034109	0.747048582	0	0	0.575280841	0.498743739	0.801742794	1.172581821	0.511406139	0.41243341	1.074122757	0
2.3.1.101	0	0	0	0	0	0.031315106	0	0.017499454	0	0	0.077311957	0.018339336	0.006952603	0	0	0.026948236	0.026792256	0.006257699	0	0.020427685	0	0.00300104	0.012008778	0	0.032010594	0.001677729	0.027809381	0.022426602	0.003072333	0.009737139	0.027795546	0.029491575	0.029202676	0	0	0	0	0.015935665	0	0	0.000348487	0	0.014562851	0.02401764	0.080702556	0	0	0.01739955	0
2.3.1.102	0	0.047598737	0.268824573	0.06591025	0.133181737	0	0	0	0.015944013	0.236939032	0.28539139	0	0.028332966	0	0	0	0	0	0	0.218513636	0	0	0	0.057545019	0.288208433	0	0.130257692	0.115009167	0.221695922	0.246632953	0.155799891	0.46809192	0.068783233	0.277857961	0.26177252	0.376711223	0.045836619	0	0.080031159	0.443084657	0.080598259	0.1416817	0	0	0.340321553	0.155935311	0.158187874	0	0
2.3.1.109	0.811561346	1.81311592	0.695247452	0.08498717	0	0	0	0	0	0.132205424	1.384043789	0.705388882	0	0.158498697	0.172518084	0	0.740929105	0	0	0	0	0	0	0	0.52880172	0	0.140463355	0.010715175	0.728450826	0.076741555	0.268866531	0.134482234	0.30598111	0.418424319	0.099587589	0.016835144	0.208386477	0.368717499	0.744989389	0.019418021	0	0.75512478	0.281245469	0.798113739	1.062315416	2.032898967	0.118762763	0.63846229	0
2.3.1.111	0.055725958	0.027278499	0.057810497	0.001162727	0	0.030179259	0.052092778	0.012650167	0	0	0.022594412	0	0	0.029927772	0	0.053078331	0.007928201	0.025535473	0	0	0.034756163	0	0	0	0	0.055011511	0.004718753	0	0.000349662	0.058462088	0	0	0	0	0	0	0.024672415	0.030643139	0	0	0	0.040616301	0.005579382	0	0	0.024796827	0.003524376	0	0
2.3.1.117	1.099273486	0.671328558	1.614106835	1.444487549	0.593335798	1.435628609	0	1.661815115	0	0.081580003	0.83880896	0	0.661513179	1.548120096	0	0.10829598	0.461206464	1.475223185	0.73358224	1.151504133	1.417879709	1.205140439	1.611498411	0.733570785	0.704302629	1.099863194	0.841875259	1.205510868	1.792886893	0.610280898	1.405853883	0.188346782	0.22646479	0.310621073	0.313566818	1.227139398	0	0	0.982353692	0	0	1.517596105	0	0	0.467101844	0.957029229	0.508894137	0.116287655	0.023473276
2.3.1.118	0.233003681	0	0.319378072	0	0	0	0	0.048808567	0	0	0.919550991	0.264110896	0	0	0	0.390076948	0.393438018	0.297816171	0	0	0.486694556	0	0	0.050662489	0	0	0.172757839	1.046063276	0.029313286	0.400270291	0	1.134927513	0	0.291162115	0	0.288058321	0.309930982	0	0.002726411	0.624049683	0	0.090099554	0	0	0.846070456	0.87365421	0.321467613	0	0.553349716
2.3.1.12	0	0.732799474	0.574774385	0.777893169	1.105034172	0	0.99815303	0.908383634	0	0	1.00599642	1.126607744	0	0	0	0	0.166810162	0	0	1.245470667	0.161725736	0	0.757266695	0.32346643	0.674422729	0.127137181	1.286644817	0.703124849	1.533538095	0	0.805556486	0.03086968	0	0.666490093	0	0.534662095	0.965439378	0	0.440194762	0.120320263	1.09835735	2.055281979	0	0.828206904	1.491211379	0.909527534	0.044149336	0.462887587	0.262363335
2.3.1.128	0	1.38498632	0.412634407	2.564057376	0.823424816	0	2.382578593	1.46509442	1.678117027	0.232318757	0	0.4320678	1.496193202	2.453464797	0.680879693	0	1.660143264	3.514042507	1.056858651	1.214604901	3.187681331	0.724965026	3.554473292	1.215783421	1.929278089	0.709746031	0	0.734515593	2.233167272	0	2.872115996	1.615360627	2.975394178	1.133991143	2.068413197	2.992436328	0	0.933766137	3.70301081	0.257639389	0	2.529962563	2.83815142	0.641177057	1.928021446	2.226141709	0	0.328720135	0.494581411
2.3.1.129	0.687581762	1.630304197	0.900871446	0.677610142	1.171518383	1.064911469	0.836680099	0.464783132	0	0.351235128	1.234116421	2.895145129	1.009598153	0	1.600423529	0	1.695672605	1.110349287	0.540634879	0.566933532	0	0.268422675	0	0.245765605	0	1.052130705	0	1.139190706	0	0.457069478	0.595330974	1.744460368	0	0	0.941566416	0.389585177	0	0	0	0	0.833165208	1.298696587	0	0.007849612	0	1.413307625	0	1.278684038	0
2.3.1.15	2.947135287	0.855835125	2.2137848	0	0.895674363	2.976815316	0.387537717	1.618799582	2.553994826	2.192509147	2.842919672	0	1.343460272	0	1.460529029	3.459715779	1.222214681	0.567243831	1.037106794	1.109619496	2.316403626	1.225842977	1.56311067	2.196715476	0	2.938566324	3.350858583	3.376049585	1.861481021	0.966743968	4.058021285	4.289679595	1.672391945	1.303516047	2.867455735	2.488882969	2.826013095	1.074364112	2.902283881	1.386229804	3.426260239	2.762135834	0	1.988880048	2.881875179	2.840008593	3.203427505	1.80784559	3.579971121
2.3.1.16	2.528894705	1.745931505	0	0.67520713	0	0	0.721789173	1.01652841	0.938206768	0	1.984667881	0	0.51487025	0.367146283	0.848253946	0	0.136405162	0	0.612019715	0.848546406	0	1.421698021	0	0.578260343	0.059251012	0	0.929873233	1.646379399	0	0	2.827180713	2.92091404	0	1.233841015	0	1.95816106	0.074314119	0	0.74021711	1.058671246	0.246511004	1.452887933	0.086746462	1.038355992	1.793264679	3.301361639	1.318899217	0	0
2.3.1.164	0	0.049182449	0	0	0.195798873	0.016121386	0	0	0	0.061737288	0.532434055	0.305848149	0.377254468	0.01707299	0	0.020039248	0.128193311	0.117378261	0.077983108	0.242480613	0.219933587	0.090236637	0	0	0.183954377	0.191539588	0	0.169399793	0.159163762	0.008236161	0	0.096095943	0.128819889	0.002905044	0	0	0	0.195003087	0	0.125192435	0	0	0.048359308	0	0.384643625	0.082189817	0.229295041	0.099721626	0.186885094
2.3.1.168	0.145727238	0.351570191	0	0.378498909	0	0.350507921	0.320885433	0	0	0.087447666	0.706364662	0	0	0	0	0	0.301644924	0	0.181267557	0	0	0.234446355	0.280246685	0	0.34671429	0.832718521	0.259888985	0	0.612297646	0	0.033585509	0.310393452	0	0.312594254	0.368752128	0	0	0	0	0.007149831	0.298593992	0	0.021979022	0	0.437488694	0.470616387	0	0.173912324	0.241435418
2.3.1.174	0.191833323	0.198584367	0.068651904	0	0	0	0	0.198300671	0	0	0.101852352	0.068163482	0.114922343	0	0	0.151935777	0	0.005372448	0	0	0	0.002173504	0	0.146907651	0	0	0	0.144609768	0.01878848	0	0.153821911	0	0	0	0	0.179695632	0.054079964	0	0	0	0	0.151536801	0	0.112423501	0.029326689	0.081347776	0.166300216	0	0.02812356
2.3.1.178	0.054368192	0.046369167	0.051195307	0.013535562	0	0	0	0	0	0	0.197608802	0	0	0.007511329	0	0	0.1150462	0.003191143	0	0	0.066257832	0	0	0.009317685	0.009859484	0.004900043	0.038127347	0	0	0.005850152	0.052940615	0	0	0.035178181	0	0	0	0.034228822	0.038279684	0.099580823	0	0.056139144	0	0	0	0	0.048208316	0.059028124	0
2.3.1.179	1.258529427	0.127549619	0.378297705	0	1.880062341	0.558140735	0.902548313	0.249258878	0.895900013	1.565059802	0.911198279	0.191422122	1.61984544	0	0.521688022	1.200802782	1.430859281	1.197794986	0.732597231	0.231296581	1.739556443	0	0.530434473	2.290006172	0	2.270457998	0.577991387	0.868511548	1.760434617	1.673076107	0.509294624	1.517488663	0.364705559	0.39021639	1.863335438	2.168480355	1.2872863	0.269823216	1.696385456	1.923212498	0.555297999	0	0	0.649676357	1.825801351	1.942638368	2.035699915	1.539591629	0.386489871
2.3.1.18	0	0.931217101	0	1.014026424	0.823377465	1.417348614	0.771190128	1.495977697	1.46353036	1.289280084	0	1.428342243	1.111931575	0.561433576	1.635423496	0.000294983	0	0	0.502906619	0.351890683	0.446472076	0	1.256911136	0	0	0.228459595	0.3063706	0.482162755	0	0.251271534	0.188153431	2.0394503	0.576940224	0	0	1.234318432	0.656364493	0	0	1.41475306	0.359907082	0	0	0.607308577	0.080282771	1.64760497	0.329219839	0.15766523	0.229640171
2.3.1.180	0.758048875	2.063286404	0.200763556	0.194858738	0	1.109382314	0	0.729727381	0.545345285	1.860610267	0.790171068	2.414647924	2.962367849	0.223890274	1.312300052	0.631988375	0.834057499	2.628139689	2.177271692	0.58065191	1.925709631	0	0.481677943	1.738919609	0	0	1.158878385	0.478784312	0.281795603	0.287613252	0.681910515	1.892052749	1.027688797	1.434707287	0.790293678	0.698044682	1.60077475	1.092281341	2.798748179	0.037122887	0.309153138	1.793246227	0.427239755	0	1.51391857	0.928897882	0.717969219	1.730161711	0.031441593
2.3.1.181	0.765452731	0.657909978	0.599443627	0.349874112	1.404977327	0.485142329	0	0.384291439	0.670912115	0	1.341111662	0.244291467	1.619925783	0	1.606810851	0.42879149	0.211329972	0	0.742422737	0.492276906	0.289889325	0.820756887	0	0	0.519737891	0	1.089369143	1.76206579	0	0	1.740394054	0.131009891	0	0	0.046312695	0.633843303	0	0.505159699	0.147903977	0	0.782595899	0.333008662	0	0	0.183279624	1.195892264	0	0.9688158	0.594790314
2.3.1.182	0	0	0.052890707	0	0.089586593	0.430434544	0.065472656	0	0	0	0	0.465973061	0.384004978	0	0.135580587	0	0.038715763	0	0.080505582	0	0.012688349	0	0.027359032	0	0	0	0.056975051	0	0	0	0.076748144	0	0.039971364	0.076837147	0	0.098722972	0.043218821	0	0.117442486	0	0.10058317	0.124495355	0.13610458	0.031556957	0	0	0	0.022464837	0.15531424
2.3.1.183	0.286992571	1.368524843	0.563200714	0	1.371985431	0.112235542	0.78560287	0.50135674	0.499817606	0	1.092914107	0.223234968	1.527132843	0.245189452	0.441613482	0.219741728	0.800456534	0.555094063	1.053437041	0	0	1.017609602	1.919310307	0	1.314263388	0.787999994	1.702055237	1.338275487	0	1.38862946	0.525781661	1.801966531	1.370133177	0.704057162	1.524438671	0	0.962546861	0	0	0.77039074	0.710482242	0.107898772	0	0	0.745514496	3.375535327	1.326087532	0.214150795	0.928442795
2.3.1.184	0	0.014980256	0	0	0	0	0.230191571	0.260618804	0	0.079431039	0.574999305	0	0	0	0.104215943	0.152257915	0.202527557	0	0.01381713	0.194701325	0	0.123271518	0.02742824	0.195363116	0.200226799	0	0	0	0	0	1.031195237	0	0.199059246	0.272152882	0.191393269	0.308510609	0.132356564	0	0.203547402	0	0.104960341	0	0	0.010677151	0.393449691	0.047606902	0.098190998	0	0
2.3.1.187	0	0.473962519	0.049626783	0	0.121692267	0	0	0	0.221180877	0.035153981	0.130765476	0	0.080720882	0	0	0	0	0.188599841	0.217639731	0	0	0.197322677	0.124053088	0.074782055	0.125329851	0.228818995	0	0.070550096	0	0	0.182725096	0	0	0.059702024	0.092654069	0	0	0.013651009	0	0.188900516	0	0.043832872	0.056461352	0.077511362	0.352676067	0.596178658	0.224249296	0	0.248509527
2.3.1.19	0.291847038	0.646066712	0.433687155	0	0.56673684	0.443565623	0.477045825	0	0.028141087	0.37996064	0.289229076	1.402680264	0.82352308	0.383652665	0.740082698	1.464452791	0	0.866352008	0.152079719	0.958104776	0.396171277	0.077592929	0.439775464	1.399708343	0	0.270228533	0	0	0.447365549	0	0	0	0.587537928	0	0.738052394	0.609870874	0.340568497	0	0	0.272403341	0.08106227	0	0.464870802	0	0	0.198008839	0.8997681	0.045559745	0
2.3.1.191	1.242172807	1.4564855	1.647792304	0.594834395	1.572796282	0.933846725	1.231261381	0	0	0.580706905	0.870610739	1.860466796	0.838494601	0	0.399294146	0	0.249483236	0.382582966	0.792648254	0	0	0.742119627	0	0	0.32336713	0.397135974	0	0.456701868	0.313946468	0.80999668	0.41924331	0.511022006	0.801313125	0	0	0.025105774	0	0	0.595843364	0.615504697	0	0.339355458	0	0.309820847	0	0.852841214	0	0	0.024136485
2.3.1.193	0.291880441	0.060436363	1.767575206	0.605519052	0	0	0	0	0.625013215	0	0.412594845	0	0	0	0.228207606	0.270677682	0.606881629	0.519452402	0.192215595	0	0	0	0	0.087604023	0.802874358	0.386781695	0	0.244858988	0	0	0.608211052	0.626589713	0.389084545	0.40737378	0	0.305004757	0	0	0	1.184604747	0.199503013	0.42964897	0	0.470003789	0	1.268233764	0.633071561	0.657838423	0
2.3.1.20	0	0.885535209	0.014987649	0.041019169	0.065843559	0	0	0	0	0.020137692	0.213633057	0	0	0	0	0.126695686	0	0	0.012113656	0	0	0.143026741	0.197711801	0.192862854	0.034975607	0	0	0	0	0.042898752	0.030222234	0	0	0.077182242	0	0.120111165	0.171229274	0	0.070978923	0.046304674	0	0	0.028300371	0	0	0	0	0.099909468	0.060157542
2.3.1.21	0	0	0	0	0	0	0	0	0	0	0	0	0	0	0	0	0	0	0	0	0	0	0	0	0	0	0	0	0	0	0	0	0	0	0	0	0	0	0	0	0	0	0	0	0	0	0	0	0
2.3.1.28	0	0.435202859	0	0	1.037985165	1.009760277	0.544445114	1.375201134	0.701301875	0	0.349527347	0.953845439	1.453167877	0	1.280239956	0	0	1.454225136	1.540628952	1.301256379	0.530697412	0.094457833	0	0	0.48442802	0	0.064008277	0	0.174345208	0	0	0	0.186806175	0	0.266316867	0.758344327	0.556997326	0.475989283	0.46820803	0.46003654	0	0.653312524	1.116651864	0.51980578	0.440015503	1.610419995	0	0.689790204	0
2.3.1.29	0.534116667	0	0.670857709	0	1.389441507	1.557778652	0	0	0.9267005	0	0.772184348	0.534046993	0.724346224	0	0	0	0	0.910912459	0	0.810305363	0.266251642	0.245705078	0	0.780082015	0.617051297	0.604276121	0.40901944	1.722207715	0.229066684	0	0.009138157	1.529265479	0	0	0.338761189	1.695672931	0	0	0.196882625	0.611906273	0	0	0.26860448	0.351223966	1.213332209	0.335537168	0	0	0
2.3.1.30	1.910695767	2.118676845	1.190691911	1.677259611	0.860875552	1.461051778	1.512596911	0.760650693	1.832854771	2.810703716	2.038473233	1.755126029	2.503589817	0	2.342444615	0	1.558125796	1.869092913	2.200288287	0.740803656	1.149213765	0.316559707	0.578817071	0.32375909	0.235425435	0	1.308261283	0.479812954	1.660535645	1.489888187	1.731524138	0.534806981	2.27866244	2.077539414	0.919767308	0.525547357	0.04373736	0	0.794797144	1.547149008	1.077926546	1.795359298	0.678481326	0	2.473620434	1.094489424	0.081260031	1.337833247	0.873847522
2.3.1.31	0.44917154	0.58481779	0.41455573	1.652936168	1.490634955	1.147793385	0	0	0.227423202	0	0.400326993	0	0.313884279	0.844524823	0	0	0.896594517	0.438868191	0.822219775	0	0.091042877	0.222478197	0.837220722	0	0.801240654	0	0	0	0.016248939	0.126304759	0.789203685	0	0	0.556085051	0	0.26126536	0.37599515	0.498228321	0.688801277	0	0.445467464	1.576986039	0	0.156205382	1.055009894	0.235477348	0.831985635	0	0.809555278
2.3.1.35	2.578166724	2.819990193	0	0.362416992	3.769339722	1.354370121	0	1.91941657	2.283930176	1.655746232	2.074348224	0	0	2.145196533	2.884425513	2.499445047	1.768348987	1.304399331	0.693160509	2.927664247	0.18109311	1.404502852	3.234061914	2.902181181	2.351107662	0	4.390602763	0	0	0	0	0	0.120209405	1.71251731	0.799137149	0.149622699	3.198938829	0	0.544174779	0	1.750848368	0	0.992766301	1.169204933	1.199799188	1.787066186	0.26668202	0.894000226	0.472490449
2.3.1.37	0	0.096566164	0	0	0	0.035798835	0.154460739	0.067499299	0.080606232	0.221210656	0	0.002144496	0.248267659	0	0.266067989	0.142666662	0.023904819	0.11330005	0	0.187671837	0	0	0	0	0.214894109	0.137086808	0.201704167	0	0	0.185584593	0	0	0	0	0.240987556	0.107089181	0.037317888	0	0	0.052237309	0	0.019865543	0	0	0.211927869	0.061589002	0.088046742	0.356453625	0.155366119
2.3.1.39	1.942236008	1.395481032	0.991778843	0	1.502800101	0.523482562	0	1.805369064	0.852606473	0.666144145	2.433815245	1.873467914	1.725344448	0	1.075085942	0.33447675	0.330601337	1.931695036	1.186929554	0.910311063	0.625016041	0.995505346	0.488489912	0.91443393	0	0.562148755	1.949868923	1.093654179	0.759021164	0.293762252	0.621602384	1.745553249	1.730209255	1.625420517	0.597573453	1.366650894	1.595924848	0.560694839	0.716085766	0	0.909214832	1.951500105	1.193233184	0	1.646701663	2.24350483	1.699954803	1.414194555	0.10072399
2.3.1.4	0	0	0	0	0	0	0	0	0	0	0	0	0	0	0	0	0	0	0	0	0	0	0	0	0	0	0	0	0	0	0	0	0	0	0	0	0	0	0	0	0	0	0	0	0	0	0	0	0
2.3.1.40	0.743397037	0	0.556420274	0	1.729559597	0.850825827	0	0	0	1.205691383	0.207394021	0	1.203294899	0.578991154	0	0	2.219481872	0	0.27310195	0	0	0.181149582	0	0	0.585418602	0	0.275568153	2.024102946	0	0	0.720292201	3.173432881	0	0	0.000167712	2.417119412	0	0	0.954320691	1.467806228	0	0.478945313	0.654229136	0.537753412	0.195629238	1.200905888	0	0.385531062	0
2.3.1.41	1.376501	0.988772499	1.902545832	0.671735378	0	0	0	0.569193118	0	0	0.551710191	1.278541235	0.476231835	0	1.970795031	1.037251782	0.303655994	0	0	0	0	0.722148913	1.092459251	0.997712787	0	0.335590903	0	0.167025347	0	0	1.885949775	2.008757795	0.938634097	0.450501913	0.661865333	0.208847527	0	0.535252577	1.226231463	1.407755627	0.930674316	0.972636081	0	0.76709479	1.677527703	2.217536421	0	0.795797278	0
2.3.1.43	0.001729393	0.003255	0.005790758	0	0	0.006123922	0.002125948	0	0	0	0.011245507	0	0.004021862	0.006298384	0.00049073	0.001222561	0.000514736	0.001375447	0	0	0	0.004514278	0.002358052	0	0.000299299	0	0.001055249	0	0.005973586	0.000513687	0	0	0.001175493	0.000506336	0.005657745	0	0.000363388	0	0.00238335	0	0.002809911	0	0	0.001731988	0.011765446	0.004357681	0.00520902	0	0
2.3.1.46	0.992363858	0	0.36492336	0.676417276	0	0.046623596	0	0.179860679	0.24179565	1.703144322	0	1.332791688	0.977561651	1.523291854	0.784339225	1.560095815	0.311516697	0.35616999	0.804528034	0.384069489	0.699582054	0.395953254	1.057205861	1.216102771	0	0.302875935	0.07963396	0.773763548	0.330591679	0.255549595	0.461280853	0.629462351	1.082107113	0.656967468	1.65964489	0.921438709	1.257908859	0.0201763	0.580246045	1.72290476	0	0	0.499999425	0.639208442	0.743727871	0.765481291	0.831906247	0.860017488	0.808255578
2.3.1.47	1.507903954	0.353394062	0.593389656	0.524058296	1.428586223	0	0.932512135	0.550002503	0.796432722	0.581824129	1.394413201	1.897681961	1.774492704	0	0.865646012	1.207009145	1.516132954	0.650299457	0	0	1.185566857	1.078434884	0.34570735	0	0.415992501	0.311539262	1.506314879	0.792668084	0	0.625154276	0.16020262	2.667839791	0.600104367	0	0	2.143486229	0	0	2.108752593	1.156186728	0.010394613	1.22324742	0.004924252	0.110508983	0.457165958	0.417646543	0	0	0.610975571
2.3.1.48	0	0.194538771	0	0.085427328	0	0.178252846	0.069757894	0	0.150384619	0.019719491	0.17489221	0	0	0.169617993	0	0.146613134	0.157763978	0	0.137568619	0	0.052260913	1.033913493	0	0	0.004528335	0.103397714	0	0	0.098714376	0	0.138758117	0.195983298	0	0.12021679	0.04477271	0.058650534	0	0.126723809	0	0.079120943	0	0	0.098410831	0	0	0	0	0.215875854	0
2.3.1.5	0	0.10209443	0.038192973	0.047164301	0.011938873	0	0.043116689	0.057194851	0	0.06432103	0.289808636	0.067431286	0	0.099696403	0.092325429	0.000706769	0	0	0	0.017630276	0.065439875	0.090104465	0.100904944	0	0.083512751	0.039622043	0	0	0.024971234	0	0.044409875	0.106989805	0.085184403	0.120043797	0.122057595	0.048862821	0	0.000740802	0	0	0.106296821	0	0	0	0.255682926	0.071457078	0.023816479	0.032928712	0
2.3.1.50	0	0	0	0	0	0	0	0	0	0	0	0	0	0	0	0	0	0	0	0	0	0	0	0	0	0	0	0	0	0	0	0	0	0	0	0	0	0	0	0	0	0	0	0	0	0	0	0	0
2.3.1.51	2.439461718	1.63129607	0.225131667	0.818707917	1.462534476	0	1.355951578	1.042441162	2.493268783	0.841750748	2.704495121	1.031202386	0.881724527	1.596261502	0.163769158	1.172933649	0.919007185	1.284003013	1.452037944	1.381665388	1.431827856	0.989488808	1.443272762	0.668751559	1.514004159	1.715633819	1.343557582	1.388382647	1.961319484	0.735363569	1.247167026	1.878251804	0.627385498	1.092795919	0.577356633	0.296446567	2.47714323	0.296280605	0	1.586158173	0.973679419	0.759534304	1.226844073	0.709060651	3.009315584	0.438431209	2.317200467	1.052773758	1.461815192
2.3.1.54	0.008417938	0	0.647908893	2.478536081	2.552917376	2.387898728	0	0.792841843	2.994142052	1.63448887	1.165620253	1.951982706	3.214264659	2.089755067	6.239677888	1.204610228	0	0.598422781	3.491159148	2.31480625	3.382306037	0	2.505269032	2.059474323	0	0	1.627909796	1.91128029	0	3.454208192	2.246285268	3.161067644	2.515539689	0.225557071	1.28515668	1.533522118	1.34054466	3.041077256	0	2.587026843	2.325319006	2.378560356	3.440003279	2.249398995	1.107027949	4.152905332	1.565637962	0.310792044	2.083724463
2.3.1.57	0.147703774	0.933273314	0.475911239	0	0.370979668	1.12726581	0.064697625	0.277199949	0	0	1.260498577	0.852916039	1.573889797	0	1.496922592	0	0	0.014541798	0.418092494	0.827203085	0.596284853	0	0.096551943	0	0	0	0.390885614	1.440429603	1.277924703	0.574911913	1.04107082	1.198183978	0	0	0	1.392222291	0.305499136	0	1.068115259	0.429635334	0	0	0.206553113	0.619597456	0.623682222	1.149722597	0.211683075	0	0
2.3.1.60	0	0.194292015	0	0.024362716	0	0	0.026416718	0.023640615	0	0.024404494	0.045165555	0.002258072	0	0	0	0.036314966	0	0	0.006876101	0	0	0	0.036697953	0	0	0.02263732	0	0	0	0.020817774	0.004120691	0	0	0	0	0.026147316	0	0	0	0	0.020811805	0.003643686	0	0	0	0.009684699	0	0	0.03851418
2.3.1.61	0.718737222	1.259589485	1.227326775	0.721499617	1.217911716	0	0.343599577	0	0	0.549293042	1.00695504	0.260634004	0.166659203	0.528745193	0.024685903	0.562412297	0.697827113	0	0.024628158	0.031040253	0.884885754	0.947427412	0.229465313	0.478435081	0.942097453	0	0.987296894	0.69836353	0.476770576	0.79147984	1.846122296	1.640717881	0	0.377568136	0	0.497813078	0	0.431845053	1.019266579	1.240893729	0.106158929	1.88260897	0.436547589	0	0.013433082	0.912218038	0.807995363	0.545600835	0
2.3.1.7	0.011874319	0.013680502	0	0	0	0	0	0.010660584	0.00434475	0.021347868	0	0	0	0.019007295	0.02016514	0	0.020451922	0	0.004896982	0	0	0	0	0.030264971	0.134639082	0.011668943	0.025783371	0.011858239	0.009611122	0	0	0	0	0.005038649	0.00315941	0	0	0	0.028016606	0	0.00579264	0	0	0	0	0	0.002391399	0	0.004557409
2.3.1.74	0.080010087	0.116765342	0.039429098	0	0.063544218	0.202389296	0	0.10314232	0	0	0.056660932	0	0.092518168	0	0.018406925	0.182985146	0	0.00696543	0	0	0	0.113541696	0.231638285	0	0	0	0	0.101142424	0.028160399	0	0.14450121	0	0.11192658	0	0.01067104	0	0.106698577	0.123695012	0.116834123	0	0.202570617	0.02908267	0	0	0.215259322	0	0.145115012	0.258502844	0.150601469
2.3.1.79	0.848256349	0	0	0	3.326114168	0.859276004	1.428269288	1.629309327	0.831665716	1.220217241	0	1.758518282	3.351322765	0.49781527	1.000514786	0.88983389	0	0.513332004	0.140855531	2.065875191	1.283504414	0.557166352	0.657848256	2.013730383	1.105978544	1.174982872	0	0.785904302	2.695430911	0	1.420818523	0.776202481	1.636944701	0	0.029674286	1.322434678	0.070061231	0	1.538591729	0.459832399	0.931366906	0	1.781568764	0.310047241	1.129688158	1.607533163	0	0.944842467	2.075857686
2.3.1.8	1.422714792	1.996943927	0.242837827	0.82762413	0.45923721	0	0.138810088	0.329816343	1.381139554	0.568262231	2.061429157	2.680581311	2.881603697	1.399517607	0.403992806	1.821549575	0	0.651508066	1.653942986	1.076164559	1.398882242	0.746631512	0.445693162	0.725727526	1.05541098	0	1.458568576	1.920091609	1.600145931	1.622074423	0	0.640898603	1.00294928	1.590438216	0	2.018130311	0.555636596	1.363163706	0.582384037	0.41255604	0.728768495	1.520423125	0.293571011	1.220714717	1.900377464	1.300366942	0.736731281	0.375577802	1.333665831
2.3.1.81	0	0.147540934	0.087658554	0.305275766	0	0.23566791	0	0.074658899	0.270328654	0	0	0.293655243	0.216217468	0.211921842	0	0	0.826690721	0.045142353	0.277253635	0.285320861	0	0	0	0	0	0.173422452	0	0.255902458	0.057518909	0.182516454	0.129927584	0	0.192750546	0.33701542	0.415080866	0	0.606567492	0.209599869	0	0.421907778	1.105349765	0.322848167	0.666410345	0.178577925	0.264583946	0.029563423	0	0	0.411891668
2.3.1.82	0	0.370242831	0.232298349	0.233961525	0	0.231943232	0.136436297	0.964489925	0.748784402	0	0.108968466	0.003908166	0.168616001	0.125571155	0	0	0.13241432	0.277943106	0.358009594	0.359246107	0.214579256	0.021983615	0.202486919	0	0.073670305	0	0.059583722	0	0.030309916	0	0	0	0.334300565	0.166251067	0	0.175197458	0.084408462	0.089693937	0	0.231845434	0.048578325	0.256701817	0.050570883	0.13755683	0.266783758	0.273718717	0	0	0.096340868
2.3.1.89	0.300297861	0.034429204	0	0	0	0	0.272006521	0	0.149824915	0.291857343	0	0.048910095	0	0	0.174439103	0.028678968	0.130679869	0.068841513	0	0	0.199062467	0.70438652	1.36440627	0	0.254065519	0.158461231	0.304469176	0	0	0.331339389	0	0.108764788	0.218951977	0	0	0.184123642	0	0	0	0.566185674	0	0	0.460537426	0.105865625	0.273286533	0.098499588	0	0.363920004	0.080137448
2.3.1.9	10.41340133	7.686487191	0	1.27168287	0	3.605101163	0	0.071454165	4.675182387	1.018571536	4.96300567	0.803516728	1.84793877	0	0	0	0.775827682	1.82982829	0.245353784	1.486040564	0	3.174498539	0	0	0	0.101597927	3.922851912	3.887358842	3.250646904	2.284983355	0	0	0	0.596098973	2.608141063	0.245029972	4.718029696	1.176908612	4.062673623	4.210969138	0	1.646111137	0	4.022119486	10.61791766	2.709121192	3.614383465	4.382313774	0
2.3.1.94	0.044312252	0.018616302	0	0.031835782	0	0	0	0.044745939	0	0	0.114209354	0.002984748	0.029822523	0	0	0	0	0	0.078005634	0	0.025682953	0	0	0.050198179	0	0	0.029353216	0.039171387	0	0.009446421	0.016489321	0	0.017407767	0.013801226	0.051720647	0.034417747	0	0.003657055	0	0	0	0	0	0	0.084081005	0.028397612	0	0.058818146	0.047517113
2.3.2.-	0.667398917	0	0.444212595	0.702068068	0	0	0	0	0.058831627	0	0.81080191	0.143796604	0	1.158249527	0.822369293	0	0	0.836983053	0	0	0	0.842231988	0.964628324	0	0.656991232	1.911754103	0	0	2.170115629	0	0.591551467	0	0	0	0.520248162	0.072015611	0.02078801	0.923965994	0	0.138412396	0	0	0.287489274	0.148271937	0.705821115	0.867420295	0.717109266	0.107578731	0.633386764
2.3.2.10	0	0.338553387	0.094348214	0	0.283875948	0	0.251156172	0.017971285	0.213920401	0	0.212739759	0	0	0	0.072449043	0.334419992	0.328508574	0	0	0	0	0.245272574	0	0.319907213	0.201564885	0.238581894	0.020528548	0	0.673913147	0.279871491	0	0.31559847	0	0.172156512	0	0.038026283	0	0	0.048228406	0.566963478	0.325684291	0	0.804867881	0	0	0.110913397	0.178851995	0.424373426	0.286111995
2.3.2.13	0.029202362	0	0	0.042080499	0	0.102099488	0.100711134	0.069891759	0.013791176	0	0	0.012791926	0.069146755	0	0.08542643	0	0	0.313045964	0.132507819	0.324255377	0.227004062	0	0	0	0.095314696	0	0.046128371	0	0	0.059665825	0.00442182	0	0.007622995	0	0	0	0.057220726	0	0	0	0.009701462	0.08766754	0.104970625	0	0.020144619	0.065296144	0.073318949	0	0.072708921
2.3.2.16	0.072150518	0	0.116865083	0	0	0.15440058	0.20249573	0	0.365200636	0.209952073	0.145450003	0.001458561	0	0	0.329333774	0	0	0.157124009	0.161367412	0	0	0.066426522	0	0	0.311997146	0.275166314	0.31345266	0	0.222482184	0.163200247	0.017039397	0.145908123	0.352755075	0.082591269	0.075574151	0	0	0.93473282	0	0.100064592	1.144724718	0.316192334	0.00946592	0	0	0.146004993	0	0	0.350166003
2.3.2.17	0	0	0	0.157492062	0.117297715	0	0	0.051789528	0	0	0.190150863	0	0.168630219	0.078323409	0	0	0.09587927	0	0.083228688	0.050204027	0.224414186	0	0	0.07622428	0	0.002665542	0	0	0.200695659	0.02226162	0	0.175056331	0	0.056614887	0	0	0	0.14437618	0	0	0	0	0.189115373	0	0	0	0.079915143	0.03726894	0
2.3.2.18	0	0	0.174177567	0.091401787	0.039557305	0	0	0	0.158478242	0	0.20517411	0.075456643	0	0	0.021749937	0	0.041294939	0.096779096	0.180563114	0.05770878	0.156539618	0	0	0	0.20591991	0.162907877	0	0	0	0.09622387	0	0.107065301	0	0.211623858	0	0.191016827	0	0	0	0	0.14025463	0.188487162	0.077244772	0.08254319	0	0	0	0	0
2.3.2.2	3.148461244	2.506481999	1.703637743	0.588911164	0	0	0	0	0	0	2.405816128	0	0	0	1.059166775	1.102456391	1.646150215	0.045031586	1.959452098	0	0	0	0.019318548	0	0.691980882	1.332429879	0	1.792818663	0	0	4.530837278	0.373226692	0.841928681	0.410956319	1.214113372	2.30226586	0	0	0	0.221535072	0.947466123	0	0	0.957384837	4.410763862	1.06548669	0.933747383	0	0
2.3.2.3	0	0	0.141655179	0	0	0	0.149422717	0	0	0.142285013	0.135395106	0	0	0	0	0	0.154734896	0.302480882	0	0	0.318827146	0	0	0	0	0.12387224	0.194995319	0	0.037886451	0	0.212966509	0	0	0.275085242	0.246926336	0.161088	0.312746731	0.23859144	0.105141469	0.049296467	0.17015929	0	0	0.245330686	0.368886812	0.121622868	0.3056027	0	0
2.3.2.5	0.032739691	0.008168288	0.119303598	0.098127395	0.208095994	0	0	0	0	0.10750005	0	0	0.149719568	0	0.192602971	0.032779014	0.099267791	0	0.158018772	0	0.22265236	0	0	0	0.803980809	0	0.146683916	0.122671211	0.072945748	0.048238371	0	0.101134676	0	0.043732313	0.157116662	0.306726692	0.195576751	0.205083275	0.014841653	0	0.201239026	0	0.150218049	0	0.16856795	0.223397161	0	0.041361564	0
2.3.2.6	1.477746404	0.842314848	0	0.334461263	1.167385893	0	0.357687102	0.555855047	0	0	0.535871687	0.872515592	0	0.427338326	1.158382717	0	1.618065298	0	0.439593692	0	0	0.545867052	0	0	0	0.152633363	1.292416401	0.506648896	0.548780935	0.151862684	0.817475387	0.489885193	0	0.709661549	0.278538685	1.179497648	0	0	0.770798601	0	0.62407255	0	0	0.097316792	0.929261442	1.166274423	0	0.344204045	0.897685867
2.3.2.8	0.430422084	0.859101857	0.221836412	0	0.187547807	0	0	0.006474029	0.4757339	0.419880043	0.487093155	0.03396152	0	0.207143929	0	0	0.300383118	0	0.367238794	0.249211617	0	0	0	0.330467617	0	0.161953855	0	0	0	0.198421317	0	0	0	0	0	0.330663478	0	0	0.20777856	0	0.370393211	0	0.12281539	0	0.682561465	0	0	0.587954074	0.449995276
2.3.3.1	0.55668822	1.718923425	0.243778308	0.118177121	2.12149652	1.322695333	1.08573681	1.194860661	1.29981375	1.294175961	2.598697621	1.175094096	1.328917745	2.031129492	0.123050356	2.555531912	0	1.786442391	0	0	0.411892272	0.115719958	0.997986395	2.293296361	0.180845805	1.202820964	0.224793916	2.353358538	1.393081491	0	2.388258845	2.392677701	2.547663076	2.167695078	2.047057643	1.300238946	0.912018016	0.481136038	0.869950364	1.917933654	0	1.195969147	1.071207487	0	2.969913872	1.482284216	2.226616439	1.113049097	0.899208546
2.3.3.10	0.530403871	0	0	0	0.181379041	0.53213099	0	0	0	0	0.385599793	0.331226982	0	0.493181845	0.261943103	0.111044168	0.530752574	0	0	0.266353631	0	0.321929146	0.391875971	0.002433589	0.607145538	0.237904469	0.475791667	0.023620035	0.834293933	0	0	0	0	0	0.40390904	0	0.348861215	0	0.13685504	0	1.238711048	0.538368293	0	0	0	0.009218504	0.195355131	0.341480877	0.808866565
2.3.3.13	2.343977616	0.129950091	2.125034867	0.391849269	2.93693429	0.862374292	0	1.996109405	0.620727752	3.196703181	2.957320409	1.306133466	2.08321798	1.217895605	1.919596634	1.569044622	2.7885362	1.675374036	1.697229528	0.745205121	2.100695511	0	1.370218216	2.11362362	2.213197106	0	1.21158372	0.143260409	0.508123489	1.263549663	2.230731225	1.941903051	0.329613163	2.053318643	0.737285279	0.020175213	0.673647279	0	0	0	0	0.947433914	0	0	2.398545711	2.377277132	0.296517571	2.337349564	0.92530508
2.3.3.14	0.22605349	0.093667906	0	0.316731297	0.445651556	0	0	0	0.038597499	1.840793099	0.263531334	0.437314479	0	0	0	0.065492848	0	0.915870684	0.962574217	0.814795361	0.243315563	0	0	0.205967994	0	0.072017431	0.473813041	0	0.040658309	0	0	0	0.298346444	0.441897691	0.515051454	0	0	0.27058097	0	0	0	0	0.430210039	0.22299417	0.328076446	0.55626048	0.460887757	0.286726779	0.20068709
2.3.3.15	0	0	0.004510549	0.054352765	0	0	0.053263841	0.061087867	0.025418448	0.016977865	0.179887746	0.0220486	0.064161025	0.055281685	0	0	0	0	0	0	0	0.053419057	0.062309515	0.061542229	0.05275889	0	0	0	0.055288698	0.016496657	0	0	0.064575916	0	0.018775214	0.034021808	0	0	0	0	0	0.008701188	0.026518729	0	0.173395517	0	0	0.062405236	0.074262775
2.3.3.5	0.848785436	1.62592544	0	0	0.311772011	0.277559333	0.074560545	0.090827743	0.754435251	0.988272486	1.53520625	0	0.313245259	0	0	0.298665419	0.316054801	0.283624295	0.000254498	0.193168645	0.700864848	0	0.527980109	2.354202913	0.514634632	0.430011486	0.560164557	1.398906747	0.413278604	0.538174323	0.802475053	0.830780347	2.040906993	0.734401753	1.70191998	0	2.481643176	0	0.565001919	1.31124125	0	0	0.545588942	0	0.646319363	0.657486397	0.541342312	1.059695337	0.017417559
2.3.3.8	0	0	0	0	0	0	0	0	0	0	0	0	0	0	0	0	0	0	0	0	0	0	0	0	0	0	0	0	0	0	0	0	0	0	0	0	0	0	0	0	0	0	0	0	0	0	0	0	0
2.3.3.9	0.940024584	0.665296434	0.800786965	0	0.596681162	0	0.74905797	0	0.170719028	0	0.639730679	0.104409445	0.102299998	0.87961913	0.84889832	0.73624905	0	0	0	0.429918807	0	0	0.71239793	0.359971425	0.690981891	0	1.593833713	0.892943506	0.776083207	0	0.549947908	0.856013938	0	0.863992667	0.567692779	1.586277271	0	0.796331636	0.593174553	1.563218764	0	0	0	0	0.290106768	0.275149286	0.15353037	0.768995735	0.310224834
2.4.-.-	0	0	5.643874982	2.973103941	1.79042994	0	0.54697208	2.616518829	0.897348944	0.226642893	1.265930163	0	0	0	3.658458046	0	2.375513406	1.747453517	1.285214332	1.050483195	0.942764672	0	0	0	0	2.0353741	3.069070548	6.745754878	0.080396662	2.450583176	1.444068149	5.174632338	0	2.293688257	1.861574433	2.727126639	0.81514695	1.640657652	1.501076853	3.046521419	0.302185795	0	0	2.19751497	5.353213773	4.008765898	3.473085896	0	1.905037653
2.4.1.-	5.602856304	2.272393072	3.841668072	0	3.49276446	0	5.042865586	8.082848707	0	2.280444434	8.922836497	10.43541104	6.420055835	0	5.865100962	1.562405285	5.036126125	4.531126306	5.574692164	9.074324167	4.976265032	6.588896812	1.766167648	0	5.439831203	0	11.07980344	5.733737227	0	2.600674216	15.03074534	16.25797749	9.448826756	9.119671335	8.460334159	7.717949715	0.7402451	0	4.774510942	7.031299015	6.986171382	2.88089174	0.969743787	0	14.3645915	7.425444658	8.362436614	0	9.355346245
2.4.1.1	0.278344306	1.031130742	0.983867048	1.468269869	1.022111792	0.643639276	0.699017481	0	0.733972406	2.773583468	0.645588739	1.750150939	0.265908379	2.227291267	0.663136645	2.954607641	0.435020849	1.887555117	1.83519984	0.805326673	2.399097529	1.902041797	0.122771671	2.965317533	0	0.834611399	0	2.871427968	1.131532304	2.416088826	1.710112542	2.848894709	1.016764129	1.357944418	0.786713665	1.638888205	3.023398535	0.604113145	1.772980518	3.227973023	2.629022308	2.364652037	1.495314851	0.563220888	0	2.306274784	1.422740865	1.82894462	0
2.4.1.10	0	0	0.135939742	0.214708468	0.242062848	0	0.113103136	0.05266948	0.161685802	0	0.358097326	0.047258122	0.158661701	0.144287973	0.025156883	0	0.182981271	0	0	0.032204521	0	0	0	0.008667444	0.108340736	0	0	0	0.21858659	0.010376365	0.651564484	0	0	0	0.015144237	0.127302563	0.102547575	0	0.176538918	0	0	0.229370711	0	0.109656414	0.42921263	0.23018523	0.104578883	0.127716558	0.10560244
2.4.1.109	0	0.016165085	0.099070381	0.30843096	0.010154093	0	0.290182055	0	0.06315257	0.07499535	0.410330076	0.007637174	0.036035488	0.003432179	0	0.09407613	0	0	0	0	0	0	0.095883289	0	0	0.07154039	0.126634398	0.063269285	0	0.014687872	0.032609956	0.042227779	0.048435684	0.022021869	0	0.052384316	0	0	0.0977429	0.024945769	0.027339602	0.019913031	0	0	0.314671079	0	0	0	0
2.4.1.11	0	0	0.045385678	0.192660888	0.052444052	0.520242805	0	0	0.041253251	0	0.123528303	0	0	0.225210214	0.679297212	0	0.235986594	0.235810658	0.163382417	0	0	0.008956692	0.100019126	0	0.033898969	0.113313355	0.117525666	0.308190451	0.312465257	0	0.183492963	0.32807556	0	0.241267126	0	0.068901174	0.17651781	0.225550951	0.069606478	0.184401374	0	0	0.117673267	0	0	0.220405341	0	0	0.210424669
2.4.1.117	0	2.26134E-05	0.000491985	0.00020736	0	0	0	0.000502514	0	0.00049459	0	0	0	0	0.000295406	0.000176558	0.000409668	0	0.00052793	0.000479239	0	0	0	0	0	0.000532726	0.000347505	0	0	4.45009E-05	0	0.00018322	0	0	0	0	0	0	1.82522E-06	0	0	0.000494174	0.000160474	0.000281089	0	0	0.000413611	0.000242442	0
2.4.1.119	0.150756455	0	0	0.066628532	0.008689529	0.279841226	0.206337435	0.307038261	0	0	0	0.076870075	0.241074072	0.072768634	1.064041059	0.239647339	0.83358523	0.029612493	0.155189389	0	0.08935455	0.034866977	0	0.096636662	0	0	0.058509769	0.000358324	0	0	0.148952008	0	0.161072185	0	0.164518116	0.244496582	0.261037268	0	0	0	0.174221368	0	0.039332129	0	0.115426252	0	0.220088321	0.186142773	0.085528211
2.4.1.12	0.436291585	0	0.213345428	0.407631258	0	0	0.055712982	0.587755188	0	0	1.785020897	0	0.459971184	0	0.453777394	0.071296924	0	0.541306133	0.651823255	0	0	0.033411838	0	0.736943118	0.422166358	0.855282335	0.531342279	1.329234272	0.036813937	0	1.111082756	0.177906667	0	0.287363116	0	0.580461857	0	0.298983271	0.101407856	1.551770799	0.206942597	0	0	0.047986664	0.795527215	2.329643919	0	0.27417779	0
2.4.1.129	2.306494493	2.692780957	2.451893265	1.834590132	0.250835952	0.878815103	0	0	2.239271901	0.110590687	3.290190352	0	2.489728197	0.728124808	0.306179359	0	1.021637166	0.76302463	0.053581394	1.106251548	2.002672375	1.8057896	0	0.72867032	1.806781988	0	1.554698079	2.546634556	4.070338142	0	5.332070417	2.148786556	0.234648749	0	0.202976094	5.002673546	0.291641218	0	2.511842517	1.469223814	4.016843361	2.732606441	1.047608351	1.386171772	0	2.81117912	1.649464427	0	0.033566117
2.4.1.13	0	0.020943032	0.006497598	0.03509399	0.046290864	0.005568042	0.004856323	0	0	0	0	0.030538683	0	0.052089676	0.042871495	0	0	0	0	0.030015152	0	0.021539419	0	0.04932264	0	0.051135188	0.239401825	0	0.046843229	0.021331798	0.012408324	0.023454213	0.046135904	0	0	0	0	0	0	0	0	0.000503382	0	0.036894837	0.017586878	0.036173531	0.014436827	0.050112257	0.030145361
2.4.1.14	0.138067995	0.007617379	0	0	0.060032343	0.112254022	0	0	0.080468738	0.09048492	0	0	0.015457902	0	0	0.139844518	0	0.032582225	0	0	0.064779547	0	0	0	0.453406648	0	0.340985291	0.000232346	0	0.081620861	0.006632635	0	0.007812834	0	0	0.059661031	0.072414962	0.105927329	0.085722893	0.081606024	0.024232603	0.070558501	0.117802277	0	0	0	0	0	0
2.4.1.141	0	0	0	0	0	0	0	0	0	0	0	0	0	0	0	0	0	0	0	0	0	0	0	0	0	0	0	0	0	0	0	0	0	0	0	0	0	0	0	0	0	0	0	0	0	0	0	0	0
2.4.1.144	0	0	0.003241957	0	0.007431027	0	0	0.015064378	0.010202925	0	0.070706052	0.031651466	0	0.010296841	0.045905657	0.011575101	0.005002383	0	0.025607156	0.044477575	0	0.035376867	0	0.003318363	0.042717407	0	0.02585549	0	0	0	0	0.008223748	0	0.017949066	0.026183867	0.000848713	0	0	0.016747662	0.028403261	0.023111403	0	0	0.011976214	0.03304767	0.03840151	0.02958167	0.004136564	0
2.4.1.15	0.44940819	1.281774455	0	0.255550041	0	0.401453107	0	0	0.494834656	0	2.236692191	0.095925851	0.372471719	0.711560017	0	0.589084774	0	0.717151636	0	0	0	0	0.619701362	0.235206883	0.816974139	0	1.148188026	0	0	0.856227438	0.399527615	1.28448035	0	0	0	0	0.153855861	0	0.433908802	0.466944384	0.805041657	0	0	0.482118682	1.658883425	0.951786314	0.688116406	0	0
2.4.1.157	0	0	0	0.517998021	0	0	0.188258688	1.194297573	0.449940302	0	0	0	0	0	0	0.425698266	0.431360059	0.576645721	0.426175239	0.05527236	0.657340727	0	0	0	0	0.144668088	0	0.344875098	0.604773818	0	0	0	0.149754573	0	0.194726007	0	0.510578123	0.672879906	0	0.43217486	0.091397756	0.107102324	0	0	0.074703056	0.117300627	0.042921275	0	0.271336998
2.4.1.16	0.007985426	0	0.001262979	0	0	0.014100423	0	0	0.014099326	0	0	0.008019417	0	0.010119956	0	0	0.001219538	0.002004223	0.000161379	0	0	0.014165838	0	0	0	0.004379324	0.011558776	0.014137485	0	0.009614805	0.000370573	0.006761577	0	0	0	0.00119604	0.004581353	0.002528779	0	0	0	0.005958863	0	0.003880047	0	0.006840051	0	0	0.003918591
2.4.1.166	0.064583715	0.151974836	0.089430846	0	0	0	0	0	0	0.275454112	0.14627154	0	0	0.160229445	0.281830252	0	0	0.031277457	0	0.09603838	0	0.222111959	0	0	0.146735232	0.110633208	0.073668223	0	0.372653893	0.29114599	0	0.038432549	0	0	0.249145196	0	0.181176109	0.293784345	0.162262117	0.529157462	1.140157686	0	0	0	0	0.287791559	0.061242358	0.045579186	0
2.4.1.173	0	0.015847246	0	0.047889854	0.026994927	0	0	0.023899568	0.019851707	0	0.041032673	0.008275932	0	0	0.023725793	0	0.004795326	0	0	0.040703837	0	0	0.027808237	0	0	0.034251305	0.032084582	0.034917727	0.038834143	0	0.017419102	0	0	0	0	0	0.03178973	0	0.040594733	0.008094138	0	0.016205088	0.041694134	0.031515793	0.050879557	0	0.033748961	0.02948282	0.011814909
2.4.1.175	0	0	0.124010758	0.002707128	0	0.003535214	0.021141384	0	0.023124651	0.005612675	0.006321276	0	0	0	0.020704966	0.023242963	0	0	0.011222124	0	0	0.000316399	0	0.020339063	0.023440051	0	0	0.020127674	0.002746123	0.00462895	0.013897236	0.046656298	0	0.021330023	0.017276905	0	0	0	0.020157071	0.016824944	0.02420783	0	0.019708144	0.011753125	0.019611075	0	0	0	0
2.4.1.18	1.545868804	0	0.452217485	1.778706694	0.427031969	1.247686879	3.327756804	0	0.245248015	1.150190682	0.511501696	0.641430434	0.933866576	0.624681739	0	2.236852258	0	1.198412156	1.550819176	1.390189363	0.859565218	1.676584245	1.290098715	3.472465586	1.141608027	0	0.002535691	0.171604604	0.437587422	1.241878958	1.831667766	0.982288797	0.598292033	0.584330331	1.62872015	1.525084322	2.819453028	0.562659698	0.378176739	1.155478072	0.84542399	0	1.714914071	0.007943485	1.966295909	1.758180685	2.133039967	2.2180133	0.388447224
2.4.1.182	1.866909306	0.47086631	1.439742954	0.500230024	1.22344363	0.844620498	0	0	0	0	0.109862648	1.234726119	0.501815505	0.111102869	0.825309914	0	0.22029684	0.811474296	0	0.243489792	0	0	0	0.630187346	0.70718328	0.798878659	0.529068307	0.025970734	0	0	1.262228122	1.579573759	0.371493039	0	0	1.388465913	0.644791039	0	0.435767885	1.146404347	0.795846293	1.400689625	0.646210047	0.853175307	0.478525935	1.671507679	0	0	0.575641628
2.4.1.187	0	0.231412827	0.731914483	0	0.648766859	0.008769643	0	0.505495588	0	0.486849365	0	0.101786823	0.981018952	0	0.143780057	0.090324163	0.250489852	0.21727626	0.746284307	0.196063248	0.648965455	0.474700104	0	0	0.269875867	0.338535141	0.395348304	0	0.755267155	0.44185449	0.116407546	0	0	0.440395777	0	0	0	0	0	0.64463639	0.622406417	0	0.132383952	0.887764151	0.763852327	0	0	0	0.857651362
2.4.1.19	0.064620234	0.010733563	0	0.001508403	0.051586094	0.0701326	0	0.028637643	0	0	0.034286457	0.060764284	0	0.141087442	0	0	0.032736333	0	0	0.031973773	0.008713772	0.048631271	0	0	0	0	0.083736225	0.006468066	0.06013076	0.037105066	0.084275074	0	0	0	0.023152963	0	0	0.064955625	0	0	0.036342889	0.034978675	0	0.065452627	0.044796277	0	0	0	0
2.4.1.20	0.279572139	0	0.322392372	0	0	0	0	0.295275859	0.061801432	0.120734002	0.095070452	0.282885123	0.15164339	0	0	0	0.035059013	0.251873133	0	0.111241335	0.133477834	0	0.308777028	0.49589274	0.297154018	0.304413006	0.150704766	0	0	0	0	0.29688475	0.635038676	0.38211267	0.467994073	0	0.233571118	0	0.226824965	0.291363235	0.222377042	0	0	0.299713502	0	0	0	0	0
2.4.1.208	0	0	0	0	0	0	0	0	0	0	0	0	0	0	0	0	0	0	0	0	0	0	0	0	0	0	0	0	0	0	0	0	0	0	0	0	0	0	0	0	0	0	0	0	0	0	0	0	0
2.4.1.21	0.951404176	0	0.289212983	0.265580085	0.44330192	1.218134858	1.028334639	0	0.734846112	1.786040229	0.658730582	1.056129937	1.102543092	0	0.093617343	1.632426882	0	0.916875516	0.077204032	0.654362763	0.284534253	0.571537565	1.07740696	1.24161216	0.018322579	0	0	1.638291948	0	0.366217121	1.027211882	0.504273976	0.606815921	2.009305573	2.166061859	0.468596049	0.198983599	0.546441114	0.46535683	1.283470495	0.982561207	1.060528678	1.347787657	0.312550404	1.351689013	1.467491033	1.011292448	1.386022581	0
2.4.1.212	0	0	0	0	0.131831504	0	0.13629208	0	0	0.06027272	0	0	0.054579728	0	0.10450887	0.051446666	0.0015847	0.136590775	0	0	0.111125973	0.069411805	0.134557065	0	0.04031751	0.493876849	0.140554724	0.111344376	0	0	0.060494554	0.049302628	0.00784193	0.114354619	0.015012564	0.030039235	0.113633065	0.026737526	0	0.091215579	0.087685188	0	0.004824769	0	0	0	0.066182623	0.063623118	0
2.4.1.213	0	0.129213615	0	0.007234866	0	0	0	0	0.062420128	0.03616595	0.061118788	0.006944571	0.124970657	0.144123145	0	0	0.068332524	0.099418237	0	0	0	0.082844984	0	0	0.079683222	0	0.132929008	0	0.140007908	0.029083214	0.010673182	0	0.056054341	0	0.147202615	0.048045368	0.080377085	0.117513267	0.085089836	0.046250499	0	0.1431655	0	0.139896404	0.148906551	0	0	0	0.235899143
2.4.1.214	0	0	0	0	0	0	0	0	0	0	0	0	0	0	0	0	0	0	0	0	0	0	0	0	0	0	0	0	0	0	0	0	0	0	0	0	0	0	0	0	0	0	0	0	0	0	0	0	0
2.4.1.216	0.238976774	0	0.013510064	0.05108338	0.140332219	0	0	0.037344285	0	0.056895862	0.088574255	0.175985618	0.138872701	0.20450859	0	0.150223302	0	0.108544659	0	0	0	0	0	0	0.209723057	0.231381664	0.041210694	0.175269882	0.202524345	0	0	0	0	0.110003457	0.049130056	0	0.039366882	0	0	0.103426939	0	0.128048596	0.069728452	0.136049156	0.003090673	0.089011838	0.193010455	0.126747339	0.219246953
2.4.1.217	0	2.08049E-05	0	0	0.000999147	0	0.001347535	0	0.000679489	0	0	0	0.00262247	0	0.000479882	0.000419377	0	0.001366339	0.001911267	0	0.000592466	0.00173159	0	0	0	0	0.002127188	0.00067171	0.000416501	0.001829604	0.001257377	0	0	0.001089739	0.001055485	0.0012267	0	0	0	0	0	0.001188354	0	0.000398196	0.000486135	0	0	0.000611593	0.0095163
2.4.1.226	0	0	0	0	0	0	0	0	0	0	0	0	0	0	0	0	0	0	0	0	0	0	0	0	0	0	0	0	0	0	0	0	0	0	0	0	0	0	0	0	0	0	0	0	0	0	0	0	0
2.4.1.227	0.882985646	1.031023659	1.014243648	0.89121826	0.927329922	1.158261637	0.74418291	0.840866561	1.407412164	1.132232639	0.789198282	0.834450344	1.190095139	0.804190266	1.026341849	0.982963191	0.882157544	1.260648763	1.154307124	1.249062484	1.111381985	0.872756089	0.91932469	1.023435865	0.812799868	0.978227729	0.936735989	0.86957051	0.998696177	0.833476305	0.883493957	0.938335245	1.170479346	1.078589599	0.876511418	1.103111172	1.027232637	1.018470278	0.931375191	1.020108404	0.929462576	1.057651202	0.780293129	1.028332579	0.973830909	1.019255863	0.954508721	1.130137134	1.097440283
2.4.1.230	0	0.060370431	0	0	0.069562191	0.104206482	0	0.271691869	0	0.047278021	0	0.236581403	0.825269927	0	0.274561596	0	0	0.159438553	0.400009638	0.143735294	0.516083944	0.309105228	0	0.22034562	0.222041687	0.201803216	0	0.056857813	0.049818031	1.285332193	0	0.260096215	0	0	0	0.012069266	0.316891798	0	0	0	0	0.01952307	0	0	0.077856343	0.018134359	0.365524534	0.267234028	0.180099032
2.4.1.245	0	0	0	0	0	0.001445529	0.000283664	0	0	0.000818257	0.001801547	0	0.000122448	0	0	1.54687E-05	0	0.000908759	7.74716E-05	0	0	0.000489649	0	0.001865623	0.001776891	0.001906104	0.001358818	0.00212159	0.000202145	0	0.0008546	0.002415178	0.000108148	0	0	0	0.000405248	0.000969109	0	0	0	0.000865226	0.000793155	0.002537532	0.002128523	0	0	0.002345834	0.014110166
2.4.1.246	0.012331551	0.003016161	0	0	0	0.00334107	0.009275357	0	0	0.009992065	0.002858221	0	0.014255259	0	0	0	0.010690709	0.00579514	0.00281595	0	0	0.009851044	0.005200092	0	0.005699773	0.000319736	0.013963915	0	0.004826739	0.009117828	0	0.008240159	0.012606337	0.011434319	0	0.010601369	0.007518354	0	0	0	0.008763329	0	0	0.002164645	0.012000573	0.013263235	0.004734992	0	0.004396334
2.4.1.25	0	0.0969785	0.922233066	1.35480068	0.914733012	0	1.665631042	1.032076893	1.573735233	0.954106702	0.984894928	1.045917735	1.361971896	1.539296621	1.88707646	2.709674694	1.037777196	1.184233017	1.229541626	1.622092952	1.802914672	1.06256592	1.548633037	1.851794686	1.863737586	0.273453264	1.272158994	0.015262963	0	1.279403477	1.080565126	0.622535888	2.059385599	0.478115858	0.481382997	0.43254945	1.11764749	0.017306677	1.445352195	2.144301696	0.607494602	0.673251541	1.72188054	0.210920507	2.079818164	0.878152875	0.496510562	1.967886084	0
2.4.1.251	0	0.076266455	0	0.094005764	0	0.018124442	0.097588083	0.01875489	0.081145826	0.032008337	0	0.007144223	0	0.045949729	0.025049901	0.021285969	0	0	0.077095585	0.07786661	0.047417986	0	0	0.027132407	0.005212563	0.033063405	0.108198636	0.085498105	0	0.009615898	0.024501248	0.034822284	0.072981821	0	0.02852907	0.102842151	0	0	0.014742589	0.046506868	0	0	0.090691055	0	0.092577478	0	0.080635679	0	0.084281064
2.4.1.252	0.120776944	0.020423653	0.012936465	0	0.085045945	0	0.143568164	0	0.07337591	0.102336487	0	0	0.134455448	0.073080043	0	0	0	0.132841673	0.099570614	0.146847708	0	0	0	0.162745755	0.142646319	0	0.152734681	0	0	0.157763853	0	0	0.156207691	0.117042969	0.043107012	0.006372115	0.039495032	0.06749537	0	0	0	0.132865338	0	0	0	0.095040105	0.155956156	0.140499972	0.088977197
2.4.1.256	0	0	0	0	0	0	0	0	0	0	0	0	0	0	0	0	0	0	0	0	0	0	0	0	0	0	0	0	0	0	0	0	0	0	0	0	0	0	0	0	0	0	0	0	0	0	0	0	0
2.4.1.264	0.143177937	0	0.048480015	0.140229458	0	0	0.029617229	0.025917877	0.064931042	0	0	0.070353777	0	0	0	0	0.027266459	0	0	0.149761028	0.158994667	0.128228953	0.000387229	0.057837059	0.042381749	0	0	0.110267445	0	0.021863498	0	0	0	0.160679952	0	0	0	0.035303529	0	0.058794759	0.014323223	0	0	0.147517979	0	0	0	0.125971411	0
2.4.1.276	0.003734311	0	0.00333429	0	0	0.001458127	0	0.00365279	0.00216155	0	0.001015621	0	0	0.000152084	0	0.001382268	0	0.001451767	0.00217158	0.005443777	0.006263692	0.002993002	0.00585623	0	0.003709521	0.006878618	0.004479718	0.004023816	0.005906956	0	0	0.002323173	0	0	0.004971338	0.001141233	0.001113374	0	0.002596794	0	0.006803266	0	0	0.002955565	0	0.001809854	0	0	0
2.4.1.278	0	0	0	0	0	0	0	0	0	0	0	0	0	0	0	0	0	0	0	0	0	0	0	0	0	0	0	0	0	0	0	0	0	0	0	0	0	0	0	0	0	0	0	0	0	0	0	0	0
2.4.1.4	0.046333386	0	0.038060706	0.616853843	0.155298384	0	0.331957179	0	0	0.260693667	0	0.00237737	0	0	0.168292096	0.621017907	0	0	0	0.227938854	0	0	0.322966752	1.3223422	0.126141886	0.271016472	0	0.147069248	0	0	0	0.288796724	0.029694614	0.290258648	0	0	0.311444409	0.152931413	0	0.275138471	0	0.225659492	0.151046233	0	0	0.010607936	0.399335182	0.279721433	0
2.4.1.44	0.023110744	0	0	0	0	0.013338428	0.005041794	0	0	0	0	0	0.047429467	0.021186115	0	0.061673807	0.022370789	0	0	0.01234346	0.04585634	0.036867324	0.070196217	0.065746524	0	0	0	0.080898251	0	0.075493802	0	0.065635508	0.018906544	0.001953041	0.027113956	0.168577982	0.010253531	0.067126263	0.064965217	0	0.017937365	0	0.029085611	0.03230377	0	0	0.002200555	0	0.113015413
2.4.1.46	0.395838215	0.019109685	0	0.045272355	0	0.056850848	0.048012614	0.047790993	0.078562903	0.017846164	0.10626794	0.061663465	0.050036498	0	0	0	0	0.082183371	0.075200577	0.008443165	0.037173274	0	0	0.018713382	0.018106016	0.057953304	0.041865915	0	0.080775349	0	0.047948258	0.004033846	0.063084447	0.061335262	0.03682324	0.023149551	0	0.049634262	0.069118958	0	0.018254932	0.086300444	0.059394272	0.025729627	0	0	0.024403002	0	0
2.4.1.5	0.208441571	0	0.089325909	0.101006651	0.02764965	0.025671465	0.187346775	0	0	0	0	0	0.238593797	0	0	0.096336102	0	0	0	0	0.04598364	0.173743152	0.014260848	0	0	0.140987726	0	0	0	0.054232807	0	0	0.224972955	0	0	0	0.068851699	0.086072922	0.109099832	0.028420695	0.238992588	0.121158123	0.179903323	0.049904617	0.202301803	0.041433973	0	0	0.262205648
2.4.1.52	0	0.626538838	0	0	0	0	0	0.351132801	0.435349605	0.253531284	0	0	0	0	0	0.403213778	0.395441237	0.281338438	0	0.564023064	0	0.477074118	0.300018751	0	0	0.035180826	0	0	0	0.156897155	0.139707381	0.261361789	0.497572246	0.544415807	0.599722533	0.417015696	0.552536947	0.409762345	0.484709629	0.062026746	0	0	0	0	0	0.02722516	0	0.464065723	0.661747725
2.4.1.56	0	0	0	0	0.037230806	0.063975281	0	0.038310526	0	0.095605676	0.033573075	0.115679502	0.037911755	0	0.114424435	0.051250125	0.045767	0.083290494	0	0	0	0	0.113798352	0.044446515	0	0.061325842	0.232364018	0.18805349	0.023248069	0	0.073909763	0.082796256	0	0	0.109265555	0.155288716	0.054078729	0.116405406	0	0.210236444	0	0	0.009530699	0	0.098674545	0	0.056042026	0.0390981	0
2.4.1.57	0.323594418	0.254380649	0.060245118	0.834357467	0	0	0.140567504	0.028871012	0.007101931	0.180755375	0.39785662	0.277466407	0.025292996	0.404249402	0	0	0.445500316	0.129983818	0.325822744	0	0.203656495	0.552191434	0.350427199	0.681029287	0.66614355	0	0.195421774	0	0	0.362452094	0.217979724	0	0.104247093	0	0	0	0	0	0	0.314414871	0	0	0.149869641	0.215987836	0.629282236	0	0.176017249	0.208499289	0
2.4.1.58	0	0	0.164634253	0	0	0.300416606	0	0	0	0	0	0.528714653	0.522331364	0.026504208	0.015812098	0.110753249	0.230968739	0.330857279	0.086929263	0	0	0	0.303107793	0.152806545	0.268199237	0	0.5606528	0.168376327	0	0.018162987	0.338996041	0.154242747	0.158723119	0.155013866	0	0.589295022	0.148206224	0.283053736	0	0.817533203	0.230166379	0.220906057	0	0.182219599	0.275790094	0.062767556	0.313843468	0	0
2.4.1.64	0	0	0	0	0	0	0	0	0	0.004179313	0	0.018299961	0.007307171	0.000119298	0	0	0	0	0	0.002747446	0	0	0	0	0.006403805	0	0.012509997	0	0	0.014518191	0	0	0	0	0.021767439	0.012363929	0	0	0.013074496	0	0.000965276	0	0.000719221	0	0	0.010453354	0	0	0.013131664
2.4.1.7	0.167263902	0.34541677	0.235974724	0	0.18797719	0	0.464096608	0	0.3789923	0.173134009	0.283500914	0.322435323	0.449131266	0.609174345	0.134414962	0.012300846	0.10014103	0	0.111709419	0.093104418	0	0.228191535	0	0.256274147	0.172816429	0	0	0.763793075	0.675069561	0	0.297368697	1.019877184	0	0.676982639	0.432426769	0.045443056	0.041854715	0.100077685	0.643741127	0.054703267	1.394152828	0.148312811	0	0.049779818	0	0	0.41763233	0.50822749	0.255470138
2.4.1.8	0	0	0	0.252984749	0	0	0.122748657	0.070979686	0.120999186	0.125509128	0.432912008	0.792533413	0.496918733	0.597416906	0.078397644	0	0	0.473299533	0	0	0	0	0.000482602	0.002353919	0.111655525	0.57666797	0.268361016	0	1.914007369	0	0.441633814	0.446572271	0	0.067269922	0.12487659	0	0.300373394	0	0.015685625	0.330988542	0	0.057279006	0.161719924	0.179970439	0	0	0	0.587669084	0.969842905
2.4.1.80	0	0.035965965	0.151145889	0	0.313782139	0	0.318426063	0.180872846	0	0	0.855859403	0.104506804	0.333135289	0.326749818	0	0	0	0	0.350375039	0.158356542	0	0.266947655	0	0.149199535	0	0	0.083589209	0.086520462	0	0.266679413	0	0	0	0	0.139572457	0.008266539	0.042166221	0	0.716713672	0	0	0.102714811	0.30162087	0	1.156814802	0	0.026196912	0.125082235	0.121186448
2.4.1.83	0.32265037	0.625264964	0.30563785	0.997957288	0	1.024015149	0.717854101	0.311726858	0	0	0.707036199	0.705646817	0.756885581	0.061522364	0	0.764014509	0	0	0.814176386	1.170145678	0.067482947	0.089793356	0.142445822	0.002050787	1.151701934	0.332984476	0.025706106	0	0.335372479	0.589807482	0.299124143	0.403464309	0.88695617	0.510982217	0.159680463	0	0	0	1.125578788	0.296712538	0	0	0	0	0.370783232	0	0	1.005818555	0
2.4.1.87	0.029400705	0	0	0	0.059000501	0	0	0.089623886	0.018159722	0	0.059226799	0.260830974	0.352670861	0	0.014050576	0.076579678	0.068863064	0.002448157	0	0	0	0.014096975	0.065375417	0.063104017	0	0	0	0	0	0.03956582	0.05469136	0.016068736	0.002581277	0.018611319	0.011602695	0	0	0	0.051406575	0	0.064986683	0.016524403	0.036730706	0	0.006953087	0.042318718	0.014920927	0.059415586	0
2.4.2.-	0.771549497	1.919420462	0	0.415379274	1.996302792	0.004473131	1.071333987	1.901824362	2.484328461	0.016853952	0.208166368	0.413605767	0.618224735	1.663591827	1.150080752	0.75972184	2.759627788	0.897180704	0.76338795	1.896076988	2.157805473	2.547762873	1.651070053	1.975079229	4.071743764	0	1.102119549	1.629274995	0.353322545	0	0.960620385	2.0780194	0.745760442	0.098887905	1.400061381	2.240567245	0.898948395	0	0.893483029	1.860202012	1.047021979	1.106808073	0.323397	0	1.183694876	0.656101922	0	0	1.483282401
2.4.2.1	0.318768758	0	0	2.694556603	0	1.427224152	1.907961022	1.979744276	0.128740975	0.137712269	0	1.448317493	2.066268037	0	0	1.747961407	0.011327977	1.279715059	1.27893833	1.142141529	1.956852643	1.519682488	2.827635138	1.623786616	1.206768481	0.827550666	1.792323037	1.518590444	1.802031539	0.154285628	1.09827083	0.514986059	0	0.285044196	1.941587842	1.338817746	1.155655267	0.961667414	1.538345204	2.284413141	2.655179146	0.591895667	1.129953829	3.097080142	1.197577388	0.397587142	0	0.794194471	0
2.4.2.10	1.094455188	1.270605431	0.588318169	1.174282034	1.352680534	1.400041387	0.623728375	0.622101367	0.949552865	1.238738982	1.495791915	1.365001447	0.749052973	1.356841888	1.015914257	1.350371595	0.457146168	1.375926926	1.14918819	0.875702007	0.58900344	1.523627232	1.491410017	2.04047942	1.247351538	0.558768177	1.440805325	1.070309246	1.470053338	1.148995837	1.387280976	0.708118795	0.896663393	1.566213334	1.884448975	0.74908673	1.797314573	1.241810657	0.421680654	1.38407175	0	1.046517963	1.403370804	1.013150012	0.536577925	0.506258398	0.592218249	1.044105958	1.385384507
2.4.2.11	0.57571133	1.003827363	0.54210533	0.415270334	0.019121248	0.492364383	0.382913214	0.444074031	0.484306525	0.884980544	1.251503015	0.497014652	0.998160985	0.896506722	0.328800238	1.432779593	1.002478231	1.198210298	1.532576906	0.479983211	0.329233933	1.498028018	1.551831293	0.841601465	1.518314822	0.666565076	0.396057573	1.584343443	0.467125462	1.096072125	1.35184115	1.435940547	1.638096102	1.735373197	1.75337858	1.379148733	0.482830035	0.952702182	1.050721392	1.600050697	0.605971699	0.310099321	0.617219612	0.645899437	1.803682395	0.852175009	1.666988355	1.417186374	0.788788434
2.4.2.12	0.060103427	0	0.078537816	0.017443524	0.062451529	0	0.017526854	0	0	0.023749213	0.063641523	0.053461399	0.046119649	0	0	0	0.020947342	0.144967393	0.004347294	0.112618233	0.141501033	0	0.068351859	0	0.043315367	0.056371716	0.077372449	0	0	0	0	0.072072646	0.009217482	0.002706092	0.047271064	0	0	0.013570457	0	0.01705596	0.081131116	0.126057308	0.031976575	0	0	0	0.07768624	0.015353668	0
2.4.2.14	1.577753551	0.413754857	1.310707746	1.26081653	0.984689501	1.243844894	0.393137082	1.113943028	2.360584836	1.424088301	1.657524732	1.188518024	1.370443329	1.319489769	1.513648779	1.07154335	1.060488407	0.599133688	1.332054342	0.774874525	0.739714511	1.046537977	2.342959373	2.189802256	0.710274505	0.849079082	1.559520341	1.555517963	0.477922418	0.579831417	1.117014049	1.008965309	0.816115054	0.719738901	0.486948084	1.067450954	0.877143713	0.323358561	0.906646302	0.487568785	0	0.685195548	1.411322689	1.509996895	1.098411375	0.835344028	1.99497743	1.54782459	1.0389393
2.4.2.17	1.338685042	0.564915872	1.178474042	0.518005295	1.694835988	0.125366585	0	0.940843342	1.352191062	1.662315934	0.464600585	0.648618593	1.237138573	1.423793499	1.721372752	0.469741125	0.557079334	1.370987678	0.986513081	1.169571201	0.294186017	0.649247492	0.926409752	1.012919973	1.485295759	0.632475308	1.416727941	0.451705429	0.193906917	0.401426935	1.052568988	1.325145008	1.447077794	1.221718428	1.096972539	0.318303965	0	0.19466166	0.31818317	0.634440409	0	1.018632741	0.915772174	0.288223465	1.473934204	0.601552887	0.106481305	0.018354527	0.024370416
2.4.2.18	0	1.464126657	1.395453127	1.751728721	0	0.444003424	0	0.316214694	0.69173797	0	0.896083638	0.316519524	0.15912629	1.206290151	0.821983613	0.263229078	0	0.314483833	0	0.393205162	1.14630567	0.54039501	1.711156416	1.1585629	0.848899117	0	0.188373763	0.720973156	0	1.791868081	0.799713563	0	0.182851069	0.858497871	1.077828912	0	0.111566903	0.000707896	0.643428822	0	0.210842711	0	0.775131745	0	1.578704232	0	0.863043435	0.249428108	0.070174113
2.4.2.19	0.198570719	1.593148966	0.13092265	0	0.66628198	0.686939037	0.627055105	1.255733287	0.865618236	0	1.359061795	0.859466945	1.164672029	0.931443888	0.974520344	0.970556115	0	0.181398491	0.89805017	1.577596935	0.226594894	1.151659374	0	0.229951879	0	0.406450897	0	0.033385755	0	0	0.195803939	1.584456696	1.010060415	0.416695126	0.145106448	0.953744716	0	0	0.351352783	0.22153045	0	0	0.943962969	0	0.916928078	0.193174876	0	1.043426421	0
2.4.2.2	0.335824217	0	0	0	0.574459247	0	0.445019745	0	1.207731338	1.651653291	0.099616687	0	0.711007828	0.325562449	0	0.59398814	0	1.078257901	0.729834795	0.803585146	1.024895305	0	0.841607434	0	0	1.018393985	0	0.155978271	0.525617819	0.487581081	0	0	0.425259703	0.431197597	0	0	1.022647667	0.30240405	0.470108479	0	0.729025715	0	0.886395457	1.400508828	0.058439869	0	0.302287021	0	0
2.4.2.21	1.591479224	1.842249704	0.50575473	0.64772122	0.207916529	0.136676383	0.22915738	0.334812464	1.972686255	0.258713465	0.69516047	1.114765428	0.355381209	0.975481191	2.046008835	0.535462938	0	0.765827479	0.271116526	1.268352956	0.078080929	0.064650507	0	0.046710606	1.516752243	0.092454582	0	0	0	1.28131163	0.161494013	0.375486413	0.205419825	0.844090316	1.320966558	1.325577404	0.842661422	0	1.02540973	1.283549371	0.359126318	0	0	0.088639714	0.671653575	0.908253474	0	0.443484035	0.347876125
2.4.2.22	0	1.711405459	0.603631793	0	0	0	1.247104377	0.459122868	1.463454647	0.422023052	0.366329761	1.012238813	1.174599692	1.16595222	1.619126224	0.78830244	1.759139157	1.226355704	0.713974761	0.470086474	1.761463616	0.414787216	1.72494853	0	0	0.901337891	1.146479347	0.711608974	1.613543579	0.413326714	1.068535575	1.68169494	0.652385688	0.404350936	1.571601995	1.284878625	1.147404197	0.834193419	0.666046481	0.75369986	1.014136926	2.236626266	1.251364136	1.004208267	0.66839945	0.641313793	0.941857776	0.703638318	0.389120465
2.4.2.27	0	0.001691982	0.001836023	0	0.000985268	0	0.002210823	0	0.001160398	0	0	0	0	0.002469363	0	0	0	0	0	0.001238532	0	0	0.000411609	0	0.001140152	0	0	0	0	0	0	0	0	0.001661551	0.002279783	0	0	0	0	0	0	0.001579755	0	0.002418942	0.001228764	0.002427869	0	0	0.012357092
2.4.2.28	0	0.389018855	0	0.138188061	0	0.396263144	0	0	0	0	0.41028217	0.382169259	0	0	0.903548573	0.390060381	0.236306578	0	0.005305143	0.423844679	0	0	0.07187809	0	0.23120107	0.938865353	0	0.078481392	0	0.054164238	0.473322496	0	0.502018409	0.545874543	0.616995464	0	0.002463006	0.406913012	0	0	0.024750657	0	0.378833276	0	0	0.005799984	0.375709143	0.333409514	0.537453918
2.4.2.29	0.982569895	1.177473238	1.074652737	0.507427494	1.026785898	1.13485868	0.98673092	1.070400375	1.151824093	0.997289102	1.130344512	0.938787478	0.87220091	1.015622875	1.045522599	0.665361247	0.960969124	1.037276945	1.178927258	1.147072623	1.128007379	1.151172292	0.847108321	1.06333088	0.922757482	0.986706254	1.11227606	0.851702149	0.973827673	0.897087242	1.131598049	0.891470799	0.992372644	1.078843984	1.023000288	0.80570046	0.918432623	1.139992475	0.789178683	1.111313965	1.049922464	0.83471298	0.808120577	0.884810401	0.791749301	0.744901434	0.951755484	0.753660421	0.387210626
2.4.2.3	0.52667394	0	0.769777892	0.893155677	0.39394019	1.254624934	0	0.281965081	0	2.436327235	0.680485157	0.343996425	0.404258307	0	0.790081419	0.062119283	0.635562546	1.063123752	0.162128988	0.573998532	0.236034386	0.280931707	0	1.376236946	0.194717284	0.507824105	0.410246586	0.704998124	0	0.247722871	1.171156219	1.600779922	0.451153489	0.431417665	1.1017843	1.600293163	0.608481676	0.943305002	0.908794027	1.273762818	0.486580848	0.086088154	0.322025	0.166937013	0	1.109023151	0.399200932	0.37957623	0.696913911
2.4.2.30	0	0	0.000398135	0.00049381	0	0.000290739	0	8.49348E-05	0.000568978	0	0	0	0.000489657	0	0	0	0.00027162	2.81755E-06	0.000402667	0	0	0	0.000296019	0	0.000366188	0	0	0.000271047	0.000371616	0.000186708	0	0.000184332	0	0.000410657	0.000314989	0	0	0.00021829	0.000298593	0	0.000229786	0.000431594	0	0.000516346	9.30719E-05	0	0	0	5.187E-05
2.4.2.36	0	0	0	0	0	0	0	0.002997189	0.015579257	0	0.05194192	0	0	0	0	0.019024544	0	0	0.003054211	0.002667452	0.007821133	0.02245567	0.005819603	0	0.011823625	0	0	0.031698906	0.001625954	0	0.001676088	0.031085963	0	0.019752158	0.001970339	0.002773266	0	0	0.003295806	0.00961553	0.01501245	0.019112856	0	0.001379292	0.029842567	0	0.015627747	0	0.009061967
2.4.2.37	0	0	0	0	0	0	0	0	0	0	0	0	0	0	0	0	0	0	0	0	0	0	0	0	0	0	0	0	0	0	0	0	0	0	0	0	0	0	0	0	0	0	0	0	0	0	0	0	0
2.4.2.4	1.535827797	0	0.196406718	1.096300245	0.234252061	0	0.552409322	0.183712159	0	0	0.578658106	0.468543518	0	0.224901147	0.31190529	0.398710071	0.482969335	0	0	0	0	0.523796768	0	0	0.362206895	0.005404852	0.125395726	0.566604604	0	0.169189803	1.369847315	0.37228098	0.115644235	0	0.227923975	1.082703791	0.462186432	0	0.661070113	0.129935237	0	0	0	0	1.132426707	0.795774997	0	0.142271494	0.535622386
2.4.2.43	0	0	0	0.567531653	0	0	0	0	0	0	0	0	0	0.232861355	0.069410742	0.007822733	0.235235813	0	0	0	0.243887228	0.164506808	0.541104192	0.006562851	0.519044332	0	0.239096447	1.115326427	0.086085305	0	0.927299193	0.398365215	0	0.557108091	0	0.709413565	0	0	0	0.423508053	0.185520702	0	0	0.43672738	0.564138507	0.66019256	0	0	0.612592156
2.4.2.6	0	0.32994093	0	0	0	0	0	0.34659491	0.108319708	0.264778242	0.132523299	0.139285226	0	0	0.459411873	0.011723624	0.474555016	0.044345355	0.434602571	0.435687058	0.46661278	0	0.421032655	0	0	0.409419876	0	0.416809843	0	0.081570239	0	0	0.222544311	0	0.188431456	0	0.41096053	0	0.500229081	0	0	0	0.088840528	0.463522575	0.308176043	0	0.299623152	0.039715571	1.368747611
2.4.2.7	1.658944983	0	0.974952543	0.425419297	0.012045381	0.354091881	0.310389296	0.741508521	0.445158037	0	1.237708418	1.150812196	1.498215218	0.476400831	0.728648505	0.60826302	0.338926408	1.391242889	1.874557108	0.500820191	1.994971676	1.169064229	0.773795346	0.765893316	1.651476798	0.485678554	0.433411769	1.713920126	1.684431902	0.724630171	0.430848467	1.204469694	1.236506281	0.002778639	0.882736669	0.882190042	1.454365314	0.876714689	1.984898936	0.525354765	0.575553648	1.191888125	1.488021344	0.442692945	0.470282454	0.573857314	0.989038632	1.460657781	0.676044638
2.4.2.8	0	0.803652011	1.680636292	1.065067987	0.33180794	1.43142499	1.010805589	0.341721613	0.446963321	0.627715762	0.413770917	0.460491065	0.441642299	0.530081488	1.048103656	1.448948003	0.113295275	1.142125194	2.236064524	1.416318551	0.983570751	0.655472004	0.646963725	1.414588013	1.431767748	1.455639886	0.441470463	1.432537896	1.370814137	1.165735399	1.243514189	0.476937023	1.083225946	0.894212847	0.361440901	0.400799728	1.171289055	1.987793335	1.564751586	0.392096963	0.352775852	0.553464552	0.629499143	2.528136526	0.654205476	0.796131932	1.029695593	0.860655463	1.567389429
2.4.2.9	1.472599279	0.914108884	2.088506896	1.883151013	1.258314111	1.455629151	0.307691189	2.091628001	0.96557117	0.756523686	0.868724817	1.102382725	1.949871513	1.727822594	2.066851619	1.684926549	0.917344528	1.552810304	2.671046691	1.042127958	2.429881244	2.918829955	1.789284317	1.916753035	1.975154961	1.032457902	1.661333184	0.810992779	1.203898467	1.695388637	0.046933227	1.849652541	1.935199517	0.516386785	0.671993404	1.620471514	1.360150426	0.515130103	2.114051609	1.598085985	2.468174427	0.953704141	1.785568123	0.181549576	2.174459816	0.494318512	1.721523982	1.946168764	1.857434782
2.4.99.-	1.190538047	0.325706353	0.20611334	0	0.936949882	0.249929516	0.227239763	1.169259988	0.36721736	1.631477	0.475455704	1.668391217	0.920307245	0.951090984	0.774076308	1.022812563	0.136212408	0.656766899	1.084791337	1.090837066	1.695903416	1.301465258	1.029995691	0.799990983	0.757243484	1.024125456	0.306555148	0.13062369	0.550083839	1.36310216	0.901494341	1.316882433	0.303694508	0.204656428	0.788987565	0.679249657	1.682597873	0	0	0	0.876943836	2.217717847	0	0.566289916	0.922916481	1.027178757	0.397003039	0.638160711	0.5626722
2.4.99.1	0.002028616	0	0.058864782	0.01445119	0.0029002	0	0.001137929	0	0.015088467	0.013705842	0	0	0.010994963	0	0	0	0	0.012303443	0	0.000214762	0	0	0	0.014130656	0.008121801	0.00188388	4.7012E-05	0.013693447	0	0	0	0	0.001743592	0.005529292	0	0.000648389	0	0.005332581	0	0	0.002694319	0.053861064	0	0.013078143	0.011061458	0.007812591	0	0	0
2.4.99.12	0.128010116	1.769914006	1.52460187	0.701513744	0.208536498	1.56768071	0.009002705	0.771072341	0.575580669	0	1.249720818	0.652829979	1.809222609	0	0.620795741	0	1.207845179	0	0	0	0.366402243	0	0	0.598884867	0	0.358470753	1.115503288	1.052356293	0	0.398612238	0.487025591	1.004039146	0.667468405	0.039839657	0	0.83482385	0.635248145	0	0.745941576	0	0	0.717846396	0.267213732	0	0	0.835660678	0	0.149067594	0
2.5.1.-	3.870863791	5.023092473	0	1.972196503	0	0	1.457078124	0.936187938	0.295664665	1.537503912	1.162555864	0.773921553	0.955024737	1.220768639	0.199691976	0	0	2.080204616	2.31160979	2.299707704	0.286509559	0	0	0	0	0.218284851	0.706646286	3.472641558	0	0	0.969813199	2.950984666	0.708709456	0	1.328730242	3.721991804	0	0	1.969203924	2.263944298	0	2.35803006	1.71825779	0	2.210809245	2.238590557	1.760599091	2.158749745	0.349279865
2.5.1.1	2.267208724	0.658268038	2.109724978	1.256761843	4.105032191	0.878508323	2.304449557	6.102711733	3.510609623	4.299499725	4.28114705	3.287931788	3.01257537	2.291812076	2.626892141	1.607629184	3.469864738	2.70455262	4.444551129	2.753162563	4.76382797	0	0.759193099	1.147867124	3.381303308	2.737691126	2.079486051	3.271244816	0.572661318	1.763538122	3.226177735	0.675648	2.291587614	2.364346721	4.972531493	0.558083544	5.698634498	2.961368182	1.340210518	1.380867139	3.229622297	3.400879604	1.157566481	1.357306305	4.242661184	3.410933094	0.946844076	1.173801451	2.307494395
2.5.1.15	1.865964567	0.71803523	1.447858592	0.612473204	1.133413764	0.898688377	0	0.708242191	0.571877889	0	0.678295645	0.138522123	1.661132486	1.174308938	1.662455404	1.065482043	1.129189466	1.077812187	0.945438477	1.634984843	1.288539567	0.669373054	0.43922007	1.057003045	1.558122223	1.589000899	1.035130895	0.354277584	1.040042209	0.303978973	1.639252508	1.074971394	0	1.054175408	0.829464957	1.171388661	0	0.720606607	0.854730244	1.542623557	0.699093778	1.550688834	0	0.017937089	0.998436207	1.855305656	0.645743584	1.215057964	0.317256556
2.5.1.16	2.7564717	0.728827327	0	0.173983825	0	0.436626312	0	0	0	0.79301865	2.167545179	0.358568804	0.285352041	0	0.02269576	1.112639327	0	0.169767133	0.551758666	0.832246405	0.320809771	0.922454356	1.928361277	0.24578873	0	0	0	1.601683215	0	0.693643937	1.645728761	0.059956482	1.534311962	0.149743578	0.85521478	0.416611039	1.872327447	0.538546997	0	0.65890769	0.545624644	0.43094648	0	1.028179376	1.877586248	0.492244466	0	1.159103157	0.326651832
2.5.1.17	2.290036848	1.134520916	0	0.790510041	0	0.39567086	0.904890173	0	0	1.155248252	1.407822215	0	0.525464287	0	0.784040535	1.029849592	0	0.841612286	1.860917439	0.980280242	0	1.634359601	1.877493032	1.458657061	0	0	1.919872252	1.176932468	0	0.804080014	0	3.528153461	0.419914119	0.747772066	0.58420167	0.355382151	0.713647765	1.029418718	1.507062951	2.026710936	1.218716029	1.222473922	0	0.143289913	2.828453072	1.967400722	0.695142808	1.919111754	0
2.5.1.18	11.19714923	10.43284936	0	4.802860889	0	0	0.814918212	3.066082578	0	4.269888165	6.517173942	0	3.882680408	0.112696405	0	0.207714995	0	0	2.957993758	0	0	3.435663639	0	0	2.478435155	2.147583707	3.587423927	4.327200175	0	4.566401188	6.316675848	5.630778817	3.009754292	0	0	0	0.001628499	0	2.313516202	4.118749987	0	4.249822263	4.539711192	0	4.748265133	2.930700043	0	0	3.131773766
2.5.1.19	1.081367919	1.140016547	0.764379862	1.394275367	1.012220835	1.058257109	0.835583737	0.85643772	0.973869328	0.565355644	1.334326879	0.746838345	1.392300269	0.58965345	2.177405186	0.800986139	1.170197375	0.975430898	1.489458225	1.315487947	0.619227752	0.596099214	1.28061981	1.018512547	0.857069294	0.301759158	1.09293551	1.098957171	0.498356899	0.879788023	1.283274213	1.288096282	1.119809258	0.627019293	1.231416095	1.099160247	0.587183155	0.785515067	1.13326555	0.361572717	0	0.962140931	1.177866571	1.166750032	1.698363609	0.617136764	0.678688305	0.76631743	0
2.5.1.2	0.089905248	0	0	0.068093417	0	0.042486041	0.075389989	0	0	0.028650684	0.140594926	0	0.027779739	0.018603812	0.047195805	0.008701611	0.085443456	0.303321207	0.295202236	0.229016029	0.17288941	0	0	0	0.004874249	0.075946772	0.044167358	0	0	0	0.050361847	0	0.069276272	0.019947616	0.099940383	0	0	0.003700481	0	0.088434113	0	0.079690116	0.099156555	0.058475441	0.138662933	0	0	0	0
2.5.1.21	0.144186186	0.287002376	0	0.170755449	0.717901852	0.031685234	0.20077013	0	0.225208086	0	0.314953251	0.072204147	0.122475308	0	0.061631976	0	0.135181871	0.042580211	0.122388151	0	0.105167163	0.275903664	0.086507909	0	0.104191912	0.206935487	0.143977205	0.178927317	0.134472069	0	0.004762289	0	0.25888746	0.01277052	0	0.014948527	0	0	0.11935423	0	0	0	0	0.127533993	0.289436746	0	0	0.16132026	0
2.5.1.22	0	0	0	0	0	0	0	0	0	0	0	0	0	0	0	0	0	0	0	0	0	0	0	0	0	0	0	0	0	0	0	0	0	0	0	0	0	0	0	0	0	0	0	0	0	0	0	0	0
2.5.1.26	0	0.056756956	0.093241866	0.185645159	0	0.284153081	0	0	0.149381906	0	0.103035488	0	0.170763315	0	0.239172292	0.607412722	0.069379616	0.235230958	0	0.147191364	0	0.252276563	0.173091106	0	0	0	0.063152712	0.032787942	0.122238143	0.858365243	0	0.094193464	0.240808473	0.336702121	0.619767723	0.079871302	0.173015444	0	0	0.001992066	0.139852757	0	0	0	0.411464869	0	0	0.245196106	0.284665726
2.5.1.3	1.368195236	1.861961091	0.212074397	0.897483848	1.835427659	0.136442879	0.077717707	2.885112936	2.723160245	0	2.082313922	2.814988492	1.183239611	0	1.932099438	0.902734253	1.301833751	2.295716174	2.14918598	0.947072332	2.333237111	0	0.455496334	1.621615655	1.665397297	1.109232197	2.753540832	0.960961569	0.829207514	0.534982366	1.3914173	1.592515212	1.911328368	1.875777642	0.886071815	1.426789796	1.409897775	2.347709199	0.990197644	0.213170627	0.159342854	0.868306596	0.59707489	0.273326213	1.959461104	0.680829918	1.002621803	0.797244464	0.009525316
2.5.1.30	1.190966809	0.147810738	0	1.035400463	0	0.40276649	0.939599091	0.408663714	0.339862049	0	0	0	0.671993064	0.38004692	0.18533464	0	0	0	0.360008169	0	0.671327966	0.723750749	0	1.142817461	2.239599552	0.533674898	0	0.66566947	1.526252699	0.170292479	0	0.669587591	1.02234611	1.442176188	0.380543899	0	0	1.091971073	0	0.655656269	0.382656018	0.697363001	0.398207902	0	0.159729336	0.188005289	0.157012922	0.887561822	0
2.5.1.31	1.000169638	1.173144287	1.182927445	1.117520846	1.177366417	1.229733872	1.309565198	1.145562082	1.360624738	1.005648449	1.005583211	1.080129648	1.288123585	0.740941568	1.342069928	0.866533192	0.96829573	1.770802061	1.983470014	1.771884378	2.022889926	1.213752011	1.094125768	0.314016302	1.938220714	1.095107218	1.278824221	0.811288766	1.011183398	0.658436695	1.215930826	1.193058217	1.394535364	0.607697095	0.890923135	1.369676567	0.740563926	0.698656477	1.014076336	1.1259934	0.807036579	0.633064107	0.868083318	0.728251642	0.699319452	1.144855168	1.467315492	0.833350291	1.346015678
2.5.1.32	1.305357852	0.564788291	0.125867949	0.559317112	1.163782951	0.653976327	0	0	0	0.469065555	1.872007712	0	0.172140976	0	0	0.540702321	0	0.675068155	0.510114988	0.21648244	0	0	0	0.159834553	0	0.039166461	1.324264615	0	0	0.329171981	0.394715482	0	0	0.775214871	0.217638128	0.141387631	0	0.092590704	0.406304006	0.456145101	0.440996737	0.046728516	0	0.677007517	1.048956281	0	0.181274069	0.824460241	0.829988543
2.5.1.43	0	0	0	0	0	0	0	0	0	0	0	0	0	0	0	0	0	0	0	0	0	0	0	0	0	0	0	0	0	0	0	0	0	0	0	0	0	0	0	0	0	0	0	0	0	0	0	0	0
2.5.1.44	0.108468389	0.106308094	0	0	0	0	0	0.086281672	0.063847365	0.071841554	0.00536693	0	0	0.079910202	0	0.130092548	0.103607754	0.049160798	0.07420967	0.071003737	0.050175468	0	0.037866271	0.1172076	0.078044083	0	0	0.058988694	0	0.11507621	0.043681	0.025226113	0	0	0.050205639	0	0	0.02557266	0	0.04992533	0.055822927	0.016744014	0.088338229	0	0	0.171967914	0.095590216	0.163810587	0
2.5.1.46	0	0	0	0.05293475	0.026944136	0	0.062181431	0.016521685	0	0	0	0	0.04688123	0	0.015204965	0.069243478	0	0	0	0.009170805	0.057324409	0.067342	0	0.053676462	0	0	0.051309687	0	0.063121245	0	0	0	0	0	0	0.046341409	0.034390438	0	0	0.04428189	0	0.01281286	0	0	0	0.03797656	0.059353987	0.072304582	0.058084467
2.5.1.47	3.937602769	2.123532146	1.463813992	1.234713584	1.492233419	0	1.580746372	0	1.345297154	2.075373516	3.284427971	0.279502552	2.18267207	0	0.155485558	2.871604452	0	1.569433438	2.361248818	1.068608938	2.813384724	1.342968057	2.189778455	1.679743939	0.652031559	1.251499438	2.740660003	2.263758767	0.896573796	0.6171428	1.010987224	2.412891973	2.274459703	1.015435479	0.455846442	2.361723858	3.084683805	0.677649174	1.095339457	0.740629513	1.776235773	1.201481854	0.708187851	1.165489299	1.285798254	4.323077848	0.484406649	2.590920699	1.632575825
2.5.1.48	1.090604066	0.18625433	0.292324646	0.484827043	0.669394337	0	0	0.778115015	0	0	1.366922809	0	0	1.334716502	0.262589206	0	0	0.317242565	1.568412871	0.197496137	0.505733742	0.082244747	0.125103121	0	0.309133329	0.578185785	0.589148937	1.327957542	0	0	1.943791167	0.151486304	0.297415255	0	0	0.380129734	0	0	1.543829948	1.018895444	0.659754553	0.144334256	0.736652381	0	1.17454557	0.770307252	1.244923355	0.07786715	0.968577984
2.5.1.49	1.29109615	1.44136694	2.155035394	1.836135439	2.644057809	0.148613924	1.576623269	2.417504293	2.357434752	2.929765916	0.541449742	2.412176435	2.632677534	1.83665204	3.545737482	2.55696123	0	2.540057242	0	1.783111829	2.032437708	2.680090556	1.02823319	3.796080432	1.255104552	0	0.73614504	0.785937334	0	1.658799597	1.10863096	1.171732482	1.589333257	0.959938873	3.368062773	0	2.452465956	0.595622925	1.177688731	0	0.506674656	0	1.292139209	0	0.465284199	0.831807774	0.737026979	3.143541889	0.745242183
2.5.1.54	1.880684087	1.592501233	2.528322401	1.113698203	0	2.020994127	1.54009051	1.368982263	2.180155881	2.628044914	1.218246353	1.483233825	0.849172203	2.152953395	1.140752531	0.913923298	2.494360225	0.184294348	2.80348047	1.289767116	1.441102035	2.350617628	1.62181893	2.383916589	0.793732999	0.314609661	1.11098567	3.966528612	1.699399613	0.463643367	3.637071597	1.877760453	2.818918107	1.892873201	2.089200328	3.506511441	4.382717142	1.518905859	0.568963079	2.290736306	0	1.24605773	2.104649274	0.988081334	1.17948424	3.120186547	2.118269665	3.207724437	0
2.5.1.55	1.840179965	1.638970572	2.011201402	0.672177928	1.718228838	0.348526444	0	0	0	0	1.07495946	1.363827872	0.328512076	0.848066967	1.046342464	0	0.700934956	0.516585301	0.836598835	0.147740363	0	0.060291832	0.714033808	0.487117264	0.137140231	0.0430275	0	0.836463698	0	0.685415119	0.647980404	1.132157135	0	0.206605699	0.891238407	0.316615479	0	0.006949163	0.681566106	0.086572253	0.412872222	0.473122574	0	0.205972351	0.444172039	1.861874627	0	0	0.252286255
2.5.1.56	0	0.850321127	0	0	0	0	0.756661688	0.679565417	0.242530145	0	0.14563143	0.632836744	1.807050219	0.315384157	1.257968749	0	1.676088432	0.681222541	1.322050527	1.242394554	1.363921911	0	0	0.441915018	0.293456779	0	1.30366216	0	0.408628469	0.833378417	0	0.753001997	0	0.085881558	0.483631885	0.264535035	0.42213307	0	0	1.001598383	0.137271651	0.796979758	0.193138284	0	0.210191797	0	0	0.954311844	0.768216222
2.5.1.6	1.118315593	1.29995198	0.952562382	0.927208635	0.998043856	1.182998731	0.983403184	1.036678499	1.22023324	1.278952205	0.697177325	0.978949462	0.79065536	0.905837703	0.877194671	1.277780836	1.295808057	1.189970123	0.993470106	1.500557922	1.000789183	0.954151034	1.053095811	1.34049844	0.772937835	0.777786214	1.434158433	1.054637927	0.821988101	0.70362001	0.757733196	1.359207655	0.886278342	1.504540513	1.430918422	0.967792556	0.708802464	1.328708872	1.416056763	0.778562614	1.2597196	1.177164859	0.996691325	1.025529881	0.834888053	0.693695474	0.845287115	1.133948744	1.081209902
2.5.1.60	0	0	0	0	0	0	0	0	0	0	0	0	0	0	0	0	0	0	0	0	0	0	0	0	0	0	0	0	0	0	0	0	0	0	0	0	0	0	0	0	0	0	0	0	0	0	0	0	0
2.5.1.61	1.746662774	1.325246415	0.440951794	0	0.370073594	0.017202583	0.274195166	0.029028684	1.767572527	1.072797414	1.076614944	0.779472843	0.461885346	0	1.822767187	0.820903946	0.476773222	1.625821344	1.595516745	1.508151523	1.438271379	0	0.605466651	0	0.654007706	0.073549722	0.957140303	1.772000147	0.511265886	0	0.749116566	0.662850117	0.233373533	1.211208463	0	1.045550854	0.061626907	0	1.618818284	1.096907312	0	0	0.014797966	0	0.879885142	0.183568347	0.677160296	0.759673613	0
2.5.1.62	7.35932E-05	0.000579159	0	0.000740864	0.002688161	0	0.002709293	0.00135325	0	0.002950303	0.007857753	0	0	0.000618047	0.001405905	0.001909615	0.002765948	0.000922011	0	0.001121587	0.001930169	0	0	0.000935481	0	0.002282409	0.002324574	0.001114517	0.000905199	0.002840068	0.001340573	0.00064657	0.002451869	0.001607228	0	0	0.002218972	0.00297712	0.002496681	0	0.001115412	0.002851994	0	0.002152196	0.008278827	0	0	0	0
2.5.1.66	0	0	0	0	0	0	0	0	0	0	0	0	0	0	0	0	0	0	0	0	0	0	0	0	0	0	0	0	0	0	0	0	0	0	0	0	0	0	0	0	0	0	0	0	0	0	0	0	0
2.5.1.68	0	0.150174078	0.118630825	0.678433378	0.032332555	0.025098651	0.013987566	0	0	0	0.02262055	0	0	0.135276159	0.081708109	0.061306057	0	0.041941895	0	0.106124774	0	0.157406636	0	0	0.42934473	0.028703218	0.060011799	0.044209136	0	0.158407185	0	0	0	0.092984385	0	0	0.071493882	0	0	0	0.136048347	0.064483089	0.085674292	0	0.055516549	0.091429131	0	0	0
2.5.1.7	1.691272488	0.524654517	0.734360557	0.368609189	0.686353133	0.513335127	0.489473447	2.067946802	1.303597867	2.419657081	1.036555161	1.671288177	0.381515074	0.718221872	0.586176862	1.260046011	1.436487375	2.178813312	2.140958384	1.916035582	2.488924911	0.341819169	1.420624884	1.58917458	1.00465915	1.807131028	1.474805356	0.958425787	1.376339956	0.505537926	1.162669754	0.639368783	0.49628801	0.464998869	1.728916311	1.663947158	1.870453443	1.091579457	0.674530397	1.172766245	1.491804075	1.579421407	1.674819056	1.063869125	1.739935865	1.216151389	1.520421039	1.182267114	1.542934795
2.5.1.72	0.85909042	0.213434556	0	0.092354712	1.186364417	0.746172266	0.664055388	1.063332578	1.264088814	0.244712103	0.290712895	0.748112288	0.399483221	0.641115329	0.213021831	1.239508432	0.555310498	1.094165648	1.35371742	0.506296972	0.802281807	0.673097653	1.622255679	1.58897154	0.519306135	0.402072781	0.099257549	0.517457601	0.426741355	0	1.333839159	1.165397355	0.993645214	1.378590825	0.302491738	1.473299195	0.35195428	0.686523143	0.35917068	0	0	0.299649672	0.826040923	0.331364606	0.414777443	0.221967891	0.026067834	0.591379431	0
2.5.1.73	0	0	0	0	0	0	0	0	0	0	0	0	0	0	0	0	0	0	0	0	0	0	0	0	0	0	0	0	0	0	0	0	0	0	0	0	0	0	0	0	0	0	0	0	0	0	0	0	0
2.5.1.74	0	0	0.440319897	1.538135013	1.701854339	1.361204964	0.689570549	0.62689434	0	0.823276401	0.259547335	1.934035628	1.854492909	1.661792027	1.461363623	0	0.693135	0.298799796	0	0	0	0	0.66185205	0.749827116	1.77928527	0.546678758	1.063509008	0.165479394	0	0.327932595	0	0.897427407	0.535881577	0	0.607472996	1.319927766	0.536697052	0	1.335800544	1.658018378	0	0.502121547	0	0.047360128	0	1.315950247	0	0.690548945	1.086473927
2.5.1.75	0.564955598	0.638531996	1.037275732	1.025445512	0.763283545	0.690648388	1.168719044	0.817830198	1.148353652	0.659429961	1.151116712	2.292364015	1.701963278	1.353129458	0.91031305	1.526591025	0.631884405	0.683634504	1.142978278	1.42279444	0.528860926	0.994239771	1.172959308	0.993805756	0.572759032	0.485311268	1.499763312	1.04873264	0.49058414	1.081113019	1.415289029	1.15769488	1.155656193	1.472634861	1.143199333	0.430099717	0.58640423	1.211037587	0.930160688	0.825568167	0.811870247	0.712734764	0.706609857	0.70975439	0.866170456	0.728620059	1.045156873	0.645797137	1.275878927
2.5.1.77	0	0	0	0.001329911	0	0.001403108	0.000493156	0	0.005907179	0.002934358	0.012960442	0.001202761	0.004519543	0	0	0	0	0	0	0	0.004881186	0.002937273	0	0.00476302	0	0.002470593	0.003039269	0	0	0.002307692	0	0.005276848	0	0	0.002680759	0	0	0.001946454	0	0	0	0.006112384	0.000638075	0.00404757	0.021884751	0.006024383	0	0.003506457	0
2.5.1.78	1.655888013	1.695394507	1.646865957	0	0.488732278	1.628894656	1.084052947	0.01748901	0.569668385	0	1.337139036	1.187239912	0.747433058	0.097491483	0.321189171	0.170839979	0.602363987	0.404500236	0.398463047	1.190315246	0.310855189	0.268316457	0	1.309410522	1.480528952	1.081088074	1.195662341	0.73680194	0.362620155	0.366833041	1.396146313	1.299479334	0.84621002	0.249401883	0.879132085	1.663316899	0.673610439	0	1.661309469	0.991280347	0.588021095	1.618791073	0	0.518861908	0.754042769	1.816459074	0.256238883	1.076676154	1.066899986
2.5.1.82	0	0	0	0	0	0	0	0	0	0	0	0	0	0	0	0	0	0	0	0	0	0	0	0	0	0	0	0	0	0	0	0	0	0	0	0	0	0	0	0	0	0	0	0	0	0	0	0	0
2.5.1.84	0.000986883	0.004067904	6.05095E-05	0	0	0	0	0	0	0.003536703	0.01681145	0.004896695	0	0	0.000981006	0	0	0.003790462	0	0.000274627	0	0.003681318	0.001642947	0.004236274	0	0.005250659	0	0	0	0	0	0	0.005043569	0.005319236	0.003044829	0	0	0	0	0.001577707	0	0.004820275	0	0	0.012499099	0.003563374	0	0.003884738	0.005096241
2.5.1.86	0	0	0	0	0	0	0	0	0	0	0	0	0	0	0	0	0	0	0	0	0	0	0	0	0	0	0	0	0	0	0	0	0	0	0	0	0	0	0	0	0	0	0	0	0	0	0	0	0
2.5.1.9	1.653011951	0.817302762	1.263026441	0.175008395	1.026183519	1.268370453	0.239398679	0.232260312	0.778999206	0	1.621020997	0.858696839	1.443967385	0	0.442101574	0.810563681	0.723183486	1.296371164	0.672077938	0.841565847	1.103938546	0.221645398	0	1.192399912	0.907004744	0.33039954	0.399362012	0.620836155	0	0.270387394	0.974834411	1.15456075	0.220741596	0.215253288	0.042072517	0.610223004	0.603118441	0.425865017	0.619848927	1.06876881	0	1.221965736	0.587466625	0.614265378	0.369258424	1.464140724	0.649640351	1.20818306	0
2.5.1.90	0.674473258	0.919510291	1.762595518	0.150874951	1.011283314	1.727762144	0.353329517	0	0.818157258	0	0.749559413	1.61985978	1.771440835	0	0.203265529	0.406611505	1.834352354	0.225904167	0.920664943	0.931745945	0.586361075	0.310370056	0.378141759	0	0	0	0.538504382	0.281585922	0	0	0.80654918	1.021958202	0.625876672	0	0	0.498214618	0.008305415	0.779900613	0	0.869003332	0	1.870313918	0.867771874	0.020857912	0.717773075	1.866167993	0	0.14200866	0.002064527
2.5.1.96	0	0	0	0	0	0	0	0.11585616	0.104699365	0.023781005	0	0.135900505	0	0	0.053806047	0.049492907	0	0	0.030746387	0.185805673	0	0.135436548	0.033508171	0	0.031491036	0.094558305	0.442505362	0.052394823	0.053458855	0	0	0	0.057922508	0	0	0	0.039375885	0.149928461	0.062340956	0.145621306	0	0.073297216	0.161091644	0.00607026	0.193645355	0.1302673	0	0.159134486	0
2.6.-.-	0	0.654482589	0.859442269	1.206139634	0	0	0.490859426	0	1.687389816	0.599604524	0.698582169	0.311614358	0	0.821133555	1.181041081	0.910229002	0.646864992	0.429646181	0.091732918	0	0	0.068198129	0	0.042377518	0.190867088	0	0.532656203	0	0	0.675856279	0	0	0.367648326	1.289468981	0.340765754	0.379928202	0	0.099926909	0	0	0	0.155645423	0.469489175	0.336925195	0.53253208	0.592360503	0	0.306520414	0
2.6.1.-	3.961874222	3.370173744	0	0.88047759	6.389072454	0	0	0	0.940703179	1.582588927	7.161767066	4.262641741	3.341299147	1.625716464	4.905317107	3.032563037	2.526022284	6.363698458	1.062439739	1.517538944	5.295825663	3.349278788	8.408170136	4.883153383	1.072412614	0.561873532	1.872638989	5.574056934	0.365800663	0	5.908730654	0.856610056	3.200969924	0.502981723	0	3.456810814	4.122804099	2.800282426	3.334247447	2.291273922	3.61530146	1.168983333	4.389975297	2.16239951	3.232588294	5.411571611	3.862059116	0.842615773	1.458806915
2.6.1.1	0.683891149	0.982821025	0.428300951	0	0.485977652	1.967790587	0	4.247460732	1.274332694	0.426781268	0.796174314	1.77233627	3.026148082	0.611914093	3.890262408	2.808187275	1.816587794	2.325770041	2.138996238	2.63333192	2.489591901	0.637996385	0	0.859635604	0.38351951	0	0	0	0	2.938859347	2.751185022	2.307413454	1.533537874	1.311636005	0.174099917	0	0.231569218	1.823840864	0.345747212	1.386327684	0	1.502530665	0.399019456	0	0.151215766	1.170293985	0.464294772	2.329113718	0.527768483
2.6.1.11	1.880458591	2.559697226	0	0	5.224341988	0.660694703	0	0.833830624	3.116451205	0.157356726	6.366547377	0.13811684	3.455729071	0.15734277	2.655021364	0.398297005	1.988463908	0.352392141	2.301533745	2.030824096	0.051031507	0.807545511	2.91144308	4.139850851	2.720166065	0	0.34151908	2.853453842	2.095467058	0.994328769	1.93784283	2.852654058	3.413103671	0.885197123	4.64143098	3.886320638	4.021660455	0	0	0.825589805	0.897374058	0.841586929	2.935032442	1.158269105	3.535143004	5.261578873	2.988644578	0.15781581	2.381894909
2.6.1.13	0	0	0.182773151	0	0.290133332	0	0	0.200381552	0.33347751	0	0.662799604	0.405186636	0	0	0.248482392	0.490318413	0	0.136960819	0.151134445	0.388210888	0	0	0	0	0	0.236090634	0	0	0	0.021162321	0	0	0	0	0.11975182	0.46976176	0.297844209	0.182132819	0	0	0.429173467	0.102787261	0	0	0.173536654	0	0	0.492207277	0
2.6.1.16	0.820003835	1.021925341	1.263912315	1.792408695	0	1.544441848	1.880054132	1.348233223	1.284466345	0.302117202	1.987153151	0.352011914	1.227101828	0.38704989	0.677142679	1.591525795	1.041715456	0.445338408	1.649454462	0.471817054	1.322238518	1.62147721	1.285970606	1.281918879	1.030380895	0.946529663	0.646797906	0.681481846	0.936012198	1.493011544	1.050088174	1.375847321	1.384071534	0.962706593	1.095102467	0.686236955	0.81638822	1.241781975	0.417539362	0.808716931	1.104840405	1.316467437	0.632689444	0.998589446	1.93123014	0.531425451	0.907705166	1.954082356	1.065877066
2.6.1.17	0.619203157	0.268930073	0.145982461	0.057807678	0.105001573	0.048376975	0.073212451	0.175229584	0.251006646	0.070409426	0.627407151	0	0	0.193328888	0.2152333	0.0020011	0	0.117275884	0	0.116141686	0.115321435	0	0	0	0.278533352	0.021973292	0	0	0	0	0.005678971	0	0	0	0.213343411	0.027659753	0	0	0.053111976	0	0.186925722	0.290810029	0	0.272040393	0.347968791	0.18634406	0.020495392	0.290785014	0.307088535
2.6.1.18	0.145682286	1.224611485	0	0.281671289	0	0.602884356	0.595865892	0.349316808	0	0	0.81321025	0.618497938	0.275097112	0.553663255	0.018959853	0.356909221	0.555768206	0.507674217	0	0.139262246	0	0	0	0	0.2844764	0.316953983	0	0.524394434	0	0.396324161	0	0	0	0	0.542900669	0	0	0	0	0	0.643740169	0	0	0.291429915	1.596484932	0	0.562219665	0	0
2.6.1.19	0.808489069	0.464246876	0.600898137	1.256967064	0	1.078920397	0.120058292	0	0	0	1.39598594	0.682689063	1.60290066	0	0	1.514738969	0.609487271	1.183473488	1.239660989	1.423730624	0.596585252	0	0.776293077	0	1.838386472	0	1.034031228	2.677090359	0	0	1.665950444	1.473651674	0.408844231	1.688659169	1.632062321	0.727508969	0.657823534	0.439993316	1.054151903	2.049113396	0	0	1.552810678	1.416079548	3.415679169	0.835040375	1.017851801	0.756580806	0
2.6.1.2	0	0	0	0	0	0	0	0	0	0	0	0	0	0	0	0	0	0	0	0	0	0	0	0	0	0	0	0	0	0	0	0	0	0	0	0	0	0	0	0	0	0	0	0	0	0	0	0	0
2.6.1.21	0	0.437215665	0.043074514	0.098525886	0	0	0	0.249639457	0.024735752	0	0.266873798	0	0.290382251	0	0	0	0.330671844	0.517968055	0	0.467878132	0.347571745	0.420839402	0.085875947	0.064363348	0.35288321	0.318131923	0.254941431	0.644501643	0.465576098	0.378939225	0	0.408643822	0	0	0.129575675	0	0	0	0.118844302	0.077612396	0	0.399868861	0.260411426	0.254478895	0.422714184	0.264231567	0.642570648	0	0.208331476
2.6.1.36	0	0	0.008964607	0.046321713	0	0.03666919	0	0	0	0.007244796	0.038005796	0.002150926	0.056022549	0.023374306	0.022858746	0.028673345	0.042375133	0.030535726	0	0	0.010126666	0	0	0.0319354	0	0	0.023637346	0	0.007413464	0	0	0.027204226	0	0	0	0.04257665	0	0	0	0	0.017097	0	0.001440708	0	0.053490868	0	0.009775826	0.017214426	0
2.6.1.37	0	1.067198476	0	0	0	0.252937176	0.032590327	0.577597834	1.187175196	0	0.668163447	0.535295901	0.377976168	0.448957758	0.08081168	0.412992391	0	0.63734492	0.001355972	0.437197774	0	0.680229005	1.014150752	0.474507323	0	0	0	0.5065066	0.929317113	0	0.264659667	0	0.096575721	0.215471765	0	0.592463067	0	0	0	0	0.019909502	0.245114723	0.675529334	0.549216807	0.479587299	1.11418184	0.183816919	0	0.699132438
2.6.1.42	0.355765541	0.350210332	0.399132163	0.662929837	0.505128477	0.444144478	0.786642698	0.728554026	0.505916066	1.439455821	1.122330722	0.458673516	0.436946493	0.581132785	2.037415164	0.928577276	1.362632461	0.877713617	0.872435528	1.35239266	0.698562533	1.024381396	0.803554216	1.32785453	0.481268144	0.83069703	1.66976964	0.406541675	0.627228982	1.26804875	2.251080844	1.486904179	0.547119475	0.795621878	1.093844121	0.354320023	0.884744642	0.750068542	0.675642609	1.614132821	0.445414265	1.559402369	1.226798865	0.517854119	1.159733816	0.553453138	1.397342705	0.755104336	0.288456362
2.6.1.44	0	0.163922839	0	0.1290078	0	0.152638405	0.015094975	0	0.061616096	0.012348392	0.70690199	0	0	0	0.034159928	0	0	0	0	0.217049953	0.189147716	0.114612458	0.017633948	0	0.213360474	0.119024784	0	0.056236578	0	0	0	0	0.050833126	0	0	0.141915466	0.178163271	0.006897376	0	0.21371297	0.217964389	0.093687036	0.046465726	0.00619416	0.665622193	0	0.169578867	0.256942323	0
2.6.1.46	0	0.064266959	0.086709601	0	0.005474486	0.052485381	0	0	0.012431691	0	0.067245995	0.062310571	0.05923238	0	0.00056402	0.385104295	0	0	0.047952956	0.041366038	0	0.044210607	0.050399571	0.011729794	0	0	0	0.087890561	0	0.079727263	0.004709184	0.033660506	0.018088103	0	0	0.041092537	0.053355943	0.083817639	0.012294437	0	0.083829032	0	0.030288519	0	0.004449249	0	0.115522826	0.064018927	0
2.6.1.48	0	0.073581783	0.08803146	0	0.048550772	0	0.057771785	0.107836337	0	0	0.014743748	0.11727401	0	0.089393098	0.050052771	0.114613994	0.038304124	0	0	0.098022358	0.077318425	0	0.09662795	0.012556971	0.021666486	0.102867478	0.074034597	0.118772367	0	0.11676541	0	0	0.044863788	0	0	0	0.078455869	0.109230642	0	0.028541105	0.074309337	0	0.05974088	0.120710261	0	0.100320425	0.018668972	0.095899093	0
2.6.1.50	0.009992982	0.014883946	0	0.017391641	2.48316E-05	0	0	0.02097265	0	0.018258591	0	0	0	0.002451618	0.003731348	0.015881642	0	0.01981	0	0	0	0	0.000347189	2.328E-05	0.004662166	0.01108686	0	0.024877534	0	0	0	0.01551819	0	0	0.002006919	0.003372807	0	0.011564098	0	0.000805457	0.012989173	0	0	0	0	0.015086372	0.012171245	0	0.00080168
2.6.1.52	0.946037761	0.382744775	1.626870574	1.245456365	0	0.893246595	0	1.531657911	0.446187391	1.14757345	1.636741276	1.619396104	1.211147784	0.770346952	0	0.396459131	1.468368439	0	0	0	0.768364143	0.4481223	0.935009789	0.282382628	0.987468063	0	1.450339056	1.134901881	0	0.384513191	0.252008634	1.344107266	0.696671172	1.02084926	1.205570422	0.961366881	1.353371526	0.755767249	0.104892294	0.776891223	0.011239293	1.405073713	1.119386426	0	1.315766759	0.776953226	0.338989117	1.356605445	0
2.6.1.57	0.150051112	0.721861401	0	0	0	0	0.585002486	0.490014883	0.48499516	0	2.50568142	0	0	0	0	0	0.572918835	0.443839645	0.491749468	0	0	0.356336616	0	0	0	0	0	1.210846311	0	0.214665663	1.25722696	1.296483929	0.689515305	1.091524697	0	1.920897239	0.743994373	0	1.065051659	0.035667465	0.525967043	0.606806645	0.065920717	0.97852617	2.158800147	0.680556681	0.330778737	0.502717748	0.342720998
2.6.1.62	0.251695744	1.145751627	1.368451313	0.483664101	0.658930978	0.609660018	0.442852371	0.241952634	0.519973047	0	0.133267102	0.465792913	0.685770387	0.085278959	0.910644356	0.997199598	0.384962574	0.558251885	0.08676589	0.745784475	0.447621167	0	0.402031153	0.234182196	0.372946374	0.940228414	0	0.705527283	0.65342093	0.038514024	0.562150589	1.779034739	0.301838589	0	0.224032363	1.438196438	0	0.706686507	0.327791882	0	0	1.714084314	0	0.599204759	1.361862522	0.921791686	0.396619791	0.224257755	0.030586385
2.6.1.66	1.192982499	0.85417908	0.370551636	0	1.524895206	0	0.607077462	1.209287989	1.106033807	0	0.672028671	0	0.785839647	0.414065644	0.471240136	0	0.081715751	0.117001345	0.969581191	0.403089735	0	0.648247679	0	0	0.443238238	1.257154083	2.380008717	2.681987612	1.194908142	0	1.983906525	2.590659703	0.03614845	0.694624925	0.594562743	1.970492953	0.564474521	0.148765821	1.276827027	0.675880827	0	1.033999769	0	1.099073783	1.684749931	1.513717246	0.125732195	0	0
2.6.1.7	0	0	0.429884336	0	0	0.045135611	0	0.396615719	0.194237377	0	1.365719861	0	0	0	0	0.375148301	0.287320766	0.230597357	0.38973264	0	0.224950178	0.011895322	0	0.208434692	0	0	0.368576562	0.292518673	0	0.368298495	0.328913163	0	0.218016625	0.175325883	0.226338416	0.406024942	0	0	0	0.029335852	0.311911906	0	0.425824444	0.436594329	1.173665036	0	0.121415287	0.206300464	0.385234657
2.6.1.76	0.395567898	0.617247183	0.488284406	0	0.333947232	0	0	0.507903921	0	0.546554893	0.965869724	0.035575612	0	0.208035633	0	0.242021875	0.514189432	0	0.231795516	0	0.055855547	0.060509628	0.137665181	0.246132495	0.517787098	0.085306916	0.080525727	0.800243265	0.605120544	0.390759832	0.468542637	0	0	0	0.182914397	0	0.02059781	0.057881431	0	0.547302464	0	0.735947739	0.442367184	0.345507564	1.131427966	0.930179139	0.809550971	0.201497171	0.012758903
2.6.1.77	0	0.122884784	0.044341925	0.046189385	0	0.024402651	0	0	0.093876928	0.051766811	0.120988777	0.132377159	0.123901562	0	0.872765429	0	0.068806298	0	0.150104334	0.070110759	0	0.178179891	0	0.160915157	0.111991629	0	0	0.015419314	0	0	0	0	0.204987199	0.151542625	0	0.04794495	0.174720761	0	0.205788954	0.091366893	0.169629008	0.021099946	0.090135597	0	0.110618938	0	0	0.148411101	0
2.6.1.81	0.379568626	0.82521992	0.50180165	0.604325655	0.414284545	0.290054083	0	0.314113386	0.023942561	0	0.490657406	0.112155197	0	0.252517281	0	0	0	0.434803488	0.261283001	0	0	0	0.238918954	0.114874612	0	0	0.447198462	1.356635239	0	0	1.642900708	1.427251682	0.696783854	0.341200636	0.548549041	0.125237471	0.603822414	0.314910065	0.470095099	0.647294124	0	0	0	0.379150871	0	2.085241861	0.176167273	0	0.298315069
2.6.1.82	0.373146454	0	0.197416868	0	0	0	0.359902763	0	0	0.020874855	0	0.390901994	0	0	0	0.198389382	0	0.309865018	0.1718911	0.125170299	0.403342967	0	0	0.06377927	0.397863819	0	0.164590063	0.240341014	0.019557364	0	0.312582215	1.329557634	0.231729031	0.154465196	0.159174571	0.358376646	0.002070145	0	0	0.823251961	0.361360644	0.367742565	0.408712772	0	0.139023189	0.463349563	0	0	0.527610204
2.6.1.83	0	0	0	0	1.69762217	0	0	0.528047198	0.83912456	0.257920291	0	1.245949696	1.207444314	0	1.786526643	0.500695835	0	0	0.177206721	0.403233782	0	0.423381787	0.47898627	1.630791025	0.069815686	0	0	0	0	1.195360445	0.615384814	0	0.714703345	0.426031613	0.33923766	0.458244244	0.435673667	0	0	0	0.790500525	0.751011818	0.009675172	0	0	0.474230022	0.764889337	0.890560937	0.500709308
2.6.1.84	0.087250122	0	0.028891572	0.017586172	0	0	0	0	0	0.051174928	0.133447823	0	0	0	0.034197242	0.031537894	0.110585949	0.055651554	0	0	0.105045653	0.07275989	0	0	0.009784341	0	0	0.036835672	0	0.063660727	0	0	0	0	0	0.099886817	0.04884014	0.090406641	0	0.035869586	0	0	0	0	0	0	0.098998924	0.087547289	0
2.6.1.85	1.825254448	2.16285562	3.205401148	0	2.397928738	0.208877193	0	0	0.509345604	0.184495511	2.528261997	0.528497933	0.962595185	2.355826818	0.084023001	0.388743949	2.224671044	0	1.002507002	1.438648525	0	0	0	0	2.256678834	1.082681963	0.684744072	2.912563765	0	0	0.468777911	0.91860046	1.730524744	1.090153611	0	1.807148546	0	1.488704175	0.408897045	0.313041636	0	1.772495285	0	1.420708576	1.073652712	2.693655545	0	1.475674262	0
2.6.1.86	0	0.033050201	0	0	0	0	0.017092967	0.027861007	0	0.006772369	0.054277874	0.044648384	0.013587917	0	0.023607027	0.008537217	0	0	0	0.034660177	0	0.017041144	0.048228662	0.031318098	0	0	0.016840996	0	0.004618946	0.038479419	0	0	0	0.043240624	0.010847052	0	0.020977675	0.006591635	0	0	0	0.023304671	0	0.039813184	0.02129029	0.0367537	0.076081983	0.080309962	0.019514773
2.6.1.87	0.043821155	0	0.251201507	0	0.57162803	0.378125761	0	0.03511032	0.393014817	0	0	0	0.019040613	0.103202207	0	0	0.384398703	0	0	0	0	0.455863184	0	0.321145905	0	0	0.715492759	1.269508339	0	0.112643938	1.039236022	1.114713712	0	0	0.350647633	0.271688569	0	0	0.325683029	0.609107333	0.555524453	0.63289962	0	0.070604054	0.142775737	0.426449327	0	0	0
2.6.1.9	0.752509885	0.001560855	1.939469285	0.348515428	0.586050824	0	0	0.849620686	0.938564903	1.681283646	2.431656645	2.53466379	0.991457666	1.322822545	0.257543833	2.259901291	1.390847606	0.550045703	0.286382591	2.304744135	2.048126978	2.18609935	1.423889405	2.99771022	1.775185051	0.444925665	1.653162136	0.035332923	0.303900245	0.25398376	0.376329242	0.651443219	1.755193497	0.696461647	0.927533255	2.003620177	2.205609592	1.626905921	1.416777198	0	0	2.100692175	1.781638152	1.999704961	2.32354251	0.748463075	1.536837659	1.822715121	1.01835598
2.6.99.2	0.860236282	1.835252483	0.38454829	0.630444464	1.358990487	0.989696905	0.85386846	0	0	0	0.827502174	1.710343604	0.801147782	0	0.234235204	0	1.259472114	0.596524072	0.620052224	0.914534648	0.412144881	0	0.297001299	0.488497811	0.200600697	0	0	0.803918819	0.209589431	0.849564753	0.211737091	1.074152651	0	0	0.222001881	0.996758572	0.684471863	0.517878917	0.891836362	0	0	0.743545523	0	0	1.138484681	0.312238374	0	0.63200326	0
2.7.-.-	1.783005601	0.483333596	0.776903626	0.751629738	0.843256147	1.295783599	0.50850109	0	0	0.188839033	0.808576437	1.170355044	0.90233821	0	0	0.097091364	0.819097802	0	0.208589208	0	0.45533291	0.420065648	0	0	0	1.110241147	0	0.813694749	0.839025068	0.413869392	0.0053656	0.499780714	0.523697987	0.086330689	0	0.19394238	0	0	0.381909507	1.280733082	0	0.788740703	0	0.689503248	0	0.432667313	0.902177833	0.594854384	0
2.7.1.-	4.094921161	3.890339828	1.518763629	5.717648912	0	1.066428956	3.791420569	5.315174294	6.56409766	8.677650031	0	4.395835355	0.15321218	0	1.939717842	0.183338796	1.090326208	0	2.582921474	0	0	1.362924649	3.549422821	0	1.283818433	4.862561387	2.869596245	0.908837308	0	0	0.269823145	5.752857403	2.60503982	0	0	6.417000784	3.896821104	3.110623938	1.633676922	1.908680299	4.064916775	0.996780933	3.652441945	2.428139548	3.130680387	0.829797164	1.942681368	0	5.789392621
2.7.1.1	0.074245911	0.044050949	0.011189881	0.059136064	0	0.054793534	0	0	0	0	0	0.357458437	0.422161891	0	0.126718026	0.072706839	0	0.122954876	0.111544983	0.178279576	0.144608158	0	0.093460086	0.005310342	0.079602303	0	0	0.056127643	0	0.069827477	0.033879482	0	0.090815921	0	0.076176663	0	0	0.054492551	0.067267999	0.115031828	0.140487121	0.120453331	0	0.05357655	0.115537586	0	0.019276104	0	0.050770639
2.7.1.100	0.056611523	0.466373354	0	0.190472085	0	0	0	0.22612504	0.368592231	0.739321976	0.017494753	0.108737297	0	0.286726064	0	0	0	0.583758195	0	0.660418391	0.527643039	0.200333366	0.275744759	0	0.241216411	0	0	0.002278138	0.227429066	0.398899604	0.904345518	0	0.340085063	0.110208916	0.770678291	0.611010811	0	0	0.487859871	0.704238959	0.116407863	0.273993223	0.511754142	0.029356695	0.38197747	0.610702068	0	0	0
2.7.1.105	0	0.339457	0	0	0	0	0	0	0.188773453	0	0	0.52807736	0.498873792	0.263719211	1.574611693	0.014661204	0	0	0.404787684	0.205149541	0.070029604	0	0.303835655	0	0	0	0.171347726	0.116755143	0.515922225	0.205947498	0	0	0	0.514475627	0	0	0.387175459	0.062162103	0	0	0	0	0	0	0	0.518188138	0	0.218069227	0.21024074
2.7.1.106	0	0	0.003194361	0.328013182	0	0.047190529	0	0.002800616	0.026098627	0	0	0.01510183	0.047497663	0	0.03599281	0	0.035155817	0.039860097	0.043139906	0.00510426	0	0.031822038	0	0.046178464	0.0267625	0.011159413	0	0.047724543	0	0.018554926	0.025303219	0.025152951	0.024060249	0.026627837	0.03855568	0	0.035492984	0.036524867	0.001380617	0.023867687	0	0	0.022021106	0	0	0.030985175	0.027493896	0	0
2.7.1.107	0.613908142	0.801461058	1.275543049	0	0	0.185897645	0.650552118	1.414560793	0	0.775966301	1.216473486	0.524934111	0.838646746	0.099258693	1.161490626	0.822952707	0.268583636	0.161548238	0.239394185	1.560202063	0.249886326	1.432384892	0.2329235	1.098286034	0.732353278	1.148041173	0.518928517	0.39114684	0.433577021	0	0.920281432	1.259541348	1.180083427	0	0.545820747	0.949063241	0.09206312	1.782247676	0	0.79181734	1.511712415	1.744816262	1.040174045	0.473481287	1.447997428	0.23712099	0.638528306	0.400089997	0
2.7.1.11	0.115262496	1.220106653	2.951499294	2.429480168	1.697717587	3.218922638	1.656262472	0	3.280984086	0.270292454	1.191094386	2.367895884	1.157483415	0.014623181	0	5.303774879	1.556860545	2.586954339	3.722888888	3.085363354	1.199642183	3.557133462	4.268709369	1.615818164	1.693720737	0.807575926	0.586719065	1.128595178	1.502539882	3.723790957	0.257060671	1.5275447	4.394989933	1.392336457	3.219743652	1.624768108	3.315754242	1.200182276	3.08757892	3.565147222	0.730066021	1.950643045	2.56200077	0.186789166	2.462088534	0.677498216	2.973425557	1.319814118	1.1567332
2.7.1.113	0	0	0.162839271	0.054704522	0.762712945	0	0.257122499	0	0	0.383984189	1.016987512	0.521471062	0.531109524	0.573947965	0.661683751	0.039027367	0.534877137	0.862162928	0.026131768	0.301227183	0.7401512	0.020830277	0.258266992	0.620261796	0.060672166	0.110584115	0	0	1.807459843	0.234408319	0.083240864	0	0.547333371	0	0	0.569020549	0	0.186242818	0	0.293570207	0.550922495	0	0.001389092	0	0.569060001	0	0	0.513200589	2.176911604
2.7.1.12	0.69121228	1.302866187	1.521805679	0.309005048	0	0.501930409	0.031452017	0	0.738430036	0.34285426	0.860446861	0	0.52029986	0.479696476	0.501488494	0.108455711	1.026243207	0.690786665	0.593116945	0.424033283	0.960104914	0.253774161	0	0.413266574	0	0.992330736	0	1.097384729	0.867653534	0	1.37779174	2.120227902	0	0	0	0.81274379	0	0	0.515207498	0.937449876	0	0.936993585	1.00476954	0	1.47473214	1.039656725	0	0	0.151105378
2.7.1.13	0.04394252	0.028538203	0	0.005390798	0	0	0	0	0.018367106	0	0.023759401	0.026041213	0.064936814	0	0	0.08182033	0	0.011267361	0.006113993	0.058782282	0	0.045087145	0.075523305	0	0	0	0	0.015986989	0.027260565	0	0	0.006751977	0	0	0	0.00834617	0	0.008498159	0	0	0	0.081337577	0.002770849	0.072493461	0	0	0	0	0.109667
2.7.1.130	1.521973091	0.197978181	1.532650469	0.482008367	1.046715831	0	0	0	0.399474135	0	0.804432452	0.700294691	1.842874556	0.590212	0.493683314	0.280880352	1.584262448	0.386828876	0	0	0.304424768	0.507639651	0	0	0.248425826	0.418241008	0.774919885	0.638117261	0.600854647	0.838393764	1.408256565	0.875824701	0	0	0.730039326	0.548435335	0	0	1.489048195	0.388996513	0	0.636363574	0	0	0.96742129	1.046568253	0	0	0.324925338
2.7.1.144	0.674840458	0.851006777	0.174995324	0.261633959	0	0	1.263288383	0.334058954	2.807272674	0.291709094	0	0	0	1.061351173	0	0.655809362	0.057559684	0.887965982	0	0.550801648	1.089405375	1.226007866	0.168754501	0.566751829	0	0.015441892	0.067582647	1.389100942	0.442820322	0.052393929	0.411569731	0.941355028	0	0.568086705	0.043783071	1.736251579	0.868151936	1.567970088	0.149733228	0.181914326	0.780582414	0.088215944	1.146267173	0.580776448	1.336888688	1.106715841	0	0	1.315651753
2.7.1.145	0	0	0.02973657	0.033308873	0	0.029117867	0	0	0.005278402	0	0	0.019453984	0	0.057227744	0.040309694	0	0	0	0	0	0.053753016	0.00222004	0	0.025094981	0.043570867	0	0.016469968	0	0	0	0.063633469	0.034926994	0	0.01955786	0	0	0	0	0	0.039105085	0.031256296	0	0.028651286	0.01027789	0.064678384	0	0.042508507	0.03246479	0.043036571
2.7.1.146	0.007856045	0	0	0.012629917	0.017741895	0.002709686	0	0	0	0.009338457	0	0	0.005805228	2.791E-05	0.008804395	0.005475603	0.010109559	0.018301143	0.015929097	0.022114595	0.003406313	0.022400284	0	0.017753578	0.008937609	0	0.016143392	0.000855695	0	0	0.030163502	0	0.02722229	0.024258716	0.00817442	0.002977421	0.027588537	0.028721791	0.001386757	0.028714052	0	0	0.004340543	0	0	0.003317527	0	0	0.034604818
2.7.1.147	0	0	0	0	0	0	0	0	0	0	0	0	0	0	0	0	0	0	0	0	0	0	0	0	0	0	0	0	0	0	0	0	0	0	0	0	0	0	0	0	0	0	0	0	0	0	0	0	0
2.7.1.148	0.573790923	1.189331549	1.072770077	0.569519621	0.91892005	1.163280691	0.662039208	0.867824695	0.658687952	0.858055909	0.552031872	0.867917782	0.567102934	1.16129878	1.237990536	0.694511801	1.199824811	0.952328533	0.908533938	1.099401674	0.916786257	1.387576871	1.115382327	1.23764531	0.638435093	0.943834518	1.081998281	0.645393604	0.986524389	1.301582159	1.330357004	1.055700422	0.803719881	0.610670093	0.759134648	1.268574354	1.09704752	0.876173622	1.350240652	0.798572443	0	0.790577007	0.567715779	0.44505614	0.648734385	0.79595341	0.749737535	1.188029379	0.289715463
2.7.1.15	0	1.465009038	1.503740935	2.11688098	0.985195853	0.013074114	2.001095821	1.285231791	3.31054936	3.135060475	1.793907135	1.999712344	1.596108726	2.545661744	0.496832051	1.653707039	1.168809591	0.423315473	2.344835623	0.187985515	1.834001386	0.950901295	2.195043882	0.569464634	0.0995673	1.654064817	0.189484451	1.030425289	1.601818015	0.80661359	2.371875132	2.114967155	1.231089358	0	1.724224148	1.515612644	0.283403561	0	0	1.260328772	1.197591255	0.905899948	1.548663664	0	0	2.219874767	1.879117977	2.278028814	2.552995313
2.7.1.156	0.330771659	0.811482273	0	0.454393704	3.762412182	0	0.477142993	0	3.667336387	5.530131807	2.271697494	0.535309596	1.78128016	1.482931022	3.155369419	1.404361808	0.246623737	1.842818055	3.542964918	3.428286113	3.047382825	0.429973568	0.007677785	3.581206228	0	2.810190896	1.34346252	0	0.563211295	0.289199217	0	1.272657009	1.686026562	2.855241501	2.698161371	0.909191927	1.786396616	0	2.660916631	2.603816318	0	1.520104057	1.54850904	0	2.372663465	1.993383752	2.823743219	0	0
2.7.1.16	0	0	0.161642208	0	0	0	0.122371125	0	0.493788893	1.091332733	0	0.192266536	0	0.607438756	0.523017023	0	0.218423664	0.718986358	0.698865654	0.7341956	0.424122947	0	0.399768628	0	0	0	0.792919043	0.732024039	0	0.22757405	1.006507399	0.780939581	0.572021171	0.679197242	0.790354477	1.438230133	0	0.639423138	0.366344107	0.644173289	0	0	0	0	0.395623197	1.093222657	0.537345367	0	0.209886041
2.7.1.161	0	0	0	0.001963856	0.001655962	0	0.000146403	0	0	0	0.001210491	0	0	0.001575788	0	0.000917444	0	0.000428665	0	0.002541009	0	0	0	0.001065659	0	0	0	6.68842E-05	0.002502663	0	0	0.001463093	0.000962958	0.000698602	0	0	0	0.000440002	0.001189966	0	0.00165325	0	0	0.001462158	0	0	0	0.001517838	0.011413002
2.7.1.162	0	0.001493917	0	0.025730217	0.008333262	0	0	0.006823841	0.016230868	0	0	0.017026238	0.044164066	0.207638395	0	0.017794598	0.01683475	0.024025794	0	0	0.012179458	0	0.036758278	0.031028296	0.014293358	0	0	0.021689448	0	0.006376127	0.017527876	0.01486375	0	0.024861994	0.013028028	0.006821989	0.04282687	0	0	0.044364924	0	0.031193008	0	0.006987025	0	0.039357509	0.014164785	0	0
2.7.1.164	0	0	0	0	0	0	0	0	0	0	0	0	0	0	0	0	0	0	0	0	0	0	0	0	0	0	0	0	0	0	0	0	0	0	0	0	0	0	0	0	0	0	0	0	0	0	0	0	0
2.7.1.165	0	0	0	0	0	0	0	0	0	0	0	0	0	0	0	0	0	0	0	0	0	0	0	0	0	0	0	0	0	0	0	0	0	0	0	0	0	0	0	0	0	0	0	0	0	0	0	0	0
2.7.1.166	0.111404282	0.242511689	1.158963818	0	0.294471345	0.197884318	0	0	0.012165	0.350604632	0.3905822	0	0.2410836	0	0.206824713	0	0.263539002	0.333967125	0.251089932	0.119466762	0	0.003672407	0	0	0.035475189	0	0	0.083576141	0	0	0	0	0	0	0.148077431	0.119855178	0.126104079	0	0	0.314847244	0	1.179931961	0	0	0	0	0.3262382	0	0.24976442
2.7.1.167	0.467230036	0.108339269	2.428594469	1.006453405	2.523089818	0	0	1.370730287	0	0.560694272	2.467520554	0	0.341958887	1.263826689	0.402729029	0	2.386468234	0.460706183	0	1.09682785	0	0.381798709	0	0	0	0	0	0.802613284	0	0	2.051909338	1.896317317	0.532548969	0	0	1.125456288	0.344001903	1.427090425	2.765072413	0	0	2.497263202	0.620316686	1.159910022	3.909878608	2.276454676	0.491345137	0	0
2.7.1.168	0.159051011	0.099694132	0.065940479	0	0	0.014673075	0	0.033073584	0	0.083910076	0.438325126	0.168358479	0.348286011	0	0.203713712	0.233053085	0.515511857	0	0	0	0.356509521	0.164491817	0	0	0.130805823	0.328744526	0.180134826	0.154191819	0.128423163	0.197120583	0.10192545	0.071390037	0	0.19645252	0	0	0.059321755	0	0.236825008	0	0.208005331	0	0	0.137688761	0.226404271	0.042672275	0.280005872	0.326032884	0
2.7.1.169	0.00112162	0.002500712	8.5747E-06	0.002232478	0.000664703	0.000461275	0.000656122	0	0	0.001699793	0	3.22124E-05	0.001657231	0.001025374	0.002399456	0.000774124	0.001956851	0.002568863	0	0	0.001237406	0	0.000516076	0	0.000588764	0.000744612	0.000881959	0.00149905	0.001618949	0.002586039	0	0.001200875	0	0.001795968	0	1.02108E-05	0	0.000930246	0	0	0.001450768	0	0.000840751	0	0	0.002366814	0.001440243	0.001897287	0.010351186
2.7.1.17	1.756394922	0.924025441	2.023672884	1.271698151	0	0	1.611079785	0.79847785	2.741531202	5.748411462	2.874669659	0.849043987	0.259815412	0	0.883699549	3.87251787	1.04612797	2.70604851	1.574314024	0.461198043	0	0	0	0	0.461398155	0	0	0	0	3.248129318	0	0.518342482	3.518458527	2.832334987	0.709354089	2.843633308	0.313208124	0	0.603963013	1.779145414	0	0.526627327	1.429586318	0	2.848620022	0.765427425	0	1.668087654	1.748949838
2.7.1.170	0.738241413	1.741505877	0.678178647	0.673398098	0	0	0.266159033	0	0.722175458	0.144030239	0.372081634	0	0	0	0.421345403	0	0.251760581	0.046369531	0.207418892	0	0.594942958	0	0.291157413	0	0.754208117	0	0	1.087247979	0	0	1.683633173	0.992594313	0.385865647	0	0	1.251382964	0	0.399069136	0.343139094	0.624079292	1.780525455	0.378829864	0	0.10405598	0.636619834	1.250717642	0.700850224	0	0
2.7.1.19	0.549731976	0	0.317514653	0	0.428211156	0	0	0	0.083767961	0.09427572	0	0.26787074	0	0.041463012	0.363777235	0.538819695	0.560734097	0	0	0	0.011735681	0	0	0	0.583968562	0.099016309	0.076009471	0.710680509	0.501323033	0.493025332	1.38915374	1.430162351	0	0.588569005	0	1.262940542	0.57095414	0.296316453	0	0.946776841	0	0.223599969	0.413757676	0	0	0.382329104	0	0.183233443	0
2.7.1.2	2.495201083	0	0.154198456	1.67576191	2.200025956	2.001087638	1.824175757	0	0	6.469775545	0	2.834839787	1.156650693	0	1.344666562	1.840440812	1.572172523	1.526369257	1.759223321	0.521795371	0.178697639	0.073105565	0.904804425	0	0	1.633064614	1.548233091	0.854977879	0.815969909	1.318785673	2.801775134	1.21810569	2.624161762	2.300377411	1.864608344	0.346123805	0.809824644	0.811315008	2.757364092	0.899896857	3.13291654	1.650810229	2.442592736	1.562143187	0.768281763	2.279168607	1.532988703	0	0
2.7.1.20	1.301529075	0.346467581	0.127699728	0.394625008	0.095802841	0.173999515	0	0.383971462	0	0.227420869	0.35464044	0	0	0	0.63655219	0	0	0	0.422871222	0.024302245	0.309116368	0.142773113	0.370875395	0.373870579	0	0	0	0.14673375	0	0.213685546	0.278409142	0.031155538	0.148729186	0	0	0	0	0.234230211	0.424308387	0.225334928	0.214636704	0	0.503587085	0	1.009695422	0	0	0	0
2.7.1.21	0.674338319	0	0.26321429	0.591834537	0	0.580637316	0.618249638	1.02080489	0.707416146	0.720209812	0.168903906	1.048519631	1.808791964	0.194426556	0	0.108325072	0.124430232	0.080122711	0.50039581	0.966512729	1.313212511	0.648588577	0.19494891	0	0	0.140935159	0	1.107896239	0.72900614	0	1.148269071	0.674888829	0.824251343	0	0.117756097	0.50530147	1.705428339	0.229804748	0.627187223	1.070519088	1.665163892	0.858858434	1.29588519	0.237395032	0	0.610969834	0.283791354	0.513842717	1.143005326
2.7.1.23	1.021782852	0.916353481	0.842335959	0.761184865	1.033349623	0.925219654	1.073546846	0.927790092	1.094061459	0.949768883	1.086311256	1.074707718	1.093740003	0.941049849	1.069938335	0.924015821	1.097015325	0.882184509	0.865457931	0.843392856	1.051573753	0.998560309	0.891331957	0.911964741	1.068890683	1.072918505	1.021288021	0.910756273	1.035589429	1.01034682	1.061822334	1.066114619	1.023244555	0.959628056	1.028737645	0.96588237	1.028811241	1.104154001	0.926579796	0.957821083	1.061809714	0.963970314	0.884659822	1.074683177	1.030774283	1.058550497	0.983678216	1.053812127	1.035899799
2.7.1.24	0.860026559	1.140272092	1.04551122	0.62186231	1.047523182	0.760906319	1.120658904	0.964352999	1.018078347	1.195854025	1.217093786	0.796838822	1.125865945	1.081884363	0	1.142048063	0.975729779	0.810378171	0.774929644	0.814781339	0.740432584	0.342038867	1.219781638	1.218198797	0.784896686	1.027656977	0.771997087	1.09219404	0.970058266	0.786371429	1.057013619	0.735809269	1.075288043	1.083290796	1.14751897	0.746890614	1.015558938	0.860057555	1.024030315	0.924715098	1.06738605	0.746995872	0.70601817	1.059155803	1.120350349	0.760362975	1.088727567	1.049113277	0.7308346
2.7.1.25	0.076409282	0.383515776	0.182849332	0.614122772	1.042889133	0	0.989063329	0	0	0.63541303	1.6036857	0.299136293	1.423862207	0	0	0	1.024558718	0	0.784793439	0	0.508640207	0	0	0	0	0	0.541537112	1.296971215	0.489141896	0	1.269288416	1.349568992	0.448994111	0.047399995	0.211523065	1.489698337	0	0	0	0.634990563	0.707005722	0.695345854	0.280588116	0	1.867905807	0.86402157	0.382212356	0	0.842194169
2.7.1.26	1.644175023	1.846658405	1.551780693	2.395590443	2.383446019	2.463398697	1.414490977	1.80108246	1.682200363	2.193583533	2.132771618	1.874981721	2.220254475	2.311978687	2.183415197	2.234987264	2.300800084	2.386608792	1.547080175	1.942980758	2.497442222	2.032299989	2.088726334	1.625577566	1.720506754	2.298197291	2.179013968	2.394166127	1.556096086	1.578168985	2.289779065	1.631353224	1.859043205	2.231925076	1.887670107	1.915847892	1.697866233	2.190852865	1.657561657	2.01935933	2.429522978	2.16097753	1.995286269	1.903796464	2.16549537	1.821441204	1.623167722	2.128565687	2.220296771
2.7.1.27	0	0.054568696	0.023353927	0.072124496	0	0	0	0	0	0.051967773	0.031658482	0.059941123	0	0.062490267	0	0	0	0.006268986	0.064335999	0.024546655	0.030510812	0	0.055650308	0.052691107	0.013284893	0.032715479	0.001328686	0.041941456	0.067820767	0.007629254	0.030720767	0.014092314	0.067674787	0.036123722	0.065007879	0	0	0.058011739	0	0.048150373	0.058201463	0.050967023	0.020702668	0.044927289	0.067600077	0.188259947	0	0.02240508	0
2.7.1.29	0.431456825	0	0	0.006667327	0.487232099	0	0	0.324871546	0.967454418	1.258869666	0.909778479	0	0	0.505577111	0.160340805	0	0.199976967	1.016672186	0.684446154	1.010220712	1.159156246	0.142976521	0.080654229	0.381443493	0.174971762	0.179810264	0.689894678	0.017569318	0.391694956	0.414532822	0.180902277	0	0	0.352147799	0	0.02725424	0.108119227	0.26671279	0	0.087911444	0.336597681	0	0.202896088	0	0.392579227	0.424778148	0.717192148	0	0.549453557
2.7.1.3	0.001940934	0.00302362	0.001802501	0	0	0.002980935	0.003123047	0	0	0.001632071	0.00729117	0.00031058	0	0	0	0.002258371	0	0.001399288	0	0.00270792	0.001447801	0.003168814	0	0.000771848	0.001199176	0	0.000750902	0.001381662	0	0.000220762	0.000516615	0.003108984	0	0.001679857	0.002620131	0.000480518	0	0.000373726	0	0.000786782	0.000500977	0.002086267	0.001345686	0	0.010485103	0.002869678	0.002832788	0.002734879	0
2.7.1.30	1.504397472	0.302835892	1.933005219	1.498112928	0.416739119	0.214480793	0.2921055	0.038917229	0.423660346	1.232223219	1.687802381	0	0.27184893	0.926076089	0.910350889	2.52661574	0	2.017206253	0.68336921	1.452906749	0.846888386	2.352875453	2.211608253	1.918890706	1.937601662	0.310331813	1.328036185	0.78613014	1.878513139	1.625803235	0.893545322	0.757598291	1.308007391	1.99543415	2.345171519	1.28637266	0.908537671	0	1.686519966	1.014874591	0	1.239750289	0.461736935	0.356804216	1.488098009	2.283319555	2.169532905	1.72148077	0.369514958
2.7.1.31	1.13521825	1.31129834	0.251564614	1.242148939	0	0.527974587	0.689330915	1.276159581	2.963749624	0.757119396	1.70315268	0.500411656	1.207433618	0.29432006	0.56524631	0	0.859321855	1.910039674	0.454557926	0.35281743	0.733308736	0.064991259	0.534448054	0	1.986844319	0	0.129338349	2.320339155	2.000009504	1.737403755	0.2951035	2.875816253	0.43466625	1.473926113	0.785035346	0.666325479	0.807180817	0.510569374	0.685621675	2.138083435	0	0.240614179	0.799228852	0	1.753932547	2.83006814	0.477613348	0.092598504	1.117989605
2.7.1.32	0	0	0	0.042759429	0.062238637	0.03969778	0.029852827	0.036424988	0	0	0.072500368	0	0	0	0	0.055991151	0.062372138	0	0	0	0	0	0	0.013403971	0	0.027753885	0	0.004110169	0	0.043186423	0.025140437	0	0	0.00059837	0.019021541	0	0.007815108	0.063066904	0	0	0.006216554	0.036412286	0	0	0	0	0.021340234	0.04807412	0.002244264
2.7.1.33	0.301207377	0.733119859	1.035262865	1.033425191	1.506760406	0.143797675	0.913504286	1.379861181	0.67271474	2.265102932	1.047209266	2.047393117	1.94006478	0.896002508	1.002392555	1.224500748	1.167838697	1.350350533	0.862116443	1.307584079	1.678448642	2.099359983	0.76143321	0.368430272	0.654414215	1.585517208	2.092894664	0.599078685	0.810355792	1.238623124	0.494647561	0.556144542	0.827069846	0.778444594	1.596020168	1.160474202	1.547224166	0.949137282	1.185420308	0.662755505	0.970629528	0.995197798	1.322023783	0	0.747154704	1.328157637	0.964067043	1.279888627	1.044338757
2.7.1.35	0.148644371	0	0.220528816	0.21288809	0.5625076	0	0.782365882	0.18142212	1.178974371	2.001968146	0.995248658	1.32049964	0.497873682	1.55876485	1.289322158	1.782892738	0.09102568	1.206402043	0.333550306	0.573926066	0.220376806	1.249122981	1.401552756	0.701984806	1.425723677	0.565062367	0.09976047	1.235125676	0.491679339	0.721915676	1.452193386	1.281681848	1.488078985	1.142755134	1.591537184	1.87788134	1.786187029	0.886174454	1.307564551	1.664435842	1.537523089	0.471585096	0	0.623590007	0	1.604922411	1.346119904	0.072033519	0.698051421
2.7.1.36	0	0	0.048780671	0.041168227	0.091463798	0.306219026	0	0	0	0.201576155	0.228715139	0.314822432	0.330451148	0	0.202503226	0.481484736	0.377361083	0.102746608	0.491301066	0	0	0.288094796	0	0.132616277	0	0.206578631	0	0	0.517816727	0	0.030133753	0	0.051517654	0.355218199	0.168170616	0.005496447	0.131592921	0.052168869	0	0.139332839	0.683805164	0	0	0.492289061	0	0.347446021	0.424764105	0	1.019632043
2.7.1.37	0.169297179	0	0	0	0.069210737	0	0	0	0.192457325	0	0	0	0	0.722613681	0	0	0	0	0.199229781	0.02220159	0.206950604	0.064006411	0.15452295	0	0.147523153	0.042582528	0	0.109041095	0	0.149419808	0	0.01239774	0	0.02108548	0	0	0	0.116275712	0.678965439	0.104832115	0.148582764	0	0.152627766	0	0	0	0	0.201243666	0.097285787
2.7.1.39	0.589088427	0.982352407	1.552607752	0.501828676	0	0	0	0.389280613	0	1.605063891	0.699065597	0.506588206	0	1.409829435	0.520497983	0	1.621105034	0.732168641	0.502634654	0.220236998	1.167973083	0.341133079	0.38500935	0	0.484476009	0.326122034	1.316534607	0.644778073	1.227403189	1.756909193	0.373469995	0.971607145	0.831936213	0	0.248073505	0.882371455	0.183384489	0	0.650974876	0.674339427	1.014365907	0.939359896	1.372531585	0.384204247	0.34801936	0.729182051	0.850556103	0.57651346	0.786681977
2.7.1.4	1.222914789	0	2.392144528	1.596806811	1.818283176	0	1.511918038	0	3.083142978	3.855971353	0.297279886	2.845039575	1.107362941	1.804428164	0.351721837	0.788377345	0.663742997	0.213784671	0.340427218	1.117846407	0	1.995887021	2.32095524	2.10690524	1.820465143	1.749819245	0	1.680871244	0.703399953	0.414154072	0	0.687337234	2.17063461	0	1.027566484	1.54758891	2.508932062	1.177761433	1.842047667	1.232183427	0.021599967	0	1.675924192	1.202209503	2.364207463	1.584298382	0.611284403	2.31480424	2.007126327
2.7.1.40	0.464115211	0	0.29964865	1.182196493	1.167432701	0	0.746099128	0.995094389	0.799954476	1.639480767	0.833300219	1.239785659	1.28443879	1.468516968	0.344281837	1.263470961	0.187650361	1.984749404	2.067984702	0.811340922	0.890448778	1.231618365	2.566223215	1.039870672	1.795544028	1.324210162	0.840888665	2.032169925	1.842284182	1.274085678	2.827957383	1.840996719	0.792329809	0.879603482	1.300226951	1.120852931	1.278584054	1.435987932	1.478900893	1.024132109	1.653649799	1.749405299	1.121564447	1.421784814	2.007860653	1.303449089	1.697863166	0.64880716	0.146477507
2.7.1.41	0	0	0.026016731	0.022598699	0	0.018387155	0	0.019760717	0.013453571	0.019323679	0	0.021529735	0	0	0	0	0	0	0	0	0	0	0.014437375	0.010994364	0	0.032761734	0	0.012109841	0.005952023	0	0.013874974	0.020276339	0	0	0	0.011117147	0.017119788	0.018108895	0.003262142	0	0.009307374	0	0	0	0	0	0.001570936	0	0.004083716
2.7.1.45	0.08380593	1.062189789	1.515487709	0	0	1.323793345	0	0	1.754918117	1.889253904	0.111594676	1.909161347	1.525387092	0	0.305086363	1.293724481	0.038488949	1.726438613	0	0.285015304	0.586297666	0.618302825	0.02159487	0.867230225	0.245161052	0.545053919	0.930371704	1.443023389	0.770102193	0.720971972	0.816384314	1.883017637	0.207916867	1.288329006	0.105260649	1.956240248	1.820994004	0.799903614	1.021812559	0.990972863	3.085321311	0.586263737	1.213688352	0	1.156676796	1.20035781	0.301379484	0	1.461935772
2.7.1.46	0	0	0	0	0	0	0	0	0	0	0	0	0	0	0	0	0	0	0	0	0	0	0	0	0	0	0	0	0	0	0	0	0	0	0	0	0	0	0	0	0	0	0	0	0	0	0	0	0
2.7.1.47	0	0	0	0	0.109056788	0.054971028	0	0	0.098981711	0.038517378	0.079396036	0	0	0	0	0	0.065488081	0	0	0.118064128	0.1119363	0	0	0	0.020390079	0.005310244	0	0	0	0	0	0	0	0.090913213	0.039454356	0	0	0	0.103391092	0.092218784	0	0.027304378	0.060674113	0.104270237	0.053498103	0.131062663	0.017996902	0	0.114712002
2.7.1.48	0	0.818825151	1.697789211	0	0	1.240343311	0.241500309	1.526770479	1.943613718	0.188871418	0	1.416255748	0.763313514	0.840917966	0.013842897	2.152435804	0.939140077	0.900530729	0.828531245	2.298335227	1.888445323	0	0.471254497	0	0.135042315	1.384674566	0.74206415	1.934160545	1.081896655	2.965689431	1.159857866	0	1.423044743	0.548304444	0	1.061540696	3.060198375	3.187713384	0	0.563444073	1.904281915	0.688061491	1.737644508	1.183876567	0.610706344	1.865332474	0.351133869	0.838517712	0.296305999
2.7.1.49	4.481956774	1.081618839	4.093966052	1.922876852	3.671379362	2.494582512	0.263249373	1.205062146	2.521174036	3.755123737	6.778434981	0.984154306	4.022631174	1.664347326	3.988420001	1.16199385	2.011808868	2.989855053	4.562418264	4.591393054	1.150259996	3.501668857	3.305536376	1.983795894	2.688083182	4.379468563	1.467152631	1.668071314	4.19891112	0.120691512	3.378212671	4.738539827	3.479956461	0.725215682	0.941672412	3.555575755	0.38202082	0.84262418	3.212671767	0.136943673	0	1.554210612	2.680159561	4.033399198	7.061482925	2.291963887	0	1.973377672	1.925217829
2.7.1.5	0.60648411	0	0	0.664912834	0	0.659990528	0.155082266	0	0.371971195	0.66053491	0.646565432	1.93791495	0.839632859	0	0	1.296319491	0	0.255847615	1.074001173	0	0.988902625	0	1.250558211	0.394253992	0.15557403	0	0.617700146	0.185612706	0.984583079	0.100325246	0.830431562	0.585171551	0	1.104171092	0.403917677	0.507215631	0.246507112	0.716843986	0.784814132	1.197521953	1.318360685	0.307038485	0	0	0	0.648401887	0	0.832772242	0.887731827
2.7.1.50	0	0.844799728	0.581435599	0	1.01750749	0	0.606528393	1.295399157	1.748533991	0.644110813	0.804580475	0.595343834	0	1.597827582	0.652189471	0.236298095	0	0.482931343	1.573816834	1.354829075	1.263933853	0.392053368	0.398112755	1.038034062	0	1.061524255	1.328024205	0.703964179	0	0.673151449	0.471173326	1.414049374	1.402852633	0.824423403	0.036176824	0.0435954	1.6002862	1.546362411	0	1.319396485	0	1.185059169	0.442984846	1.587908488	0.564952169	0.639196266	0.934596254	0.433544243	0.029359758
2.7.1.51	0.502484635	0	1.371265298	0	1.360905394	0	0	0	0	0	0	0.364638653	0.460596698	0	0	0.152055274	0	0.599290407	0.023827431	0	0.169372884	0.371064526	0.518475814	0.102033135	0.183927854	0	0.000494228	0.238112932	0.417075384	0	0.506633636	1.457757544	0.353853983	0.479354866	0.709797233	0.44501649	0.400774711	0.272739513	0.320394458	0.64993065	1.389026723	1.142624162	0.386657286	0.251551182	0.14178407	0.646148549	0.506777647	0.72944476	0
2.7.1.52	0.000348603	0.036456015	0	0.020360852	0.038832361	0.016130245	0.039336085	0	0.037681775	0.007462815	0	0.030393989	0	0	0.034687957	0.218197999	0	0	0	0	0	0.039668184	0.017535189	0.028855745	0	0	0	0	0	0.041902002	0.042195982	0.014287013	0	0	0	0	0	0.003249143	0	0.035715988	0	0.036828281	0.043055101	0.00193431	0	0	0.030581289	4.07292E-05	0
2.7.1.53	0	0	0.654866606	0	0.538012988	0.042206849	0	0.19834695	0	0.898336797	0	0	0.321343151	0.034816732	0.253505808	0.148338242	0	0	0.685786149	0	0	0.458116305	0.058137897	0.069961846	0.547476821	0	0.096525868	0.451505799	0	0.096484471	0.154607179	1.098235721	0.39890967	0.811305279	0.833083703	1.149654478	0.297177258	0	0.514471229	0.771113107	0	0	0	0.502949375	0.288509343	0.635110963	0	0.575913481	0.142480353
2.7.1.55	0.373491271	0	0.206000287	0	0	0.220208114	0	0.175947092	0.132370832	0	0	0	0.086398584	0.154472542	0.039643286	0.048090127	0.207672443	0	0.082436788	0	0	0	0.147818191	0.204165741	0	0	0.453732317	0.041192406	0.065999874	0.064867624	0	0.382680951	0.068605781	0.301123367	0	0.197172531	0.09352274	0	0.089773462	0.118081273	0	0.089681542	0	0	0.22550125	0.122200326	0	0	0
2.7.1.56	0.112311293	0	1.644254263	0.388381674	0.907281239	0	2.157873543	0.869194706	2.697615281	2.790932559	0	0.590945404	0.483667827	0	0	0.824017814	0.105599907	2.127324893	0.911812371	0.952355562	1.563000478	0.821235413	1.814035166	0.096127321	1.969815244	0	0.384187049	1.145555266	1.067136409	0	1.984838177	0.320027143	1.166108664	1.509261713	0.799340846	0.798662104	0.604502686	2.240740926	0	2.0595224	2.891720144	1.424817417	0	0.354014118	0.332746604	0.94363842	0.621934683	1.930668814	0.63250475
2.7.1.58	0.63499835	0.502248759	0	0.460547475	0.042446165	0.271594594	0.11548795	0.179812092	0.22572199	0.632430873	0.069884216	0.000911863	0.082011159	0	0	0	0.532461812	0.389071401	0	0	0	0.404187916	0.379995968	0	0.315690396	0.578042485	0	0.738569831	0	0.92542367	0	0.463444811	0	0.609241453	0	1.146301111	0	0.130868791	0	0.573381861	0.502774157	0.741999824	0	0	1.040305186	1.837447963	0	0.381013928	0.395230527
2.7.1.59	0.728331756	0.291289232	0.458826754	0	0.168141036	0.526898432	0.248469423	0	0	0.444075863	0.31800873	0.411490842	0.248258702	0	0.42817594	0	0.510801513	0	0	0.481985589	0	0.048138994	0.403384165	0	0.364940134	0	0.110983231	0.129989989	0.468847283	0.240585477	0.775299826	0.882521632	0	0.022512135	0	0.158840834	0	0.56673547	0.538175961	0.884163241	0	0.849460154	0	0	0	0.628102564	0.149072381	0.455074964	0.074498304
2.7.1.6	0.075888838	0	0.583322398	2.149095472	0.421521539	0.951004624	0	0.854027235	1.444966986	0.744354186	0.657292736	0.629900939	0.154168735	0.693145243	0	0.136954245	0	0.104210258	1.083631399	0	0.603450437	0.596460067	1.20779326	1.723749084	1.544867916	1.170918511	0.314252768	0.540697626	1.159791207	1.898487138	1.177837525	0.930536642	0.309568174	1.606310071	0.601177165	1.472175075	2.308743982	0.092034759	0.60662125	0	0.451161756	0.122076273	1.219811799	0.91557041	0	0.678082651	1.715336732	1.73260832	0.537162789
2.7.1.60	0	0	0.539124128	0	0.485262425	0.186922995	0.488946129	0.027051294	0.548569459	0	0	0.294518121	0.276880638	0.457167478	0.300610825	0	0	0.712174197	0.170932965	0.206633477	0	0	0	0	0.18980513	0	0.687562799	1.156222881	0.448117369	0.200803287	0	0.959994675	0	0	0.36004903	0.310195042	0	0.065736416	0.59442653	1.319853184	0	1.461928648	0	0.454840368	0	0	0.249396467	0.13544459	0.523462572
2.7.1.63	0.416113258	0.226787065	0.336575375	1.308533466	0.168024336	0.016691742	0	0.229877363	0	0.445284032	0.367370161	0	0.067153401	0.550777913	0	0	0	0.410224412	0.038645162	0.077985771	0	0.36713624	0.039536489	0	1.071315576	0	0.126559866	0	0.165608376	0.234871171	0	0	0	0.143554141	0.09623581	0.000813638	0	0.362295716	0	0	0.149012262	0.33809374	0	0.43552844	0.35656084	0.170908267	0.501853045	0	0.441964105
2.7.1.65	0.002037453	0.001280072	0.002492307	0	0.002208625	0	0.002145891	0	0.000784698	0.000642019	0.000619127	0.00070272	0.00112569	0	0	0.001150913	0.002471999	0.000527978	0.000523353	0.000643289	0.000518991	0.000730789	0	0.002546279	0	0	0.001012191	0	0.001186287	0	0.001194796	0	0.001030463	0.00083561	0.002616626	0	0.00236573	0.002410853	0.000257373	0.000603277	0.000974669	0	0	0	0	0	3.15376E-05	0	0.011262891
2.7.1.66	0	0.03226509	0	0	0	0	0	0	0.036724202	0.036907234	0.135812678	0	0	0	0	0.014805252	0	0	0.028899947	0.008530248	0.009263792	0.030150804	0.016180933	0	0.021307359	0.02823475	0.019878341	0	0.046806322	0.042269323	0.022902495	0	0	0	0.017061129	0	0	0.042310125	0.03094405	0	0.014610206	0	0	0.018939209	0.108326974	0	0	0.019702374	0
2.7.1.69	9.029610255	0	0	0	17.15807561	0	11.17397189	18.28544915	77.6142635	0	21.49269329	14.23399622	10.97731749	9.842924019	11.12475368	3.902930763	1.845399876	0	6.870836335	14.88228539	39.11393641	38.05740635	52.88807671	0	0	18.39328508	8.971312031	36.26873304	58.76783977	0	22.71762818	34.53125314	1.552407708	16.12869345	3.942356361	32.38832505	0	0	3.93100053	0	26.52792127	14.44337332	30.86091592	0	7.194461204	17.48431373	8.93188322	0	7.329108888
2.7.1.71	1.568906899	0.09174598	2.031291316	1.05010763	0.900825177	0.912707188	0	1.28945552	2.77994998	0.710757141	1.437331948	0.805343166	1.860269524	0.852976954	1.007332778	2.477521891	1.536668566	1.098285826	0.058009007	1.886646618	2.157495097	0.083089204	0.039093374	1.805378225	0.982306167	0.042175496	2.801370504	1.66173056	0.155597666	0	3.043098925	1.944661743	2.76498001	2.030159919	0.916293275	1.786499209	0.565192262	0.799030225	0.360324779	1.95164838	0	0.019248982	1.41146772	0	1.892902512	2.685661014	1.073805339	0.635686759	0
2.7.1.72	0	0	0	0	0	0	0.016382044	0	0.015812272	0	0	0.018324862	0	0.024813044	0.00891015	0	0	0.003266859	0	0	0	0.01034898	0	0.036427961	0	0.005042398	0.02305514	0.018403718	0	0	0	0.01712484	0.032902015	0	0.024934253	0.007658345	0	0.033241467	0	0.015912832	0	0	0	0.000761877	0	0	0.011083494	0	0.017588973
2.7.1.73	0.188460323	0.188476394	0.201862374	0	0	0	0	0	0	0.143946449	0	0	0.481831963	0.376785556	0	0.269419887	0.140858338	0.073903232	0.328486291	0	0	0	0	0.337274694	0.176161239	0.293174072	0.027408241	1.176429891	0	0	1.161377207	0.406002991	0	0	0	1.014604458	0.206799949	0.226961516	0.598841953	0.909504529	0.475503828	0	0.114516405	0	0	0.927557773	0	0.412728322	0
2.7.1.74	0	0	0	0.000387243	0.000242488	0	0	0.00035274	0.000459647	0	0	0.000190298	0	0.000401705	0	0.000413173	0.000488894	0.000366781	0.000353399	0.00025342	0	2.96224E-05	0.000266412	0	0	0.000468455	0	0.00032545	0	0	0.000325956	0	0	0	0	0	0.000486538	0	0.000429612	0	0	0.000134542	0	0	0	0	0	0	0.000264453
2.7.1.76	0.005218133	0.083018067	0	0.066871	0.021874303	0.081236057	0	0.082672186	0.054546959	0.078317478	0.099031847	0.061054307	0	0.044218903	0	0.070115018	0.003234984	0.068049407	0.199941662	0.193817769	0.135210751	0.060380018	0.028758928	0.066647478	0	0	0	0.071649214	0	0	0	0.001145765	0	0.00671921	0	0.076495072	0.052822234	0.075227591	0	0.032718338	0.068566957	0.060175865	0	0.074327312	0.000427893	0.022832039	0.035036827	0.000572716	0.209056884
2.7.1.82	0	0	0	0	0	0	0	0	0	0	0	0	0	0	0	0	0	0	0	0	0	0	0	0	0	0	0	0	0	0	0	0	0	0	0	0	0	0	0	0	0	0	0	0	0	0	0	0	0
2.7.1.87	0.076373022	0.334266289	0.158087634	0.107460784	0.002703612	0	0	0.073382248	0.002463945	0	0.193366736	0	0	0	0	0	0	0.014141186	0.051431297	0	0.090129803	0	0	0	0.09570521	0.008373199	0	0.11608337	0.099764423	0.025068708	0.098227497	0.262528584	0	0	0	0.260807663	0	0	0	0	0	0.013260264	0.077532934	0	0.143159835	0.225464478	0.088555506	0.117208778	0.025341468
2.7.1.89	0	0.267820922	0.479855684	0	0.217842919	0.141557216	0.381341898	0.435539677	0	0	0	0.233075424	0	0.595843396	0	0	0.469334434	0	0.078101006	0	0	0	0	0.221921057	0	0.532212858	0	0.918960707	0	0	1.565633711	0.856510719	0.543429908	0	0.370171185	0.927634932	0.524258639	0	0.239776155	0.459957017	0.108596081	0.328350036	0	0	0	1.424374563	0.471071293	0	0.25447416
2.7.1.90	0	0	0	0.396494442	0.606632028	0	0	0	0	0	0	0.700407763	1.135505022	0	2.358557168	0	0	0.493324894	0	0	0.21398779	0	0	0	0.307150331	0	0.515951513	0	0.528574031	0	0	0.589379284	0	0.429503578	0.048794011	0	0.134929344	0.434257729	0.235960251	0.20224967	0	0.36205121	0.6371285	0.282625591	0	0	0	0.614483377	0
2.7.1.91	0	0	0	0	0	0	0	0	0	0	0	0	0	0	0	0	0	0	0	0	0	0	0	0	0	0	0	0	0	0	0	0	0	0	0	0	0	0	0	0	0	0	0	0	0	0	0	0	0
2.7.1.92	0.425303667	0.346950553	0.648919801	1.174294324	0	0.480205953	0.170416794	0.404825583	0.575942032	0.293728465	0.824856876	0.311327019	0.059256876	0	1.246768688	0.548786863	0	0	0	0.512522822	0.364815733	0	0	0	0	0.111600341	0.509107973	0.012927395	0.674058194	1.897357037	0.990038646	0	0.445286013	0.542683402	0.08630074	0.925350715	0.364347086	0.169572694	0.122930458	0.455066692	0.605873239	0.106626865	0.662738728	0	0.0289909	1.249915493	0	0.768141501	0
2.7.1.95	0.503534502	0.183593554	0.214870498	0.321469428	0.34017788	0	0	0.346122447	0	0.011886412	0.395231274	0	0	0	0.202275011	0	0.073898804	0.347821291	0.316656777	0	0	0	0.792173828	0	0.307399143	0.333407098	0.300079699	0.059566169	0.460876062	0	0	0.295662456	0	0.317492911	0.165451885	0.127359343	0	0.260288464	0.120742716	0	0	0	0.157749544	0.342991615	0.247623841	0.01028993	0.109815341	0	0.061752568
2.7.10.-	0.453581934	0	0.129394804	0	0.812264304	1.447947561	0.855787201	0.320817397	0.529953314	0	0.961188607	0.231944401	0	0.717924724	0.059551571	0	0.133868307	0	0	0.463039057	0.706660361	0	0	0	0.919806559	0	0.297118658	1.751763661	0.589367877	0	1.203664905	1.609254398	0	0.648875223	0.273708188	1.469268366	0.033744642	0.07063429	0.155540943	0	0.889449589	1.11121924	0.835642171	0.006132556	1.64749399	0.875605923	0	0.397262814	0.996160736
2.7.10.1	0.635112009	0	0	0.222175379	0	0.173830789	0	0.104734469	0.049446893	0	0.326150249	0.140012971	0	0.026891139	0	0	0.135571629	0.281173757	0	0.263786059	0	0.217981346	0.028228548	0.12437608	0.035818116	0.220509585	0.177820807	0.129319769	0	0	0	0	0.075786768	0	0.074684016	0	0	0.312030089	0.15260803	0.18503986	0.058384508	0	0	0	0.294964125	0	0.079220691	0	0.098132604
2.7.10.2	0	0.970950387	0.044143687	0.122424628	0.229280587	0.351689726	0.259103963	0.247342834	0	0.256494834	0.354073075	0.306420615	0.296010114	0	0.127329077	0	0	0	0.277545295	0.144421521	0	0	0.318425661	0	0.285426604	0.059486177	0	0.237277661	0.330079811	0	0.277229905	0	0	0	0	0	0.238323019	0	0	0	0	0	0.30874076	0	0.379448563	0.050679175	0	0	0
2.7.11.-	1.524245385	0	1.430914306	1.309809163	1.017102494	0.818151708	1.347636277	3.08423452	1.949745741	0.737686054	0.797155648	0	1.076447266	0	0	3.816780846	0.769307002	2.842870174	0.784705144	2.532662712	2.851044799	1.034546955	2.347836895	3.475704235	0.954923196	0	0	0.268188934	0.680360961	2.804100137	1.628789717	0	2.989398677	1.699237949	1.093243905	0	0.785278549	2.545184567	1.842113312	0.704885877	0.789651059	0.731633827	1.340379902	0.486762958	3.558256812	1.27576705	1.058979823	3.265825401	2.191553396
2.7.11.1	1.289436472	1.441864458	2.355151295	3.965595126	0.445681599	1.74153682	3.084897925	1.670684886	3.152221014	2.08835009	3.878239947	3.817184299	2.661435974	3.685144657	0.958157623	3.582515577	0.297171915	2.821236459	2.18537375	0.82117557	2.015058437	1.230686211	3.476111255	2.459055771	2.716975131	1.596231033	2.831372491	0.488351216	0	2.173323853	1.742748124	0	4.465583475	4.545363266	4.892244851	1.173845758	2.410354197	3.793832446	2.45044369	2.724452829	0	1.878254861	0	0	3.939116779	2.171400397	0.86664793	3.441296641	2.055388937
2.7.11.17	0	0	0	0.008289262	0	0	0.005306708	0.009751269	0	0.00888869	0.022768036	0	0	0.000271057	0.01018484	0	0	0.000836512	0.012182435	0	0.000949943	0.004765991	0	0	0	0.012303199	0.000255679	0	0	0.005201652	0.012491176	0	0.003048889	0.005893283	0.011842991	0	0	0	0	0	0.007116208	0.002574893	0.004668498	0	0.034822661	0	0.009208003	0.00541015	0
2.7.11.5	1.524554713	0.413541809	0	0.912560878	0.353037489	0	0	0	0	0	0.047202729	0	0.972414852	0.314309009	0	0	0	0	0	0.34951211	0.964552357	0.23100252	0	0	0.384777735	0.939890963	0.761221266	0.288651785	0	0.876481722	0	1.7367792	0.288697679	0.191471508	0	1.301836773	0	0.283242541	0.762669591	1.104497497	0	0	0.654449319	0.692930332	1.884124683	1.544017985	0.455452443	0.038184173	0
2.7.13.-	0	0.075774347	0.191296918	0.25908194	0	0.486498653	0.056756708	0.285517214	0.440561763	0.239860607	0	0	0.495002288	0.224403256	0.41945607	0.460305672	0	0.849879443	0.684767908	0.445947225	0.490807963	0.406750553	0.018366319	0.109441578	0.057094556	0.902757897	0.455578661	0	1.073966156	0	0	0	0	0.380654707	0.228953015	0	0	0	0	0.488574987	0	0	0	0	0	0.281145132	0.841414586	0.471845999	0.075190077
2.7.13.1	0.080017382	0	0	0	0.020596459	0	0.090006788	0.097993572	0	0.059018331	0.080088046	0.034325435	0	0.095710603	0	0	0	0	0.086814757	0.033583838	0.041613557	0.054470378	0.087303836	0	0.013987745	0	0.031597916	0	0	0.075702592	0.065037041	0	0.052341225	0	0	0.105827449	0.078327024	0	0	0.040399765	0.056623715	0.080554596	0	0.061708314	0.209046125	0.374340823	0	0	0
2.7.13.3	6.278906247	0.092113584	10.18761874	0	0	14.01256285	3.980941627	15.31314203	6.092120855	0	23.28712011	16.59217539	15.93169047	0	9.601872554	8.480303248	22.32095583	0.80416205	21.22887421	0	2.525594823	0	0	16.85727547	0	3.741302682	10.71909148	22.07053497	19.44544774	0	20.87114994	30.05365295	2.105692176	0	0	13.36997186	13.2391787	3.460955117	13.59572629	32.34459367	0	6.421880764	9.796420031	0	11.7205174	37.79653875	0	14.8995623	15.82363244
2.7.2.-	0	0.00056531	0.001322206	0.002555965	0	0.001382097	0	0.000255389	0.001884587	0	0	0	0	0	0.001179511	0.000223863	7.69691E-05	0	0.001133803	0	0	0	0	0	0	0	0	0	0	0.002358328	0	0.001690199	0	0	0.002210337	6.1204E-06	0.000617061	0	0.000500752	0.000309969	0.001552271	0	0	0.000767345	0.000867932	0.001883771	0.001188279	0	0.012535737
2.7.2.1	1.54782193	1.060087625	1.037097224	1.641406323	0.062923602	1.109248305	1.426702562	1.008975689	1.4035818	2.632017093	1.6687439	1.325580073	1.39086221	0.306166453	0.480245172	1.568339581	1.45936546	0.523599196	0.872721057	0.905008425	0.906212545	0.867778533	1.80058883	1.209139761	1.127653931	0.510279473	1.300038538	0.988821514	1.282196333	1.268592212	0.992545	1.316529566	0.840256262	0.338244149	1.550870372	1.153108059	0.660103282	1.417748067	1.358576776	1.292951998	1.238675574	0.310084029	1.155739972	1.464224242	1.153689995	2.043750249	0.33996108	1.245852048	1.298214665
2.7.2.11	0.735901229	0.738572042	1.078201519	1.284649214	1.480964738	0.633123508	0.42182492	0.808849744	1.525914478	0.883701208	1.469286374	0.685500467	0.803124331	1.461044154	1.23487215	1.020881385	1.348721047	0.64732797	0.81987328	1.38656848	0.269377314	0.492729935	1.242036568	0.741849324	0.487235702	1.313913157	1.197202389	1.124961661	1.478749749	1.314350742	0.465139938	0.773035055	1.475094063	1.578936719	0.54797957	0.435665099	1.021951078	0.367176157	0.39786494	0	0	0.76746555	0.50187423	0	0.753894131	1.509622772	0.443647492	0.272937074	0.582932841
2.7.2.15	0.34646515	0.019133843	0.511306465	0.430476514	0.301887776	0	0.305843125	0	0	0.46329732	0.101810884	0.260903971	0.056613399	0	0.099243615	0	0	0.407477555	0	0.15900519	0.542119476	0	0	0	0	0.277782121	0.525885375	0.389065327	0.199902973	0.386710128	0	0.891189295	0	0	0.460246437	0.25323846	0.137419059	0	0.624321807	0.132441699	0.065647053	0.318556703	0.498431598	0.130935441	0.332895572	1.186912637	0.103337455	0	0
2.7.2.2	1.28111813	0	1.137564223	0	0	0	1.830487708	0	0.403040025	0	0.243635609	0	1.202934119	0.109323166	2.507472515	0.309676794	0	1.172571834	0	1.880039855	1.200119365	1.756516813	0	0.934412969	0.114309488	3.311027865	3.293439182	0.844323877	4.105293333	0	0.699586651	2.321201594	0	1.238904535	0	1.974714147	0	0.93989993	0.672207386	0.689736962	0	2.245165205	0.605729638	0.880183889	0.031479899	0	0	0	0
2.7.2.3	0.868437671	1.204767504	0.7319291	0.911249913	1.082604603	0.815268718	0.916841087	1.07829772	0.986476776	1.215803844	1.276841143	1.079195458	1.14131793	0.810643052	0.869356286	0.930630124	1.024598574	1.235016173	0.884028074	0.968351723	1.243527522	0.779862196	0.969701353	0.826171637	1.174496121	1.016087849	1.248353911	1.142246001	0.897051553	1.003446348	1.170654964	0.794276054	0.753885077	1.039655388	1.141399752	0.786505452	0.768781206	0.789922153	1.055782003	0.872465187	1.081644298	1.206426383	1.034613102	1.020913614	1.221404132	0.828210462	1.040229483	0.84505244	1.022652035
2.7.2.4	2.677687603	1.834846379	1.511407905	0.718684208	2.984363193	0	1.214477544	0	0	1.125989514	2.463256669	4.065514999	4.176318347	0	2.362929539	2.439262717	2.159245034	0.526061514	0.291268765	1.942400527	1.859439761	3.112534798	3.739059731	3.219439258	3.170748972	0	4.412833905	3.6109342	2.569081385	1.743555436	5.814604665	6.192689993	0	0	1.350491824	4.263374069	1.201950309	0	1.904047838	0.443318148	0	4.626436403	2.099759012	2.316699837	3.299734004	5.910989912	0.452283338	0.10341693	3.795707795
2.7.2.7	0	0.216099851	0.361992634	0	0	0.429234585	0.165839973	0.09443604	0	2.62694799	0.711273576	1.372562016	0.798138409	0	0	1.032847014	0	1.28031323	0.72043048	1.037399733	1.291881205	0	0.320382443	0.269165143	0	1.052615705	0.586054636	0.31985913	1.202217426	0	0.474703334	0	0	0.21850533	0.600585689	0.132190238	0.098707403	0.405615828	0.671635797	0.583577101	0.281387917	0	0	0	0	0	1.02073718	0.010576266	0.157020089
2.7.2.8	1.423131851	1.302517598	2.075761444	1.996136478	1.71267334	0.116938573	0	0.686614727	4.338314592	0.715053611	2.960268445	0.915611928	2.884169447	1.389176675	1.367250487	3.086688905	2.3726044	1.497376633	0.672137983	1.228897383	0.310571926	1.212269453	0	3.046822009	0.967591731	0	2.333639565	2.165714155	0.347095164	1.206278547	2.199501173	3.32672581	0.782540437	1.189428705	1.394287412	2.538109838	2.75568969	0.292301241	0.241919315	1.751566154	1.204102135	0.943975755	1.198982858	0.17580914	0.715203853	0.848295024	2.015007063	1.9298176	0
2.7.3.-	4.138836551	1.12174874	0.134699778	1.087333552	2.149440364	0	3.261921973	0	5.994545207	2.39684827	6.001907576	0	5.445023419	5.121051168	6.649710504	3.393345101	2.033070372	5.251209298	4.109949742	4.137313855	0.7792242	5.845435187	5.170573584	0	0	4.420731773	0.666311243	0	5.041696224	1.770252431	0	0	7.791375931	5.755306371	6.668428837	5.412155239	0	6.016020982	1.055922548	4.994915475	0	0	0	0	13.35840549	1.362642984	6.343270977	0	8.757548331
2.7.3.2	0	0	0	0	0	0	0	0	0	0	0	0	0	0	0	0	0	0	0	0	0	0	0	0	0	0	0	0	0	0	0	0	0	0	0	0	0	0	0	0	0	0	0	0	0	0	0	0	0
2.7.3.3	0.061855077	0	0.179301967	0	0.919921408	0.134698724	0	0.169897027	0.188475785	0	0	0	0	0.101192716	0	0.069267516	0.02915496	0.242669679	0.067059644	0.121063227	0.428427497	0	0.113271982	0	0.210385843	0	0.123898538	0.044053587	0.1506888	0	0	0	0.034960722	0	0	0	0.0332572	0	0	0	0.085002972	0	0.187726707	0.205695122	0.069076396	0.198449487	0	0.199543594	0.092213572
2.7.3.9	0.813245832	2.421774161	0	1.986469641	0.631180695	0.546200356	1.792470052	0.120336397	1.423689275	0.467443201	0.35661163	0.20598731	0	0.635614583	0.230982167	2.105567881	1.255211519	2.046618043	0.174743016	0.150572643	0.327325204	0.769051641	1.699078406	0.009106438	0.658876467	1.197792604	0	2.952920294	0.214121446	0.76302786	1.896340152	3.115201536	1.462158926	1.295737341	0.662540063	2.598417127	2.525482159	1.881622609	1.874242934	1.300399169	1.244374267	0.658696288	0	0.030052533	0	0.865738998	0.346704768	0.608188479	0.739411861
2.7.4.-	0.147977801	0	0.039844798	0.373249822	0.579065928	0.442103598	0	0.402011298	0	0.195052255	0	0.546115534	0.917491295	0.424899184	0	0	0.00652233	0	0.148157739	0.23562448	0.29504629	0.287734282	0	0	0.468208222	0.463297362	0.289567854	0	0	0.271388885	0	0.344010733	0	0.361155707	0	0.06434888	0.33997334	0	0.419544161	0.14561438	0	0	0.125278215	0.383794131	0.131589238	0.396609372	0.181775141	0.180365473	0
2.7.4.1	1.062729416	1.605370614	0.344962782	0.303556011	1.46500069	0.289441893	0.278792049	0	0.319624468	1.097050626	1.22264055	1.519600756	1.078438161	0.509885193	1.824567905	1.254925493	1.325106501	0.624740358	1.150911237	0.064924541	0.203217717	0.483893893	0.992135401	0.701108806	0.075406677	0.949197755	0.510306022	1.63008249	0	1.523685211	0.628054198	0.22206261	0.362391516	0.247209214	0.889716417	1.488378995	1.747294757	0.732894194	0.97748543	0.241943066	0	0.888687524	0	1.529768277	0.780723767	1.188857655	1.554932438	1.422985433	0.070336513
2.7.4.10	0	0	0	0	0	0	0	0	0	0	0	0	0	0	0	0	0	0	0	0	0	0	0	0	0	0	0	0	0	0	0	0	0	0	0	0	0	0	0	0	0	0	0	0	0	0	0	0	0
2.7.4.14	0.085160029	0	0.354134388	0.402505706	2.327944808	2.333568237	0	0.781189132	3.514341142	1.482032729	2.35601492	2.016060153	0.365949956	1.516462055	0.724250057	2.07663089	0	2.159069662	1.957783616	2.791043577	0.677610324	1.604681616	1.344604912	1.809850653	0.329365523	2.404720208	1.01197023	0.439482672	0.37620691	1.745115547	0.202210636	0	2.54300489	3.017554786	2.441215163	1.75347729	1.405927987	1.200419837	0.929748177	1.496709138	1.030386089	1.89703091	1.485360501	0	0	0.662250036	1.976743899	1.185581042	1.461632813
2.7.4.16	0	0.69034508	0.648496102	0.819963697	0.741261997	1.581097354	0	0.305330019	0	0	0.558704159	0.241097209	1.164886745	0.195140421	1.056177715	0	1.845400392	0.96701511	0.567997314	0	0	0.898802295	0	0	0.852482311	0	0	1.769062361	0	0.653024339	0.509342441	1.643954589	0.209506286	0	0.183305006	1.852543326	0.30105123	0.10340832	0.498437549	0.454283337	0	1.779753865	0.937343185	0.516581373	1.323498894	1.491585003	0	0.302276176	0.833591607
2.7.4.2	0	0.100030053	0	0	0.306728239	0.09603748	0	0.182344707	0	0	0	0.308803854	0	0.426192229	0	0.010393176	0	0.135348918	0	0	0.040103134	0.353852888	0.311657339	0.474031603	0.507358412	0.270272905	0	0.061847435	0.749712815	0.037178837	0.067169196	0	0.421344497	0.222774438	0	0.18495221	0	0	0.208961196	0.398517049	1.187039006	0	0.115057273	0.507708114	0.079198856	0.522805083	0.024258408	0	0.877934483
2.7.4.22	1.050494321	1.040168803	0.963656139	1.100704274	0.941790128	0.942767273	1.048549118	0.935154892	1.015352753	1.033850123	0.967538689	0.949446614	1.029274775	1.042582839	1.046758433	0.932686753	0.971118415	1.041221924	0.966237402	0.969293958	0.967529233	0.981756036	1.03998908	0.9707388	1.008095651	0.988310716	0.970126006	1.041081507	1.04955519	1.043241525	0.9862447	1.026175801	0.993916565	1.016149773	0.971351709	0.960144223	1.056208942	0.96168952	0.957490253	0.971390137	0.945378159	0.977353422	0.951572933	1.061581876	0.975599545	0.955548274	0.933231516	0.935467699	0.945734012
2.7.4.23	0.773848551	0.263558543	0.466775032	0.353100264	0	0.299275574	0.265265863	0.276071975	0.155436056	0	0.422306271	0.349288479	0	0	1.103773136	0.341113596	0	0.368637648	0	0.246304088	0.312621238	0.451705424	0.309037695	0.267622417	0.577203512	0	0.507701494	0.520011994	0.481070907	0	0.336118832	0.667296956	0	0.279860612	0.10156872	0.511154491	0.546397585	0.427517175	0	0.552100886	0.366967923	0	0.429124614	0	0.430844348	0.534119205	0	0	0
2.7.4.3	1.150749155	0.906828095	1.010263789	1.078718766	1.04714952	1.094427727	0.907971752	0.992659822	0.929180006	0.930233828	0.976825359	1.081061724	0.907668127	1.046704643	0.996072818	1.058618487	1.151899097	0.9910607	1.096803744	1.031632445	1.049589708	1.029013896	0.975302468	0.93583516	1.02917825	1.040433331	1.091467153	0.961344487	1.098293291	0.942429744	1.096344194	1.079290132	1.000550389	1.004375587	0.934647968	0.929044218	1.046102386	0.916151354	0.900506774	0.947089085	1.028749288	0.922520132	0.959338109	1.090770507	0.937682075	1.150360065	0.88847359	0.869212345	1.049798657
2.7.4.6	1.51285434	1.409580744	0.113765107	1.708898561	1.129094772	0.130660655	1.065489771	0	0	0.600573374	0.776175828	1.164657304	0	0	0.223421356	0	0.633907952	1.208499203	0.486065113	1.380939909	1.411554203	0.755401312	0.24432735	0.822381904	0.269148395	1.27584963	0.612645071	1.367023535	1.600991745	0	0.79075472	0.119777647	0	0.315280646	0.348310252	0.512201226	0.58696041	0.808809745	0.576532167	0.050404055	0.927948595	0.8445923	1.11730392	0	0.746651614	1.056174911	0	0.433011032	0.323583095
2.7.4.8	1.107757896	1.498735968	0.782960963	1.145903963	0.792289767	0.727275913	0.917651296	0.561815436	0.869681015	1.29364905	1.298506485	1.066265848	0.748546706	0.631104669	0.90198402	1.522567797	0.675141587	0.865231161	1.702659317	1.318278092	1.230073283	1.37916443	1.008750801	1.434335838	1.086871307	1.536466608	0.616075145	1.366601943	1.84800178	0.894740619	0.571009343	0.682187672	1.107486668	1.578276569	0.968905033	1.119025563	1.310039875	0.55795632	0.848841389	1.090750581	1.007465313	1.113038301	0.6427811	0.946171735	0.586763357	1.333549024	1.137798789	1.323498042	2.153871213
2.7.4.9	1.070926955	1.156097344	1.273824462	1.012022592	0.646971889	0.930653992	1.036441532	0.925772229	0.378407925	0.670764052	0.381697291	0	0.335358431	1.232510865	0.750731946	0	1.148971852	0.317623886	0.52830222	1.075497236	1.055259521	0.73879984	0.536746498	0.966792131	0.379838817	1.534312258	1.0043026	1.276042088	1.063001605	0.524941546	1.221779069	1.463108241	0.89037737	0.503314271	0.307499845	0.359313155	1.171177547	0.66402282	0.82265821	0.99606603	1.073085564	0.489388064	0.943531651	1.406577479	1.166975207	0.855712032	1.057565646	0.765050127	1.02452973
2.7.6.1	1.513642228	1.085896084	0.35875718	1.432057554	0.465914875	1.721113043	0.748059119	0.980514559	0.88407883	1.963274633	1.067534217	0.964543717	1.423208775	1.948389289	0.937027626	2.412863698	1.732389946	1.940416916	1.461988009	1.735350352	2.131378515	0.886087872	1.660725937	1.407092493	1.460695824	2.026278751	0.661261822	1.036091661	2.275057441	0.437203516	1.028189743	1.331801499	0.628417873	0.388656976	1.375922869	1.448075618	1.17446537	1.594485942	0.448112969	0.56754411	1.405410965	0.392875743	0.807096302	0.571311654	1.869819787	1.681042952	1.496012008	0.981407339	1.661918897
2.7.6.2	0.039234687	0.042875608	0.489275378	0.086964714	0	0.072709579	0.983109684	1.736818222	1.143080538	0.474836303	0	1.689554627	0.112690564	1.102283037	0	0.555164814	0.268235467	1.016319907	0.976276356	0.629657114	1.693873385	0.101244355	0.422904843	0.742293256	0.379930859	0.940926094	0.646440888	0.159692192	0.4271216	0	0.653695766	0	1.327978138	1.405773731	1.402254417	0.857912058	1.352806411	1.791496963	1.680339405	0.891260624	0.531548935	0.491401247	0.979205696	0.656434199	0	0.413051835	1.03673329	0.989355013	0.344012267
2.7.6.3	1.811552109	2.808300912	1.02366889	1.324995445	0.955729272	0.564736521	0.038180445	0.12211938	0.512357789	0.852106555	0.33466862	0.686164363	1.744890341	0	0.147338746	0	1.973345376	0.039056875	0.706544415	0.946778178	0.401850707	0	0	0	1.441369627	0.353860463	0.948053864	0.011767768	0.873460534	0	0.722645427	1.139722182	0	0.219857584	0.971180505	1.191117426	0.578881224	0.842635882	0.895808574	0.763482638	0	1.658627111	0.886354021	0	1.012559536	0.182975042	0.785519249	0.441633982	1.220095937
[truncated: 1,043 more rows]
[truncated: 32 more columns]
