# Supplementary material for: Metabolome of human gut microbiome is predictive of host dysbiosis
Source: Gigascience. 2015 Sep 14;4:42. doi: 10.1186/s13742-015-0084-3 (PMC4570295; doi:10.1186/s13742-015-0084-3)
Supplement: Additional file 6: — All noise-added taxonomic average enzyme function count matrices. (ZIP 14369 kb) [file 13742_2015_84_MOESM6_ESM.zip › AdditionalFile_5/Genomes_2SD_d.txt]

SAMPLE	Acidovorax	Acinetobacter	Actinobacillus	Actinomyces	Akkermansia	Alistipes	Anaerococcus	Anaerofustis	Anaerostipes	Anaerotruncus	Aquabacterium	Bacteroides	Bacteroides	Bifidobacterium	Bilophila	Blautia	Campylobacter	Clostridium	Clostridium	Clostridium	Clostridium	Collinsella	Coprobacillus	Coprococcus	Corynebacterium	Dialister	Eggerthella	Enterobacter	Enterococcus	Epulopiscium	Erwinia	Escherichia	Eubacterium	Eubacterium	Eubacterium	Ewingella	Faecalibacterium	Finegoldia	Fusobacterium	Gemella	Granulicatella	Haemophilus	Holdemania	Hylemonella	Ideonella	Klebsiella	Lachnobacterium	Lachnospira	Lactobacillus
1.-.-.-	5.772103075	2.723756327	0	0	0	3.490088777	1.947490329	2.133397454	0	0	24.2304706	0	0.396451863	0	11.82592074	4.784621022	13.67884345	11.18162118	11.9549701	2.706134047	0	21.11046024	0	14.6292638	4.551430339	3.995924284	11.48371315	28.4398608	10.86630306	12.99936249	18.0255752	23.87809804	4.882219334	0	6.363616337	3.225363523	5.874180742	10.61230557	12.60206561	15.57096795	0	0	11.90665145	0	17.95672084	5.531262953	5.968887096	8.278025802	15.35124402
1.1.-.-	3.044348635	0	0.010733272	1.927333133	0.629674967	1.795642332	0.878172726	0	3.329423669	0.999117013	2.229447573	0.568684654	0	0	0	0	1.431287866	0	1.063413183	1.00986641	0	0	0	1.811539276	1.754451883	1.026166027	1.585444878	1.589747966	2.463481416	1.888001681	0.726122931	4.526188295	0	1.398988734	0.46240265	1.436927716	0	1.864693625	2.15251131	3.262087516	1.072733965	2.624047986	0	0	3.678627221	4.009010624	0.67642397	0	0
1.1.1.-	1.731002644	8.942369319	3.852818048	0.414454128	0.262270652	0	4.977581272	3.944529143	4.636316946	5.284991236	4.762607222	0.948717457	7.320853019	3.597163131	0	2.131020093	0.877785773	5.663050743	0	0	1.512314215	4.541552095	3.726112524	0	0	2.974875099	2.342350976	4.922029348	3.800439372	1.316191703	4.015041517	0	0.225615684	0.338276103	0	5.541138532	0	0.988469854	1.692969896	1.251767422	1.743184575	2.891216336	0.173099356	0	9.110128451	7.304532102	2.628901922	5.825773254	0
1.1.1.1	1.298392347	4.923392509	0	0.879516524	0	1.578102119	0.001382558	4.101599064	0.908190467	4.616290142	3.648355803	0	3.685602858	0	8.701761002	3.878317143	0	2.617596743	1.41440983	0	1.381384413	1.495673967	0	2.91519281	0.970765492	3.27266419	0	1.925161918	0.134937253	2.892582015	0	2.817938362	0.425221537	0	0.482367514	4.368433974	0	0	0	1.487903281	0	0	0.798402628	2.584492632	4.148222818	5.110580029	1.99386735	1.74564761	0.823241619
1.1.1.10	0	0	0.005676133	0	0.044832723	0	0	0.020817287	0.0548054	0	0.175010246	0.031577247	0	0.002022937	0.005392538	0	0	0.041390214	0	0	0.040902256	0	0	0.031071701	0	0	0	0	0.003091207	0.025479324	0	0.043616367	0.007455147	0	0.053858409	0.002277488	0	0	0.040956907	0	0	0.030249431	0	0	0.161747226	0.006524999	0	0.055008663	0.038588783
1.1.1.100	3.000390523	1.934702901	0	0	3.68660975	2.391222787	0	7.86973341	0.104862541	3.435250973	6.212829688	4.827527572	0	0	6.404419445	0.856580373	5.055374973	1.743667396	5.53641664	0.961406582	0	2.228665844	4.977532372	4.668441685	0	1.260303079	1.197417377	2.674316913	0.352475284	6.331775476	3.932807563	0	0	3.228626015	4.538967959	0.843586848	3.487903026	0.194269863	0	0	0	2.947949663	0	2.867512965	8.643950576	4.485263106	3.493846729	5.563116711	4.354742795
1.1.1.102	0	0	0	0	0	0	0	0	0	0	0	0	0	0	0	0	0	0	0	0	0	0	0	0	0	0	0	0	0	0	0	0	0	0	0	0	0	0	0	0	0	0	0	0	0	0	0	0	0
1.1.1.103	0.69148906	0.028106588	0.1836835	0	0.632847122	0	0	0	0.422226242	0.388536077	0.761179048	0.373828086	0	0.495139995	0.13544476	0.731583648	0.106138796	0.565889268	0.373494347	0	0.199809962	0	0	0.646992795	0	0.462390922	0.414033996	1.036517158	0	0.209586948	0.46642507	1.028579671	0.363666342	0.569052936	0.12720625	0.363928181	0.405485224	0.352609917	0.629195456	1.064823926	0	0.691876638	0.413207751	0.613861491	0.821142329	1.068423361	0.757449187	0.095521801	0
1.1.1.11	0.210537648	0.079797826	0.040280933	0.257893471	0.027369346	0	0	0	0	0.22321766	0.34204689	0	0	0.243981498	0	0.228643203	0.19429703	0	0	0	0	0.302029625	0.270355615	0	0	0	0.128933973	0.249753952	0.190363041	0	1.059064283	0.352624431	0.181268645	0.237888946	0.351651698	0	0.233979493	0	0.08733737	0	0	0	0.144205146	0	0.182699531	0.956803486	0	0.340695976	0.101547261
1.1.1.122	0.253363965	0.000670633	0.229637876	0.231130219	0	0.216518652	0.332348777	0	0.187648502	0	0.584362458	0	0.296892028	0.259581392	0	0	0.148875325	0.104987359	0	0.181221565	0	0	0	0	0	0	0.156062117	0.185851409	0.040616021	0.092962569	0.307542757	0.145279225	0	0	0.176762362	0	0	0.292376856	0	0.248164562	0.115006229	0	0.238846776	0.328430915	0.046552317	0	0.17733564	0.587527165	0
1.1.1.125	0	0.824007978	0	0.63220189	0	0.720180493	0	0	2.373765543	1.346875255	1.479203864	0.738422711	0.577342694	0.524687341	0	0.740425251	0	0	0.134472717	1.150141527	0.111040352	0	0	0	0.759601489	0	0	1.62538957	0	0.398137289	0.572035888	0.768458464	0.697178357	0	0.653849469	1.550487725	0.11143058	0	0	0.167499463	0	0.201087958	0.130744151	0.807096478	0.073257596	1.243389014	0.688786666	0	0
1.1.1.130	0	0.032731728	1.163374985	0	0.378896053	0.346716066	0.177996572	0	0.357176623	0	0	0	0.116841664	0	0.036712689	0	0	0.00132795	0.003230083	0.351472178	0.395716604	0	0	0.136879118	0.368623803	0	0	0.717537194	0.116687207	0	0.097695457	0.770863127	0	0.29341637	0	0.262931283	0.025276066	0	0.373218761	0.126125858	0.26295798	0	0	0.32655494	0.220859676	0	0.25503478	0.489680437	0
1.1.1.132	0.145456085	0.091533815	0.176674901	0	0.138492645	0.069257875	0	0	0	0.003765689	0.157610166	0.16294906	0.155285373	0	0	0.042995413	0.004711576	0.134148246	0.12080201	0.13030879	0.149075755	0.038982405	0	0	0	0.117813949	0.097755415	0.096482892	0	0.165724309	0.122431615	0	0.102920992	0.007550636	0.069232625	0	0.145436222	0.013983068	0.117379859	0.118200641	0	0	0.033935615	0.002979855	0.165567963	0	0.11708215	0.058629246	0.003706819
1.1.1.133	0.698596174	0.459406628	1.064790023	0.251496487	1.462957458	0.330902348	0.156832291	0.398930478	0.608366019	0	2.013534616	3.150427338	1.112583579	0	0	0.499055505	0.404976177	1.232354802	0.126681256	1.282760948	1.349538481	0.472259991	2.271849462	0.409603782	1.286829497	0.562282191	0.390885351	0.381282773	1.94394609	1.42105755	1.18104865	0.514144606	1.018613309	1.768045258	1.276662935	0.311527827	1.619049939	0	0.706282833	0	0	1.006717183	1.513844394	0	0.223392435	0.730594271	1.621096997	1.266308738	1.313987339
1.1.1.137	0.015401962	0	0	0.013832407	0	0.010750022	0.003891008	0.00571605	0.011186341	0	0	0.009794384	0	0.003654726	0	0	0.01021753	0.01010483	0	0	0	0	0.014173571	0.00669783	0	0	0.010493213	0.001756649	0.002140041	0	0	0.013298947	0.009386638	0.007869748	0.007418454	0.011536316	0	0	0.000163073	0	0	0.003842382	0	0	0.009094045	0	0.013946413	0.000785181	0.062914792
1.1.1.14	2.21107481	0	0	0	4.935987406	0	2.584014301	14.19259631	9.141464876	0	1.199208005	2.573947498	0.915929034	0	2.414646931	0.225571518	0.388917773	2.101506593	1.989840476	0	2.639294117	0	0.388660765	0	0	0	0.296268791	0.672425714	1.927581091	0.27364963	0	1.552884908	0	3.060332713	2.281938688	1.712728109	1.688090857	0	3.386563831	0	0	0	0	0	2.761351205	1.226367683	2.473854499	0.433406007	4.100873073
1.1.1.140	0.728458143	0	0	0	0.620285728	0	0.994961034	1.046523508	4.832548205	0.35640775	0	0.977945408	0	0.665393415	0	0.073126246	0	1.417834623	0	0	0.491036681	0	0.805995762	0	0.929339087	1.003960165	0.510926443	1.054671784	0.680218718	0.665272836	1.273228225	2.19261535	0.066040822	0.570357832	1.118434876	1.608452916	0	1.057410764	0	0.921447631	0.100220633	0.373763809	0	0.453588661	0.29131647	2.576265947	1.011602729	0.247411299	0
1.1.1.154	0.582720669	0.410505941	0	0	0	0.352888411	0.102362603	0	0.403888319	0.107762344	0.359635472	0.030069025	0	0	0	0.204741633	0.151826237	0	0	0.358674608	0.437854875	0	0	0.270518326	0	0.130383409	0.171187134	0.203315286	0.2935765	0.33630333	0	1.287885798	0.244467959	0.236970845	0	0.968510523	0	0.131585974	0.064358329	0.544734804	0.080812118	0.410588091	0.02396482	0.019809162	0.385691089	0.563217516	0	0.473907286	0.477488745
1.1.1.157	2.07773131	2.646833881	0	0.038623395	0.200765279	0	2.679050095	1.436164747	1.395023474	0.729616931	1.438364477	0.698620261	0	1.02996659	0.936511084	0	0.067974131	1.113275097	1.555138732	0.861760872	1.303378188	0.992901496	0	1.141834186	1.411961526	0	0	0.529410154	0	0	0.133867875	0	1.42808919	0.957370369	0.266577635	0.769924268	0.858354689	1.609576952	2.207803473	1.228934526	0.779894094	0	0	2.204135799	3.374452359	1.615807679	0	0.492174174	0
1.1.1.158	0.659254899	1.354984611	1.293710656	0.61619627	0	1.368637103	0.817955782	1.423039266	1.175444403	1.280577342	0.89574032	0.711054171	0.72590412	1.039120352	0.792345761	1.14120893	0.968001442	0.538327398	0.827189359	1.321556605	0.829790388	1.780508277	0.972320263	0.822752215	0.62551126	2.382165882	1.261637078	0.670127893	0.895202504	0	1.279743011	1.398396512	0.666647131	1.364768033	0.667820489	0.858769555	0.569539908	0.843418781	0.881930943	0.688104213	0.578049717	0.8482609	0.978566075	0.638688173	1.455735982	0.826580669	0.527609809	0.591921401	1.333492037
1.1.1.159	0	0	0.271476458	0	0.245148821	0.032756947	0	1.097403462	0	0	0.4071927	0.479118619	0.087669273	0	0	0.932041265	0.660578347	0.164538611	0.328942922	0.425136246	0.097685456	0.372032279	0.281425993	0	0	0	0.803395523	0.755144859	0	0	0	0.955659275	0.341615467	0	0.283874231	0.276646628	0	0	0.270891488	0.380432418	0.287092541	0.268022895	0.061541681	0.124734923	0.00351312	0.34402014	0.29848203	0	0.045842735
1.1.1.169	1.272589079	0	0.19843127	0	0.825044145	1.137372787	0.309740837	1.91881763	1.552157704	1.124574382	2.593834851	0.410939082	1.281442054	0	0	1.765211333	1.232039893	0.207254805	1.494176863	2.097876255	1.239503212	0.721392365	0.462393686	1.57316611	0	3.206362951	1.408464934	1.053588392	1.93578997	0	0.735517189	1.884537422	0	0	1.336997136	0.864635668	1.603614035	0	1.439484717	0.370184849	1.698933158	0.832295773	1.585965284	1.977501987	1.958576937	1.742627742	2.055608846	2.111976504	1.750250234
1.1.1.17	1.008457921	0	0.270699082	0.325771487	0	0	1.047704007	0	5.074370412	0.642545858	0.223142059	0	0	0.586406629	0.641606811	1.015843277	0	0.872109937	0.114026653	0.219653906	0	0.83680294	0	0.626551866	0.215311616	0.52502205	0	0.677950553	0.441272434	0	1.097308845	0.472842878	0.289961525	0	0.161236194	0.122829712	0	0.205296887	0.064713453	1.574162606	0.529700271	0	0.51460806	0.735479211	0.90285987	0.498477189	0	0.392497989	0.504968922
1.1.1.170	0	0	0	0	0	0	0	0	0	0	0	0	0	0	0	0	0	0	0	0	0	0	0	0	0	0	0	0	0	0	0	0	0	0	0	0	0	0	0	0	0	0	0	0	0	0	0	0	0
1.1.1.18	0.487831268	1.409664238	0.344490223	1.753481606	0	0.885492439	0	0.92426739	5.373530243	1.180097698	0.273143341	0	1.139626928	1.380075748	1.264583532	0	0	0.579800421	0.444804971	1.695753621	1.073643582	1.331626149	0.714026709	0.137856046	1.590747475	2.45984958	1.459404247	0	0	0.395091258	1.228403423	0	0.721775695	0	0	1.944336253	0	0	0	0.394326607	0	0	1.465985098	0.193179995	0	3.548724164	1.63474411	0	0
1.1.1.184	0	0.416608198	0	0	0	0	0	0	0.135607785	0	1.007149747	0.192850856	0	0.142175805	0.074316839	0.143088531	0.122872067	0.079215211	0.353698108	0.22245476	0	0.015006155	0	0	0.285694756	0	0	0.043643123	0	0.030218846	0.336507308	0.084371309	0	0	0.187651239	0.157947622	0	0.273418871	0.294776101	0.063539112	0	0	0	0.251439614	0.474666762	0	0.006940865	0	0.089096506
1.1.1.193	0.776924957	0	0	0.023797974	0	0.95711459	0.084540408	0.214212756	0.151153186	0	0.171697929	0.14120045	0.29148662	0.373201957	0.169862121	0	0	0.325414316	0.323171642	0	0.037958959	0.53995588	0	0	0	0.154801692	0	0	0	0	0	0.289503545	0	0.00335331	0.228054127	0.071289015	0.219100199	0.266131332	0.226655441	0	0	0	0	0.112182789	0	0.093777787	0.276183537	0.41467051	0
1.1.1.195	0.037539191	0	0	0	0.018931087	0.017436716	0.032703845	0.019169667	0.029735842	0.022490545	0.036731455	0.038795565	0	0.033396307	0.009225128	0.005523647	0.022471194	0.009504088	0.024787306	0	0	0	0.037729127	0	0	0	0.036312193	0	0.008387696	0.036749294	0.002127765	0	0.010683118	0.017830951	0	0.01643765	0.036770832	0.014739917	0.008784884	0.015323892	0.002221777	0.010453759	0	0	0.048791814	0.010532771	0.047441662	0.06544077	0
1.1.1.2	0	0	0	0	0	0	0.541077906	0.189493216	0.464236639	0	0.523549292	0.261393414	0	0.491420623	0.283630656	0	0.459860229	0	0.391085571	0.466976425	0	0.472726175	0.39537387	0	0	0	0	0.408721455	0	1.031146646	0.98459932	0	0.396979555	0.377796045	0.215754712	0.490567475	0.139834524	0.367143074	0	0	0	0	0.586103036	0	0.007473978	0	0.31641099	0.758865742	0.249088869
1.1.1.202	0	0	0	0	0.208785334	0	0.238058443	0.270679386	0	0	0	0.381900271	0.254337515	0	0	0.075330847	0.342830182	0.551522715	0.372055054	0.432850475	0.323207742	0	0	0.170190355	0	0	0	0	0.125842145	0	0	0	0.452468622	0.014868738	0.185185494	0	0	0.018617321	0.297357207	0	0.101976018	0.279481917	0.41482794	0	0	1.044028874	0.404646749	0	0.427414013
1.1.1.205	1.181743794	1.338042959	1.306109384	1.768474534	1.224695516	0.893970081	1.089690207	0.544246212	0.935261451	0.433631275	1.576032291	0.773166137	0.779183557	1.641077262	0.943698493	1.434399643	1.262232558	0.945859345	1.227205113	1.444224846	1.22757083	0.416780483	0.862443268	1.312275078	2.328034636	1.630915393	0.479997084	1.035603831	1.55245524	0.597463984	1.54575489	1.191841188	1.359398737	0.953657554	0.887719597	0.994913443	1.467250563	0.90796587	1.245948694	0.690896357	1.295654724	1.231700299	1.320329574	0.469017709	1.504210277	1.017277437	1.639535567	1.103315295	1.471221035
1.1.1.206	0	0.17655931	0	0.198749957	0.194540217	0.067312904	0.048246632	0	0.160595714	0	0.14286959	0.023816786	0	0	0.137892018	0	0.151539291	0	0.10529648	0.198245311	0.1011896	0.058900225	0.101214091	0.106616836	0	0.120660174	0.216649152	0	0	0	0	0.078553711	0.080373626	0.146274373	0.141556228	0.097904841	0	0	0.068272356	0.125282536	0.075782499	0	0	0	0.15875128	0	0	0.004729036	0
1.1.1.21	0	0.056355099	0.201322673	0.357602645	0.08927312	0	0	0	0	0	0.10958546	0	0.23956768	0.191620563	0.213468024	0.788702594	0.000951735	0.076724262	0	0.29807992	0.273731205	0.181081844	0	0.177294745	0.095700035	0	0.070166443	0.166625683	0.020034718	1.219304828	0.002634583	0.054942313	0	0.21552614	0	0	0.181991651	0.263946637	0	0	0	0	0.138728598	0.171260531	0.223819011	0.045433054	0	0.358789498	0
1.1.1.210	0.00515776	0.000964643	0.005996585	0.002252558	0.000606932	0	0	0.002709107	0.002580661	0	0	0.002783108	0.001554395	0.005382232	0	0.003172237	0.001475937	0	0.003323734	0.002500544	0.002083757	0	0.004073403	0	0	0	0	0.004751226	0.001145788	0	0.002823508	0.001507048	0.003261439	0	0	0	0.000273979	0.001185222	0	0	0	0.001763346	0	0.004211903	0	0	0	0	0.003709794
1.1.1.215	0.624957375	1.363559276	0.759923468	0.686144828	0	0	0	0	0.267893276	0.380686331	0.701343865	0	0.435222767	0.122945465	0.780603351	0	0.069076677	0.495974807	0.57554622	0.52006097	0.789193502	0	0	0.752407624	0.059508944	0.703994325	0.60407866	1.511668155	0.209991641	0	0.338169947	0.267982048	0.549704654	0	0	1.190590165	0.542640915	0.563854644	0.2474841	0.264952801	0.664006826	0.624800141	0.612303016	0	1.026375377	0.230816423	0	0	0.497884635
1.1.1.218	0.033874506	0	0.016154248	0.090585419	0	0.027554574	0	0	0.029493493	0.015068112	0.007422922	0.023653214	0.018230039	0.018931021	0	0	0.030900069	0.043402561	0	0.066546524	0.035918983	0	0.028278723	0	0.11441431	0	0	0	0.027914227	0.033702649	0.023434449	0	0.027526405	0	0	0	0.018917451	0.006227641	0.036316099	0.003639645	0.026363258	0	0.011807055	0.007000364	0.009262912	0	0	0	0.038221888
1.1.1.219	0.27020133	0.562787143	0	0	0.126145949	0	0.185244474	0	0	0.304402473	0.881636359	0.159937292	0.229638118	0.224636667	0	0	0.101450861	0	0.133615961	0.145787606	0.075355865	0.036717818	0	0	0.286389897	0.208063267	0.53192043	0	0	0.127662629	0	0.103456527	0	0	0	0.359751185	0.62476196	0.23820117	0.205434033	0.243544372	0	0	0	0.137318691	0.832501982	0	0.23934811	0	0
1.1.1.22	1.365967849	1.904210468	0.737104425	0.013642157	1.319028302	0.817430286	1.678134819	1.18065139	0	0	2.531947239	1.634339568	1.240544514	0	1.732882921	0.138633166	0.332851292	0	0.659404476	0.180627183	0	0	1.682872541	0	1.278947227	1.419412164	0.901583958	0	1.192022066	0	1.330999193	1.580670781	0	1.401553022	0	1.392126747	0.122565883	1.207471744	0	0	0	0	0.656426224	0	1.513214178	0.578918615	0	1.332062949	1.096485304
1.1.1.220	0	0.017159232	0	0	0.136183308	0	0.071821092	0.126786135	0.106269267	0.006746948	0	0.186242292	0.050638393	0	0.021858773	0	0.90801952	0.042463074	0	0.012993159	0.014511434	0.148827613	0.019796157	0.188053574	0.030104699	0.152096222	0.008881114	0	0	0.101566086	0.045573914	0	0	0.063097141	0	0	0.03382997	0.06611127	0	0	0.072478813	0.144815154	0.053316945	0.081855992	0	0.096752178	0.129858111	0.148703563	0.171874232
1.1.1.23	0.534166518	0.985223979	1.375457145	0	1.463791983	0.969122009	0	1.592624286	0.538023316	0.70217586	1.12631258	0.574151808	0.470789134	0.390952858	0.361077111	0.880856579	0.556742123	0.381765999	0.788406076	0.558996063	0.694842295	1.43816498	1.313948226	1.618084094	0.814356189	0.26052893	1.051457553	1.013780076	0.476025444	0.847376665	0.498240227	0.840970465	0.366261802	0.747852335	1.638303533	1.335469459	0	0	0	0.614837551	0.110826547	1.05454271	0.73174841	0.654868771	1.261389052	0.689372774	0.523465166	1.195909708	0.508453876
1.1.1.244	0.03701149	0	0	0.019616216	0	0	0.020050132	0	0.02086019	0.014756692	0.039232955	0	0	0.053655275	0	0	0	0	0.048055019	0.030458998	0	0	0	0.033446521	0.04159069	0.015687221	0.007082934	0.160012796	0	0	0.050566347	0	0.046397079	0.008692196	0.051256827	0.055599928	0	0	0.056459081	0.054284537	0.046642175	0	0.010345416	0.047461079	0	0	0.037198658	0	0
1.1.1.25	0.317455642	1.08940869	0.054851355	1.662626414	0.926943639	0.80548143	1.322407259	1.156758721	3.346013311	3.068603241	1.760036881	1.359255871	1.108440383	0.715070689	0.484707691	1.317105801	1.851113661	1.364522771	1.322927671	1.375117667	2.512793611	1.237349016	2.035652679	1.966141283	2.8256879	0	0.262038867	0.915669377	0.761993454	0.481633504	1.276837586	2.372666235	2.813581038	1.203847877	1.471363706	2.772428652	0	0	0.631707306	0	0	2.144948709	0	0.368633792	2.066575738	5.040553556	1.394923507	1.5353156	1.207346037
1.1.1.251	0.698866011	0	0.313205632	0.517878045	0.388044467	0	0.183388147	0.078896938	1.92139841	0.098033801	0.115325788	0.019699263	0.240928499	0	0	0.784649144	0.002295185	0	0.186275944	0	0.086390685	0.178914014	0	0	0	0	0	0.123888621	0.518179184	0.629596572	0	1.251453359	0	0.050877847	0.267042149	0.627146186	0.24821226	0.263406872	0.720243487	0.351296463	0	0.467271703	0	0.519159794	0.310268461	0.142823785	0.612309341	0.687529714	0.433521749
1.1.1.255	0.199142331	0	0.049403447	0	0.003270507	0.026341355	0.008129187	0.077229627	0.037265686	0.035816001	0.104922801	0	0	0.011927174	0	0.043263096	0.069655442	0.056405684	0.090699672	0.013869505	0.094808539	0.08024381	0	0.034841179	0	0.041677718	0.051580679	0	0.07159009	0.088825052	0	0	0.006101636	0.080761874	0.031267507	0.098195885	0.046828316	0	0	0	0	0.042047164	0	0.004153758	0.155895243	0	0	0	0
1.1.1.26	0.185438192	0	0.002995512	0.277263645	0	0.058784029	0.160124205	0	0.098276288	0.150510244	0	0.288582593	0.127073484	0.186415995	0	0.014265431	0.048913925	0.068888205	0	0.201624042	0.357833729	0.235150933	0	0.116181267	0.149843699	0	0.044020237	0.024564907	0	0.087084231	0.114155678	0	0	0	0	0	0	0.279938225	0	0.146043236	0.324776056	0	0	0.068500532	0.410296159	0.027811041	0.315389145	0.38930778	0.115369494
1.1.1.261	0.358540445	0.36323448	0	0	0	0.405652989	0.257524077	0.024726225	0.785263482	0.367661444	0.040735168	0	0.33444751	0.0999486	0	0	0	0.060985442	0	0.041210498	0	0	0.022186814	0	0.268127108	0.188325594	0	0.353084826	0	0.057148724	0.31211026	0.118403278	0.623342823	0.816377072	0.373451883	0.155039591	0.160590173	0.142781196	0.236521666	0	0.037224707	0.287477399	0.072612117	0	0	0	0	0.284403806	0
1.1.1.262	0.081229496	1.324393031	0.163142096	0.164109147	0.462566838	0.754309186	0.929100837	0	0	0.673170489	1.16103337	0.668859235	0.491633441	0	0	0.74418906	0.729524663	0	1.169753955	0	0	0.311737369	0	0	0.60385471	0	0.54849527	1.738699786	0	0.310442409	1.051469323	0.435094221	0.614591438	0.966451942	0.847482731	0.373104452	1.511238742	0	1.224839396	1.126988702	0.064748359	0	0	1.505624879	1.003464857	2.815485908	0.282612902	0.861429296	0.236142436
1.1.1.264	0.289247808	0	0.301316223	0.289257279	0	0.112199647	0	0	0.228808143	0.390705174	0.57883816	0	0.241119331	0	1.35840018	0	0	0	0.308559268	0	0	0.015860678	0	0.16257438	0.407378484	0	0	0.294013317	0	0	0	0.337800381	0	0	0.145021978	0	0	0.286740204	0.367085793	0.205222069	0.293047311	0	0.025686106	0.183988879	0.120089009	0.066745329	0.028312072	0.163385908	0.24148598
1.1.1.267	0.468610484	0.749010936	0.626685966	1.162899843	1.365450756	0.816579054	0.09964357	0.02348583	0.801416842	0.925923244	0.941009942	1.00439917	1.409513542	1.05460786	0.863930758	1.4162135	0.681519335	0.70078237	0.532021156	0.986568471	1.389637069	1.385277925	0.591021807	1.554590765	0.768258407	0.559257159	1.653715755	0.750647432	0	1.567595304	0.451156134	1.431078691	1.21392297	0.5845703	0.433015735	0.728533315	0.205999268	0	0.883430302	0	0	0.73627014	0.981898018	0.590197746	0.560796441	1.025516478	0.679377378	1.311286794	0.430324062
1.1.1.27	1.509184878	0	0.995056584	2.006387564	0.524458038	0	0.939571712	0	2.281464688	2.6757828	0	0.663817794	0	1.832048314	0	0.561775466	0.721215233	0.720240888	2.296120782	2.511051576	1.303469989	1.880551638	0.570141458	0	2.241073414	0.828685076	0.520168504	0	2.062659256	0.264251812	1.165221026	0.626683009	2.027273008	0.190270622	0.979610488	1.406707391	0.092475955	0	2.076208564	0	0	0.698062998	0.613568784	0.696326875	0	0.599059029	1.987191217	0	1.536159141
1.1.1.271	0	0	0	0.682454953	1.044576812	0.482918685	0.333122891	0	0.133509864	0.298752234	0.844496344	1.657594307	0.637042396	0.009815006	0.546211651	0.289491896	1.461048534	0	0.105844643	0	0	0	0	0	0.131080671	0	0	0.086840036	0.547700136	0.738810753	0.717285284	1.987410312	0.508029003	0	0.786897322	1.025673004	0.554241879	0	0.782134481	0.333687483	0	0	0	0	0	0.538157181	0	0.238548377	0
1.1.1.272	0.104512053	0.26107798	0	0	0	0.709781531	0	0	0	0	0.252394748	0	0.108452952	0.221659759	0.070236217	0.119641347	0.572875766	0.005775349	0.54274191	0.294551404	0.441516184	0	1.104831697	0.001354575	0	0	0	0.115306967	0.053617184	0.041540776	0.265753835	0.265646442	0.442651875	0.064719013	0.003856408	0	0.10161278	0.034854941	0	0	0.130925836	0.288042536	0.177765612	0	0	0.197376135	0.416028245	0.206290746	0
1.1.1.274	0.537635446	0.714388287	0	0.518433979	0	1.341263848	0	1.16264882	0.461115648	0	0.36936309	0.1203497	0.673152523	1.147420278	1.935405278	0	0.691571345	0	0	0	0	0	0	0.734272777	1.723477494	0	1.215593866	0.823792127	1.536483896	0.018396539	0.707934396	2.049804541	0	0	0.806088834	2.504323731	0	0	0.343159539	0.479895133	0	0.093980974	0.989591781	0	0.704693462	2.232631254	0	0	0.205195693
1.1.1.275	0	0	0	0	0	0	0	0	0	0	0	0	0	0	0	0	0	0	0	0	0	0	0	0	0	0	0	0	0	0	0	0	0	0	0	0	0	0	0	0	0	0	0	0	0	0	0	0	0
1.1.1.276	0.349223364	0.396702775	0	0.06186434	0.085804387	0.180969842	0.162856701	0.392380703	0	0.130942458	0	0.096482213	0.345485988	0.062227036	1.957831578	0.411714099	0	0.441300747	0	0.330355023	0.167388713	0.302725098	0.306892848	0.47613633	0.422606388	0.274507228	0.128928495	0.43909388	0.058431608	0.008823231	0.398114875	0.091080637	0	0	0.220989349	0	0.17586885	0.187233212	0	0.054220014	0	0	0	0.079154487	0	1.196730434	0	0.08551591	0.163448832
1.1.1.28	1.208522551	1.644597755	0	0	1.028414939	0.547319678	0	0.880157369	0	0	0.626515833	0.138856949	1.922560374	0	0.912702235	2.210242741	0	1.530776018	0	1.304403665	1.425744447	0.577746156	3.178236195	1.198017687	1.230752767	0.508704929	0	0.349640258	0.320642969	0	2.690652163	0.742164823	0	0	0.702649524	0.693011596	0.96617874	0.733590888	2.405861198	0.225058412	0.724943953	2.175069672	0.413064953	0.386700112	1.362044468	1.05014591	0	0	0.700085297
1.1.1.282	0.10621374	0.112132094	0.303761827	0.392671907	0	0.374011259	0	0.067448071	0	0	0.168852829	0.060299694	0.063530042	0.137205404	0	0.230205506	0.372311154	0	0	0	0.075981883	0.181340738	0.345629596	0	0	0.263618085	0	0.745857136	0	0.295345261	0.332499244	0.694277404	0.29354266	0	0	0.302321144	0.173828853	0	0.011426129	0.301742735	0	0.259755817	0	0	0	0.198504332	0	0	0
1.1.1.284	3.829121409	3.897630563	0.560215378	0.717617176	0	0	0	0	2.654682587	0	0.819631059	0.104243436	0.743541275	1.754278068	0	0	0.377024576	0.322362789	1.025455653	1.651732476	0	0	1.470174072	0	2.024891876	0	1.256445477	1.971297695	1.322530954	1.185569116	2.069146317	2.665961921	0	0	0.400055454	1.028145995	0	0	0	0.098027788	0.9728393	0	2.009733182	0.644380539	1.608304297	2.270095698	0	0	1.248093438
1.1.1.288	0	0	0	0	0	0	0	0	0	0	0	0	0	0	0	0	0	0	0	0	0	0	0	0	0	0	0	0	0	0	0	0	0	0	0	0	0	0	0	0	0	0	0	0	0	0	0	0	0
1.1.1.29	0.050371642	0.321910632	1.71803898	0.461765381	0.544727381	0	0.261799163	0	0.238695339	2.467744943	0	1.469145361	0.316867307	0	0.590702018	0.152331341	0.949247494	0.112999981	0.382556484	0	0.669708184	0	0.37783124	0	0	0.161569366	1.219249413	0.025220057	0	1.973073342	0	0.6717824	0	0.928462725	0.661742411	0.231906058	1.77492177	0.64349473	0.99596319	0	0	0.977545373	0.599711864	0.61730046	0	0	0.699923012	0.492251426	0
1.1.1.290	0	0.279615504	0	0	0.244352561	1.050134672	0.018812724	0	0.586127015	0.518774817	0.250202667	1.03915619	0.444096538	0.638457474	0.604091157	0	0.233547601	0	0.573670117	0	0.516469305	0	0.600958662	0.34646737	0.045802366	0.072238755	0	1.160178635	0.062215553	0	0.504510325	0.690179782	0.11260459	0	0.070096863	0.599291568	0	0	0	0.716417473	0.372581299	0.672444517	0	0	0.55350464	0.210192104	0	0	0
1.1.1.294	0	0	0	0	0	0	0	0	0	0	0	0	0	0	0	0	0	0	0	0	0	0	0	0	0	0	0	0	0	0	0	0	0	0	0	0	0	0	0	0	0	0	0	0	0	0	0	0	0
1.1.1.3	0.96325433	1.318471855	0	0.532664719	0.45291654	0.591555793	0	0.98849476	1.424292126	0.858189284	1.310918223	0	0	1.666270674	1.426564734	2.512549534	0.556809375	1.225040677	1.200724833	1.407123276	1.908645214	1.833246827	0.153507814	0.330828761	0.61257484	0.441151155	1.144748697	0.656423987	0.230968235	1.099491159	0	0.670645585	1.112485371	1.840004054	0.184102998	0.389589615	0.056975383	0.150926437	0.902477118	0.514109859	1.29616346	0.576268363	0	0.661528939	0.071328627	0	1.662250278	1.236464878	0.394530999
1.1.1.30	0.757678699	1.277354555	0	0.619614131	0.251879058	0	0.121017197	0.733501154	0.559846848	0.258730132	1.679522025	0.216792784	0	0	0	0.417722931	0	0.021549531	0	0.337987705	0	0.48952218	0.062387367	0.734259911	0	0	0	0.432392388	0.560993782	0	0.085135302	0	0	0	0	0	0.654527147	0	0	0.513838835	0	0.272390076	0	0.124027327	1.626800893	1.310120785	0	0	0.13091307
1.1.1.306	0	0.011540576	0	0	0	0	0	0.036615887	0.102435345	0.003591316	0	0.095332654	0	0	0	0.115982218	0.011108217	0	0	0	0	0.011957824	0	0.0055478	0.631596584	0.008616197	0	0	0.037553703	0.108467956	0.010231152	0.066745855	0	0.004560139	0.102658553	0.049761156	0	0	0.014927122	0	0.097078099	0	0	0.109758685	0.026749721	0.098726508	0.002281753	0.003062469	0
1.1.1.31	2.427919137	2.744878105	1.802443822	0	0	0	1.273104533	1.434692004	0	0.913865232	2.934181719	0.158273648	0.915471012	0	0.720530443	1.632154665	0.39006013	0	1.419399461	0	0.963659127	0	0	0.47636922	0.916145073	0	0.353489743	0	1.176837673	2.321120576	0.114352552	1.354180714	0	0	0	0	0	0.378167735	0.951484774	0.873064209	1.601778019	1.263551469	0	0.909853667	1.413568808	1.328092185	0.838212987	0	1.230087474
1.1.1.312	0.035697353	0.036221887	0	0.046871912	0.044135944	0	0	0	0	0.018016696	0.128835915	0	0	0	0	0.047308496	0	0.016014444	0.054167781	0	0.05663615	0.023551784	0	0	0	0	0	0.036212081	0.063506663	0	0	0	0	0.045507255	0	0.000725161	0	0.005698284	0.005298114	0	0	0.050942694	0	0	0.135561923	0	0.067239945	0	0
1.1.1.34	0.19932562	0	0.026274226	0.050569785	0.124896435	0	0.053213929	0	0	0.251119115	0.194496529	0	0.001460487	0	0.204542473	0	0	0	0	0	0.369212361	0.359266806	0	0	0.035584879	0.31771682	0	0.081405189	0.247915951	0	0	0.006010604	0	0	0	0	0	0	0	0.386685567	1.355812359	0.053569375	0.229830793	0.006913512	0	0	0.040003983	0	0.201466357
1.1.1.35	10.41518011	12.25927006	2.737459999	0	1.687435081	0	0	5.137324237	1.173113562	0	7.307730628	3.911694356	2.195564666	0	2.889800835	0	5.348172783	0.414382956	5.382377612	3.838024564	0	0	0	0.828736443	5.728952263	0	0	0.596960523	4.549178635	1.218127274	2.430082117	5.493206155	0	0	0	5.019956319	4.740379994	5.276984886	2.431947947	2.436376523	1.845063142	4.851062337	3.926995159	0.58104623	9.766197162	2.482849935	0	2.143040618	0
1.1.1.36	1.212420857	0.544822015	0.611895339	0	0	0.3860849	0.033354153	0	0	0	1.507434813	0	0.559571947	0	0	0.701628344	0	0	0.105839159	0	0.726285382	0	0	0	0	0	0	0	0	0.468604007	0.127256098	0.203709509	0	0.624605454	0	0	0.513093101	0.004418355	0.187124424	0.250736695	0	0	0.713071362	0.597877266	1.697854418	0	0.520929918	0.14720751	0.568740392
1.1.1.37	3.958092555	1.830350224	0.058381071	0.654297053	2.650275989	1.764562673	1.159165459	0.557270625	0.533076776	3.137753185	3.131325077	3.74589248	4.030000941	0	0	0.674429423	2.493101176	1.602531203	1.488035601	0.123188914	1.036739001	1.309778176	2.439374282	0	0.263802505	0.297463095	0.601291878	2.930515103	0.104794329	1.322153293	2.791630292	1.227997461	0	1.377395582	0.103823173	1.532494496	0	0.503396194	0	0.309291267	0	1.074607134	0	0.314306471	3.637491408	3.783477506	0	0	1.78307419
1.1.1.38	0.994182519	0.282903492	0.083246334	0.223224424	0.61574246	0	1.235133683	0.784974165	1.902365148	0.96912311	0	0	0	0	0.53136037	1.122522279	0.605630708	1.744962359	0.895185688	1.914819522	0.672420481	0	0	1.667002958	0.746935358	1.358569272	1.081857923	0.923196898	1.331635176	0	0.878283098	0.893100381	0.769518577	0.704836523	1.633934899	1.255531533	1.105699681	1.682139617	0	1.042126693	3.015608671	0.911589315	0.576200854	1.301972351	0.104315337	0.946078098	1.634093106	0.41208284	0.096041404
1.1.1.39	0.074962591	0	0	0	0.147390446	0.034347846	0.174030272	0	0	0	0.172119391	0.166341871	0.02038405	0.194072608	0.079870826	0.187252166	0.120391456	0.157019475	0	0.094371301	0.188645885	0.168083196	0.125014972	0	0	0.50340096	0	0	0.570633992	0	0.077684104	0.196519506	0	0	0	0.070388391	0	0	0	0.098688719	0	0.038234614	0.12230198	0	0.070343514	0.117376116	0	0.141864454	0.16067053
1.1.1.4	0.16368205	1.960673989	0.862288365	0.086867677	0	0.888675737	0.684865188	0.048291503	0	1.206853055	1.203861283	0.430276944	0	0.842791293	0.348256274	0	0.835541525	0.594640937	0.531975699	0.63281197	0.353869405	0.299331806	0	0	0	0	0	0	1.473698497	1.204387819	0	0	0.950763532	0.008433277	0	0.693931204	0	0.770992076	0	0	0	0.048981783	1.389626674	0.340058345	0.215908226	0.85868791	0.651975396	0	0
1.1.1.40	2.656513788	2.018029575	0.802597353	0.860002088	0	1.463102483	0	0	0	1.09053806	3.097698789	0	0.49503201	0	2.015612656	0.53797667	1.135442126	0	0	1.244952427	0	0	0	0	0.96314923	0.673385603	0.870725304	1.254539802	0.75798653	1.144098147	0	0.439902963	0	0	0	1.165962217	0	0	0	0	0.432391155	0	0	0	3.060704861	0	0	0	0.32898789
1.1.1.41	0	0	0.206993271	0	0	0	1.013238469	1.30102211	0	1.564143328	0.133132514	0.400325613	0	0.590339786	0	0.539734167	0.439261103	0.018427489	0.282643523	0.097141388	0.494922771	1.606196696	1.58064615	0	0	0.001938026	0.208091234	0	0	1.135934617	0.563650555	0.466227193	0	0	0	0	0.251964154	0	0	0	0	0.139415196	1.097521893	0	0.632703601	0.269992229	0	0	0.471073338
1.1.1.42	0.942471916	1.766242895	0	0	0.377804133	0.089269052	1.049944493	0	0.936655208	0.315791963	0.546323496	1.664732604	0.273906693	0.380299344	0.99763821	1.119522846	0.344078084	0.315625819	0.497089482	1.199364491	0.95866172	0.600574492	0.451946117	0	0.011099819	0.32611415	1.396504055	0.482524851	0	0	1.676564944	0.68778652	1.260485798	0.448324369	1.008997153	0.752375078	0.458679894	0.424578087	0.466834763	0.978203322	0.846186318	0	0.337982793	0.416526374	1.615883316	0.203189791	1.303522967	0.25805871	0.203457994
1.1.1.43	0.103242192	0.010014535	0	0.083499412	0.016057958	0.020169269	0	0.030221304	0.099707887	0.059341133	0.041085079	0.064696905	0	0	0	0	0.043129832	0.104821921	0.067317576	0.026109955	0	0.076489503	0.065710262	0	0.094599314	0.080635766	0.083681538	0.075670279	0	0.01117967	0	0	0.034953653	0.082982787	0.105357302	0.020763665	0.07412249	0.10110038	0.065224087	0.085181095	0.005444799	0.052654963	0.003285845	0	0.141386381	0	0.087027398	0	0
1.1.1.44	0	0.618654165	1.617694862	0.971274367	0	0.195317582	1.043409885	0	0.994429927	0	0.003740156	1.666169926	1.068775916	1.558986997	0.165328871	0.919763988	0	0	0.497054926	1.1388781	1.04749397	0.382106776	0.470446582	0.978922341	2.04698434	1.615901015	0	1.676149148	1.320610953	0	1.174261673	0.717355154	0.916122565	0	0.954458494	1.322205994	0	0.594615258	0	0.986687749	1.038520159	0.282829004	1.1476121	0	0.403425162	0.713598029	0	0	1.537539509
1.1.1.46	0	0	0	0	0	0.084854093	0	0.043701889	0	0	0.252495705	0	0.07784427	0.009596384	0	0.003414807	0.093347075	0	0.058032074	0.061599595	0.067839707	0.104480072	0.110099713	0.027918963	0	0	0	0.105823549	0	0	0.092753736	0.020789161	0.093804582	0.031723881	0	0.064033529	0.099330737	0	0.064751915	0.010846216	0	0.067359224	0	0.042854692	0.249615008	0.022547867	0.06867315	0.030706277	0.113668697
1.1.1.47	2.0047838	0.34040005	0	0.340232943	0.003854227	0	0.482106633	0.295852759	0.577857525	0.486165649	0.511371373	0.523844519	0.422740855	0	0	0.758621245	0	0	0.013780673	0.043107526	0.402911255	0	0	0.318178616	0	1.055003032	0.791063552	0.491299667	0.753338	0	0.526202225	0.44746078	0.562992171	0.173310545	0	0.517722211	0.589219342	0.57306905	0.448482521	0	0.430798609	0	0	0.331203595	0.836278941	0	0.688605922	0.020012768	0
1.1.1.48	0	0	0.212891236	0.128134943	0	0.04531003	0.039950744	0	0	0.186331386	0.290743042	0.025714647	0.189881023	0.22217892	0	0.206189694	0	0.097867591	0.156455627	0	0.213730421	0	0	0.085830096	0	0.084925701	0.134238549	0	0.08306997	0	0	0.226892667	0	0.055706794	0.161292656	0.241393801	0.133657376	0	0	0.113111883	0.019412589	0.184000063	0.032139263	0.154330401	0.236645818	0	0	0	0
1.1.1.49	0.832343255	0	1.363910947	0.727149028	0.074766116	0	0.819683397	0.81332145	0	0	2.099601545	1.57701577	0.272921762	0.657021652	0.8439486	0	0	0.886623887	0	0.540642119	0.502307493	0	0	0.774594713	1.744212976	0.526729901	1.429242253	1.244346886	0.241206226	0.071476748	1.154864203	0.082800972	0	0	0	0.795304357	0	0.319454239	1.186567846	0.303429893	0.728123642	0.483406172	0.609942467	0.467709974	0.226479929	1.526306136	0	1.496908438	1.314795225
1.1.1.50	0.150462822	0.170787451	0.198413061	0.061055964	0.029308302	0.128259864	0	0.159728665	0.178844278	0	0.243360394	0.145239491	0.186605771	0	0	0	0	0.157160864	0.160995195	0	0	0	0	0.08738284	0	0.081906034	0	0	0	0.177131174	0.014806037	0.039827958	0	0.161908527	0.205254825	0.188958175	0.132385524	0.064449321	0	0	0	0	0.174322938	0	0.06387791	0	0.160958175	0.215852589	0.079322401
1.1.1.51	0.024505433	0.015533187	0	0.004222291	0	0	0.007338143	0	0.020128152	0	0.085920574	0.01340117	0.010539925	0.022006416	0.000513758	0.000655316	0	0	0.001116343	0.005090056	0.017013057	0	0	0	0	0.023371135	0	0.003945319	0	0	0.008183654	0	0	0.001454212	0.009799138	0	0.002467716	0	0.001560081	0.006410185	0	0	0	0.021230023	0.104994985	0.0062838	0.021292247	0.009271489	0
1.1.1.53	0	0.059328792	0	0	0.044763886	0	0.185299904	0.964022046	0	0	0.209988275	0.154638021	0.295951042	0.062028405	0	0.101930114	0	0	0.085626328	0.150345028	0	0.076064529	0	0.188646624	0	0	0	0	0.212042378	0.151250267	0	0	0	0	0.165484573	0	0	0	0.322793363	0	0.190524513	0.238218182	0.150385684	0	0.385634014	0.19376269	0	0.187525802	0.331761626
1.1.1.56	0	0	0.291416088	0	0.187297048	0.232017061	0	0	0.066706199	0	0.059896284	0.120260084	0	0.051178105	0	0.257623237	0	0.165020344	0.042620456	0.10637301	0	0.088310289	0.225482527	0	0	0	0	0.236168632	0	0.195314176	0.129009909	0.195858112	0.25619228	0.09903251	0	0.025591884	0	0.194032089	0.265576688	0.074657968	0.172422495	0	0.120882743	0	0.249585013	0.768297884	0.080044801	0	0
1.1.1.57	0.637639488	0	0.030966863	0	0.526478648	0	0.012561117	0	0	0.552460706	0.926313626	0	0	0.738937007	0	0.09033595	0.332802507	0	0.125344131	0	0.954827319	0.618500287	0	0	0.344496618	0	0.58200408	1.790124796	0	0.733731185	0.896349124	0.834538277	0	0.07290578	0.240915993	0.542943063	1.559092098	0.216233888	0.366606815	0	0.321746769	0	0	0.481770959	1.20965352	2.099928185	0.659152251	0.364952565	0.058864555
1.1.1.58	0	0	0.045322573	0	0.410238507	0.911288172	0	0	0.343642836	0	0.467890493	0.747293105	0.664997328	0.585045819	0	0	0.606990415	0.521154641	0	0.425395535	0.213492714	0.10265229	0.059600058	0.336993649	0.296688688	0.487572305	0.033135199	0.590776195	0.176091586	0.906644976	0.406656852	0.75034182	0.453962929	0	0.540393337	0.62127821	1.31195848	0	0.541887626	1.02074527	0.039942931	0.376154213	0.201349654	0	0.690078174	0.671388799	0	0.803584113	0
1.1.1.6	1.356412452	0	0.226139801	0.356785455	1.150316553	0	0.637931036	0.465654283	2.731022297	0	0.179997499	0	0	1.134667094	0.089812755	0.659807079	0	1.08053716	2.082366449	0.884551765	1.826625852	1.663228209	0.226280731	0	0.861542362	1.359403662	0	1.36832429	1.01878907	1.490486906	0	2.111062841	0	1.217478976	0	1.859997318	0	0.804103395	0	0	1.261645315	1.238039431	0.440471171	0	0	1.343451646	0	1.013150633	1.54980131
1.1.1.60	1.488964025	1.361026029	0	0.309410795	0.388775312	0	0	0	2.051984533	0.787491065	1.894101021	0.410216252	0.387887982	0.204175365	1.013006686	0.486554433	0	1.269857309	0.301904987	0.245069627	0	1.118405621	0	0.071095259	0.763725884	1.084531558	1.219548801	2.122323689	0	1.632990346	0.049093908	3.048239975	0	0.497279186	0.706347554	2.194138471	0.360847887	0	1.071180082	0.342701127	0	0	0.632045627	0.503218899	1.173300763	0.321250501	0	1.455654262	0
1.1.1.61	0	0	0.056627631	0	0	0.089544743	0	1.335945631	1.11452831	0.02204005	1.039507409	0	0	0.434048741	0	0	0.036052713	0.1730595	0.596018339	0.424907431	0.211592571	0	0.132750621	0	0.33339378	0	0.328548383	0.141740266	0	0.237694216	0	0.141301244	0	0.311171606	0	0	0.031194449	0	0.325247795	0.335665461	0	0.096318915	0.247153068	0.356410938	0.503197482	0	0.403788144	0	0.26639181
1.1.1.62	0	0	0.103299068	0.012345945	0.117171584	0	0.113602569	0.014464104	0	0	0.388479788	0	0.030280435	0.026210552	0	0	0	0	0.009508131	0.090052984	0.003648669	0	0.024028686	0.095424766	0	0.062050222	0.132868587	0.004768744	0.10246305	0	0.126799873	0	0.008798091	0.095116007	0.041404199	0	0.12855059	0	0.069286245	0	0.127213816	0	0.004092017	0	0.301349663	0	0.089112499	0.073679812	0.125939489
1.1.1.65	0.181915408	0.001744987	0.045481885	0.043093426	0.03573049	0.07114165	0	0.08349139	0	0	0.077817469	0	0.073581911	0.088015907	0.076928074	0	0.050606844	0	0.00963086	0	0	0	0	0	0.06129607	0.08151521	0.012682162	0	0.041714003	0.058132557	0	0	0	0.074315762	0	0.083331654	0.062134913	0	0	0.047796995	0	0.036811026	0	0	0.128592997	0.022615442	0	0	0.055008223
1.1.1.67	0.111513906	0	0.168202978	0.492398813	0.058397289	0.147913921	0	0.090976612	0	0.079537757	0	0	0.209935627	0	0	0	0	0	0	0.18741133	0.09632233	0	0	0	0.097793955	0.026109574	0	0	0	0.161386976	0.148565672	0.111700802	0.125739057	0	0	0.091308295	0	0.156375625	0.007788603	0	0.131275858	0	0	0.052077854	0.032066662	0	0	0.099365532	0.200856773
1.1.1.69	0.694654551	0	0.1728957	0	0	1.092186942	0	0.271459584	0.511863099	0.737792474	1.357632355	1.430416803	1.152839528	0.137317373	1.74826422	0	0.20567211	0.046546079	0.276066221	0.422490757	0	0.3894267	0	0.375786848	0	0.678845458	0	0.134412348	1.044091399	0	0.215618472	1.211046233	0	0.452865812	0	1.275905953	1.122487685	0.562557591	0.001897711	0.053282921	1.586302152	0.071484173	0.418350251	0.583639286	1.372133448	0.814068182	0.387898148	0.844728528	0
1.1.1.77	0.398881612	0.347067042	1.344005748	0.417417364	0	0.030040935	0	0	0.551901723	0	0.218491147	1.048679144	1.44565917	1.190640736	0.139308941	0.971951896	0.117374613	0	0	0	0.309253262	0.748977595	0.91582963	0.281226857	0.660655135	0.224109503	0	0.86233663	1.150483462	0	0.549359194	1.485867293	1.60999181	1.426386675	1.116126802	1.183989792	0.677223762	0	0.912296803	1.185801364	0	0	0.721741314	0.510765205	0	0.606462622	0.786188734	0.754022377	0
1.1.1.79	2.804289778	0.202289507	0.376134596	0.101329058	0	0.658638414	0	1.20485048	1.086715046	0	1.393834936	0	0	0.929696017	0	0.1587683	1.157926365	0.928093818	0.764022736	0.861099691	1.336332002	0	1.447246585	1.37404923	1.028572381	0	0.9998612	0.360529393	0	0	2.956539906	1.37150915	0	0	0	1.685981001	1.138568504	0	0	0	0	0	0	0	2.202583313	3.200468214	0	0	0
1.1.1.81	0.59506164	0.088052488	0.65042704	0.414638973	0.124180267	0	0.801046495	0	0	0	0	0	0	0	0.861266339	0.737853434	0	0	0.272313838	0.445436607	0	0	0.138290204	0.552264934	0.371494582	0	0	0.746425435	0.586733248	0	0	0.116992806	0.663707559	0.134656181	0.427242507	0.734247739	1.363802692	0.36981611	0	0	0.488295141	0.320536177	0.505283225	0	0.851549753	0.722114692	0.033571433	0.834828738	0.352972103
1.1.1.82	0.009289548	0.006412511	0.000559083	0	0.003129975	0	0.005427455	0	0	0	0.020171067	0.003111209	0.011358258	0.001459918	0	0.011290192	0.011423601	0.01292605	0.014125898	0.014005191	0.018405825	0	0.000187913	0.009481719	0.027099815	0.008571489	0	0	0	0	0.003882031	0.007740225	0.010842315	0.010191676	0.007583441	0.006172676	0.011846171	0	0	0	0.011219102	0.001785018	0.011805964	0	0.005900743	0.010112937	0.00483998	0	0
1.1.1.85	0.388861833	0.958433132	1.143975007	0.947821691	0.98815682	0.105420346	0	0.662077646	1.04696557	0.890067922	0.571697439	0.610028922	1.298136258	1.507603246	0.299555499	1.412925119	0.446786064	0.495142471	0.362145174	0	0.335063407	0	0.318328442	1.215074717	0.927694369	0	1.525422155	1.129045388	0.697768618	0.727354466	0.912093806	1.178610046	0.865832537	0.985490309	1.303482681	1.444220831	1.214979433	0.20144039	0.68707618	0.189829827	0.298502	0.89535678	0.25216641	0.499081158	1.306335003	0.655728033	0.793908472	0.71029631	0.021105407
1.1.1.86	1.614247646	1.189403743	1.574423432	0.276781119	0.895534519	0	0	0.291791233	1.125806225	0.250116537	1.787697164	1.365712145	0.976727279	2.321025702	1.395233976	1.69093393	0.714543402	0.601525952	1.245233636	0.692891497	1.044745255	0	1.431258394	1.738981141	0.88976489	0	0.328308824	1.04712654	0.739527697	0.734903074	0.766934277	0.562357559	1.430307169	1.124670792	1.037654447	0.465122951	0.478656959	0.534531883	0.328748941	0.596493914	0.431944963	0.762591624	0.258165986	0	1.254770368	1.401646306	1.120742549	0.831957826	0
1.1.1.87	0	0	0	0	0	0	0	0	0	0	0	0	0	0	0	0	0	0	0	0	0	0	0	0	0	0	0	0	0	0	0	0	0	0	0	0	0	0	0	0	0	0	0	0	0	0	0	0	0
1.1.1.88	0.504890292	0.314312507	0	0	0	0	0	0	0.381772786	0.277002177	0.224428167	0.208124648	0	0.255150054	0	0.168859322	0	0.19820969	0.051889323	0.11994662	0	0.209963241	0	0	0	0.203615883	0	0.181409318	0.054796202	0.101115827	0.197239936	0	0.059200151	0	0.017101883	0.367958629	0.097695947	0.122949054	0	0.716688253	0	0	0.014119263	0	0.11735038	0.228781468	0.098748562	0	0.99189199
1.1.1.9	0	0.070321488	0	0	0	0.113940678	0.151169618	0.170300061	0.23486525	0	0.53670257	0.056958654	0.074293636	0.019578111	0.186999138	0.175664969	0	0	0	0.177846738	0.108857204	0	0	0.089815185	0.003133099	0	0	0	0	0.065038228	0.256311174	0.132647864	0	0	0.079109226	0	0.070350857	0	0.212452537	0.019825401	0.028486591	0	0.095414789	0	0.604876051	0	0.203361799	0.19816814	0
1.1.1.90	0.037003546	0.300177497	0.058811086	0.045252201	0	0	0.190834309	0	0	0.12558575	0.196842744	0.001815719	0.252091431	0.016299003	0	0	0.077483003	0.164900871	0	0.094559578	0.04324258	0	0.247678686	0	0.114543078	0.172296823	0.186464169	0	0.175156687	0	0	0.257202109	0.087493825	0	0	0	0.212164806	0	0	0	0.105334903	0.189816178	0.116122391	0	0.025489579	0.875830536	0	0.036715099	0.362198317
1.1.1.91	0.146673008	0.000930982	0.44266228	0	0.365060236	0.383195537	0.080767009	0	0	0.452592096	0.904305233	0	0	0	0.248251863	0.160370234	0	0.5342681	0	0.357759105	0	0	0.238930265	0.138437462	0.352481273	0.382167176	0	0	0	0.347300975	0	0	0	0.00014652	0.037820218	0.01821284	0.47486858	0.167124327	0	0.08910786	0.128388979	0.039322052	0	0.468479145	0.306177474	0.125926044	0.131863779	0	0
1.1.1.93	2.398039816	2.036211388	0	0	0	0.61406031	0	0	0	1.765775528	3.067833257	0	1.777502837	1.759559473	1.223723841	0	0	0.076193738	0.893003725	0.386729114	0	1.704886934	0	1.772140428	0	0.675508825	1.034853206	0	0	0.807436445	0	0	0	0.47304704	1.607220171	0	0	0.953558992	0	2.379772154	0.979228331	0.534771869	1.486932373	0.469957677	2.312307309	3.544509878	1.325654169	0	0
1.1.1.94	0.752781803	0.943363942	0.796301024	1.821346354	0.623500969	0.308364902	1.523129518	2.953987266	3.649266537	1.291619822	1.201428384	1.23829601	1.412110785	0.638042178	1.409235297	0.456476403	1.259618858	1.529288072	0.783452124	0.8959012	0.478605517	0.847140731	0.86158644	0.68851005	1.121511756	0.314068927	1.23332861	1.615910084	1.777499115	1.611888282	1.136637456	1.020500688	1.649330439	1.049698084	1.739820822	0.823902044	0.538963995	1.587086607	0.706662126	0.445133265	1.240033618	1.527185423	0.270619853	1.603220944	0.758840268	1.337785131	1.733366835	0.428446677	0.670216235
1.1.1.95	0.72180961	1.400246114	1.166174533	2.62426613	1.738500926	0.985862547	0	2.72397616	4.015152097	3.484046088	3.723651211	0.219040023	2.094272938	2.105070774	2.8836493	1.480215409	2.244303784	1.598851511	3.244813656	0.645785857	1.139373362	2.176503033	0.118052244	0	2.003717343	0	2.321395659	0	1.016564783	0.249758224	1.759174104	1.366326411	1.696324714	1.387523954	1.041835205	0	0	0.6922947	0.05193875	0	0.325527104	1.909408985	3.204904914	0	3.399667084	5.128956751	1.192552689	0.523837012	0.247247176
1.1.2.-	0	0	0	0	0.082810336	0.070516306	0	0.051270322	0	0.061705014	0.36192423	0.015644178	0.109621934	0.11240348	0.09117748	0	0	0.125814747	0.079634192	0.081587912	0	0.00434202	0.125305296	0.046618926	0	0.088965869	0	0	0	0.028807741	3.64021E-05	0	0	0	0.023823421	0.073133123	0	0.045962451	0	0.112836432	0	0.121375677	0	0.045391767	0.393620869	0	0	0.036538409	0
1.1.2.3	2.16608515	0.395481395	0.151778377	0.81333961	0	0.51508966	0.932602385	0.429373269	0.803958252	0	0.740493943	0.021547903	0	0	0.764695302	0	0	0	0.677786706	0	0.724660329	0	0.091473319	0.75362851	0	0.100009336	0.499606573	0	0	0	0.007846235	1.741330603	0	0.358116851	0.425778788	0	0.011612978	0.553262277	0.699004561	0	0.323035465	1.815497287	0.227457916	0	1.80343269	1.610767779	0.216307183	1.153253846	0.102879136
1.1.2.4	0.93353204	0	0.090160898	0.553422016	0	0	0	0.251719514	0	0	2.048718913	0.660659692	0.543544354	0.195882079	0.418876656	0.904870653	0.092031893	0	0.081319467	0.397146152	0.41990665	1.134719459	0	0.607413627	0	0.334911435	0	0.137892826	0.507745101	0.195981131	0	0.537021767	0.441556872	0.195696181	0	0.671055922	0.235238899	0	0	0.174974888	0.395492658	0	0.373689811	0.296089027	1.824044346	0	0	0	0.38979675
1.1.2.6	0	0	0	0	0	0.070594895	0.122802335	0	0	0.065813441	0.103120042	0	0	0.018474384	0	0	0.028977062	0	0	0.193217689	0.122320037	0.040775185	0	0.035663446	0.03728065	0	0.179531806	0.016719424	0	0	0	0	0	0	0	0.047454781	0	0	0	0.076882809	0	0.170145032	0.178145463	0	0.032576797	0.147446723	0	0	0.005802703
1.1.2.7	0.00081269	0	0.002567976	0	0	0	0.000339901	0	0.003916969	0.004695704	0.012800703	0.006075533	0.005129485	0.004265354	0.004096003	0	0.001551687	0	0.003844532	0	0.004597251	0	0	0.0053143	0	0	0	0.005395241	0.006122271	0.001731765	0.001507519	0.002090069	0	0.005754095	0	0.002198236	0.00303012	0	0.00305146	0.005737829	0.004000001	0.005207191	0.001526418	0	0.017069747	0	0	0.00417316	0
1.1.2.8	0	0.294569299	0.903982881	0	0.206832566	0	0	0	0.014614409	0.069838382	0.81221967	0.109041614	0.343731765	0.103802757	0	0.420021203	0.330999512	0	0	0	0	0.347843801	0	0	0	0.284424385	0.771802049	0	0	0.518444259	0	0	0	0.21478936	0.20200132	0.028366544	0	0	0	0.485534522	0.067294788	0.47703888	0	0.47526689	0.810049548	0	0.457939963	0.542590283	0.043482244
1.1.3.15	2.627444016	1.015582043	0	1.280571442	0.698329719	0.281123018	1.277997804	0.431909249	1.615258239	1.070292723	2.050243502	0.678015013	0	0	3.746463507	0.195409058	1.471429334	1.826137825	0	1.886424648	1.965963894	0	0	0.196155429	0	0.457956477	1.667253683	0	0	1.068550788	0	0.092306417	0.980611101	0.11623716	0	0.001839701	0	0	0	0	0.663837916	1.328128488	1.45835659	0	1.749405726	0	0.379603818	0.742639769	1.437788569
1.1.3.21	0.105928256	0.042182035	0.296901991	0	0	0.041600725	0	0	0.19916367	0.099828145	0.312927123	0	0	0.284809116	0.05425224	0	0	0.269556831	0.02043513	0	0.164702099	0	0	0.196510863	0	0.270850545	0	0	0.981263976	0.160692878	0	0.257885365	0.16592051	0	0.25696486	0	0	0.026709532	0.1308989	0.215863526	0	0	0.306286226	0.227584967	0.290701252	0	0	0.087818939	0.150540726
1.1.3.41	0	0	0.034695775	0	0.012827099	0.027706073	0	0.008273075	0	0.01124048	0	0.032921425	0.004792139	0.026767584	0.024752526	0.014362797	0.024825579	0.019065351	0	0	0	0	0	0.03620945	0.015446396	0.018382432	0.031562006	0	0	0.035452278	0.005908581	0	0.013035751	0	0.000470614	0.007856989	0.005843861	0.034866582	0.001290068	0.035219111	0	0	0.017136709	0.028395514	0	0	0.038029139	0.060249494	0
1.1.3.6	0	0.494431338	0.093127471	0	0	0.167423332	0.145079897	0	0.169078907	0	0.212290223	0.104866046	0.17705218	0.177609303	0	0	0.095037117	0.027280924	0	0	0.157288464	0.061792311	0	0.149000187	0.186737998	0	0	0	0	0	0	0	0.177702614	0.053022789	0	0	0	0.044188896	0.020647011	0.076254509	0	0	0.164927603	0.117461315	0.217853222	0	0.177076201	0.117678072	0.02085825
1.1.3.8	0.167365876	0.136516177	0.116537793	0	0.092560243	0.035389778	0.028447248	0.053479227	0.062649247	0	0.201271102	0	0	0	0.119707439	0	0	0	0.114526458	0.003140824	0.001023225	0.020176058	0	0	0.719399028	0.127154298	0	0	0.069852724	0	0.228851609	0.122358966	0	0.00161325	0	0.154763416	0	0.113727658	0.086387755	0.043710169	0.072941612	0.13919393	0	0	0	0	0.035432276	0.100542523	0
1.1.3.9	0	0	0	0	0.006465032	0	0	0.027286518	0	0.071422318	0.313840932	0.060289642	0.060767897	0.022741202	0	0.044945141	0	0	0	0.048352713	0	0.080204787	0.033664488	0	0	0	0.039171413	0	0	0	0	0	0.083915454	0.045499929	0	0.039428516	0	0.043282145	0	0	0.074497218	0.020323863	0.007206566	0.01714223	0.261151567	0.060788883	0.006718372	0	0
1.1.5.2	0	0.994556732	0	0	0.55951103	0	0	0	0	0	0.063250959	0	0	0	0	0.466406803	0.842924872	0.447214837	0	0.222549513	0	0	0.211857018	0.861490581	0.644494937	0	0.831212869	0	0	0.589501585	0.826651081	0.458623813	0	0.788426624	0.618917206	1.004050036	0.48031741	0.524022825	0	0	0.426875448	0.3817979	0.052986254	0.768804215	0.734703985	1.354362184	0.452327651	0.665219964	0.608916328
1.1.5.3	0	0	1.060656549	1.091066928	0	2.070801825	0.476803702	0.948480003	0.02330741	2.061626392	1.650714905	0.088753316	0	0	2.085644337	0.339023022	1.16153374	3.17176451	0.62743712	3.018700154	1.201646234	2.189467986	0.309018489	2.098843761	1.907495591	0.698532767	1.03734591	3.76180092	0	0.023489688	3.310534898	6.032488469	1.608443883	0	2.579444793	4.954967677	0.650268812	1.979965833	1.959066233	2.664230989	1.575740219	4.316706244	0	0	0.688222761	4.464421695	1.817695167	2.415588891	1.878487724
1.1.5.4	0.830904794	1.327237639	0.979453176	0	0.400248357	0	0	0.879267996	0.241622442	0	0	0.916467554	0	0.556935769	0.636143568	0.536035745	0.061416486	0	0.464768933	0	1.037360277	0.398683475	0	0.990406019	1.610157149	0	0	0.342306607	0	0.466712525	2.366878291	0.738618416	0.823780136	0	0.897727855	0.424956396	0.906888574	0.022479536	0	0	0	0	0.866232646	0.16095467	1.117395029	0.730077954	0.748239127	0.514824095	0
1.1.5.8	0	0.777270986	0.046462415	0.098786875	0.381611797	0	0	0.099695834	0	0	0.417621065	0.415045857	0.356695676	0	0	0.008638144	0.197274597	0.251807767	0.205840704	0	0	0.046385184	0.255089976	0.371459587	0.500021126	0.287643272	0	0.219491531	0.061427101	0	0.935084351	0.180644413	0.034166483	0.452536657	0.208000441	0.023428879	0	0.514331794	0	0	0.043275863	0	0	0	0.510644458	0.970997505	0	0	0
1.1.99.-	0.232286109	0.435280404	0	0.120968693	0.366178448	0	0.277229331	0.103732946	0	0	1.583557229	0	0.436760621	0.198022487	0	0	0.174967147	0	0.446321885	0.497394633	0.530875289	0.098317163	0	0.049934886	0.057081912	0	0.142897041	0.238640273	0	0	0.620560878	0	0	0	0.360481284	0.547953519	0.415614846	0	0.174709673	0.322449574	0.22091719	0	0.529834894	0.283070815	1.518589337	0	0	0.01060706	0
1.1.99.1	1.558990523	0.464831903	0	0.935117798	0	0.644731115	1.269079826	0.516461817	0.004213146	0	1.414771264	0	0.587907952	0.465491696	0.589236678	1.26731522	0	0.279170274	0	0	0	0	1.219557376	0.348120445	1.372070118	0.224203568	0.178011482	1.868130391	0	0	1.106346068	1.855767974	0	0.91987613	0.151122242	0.658165699	0	0.801733859	0	0.497234677	0.941282465	0	0	0	1.211303143	1.826478092	0	0	0
1.1.99.10	0.066122016	0.074807182	0.034067217	0.021088655	0.003135302	0.063335728	0.001598965	0.00110658	0.023320375	0	0.098822619	0.059763245	0	0.078852483	0.064412538	0.039698143	0	0	0.032382349	0.069859053	0	0	0	0	0	0.005167392	0.002119707	0.02020734	0.041966188	0.042807276	0	0	0	0.032115908	0.035465981	0	0.042397047	0	0	0.073540878	0.018728773	0.022257254	0.030508113	0	0.079778805	0	0	0	0
1.1.99.2	0	0	0	0	0	0	0	0	0	0	0	0	0	0	0	0	0	0	0	0	0	0	0	0	0	0	0	0	0	0	0	0	0	0	0	0	0	0	0	0	0	0	0	0	0	0	0	0	0
1.1.99.21	0	0	0	0.24804317	0	0.235611567	0.400519074	0.293091818	0	0.027668622	1.229463743	0	0.049692942	0	0	0.142698602	0.317393031	0.374446443	0.439346216	0.117039906	0	0	0.399496828	0.245461054	0	0	0.290127339	0	0	0.194292643	0	0.117632836	0	0	0.074024631	0.215492117	0.300574135	0	0.090351762	0.317528013	0	0.117366328	0.132256242	0	1.367473287	0.398291091	0.455543096	0.122899104	0.398433127
1.1.99.24	0	0	0	0	0	0	0	0	0	0	0	0	0	0	0	0	0	0	0	0	0	0	0	0	0	0	0	0	0	0	0	0	0	0	0	0	0	0	0	0	0	0	0	0	0	0	0	0	0
1.1.99.28	0.135318012	0.149942691	0.010665664	0.17782112	0.162565363	0	0	0.084164077	0	0.123754969	0	0.160766708	0.004157646	0	0	0.062263567	0	0	0.041527323	0	0.202620408	0.008234736	0	0	0.101733538	0.213339957	0.174626732	0	0	0.019479566	0.084672984	0.214658491	0	0.14223026	0	0	0	0.039324307	0.048631956	0	0	0	0.12835169	0.062620493	0.21307272	0.078720921	0	0.144897537	0.041367531
1.1.99.3	0	0	0	0.530254792	0	0	0	0.910621613	0	0	1.245761202	0.804179333	0	0	1.775423329	0.511640516	1.837193134	0	1.265526111	0	1.178672367	0	0	0.563009869	1.2120085	0	0	0	0	0	3.777375088	1.101241146	0	0	1.078845877	0	0	0.281184611	0	0	0	0	1.237853297	0.430375148	1.075050446	2.509054244	0	0.885053808	0
1.10.2.-	0.022299854	0.007499544	0.03387868	0	0.031023815	0	0.016212484	0.028071624	0.023792566	0	0.03809201	0	0.000906306	0	0.028978158	0.011731045	0	0.019391042	0	0	0	0.012581741	0.021107212	0.015782891	0	0.012754648	0	0.001661047	0	0	0.011633324	0.012666667	0	0	0.009832727	0	0.02752263	0.015907412	0	0.024127418	0	0	0.020379934	0	0	0	0	0	0.008798132
1.10.2.2	2.105055947	0	0.283768472	0	0.327788838	0	0.418318995	0	0	0.311174409	1.408050384	0	0.47454397	0	0	0.010833852	0.777880766	0.202244757	0.366368003	0.647646063	0	0.466114094	0	0.013253791	0	0.359637666	0	0	0	0.579499725	0	0.012950501	0	0.267751121	0.010056828	0.374084386	0.039461466	0.052381671	0.608457276	0.145042275	0.296681455	0.353374651	0.164669618	0.008431853	1.512268191	0.150478751	0	0.061644674	0
1.10.3.-	3.809155237	8.605563041	0	0	0	5.798968697	0	0	0	0	2.719974267	0	2.37880312	1.976607268	3.340600896	0	6.318696838	3.655645296	0	2.582366181	2.036323734	4.745201137	0	0	2.263353512	0	0	2.844480674	3.973645671	4.830345477	0.390993365	6.556219879	0.264159857	0	0	6.101050031	3.322020326	0	0	3.994485628	2.14866185	0	2.405414812	0.681352648	3.889014167	7.180745154	0	0.156522519	0
1.10.3.12	0	0	0	0	0	0	0	0.281211711	0	0.85527184	0	0.204661812	0.436370683	0	0.100701936	0.364289772	0	0.930481316	0.490599159	0	0.767311284	0.606401927	0.538719543	0	0	0.821479096	0	0	0	0	0.341893836	0	0.023178912	0	0.625630574	0.322141876	0.206524905	0.061553255	0.518854878	0	0	0	0	0	0	0.667883473	0	0.213442214	0
1.10.3.2	0	0	0	0	0	0	0	0	0	0	0	0	0	0	0	0	0	0	0	0	0	0	0	0	0	0	0	0	0	0	0	0	0	0	0	0	0	0	0	0	0	0	0	0	0	0	0	0	0
1.10.3.3	0	0	0.130279935	0.0186089	0.105404458	0.092091245	0	0.14962846	0.059814691	0.025768628	0.342710648	0.121131532	0.045300659	0.12921616	0.024434263	0	0.022564996	0.060641582	0.16159634	0	0	0	0	0.001576887	0.094952844	0	0.085761743	0.099996871	0.049785813	0.062390556	0	0.102300584	0.136561267	0	0.027821669	0.169453878	0.135614308	0.113185265	0	0.117017836	0.033944145	0	0	0	0.076020071	0.145274217	0	0	0
1.10.9.1	0	0.002076262	0.000365388	0.000791169	0	0.002322828	0	0.003299843	0	0	0.009778703	0	0	0.001715232	0.001672248	0	0	0.003253512	0.000641172	0	0.000707541	0	0.002485926	0.001552301	0	0.001700509	0	0.001056772	0	0	0.000154233	0	0.003433805	0.00217978	0	0	0.000316887	0	0.001005734	0.001714697	0	0	0	0	0.008366796	0	9.99769E-05	0.001135975	0
1.10.99.2	0	0	0	0	0	0	0	0	0	0	0	0	0	0	0	0	0	0	0	0	0	0	0	0	0	0	0	0	0	0	0	0	0	0	0	0	0	0	0	0	0	0	0	0	0	0	0	0	0
1.11.1.-	0	0.225245909	0.008736309	0.270494623	0	0	0	0	0.137648891	0.289336285	0	0.184877614	0	0	0.175249377	0	0.029945007	0.048978031	0	0	0.116984399	0	0.090053315	0	0	0.081767402	0.285706925	0.299416661	0.205653427	0	0.264611976	0.160694827	0.144026675	0.038354638	0.20384273	0.200253752	0.203418663	0	0.080147011	0.234576311	0.261810001	0	0	0.130661164	0.236639328	0	0.126178431	0.209715589	0.204259578
1.11.1.1	0.276638161	0.065356148	0.22828301	0	0.160292528	0	0.025541479	0.225427522	0.251061445	0.215884824	0.275483121	0.144752129	0.087002664	0	0.139877264	0.226571267	0	0	0.057594432	0	0.251659916	0	0	0	0.146758858	0.524454737	0.189019202	0.284235067	1.104817579	0.153977151	0.146010323	0.206912901	0.229209098	0.281711693	0.18303888	0	0	0	0.17652014	0	0	0	0	0.22956417	0.129792599	0	0.177028806	0	0.267534803
1.11.1.10	0	1.410566932	0.020854901	0.555284665	0.421950559	0	0	0	0	0	1.162442513	0	0	0	0.14062466	0.877488381	0	0.967692213	0.603904053	0.676078206	0.832096737	0.574498852	0	0	0	0.749594678	0.938752692	0	1.392918872	0.427048306	0	0.621571388	0.672422133	0	0.04510393	0	0	0.420522797	0.639337562	0.540955179	0.384544507	0	0	0.647259615	1.491026481	0.076259037	0.174623866	0.759086304	0
1.11.1.15	0.122700316	0.329316986	0.984950642	0.18195634	0	1.888035483	1.044273032	1.781534312	0.883129185	0.864656497	2.657355352	4.827199187	5.211745148	1.600696872	1.862554032	1.443808235	4.363563255	1.470620039	0.223899255	3.615070619	2.396562488	2.179932645	0.264119826	1.001232105	4.61495202	3.383131828	3.462855298	5.151808196	0.479991549	2.613133916	3.757754185	1.633281498	0.48013709	0	2.670740475	2.0367624	0.887445507	5.151288013	1.358609499	0	1.029185205	3.67958212	0.471408024	4.148830528	4.538529488	2.167963877	0	0.340525359	2.097881131
1.11.1.21	0.449976654	2.475206406	0	0.470340793	0	0.582642505	1.153787646	0.247343838	1.168391571	0.916058807	0.603899974	1.263775606	0.162462094	0.031441953	0.735920674	1.414910543	0.966734991	1.016943299	0.331973616	0	0	0.582206995	0	0.292287964	0	0	0.935713027	2.401887031	0.521958298	0.804256405	0.938187521	3.663716239	0.985889746	0.81824075	0	0.857863564	0	1.261275817	0	1.965492274	0	0	0	0	2.167847025	1.970954139	1.686611243	0.075520029	0
1.11.1.5	0.213436531	0	1.591384833	0.483519707	0.916360658	0	0.47341997	0	0	0.139468244	1.584480512	0.074500897	0	0.497431355	1.050590903	0.215499758	2.317327929	0.707503825	0.200696407	0	0	0	0.009762347	0.512964257	0	0	0.846098779	0.879119819	0	0	0	1.075433221	0.395802024	0.219809403	0	0.646523301	0.649909312	0	0	0.372591554	0	0	0.450070914	0	0.539690545	0	0.80437851	0	0
1.11.1.6	1.044838773	2.20344721	0.379965559	0	1.553504847	1.31016793	0.827327378	0	0	0.631915836	0.401473893	0.547326522	1.021654114	0	2.058952549	0	1.479828339	0	1.004646336	0	0	0.117702387	0	0	1.921764668	0.860135796	1.761046693	1.033895468	0	0.026058737	1.766147599	0.888716576	0.761958812	0	1.066728047	1.510209084	0.753760794	0.531198287	0.33525662	0	0	0.023114415	0	0.916806073	1.703141402	1.806750166	0.346855033	0.575176816	0.924902301
1.11.1.7	0.540932233	0.197929841	0	0	0	0.285878366	0	0.118042507	0.35384841	0.319589633	0.935000553	0	0.248935314	0.402878229	0	0	0	0.41608648	0.282104758	0	0	0.201983609	0.377367442	0	0	0	0	0.10553782	0	0	0	0.161426656	0.083134912	0.248539295	0.352244901	0	0	0.092421541	0.354295407	0.380843805	0.060382203	0	0	0.052962697	1.176771253	0.003317497	0	0.309615665	0
1.11.1.9	1.072838799	2.884191134	0.206430948	0.420651885	0	0.555606005	1.372810996	0	0.490405134	0.970135344	2.232924385	0.974085589	0.120484954	0	0.868479969	0	1.122684801	0.679523601	1.399001686	1.82473974	0.268340982	0	1.031906567	0	1.500972827	0	0.270646405	1.433685819	0.560002198	0	0.374126751	0.422115209	0.671934501	0	0	1.60821799	1.142513624	0	1.96409435	0.179157522	1.383185477	0	0.92682834	2.219457301	1.494117608	0.613907583	0.664239282	1.076939828	1.449048572
1.12.-.-	0.001076602	0.030316751	0	0	0.029454917	0	0	0.008487495	0.06063947	0.032607724	0	0	0	0	0	0	0.064201574	0.055762746	0	0.028204433	0.054737428	0.042091368	0	0	0.04753557	0.042123209	0.04178378	0.069650491	0.045083768	0	0	0.012997136	0	0	0.017261011	0	0.030720549	0.018319966	0	0	0	0	0	0.052273244	0.049011013	0	0	0	0
1.12.1.2	0	0	0	0	0	0.020329072	0.068799583	0.103557461	0.020808104	0	0.290459228	0	0.034240163	0	0.096477852	0	0.105507103	0.04859885	0	0	0.039406772	0	0.014187053	0.061717567	0	0.018955949	0.043300075	0.082529916	0.000748584	0.033537674	0.098752251	0.060128083	0	0.043692644	0.026341016	0	0.081329783	0.036848517	0	0	0	0	0	0	0.355190668	0	0	0.032813202	0
1.12.2.-	0	0	0	0	0	0	0	0	0	0	0	0	0	0	0	0	0	0	0	0	0	0	0	0	0	0	0	0	0	0	0	0	0	0	0	0	0	0	0	0	0	0	0	0	0	0	0	0	0
1.12.2.1	0	0	0	0	0.113986349	0.030432492	0	0.110382912	0	0	0	0	0.122420313	0.136917865	0	0.169364466	0	0.476401011	0.401215083	0.208770042	0.202089312	0	0	0.104893963	0.028539283	0	0	0.118764551	0.095546234	0	0	0.054620097	0.1343443	0	0	0.032455347	0.030951234	0	0.526032235	0.007344914	0	0	0.134026792	0	0.167851636	0	0	0.010684653	0
1.12.5.1	0.088272054	0	0	0.352861951	0.389292886	0	0	0	0	0	0	0.109570042	0	0.374278699	0.279895986	0.276255624	3.16932825	0.357444046	0.31880788	0	0	0.230451676	0	0	0.344903048	0	0	0.647633834	0	0	0	0.594995817	0.566026445	0	0	0.179684675	0.263671901	0.220105554	0	0.232593029	0	0.263438899	0	0.562047798	0	0	0.271974373	0.240763954	0.237828136
1.12.7.2	0.019423745	0	1.591840501	1.100899337	0.282239183	0	0.339163963	1.668155257	2.236980967	0.120304706	0	0	0	0	7.563482061	0	0	1.455548355	0.174586824	0	2.429735341	0.974021971	0.335140584	1.394271334	0	1.760744753	0	0	0.412545156	0.951500774	0.697444604	0.548461842	1.76843884	0	0	0	0.411527604	0	0	0	1.858563605	0	1.147609637	1.216210388	0.100018173	0.845081138	0.18150463	0	0
1.12.98.1	0.002433545	0.005149467	0	0	0.005753529	0.00053914	0.007160361	0.000214295	0.004663953	0	0.009529577	0	0	0.004297819	0.002532025	0	0	0	0.005762574	0	0	0.006772797	0.005666597	0	0	0	0.00130367	0	0	0.000412433	0.002880697	0	0	0.002725862	0	0.003713498	0.000961757	0	0	0	0	0	0	0.005573835	0.009110048	0.004446912	0	0.000185148	0
1.12.98.2	0	0	0	0	0	0	0	0	0	0	0	0	0	0	0	0	0	0	0	0	0	0	0	0	0	0	0	0	0	0	0	0	0	0	0	0	0	0	0	0	0	0	0	0	0	0	0	0	0
1.12.99.-	0.103061135	0.023497274	0	0	0.193511089	0.212171188	0	0.100101757	0.068248569	0	0.107661667	0.136001308	0.194960614	0	0	0.001135336	0	0	0.150109093	0	0	0	0.068660017	0	0	0	0.005396245	0	0.136051672	0.099436075	0	0.167790301	0.001887255	0.212810111	0.129951382	0.156331758	0.151656063	0	0	0	0.137584176	0	0	0.007036553	0	0.102916717	0.048156192	0	0
1.12.99.6	1.733238441	0	1.79377218	1.129802159	2.004460105	0	0.416729603	1.489169048	1.81837099	0.357603986	2.310631479	0	0	1.762539688	5.797736568	0.178563895	0	1.172312666	1.33402903	0	0	0	2.391434042	0.155327347	2.334787504	2.189539107	2.918479798	2.925666549	0	0	0	2.382110298	0	1.561715764	0.027534091	4.191452945	2.184463221	0	1.536785817	1.594686187	0	0	0	0	0	2.012298682	0	2.515222809	0.480112215
1.13.-.-	0	0	0.000919081	0	0	0.000455072	0	0	0	0	0.001086163	0.001952446	0	0.001343948	0.002374366	4.70241E-05	0	0	0	0	0	0.000409066	0	0.000837715	0	0.001244232	0	0.003781626	0.00021321	0.001156654	0.000372729	0	0	0	0	0.002148674	0.000130195	0.001083621	0.001032577	0.00146729	0.001792913	0.000377309	0.002032761	0.000478966	0.000469487	0	0.001351088	0.001130268	0.000143646
1.13.11.-	0.014980262	0.030315827	0.043900219	0	0.020127262	0	0	0	0.049539943	0.018961516	0.031219459	0.001631474	0.013730416	0	0.010047853	0	0.021433837	0	0	0	0	0	0	0.055497047	0	0.066683516	0.041574503	0.006654564	0.0695818	0.029765891	0	0.009239323	0	0.058806441	0	0.028912579	0.039677557	0	0.072341723	0	0.063783962	0	0	0	0.016350481	0.047419759	0.008247141	0.067787911	0.018106255
1.13.11.1	0.028061976	1.327962456	0	0	0	0.05199577	0.622884419	0.010821885	0	0.117606668	0.760575363	0	0	0	0	0.659207648	0	0	0.663836528	0.68845163	0.135580116	0.484190113	0	0.151305219	0.229700676	0	0	0.678150213	0	0.238587968	0.258561326	0.447221776	0	0.020564833	0	0.175401762	0	0	0.02076503	0.433992894	0.442650611	0.16343214	0.283733769	0.011651724	0.909103881	1.383208875	0.694485081	0	0
1.13.11.11	0.260350653	0	0.408651936	0	0	0.02210909	0	0.237379894	0	0.030948089	1.161089754	0.21831027	0.228050173	0	0.224939191	0	0.28603414	0.347350365	0.011344658	0	0	0	0.194993541	0.291324144	0.142980792	0	0	0.07038877	0.332856669	0	0	0.318915766	0.438333062	0	0.053940696	0.430801673	0	0.079761717	0.067061957	0	0	0.057834919	0	0.377904346	0.343508344	0	0	0.314441771	0
1.13.11.15	0.009232607	0	0	0	0	0	0.23217019	0.29991136	0.131972741	0	0.287167642	0	0	0	0	0.001876513	0	0.065536216	0	0	0	0.119532379	0	0.073813625	0	0	0.388053609	0.558836413	0	0.352866796	0.004923173	0.025763159	0.114425224	0	0.135338913	0.152702095	0.136063277	0	0	0.547413541	0.255884715	0.372815504	0	0.162205553	0.86683412	1.16036832	0.085640623	0	0
1.13.11.16	0.37314941	0.129447773	0	0	0	0	0.228529305	0.21467643	0.275238011	0	0.410926083	0.11206434	0.052858623	0.014741625	0	0.160709276	0.038959959	0	0	0	0	0.012060655	0.052631344	0	0	0	0.450275877	0.607875939	0	0	0	0.619248609	0	0	0.207979994	0	0	0.240450356	0	0.542311674	0.150645399	0.258688409	0	0	0.077159011	0.897542412	0.221206638	0.073690428	0
1.13.11.2	0.516345589	0	0	0.019847463	0	0.210230772	0.149866775	0	0.192758249	0.052699666	0.272590679	0.137012213	0	0	0	0.060092485	0	0.144815228	0	0.227789787	0	0	0	0.07553777	0	0.096197978	0	0.038250186	0	0	0	0.195149886	0	0.114930512	0	0	0.033033516	0	0	0.170341371	0.063122029	0	0.134338811	0	0.196785447	0.103025966	0	0.111867439	0.215516237
1.13.11.20	0	0	0	0	0	0	0	0	0	0	0	0	0	0	0	0	0	0	0	0	0	0	0	0	0	0	0	0	0	0	0	0	0	0	0	0	0	0	0	0	0	0	0	0	0	0	0	0	0
1.13.11.24	0	0.002153922	0.001984077	0	0.003442368	0.002296051	0.002463731	0.001107479	0	0	0.00155106	0	0	0	0.001788849	5.198E-05	0	0.000286483	0	0.001560786	0.001275256	0.001800223	0.003269114	0.001229939	0.00086715	0.000393827	0	0.000584604	0	0	0	0	0	0	0.000852889	0.002480222	0.003397485	0	0	0	0.001883391	0	0.00171222	0	0.002916026	0	0	0	0.002024877
1.13.11.27	1.049825487	0.696174217	0	0	0	0.939302227	0	0	0.441514413	0.689155118	2.054769369	0	0	0.677934274	0	0	0.699844217	0.772927891	0	0	0	0.185255087	0	0	0	0	0	0.667859769	0.329396285	0.464741497	1.654680281	0.025575495	0.507834254	0	0.207641203	0	0	0.955711607	0.292598494	0.081837009	0.293268413	0.190707565	0.021446405	0.645730678	1.787887397	1.229043436	0	0	0.67571483
1.13.11.3	0	2.224601927	0	0	0	0	0.360511167	0.207896739	0	0.43861817	1.032519094	0.369684004	0.73408606	0	0	0	0.663117107	0.268521844	0	0.748487412	0	0	0	0.699847976	0	0.619934195	0.590737388	0	0	0.81375664	0	0	0.402479395	0	0	0.398462105	0.358800061	0	0	0.595753895	0.650156651	0	0	0	1.807363871	2.237840323	0	0.479548582	0
1.13.11.33	0	0.013602674	0	0.043830237	0	0.019565721	0.041498995	0	0	0	0	0	0	0	0.027049676	0.028204035	0.00158883	0	0	0	0.02993893	0	0	0.040608394	0.023232628	0	0.018778322	0	0.011323942	0.015646858	0.043115139	0	0	0.013047595	0.032267827	0	0.042359211	0	0	0	0.039378275	0.042701107	0	0.014559284	0.043244266	0	0	0.024502618	0.044325339
1.13.11.34	0	0	0	0	0	0	0	0	0	0	0	0	0	0	0	0	0	0	0	0	0	0	0	0	0	0	0	0	0	0	0	0	0	0	0	0	0	0	0	0	0	0	0	0	0	0	0	0	0
1.13.11.37	0.037104086	0.050558801	0	0	0	0.056623542	0.011835962	0	0	0	0.125696647	0.044649883	0	0	0.089636628	0	0.08586592	0.048671503	0.078062385	0.095762322	0.027924031	0.042486217	0	0	0.072318092	0	0.085684114	0	0	0.023026696	0	0	0.087798652	0.060488687	0.03765426	0.059217832	0	0.059135015	0	0	0	0	0.041035124	0	0.122695152	0	0.083857137	0	0.027163771
1.13.11.38	0	0	0	0	0	0	0	0	0	0	0	0	0	0	0	0	0	0	0	0	0	0	0	0	0	0	0	0	0	0	0	0	0	0	0	0	0	0	0	0	0	0	0	0	0	0	0	0	0
1.13.11.39	0.537277093	0	0.040236491	0.484397379	0.119694618	0.043754151	0	0.2919361	0	0.448054651	0	0.253117558	0	0	0.868707256	0.333622479	0.197188026	0	0	0.396197576	0	0	0.464183945	0	0	0.019929062	0	0.487596572	0	0.311627236	0	0.49242638	0.496808478	0.084021545	0.462782095	0.451086782	0.086755178	0	0	0	0	0	0	0	0	0.022504873	0	0.192345744	0.51345532
1.13.11.4	0.368965671	0.267922833	0	0	0.329320258	0	0	0.240541557	0.523553932	0.28405507	0.149977506	0	0.109069311	0.328333176	0.293322484	0.102552818	0.198844099	0	0	0	0	0.167732915	0.078301637	0.301241928	0	0.144292736	0	0.34596512	0.187229467	0.22902638	0.133911256	0	0	0.069047494	0	0.116069202	0	0	0	0.368015926	0	0.054231717	0.221531842	0	0.421224371	0	0.01034649	0	0.325563841
1.13.11.41	0.070252625	0	0	0.02157466	0.124007905	0.034429471	0.085764135	0	0.01546929	0	0.336299839	0.002258896	0.020915009	0.107561466	0.09813686	0.088796412	0.05913373	0	0	0.025221734	0	0	0	0	0.026845215	0	0.008257961	0.108937056	0.046636671	0.003144369	0.014836106	0	0	0.053839999	0	0.083197053	0	0.105403042	0.013965075	0	0.00578452	0.038739518	0	0.003068913	0.214643021	0	0	0.190092889	0
1.13.11.5	0	0.209068636	0.341541503	0.19377505	0.113974183	0	0	0	0	0.44242955	0.730566208	0	0	0	0.075280241	0	0	0.451934565	0	0.460421842	0.180894091	0	0.12867484	0	0	0.250463471	0.221127638	0	0.298086912	0.290964931	0.143130254	0	0.098315047	0.074611717	0.354790398	0.020582375	0	0	0	0.389571816	0.178076583	0	0	0	0.261720919	0	0.153292027	0.08959623	0.161080608
1.13.11.52	0	0.050499528	0	0	0	0	0	0.048245277	0	0	0	0	0	0.029686684	0.014353775	0.006340813	0.003399045	0	0.051412365	0	0	0	0.02583219	0	0	0	0.19457768	0	0	0.044482603	0	0	0.028782747	0	0	0	0	0	0	0	0	0	0.038324866	0	0	0.032132838	0	0	0
1.13.11.53	0	0	0	0.193738477	0.567814342	0.795754984	0.033903385	0.930412754	0	0	0	0	0	0	0.821247764	0	0.809254022	0.367386655	0.478931086	0.677956712	0	0	0	0.395063563	0.724902977	0	0	1.314674064	0.646103333	0.644012926	2.788907207	0	0	0	0	1.172735394	0.008643499	0	0	0.714189505	0.113599605	0	0.398809948	0	0	2.474644585	0.356883507	0.065031283	0.608848261
1.13.11.56	0	0.002037082	0.003175823	0	0	0	0.002200156	0.001296439	0	0	0.008473388	0	0	0	0.003005202	0.001995317	0.001709786	0	0.001655509	0.002616522	0.002870632	0.002263355	0	0	0	0.001921628	0	0	0.0024874	0	0	0	0	0	0	0	0	0.000149381	0.001097651	0.000837895	0.001175547	0.000197383	0.000393688	0.001835705	0.01054966	0.000961467	0	0	0
1.13.11.6	0.016467615	0.170275408	0.154889021	0	0	0	0	0	0	0.17038951	0.031877978	0	0.059475565	0	0.00596115	0.118717331	0	0.093742231	0	0	0	0	0.168339815	0	0	0.112635844	0.02833819	0	0	0	0.008121996	0.092623045	0.014094417	0	0.120182725	0.133548253	0	0.029587847	0	0.030273081	0	0	0	0	0.199517202	0.133821496	0.028650197	0.132325739	0
1.13.11.8	0.006240787	0	0	0	0.474018762	0	0	0	0	0	0.153213838	0	0	0.23751585	0	0.236482731	0	0.513683523	0.174514738	0.08955152	0	0	0.305655481	0	0	0.324924201	0.160239597	0.43002755	0.379670228	0.421669978	0.158740579	0	0.108912481	0	0	0.53796442	0	0.500069629	0.219480294	0	0.01652061	0.460863224	0.190820436	0	0.227057768	1.603854095	0	0.067816916	0
1.13.12.-	0.258193227	0.183013272	0	0.163934271	0.037954472	0	0	0	0.129942364	0.05762939	0.194528175	0.277646203	0.152559863	0	0.178493826	0.185809794	0	0.161865749	0	0.213620328	0.171110336	0	0	0	0.021251436	0.204294708	0	0.013131907	0.650382744	0.193249857	0.296018714	0.319957137	0	0.181372245	0.228269202	0.313612085	0.163220947	0	0.044177842	0.130862813	0	0.098278085	0	0.136638221	0.529929894	0.122136737	0.35281343	0.149852189	0.153170573
1.13.12.16	0.018006943	2.492752312	0	0.117705776	0	0.992661843	0	1.194861306	1.034189188	0	2.248802679	0.291766086	0	0	0	0	1.732523996	0	0	1.09810019	0	0	0	0	1.675407802	0	1.562782282	1.447356035	0.505671083	0	0	0.240614578	0	0.009114642	0	0	0	0	1.811237132	0	0	0	0	0.591332976	4.04831808	0.246073748	1.174201951	0	1.389151742
1.13.12.3	0	0.031302917	0.017005415	0	0	0.164959058	0	0	0.12769428	0.0078416	0	0.009333858	0	0	0	0	0	0.105973945	0	0	0	0	0	0.090790826	0	0.088498682	0.015277583	0	0.067673831	0	0.166946027	0.077567787	0.004275527	0	0	0.163611205	0.113026844	0.073064185	0.105453946	0	0	0.01679669	0	0	0.017501073	0	0.090391019	0.245563046	0.104972404
1.13.12.4	0.065800077	0	0.067558673	0.043613902	0	0.051418716	0.024066721	0	0.045426401	0.015457154	0.005073498	0.071706698	0.024711836	0.029181115	0	0	0.007770083	0.011021644	0	0.06368888	0.050744287	0	0.031606873	0	0.047567355	0.012145072	0.039404939	0	0	0	0	0.038862573	0	0	0.014298829	0	0.025857302	0.047241525	0.02885743	0.069959657	0	0.071962078	0	0	0.077171207	0.067534888	0	0.076191794	0.07276086
1.13.12.7	0	0	0	0	0	0	0	0	0	0	0	0	0	0	0	0	0	0	0	0	0	0	0	0	0	0	0	0	0	0	0	0	0	0	0	0	0	0	0	0	0	0	0	0	0	0	0	0	0
1.13.99.1	0	0	0	0	0	0	0	0	0	0	0	0	0	0	0	0	0	0	0	0	0	0	0	0	0	0	0	0	0	0	0	0	0	0	0	0	0	0	0	0	0	0	0	0	0	0	0	0	0
1.14.-.-	0	0	0	1.279745552	1.804135024	0	1.736395312	0	0	1.904705845	0.871074262	0	0.019023029	0	0.564833366	0	1.127422279	1.714143464	0	1.563320893	0.884115467	0.470965833	0	0	0	0.553251365	1.701951966	1.70561726	0	0	0	0.51257911	0	0	0	0	0.721356137	0.913904681	0	0.069412195	0.948807855	0	0	0	2.17819812	0	0	2.103443085	0
1.14.1.-	0.307328077	0.44828765	0.080855897	0.003125972	0	0	0	0	0.039069416	0.164850524	0.023846599	0.096629883	0.312712891	0.214082028	0.313664071	0	0	0.166148476	0	0	0.034218001	0.331420623	0	0.085090359	0	0.14302656	0	0.108935358	0	0.107828248	0.190717575	0.469203734	0	0	0	0.460235993	0	0.156120565	0.318696994	0	0.280539504	0.278543627	0	0	0	0.931748299	0	0.270584528	0
1.14.11.-	2.374358858	1.155100969	0	0	0.253131399	0	1.174637901	0.747508374	0.211402216	0	2.610499069	0.465856119	0	0	0	0.189676636	0.003943375	0	0	0	0	0.002656919	0	1.278319006	0.552981276	0.430502474	0	1.380686588	0.512975763	0	1.85199074	0.585669104	0	0.342225563	0	1.867005338	0.162648597	1.335996814	0	1.862669856	0.975536733	0	0	1.071177816	3.313993256	2.193310038	0	0	0.36369892
1.14.11.1	0.09738831	0	0	0.016486333	0.068210564	0.090707355	0.012069358	0.043541199	0.133504483	0.010365456	0.247419399	0.113521515	0.078571769	0.080564201	0.179586052	0	0.063692429	0.188282846	0.048231163	0.154233766	0	0.052166734	0	0.018886312	0.00772076	0.157457719	0.12786534	0.020578001	0.100279754	0.016156753	0.506750129	0.071495006	0	0.092609066	0.138285498	0.056416791	0	0	0.126186782	0	0	0	0.169850186	0.184161747	0.563502704	0	0.032326378	0.014612398	0.196749989
1.14.11.16	0.480327463	0	0.271733524	0.087369005	0	0	0	0	0	0.153722682	1.298793773	0	0	0	0	0	0	0	0.005209023	0.051684684	0	0.2051862	0.199781641	0	0.174226107	0.071163537	0	0.34636726	0	0.134229065	0	0.331878786	0.034527167	0	0.393072497	0	0	0.009586234	0	0.274927597	0	0	0	0	0.769966958	0.106122315	0	0	0
1.14.11.17	0	2.551267417	0.958044484	0	0.557524032	0	0	0	0.404072877	0	1.540026726	1.238709937	0	0.341498639	0	1.340219878	0.105726778	1.249304648	0	0	0.216090379	0	0.046497073	1.269265151	0.440156692	0	0.198482665	1.742700833	0	0.712444492	1.211599046	1.858446251	0	0.457061146	0.634351776	1.055429977	0	0	0	0	0.655084356	0	0	0.621333333	3.976759013	0.695195952	0.615717077	0.772367919	1.46232359
1.14.11.18	0.2378451	0.282612443	0.062567525	0.285242911	0.012715652	0.278577629	0.044628674	0.055176502	0.074872119	0.195088898	0.678227258	0.278335324	0.239955712	0	0.2945832	0.188957784	0.025513603	0.258575873	0	0.165130694	0	0.104788277	0	0	0.201556698	0.07263893	0.09941701	0	0.066360033	0	0	0	0.121986291	0	0	0	0.238906743	0.246308233	0.245163745	0	0	0.234583449	0	0	0.551563399	0.128348354	0	0.182873024	0.13539855
1.14.11.2	0.672944428	0	0.042046439	0.204307379	0	0.051676333	0.080659157	0	0.239525948	0	0.292958839	0	0	0.039682757	0.029531011	0.056391085	0	0.043229822	0	0	0	0	0.189678313	0.193721623	0.077972904	0.244095129	0.222003864	0	0.135363962	0	0.057808297	0.066021435	0.04660221	0.216919207	0.269186175	0	0.153567641	0	0.011745368	0	0.176475746	0.20440669	0	0.144789689	0.32862819	0.183477047	0	0	0.266333178
1.14.11.21	0	0	0	0	0	0	0	0.000433863	0	0.022880634	0	0	0.019323576	0	0	0.013838724	0	0.011208713	0	0.018674993	0.023388691	0.027807569	0.026583615	0.002385269	0	0.026963068	0.001947035	0	0	0.00478436	0.16663616	0	0	0.025825882	0.004920346	0.02123666	0	0	0.017379064	0	0.005494123	0.024858	0	0.021587379	0	0	0	0	0
1.14.11.9	0	0	0	0	0	0	0	0	0	0	0	0	0	0	0	0	0	0	0	0	0	0	0	0	0	0	0	0	0	0	0	0	0	0	0	0	0	0	0	0	0	0	0	0	0	0	0	0	0
1.14.12.-	0.07006416	0	0.20432741	0	0	0.163445094	0	0	0.25819749	0.037197161	0.123531414	0	0	0.153330753	0	0.009071163	0.316238619	0.355911587	0.098703942	0	0	0	0.182665599	0	0	0	0	0	0	0.155104107	0.324615273	0	0	0.225487826	0	0	0.010376122	0	0.05805524	0.427213428	0	0.186864704	0.048949133	0.006073127	0.267593002	0	0	0.164754776	0.228712253
1.14.12.1	0.078765014	1.669371299	0.307683493	0	0	0	0	0	0.198466368	0.125117808	0	0	0.050121982	0.095785766	0	0	0.137166246	0	0	0.053446987	0.15042058	0	0.119266034	0.195457316	0	0	0	0.142033294	0.258410458	0.132899605	0	0.197985279	0	0.06641213	0.273333196	0.072585051	0	0.170128336	0	0	0	0	0	0.096110753	0.335233489	0	0	0	0.137287708
1.14.12.10	0	2.061632754	0.018334761	0.202109782	0.263573087	0	0	0	0	0	0.713597394	0.219289009	0.049942739	0	0.408725231	0.631686797	0	0	0	0	0	0	0	0	0	0.205928575	0.467504698	0	0	0.575966392	0	0.193647037	0.528602762	0.029956204	0	0.455482452	0	0.391666058	0	0.487377221	0.42960241	0.605428456	0.395208052	0.389017509	0.908960407	2.375755245	0.665264068	0	0.066766277
1.14.12.12	0.446322174	0	0.054980335	0	0.065048622	0.051481691	0	0	0.031973531	0	0.093103299	0.016832418	0	0.073956879	0	0.034742028	0	0	0	0	0	0.004787656	0.033435084	0	0.041429766	0	0	0	0	0	0	0.02378464	0.051769017	0	0	0	0	0	0	0	0.046612414	0.029020379	0	0	0.057404372	0.057974303	0.084097268	0.061323184	0
1.14.12.13	0	0	0.180088464	0	0	0.284048879	0	0.252151313	0.333991999	0	0.079299035	0.263010907	0	0.125893086	0	0	0	0	0.242710926	0	0	0	0	0.095101989	0.352300867	0.298060845	0	0.368997777	0	0.074031548	0.142556005	0.140208963	0	0.220560758	0	0.230141516	0	0.01704028	0.069631873	0	0.093772432	0	0.271089131	0.19557222	0.362486811	0.245238395	0	0	0
1.14.12.17	0.038252681	0.82032641	0.275916424	0	0.505799443	0.332804998	0	0.663384167	0	0	0.143620018	0.381446598	0	0	0	0.540323341	0	0.706297776	0.996894244	0.587638557	0.523574941	0	0.539771811	0.001455343	0.429973919	0.536898009	0.563676172	1.480525436	0	0	0.416829899	0.569956178	0	0	0	0.539478347	0	0	0	0.162135919	0	0.334483847	0	0	0.762983234	0.625824376	0.219815629	0	0.096824089
1.14.12.18	0.071861647	0	0	0	0.096340835	0.006777999	0.068072394	0	0.2885492	0	0.293870836	0	0	0	0	0.105683929	0.001432781	0.250143177	0	0	0	0	0	0.300414505	0	0	0.113047309	0.28047169	0	0.015562931	0	0.134707318	0	0	0.255782903	0.287363981	0.09139962	0	0	0.138180647	0.19200769	0.132482303	0	0	0	0	0.291722279	0.240278263	0.011358239
1.14.12.19	1.397215445	0.932979296	0	0.039946458	0.542412458	0	0	0	0	0.517879512	2.088444956	0.592034092	0	0	0	0.344530727	0	0	0.442581243	0.642674234	0.381423274	0.583127466	0	0.173082069	0.170648813	0	0.436962399	0.829626674	0.229535151	0	0	0.830375617	0.228418617	0	0.334455578	1.204710037	0	0.211142937	0.442422466	0.637880943	0	0	0	0	0.848760686	0	0	0.529517506	0.627864048
1.14.12.3	0.078577012	0	0.082860223	0.061610814	0.143020937	0.093452248	0.120754094	0.120736841	0.009453121	0.059624014	0	0.068134917	0.113202571	0	0	0.143198231	0.058694839	0	0.053769379	0.064494712	0.010677389	0	0.111950418	0	0.048125103	0.073153494	0.15002966	0	0	0.01616542	0	0.083277109	0	0	0.145471236	0	0	0	0.075090119	0	0	0	0.14605714	0.037095665	0.107053876	0.091615666	0	0	0
1.14.12.7	0.037406	0.093133366	0.017950688	0	0	0.065601694	0.076922226	0	0.039181809	0.033618629	0.255736133	0	0	0.016064453	0	0	0	0.039125911	0.054001504	0.063298156	0.068606528	0	0.081105679	0	0.101007988	0.066194348	0.124485041	0	0	0	0.068165221	0	0	0.059269618	0	0	0	0.07127001	0.108861926	0	0.028058248	0.079700825	0.023563276	0	0.264102023	0	0.141107983	0.161770054	0
1.14.13.-	5.02440944	6.298801848	2.590495007	1.860521401	0	0	2.663187798	0.154091289	0	0.987137707	2.393881642	0	1.68261662	1.830333459	2.002367956	0.098994732	0.404523802	0	1.182126774	0	0	0	0	1.724592696	2.168277521	0.172997053	2.504873878	3.86815482	0	0	2.310481985	0	0	0	0	0.508798177	0	2.369280637	0.569325391	1.646409031	2.260513276	2.37818472	0	0.240897358	2.572917727	0.573363994	3.047113143	0	0
1.14.13.1	0.492293963	0.38787438	0.05432011	0.466523739	0	0.50719134	0.259400572	0.265638385	0.017162929	0.354932899	1.174056277	0	0.287380558	0	0.244683919	0.065578884	0.108548073	0	0	0	0.082657744	0.367201151	0.119515345	0	0.620689443	0.181432378	0	0.031232444	0.098100635	0.289423262	0.692136009	0.599386375	0.122304998	0.336321934	0.327664511	0.722508901	0.025316252	0	0.435495035	0.144301532	0	0.521940149	0.455876032	0	0.532742457	0.727954575	0.407507443	0	0.56377674
1.14.13.100	0	0	0	0	0	0	0	0	0	0	0	0	0	0	0	0	0	0	0	0	0	0	0	0	0	0	0	0	0	0	0	0	0	0	0	0	0	0	0	0	0	0	0	0	0	0	0	0	0
1.14.13.106	0	0.060795435	0	0.015154946	0	0	0	0	0.004798346	0	0	0	0.096837041	0.001559771	0.076529355	0.046169457	0.066007314	0	0	0.00241957	0	0.023319039	0.037174703	0.031214241	0	0	0.087915019	0	0	0.098924519	0	0	0	0	0.105222078	0	0	0.110821894	0.007492807	0.003556888	0.032597791	0	0.038771006	0.011758655	0.037157207	0.042373041	0	0.098444372	0
1.14.13.12	0	0.001499646	0.002711454	0.002996345	0.002013915	0.001793606	0	0.000337279	0	0	0.007976447	0	0	0	0.000435165	0	0	0.000119251	2.15874E-05	0	0.003173214	0.001912852	0.002928439	0.003155085	0.002537337	0.002046129	0	0.000674051	0	0	0.002452997	0.00017913	0.002289564	0	0	0.001932567	0.00120486	0	0	0	0.001469043	0.002298758	2.04478E-05	0.001690065	0.00546376	0	0.002447191	0.00246439	0.000928164
1.14.13.127	0.366591385	0	0	0.601693589	0	0	0	0	0	0.397490683	2.172716948	0	0	0.556534479	0	0	0.329918103	0.425151912	0.331355136	0.673152504	0.055237585	0.680558068	0	0.533661111	0	0	0	0.489360014	0.617467576	0	0.005545371	1.451918151	0	0	0.698071202	0.34935747	0.495518078	0	0.099521411	0.439934831	0	0	0	0.389531514	1.157832208	0.921212983	0	0.144841214	0
1.14.13.132	0	0	0	0	0	0	0	0	0	0	0	0	0	0	0	0	0	0	0	0	0	0	0	0	0	0	0	0	0	0	0	0	0	0	0	0	0	0	0	0	0	0	0	0	0	0	0	0	0
1.14.13.149	0.339621525	0.962471947	0.278379242	0	0.874237898	0.140276166	0	0.809328234	0.106179015	0.848746625	1.679823012	0.44802346	0	0	0.555016101	0.321834791	0.178795614	0	0	0.053916085	0.758569286	0.391757838	0.799647916	0.052075276	0.511825614	0	0.828692999	0.089335291	0.017017969	0	0	0.222027073	0.329739423	0.436849414	0	0.88417154	0.726151086	0.26790898	0	0.024870595	0.288549786	0	0	0.56686031	1.147568898	1.0983619	0.878092347	0.811181811	0
1.14.13.151	0.002351635	0.083577161	0.029804057	0	0.098941484	0.03683894	0.016737589	0	0.027117499	0	0	0.083313716	0	0	0	0	0.088451589	0.095308344	0	0.091106786	0	0.022809516	0	0.087615417	0.078206343	0	0.201503567	0.032714229	0.079538794	0.072891691	0	0	0.009375839	0.073384634	0.06499382	0.018567003	0.041334218	0	0	0	0	0	0.040476351	0	0.075234914	0	0	0.036295249	0
1.14.13.154	0	0	0	0	0	0	0	0	0	0	0	0	0	0	0	0	0	0	0	0	0	0	0	0	0	0	0	0	0	0	0	0	0	0	0	0	0	0	0	0	0	0	0	0	0	0	0	0	0
1.14.13.2	0.002260834	0.668344635	0	0	0.146735447	0	0	0.29843526	0	0	0.65959059	0.216814575	0.015086072	0	0.396885899	0.175682323	0.364037364	0.018396809	0.097921058	0	0.475004579	0	0.290873689	0.45720408	0.32935685	0.323969482	0	0.538511685	0.052382253	0.314939689	0	0.051621346	0	0.462711218	0	0.418909684	0.212866552	0	0	0.072631002	0.3815975	0	0.419245659	0.334895735	0.60062013	1.256000101	0	0	0.550789755
1.14.13.20	0	0	0	0.035853835	0	0.022614199	0	0.248540982	0.25726579	0.379087478	0.380714105	0	0	0	0.124052645	0.195680149	0	0	0	0	0.042898588	0	0	0.147264461	0	0.183127046	0.05639417	0	0.025445781	0.073784768	0	0.084999989	0	0.04780645	0	0.195000922	0	0	0	0	0.024489266	0.022494429	0	0.278710322	0.45504768	0.34190442	0.343461469	0.366828238	0.243159967
1.14.13.22	0.133593719	0.226839656	0.243152548	0	0.183167914	0	0	0	0.030844598	0	0.376646675	0.252665753	0.14479307	0.027182345	0.26318714	0	0.26405091	0.151099949	0	0.313466729	0	0.235161959	0	0.137284615	0.21882278	0.026947002	0	0	0.00213289	0	0.124425906	0.141077255	0.183072567	0.208607428	0.286903161	0.032730105	0	0.016603185	0.012418566	0.038452243	0.125454203	0	0.317147135	0.042587185	0.611926019	0.122624075	0.243110189	0	0.042725422
1.14.13.39	0	0.069912736	0	0	0.198491398	0	0	0	0	0	0.08649386	0	0	0	0	0	0.150402929	0.005289711	0	0	0.228748919	0.16521762	0	0.059141334	0.164163469	0.022745198	0	0.173795016	0	0	0.168567275	0.159811974	0.158051787	0	0.155617641	0	0	0.133059406	0	0.172503978	0	0	0.145242065	0.072938796	0.060799989	0.042362986	0	0.218077845	0.23230862
1.14.13.40	0.326951764	0.020254273	0	0.110331603	0	0	0	0	0.064294807	0.093126993	0.293715997	0.153477253	0	0	0.106502151	0.141400137	0	0.110719052	0	0.018131225	0	0	0	0.058011496	0.107821578	0	0	0.038677465	0	0.072484979	0	0.152850279	0	0.023444702	0	0.131841686	0.096158973	0	0.006460161	0	0.171316713	0	0	0	0.156490709	0.074660402	0	0	0
1.14.13.50	0.083476879	0	0.021671014	0.11318579	0.024597996	0	0.006432942	0	0	0	0	0.081867213	0	0.013770034	0.062811166	0	0.07303393	0.005778204	0	0.098173491	0.025449372	0	0.109016376	0	0.052444672	0	0.023588966	0.124699106	0.110760362	0.065721368	0	0	0.096013832	0.050108478	0.007470459	0	0	0.111739532	0	0	0	0	0.070698356	0.051502356	0.092201156	0	0	0.016846001	0.087736011
1.14.13.59	0.042346944	0.396413709	0.24922863	0	0.321937014	0.001614056	0.500547038	0.10806314	0.226281858	0	0.081626048	0.025324175	0.083043101	0	0.318776547	0.182873198	0	0.544739334	0.522632309	0.433319008	0.242435756	0.383449677	0.429771618	0.092742743	0.556419969	0.311668672	0.097579165	0.317399408	0.05904275	0.242287595	0.584508703	0.478920528	0	0	0	1.017859173	0	0	0.126070555	0	0.164762845	0	0	0	0.25746931	0.408907053	0	0.603725298	0.403177264
1.14.13.7	0.083584602	1.054398254	0	0.050366241	0.023036552	0	0	0	0.332162961	0.012145957	0.391971077	0.016539786	0	0	0.046618535	0.057136382	0.171749771	0.140353543	0	0	0	0.315422786	0.226770131	0	0.39602461	0	0.158128537	0	0	0	0.159714318	0	0.33219958	0.24763703	0.097590189	0	0	0.284120675	0.003073169	0.088115406	0.04978483	0	0	0	0.178720385	0	0	0	0
1.14.13.70	0.031955264	0	0	0	0.041563787	0.009605776	0	0	0.010213599	0.001440487	0	0.060134688	0	0.062601901	0	0	0.037224578	0.027172266	0	0	0.023631665	0.03970203	0	0.004054596	0	0.00635417	0.002913449	0.020083761	0	0	0	0.026680675	0.061210638	0	0.046212813	0.049522817	0	0.042668502	0.059817812	0	0.008250275	0	0.029112454	0.020046963	0	0.064337372	0	0	0.052385854
1.14.13.8	0.096193613	0.11204311	0.124043084	0	0	0	0.089608538	0	0	0.0373735	0.401735583	0.014855217	0.122474014	0	0	0.185611166	0.084977902	0.124831099	0	0	0.077160588	0	0	0.162813451	0.204263055	0.021470107	0.06383272	0.110357133	0.174702232	0	0	0	0.048544693	0	0	0.02992978	0.01416452	0.029477173	0.063761038	0	0	0	0.167757389	0.135449577	0.257297506	0	0.003562622	0.1486498	0.026755614
1.14.13.81	0.242747021	0	0.165194798	0.010997874	0	0.035117484	0.07061643	0.1972251	0	1.164418919	0.318197934	0.073880503	0.12548117	0.042133997	0	0	0.171006968	0.102075518	0	0.063159716	0.179877651	0.073054767	0.035958227	0.157456318	0	0.140661623	0	0	0.062715581	0.083517905	0	0.039063895	0.230545013	0.022791612	0.105636169	0	0	0.099748395	0.215174564	0	0	0	0.201563149	0	0.336457564	0	0.009626506	0	0
1.14.13.82	0	3.26534729	0.412578155	1.688598204	0	1.637863238	0	0	1.761800775	0.407979865	1.37883795	0.009352204	0	1.700777487	0	1.1059308	0.326378881	0.182982692	0	2.140857155	0	1.200601289	0.947129821	0	0	0	0.866803634	0	2.184691518	0	0.20247567	0	0.994584553	0	1.287726658	1.772421665	0	1.337301303	0	1.550778753	0	1.395928775	0.546207895	0	1.718618684	3.361244319	1.406585779	0.434181585	0
1.14.13.83	0	0.18941234	0.247572973	0.01077872	0	0	0	0	0	0	0.457535946	0.027548601	0	0	0	0.071475249	0.03457311	0.118298303	0	0.070215625	0	0.260002277	0	0.26482011	0.616647082	0.053789258	0	0	0	0	0.278748772	0.251646069	0.05015309	0.018693517	0.177813724	0.0835981	0.125386019	0	0	0.00815099	0.261517157	0	0.051664431	0	0.214707436	0.258477328	0.386745957	0.084409942	0.323646591
1.14.13.84	0	0	0	0	0.06216029	0.045793229	0	0.027032006	0.011945651	0	0.087900473	0	0.016729853	0	0.057306039	0	0.035375165	0	0	0	0.011814328	0	0.055233398	0.00260945	0.011880396	0.03619287	0.065700819	0.023740516	0	0	0	0	0	0.013712447	0	0	0.022355107	0.063485522	0.007339076	0	0	0	0	0.035611296	0.037801781	0.035704347	0.02456928	0	0
1.14.13.9	0	0	0.059729496	0.023274181	0	0	0.100359088	0.130693955	0.022395696	0	0.010204076	0	0	0	0	0	0.072084757	0	0.068187843	0.058588595	0	0.059499053	0.065627886	0.068038151	0	0	0.08498232	0.133977325	0	0.136478791	0.046221927	0.153656978	0.03170424	0	0	0.140569421	0.03682865	0	0	0	0.062103071	0	0.100677451	0.042586673	0.046670577	0	0	0.077971187	0
1.14.14.-	0	0	0.099530352	0	0	0.155807991	0.183506757	0	0	0	0.259326781	0	0	0	0.131272958	0	0	0	0	0	0	0	0.172944479	0.153331237	0.005424214	0.084841653	0.055158388	0	0	0	0	0	0.127408225	0.16930686	0	0	0.027028725	0	0.173014817	0.037062473	0.200516729	0.012819065	0	0	0.352136422	0.012889726	0.113934276	0.031040578	0
1.14.14.1	0.184397118	0	0.105081582	0.004444855	0.35816163	0	0	0	0.266233492	0.075012702	0.243201332	0	0	0.315338018	0	0.177950931	0	0.248714191	0	0	0	0.12385312	0	0.385281788	0	0	0.382185372	0.168557742	0	0.33041498	0.040628224	0	0.160888876	0.317423396	0.231530578	0.060935313	0.107461412	0.219192931	0	0.241562545	0	0	0	0	0.308133162	0	0.413915049	0.21329762	0
1.14.14.3	0.993938725	0	0	0.094873533	0.555961624	0.706020602	0	0	0.708707559	0.293508396	1.399685517	0	0.25895182	0	0.692882301	0	0	0.046670362	0	0.399804051	0.667498992	0.014773813	0.38062593	0.658807821	1.081977784	0	0	0.583470645	0	0.645099907	0	0.561545795	0	0	0	0.073733725	0	0.692886443	0.58774205	0	0	0	0	0.713383547	0.708118448	0.583291775	0.545996985	0	0
1.14.14.5	2.122795198	2.224546907	0.104894659	1.400394859	0	0	0	0	0.03832496	1.448734895	2.720196798	0.616541471	1.552447579	0	0	0	0	0.956263651	0.365564108	0	0	0.875541733	1.195375923	0	0	0.923644422	0	0.15116771	0	0	2.295955998	2.177271004	0.497965422	0.740756524	1.483372587	0	0	1.369197183	0.952268732	0	0	1.007735581	0.377750608	0	0.91832553	2.833646234	1.708107967	0	1.555258428
1.14.14.7	0	0.101552112	0	0	0.008709403	0.121356273	0.086941728	0	0	0	0.157325978	0.011378787	0.099906518	0.019018671	0	0.024339201	0	0.106398644	0.021454497	0	0.116629733	0	0	0	0.023079299	0	0	0.051970049	0.111392644	0.048488785	0.11198157	0	0.008757687	0	0	0	0	0	0.052030741	0.018154543	0.010638995	0	0	0	0.020569257	0	0	0	0.075220944
1.14.14.9	0	0.558991423	0	0	0.316822755	0.296193275	0.301534636	1.347602868	0.487304629	0	1.585633421	0	0	0	0	0.009843437	0	0.156208193	0.084983517	0	0.193341965	0	0	0	0	0.057363576	0.495992708	1.227962866	0.758244306	0	0.590862667	0.549663597	0.954518236	0	0.500336932	0.433430268	0	0	0	0.336793289	0	0.531452129	0.716922514	0.317607172	0.928855398	1.393594374	0	0	0.537186644
1.14.15.3	0.315502309	0.9982466	0.089258413	0.067243531	0.134164869	0.080150862	0.272901231	0.097171318	0	0.031883291	0.52743225	0.020757622	0	0.379447705	0	0.235080695	0	0	0	0	0.039182092	0	0.123823955	0	0	0	0	0	0	0.254014518	0	0	0	0.299652008	0.200207006	0	0	0	0	0	0	0.028636279	0	0.332084099	0.369405532	0	0	0	0
1.14.15.7	0.950782243	0	0	0.046663772	0	0	0.129945726	0.261113747	0	0.06264797	0.365109904	0	0.245180344	0.028580651	0.301356696	0.295192731	0.051862731	0.201468038	0	0.027749851	0	0	0	0	0.214622269	0.100388837	0.147124608	0	0.228531233	0	0.068801928	0	0.263666733	0	0	0	0	0.034753293	0.065322635	0.102723413	0	0	0	0.293288062	0.847798998	0	0	0	0.165642367
1.14.16.-	0	0	0	0	0	0	0	0	0	0	0	0	0	0	0	0	0	0	0	0	0	0	0	0	0	0	0	0	0	0	0	0	0	0	0	0	0	0	0	0	0	0	0	0	0	0	0	0	0
1.14.16.1	0.839587148	0.148332376	0	0	0	0	0.418327678	0	0	0	0.817520704	0.230902931	0.131807154	0.028967523	0.061480658	0.336297843	0.053636468	0.212389177	0.135430733	0	0	0.174395059	0.123716971	0.194494471	0.133683525	0.007136752	0	0	0	0.389372144	0.232059461	0.389043668	0	0	0.266450362	0	0	0.194235765	0	0.177218711	0	0.292858625	0.14003501	0	0.427249909	0.423421755	0	0.156801595	0
1.14.17.3	0	0	0	0	0	0	0	0	0	0	0	0	0	0	0	0	0	0	0	0	0	0	0	0	0	0	0	0	0	0	0	0	0	0	0	0	0	0	0	0	0	0	0	0	0	0	0	0	0
1.14.18.1	0.140024378	0	0.134956532	0	0.096063053	0.051805274	0	0	0	0	0.071483771	0	0	0	0.049496527	0	0	0.028434993	0	0.176470748	0.058255049	0	0	0.03341589	0	0	0	0.099295957	0	0.175900478	0	0.013785262	0.15424157	0.089579454	0	0	0.005230472	0.148129041	0	0.159903296	0	0.122931191	0	0.139708126	0.322496755	0.143361415	0	0.193239189	0.221547575
1.14.19.-	0	0.045709804	0.096012738	0.012456989	0	0.054089138	0.111385641	0.008088763	0.147292512	0	0.374633782	0.103448687	0	0.175548712	0	0.0950959	0.142047245	0.168606787	0	0.167418272	0	0.116041617	0	0.001275063	0	0.141851598	0	0.117182916	0.136992954	0	0.054881052	0	0.049421018	0	0.100961655	0.02638734	0.054509622	0	0	0.087039554	0.164348252	0	0.076416263	0.17903615	0.279983445	0	0	0.093347583	0.050064127
1.14.19.1	1.117220161	1.82297862	0.285830716	0.992489686	0	0.394068741	0.579513832	0.524492731	0.068251698	0.264480866	1.475692238	0	0.273708269	0.005180014	0.51705183	0.044847849	0	0	0	0	0.354400124	0.14048088	0	0.596348465	0.671594964	0	0	0	0	0	0	0.618570069	0.156135356	0.09311701	0	0	0.446736272	0.572185518	0	0.097609852	0	0.012976098	0	0	1.344106126	0	0	0	0.421189719
1.14.19.2	0	0.008333522	0	0.091844313	0.11988541	0	0.036277607	0	0	0.098058699	0.085113287	0.030971006	0	0.031031075	0.035729735	0.059149569	0.023420466	0.054731755	0.10986669	0.097854406	0.023219756	0.11068764	0	0	0.053173815	0	0.124401501	0.051042147	0.041058421	0.117291373	0	0.126018396	0.098408737	0	0	0.059321412	0	0.033946275	0	0	0.089444662	0	0	0	0.010996234	0.02134931	0.036570812	0	0.003884316
1.14.19.3	0.000353909	0.356729546	0.065849593	0.106583283	0.050737231	0.062084244	0	0	0	0.066136834	0	0	0	0.090825712	0	0.068934207	0	0	0.158248743	0.044997577	0.139909967	0	0.178743208	0.109834834	0.195758586	0	0	0	0	0	0	0	0	0.02974265	0.099555531	0	0	0	0.093057345	0	0	0	0	0	0	0.171277557	0	0.168175621	0
1.14.21.6	0	0.106533016	0	0.008757094	0.004385869	0.022641286	0	0	0.009676066	0	0.020724639	0.020411243	0	0.025276606	0.000710788	0.008504398	0	0.003440601	0	0	0.00839799	0	0	0.024046663	0.009103474	0	0	0	0.008505327	0.009960707	0.00750797	0.00838581	0	0	0.016735488	0	0.002931087	0	0.028797381	0.006556939	0	0	0	0.006043987	0	0	0.021668292	0	0.016421087
1.14.21.7	0.006576902	0.002786183	0	0.007511929	0	0	0	0.009786956	0	0	0	0.009310988	0.005718263	0.008095626	0	0	0.007059338	0	0.002632588	0.00772478	0.009055634	0.002023438	0	0.009322515	0	0.00778927	0	0.00561691	0	0	0	0.002223839	0	0.0065349	0.003085245	0	0.000717702	0	0	0	0.008404767	0.008515553	0.009796434	0.005467621	0.004193643	0	0.023739924	0.03196727	0.001012451
1.14.99.-	0	0.084324626	0.020357314	0.016799463	0	0.21571412	0	0	0	0.016448954	0.300451288	0.084069529	0	0.079963003	0.135307452	0.211653529	0.031985927	0	0.229352746	0.167347713	0.086787016	0	0.041572161	0	0	0.069774762	0.043594543	0	0.236586828	0	0.018575346	0	0	0	0	0.067570833	0	0.154532797	0	0	0	0	0	0	0.57476302	0.070879365	0	0	0
1.14.99.1	0	0	0	0	0	0	0	0	0	0	0	0	0	0	0	0	0	0	0	0	0	0	0	0	0	0	0	0	0	0	0	0	0	0	0	0	0	0	0	0	0	0	0	0	0	0	0	0	0
1.14.99.3	0.094978457	0.158946451	0	0	0.106969662	0.112461755	0.084413155	0.028102111	0.174004381	0.208146918	0	0	0.121059608	0.216911036	0.051740549	0.160212134	0.101007954	0.263056578	0.099537105	0.082234976	0.231291661	0	0.083607859	0.050273854	0.595847025	0	0.028907151	0	0	0.150986266	0.108157109	0	0	0.105858718	0	0.034183616	0	0.166187184	0.120504747	0.219562595	0.212167122	9.36218E-05	0	0.14006578	0.040841885	0	0	0	0.107942704
1.14.99.33	0.001828458	0.000577898	0	5.92344E-05	0.002327965	0	0	0	0.001625679	0.002981861	0.007439368	0	0	0	0.002463939	0	0	0	0.001198992	0.002878073	0	0	0	0.001641575	0	0.002483096	0	0.003156887	0	0.001695093	0	0.000606078	0.002989275	0.002417471	0	0.002627446	0.001034822	0	0	0.000603925	0	0	0	0.001978581	0.006294409	0.000423065	0.001212177	0.000763855	0
1.14.99.36	0	0	0	0	0	0	0	0	0	0	0	0	0	0	0	0	0	0	0	0	0	0	0	0	0	0	0	0	0	0	0	0	0	0	0	0	0	0	0	0	0	0	0	0	0	0	0	0	0
1.14.99.39	0	0.004135595	0.006860504	0	0.004199724	0	0	0	0.002891644	0.006309734	0	0.002292899	0	0	0.003256069	0.005500658	0	0.018251269	0.013668835	0.017374858	0.009617688	0.002368343	0	0.00430091	0	0.004392936	0.001282276	0	0.001068721	0	0.006413377	0.000751304	0	0	0	0	0	0	0.004926013	0.002123506	0	0	0	0.002098786	0.006799159	0	0	0.005361905	0.003832058
1.14.99.40	0.995192089	0.157870721	0.19767442	0	0.000915006	0	0.01740282	0	0.058218218	0	0.435597714	0	0.153604419	0.033038344	0.120211283	0	0.147851328	0	0.362263435	0.00439854	0	0	0	0	0	0	0	0	0	0.022750151	0.043249689	0	0.160246292	0.353129408	0	0	0.369086605	0.245202544	0	0	0.194085106	0	0	0	0.61284797	0.300183685	0	0.199570384	0.232478048
1.14.99.41	0	0	0	0	0.062361466	0.015255158	0.059491462	0.020498204	0	0.01693852	0	0.076120955	0.033931297	0	0	0.009754528	0	0.082067758	0	0.071024247	0	0.014243648	0	0	0	0	0.05571258	0	0	0.006870926	0	0.060311001	0.050624108	0	0.038861566	0	0	0.030965532	0	0.024092802	0	0	0	0	0.098635565	0	0	0.04651884	0
1.14.99.44	0.033192242	0	0	0.038940676	0	0.029250835	0.112784875	0	0	0	0.113125724	0.080234739	0.11519387	0	0.016464711	0.076421658	0.011391681	0.045080386	0	0	0.12467618	0	0	0	0	0.029017187	0	0.045001429	0	0	0	0.106727183	0.14391319	0	0.08968925	0.075497998	0	0	0	0	0.098958614	0	0.045189592	0.133004546	0.079665504	0.038813269	0.101578206	0	0
1.14.99.46	0.606608795	0.340595887	0.396413423	0.141182818	0.258836873	0	0.060255158	0	0	0.444430217	0	0	0	0.164010717	0	0	0.244027137	0	0.212915611	0	0	0	0	0	0	0.237839042	0.1426922	0.036192272	0.049134004	0	0	0.633133077	0	0	0	0.740913045	0	0.386477093	0.320529935	0.394396276	0.25222861	0.000477794	0.403482984	0.281505398	0	0.723482195	0.473132322	0	0
1.15.-.-	0	0.001106535	0	0	0	0	0	0.000336671	0	0	0.000921623	0.001071119	0.001291377	0	0	0	0.000615691	0	0	0	0	0	0.000864466	0.001128996	0.000804561	0	0	0.000477697	0	0	0	0.001208012	0.00042519	0.000989548	0.000240005	0.000540067	0.001013915	0.001028659	0	0	0	0.000600162	0	0.000689434	0.000676235	0	0.000775496	0	0.000823258
1.15.1.1	2.535608753	2.127560167	0.662027733	3.033419166	2.194542961	0	1.037612821	0	0.808502118	2.187264977	2.054723687	1.94396592	2.456305705	0.146659675	0.594516483	1.180398268	0.574859237	1.788735422	1.423213055	3.053275573	3.05227919	0.099247652	2.791206439	0.389910916	2.754155355	0.419547506	0	3.631654476	0.112150239	0.614007025	2.343144541	3.644321147	1.473829496	0	1.100325043	4.603984402	0	1.328037526	1.038722742	2.857528281	1.55361623	0.523618616	0.827906201	0	3.013769903	3.813930275	0	0.957265846	0
1.15.1.2	0	0	0.234469454	0.245442271	0.102376277	0.397419888	0.772656209	0	0	0	0	0.197382758	0.309931394	0.375634049	0.968596554	0	0.507898089	0.122323445	0.441594964	0.681195393	0	0.424066886	1.539793627	0.096603506	0.117401492	0	0	0	0	0	0.170537206	0.373710711	0	0	0	0	0.096730676	0.510208967	0	0.270168953	0	0	1.169531828	1.506649851	0	0	0.694079761	0	0.521965413
1.16.1.1	0.665938977	0.369434667	0.313748126	0.510577344	0	0	0.011845183	0.354295103	0	0.023473054	0.35040811	0	0	0	0	0.211870156	0.363873937	0	0	0	0	0	0.474108977	0	0.360570002	0	0.463804396	0.126042826	0.436230081	0	0	0.162433564	0	0.434744904	0	0.456458388	0	0	0.414004489	0.800370221	0.346872317	0	0	0.016248669	0.470747764	0	0.269009784	0.394185472	0
1.16.1.3	0.527131516	0	0	0.736443845	0.515298695	0.404122611	0.975437455	0.060578069	0	0.689545298	0.752662853	0.595194823	0.053167102	1.167933818	0.124323015	0	0	0	0	0	0.240487676	0.121225347	0	0.221024107	0	0.11909558	0	0.54580135	0.108133516	0.163322858	1.806779159	2.114571937	0	0.851140282	0	0.672790139	0	0	0	2.138999577	0.319449805	1.026978481	0	0	0	0.979608359	0	0	0.071948821
1.16.1.7	0	0	0	0	0	0	0	0	0	0	0	0	0	0	0	0	0	0	0	0	0	0	0	0	0	0	0	0	0	0	0	0	0	0	0	0	0	0	0	0	0	0	0	0	0	0	0	0	0
1.16.1.9	0.645942986	0.870534708	0.125347368	0.649576527	0	0.103423318	0	0	0.521926054	0.433081974	0.337460478	0	0.351920408	0.161408383	0	0.590757708	0.658789118	0	0	0	0	0.441683276	0.269391804	0	1.503608966	0.083966461	0	0.406718195	0	0.387045676	0.949148378	0.454957858	0	0	0	0.841575405	0	0	0.59655194	0	0	0	0	0.64491177	0.420309826	0.858710401	0.266775634	0	0.10483283
1.16.3.1	0.02545236	0.12718615	0.252726415	0.632713763	0.497362344	1.311852853	0.468548652	0	0.942940558	0.123680753	0.05048766	0.623334496	0	0.60141673	0.445052511	0	0.315008573	0.657487812	0.545024328	0.171830994	0.446663093	0.557987771	0.172837743	0.278397145	1.514070602	0.235734144	0	0.182840926	0	0	1.604373367	0.820193821	0	0	0.346261139	0.984754043	0.305225727	0.306293925	0.033426348	0	0	1.985203992	0	1.653654692	0.288486465	1.536457633	0.166212551	0	0.210096759
1.16.8.1	0.055496693	0.079022492	0	0	0.073576789	0.001262305	0.003160169	0	0.004781479	0.019322565	0.043261411	0	0.083084287	0.044216728	0.011922359	0.005407757	0	0.051715194	0	0	0.070524184	0	0	0.009699122	0.081809711	0.002502463	0.012332016	0.030627018	0	0	0.020557308	0.077198495	0	0	0.051428678	0	0	0.052111032	0	0.077957959	0	0.056135919	0	0.021186744	0	0	0	0.051474041	0
1.17.1.1	0.95667561	0	0.111420094	0.230943352	0.115282776	0.329863615	0.252400169	0	0	0.284056816	0.536702545	0	0.389386827	0	0	0	0	0	0	0.125316749	0.206995282	0	0.264609144	0	0.223203344	0.232546989	0	0.413328571	0.076534017	0.226949935	0	0.367487711	0	0	0	0.568815539	0	0	0	0	0.304598955	0	0.359055167	0.163843964	0.908093257	0	0	0.122454983	0
1.17.1.2	0.966902174	1.023743869	1.38018226	0.443704049	1.096460212	1.30641561	0.179874659	0.989949403	1.42764594	1.47643311	1.119543453	1.064417274	1.559920641	1.29534066	0.470146479	0.995900287	0.359994191	1.068700267	1.584532921	0.228919075	0.584713398	1.598766487	1.429818623	0.841535308	0.854738029	0	1.285438268	0.429817264	0	0.979988475	0.908237693	1.029778614	1.392691739	0.703520253	1.52197719	1.420411281	1.148925088	0.848355095	0.80126976	0.19704892	0.393221234	1.521686282	0.888784308	0.510492832	1.932035613	1.42102484	1.607116659	1.246326615	0
1.17.1.4	6.864947571	3.843087106	1.191068703	1.7592011	0	0	0	1.323880357	2.558157597	6.664783538	4.762589119	2.132650594	0	0.226288509	1.582097498	0	0	0.808374639	1.087864305	1.737653897	2.077327497	0.836823898	0	0	0	0	3.741301901	1.781639878	0	2.642840896	0	2.887699822	2.560005624	0.901686312	1.191312876	1.246140503	2.15941509	0.048813715	2.544480823	0.442201466	0	1.863881458	0	0	2.154108889	0	0	0	2.201271627
1.17.4.1	2.370115121	2.379196817	2.310631237	2.519701018	1.959001794	1.235374571	3.894345249	0.658642873	1.244774131	0.831747408	2.085941265	3.135240317	0.383554183	1.595699105	0	0	2.676588564	1.101201979	1.141033543	0	1.502462043	0.106724342	3.995183499	0	4.297497241	0.071205943	2.472828415	4.939220672	2.232471284	0	6.269077894	5.394345657	1.615221526	0	0	4.276845293	2.448463091	2.537555868	3.80957708	2.713640963	0.167576338	0.95103759	0	2.192908948	4.952686865	1.752722006	3.211144034	0	3.121234656
1.17.4.2	0.812231351	0.058742136	1.886894301	0	1.18855943	1.225429895	0.948480067	1.601915278	3.056789472	1.011723782	0	2.051498764	2.310839177	1.520534329	0.108384085	2.565347236	0.923843651	1.051900289	0.606054254	2.187613307	1.197295526	0.449771804	3.490046863	1.290091276	1.094008541	0	0.210785507	0	1.002224039	1.658144429	1.721837173	0	1.5824763	1.488777135	2.102459694	0.431861509	0.104716213	0.452604349	0.666030658	0.893313487	0.492628467	0.572240234	2.639021319	0.517011708	0	0	1.786024108	0.16437602	1.10947834
1.17.7.1	0.566913433	1.133807704	0.987521888	0.65814771	1.390081417	0.326366156	1.105486925	0.98805268	0.813564142	0.573211529	0.638176768	0.806980681	1.144688447	0.529414792	0.990084572	0.332701588	0.453410764	0.577777582	0.790000022	1.201533275	1.417634009	0.800984152	1.071934145	1.175694738	1.459705873	0.350369607	1.273736434	0.671396887	0.232099702	1.364655475	0.654170137	0.436702861	1.484798278	1.267771975	0.781562074	0.974922144	1.349703624	0.983497111	0.568645491	0.273242822	0	1.439199442	0.319761959	0.572132343	0.431928788	0.96916563	0.389836733	0.793929164	0
1.17.99.1	0.006774644	0	0	0.008709557	0	0.009426736	0.004409789	0	0.006655987	0.007740562	0.040303041	0	0.010866771	0	0.007478916	0.000978825	0.017790992	0.011324181	0.026487147	0.008852947	0.014234475	0	0	0.00213309	0.012758564	0	0	0	0	0.004038992	0.0154939	0	0	0.002684921	0.000503692	0.003021121	0.014099286	0	0	0	0.015606673	0.000500076	0	0.004226387	0.021309953	0.014483933	0	0.005499153	0.014729948
1.17.99.2	0	0	0	0	0	0	0	0	0	0	0	0	0	0	0	0	0	0	0	0	0	0	0	0	0	0	0	0	0	0	0	0	0	0	0	0	0	0	0	0	0	0	0	0	0	0	0	0	0
1.18.-.-	0	0.005841652	0	0	0.005363428	0	0.001216372	0	0.000176558	0	0.011111284	0.000154951	0	0.005649563	0	0	0	0.003059076	0.005987961	0	0.004474442	0	0	0.002148215	0	0.004664879	0	0	0.001164376	0	0.003832014	0	0	0.002724421	0	0.00344757	0.000632696	0	0.00280498	0	0	0.001383361	0	0.001043605	0.021785004	0	0	0	0
1.18.1.-	0.313024972	0.124489767	0.386680884	0	0	0.012625971	0	0.333752722	0	0.274460269	0	0.437723865	0.029175904	0	0	0.114712985	0.137019074	0.004818363	0.087102971	0.227841998	0.149402159	0.02808966	0.357479249	0.421319112	0	0.263372921	0.292406906	0.74732686	0.040817241	0	0	0.56344391	0.296422115	0	0.290275094	0.844104361	0.329007038	0.311946475	0.432230126	0.585416001	0	0.183107136	0.091679049	0	0.188142591	0.465688505	0.049408167	0	0.388579197
1.18.1.1	0.035263953	1.124855796	0.128503807	0	0	0	0	0	0	0	0	0.037057831	0.319736965	0.192574025	0.073765312	1.115130761	0	0	0	0	0	0	0	0.012580924	0	0.163300737	0	0.184089378	0.278375912	0.044720322	0	0	0	0.118219913	0.505876317	0	0.209329986	0.280968527	0	0.26600484	0	0	0.109487649	0.05536017	0.122876147	0.255576164	0.642761664	0.641430516	0.100331599
1.18.1.2	0.923757483	2.87578691	0.653111006	0.998724912	0.089634537	1.495076004	1.636824553	0.48256858	1.492734175	0.521687284	2.215654365	0	0	0.537486959	1.392795247	0.336019023	0	0.706158615	1.631466497	0.529120969	1.991161948	0.545375079	0.781011514	1.322923964	0.313282529	1.019733385	1.598623886	0.463375246	0.727163564	1.051015216	1.84252743	0.979989245	0.163845281	0.568141623	0.755945707	1.57251581	1.364534081	0.255416127	0.125492185	0.365708969	0.219974157	0.631477111	0.115162216	0.291617339	1.348986629	0.992003663	0.921364989	1.641734782	0.429853069
1.18.1.3	0.185147328	0.423873657	0	0.442134541	0	0	0	0	0.430530618	0.719450484	1.804401474	0	0	0.675331082	0.676718218	0	0.331554723	0	0.643811945	0.767541026	0	0	0	0	0.384937788	0	0	0.186952422	0.497332931	0.821908142	0.187831556	0.903697989	0.471850126	0	0	0.436161206	0.093273192	0	0.246911564	0.319630557	0	0	0.166871103	0	2.124016094	0.727814319	0	0.422323572	0.345758519
1.18.6.1	0	0.073716858	0.384878293	0	0	0	1.300101907	0.860132607	0.681442648	0	1.104659938	1.209966563	0	1.216517317	0	0.759383727	0.289538951	1.351655948	2.283889256	2.398617796	2.674457491	1.218429727	0	0.451951069	0	0.388603066	0.599111167	0.45178451	0.386496562	0	0.167144967	0.895022722	0	0.873273313	1.596527351	0	0.648137974	0.0926245	0	0	0.435837662	0	0	0	0.675041998	1.589885705	1.675622412	1.507041187	0
1.19.6.-	0	0	0	0.001920673	0.00495679	0	0.00555486	0.006655962	0.004122613	0.002115173	0	0	0	0.002463072	0	0	0.005130768	0.000891982	0	0	0	0.007224164	0.004692235	0	0	0	0	0.006528924	0.005078031	0	0	0.002888092	0	0	0.004712635	0	0.004627059	0	0.00189517	0.007423432	0.004041541	0	0	0	0.004286949	0.00544851	0.00092169	0.007505278	0.031091014
1.2.-.-	0	0.187491102	0.047064057	0	0.102470631	0.081494412	0	0	0.129431186	0.020267465	0	0.207612039	0	0.099479888	0	0.075232075	0.008741573	0.192403889	0	0.130925206	0	0	0.160961324	0.028019283	0	0.079920904	0	0.089617837	0	0	0	0	0.053196633	0.124347591	0.179358208	0.093576359	0.199291844	0	0	0.054983906	0.063522602	0	0	0.189858904	0	0.047498258	0	0.20352306	0.181588015
1.2.1.-	1.019715866	0	0	0.683288976	0	1.323556647	0	0	1.195739014	0.447611443	3.10009921	0.084882414	0.05158357	0	2.120698019	1.374414968	0.130480218	0.336159288	1.220597315	0.892454088	0	0.804575043	0.661677549	0	1.364932796	0.673569617	0.046517954	0.245797176	1.351228536	0	0.003105385	1.011957654	1.557016311	0	0.568869363	0.845896673	1.039148264	0	2.139145445	0.545003558	1.184266502	1.096472752	0	0	1.535601523	0.850672515	1.808908838	0.524585963	0
1.2.1.10	0.545985244	0.87478723	2.369679672	0.735129687	0.909535791	0.980238111	2.831817698	0	3.461296695	1.413926049	2.32797783	0	0	3.687322317	0	3.075236926	1.941614151	3.456172761	2.935743863	2.426510805	3.75721498	2.575098633	3.010625512	2.031192175	1.738629282	1.143450366	2.443308379	2.186011963	0.530379046	1.805411628	2.812355386	4.327752305	0.786380495	0	0.2638926	3.630596624	1.506341765	2.661214884	0.708522449	2.646754173	1.295325913	0.200814422	0.110563778	1.931504041	1.624892405	3.696770206	0.404575644	0	0.84599457
1.2.1.11	0.3365997	1.22729217	2.127315021	1.47210143	1.812028907	1.076614294	1.269204251	0.131424392	0.193926197	1.855325074	1.34486813	0.266882264	0.862879314	1.110006412	1.467677459	0.567886295	0.308911983	0.824175447	1.356184423	0.831223073	0.655379012	1.163172043	0.313313946	0.23060553	1.117196628	1.143242163	2.052179251	1.679925436	0.520892446	0.643923128	1.523752118	2.161962117	1.46136807	1.278117745	1.035116347	1.177628398	1.730758292	0.759442704	0.823827696	2.168375704	1.321228829	1.543688129	0.318884618	0.705153818	0.535741026	1.447782634	0.937210452	0.421661308	0.247215375
1.2.1.12	2.211049471	1.557383143	0.964120139	0.638659033	0.648863636	1.627707436	1.51642416	0.801391495	1.085721264	1.184267528	0.586904753	1.414936771	0.580332877	1.266815118	2.328329598	0.608422009	0.711484037	0.673380506	2.078463184	1.747414988	1.148492809	0.507748366	1.189567785	0.857191385	1.148207996	1.31168715	1.180352676	1.862462063	2.311951624	0.544826533	0.678827524	2.361168985	1.384018549	0.530119264	0.690909671	1.692889942	0.503819801	1.574564825	1.606686816	1.326779059	0.862406728	0.452878205	0.803196487	1.313697128	0.966917725	1.85373282	0.749312232	1.503891862	1.601517641
1.2.1.16	3.469812534	2.280068522	1.959503658	0	1.315568889	0.805262943	1.671272681	1.010388731	0.650890024	0	0.941080553	0	0	0.061183966	0.886457725	1.392218164	1.179940349	0	1.803700915	0.155895106	0.683700311	1.13132725	0.763854943	0	3.855033436	0	2.297890801	1.892400616	0	2.69025898	0.142851307	0	1.613845375	0	0	0.919331287	1.323475923	0	0	1.712052337	0	0.24020172	1.796315495	0	0.866277179	1.374602132	1.670813181	2.280343744	2.277443061
1.2.1.18	1.053673325	2.797686109	0	0.251412627	0	0	0.135400033	0	0	0.162641604	2.949192684	0	0.991470525	0	0.531098209	0.055200359	0	0.012284018	0.185783846	0	0.660132547	0	0.808759329	0	0.965537058	0.531774196	0	0	1.448912925	0	1.023811655	0	0.610277015	0	0.447747699	0	0	0	0	0.48567252	0	0.158829973	0	0	2.181898212	0.270215862	0	0	0
1.2.1.19	0.328424319	0	0	0	0.263608986	0.109406753	0.332323581	0.080441608	0	0.224328908	0.137816421	0	0	0	0	0	0.339159472	0.030263649	0.18130696	0.180893081	0	0	0.309849524	0	0.462726238	0	0.515225918	0.183057819	0	0.41712172	0.362575232	0.978975375	0	0	0.318689007	0.847564608	0.068140419	0.240462714	0	0.675521488	0.085874561	0	0	0	0	0.339300314	0.240570888	0.018480126	0.488239462
1.2.1.2	0.829162383	4.504268479	10.21472904	0.404777467	0	4.594995219	0	3.670386524	4.786663464	0	7.358700237	0.582237336	0	0	5.570935801	0.742893565	5.073528669	4.421437123	3.448065068	0.050044096	0.883749625	0	0	0.704305425	1.677321876	3.145550952	7.629671147	6.163338331	0.137248166	0	0	6.912174098	1.274711796	0.876206782	2.238183088	6.980433272	4.537954275	0.353596416	5.784168153	0.250032151	3.586043492	4.961486517	4.209196823	0	8.271079955	5.75993252	0	0	1.480783432
1.2.1.20	0.054469567	0	0	0	0	0.09793392	0	0.035121705	0.028997103	0	0.076342564	0	0	0	0	0.074493248	0	0	0.031287267	0	0	0.11891778	0	0	0.100789819	0	0	0.042945444	0.066110572	0	0.05767988	0	0	0	0	0.103649696	0	0	0.09177619	0	0	0.067205517	0	0.019791551	0.045331241	0.026054407	0.014184018	0.105689177	0
1.2.1.22	0	0.227185079	0.897456326	0	0	0.293478276	0	0	0	0	0.662075888	0.479610935	0.146684662	0	0	0	0	0	0.841648968	0	0.612378671	0	0	0	0	0.367834219	0	1.821303561	0.604340323	2.946380124	0	1.080864302	0.694204998	0	0.12476335	0.327537966	0.065702666	0.508449691	0	1.673781101	0	0.798758252	0	0.974324778	0.182327648	2.364057905	0.044706299	0	0
1.2.1.24	0	0.096472648	0.142380871	0.189534428	0.04538116	0.034176014	0.159636568	0	0.088712153	0.132489872	0	0.051538515	0	0	0.093147732	0	0	0	0	0	0.13817777	0.148235634	0	0.07369424	0	0.104507862	0.061204531	0.03212397	0.091605224	0.149456098	0.389317418	0	0	0	0.060911179	0	0	0	0.04028977	0.02464924	0.015248235	0.00562182	0.08688134	0	0	0.051568915	0.181591877	0.231301404	0
1.2.1.28	0.311119283	0.911273013	0.100101445	0	0	0	0.173334045	0.30722776	0.126735047	0	0.872491054	0	0.31611085	0	0	0	0	0	0	0	0	0	0.245816739	0	0	0	0.113435443	0	0.192364514	0.018411212	0.320510006	0	0.158166038	0	0	0	0	0.028270026	0.302504195	0	0.318725293	0.253970623	0	0	0.582406189	0.0912161	0.335842019	0	0.21416059
1.2.1.3	4.152534036	3.023339124	2.298829062	0.338101389	0	0	1.116791293	3.331631096	0	0	2.73861703	0	2.771142634	0	0	0.604192992	1.607432206	1.967510221	0.988101733	0.949086045	3.199332821	0.683490472	0	0.453898863	3.216717871	0	0.962472452	1.392453121	0	0	0	0	0	0	0.226079647	0	0	1.803073498	0.870055771	1.393422789	0.401127973	0	0	0	7.790553411	1.360254689	3.134307642	0	0
1.2.1.32	0.249831761	0.007023647	0	0.125153578	0.124975791	0.017366869	0	0.016437838	0	0	0.130485685	0.150981436	0	0.084260193	0	0.10714523	0.039947349	0.041765616	0	0	0	0	0	0	0	0.126645512	0.127449101	0.047877445	0.070833032	0.095510182	0	0.092496567	0	0	0.03040564	0	0	0	0.076346935	0	0.114354335	0	0	0.003874583	0.055132905	0	0	0.006677501	0.00196162
1.2.1.38	2.604763798	1.093577285	3.44497038	0	2.093234448	2.413747848	1.30070448	1.592859957	2.113238613	2.024155382	2.839201014	0.6436182	1.11668804	1.540145577	2.186492585	2.234833515	0.287582807	2.557966365	2.644370948	0.917768126	0.082565763	1.051306594	1.879062268	2.170748827	1.260947001	0	2.303418352	1.79221609	0	0	1.079148863	3.44290127	1.596081221	0.562118612	2.413870161	2.048091435	2.72376796	0.530754571	0	0	0.507740307	0.494177918	0	0	3.916730958	2.939669213	2.756733128	2.936663454	0
1.2.1.39	0.236999738	0.978653368	0.014656406	0	0	0.527081407	0	0.436356049	0.056827695	0	1.333530043	0.124696444	0.303586074	0.526085418	0.11541406	0.047236136	0.370594744	0.281576882	0.33479527	0.488222513	0.253604349	0	0	0	0.29762807	0.478242343	0	0	0	0.045705611	0	0.465119827	0.230757415	0	0.509238705	0.805091435	0	0	0.236935676	0.159749951	0	0.60509942	0	0	1.280405045	1.178136892	0.164788566	0.263315229	0
1.2.1.4	0.302190997	0.839426301	0	0	0	0.005764023	0	0	0	0	0.76090069	0	0.238589189	0	0	0.278010619	0.322064786	0	0	0	0	0	0.413408942	0	0	0	0.110682127	0.221634879	0.167107956	0.015960097	0.16657296	0	0.378755788	0.424285762	0	0.080284418	0.347964997	0	0	0	0	0.239673752	0.184604783	0	0.360708859	0.55208577	0.215491261	0	0
1.2.1.41	0.687826694	1.368469735	1.347076362	0.551204501	0.831417716	0.639489771	0.777401501	1.514464743	1.202955154	1.044058931	0.387077353	0.727392747	0.915376891	0.799078635	0.636995465	0.636101414	0.316564714	0.421103977	0.361435758	1.026584017	0.540695304	1.327835365	0	0.997498928	0.996530639	1.1735345	0.9788204	0.71968871	1.163959302	1.421103188	0.648353135	1.41279895	1.331541492	1.310959506	0.65443227	0.851072774	1.112433453	0	0.548402175	0	0.2042683	1.348687442	0.760305467	0.565919746	0.517358625	1.073067449	1.286731427	0.554655396	0.726012667
1.2.1.43	0	0	0	0	0	0	0	0	0	0	0	0	0	0	0	0	0	0	0	0	0	0	0	0	0	0	0	0	0	0	0	0	0	0	0	0	0	0	0	0	0	0	0	0	0	0	0	0	0
1.2.1.46	0.204430289	0	0.060316549	0.058099406	0.080972806	0.247472471	0.005115773	0	0.324445545	0.300482242	0.480187267	0.272860695	0	0.289116759	0.327773296	0.346515565	0.240916609	0.158826728	0	0	0	0.280962071	0	0	0	0.228565596	0	0	0	0	0	0.007327482	0	0.249351868	0	0.245867126	0.320576821	0.059733133	0.342445122	0.072006575	0.046762293	0.01500699	0.188326144	0	0.6146673	0.040988095	0.213928379	0	0.342877824
1.2.1.5	0.083137262	0.046780278	0	0	0	0	0	0.183003161	0.141660765	0	0.063209687	0	0	0.137713954	0.111226658	0.081657806	0.022840983	0.105658089	0.165083371	0.194873091	0.145428748	0.004438498	0.023989312	0	0	0.101363926	0.162111327	0.014390362	0.073976507	0	0	0	0	0	0	0	0.104898768	0.356893449	0.095124697	0.046471698	0	0.035226585	0.170955243	0.177172257	0	0.74540135	0	0	0.16706207
1.2.1.50	5.6538E-05	0	0.001087108	0	0.003268707	0.005150754	0.00269893	0	0	0.001724281	0.003665335	0	0.001464238	0.000955083	0.000838357	0	0	0	0	0.003805636	0	0	0.000648898	0.004316184	0.003326342	0	0	0.008550881	0.00103185	0.003728054	0	0	0.000122943	0.001651101	0	0.004189489	0	0.000690398	0	0.002889429	0	0	0.001888583	0	0.007758985	0.000356964	0	0	0.003474187
1.2.1.54	0	0.322225184	0.191813396	0	0.269876005	0	0	0.307303799	0.004017549	0.155145406	0.392352892	0	0.084845447	0	0.336891188	0	0.272133201	0	0.24299684	0	0.104612738	0.044334961	0.112651746	0.067952186	0.087194174	0.230691386	0	0.063850234	0	0	0.249325646	0.338778684	0	0.381932465	0.014021806	0.241052592	0	0.233855503	0	0.375785864	0	0	0	0	0.035522125	0	0	0.348884998	0.057912031
1.2.1.59	0	0.001871135	0	0	0.006273237	0.001176435	0	0.007611836	0	0.009954018	0	0	0	0	0.001495432	0	0	0	0	0.003829299	0	0.005423689	0.009615124	0	0.008093919	0	0.003743886	0	0.011425192	0.010014672	0	0.003790238	0	0.006461804	0.002087787	0	0.004345284	0	0	0.011018248	0	0	0.000527366	0.005786582	0.006928676	0	0.028831308	0.027518084	0.014458189
1.2.1.60	0.370277095	0	0	0	0	0.016312551	0	0	0.399767382	0	0.360025836	0.293982244	0.396608773	0	0.034802733	0	0.412251165	0	0	0.113401453	0	0	0.062090979	0	0.305579971	0	0.470126248	0.250042808	0.381406815	0.452171211	0.184558068	0.360455729	0.330921817	0	0.279190969	0.950396303	0.285858449	0.424373583	0	0.576055883	0.388867199	0	0.349514625	0.153661762	0.981219887	1.304506403	0	0.189154402	0
1.2.1.65	0	0.030930168	0.102638394	0	0.071682407	0.078576832	0.012987186	0	0	0.075663247	0.421031046	0.041803743	0	0	0	0.040853809	0.052985438	0.06308411	0.029125148	0.100476199	0.003001645	0	0	0.047059004	0.052852804	0	0	0	0.018218642	0	0	0.062629863	0	0.061267252	0	0.11030095	0	0.092394097	0.098909263	0.06189291	0.000920494	0	0.10836138	0	0.304797314	0	0.005850569	0.040458377	0.04143892
1.2.1.68	1.257558533	1.975162825	0.165077186	0	0	0	0	0.054393424	0.383778248	0.174697153	1.129854105	0	0.123332969	0	0	0.536307099	0.454267775	0	0	0.475853857	0.350486387	0.412637892	0	0	0	0	0.150231948	0.580391125	0	0.138305829	0.267739209	0.448569976	0	0	0	0	0.03175909	0	0.153257819	0.178815625	0.293428226	0	0	0.338920602	0.592208686	0	0.400287117	0	0
1.2.1.70	1.682826848	0.39518013	0.862304899	1.1321814	1.699272227	0.091182089	0.519569472	0.016561385	0.979191865	0.549174441	0.781229692	0.579478916	0.252698365	0.421611317	1.510243493	0.184119135	1.14455186	0.616204474	1.079985419	0.963717115	0.929055708	0.578746212	0.317410208	0	1.160736787	0.048589365	0.070664066	1.034524757	0	1.472798511	1.138083736	0.678856518	0	0.894854046	0.735151585	0.337622032	0.5432198	0	0.81537224	0.142010108	0.358740345	0.036234858	1.097764724	0.776086288	0.292901827	1.012142496	1.084991966	0.916319757	0.666919963
1.2.1.71	0.871477889	0.49909919	0.180258343	0.167536789	0.673762745	0	0.08724349	0	0.271829414	0	0.628373773	0.51170349	0.149107187	0.099442501	0	0	0.534690206	0	0.118170077	0	0	0.081838349	0	0	0.695100795	0.023476865	0.645960316	1.131020886	0	0.322415338	0.593238959	1.528765052	0.128936785	0.318845886	0	0.223818422	0.411872436	0	0.642718411	1.210747909	0	0	0	0	0.152230412	1.134941065	0.07839959	0	0.579857609
1.2.1.72	0	0.870632587	0.082989525	0.282524894	0.588130818	0	0	0.539348113	0	0	0	0	0	0	0	0.595579502	0.266557264	0.273424679	0	0.574700773	0.372390956	0	0.402055304	0	0	0.281347313	0	0.410570644	0	0	0.52710276	0.958897776	0	0	0.038994325	0.837109986	0.598819319	0	0.259579098	1.042980325	0	0.697149014	0.026340597	0.631533895	0	1.348758379	0	0	0.558674911
1.2.1.75	0	0	0	0	0	0	0	0	0	0	0	0	0	0	0	0	0	0	0	0	0	0	0	0	0	0	0	0	0	0	0	0	0	0	0	0	0	0	0	0	0	0	0	0	0	0	0	0	0
1.2.1.8	0.193150071	2.591990765	1.166373572	1.302741305	0	0	0	0	1.007839165	1.159994066	1.547488425	0	0	0.624667976	0	0.360170221	1.307091224	0	1.533240603	0.081450375	0.821240619	0.380104677	1.345265606	0.15447071	1.928271479	0.138094435	1.750528007	1.928844917	0.533292631	0.034819293	0.51246473	2.09593679	0	0	0	0.249771795	0	1.474881297	1.612001507	1.842477884	0	0.76137185	0	0.564344691	3.530270934	0.370146155	0.804980158	1.885022783	0
1.2.1.80	0	0.000655278	0	0.001716168	0	0.003077347	0	0	0.003128196	0	0.011462684	0.001305169	0.00087577	0	0.002525298	0	0	0	0	0	0	0	0.002797834	0.001333848	0	0	0.000487698	0	0.001168085	0.002395645	0.002486614	0	0	0	0	0	0.001347219	0	0.000984585	0	0.00107329	0	0	0	0.008609605	0	0	0.00174336	0.002948109
1.2.1.9	0.183125111	0.80508265	0.167527785	0.059244261	0.174146013	0	0	0.188233707	0.280772083	0.183723412	0	0	0.283375028	0.014280779	0	0	0.265731443	0.538006168	0.583644212	0.645193462	0.55203081	0.175853309	0	0.000871619	0.173522143	0	0.214789893	0	0.285762884	0.329676815	0	0.0598571	0	0.192622134	0.1837862	0	0.016264838	0.122221532	0.179129763	0	0	0.180755287	0	0	0.274289331	0.01788947	0	0	0.285701889
1.2.3.1	0	0.099194875	0.043223364	0.093339208	0	0	0	0.043222647	0.153327499	0.996968642	0	0	0.097161455	0.181303675	0	0.182154351	0	0.233367697	0.229160954	0.166334403	0	0	0	0.003882087	0.003404987	0.219075958	0	0	0	0.11069576	0	0	0	0	0.022502322	0.169005153	0.185753924	0	0	0.154165978	0.160326346	0.169113408	0.099798086	0.081303802	0	0.07581419	0.095562619	0.059121407	0
1.2.3.3	0.23338242	0	0	0	0.977772218	0	0	0.239746099	0	0.296017755	0	0.13070439	0.069680734	0	0	0	0.369552526	0	0	0	0.077038648	0.478263543	0.410550321	0.24943657	0.036381753	0.211982102	0.460937724	0	0.095338334	0	0	0.041363356	0	0.363244871	0.33717114	0	0	0.431178261	0	0	0.218488536	0.023111211	0.301657848	0.478183024	0.168532417	0.182175348	0	0.4554699	0.652441867
1.2.4.1	0	3.669575502	1.337859946	1.935763778	2.81684755	0.237041939	0	1.518843029	1.562864643	0.603344895	4.760329119	0	0.809532405	0.455709158	0	0	0.462095574	2.521502917	0	2.87574763	0.174570219	0	2.184377625	1.811350342	0	1.73270229	2.835138337	0.545581796	1.153045325	0	1.924601441	0	1.31847608	0	1.008828122	0	0	0	0	0	3.108256235	2.409574009	0	0.875378056	2.777911439	2.230558358	3.07237841	3.392933676	2.049771137
1.2.4.2	1.846935457	0.941282946	0.462169612	1.350859165	0.75750978	0.099815926	0.084544414	0	0.636632269	0	1.810324017	0.804035776	0	0.371300422	0	0	0.223123933	0	0	0	0	0.131787346	0	0.415804999	1.055208197	0.706550159	1.156386976	1.326995763	0.11311964	0	0.650972522	0.878842164	0.248369549	0	0	0.465894357	0	0	0	1.279787191	0.036430907	1.189276532	0	0.254765175	1.257349581	1.846287345	0	0	0.23566548
1.2.4.4	0.01122146	0.248356021	0	0.960207405	0	0.823418176	0.173213765	0.469670616	0.32160077	0	1.80690401	0	1.301533095	0	0	0.584773821	0.830461334	0	0.657765757	0	0.408209184	0.257673997	0.007145095	0.174163957	0	1.296348002	1.285652305	0	0.726925233	0.909873868	0.846885666	0	0	0.530008853	0.801844429	0	0	0	0.907916704	0.328406629	0.173210887	0.260482185	0.343523271	0.492760635	0.350440453	0.328991164	0.785813033	0	0
1.2.5.1	0.134972742	0	0.412472059	0.73228641	0.858965934	0.54433834	0	0	0.586275718	0	1.57066059	0	1.024900013	0	0.465205227	0	0.493175906	0.267349692	0	0.521233891	0.562829878	0	0.336640731	0	0.45140685	0.650254994	0	1.364023515	0	0	1.42366024	0.665019099	0	0	0.035755782	0.910722982	0.389082618	0.12005846	0.809167506	0	0	0	0	0.675551003	0.602734181	1.298941824	0.87640571	0.06248998	0
1.2.7.-	0	0	1.998784833	0	3.353249902	1.950773191	2.544539205	0.516525906	1.921923405	0	0	0.508862418	2.244669461	0	5.128998703	1.783913496	0	0.626778795	1.939738401	0.408314714	0	0.803439122	2.489829281	0.287396917	0	2.129702533	6.327795709	0	0.244596841	1.959778195	1.881284595	0	0	2.905112097	0.528148431	2.075272902	1.962336339	2.597725744	0.655810677	1.37294987	0	0	2.601189777	0.850930352	0	0.863990989	0	0.551228584	0
1.2.7.1	2.249906516	0	0	0.270078497	1.608003217	1.202538134	0.935163642	3.841224999	0.240409412	10.00764499	0	0.799945871	2.26140211	0	0	0.459773959	0	0	3.259493369	0.716922217	3.090854831	0	1.440164744	3.324151204	1.116007551	0	0	1.304308191	1.862938531	0.611547899	1.505300652	1.016506807	0	3.264214798	3.220090196	0	1.849379404	2.487030606	2.381792715	0	1.492612567	0	0	0.765626286	0	0.434673028	0.239772539	1.022883033	0.797365706
1.2.7.3	1.764148649	0	0	2.63031094	0.687494035	5.303528778	2.196026946	0	3.762907597	2.93784148	1.361681026	6.756118071	5.53986754	0	9.522811161	5.749567139	7.611436654	0.424241294	0	2.358291847	2.167107463	0	0.197459623	0.431447595	2.463211539	0	4.06831512	0.05739888	3.585678781	1.815947272	0	3.166761288	0	1.907543162	0	0.454628463	0	0	0	0	0	0	1.62095029	8.171048915	2.891538448	0	2.674015908	3.65947416	1.074112248
1.2.7.4	0	0	0	0.103002373	0.088871946	0.047233976	0.093396881	0.106573528	0.097330262	0.009020791	0.07108869	0	0	0	0.027757676	0	0.030231758	0	0	0.056217069	0	0.040620956	0	0	0	0.062877169	0	0.001308127	0.019914741	0.066320078	0	0	0.186772978	0.388024787	0.246110014	0	0.061907318	0.08371687	0.108076966	0.009018082	0	0.09629812	0	0	0.078383622	0.022779021	0	0.014058549	0.104919029
1.2.7.5	0.158729905	0.006062437	0.19962677	0	0.3157225	0	0	0.158775509	0.226013822	0.298789682	0.40222883	0.198104881	0	0.130436688	0.7950294	0.244508688	0	0.019747745	0.628778156	0.090012021	0.156854104	0	0	0	0.095053035	0	0.174211721	0.184618445	0.21454549	0.177502227	0.08419374	0.122333938	0.332269541	0.282340702	0.001875701	0	0.130485205	0.029486296	0.130353158	0	0	0.227908804	0.324242594	0.206554509	0	0	0	0.300004853	0.278736477
1.2.7.6	0	0	0	7.33891E-05	0.001064287	0.002341435	0.000543417	0	0.001839916	0.00018085	0	0	0	0	0.001091984	0.001066257	0.000487171	0	0	0.001300044	0	0	0	0.001156375	0	0.002360577	0	0	0.001206274	0	0	0.000817874	0	4.64532E-05	0	0.002253832	0	0	0	0	0	0.000986616	0.001313916	0	0	0.001443061	0.000913015	0	0.012187457
1.2.7.7	0.017858327	0.124274768	0	0.153782951	0.057595556	0.194283413	0	0	0.038565493	0.842734887	0.032436357	0	0	0.172161459	0.145693045	0.168259668	0	0.283853413	0	0.080358824	0.045182238	0.106148536	0	0	0	0.207422291	0	0.059378339	0	0	0.053750093	0	0	0.076156366	0	0	0.001895735	0.058494206	0	0.059757866	0	0	0	0	0	0	0.147894537	0	0.044817966
1.2.7.8	2.975016456	0	0	0.865332579	0	2.132246453	0	0.771781588	2.466122533	3.079548984	3.556504483	0	1.545115127	0	9.810260703	2.035968689	0	0.921571308	3.253488432	0.183958689	1.046644561	0	0	2.144064744	0	0	2.026551275	0	0	0	0	0	0.366298236	0.76001458	0	1.377272867	2.413398756	0.111106593	0	0	0	0.841292154	0	2.38331207	2.193190963	0	0	3.077625734	0
1.2.99.2	1.731585101	0	0	0	0	1.058095212	0	0.378092232	1.458421026	2.348151372	2.00450233	0	0	0.036421962	0.096015104	2.157515973	0.23157924	0.901668111	2.79572991	3.379565717	1.782602452	0	0	1.006406255	0	0	0	0	0.970764418	0.473715901	0	0.881490003	0.190796075	2.370500765	0	0.610925074	1.076269974	0	0.862118968	0.937823116	0	0.938814458	0	0	1.476575315	0	2.65230543	0.29443059	0
1.2.99.5	0	0	0	0	0	0.307560164	0	0	0.094860846	0.166456842	0.307842229	0.004091094	0	0	2.030128868	0.178826101	0	0.527094323	0.222353215	0	0	0	0.070424364	0.398080734	0	0	0.347181244	0.327863903	0	0	0	0.116482754	0.008289496	0.21606682	0.369554431	0	0.213049233	0	0.254599987	0.064315708	0.434122202	0	0	0	0.45326533	0.140945253	0.186245656	0	0.308864886
1.2.99.7	0	0	0	0	0	0.066672704	0	0	0	0.051574908	0	0.122828778	0	0	0.936361947	0	0.132071628	0	0	0	0	0	0.072516498	0.118938978	0.038008544	0	0.109241536	0.141884943	0.200653273	0	0.222096293	0.11303049	0	0	0	0	0	0.160968524	0	0	0	0	0.054421932	0	0	0	0	0	0.078629975
1.20.4.1	2.94109906	2.99330833	0.950700946	0	2.100636768	0.703544444	1.435682363	0.319337945	2.261632241	2.409768354	2.498202717	2.943448528	0.401415964	0	0	0.588481413	0	2.47537454	3.576862539	0.094660457	0.236492602	0	3.525982094	0	2.280684239	0.286091536	2.548176485	1.53276044	1.986050825	1.445486218	1.272041842	2.72598215	1.580976637	2.513342118	2.439440555	0.620613865	2.746128489	0	1.236447439	2.278513083	1.149197812	0.175992349	3.878491813	0.36562413	3.885332317	1.907411058	0.134384585	0.499549042	1.409998064
1.20.9.1	0.024339501	0	0.016910744	0	0	0.051318176	0	0	0	0	0.104874329	0	0.027444148	0.01050438	0	0.043791534	0.002126757	0.019737728	0.032286979	0	0	0	0	0	0.049557938	0.036167204	0	0	0	0	0.046942161	0.008448764	0	0.008929833	0	0	0	0.050662092	0	0.013676119	0.019862538	0.024472076	0	0	0.155758037	0	0.029784901	0.005065489	0
1.21.-.-	0.022986685	0	0	0.018640372	0.02034522	0.009091039	0.02837935	0.032873512	0	0	0.009259263	0.009835252	0.008827806	0.001350018	0	0	0.025411533	0.008868671	0	0.018229632	0.020486365	0.002389641	0	0.01033027	0.020959128	0	0	0	0	0.034592488	0	0.010894174	0.025891615	0	0.012127579	0	0	0.033248123	0.0312627	0.038792703	0.03870599	0.02356791	0	0.035712413	0	0	0.031954616	0.101239665	0
1.21.3.1	0.005388245	0.047296968	0.00737028	0.011218213	0.001244249	0.004931883	0.002518967	0.012203713	0	0	0.002653688	0.002701282	0.005477096	0	0	0.006375926	0	0.020872365	0.021824117	0.020143164	0.016386761	0.01019311	0.001988635	0	0	0.008781934	0.005801627	0.005189411	0.004026503	0	0.010211719	0.003383192	0	0	0.008671429	0	0.008002984	0.014216209	0.005619637	0.004459274	0	0.005657863	0.004947345	0.007847252	0	0.00975845	0.005845352	0.011767899	0
1.21.4.1	0	0.089284897	0	0	0.600589539	0.291502364	0.243813323	0	0.408065394	0.13322101	0	0	0.439740883	0.062313273	0.207969202	0.456840356	0	0.628913818	1.790845108	1.348316681	0.758775345	0	0	1.044257661	0.646703206	0.397743518	0	0.627777794	0	0.118102453	0	0.283930318	0	0.220603362	0	0.146198133	0	0	0.325577245	1.904884487	0	0.342725772	0.523331416	0	0	0	0.867525931	1.027706387	0.514983285
1.21.4.2	0	0.311233833	0.42664277	0	1.380879739	0	0	1.256989986	0.745606204	0.239502311	0.404794994	0	0.999268041	0	2.672997108	0	1.037857959	1.459314561	1.732361831	1.583689074	0	0.350300522	0	1.628062792	1.661168179	0	0.87735857	0.233705719	0	0	0	0	0.929786496	1.159381133	0	0	0	4.544865101	0	1.139702763	0	0	0	6.652463444	0.326339883	0.171064134	1.311249488	1.584142153	0
1.21.4.3	0	0	0.012439728	0.00141478	0	0.031536297	0.000664047	0.072924341	0	0.071121801	0	0	0.00924808	0	0	0	0.025965438	0	0.037953835	0	0.017412641	0.105043098	0	0	0	0.104087158	0	0	0	0.021774494	0	0	0.017857785	0	0.104392589	0.071472549	0.050572142	0.416222509	0.053340371	0.081052553	0.060824234	0	0.010963615	0.104479554	0	0	0	0	0.029079804
1.21.4.4	1.063095141	0.230895733	0.436006789	0	0.553291067	0	0.811707174	0.732320218	0.903852383	0	0.123284372	0.718423146	0	0	2.176270106	0	0	0.921164873	0.910625236	1.221571846	1.143226701	0	0	0	0.822432503	0	0	0.315312301	0	0.556650924	0.918729823	0	1.016792956	1.127645215	0.830168602	0	0	3.277616246	0	1.067795156	0.083474143	0	1.050689959	3.518022487	0.044342501	0.255473641	1.430425021	0	0
1.3.-.-	0.049225824	0.054722799	0	0.026521216	0	0	0.01056206	0.023571717	0	0	0.004103296	0	0	0	0	0.065341892	0	0.08170857	0.060556968	0	0.088248815	0.069708132	0.032612422	0	0.013039355	0.059704734	0.19870675	0	0	0	0.084375535	0.028699495	0.044756104	0.067285129	0.011579475	0	0.024814712	0	0	0.034077458	0.038688075	0	0	0.019791853	0.120392786	0	0.034201253	0.055190945	0.023375286
1.3.1.-	0.675376102	0.358614915	1.687908551	0.11287574	0.57461347	0.173900453	0	1.192808805	0.011883851	1.874630271	0.923931521	0.699283005	0.478934698	0.264239119	0.599853047	1.033822603	0.033590697	1.40507297	1.532228812	1.131094531	0.821035073	0.620578084	1.858145381	0.587321055	0	0.798875696	0.769080811	0.61047053	0.026460883	0.429575704	0.56611072	0.836647461	0.336770613	0.1598235	0.638173222	0	0.656965253	0	1.476219984	0.601189613	0.463847927	0.873237081	0.59902271	0	0.370524496	0	0.634482552	0	0.723247036
1.3.1.10	0	0.004429013	0	0	0.005540405	0.00031337	0.004728018	0	0.004039209	0.000840745	0.020131241	0.004989579	0	0.00347556	0	0	0	0	0.00299494	0.00456275	0.00055436	0.0014205	0	0	0	0.005742956	0.005787317	0.006511661	0	0	0.005893363	0	0.001112178	0.004391807	0	0	0.001634463	0	0.004772347	0	0	0	0.005696929	0	0.017049922	0	0	0.005490534	0
1.3.1.12	0.945377299	0.500403484	1.119384679	0.210403898	0.740780451	0.850707456	0.446566821	1.11010285	1.080389025	0.66765138	0.524021163	0	0.320680018	1.921955296	0.407240399	1.180178011	1.017150034	1.154161481	0.927664085	1.446838753	0.948285357	0	0.355620364	1.564998083	0.875926195	0.852630651	0.148725121	0.462091149	0.249183936	0	0.089707697	0.241564714	0.503287234	0.436427156	1.178033169	0.594110798	1.234894132	0.273390471	0.568651148	1.070825932	0	0.840079929	0.510392751	0.601771032	1.307161634	0.830628857	1.520948639	0.338266637	0
1.3.1.13	0	0	0	0	0	0	0	0	0	0	0	0	0	0	0	0	0	0	0	0	0	0	0	0	0	0	0	0	0	0	0	0	0	0	0	0	0	0	0	0	0	0	0	0	0	0	0	0	0
1.3.1.2	0.259273521	0.09318235	0.097076172	0	0.1147447	0.06980886	0	0	0	0.105761995	0.072462385	0	0	0.077407053	0	0.078569515	0.083340897	0.092612944	0.058490188	0	0	0.084163772	0	0	0	0	0	0	0	0	0	0.068853001	0	0.016638756	0	0.042436678	0.099051308	0	0	0	0.067764186	0.096259444	0.037131533	0	0	0.18978673	0.127872936	0	0
1.3.1.20	0.031284854	0	0	0.071382353	0	0	0.043253415	0.060993442	0.089363573	0	0	0	0	0.047334872	0	0	0.003632401	0	0.032652788	0.006945973	0	0.061749029	0.031150572	0	0	0.08006282	0	0.001693761	0.046217192	0	0	0.068922088	0.077096142	0	0.067532793	0.083173948	0.003373243	0	0	0.061936353	0	0	0.404274515	0.01495561	0.084114799	0.166371951	0	0.048044541	0.013177269
1.3.1.21	0.002956185	0.003092357	0	0.001742825	0.002370633	0.002672053	0	0.003136857	0.000263447	0	0.006508362	0	0.00302872	0.000484916	0	0	0.002799551	0	0	0.001167196	0	0	0	0	0.001100152	0.002889019	0	0	0.000258205	0	0	0.00272074	0	0.001388206	0	0	0	0.000787241	0.001264033	0.001316229	0	0	0.00020072	0.000963046	0.00817541	0	0.002830953	0.001559192	0
1.3.1.24	0	0	0	0	0	0	0	0	0	0	0	0	0	0	0	0	0	0	0	0	0	0	0	0	0	0	0	0	0	0	0	0	0	0	0	0	0	0	0	0	0	0	0	0	0	0	0	0	0
1.3.1.25	0.325990387	0.428629513	0	0	0	0.233830421	0.230905162	0	0.251990775	0.302515323	0.20654154	0.251417197	0	0	0	0	0	0.262100556	0	0	0.130562223	0.348808782	0	0	0	0	0	0	0.118359674	0	0	0.283391614	0.287361003	0	0	0	0.367969571	0	0.377858165	0.324179102	0	0	0	0	0.314943293	1.109868666	0	0	0
1.3.1.26	0.797218376	0.808972508	0.505615881	1.468598259	1.365134942	0.525053698	0	1.015282174	0.840906529	0.453667133	0.893201857	1.093780377	0.48606386	1.17663696	1.186143019	1.125924231	1.280901298	1.732754851	1.867433759	1.975063416	1.769177324	1.082675458	1.363615329	1.346690562	1.047258795	0.695524645	0.962115213	0.911691718	1.305754608	0	0.508232665	1.406566793	1.564994674	1.33113077	0.96589893	0.490535685	1.164753563	0	0.160671233	1.145416843	0	0.529909027	0.869883847	0.619593348	0.492729051	1.568235201	1.141008521	1.26111847	0.162256923
1.3.1.28	0.34665157	0.678794188	0.47854404	0	0.280441156	0	0.257529537	0.063712272	0.294786848	0.134159759	0.272492612	0	0.343350391	0	0.062393467	0.074452897	0.252574953	0.229813636	0.116817024	0.138170418	0	0.418116804	0	0	0.115061266	0	0.029997967	0.403730525	0.266618956	0	0	0.561161146	0	0.130526454	0	0.51571521	0	0.380507481	0.291632442	0.980201944	0.054483775	0.005734395	0	0	0.320624256	0.953065539	0	0	0.02830309
1.3.1.29	0	0	0.004608033	0	0	0	0	0.001024722	0.000402921	0.001176834	0.016463021	0	0.000709602	0.001976044	0	0	0	0	0.00250344	0.001330377	0	0	0	0	0	0	0	0.004253479	0.005941627	0.002519882	0.005095847	0	0	0.003586495	0	0.002663992	0	0.003990865	0	0	0	0	0	0.005563896	0.02265698	0.000280874	0.004337266	0	0.003930765
1.3.1.31	0	0.068526417	0	0	0.070238475	0.036259993	0.061829663	0.044556249	0.05461066	0.082053166	0	0.03310553	0.0915966	0	0.082107572	0	0	0.237884429	0.186696113	0.169611113	0.254988984	0	0.018828276	0	0.029074533	0	0.051956239	0.061791753	0	0.008441475	0.043205059	0.07938472	0.100598833	0	0.028904794	0	0.09615686	0.029186298	0	0	0.008544567	0	0.031994132	0	0	0	0	0	0.023784946
1.3.1.32	0.071530183	0	0	0.04985406	0	0.069719635	0.136379662	0.062419872	0	0.122739583	0.230716511	0.067554063	0.120445488	0.021470425	0.051128054	0.148609415	0	0	0.018217353	0	0	0	0	0.00080615	0.228664525	0	0	0.104430684	0.082100779	0.094775688	0	0.100109109	0.109229544	0	0.134613083	0.147057129	0	0.059516699	0.056537367	0	0	0	0	0.08594604	0.282565002	0	0.187551289	0.153476429	0
1.3.1.33	0	0	0	0	0.104853965	0	0	0.072493123	0	0.093099536	0.381098887	0.116098181	0.037263571	0	0.09215939	0	0.001257192	0.091688368	0.066515361	0.093136412	0.055454051	0	0.111341195	0	0.103687029	0	0.099257122	0	0	0	0.137840915	0.155090636	0	0	0	0.039402957	0.042383937	0.020874713	0	0.074225185	0.044920379	0	0	0.08129458	0.308076078	0.153957818	0	0	0.070844094
1.3.1.34	0.62847305	1.653820583	0	0	0.439412785	0	0.447729435	0	0	0	1.383914681	0.657334413	0.555076682	0	1.439901949	0.228405236	0.730767446	0.077459055	0.830553648	0.384674596	0.542971959	0	0.313622565	0	0.656682705	0.36379576	0.512781499	0.033560093	0.19036023	0	0.306235488	1.684351243	0	0.037147133	0.732174516	1.038878238	0	0.46958938	0.219914119	1.055002439	0	0	0.650393443	0.830826402	0.805952373	1.538712008	0.656389223	0.152520095	0
1.3.1.35	0.026459507	0	0.004559802	0.02306009	0.01064433	0	0	0	0.032049877	0.01408381	0.005929821	0	0.011142952	0.020378107	0.025614391	0.010857064	0.022406391	0.01398891	0	0.001497514	0.02370998	0.013597763	0	0.014968553	0	0.024673896	0.024346518	0	0.023037764	0	0	0.014006745	0.022649672	0.006406077	0.003543422	0.005406145	0	0.031211879	0	0	0	0.002173353	0	0.01332186	0.028825071	0	0	0	0.028976521
1.3.1.38	0	0	0	0	0	0	0	0	0	0	0	0	0	0	0	0	0	0	0	0	0	0	0	0	0	0	0	0	0	0	0	0	0	0	0	0	0	0	0	0	0	0	0	0	0	0	0	0	0
1.3.1.43	0.058583898	0.200874589	0.04471734	0	0.07390595	0.090602375	0.129880495	0	0.056172826	0.119500912	0.118775558	0	0.125079152	0	0.02408826	0	0	0	0.118363352	0.126410746	0.089458647	0	0.045899817	0.054329886	0.005884849	0	0	0.065092791	0.112714608	0	0	0.088299126	0	0	0	0.052462478	0	0.099518525	0.127144325	0.031382034	0	0.02576619	0.077628373	0	0	0.125766581	0.012094046	0	0
1.3.1.44	0	0	0	0	0.042987773	0.098969908	0	0	0	0	0.137354701	0	0	0.04821378	0	0.156784138	0	0.407876156	0.085493012	0.164527798	0.266484668	0.178382673	0.056504265	0.443189436	0.158769777	0	0.113169395	0	0.11565957	0.040488654	0.129513787	0.019721814	0.090347465	0	0.006323656	0	0	0	0	0.133744823	0	0.084613836	0.053575309	0.149810602	0	0.146740582	0.163751281	0.07740609	0
1.3.1.45	0.009645074	0.002257407	0	0.005780304	0	0.019737198	0.017480992	0	0.00585636	0	0	0	0.019601158	0	0	0.016969492	0	0	0.007378844	0.00977666	0	0.011827402	0	0	0	0	0	0	0	0	0	0	0	0.004866338	0.016444673	0.009545441	0.009369358	0.008068237	0	0	0	0.02166106	0	0	0.00216558	0	0	0	0
1.3.1.54	0	0	0.289577922	0	0	0.46204884	0	0.097578074	0.02000796	0	0.405941194	0	0	0	0.534959927	0.69957205	0.336789448	0.978127008	1.130581156	0.138234642	1.170471182	0	0.03024426	1.040354345	0.736227259	0.056274411	0	0.079025699	0	0.337478706	0	0	0	0.349296985	0.699200544	0.26346766	0.922782417	0	0.966646186	0	0.113223451	0.28512529	0.142718062	0.392624255	0.941094603	0.725885877	0.651424404	0.621246185	0.149635099
1.3.1.56	0	0.004936778	0	0.00538932	0	0	0	0	0	0	0.03153167	0.000184935	0	0	0.012556308	0.014225972	0.01007962	0.003775004	0.006500856	0.00291254	0	0.013368689	0.004158295	0	0	0	0	0.012495485	0	0	0.012758153	0	0.007747361	0.001412487	0	0	0.001046149	0	0.000645173	0	0	0.001116274	0.006214175	0.007203859	0.029932272	0	0.007515575	0.011234325	0.011981617
1.3.1.58	0	0	0.061313756	0	0.062960319	0	0.008714805	0.062234167	0	0.015780054	0.012625868	0.067231248	0.070450114	0	0.015881035	0.066428534	0.012119085	0.000427388	0	0.038347241	0.018483381	0.040692711	0.058300491	0.00981545	0.027699691	0	0	0	0	0.070762602	0	0.063499879	0.033182366	0	0.004942991	0.067217435	0.003971571	0.058103851	0.045517004	0.057392317	0	0.027369158	0	0.063318724	0.003915252	0	0	0.00012417	0.072750588
1.3.1.62	0	0	0	0.055145862	0.052034815	0.010263973	0.0828422	0.053410846	0.027833559	0.030108299	0.078906832	0	0	0.013427891	0.060921775	0.060246827	0	0.030275606	0	0	0	0.048900716	0	0	0	0	0.003597519	0.070573846	0.036615185	0	0.013786878	0.067553444	0	0	0	0	0	0.000419505	0.068908346	0.064502046	0	0.072764165	0.06048582	0	0.118322271	0.07260902	0.037732097	0	0
1.3.1.70	0	0	0	0	0	0	0	0	0	0	0	0	0	0	0	0	0	0	0	0	0	0	0	0	0	0	0	0	0	0	0	0	0	0	0	0	0	0	0	0	0	0	0	0	0	0	0	0	0
1.3.1.71	0	0.002368855	0.002232342	0.000357608	0.001484772	0	0.003088526	0.003190907	0	0	0.007182407	0	0	0.002138337	0.000891203	0	0.000902583	0	0	0	0	0.002129205	0	0	0	0.002101086	0	0	6.024E-05	0.00198964	0	0	0	0	0.002420264	0.000342803	0.001416446	0.000244473	0	0.003085083	0.001906898	0.003148702	0.000206183	0	0.008181794	0	0	0.001206657	0
1.3.1.72	0	0	0	0	0	0	0	0	0	0	0	0	0	0	0	0	0	0	0	0	0	0	0	0	0	0	0	0	0	0	0	0	0	0	0	0	0	0	0	0	0	0	0	0	0	0	0	0	0
1.3.1.74	1.761748336	0	0	0.024887877	0.701183659	0	0.799247932	1.381224157	1.209184584	0.970986489	0.326761648	1.030216414	0.179448258	0.394092875	0	1.157914391	0.792962852	0	0.010247308	0.890013597	0	0.987850053	0	1.474585781	0	0.6426153	0.093761741	0.186579019	0.411368362	2.91022745	0	0.945454746	2.006137467	0	0.678736953	0	2.94186005	1.012747202	0.931685943	0.532461195	0	0	0.25862664	2.991923045	0	0.152294912	1.446439473	0.295708333	0.327030346
1.3.1.76	0.828857422	0	0.258053958	0.75976478	0.377896865	0.20727711	0	0.277586134	0.379669298	0.917370197	0	0.874294223	0	0	1.192139938	0.989331212	0	1.747941828	1.085453413	0.407484202	0.754800724	0.747983379	0.12416734	0	0	0.707752896	0.043846183	0	0.28175317	0.945733702	0.093241192	0	0	1.377952092	0.986854927	0	0.498728688	0	1.67194305	0	0	0	0	0.672494969	0	0	0.49637837	0.661081193	0.615796716
1.3.1.83	0.005745578	0.008712925	0.00461744	0.003823088	0	0.002798181	0.006406063	0	0.002243833	0.004571985	0.012058927	0	0	0.000879322	0	0	0.035609968	0	0.002830026	0.000752222	0	0	0.004077789	0	0.004269578	0.004719698	0.002208436	0	0.001038127	0	0	0.006428266	0	0	0.003676314	0	0	0.0007406	0.004941234	0	0	0.007838625	0.007584671	0.007325238	0.022783138	0	0	0.006873972	0
1.3.1.84	0	0	0	0	0	0	0	0	0	0	0	0	0	0	0	0	0	0	0	0	0	0	0	0	0	0	0	0	0	0	0	0	0	0	0	0	0	0	0	0	0	0	0	0	0	0	0	0	0
1.3.1.85	0	0.05934568	0	0	0.028849504	0	0.054482518	0.045254089	0.026247048	0.032641655	0.011137903	0.023498576	0	0.033829173	0.000307056	0	0.00648475	0	0	0	0	0	0.041336739	0	0.023523039	0	0	0	0	0.061912302	0	0	0	0	0	0	0	0	0	0.038632227	0	0.024050309	0	0.019166063	0.018308889	0	0.051088917	0	0.028026109
1.3.1.87	0.519391651	0.05308776	0	0.104958832	0.220578002	0.047276129	0.025540705	0	0	0	0	0	0.054201247	0	0.211795234	0	0.234150692	0.137963599	0	0.125118111	0	0.144040966	0.153872309	0.050420628	0.186018109	0.082824558	0.164613527	0.249527083	0.144984102	0.106648805	0.062562888	0.899243436	0.008176056	0	0	0.04135588	0.086600715	0	0.240227297	0.694064094	0	0	0	0	0	0	0	0.104217494	0
1.3.1.9	0.37606388	0.687586616	0.725352126	0.866787862	0.457728456	0.098844353	0	0.864103255	0.929416261	0.726261447	1.537271818	1.287516683	0.40463137	0	0.313356572	0.506236934	1.569838586	0	0	0	1.036175647	0.767063638	0	0.001383687	0.482257724	1.382140276	0.840518753	0.970080227	0.53721648	0	0	1.780588202	0.203415778	0.196285472	0.391005604	1.059774857	0	0	0	0.092480139	0.54470437	0.73132806	0	0	2.201754913	1.364314323	0.256885698	0.972870993	0.31353713
1.3.3.-	0.003286861	0.003950293	0.003620528	0.005285806	0.005212864	0	0.007259112	0.00296208	0.002832694	0.004497219	0.003787911	0.007161852	0	0	0.0049762	0.005908134	0	0.003389252	0.000452533	0	0	0	0	0.003099369	0.028935887	0.003373397	0.002678767	0.000599336	0	0.007416012	0.001335478	0	0	0	0	0	0	0	0.00517228	0.000786246	0	0.004432397	0.005702295	0.006900782	0	0.006945493	0	0.005937578	0
1.3.3.11	0	0.812466783	0.082942546	0	0.355368703	0	0.322998973	0.455001348	0.019995091	0.389428112	0.80649933	0.318789598	0.05940585	0	0.022898104	0	0.327762863	0	0	0.066115432	0	0.455708698	0.260228905	0	0	0.094267254	0.447630104	0.503834383	0	0.141232017	0.777330564	0.323062358	0.037995365	0.394664884	0	0	0.436248597	0.244609827	0	0.381195648	0	0.172629763	0	0.275543825	0.263986089	0.473245388	0	0.41357572	0
1.3.3.3	0.264510273	0.763295775	0	0	0.385465471	0.434538202	0.353815355	0.215963241	0.736686406	0.026438736	0.548431583	0.416364034	0	0	0	0	0.454255259	0.125371103	0	0.472944598	0	0.592297918	0	0	0	0	0.164327163	0.303154003	0.783104927	0	1.746097188	1.595692507	0	0	0.196905587	1.60748673	0	0.235712846	0.927647767	0.547784961	0.056617303	0.715204606	0	0	0.690719646	1.182272585	0.528025073	0	0
1.3.3.4	0.055266366	0	0.336186676	0.50865997	0	0.468048733	0.100580388	0	0.189399237	0.036997775	0	0.233047972	0.593677714	0.453816378	1.19579486	0.206627521	0.190183059	0.193297066	0.236583082	0.077379836	0	0	0	0.091194195	0.650274732	0	0	0.146560426	0.25209287	0	0	0	0	0	0.031666341	0	0	0	0	0.107021096	0.418727429	0	0.171668526	0	0.705888818	0.357811701	0.155187193	0.140594674	0.34145248
1.3.3.5	0	0.10626267	0	0	0.20986926	0	0	0.048389165	0	0.168823758	0.577668898	0.103383066	0.258719599	0	0.232777125	0.199051948	0.04846836	0	0	0	0	0.251152445	0	0	0.227057824	0.004152585	0.264148975	0	0.037995073	0.104828499	0.271593347	0.204384485	0.038407943	0.109169811	0.234921676	0.108282032	0.094270028	0	0.215151213	0	1.234213184	0.267625942	0	0.079599921	0.493427876	0.084624856	0.171783404	0	0
1.3.3.6	0.052366325	0	0.024403061	0.022430008	0	0	0	0	0.023914877	0	0.049758403	0	0	0.03037669	0	0.054304244	0	0.060183318	0	0	0	0	0.055095638	0.055226749	0.356341431	0.015129128	0	0.047969724	0	0	0.014188734	0	0.042972153	0	0	0.055155195	0.042760412	0.01692964	0.064053216	0.026605977	0.044114135	0	0.01267311	0.036717225	0	0.048381746	0.100624393	0.057151422	0.071912985
1.3.5.2	0	0	0	0	0	0	0	0	0	0	0	0	0	0	0	0	0	0	0	0	0	0	0	0	0	0	0	0	0	0	0	0	0	0	0	0	0	0	0	0	0	0	0	0	0	0	0	0	0
1.3.5.3	0	0.618983697	0.696187469	0.340879728	0	0.269820624	0	0	0	0.094709466	0	0	0.067372467	0.452289646	0.595847748	0	0	0	0.358925808	0.414044243	0.122961145	0.450022986	0.669586056	0	0.572359027	0.426824686	0.128238385	1.205432077	0.548401325	0	1.370644293	1.056730982	0	0	0.406354873	0.554327062	0.563355918	0.61068698	0.770176607	0.160770331	0	0.632149968	0.397434505	0.55030865	0	0.452245346	0	0	0.429990439
1.3.5.5	0.000249641	0	0.001768694	0	0.00171489	0	0.003296384	0	0.001280006	0.003289352	0.017252625	0.004801396	0	0.004630741	0.00285743	0.004467519	0	0	0.004430874	0	0	0	0	0.002167282	0.005510042	0.005217732	0	0	0.003139836	0.000259975	0	0	0	0.004668125	0.00618798	0.002109845	0.005369266	0	0.000906387	0.006200586	0	0.003973243	0	0.000721857	0.019652314	0.005285145	0.00537496	0	0.000148806
1.3.5.6	0.004356516	0	0	0.004355674	0.002637459	0.005411931	0.001967775	0	0.003850896	0	0.011222179	0	0	0	0	0.000565682	0	0	0	0	0	0	0.001169336	0	0	0	0.002785795	0.003333394	0	0	0	0	0	0	2.71731E-05	0	0.000405811	0.003869409	0.002771583	0	0.004920682	0.003267331	0.000702679	0	0.01274044	0.001794433	0	0.002849671	0
1.3.7.2	0.000332967	0.002421166	0.000354314	0	0	0	0	0	0.000434021	0.003217623	0.009023051	8.09535E-05	0.000234922	0	0.001520096	0.001984918	0.002301284	0	0.002759687	0.002800127	0	0	0	0.001013274	0	0	0.001713205	0.002288735	0.001867769	0	0.003216489	0.001653324	0	0	0	0	0.00041969	0	0	0	0	0.001740674	0	0	0.005747799	0	0	0	0
1.3.7.3	0	0	0	0	0	0.001699972	0	0	0	0	0.005623183	0	0.002454219	0	0	0	0	0	0.000564352	0.000492178	0	0	0.002644935	0.00099475	0.00135666	0.001182057	0	0	0	0.002419645	0.001070146	0.002418102	0	0.000791847	0	0	0.001726922	0.003188151	0	0	0.000690086	0.002262207	0.001397368	0	0.007974811	8.48334E-05	0	0.001265007	0.001701779
1.3.7.5	0	0.000878506	0	0.001997877	0.000996241	0	0.001218208	0.00223455	0	0.000516665	0.006185053	0.001989716	0.000101915	0.001567037	0.001947791	0	0	1.77072E-05	0	0	0.001054793	0	0.002617709	0.003061377	0.002383362	0	0.001336194	0.00227053	0	0	9.20547E-05	0	0.002740343	0.00070953	0.002686049	0	0	0	0	0	9.91218E-05	0	0	0	0.007864009	0	0	0.000643334	0.00252122
1.3.7.7	0	0.005841576	0.000929068	0.002731733	0	0.00473198	8.9081E-05	0.000781674	0	0.009171025	0.021722506	0.003552315	0	0	0	0	0	0.00314698	0.003141769	0	0.002491844	0.001011765	0	0.005106409	0.00391322	0.008372835	0	0.002211176	0.000858999	0	0	0.0018418	0.004126106	0.002183911	0	0.007216675	0	0.001954261	0	0	0.005054355	0.005788749	0.004972033	0.005958243	0.031900125	0.00919959	0.004086098	0	0.001771684
1.3.7.8	0	0	0	0	0	0	0	0	0	0	0	0	0	0	0	0	0	0	0	0	0	0	0	0	0	0	0	0	0	0	0	0	0	0	0	0	0	0	0	0	0	0	0	0	0	0	0	0	0
1.3.7.9	0	0	0	0	0	0	0	0	0	0	0	0	0	0	0	0	0	0	0	0	0	0	0	0	0	0	0	0	0	0	0	0	0	0	0	0	0	0	0	0	0	0	0	0	0	0	0	0	0
1.3.8.1	0	0	1.720992023	0.532021138	0	0.671438191	0.634099401	1.327837462	7.495526111	1.386864792	0.735785433	0	0	0.570758643	0.198449361	0	0	2.511752551	1.636311726	0.201180728	3.137025492	0	1.00678572	2.080795559	0	0	1.079200816	0	0	1.196073688	0	1.781270864	1.792027117	0	1.863702182	0	1.967396544	0	3.110652695	1.465355082	0	1.690400655	1.009409605	2.921172661	1.34388143	0	0.469462983	1.094261595	0
1.3.8.2	0.178238852	0.023793222	0	0	0.021513012	0.217937604	0	0.042789388	0.172413876	0.038958975	0	0	0	0.113974365	0.185917254	0	0.207294279	0	0.222885077	0.22984364	0.29061638	0.119363079	0	0.136714127	0.07560819	0.178656026	0.699095718	0	0	0.012042275	0	0.080540118	0.317346159	0.126099849	0.142786918	0.135697863	0.211955428	0	0	0	0.160763499	0.220290427	0	0	0	0.053465979	0.09778372	0.080113201	0.11667206
1.3.8.3	0.019190854	0.020761031	0	0	0	0	0.025514158	0	0	0	0.070942146	0.004076929	0	0	0.010623066	0.020796396	0	0.018490134	0.017246101	0	0	0.00154716	0	0.023979041	0.019774957	0.028712875	0.015625766	0.008623422	0.014721005	0	0	0.008404905	0	0.021105926	0	0	0	0.028278813	0	0	0	0.016702217	0.011701277	0	0.059561502	0	0	0	0.004302167
1.3.8.4	1.61244165	0.373022862	0	0	0	0.800216962	0	0	0	0.840508231	2.353670224	0	0	0.46825426	0.933808559	0.63299621	0.77979265	0.126707899	0.842866743	0	0	0.876225847	0	0	0	0.351247944	0.103421704	0.925058282	0	0	0.43512506	0	0.823210036	0	0	0	0	0	0	0.079288993	0.44445156	0	0	0.966746988	2.359432149	1.213680375	0	0.846451682	0
1.3.8.6	1.10804377	1.071614783	0.210892642	0	0.156202354	0	0.418511851	0.198612406	0.152575167	0	0.728415626	0.56610991	0	0.111264961	0	0	0	0.025604063	0	0.255165542	0.120998489	0.117951917	0	0	0.407825271	0.220047742	0.550295619	0.139401385	0.430195038	0	0	0.257640708	0.1109405	0	0.349943567	0.552385323	0	0.330588106	0	0	0.540465255	0	0.458212363	0	0.301388783	0.002815814	0.704158266	0	0
1.3.8.7	3.834571262	5.485089699	2.077462804	0	1.971912852	0.057067029	3.461522155	0	0	0	3.675776658	2.546368309	0	0	1.886711768	2.927905426	0	0	1.865089344	0	0.715936459	0	0	0	0	1.098078376	3.075109464	1.678670138	0.691148977	0	3.242379638	1.899140075	0.491897273	0	0	0	1.743986831	3.454543796	0	1.852612727	0	0	0	0	7.886269497	0	1.737757019	0	2.641235993
1.3.8.8	0.2997587	2.790674504	0.528006874	0	0	0	0.606341481	0.078049203	0.506239142	0	0.241136161	0.038084726	0	0.522961884	0.287345239	0	0	0.405919279	0	0.410037254	0.589286937	0	0.108583724	0.357310986	0.422616301	0	0.539090435	0	0.317704324	0	0.043121094	0	0	0	0	0	0.52051052	0	0	0.334666875	0.355779551	0	0.516694171	0	0	0.130481883	0.333871003	0.194640306	0
1.3.8.9	0	0	0	0	0	0	0	0	0	0	0	0	0	0	0	0	0	0	0	0	0	0	0	0	0	0	0	0	0	0	0	0	0	0	0	0	0	0	0	0	0	0	0	0	0	0	0	0	0
1.3.98.1	1.08016906	0.938549442	0.624384864	0.25732121	1.491517523	2.529354193	1.192960962	1.424820039	1.138875333	0.182197992	1.358038649	1.644897907	2.811176532	1.215189384	0.590003028	1.14112333	1.234616995	1.460668508	0.749960924	1.794054606	0.919760862	0.868319864	1.047836725	1.632445307	0.420565844	0.786394626	0.310685596	0.270677077	1.274925101	1.469125592	0.999514199	1.333124079	1.399042502	1.317265741	0.165076954	1.606655423	0.44975795	1.102745197	0.272916873	2.198553018	0.406035156	0.8041619	0.971734676	1.372216725	0.577389229	0.469308237	0.752727865	0.369669435	1.259122886
1.3.99.-	5.705859526	12.61906898	0	2.442260618	0	3.256692165	1.975148208	0.281150996	5.515826256	1.287206861	5.546752509	2.029817804	4.190349614	0	1.71826348	0	0	0	0	0	0	0	0	5.125325243	5.363944012	0	0	3.118521177	0	0	0	0	0	2.607721163	0	0	3.39600994	1.729306727	5.507339244	0	3.692346549	0	4.700259801	4.217800352	10.95949682	5.167684183	0	1.143462176	0.864810627
1.3.99.1	7.928085654	0	5.885536868	0	0	0	0	0	2.850536014	0	0	0	4.455885286	4.980870113	0	0	7.514831361	2.358648257	1.060328994	4.003947897	7.551103705	0	0	0	4.483644896	0	5.133065188	8.442471674	1.327225217	0	7.918998653	0	0	3.58000811	0	0	5.427416844	3.214406232	2.880415328	0	5.624247969	0	1.772279391	4.810183491	1.502452346	11.37419697	6.235843242	6.113225472	7.812048104
1.3.99.12	0.031918842	0.019108717	0.034970501	0.00251655	0	0	0	0	0	0	0.037570252	0.029616766	0	0.021766922	0	0	0	0.030405607	0.021896567	0.008632264	0.033151041	0.00493758	0.029627849	0	0	0.034420932	0.012931817	0.002729854	0	0.007161104	0.018193423	0.006843499	0	0.020178052	0.031758685	0.034779575	0	0	0	0	0.00314163	0.041419534	0	0	0	0.022457967	0.066678843	0.090518455	0
1.3.99.16	0.006211015	0	1.313633496	0	0	0	0	0.139592557	0	0	4.980243182	0	0.244889312	0	0.731839006	0	1.092101507	1.466106169	1.261330506	1.389096077	0	0	0	0	0	0.635784455	0.229251872	0	0	1.199819863	0.732585092	1.674778925	1.502920988	0.447380445	0	0	1.251577136	0.584807598	0.78074641	0	0	0	1.394113684	1.492560507	5.020981327	0.234425156	1.235561238	1.799305744	0
1.3.99.22	3.016624986	0.215882986	3.033851511	0.044086034	1.564566697	1.477782263	1.920081879	2.267564022	2.762682344	2.094549162	3.174497773	2.159405211	2.544017855	1.1514427	0.788891241	2.549229665	0.987752941	2.223843233	1.21303046	3.133328964	2.922834459	1.541360038	1.583307927	2.665856091	0.188102633	0.351280288	0.677933433	2.050428259	0.036798367	2.607702574	1.224967387	3.357365288	2.557995481	1.576445679	1.520638978	2.548948112	1.367682953	2.077307314	2.141868291	0.569409906	0.626245502	1.295177282	1.799190271	0.202350311	1.888639181	2.715842898	2.11441188	2.093860935	0.236875833
1.3.99.23	0	0	0.129821064	0.079954454	0.13984836	0.058273843	0.18022213	0.171811595	0	0.029457667	0.115130787	0.346403058	0.585797979	0	0	0.104930298	0.149752572	0	0.016143772	0.152270961	0	0.015307658	0	0	0	0	0	0.079410455	0	0	0.129174024	0	0	0	0	0.098720995	0.192154189	0.135485387	0	0.064846371	0.086401625	0.138766509	0	0.072065412	0.063728833	0.088539377	0	0	0
1.3.99.26	0.026391475	0	0	0.069109983	0.026910485	0.072501345	0.076652211	0.043520116	0	0	0.138971104	0.139709485	0	0	0	0	0.041874568	0.088918891	0.189841448	0.22431106	0.154884681	0	0	0	0.411529745	0.088151507	0.030617667	0.06900438	0	0.212219364	0	0	0.209547005	0	0.153668078	0.260811722	0	0.21227772	0	0.014387083	0.001950145	0.087056934	0	0.090287423	0.044550503	0.160084978	0	0	0
1.3.99.27	0	0	0	0	0	0	0	0	0	0	0	0	0	0	0	0	0	0	0	0	0	0	0	0	0	0	0	0	0	0	0	0	0	0	0	0	0	0	0	0	0	0	0	0	0	0	0	0	0
1.3.99.4	0.06397998	0	0	0	0	0	0.133869916	0	0.217789492	0.198449578	0.28448899	0.040705999	0	0.096330613	0.068514948	0.18930767	0	0.230316181	0	0.237169945	0	0.076303558	0.192016894	0.048149128	0.104261056	0.144365502	0.026341547	0	0.061216033	0	0.000184288	0	0	0.177751438	0	0	0	0.039431143	0.160022734	0	0	0	0	0.20754318	0.199383534	0.13038915	0.011181157	0	0
1.3.99.5	0.436584527	0.216777701	0	0.433095168	0.036503647	1.80164569	0.725237459	0	0.472983041	0.646237918	0.220660348	2.435531765	1.899321056	0	0.546996657	0	0.167470904	0.526545334	0.206369646	0	0.728449975	0	0	0.233120639	0	0.336175493	0	0.784066128	0	0.35292358	0.10675752	0	0.282790987	0.478915075	0.122093946	0	0	0.273699621	0	0.682382857	0	0.487180661	0	0.332515469	0.153572075	0	0.126418962	0.526263647	0.15391349
1.4.1.-	0	0.050225373	0	0.099380021	0.113560607	0.162195977	0.19294242	0.128460977	0.042948197	0.173204474	0	0.081508992	0	0.004816846	0.955725397	0	0	0.02894837	0	0	0.072832687	0	0.172825149	0.021428824	0.049783299	0	0	0.029032267	0.10676003	0	0	0.145585588	0	0	0.021210528	0.106777266	0	0.085797876	0	0.099867501	0	0.13878877	0	0.118213936	0.006851954	0	0	0	0.15688895
1.4.1.1	0	0.443830469	0.615841337	0	0	0.803869812	0.363794191	0	0.696546985	0	0.538317577	0.08977725	0.673712389	0.764525646	0.25423003	0	0	0.440200961	1.051890405	0.035380778	0	0.272700603	0.592559833	0	0	0.0301758	0	0.425107215	0.768282858	0.710168686	0	0.076920424	0.114131731	0	0	0	0.75760068	0.364117865	0.023379896	0.674910359	0	0.146586837	0.341896232	0.37555153	1.108075321	0.323294974	0	0	0.068930606
1.4.1.13	3.854796987	1.471324835	1.446781812	0	4.87890186	0	0	3.928220759	7.197706107	5.040606547	4.156801422	5.821878632	2.190228608	0.684365371	2.379140263	1.678288781	4.297675785	3.983985799	3.713390888	6.6740524	7.841784854	7.088493012	0.874385215	7.042477398	1.200963086	1.680056946	0.621735206	1.300414434	0	1.131568786	3.010952535	6.982947296	1.024606452	1.085762856	1.23538617	4.011141303	9.175124356	0	0	3.999115329	0	0	4.972250554	0.684160925	6.319632416	2.039122265	3.687451243	1.410001735	0
1.4.1.16	0.309355863	0.69542101	0	0	1.256461077	0.070119237	0.299629514	0.314045904	1.399960544	0.093569311	0.537595754	0.641125432	1.158589659	0.482927431	0.934258158	0.962350858	0	0.783344195	0.376568569	0	1.013119049	0	0.727495832	0	0	0	0	0.518502946	0.117274124	0	0	0	0.17829432	0.551895143	0.668215948	0.239960502	0.518997696	0	0	0.189912632	0.544619303	0	0.01500551	0	0	0.238875032	1.000420177	0	0.351947654
1.4.1.2	0.070040171	0.129181616	0	0	0	0.554878119	0.869578749	0	0.169828282	0.265416839	0.266580041	0	0	0	0.015842129	0	0.265690096	0.218482394	0.104527863	0.39191575	0.28583647	0	0.496138751	0.085276258	0	0.363474015	0.659616671	0	0	0	0.138388314	0	0.112014719	0	0.119313714	0	0	0.708763188	0.138040438	0.070500312	0	0	0	0.549877706	0.106393979	0	0.079574219	0	0.540070073
1.4.1.20	0.003755469	0	0.000151396	0.000786482	0	0.00033603	0	0.002076179	0.00249488	0.000485627	0.008665719	0	0	0	0	0	0	0	0	0.001140545	0.004439922	0.003324173	0.000738451	0	0	0	0.000121231	0	0.00260896	0.003040309	0	0	0.002148618	0	0	0.004924805	0.001131603	0	0	0.004629918	0.002002703	0	0.000271757	0	0.01105523	0	0	0.001698353	0
1.4.1.21	0	0.655573636	0.025549268	0.324983241	0.209569868	0.107285291	0.054141108	0.001218256	0.333456197	0.906982327	0.53221039	0.024770202	0.190351131	0.065127302	0.454312779	0	0.368847364	0.273034265	0.117979124	0	0	0.098040277	0	0	0.385107803	0.31729981	0.342130197	0.110077742	0.208019009	0.047986039	0	0.104255544	0.20346394	0	0.270967999	0	0.940851767	0.003266721	0	0	0	0	0	0	0.669336401	0.120539644	0.022271975	0	0.14523176
1.4.1.3	0.609182894	1.661639582	0	0	0.22648784	0	0	0.42991221	0.483554058	0	1.150816639	0.381598165	0	0.11344121	0.073177336	0	0	0.099178948	0	0.483885982	0.158827831	0.310861049	0.592665253	0.045277699	0.508257314	0.898107035	0.371814329	0.373546081	0	0.399102319	1.257784645	0.325844808	0.15830658	0.636415184	0.236545661	0.354032335	0.188850712	0	0	0	0.259344801	0	0.172126993	0	1.013887841	0.720740292	0	0	0.503745275
1.4.1.4	1.993205057	1.389018631	1.629828377	0.148089349	0.537769529	2.526591808	0.02145406	1.451195029	1.079542093	0	0	1.332428226	2.924931098	0.546110783	1.088131876	0.813693251	1.160536387	1.670429897	1.170781835	0.955359098	1.040606088	0.99823263	0.482100773	0.450268795	1.556740979	0.882220469	0.768834416	0.098454255	1.492948258	0	0	1.481360834	0.748013605	1.84172311	1.426839849	0.706464831	0.421510416	0.611753234	1.032051606	0.993593187	0	0.561283961	1.593043739	0.975577771	0.822801437	1.008940499	1.447309145	1.522849329	0
1.4.1.8	0	0.019155482	0	0	0	0.000827123	0	0.023472901	0.001831395	0.023556237	0	0.035043889	0.037893089	0.02140866	0	0.025564246	0	0.019849146	0	0	0.004860432	0.009651482	0.005347566	0.00623397	0.018827389	0.007993587	0	0.035613784	0.034965388	0	0.014686243	0.036610742	0.031963247	0	0	0.025630951	0.032787484	0	0.031459968	0.038335223	0	0.033768638	0.037483629	0.034746684	0.028996134	0.000923718	0.095867405	0.054043378	0.047387321
1.4.1.9	0	0	0.25522706	0.110618639	0	0.050763392	0	0	0	0.176029841	0.008345756	0.15818767	0	0.175543804	0	0.185905158	0.138462498	0	0.043006229	0.122609667	0.082395271	0	0	0.236634222	0	0.072347544	0.183483863	0	0.208642551	0.060211643	0	0.124574072	0.191606321	0.192675508	0	0.159639572	0	0	0.139369829	0	0.218829802	0.137544252	0	0.261173877	0.34638469	0.012809003	0	0.04697356	0
1.4.2.-	0	0.024989124	0.021330411	0.002511091	0	0.023333758	0	0	0	0.015045121	0.081167258	0	0	0.014334135	0.010667418	0.019842143	0	0.028820321	0	0.013242217	0	0.021932133	0	0.003657576	0	0.007364646	0	0.002060758	0	0	0.017367802	0	0	0	0	0.011295637	0.021464292	0	0.0078052	0	0	0	0.000628583	0.026245155	0.037397775	0.018845911	0.048886132	0.06877144	0.028604247
1.4.3.-	0	0.895941762	0.543993949	0	0	0.843994214	0	0.086024742	0	0	1.608287546	0.188134514	0	0	0.432718831	0.580728435	0.130626762	0	0.457622876	0	0.384194235	0.064892136	0.385406347	0.333957741	0	0	0.342072899	0.140112154	0	0.082368645	0.437304499	0.771491074	0	0.44854817	0.197858731	0.853964672	0.820102748	0.374500669	0.724706372	0.108194224	0.257014662	0.135239963	0	0.367814999	1.695523089	2.04103125	0	0.770516685	0.613817255
1.4.3.1	0	0	0	0	0	0	0	0	0	0	0	0	0	0	0	0	0	0	0	0	0	0	0	0	0	0	0	0	0	0	0	0	0	0	0	0	0	0	0	0	0	0	0	0	0	0	0	0	0
1.4.3.10	0.002216999	0.014668127	0.001354459	0.000412717	0.007386631	0	0	0.013891634	0	0.013585655	0	0	0.009641323	0.014699914	0	0.012530858	0.009559097	0.001850328	0.032512894	0.022212369	0.020438366	0	0	0.001527135	0.060377395	0	0.00058242	0	0	0.003403033	0	0.005580105	0	0	0	0.004060792	0.01255678	0	0.002709098	0.004000761	0.007524182	0.00069343	0	0	0	0.016677401	0.010741432	0.014184825	0
1.4.3.16	0.958071481	0.803340954	0.475530927	0	1.319808868	1.402063054	0.681437794	1.624262166	1.669948863	0.310027963	0.165988781	1.785969995	1.16355501	0.887762555	1.527668693	0.192869648	0.801545676	0.150645357	1.523049318	0.946145586	1.279243066	0.645120135	0.719575266	0	0	0	0.287500403	0.834422169	0.260715768	0.744180539	1.386917031	0.87349831	1.121964624	0.916429506	1.601889999	1.148365245	0	0	0.824555898	1.156856371	0	0.222001206	0	0.566386141	1.661501809	0.802800362	0.059604581	0.167502012	0
1.4.3.19	1.092865703	1.010464152	0	0	0.358504481	0	0.460612768	0	0	0	1.097653637	0.443148695	0	0	0.551085821	0.556652984	0	0	0.28992254	0.188108534	0	0	0.185744932	0.419089506	0.044201481	0	0.208585805	0.032305074	0.266979039	0	1.240609042	0.263599594	0.329976617	0.37061981	0.349546248	0	0.320152521	0.547674294	0.021798429	0.522386134	0	0.114920567	0	0.036401532	0.824198883	0.387345134	0.320396326	0.017884033	0.088992736
1.4.3.2	0	0	0	0	0	0	0	0	0	0	0	0	0	0	0	0	0	0	0	0	0	0	0	0	0	0	0	0	0	0	0	0	0	0	0	0	0	0	0	0	0	0	0	0	0	0	0	0	0
1.4.3.21	0.37450782	0.704346879	0.183602685	0	0	0	0	0.183829029	0	0	0.247408496	0	0.263206557	0.222953319	0.268124104	0.016074118	0.059294802	0	0.23723483	0.071431109	0.190001348	0.149109424	0	0	0	0.113854393	0	0.339202476	0.154133364	0	0.210673572	0.453291998	0	0.085290645	0	0.167178403	0	0	0	0.363363569	0.199272709	0	0.046361095	0	0	0.721396801	0	0.119045836	0.276374954
1.4.3.3	0.060300857	0.062306211	0	0	0.038046996	0	0	0.063392528	0	0.018041892	0	0.042146299	0	0	0	0.050806008	0	0.060576172	0	0.018239017	0.000641444	0	0	0.039245811	0.001498697	0	0.023942388	0	0.024681723	0.068730989	0	0	0	0	0.022308971	0.01579013	0	0.04312016	0.04808497	0.060790948	0.023402617	0.030779227	0.025755534	0.0221467	0	0	0.040369828	0	0.050331449
1.4.3.4	0	0.00487031	0	0.390006817	0.163543177	0.366359846	0.238899886	0.395965586	0.032726392	0	0.122524181	0	0.137254075	0.28931762	0	0.384666129	0	0.107387316	0.119513349	0.814412781	0.040383626	0.01149081	0.337213304	0	0.178427969	0.060735452	0.205321739	0.036121718	0	0.984184839	0.050936441	0.070832125	0	0	0.073711005	0.334918661	0	0	0.247428291	0	0.184290818	0	0	0.274158388	0.539893444	0	0	0.576299013	0.285733655
1.4.3.5	1.08041149	1.695897181	0.719920752	0	1.602392845	0	0.732698783	0	0	0.029017102	1.62305129	1.670812176	0.538005212	0.068631899	0.082834722	0	0	0	0.589092327	0.03065004	0.690111869	0	0	0.262609083	0	0	0	1.202953966	0	0.703372391	1.487745807	1.431449815	0	0.091850547	0.146591865	1.285713884	0.572518605	0.291736915	0.206806106	1.333113281	0	0.577506722	0.093665478	0.105771356	1.614073834	0.525815572	1.084400006	0.185497874	0.272316851
1.4.4.2	2.776291432	0	0	0.510273098	0.786292832	1.581833074	0	0.266819824	0	0.995600934	2.537419061	2.366600217	0	0	2.3016379	1.457094123	0	0.345392634	1.069160936	0	0.574210878	0	0	2.272005538	1.394895073	0.222202288	0.178328382	0.575224306	0.433892695	0	1.048550257	0.81059429	0	0	0	1.111834878	0	3.222264782	0.323466748	0.5763858	0	0	1.095586977	0	0.368301853	1.714681144	0.550611945	1.619490508	1.113678422
1.4.7.1	1.164040495	0.435239213	0.157493045	0	0.228361621	0.780795367	0	0	1.02592522	0.337210986	0.788985013	0.402710844	0.042933567	0	0.43911003	0.355433204	0.389213277	0	0.333768935	0.535652993	0	0.876645942	0.758769467	0	0	0	0	0	0	0.323675402	0.028231684	0	0.275489822	0.843051194	0.798141499	0	0	0	0.511423946	0	0	0	0	0.259586251	0.345200592	0.182760916	0.279297897	0	0.791786364
1.4.9.1	0	0.171497562	0	0.064830626	0	0	0.245217601	0.239971963	0.046623109	0	0.471519832	0.062023763	0	0	0.102389025	0	0	0	0	0.135492808	0	0	0	0.123608393	0	0	0	0	0.088436512	0	0.015310739	0	0	0.080891259	0	0.065370958	0	0	0	0.21305414	0	0	0.100125393	0.203426191	0.62951057	0	0.317486449	0	0.089553005
1.4.99.-	0	0	0.00843644	0.012703164	0.020061361	0.019609828	0	0	0.044358638	0.019917282	0	0	0	0	0.005672795	0	0.091493499	0	0.027246472	0.02974049	0	0.001815957	0	0	0	0	0	0	0.000349521	0.006279041	0.019161445	0	0.038073535	0.040547475	0	0	0.009368377	0.028002898	0	0.012211106	0.012968972	0	0.038265288	0.018059129	0	0	0	0.00651621	0.0119883
1.4.99.1	1.224050217	0.969318794	0.90591385	0.149058985	1.367938956	0	0.551686465	0	0	0.038057107	2.359087686	0.515880302	0	0.788026179	0	0	0	0.881795487	0.147890206	0	1.41679331	0.282282984	0.067522638	0	0.112059114	0	0.936492456	2.026672295	0	0	1.063957807	0.814632692	1.421972961	0.666698778	0	0	0.851382497	0	0	0	0	0.632513904	0	0.923126911	5.029952838	1.286519731	0.137456911	0	0
1.4.99.5	0.130502166	0.108710226	0.038116313	0.096225404	0.044961652	0.086813418	0.084365003	0	0	0	0.123804225	0	0.024927665	0	0.091142922	0	0.01900355	0.094560079	0	0.02040772	0.063747406	0.169768036	0.119982767	0	0	0.091213823	0.002338384	0	0	0	0	0.115137962	0	0.151338214	0	0.009065001	0	0	0	0	0.136757543	0.175226983	0.019422696	0	0	0	0.075159389	0.070436623	0
1.5.1.-	0	0.58493066	0.014001083	0.070352844	0.247539538	0.765026142	0	0	0.63406835	0.338941032	0	0.343958478	0.339668167	0	0	0	0	0.813232983	0	0	0	0.800169513	0	0.075064834	0	0.802635852	0	0.704071239	0	0.699297529	0	1.238635178	0	0.08665671	0.119703445	0.985570478	0.450842756	0	0	0.111419514	0	0.941703521	0.362094361	0.50049407	0.722443144	0.940071335	0	0.638690751	0
1.5.1.10	0	0.03619881	0	0	0.036226778	0.003404203	0	0	0.014341827	0.032864953	0	0	0.009602366	0.034557982	0.027522179	0.029169121	0.005276843	0	0	0	0.002065984	0.001422319	0.008219516	0	0.021574785	0	0.028270392	0	0	0	0.036097255	0	0.025730936	0.012354737	0.022382696	0.012757752	0.004184764	0	0.008550878	0	0	0.034685571	0.022463611	0.025778242	0	0.012411477	0.018564599	0	0
1.5.1.12	0.130213959	0.580865231	0.033773085	0.481846299	0.572002788	0	0.146197114	0.090836074	0.113562316	0.216385723	0.228334919	0.432156826	0	0.089915969	0	0	0.166102346	0.253838458	0	0.415964394	0.384375318	0	0.468850809	1.017576226	0	0.071773802	0.315131121	0.734299232	0.090106003	0	0.104950051	0	0.278934146	0	0.00707456	0	0.140940577	0.21647573	0	0.410487547	0	0.462685621	0.253000143	0	0.727528142	0.710755728	0	0	0.503190785
1.5.1.15	0	0	0	0	0	0	0	0	0	0	0	0	0	0	0	0	0	0	0	0	0	0	0	0	0	0	0	0	0	0	0	0	0	0	0	0	0	0	0	0	0	0	0	0	0	0	0	0	0
1.5.1.19	0	0.017839245	0	0.025376119	0	0.02655409	0.01198592	0.000825108	0.001067543	0	0	0	0	0.00535237	0.020107185	0.003769122	0	0.026325561	0.016740403	0.027813625	0.0294814	0.023821693	0	0	0.026827487	0	0.026326059	0.021188683	0	0.017928494	0.022893948	0	0.002586782	0.010336328	0	0	0.00367794	0	0	0	0.02115297	0.017222987	0	0	0.016611262	0	0	0.022542067	0.013052672
1.5.1.2	0.70762253	1.591678168	0.726522898	1.022739107	1.553047281	0.326147706	0.189404331	0.52474832	1.539098927	1.075328296	1.402660465	1.612324992	0.744870254	1.019080088	0.554912541	0.704307851	1.492663506	1.099820124	1.103490799	1.122406388	0.61119928	0.717012039	1.011025996	1.008594498	1.099139375	2.067456487	1.501298487	1.099430785	2.059229509	1.105018113	1.35899744	1.052024391	1.141221627	1.115270107	1.14130867	1.152097371	1.569918204	0.237652086	0.607899276	0.270740162	0.132522431	0.460762333	0.593344539	0	1.573637414	1.845898332	0.638614404	1.483528984	0.416600807
1.5.1.20	0.39186374	1.386802934	1.450473366	0.431814311	1.286738256	0.97892554	0.513382774	1.510910361	0.829256933	0	0.608593278	0.83230975	0.609329383	1.422075229	1.273342598	1.329291784	0.248535285	0.25187175	0	1.123421276	1.411447595	0.935932586	0.797768595	1.096372515	1.315905493	0	0	0.809931795	0	0.603732108	0.391534346	0.23440977	0.292990448	0.323045408	1.422208626	1.163315051	0	0	0	0.769165574	0	0.614845272	0	0.404982028	1.295915449	0.97246078	0.898514932	0.168769282	1.068091795
1.5.1.24	0.266246533	0.264727752	0	0.222982775	0.250844628	0	0	0	0	0	0	0.194208431	0.217625635	0.098897768	0	0.219421888	0	0.06588715	0.362109772	0.066615685	0.303824798	0	0.158635707	0	0.182106413	0.008658079	0	0	0	0.024360831	0	0	0.007890427	0	0	0.193024225	0	0.007199958	0	0	0	0.196507806	0.201484688	0	0	0	0	0.082578979	0.125216434
1.5.1.28	0.044039336	0.117879415	0.019648858	0	0.04279331	0.0551137	0	0.002260384	0.04818905	0	0.075307558	0	0	0.039611134	0	0.045025166	0	0.006636066	0	0.014113865	0.030161321	0	0.050887855	0	0.038083266	0	0	0	0.000453553	0.018435456	0.030727758	0	0	0	0.048957417	0	0.04323266	0.022723496	0.034493923	0	0	0	0.004297232	0.000296755	0.115619132	0.013795564	0	0	0.003237462
1.5.1.3	1.553495649	1.313484575	1.464952124	0.42604372	1.642611209	1.052607394	0.792618174	0.003625853	1.15797977	0.325119264	1.436593439	0.905862902	0.861602607	0.943670102	0	1.44406882	0.343072402	1.310926605	0.883860995	1.262396852	0.386540315	0.859619656	1.574444141	1.542933939	0.46559436	0.784583574	0.395682404	1.021196133	1.090214415	1.401811865	1.186891507	1.493756767	1.139055861	1.490492908	0.613357097	0.660683169	0.114743751	0.815325045	1.044461368	1.004178106	1.099958648	1.411631767	0.30049903	0.432719392	0.617558199	1.36377231	0.387260186	0.291697912	0.837406051
1.5.1.33	0.226009614	0.049135147	0	0.043322081	0	0.192360414	0.135057628	0.026340396	0.218852743	0	0.183752086	0	0.02611722	0	0	0.045845052	0.038387547	0.23958156	0.099724922	0.00675347	0	0.115268636	0	0.117744591	0.142413337	0.079204613	0.225103928	0.066338476	0	0	0	0	0.040091406	0	0	0.189363511	0.147790217	0.187335024	0	0	0	0	0.182188337	0	0.138557776	0.046555822	0	0.01372764	0
1.5.1.38	0.023340454	0.792111627	0	0	0.009708462	0	0	0	0	0.270522015	1.071472944	0	0.193032287	0	0	0.060056121	0	0.434563364	0.142897358	0	0.479546719	0.467512088	0.192883711	0	1.432842384	0.043307462	0	1.33671533	0.643907765	0.365422523	0.830011126	0.386275496	0	0	0.102352568	0.367430985	0.479776575	0	0.585051276	0.489711791	0.285172835	0.18488809	0	0.007663699	1.241252463	1.473164952	0	0	0.138227881
1.5.1.5	1.562019862	1.555639984	1.610228976	2.441977309	1.291134965	1.467610215	2.186133542	3.856669103	2.708352672	1.212188412	2.510660834	2.137820158	2.332093231	1.440516171	1.852239106	2.825844896	1.740109188	2.539993461	1.945729571	2.624932227	3.483829691	2.221535264	1.831671271	2.274133175	1.652804142	1.29327633	2.677487505	2.446867055	2.292704179	1.450628923	1.460290239	2.33981013	2.003731374	2.189838752	2.535826532	2.059014828	3.425743119	1.80201267	2.606425529	2.124062296	2.45881209	2.626525775	2.18127652	2.268292947	1.899401388	1.776563025	2.72671393	2.853998523	1.433981898
1.5.1.7	0.593490646	0.525348285	0	0.274587996	0.65799632	0.216167182	0	0	0	0	0	0	0.710723665	0.655612897	0.778862471	1.160886944	0.895052625	0.216700515	0.865471378	0	0	0	0.367857719	0.338166035	0.0341314	0	0	0	0.039787647	0	0	0	0.335784506	0.175490633	0.732007149	0.360996852	0.73375638	0.289510763	0	0.575790663	0	0.412155394	0.12703181	0	0.052975826	0	0	0.236787458	0.122432658
1.5.1.9	0	0.030841831	0	0.034686049	0.002914162	0	0.00484824	0	0.004859639	0	0	0.005048978	0.035346283	0	0.016055528	0	0	0	0	0	0.028652086	0	0	0.014596341	0.032330156	0	0.009073961	0	0.032849606	0.035616723	0.034481638	0	0	0.033017886	0.032591929	0	0.020416264	0	0	0.027073937	0	0.005856795	0.019162601	0	0	0	0.026131101	0	0
1.5.3.-	0.164357484	0.589574296	0	0	0.228157895	0	0	0.504078092	0.324052471	0.276904264	0	0.214726165	0.406051551	0.242525677	0	0	0.513962848	0.135852687	0.480951006	0	0.688059371	0.115649563	0	0.139337496	0	0.364887892	0.323951883	0.783778341	0	0.035002429	1.474659836	1.110982313	0	0	0.324853501	0.815492026	0.351306555	0.061508191	0.085723569	0.011751602	0.205021167	0	0.514701813	0	0.011512416	0.913593025	0	0	0.44039922
1.5.3.1	2.143244322	1.730342391	0	1.660389339	0	0	0.363357612	0.172561087	0	0	3.061213046	0	1.783311589	1.111822093	0	2.514641646	0.07288428	0	2.648814415	0	2.01181403	1.802498858	1.751438513	1.267298481	1.854622889	0	0	2.241665479	0	0	1.080997524	0	0	0	1.845773158	0	0.369402898	0	0.002313202	0	1.806084453	1.945069951	2.429354142	0.235897532	2.845644342	0	0	2.526442831	2.292386821
1.5.3.13	0	0	0	0	0	0	0	0	0	0	0	0	0	0	0	0	0	0	0	0	0	0	0	0	0	0	0	0	0	0	0	0	0	0	0	0	0	0	0	0	0	0	0	0	0	0	0	0	0
1.5.5.-	1.143513883	0	0.627016264	0	0	0.247801662	0	0	0.916270188	0.656268597	0.261437924	0.346538217	0	0	0.550061695	0	0.537086603	0	1.070693487	0.39475693	0.226167467	0.973598625	0.909276027	0.115243967	0	0.149318802	2.529639167	0.227749718	0.163754971	0.319881273	0.634973698	3.628204134	0	0	0	1.358808514	0.99153201	0	0.237905896	1.652606469	1.127705458	0	0	0	0	0	0.708301608	0	0.249893974
1.5.5.1	1.233344275	0.527657096	0.105344102	0.311242658	0	0.074883341	0.440492962	0	0	0	0.448703259	0.604211154	0	0.080731189	0.036676768	0	0	0.142713986	0.502466986	0.308983046	0.026170427	0.433723327	0	0.095270248	0	0	0.400073505	0.385581758	0.000489148	0.361903981	0.310826761	0.399921995	0	0.015136038	0	0	0.545518105	0	0.053343049	0.000393453	0	0	0	0.096265359	1.06624387	0	0.568008892	0.405798864	0.312406843
1.5.8.2	0.290413841	0.15312545	0.056007441	0	0.260257367	0	0	0.289843905	0.323094597	0.189609993	0	0.207963732	0	0.162420627	0	0.077680331	0.323132687	0	0	0.197445447	0	0.033525558	0.161871256	0	0	0	0	0	0.198256336	0.318927083	0.199291703	0.040548273	0.108598947	0.173593693	0	0	0	0	0	0.686081552	0.966789437	0	0	0	0	0	0.305259383	0	0
1.5.8.3	0.043737672	0	0.201929434	0.041443367	0	0.174068693	0	0.10899606	0.141212023	0	0	0	0	0.167080135	0	0.200956698	0.070472902	0	0	0	0	0.193050638	0.026697899	0	0	0	0	0	0.14861795	0	0	0	0.0626168	0	0	0	0.170889441	0.205401084	0	0	0	0	0	0	0.042665595	0	0	0.106629912	0
1.5.8.4	0	0	0.011368604	0	0	0	0.085643209	0	0.099148488	0.074396068	0	0.067481947	0	0.013320426	0	0	0	0.068535896	0	0.007849449	0	0	0	0.046765291	0.003184913	0.04799733	0.00912464	0	0	0	0	0.065599999	0	0	0	0.080313057	0	0.005395039	0	0	0.089182754	0	0	0	0.002068605	0	0.07774309	0.113600862	0
1.5.99.-	0.041269965	0	0.033742478	0	0.052193459	0	0	0.036347213	0	0.035354295	0	0	0	0.015953179	0.049002983	0	0	0	0	0	0.05063344	0	0	0	0	0	0.042277427	0	0.054114642	0.032574365	0	0.016882788	0	0	0	0.012595497	0.048357746	0.001295215	0.065393373	0.069374431	0.033476736	0	0.055763572	0	0	0	0	0.008220939	0.041302946
1.5.99.11	0.054156688	0.128866409	0.2804559	0.26979771	0	0.257738511	0	0	0.098326822	0.255303125	0	0.077710079	0.192138754	0	0	0	0.215745496	0.144833808	0	0.180399623	0.00778847	0	0	0	0	0	0	0.143135854	0	0	0.158907634	0.103210711	0.029673004	0	0	0.281902092	0	0	0.280261166	0	0.18900617	0.055029282	0.060179393	0.180503991	0	0.153549354	0	0.143859127	0.160923358
1.5.99.12	0	0	0	0	0	0	0	0	0	0	0	0	0	0	0	0	0	0	0	0	0	0	0	0	0	0	0	0	0	0	0	0	0	0	0	0	0	0	0	0	0	0	0	0	0	0	0	0	0
1.5.99.6	0.07897572	0	0	0	0	0	0.0626915	0	0	0	0	0	0.066392631	0.087358809	0	0	0.056532091	0	0	0	0	0.134858258	0.11054501	0	0.016000654	0	0.090352645	0.141204851	0	0.081847852	0.108174934	0.068257797	0	0.060277254	0	0.042900589	0	0.002569104	0	0	0.02078913	0	0.12981344	0.057196258	0.115918803	0	0	0.013102619	0.052929567
1.5.99.8	1.784990405	1.858472038	2.333733973	1.467279366	4.078623149	0	0.672923642	0.999083942	0.070479787	0	2.841492353	0.857141062	0	0	2.906005986	0	0.452285668	0	0	0	0	0.778097914	0	0	0	0	1.600951364	0.409666301	1.413787059	0	2.325916751	0.270827756	1.128140268	0	0	0.111830529	0	1.162764496	0.229725007	0	0.442027378	0.384518876	1.139578322	0	0.882610341	1.809028737	1.592914318	0	1.587999208
1.5.99.9	0	0	0	0	0	0	0	0	0	0	0	0	0	0	0	0	0	0	0	0	0	0	0	0	0	0	0	0	0	0	0	0	0	0	0	0	0	0	0	0	0	0	0	0	0	0	0	0	0
1.6.-.-	0	0.797699733	0	0	1.024286484	0.796284164	0.19713595	0	0.500144347	0.77035795	0.637848664	0.01353171	0.805483532	0	0.701282488	0.430711552	0.860743511	0.538354503	0	1.27557908	0.763729445	0	0.656425015	0	1.109445349	1.627628703	0.401372678	0	3.174388594	1.196748264	0	0.496186087	0.983415766	0.773709815	0.952115656	0	0.2408282	0	1.155500864	0.723925779	0.55206925	0	0	1.773011803	0	0	0.548599018	0	0
1.6.1.1	0.216866236	1.125625978	0.368564682	0.323339941	0	0	0	0	0.520758043	0.424804853	0.426780605	0	0.650240822	0.497050888	0.232618733	0.519024751	0	0.153647294	0.333552728	0.402313161	0	0.350375811	0.590409308	0.414232128	0	0.134525305	0.698363182	0.834263766	0.270999567	0.517407538	1.639139389	0.895145808	0.480929182	0	0.262161633	0.829457738	0.141972897	0.162294905	0	0.539218006	0	0	0	0	0	0.508074489	0	0.363314331	0.661848424
1.6.1.2	1.280654337	3.97703323	3.870954633	0	0	1.456024328	0.012982575	0.209849516	0	0	1.848699798	0	1.127736267	1.905291397	0	1.895674221	0	0	0	0	0.699940643	2.037774671	0	0.028408577	0	0	1.605609402	3.75964053	0	1.492731332	0.044058269	2.668118031	0.028609302	2.061677991	0.044873186	1.827301485	0	0	0	2.171428926	0	0	0	0.726743804	2.498814033	2.688154606	0.501597513	0.098568032	1.75066227
1.6.2.2	0	0	0.002985668	0.001306941	0.001622666	0	0	0	0.002335798	0.001371301	0.007209846	0.000117198	0	0.000480645	0.001036544	0	0.002647995	0	0	0.000232086	0.00220853	0.002808014	0	0	0.003176926	0	0	0	0	0	0.000456909	0	0.000849588	0.00255393	0	0	0	0	0.0023334	0	0.001148319	0.001199524	0	0.002560481	0.010695506	0	0.002697471	0	0.002006627
1.6.2.4	0	0	0.068794264	0	0.039376451	0	0.007010593	0.03633394	0.060166828	0.008961761	0.009258664	0.05852587	0	0	0	0.038620314	0.042097022	0	0.001061914	0.041661217	0	0	0	0.05602794	0	0.057648045	0	0	0.045888129	0.06841501	0	0	0	0.016183156	0	0.059906919	0	0.064320616	0.016813181	0.0739821	0.041752848	0	0.055042947	0	0.043211537	0	0	0	0
1.6.4.-	0.98638752	1.683101902	0	0.021125373	0.000773329	0	1.062997581	0	0	0.571708035	1.234652803	1.059527015	1.199988212	0.768425932	0.687118269	0	0	0	0.75204609	0.209893377	0.53560049	0	0	0	0	0.505934359	0.441582524	1.277546939	0.284587408	0.652990969	0	1.686007585	0.347611474	0	0.319183704	1.303659814	0	0	0.594807173	0.134247638	0.505819538	0.326145742	0	0	0	1.023283487	0	0.060955466	0.055046876
1.6.5.-	0	1.667236583	7.445571356	0.872475614	1.357338027	1.806026243	0.728849146	0	0.672592764	2.836809109	0	4.172004942	7.45241795	1.67750054	0.454550781	3.392907968	0.033356948	0	2.149536813	1.93027643	0	0	2.385829076	0	0.596443544	0	0.774307465	0.545085108	0	2.312766628	0	0	3.412972535	0.485258199	1.240752366	4.126178101	0	4.586264472	0	0	0	5.159036372	0	1.008867005	3.010600918	3.239158782	0	0.445696954	3.345096389
1.6.5.2	0	1.062349304	0	0.600721338	0.376661566	0.145324551	0	0.163557438	0.244547042	0.282073295	1.02207501	0	0	0.172505553	0.053220899	0	0.269971737	0.338586504	0.036138992	0.355897243	0.459222543	0.447316082	0.444724402	0	0.116585325	0	0.294682656	0	0	0	0.497414731	0.098161127	0.041669503	0	0.281338848	0.330918913	0	0.470600765	0	0	0.085360754	0	0.083414061	0.000924843	0.725088545	0.908741552	0	0.312233158	0.275449606
1.6.5.3	13.80935501	4.026550329	0	5.067252129	9.506155801	15.56797045	3.995547969	0	7.733192703	0	18.93279433	8.826166423	20.31874619	0	7.224043965	0	18.31080135	0	8.503305406	11.90133782	0	1.64093817	3.982052613	11.8950878	0	0	0	16.65497116	0	0	13.76435973	11.40407397	0	8.450971723	0	16.98807614	0	0	0	1.543508743	0.523575265	7.695436934	0	0	17.20700628	21.25047271	7.439560251	5.49861743	0
1.6.5.5	1.874546331	4.672657897	0	0	0.896198084	1.637501404	0	1.063022419	0	1.293568232	4.415003145	0	0.167743465	0.096588074	0	0	0	1.644788524	0.367517017	0	1.03723283	0.967356422	0.769151891	0.22713405	0	0	1.160785855	0	2.005146276	0	2.612862548	1.916192889	1.040473454	0	2.09418393	1.572941502	0.555782979	0.848757586	1.207004351	1.322769269	0	0	1.625363043	2.079621747	2.395874616	1.738731556	0	0	0
1.6.6.-	0.003617477	0	0	0.000917575	0	0.001440984	0	0	0.003701102	0.006379567	0.004778957	0	0.003529181	0.001983644	0.00713158	0	0	0.023126977	0.021312936	0.013323179	0.018084502	0.00545137	0.001929711	0.002714561	0	0	0	0.001960273	0.002871763	0.002159648	0	0	0.001445042	0	0	0	0	0	0	0	0	0.007353556	0	0	0.011713959	0.001390392	0	0	0.002824015
1.6.99.-	1.378276658	1.529335775	1.580582206	0	0	0.367822645	0	0	0.55390564	0	0	0.336508266	1.336216468	0.202821619	0.722015497	0	2.349914939	0	0	0.763323701	0.109338027	0.09629961	1.482997195	0	0.90203335	0.567298137	0.327169613	0.702270037	0.024458126	0	0	0.855308713	0.624331662	0.249320165	0.037408295	0.077329775	0.215111411	0	0.421715514	0	0.262646291	0.054164418	1.267130412	0.375118306	0.798014683	0	0	0	0.163793793
1.6.99.1	0	0.053476425	0	0.009466079	0	0	0	0.001086746	0.137061806	0	0.586389699	0	0	0	0.021715821	0	0.355621292	0.092201493	0	0.088369939	0	0	0	0.17307746	0	0.105142661	0.134391035	0.073530659	0	0.118015026	0	0	0	0	0.086292074	0.114476495	0	0	0.141310905	0	0	0.147747024	0	0.016010869	0.357478539	0.113705862	0	0	0.147833703
1.6.99.3	1.948676358	2.550186653	2.586296818	0.909254228	0	1.624060951	0.78891911	0	0	1.701851144	2.761960074	1.911054142	1.0739718	0	1.261993775	0	0.348111665	0	0.946901765	0	0.925516909	1.179831729	1.380443147	0.394907753	1.070253751	1.412755868	1.940771861	0.41968169	3.653900356	0.889120524	0.31164269	2.231891004	1.115710425	0.13460666	0.932700865	1.369932379	0.319439676	0	1.086661688	1.02945809	1.891162285	0.510848156	1.339710516	0	3.212844896	1.734861345	0.012626845	0.77867376	1.172084586
1.6.99.5	0.568821542	0	0.190377429	0.44954281	0.544195135	0.220841592	0	0	0.32686489	0	0.736632411	0	0.478603474	0.113228983	1.521774534	0	0	0	0	0.478820445	0.281542514	0.194538412	0	0.125907097	0	1.059704773	0.658089667	0.075474061	0.391263139	0	0	0	0	0.028575088	0.375923824	0	0	0.6101239	0.141800878	0.33427888	0.604373235	0	0.120797234	0	0.615904884	0	0	0	0.615170502
1.7.-.-	0.994002068	0.366260053	2.232555917	0	0	0.458550667	0.039376428	0	1.780448287	0.73888494	2.15860902	2.094664437	1.745310757	0	0.473090711	2.350026858	0.430202229	2.484332686	2.371266944	2.940367154	0.681583219	0	2.005988925	0.29045416	0.207374414	1.027100754	2.219258844	2.438611443	1.591552457	0.297229067	2.281294311	0.694680034	2.03685074	1.605750384	1.715143628	3.080483083	0.184347607	0.779563141	0.825982591	2.43623112	0.179755626	0.730965476	0.101473343	2.248648561	1.545485952	2.384296264	0	0.236700972	0.983776073
1.7.1.1	0	0	0.000156312	0	0	0	0	0	0	0.068618585	0	0.041520065	0.023525279	0	0.020987733	0	0	0	0.063334471	0	0.073212016	0.052809828	0.042215146	0.07405144	0	0	0	0	0.071236006	0.065929037	0.061406622	0	0.012198497	0	0	0.068492032	0	0.030852279	0	0.045498139	0.016413327	0	0.015316576	0.007429783	0	0.041846835	0	0	0.098272033
1.7.1.13	1.818193703	1.993815256	0.906437478	0	2.756157889	0.397342768	0	0.635649785	1.083101089	1.148811946	1.469524168	2.13453849	1.462904693	0.160462763	1.852899194	0	1.827416508	0	0.861100843	0	0.058068272	1.114871575	0.684755433	0.287288116	1.128809096	0.791623425	0	0.783506315	0.494462315	1.108444911	0.370322205	0.810811136	0	0.477381816	0.709307358	0.382745823	0.535889036	0	0	0	0.123003233	1.054858745	1.243719909	0	0.800773829	0.345611103	1.484324641	0.974678046	0
1.7.1.4	3.056401557	0.936584332	0.537615111	1.230371017	1.392989357	0	1.743198288	0	0	0	2.634003528	1.184986069	0	1.377456191	0.531866503	0.68009094	0.080220144	0.820080973	0	1.064872137	0.795495967	0	1.356154884	0	1.395493867	0	1.69017288	0.249041231	0.597018344	0	0.162508665	0.794486627	0	0	0	1.14413931	0.865754988	1.075902914	0	0	0	0.474229682	0	0.600166324	0.998627892	4.189637739	0.893487126	1.578003061	1.476890507
1.7.1.6	0	0.017103704	0.002491486	0.015966547	0	0.011332272	0.003307461	0.019415126	0	0	0.013188898	0	0.018206913	0.009928021	0	0	0.006453359	0.001499183	0.011868873	0	0	0.021716614	0.019169686	0.01509072	0	0.016350798	0	0	0	0	0	0.01203538	0	0.002798151	0	0.015928021	0	0.001379604	0	0	0.013646926	0	0	0.02224057	0.005910964	0.00282561	0	0.015885829	0.008171891
1.7.1.7	1.655950984	0	0	0.058378456	0	0.460317755	0.691157203	0	0.776319647	0.197927761	0.954872169	0	0	0.46844666	0.67022514	0.703301326	0	0.055163537	0	0	0.168632668	0	0.372265209	0.700240559	0	0.211032827	0	0.872013618	0.941477442	0	1.545530422	0.333020921	0	0.318449728	0	1.262856024	0	0	0.165736882	0.450755652	1.20150868	0	0.195780905	0.632939735	0	0.16601345	0	0	1.076556574
1.7.2.1	0.555261863	0	1.23245268	0.232241325	0.340392972	0	0	0.200586073	0.177544601	0.315636354	0.387612053	0	0.105835572	0	0	0	0.24871892	0	0.00903907	0	0	0	0.098957654	0.186591565	0	0	0	0	0.01964823	0.244182638	0.303305744	0	0	0.323556185	0	0.28300354	0.147969074	0	0.371081094	0.293744433	0.161077618	0.203997475	0.12897724	0	0.451368065	0.508020342	0.314714217	0	0
1.7.2.2	0.662289506	0.465326888	0.475084992	0.293498928	0.415106083	0	0.020399878	0	0	0	0	0.510647474	0.212650038	0	1.595436672	0	1.086967235	0	0	0.07061157	0	0.31908268	0	0.458449688	0	0.19896719	0.346961515	0.04908375	0.238640528	0.044347832	0.480055051	0.378041287	0	0.499662754	0.209169116	0.274595811	0.548150172	0	0	0.282634603	0	1.062048455	0	0	0	0.071529506	0	0	0.07914673
1.7.2.3	0.471819013	0.458658784	2.496492565	0.354566457	0	0.165689877	0	1.150264505	0	1.069803598	0	0.707546247	0	0	0	1.002319932	1.529704565	0.14248057	0	0	0	0	1.017847559	0	0.332617511	1.161765502	0	1.563607672	0	0	0	0.919123454	0.828035765	0.706269255	0	2.160535397	0.409934817	0.708809419	0	0.304433873	0	0	1.188601784	0	0.18552166	1.093700693	0	1.218776407	0
1.7.2.4	0.524251584	0	0	0	0.191309182	0	0.148583237	0	0.114136641	0.124624628	0.143770156	0.033989893	0	0	0	0.021537047	0.158024321	0	0	0	0	0	0.004488899	0.138880518	0.18145883	0.177008749	0.192438707	0.147238153	0	0.211691803	0.239984064	0.146558447	0	0	0	0	0	0.171459391	0.097499433	0	0.078145251	0	0.150911789	0.213000314	0.588710394	0.133625743	0.109025855	0.064351265	0.076360792
1.7.2.5	0.930537546	0	0	0	0.369478719	0	0	0	0	0.355764717	1.051589353	0	0	0	0	0	0	0.299241258	0	0.324699234	0.320242807	0.213528858	0	0	0.709164957	0.36820526	0.145983696	0	0	0.489064503	0	0.301996	0.391386379	0	0	0	0	0.374211275	0	0	0	0	0	0.466259629	1.054437973	0.468967026	0	0	0.425497753
1.7.3.3	0.003682444	0.007506586	0.006295426	0	0	0.01303689	0.041557946	0.021876122	0.021897362	0	0	0	0.034194776	0	0	0.001331764	0	0.024179344	0	0	0.037589626	0.03093134	0	0	0.029924658	0	0	0.010830174	0	0.018098465	0.003525045	0.018894406	0	0.026723844	0	0.023753683	0	0.01239767	0	0.015455188	0	0.009998179	0.014864939	0	0	0.024516235	0.118203846	0.105946694	0.011745609
1.7.3.4	0.011129429	0	0.015825292	0.015968477	0.030523793	0.007366131	0.018066095	0.032786767	0.020964636	0	0	0.027168098	0.015077647	0.008874315	0	0	0.144862803	0.043306845	0.01346609	0.014262656	0	0.024155024	0	0	0.019809452	0	0	0	0	0.010739224	0	0	0.008752128	0	0.026593019	0.030737023	0.01125635	0.00433571	0	0.026239222	0	0.01501459	0	0.003688578	0.021901552	0.016021904	0.015793345	0.011590652	0.043137532
1.7.7.1	0	0.324098283	0.021055781	0	0.371946904	0.300747644	0.219788991	0	0.722716519	1.483000013	0	0.162207633	0	0.017719917	0.239862237	0.145891615	0.148843809	0.208599137	0.710667262	0.030731575	0.481781415	0.136025465	0	0	0.776099461	0.024498851	0	0.293317788	0	0.032353791	0	0	0.572659676	0.083408939	0	0	0	0	0.473740684	0	0.281099457	0	0.074689232	0	0.090588283	0	0	0.116010386	0
1.7.7.2	0.001745908	0	0	0.003214944	9.00606E-05	0	0	0.001506236	0.00016665	0	0.011673173	0.002817382	0	0	0.000233332	0.000606403	0	0.002978479	0	0.001600447	0.000896721	0.002379935	0	0.002699314	0.000939922	0.000666265	0	0.001767256	0	0.001743746	0	0	0	0	0	0.001587465	0.000577003	0	0	0	0.000883084	0.000567346	0.002232062	0	0.005839142	5.64129E-05	0	0	0.002779585
1.7.99.1	0.717818017	0	0	0	0.148742798	0	0.019451951	0.067768589	0.051923917	0	0.234859324	0	0.126046602	0	0	0	0.116663372	0.12418589	0.005962322	0	0	0.107661746	0.14368746	0	0.124526526	0	0.00426936	0	0	0.123541888	0.047555302	0	0	0.036517653	0.043479243	0.049798376	0	0.033498045	0.097666123	0.000691507	0.103276164	0	0	0	0.235433052	0	0	0.137263998	0.056993167
1.7.99.4	8.115664568	0	0	0	0	2.427578399	1.93966677	0	3.319291934	0	3.691413866	1.947916543	2.34948098	3.100042086	3.813492422	1.854444135	2.655833227	1.884511442	1.163906609	1.752100106	2.086952027	0.797235194	0.923056633	0	1.063425128	0	5.073475364	7.614173928	1.459808212	2.381577072	0.892481696	8.162398936	3.254708614	2.859568862	0.723907761	1.66554801	0.551559329	0	2.635744447	6.500307184	3.396246679	0.425390918	0.793695017	2.357315784	0.060242987	6.755508113	3.103383885	3.480086418	4.029417712
1.8.-.-	0.061125301	0.135722662	0	0.092272288	0.149272601	0.206196001	0	0.021759335	0	0.163523885	0	0	0.038235941	0	0.00488196	0.121548741	0.753851245	0	0.521452312	0	0.085838478	0	0.08919829	0.117374879	0.427516077	0	0.537173325	0	0.072638276	1.240449655	0	0.088786524	0	0.2861422	0.428239802	0.169318184	1.086374	0.265114693	1.699597821	0.334486689	0.08239898	0	0.354355812	0.032822152	0	0	0	0	0.435690426
1.8.1.-	0.123614965	0	0.5541309	0	0.2400956	0.544248787	0	0	1.509256659	0.147367261	0.398534821	0	0	0.232178634	0	0.426775954	0.302382598	0.765391306	0.445448059	1.308070839	1.206824113	0	1.349889424	0.332818071	0.138805771	0.137471804	0	0	0	1.087527021	0	0	0	0	0.095370468	0.481330132	0.470260814	0.368258767	0.70890497	0	0	0	0.089198356	0.165134903	0.020405397	0.209061291	0.254326153	0	0.519513314
1.8.1.14	0.154616172	0.181427697	0	0	0	0	0.200145007	0.208011219	0	0	0	0.062158157	0	0.112630438	0.104112348	0	0.11228832	0.179126895	0	0.064714006	0.217123928	0.101807016	0	0	0	0	0.157999801	0.033345005	0.025766169	0.048504742	0	0.023604004	0.180849615	0	0.146537373	0	0.054244478	0	0	0.072681104	0	0.018743028	0	0.031296193	0	0	0.076496698	0	0
1.8.1.2	3.152509924	3.132509654	1.546552155	0	0.790670123	0.749720481	0.081485211	0.163164108	1.586995108	0.646724859	2.916601403	0	0.966927603	0	0	0.632711191	0	0	1.185605108	0.877664914	0.687496282	0	1.126033357	0	0	1.154565219	0	0.048977443	0	0	3.909097738	0.382818507	0.170467165	0.721775692	0	3.192309132	0	0.369914183	1.807657176	2.389229988	0.720518353	0	0	0	0.516200477	0.779116874	1.017962237	0.076379832	0
1.8.1.4	4.741393009	3.357741782	0	2.303861326	2.246815573	2.341283951	0	3.396209983	0	1.257380598	3.351648436	1.849578786	0.774093528	2.601895498	4.151751095	1.734763845	0.157432428	1.510820069	1.00214386	1.134873608	1.696922341	0.193683455	0.098531809	0.946132006	0.229535624	2.117886679	1.961136475	1.810105927	2.068230622	0	1.685511281	0	0	0	0.37051271	1.97011497	1.102042467	2.15985745	0.506222238	1.762404109	2.359802297	0.96775435	0	0.428848297	3.18849945	2.190840525	0	2.204275905	0.854475543
1.8.1.6	0.036251213	0	0.035840754	0	0	0	0	0	0	0	0.010424157	0.002829208	0	0.035595924	0.011579637	0.024767562	0.009581724	0.021430773	0	0	0.02048973	0.023156482	0.015825034	0.024185717	0	0	0	0.014347069	0.00927727	0	0.016464397	0.034154093	0.033777765	0	0.007208254	0.042675278	0	0	0.015825539	0	0.028499731	0	0.02195249	0	0	0	0.022148188	0.012877202	0.030506512
1.8.1.7	0	0.212733974	0.680591212	0.364136142	0.706875974	0	0	0	0	0.017252468	0.416799033	0	0.592131753	0	0	0	0	0	0	0	0.439904653	0	0	0	0.22872916	1.324059364	0.607964539	0.833172374	1.259381687	0	0.546429851	1.142595143	0.546826933	0	0	0.507868398	0	0	0	1.000801739	1.783984263	0.579828396	0.469447851	0.181701982	1.174421317	0.27010021	0	0	0.919833645
1.8.1.8	0.040874043	1.821419783	0.439539786	0	1.311237822	0.615194497	0.495591233	0.700923145	0.148725958	0	1.466105348	1.314177347	1.160152662	0	0	0.756260162	1.489062069	0	0	0	0	1.188254917	0	1.161517189	1.016273056	0.440722571	1.879248559	0.682527333	0	1.19646548	1.360396268	1.374568044	0	0	0	1.074180521	0	0.797177055	0.118214489	1.989903645	1.014401665	1.512248212	0	0	1.883446045	1.163954377	0.636343857	1.167048034	0
1.8.1.9	0.614025572	2.14121685	2.328595972	1.786199047	2.416060299	0.481319665	2.410643493	2.033307278	2.849640243	1.469746295	0.993533745	0.966984105	0.574586348	1.065720629	3.60833326	2.953523444	2.394555732	1.416894923	3.367024122	3.070882829	3.453716936	0	2.728386444	2.21931697	2.020232717	1.697515948	1.281175583	0	2.85131417	0.645514459	0	1.743872097	3.072660678	0.459829816	1.469100041	0.089843792	1.805055358	0.736971213	1.611656002	1.479103487	0.627040706	0	0.779196034	2.353031329	2.259631556	1.254484263	2.270928486	1.407464055	3.096331487
1.8.2.-	0	0	0	0.044702184	0	0.045259215	0	0	0	0.028337808	0.007022146	0	0	0.048104397	0	0.012771475	0	0.087981085	0.081785692	0.072474603	0.077236498	0.046106285	0.022669239	0	0	0.007258562	0.01554027	0	0.037051774	0	0	0	0	0.023463754	0.013072367	0.01880472	0	0	0.042342119	0	0.036146873	0	0	0.042520926	0.045173929	0.018649974	0.038514998	0.001910315	0.052298749
1.8.2.1	0.639832791	0.051288633	0.079672524	0.008150595	0.077185062	0.173255595	0.152867175	0.15595328	0.180800659	0.098782894	0.274489369	0	0	0.092490923	0.156569773	0.129057981	0	0.004548163	0.153189355	0.072725157	0.1052191	0.027254538	0	0	0	0	0.046731763	0.146956198	0	0	0	0.045409113	0	0.102175439	0	0.000928948	0	0.006150332	0.195828408	0	0	0	0.116212854	0.047704537	0.114469111	0	0.21550728	0	0
1.8.3.1	0	0	0.04496504	0.02421623	0	0	0	0	0	0	0.102365069	0	0	0	0.019193815	0	0	0	0	0.000311518	0.055528646	0	0.016095977	0	0	0.060547821	0	0.013645219	0	0	0	0.029762868	0	0	0.042425618	0	0.013569995	0.01480123	0.043042653	0	0	0	0	0.040314951	0.136760122	0	0.077117399	0.079035992	0.013459865
1.8.4.-	0.01032359	0.012733296	0.010563964	0	0.008356936	0	0	0.008353858	0	0.000193625	0	0	0	0	0	0	0	0.00174366	0.007200671	0.006946475	0.005335568	0	0.008491458	0	0	0	0.00788864	0	0.007958085	0	0.001094969	0.004063884	0.015405763	0.002062232	0	0.001099295	0	0.014786398	0	0	0.015725369	0	0	0	0	0.005122316	0.006928678	0	0
1.8.4.11	1.860521979	1.27743248	2.981978774	2.630509519	0.289405701	3.540411781	2.370125645	0.069038046	0	1.605550381	2.344575634	2.094537398	2.898289031	0.91100266	2.609402544	0	2.207456028	0.935670046	0	2.358376898	0.649790971	0.382019037	0.733471639	0.696412519	2.773158319	2.900607814	0.848591262	0	0.621280825	2.122492339	0.051693461	1.63431349	0.393643754	0	0	1.710283518	1.629121296	1.73688194	1.396687695	1.343346305	4.557701739	2.013029889	0.104228469	5.959730702	0.926135631	1.240990259	1.313440009	0	0.018042826
1.8.4.12	1.237026529	0.163151577	0.860362625	0.473810734	0.798381668	0.606649146	1.283045065	0	0	0	0.991775607	0.286338241	0.005925452	0.057989156	0	0.810041106	0.143103625	0.992551763	0	0.209521783	0.148057522	0.681514965	0.795972125	0	0.609818539	1.262925451	1.131239859	0.500348182	0.986106933	0.816130634	0.578877952	0.378171117	0	0	0.866410557	0.83556149	0.654990296	0	0	0.674300752	1.075428381	0	0.003512988	0.278879477	1.038249494	0.278881829	0.908675266	0.783745229	0.142989447
1.8.4.8	1.218112378	1.318475043	1.383961806	0	1.184058888	1.177909764	0	0.738294305	0.467678087	0	0.943316886	0	0	0.022053191	1.420891035	0	0	0.434671815	0.245292604	0.041320455	0.059021269	0.351647665	0	0.749761572	1.249439127	0.03090336	0.759172648	1.127317191	0.314683867	0.515209631	0.553183896	1.335455321	0.56850092	0	0.107397364	0.7239019	0.151752945	0	0	0.833320555	0.54916862	0.444892159	0	0.03025451	0.862649169	0.655061052	0.674362462	0.722418949	0.42276823
1.8.5.-	0	0	0	0	0	0	0	0	0	0	0	0	0	0	0	0	0	0	0	0	0	0	0	0	0	0	0	0	0	0	0	0	0	0	0	0	0	0	0	0	0	0	0	0	0	0	0	0	0
1.8.5.3	0.788146699	0	1.55518578	0.368606437	0	0	0.52868574	0	0.454566032	0.171863145	0	0.279503294	0	0	1.149681511	0.196015474	0	0	0.369215532	0	0	0.717662729	0.764428682	0	0.270757357	0	1.540640962	1.259634577	0	0	0.284865835	1.251602807	0	0.364420083	0.300776935	0.890312513	0	0	0.64266909	1.285599827	0	0.655048256	0	0	0	0.740243946	0	0.448236626	0
1.8.7.1	0	0.350486917	0	0.047202074	0.042913165	0.033053411	0	0.04400379	0	0.038880436	0.106699218	0.071677601	0	0	0.020377951	0.038296789	0.083977593	0	0	0	0.046795798	0.018936772	0.072440692	0.012317876	0	0.049673689	0	0.002447577	0.092120488	0	0	0.014169698	0	0.0774316	0	0	0.030426486	0.074247222	0.003857017	0.059825622	0.09199788	0.036244474	0.080701872	0	0.183188082	0.052497685	0	0.039662725	0.006199785
1.8.98.1	0.665865874	0	0	0	0.970903828	2.928994121	1.29980266	0	0.266225511	0.827248579	0	0	1.008814591	0	2.852716644	0	0.762146891	1.233818414	0.377688832	0.032603091	0.856521584	0.433737717	0	0.870463231	0.262939539	1.163539213	0	0	0.253088811	0	0.285973041	0.220163572	0.056996391	1.354500733	0.85363259	0.328223566	0	0.482054841	0.965819776	0.940801859	0	0.680872501	1.288435731	0	0.030218117	0.602309139	0.786767365	1.064466167	1.155976936
1.8.99.-	0.077735234	0.108754017	0.120050585	0.03266642	0.05301574	0.019007357	0.049936461	0	0.019407316	0	0.017766661	0.059458457	0.048150002	0	0.080104577	0	0.070301269	0.081790122	0.116022168	0	0.100589204	0	0	0	0.004149298	0	0.080546144	0.34715147	0	0.100994085	0.016662309	0.125361236	0	0.070137264	0	0.220588815	0.049832549	0.017605167	0	0.035917591	0	0.058187706	0.084087518	0.031459128	0.109862974	0.097361089	0.065986769	0.130548408	0.044554308
1.8.99.2	0.104589893	0.211213434	0.019108289	0	0.235477424	0.200669431	0	0	0.132036021	0.168034328	0	0	0.233031663	0.05490425	0	0.113587802	0	0.425971065	0.138238965	0.252169989	0.20095837	0.221423523	0.195450006	0.728394328	0.1666921	0	0.028591739	0	0.066994859	0	0.188281145	0.052973864	0.6845367	0.587436628	0.655934576	0	0.069396821	0	0	0	0.172825356	0.071797796	0	0.038354946	0.013611737	0.152880111	0.048808932	0.177480451	0.246817359
1.8.99.3	0	0.361415536	0	0.364477474	0	0.147167999	0	0	0	0.088574879	0.144061719	0	0	0.236792025	1.842558843	0	0.121289962	0.001547127	0	0.266742103	0.167433594	0.025950032	0	0	0.101721273	0	0.166299154	0	0.123080358	0.177335387	0	0	0.160500235	0.188769633	0	0	0.025794651	0.200980303	0	0.132002615	0	0.260783407	0	0	0.373355973	0	0.298097809	0	0
1.9.3.1	4.068089286	0	3.045448347	2.953388655	0.214090914	1.320595272	2.070446253	1.200082117	0	0	9.160290963	0	3.063109999	0	0	0	0	0	3.133961612	1.650249072	1.357801403	0	1.526916929	3.220879886	4.949361708	0	0.589135835	2.164924349	0	0	0	0.284317866	0.678390026	2.135005817	0	2.865118459	0	2.393774455	0.088967246	0	2.24257447	0	0	1.404687611	8.004399719	0.797920024	1.942990359	1.512257652	2.708226293
1.97.1.-	0.004721506	0	0.080116527	0.121334648	0.01911256	0.140960302	0	0.166540875	0.106688963	0.009269208	0.00480224	0	0	0	0	0.229234473	0	0.113683619	0	0	0	0	0.170416475	0.181100499	0.170628216	0	0.085078461	0.251458022	0	0.125552217	0.260804009	0	0	0.192946484	0	0.119021255	0	0	0.204226798	0	0	0.142789163	0	0.142527711	0.312175961	0.204807109	0.015739339	0	0
1.97.1.4	0	0	0	0.389689956	0	0.249111966	0.600583269	8.210650689	11.92892694	4.713039449	0	2.153094008	0.391343891	0	4.276555676	5.021765815	0	3.37489589	6.391879499	4.87879053	6.38415873	1.769033886	8.9035959	1.325942395	0	0.683822886	3.939614104	3.900053237	1.428420919	2.186897711	2.442365531	7.110135557	0	4.782620155	0.21787017	4.4349917	6.231155973	4.213491936	2.270570543	5.379612045	0.183698719	0	3.929542418	4.547547112	1.990761243	3.399423181	5.560058954	6.09594968	2.055928241
1.97.1.9	0.846752151	1.030205539	0.917533301	0	0.133441811	0	0.43338081	0.400474749	0.859989008	0	0.138959245	0	0.48737498	0.655174828	1.159764808	1.440992953	0	0.433773782	0	0	0.503197246	0.678573795	0.18136454	0.480790754	0	1.134211811	2.375664087	0.320020479	0.929755857	0.919123445	0	2.615733585	0.293993348	0	0	0.956697218	0	0	0.767515228	2.135291292	0	1.168007062	0	0	0.544077103	0.209682436	0	0	0
2.-.-.-	0.076698782	4.561477418	0.958720606	0.822615396	1.999880528	1.738861366	0.029482446	0	1.880026467	0	2.157111782	2.913958319	1.608685361	0	2.621295223	0	1.580157561	0	2.566056559	0	2.382402787	1.511976536	0	1.384594219	1.692758384	0.44583421	1.93625395	3.877766095	1.240199272	0	1.543743613	0.803419099	0.804552989	0	2.630102851	3.796361407	0	1.187162041	0.346679295	0.967326718	0	2.90296192	1.618753137	0	0.840940579	1.185820384	1.92626656	1.563252918	0
2.1.-.-	0.046647353	1.768191419	0	0	0	0	0	0	0.233198334	0	0.011182424	0	0	0.058752432	0	0	0.432701283	0	0.611962193	0	0.638740719	0	0.186997044	0.36221714	0.465092345	0.441320378	0.434288499	0.450143079	0	0.14098238	0.588703305	0.709987515	0	0	0	0.360276155	0.263622278	0	0	1.186132284	0.464094574	0.395500164	0.387257207	0.550820301	0.393065719	0.246243585	0	0.601001607	0.370039479
2.1.1.-	8.096552105	4.877493217	2.038253973	5.800699333	1.426755065	3.271898074	5.00235387	6.671069368	5.448611098	2.879926926	8.501752328	6.413825989	8.03018461	1.824018778	1.430086859	5.636422733	2.453862314	7.083747979	3.182140717	6.376050504	7.453417564	2.911300483	6.408393245	8.28076182	6.774747216	7.872691486	1.620395211	4.5316789	5.47368089	1.183164073	1.397646128	3.819653094	8.050820825	8.032211857	2.213420719	5.223575929	4.010309074	0.912591973	8.29656818	6.599044499	5.318312854	3.141384407	4.710191263	0.343362954	7.392894765	7.052243985	4.049898824	3.924527371	7.718527208
2.1.1.10	0.48829648	0	0.444788138	0.311020779	0.351617787	0.184559121	0	0	0	0	0.262780164	0.356446455	0	0.119684092	0.420895001	0.406880146	0.00397353	0.008021735	0.26857501	0	0	0.076751763	0.189908102	0.940246608	0	0.169046565	0.186176052	0	0.17664139	0.128569761	0.063404185	0	0.594373008	0.173383482	0	0.365588511	0	0.346864592	0.371547172	0.591220126	0.235874567	0.310474581	0.326606392	0	0	0.375910194	0.669554118	0.3957388	0
2.1.1.100	0.010020794	0.015731814	0	0.04273009	0.024796384	0.02786963	0.041524087	0.035181813	0.031157125	0.053154012	0.026141314	0.001494518	0	0.040329299	0.017744654	0	0.027587631	0.049887353	0.05469627	0.059174785	0.066971501	0	0	0	0.041095659	0.029116485	0.026106791	0	0.035461897	0	0.037492148	0.008096418	0	0	0	0	0.033207903	0.034514417	0	0.014733155	0	0	0	0	0.037035537	0	0	0	0
2.1.1.103	0	0.014427393	0	0	0	0.051087563	0.031276406	0.047798012	0.030004107	0.036396436	0.141212062	0.049012954	0.026803217	0.03603603	0	0	0.058486778	0.055740802	0.06096872	0.00927397	0.031497157	0	0	0.049201924	0	0.027973089	0	0	0.033684738	0.029452521	0.034417306	0	0	0.04793665	0.035517012	0	0	0	0.038202666	0.033859957	0	0.026719786	0.00943212	0.02338907	0.198372859	0.057173214	0	0	0
2.1.1.104	0.295821063	0	0.076218636	0	0	1.070734219	0.857931524	0	0	0	0.269645971	0	0.024746841	0.23142033	0	0	0.009503307	0	0.291743834	0.03011448	0.151518209	0	0.243723797	0	0.051158306	0.384399236	0	0	0	0.255058492	0	0	0.077677771	0.220673833	0.025074047	0.284842601	0.099332862	0.098697839	0.812396469	0	0.255107715	0	0	0.183640067	0.187146446	0.289726539	0	0	0.110211308
2.1.1.107	8.010083157	5.717104421	0.869524307	4.966097639	6.84371503	0	2.097786505	0	3.095207448	0	1.838742605	0	0	0.16972468	1.67268877	0	0	4.560595588	0.741405	2.413973523	1.998307748	0	0	0.80405047	0.845952121	0	2.379196236	1.715526383	0	2.122987173	1.388524259	1.505682884	3.374643706	1.892783764	0	5.553501166	0	3.690644086	0	4.246519224	2.629098911	0	0.653015667	0	6.674176377	6.85797526	4.089465892	1.273935117	4.492083769
2.1.1.11	0	0	0	0	0	0.003210329	0.002769244	0.001513909	0.002452907	0	0.011133049	0.000198525	0.002207311	0.000452996	0.001211852	0.000828424	0.000177321	0	0.001851852	0	0	0	0.001325412	0	0	0	0	0	0	0.001647255	0.001417403	0	0.000334068	0	0.002394352	0.003127102	0.001860528	0	0	0	0	0.002330461	0	0.001735956	0.009474041	0.001360557	0.002936077	0.002148577	0.001132603
2.1.1.113	0.277151936	0.130337634	0	0.096511055	0	0.416130861	0.245042431	0.063631685	0.142339498	0.083046883	0	0.159061569	0.014222585	0	0.001913732	0	0	0.022547532	0.06989861	0	0.031663023	0.138084114	0.091981934	0.040350798	0.079126139	0.058809984	0	0.073537377	0.134457517	0.06367981	0.133180688	0	0.081859842	0.120977057	0.031983667	0.112236104	0.078699462	0	0	0	0	0	0	0	0.203185884	0	0	0.143667482	0.037914139
2.1.1.13	1.950548168	2.22797122	1.242790271	1.461161811	1.147599174	1.212301955	0	2.144158142	2.461075663	4.40558026	2.273597427	0	2.386881874	0.889720222	1.893914845	1.191656476	0.829320769	1.481726213	1.935780382	0.238909462	1.358715228	0.661528834	0.543694692	0.730878825	1.733440684	0.174393181	0.326073412	0	0.819663991	1.451130794	0.353022064	2.3448148	2.52479524	2.359512334	4.011716217	0.610670235	1.974075902	0	0.608013894	0	0	0.874541948	1.776737616	0.145252011	1.288147117	0.557408769	1.518449448	1.201455299	0
2.1.1.130	0.76858677	0.121621582	0	0.492410079	0	1.243872767	1.261471738	0	1.310538894	0	1.344412814	2.395255499	0.947904979	0	4.10777526	1.20807669	0	1.561472944	0.763888602	1.034998572	1.280131211	0	0	0.053334051	1.546159883	0	0.123365265	1.583458578	1.150644421	0.038884457	1.550123939	0	2.464914733	2.388186844	0.576188763	0	0.637003152	0	0.847745548	1.353016708	0	0	1.111827976	0.311139159	0	1.842434131	0.291700976	0	0.914274177
2.1.1.131	0	0.339889341	0.493501985	0	0	0.004699211	0.67861956	0.538234984	1.094636021	0.694874468	0.689989516	0	0	0	0.646126799	1.405460796	0	0.817724268	0.779342127	0.199506681	0.953908438	0.14218006	0	0	0.703096337	1.14795575	0.139016115	0.149724502	0.457568465	1.105971967	0	0	0.793623371	1.098074139	0.084488503	0.165857824	1.443010071	0.297078791	0.526323576	0	0.728581353	0	0.197291324	0	0	1.378204353	0.195147144	0.553958772	0
2.1.1.132	0	1.592132622	0	0.621834631	0.775233406	1.207839143	0.643920528	0	0.853589658	2.252215769	2.811467971	1.079239093	0.558933967	0	0.396083057	2.056556734	0	0.622221431	0.59888351	1.732940433	0	2.584291603	0.103921739	0	2.153419746	1.812726791	1.131673975	0.58805616	0.067737215	0.704971329	0.46948669	0	0.958289752	1.990880042	1.264043432	0	3.147636211	0	1.050376835	1.058448511	0	0	0.954437397	0	1.047307288	1.592639337	2.273965915	0	0.970030168
2.1.1.133	0.148802654	0.584474771	0	0	0	0	0.281656514	0	0.403883356	1.125029931	0.725610932	1.063337214	0	0.450493414	0.501806205	0.589627405	0.295271922	0.882697625	0.283458799	0.186011887	0.427938339	0.991625259	0	1.052534626	0	0	0.388972386	0	0	0.338279998	0.611149985	0	0.032035767	0.513646145	0.103229645	0.469971573	1.210941979	0	0.655237154	0.514323601	0	0.510032764	0.359009356	0	0.37112537	1.565433653	0.876950373	0.966156349	0.013003821
2.1.1.137	0	0	0	0	0	0	0	0	0	0	0	0	0	0	0	0	0	0	0	0	0	0	0	0	0	0	0	0	0	0	0	0	0	0	0	0	0	0	0	0	0	0	0	0	0	0	0	0	0
2.1.1.14	1.626505265	1.044608334	1.709957416	1.562809733	0.557618311	1.148918841	0.914036893	0.353852254	1.426258008	0	1.661220389	0	0	0.83517663	0.321374362	0	1.695265793	0.470139427	0.041173813	0.698535583	0	1.121903339	2.412679158	1.340690712	0.781346467	0	0	1.750442823	0.492299705	0.200195062	2.35179627	1.139250919	0.86787041	0.505223664	0	1.067695802	0	2.075872863	0	0.908280448	0.476317689	2.285330421	1.261106497	0.944426573	2.071927687	3.704179064	1.918484521	0	0.839739957
2.1.1.144	1.269955992	0	0	0	0	0	0.100349795	0	0	0.139870191	0.874369295	0	0.207731073	0	1.207472391	0	0	0	0	0	0	0	0.549607575	0	0	0	0.301362495	1.065685114	0	0	0	0.900253546	0.200952094	0	0.240220665	0.568205626	0.322300471	0	0.652783603	0	0.273420718	0	0	0.320191834	0.692872514	1.032911903	0	0	0
2.1.1.148	0.639728972	0.040411315	0.144018969	0	0.626413232	0.72146676	0.163139811	0.624210113	0.629475898	1.624893207	0.322594308	0	0	0.287615099	1.399338764	0	0.708839923	0.961236684	1.113360874	1.013150255	0.73518457	0.208553389	0	0.614917191	0.580527433	0.190132172	1.127375947	0	0	0	0	0.488266961	0.367669673	0.244413975	0.774898658	0.168877342	0.362715705	1.512383852	0.010502859	0	0.443913815	0	0	1.419947537	0.342882781	0.107610075	0	0	0
2.1.1.152	0	0	0	0	0	0	0.192108451	0.071538202	0	0	0.172496936	0.140358389	0.152881021	0.123689922	0.034255942	0.047170391	0	0.01679599	0.039751347	0	0	0.197203858	0.179972064	0.176143923	0.409661342	0.075926398	0	0.151172214	0	0	0.107698362	0	0.153912115	0	0.105138506	0	0.03941402	0.1313288	0	0	0	0.032274635	0	0	0	0	0.263236044	0.307033043	0.203623783
2.1.1.161	0	0	0	0	0	0	0	0	0	0	0	0	0	0	0	0	0	0	0	0	0	0	0	0	0	0	0	0	0	0	0	0	0	0	0	0	0	0	0	0	0	0	0	0	0	0	0	0	0
2.1.1.163	1.475560364	0.768643949	0.473197953	0.757430808	1.901747435	0.372034034	0	0.728993493	0.752986341	0.116932566	1.167290598	1.43751226	0.434314635	0.063174953	0.647801604	0.250195048	1.600662556	1.140635822	0.98368427	0.283347123	0.224518326	0	0.156055343	0.814074227	1.204644733	0	0.253128968	1.211340849	0	0.283845027	0.17345712	1.350407263	0.473944418	0.459905451	0	0.591469417	0.740130897	0.832956735	1.471067772	0.676833299	0	0	0	0	0.119082301	1.842146203	0.207278443	0	0.531096589
2.1.1.166	1.224774074	1.820853682	1.786063507	0.904952527	0	0.192133591	0	0	0.557901	0	0.806653235	0.543316852	0	0	1.289034757	0	0	0	0	0.264420271	0.147008558	0.12746949	0.29800184	0	0	0	0.90542348	1.601935767	0.083162772	0	0.619966003	1.279738158	0	0.080245662	0	1.480123865	0.804059259	0	0.484836619	0	0	1.316315791	0.680852143	0.411806057	1.736157168	0.161223988	0.926016268	0.351026958	0.576082046
2.1.1.17	0.175084959	0.41785339	0.12868525	0	0	0.136194945	0	0.012147335	0.20788622	0.117499697	0	0	0	0	0.10495823	0	0.025789749	0.103070306	0.148255786	0.100857971	0.209405438	0.189526684	0.142620343	0	0.169982155	0.04951518	0.220552	0	0	0.124390107	0	0.062003146	0.077373131	0.146735231	0	0.155219675	0	0.138841696	0	0	0	0	0.142557282	0.103797124	0.105451035	0	0	0	0
2.1.1.170	0.785116402	0.798210414	0.812601244	0.966090927	0	0.319256574	1.125197796	0.960478293	1.010070199	1.292294554	1.248334842	0.984750527	1.016475333	1.267004989	0.029829385	0.541263954	1.04766208	1.408195491	0.641183338	1.245533379	0.714018957	1.342942918	0.957076657	0.833506448	0.599131974	1.428018289	0.615217509	0.561436588	1.015790296	0.621694989	0.979353154	1.348056355	0.989170765	1.439964271	1.271525807	0.682751548	1.31065471	1.022870547	1.127445475	1.222155896	1.169733324	1.055600573	0.5936195	0	0.892985069	1.038793583	0.883992494	0.903638565	0.839948637
2.1.1.171	0.750441189	1.065579153	1.00024277	1.359148113	0	0.026495816	0.587465456	0.117018562	0	0	0.342583029	0.451054551	0.557657549	0.558676714	1.49357477	0	0	0	0	0.75060971	0	1.029627547	0	0.696382596	0.722559782	0.764306654	1.104845236	1.547794014	0.516516423	0.158385463	1.321989099	0.430934277	0.388602931	0.068545641	0.320538611	0.254516078	0	0	0	0	0.46493254	0.701236649	0.26651457	0.575085855	0.450039044	1.447736471	0.757756527	0	0
2.1.1.172	0.177171383	0.892468315	1.251694452	0	0	0	0	0	0	0	0	0.219821711	0.358671025	0	0.860593427	0.565888403	0.051109409	0	0	0	0.179708568	0.62481953	0	0	0.676716659	0.571003073	1.099142408	0.53881181	0.917330705	0	0.337144066	1.812642551	0	0	0	1.138843403	0	0.254471529	0.988202127	0	0.058095884	1.434791221	0	0	0.865099748	0.403951403	0.553301002	1.157907787	0
2.1.1.173	0.138851827	0.508766581	0.269583025	0	0.688639569	0	0.411237096	0	0	0.325182406	0.229524086	0.135848229	0	0	0.31965141	0.013469401	0	0.697352212	0.266285342	0	0.682576314	0.798852374	0.650319491	0.415472892	0	0	1.468075397	0.625186603	0.364547345	0.472644989	1.192520555	0.430121486	0.370477181	0.702986916	0	0.839546887	0	0.342489438	0	0.876112831	0.511316724	1.574931869	0.020603563	0	0.08925695	1.270481683	0	0	0
2.1.1.174	0.286024074	0	0	0.071756022	0.157940287	0.473133025	0.177934102	0	0.013797525	0	0	0.02046459	0	0	0	0	0	0	0	0.334473499	0.371309711	0	0.199588621	0	0	0.519847319	0	0.13080826	0	0.251160559	0.734875772	1.43077814	0	0.253393932	0.511403826	0.895869282	0	0.409887103	0.517271323	0.494261709	0	0.248823393	0.410762356	0	0	0.565140439	0.49773939	0	0.473447486
2.1.1.176	1.409152725	1.586282975	1.628459101	1.244828757	0.292013118	0	0.999431831	0.668821269	1.639636847	1.368619988	2.509677931	0.20287602	0	0.387167374	0.776243268	1.307558791	0	1.371546619	0.650321444	0.960442909	0.425711938	1.724266039	1.667664568	0.322982356	0.261399397	0.923387338	0.952632105	1.634079756	0.511656229	0.214889036	1.586366711	1.317308612	1.52273158	1.760797279	1.290381728	1.303380161	1.283924942	0.217905036	0.569155983	1.120116913	1.298434875	0.955874172	0.421695591	0.213125981	1.139288266	0.40674269	0.368694056	1.54206623	1.357707793
2.1.1.177	1.034988501	1.325936387	1.051932805	0	1.260359391	1.300399538	0.934824986	0.990832552	1.693497081	0.825147023	0.656423	0.86970372	0.721166634	0.882916316	0.978906377	1.020063439	0.657252739	0.67329518	0.743914242	0.717064938	1.072409372	0.758370043	1.132780179	1.150032993	0	0.774369086	1.131779891	1.130226768	0.681223595	0.755248814	1.01340995	1.140622953	1.01505669	1.315621545	1.218217373	1.221512632	1.059849279	0.683096217	0.809113519	0.724445942	1.027959678	1.232664095	0.947858417	1.037749324	0.776972896	1.27469869	0.872094365	1.148706612	1.26985185
2.1.1.178	0.104057003	0	0.469292109	0	0	0	0.230333334	0	0.225404021	0	0	0	0.482769775	0.498529643	0.518675315	0	0.509092486	0.546656309	0.01398961	0	0.349953233	0.246728157	0	0.548423134	0	0	0	0.106747618	0	0	0.641679563	1.224734299	0	0	0.236722427	0.775968375	0	0	0.466436802	0.105912628	0	0.124185422	0.125132275	0	0	0.905700677	0.116210499	0.409099778	0
2.1.1.181	0.182844315	0.365133629	0	0	0.325735035	0.029781473	0	0	0	0	0.042913765	0	0.768230198	0	0.427162743	0.27162999	0.476477463	0.019480176	0	0.449860255	0.026788702	0	0.239496386	0.384875917	0	0	0.351526119	0.486639213	0.349461308	0.100063687	1.316285082	1.139292535	0.452006427	0	0	0.27035364	0.199077848	0	0.161504218	0.228877184	0	0	0	0.529732356	0.316830691	0.75795237	0	0	0
2.1.1.182	0.981831451	0.855490317	1.092679894	0.844559283	0.864874828	0.539577759	0.821940418	1.186200392	1.205035058	1.216507059	0.916357506	1.037714748	0.857783205	0.901498299	0.956697699	1.006431855	0.947438951	1.109785867	0.971076301	0.770253655	1.078712062	0.832132373	1.186703381	1.196765862	1.028738156	0.762638849	1.244831006	1.010944967	0.922997383	1.203773124	1.253110936	0.958369826	0.942225571	1.136218627	0.95056023	1.180561189	1.140854264	1.160121558	1.222056271	0.990500922	0.770873998	0.950716221	1.041789247	1.142676667	0.997753513	0.899089996	1.231012901	1.207702641	0.921108816
2.1.1.184	0	0	0	0.068956802	0	0	0.246451341	0.290723147	0	0.287070318	0.209295157	0.01710968	0	0.042779421	0	0	0	0	0	0	0	0	0	0.063207211	0.056762348	0	0	0	0.268689049	0	0	0	0	0	0	0	0.13224353	0	0.075637013	0.517402911	0	0	0.023117372	1.295909633	0	0	0.15178963	0	0
2.1.1.185	1.076192834	0.855283394	0.742825734	0.771515442	1.205754417	0.977066689	0.834400447	1.300144268	1.272870507	1.218289512	1.205371122	1.249426454	1.011572089	0.821696256	0.899191928	0.711940185	1.261850628	0.965333058	0.837221139	1.034974323	1.263304616	0.975444568	1.165602563	1.110655368	1.239527159	1.006217003	0.69227347	0.690676407	0.946033782	0.194252151	0.816519115	1.154113554	0.871336498	1.101472307	1.071752991	0.659567674	1.255082704	0.74171706	1.194721207	1.093011187	0.836361306	1.111700864	0.945543041	0.978431395	1.259361241	1.169381781	0.655394948	1.163813578	1.282726678
2.1.1.186	0.595266272	0.527043125	0.553361345	0	0.495549082	0.726363951	0.365645407	0	0	0	0.667551247	0.586938137	0.460018134	0.299969666	0.751641495	0	0	0.673126325	0	0.337822216	0	0	0.37830365	0	0	0	0.074247326	1.444583386	0.722792932	0	0.737514624	0.397528573	0.305113595	0.057845544	0.049787956	1.430621006	0	0	0.877895019	0.734380249	0	1.269224069	0	0	0	1.016754415	0.717370089	0.383162159	0
2.1.1.187	0	0.376774646	0	0.72526184	0.150886833	0	0.807833898	1.474558042	0	0.261860002	0	0	0	0.823896475	0	0	0	0.225933013	0	0	0.883712586	0.762684032	1.055712521	0.12689429	1.627168932	0.250438767	0.186463683	0.564273872	1.713327176	0	1.435139589	1.597575765	0	0	0.007609004	0.582218575	1.772265831	0	0.646579606	1.581726584	1.565574209	0	0.699423122	0	0	0.550873628	0.044911684	0	0
2.1.1.189	0	0	1.552935318	0.998199884	0	0.56482019	0	0.07916139	0.214628414	0	0.328965197	0	0	0.578747964	0	0.516253083	0.390376968	0	0	0.245938717	0.605865454	0	0.513115062	0.452049115	0	0.505000802	0.258590874	0.432103563	0	0	0	1.021746939	0	0	0	1.09547145	0.472411601	0.34362142	0.324840698	0.597859398	0.511816472	0.33365593	0	0.078774524	0.200661931	1.162032255	0	0	0.341056236
2.1.1.190	0.324074376	0.252704425	0.782929511	0	0	0.557349842	0.425810357	0	0.635892814	0	0.411702035	0.518337126	0	0.163052395	0	0	0.524657945	0	0	0	0	0	0.632848631	0	0.184986108	0	0.780502263	1.463384495	0	0	1.387697093	0.772219085	0	0	0.30228422	0.332370728	0	0.528220406	0.558729031	0	0	0.456148309	0	0.123469137	1.644681223	0.647913373	0.050888811	0	0
2.1.1.191	2.51738377	0.115609848	0	0	1.850383317	1.026502052	0.277136271	0	0.911944472	0.992538526	0.664363945	0	1.363336461	0	0.994915064	2.334075637	0	1.133273841	1.328246776	1.167153033	0.389985616	0.033828331	1.182441561	1.199406983	0	1.196994323	0.918516975	1.41407796	1.38746455	0	1.011494286	1.454884121	0.921567888	0.624178379	0.935398301	1.837513522	1.010221764	0.678067093	0.749769124	0.167313857	1.043664782	0	1.182227004	0.837927856	1.920676189	2.110340579	1.393985405	0.146367197	0.513026458
2.1.1.192	0.745215837	0.698399359	0.632325531	0.434625267	1.253824175	0.841622268	1.20673748	0.622786598	1.106818339	2.506656008	1.098741083	0.606786145	0.964963675	1.056787977	0.530442874	0.570818632	0.615342735	1.286995552	1.09181273	0.872033111	0.706102336	1.177823385	0.614906996	1.470247345	0.478637238	0.723028923	1.648822368	1.125863388	1.384853454	0.082359802	1.552295801	1.400204446	0.89407815	1.66759438	1.482680806	1.142136797	0.933550084	0.948779731	1.454089787	1.321075619	1.084505768	1.123049806	0.743814196	1.03857411	0.664360798	1.570498205	1.543870367	0.974444009	0
2.1.1.193	0.754263011	1.20624312	1.10083243	1.196234276	0.77225651	1.284884103	0.127970049	1.124807361	0.94074971	0.746886863	1.006498003	1.111139598	0.585889368	1.077352774	1.140064064	1.024813266	1.032163777	1.219896074	0.852847206	1.132097091	0.715795749	0	0.828851425	1.256063752	1.378300574	0.953751028	1.298168675	0.583573577	0.891925203	0.960349309	0.796228839	1.339801643	0.84860296	0.983039171	1.095432011	1.370920189	0.839305659	0.661834473	1.418996404	1.295784018	0.969172314	0.83337151	1.112320791	1.188057928	0.988664909	1.28368278	1.22675484	1.356434024	0.538060361
2.1.1.195	0.680119365	0.445165226	0.634201904	0.117833259	0	0	0.464709316	0	0.564007805	0.640968002	0.900906608	1.183122911	0	0.680064616	0	1.551067539	0.195384889	0.473496924	0.407874717	0.731046317	0.066175821	0.421471111	0.712035844	1.046062372	0.165954294	0.930233411	0.139580229	0.028056542	0	1.631591835	0	0	0.448705364	0.32563462	0	0.446339132	1.089375655	0	1.029382964	0.408379479	0	0	0	0	0	0.325273206	0.942366956	0.813921428	0
2.1.1.196	0.08621698	0.006994674	0.403235026	0	0	0	0.236162939	0	0	0	0.357873838	0.184690619	0	0	0.127396154	0	0.338333273	0.366849004	0.894419623	0.919412749	0.155628508	0	0	0.130498146	0	0	0.086753817	0.407123078	0	0.246164883	0	0	0	0	0	0.533623685	0	0	0.794029594	0.278996958	0	0	0	0.203527441	0	0.463900525	0.025935654	0.300530452	0.011529901
2.1.1.197	1.520416954	1.7004482	0.810829246	0.833121441	0	0	0.042813285	0	0	0	0.291242832	1.32614884	1.495790233	0.810466054	0.645219954	0.267792914	1.493357607	0.036333895	0.266103994	0	0.870775392	0.57714794	0	0.015190567	0.578024005	0.855045064	0	0.860972707	0.35056766	0	1.607865473	1.454991061	0.323172075	0	0	0.872477315	0.488562349	0	0.275960606	0.111143395	0	0.296570477	0	0.430118334	1.549787862	1.645365284	0	0	0.820571307
2.1.1.198	1.278403578	0.86233172	0.707397812	1.296134764	1.000778966	1.837566961	1.369760795	1.028144739	1.545854786	0.819676238	2.257152484	2.365779571	1.747135703	1.187360938	1.414830682	0.590063141	1.218525503	0.424706225	1.390262024	0.683783559	0.569210431	1.627528955	0.611619739	0.410022401	1.582243229	0.50168225	0.815117309	0.791354219	1.57429091	1.434153327	1.518894282	0.733756194	0.302863951	0.659547743	1.300732988	0.893342771	0.604589146	0.658102941	1.458989631	1.130556863	0.843110972	0.69664233	0.808490677	1.067973141	1.475930789	1.252620492	0.613944173	0.520905273	0.630312055
2.1.1.199	0.804882595	0.852594712	0.984056574	0.975741349	0.541231305	0.358198127	0.492736492	0.490901165	2.82566443	0.834567602	1.334754329	1.502827056	1.13876439	0.982804637	0.808616219	1.418399221	1.142459431	0.817043021	1.08158836	0.990114926	0.749840394	0.57669551	1.359658976	1.67795851	1.092573841	1.285971345	0.560544208	0.915432002	0.585139517	1.093328577	0.498214208	0.576477544	1.200198636	1.975565507	1.050941063	0.867517418	1.122477117	0.879078124	1.181488515	1.135703081	1.028841711	0.949960947	0.67069081	1.147443095	1.441700247	0.781919035	1.65881849	0.937588991	0.99594421
2.1.1.2	0	0	0	0	0	0	0	0	0	0	0	0	0	0	0	0	0	0	0	0	0	0	0	0	0	0	0	0	0	0	0	0	0	0	0	0	0	0	0	0	0	0	0	0	0	0	0	0	0
2.1.1.201	0	0	0	0	0	0	0	0	0	0	0	0	0	0	0	0	0	0	0	0	0	0	0	0	0	0	0	0	0	0	0	0	0	0	0	0	0	0	0	0	0	0	0	0	0	0	0	0	0
2.1.1.206	0	0	0	0.002615209	0.000897736	0	0.000643417	0	0.000356539	0.00021378	0.002418316	0	0.000528553	0	0	0	0	0.001924199	0.001543379	0.000681425	0	0.002374866	0.000442249	0	0	0	0.001150448	0	0.000231311	0.000914885	0	0	0	0	0.002427186	0.001056593	0.00165252	0.000562486	0	0.001642141	0	0	0.000404908	0.000446537	0	0.001571618	0	0.001769925	0.01016587
2.1.1.207	1.176271971	0.492071381	1.444865467	0.483199779	1.527037557	0.32177092	0.500055543	0.500263666	0.572229757	1.392442845	0.83498987	0	0	1.510045439	1.061166619	0.777602354	0.830676217	1.052689579	1.51009211	1.179523881	0.59442768	0.538409746	0.88931571	1.190587458	1.247915599	1.418224969	1.021610428	0.5240559	1.356787306	1.520548008	1.405894582	0.525745668	0.995070654	1.304049634	1.235875416	0.46834618	0.453022087	1.454814798	1.376845475	0.239468975	0.478043368	1.115845084	0.63324268	0.60030497	1.113597295	1.236608965	0.852840781	0.450158874	0.707636121
2.1.1.210	0	0	0	0	0	0	0	0	0	0	0	0	0	0	0	0	0	0	0	0	0	0	0	0	0	0	0	0	0	0	0	0	0	0	0	0	0	0	0	0	0	0	0	0	0	0	0	0	0
2.1.1.213	0	0.00765892	0	0	0.218552083	0.031921057	0	0.067914981	0.00948817	0.170358156	0.013628856	0	0	0	0.003988954	0.211459262	0.079141461	0.080902432	0.01715284	0.275089019	0	0	0.98306889	0.070452503	0.011528908	0	0	0.040092231	0.201950992	0	0	0	0.192866268	0	0	0.01780819	0.092570214	0.100103386	0.025811073	0.019135127	0	0	0.027231051	0	0.196552167	0	0	0	0
2.1.1.215	0	0.000901225	0.003493051	0	0	0.000425108	0.000310071	0.000436261	0	0.00139597	0.007133488	0	0	0.001974611	0.003178929	0.00206011	0.002325791	0	7.03585E-05	0.002510407	0	0.000284961	0	0	0.00319244	0	0	0	0.001464475	0	0.001993831	0	3.3484E-06	0	0.001209825	0	0	0.004047287	0.002038347	0.003307144	0	7.77735E-05	0	0.003773169	0.012371635	0	0.000149547	0.001506743	0.008605966
2.1.1.217	0	0	0.488433516	0	0.53777892	0.227543899	1.166327906	0.620407617	0.114705717	1.784955638	0	0.320243592	0.766781404	0	0.406529763	1.283740084	0.438566796	1.085498565	0.15628065	0.954218942	0.593498773	0.115614963	0.826023129	0.442197062	0.790992559	0.862671291	0	0.878183335	0.499010117	1.428593346	0.798713496	0	0.37436728	0.967933581	0.951702646	0	1.785800132	1.246876602	0.23515979	0	0.146563547	0	1.4829919	0.418735098	0.090537358	0	0.291911586	1.578670044	0.444423302
2.1.1.219	0.053104609	0	0.274981743	0.750664102	0	0	0.082835331	0.353541335	0.373675892	0.261248083	0.211400996	0	0.312731598	1.188901949	1.170275131	0.192622925	0.334036738	0	0.231857931	0	0.088340846	0.042136478	0.254603579	0.375329332	0.709755565	0	0.017909651	0.387024957	0	0.354524964	0.148197383	0	0.175313552	0.381509718	0.257477281	0.233773368	0.042665577	0.394217575	0	0.088163649	0	0	0	0	0.180941632	0.3559776	0	0	0.20657099
2.1.1.222	4.497259313	0.268194779	1.672618468	0	0.962941043	1.736030507	0.145239876	1.578645577	0	0.063977423	3.430540444	0	0	0	1.804949755	0	0	0	0	1.611755525	2.018246175	0	1.063332489	0.513502145	2.547107369	0	2.160767644	0.378951375	1.887333957	1.659142074	0.385735594	3.479012846	0.202649155	0	1.612661568	0.674252798	2.331665659	0	0	0	0	1.30506848	0	0	3.80888262	2.123082878	0	0	1.383318822
2.1.1.226	0.085061419	0.096500276	0.737064917	0.853115962	1.520739208	0	0	0.198224057	1.484075724	0.180311146	0.756150317	0	0	1.359875608	1.34069944	0.946947082	0.402778913	0.086384039	0.678452786	1.793560483	0.067581218	0.3629867	0.698538324	0.737247974	0.264314441	0.662196944	0	0.708265758	0.995515441	1.08634149	0.695553376	0	1.216756671	1.396025922	0.184402945	0.297568505	0.757659294	1.604652839	1.402967941	1.137270388	1.403384306	0.169471409	0	0.537941755	1.049399239	0	1.383269501	1.236361989	1.748395089
2.1.1.228	1.249267656	1.14442684	1.131161296	0.970907992	0.751005395	1.317710838	0.635221857	0.967676087	0.921403783	1.022138998	1.004930691	1.299540082	1.220275421	0.887202985	0.861572246	1.106631895	0.929723714	1.146503147	1.098306751	1.089128453	0.705858023	1.223526958	1.060504065	1.338545532	0.783396164	0.986018631	0.789120905	1.189264899	0.921524724	0	1.037400562	1.087480913	0.515286595	0.657803088	0.721627678	0.628226559	0	0.649681132	0.793340943	1.308535043	0.697540275	1.332881371	0.64734314	0.668506894	1.054406843	1.10290781	0.830969237	1.110018243	0.639207535
2.1.1.245	0.117407965	0	0.124867286	0	0	0.109097111	0	0.081545229	0.172708781	0	0.16263363	0.03336984	0.129938272	0.15149693	0	0.502702312	0	0.074022733	0.171001224	0	0.017180444	0.174338228	0	0.19703313	0.0090141	0	0	0	0.200845044	0	0	0.015731121	0.509273713	0.288275402	0.464762869	0	0.031908205	0	0.09191635	0.068089928	0	0.083508755	0	0	0	0	0.159862466	0	0.058358251
2.1.1.246	0	0	0	0	0	0	0	0	0	0	0	0	0	0	0	0	0	0	0	0	0	0	0	0	0	0	0	0	0	0	0	0	0	0	0	0	0	0	0	0	0	0	0	0	0	0	0	0	0
2.1.1.247	0	0	0	0	0	0	0	0	0	0	0	0	0	0	0	0	0	0	0	0	0	0	0	0	0	0	0	0	0	0	0	0	0	0	0	0	0	0	0	0	0	0	0	0	0	0	0	0	0
2.1.1.250	0	0.203076232	0.34573829	0.585621248	0.331259241	0	0	0.226510605	0.658224758	0.127760442	0	0.003156016	0	0.437378362	2.563663151	0.278286728	0.424984476	0.052943822	0	0	0	0	0.698994843	0.770400943	0	0	0	0.582534871	0	0	0	0	1.861048308	0.417595552	0.473580532	0.550177301	0.106927485	0.506023713	0.35522658	0.030049101	0.665554813	0.712307773	0	0.2290863	0.672535375	0.51748008	0	0.110444229	0
2.1.1.254	0	0	0	0	0	0	0	0	0	0	0	0	0	0	0	0	0	0	0	0	0	0	0	0	0	0	0	0	0	0	0	0	0	0	0	0	0	0	0	0	0	0	0	0	0	0	0	0	0
2.1.1.33	0.726307099	1.272195939	1.383469563	1.00398257	0.690184892	0.570871332	1.28982461	0.178500764	1.187385926	0.660554634	0.835269455	1.061154946	1.382617895	0.606624578	0.061427747	1.36689271	0.527714183	0.502404146	1.230149578	0.945245789	1.314055948	1.461511971	1.45389891	0.92130267	0.626190036	1.360867339	0.888569787	0.526122019	0.730306236	1.182446327	1.156128439	0.899370965	1.133535397	1.468027611	0.794368041	1.27080918	1.3185807	0.178384833	0.504832724	1.326890241	0.548161856	1.437047797	1.028814523	0.742405838	1.299317339	1.05247045	0.725056263	0.817232074	1.069234268
2.1.1.34	0	0.582529802	0.472378414	0	0	1.54037361	0	0.01633543	0.591912006	0	0	0.362889348	0	0	1.32323379	0	0	0.137631041	0.18979215	0.174697217	0.653670168	0	0	0	0.009497623	0	0	1.124956033	0.337050343	0	0.824256838	0.439621421	0	0.42869765	0	0.991386648	0	0.168476936	0.603837513	0.635956947	0	0	0.136153754	0.341524137	0.64810029	0.270552844	0.209570865	0.463960274	0
2.1.1.35	0.551553227	0.88753733	0.792785963	0	0	0	0.524672034	1.617740372	0.576374092	0.186249202	0	0	0	0	0.577564284	0.492890618	0.932228175	0	0	0	0	0	0	0.306054281	0.770115948	0.436690053	0	0.824590225	0.671119666	1.746631197	0.473820413	1.019705835	0.008952558	0	0.228909433	0.747106281	0	0.563681902	0.668929532	1.454866785	0	0.361276737	0	0	0	1.409088498	0	0.280734999	0
2.1.1.37	3.365760615	2.274022884	0.629967823	0.995618687	0.402620937	0.77261981	3.073551712	0.291955785	0.784581657	0.885510061	0.533793578	1.271277696	1.373877743	2.911768631	2.43485116	0.283415639	1.482788837	0	0.956219407	2.82387696	1.071237944	0	0	0	1.098983492	0	2.268082509	2.613762031	0	2.481818556	2.104070124	1.250610273	0.625233706	0.415915452	0.732949396	1.466935118	4.72398587	2.045767244	2.141236463	0	1.576011981	2.983393739	0.06381903	2.295467538	0.438909418	0.800708095	0.19059627	1.873325141	0
2.1.1.4	0.065949111	0	0	0	0	0.026635748	0	0.058173529	0.055755458	0.053085002	0.316700081	0	0	0	0	0	0	0	0.013021741	0	0.055160073	0	0	0	0	0	0	0.025134873	0.050174882	0	0.049765488	0	0.023098732	0.072090015	0.098201103	3.68567E-05	0.03826309	0.030564717	0.05188263	0	0.02080639	0	0	0.019756557	0.221107634	0	0.092961511	0	0.07194325
2.1.1.41	0	0	0	0	0.00015474	8.26236E-05	0	0	0	3.99585E-05	0	0.00025334	0.000203402	0.000117144	0	0	0	4.7603E-05	0.000209266	0	0.000105363	0.000251643	0.000126592	0.000155455	9.2746E-05	0	0	0	0	0.00025669	0.000190054	0	0	0	0	0	6.40635E-05	0.000200861	0.000163467	9.75703E-05	0.000146241	0.000204495	5.33156E-05	0.000245777	6.1541E-05	0.000161761	0	0	0.000123175
2.1.1.45	0.994205391	0.395414035	1.159738597	1.018356312	1.298756207	0.51143268	1.382871701	0	0.915412107	0.010769751	0.771107917	0.483861445	0.652427485	0.344228415	0.121326979	0.989274648	0	0.184943779	1.130205522	0.941288886	1.20573726	0.933460753	0.858148187	1.436189871	1.53843283	0.827862	0.527386005	0.78727664	1.466734495	0.892176364	1.593190406	1.648884423	0.353940401	0.256331927	0.937676001	0.668192157	0	0	1.21596618	0.319472043	0.348489766	0.846687929	1.101721871	0	1.151332404	1.122435554	0.690008251	0.807740502	0.271614723
2.1.1.5	0.000192482	0	0.000343652	0	0	0.000486365	0.000125758	0	0	0	0.000426151	0	0	0.000185486	5.49951E-05	0	0.000217094	0.000129732	0.000546272	0.000148292	0.000174781	0.000130987	0.000215727	0.000454902	0.00029705	0.000522463	6.68005E-05	0.000481183	0	0	0	7.21351E-05	0.000523698	0.000482312	0	0.000392339	1.61207E-05	9.34349E-06	0.000543098	0	0.000435919	0	0	6.40639E-05	0	0.000261652	0.000229994	0.000449999	0.000529826
2.1.1.6	0	0.028040452	0.047931341	0.033086579	0.033844743	0.011705107	0.015813465	0	0	0.042176601	0.044536708	0	0.026573003	0.039319071	0	0	0	0.005079469	0	0	0	0.051914502	0.002534949	0	0.027437546	0	0.059098137	0	0	0	0.026531463	0.053665608	0.038944063	0.055532558	0	0.041610816	0	0.02612748	0	0	0	0	0.042764094	0	0.052563581	0.008473011	0.015869854	0.008036171	0.034053902
2.1.1.63	1.427056973	2.070370926	2.018030246	2.007495161	2.78436975	0	1.999746386	2.165601754	1.672223898	1.006218846	3.058666475	0.885961912	1.539828477	0.816945526	2.979392018	1.132541728	0.247323229	0.837997074	1.052568631	1.902240216	1.802680132	1.290025372	3.04834127	1.356930587	0.756623876	0.26983729	3.099892961	2.697294948	2.540372632	0.711732784	0.14509438	2.104338774	0.471541891	0	0	2.5985947	0	0	2.27509128	2.379854366	0.816273791	1.406943466	1.15649211	0	1.234156068	2.507506062	1.346945183	1.98836212	1.79115678
2.1.1.66	0.114244894	0	0	0	0.082485829	0.118220313	0	0	0	0	0	0.160203079	0.160521266	0	0	0.112843265	0.078878146	0.009301328	0.042299149	0.012367483	0.115693592	0	0	0	0.670683355	0.142231877	0	0.070358782	0.101462282	0	0.040076211	0	0.157198512	0	0.141765312	0	0	0.094116839	0.002159945	0	0.150258026	0	0.017255381	0.116602611	0	0	0.000778897	0.153672053	0
2.1.1.67	0.214396726	0.265797107	0.138831743	0.172757185	0.137392152	0.085305714	0.263403517	0.055287975	0	0.084952066	0.180677052	0	0	0	0.124804945	0.083044749	0.152429035	0	0.023289646	0	0	0.04301518	0.056505296	0.153332158	0.047338989	0	0	0.076689431	0	0	0	0.071162971	0.09518318	0	0.192613412	0	0.18113651	0	0	0	0.155998772	0.208609391	0.175684191	0.145331543	0	0.138262384	0.175676914	0.220284679	0.136523753
2.1.1.71	0	0.0970875	0	0	0.150271271	0	0	0	0.095453675	0.071426408	0.01247524	0.127968923	0	0	0	0	0	0	0	0	0.127665212	0	0	0	0.069160173	0.131932007	0.024516825	0.06496813	0.093681416	0	0	0.015706384	0.072357696	0	0.071194086	0	0.141259768	0	0	0.014762458	0.035057972	0.011323762	0.126663056	0	0.008559605	0.070891493	0.14059098	0.131470536	0.066198695
2.1.1.72	6.06634799	1.65669845	9.057598619	3.524851175	5.081400215	5.544538204	0	3.868111953	0	6.401810194	5.509877801	7.646371471	7.97885474	0	7.659261462	5.04652852	7.178113985	5.252886528	2.755769184	3.042772972	5.614727964	0	0	1.025783674	6.088826677	5.447489054	1.104902126	5.745164438	0.223946871	0	3.997329129	3.982985235	2.882433702	3.094560456	5.714770498	7.039833735	6.035991394	4.642553988	2.414941502	4.481165737	2.885878862	8.459797887	3.032584207	1.054980434	5.551922959	5.638411321	1.319597705	0.319682784	5.612631371
2.1.1.74	0.691360602	0.455911748	0	0	0.540367339	0.041958369	0	0.465563676	0	0.502117931	0	0.550461597	0.388236425	0	0.448263028	0	0	0.07218716	0	0	0	1.694277079	1.280934811	0.197353194	0.745064561	0.374021489	0.902284575	0	1.33882656	0.603733639	0	0.643940959	0.281075234	0.552524184	0.716190344	0	0.747281191	0	1.224971122	0.939204642	0	0.363499387	0.515951987	0.749091706	0	0	0	0.526202214	0.596944957
2.1.1.77	2.069188647	0.588479137	0	0.555299249	0	0.559583963	0.67907695	0	0	0.430941507	2.597877086	0	0.930506975	0	1.117467947	0	0.810200634	0	0	0	0	0.190514302	0	1.084601213	0.180508468	0	0.25432054	1.874210044	0.854504452	0	1.127242426	1.756674846	0	0.270288651	0	0.73428475	0.255685223	0.262867744	0	0.666754268	0.4410203	1.119300886	0.087066616	0.028665364	1.701172891	0.974596182	0	0	0
2.1.1.79	3.582225571	1.70573862	0.266881948	0.193047531	0	1.401521573	0	0	2.948495053	0	2.987389364	0	0	0	1.653911744	1.437373005	0.48400003	0.779993099	0	0.478755668	0	0	0.588400528	0	0.80419519	0.562897488	1.554242456	2.582648638	0.489002376	0.651137231	2.221374819	2.245319359	0.518873511	0	0.416766024	0.18584194	0	0.512638951	0	0	1.075500831	0.228885515	0	0	2.038453311	2.052582669	0	0	1.255731303
2.1.1.80	1.10071854	0.675746612	0.50490549	0.058763679	0.669778165	1.188319732	0.574291753	0.515676051	0.753356886	0.871743928	1.534660261	0	0	1.090279604	1.253960664	0	1.149977122	0.387130436	1.207484973	1.334505188	0.547783922	0.521984983	0	0	0	0.169939106	0.660383027	1.446338632	0.444231175	1.71941486	2.410845969	1.826215561	0	0	0	0.591400353	0.340200707	0.921864658	0	1.763701182	0.619682033	0	0	0.194786867	0.976586662	0	1.597788294	1.064266375	0.397324716
2.1.1.86	0	0.000131342	0.000845343	0.001667779	0.001458591	0.000488974	0	0.001220028	0.000378963	0.000598404	0.001043203	0	0.000198234	1.57978E-05	0	0	0.000497122	0.001321406	0.001697014	0	0	0	0	0.001084594	0.000575545	3.65174E-05	0.000183985	0.00116895	0	0	0.000702111	0.000222944	0	0	0.000870919	0	3.71445E-06	0.001041168	0	0	0.000958592	0	0	0.000987428	0.00052822	0	0.001400917	0.000154286	0
2.1.1.90	0	0.022108927	0.032948179	0	0.015328325	0	0	0	0	0	0.037566139	0.012788593	0.036558372	0.028017707	0.025786723	0.01581609	0	0	0.003891379	0.031069622	0	0	0.022717494	0.036704745	0	0	0	0.013326339	0.033584203	0	0.022567274	0	0.119392719	0.086225375	0.075896879	0	0	0	0	0	0	0.031337345	0	0	0	0.023110217	0	0	0.016094989
2.1.1.95	0	0	0	0	0	0	0	0	0	0	0	0	0	0	0	0	0	0	0	0	0	0	0	0	0	0	0	0	0	0	0	0	0	0	0	0	0	0	0	0	0	0	0	0	0	0	0	0	0
2.1.1.98	0.001591349	0	0	0.001526852	0	0.000920069	0	0	0	0	0	0.001842132	0.001900616	0	0	0	0.002265977	0	0.00247581	0.001963824	0	0	1.4893E-05	0	0.000620394	0	0	0	0.000819963	0	0.001906865	0	0	0.001786975	0	0	0	0	0.001056457	0.00092587	0.002605651	0.002306083	0.001112288	0.001039111	0	0	0	0	0.012291184
2.1.2.-	0.025855841	0.023036564	0.01072066	0.047724377	0.074026035	0	0	0.05820318	0.031412571	0.046966827	0	0	0	0.063425914	0	0	0.144009697	0	0	0.079886994	0.029934744	0	0	0.065394853	0.114799824	0.043080968	0	0.044138966	0.083959329	0	0.21162711	0.078813988	0	0.004050516	0.066550608	0.019594459	0	0	0.042954702	0	0	0.068177758	0	0	0	0	0	0.104116942	0
2.1.2.1	0.92999624	0.607621916	0.579590686	0.795592318	1.611389046	1.540577371	0.838707485	0.907370192	1.291852314	0.59059838	1.356356856	1.26332601	1.416728078	0.913358701	1.183131908	1.468875068	1.129926576	1.166376333	0.48696411	1.177530791	0.680371595	0.080091261	1.143084377	0.898905889	0.403502592	1.213562866	1.612595374	1.715250885	0.705030614	0.134991341	0.67808691	0.450196713	1.632432846	0.769643634	0.838946818	0.914408849	0.516003966	1.599394409	0.872395214	0.446411292	1.136328043	0.334929819	0.726999897	0.216655079	1.766748806	1.402735563	1.570081949	2.006544581	1.406267133
2.1.2.10	0.610956686	0	0	0.882668431	1.488224802	0	0	0	0.73268016	0.446526608	0.435299977	1.135908145	1.546595096	0	0	0.53844783	0.855397828	0.770234433	0.336977522	0.365530866	0	0.890947665	0	0	2.063058936	0	0.723900954	0.259317885	0.780114795	0	1.321637698	0.183699984	0.228652213	0	0.628207348	0.81569796	0	1.336795352	1.063221912	0.33895685	0.847591948	0.579312852	0.564881499	0	0.708557801	1.685774378	0	1.238446294	0.045753578
2.1.2.11	0.612286803	0.186956467	0	0.422626319	1.108514308	0.689225542	0	1.047235996	1.4348847	0.113614295	0.878166079	1.428966699	0.55401874	0.424128521	1.35618538	0.142134788	0.399802084	0.821807792	1.421986625	0.921428114	0.479239278	0	0	0.137567168	1.368656839	0.423704212	1.011390958	1.060780759	0.030626941	0.406047923	0.860797157	0.272107637	1.082042814	0.237926945	0.449220895	1.562269628	0	0	0.31664548	0.642675466	0	0.738673752	0.089447536	0	0.356198691	1.751841528	0.186130419	1.302395168	0
2.1.2.13	0.359382109	0.040715433	0.508091975	0	0	1.123982543	0	1.167857509	0.613513444	0	0	0.617012967	0.166992393	0.267491912	0	0.675138542	1.282818457	1.238260575	1.014365804	1.006940917	0.73445808	0	0	1.237822525	0.509736917	0	0.601664694	1.687006403	0	0	1.703479492	0.776482346	0.998619429	1.164356949	0	1.873480707	0.977302278	0	0	0.820758016	1.007830712	1.248033939	0	1.125479569	0.389758112	1.410817817	0.546979124	0	0.265450439
2.1.2.2	1.223290586	1.202900168	1.326318897	1.187196662	0.805438299	1.468038629	1.010611487	0.637332662	1.620772085	0.532511006	2.312299635	1.716362574	2.02015124	0.176486322	0.54662617	1.443239764	1.757097304	1.241849585	1.394013027	1.043559338	1.735818639	0.773417645	0	0.751981654	1.92302982	0.807333299	1.97324305	1.827577103	1.585723433	0.075074177	1.621728686	1.839943556	0.368575608	1.754866954	0.367191682	2.405405762	0.961174695	1.020082792	1.374564703	0.654279866	0	0.407254167	1.5638557	0.911598605	0.973977653	2.115785714	0.495597125	0.939069679	0.214233957
2.1.2.3	0.949567532	0.728976814	2.501122697	2.001449709	1.55297653	0.930611788	1.307359802	3.751182486	3.3005334	1.385358359	3.113494162	2.973859259	2.148250865	2.498639467	0.816192359	2.559958209	2.896251615	2.594919022	2.252869212	2.2359885	1.617454877	1.666021944	0.836971874	2.054425027	3.258498404	3.108689552	2.881136653	1.672118765	1.524921428	0.854653538	2.875226841	2.362779964	3.815375554	4.207082586	4.203134753	1.459602686	3.580372366	2.303994463	1.422061803	1.335232405	0.351452249	1.812781516	1.349236933	0.751776608	2.717958827	1.167801951	1.92721342	2.587933843	0.748888829
2.1.2.5	0	0	0	0.704470462	0.038429355	1.641854402	0	0.174178128	0.115512369	0.477740516	0	1.459405957	0.233542075	0	0	0	0.058122883	0	0.052989444	0.533746495	0.204489912	0	0	0.494161582	0	0.517924562	0.337152623	0.031406683	0.449316676	0.509514696	0	0.207212797	0.57115897	0	0	0.204625814	0	0.510628269	1.342249714	0	0	0.653752913	0	0	0.680156909	0.303841559	0	0	0
2.1.2.9	1.311926808	1.432218389	0.95472414	1.490545791	1.092810523	1.143524046	1.393086349	0.705833493	1.520746237	1.050056349	1.375505882	0.984164607	1.38573033	0.883481446	1.145471783	1.141259764	0.771828797	1.490344425	0.751080611	1.131216869	1.127365557	0.715550484	1.018423869	0.563103609	1.242362538	1.463081467	1.104233285	1.366233422	1.136690623	1.097459144	1.052575146	1.35236207	0.575161832	1.043208883	1.055046554	0.859469778	1.02847121	1.437343112	0.71959256	0.915624849	1.50106039	1.239020214	1.188711852	0.093102567	1.354661699	0.595043591	0.873987577	0.593295311	1.162485631
2.1.3.-	0.252504677	0.443118709	0.009500514	0.06865553	0	0.399744388	0	0	0	0	0.426561978	0.239659661	0	0.175910144	0.266891881	0.123236655	0.210566097	0	0.037304703	0	0.214801917	0.003131078	0	0	0.185969085	0.017640806	0.199097669	0	0	0.008177154	0	0.371163443	0	0	0	0.063833706	0	0.454558969	0	0.130685448	0	0	0	0	1.0777347	0.283960988	0	0.456985683	0.164036483
2.1.3.1	0	0	0	0.087646041	0	0.148298121	0	0.119976025	0	0.019314727	0.15666216	0.154387226	0	0	0.102463034	0.013225703	0	0.172834003	0	0.128015155	0.066521503	0	0.133961023	0	0.709326906	0	0.115514667	0	0.098005131	0	0	0	0.105237128	0.054420512	0	0.018934545	0	0.156515789	0	0.092987863	0	0	0	0.097908297	0	0	0.154505677	0	0.16634791
2.1.3.11	0	0	0	0	0.095869749	0.517850463	0.028362159	0	0	0.043455678	0.005169835	0.231669173	0.26748008	0.108389246	0	0.123457046	0	0.124088369	0.037983148	0	0.141993832	0	0.009607404	0	0.071041582	0	0	0	0	0.065349824	0	0	0.082758311	0	0.109431058	0.043874431	0.141607088	0.130577166	0	0.129671112	0.066121667	0.088814015	0.097016704	0	0.032258433	0	0.045848772	0	0.062826913
2.1.3.2	0.871438606	1.298815749	0	1.051276809	1.376736611	0	0.632918566	0.893740234	1.462906616	0.287667053	1.860617552	1.283563233	1.134488404	1.500238378	1.238425366	1.268476923	0.641800706	0.558099413	0.665844768	0.711225519	1.049134284	1.376517783	1.166317307	0.751595858	0.646390196	1.043435972	1.266751799	0.606568687	1.207207627	0.234740324	0.906505093	1.342236714	0.921519632	0.621654995	1.490976944	1.108815019	1.570187123	1.284260946	0.514258429	1.374085531	0.230703631	0	1.131262563	1.511740497	1.835021593	1.395000445	1.55440841	0.820588588	0.595452212
2.1.3.3	0.142954541	0.940664298	0.559311343	1.430224106	1.55365908	0	0.583911103	1.517526957	0.162198953	0.17474928	0.646479191	0.549306774	0.732899258	1.622108427	0.701081947	0.977045271	0.534073623	0.439529634	1.578763372	0.304296608	0.64508393	0.791510283	1.320632217	0.773411311	1.390013872	0.26309608	1.913029147	0.745104806	1.654099554	0	0.280810908	1.805448825	1.457762926	1.457756177	0.823867803	0.559147479	2.045064963	1.707725897	0.266929598	0.181002229	0	1.258708187	0.052775411	0.284147828	2.009633834	0.538710349	0.718715731	0	1.275098669
2.1.3.6	0	0.210470697	0	0.237546772	0.176395314	0.128347518	0.047078425	0	0.018440423	0	0.182276779	0	0.258314855	0	0.160539226	0.104565947	0.251888252	0.219776359	0.170255487	0.008402131	0.156224019	0	0	0	0	0.299969591	0.785072599	0	0.765373912	0.181063037	0	0	0.075734649	0	0	0.037006207	0.27408043	0	0	0	0.09489515	0	0.171877591	0	0	0.208179348	0	0.055600488	0
2.1.3.7	0.038600946	0.045775331	0	0	0	0	0.050340323	0.094878943	0.083801492	0.110341858	0	0.125790795	0	0.063229125	0.054692319	0	0	0	0.032326756	0	0.08597533	0.030499631	0	0	0.120716511	0	0	0.045019574	0.117742345	0	0.05138807	0.087826822	0.055956065	0.062616043	0	0	0.105026415	0.008612703	0.06012777	0.126777736	0.121537681	0.109111248	0.022632964	0.070708129	0.053634863	0.053548422	0	0	0
2.1.3.9	0.166916543	0	0	0.213286681	0.01922048	0	0.208901885	0	0	0.163550745	0.044522123	0.8244077	0.847400978	0.328584564	0	0.257766954	0	0.129184828	0.146010145	0	0.052197208	0	0	0	0	0	0	0.081691401	0	0.424629675	0	0.059595328	0.020614499	0	0.296224768	0	0.413007197	0.258104799	0	0.130570341	0	0	0	0.21064651	0	0.003034832	0	0	0.314898048
2.1.4.1	0.001767344	0.09436383	0	0.026469618	0	0	0.38077298	0	0.160750078	0	0.180373412	0.280700323	0.077392257	0	0.315126571	0.36815816	0.364015116	0.25422161	0	0	0	0.008430279	0.288849469	0	0.29671253	0	1.245210152	0.33191795	0	0	1.273784713	0	0.353136454	0.096354835	0.371362051	0.392322251	0	0	0	0.393285412	0.352237725	0	0	0	0.317431305	0.364730761	0	0.407809785	0
2.1.4.2	0	0.004296876	0.000470597	0.002297442	0.005021206	0	0.007543654	0	0	0	0.007736806	0	0	0	0.004469195	0.005905836	0.006144562	0	0	0.000108993	0.004093648	0	0.004563009	0	0	0.001856215	0	0.000531548	0	0.002617461	0	0.000681284	0	0	0	0.003863119	0.002736028	0	0.006544847	0	0.000365681	0.002405087	0	0.005345578	0.006283996	0	0	0	0.017743928
2.10.1.1	0.775338307	0.056869711	0.985038183	0.584342442	0.447097175	0	1.307098316	1.15989299	0.429418264	1.873103393	0.725256086	0	0.298555721	0.418592322	0.447565477	0.82248341	2.12908549	1.840913337	1.116581316	1.361589788	0.713874998	1.528960218	0	0	1.488178247	1.557076333	1.519079059	1.696712099	0	0	0.766609595	2.080151054	0	0	0.772730618	0.889899603	1.812809436	0.071437122	0	0	0	0.103707439	0.734537015	0	1.828268896	0.785733602	0	0	0
2.2.1.-	0.001196875	0	0.001891505	0	0	0	0.005819442	0	0	0.004176864	0.005800115	0	0.0023977	0	0	0.005660003	0.003317483	0	0.004394497	0	0	0	0	0.000270409	0.005123517	0.005418046	0	0.002857024	0	0.000699493	0.004279101	0.001685665	0.001703986	0.000997997	0.00080613	0	3.17938E-05	0.003337143	0	0.004609601	0	1.51574E-06	0	0.002237755	0.004709812	0	0.003492461	0	0
2.2.1.1	0.893774637	0.342268532	0.033231956	2.377774659	0	1.283378433	0.009150024	0.464516542	2.675740959	11.34293379	3.046807148	3.675948383	0	0	4.951148074	5.618951004	0.303440956	5.288728443	3.230707648	0.435127759	3.90984166	3.475355731	7.067735748	3.631280974	3.372474003	2.745747404	0	4.758910364	0	6.868622806	3.112218242	0	1.792278541	4.394917602	4.483523756	0.437717813	4.278825588	0.282389196	3.467306977	0.854318102	1.013094867	1.642279231	5.800698084	3.887849292	1.743338824	4.957533916	3.916397858	4.876503571	2.072264375
2.2.1.2	2.174960642	0	2.243138489	0.08366589	0.923886708	0	0.104907848	1.779043335	4.557643215	0.905048662	0	1.841842853	1.724550463	1.78171108	1.237758502	0.062266551	2.169161761	2.658033829	0.842894209	1.56810083	2.384685191	1.806427358	1.655036951	1.787771983	1.960647025	0.111747489	1.584413299	1.050135186	0.097840672	2.134037532	2.240274586	3.044632751	2.403530483	0	1.675295995	2.69027438	0.757477598	1.829530537	1.643166036	0.553744203	0	1.26873197	0.255361237	2.416432056	0	2.273751337	1.894135822	0.267149536	1.448448581
2.2.1.6	2.669552969	0.786233522	0.994033533	0	0.989179632	0	2.955635607	2.340069569	2.766759197	1.552724701	4.045716703	5.112529446	5.104699644	5.364193946	5.487611915	5.609779219	3.689864372	5.486103515	0.397881884	2.955326531	1.318054804	2.06592113	0	2.796225099	4.151647924	0	5.713538903	3.273931611	4.07929276	1.076560079	5.998114032	8.587878012	6.234289158	0.864062717	4.384554957	8.533110161	1.874052277	0	0	2.728905913	0	6.30436755	2.317289526	2.463172491	6.685786739	9.385396338	5.652652506	1.914921561	0
2.2.1.7	1.610209571	0.712419256	1.565047675	0.235339627	0.616938813	0	0.835296518	0.571455847	0.761741429	0.832059958	0.76320795	0.998736238	2.673803717	0.403612585	1.137775202	2.495990914	0.725532539	1.366947176	1.761625635	1.380984035	0.455161928	0.604457005	1.382861309	1.529240623	0.692798427	0	1.674372601	1.813441656	0	0.252499958	1.663592591	0.385407758	2.166725643	0.961706103	1.771502023	1.33549749	0.131811395	0	1.737152826	0.715690264	0	0.31937152	0.397616784	0.191115332	1.719108049	0.680163079	1.847795545	1.282935861	0.307133434
2.2.1.9	0.1076369	0.210763586	0.968310716	0	1.52442167	0.090980194	0	0.162172768	0	0.266011371	0.741528361	1.826585529	1.373262022	0.412958371	0	0.580025609	0	0.516030197	0	0	0.18208191	0	0	0	0.458346796	0	1.45170297	0.558739541	1.364958185	0.248372637	0	1.093299327	0	0	0.045170842	0.695287373	0	0.630376295	0	0.125408884	0	0.401554522	0	0	0.183050823	1.517888438	0.858233746	0.754406713	0.39976977
2.3.-.-	0.191443971	0.051284545	0.011036941	0.007258877	0	0.018540597	0.039355523	0.049060543	0	0	0.120244408	0	0.065004297	0.225266626	0	0.207404288	0.051843209	0.235932886	0.192821	0	0	0.113884178	0.217382069	0	0	0.152583112	0.215786079	0.018904594	0.209231018	0	0	0	0	0.200925912	0.221765157	0.203635431	0	0.054267392	0.143165472	0	0	0.075869861	0	0	0.183340215	0	0	0	0
2.3.1.-	1.974901116	11.09473803	4.508864758	0	7.02967851	0.269660268	6.848553938	5.715692735	3.343975666	2.199655615	11.66342916	5.111652244	10.55601572	0	5.774615879	1.724574546	0	5.856008263	11.47385363	0	7.398838667	0	1.230553826	0.187654756	7.934869771	0	8.911696619	15.57128992	0	7.441412742	9.339398247	14.79564188	5.610144188	10.18068405	0	5.654172843	0	3.282151403	11.04029412	11.24060495	5.739762523	7.447995796	2.465189962	0	6.041090276	14.87025679	8.939258114	8.473217776	6.043244721
2.3.1.1	0.691625501	1.436728442	1.122646477	0.696895614	1.025019554	0	0.856455485	0	0.261009656	0.710637612	1.491448508	0	0.314420251	0.938347376	2.469656406	0.649184036	0.998353221	0	0	0.722979842	0.39474557	0	0	0.290030632	0	0.24772383	0.993258845	1.403254286	0	0	0.885505554	0.207705727	0	0.527780607	0	0.783926382	0	0	0	0	0	0	0.269438256	0.748626517	1.061364429	1.442192091	0	0.219692112	0
2.3.1.101	0	0.007982704	0.026241488	0	0.009886059	0.00171798	0	0	0	0	0.092017854	0.027152824	0.021504544	0	0.023634039	0	0.031446198	0	0	0.019746048	0	0	0.028026484	0	0.006395194	0.015078558	0.008438574	0.030745512	0	0	0	0	0.025919547	0	0.019957554	0.031564495	0.022314989	0.027541531	0	0	0.00444778	0.014242407	0	0	0.084136946	0	0	0	0.022456707
2.3.1.102	0	0	0.135265687	0	0.051898352	0	0	0.16717708	0	0.015013519	0.150656278	0	0.096065425	0.247282483	0.073151755	0.20196086	0	0.274684491	0.095260746	0	0	0.092026755	0	0	0.017553199	0	0	0.512933256	0.181370443	0.158033024	0	0.467647156	0.000582048	0	0.262186725	0.116753785	0.119874455	0.023633299	0.101133259	0.339283678	0.219772391	0.067661563	0	0	0	0.291403775	0.137267206	0	0
2.3.1.109	0	1.707729022	0.110987623	0	0	0.236150857	0.754706345	0.117170582	0	0.670105028	0.899046184	0.068375468	0.043612488	0	0.589098662	0.667375717	0	0	0.615793155	0.433964731	0.404968485	0	0	0.267611735	0	0.704219507	1.040150529	0.189533086	0.023486051	0	0.858950103	0.693600239	0.318022864	0.205811787	0	1.298990719	0.261778677	0	0	1.11832704	0.54540706	0	0	0.615114036	0.712105335	1.954829609	0.195284904	0.934310281	0.516047139
2.3.1.111	0.027506336	0	0	0	0	0	0	0.038039538	0	0.021685134	0.019629634	0	0.005308968	0.026703899	0.04090473	0.034711855	0	0.017325745	0	0	0.044263201	0.028323205	0	0.026826978	0	0	0.019517272	0	0	0	0.022000654	0.01526024	0.043007676	0	0	0	0.045410592	0	0	0	0	0	0	0	0.038908333	0.012694725	0.018801478	0	0
2.3.1.117	1.320268469	1.653052024	1.752256727	0.726066418	0	1.686045131	0.055512218	1.163147509	0.150707617	0	1.824358985	0.183527964	0.338892126	1.655112656	0	0	0.581105315	0	1.050298779	0.740995701	0.711868327	1.066436664	1.656481708	0	0.856191842	0	1.282664935	0.683276456	1.251196214	0.849731504	0.504061585	0.416423989	0	0.032531199	0	0.42982282	0	0	0.238133841	1.286516274	0.034317007	0.879654142	0.865253259	0	0.782190971	0.231580064	0	0	1.000682922
2.3.1.118	0.66918546	0.397388154	0	0.495064055	0	0	0	0	0	0	0.347774407	0	0.327004524	0	0	0.079534346	0	0.400660369	0	0	0.236784711	0	0.490661529	0	0	0.138110124	0.119685442	0.534089534	0.342863731	0	0	1.264075123	0	0	0.220629784	0.345518722	0	0	0	0.219862517	0	0	0	0	0.319774236	0.567095293	0	0	0.250857906
2.3.1.12	0	1.551109998	0.185589619	0.402451802	2.059330788	0.326333365	0.058054891	2.085921994	0	0.215967142	0.32448213	0	0	0.309675192	0	1.463615267	0.065246397	0.399849521	0	1.444089566	0	0.460411872	0	0.936155579	0	1.391294788	0	1.371607222	0.858107046	0.781873955	0	1.450987467	0.949402573	0	1.21046997	1.196878003	0	0.744503922	1.291637866	0.297496574	1.741540225	0.502930119	0	0.168727696	2.29321771	2.279826922	0.048518108	0.557402933	1.697692479
2.3.1.128	0.400406947	1.74973234	1.686096472	0.174998425	1.091084114	0.825612932	1.864557285	0.914848843	0.197822987	0.56583146	0	2.277166965	1.959375477	2.067314858	0.746403438	0	1.549878281	2.491242827	3.27812799	2.511767178	1.137176615	1.284696508	1.669464051	0.027361793	2.631453012	2.933549879	0.606355236	1.169717662	0.817119124	0.127670366	1.465057558	2.837756679	3.102382826	3.007019492	1.352945934	3.140559779	1.716379557	0.578550576	2.818238044	1.684227632	0	2.238532989	2.726740985	1.400876788	2.442230211	2.070473297	1.561608315	2.05460898	1.972162369
2.3.1.129	1.623939534	0.709718396	0.484847592	0	1.17655306	1.148664051	0	0	0.320342369	0	0.199997602	1.668054455	0.904632547	0	2.077578178	0.318824622	1.544896434	0.551862467	0.137924578	0	0	0	0.779343053	0.252661193	0	1.352873701	1.009328585	0.110774504	0.912648865	0.334993842	1.306628025	1.762110552	0	1.080715707	0.818336089	0.724029465	1.119116821	0.923182358	0.363692627	1.172022835	0.143905104	1.955679555	0	0.37501978	0.190603952	0.152169089	0	0	0
2.3.1.15	2.104920699	0	1.73536463	0	1.70414925	0.641786149	2.713618068	3.155392902	1.787777146	4.301448977	0.687121994	1.147627779	1.197881952	1.013309966	1.829887886	1.99007419	0.5353488	0.026405888	0.994760743	0.381652349	2.947303655	3.150723267	3.397144498	0.072617353	1.84017934	2.55915166	1.249466872	4.063889479	3.351152896	2.542808132	3.724172852	1.431594292	2.442572358	2.324268713	2.939903682	4.080415708	2.193932455	0.505956245	2.849426045	2.760382277	1.06516206	1.009769158	2.087056854	0.631309693	2.37009574	3.124624854	2.46397032	2.270004331	2.006304023
2.3.1.16	1.537531774	1.260229898	0	1.013619373	0	0.206666626	0.439330247	0	0	0	3.209095273	0	0	1.046046365	0.047488694	0	0	0.075642386	0.538409907	0	0	1.173187804	0	0	0	1.539013409	0.937966557	2.713969802	1.26854938	0.965389466	3.244083853	2.274367164	0	1.432550971	0	2.887242487	0.956558472	0.849635276	0	2.079466273	0	0.58570894	0.000308942	0	0.948013343	1.71266169	0	0.714058519	1.065869407
2.3.1.164	0	0.036694551	0	0.068361289	0.020191681	0	0	0.144784749	0.157379554	0.072697405	0.434319007	0.346168262	0.374029226	0.108446695	0	0.076323653	0	0.008658622	0.204726559	0	0.167553604	0.059858903	0.021867303	0	0	0	0	0	0	0	0	0	0.178397924	0	0	0	0.162873467	0.048839842	0	0	0.076864881	0	0.140363472	0	0.218673236	0.089312099	0	0	0.099724556
2.3.1.168	0	0	0	0	0.073733876	0	0.234129031	0	0	0	0.575527999	0.052854257	0.331858693	0.119453156	0.268972146	0	0.184882742	0	0.26222475	0	0.367023926	0.022927602	0	0.326651269	0.07130659	0.120155283	0.57578296	0.284767263	0.224795069	0	0.342589856	0.283188898	0	0	0.027899577	0	0	0.086220774	0.062151686	0	0.31573247	0	0	0	0.601517122	0.433210887	0.097684873	0	0.153959833
2.3.1.174	0	0.133024174	0	0.128083427	0	0.01719624	0	0	0	0.189693804	0.022954285	0	0.012747521	0.123810692	0	0	0.113142245	0	0	0.062534644	0	0	0.004402054	0.145740505	0.164838809	0.078395621	0	0.112306745	0	0.164756155	0	0.195114261	0.019446119	0.015212842	0.078475587	0.060246241	0.019086772	0.169138883	0.198940596	0	0.173931068	0.162366598	0.062192277	0	0	0	0	0.143298225	0
2.3.1.178	0	0.02136434	0.02655966	0	0.083789374	0	0.068349625	0	0	0	0.197248858	0	0	0	0	0.066609639	0	0.112164036	0	0	0.093857886	0.038728384	0.057417602	0.067313468	0	0.096104671	0	0.08137521	0	0	0.021929009	0	0.050746915	0	0.105101474	0.089647742	0.07346627	0	0.01196227	0.039794985	0	0	0.061951521	0.00413207	0.130737305	0	0.146133203	0.072974516	0.098959222
2.3.1.179	2.10455447	0	0	1.505055498	1.285106997	1.809059267	0	1.493103579	1.798638222	0.546499336	0.53049154	0.215131776	0.493316007	0	1.903368459	1.018212027	1.672817629	1.355716209	1.561802319	2.034359094	0.175669179	0.256758064	1.48963802	1.88297979	0.486199805	2.049520417	0.913968284	0.419587966	0.594779597	0.939650136	0.77810494	1.749655868	1.923040549	1.090319198	0.227257232	1.24175902	0.271907248	0	1.292029976	1.008266339	0.95040603	0.499667614	0	0.620144321	1.697438501	1.490843856	0.408920441	0.516049501	0.406437057
2.3.1.18	0.485108026	0	0	0	0.456415197	1.391981323	0.488900839	1.882809201	0.699187853	1.375063156	0	1.955636915	2.441926358	1.776904605	1.631867459	0.6974373	0	1.331518372	0.651431369	1.12487899	0.499886983	0	0.080466587	0	0.045793869	0	0.015271344	0.609276704	0.788539794	0	0.610765461	1.293478017	0.794859817	0.098526693	0	0	0.963654102	0.102022698	0	0.052892919	0.757168731	0.666370787	0.446084027	0.099854025	0.325474383	0.457433482	0.15650956	0	0
2.3.1.180	1.719532025	1.432504685	0.607959999	0.162880555	0	0.132323828	0.815114665	0.294470252	1.371092356	1.22905941	1.592900142	2.462043793	3.02137304	0	1.777341858	1.709816138	2.294696667	0.856769797	2.814339977	0.599341269	2.232611238	1.345342316	0.192883617	1.029782587	0	1.901101812	1.005497673	1.686393309	2.05972317	0.135361763	0.606807476	2.196108905	1.432469144	0	1.819278213	1.4112988	1.039085839	0	2.197588412	1.018817995	0.226591613	2.164211389	0	0.955195539	1.195692785	1.43551552	2.309582739	0.700934432	0.134328238
2.3.1.181	0.511706655	0.898968938	0.477805552	0.30171399	0.793112649	1.427083728	0	0	0	0.06209127	0.239066613	0.106084989	0.363030831	0.386818353	0.198223594	0	0.700660688	0	0.876892623	0.159802769	0	0.467788325	0.504311009	0	1.416059782	0	1.222958874	0.075519527	0	0	0.785069462	0.862874234	0	0	0.53727615	0.876689114	0.453889818	0	0	1.225305347	0	0.702669559	0	0.877025478	0.901972893	0.38831512	0.282039813	0	0.006277139
2.3.1.182	0	0.032784671	0.054768865	0.15791702	0.005293479	0.487505526	0	0.058721011	0.147535567	0	0	0.337405903	0.238067555	0	0	0.036789475	0	0	0	0.077867851	0	0.151546545	0.11201555	0.015477225	0.046181735	0	0.111275117	0.139879242	0.14225608	0	0	0	0.142079816	0.095128773	0.091358117	0.078613161	0	0.143198265	0.038056437	0.05017425	0	0	0.101052879	0	0	0	0.091589188	0	0
2.3.1.183	0.002671336	0.819429389	1.304052181	0	1.251748497	0	0.292210947	0.712497034	0.746391347	0.902832316	1.422737051	0.473896184	0.206812817	0.173971681	0.981687728	0	0.392899311	0.608219047	1.425587029	0.75532052	1.300714364	0.253854006	0.942040084	1.288230077	0.587369826	0.340023398	0.056769306	1.075155608	0.737697804	1.363585982	0	1.320386668	0	1.266514289	1.533955259	0.341701095	1.63184586	0.534661885	0.742395582	1.128609033	0.812341036	0.574648718	0	0.013287713	2.43518078	2.355290318	0.529652647	1.259181621	1.513702171
2.3.1.184	0.095824972	0	0.018234427	0	0.247487429	0	0	0.19098862	0	0	0.453049837	0.244503679	0.051441588	0.021587281	0.094148662	0.197796105	0	0.106715997	0	0.228054896	0	0	0.185325622	0.092041375	0	0.256744013	0.053626057	0.067664985	0.075508887	0	1.099981575	0.102478526	0.098682481	0	0.198493941	0	0.009338593	0.025269399	0	0.152492657	0	0.233359407	0	0.173238488	0.404851803	0.214120345	0	0.139294384	0.239623288
2.3.1.187	0	0.573040734	0	0.109670788	0	0.224471202	0.176367757	0.027022943	0	0.105287569	0.164590574	0	0	0	0	0.163337747	0.105786886	0	0.067249297	0.206236869	0.196879783	0.188905191	0.228097341	0.026723244	0.111830212	0.130237888	0	0.001138277	0	0	0	0.240897106	0	0.142812182	0.184767716	0	0	0.044099899	0	0	0	0.028559935	0	0	0.225705098	0.632710574	0	0.103110561	0
2.3.1.19	0.620348543	0	0.594415907	0	0	0.743536493	0.00723487	0.370873547	0	1.017250155	0	1.31959762	1.063843448	0	0.679300466	0.957254434	0.110974184	0.041388647	0.991749769	0.237852926	0.615415528	0.61876683	0	0.833889246	0	0.908778379	0.653361298	0	0.480374078	0.43165538	0	0	0	0.349863794	0.470033585	0	0	0.482057813	0	0.225407265	0.369700038	0	0	0.220054362	0	0	0.639322763	0	0.188468732
2.3.1.191	0.614028537	1.85801265	1.064132305	0.419751922	0.30362996	0.921991131	1.226869435	0	0	0	0.02960915	1.55503111	1.85161419	0	0.729435414	0	1.36687244	0.092088583	0.532957778	0.248353607	0	0	0.471574955	0.230099143	0	1.391717896	0.196677784	0.091679544	0	0	1.386966514	0.989657621	0	0.661889345	0	0.498130413	0.683425842	0.03292564	2.203644996	0.995103523	0	0.163934226	0.034770982	0.760503123	1.668319403	0.559218339	0.758508173	1.038574764	0.049974657
2.3.1.193	0.152111093	0.449576212	2.340970078	0	0	0	0	0	0	0.479101499	0.19749047	0.151951299	0	0	0.069514641	0.003547255	0	0.243134845	0	0	0.687373733	0	0.031443024	0	0	0.04059384	0.298925018	0.490340996	0	0.045089632	1.626522979	0.628884649	0	0	0	1.396929432	0.47096657	0	0	1.019408481	0.465025288	1.123454609	0.664884046	0.14929244	0	1.582887593	0	0	0.55815622
2.3.1.20	0.172665482	1.103693939	0	0.047543374	0	0	0	0.115317165	0.11365338	0	0	0.177465892	0	0.131181975	0	0	0.153349367	0.109209523	0.018946283	0.047212464	0.096207233	0.11322308	0.00112018	0	0.143167063	0.146426736	0.108795707	0.112545233	0	0.079067905	0.212116084	0.019785693	0	0	0	0.035654217	0	0.179386788	0	0.205659291	0	0.029625232	0.135577448	0.178940131	0.039678608	0	0	0.135212271	0
2.3.1.21	0	0	0	0	0	0	0	0	0	0	0	0	0	0	0	0	0	0	0	0	0	0	0	0	0	0	0	0	0	0	0	0	0	0	0	0	0	0	0	0	0	0	0	0	0	0	0	0	0
2.3.1.28	0.137492802	1.655313945	0	0.081557273	0.387783859	0.992839893	0.141455542	0.651231769	0.320317178	0	0.263970864	0.731010019	1.907794376	0.120874734	0.934406766	0	0	1.551409794	1.535214449	1.535199484	1.55483589	0.60602229	0	0.627274574	0.52072962	0	0.351136896	0.747384405	0	0.004390569	0.235120748	0.806926283	0	0.651057675	0	0.452931366	0.062050295	0.220726504	0	0.828048035	0	0.320776208	1.054321998	0	0.707700075	0.289533049	0.472941311	0.858551947	0
2.3.1.29	0	0.412797989	0.692782014	0	2.783052345	3.074282014	0	0	0	0	1.372352276	0.928368756	1.638269684	0	0.885682792	0.686736126	0	0	0.868779078	0.001715491	0	0	0	0.908641549	0	0	1.104155087	0.036202406	1.12237322	0	1.353803025	1.947670936	0	0	0.156908605	0.293293438	0	0	0.273102577	0.081740994	0	0	0.057475522	0	1.185404869	0.433014318	0	0	0
2.3.1.30	0.976147508	2.236794515	0.88778513	0.651974375	0.002635276	0	0.389616467	1.766987195	1.731282787	2.665306202	2.397546917	1.139897004	2.296918158	0.879960555	2.374228515	0.153133313	0.889577367	1.535511066	1.974923651	1.729566087	2.080432079	0	0.416590574	0.497107077	0.470092445	0.53875743	1.086091191	1.738936603	0.468483901	0.061954777	1.125272372	0.107511377	2.008236581	0.574199675	0.582377406	0.466556541	1.083374329	0.209768888	0.192196869	1.527233215	0.962107631	0.73925161	1.139372423	0.523803568	1.272225771	0.99028847	0.226611391	0.005221066	0.03072931
2.3.1.31	0.920554206	1.231117416	0.112840932	1.665564589	0.410281884	1.437595565	0.469690005	0.625319718	0	0	1.504142849	0.323073715	0	0.723374914	0	0	0	0	0.005772285	0.837140343	0	0	0.764868941	0	1.049581209	0	0	0.393457024	0.559336679	0.011271328	0	0.851206685	0.607213246	0	0	0.455163946	0	0	0	0.67610611	0.51186406	0.274605227	0.285689912	0	1.131564095	0	0.492134433	0	0
2.3.1.35	1.142521049	2.125447654	0	1.541054326	2.717481216	0.374437663	0.859725755	1.875829595	2.126298378	0.894150646	0.08630664	0	0.978748888	2.655676886	0.632634503	2.414302641	0.173532683	0.269820907	2.88331071	0	0.8680394	2.572365615	2.340783626	1.039913119	0.421946421	0	2.23527029	0.130584284	0.823383426	0	0	0	2.11236906	2.036444841	0.069769691	0	3.591809905	0	0	0	0.216426497	1.465261786	1.577845621	0	1.552928358	0.80198413	1.650358455	0.235973481	0.429374617
2.3.1.37	0	0.149938108	0.115793595	0.154620442	0.006487235	0	0.048220461	0	0.166203207	0.23080532	0.051252708	0.090213697	0.055374753	0	0	0	0	0	0	0.007204233	0.120194498	0	0.232414151	0	0.227080792	0.044306661	0.300054675	0	0	0.229347868	0	0	0	0	0	0.107731103	0	0	0.245781362	0.276277701	0	0	0	0	0.247546612	0.375948044	0.091442726	0.156207683	0.058515511
2.3.1.39	0.719622967	1.875915252	1.53734152	0	0.389358258	0.249563646	0.63242717	1.656109886	1.414923612	0.46105334	1.611311831	0.475046964	0.985077959	0.084763002	0.357890859	0.274204567	1.23119782	1.235640377	0.989541426	0.780570575	1.520547032	1.32022227	0.22493934	1.364562911	0.937387081	0.914142655	1.433725566	1.755855631	0.934434943	1.880938542	0.399309977	0.412669016	0.967422035	1.286681033	1.215112768	1.110716191	1.358283153	0.669691633	0.918965504	1.228690548	0.626258599	0.764734775	0.748726474	0	2.662332365	2.618891138	1.256357747	0.227686931	0.021324197
2.3.1.4	0	0	0	0	0	0	0	0	0	0	0	0	0	0	0	0	0	0	0	0	0	0	0	0	0	0	0	0	0	0	0	0	0	0	0	0	0	0	0	0	0	0	0	0	0	0	0	0	0
2.3.1.40	0	1.022703212	0.230637806	0.609308912	0.934170533	0.910601879	0.163744692	0	0	0.397684781	0	1.146000201	0.739233089	1.181670226	1.029696402	0.449239837	2.769044219	0.607267353	1.249074587	0	0.074360732	0	0.346861572	0	0	0	1.739388181	0.791835259	0.578137462	1.251690422	2.291744786	1.07703694	0.728216846	0.764553817	0	1.383921657	0	0	0.967396434	0.881191601	0.735774015	1.503869809	0	0.27379183	0	1.995830351	0.996222699	0.414228491	0.767790111
2.3.1.41	1.353661442	1.893890512	1.403915251	0.608965277	0.179624563	0.357170397	0	0	0	0.386414331	1.12754813	0	0.761810553	0.897166214	1.733529832	1.017638147	0.445465715	0.098580547	0	0.87754653	0	0	0	0.391627399	0	0.411632441	0	1.462985984	0.989598683	1.009176748	2.025779913	0.44407948	0.456396968	0.877221948	0	0.615405398	0	0	0.675499884	0.783808065	0	1.578672456	0	0	1.906087276	0.51299562	0.387967438	1.318645255	0
2.3.1.43	0.002653195	0	0.002004275	0.004570006	0.000304183	0	1.60201E-05	0.006244937	0.005097712	0.003552408	0.0158268	0.004176168	0	0.0003306	0.003589471	0.001435917	0	0	9.10077E-05	0	0	0	0.00337219	0	0	0	0.005738716	0.000872805	0	0.006426809	0.005598254	0.004478487	0.005127378	0.003360548	0.000817472	0	0	0.005497132	0	0.000994248	0.003788831	0	0.000317995	0.00494292	0.021751445	0.000263245	0	0	0
2.3.1.46	0	0	0	0.799520926	0	0	0.050760671	0.578845843	1.431732462	0.888464172	0.582380334	0.397265383	1.634160481	1.376618979	1.661651344	0.378055931	0	1.211939631	0.569683644	1.165444426	1.274665937	0.184579692	0.505758913	1.460496847	0.145925436	0	0.923091068	1.451183408	0.755332388	0.931210578	0.81829491	1.801260401	0.366853387	0.40554917	0.992995873	1.409451068	1.058009967	0.766765708	0.793227027	1.165985971	0.623275006	0.651078852	0	0.615567448	0.804022359	1.178848697	0.714440149	0.092961636	0.823421138
2.3.1.47	0.016946592	1.646790608	0.688368179	0.294071356	1.408639419	0	0.681733512	0.089117168	0.163921194	0	2.020976881	1.748523974	1.386783984	0	1.960408623	0	0	0.534927886	0	0.339076199	0	0.11572573	0.566054789	0.786937558	0.295468984	0.305041213	0.347167685	1.261564555	0.734649896	0.603994383	1.430208864	2.503155572	0.910966919	0.125828258	0	1.24523178	0.884833933	0.903424948	2.056468751	0.051900303	0.672875118	2.055178961	0	0	0.728818937	0.256045525	0	0.691076741	0
2.3.1.48	0	0.178095247	0	0	0.213970633	0.076965858	0	0.162680656	0	0.106216245	0	0	0.13370275	0	0	0.197734257	0	0	0.180715157	0	0.196680588	1.025749105	0	0	0.158810179	0	0	0	0	0.103051347	0	0.148947983	0	0.037330003	0	0	0	0.186190805	0.205173229	0	0.105974802	0	0.144432757	0.005790926	0	0.188171926	0	0.176228585	0.057190029
2.3.1.5	0.105174657	0.150628702	0	0.041578635	0	0	0	0.111776764	0	0.087636246	0.136934048	0	0.042297093	0	0	0.053855405	0.093212595	0	0	0.104932308	0.048512656	0.079911888	0.004878154	0.086922199	0	0	0.119089337	0.050902938	0.013964841	0	0	0.069194075	0.048174774	0.093071355	0.005238511	0.038796128	0	0.015443548	0	0.076392016	0	0.094274409	0.10214318	0.024133254	0.158602606	0.003471821	0	0.035418445	0.091849013
2.3.1.50	0	0	0	0	0	0	0	0	0	0	0	0	0	0	0	0	0	0	0	0	0	0	0	0	0	0	0	0	0	0	0	0	0	0	0	0	0	0	0	0	0	0	0	0	0	0	0	0	0
2.3.1.51	2.264641882	1.740400934	0.916855434	0.773720015	0.183365292	0	1.166338055	0.213859193	1.753062474	0.399838903	2.323930274	0.444575298	0.489804798	0.854487056	0.752182745	1.723192726	0.443370684	1.401203198	2.44025379	1.16832971	2.661942628	0.130977103	0.198938306	1.654029817	1.849322316	1.151927983	2.657190916	1.51155664	0.603234198	1.369406752	0.838399431	0.470725408	1.663555879	2.348978175	2.287907272	0.886383718	2.924879752	1.371260823	0.342471687	0.159402544	1.571196449	0.257093433	1.164432169	1.192912679	1.977159907	0.355010448	1.99746623	2.333857472	1.06773886
2.3.1.54	2.860476901	0	1.176808747	0.378050039	2.719280902	0	2.603832342	1.269184279	4.129037477	0	0.107402817	0	2.588952782	0.181464298	4.535836798	2.976089542	0	0.590175136	1.406972994	2.432770671	2.843672511	0	4.014796202	2.915369959	0.091874171	0	0.1796685	0.811817194	2.122586657	4.633662387	1.753413694	4.512259939	1.239828356	0.8086391	0	2.942479465	1.022270922	2.392654639	0.879875756	2.205989667	0	2.635369743	1.090218507	1.548657956	0	1.568682618	0.61263178	2.280491774	0
2.3.1.57	0	0	0	0.369069969	0	0.84242554	0.855595588	0	0.523984107	0.0325228	0.522843157	0.320758326	0.757342565	0	1.536192562	0.896641807	0.062942813	0.833689719	0.037394056	1.374693169	0.59212535	0	0	0	0	0.78413024	0.975304797	0.745006324	0.689489441	0	0.814465935	1.269541265	0	0.603312322	0.346014315	1.283701503	0.652499982	0	0.709262679	1.258627039	0.686068505	0	0.01368336	0	0.786084633	1.21604555	0.344929176	0	0.688913533
2.3.1.60	0.031107741	0.141755288	0.006784976	0	0	0	0	0	0.024040649	0	0	0	0	0	0.024135153	0.035923884	0	0	0.002050796	0	0	0	0.026991285	0	0	0.004326901	0.035904621	0.018268981	0	0.025082605	0.003800713	0.009146574	0	0	0.025848686	0.010242354	0.027536202	0.028048377	0.026972962	0	0	0.035597947	0	0.02491909	0.036238846	0.006111408	0.032905588	0	0.004212115
2.3.1.61	1.934020128	1.875660992	1.386756677	1.865163976	1.191996528	0.418444691	0	0	0	0	0.886576492	0	1.036313359	0.35480787	0	0	0.810152894	0.091563348	0.892176915	0.942771084	0	0.393464972	0.253268973	0	0.555878361	0.431804765	0.477316791	0.557183832	0	0	0.304892134	0.547565186	0.003551444	0.869919488	0.229114073	0.359956261	0	0	0.257308525	0	0	0.580251804	0	0.704604068	0.443798613	1.749468194	0.547915958	0	0
2.3.1.7	0	0	0.015787552	0.019261488	0.004090485	0	0	0.012205599	0	0	0	0	0	0.016954071	0.0077342	0.022851878	0.014739497	0.008908173	0.028338052	0	0	0	0.006695521	0	0.129069189	0.020547151	0	0.000923727	0.005655446	0	0.015894846	0.025435407	0	0.000828557	0	0.00354096	0.025809997	0	0	0	0	0.026350811	0	0.029869767	0	0	0	0.013729695	0
2.3.1.74	0.09431574	0	0	0	0.120540562	0	0	0	0.056247782	0.040401827	0	0	0	0	0	0.016473812	0	0	0	0.195161336	0.015169191	0	0.041784888	0.182452642	0.066493211	0.152232667	0	0.24048073	0.226690249	0.033273537	0.080105715	0	0	0	0	0	0	0	0	0.167063906	0.021101997	0	0.031616404	0.000406734	0.024004955	0.144572952	0	0.302106284	0
2.3.1.79	1.720806057	0	0.557649529	0.708939649	2.262813304	1.891161133	1.181847983	1.243939212	1.673256205	1.928374614	0.607747455	2.292400176	1.603409125	2.124087395	0	1.415504276	0.217499776	1.943331787	0.457564768	1.972813541	0.77397499	0.575270212	0.935174825	0.129652919	1.866296564	0.549934702	0.881291178	1.104234775	1.551906954	0.576116587	0.851297538	0.39768175	1.531764164	1.002573776	0.848130657	1.264266119	0.924856817	0.213020379	0	1.389192581	1.859864454	0.737900653	0.126363481	0	0.448293462	0.133003657	0.371517973	1.073486346	0.532637254
2.3.1.8	1.617576953	1.05495849	0	0.293057009	1.516412492	0.490851101	1.331196283	0.468783353	1.680914423	0.372789701	2.396164461	1.123507392	2.641419621	1.759612976	0.898570056	0.176835446	1.013875076	0.507126241	1.381199577	1.703335827	0.677813858	0.659881509	0.216390312	1.038830035	1.017287323	0	1.741211819	1.275070223	1.593216855	1.62977134	0.470886927	0.989787934	0.338252947	1.505398414	1.392608213	0.448340244	0.601879897	0.312319356	0.106087147	1.79700928	0.303590127	0.877649407	1.985485046	0.172473355	2.893447997	0.224754277	0.024326064	0.24877624	0.099301856
2.3.1.81	0.066410754	0.0261374	0	0.198233228	0	0.110476868	0.265115853	0	0	0.236339118	0	0.29658651	0	0.056675247	0.209823304	0	0.977051596	0.061047139	0	0.365362822	0	0	0.066424312	0	0.179425663	0	0.246799478	0.132374445	0	0.178341362	0	0	0	0.113526582	0.399510803	0	0.656848732	0.116905789	0.197126279	0	1.325520928	0.163900584	0.445670288	0.156666245	0	0	0	0.325593215	0.492769533
2.3.1.82	0.132204721	0.196791272	0	0	0.098348156	0	0.209612506	0.966181809	0.485032212	0.253070364	0.281191263	0	0.256825707	0	0.140560186	0.145691404	0.139185971	0.068110856	0.001756983	0.269510097	0.181958566	0.184386908	0	0	0.094788249	0	0.077568805	0.270507968	0	0	0	0.026181889	0.229606975	0	0.03290524	0.1774635	0.155279109	0.054654256	0.144652529	0	0	0.035920248	0.176277188	0.017722693	0	0	0.17332643	0.116834421	0.084653723
2.3.1.89	0.269099906	0.344670277	0.174829642	0.021057203	0	0	0.296400802	0.153621526	0	0	0	0.325884053	0.348513428	0.067557316	0.319448332	0.132692166	0	0.02987335	0.342619557	0	0	0.135069305	1.120529235	0	0	0.566982248	0	0.248045847	0.158133683	0	0.267372144	0	0.185918886	0	0.208701998	0.322933115	0	0.07719495	0.127415789	0	0.173192579	0.311579618	0.220008101	0.073311611	0	0	0.041517148	0.081521546	0.514084083
2.3.1.9	10.39519154	7.414963005	0.437014887	1.212977361	0	2.470893796	0	2.552252113	0.664238978	0	9.801497685	0.573618555	0	0.295425261	3.777749129	0	0	4.939086199	0.305172293	3.277240913	0	0	0	1.770971781	2.84310129	2.588973767	1.543528062	3.614680704	0	2.79582435	0	0	0.842607964	1.138762845	0	0	1.993928888	3.511868087	1.375917919	3.498325708	4.370035231	0	2.965032052	0	6.694215964	4.956409405	2.721401297	0.341438587	0
2.3.1.94	0	0	0.029690448	0.037236782	0	0.005521224	0	0.023855024	0.042799824	0	0.045184318	0	0.010853438	0.044729223	0	0.008255216	0.010137112	0.017707706	0.059446565	0.030463221	0.016110971	0.021327156	0	0	0	0.024555296	0.050146784	0.022648193	0	0	0	0	0	0	0.02012317	0.006351026	0.0309365	0.025334298	0	0.011110355	0	0.016003613	0.046537312	0	0.07308594	0.049392371	0.08231249	0	0.030785589
2.3.2.-	0.858138489	0	0.914424676	0	0	0	0.103971873	0	0	0	0.005100743	0.307499586	0	0.585516956	0.087655321	0.673565182	0.438785526	0	0.262053798	0	0.902915772	0.269450568	0	0	0.417155691	1.500841826	0	0	1.609376931	0	0.984959547	0.222896162	0	0.13575094	0	0.249911146	0.218094034	0	0.726922417	0.015883838	0.183399401	0.654268597	0.07890497	0	0.84892338	0	1.294483209	0	0.354129966
2.3.2.10	0.321553236	0.234740174	0	0	0.106279313	0	0.168303198	0.061624184	0.241190653	0	0	0	0	0	0.305565952	0	0	0.360031039	0	0.132979201	0.303480331	0	0.100018773	0.168493647	0.208740152	0.635372298	0	0.192772989	0.761513956	0	0	0	0.152804097	0	0.115732018	0.180671008	0.29492197	0.147597303	0.12552002	0.201839572	0.227908796	0	1.035608703	0.180559044	0	0	0	0.254159438	0.18697932
2.3.2.13	0.070030779	0.084395049	0	0	0	0	0.038995676	0.093246595	0	0	0.022377824	0.053410884	0	0.038639723	0	0.108294879	0.04178411	0.180758279	0.186581947	0.158819334	0.275291338	0	0	0.078449703	0	0	0.049364818	0.006241226	0	0.060415305	0.00688409	0.014365449	0	0	0.083498016	0	0.04759698	0.057557635	0	0.101513555	0	0.082880515	0.066666633	0	0.06164921	0.073412554	0.073334511	0.052138267	0
2.3.2.16	0.119608996	0.130532417	0.258648793	0	0.197480904	0.038311822	0	0.179569461	0.195760566	0.259896661	0.029791638	0.007452854	0	0.049792396	0	0.013891096	0	0	0.130835478	0	0.416785516	0.278074031	0.290007119	0.221536448	0.226840029	0.042173707	0.066802079	0	0.320010421	0	0	0	0	0	0.195537599	0.164929547	0	0.821079838	0.017507452	0.297005252	0.721573945	0.162859791	0	0.0329508	0	0.165182361	0	0	0.189224307
2.3.2.17	0	0.050527552	0	0.041632103	0	0.131448811	0	0	0	0.030973596	0	0	0.184414162	0	0	0.090663835	0	0.242778394	0.236064752	0.130631844	0	0	0	0.109073188	0.085852348	0.009215101	0	0	0.104260109	0.035769194	0	0.020255673	0.023020763	0	0	0	0.091123909	0.209194402	0.145938551	0	0.055614367	0.18413313	0.494392888	0.108571442	0	0	0	0	0.115620731
2.3.2.18	0.187306277	0	0.108827119	0	0	0	0	0.060466691	0.174792374	0	0.082690598	0.138406203	0	0.153864721	0.20275477	0.130617595	0	0.116897049	0	0	0	0.01974018	0.093436865	0.013110184	0	0	0	0	0.091547046	0	0	0	0	0	0.059214675	0.122482042	0.01457872	0.074057559	0	0.196386019	0.168193642	0.046013051	0	0.033943504	0	0.048720735	0	0	0.172116626
2.3.2.2	2.357758517	0.544385516	1.638142942	1.261111316	0.448445548	1.278701015	1.339233539	0	1.087520887	0	1.997450062	1.442045289	0.306351905	0	0	0.828086402	0.840386558	0.759660973	0.169924625	0.957211075	1.515117218	0.491992638	0	0	0	1.679205668	0.030808833	2.667162451	0.231931442	0.626022657	2.185436333	2.766575156	0	0	1.116165381	0.187968883	0	0.865227505	1.834217029	2.116210466	0.832392451	0	0	1.61262323	3.631654871	0	0	1.79060391	1.803141196
2.3.2.3	0.138556567	0	0.162244655	0	0	0.009854927	0.387777267	0.091952314	0.235731064	0.132821848	0.015646513	0.128182755	0	0	0	0.110792258	0	0.086920173	0.026272273	0.026309344	0	0.11572248	0.119089698	0	0	0	0.256255785	0	0.535563148	0.132393015	0	0.273838387	0.176114089	0	0.161463848	0.090540051	0.279262705	0.509860645	0	0.216691279	0	0	0.075840419	0.048370489	0.356553925	0	0	0.085080139	0.196194634
2.3.2.5	0.04462642	0.040446881	0	0.016951712	0.061192425	0.10201247	0	0.004222933	0.122817913	0.019599328	0.184814433	0.139519756	0.133665133	0.134669664	0.106883193	0	0	0.038784282	0.229028254	0.009710237	0	0.119037224	0.229060365	0.015612847	0.78643503	0	0.348703428	0.233339793	0.227005067	0.116675164	0.204367935	0.024452262	0	0	0	0.173823107	0	0	0.107797193	0	0.211855205	0.045855898	0.051459177	0	0.144982906	0	0	0.193253931	0
2.3.2.6	0.92708578	0.483208307	0	0	0.280473038	0	0.200262059	0.12997371	0.081366153	0	0.118891563	0	0.436638598	0.597249924	0.521776036	0	0.689155154	0.448835789	0	0	0.407733559	0	0.700801765	0	0.59107311	0.497581841	0.576656384	0.953727318	0	0.255664608	1.553517661	0.531562879	0	0.031405273	0.317773428	1.264141175	0.35610668	0	0.848186695	0.703072087	0	0.676337015	0.20616833	0	1.002639885	1.500343347	0.455888595	0	0.778617722
2.3.2.8	0.617132368	1.191067033	0.165061913	0.010598202	0	0.228518647	0	0.064461182	0.259184958	0.077865832	0.314931004	0.416538718	0	0.408906157	0	0	0.568807822	0	0.11453967	0.432163954	0.263311579	0.251408184	0.487625941	0	0	0	0.354221783	0.164824584	0.31563037	0	0	0.288759764	0.420036336	0.255261122	0.179692749	0	0.285634727	0	0	0.209790907	0	0.453171172	0	0.021258741	1.259412266	0	0.188455831	0.604938217	0.637257834
2.3.3.1	1.174154695	0.671042138	0	0.419612517	1.538098158	0.497923999	1.11986139	0.989829156	2.921421996	1.885771342	2.087659571	0.257721896	2.00174975	0.061813568	0	2.359686192	2.245241776	0.27079263	0	1.204218884	0.394150606	0	0.305047673	2.835199231	1.762097004	1.206860478	1.085733607	0	0	0	0.547042964	0	0.37797984	2.849977844	0.954779965	1.931844816	1.162363209	0.396815629	0.73757651	0.266283831	0	0	0	0	2.002724427	2.631906643	2.346476817	1.467962164	0.242261868
2.3.3.10	0	0.370187749	0	0.204534334	0.29124743	0.051571021	0.348342469	0.297327032	0	0.288282236	0.099313725	0	0.373232146	0.140407497	0	0	0	0.261099626	0.483749653	0.414244749	0.24523025	0.426691716	0	0.441287723	0	0.261524249	0	0.3348953	1.073202862	0	0	0.000200003	0.427404229	0.533242737	0.447730171	0	0.3389734	0.148300509	0.501152389	0.662937661	0.908962131	0.497221963	0.291763423	0.356029163	0.332242314	0.124006017	0	0	0.540487251
2.3.3.13	0.512867662	0	0.928919836	1.618607453	2.443161367	1.146864183	0.322920382	1.182279778	0.809792986	3.556023005	1.109428841	1.347576295	1.333099011	1.326699108	2.97587214	2.066012919	1.734346899	0.569787135	2.090871032	1.990475197	0	0	1.835854498	0	2.212601289	0	1.893032657	0	1.125579112	0.529841358	2.128488003	0	1.685393567	0.030662235	1.495739566	0	0.212738605	0.590580362	1.119378874	1.337166156	0.876539641	1.71279889	0.805306158	0	0.722557464	1.13068053	0.151452722	0.068913947	1.301269788
2.3.3.14	0.350789695	0	0.326818433	0.198868613	0	0	0	0	0.431000642	2.39883716	0	0	0.397553626	0	0.131220625	0	0	0.442807835	0.862850167	0.735228062	0.981839066	0	0	0	0.294361845	0.440392924	0.09733682	0	0	0	0.114383725	0.17720111	0	0.069388362	0.181042087	0.412532952	0.466565966	0.40330994	0	0	0	0	0	0	0.104799041	1.087355827	0	0	0
2.3.3.15	0	0.027402983	0	0	0.031118868	0	0	0	0.044180992	0	0.172981823	0	0.023702329	0	0	0	0.055050142	0	0	0.070361015	0.056397872	0	0	0	0.046002837	0.023871713	0.046895088	0.040078853	0.000432844	0.043338169	0	0	0.047470966	0.027159843	0	0.071688637	0	0	0	0	0	0	0	0	0.206441593	0.073487342	0	0.093183155	0.029369546
2.3.3.5	1.355617167	0.489448444	0.629428023	0.247654281	0.015556994	0	1.761501494	1.457961613	2.102598188	1.594630327	1.487520599	0	0.32376537	0	0	1.202969842	0	0	1.260704773	0	0.174963051	0	1.172696821	1.661538986	1.394418723	0.183775518	1.452025282	1.314005865	0.663825195	0	0	1.084938142	0.68638487	0.731983754	2.017182589	0.910361015	1.348136147	0.830818337	0	0.486214773	0.90955705	0.985668867	1.152212966	0	1.52810707	0.376170157	0	1.069240109	0
2.3.3.8	0	0	0	0	0	0	0	0	0	0	0	0	0	0	0	0	0	0	0	0	0	0	0	0	0	0	0	0	0	0	0	0	0	0	0	0	0	0	0	0	0	0	0	0	0	0	0	0	0
2.3.3.9	0.651991891	0.939755284	0.189649093	0.157075496	0	0.195896755	0	0	0.404326424	0.598481409	1.22199888	0	0.812596945	0.740842217	0	0.90975957	0.7216578	0.466479809	0	0.71639923	0.929939892	0.485763439	0.733509879	0.55099505	0.368552601	0.249279804	0.443229599	0.219551717	0	0	0.111740956	2.087577691	0	0	0.748151471	1.644176325	0	0	0	1.843633441	0.207208144	0.355746612	0.512414843	0.897872976	0.844386184	0.77382266	0.023890327	0	0
2.4.-.-	3.191004074	1.72540531	1.438334223	0	2.797368181	0	0.881365065	1.218869624	2.162333482	2.154392444	1.953762634	2.621677969	0	2.826882702	0.575711246	0	0.287740616	2.159252729	1.1800597	2.708758904	0	0	0.862432087	0	0.253207269	2.066315662	2.470593283	5.643383009	0.512807739	0	5.845191764	4.291191472	0	0	1.476256224	6.668096447	0	2.83414412	2.738958215	1.363691527	1.920365773	3.695582063	0	0.004886574	4.902681651	0.669134853	2.074044783	0	0
2.4.1.-	3.706485044	0.809312986	10.16589068	1.902911485	0.731879016	8.554042327	0.974017123	1.490349726	2.985437012	2.438600347	18.10959794	3.312414462	3.77510016	0	1.356945624	1.25934984	0.965288394	1.879444879	0	3.076475247	10.07376337	0	7.971045484	9.746801124	6.40685535	1.686580626	5.540035456	5.264699116	0.783093676	5.333483095	15.19453939	9.671992942	3.010208595	0	6.336358028	11.34157281	6.439640517	3.723827674	11.11134539	5.738614048	5.419511327	0.252134787	0.060809911	0	9.184103239	7.376254668	0.74818398	6.066978451	6.080035133
2.4.1.1	1.589210663	0	1.591058639	0.831099808	2.287407456	0.849573517	0	0	1.499876805	2.248546728	1.672455003	1.539107457	1.844367575	1.225904225	0.701382135	1.103705398	0	0.557358669	0.488043215	0.374606697	1.070103296	2.489480573	0	1.012054147	1.502450031	1.111874751	1.884258391	0.629007064	0	0.395420782	2.637397997	2.826561304	2.206443991	2.693446261	2.86089392	3.108998423	2.230623378	0.014450716	1.696321919	1.834068095	2.373010266	2.143161114	0.171390559	0.648899512	1.519790515	1.985312406	1.548885385	1.354310669	1.654237319
2.4.1.10	0	0	0.001164484	0.368900557	0.12754557	0.172677826	0.199473871	0	0.228466653	0.196743641	0.194683407	0.012247774	0.169945723	0	0.10645534	0	0.032255305	0.123374291	0.175555605	0.293192552	0.061512389	0	0	0.035030538	0.051879366	0.151597369	0.021471622	0	0.067226238	0	0.527325651	0	0	0	0.058678707	0.238238429	0	0.125188305	0	0	0	0.243115144	0.133359218	0.102463537	0.436058292	0	0.274955421	0	0.336669109
2.4.1.109	0	0.002898415	0	0.290079879	0	0	0.265609883	0	0.022580828	0.001946853	0.240079761	0	0.028075504	0.037169632	0.036254143	0	0	0.006803671	0.043297232	0	0	0.059653027	0.083587921	0.12587379	0.032596617	0	0	0.107823257	0.006491357	0.115293083	0.076103886	0.076604129	0.041506101	0.085509915	0.038185808	0.011673904	0.093254652	0.001700009	0.077260062	0.128048265	0	0	0	0.071247817	0.343702852	0.113264794	0	0	0.052733727
2.4.1.11	0.066686928	0.325517318	0.02095859	0.301507948	0.035283628	0.261864089	0	0.09492651	0	0	0.316729936	0.285741369	0.194124255	0	0.764401761	0	0	0.244013213	0	0	0	0	0	0	0	0	0	0	0	0	0	0.087749035	0.01326302	0.088807285	0.146826167	0	0	0.194384322	0	0	0.32555308	0.274981044	0	0	0.003525929	0	0	0	0.322904747
2.4.1.117	0.00046724	0.000289182	0	0.000167118	0.000196584	0	0	0.000553555	0	0.00044359	0.000319999	0.000224736	8.43232E-07	0.000574375	0	0	0	2.92124E-06	0	0.000445131	0	0	0.000506079	0	0.000277455	0.00015412	0.000274788	0	0.000495248	0.000518798	0	0.000524182	0	0	0	0	5.99697E-05	0.000273845	0	0.000520306	0	6.25437E-05	0	0.000506037	0.000424189	0	0	0	0.000144269
2.4.1.119	0.065097666	0.034189805	0	0	0	0.012628669	0	0.282514248	0	0	0.201833503	0.189817386	0.021725417	0	1.163743154	0.108889487	1.055995543	0	0	0	0	0	0	0.145534373	0.044010238	0.085504844	0	0.067559858	0	0	0.177470288	0.12911688	0	0	0	0.008134157	0.299987688	0	0	0.113384365	0.231689082	0.259885251	0	0.229690409	0.272079211	0	0	0.161692653	0.208095863
2.4.1.12	0.8051648	0.605935966	0	0	0	0	0	0.001600758	0.590216571	0.105938949	0.235386626	0.365665936	0	0	0	0	0.176368577	0	0.562070908	0.651157519	0.095632604	0	0.826943018	0	0	1.192305755	0	0.472756676	0.888554153	0.707340106	1.718636766	1.359762559	0.149292754	0	0	1.344500004	0	0.843137303	0.647098761	0.597420112	0.329045909	0.802867096	0	0	0.877072592	1.640271911	0	0.479052724	0
2.4.1.129	1.287912357	4.984547114	2.48477233	1.724150597	2.487084361	1.757256934	0.276118724	0	0	2.560217429	0.559171384	2.84710013	1.131454252	1.740615169	0	0.04283246	1.739236823	1.347137917	0	1.534169387	0	2.873475457	0.11230163	0.193383232	0	0.69830262	3.930112414	5.143880992	3.994125386	1.166130162	4.247478549	2.958514588	1.31956236	1.058546957	0	2.097603138	0	0	1.319242488	0.195291345	2.053090187	4.08411361	2.222254291	2.387278621	0.886064111	2.089000339	1.624297543	0.14042782	0.05030414
2.4.1.13	0	0.04855679	0.020297417	0	0.002557249	0	0	0	0	0.034431102	0	0	0	0.051338204	0.001273082	0.040724724	0	0.005007732	0	0.032268059	0.028766658	0.041438503	0	0.005654407	0.033606947	0	0.305550496	0	0	0.046989139	0.052925765	0.012453842	0	0	0.020581312	0.015892359	0	0.003237443	0.045543804	0	0.048250229	0.049333367	0.03778776	0	0	0	0	0	0
2.4.1.14	0	0.073814049	0	0.065141661	0.046715177	0	0	0.104341198	0	0	0	0.088893137	0.130738996	0.079431863	0.112824592	0	0	0	0.008631542	0	0.140346148	0	0	0.04701688	0.654878102	0.13649544	0.123109309	0.102612097	0.086664505	0	0	0	0.105136896	0.031397268	0.04616762	0.093406416	0.12586263	0	0	0.006108697	0.134354855	0.091463844	0.073173147	0.034353737	0.103930402	0	0.071034396	0	0.019483764
2.4.1.141	0	0	0	0	0	0	0	0	0	0	0	0	0	0	0	0	0	0	0	0	0	0	0	0	0	0	0	0	0	0	0	0	0	0	0	0	0	0	0	0	0	0	0	0	0	0	0	0	0
2.4.1.144	0.036583323	0	0	0.021526894	0	0.008697132	0	0	0	0	0.029131975	0	0.010219168	0	0.029879883	0.022995069	0.034642549	0.016234339	0.026082042	0.025926701	0	0	0.006707104	0.031740225	0.0398502	0	0	0.029084466	0	0.045712045	0	0.000403609	0	0.010323373	0	0	0	0	0	0	0	0.040561068	0.001812449	0	0	0.03072816	0	0.02509075	0
2.4.1.15	2.047584336	1.591474066	0.545654189	0	0	0.724201127	0	0.702131789	0	0.55392453	1.263551877	0	0	0	0	0	0	0	0	0.745398681	0.2110874	0	0.807621208	0.228979337	1.027082234	0	1.401296972	0.558884176	0.752725287	0	0.393003515	0.654440623	0.569122339	0	0.782550545	1.484425285	0.763739586	0.596661913	0.246599644	1.326196722	0	0	0	0.604702599	1.554306005	0.612458734	0.099891723	0.462432672	0
2.4.1.157	0.463416995	0	0	0.036909155	0.367819537	0	0.093824439	0.635270308	0	0.476818474	0	0	0.263267489	0.499829226	0	0.447880703	0	0	0.485369009	0.6671548	0	0.522887655	0	0.250246417	0	0.573219719	0	0.102369259	1.328696852	0	0	0	0	0.229922251	0.642570505	0	0	0.408656749	0	0	0.166844457	0	0	0.084625659	0	0	0.597676237	0.144243822	0.071697994
2.4.1.16	0.003931464	0	0	0	0	0.001100296	0.006791261	0	0.007901617	0.011659032	0	0	0	0.011562047	0	0	0	0.005625241	0	0.002986187	0.008863211	0.011772152	0	0	0.013712927	0.001311737	0.009743378	0.004334146	0.009619072	0	0	0.008036317	0.002677926	0	0.013690134	0.010813127	0.012440634	0.000361036	0.004166467	0	0	0	0.007076	0	0.006260188	0.011396065	0.008072307	0	0.012897331
2.4.1.166	0	0.109439682	0	0	0	0.038684509	0	0.321417216	0	0	0.296861425	0	0	0.214708943	0	0.206540107	0	0	0	0.016364346	0.125095967	0	0	0.191261444	0	0.160417981	0	0.265222163	0.188220761	0.035306341	0	0.198246196	0.255139794	0	0.288049337	0	0	0.116112018	0	0.741067449	0.883418394	0.304589495	0.357275308	0.038604748	0	0.133402353	0	0.163477541	0.259844383
2.4.1.173	0	0.021705051	0	0.05017454	0	0.010692597	0	0.040305749	0.039594915	0.042102333	0	0	0.036275371	0	0.041880734	0.023781066	0.017458866	0.010342071	0	0	0.042073219	0	0.017732336	0	0.003078029	0	0	0.014147731	0	0	0.010637524	0.035415115	0.006328643	0.024239613	0.025659779	0	0	0	0.027446625	0.002971562	0.006155407	0.020708028	0.007986753	0.020190936	0	0	0.011802037	0.001896889	0
2.4.1.175	0.017046693	0	0.085612008	0.010714808	0	0.01070778	0	0.004625459	0.004362117	0	0	0.022679467	0	0.006754333	0	0.016797458	0.02402194	0	0	0.020695016	0	0.006491623	0.00566015	0	0.007122547	0	0.019549835	0.030446869	0.016409437	0.002232154	0	0.007199467	0.00965256	0	0	0.028404763	0.02301567	0.005211498	0.022325707	0	0	0	0	0.008962738	0	0.021366766	0.014940144	0.016564893	0.000998537
2.4.1.18	0.121259785	0.235247835	1.724681042	0.90871942	1.729618351	0.996216916	2.703981243	0.062411097	0.914906897	0.380058981	1.387987046	0.428290765	0.009206976	0.51332006	0	1.280614133	0	1.281266168	0.468189082	0.289551738	0.312211186	0.212789366	1.935610334	1.943934458	0.18796933	0.887850847	0.285519951	1.640756311	0.381431744	1.967246765	1.170376308	0.402701546	0.307071784	2.110961113	1.218487613	0.111011397	2.04789241	1.261423158	1.769348053	0.181610848	0.828726465	0	1.620247561	0.720023998	1.202682868	0.308023261	2.18718916	1.452850323	0.173052337
2.4.1.182	1.054869448	0.494456987	1.047161283	0	1.041747438	0	0.036940068	0.817396976	0.54487084	0	1.251127775	0.45654618	0.921854291	0.222980533	0.731637036	0.67108319	0.789154701	0.251694868	0.518689988	0	0	0	0.337774059	0.159654998	0	1.119283831	0.176226411	0.742179066	0.31760974	0	0.973549437	0.81534744	0	0	0	1.253893529	0.269260909	0	0.255246073	0	0	0.308657044	0.447110753	0	0.751444856	0.550859715	0.409104524	0	0.275025777
2.4.1.187	0.618563917	0	0.571558541	0.161776613	0	0.277786657	0	0.602644718	0.553271684	0.4516024	0.045556836	0	1.183458441	0	0	0.634100737	0.021701116	0.801990166	0.272843799	1.24700312	1.602962728	0.988082763	0	0.481489522	0.4623958	0.776627839	0.465742335	0.506990468	1.0565713	0.72881019	0	0.292573497	1.052343589	1.056433319	0	0	0.202875698	0.77969039	0.552461308	0.078457899	0	0	0.375231021	0.997735085	0.657694198	0.761304678	0.408135704	0.754585213	0.096634043
2.4.1.19	0	0.017795222	0.027022714	0.068147608	0.043598433	0	0.073868959	0.029912475	0.011307126	0	0	0.004615519	0.043172413	0.054900349	0.007425865	0.056230012	0.078906546	0.007191675	0.085500242	0.028382903	0	0	0.048116466	0	0	0.030723943	0	0.067134992	0	0	0.054189862	0.000510152	0	0.027304458	0.039180239	0.006685985	0.008435691	0	0.054170695	0	0	0.02720249	0	0	0	0	0	0.041191809	0
2.4.1.20	0.105918547	0.29420166	0.248207965	0.077385392	0.213291499	0.039902925	0.030838266	0	0	0.010681766	0	0.044215881	0	0	0	0	0	0.005031867	0	0.10481569	0.371860121	0	0.196504433	0.748940408	0	0	0.16941961	0	0	0.028165376	0.057956276	0.021896483	0.189358605	0.229016384	0.529473217	0.058697274	0	0.277389258	0.211685442	0.132760328	0	0.02215025	0.148885779	0.141814505	0	0	0	0.328058701	0
2.4.1.208	0	0	0	0	0	0	0	0	0	0	0	0	0	0	0	0	0	0	0	0	0	0	0	0	0	0	0	0	0	0	0	0	0	0	0	0	0	0	0	0	0	0	0	0	0	0	0	0	0
2.4.1.21	1.016598414	0	1.074860331	0	0.459049302	1.337832574	0.60982479	0	1.097436804	0.240648129	1.17871897	0.12811326	0.602915533	0.620412181	0.614056183	1.566051472	0.610098065	0.828610986	0.511309531	0	0.319143277	0.66083396	0.261682423	0.762342268	0.926794133	0	0	0.996182658	0.095329577	0.67736893	1.72420783	0.43497653	1.563372851	1.728139429	1.240151933	0.719155257	0.62258782	0.901183896	1.028799537	1.033853736	0.11893603	1.554852665	1.656188248	0	0.876827902	1.24184526	1.601954629	0.389980839	0.522908172
2.4.1.212	0	0.103354942	0.000193196	0	0.073693598	0.132257523	0.100931935	0	0.130273823	0	0.096985355	0	0.07375125	0.075535893	0.03550879	0	0.022877766	0.18253175	0.041730131	0.055310831	0.145448414	0	0.009255275	0.112923453	0.098507378	0.446088859	0	0	0.064351124	0.045565249	0	0	0.05779695	0.118699942	0.099710814	0	0.132462763	0	0.109427374	0.112786887	0.052453023	0	0.046698	0	0	0	0.112757158	0	0
2.4.1.213	0.049671593	0.075066765	0	0	0	0.139769856	0.115974026	0.09417146	0.046734833	0	0	0.093735868	0	0	0.042352443	0.014605756	0.092418686	0.036061781	0.077428167	0	0	0.0789783	0.020897572	0.048767773	0.148135517	0	0.121730997	0	0.088501491	0.039791156	0.148459809	0.009820133	0.102087938	0	0	0	0	0	0.019182612	0	0	0.050237382	0	0	0.168363782	0.023602257	0.130129668	0	0.317378221
2.4.1.214	0	0	0	0	0	0	0	0	0	0	0	0	0	0	0	0	0	0	0	0	0	0	0	0	0	0	0	0	0	0	0	0	0	0	0	0	0	0	0	0	0	0	0	0	0	0	0	0	0
2.4.1.216	0.023950982	0	0	0.226686082	0.230456073	0	0.034279514	0	0.126518847	0	0.04324535	0.046799658	0.018840425	0.237320437	0	0	0.206471112	0	0.009357816	0.070000209	0.238856507	0	0	0.232236874	0.007599696	0	0.214614292	0.17822622	0	0.168616931	0	0	0	0.03703924	0	0.041347261	0.075963431	0	0.15417711	0.109614878	0.033035904	0	0.165483517	0	0.060376943	0.007777581	0.012999898	0	0
2.4.1.217	0.00082876	0.000193321	0	0	0	0	0.001722769	0.002560257	0	0	0.001034016	0	0.001409702	0.002554438	0.002117559	0	0.000425186	0.002540123	0	0.000628814	0	0.001486303	0.000740233	0	0	0.000466171	0.000459098	0.00111161	0	0	0	0.002322583	0.000266903	0	0	0	0.001406668	0.001316458	0	0	0	0.001990042	0	0	0	0.000547403	0.001997468	0	0.010128066
2.4.1.226	0	0	0	0	0	0	0	0	0	0	0	0	0	0	0	0	0	0	0	0	0	0	0	0	0	0	0	0	0	0	0	0	0	0	0	0	0	0	0	0	0	0	0	0	0	0	0	0	0
2.4.1.227	1.051732205	0.924937248	1.123998327	0.841346159	0.893225472	1.177422953	0.718157221	0.845122945	1.626125781	1.118208797	1.143024985	1.157606656	0.925967541	1.080407754	1.055161402	1.065255175	0.967558732	1.186161005	1.249431634	1.21523727	0.939086191	1.105066273	0.84083516	0.966365888	1.047484424	1.022022046	0.933676832	0.971396042	0.904327904	1.064152883	1.067222126	0.89765465	0.891084421	0.817438295	1.14442148	1.165440213	1.16364553	1.082648172	1.05813012	1.165776609	0.943534935	0.830328056	0.676560825	0.997908219	1.014543043	1.143165945	1.093204246	0.904510581	1.122991709
2.4.1.230	0.277404894	0.000997889	0	0	0	0	0.079584255	0.136642407	0.258681153	0	0	0.358955784	0.389452441	0.324802696	0.250731391	0	0	0.231534213	0.286393404	0.107097946	0.068281224	0.216518652	0.074457231	0.6711511	0	0.203187613	0.277471663	0.319236937	0.190851327	0.940020975	0.224133673	0.009511188	0.015073256	0.134446354	0.143506207	0	0.143559264	0.103732217	0	0	0.212221427	0	0	0	0	0	0	0.174522774	0
2.4.1.245	0.002325822	0	0.001297549	0	0	0.001519777	0.001605666	0	0.00190625	0	0	0.000422449	0	0	0.001172424	0.002611933	0	0	0	0.000835243	0.00171925	0.000235188	0.002051337	0	0	0	0.000402087	0	0.001480938	0.000268316	0.000959714	0	0	0	0	0	0	0	0	0	0.000367478	0.001973412	1.17592E-05	0.001236706	3.88518E-05	0.001704174	0.001772342	0	0.014212901
2.4.1.246	0.000248234	0	0.002035226	0.010450386	0	0	0.004535346	0.010562549	0.006766982	0.002337022	0	0	0.010905568	0.003782346	0	0	0.009588633	0	0.014799483	0	0.009461883	0.005907899	0	0	0	0.005470433	0.01457507	0.01299539	0	0.014320488	0.010869921	0	0.010414393	0	0.00062362	0.00209235	0	0.010946431	0	0	0	0.006282337	0	0	0.004276066	0	0	0.009663512	0.016718282
2.4.1.25	0.301008833	0	0.372952189	1.156414306	1.63785264	0.433540782	1.862349463	0	1.155258317	1.240806749	1.177904409	1.056338415	0.714710268	2.748041047	0.883016539	1.331728713	0.501295942	0.562215968	0	1.432810528	0.516461858	1.6359567	1.365704497	1.696615332	1.286198742	1.023295332	0.756962816	0.634946104	0.786680789	1.631437633	0.492453657	0	1.246005461	1.983328578	1.651042186	0.140020886	1.130985618	0.942403866	1.99739411	1.455418585	1.901033851	0.6242567	0.935860222	0	1.615827622	0.474330563	1.823568065	1.821790268	0
2.4.1.251	0	0.058525859	0	0.028062765	0.03289296	0.000153638	0.081843791	0.029859266	0	0.102451601	0.068212772	0	0.016143122	0.043847623	0.022306539	0.079880562	0.052196047	0	0	0	0.064104702	0	0.114408922	0.084601388	0	0.071640125	0	0	0	0.071279609	0.045084815	0.081951998	0	0.02747356	0.113462047	0.029452863	0.043926612	0	0	0.070007573	0	0	0.049917705	0.004213388	0	0.085648302	0	0	0.033416237
2.4.1.252	0	0.074203494	0	0.165262396	0	0.010146828	0	0.045547359	0	0	0.0171938	0.135113291	0.050271552	0	0	0.010684403	0	0	0	0.108018658	0	0	0.023127804	0	0	0.116085766	0.165363388	0	0	0	0	0.066486668	0.067709859	0	0	0.070148717	0	0.104527383	0.061473577	0.00199888	0	0	0	0	0	0	0	0	0.087975286
2.4.1.256	0	0	0	0	0	0	0	0	0	0	0	0	0	0	0	0	0	0	0	0	0	0	0	0	0	0	0	0	0	0	0	0	0	0	0	0	0	0	0	0	0	0	0	0	0	0	0	0	0
2.4.1.264	0.00079435	0.039771145	0	0.010594787	0	0	0	0	0	0	0.063742634	0.092819549	0	0	0	0.106031908	0.004082293	0.044302985	0.089165501	0	0	0	0.060064067	0.133232952	0	0.022811608	0	0.104733456	0.002823545	0	0	0.107989554	0	0	0.046288206	0	0	0.116061427	0.115687181	0	0	0.145527675	0	0	0.016169395	0	0.116681886	0	0.066909275
2.4.1.276	0.005276392	0	0	0.006758001	0.00251689	0.003910705	0.005196343	0	0	0	0	0.005615335	0	0.005245791	0	0	0.005285477	0	0.005253697	0.005151943	0.000259273	0	0	0	0.004763577	0	0	0.009976062	0	0.004388323	0.002792593	0	0.00678985	0	0.006794778	0.002557524	0.00212232	0	0.00027405	0	0	0.000687567	0	0	0.002818549	0	0	0.001678502	0
2.4.1.278	0	0	0	0	0	0	0	0	0	0	0	0	0	0	0	0	0	0	0	0	0	0	0	0	0	0	0	0	0	0	0	0	0	0	0	0	0	0	0	0	0	0	0	0	0	0	0	0	0
2.4.1.4	0.136108417	0	0	0.356655052	0	0.052839384	0	0	0.11328019	0	0.071744085	0.242197183	0	0.143327006	0.110274802	0.517973782	0	0	0.085211574	0.125748088	0	0	0	0.898694265	0	0	0	0.290500367	0	0	0.163716165	0	0	0.110722409	0.117477231	0.174005045	0	0	0	0.237053632	0.325011721	0.074782536	0	0.205571365	0	0	0.078197632	0	0
2.4.1.44	0	0.011964389	0	0	0	0.033989609	0	0	0	0	0	0	0	0.033546659	0	0	0.054691681	0	0	0.041988079	0	0.037605434	0.032725621	0	0	0.057322244	0.067752181	0.202877759	0	0	0	0.019649168	0	0.040311668	0	0.157288826	0.050245835	0	0	0	0.047155757	0	0.022854628	0.008117838	0.055753669	0	0.057824827	0	0.010629853
2.4.1.46	0.471252015	0	0	0.071166791	0	0	0.062494999	0.0099402	0	0.084847741	0.103056506	0	0.04944102	0	0.021263501	0.024532128	0.046043778	0.052682928	0.114816654	0.087719504	0.092996188	0.036379758	0.010020003	0	0	0.024838124	0.008571034	0	0	0	0.030458839	0	0.027267314	0	0	0.0490203	0.011188362	0.030296152	0	0	0	0.015000793	0.016749216	0	0	0.071595403	0.004797758	0.089950266	0
2.4.1.5	0.100592521	0.181999727	0	0	0.149692957	0	0	0.072499397	0.180621929	0	0	0.169067249	0	0	0.1925642	0.060196245	0.128578076	0	0.06976918	0	0.010458813	0	0	0	0.152850297	0	0	0	0.073748471	0	0	0	0.135612087	0	0.19128471	0	0.202567268	0.143253053	0	0	0	0	0	0.197081975	0	0.128466165	0.062112989	0.001175131	0
2.4.1.52	0.415578282	0.127620996	0.402629363	0.356776032	0.04941113	0	0	0.20104614	0	0	0	0.349012591	0.28707711	0	0	0.126868349	0.300981457	0	0	0	0	0.108619591	0.2149857	0.268858027	0	0.539793665	0.433641871	0.129110139	0.182311182	0	0	0.509790115	0.422167447	0.827440107	0.37800956	0	0	0	0.33712644	0	0.23529611	0	0.013025849	0.415512536	0	0	0	0.069608953	0.553808076
2.4.1.56	0.104600187	0.008346173	0.002689951	0.02054393	0.063995495	0	0	0	0.07777348	0.006271781	0.060722611	0.092115614	0	0	0	0	0	0	0.101116109	0	0	0	0	0	0	0.083082591	0.146292206	0.204476263	0.107549284	0	0	0.131814649	0.091115362	0.08258268	0	0.088969054	0	0.034740664	0	0.297985556	0.022733734	0	0	0.022910871	0	0.008883791	0	0.063801781	0.106808214
2.4.1.57	0.341479685	0	0.167948456	0.917707656	0	0.330355183	0	0	0	0.38031298	0.502899792	0.434057399	0	0.888349366	0	0	0.60202923	0.1117695	0	0.136165878	0.205084899	0.423020637	0	0.550968394	0.549260637	0.028444296	0	0	0.197830204	0	0.021500795	0.009482651	0.032415938	0	0	0	0	0	0	0.330355464	0.200804135	0.071666347	0.238606739	0	0.306943228	0	0.015700357	0.118043793	0.373955595
2.4.1.58	0.049944249	0.21064752	0.127177707	0	0	0.048890923	0	0.138777082	0	0.077911934	0	1.071207367	1.082080134	0	0	0	0.175700466	0	0.309797489	0.091036998	0	0	0	0	0	0	0.550824015	0.127155002	0	0	0	0.150920054	0.130541721	0	0	0.582205391	0	0	0.161137799	0.5042371	0.19679539	0.243493777	0.290181034	0.286872961	0	0.191440219	0.330611836	0.325939584	0
2.4.1.64	0.014718987	0.008144988	0.010589682	0.01538198	0.00373982	0.010746059	0	0	0	0.007569078	0.010504303	0	0.014897088	0	0	0.006552461	0.018040863	0	0.011710734	0.020610886	0	0.002488943	0	0	0	0	0.00889255	0	0	0	0.019475506	0.007250877	0.001293232	0	0.002982837	0	0.005657107	0	0	5.9102E-05	0	0.012254093	0	0.015449008	0.020267339	0.009487541	0	0	0.001105183
2.4.1.7	0.181703104	0.05830042	0.117791134	0	0.373087915	0	0.532405849	0.119276312	0	0.345163186	0.410190072	0	0.014880444	1.09178468	0.279305551	0	0.1404836	0.476317388	0	0	0.403490313	0.385815497	0.44249368	0	0	0	0	0.247583635	0.201490096	0.131451742	0.794712064	1.135534526	0.257492401	0.108714225	0.13010052	0.172768894	0.1444745	0	0	0.684060824	1.439895833	0	0	0.455066129	0.126500997	0.369253384	0.007354478	0.529522296	0.617652415
2.4.1.8	0.518014015	0.390516505	0	0.14147139	0.27160379	0	0.087244135	0.409806408	0.401038956	0.218631749	0.436894225	0.057625615	0.09617651	0	0	0.221603415	0.222883656	0.534117972	0.470602786	0	0.495132586	0.25657685	0	0.073734628	0	0	0.55410416	0	1.854886704	0.170533768	0.243398741	0	0	0	0	0	0.28335359	0.2981721	0.143612098	0	0.407013066	0	0.528796071	0.353098681	0	0.487105422	0.160276375	0.140186742	0.698875613
2.4.1.80	0.214591893	0	0	0	0.340939735	0.140254456	0	0	0.090301094	0.212188112	0.589170108	0	0	0.243735587	0.157172582	0.29762632	0.264342736	0	0.1673235	0.19659372	0.011602345	0	0	0.256567289	0.029881298	0.339897016	0.151608365	0	0.327043953	0.168803796	0.119290686	0	0	0.358871796	0.353182651	0.30470959	0	0	0.979737765	0	0	0.11555044	0	0	0.721923056	0	0	0.131865668	0.329904412
2.4.1.83	0.566903447	0	0	1.063654061	0	0.602936995	0.314469541	0	0	0.144366658	0.383165264	0	0.328046549	0	0	0	0	1.206420353	0.543583236	0.614470219	0.530136328	0	0.381295699	0.521033509	0.53526838	0.116863488	0	0	0.153612042	0	0.023560411	0.277965635	0.573625549	0.392595493	0.611874382	0	0.352306218	0	0.447510138	0.183896753	0.565799595	0	0	0.231468747	0.490781412	0.598602012	0.036250957	0.967239299	0.25622473
2.4.1.87	0	0	0	0	0	0	0	0	0.083393201	0.059192862	0.090661199	0.285683927	0.338710515	0.060898267	0	0.095601228	0	0.076240668	0	0.07708374	0	0.090885261	0.001169046	0.018274556	0.06497555	0.042597146	0.084548764	0	0	0	0.018825509	0.081436999	0.084528792	0.044200695	0	0.000310724	0	0.003622236	0	0	0.046992287	0.07381934	0	0	0	0	0.029525541	0	0.07624882
2.4.2.-	0.996022232	0.078457869	0.139866288	1.376248465	1.842419701	0	0.595620188	2.2252345	1.835500119	1.477155035	1.155049207	0.265240507	0.736397689	1.850288825	3.123845752	0.074409528	1.996772476	0.357618056	0.175321914	1.7305428	1.952157951	2.034956111	0.095011508	2.023102596	3.124255737	1.139250209	0.682187194	1.267434159	0	2.206327893	1.307483206	2.485962492	1.322718499	0	0.831811049	2.227628041	0.311143523	0.33505406	0	2.134724042	0	0.167844196	1.108437527	0.597413352	0.719838879	1.750161461	1.624073452	1.112654492	0.930201858
2.4.2.1	0	0	0.991243125	1.610326001	0	0.998624251	1.411510064	1.596299245	2.096170917	0.580453657	0	2.058328451	1.31451732	1.046945954	0	1.391094124	0	2.27567048	2.231520681	1.069090593	1.448368007	2.037271733	1.938604158	0	1.504892092	0.950622161	1.262300304	1.999073167	2.608055609	0.418425169	0.26801099	0.532178276	0.112879252	0.813875825	0.974064386	1.550189115	1.979076731	1.039549633	0.300487382	2.021768793	2.941503249	1.000454884	2.583802191	3.794082506	0.263977517	1.533762714	1.789497185	1.704233891	0.936221611
2.4.2.10	1.39606535	0.826216093	0.4838475	1.27482	0.713225562	0.64101039	1.303766813	1.337405229	1.377135767	1.029692075	1.404672359	1.113672141	1.408076202	1.5050552	1.264169257	1.633457836	1.483730374	1.053246037	1.453145927	1.581149261	0.736406813	1.357915507	0.976201578	2.482048926	0.975506278	0.587826077	0.822548317	0.953908803	1.026514367	0.444009487	0.727381213	1.025545328	1.518850888	1.847555644	0.884490153	1.114945659	1.906168741	0.550255167	1.258902025	0.784343094	0.080143849	0.698098468	1.331204644	0.803989576	0.732877781	0.941129641	1.018355169	0.909588364	0.963775075
2.4.2.11	0.976575169	1.281257404	0	0.748030203	0.513962125	0	1.397970515	0.937999128	0.478215205	1.492581548	1.99465062	1.205717674	0.030981563	0.96099511	0.125345292	0.698747217	0.364469515	1.026335135	1.615396046	0.763088331	0.353595929	1.381029672	0.721693135	0.695938285	1.608759745	1.282712017	1.180987111	0.604467286	0.448857394	0.648789732	1.256080091	1.232881732	1.608927521	1.120051669	0.651931149	1.174564628	0.5760711	1.424188809	0.731675512	1.143238937	0.665092288	0.709054527	0.70675111	0.572221103	0.968746908	1.448471629	0.40686355	1.04789912	1.229571009
2.4.2.12	0	0	0.152490337	0.037101146	0	0.067696169	0	0	0	0	0	0	0	0.052755664	0	0	0.07363377	0	0.062973282	0.053597379	0.028676733	0.028797994	0	0.082455725	0	0.051164189	0	0.043606798	0	0	0.025448533	0.025143491	0	0.043601936	0	0.015365409	0.046887702	0.041226357	0	0.000798454	0.050761183	0.095800632	0.071800111	0.004893804	0.072110301	0	0	0.002890161	0
2.4.2.14	1.073581842	0.863717783	1.295700768	1.568087796	0.538161807	0.845402688	1.031331965	0.968651307	1.955916707	0.867226229	0.864236283	1.265919188	1.478747841	1.064811733	1.633933208	1.491810228	0.336032598	1.137364375	1.54100347	1.320231358	1.088155224	0.700698537	1.807390082	2.09798217	0.748145047	1.965466965	1.159162293	0.24530979	0.431397613	0	1.013663027	1.093616096	1.234092423	0.718996823	1.676182923	1.454027186	0.581706097	1.071109461	1.261745111	1.254537588	0	0.84571914	1.132807974	1.582298626	1.227061898	1.258497439	0.840827856	1.371333756	0.720938247
2.4.2.17	0.762215992	1.472357626	0.597933561	1.068424735	0.695862292	0.769646492	0.513632149	1.553947514	0.454962483	0.402820658	1.307604889	0.994363483	0.493148059	1.323857647	1.719628038	1.63071252	1.130085122	0.704683113	0.181112352	0.615167261	1.261964183	0	0.467890976	0.479336579	0.522158631	0.135343364	0.953454	0.73561802	0	1.265243178	0.721876441	1.319157758	0.620338036	1.346861786	0.899059691	0.288166313	0.25334726	0	0	1.073995501	0.670332099	1.381517848	0.373413483	0.684106225	0.292650246	0.986878022	1.006832656	0.412451174	0
2.4.2.18	0.916556266	0.255939468	1.090072706	0.423069041	0	0.49690426	0.775620468	0.280539814	0	0.856543287	1.027891274	1.380538974	0.480553118	1.498990403	0	0.174009396	0.17731538	0.763198103	0.430319147	0.820598826	0.239259088	0	1.316496526	0.096640821	1.82767303	0.83043402	0.006114225	0.86070898	0.655210281	0.552800371	1.447497936	0	1.005148428	0.071785765	1.495623288	0	0.072265092	0.215559463	0	0.313388186	0	0.822182696	0	0.516252248	1.347222701	0.522737213	1.268166967	0.417332232	0
2.4.2.19	1.54426915	0.498499622	0	0.758803651	1.029804867	1.685865797	0	0.628672311	2.155475732	0.541690035	0.307674445	1.648273767	1.311229385	0	0.886374414	0	0.589257654	0.858815749	1.630654354	0.427595903	1.301972641	1.31736679	0.169194567	0.723263849	0.191846663	0	0.83123214	0.1320352	0.100834197	0.33794699	0.013294425	0.279045422	0.810250446	1.632759545	1.533740062	0.581819908	0.287057749	0.646462348	0.202000473	0	0.77105608	0.620835467	0.867994736	0	0.468150651	1.000418821	0	0	0.534586362
2.4.2.2	0	0.681488305	0	0	0.013608107	0.597892226	0.058504447	0.443313867	0.479542497	0.734406386	0.114020933	0.550122303	0	0	0.431421838	0.917686838	0.593467981	0.690756815	0.22599468	0.94239009	1.085083165	0.782648609	1.081265614	0.728724689	0	0.216349096	0.16068212	0.1188109	0.941354099	0.109066751	0.12998565	0.619025744	0.11636292	0.651990191	0.363566714	0	0.269128639	0.005300167	0.351937827	0	0	0.415210372	0	1.113450262	0.306959142	0	0.896829092	0.517190885	0.31959051
2.4.2.21	0.568921271	0.319564628	0.58860976	0.242868025	0.822303944	0.468650397	0	0.170742855	1.691092313	1.523412319	1.335824362	0.299250888	1.55381151	0.001546466	2.782195594	0.62953356	0	1.012316386	1.335430473	0.513242332	0	0	0	1.316297207	0.814349762	0.241007409	0.792338896	0.821026805	0.609778442	0.272833427	0	0.642772538	1.02297187	0.234539469	0.774371048	0.976135661	1.962333047	0	0.759031861	0	0.89798714	0	0.817394262	0.076734615	0	2.039304843	1.166834797	0.689328601	0
2.4.2.22	0.651644435	1.663244126	0.914068115	0.606213258	0.037339955	0	0.923209017	0.475850504	1.568946081	1.616059729	0.803522909	1.39548327	1.4991092	0.466330223	1.715792675	1.284378862	0.737651033	0.696014863	0.915686472	0.490936224	0.588207046	0.443287153	1.007921933	0	0.703982004	1.613383971	0.868352283	1.159809551	0.3024021	0	1.75837899	1.523446028	0.96238884	1.296438761	0.396991311	0.589534446	1.103597797	0.28804155	0.410147541	1.704537022	1.551941073	2.182936314	1.396299014	1.520765378	0.730971022	0.98678697	0.262085164	0.734743909	1.213382702
2.4.2.27	0	0.001302928	0	0.001246928	0	0.001931758	0.002373773	0	0	0.000252058	0.001976299	0.001054119	0	0.002235164	0.001558164	0	0	0.002427258	0.001066462	0	0.001350882	0.001597563	0.002259278	0	0	0	0	0	0	0	0	0.001429726	0.001780905	0.002327052	0	0	0.002498879	0.001264971	0	0	0	0.002221759	0	0	0	0	7.80256E-05	0	0.012932236
2.4.2.28	0	0	0.023098432	0	0.484124059	0.205444276	0.348196806	0	0	0	0	0	0	0.521419061	1.130573585	0	0.451315907	0	0.011776776	0.362488584	0	0.1753068	0	0.121791635	0	0.067584387	0.150934929	0	0.281215807	0.265092793	0.020121255	0.399509689	0.147650871	0.143520154	0	0.359373471	0	0.470297802	0	0	0.054134633	0	0.273096178	0.422730273	0.109034482	0	0.374658598	0	0.393508353
2.4.2.29	1.169676701	0.910947108	0.907402206	0.492458538	1.118151424	1.072410673	1.066818219	1.019870352	1.008036937	1.073400515	0.83460533	1.04423577	1.063552561	1.131038049	1.120162557	0.917044665	0.87327719	0.897766898	1.026544812	0.847452202	0.904462238	0.98118089	0.905982686	0.830608969	1.140047499	0.96432191	0.995839766	1.011664927	1.129321485	1.104970978	1.06554367	0.923676418	1.109472527	0.894335353	0.837202646	0.920791306	0.886206423	0.935802698	0.771546558	0.934486688	0.927349611	0.965238928	0.831116222	0.988262408	0.999802389	0.689569817	0.742991313	0.936267967	0.353067896
2.4.2.3	0.838338623	0	0.897319393	0.247088301	0	0.820508137	0.460007682	0.976323298	0.208766879	1.463360229	0	0.805647564	0.107909511	0	0	1.227713471	0	0.944816901	0	0.749769256	1.262456921	0	0.516072409	0.187262138	0.971234665	0.422947561	0.016047389	1.620810813	0	1.593626988	1.741665146	0.772032284	0.295990336	0	1.432507733	1.554547589	0.167667037	0.819154616	0	0.409225403	1.552003178	1.149819836	0.041822377	0.096577402	0	0.608329814	0.068692433	0	0.039477374
2.4.2.30	0.000363556	0	0.000189533	0.000378416	0	0.000134594	0.00031298	0.000318245	0.000391373	7.46721E-05	0.000524584	0	0.000234414	0.000437512	0	0	0.000523339	0	0.000471483	2.63227E-05	0.00046255	0	0	0	0	0.000261189	4.09539E-05	0.000462294	0.000440672	0.000176403	0	0	5.89605E-05	0.000105395	0	0.000468701	0	0	5.35188E-05	0	0.000215532	0.000312602	0.000492614	0.00046941	0.000159354	0	0.000149765	0.000286137	0
2.4.2.36	0	0	0	0	0.008878249	0.010565742	0	0.01618336	0.004102969	0.005729861	0.045497315	0	0	0.00019079	0.007893327	0.019671837	0	0	0.013208557	0	0.01346245	0	0.01597108	0	0.039320476	0	0	0.002345802	0.003864751	0	0.015137399	0.043227765	0	0.000886996	0	0	0	0	0	0.021746298	0.011032741	0.005985768	0.016839729	0	0.031510584	0	0.012678395	0.004921873	0
2.4.2.37	0	0	0	0	0	0	0	0	0	0	0	0	0	0	0	0	0	0	0	0	0	0	0	0	0	0	0	0	0	0	0	0	0	0	0	0	0	0	0	0	0	0	0	0	0	0	0	0	0
2.4.2.4	1.340605534	0.634118908	0	0.748603347	0	0	0	0.582137537	0.3060551	0	0.568644237	0.31641573	0.546090784	0	0	0	0	0.558974381	0	0	0	0.197786526	0.177465707	0.69877828	0.42983284	0.558249239	0	1.275378668	0	0	1.529401936	0.776317025	0.651531297	0	0	0.692871191	0.41099801	0	0	0.035676114	0.061128422	0	0	0.153010823	0.430300367	0.870475069	0.497771787	0	0.113935665
2.4.2.43	0	0	0.091130542	0	0.048619564	0.362375071	0.322053436	0	0.011175974	0	0.409193316	0	0	0	0.609827221	0	0.085409161	0	0.215697515	0	0	0.309937421	0	0.513462748	0.073176412	0	0.745706187	1.329284525	0	0	0.948159485	0.697348617	0.107353885	0	0.624056461	0.672937037	0.233079962	0	0	0.174507844	0	0.154356248	0.323269779	0	0	0.30909683	0	0	0
2.4.2.6	0.422751856	0.161884137	0	0.373452774	0.053316806	0.211472611	0.487125423	0	0.457479826	0.004133289	0	0.036896884	0	0.145084236	0	0.26560208	0.425099019	0	0.286473477	0	0	0	0	0.303421994	0	0	0.054410674	0	0.746498617	0	0.467482396	0	0	0.461041741	0	0.259697234	0.000707854	0.01111574	0	0	0.233695306	0.319995425	0	0	0	0.246326783	0	0.004561252	1.010403085
2.4.2.7	0.271853322	0.925238428	1.037569325	0.858356701	0.350451696	0.598893617	0.309279112	0.8477007	0	0	0.333334774	1.530796171	1.729504856	0.201545942	0.381593689	0	1.004396483	1.897422734	1.134728377	0.612716908	1.61272254	0.613405173	1.50557972	1.213304167	0.566139124	1.271529316	0	1.439822524	1.119989771	1.453694361	0.714952939	1.324937767	0.2414948	0.976268123	1.59588826	0.703233416	1.374302026	0.664185517	2.261294242	1.488443613	0.994504979	0.325857782	1.802253435	0.335060657	1.073854079	1.129534173	0.552928701	1.371719533	1.006746381
2.4.2.8	0.916014341	1.536581853	0.48524724	0.537507977	0.316450305	1.354109041	0.855037368	0.7901892	1.1177707	0.329199028	0.511897727	0.550398254	1.678686838	0.362168591	1.272218709	1.007085376	0	1.179662992	1.374189488	0.982616326	2.032996687	1.655240486	0	0.613703707	1.499672258	1.003766879	0.51654147	0.522833913	1.152894015	0.99136732	1.088269585	0.719284847	1.005312615	0.656582604	1.338439286	0.342168482	0.873022702	1.324502053	0.417633716	1.136616349	0.985539216	0.674850448	0.269091971	1.660338584	1.278190624	1.268163009	1.620298726	1.166275147	1.267966407
2.4.2.9	2.723284046	0.311916136	1.418234109	2.007909	0.74076389	0.996494784	1.669220083	1.833193441	0.903199413	1.012134245	2.256441181	0.741887589	0.336830633	1.816858377	2.223348445	0.263336537	1.32410099	1.209600576	2.229738785	1.953826463	1.225348863	2.530693299	1.907751604	0.22129127	2.672856174	1.557553453	2.057218464	0.058650085	2.40103229	0.63742669	0.260045896	1.154208294	0.904782913	1.162630612	0.728967631	0.77483265	1.825278529	1.936651059	2.595558961	1.290861011	1.704664726	1.268927981	1.384258876	1.138220591	1.4138728	1.924908359	1.849825929	1.083035729	1.753955824
2.4.99.-	1.756825085	0.18724152	0.708798877	0	0.986648184	1.001208561	1.013087521	1.316873091	0.915064188	2.581222191	0.240862474	1.102836819	0.468633177	1.454782952	0.669302578	1.430456693	0.30115089	1.290545658	0.365053361	0.917273019	1.05809578	0.656711359	0.394696892	1.338510417	0.293412063	0.579453337	0.469924771	0.224456063	0.403283565	1.305759107	0	0.917392394	0.348975059	0.215150721	0.135152033	0.803360327	1.216801852	0	0.433333837	0.5456174	0.546823989	1.93914127	0.353152222	0	0.663205927	1.257674058	0.008340944	0.447675566	1.329565209
2.4.99.1	0.001806033	0.012082566	0.052132406	0.001748477	0.012341897	0	0.004974643	0.011724987	0	0	0	0.010481599	0	0	0	0	0.013697069	0	0.006541136	0.006033698	0.004473351	0.008202346	0.001970416	0.005495105	0	0	0.002176721	0.013466668	0	0.014471203	0.01325492	0.010178963	0	0.012589163	0.009893777	0.010328292	0.0125797	0	0	0	0.000507859	0.0508515	0	0.003442725	0.000118749	0	0.013988042	0.00567293	0.013262767
2.4.99.12	1.159766334	1.375914535	1.032572467	0	1.413948948	0.233505184	0.045900307	0.678250276	0	0	1.366638756	0.119101757	0.118145059	0.303175951	1.578517237	0.511469353	0.829856444	0.152120694	0	0.458888457	0	0.021210584	0.099579516	0.840865495	0.152774932	0.904291121	1.030907538	1.166441806	0	0	0.146884404	1.211752115	0.876868336	0	0	0.753922365	0	0	1.77599015	0.179369456	0	1.179086525	0	0.664556634	0.746858686	1.883045247	0.78225283	0.158049075	0
2.5.1.-	4.41799225	0.920071278	2.582846602	0	1.986727955	0.15023839	0.675402487	0	1.568095091	0	2.261856504	0.448012769	0	0	0	0.556292489	0	0.151532418	0	2.43878644	0	0	0.900554783	0	3.307438108	0.117586308	0	3.440277154	1.626530424	0.467551422	0.483685959	2.855350055	1.562779659	0	0	2.677359972	1.785292263	0.355005185	1.958188076	0	0	0	0	0	2.470002172	2.467392907	1.865217341	1.298156012	1.754877531
2.5.1.1	3.288089624	2.271123777	2.460826034	0.062523886	3.821571175	3.053261071	1.38495275	4.757173021	3.183594676	6.502470077	2.989993937	4.165847229	5.001996657	1.939885926	4.210398302	1.23338892	2.843250811	2.626004945	2.832698672	2.759317625	4.147375135	0.337695112	1.171043779	3.663240258	4.11689546	2.491628333	1.687095446	1.570219397	2.675559034	1.138285147	0.477099061	1.19394481	2.377193563	2.0550035	5.076130254	0.453874894	3.709928119	2.37519633	3.475666079	1.072909835	3.523139816	1.348380611	3.50887035	1.492659768	3.811959027	3.084432055	1.901609014	2.077785894	2.249405773
2.5.1.15	0.464997317	1.502722454	0.849483504	0.80945514	1.374833293	0.178933359	0.644031521	0.168665331	0.347417636	0.062130151	1.274075802	0.232381178	0.308996342	0	0.23412628	0.761554799	1.115621159	0.368538289	0.512802597	0.776178152	0.704916694	0	0	1.798803741	1.637368796	1.481663497	0.495164518	1.579781077	1.030881018	0	0.214900175	1.346069707	0	0.642672827	0.897278255	1.57190581	0.040792716	0.225596355	0.919514784	1.498028611	0.218048048	0.762950799	0.781947472	0	1.380458061	0.754289786	0.215147211	1.492639171	0.554021656
2.5.1.16	3.025153287	0	0.210543445	0	0.93967197	0.725104047	0	0	0.265482505	0	1.056935751	0.458666147	0	0	0.689718772	0.181781886	0.103031487	1.65936611	0.203811821	0	1.096010284	1.482123287	1.16729879	0	0	0	0.220214012	0.669485803	0.607608789	0.612096264	1.870060069	0.742171588	0	0.691353489	0.480484301	1.311080323	1.825618528	0	0	0	0.028980574	0.250191613	0	0.110972273	0.967703102	0	0.447278563	0	0.60724515
2.5.1.17	2.488201839	0.65473497	0	1.185077743	0	2.265903316	0	0.426532831	0.695852113	0.299392454	1.876631727	0.357985234	1.366084203	0	0	0	0	1.322051089	0.111089	0	0.85599486	0.254247616	0.037455099	0	0	0.184245517	1.624818402	0.234514781	0	0.954709547	0	3.329277637	1.027242636	0	0.056505268	1.995400914	0.738037665	0.873688765	1.863207428	1.082884536	0.092734417	0	0.931490493	0	0.789928345	2.896834372	0.028778141	1.38312158	1.223290168
2.5.1.18	7.681054449	8.268970703	5.682774614	0	4.244259715	0	0	0	0	3.983209208	12.70456667	0	0	0	1.280748033	0	0	0	0	0	4.641602527	0	3.590155317	2.98079316	0	0	3.76080102	0	0	0	4.926810391	0.69237274	3.519432106	0	4.276780575	3.526422622	5.114910048	6.144535724	3.484318287	2.863639035	0	1.178200928	3.041723467	0.981876721	4.724512146	4.37307448	4.865443323	1.673319674	3.06424714
2.5.1.19	1.333665036	1.279157525	0.736014955	1.173668872	0.888410442	1.044280237	0.271034837	1.316769559	0.979778414	0.985066338	0.955094479	1.179604919	0.872507889	0.786535684	1.538208802	0.967762175	0.938075635	0.809155687	0.870537967	0.935197613	1.514661263	0.726554282	0.924176102	1.084294292	1.064772441	0.053293364	0.616626259	1.358783651	1.069853288	1.240122041	1.159382319	1.443600899	0.812944573	1.049145291	0.665848661	1.001138088	0.797913088	1.124262643	0.84314274	0.146462345	0	0.990957807	0.6803293	1.334096124	1.856390922	0.902309979	1.422602012	1.252907821	0.396662779
2.5.1.2	0.101145518	0.102042955	0	0.057890418	0.077109481	0	0	0	0.057038255	0	0.301139045	0	0.046126704	0.073795523	0	0	0	0.168495887	0.247788698	0.115399847	0.110074714	0.028358603	0.005173059	0.013510665	0	0.047325772	0.088348439	0	0	0.067589113	0.099864737	0.063731935	0	0.079966064	0.079965176	0	0.048550881	0.040768244	0	0.075869987	0.102245336	0	0.028982012	0	0.100353013	0	0.101171718	0	0.01437676
2.5.1.21	0.056577667	0.241795031	0	0	0.841490396	0.287168276	0.031445261	0.27254717	0.094912149	0	0.52093595	0.236600935	0.135221651	0.065917477	0.289283227	0.077928802	0	0.065121308	0.267694317	0	0	0.24552368	0.128174064	0	0.18630115	0.17885063	0	0.004917065	0	0	0	0.228117601	0	0.114373276	0	0.033445459	0.222782283	0.169976166	0	0.15859659	0.121398803	0.050382609	0	0	0.344033725	0.229241705	0	0	0.267643495
2.5.1.22	0	0	0	0	0	0	0	0	0	0	0	0	0	0	0	0	0	0	0	0	0	0	0	0	0	0	0	0	0	0	0	0	0	0	0	0	0	0	0	0	0	0	0	0	0	0	0	0	0
2.5.1.26	0	0.034241887	0.082504476	0	0.211830953	0	0	0.151120604	0.056367923	0	0.067080927	0	0	0.031364166	0.171272103	0.621078298	0	0	0	0.11835818	0.026923367	0	0.215964249	0	0	0.263693897	0	0	0.007324856	1.208972273	0	0.005223438	0.538931899	0.385098755	0.391024417	0.207482945	0	0.117790252	0.167819183	0.20476742	0.161114843	0.031717924	0.182990462	0	0.005558353	0.003728137	0	0.274890648	0.060949326
2.5.1.3	2.014585963	0.273413921	0.788585303	0.800743868	1.711341761	1.018834634	0.966722626	2.826545219	1.644530235	1.517807188	0.725902845	1.393200143	2.292417949	0	0	0.481808835	0.950741351	1.786282759	1.397955141	1.200583953	0.942282179	0.081146631	1.688085842	1.915489668	1.785855039	0.500546469	1.414642738	1.021335186	0.852138072	0.345921792	1.005497215	0.458598025	2.309187728	0.846405915	2.083017371	1.021032231	0.292378879	2.055982287	2.008275258	0.864124291	0	0.131586874	0.820117444	0.855812167	1.89226623	1.962400923	1.199139234	1.379060094	0
2.5.1.30	0.887635689	0	0.629952147	1.328967207	0	0	1.005988503	0	0.366346829	0.460277294	0.744301909	0	0	0.59571812	0	0	0.302237199	0.820262833	0.412735951	0	1.039821466	0.834128851	0	0	0.829978697	0.602651377	0.942011883	0	0.11128094	0.39366297	0.096810834	0.421869245	1.001832423	1.473137845	0.504341534	0.734114788	0.637210582	0.07610072	1.313818187	0	1.864163323	0.777427279	0.08724837	0.396159305	0	0	0	0	1.216810533
2.5.1.31	0.64338299	0.634023066	1.059227313	1.527810759	1.135251163	1.110135495	1.14216953	1.259628253	1.212755953	0.58680082	0.898607782	0.631587032	1.184579323	0.777107613	0.980364836	0.887558548	0.680653142	1.987953343	1.849040466	1.64836916	2.030198773	1.304229153	1.125786391	0.423862682	1.538779147	1.033954537	1.149399504	0.727498499	0.973878705	1.176273551	1.39213919	0.965377064	1.131399409	1.315538392	1.136494508	0.875619128	0.853756083	0.873857465	1.345278412	0.830698459	0.991903874	0.996664423	0.787343841	1.348580449	1.35215916	0.786284464	0.814390692	1.071365254	1.362777652
2.5.1.32	0.084730401	0	0.410175275	0	1.20279104	0.304558364	0.166169403	0	0	0	0.78656966	0	0	0	0.641992731	0.416014529	0	0.013774014	0	0	0.057636593	0.092265478	0	0	0	0.62197925	1.292742652	0.625870387	0.03035208	0	0.287903417	0	0	0	0.469947607	0.553515294	0	0.320592939	0	0.418436718	0	0.473769815	0.499476777	0.102694841	1.257593003	0	0.353760325	0	0
2.5.1.43	0	0	0	0	0	0	0	0	0	0	0	0	0	0	0	0	0	0	0	0	0	0	0	0	0	0	0	0	0	0	0	0	0	0	0	0	0	0	0	0	0	0	0	0	0	0	0	0	0
2.5.1.44	0.026656754	0	0.042712853	0	0.106602676	0.034231487	0	0.088248091	0.040253802	0	0	0.097208425	0	0.062233104	0	0.118539832	0.063331503	0.066148463	0	0	0	0	0	0.041246774	0	0.108539142	0	0	0.01068873	0.004320433	0	0.009670432	0	0.002845146	0.000233505	0.128723996	0	0.039041348	0	0.083841428	0	0.010186624	0.091737788	0.03610994	0.186720791	0.144155843	0.1466199	0.051342344	0
2.5.1.46	0.001727417	0	0.054227333	0.052030856	0.057053911	0.063130907	0.055150065	0	0	0.065076316	0.037725765	0.028470943	0	0	0	0.013117202	0.039557101	0	0.011123597	0	0.008470656	0	0.066773696	0.013816627	0	0.038008117	0.038552778	0.031371092	0.070936769	0	0.069708395	0.061637432	0.001245543	0	0.03216879	0	0	0	0	0.067659237	0	0	0.016788306	0	0.016317029	0.059548291	0.053833814	0	0.046155152
2.5.1.47	2.128160181	3.313343408	0.527060003	1.716624864	3.243900493	0.383688519	0.533383056	0.800584908	2.161469441	2.622681793	1.253361826	2.763090775	2.691967668	1.385130522	0	1.305114915	0.470880774	0.575093059	2.020363278	1.719916957	3.340588306	1.418123991	3.252352679	1.779895834	2.275717351	1.540579995	2.925953356	2.153461584	0.878220742	0	3.098558695	2.390800404	2.965356789	2.526887285	2.287423647	2.365727686	1.83336572	1.673334309	1.252623847	2.862141571	1.044655587	0.421535845	1.735392796	0	2.711830501	2.489998824	0.589926761	2.033480101	2.170053299
2.5.1.48	0.561268606	0	1.103498478	1.658839241	0	0.491360032	0.77904217	0.876429142	0.381940809	0.783813438	0.370347859	0	0	0.662848763	0	0	0	1.115037483	0.182666743	0.343637561	0.031225853	0.254786358	0.378266958	1.139923267	0.418375426	0.440957634	0.090485017	1.064899885	0.400622668	0.325835751	1.370776876	0.286469663	0.952112618	0	0.672766717	1.383762376	0	0	1.026895821	0.894977136	0	0.886672764	0.050747227	0.54230885	0	1.466832101	0.246556809	0.761719469	0.026406012
2.5.1.49	3.730620946	1.234188638	0	1.551755556	0.369206382	0.51694519	0	3.082455146	0.369542671	0.56937341	2.113539255	0.904082265	1.851567151	1.69423341	1.22082702	0.862394361	0.17282396	2.806563005	2.494838172	1.38460472	0.692013187	2.700520906	1.170919198	1.50432083	2.437358606	0	1.377209915	0	0.910105044	2.509226094	0.38035498	0.916086021	2.562580881	3.246119778	2.024539982	0	1.550493113	0.665739005	0	0.467563066	0	0.497208938	2.34494165	0	1.63206108	0.569402454	1.128765385	2.034039295	1.215596632
2.5.1.54	3.624050561	2.962087941	2.5929864	0	2.438667961	2.008175328	1.038112212	2.476254741	3.182453694	4.192952458	1.228977111	2.238709232	1.805138798	2.846131558	0	2.167607985	0.302109225	0.30388216	0.614358758	1.433452664	1.906650759	4.372679378	2.463798067	2.89030659	2.692377258	0	1.648478427	1.547192655	0.811882678	1.352775621	3.751759817	4.494483093	0.427990611	0.284454868	2.807407617	1.972661895	1.612804018	2.128287164	1.795097456	2.960600903	0	1.330615271	0.160715785	1.624694102	1.955132828	1.606155826	2.60385619	2.012734613	0.366982711
2.5.1.55	0.080975806	0.21842334	0.927289649	0.272423707	1.536383889	0.96313735	0	0	0	0.522145179	1.550976108	0.370400464	0.9586004	0	1.589860692	0	0.187033519	0	0.823376117	0	0	0.698949352	0	0.629572753	0.45017749	0	0	0.337983478	0.326140222	0	1.246427197	0.117645911	0	0.563540938	0.585964884	1.359953179	0	0	0.937624374	0	0.454034509	1.36575358	0.833894226	0.618320002	1.150734637	1.779193425	0.829072566	0	1.000231441
2.5.1.56	0.274708974	0.423323035	0.65841408	0	0.222783247	0	0.737684074	0	0	0	0	1.554148569	1.787044244	0.150306651	1.468716722	0.884724656	1.441985354	1.56749132	0.875258834	0.368276225	0.721398358	0	0	0	0.72617391	0.277378611	1.446567213	0	0.087569266	0.570636244	0	0	0.771267187	0.941919559	0.82300809	0	0	0.266813521	0	0.673355468	0	0.659000974	0.545924375	0	0.6052303	0.462948632	0.664854598	0	0
2.5.1.6	1.278498432	0.922155246	1.2394453	1.142463163	1.171398127	1.336606087	0.960306283	1.322005043	1.0326604	1.309345771	0.937872205	1.333235841	1.173737802	1.058955231	1.266773178	1.207478076	1.296364188	1.263217778	0.922591603	0.948341873	1.53011187	0.948329172	0.761752554	1.230758692	0.990602037	0.825244498	1.780175394	0.73101037	0.778145951	0.953837786	0.728806434	1.088501643	0.885698904	1.285936527	0.893347024	1.335961721	0.802635719	0.992659891	0.925817416	1.022307062	0.864984664	1.174665901	1.397639165	1.067901166	1.206469285	1.290641201	1.292091027	1.193194404	1.099618114
2.5.1.60	0	0	0	0	0	0	0	0	0	0	0	0	0	0	0	0	0	0	0	0	0	0	0	0	0	0	0	0	0	0	0	0	0	0	0	0	0	0	0	0	0	0	0	0	0	0	0	0	0
2.5.1.61	1.510144069	0.900644098	1.296135189	0.446827649	1.771904227	0.483347934	0.43625303	0.292152338	0.941831732	0.962699938	0.523487851	0	0	0	1.210639193	0.768045681	0.254102934	0.64350902	1.525668448	0.50108604	0.211257057	0	1.208164764	0	1.047720982	0.278624675	0.101702329	1.135813592	0.52856764	0.058108163	1.025319056	0.188456871	1.028913434	0.829112466	0.642892637	1.194392816	0	0	1.675132809	0.087640725	0	1.024389266	0.267613918	0	0.864697619	1.300282922	0.68294132	0.721147524	0
2.5.1.62	0.000220314	0	0.002531801	0	0	0	0	0	0.001647688	0	0.009219322	0.001143235	0	0	0	0.002498038	0	0	0	0.001638325	0.001765224	0	0	0	0	0	0.002987992	0.001909734	0.002866434	0.001754193	0.002375948	0	0.003033097	0.000176396	0.001363944	0	0	0.003183918	0	0	0	0.002170344	0.003049003	0.003029631	0.005846609	0	0	0	0
2.5.1.66	0	0	0	0	0	0	0	0	0	0	0	0	0	0	0	0	0	0	0	0	0	0	0	0	0	0	0	0	0	0	0	0	0	0	0	0	0	0	0	0	0	0	0	0	0	0	0	0	0
2.5.1.68	0	0.15476731	0	0.676068865	0.07743677	0.12160677	0.098390022	0.08417237	0.072727946	0.065274874	0.171392569	0	0	0.050728565	0	0.048806273	0.026347479	0.082355329	0.118102545	0.165557419	0	0.077979592	0	0	0.141931244	0	0.025954136	0.106622653	0.089982058	0.093280445	0.090434913	0	0.138253317	0	0.07944594	0.14284359	0	0.11075979	0.1050656	0	0.142211085	0	0	0.002688338	0.144177892	0.109768036	0	0.017236922	0
2.5.1.7	1.56038451	1.036213306	1.648587598	1.240761328	0.94099368	0.465409779	1.189723034	1.868885807	0.643629431	2.234840041	1.163112471	1.731668997	1.644228489	1.192685842	0.50239724	0.709672041	0.786864645	1.887744217	1.282179221	1.854725847	1.713629807	1.05291412	1.337460442	0.329098681	1.672823145	1.283695079	0.316096235	0.956372815	1.485609714	0.68138376	1.689300815	0.609493644	0.96787236	1.536197696	0.458056143	0.380450861	0.801956039	0.670781729	0.863972351	1.180529475	2.6772983	0.385494961	1.546753465	0.515058387	2.111339906	0.571661132	1.907066245	1.781117619	1.715114477
2.5.1.72	1.440126905	1.557424225	0.052647253	0.213166848	0.391821805	1.579682076	0.776081997	0.456173872	0.541916794	0	1.219051327	0.589331577	1.707765376	0	0.61187487	1.49064746	0.056560758	1.259624923	0.891754264	0.712359046	1.46866341	1.328330123	0.667017355	0.389559327	0.876424806	0	0.094632788	0.207424269	0.62419995	0	1.118127585	1.463400584	0.855783053	0.112193172	1.040342757	1.508190609	0.497898513	0	0.077465489	0.581087285	0	0.646525675	0.731972315	0.244847223	1.666097386	0.489841005	0.429163126	0.983044586	0.261222682
2.5.1.73	0	0	0	0	0	0	0	0	0	0	0	0	0	0	0	0	0	0	0	0	0	0	0	0	0	0	0	0	0	0	0	0	0	0	0	0	0	0	0	0	0	0	0	0	0	0	0	0	0
2.5.1.74	0	0	1.378024252	0.182344886	1.233376686	0	0.728610432	0	0.067121114	0	0.084965261	1.400808413	1.03981998	0.25189189	1.747523764	0	0.024420028	0.010397828	0	0.162425549	0	0	0.849687994	0	0.944999225	0.784916072	0.841775368	1.614279782	0.495891769	0.766634143	0	1.1969092	0.324193089	0.065732199	0	0.832327115	0	0	0.605025201	0.9587112	0.239439566	0.192206052	0.067480465	0	0.981059214	0.654748909	0.359592001	0.376473067	0.971738136
2.5.1.75	0.95212811	0.468859923	1.275014247	0.74031618	1.332246916	0.645514842	0.304086944	0.939211551	0.611763209	0.528349029	1.371012453	2.008992844	1.527495588	1.514942881	0.917521578	1.05661924	1.239376197	1.352677644	0.674963862	1.361027757	1.462974995	0.860071259	1.410367782	0.513451562	1.416850068	1.21466039	1.364633724	1.426311088	1.443655512	1.510409702	0.540064775	0.605696101	1.116189635	0.897084423	0.885666717	0.721458315	1.367934518	0.989150162	1.278096886	0.913447796	1.318669742	0.951982368	0.618903345	1.061040606	0.635005642	0.677093384	1.151291312	1.038554383	1.524639883
2.5.1.77	0.000890961	0	0	0.002924884	0	0.002515548	0	5.59041E-05	0.004932619	0.006008298	0.01279039	0	0.004188602	0.001183433	0.003943535	0	0	0	0.002407339	0	0.002325428	0	0	0	0.004362697	0	0.005682745	0	0.003643253	0	0.001006194	0	0	0.004697451	0.002742216	0.004971052	0	0.002853165	0	0.005785749	0	0	0	0	0.011004768	0.002811457	0.002080047	0.003408028	0
2.5.1.78	1.101586438	0.451131023	0.319350263	0	1.179713097	1.152448192	0.705502238	0.252010719	1.288092808	0.29952036	1.780571192	0.29259667	0.998218961	0.058371063	0.611630039	0	0.981109029	0.826631089	1.20916329	0.865021422	0.2453549	0.560125083	0	1.634757723	1.591145047	1.16290939	1.136931401	0.897809503	0.747192765	0	1.506445256	0.367605711	1.085718052	1.046304664	1.14539345	0.481358094	0.109528998	0.114945572	0.71304175	0.345075036	0.320427037	1.421082578	0.43259308	1.392007441	1.564264176	1.438148473	0.271655009	1.192051245	0.162811647
2.5.1.82	0	0	0	0	0	0	0	0	0	0	0	0	0	0	0	0	0	0	0	0	0	0	0	0	0	0	0	0	0	0	0	0	0	0	0	0	0	0	0	0	0	0	0	0	0	0	0	0	0
2.5.1.84	0.004538023	0	0	0	0	0.00382223	0.003420204	0	0.003445771	0	0.019867019	0	0	0.006428979	0.005055311	0	0.000307667	0	0.005683038	0	0	0.003103015	0.003784315	0	0	0	0	0	0	0.001386878	0.001186179	0	0	0	0.001837692	0	0.000335874	0.000167116	0.003872421	0	0	0.00248887	0.000398125	0	0.02128912	0	0.004162106	0.006135717	0
2.5.1.86	0	0	0	0	0	0	0	0	0	0	0	0	0	0	0	0	0	0	0	0	0	0	0	0	0	0	0	0	0	0	0	0	0	0	0	0	0	0	0	0	0	0	0	0	0	0	0	0	0
2.5.1.9	0.57194697	1.558510114	0.753368902	0.428893907	1.264100566	1.119100535	1.00502128	0.132866238	0.637178502	0.273352281	1.260361859	0.783404731	1.108113737	0	1.393210933	0.563777064	0.335330594	0.956344148	1.517799717	0.479535895	0.431468003	0.396907402	0	1.091523113	0.608779714	0.495522327	0	0.789423976	0	0	0.802495368	1.133019963	0.607860982	1.214947199	0.95635362	1.304585375	0.925042849	0.105101873	0.877538409	0.447938053	0.208276188	1.28155857	0.842009808	0.755184229	0.693016998	1.453197696	0.383899938	1.135085537	0.773918574
2.5.1.90	0.333949346	0.346343905	0.082308938	0	1.605017183	0.136341034	0	0.588551147	0.017048262	0	0.974128857	1.812450038	1.739038623	0.811504303	1.624780464	0	0.936708957	0.317169307	0.763602325	0.540207005	0	0	0.597376222	0	0	0.67139205	1.238185001	0.169151831	0	0.538417501	0.605334581	1.283849386	0	0	0	1.235242212	0	0	0.715668012	0.949740673	0	1.343471528	0	0	1.76964914	0.236922518	0	0	0
2.5.1.96	0.103082614	0.086987863	0	0.057835727	0.021828554	0.132122677	0	0	0	0.153243988	0	0.001468384	0.056762948	0.028417282	0.197991951	0	0	0.090400464	0	0.013839108	0.119370637	0	0.089152702	0	0	0	0.192067058	0.078889063	0.134109629	0.102275954	0	0	0.063467677	0	0	0	0.03843238	0.049974206	0.05939702	0.023505967	0.039260925	0	0.037377228	0.067607348	0	0.101248957	0	0	0.156807804
2.6.-.-	0.561575801	0	0.525806112	0.723750366	0	0	0.330912737	0.265244885	0.973789291	0.307185274	0.552174659	0	0.26090375	1.428145914	1.016967539	0.076829748	0	0.335912921	0.767263458	0.190344541	0.245319678	1.186706117	0.409983176	1.0438653	0.49430295	0	0	0	0	0	0	0	1.114582753	1.065459743	1.450765232	0.168338318	0	0.109876546	0.074885483	0	0	0.868557974	0.367848416	0.420498645	0	0.334327747	0	1.096497137	0.57849635
2.6.1.-	7.31715483	3.642882383	1.843750602	0.434102088	6.640618104	1.544055827	0	0.681890202	1.198929254	2.501392637	5.870272314	2.3461152	3.586029473	2.780810158	1.874231408	3.012262594	5.01182707	4.660244637	2.215206428	3.087631329	2.66027803	2.501664276	6.459688698	3.315938595	2.497924233	3.141856772	0	1.257386738	3.543935631	4.922536487	4.869056849	5.371890204	4.350337749	1.767748176	2.989776623	5.297146636	3.010018054	3.0188849	0.855437606	2.921080324	3.579002308	3.387648822	0.145204717	0	6.210533381	2.909381748	5.031512205	5.768903366	4.168098026
2.6.1.1	0	0.113974384	0.565812435	1.028218918	1.647077484	0.110017142	1.528773365	2.873578185	0.399381355	0	0.883002844	3.087019084	2.90749299	2.081666693	3.395461315	1.324167341	1.030398164	1.817612845	3.004333622	2.931747289	0.980080405	0.915697041	0.599382557	1.031177979	0.2018523	1.449430844	1.734907034	1.503581817	0.436403725	1.593161763	0.830885202	0	2.514550271	0.662224253	0.989742101	1.678057692	0	0	1.686516014	0	1.744048039	0.712367105	0	0	0	3.302751781	0.665415757	2.641336924	0
2.6.1.11	2.901459439	0.729039649	1.6119387	2.642523542	2.731405474	2.809882817	0.575559699	0.867325185	4.820861768	2.507181215	3.136107817	0.469554202	3.157500218	0	2.454355118	3.619920323	1.744429566	3.91245883	3.210070325	1.748378474	3.843625029	0.877906721	3.779072211	3.119732111	0	0.603381058	3.063597693	3.799230581	0	2.044427898	1.032488623	3.414160836	1.076257857	4.127528195	4.761785519	0.416064873	0.345030034	1.290378454	1.051657918	0.882472353	0.585354387	0	0	0	4.294058039	4.576196388	0.559643982	0.154549209	1.28648963
2.6.1.13	0	0	0	0	0.046345443	0.355807954	0.158889194	0	0.420036252	0.295537822	0.017806771	0	0.47279564	0	0.263688877	0.079245567	0.182553719	0	0	0.459840632	0.152733521	0	0.167194899	0.254859307	0	0	0	0.322672232	0	0	0.048240208	0	0.002867072	0.385495353	0	0	0.238668144	0	0.413112095	0	0.379346197	0	0.137880577	0	0.671704122	0.586097701	0	0.153579745	0.356992292
2.6.1.16	1.005534354	1.536272927	0.961333701	1.384669588	0	1.4582323	1.205780271	1.65347401	0.775763192	1.04231713	2.530988076	1.515280139	0.994986279	0.454965637	1.208004908	0.678539105	0.38020215	1.703101043	1.205533618	1.108240184	1.440275272	1.183873888	0.387320527	1.030101789	1.570533015	1.580246794	0.630366228	0.500921135	1.052943906	1.899125995	1.527182402	1.404256302	1.09125075	1.705539532	1.253390869	0.938043984	1.170490124	0.574672837	1.306537511	1.068893661	0.366800604	0.931812199	0	1.342333589	2.00919328	1.207635019	1.141389096	1.031305776	1.351647553
2.6.1.17	0.875300421	0.416071958	0	0	0	0	0	0	0.055489319	0	0.246492243	0.113486216	0	0.274081455	0	0	0.157027152	0.136291599	0	0	0	0	0	0.176782391	0.101066205	0	0.054410308	0	0.255572461	0.195424929	0.011969393	0	0	0.238521683	0.260518771	0	0.189969425	0	0	0.232702827	0.103571474	0	0	0.205615713	0.636030704	0	0.149350878	0.283045714	0
2.6.1.18	0.496386079	0.653679868	0	0	0	0.084613298	0.244614427	0	0	0.267122066	0.880325276	0.540558593	0	0.62777235	0	0.307182101	0	0	0.238078451	0.567496316	0.352519848	0.206030408	0.438538171	0.275293213	0	0.245985803	0	0.537094657	0	0	0.2818699	0.285915312	0.102165693	0.412680653	0.651344427	0	0.47032744	0.351624763	0	0.322983783	0.066549313	0.155209435	0.374783929	0	1.089992185	0	0.25905913	0.433745891	0.544394639
2.6.1.19	1.709138578	1.796328757	0.292484377	0	0.590210456	0	1.141345572	1.405080985	0	1.50610942	0.967933358	0.976224599	1.498251829	1.097067151	0.244646794	2.839796445	0.960343257	0	1.711030869	1.042129167	0	1.238938234	0	0	0.60591004	0	2.324526501	1.332705445	0	1.479211649	2.45730478	3.844337074	0	0	1.937539982	1.274647297	0	0	1.25048844	0.499135588	0	0	0.05139465	0.06736215	2.371224295	3.255633516	0.054245086	2.410830854	0.566031523
2.6.1.2	0	0	0	0	0	0	0	0	0	0	0	0	0	0	0	0	0	0	0	0	0	0	0	0	0	0	0	0	0	0	0	0	0	0	0	0	0	0	0	0	0	0	0	0	0	0	0	0	0
2.6.1.21	0.511416262	0.503999606	0.503523077	0.089785738	0	0.262254008	0	0	0.034071579	0	1.081101107	0.078682722	0.070537042	0.451098944	0.468393485	0	0.589672424	0	0	0.090575309	0.060381833	0	0	0.528733678	0.557663134	0.127328458	0.270388788	0.430239697	0.65260648	0	0	0	0	0.377346957	0.540068466	0.137417476	0	0.45667548	0	0	0.526600091	0.209457222	0	0.441460569	1.198772283	0.593342512	0	0.242683218	0
2.6.1.36	0.021435309	0	0.040251259	0.000524706	0	0.026639694	0	0	0.050650371	0	0.021339325	0	0.000962985	0.049326135	0	0.03958368	0.040350865	0	0.021268846	0	0	0.032386967	0	0	0	0	0	0	0.040552853	0	0	0	0	0	0.028233425	0.057119355	0	0.006368606	0.047061506	0	0	0.055592909	0.059419959	0	0.025143566	0	0	0	0.045335529
2.6.1.37	0.25306806	0.952684371	0	0	0.0122483	0	0	1.092145639	1.056733893	0.364295079	1.578011745	0.187100121	0.786069781	0	0.408764269	0.446033243	0	0.074687636	0.325312715	0	0.030079487	0.209212412	1.575396737	0.656634044	0.554333248	0	0	0	0.480321082	0.492667886	0	0	0.299489527	0	0.085280876	0	0.132877387	0.245037757	0	0	0.632025485	0.64882791	0.512299611	0.595120007	0.517548938	0.591551664	0.23750556	0.530723285	0
2.6.1.42	1.456930844	0.866785704	0.642915467	1.10097865	1.586090035	0.856837869	0.42386178	0.735124862	0.332238359	1.487175065	1.70402754	0.540439668	1.669544922	0.901560736	1.345181765	1.417862208	0.860099643	1.008711992	0.728231753	0.872627839	1.672218816	1.370946888	0.957905728	1.249552388	0.603778127	0.497618242	1.367950138	0.444056052	0.643967027	1.208090649	1.377427012	1.285705902	0.990878393	1.473435825	0.894203321	0.31891141	0.39353998	1.07170411	0.008027574	1.626625865	1.083285166	1.767371437	0.490026592	0.597138093	1.840887052	0.987494805	0.637905109	0.956652312	1.254332664
2.6.1.44	0.138697046	0.16246479	0.229444938	0.145835463	0.004418823	0.083575267	0	0	0.022621125	0	0.438883909	0.217762582	0	0.15047864	0	0.223241587	0	0.229567861	0	0.017593576	0.007364742	0.12674491	0	0	0	0	0.035819506	0.121038608	0	0	0.096147874	0	0.072326568	0	0.15187899	0	0	0.17403733	0	0.03009685	0.019400206	0.123283977	0.106133722	0.200627293	0.68565356	0	0.097580583	0	0
2.6.1.46	0.05448714	0.043629361	0.014569535	0.048736128	0	0	0	0.002904227	0	0	0	0.016377233	0	0.020596387	0.072305827	0.474469601	0	0	0.084491366	0	0	0.015945551	0	0	0	0.067639208	0	0.038002724	0	0.03226887	0.048083034	0.085483584	0	0	0.077115564	0.053153744	0	0.086656604	0.026066165	0.000415277	0	0.082619574	0	0	0.052716502	0.027264929	0.033579524	0.039511153	0.062425674
2.6.1.48	0.025796101	0.015570129	0.00810577	0.022788359	0	0.085119468	0.020444956	0	0	0	0	0.064974799	0	0.074103926	0	0.000928081	0.07243605	0.108091495	0	0.082187198	0.039691901	0.101619869	0.068257636	0.081814622	0.059893969	0	0.051376133	0.104859708	0	0	0	0.072311883	0	0	0.120016735	0.012104483	0.092458846	0.044778207	0.082801907	0	0	0.010688687	0.04096152	0	0	0.011588779	0.114640754	0	0
2.6.1.50	0	0	0.01014291	0.023122344	0.015647127	0.005892479	0	0	0.014602163	0	0	0	0.022141805	0	0	0.00058624	0.006553797	0.014686546	0.019319049	0.009535835	0.001062795	0	0	0.003525166	0.007399278	0.002636179	0.003400148	0	0.003775056	0	0.021107158	0	0.010862429	0.013179058	0.020545174	0	0	0.022254067	0	0.00986113	0	0.011671592	0	0.022514902	0.005440529	0	0.001411041	0	0
2.6.1.52	0.262651876	0.844649375	0.836258833	0.712625664	0.433405634	0.470884153	0	1.28668977	0.713942936	0.248061152	1.548315771	1.565971806	0.30228572	1.298075148	0.7270149	0.644923703	0.414814303	0.307928273	0	1.050506378	0.970411208	1.538399385	0.735857016	0.436497243	0.326836559	0.702822799	0.637592783	1.094529844	0	0.401503064	1.375836184	0.655896516	1.197150707	0.322053103	0.12091386	0.908016375	0.521905058	0.007104195	0	0.756190554	0	1.554689253	0.367037112	0	1.283797004	1.610462061	1.46172455	0.451453255	0
2.6.1.57	0.251737271	1.696469011	0	0	0.856832654	0.725250643	0.760221532	1.104981831	0.324195713	0.501490637	1.821517288	0.535136861	0.084007948	0	0.985995885	0	0	0.473221698	0.377759974	0	0	0.297319242	0	0.784926364	0.147769212	0	0	1.375668235	0.887313347	0	0.904996545	0.817857382	0	0.178202783	0	1.891584381	0.274704109	0.203876636	1.16731798	0.317390654	0.772955834	0	0.087722736	0.113208023	2.357049379	2.170224476	0.943142835	0	0.180593777
2.6.1.62	1.057699781	0.400207943	1.573057971	0.582055871	0.275482456	0	0	0.571438714	0.064714038	0.486095053	1.46799795	1.593863954	0.728293267	0.700853694	1.57461075	0	0.158963558	0.622491413	0	0	0.240060718	0	0.709652026	0	0.531234557	0.223736693	0	1.227870047	0.490118672	0	0.233696411	1.705543284	0.176365809	0	0	1.369188349	0	0	0.591970859	0	0.107345894	1.750328995	0	0	0.415061119	0.738348292	0.403634629	0.836197475	0
2.6.1.66	1.634098987	1.616752687	0.721050177	0	1.448181089	0.78750763	1.212864314	0	0.921844574	0	1.085180867	1.053406591	0.263590075	0	0.600053486	0.905919305	0	1.281734799	0	0	0.595002391	0	0	1.18230073	0.822274469	0	0.203328214	1.860655812	0.747585915	0.506736459	1.462950806	1.726992816	1.47211106	0.994189257	0.574033013	1.174148469	0	0.518994085	0.370483362	0.410204151	0.633657533	0.838261625	0.064245484	1.178877023	2.107678322	1.496600101	1.081563905	0	1.047102293
2.6.1.7	0.350231092	0	0.319879192	0	0.11859382	0	0.131315225	0.116081544	0.408594036	0	0.94195095	0.233985492	0.136479107	0.321822864	0	0	0.209752189	0	0	0	0	0.246029174	0	0	0.239409917	0.334792718	0	0.380053037	0.11642175	0.153295828	0.167821576	0.248819517	0	0.044294745	0	0	0	0	0.302251278	0	0	0	0.311228323	0.256242012	0.74981829	0.175935072	0	0	0
2.6.1.76	0.793461989	1.019466872	0.582357887	0	0.042111087	0	0.206421489	0.302186559	0.256240844	0.579071782	0.901398185	0	0.068982977	0.578085773	0	0	0.051211288	0.103302144	0.060631504	0	0	0.496768012	0.317513663	0.137978081	0	0.292496027	0.242560359	0	0	0.503179255	1.009003914	0	0	0	0.363387091	0	0.472579751	0.463410486	0	0	0	0.847908012	0	0.022832533	0.41677178	0.586484926	0.659167267	0	0.238100997
2.6.1.77	0	0.158938954	0.020888819	0.196466117	0.189625395	0.150737028	0	0.048440345	0.101547803	0.158039344	0.05829697	0	0	0.143384805	0.922229306	0	0.00910196	0	0	0.199139306	0.157887475	0	0	0	0	0	0	0.1018557	0.124871451	0.165863412	0	0.059496124	0.039801461	0	0.073912647	0	0.103282282	0.148386385	0	0	0	0.092552784	0	0	0	0	0	0	0.032443092
2.6.1.81	0.853840325	1.322999067	0.060411927	0.476344448	0	0.103317098	0	0	0	0	0	0	0	0	0.291576896	0	0	0	0.39166892	0.651933349	0	0	0.123444123	0.659116301	0	0	0	0.522698782	0	0	0.962676085	0.857088827	0.209189088	0	0	1.203610597	0	0	0	0.638129315	0.317527415	0	0.439828552	0.365960807	0.169035191	1.678680866	0.392791308	0	0.268886897
2.6.1.82	0.228863513	0	0.371259476	0.104540503	0	0	0.059189386	0.053703356	0.177308506	0	0	0.470398642	0	0	0	0	0.288314156	0	0.560664496	0.370922547	0	0	0.35370542	0.203706024	0.000157904	0.223923081	0.62481535	0.133107652	0.357136005	0	0	0.548543796	0	0.28426545	0	0.694100178	0	0	0.52825004	0.77803624	0	0.356742886	0	0	0	1.277164742	0	0.141711812	0.103028293
2.6.1.83	0.844986064	0	0.092412081	0	1.229565155	0.3789373	0.327814277	0	1.594608041	1.22854808	0.665579109	0.928636729	1.658357169	0.722041776	1.475490889	1.573802349	0	0	0.694325794	0	0.790093559	0	0.15811971	0.672477234	0.667973649	0.458817596	0	0.729582982	0.583409716	0.765000556	0	0	0.212812762	0.767060419	0.817692596	0.089003873	1.505816338	0.065261842	0.049990425	0	0.089093205	0	0.316516805	0.788942132	0.048650992	0.233471232	0.817759792	0.869129768	0.323238572
2.6.1.84	0.01910195	0	0	0.037815768	0.017755669	0.049161613	0	0.044283625	0.017134712	0	0.038535322	0	0.033197957	0	0.113090342	0.026482732	0	0	0	0.034020812	0.076498952	0.021735111	0.020637767	0.056936295	0.107480314	0	0.047137628	0	0.041950165	0	0	0	0	0.043279561	0.019794426	0.036528159	0	0.021054631	0	0.050967965	0	0	0	0.02494353	0.012527054	0	0	0.105028321	0
2.6.1.85	2.375806402	2.421390063	1.77215068	0	2.250793341	1.382655337	1.496812795	0.994843051	1.256679523	1.180924115	0.616693244	1.76374484	2.176781127	0	0	0	1.671172665	0.408728257	1.458184884	1.266660135	0.67780006	0	0	1.518728758	1.72819164	0	0.211743376	2.104352202	0.248655071	0	0.80081519	2.422419566	0	1.39816019	0	1.578217066	0.088920656	0.935946319	1.771283889	2.031176827	0	1.664127684	0.899401742	0	0.000308676	0.308588402	0.06641227	1.358810133	0
2.6.1.86	0	0.030063361	0.024408388	0	0	0	0	0	0.021296972	0.016960759	0	0	0	0.004421122	0.023203458	0	0.048220615	0	0.012285164	0	0	0.01861633	0.016016148	0	0.026540497	0	0.047584432	0	0.0063224	0	0.025732108	0	0.045054774	0	0	0	0.041498939	0.040105727	0	0.017543828	0	0	0.039302523	0	0.026107953	0	0.119572487	0.137529483	0.036935268
2.6.1.87	0.801776414	0	0	0	0.070618354	0	0	0	0	0	0	0	0	0	0.060791113	0	0.557398774	0	0	0.159332541	0.552805304	0.290537336	0.168061824	0	0	0	0.706801031	0.357644969	0.353239964	0.242092853	1.040771776	0.824702353	0.30543477	0	0.170890819	0.81468382	0.08314185	0	0.45791934	0.0022231	0	0	0	0	0	0.737152679	0.490576511	0.581715985	0.046833474
2.6.1.9	1.299854829	1.756198732	2.93356443	0.22245079	1.717057091	0	0	2.155922524	1.756492383	1.19999703	1.96467366	2.765755338	1.247564293	0.12990494	0.367709911	3.14271385	1.993659366	1.542007825	0.124701685	2.276973339	0.499225559	1.535045898	1.928014383	2.44464916	2.210475016	0	0.445085814	2.068190463	1.242302193	1.41571741	0.035619828	0.047536796	0.912686985	1.060872721	1.121671362	1.666366882	1.155534169	2.081651147	1.947167041	0.734911577	0.205215372	1.392452352	1.786071492	0.564464886	1.569047694	0.489163364	2.228021213	0.871341141	0.88111599
2.6.99.2	0.159287583	1.128397798	0	0.427248687	0.532380079	1.125471581	0	0.218237733	0.248100281	0	0.803701492	1.439077264	1.638528404	0	0.819550996	0.670524072	0.923640941	0.550196622	0	0	0	0.616978115	0.640876974	0.183710943	0	0	0	1.025535568	0	0	1.747676226	0.969153902	0	0.467667972	0.089993013	1.174003422	0.014014937	0	0.520202305	1.05184892	0	0.202910275	0	0	0.081818549	0.550947486	0	0.90436989	0
2.7.-.-	1.317902528	0	0.246915506	0	0.882095297	1.058886941	0.671729693	0.675280548	0	0.591493206	0.136380491	1.427392763	1.731969162	0	0.519433266	0.657937007	0	0	0.389488405	0	0	0.713503242	0	0	0.746088391	0.993143075	0	0.578527034	0.326143072	0.766312332	0	1.573233486	0.205567228	0	0	0	0.550631976	0	0.640324486	0	0	0.817148453	0.332652855	0.333004236	0.661511559	0	1.012441489	0	0
2.7.1.-	0	0	3.155644615	1.928113494	0	0	2.269298704	4.340494951	11.59926459	14.64727617	0	0	0	0	3.376687054	0	2.76857771	0	2.391818645	0	3.481746103	0	4.232576062	2.849609274	2.87649546	3.650214836	4.118318148	4.85039124	0.427141012	0	0.472854429	2.223134388	5.090033295	4.240660507	0	4.70295828	1.841053779	0	6.10943436	5.985014404	2.678796395	1.047052461	0.159228626	0	5.013698845	0.411257959	4.654023312	5.925828001	2.341232542
2.7.1.1	0	0.010149526	0	0	0.120851395	0	0.050016313	0.040096685	0.002371452	0.06596215	0.068375652	0.46856196	0.313174176	0	0.033185005	0.114852479	0.000480065	0	0	0	0	0.144750991	0.017359629	0	0.091175455	0.118938334	0.010470512	0	0	0	0.111927404	0.103241623	0	0	0.041908043	0.14464021	0.000275451	0.040724291	0	0.126490261	0	0.082645954	0.07456999	0	0.100841271	0.011640289	0	0.029099559	0.015427384
2.7.1.100	0	0	0.417425196	0.237834619	0.140565114	0	0	0	0.630707285	1.466777838	0	0.449877564	0	0	0.10613579	0	0.367610822	0	0.298288789	0	0.412685477	0	0.089048061	0.305645429	0	0.39797846	0	0	0.439056458	0	1.164722425	0.050105066	0.397238775	0.601846216	0.402830623	0.700412595	0.288496584	0	0.249621482	0.131972911	0	0	0.467490256	0.409854963	0.090120279	0.799538124	0	0.502267909	0
2.7.1.105	0.157771324	0	0.02844097	0	0	0	0.174674022	0	0.093344544	0	0	0.156958064	0.491370953	0	2.468069492	0	0.239045973	0.32601982	0	0	0	0	0	0.437595341	0	0	0	0.229284969	0.465672756	0	0	0	0.458816865	0.422276835	0	0	0.492090377	0	0.281861496	0.027735936	0	0.296793266	0	0	0.309711004	0.273099404	0	0	0.332081148
2.7.1.106	0	0.055919835	0	0.213230711	0	0	0	0	0.05322327	0	0	0	0.010200045	0	0.027588346	0.018400163	0.000406301	0	0	0	0.042034214	0.034350236	0.048571666	0	0.035970088	0	0.035759687	0.012466488	0.044203448	0.034377459	0.008033398	0.005358869	0	0	0	0.028364239	0.009309545	0	0	0.028208155	0	0	0	0.032700452	0.022757335	0.025685383	0.057496266	0.012477672	0.038357915
2.7.1.107	0.625870706	1.736490996	0.569092271	0	0.130027043	0	0.604774627	0.4951758	0.257857311	0.603197658	0.767978629	0.472679527	0.399164703	0.488928981	1.740570625	0	1.12285406	1.488789716	1.328619443	0.19975681	1.311290265	0.252522131	0.331597005	0.022032023	0	0	0.368172244	0.989926578	1.442930249	0.436297863	1.12568694	1.353182029	0	0.417355705	0	1.574415747	0.476240908	1.184742173	0.46913202	0.704751799	0.322339294	0.950486604	0.679205249	0.38142904	0.532515189	0.777907212	0.251030235	1.198996363	1.225889157
2.7.1.11	0	1.836178016	1.788295061	0	2.490069744	2.314224997	3.545721406	0	3.333869669	1.906126243	1.357993927	4.591421275	1.193428324	0.672809226	0.025281804	3.093388667	1.069644155	1.432161691	0.505023533	2.769683732	3.430465846	0	3.946727282	4.399437355	2.683637076	0	0.714407698	0	0.811609204	0.330793971	2.600615694	3.302411111	4.074415917	2.77086161	2.157585976	0.023732307	3.48643586	1.835464754	1.941976577	0.735010387	0.121002652	0.805449979	3.565155371	2.564258398	0	1.273705216	4.281771191	4.441952021	1.175131984
2.7.1.113	0	0.249317412	0	0	0.69972682	0	0	0	0	0.71090818	1.243461331	0.793285157	0.16734939	0	0.069696374	0.190579869	0.73535207	0.25424828	0.353330267	0.791256918	0.794513555	0	0	0	0.755242863	0	0.264599744	0	1.041872695	0.6592337	0.52231317	0	0	0	0	0.217564489	0	0.298932889	0	0	0.541458068	0.72821341	0.711442967	0	1.338394434	0.373186327	0	0.521863368	1.521200433
2.7.1.12	1.154932581	1.359505339	1.332290589	0	0.302655098	0.052667953	0.72715863	0	0	1.565615556	1.632663205	0	0	0	0	0.141146221	0	0.789773203	0	0	1.07540471	0	0	0	0.727938914	0.474906528	0.023802834	2.01934018	1.669084788	0	1.146510605	2.386766424	0	0.865714601	0	1.995940695	0.507073971	0.406151556	0.830020975	1.259567834	0.576916884	0	0.535337663	0.335833663	1.691965789	1.801108702	0	0	1.090849568
2.7.1.13	0	0.021521731	0	0	0.064371664	0.023414678	0	0.017108535	0.078359936	0.064865287	0	0.017088125	0.036385219	0	0.07800389	0.009261099	0.018206971	0.0406596	0	0.010497579	0.017309092	0.053889964	0.066448928	0	0.060270098	0	0.07237913	0.034840164	0	0.069502731	0.086927473	0.009070361	0.041467469	0.001941671	0	0.036672724	0	0.062282245	0.08884111	0.000466698	0.034396809	0.027793384	0	0.096627516	0	0.018741973	0.085867673	0.037586333	0.06526585
2.7.1.130	0.375708541	1.567864157	1.865642639	0	1.857644989	0	0.662552696	0	0	0	0.11259141	1.457033692	0.9287071	0.230862977	0.134793604	0	0.518092037	0	0.763370219	0.752047124	0.254031007	0.568104828	0.307370841	0	0	0.956861813	0.473520315	0.291475193	0	0	1.107061504	1.05749769	0	0.855702263	0	1.239402436	0	0	1.756576059	0.187320981	0	0.847923888	0	0.522818893	1.055577821	1.370257369	0	0.403758473	0.172757883
2.7.1.144	0	0	0	0.235954509	0	0.925477479	0.659285589	0	3.258618387	0	0.518344064	0	0	0	0	0.706624438	0	0	0	1.357475181	0.734572141	1.117250473	0	0.08120339	0	1.410732681	0.147490292	0.061428572	1.311464123	0	0.446130472	1.660392707	0.533163804	1.023687124	0.879953446	0.395190541	0.128924228	0.635998338	1.330449275	1.651360044	0.833328148	0.72835938	0.409428817	0	0.535958672	0.849754323	0.876115768	0.502766348	1.046435085
2.7.1.145	0.026881787	0.019792446	0.024873511	0.013221869	0	0.001120743	0.03053701	0.065980655	0	0	0.044770768	0	0.021414114	0	0	0	0.00438429	0.012577716	0	0.046582073	0	0.044809288	0.060634807	0	0	0.063831761	0.001993486	0.020087391	0.017778571	0	0.066743576	0.019353977	0	0.028309571	0	0	0.004521023	0	0	0.010464872	0.025758933	0.031045385	0	0	0.038886932	0.039040545	0.042744344	0	0
2.7.1.146	0	0	0.021791496	0	0	0	0.026925246	0.018119784	0.000602781	0.004840177	0	0.021931945	0.000967536	0	0	0	0	0.018825705	0.026572729	0.01553835	0	0.004216799	0	0	0	0	0	0.029717069	0.026998804	0.014046695	0	0.003353493	0	0.012098832	0	0.030080615	0	0	0	0.009406735	0	0	0.030895672	0	0.004081395	0.004678672	0.021476352	0.029170078	0.058435246
2.7.1.147	0	0	0	0	0	0	0	0	0	0	0	0	0	0	0	0	0	0	0	0	0	0	0	0	0	0	0	0	0	0	0	0	0	0	0	0	0	0	0	0	0	0	0	0	0	0	0	0	0
2.7.1.148	0.731530547	0.624609301	0.637836092	1.081022834	0.891332564	0.589321884	1.264908694	1.168723278	1.283456084	1.190118745	0.920582547	0.578066561	0.990685208	0.948279654	1.122045724	1.143468204	0.828053377	1.226215045	0.809446967	1.378358038	0.846266775	1.455781162	1.034913717	1.347066412	0.876674412	0.815722544	1.059541386	0.662136627	0.844934547	0.595994688	0.99945644	0.934710184	0.617461292	1.328583942	0.692353186	1.279153803	0.656618517	1.116243221	0.65426319	0.749191283	0	0.636983293	0.881894611	0	0.703868369	0.995170183	0.956763307	1.30135355	0.412684854
2.7.1.15	0	0	1.32151051	0	1.210773289	1.292515489	0.792028408	0.95260901	3.255861773	4.223053035	0	0	1.554259436	0.883922784	0	0.585938076	1.166420511	1.129765542	1.262388954	0.017708859	2.627196021	1.566576217	1.876466318	0.620903372	0.409838152	1.062199418	0.133680787	2.06512348	0.186328328	0.81054735	2.275687799	2.448575212	0.922559216	0	0.419305284	1.550169526	0	1.789753683	0.618180656	0	0	1.03250925	0.227193533	0.84677639	2.130593282	3.053666861	0	0.105319352	1.502581546
2.7.1.156	0.63092195	2.614167479	0	1.046135555	2.333610357	0	0.35420368	0	3.064888552	3.871036965	1.814737413	3.049979102	0.940535852	0.093508641	3.613851334	2.943674498	1.86386839	1.522601614	1.882542993	0.501274812	2.458531716	0.824785965	0	1.343933367	0	1.170098707	0.05823494	0.268781483	1.139272995	3.703377	0	1.431774818	2.690376409	2.797172442	1.589374049	2.323471204	0	0	1.651028846	0	0	0	1.609486268	0	0.451124107	3.359387856	0	0	0
2.7.1.16	0	0	0.194632344	0	0	0.588794859	0.205676692	0.347636356	0.125887102	1.248612765	0	0	0	0	0	0	0.10536462	0	0	0.272349793	0.473822118	0.005933543	0	0	0.144668402	0.455904734	0	0.291359539	0	0.487013114	0.902874176	0.785246116	0.416325584	0	0.766722473	1.281475291	0	0	0	0.691372541	0	0.706462439	0.125971912	0	0	1.027472483	0	0.11084726	0.185894505
2.7.1.161	0	0.0020886	0.000545948	0	0	0	0	0.001464797	0.001127905	0	0	0	0	0.002104173	0	0	0	0	0.001659536	0	0.002214581	0.000838922	9.83598E-06	0	0.000754792	0.00015278	0	0	0	0	0.002327442	0	0	0.000504653	0.001209989	0	0	0	0	0.002075251	0.002371269	0	0	0	0	0.000729766	0.002410724	0	0.011938786
2.7.1.162	0.025120501	0.005330192	0	0.040459438	0	0.018303174	0.024284803	0.003904889	0	0	0.003849693	0	0.022564721	0.196772425	0.024944545	0.013763272	0	0	0.015126697	0.040153816	0	0	0.022658895	0	0	0.017071295	0	0.024535196	0.009333566	0	0	0.003256569	0.046078582	0.017412833	0	0.020962275	0.029863999	0.000383645	0	0.037624671	0	0	0.041016713	0.034871821	0	0.019296289	0	0.002829591	0
2.7.1.164	0	0	0	0	0	0	0	0	0	0	0	0	0	0	0	0	0	0	0	0	0	0	0	0	0	0	0	0	0	0	0	0	0	0	0	0	0	0	0	0	0	0	0	0	0	0	0	0	0
2.7.1.165	0	0	0	0	0	0	0	0	0	0	0	0	0	0	0	0	0	0	0	0	0	0	0	0	0	0	0	0	0	0	0	0	0	0	0	0	0	0	0	0	0	0	0	0	0	0	0	0	0
2.7.1.166	0.29484383	0	1.036712302	0	0.146024506	0.000134269	0.198267014	0	0	0.096496949	0.175598762	0	0.224670408	0.303321707	0.044513035	0	0.0531308	0	0.025065994	0	0.319411096	0.061850193	0.094108596	0	0	0	0	0	0.317200414	0	0	0.317742619	0	0	0.092442782	0.344995016	0.073178897	0.146991325	0	0	0.268856845	1.145709596	0	0	0.447872853	0	0.109170666	0	0.341549411
2.7.1.167	0	1.526966455	1.954470853	0	0.558359282	0	0	0.396639576	1.258970325	1.620537682	2.133537951	0	0	0.778768855	0	0.793427938	2.372644075	0	0.358382174	0	0	0	0	0	0	0.354190188	0	1.775416512	0	1.008095458	2.412593943	1.506090965	0.025444315	0	0	2.269296954	0.842461334	0	3.096236469	1.066934788	0	0.048352952	0	0.364104098	3.111168144	1.400647937	0.837426254	0	0
2.7.1.168	0.078302773	0.129366454	0	0.184291935	0	0	0.195084898	0	0.159587586	0.192124711	0.19485732	0	0.02796718	0	0	0.01910452	0.693449942	0.000835921	0.129888785	0	0.154242317	0	0	0	0	0.47667669	0.150025057	0.234667523	0	0	0	0	0	0	0	0	0	0.208404775	0.25939417	0	0.028716898	0	0	0.210313089	0.364553425	0.095838377	0	0.1746263	0
2.7.1.169	0	0.000601739	0	0	0.001515544	0.000361827	0	0	0.000764552	0	0	0	0	0.002352858	0.000966706	0	0	0.001592201	0	0	0	0.00081465	0	0	0.000231658	0	0	0	0.001339213	0	0	0.001314973	0.002409915	0	0	0.002072892	0.002162151	0.00043797	0	0	0	0	0	0.000543081	0	0	0	0	0.011782477
2.7.1.17	0	1.644645821	1.395540964	0	0	0.927186043	0.631463318	0	1.367944844	4.917672753	0.666068286	0.506464141	0.624868671	0.289317812	0	2.120176215	0	1.158139779	2.204596973	1.602931034	0.345100731	0	0.362631005	1.781893042	0	2.506401783	0.626114764	0.899538679	0.249805523	6.835878005	0	0.219039274	3.810146736	3.709042369	1.317565528	0.539484673	0.394589353	0	0.721206594	0.132717738	0	1.816570963	0	1.377216971	2.059824689	3.040575918	0.885446266	1.529507543	0
2.7.1.170	0.934866457	0.949219563	1.56085147	0.378299207	0	0.305560166	0	0.523916211	0	0.017079895	0.373173752	0	0.746788049	0.15323051	0	0.338851759	0	0.49485613	0.156509713	0.023755934	0	0.266942391	0.009689004	0.204457232	0.317880945	0.073696117	0	0.185561031	0	0.71168922	1.098321731	1.089536615	0.255481785	0	0.193963234	0.785186311	0	0.332483799	0.882507916	0.437559026	1.747852333	0.464025426	0.137012674	0.534141971	1.160446758	0.339327385	0	0.424221595	0
2.7.1.19	0.10759425	0.192861218	0	0	0	0.176052116	0.469152561	0.159076966	0.283549462	0.581542453	0.034748804	0	0.320309366	0	0	0	0	0.482581268	0	0.099373239	0	0.43055748	0	0	0	0.457916397	0.601932227	0.620494332	0.101332271	0.079795146	1.037321389	1.258142612	0.405159693	0	0.607897888	0.631402104	0	0.320375684	0	0.880849138	0	0.054561839	0	0	0.347791988	0.963950877	0	0.20978616	0
2.7.1.2	1.264761473	1.295303396	0.091243222	2.171225752	1.862654256	2.125043716	0	1.27610885	0	3.753990735	1.837717171	1.366958835	2.421288427	0	0.38706195	2.444666827	0	2.966967237	0.9387447	2.85532394	1.022803596	1.610278753	1.182646589	2.032173378	2.308490974	0.152213508	0.76031944	0.633716597	0.42229914	0.497464255	0.121444342	0	0.54912142	1.791531826	1.276339995	0.65227018	2.92889598	1.052106596	2.882842032	0	1.138488836	0	1.201183951	0	1.257468775	0	2.977936476	1.175919006	0
2.7.1.20	1.20456824	0	0.024599649	0.231337941	0.117576816	0.021441771	0.237216168	0	0	0.349844773	1.137948091	0.075158863	0	0	1.013804894	0	0.161989221	0	0	0	0	0.125987371	0.263731453	0.373313565	0.360145231	0	0	0.307321935	0	0.399684686	0	0	0.471121804	0	0	0	0.078363035	0.156446173	0.079771378	0	0	0	0	0	1.314994986	0	0.083386695	0.187263554	0.086643861
2.7.1.21	0.834036309	0	0.771063114	1.091251006	0	0.261099891	1.393962714	1.771726492	0	0	0.523596465	1.634543745	1.733138906	0.102484665	0.279755659	1.114701793	0	0.543544305	0.845976844	0.856292645	1.115642704	0.703620906	0.789406933	0	0.377994824	0.477606205	0.336755101	0.380661535	0.899510281	0.262073051	1.522220718	0.84089895	0	0.132373991	0.813626052	0.611341101	1.089362091	0.324197128	0.808566637	0.439732042	1.002789783	0.300934857	0.945103977	1.249576352	0	1.456648352	0.920849564	0	1.285163707
2.7.1.23	1.028252945	1.101255527	0.909391899	0.778676011	1.083635271	1.039297584	0.892337886	0.907504086	1.002321933	0.925902351	0.975003753	1.066329528	1.053676074	0.94594958	1.067126401	0.955792688	1.065520762	0.98573323	0.868599367	0.866583566	1.021198393	0.998343005	0.893941023	1.013343189	1.100465462	0.925401842	0.997425202	0.890249611	1.051013364	0.965788048	0.949340948	0.959685467	1.035623456	0.949253534	1.037017213	0.933545606	0.907028454	0.959716816	0.81436664	0.988255078	0.958178517	1.018227154	0.691044043	0.957895312	1.117392388	1.095088445	0.954907823	1.073318442	1.00116581
2.7.1.24	1.136101018	0.885665723	0.759617519	0.669632387	1.108529513	1.057567326	0.899335752	0.802579069	1.229707145	0.77100005	1.250321199	0.958199544	1.150567504	1.185297522	0.162945927	1.091427118	0.963486576	1.081724091	0.812637503	0.980585195	0.991267613	0.621435182	1.061280076	0.914341987	0.96988326	0.95874917	0.918756069	1.02487688	1.08436252	1.015595666	1.049368237	0.857580284	0.862947289	1.164878494	1.145998314	1.065352985	1.126292723	0.930758174	1.047347994	0.918814659	1.054994639	0.993307056	0.786021311	0.963347444	0.803294336	0.851799259	1.255538694	1.201726092	1.111315983
2.7.1.25	0.086700559	0.386337502	0.67891053	0.341806386	0.428927683	0	0.118995346	0.834895433	0.525823132	0.979731461	1.408298208	1.330331068	0.815220897	0	0	0	0.527078909	0.477752881	0	0.04559765	0.095833167	0.805380531	0.200399817	0.073496335	0	0	0.782094011	0.665358208	0	0.749462273	0.232114282	1.284678895	0.723392126	0.173618265	0	1.213530208	0	0.210783668	0	0.491130134	0.004516561	0.157768647	0	0.777322029	0.794278474	1.025163058	0.579585903	0.471547645	0
2.7.1.26	2.105081461	2.375048162	2.083998819	2.390946744	1.618835298	2.43123198	1.761083833	2.356768225	2.452032435	2.313213721	1.838896611	2.333808933	2.047970952	1.547107244	1.496323042	1.750771438	2.346472317	1.564328081	1.865136714	2.170698247	1.871486081	1.796666377	1.514904389	2.227173671	1.652035662	1.508852427	2.454902922	1.567049814	2.122611633	2.257527158	1.678787634	1.659578432	1.449993143	1.733119979	1.473252811	2.450680755	2.263828807	2.086780257	1.659650403	2.451543914	2.206463923	2.319591342	2.3464688	1.637736242	2.322675091	2.046868705	1.718348015	1.810179668	2.000503167
2.7.1.27	0	0.04515389	0	0.079077078	0.017684553	0.049495324	0	0.023224926	0.010853635	0	0.044482682	0	0.003543747	0.000803111	0.045761301	0	0	0.002551471	0.064145269	0	0	0	0	0.002814907	0.029271235	0.015519114	0.054985637	0.01884224	0.006943622	0	0	0	0.034045292	0	0	0.066005566	0	0.032253221	0	0.0189456	0.044276377	0.052536589	0	0.064028713	0.019496302	0.170331766	0.082692246	0.028357302	0.047824988
2.7.1.29	0	0.505389663	0	0.055230413	0.100670183	0.330264388	0.203118942	0	0.269209429	0.946536535	0	0	0.439051312	0	0.32888674	0	0.079112633	0.242074115	0.950350552	0.558667377	0.934457425	0	0	0	0.654289372	0	0	0	0	0	0.779400141	0.222709603	0.362189485	0	0.070611371	0.277420824	0	0.131556448	0.454902249	0	0.492003565	0	0	0	0.696385931	1.054805179	0	0.68083224	0.180956807
2.7.1.3	0	0.002173056	0	0.001468909	0	0	0	0.001761677	0	0.000276421	0.009756743	0.002008665	0.001046194	0	0.002467309	0	0	0	0.000951116	0	0.002341705	0	0.001306526	0.002209956	0	0.002307056	0	0	0	0	0.000566138	0.00168919	0.002190601	0.001975526	0	0	0	0.000697918	0.001626952	0.002932274	0.002644388	0	0.001068074	0.002918395	0.008768922	0	0	0	0
2.7.1.30	1.68111112	0.554999216	1.919308207	0.44807011	0	0.347491251	1.068505629	1.140561526	0.043060727	1.803913913	0.499660248	0.28509354	0.891719392	0.065843688	0.699058068	2.343998536	0.633765921	0.549997508	1.760827556	1.969336775	1.207854128	1.938008236	2.145342315	1.45691939	0.05403152	0.477395296	1.076190513	0.383006926	0.659486551	1.589881814	1.503781046	0.28207009	0.891419385	1.369410498	2.021203218	1.315181158	0.568232855	0.290731845	1.065285635	0.665210382	0	0.728849837	0.415215432	0.878458784	1.524958829	2.790713215	1.974201679	2.123458895	1.039474839
2.7.1.31	1.603418401	0.195169004	2.054742982	1.000334387	0.295868713	0	0.142297559	1.243325549	2.927888999	1.201082789	0.639028309	0.148889638	0.793814588	0.559255112	0.891976891	0.39001117	0.522030392	1.60144591	1.450740328	1.998337561	1.717066932	0	1.369319153	0	0.474942654	0	1.177187951	1.317587213	0.27425861	1.835968705	1.100864532	2.878632956	0.75542336	0.541769456	1.110790959	0.75460216	0	1.568466568	0.351536163	1.35560693	0.632639094	0	0.462148939	0.106022079	0	2.07627758	1.204093291	0.357393544	0.847789059
2.7.1.32	0.009443963	0	0	0.016865242	0.044958739	0	0.033948626	0	0.040696888	0	0.003973855	0	0	0	0.001935406	0	0.049880168	0.048864238	0.038898794	0.014794854	0	0.014744026	0	0	0.043025412	0.008978286	0.018255947	4.66527E-05	0	0.002660028	0.025920352	0.048189206	0.01131719	0.040719778	0	0	0	0	0	0	0	0.039562895	0	0	0.066796209	0.050040766	0.011201837	0.01089306	0.03533217
2.7.1.33	1.197269943	1.462092672	0.749807898	1.317190446	1.590363593	0.570273575	2.097889829	1.524893982	0.67760195	2.297084224	1.442519232	1.977732601	1.682921802	1.321804529	0.663685432	1.597520747	1.526273318	0.575184403	0.429561503	1.486190345	0.7496247	2.049377548	0.927202652	1.096564387	0.675489088	1.096277167	1.712865698	1.176744655	1.606734322	1.161965348	0.997752423	0.717742085	1.471515702	0.400204627	1.110095083	1.279073722	2.576990647	1.023377035	1.33806738	1.55578775	0.785244799	0.640222427	1.207025829	0	1.492537474	1.539048608	1.231869363	0.762037366	1.024730389
2.7.1.35	0	0.782483477	0.602989273	0.569007763	0.223489153	0.695150565	0.268506947	0.181866315	1.821145018	1.365300101	1.446327989	0	1.222505397	1.806500555	1.466560032	1.727692173	0.465759834	0	1.514236574	0.488765222	0.343612644	0.323442083	0.518095799	0.157970403	1.418664702	0.306446127	1.537088937	1.902697409	1.249532329	0	0	2.50211531	1.195921398	0.101915887	1.793058726	1.614806778	1.01996606	1.564497688	0	1.003877999	0.466733605	0.056685645	0	0.83356053	0.483908173	1.562225237	1.300163918	1.379149702	0.626579506
2.7.1.36	0	0.528390822	0.126886393	0.45776209	0.444189512	0	0.343016043	0.245004131	0	0.119606302	0.276742696	0	0	0	0.331494695	0	0.436300227	0.074441758	0	0.452049106	0	0	0	0.351565881	0	0.589686633	0.191555863	0	1.269780268	0.224214343	0	0.036979302	0.286806878	0.504733316	0.254021511	0	0.191302343	0.387159277	0.002533309	0.589309084	1.349155421	0	0.353378941	0	0.461951847	0.044996167	0	0.628388738	1.215472573
2.7.1.37	0	0.098443365	0	0	0.1684154	0	0	0	0	0.003675098	0.075104304	0.113357939	0.11439446	0.77321795	0.052986122	0	0	0.084566884	0	0.127704372	0	0	0	0.146111027	0	0.004447413	0	0.211042663	0	0.111957939	0	0	0.075836424	0.055605712	0.130582363	0.032814902	0	0	0.710480312	0.108309723	0.171602383	0.077208845	0.03478627	0	0	0	0	0	0.012317601
2.7.1.39	0.522472803	0.8294706	1.061436804	1.025024582	0	0.801768266	0.222471941	1.588674592	0	1.312848975	0.63581605	0	0	0.814243545	0.442350975	0.776271807	0.767756799	0.725969038	0	0.837316401	0.441276383	1.149007591	1.035098705	0.611086941	0.946041939	1.720168997	0.514964017	0.567831869	0.327513341	0.24233886	1.142595565	0.338123995	0	0	0	1.371732827	1.636171209	0.198291166	0.822196542	0.989610137	1.577033708	1.724889013	1.620552095	0.176479218	1.426212648	0.251679066	0.121569387	0.503684981	0.494670716
2.7.1.4	0	0.778951226	1.370410075	1.96900921	0	0	0.241704196	0.868688826	1.127324923	2.979264429	2.191583267	1.102596524	0.812331151	0	0	1.350420385	0	2.101905118	0.563935724	2.338845844	0	0	1.091467876	1.248094727	0	0	0	1.583346587	1.02404042	2.010017913	0.695649115	1.138365728	0	1.944757133	0.660477603	2.552199369	2.340456855	0.267977942	0	0.048656807	1.72756645	0	2.046519763	1.282850218	2.332773225	2.784858166	2.26483616	0.892795306	1.636440286
2.7.1.40	0.93068971	0.446814024	0.272269947	1.194554441	1.436820343	0.5042698	0.856105388	0.312514086	0.813288776	0.533906501	0.645554917	0.398927382	1.608313053	1.257575173	1.297434343	0.162567821	1.163457786	0.832286591	1.920975197	2.25807306	1.673067621	0.670837691	1.242247009	0.467371238	1.051846943	1.229787336	1.734507744	2.333703745	1.879950885	1.362926665	2.493442654	1.979416814	0.955130007	1.658327468	1.160234688	2.7748132	1.853880211	1.054177315	0.832463353	1.402431784	0.587328441	1.151976591	1.549539895	0.573510819	2.131483503	1.747832575	1.620095737	0.253045637	0.359465505
2.7.1.41	0	0.032299077	0	0	0.00115807	0	0.025238409	0.01243377	0	0.030574821	0	0	0	0	0.018843214	0.022175274	0.026458063	0	0	0	0.02254759	0	0.028370271	0	0	0	0.015371265	0	0	0.022068154	0	0	0.025372161	0	0.016813129	0	0.024741323	0.005746212	0	0.023265086	0.015849108	0	0.001749016	0	0.004044626	0.016244066	0.028499454	0.030456101	0.067004048
2.7.1.45	0.596031058	0	0.988418457	0	0	1.49135591	0.895327065	0.012380579	2.241662306	2.281524654	1.050691697	2.475197151	0.61757143	0	0	2.30322434	0	1.341688478	0.352894639	0.416904775	1.557248066	1.547717684	0.688559254	1.141734885	0.992448616	0	1.338545988	1.545144665	1.321567615	1.979019052	2.157484282	0.388363529	1.593524673	0	1.831540938	0.459210948	1.131656335	0	0	0.572768244	1.10597636	0.845488435	0.249155878	0	1.761062471	0.983121583	0	1.73300926	0.456551976
2.7.1.46	0	0	0	0	0	0	0	0	0	0	0	0	0	0	0	0	0	0	0	0	0	0	0	0	0	0	0	0	0	0	0	0	0	0	0	0	0	0	0	0	0	0	0	0	0	0	0	0	0
2.7.1.47	0	0	0	0	0	0.037939732	0	0	0	0.008953235	0.117310975	0	0.069020256	0.063995614	0	0.092359076	0.061814021	0.122290205	0.057606509	0	0.112591813	0	0.003363482	0.069895613	0.043551855	0	0.019465407	0.05619253	0.10919108	0	0	0.023169639	0.07062472	0	0.062756652	0	0.113320966	0.092091039	0.022872627	0.012751311	0.048552627	0	0.101939227	0	0.129423443	0.189135335	0	0	0.033363147
2.7.1.48	1.286139801	0.688500259	0	1.577492922	0	2.486195253	1.814232602	1.17905143	0.084584197	0	1.318560047	0.68813775	1.751171786	0.840010394	0	1.470718272	0	1.048727834	2.213976162	0.653751408	1.889403854	0	1.533946423	0.470569987	0	2.001015013	0	1.788271483	0.773555302	0.872696116	0	2.204562751	0.900147426	0.856012538	1.753209549	0	2.509844131	1.645789672	1.207326535	0.397884342	1.813233397	0.764799543	1.069353264	1.26196279	0	1.672309856	1.778988378	0.527546173	0.081874154
2.7.1.49	6.108025011	3.122473232	3.681453952	0	2.876131119	3.312412078	2.661682491	3.536222864	2.131593456	1.032484192	6.967171005	4.165761099	2.358376956	1.944514354	1.789369407	3.166790725	1.00364512	4.764946995	1.520377623	5.603028154	2.490642953	0	3.947001237	2.225825378	1.354660188	5.200001719	0.256097148	2.443848253	2.702822871	3.789245147	4.07261801	3.341231715	4.80553871	4.069173721	2.965509108	0.729823426	2.969796544	0.610694743	1.747118051	1.410648841	0	1.440236979	2.474055643	0.908505996	4.516936246	2.152918577	0.382878402	3.031321215	0.554995724
2.7.1.5	0	0.079650128	0	0.646522423	0	0.328383297	0	0	0	0.693732412	0	0.968370242	1.795148669	0	0	0.838310166	0	0.995450245	0.306473926	0.580521843	0.005359264	0.61374996	1.120713051	0	0	0	0	0.691677118	1.12495314	0.300303925	0.206783944	0.419508585	0.349485377	0.968749462	0.598221553	1.208804887	0	0	0.014455673	0.859600736	1.474782771	0.578018194	0.33141782	0	0.633839746	0.924439858	0.324471317	0.199168335	0.286591709
2.7.1.50	0.387238417	1.102251922	0	0.060230647	0.554894207	0.521560515	0.269170494	0.772117689	0.282282697	0.907830558	0.652239019	0	0	1.277481454	1.345479882	1.067874802	0.414026626	1.464318775	0.485947728	1.370840328	1.576270625	0.161687875	1.305170094	1.500780196	0.895202184	1.430834548	0.630506469	0.735562334	0.038769846	0.951101901	1.219867853	1.301144377	1.109611362	1.075098933	0.9812551	0.300730478	0.860335935	0.851197164	0	0.527107925	0.30036714	1.465933424	0.910449261	0.545704561	0.950799636	0.962080947	0.615402461	0.563511886	0
2.7.1.51	0	0	0.470818806	0.50809236	0.687412271	0	0	0	0	0.557866358	0	0.457952681	0.266087669	0.37619248	0	0	0	0	0.07866598	0.230301546	0.504863502	0.22319892	0	0	0	0	0.79123707	0.375139884	0.351335016	0.516197935	0.35054223	1.184217279	0	0.053386739	0	0.484231581	0.438163307	0.416616874	0.581771545	0.080991633	1.503836386	1.202607365	0.507485582	0	0	0.474217357	0	0.306216236	0
2.7.1.52	0.011907667	0.029902981	0	0.038790081	0	0.012727494	0.005464706	0.014205916	0	0	0.010671666	0	0.043243563	0	0.004232045	0.164333086	0.003194174	0	0	0	0.021556842	0.011937827	0.013143928	0	0.039403845	0.031767515	0	0	0.037915274	0.036700992	0	0.026649731	0.036962429	0.001521464	0.026101398	0.019767332	0.025693843	0.000971797	0.013059453	0.008776552	0.006450245	0	0	0.002503545	0	0.021399355	0.068514931	0.041113004	0
2.7.1.53	0.540078981	0.131065734	0.63470108	0.053654576	0	0	0.541385086	0	0	1.52002227	0.444990357	0.243344054	0.429855957	0	0	0.528166256	0.249993441	0.355788149	0.681094541	0.248290011	0.098557315	0	0	0.374944731	0	0	0.009594363	0.141180888	0.195748908	0.339223571	0.043867576	1.204754297	0	0.927385295	0.683264384	0.639935532	0	0	0	0.729648075	0.378003533	0.40679166	0.11495969	0.345680677	0	1.243882494	0	0	0.543360913
2.7.1.55	0.010632376	0	0.062570031	0.165233985	0.114571465	0.01458801	0.070491488	0.036027247	0.17795497	0.02986612	0.116915338	0	0.107004946	0.005696234	0.024012293	0	0	0.140784024	0.135708285	0.053356415	0	0.027586941	0	0.096155895	0	0	0.194772424	0.336415006	0.005728744	0.193825986	0.108184032	0.279189539	0	0	0.030679752	0.344111758	0	0	0.32749331	0.322798982	0.18676724	0	0	0	0	0.205444877	0	0.172887635	0.100842484
2.7.1.56	0.574866868	1.381196118	1.961737779	0.109394392	0.40587862	0	1.383166744	1.137994174	3.15075623	2.042372584	0.102432179	0.34919607	0	0	0	0.701337892	0	0.584917483	1.75457456	1.466970043	1.227446846	2.041004763	1.768339382	0.810624598	0.872736617	1.03600803	0.877925189	0.777747378	1.454818433	0.031256475	0.388310721	0	0.191128701	0.492832516	0.462372521	1.691685426	1.931944275	1.725179413	0	1.840893239	2.517589863	1.173912661	1.232910017	0	1.191942749	0.596994703	1.878617715	1.229420353	1.418988419
2.7.1.58	0	0	0	0	0	0.301911428	0.284159988	0.354559037	0.419061089	0.407892042	0.723877474	0.523029857	0.560659627	0	0.58251911	0.378834819	0.635100079	0.579080046	0.194246896	0	0.424177347	0.594356741	0.401111946	0	0	0	0.829331718	0.916846842	0.161700936	1.029420714	0.558299057	0.520282387	0	0	0.209866265	0.70327413	0	0	0.054901455	0	0	0.672358419	0	0	0.29158108	1.634736365	0.00068499	0.609637494	0.579714502
2.7.1.59	0	0	0.871398341	0	0.409554735	0.085341707	0.205250944	0	0.30894363	0	0.791220559	0	0.2942256	0.164146695	0	0	0	0	0.216973084	0.14924452	0.18051117	0.563604524	0	0	0.549283527	0.187489469	0.845627648	0.777053378	0.093494396	0	0.822364159	0.750122455	0.320813261	0	0.100804747	0.425953765	0.175476265	0.502421492	0.343335666	0.130520397	0	0.42131845	0.440685454	0	0.014550398	1.531155044	0.447746676	0	0.018010172
2.7.1.6	0	0.730556017	0.607407179	1.74106827	0.951788054	0.719901698	0.178828909	0.884073559	0.924756211	0.639372626	0	0.082261267	0.599679696	0.509671417	0	0.526680215	0	0.171498111	0	0.288952553	0	1.266701409	1.671778725	1.076306154	1.177400557	0	0.305606816	1.174098009	0.067502406	0.756366545	1.056510364	0.508069619	1.279998905	1.412194804	1.273579913	0.454200233	2.058996573	0	0.395281941	0.038508431	0	1.070254763	0.907906745	0.488846459	0	1.312318432	1.186068347	0.178167472	0.125523875
2.7.1.60	0.670657967	0	0.707983543	0	0	0	0	0.298940181	0.144377721	0	0.413129178	0.068031088	0.040377459	0	0.441791197	0.292471322	0	0.198043418	0.887414053	0.875076788	0.375051367	0	0.345145953	0.071001029	0	0	0.730700146	0.923595969	0.103692483	0.320526864	0	1.652297785	0	0.394564362	0.166589466	1.223700187	0	0	0.699624919	1.312745616	0	1.079897829	0	0.100134325	0	0.498472063	0	0.913075711	0
2.7.1.63	0.23335727	0.099190036	0.172332564	1.567964544	0	0.085864395	0.394173796	0	0	0	0.245959752	0	0.395712545	1.136567469	0.305503565	0	0.080848482	0.323200012	0	0.129631423	0.34507375	0.172925851	0.445130534	0	1.215668887	0.364108708	0	0	0	0	0	0.155140581	0	0	0	0.264340874	0	0.322606912	0.194995469	0	0	0.260571397	0.183806543	0.425726539	0.508103943	0.399560923	0.508358979	0.446195083	0.056744257
2.7.1.65	0.002165723	0	0	0.001666873	0	0.001277925	0	0.000984353	0	0	8.3794E-05	0.001188191	0	0.000835175	0.001483415	0.000390119	0.002074475	0	0.000704927	0.002021981	0	0	0	0.000963426	0	0.002111451	0	0.002503464	0.001824685	5.79706E-05	0	0.000588031	0	0.000407009	0.001967956	0	0.000321979	0	0	0	0	0	0.000532083	0.001085896	0	0	0	0	0.011254106
2.7.1.66	0.025028331	0.035422158	0	0	0	0	0.009227844	0	0	0	0.148480505	0	0	0	0	0.014089455	0	0.008379777	0.04622555	0	0.007396608	0.021351173	0.010552764	0	0	0	0.018316834	0.032934128	0	0.026917562	0	0.003382162	0	0	0.041862032	0.024262584	0	0.013165624	0.023326218	0	0	0	0	0.001741868	0.155006602	0.044807959	0	0	0.018975588
2.7.1.69	29.77915492	8.50773332	21.97447363	0	0	0	12.01770561	32.42246233	101.6529745	23.85520799	0	3.641807261	0.285574247	8.403186425	0	0	0	19.04106089	39.5125006	20.65480723	7.932866399	24.62634495	49.42138878	4.739415277	21.19914907	17.41849629	18.26123752	25.24370567	37.63292816	4.934403058	14.94949984	28.67358444	28.10982885	4.421887632	0	43.29677118	0	12.28748867	3.48413796	0	9.216174235	0	42.40735689	23.84238194	26.16171016	41.69696409	0	25.84239221	37.15512642
2.7.1.71	0.344207727	0.785069344	0.814812899	2.26507281	0	1.543104275	0	0	2.778975885	1.543141048	0.486447141	1.439683177	1.048957788	0.203607022	1.924910046	2.839953193	0	1.233869026	0.695879459	2.164015634	0.331928633	0.076994658	1.750309976	1.888151931	1.993314136	0.271074908	2.49000755	2.204607587	1.249925974	0	3.025305614	2.482015467	1.521911202	2.664779198	0.689600991	2.634465421	0	0	1.696333429	0.921107425	0	1.034524617	0	0	0.977484756	1.272795584	1.933431798	1.252091551	1.16858772
2.7.1.72	0.011558192	0.024812657	0	0.03341367	0	0.034183877	0.01187423	0.033047083	0.000285973	0	0.032332211	0.018261914	0	0	0	0.036539784	0	0.017888088	0	0	0.004719157	0	0.021721808	0.007487174	0	0	0.003912977	0	0.032602179	0	0	0	0.007926264	0	0.014697315	0	0	0	0.005168419	0.014993439	0	0	0	0.000237903	0	0.022185927	0	0.003044926	0.016753797
2.7.1.73	0	0.29341136	0	0.058138949	0.551983969	0.236232733	0	0	0	0	0	0	0	0.186394068	0.147158578	0.003662463	0.242002044	0.479683604	0	0	0	0	0	0	0.348157571	0.177739855	0.144070563	0.541244298	0	0.13094932	0.49947123	1.473856081	0.465736113	0.082904118	0	0.45427383	0	0	0.05223704	0.637957205	0.39828941	0.105905562	0.585538542	0	0.549557196	0.940098315	0.13634552	0	0
2.7.1.74	0	0.000386553	0.000534966	0	0	0.00028468	0	0	0.000519406	0.000120321	0	0.000398403	0	0.000446523	0	2.44096E-05	0.000270743	0.000350007	0.000371583	4.6474E-05	0	0	0	0	2.32263E-05	0	0.000517444	0	0	0	0	0	0	0.000272047	0	0	1.2957E-05	0.000264324	0	0.000501379	0.00054982	0.000116791	0.000134895	0	0.000296661	0.00028316	0.000498712	6.87661E-05	0
2.7.1.76	0.08585748	0.049519994	0.072559509	0	0.063051503	0	0	0.042111032	0	0.011172214	0.125625972	0.017407789	0.050645634	0.002717521	0.043581981	0.091074402	0	0.173748499	0.178280579	0.098727802	0.142835413	0	0	0	0	0	0	0.063030214	0	0.076917381	0	0.031416243	0.059354228	0.088124964	0	0.092798361	0.000183893	0	0.077259231	0.09086399	0	0.054466719	0	0	0.005502036	0	0	0	0.17394089
2.7.1.82	0	0	0	0	0	0	0	0	0	0	0	0	0	0	0	0	0	0	0	0	0	0	0	0	0	0	0	0	0	0	0	0	0	0	0	0	0	0	0	0	0	0	0	0	0	0	0	0	0
2.7.1.87	0	0.307293478	0.137815462	0	0.067109844	0	0.011428396	0.104801032	0	0	0	0.041627216	0	0	0	0.081691475	0.0136824	0.089362467	0	0.057448833	0	0	0.092464753	0	0.171449864	0.065807823	0	0.137262028	0	0	0.065996856	0.192294975	0	0.02579938	0.072353946	0.079877888	0	0.044498982	0	0.019399602	0	0	0.046284032	0	0.125733023	0.312482247	0.071412642	0	0
2.7.1.89	0.036559179	0.072193263	0.355443474	0	0	0	0	0	0	0	0.212939478	0	0	0.407217463	0	0	0	0	0	0	0.265617486	0	0.551959577	0	0.451621888	0	0.591836274	0.286374301	0	0.060690969	1.291511585	1.291977717	0	0.45405997	0	1.354050006	0.039473517	0	0.506651517	0.947652666	0	0.113749882	0.458360086	0.434524575	0.205399371	0.362458105	0	0	0.389671649
2.7.1.90	0	0.385462787	0	1.1221268	0	0	0	0.264916604	0.172614242	0.47391651	0	1.174821238	0.570257953	0.386198375	2.518662926	0	0	0.413903856	0.215691146	0.329494623	0.449157029	0	0.40382989	0.109250223	0	0	0	0.011066223	0	0	0.041407161	0	0	0	0.501792226	0.423643056	0	0.506481404	0	0.642359731	0.186303812	0	0.718928477	0.195555558	0.531660223	0.616566188	0.618531128	0.016786923	0
2.7.1.91	0	0	0	0	0	0	0	0	0	0	0	0	0	0	0	0	0	0	0	0	0	0	0	0	0	0	0	0	0	0	0	0	0	0	0	0	0	0	0	0	0	0	0	0	0	0	0	0	0
2.7.1.92	0.640915654	0	0	0.128406228	0.074750565	0.646468695	0	0	1.06479105	0	0.819431907	0.075259893	0.582139326	0.594656193	0.936472876	0.171877581	0	0	0	0.50021653	0.107148498	0	0	0	0.254399283	0.61365527	0.350347724	0	0.159521494	2.561658844	1.173210339	0.600399193	0	0.236262991	0.602010549	0	0.323571834	0.291004988	0.149372099	0	0	0	0	0.0945464	0.47744928	1.444172962	0.467727098	0	0
2.7.1.95	0	0.471088516	0	0.321140797	0.325432657	0	0	0.348952515	0.077920858	0.155226899	0.259348591	0.286141544	0	0.347276566	0	0.296313565	0.127108787	0	0	0	0.302391652	0	0.662433592	0.350221457	0.313216097	0.312737377	0.136379206	0	0.230936277	0.094011148	0.243313411	0	0	0	0	0.376945123	0	0	0.244900143	0.280293817	0.361672247	0.067587958	0.181096574	0	0.209952031	0.370579647	0	0	0.310428348
2.7.10.-	0.452908085	0.536511323	0	0	0.321260865	0.644666613	0	0	0	0.730532618	0.774509375	0	0.669151342	0	0.303769474	0	0.290227202	0	0	0.006487784	0	0.112967059	0	0.353519923	0	0.607282629	0.577183525	1.698890733	0	0	0.893750246	1.986601458	0	0	0.26750339	1.672936133	0	0.81065312	0	1.193517651	0.293158779	0.469104914	0.470123126	0	0.875011887	0	0	0.190974057	0.58632219
2.7.10.1	0.288693551	0.203654202	0.08072042	0	0	0	0.16730362	0.105112445	0	0.160935148	0.670110358	0	0.143562771	0	0	0.020484208	0.113075362	0	0	0	0	0	0.064109029	0	0.16427173	0	0	0.164168511	0.161502323	0	0	0	0	0.079169016	0	0.068028878	0.217953458	0.28671096	0.191703713	0	0.001509684	0	0.028917114	0.179770878	0.733037497	0.113334027	0.100506816	0	0
2.7.10.2	0.1260222	1.15271738	0.272830605	0.057540226	0	0.091019141	0.33040652	0	0	0.098306283	0.22389668	0.213719088	0	0.186876191	0.335422361	0	0.185498702	0.157248622	0.114799033	0	0.329930832	0	0	0	0	0.27274756	0.237347265	0	0	0.167003616	0	0.168942589	0.136732166	0	0	0.389549811	0.194295859	0	0	0.178694939	0.118166256	0.079092981	0	0	0.295518732	0	0	0	0
2.7.11.-	0.931287042	1.439866503	0	1.31349942	0.236962803	1.493258471	3.138067161	2.968391534	3.076800035	2.613658122	2.973986469	0	0.267525444	1.12202086	0	0.334821309	0.124132734	3.630281567	3.455498062	1.23624746	1.070473605	0	3.063516678	2.1268328	0	0	0	1.862208585	2.25516786	3.524034041	0	0.775944689	1.87216403	2.026121316	0.502484439	0	0.936055908	2.268482338	0.927706336	0	2.840936982	1.215896187	0.345730462	0.245397707	3.231883122	0	1.399670151	2.789157697	0.353560701
2.7.11.1	2.317400765	0.762016244	0.657365035	3.519414513	1.984121322	4.448772551	2.97228383	0.756651554	1.293122945	0.20495718	3.447273475	1.180284749	3.006515737	5.028198381	1.491121974	2.831679541	0.731371575	1.6228637	3.924991349	0.83387393	2.38673858	3.70225155	1.174068565	1.12619239	5.247733215	1.522947376	2.77697907	0.9463282	0.07075188	0.599664935	0	1.17789446	2.840741252	4.814848442	2.576832969	2.098519673	1.040292548	3.649424687	0.514154494	1.242144306	2.145965311	0.711906061	3.081970984	0.992390167	3.612914746	1.716503071	2.343094278	1.868698632	0.01519438
2.7.11.17	0.008721081	0	0.00990084	0	0.008853467	0	0	0	0	0.004042454	0.046246066	0.012410292	0.004738905	0	0.000568488	0	0	0.010085853	0	0	0	0.006937424	0.006523789	0.007298496	0	0	0.009953622	0.000623949	0.001086341	0.009009009	0.002781567	0.011037598	0	0.007433563	0.008206839	0.006538519	0	0	0	0	0.010471525	0.003945316	0	0	0.04533337	0.002029369	0	0	0
2.7.11.5	0.200153805	0.789085344	0	0	0	0.747839522	0.375112322	0.28686619	0.376515109	0.810473129	1.884945147	0.958334855	0	0	0.152532264	0.359478308	0	0.909994281	0	0	0.717696809	0	0	0	0	0.18175469	1.140344097	1.65446134	0	0	0	0.777139827	0	0.258322444	0	0.162279102	0.780832043	0.318010364	0.68723289	0.29847374	0	0.478299693	0.909310103	0	0.23125491	2.027398497	0.44630133	0	0
2.7.13.-	0	0.421721923	0.424955304	0.207376839	0.325408406	0	0	0.154659228	0.302057648	0.490182822	0.228673519	0.499549069	0.4040716	0.298618689	0.484494544	0.491562053	0.098822392	0.079184391	0.366638728	0.220015327	0.271114394	0.004371961	0.494007771	0.557081912	0	0.032080355	0	0	0.975048695	0	0	0	0	0.456514763	0.040491209	0	0	0	0	0.229236166	0	0.053223106	0	0.138543444	0.372310815	0	0.457816628	0.009369666	0.695586921
2.7.13.1	0	0.1000977	0.064444566	0.07379918	0	0.060833602	0	0	0	0.100355703	0.161315996	0	0.002171704	0.056400717	0.006748635	0.025877315	0	0	0.06391947	0.016258535	0	0	0.074915812	0.059933581	0	0	0.004714899	0.004015281	0	0.099503088	0	0.028652598	0.010069445	0	0	0	0.054959308	0	0	0.082901658	0	0.074908784	0	0	0.151034694	0.327332948	0	0.06594472	0.027996438
2.7.13.3	25.22052345	6.510048136	17.08147287	0	17.15134719	3.198020542	16.31839929	0	6.876905753	0	21.72106692	7.927956644	0	14.91147283	0	5.386086539	0	18.24968744	22.24761731	6.358709111	0	4.034345599	11.999035	15.66121967	20.13528397	18.42134447	25.54861189	30.48120803	14.7840917	3.675434628	34.83261004	29.5415771	6.319228267	18.34026923	2.117625018	16.75910735	0.01264225	7.295657132	3.317647378	28.34145252	0	15.62949284	3.504644256	10.25053564	18.7840093	29.84815037	3.032471784	9.937574612	18.24363159
2.7.2.-	0	0.00182501	0	0.001030736	0	0	0.002090445	0.001187023	0	0	0	0	0.001136657	0	0.001030456	0	0	0	0.001707914	0.000204774	0	0.002619782	0.000428106	0	0	0.000749415	0.00167715	0.00087697	0	0.00224598	0	0.002265609	0	0	0	0.000148677	0	0	0.000339803	0	0.002615866	0.000279647	0	0.001618793	0.000668829	2.17339E-05	0	0.001242051	0.010325956
2.7.2.1	1.582363964	0.364130109	0.617104246	0.449410704	0	0.998493525	1.188012774	1.545386943	0.990745757	2.187642968	1.650995297	1.365782996	1.630151661	1.262965049	1.209152545	1.522041623	0.630241653	1.388826433	1.028560928	0.536685396	0.549432993	0.82906005	2.500911524	1.208914782	0.759402559	0.433256551	1.475221041	0.927566457	0.427958324	0.373272643	0.786606078	1.040364607	1.333261986	1.253374137	1.048231851	1.384193983	0.738130577	1.036643211	1.691946584	0.614504987	1.19370209	0.312762329	0.939941341	0.978034157	0.779903891	2.39845394	1.542059133	1.380917834	1.837699761
2.7.2.11	0.885590402	1.178103856	0.554230826	0.975425842	0.949625669	0.606503171	0.256890976	1.033015164	1.076184674	0.882250536	0.37216912	0.908848908	0.777282659	0.898491901	1.196688781	0.889445058	0.899357675	0.885212084	1.020795391	0.693578871	0.743502005	0.842713144	1.548674037	1.433659123	0.881094708	1.308014611	1.959651279	0.471470554	0.462627008	0.785182893	1.030240356	1.076351887	1.1550048	0.96649338	1.321875398	1.445363053	1.563771026	0.043898771	0	0.562096884	0.468093055	0.58986064	1.301155203	0.54387392	1.047515808	0.596430571	0.728541081	0.874427379	0.346394468
2.7.2.15	0.453901561	0	0.340962376	0.377151207	0	0	0.201467895	0.190080089	0	0	0.236278557	0	0	0	0.211095673	0	0.327904711	0	0.189748372	0	0.524463691	0	0.092854699	0.360283291	0.00548581	0.096364713	0.155291372	0.87624502	0	0.007253481	0	0.964830023	0.52667566	0.263844734	0.379274497	0.606046931	0.000778672	0	0	0.215151059	0.347829274	0.511305885	0.465704782	0.00743861	0.320465392	1.8224422	0	0	0.458080598
2.7.2.2	1.588148909	0.100766676	1.596050573	0	0.724722688	0.874680194	2.175553877	0.616758004	2.135043514	0.337700672	0	0	1.254705662	0.795417936	2.446807273	0.246773309	1.184085642	0.040787309	0.570215632	2.192928221	0	0.363362251	1.00898263	1.340503685	0.543112998	0.686900305	2.350049295	3.022589131	4.222325319	0	0	2.017086984	0.07962263	0	0	2.250556129	1.070468362	2.054216554	0.095008265	2.190934943	0	0.248289822	0	1.478944419	0	0.651123519	0.892192383	0.246795959	0
2.7.2.3	0.892795171	0.912869376	1.013247735	0.802979277	1.121488943	0.986705417	1.03348881	0.796388507	0.813807883	0.971213786	1.013394586	1.072800644	0.867308144	1.011344809	1.005230546	1.24241641	1.195810807	1.029980955	1.186187506	1.097685316	0.949938235	0.915801141	1.158527111	0.86651407	0.95934997	0.841833237	0.754645562	1.056242972	1.059956682	1.19194195	0.820283179	0.963056305	0.797430229	1.04974641	1.017328892	1.219425505	1.034180342	1.000248645	0.810496612	1.168311284	0.823127514	0.834621915	1.084689823	1.080560855	0.960647426	1.0449571	0.983784526	0.767322615	0.819200541
2.7.2.4	3.166481006	0	2.455990854	0.005669106	0	1.709490236	0	1.418583893	0	1.277157482	3.282269644	5.020399971	5.737134176	0.284826855	0	0.750435454	0	2.499193375	0	0	3.303364147	0	0.232805646	0	0.405780215	2.760346762	1.100050337	5.624818827	3.011063472	0	4.13584803	6.482945841	1.05011683	3.172739362	2.816383741	5.566445261	0	0	0	0.831854372	0	4.306694576	0	0	3.607616873	5.246430767	0	1.558725667	1.01685538
2.7.2.7	0	0.391248191	0	0.56111506	0	0.298656582	0.234558061	0.136951161	0	1.655251701	0	1.11047935	0.776108128	0	0.696835336	1.610432041	0	0.643259704	1.350225155	0.829097362	0.480188845	0.191617238	0	0.231740819	0	0.711264031	0.394428047	0.286172438	0.828094497	0	0	0.632429945	0.533143283	0	0.619973587	0	0	0	0	0	0	0	0.336932918	0.731386792	0.061895874	0.468835408	0.10952306	0.723759112	0
2.7.2.8	2.824962639	2.835532521	1.742508466	1.455432722	1.347284848	0	0	3.402458256	2.855543855	2.758155609	2.848775843	0.822487915	0.587250122	2.087980637	0.828282047	0.636501883	1.63375841	2.128476316	1.761436264	0.680518648	1.998655618	2.260528607	0	1.590256813	0.694289143	0	1.741214841	2.816597951	0	0	2.367018421	2.235962514	0.600003058	1.282227736	0.541461616	2.975085436	2.741312429	0	0.897262878	0	0	1.309413738	0	0	0.989967304	1.250532483	1.304841184	2.477036574	0
2.7.3.-	3.467684361	7.258025976	0.698420101	0.692733361	0	0	3.297290068	0.67907977	6.89215375	0	4.809975164	0	0	0	5.08481832	2.32224949	5.155964834	8.848734468	4.295000257	1.018698197	10.80678506	0	6.958277627	5.309381113	2.319970407	5.861332583	5.25929203	0	0	0	0	0	0	5.504842415	3.630078924	1.900728742	3.82437927	0	0	0	0	2.586425913	8.45192588	1.021144578	5.178375595	0.070638445	6.539096083	8.519295412	3.18569462
2.7.3.2	0	0	0	0	0	0	0	0	0	0	0	0	0	0	0	0	0	0	0	0	0	0	0	0	0	0	0	0	0	0	0	0	0	0	0	0	0	0	0	0	0	0	0	0	0	0	0	0	0
2.7.3.3	0	0.129401667	0.155984617	0	0.982815981	0	0.058256971	0.137705275	0.15799929	0	0.107448533	0	0.03107358	0.067168694	0.056376406	0.110468568	0	0.244583785	0.26968449	0.192688671	0.232734371	0	0	0	0.057002151	0.060407078	0	0.110716849	0	0.019299485	0.196607908	0.041691518	0.144852488	0	0	0.104802086	0	0	0	0	0	0.071574921	0	0.182678035	0.11059396	0.231092197	0	0	0.097858905
2.7.3.9	2.129651447	0.901865905	2.260826953	1.265792311	1.915955541	0.510455425	1.474107856	0.486036	0.566992037	1.818902782	1.844708079	0.575483402	0.02832847	0.410114954	0.798286477	0.964252929	0	0.059135785	2.218981615	1.769939025	1.843020366	1.829358086	0.133124312	0.244095111	1.869214685	0.826119388	1.882525286	1.66796441	1.543352366	1.455216871	1.503538834	1.417210981	0	1.832963256	0.058927612	3.173721362	2.207684575	1.506442064	1.340804473	1.400209867	0.568412882	0	1.190185629	0.629182671	1.871404096	1.148904206	1.090118349	0.370712332	1.892979717
2.7.4.-	0.004584415	0	0.01880251	0.134037917	0.980044786	0.085152328	0.049279298	0	0	0	0	1.317205604	0.614772778	0.402930288	0.216651824	0	0	0.042009096	0	0.459748263	0.107347105	0	0	0.277195643	0.180935754	0.90371212	0.215176812	0	0.1868539	0	0	0.481625823	0	0	0	0	0.158706573	0	0.308590046	0.242969131	0	0	0	0	0.573601792	0	0	0.24995087	0.33587445
2.7.4.1	0.520686043	0.864692299	0	0.366563659	0.43788032	0.146938435	0	0	0	1.673599203	1.320277392	1.477866226	0.781621658	1.304781708	1.777838356	1.420495644	1.388538062	0	0.60431666	0.210387237	0.646996836	1.724733578	0.806030897	1.467635326	0	1.102733524	0.289248717	0.829732213	0.276578879	1.424491829	1.153325903	0.304910227	0.544222847	0.245231844	1.438983642	1.462365504	0.977149843	1.326034724	0	0.427055451	0	0.329410953	0.052376126	1.11247383	0.91900142	1.751361744	0.511927832	0.497463907	0.900847772
2.7.4.10	0	0	0	0	0	0	0	0	0	0	0	0	0	0	0	0	0	0	0	0	0	0	0	0	0	0	0	0	0	0	0	0	0	0	0	0	0	0	0	0	0	0	0	0	0	0	0	0	0
2.7.4.14	1.842518969	0.795536543	1.398826655	1.154961701	0.49815383	1.820544157	0.642091645	1.279493307	2.923462622	3.16467837	0.026938589	0.149891481	2.156105417	0.965963275	1.2012458	3.233192251	1.318557143	1.036992757	1.982496148	1.747199554	0.865058584	0.946806464	0.685298796	2.476985327	2.182669547	0.748586411	1.532909095	1.702366516	1.62614638	0.97162999	0.448116963	1.802670108	3.436819749	1.814221565	2.088552821	2.159994457	0.816650833	1.979328481	0.753085526	1.935338481	0.9978231	2.464118539	1.709162504	0.239606294	1.020988174	2.211670247	1.882941668	2.9951493	0
2.7.4.16	1.191650131	0.861682084	1.141198519	1.38473863	1.510908717	2.282352459	0	0	0	0	0.624306573	1.294630173	1.424222184	0.213124276	0.995785251	0	0.891265067	0	0.823585106	0	0	0.489931481	0	0	0.124324201	0.765757737	0.816584233	1.801308919	0	0	1.37130934	1.097515839	0.044557644	0	0	0.190023913	0.376765526	0	0	0.980034042	0	0.469404075	0	0.069237429	0.641836854	1.185483583	0.37736079	0.581881827	0
2.7.4.2	0.329736121	0	0	0	0	0.039066484	0.209645592	0	0.030507558	0	0	0	0.504443075	0	0.068784384	0.512605036	0.328112076	0	0.545430424	0.424481932	0	0.270697346	0.466425199	0	0.305498463	0.714138924	0	0.062308817	1.170824614	0.26387238	0.395672182	0	0.456786826	0.008774674	0.065082367	0.250569107	0.48938166	0.366679137	0	0.41935291	0.635384371	0	0.338150237	0.31491932	0	0.175628508	0.308160808	0.229505799	1.067421536
2.7.4.22	0.954012093	1.047010903	1.015149587	1.053241081	1.044932732	0.983457257	0.99489668	1.046950156	0.951779659	1.054609554	0.940963795	0.999996358	0.969762073	1.020240227	1.019125625	0.938783222	0.957530174	0.947196648	0.938808671	0.955490321	1.029466586	0.94386191	0.98375544	1.006440338	0.961314276	0.962310877	1.067168967	0.99380861	0.939446851	0.957450291	0.933604636	0.994294438	0.945531716	0.976240479	0.962062779	1.008927234	0.943661402	0.965253674	1.036053898	0.998091331	0.981541165	0.963893171	0.945688596	1.06475028	1.020274557	1.054288511	0.961784586	1.000433612	1.009338226
2.7.4.23	0.654757155	0.372817606	0	0	0	0.02631137	0.470703603	0.497484362	0.191897782	0.255452469	0.78235555	0	0.163537781	0	1.034728733	0.421809248	0	0	0	0	0.384920358	0	0	0.04621017	0.049581757	0.259379286	0.394777523	0.072515427	0.560999208	0	0.15013856	1.239613468	0.407919284	0	0.351431451	0.373608234	0	0.068102398	0	0.814408731	0.22594067	0.089395782	0.065310826	0	0.893129465	1.334651786	0	0.218784369	0.490716676
2.7.4.3	1.246686857	1.068418094	0.987636075	1.050107558	1.003808676	1.003048276	1.012760026	0.967086447	1.03604109	0.988707642	0.969774955	1.030562937	0.979748913	0.958196514	1.040419145	0.959088461	1.018035713	1.087983214	1.04030382	1.060478947	1.078217676	0.989434199	0.969765925	0.957136004	1.09161415	0.991978935	0.949787744	1.098503553	0.96951585	0.953694982	0.987030762	0.975193916	0.997481478	0.96382791	1.013855845	1.093717541	0.903388717	0.998537398	1.081569127	0.992852047	1.012043221	1.042772181	1.019797138	1.054894211	0.994423207	1.205002208	0.914611611	1.024075224	0.997494994
2.7.4.6	0.30452248	1.186650679	1.55200493	0.013699287	1.244024556	0.853094966	0	0	0.726354352	0	1.275078554	0.590665885	0.860187926	0.608782464	0.242167187	0.242385202	1.829019611	1.096020587	0.11557183	0	1.228354472	0.786498668	0	0	1.145016581	1.060638002	0.477059094	0.204804768	2.642714844	0	1.739732495	1.611369458	0.734960605	0	0	0.833735175	0	0.51302966	0	1.311628818	0.72912721	1.430683374	0.713490777	0	0.884539616	0.688577803	0	0	0.111749824
2.7.4.8	0.805696966	1.28157913	0.694161662	0.786144541	1.384956595	0.797328141	1.159679872	0.696474781	1.135720543	0.638569025	0.610050206	1.021114763	1.459507145	1.034682873	1.371156919	1.247984623	0.860959783	1.158917795	1.062528268	1.291448606	1.573100139	1.372184228	0.870654388	0.648918035	0.535090816	1.715174109	0.967462923	0.828173767	2.284079864	0.673085183	0.938176265	1.282000568	1.527854586	1.663115719	0.826302947	1.449802426	0.987097203	1.083609541	1.129547129	0.768266656	1.434715106	1.108819869	0.786382593	1.09101063	0.643140931	1.378859399	0.948596805	1.275693076	1.323902732
2.7.4.9	0.643773335	0.596248611	1.113210247	1.211202536	1.171634955	1.038426805	0.869693962	1.509486973	1.184457959	0.947160323	0.801591319	0.300982618	0	0.806035297	0.983809978	0.440873896	0.873783389	1.211695591	0.857180774	0.976240854	0.409338405	0.683446783	1.499231853	0.454948021	0.519312122	1.478761273	0.627146073	0.917438269	0.949855809	0.436660546	1.60954766	0.716522084	0.854674018	0	0.945610771	1.433491112	1.363331964	0.794702446	1.23552881	1.622110874	1.095361783	0.780246239	1.387368912	0.424485154	0.884197123	1.562878973	0	0.172597933	1.296177839
2.7.6.1	2.307991256	1.968251945	1.390194051	1.214131605	0.925308227	1.151260196	1.508143045	1.310851618	1.086398797	1.742306585	0.681417094	0.70399277	1.211118086	1.843570872	1.530095976	1.262135202	0.345732825	1.488169576	1.023775564	1.804605379	1.107127899	1.101616503	1.379387789	1.970364157	0.344299028	1.044898511	1.335108547	1.407892722	2.080534143	0	0.50416461	1.40977042	1.60359194	0.864655089	0.483699063	1.415396471	0.846272061	1.724901332	0.998721567	1.248875708	0.373956466	1.088979079	1.631026555	1.454755149	0.920103801	1.680238534	1.48319625	1.881453813	2.143103393
2.7.6.2	0.346715849	0.084458493	0.176288131	0.971916247	0	0.211379313	0.901157829	0.975662134	0.681172411	1.290266185	0.065947418	0.34553011	0.903666837	0	0.524827682	1.526743714	0.01176054	0.984966253	1.35518209	1.483233491	0.051266764	0.261478337	0.519254742	1.540261859	0.032744527	0.771702825	0.308870399	0.392596863	0.260441184	0.81132712	0	0	0.725415152	0.792843857	1.10979765	0.008387003	1.794478097	0.244257402	1.070455275	0.625930774	1.042869847	0	0	0	0	0	0.178610108	0.447907326	1.096586073
[truncated: 1,044 more rows]
[truncated: 32 more columns]
